# Supplementary material for: Structural Descriptors for Subunit Interface Regions in Homodimers: Effect of Lipid Membrane and Secondary Structure Type
Source: J Chem Inf Model. 2025 Mar 27;65(7):3117–26. doi: 10.1021/acs.jcim.4c01233 (PMC12004529; doi:10.1021/acs.jcim.4c01233)
Supplement: Supplementary file 2 — ci4c01233_si_002.zip [file ci4c01233_si_002.zip]

Archive with 21 entries (20 files):
- Scripts_sourcecodes/
- Scripts_sourcecodes/mean_ResComp_SASArASA_ResProp_cytop.c
- __MACOSX/Scripts_sourcecodes/._mean_ResComp_SASArASA_ResProp_cytop.c
- Scripts_sourcecodes/transform_beta.c
- __MACOSX/Scripts_sourcecodes/._transform_beta.c
- Scripts_sourcecodes/central_neigh_Cxsum_June2023_cytop.c
- __MACOSX/Scripts_sourcecodes/._central_neigh_Cxsum_June2023_cytop.c
- Scripts_sourcecodes/histo_SumProtrusion_cytop.c
- __MACOSX/Scripts_sourcecodes/._histo_SumProtrusion_cytop.c
- Scripts_sourcecodes/protrusion_index_old.c
- __MACOSX/Scripts_sourcecodes/._protrusion_index_old.c
- Scripts_sourcecodes/histo_Protrusion_cytop.c
- __MACOSX/Scripts_sourcecodes/._histo_Protrusion_cytop.c
- Scripts_sourcecodes/main.py
- __MACOSX/Scripts_sourcecodes/._main.py
- Scripts_sourcecodes/central_neigh_SASAsum_May2023_cytop.c
- __MACOSX/Scripts_sourcecodes/._central_neigh_SASAsum_May2023_cytop.c
- Scripts_sourcecodes/protrusion_index_perres.c
- __MACOSX/Scripts_sourcecodes/._protrusion_index_perres.c
- Scripts_sourcecodes/rough_plan_neigh.c
- __MACOSX/Scripts_sourcecodes/._rough_plan_neigh.c
