# Supplementary material for: Structural Descriptors for Subunit Interface Regions in Homodimers: Effect of Lipid Membrane and Secondary Structure Type
Source: J Chem Inf Model. 2025 Mar 27;65(7):3117–26. doi: 10.1021/acs.jcim.4c01233 (PMC12004529; doi:10.1021/acs.jcim.4c01233)
Supplement: Supplementary file 2 — ci4c01233_si_002.zip [file ci4c01233_si_002.zip › Scripts_sourcecodes/mean_ResComp_SASArASA_ResProp_cytop.c]

#include <stdio.h>
#include <math.h>
#include <stdlib.h>
#include <string.h>

int main(int argn, char *arg[]) {
  
    int id, i, j, m, n, nn, k, ch, ii, iii, jj, jjj, kk, resid, residold, nres, id_old, nbin, minres, maxres, Deltap;
    int **hfreq, ***hfreqloc, **hsasa, ***hsasaloc, **hrasa, ***hrasaloc, np[20][5], nt[20], testi[20], totr, freqp[100];
    int total_chain, max_ch, num_prot, first_res, totprotein, tpr[10], occ[20], occ_loc[20][5], totsumloc[5], totsumres[20], totsumtotres;
    int ***residue_id, **totres, *maxchain, **sumres, ***sumresloc, *sumtotres, **sumtotresloc, **sumloc, totsumresloc[20][5];
    char line[1024], key[128], atomname[128], chainID[128], chain_old[128], ***chID, fn[128];
    char resname[128], first_resname[128], loc[128], ****residue_type, ****location;
    double x, y, z, sasa_comp, rasa_comp, rasa_mon, sasa_mon, ***rasa, ***rasam, ***sasa, ***sasam, SASA_theor[20], HydrConst[3][20], binsize[20], binsize_s[20], binsize_r[20], bins;
    double Deltasasaloc[5], Deltarasaloc[5], binsizeloc_s[20][5], binsizeloc_r[20][5], sumpropinter[20], stddevinter[20], stddevprop[20][5];
    double Deltasasa, Deltarasa, minsasaloc[20][5], maxsasaloc[20][5], minrasaloc[20][5], maxrasaloc[20][5], sumprop[20][5];
    double binsizeloc[20][5], ubloc[5], lbloc[5], minfreqloc[20][5], maxfreqloc[20][5], Deltafreqloc[5], avgprop[20][5], avgpropinter[20];
    double sumsasa[20], sumrasa[20], sumrasam[20], sumsasaloc[20][5], sumrasaloc[20][5], sumrasamloc[20][5], **sasalist, **rasalist, **rasamlist, minpropinter[20], maxpropinter[20] ;
    double ***sasaloclist, ***rasaloclist, ***rasamloclist, avgsasa[20], avgrasa[20], avgrasam[20], avgsasaloc[20][5], avgrasaloc[20][5], avgrasamloc[20][5];
    double minprop[20][5], maxprop[20][5], stdsasa[20], stdrasa[20], stdrasam[20], stdsasaloc[20][5], stdrasaloc[20][5], stdrasamloc[20][5];
    double minsasa[20], maxsasa[20], Deltapropinter, Deltaprop[5], avgres[20], avgresloc[20][5], stddev[20], stddevloc[20][5];
    double **freqres, sumfreqres[20], sumfreqresloc[20][5], totloc[5], ***freqresloc, prop[20][5], propinter[20], minrasa[20], maxrasa[20];
    double ub, lb, minfreq[20], maxfreq[20], Deltafreq, propintersupport[20], propintercore[20], propinterrim[20], propinterrim2[20], propintercore2[20], propintersupport2[20], propsasainter[20], propsasainterrim2[20], propsasaintercore2[20], propsasaintersupport2[20], propsasa[20][5];
    double ***sasasumresloc, **sasasumloc, *sasasumtotres, **sasasumtotresloc, totsasasumresloc[20][5], totsasasumtotresloc[20], totsasasumloc[5], totsasasumtotres;
    FILE *fd, *fdn, *fp, *fp1, *fp2, *fp3, *fp4, *fp5, *fp6, *fp7, *fp8, *fp9, *fp10, *fp11, *fp12, *fp13, *fpc[5], *fpr[5], *fps[5];

    const char *reslist[] = {"ALA", "GLY", "ILE", "LEU", "PRO", "VAL", "PHE", "TRP", "TYR", "ASP", "GLU", "ARG", "HIS", "LYS", "SER", "THR", "CYS", "MET", "ASN", "GLN"};
    const char *resloc[] = {"INTERIOR", "SURFACE", "SUPPORT", "CORE", "RIM"};

    if (argn!=3) {
        fprintf(stderr, "Usage: %s <filename>\n", arg[1]);
        return 1;
    }
    
  // open files for reading only
    fd = fopen(arg[1], "r");  // resloc file list
    n = 0;
    while (fgets(line, 1024, fd)) {
        //sscanf(line, "%s", fn);
        //fdn[n++] = fopen(fn, "r");
        n++;
    }
    fdn = fopen(arg[2], "r");  // all resloc data file written in a single file

    printf("total number of resloc files is %5d\n", n);
    totprotein = n;
    fp = fopen("meanResComp.dat","w");
    fp1 = fopen("meanResComp_location.dat","w");
    fp2 = fopen("sasarasa.dat","w");
    fp3 = fopen("sasa_location.dat","w");
    fp4 = fopen("rasa_location.dat","w");
    fp5 = fopen("histo_ResComp.dat","w");
    fp6 = fopen("histo_sasa.dat","w");
    fp7 = fopen("histo_rasa.dat","w");
    fp8 = fopen("propensity_interface.dat","w");
    fp9 = fopen("propensity_location.dat","w");
    fp10 = fopen("distr_totResidue.dat","w");
    fp11 = fopen("distr_totResidue_loc.dat","w");
    fp12 = fopen("propensitySASA_interface.dat","w");
    fp13 = fopen("propensitySASA_location.dat","w");

    fpc[0] = fopen("histo_ResComp_INTER.dat","w");
    fpc[1] = fopen("histo_ResComp_SURF.dat","w");
    fpc[2] = fopen("histo_ResComp_SUPP.dat","w");
    fpc[3] = fopen("histo_ResComp_CORE.dat","w");
    fpc[4] = fopen("histo_ResComp_RIM.dat","w");
    
    fps[0] = fopen("histo_SASA_INTER.dat","w");
    fps[1] = fopen("histo_SASA_SURF.dat","w");
    fps[2] = fopen("histo_SASA_SUPP.dat","w");
    fps[3] = fopen("histo_SASA_CORE.dat","w");
    fps[4] = fopen("histo_SASA_RIM.dat","w");

    fpr[0] = fopen("histo_rASA_INTER.dat","w");
    fpr[1] = fopen("histo_rASA_SURF.dat","w");
    fpr[2] = fopen("histo_rASA_SUPP.dat","w");
    fpr[3] = fopen("histo_rASA_CORE.dat","w");
    fpr[4] = fopen("histo_rASA_RIM.dat","w");

  // setting the constants
    SASA_theor[0] = 129.0; // Ala
    SASA_theor[1] = 104.0; // Gly
    SASA_theor[2] = 197.0; // Ile
    SASA_theor[3] = 201.0; // Leu
    SASA_theor[4] = 159.0; // Pro
    SASA_theor[5] = 174.0; // Val
    SASA_theor[6] = 240.0; // Phe
    SASA_theor[7] = 285.0; // Trp
    SASA_theor[8] = 263.0; // Tyr
    SASA_theor[9] = 193.0; // Asp
    SASA_theor[10] = 225.0; // Glu
    SASA_theor[11] = 274.0; // Arg
    SASA_theor[12] = 224.0; // His
    SASA_theor[13] = 236.0; // Lys
    SASA_theor[14] = 155.0; // Ser
    SASA_theor[15] = 172.0; // Thr
    SASA_theor[16] = 167.0; // Cys
    SASA_theor[17] = 224.0; // Met
    SASA_theor[18] = 195.0; // Asn
    SASA_theor[19] = 223.0; // Gln
    
    //Fauchere's hydrophobicitiy constant
    HydrConst[0][0] = 0.31; // Ala
    HydrConst[0][1] = 0.00; // Gly
    HydrConst[0][2] = 1.80; // Ile
    HydrConst[0][3] = 1.70; // Leu
    HydrConst[0][4] = 0.72; // Pro
    HydrConst[0][5] = 1.22; // Val
    HydrConst[0][6] = 1.79; // Phe
    HydrConst[0][7] = 2.25; // Trp
    HydrConst[0][8] = 0.96; // Tyr
    HydrConst[0][9] = -0.77; // Asp
    HydrConst[0][10] = -0.64; // Glu
    HydrConst[0][11] = -1.01; // Arg
    HydrConst[0][12] = 0.13; // His
    HydrConst[0][13] = -0.99; // Lys
    HydrConst[0][14] = -0.04; // Ser
    HydrConst[0][15] = 0.26; // Thr
    HydrConst[0][16] = 1.54; // Cys
    HydrConst[0][17] = 1.23; // Met
    HydrConst[0][18] = -0.60; // Asn
    HydrConst[0][19] = -0.22; // Gln

    // Eisenberg's constants
    HydrConst[1][0] = 0.25; // Ala
    HydrConst[1][1] = 0.16; // Gly
    HydrConst[1][2] = 0.73; // Ile
    HydrConst[1][3] = 0.53; // Leu
    HydrConst[1][4] = -0.07; // Pro
    HydrConst[1][5] = 0.54; // Val
    HydrConst[1][6] = 0.61; // Phe
    HydrConst[1][7] = 0.37; // Trp
    HydrConst[1][8] = 0.02; // Tyr
    HydrConst[1][9] = -0.72; // Asp
    HydrConst[1][10] = -0.62; // Glu
    HydrConst[1][11] = -1.76; // Arg
    HydrConst[1][12] = -0.40; // His
    HydrConst[1][13] = -1.10; // Lys
    HydrConst[1][14] = -0.26; // Ser
    HydrConst[1][15] = -0.18; // Thr
    HydrConst[1][16] = 0.04; // Cys
    HydrConst[1][17] = 0.26; // Met
    HydrConst[1][18] = -0.64; // Asn
    HydrConst[1][19] = -0.69; // Gln
    
    // Eisenberg's normalized constants
    HydrConst[2][0] = 0.62; // Ala
    HydrConst[2][1] = 0.48; // Gly
    HydrConst[2][2] = 1.38; // Ile
    HydrConst[2][3] = 1.06; // Leu
    HydrConst[2][4] = 0.12; // Pro
    HydrConst[2][5] = 1.08; // Val
    HydrConst[2][6] = 1.19; // Phe
    HydrConst[2][7] = 0.81; // Trp
    HydrConst[2][8] = 0.26; // Tyr
    HydrConst[2][9] = -0.90; // Asp
    HydrConst[2][10] = -0.74; // Glu
    HydrConst[2][11] = -2.53; // Arg
    HydrConst[2][12] = -0.40; // His
    HydrConst[2][13] = -1.50; // Lys
    HydrConst[2][14] = -0.18; // Ser
    HydrConst[2][15] = -0.05; // Thr
    HydrConst[2][16] = 0.29; // Cys
    HydrConst[2][17] = 0.64; // Met
    HydrConst[2][18] = -0.78; // Asn
    HydrConst[2][19] = -0.85; // Gln
    
    
    num_prot = totprotein ; // total number of proteins in the list
    max_ch = 20;       // maximum number of chains
    nres = 5000;       // maximum number of residues in a chain
 
    // allocating enough memory
    rasa = malloc(sizeof(double**)*num_prot);
    rasam = malloc(sizeof(double**)*num_prot);
    sasa = malloc(sizeof(double**)*num_prot);
    sasam = malloc(sizeof(double**)*num_prot);
    residue_id = malloc(sizeof(int**)*num_prot);
    residue_type = malloc(sizeof(char***)*num_prot);
    location = malloc(sizeof(char***)*num_prot);
    totres = malloc(sizeof(int*)*num_prot);
    maxchain = malloc(sizeof(int)*num_prot);
    sumres = malloc(sizeof(int*)*num_prot);
    sumresloc = malloc(sizeof(int**)*num_prot);
    sasasumresloc = malloc(sizeof(double**)*num_prot);
    sumtotresloc = malloc(sizeof(int*)*num_prot);
    sasasumtotresloc = malloc(sizeof(double*)*num_prot);
    sumloc = malloc(sizeof(int*)*num_prot);
    sasasumloc = malloc(sizeof(double*)*num_prot);
    sumtotres = malloc(sizeof(int)*num_prot);
    sasasumtotres = malloc(sizeof(double)*num_prot);
    freqres = malloc(sizeof(double*)*num_prot);
    freqresloc = malloc(sizeof(double**)*num_prot);
    chID = malloc(sizeof(char**)*num_prot);
    sasalist = malloc(sizeof(double*)*max_ch);
    rasalist = malloc(sizeof(double*)*max_ch);
    rasamlist = malloc(sizeof(double*)*max_ch);
    sasaloclist = malloc(sizeof(double**)*max_ch);
    rasaloclist = malloc(sizeof(double**)*max_ch);
    rasamloclist = malloc(sizeof(double**)*max_ch);
    hfreq = malloc(sizeof(int*)*num_prot);
    hfreqloc = malloc(sizeof(int**)*num_prot);
    hsasa = malloc(sizeof(int*)*num_prot);
    hsasaloc = malloc(sizeof(int**)*num_prot);
    hrasa = malloc(sizeof(int*)*num_prot);
    hrasaloc = malloc(sizeof(int**)*num_prot);

    for (i=0;i<max_ch;i++){
        sasalist[i] = malloc(sizeof(double)*nres*5);
        rasalist[i] = malloc(sizeof(double)*nres*5);
        rasamlist[i] = malloc(sizeof(double)*nres*5);
        sasaloclist[i] = malloc(sizeof(double*)*5);
        rasaloclist[i] = malloc(sizeof(double*)*5);
        rasamloclist[i] = malloc(sizeof(double*)*5);
    }
    for (i=0;i<max_ch;i++){
        for (j=0;j<5;j++){
            sasaloclist[i][j] = malloc(sizeof(double)*nres*5);
            rasaloclist[i][j] = malloc(sizeof(double)*nres*5);
            rasamloclist[i][j] = malloc(sizeof(double)*nres*5);
        }
    }
    
    for (i=0;i<num_prot;i++){
        rasa[i] = malloc(sizeof(double*)*max_ch);
        rasam[i] = malloc(sizeof(double*)*max_ch);
        sasa[i] = malloc(sizeof(double*)*max_ch);
        sasam[i] = malloc(sizeof(double*)*max_ch);
        residue_id[i] = malloc(sizeof(int*)*max_ch);
        residue_type[i] = malloc(sizeof(char**)*max_ch);
        location[i] = malloc(sizeof(char**)*max_ch);
        totres[i] = malloc(sizeof(int)*max_ch);
        sumres[i] = malloc(sizeof(int)*20);
        sumresloc[i] = malloc(sizeof(int*)*20);
        sasasumresloc[i] = malloc(sizeof(double*)*20);
        sumtotresloc[i] = malloc(sizeof(int)*5);
        sasasumtotresloc[i] = malloc(sizeof(double)*20);
        sumloc[i] = malloc(sizeof(int)*5);
        sasasumloc[i] = malloc(sizeof(double)*5);
        freqres[i] = malloc(sizeof(double)*20);
        freqresloc[i] = malloc(sizeof(double*)*20);
        chID[i] = malloc(sizeof(char*)*max_ch);
        hfreq[i] = malloc(sizeof(int)*20);
        hfreqloc[i] = malloc(sizeof(int*)*20);
        hsasa[i] = malloc(sizeof(int)*20);
        hsasaloc[i] = malloc(sizeof(int*)*20);
        hrasa[i] = malloc(sizeof(int)*20);
        hrasaloc[i] = malloc(sizeof(int*)*20);
    }

    for (i=0;i<num_prot;i++){
        for (j=0;j<max_ch;j++) hfreqloc[i][j] = malloc(sizeof(int)*5);
        for (j=0;j<max_ch;j++) hsasaloc[i][j] = malloc(sizeof(int)*5);
        for (j=0;j<max_ch;j++) hrasaloc[i][j] = malloc(sizeof(int)*5);
    }

    for (i=0;i<num_prot;i++){
        for (j=0;j<max_ch;j++){
            sumresloc[i][j] = malloc(sizeof(int)*5);
            sasasumresloc[i][j] = malloc(sizeof(double)*5);
            freqresloc[i][j] = malloc(sizeof(double)*5);
            rasa[i][j] = malloc(sizeof(double)*nres);
            rasam[i][j] = malloc(sizeof(double)*nres);
            sasa[i][j] = malloc(sizeof(double)*nres);
            sasam[i][j] = malloc(sizeof(double)*nres);
            residue_id[i][j] = malloc(sizeof(int)*nres);
            residue_type[i][j] = malloc(sizeof(char*)*nres);
            location[i][j] = malloc(sizeof(char*)*nres);
        }
    }

    for (i=0;i<num_prot;i++){
        for (j=0;j<max_ch;j++){
            chID[i][j] = malloc(sizeof(char)*128);
            for (k=0;k<nres;k++){
                residue_type[i][j][k] = malloc(sizeof(char)*128);
                location[i][j][k] = malloc(sizeof(char)*128);
            }
        }
    }

    printf("Memory allocation completed\n");
    printf("total number of proteins is %5d\n", num_prot);
    
    // reading the residue list with SASA, rASA values and location
    m = 0;
    id_old = 0;
    n = 0;
    //for (n=0;n<totprotein;n++){
        while (fgets(line, 1024, fdn)) {
            sscanf(line, "%d %s %d %s %lf %lf %*lf %s %lf %*d %*s %*lf %*lf %*lf", &id, chainID, &resid, resname, &rasa_mon, &rasa_comp, loc, &sasa_mon);
            strcpy(chID[n][id], chainID);
            printf("%3d %3d %3s\n", n, id, chID[n][id]);
            if (id != id_old){
                totres[n][id_old] = m;
                printf("%3d %3d %3d\n",n, id_old, totres[n][id_old]);
                m = 0;
                id_old = id;
                if (id == 0){
                    maxchain[n] = id+2;
                    n++;
                }
            }
            residue_id[n][id][m] = resid;
            strcpy(residue_type[n][id][m], resname);
            rasa[n][id][m] = rasa_comp;
            rasam[n][id][m] = rasa_mon;
            sasam[n][id][m] = sasa_mon;
            //printf("%lf %lf %lf\n", rasa[n][id][m], rasam[n][id][m], sasam[n][id][m]);
            for (kk=0;kk<20;kk++){
                if (strcmp(resname,reslist[kk])==0) sasa[n][id][m] = rasa_comp * SASA_theor[kk];
            }
            strcpy(location[n][id][m], loc);
            //printf("%d %d %s %s %lf %lf %lf %lf\n", m, residue_id[n][id][m], residue_type[n][id][m], location[n][id][m], rasa[n][id][m], sasa[n][id][m], rasam[n][id][m], sasam[n][id][m]);
            m++;
        }
        totres[n][id] = m;
        printf("%3d %3d %3d\n",n, id, totres[n][id]);
        maxchain[n] = id+1;
        m = 0;
    //}
    printf("test\n");
    for (i=0;i<totprotein;i++){
        for (j=0;j<maxchain[i];j++){
            for (k=0;k<totres[i][j];k++) printf("%3d %3d %3d %20s %20s\n", i, j, k, residue_type[i][j][k], location[i][j][k]);
        }
    }
        
    for (ii=0;ii<totprotein;ii++){
        if (maxchain[ii] != 2) printf("Number of chains in protein %3d is %3d\n",ii, maxchain[ii]);
    }
    printf("TEST\n");
    for (i=0;i<totprotein;i++){
        for (kk=0;kk<20;kk++){
            sumres[i][kk] = 0;
            sasasumtotresloc[i][kk] = 0.0;
            for (ii=0;ii<5;ii++){
                sumresloc[i][kk][ii] = 0;
                sasasumresloc[i][kk][ii] = 0.0;
            }
        }
        for (ii=0;ii<5;ii++){
            sumloc[i][ii] = 0;
            sumtotresloc[i][ii] = 0;
            sasasumloc[i][ii] = 0.0;
        }
        sasasumtotres[i] = 0.0;
     }
    for (ii=0;ii<5;ii++) tpr[ii] = 0;
    
    // *************** mean residue composition *************** \\

    printf("Mean residue Composition \n");
    for (i=0;i<totprotein;i++){
        printf("%d\n", i);
        sumtotres[i] = 0;
        for (j=0;j<maxchain[i];j++){
            for (k=0;k<totres[i][j];k++){
                for (kk=0;kk<20;kk++){
                    if (strcmp(residue_type[i][j][k],reslist[kk])==0){
                        sumres[i][kk]++;   // sum of residue type kk in every protein i => N_i
                        n = 0;
                        for (jj=0;jj<5;jj++){
                             if (strcmp(location[i][j][k],resloc[jj])==0){
                                sumresloc[i][kk][jj]++;   // sum of residue type kk in a specific location jj in every protein i => N_ij
                                sumloc[i][jj]++;  // sum of residues of all types in a specific location jj in every protein i => Sum_{i=1}^20 N_ij
                                sasasumresloc[i][kk][jj] += sasam[i][j][k];
                                sasasumloc[i][jj] += sasam[i][j][k];
                                n++;
                            }
                        }
                        if (n == 0) {
                            printf("Error: no location found for the residue! exiting...");
                            return 1;
                        }
                        sasasumtotresloc[i][kk] += sasam[i][j][k];
                    }
                }
                sasasumtotres[i] += sasam[i][j][k];
                for (jj=0;jj<5;jj++){
                    if (strcmp(location[i][j][k],resloc[jj])==0){
                        sumtotresloc[i][jj]++;   // sum of all residues in a particular location jj in every protein i => N_ij
                    }
                }
            }
            sumtotres[i] += totres[i][j];  // total number of residue in protein i => Sum_{i=1}^20 N_i
        }
        //testing
        for (jj=0;jj<5;jj++){
            if (sumtotresloc[i][jj] == 0){
                printf("No residue found on location! %3d %3d %3d\n", i, jj, sumtotresloc[i][jj]);
                tpr[jj]++;
            }
        }
    }
    for (jj=0;jj<5;jj++) printf("%3d protein do not have a region %3d\n", tpr[jj], jj);

    // Distribution of proteins with a certain amount of residues
    minres = 100000;
    maxres = -100000;
    for (i=0;i<totprotein;i++){
        if (sumtotres[i] < minres) minres = sumtotres[i];
        if (sumtotres[i] > maxres) maxres = sumtotres[i];
    }
    //Deltap = maxres - minres;
    Deltap = 2100;
    nbin = 30;
    bins = (float)(Deltap) / (float)(nbin);
    minres = 0;
    printf("%d %d %d %lf\n",minres,maxres,Deltap,bins);
    totr = 0;
    for (ii=0;ii<=nbin;ii++) freqp[ii] = 0;
    for (i=0;i<totprotein;i++){
        for (ii=0;ii<=nbin;ii++){
            lb = (ii-0.5)*bins + minres;
            ub = (ii+0.5)*bins + minres;
            if ((sumtotres[i] > lb)&&(sumtotres[i] <= ub)){
                 freqp[ii]++;
            }
        }
        totr += sumtotres[i];
    }
    for (ii=0;ii<=nbin;ii++) fprintf(fp10,"%lf %d %d %lf\n", ii*bins + minres, totr, freqp[ii], (float)(freqp[ii])/totprotein);
    for (ii=0;ii<=nbin;ii++) printf("%lf %d %d %lf\n", ii*bins + minres, totr, freqp[ii], (float)(freqp[ii])/totprotein);
    
    //frequency calculations
    for (i=0;i<totprotein;i++){
        //printf("%d\n", i);
        for (kk=0;kk<20;kk++){
            // frequency calculations
            printf("%d %d %d %d %lf\n", i, kk, sumres[i][kk], sumtotres[i], (float)sumres[i][kk] / sumtotres[i]);
            //printf("%lf\n", freqres[i][kk]);
            freqres[i][kk] = (float)sumres[i][kk] / sumtotres[i];
            //printf("%lf\n", freqres[i][kk]);
            for (jj=0;jj<5;jj++) {
                if (sumtotresloc[i][jj] != 0){
                    freqresloc[i][kk][jj] = (float)sumresloc[i][kk][jj] / sumtotresloc[i][jj];
                    printf("%d %d %d %d %d %lf\n", i, kk, jj, sumresloc[i][kk][jj], sumtotresloc[i][jj], freqresloc[i][kk][jj]);
                }
            }
        }
    }
    printf("test1\n");
    double tot = 0.0;
    for (jj=0;jj<5;jj++) totloc[jj] = 0.0;
    for (kk=0;kk<20;kk++){
        printf("kk is %d\n",kk);
        sumfreqres[kk] = 0.0;
        for (jj=0;jj<5;jj++) sumfreqresloc[kk][jj] = 0.0;
        stddev[kk] = 0.0;
        for (jj=0;jj<5;jj++) stddevloc[kk][jj] = 0.0;
        for (i=0;i<totprotein;i++){
            sumfreqres[kk] += freqres[i][kk];
            for (jj=0;jj<5;jj++){
                sumfreqresloc[kk][jj] += freqresloc[i][kk][jj];
                //if (sumtotresloc[i][jj] == 0) printf("TESTING!! %lf\n",freqresloc[i][kk][jj]);
            }
        }
        avgres[kk] = sumfreqres[kk] / totprotein;
        for (jj=0;jj<5;jj++){
            avgresloc[kk][jj] = sumfreqresloc[kk][jj] / (totprotein-tpr[jj]);
        }
        for (i=0;i<totprotein;i++){
            stddev[kk] += (freqres[i][kk]-avgres[kk])*(freqres[i][kk]-avgres[kk]);
            for (jj=0;jj<5;jj++){
                if (sumtotresloc[i][jj] !=0) stddevloc[kk][jj] += (freqresloc[i][kk][jj]-avgresloc[kk][jj])*(freqresloc[i][kk][jj]-avgresloc[kk][jj]);
            }
         }
        stddev[kk] /= (float)(totprotein-1);
        for (jj=0;jj<5;jj++) stddevloc[kk][jj] /= (totprotein - tpr[jj] - 1);
        stddev[kk] = sqrt(stddev[kk]);
        for (jj=0;jj<5;jj++) stddevloc[kk][jj] = sqrt(stddevloc[kk][jj]);
                    
        tot += avgres[kk];
        for (jj=0;jj<5;jj++) totloc[jj] += avgresloc[kk][jj];
        fprintf(fp, "%2d %4s %6.2lf %6.2lf %6.2lf %8.4lf %8.4lf\n", kk, reslist[kk], HydrConst[0][kk], HydrConst[1][kk], HydrConst[2][kk], avgres[kk], stddev[kk]);
        fprintf(fp1, "%2d %4s %6.2lf %6.2lf %6.2lf", kk, reslist[kk], HydrConst[0][kk], HydrConst[1][kk], HydrConst[2][kk]);
        for (jj=0;jj<5;jj++) fprintf(fp1, "%7.4lf +/- %7.4lf |", avgresloc[kk][jj], stddevloc[kk][jj]);
        fprintf(fp1,"\n");
        
    // ******** histogram: Number of proteins with a certain amount of % composition of residue i ******** \\
        
        printf("histogram: Number of proteins with a certain amount of composition of residue i\n");
        
        minfreq[kk] = 1000.0;
        maxfreq[kk] = -1000.0;
        for (jj=0;jj<5;jj++) minfreqloc[kk][jj] = 1000.0;
        for (jj=0;jj<5;jj++) maxfreqloc[kk][jj] = -1000.0;
        for (i=0;i<totprotein;i++){
            if (freqres[i][kk] < minfreq[kk]) minfreq[kk] = freqres[i][kk];
            if (freqres[i][kk] > maxfreq[kk]) maxfreq[kk] = freqres[i][kk];
            for (jj=0;jj<5;jj++){
                if (freqresloc[i][kk][jj] < minfreqloc[kk][jj]) minfreqloc[kk][jj] = freqresloc[i][kk][jj];
                if (freqresloc[i][kk][jj] > maxfreqloc[kk][jj]) maxfreqloc[kk][jj] = freqresloc[i][kk][jj];
            }
        }
        Deltafreq = maxfreq[kk] - minfreq[kk];
        for (jj=0;jj<5;jj++) Deltafreqloc[jj] = maxfreqloc[kk][jj] - minfreqloc[kk][jj];
        nbin = 20;
        binsize[kk] = Deltafreq / nbin;
        for (jj=0;jj<5;jj++) binsizeloc[kk][jj] = Deltafreqloc[jj] / nbin;
        for (ii=0;ii<=nbin;ii++){
            hfreq[ii][kk] = 0;
            for (jj=0;jj<5;jj++) hfreqloc[ii][kk][jj] = 0;
        }
        for (i=0;i<totprotein;i++){
            n = 0;
            nn = 0;
            for (ii=0;ii<=nbin;ii++){
                lb = (ii-0.5)*binsize[kk] + minfreq[kk];
                ub = (ii+0.5)*binsize[kk] + minfreq[kk];
                if ((freqres[i][kk] > lb)&&(freqres[i][kk] <= ub)){
                     hfreq[ii][kk]++;
                    n++;
                }
                for (jj=0;jj<5;jj++){
                    lbloc[jj] = (ii-0.5)*binsizeloc[kk][jj] + minfreqloc[kk][jj];
                    ubloc[jj] = (ii+0.5)*binsizeloc[kk][jj] + minfreqloc[kk][jj];
                    //if ((kk == 16)&&(jj == 4)) printf("%s at %s %lf %lf %lf %lf %lf %lf\n", reslist[kk], resloc[jj], binsizeloc[kk][jj], Deltafreqloc[jj], maxfreqloc[kk][jj], minfreqloc[kk][jj], lbloc[jj], ubloc[jj]);
                    if ((freqresloc[i][kk][jj] > lbloc[jj])&&(freqresloc[i][kk][jj] <= ubloc[jj])){
                        hfreqloc[ii][kk][jj]++;
                        nn++;
                    }
                }
            }
            if (n == 0){
                printf("No residue of type %s was found in any protein!\n", reslist[kk]);
                return 1;
            }
            if (nn == 0){
                printf("No residue of type %s was found in any location!\n", reslist[kk]);
                return 1;
            }
        }
    }
    for (ii=0;ii<=nbin;ii++){
        for (kk=0;kk<20;kk++){
            fprintf(fp5,"%9.6lf %2d ",ii*binsize[kk]+minfreq[kk],hfreq[ii][kk]);
            for (jj=0;jj<5;jj++) fprintf(fpc[jj],"%9.6lf %3d ",ii*binsizeloc[kk][jj]+minfreqloc[kk][jj],hfreqloc[ii][kk][jj]);
        }
        fprintf(fp5,"\n");
        for (jj=0;jj<5;jj++) fprintf(fpc[jj],"\n");
    }
    
// *************** average SASA and rASA *************** \\
        
    printf("now sasa calculations...\n");
        for (ii=0;ii<5;ii++) tpr[ii] = 0;
    for (kk=0;kk<20;kk++){
        sumsasa[kk] = 0.0;
        sumrasa[kk] = 0.0;
        sumrasam[kk] = 0.0;
        occ[kk] = 0;
        stdsasa[kk] = 0.0;
        stdrasa[kk] = 0.0;
        stdrasam[kk] = 0.0;
        minsasa[kk] = 1000.0;
        maxsasa[kk] = -1000.0;
        for (jj=0;jj<10;jj++){
            occ_loc[kk][jj] = 0;
            sumsasaloc[kk][jj] = 0.0;
            sumrasaloc[kk][jj] = 0.0;
            sumrasamloc[kk][jj] = 0.0;
            stdsasaloc[kk][jj] = 0.0;
            stdrasaloc[kk][jj] = 0.0;
            stdrasamloc[kk][jj] = 0.0;
        }
    }

    for (i=0;i<totprotein;i++){
        for (j=0;j<maxchain[i];j++){
            for (k=0;k<totres[i][j];k++){
                for (kk=0;kk<20;kk++){
                    if (strcmp(residue_type[i][j][k],reslist[kk])==0){
                        sumsasa[kk] += sasa[i][j][k];
                        //printf("sumsasa %d %d %d %lf\n", i, j, k, sumsasa[0]);
                        sumrasa[kk] += rasa[i][j][k];
                        sumrasam[kk] += rasam[i][j][k];
                        sasalist[kk][occ[kk]] = sasa[i][j][k];
                        rasalist[kk][occ[kk]] = rasa[i][j][k];
                        rasamlist[kk][occ[kk]] = rasam[i][j][k];
                        occ[kk]++;
                        if (sasa[i][j][k] != 0.0){
                            if (sasa[i][j][k] < minsasa[kk]) minsasa[kk] = sasa[i][j][k];
                            if (sasa[i][j][k] > maxsasa[kk]) maxsasa[kk] = sasa[i][j][k];
                        }
                        n = 0;
                        for (jj=0;jj<10;jj++){
                            if (strcmp(location[i][j][k],resloc[jj])==0){
                                sumsasaloc[kk][jj] += sasa[i][j][k];
                                sumrasaloc[kk][jj] += rasa[i][j][k];
                                sumrasamloc[kk][jj] += rasam[i][j][k];
                                sasaloclist[kk][jj][occ_loc[kk][jj]] = sasa[i][j][k];
                                rasaloclist[kk][jj][occ_loc[kk][jj]] = rasa[i][j][k];
                                rasamloclist[kk][jj][occ_loc[kk][jj]] = rasam[i][j][k];
                                occ_loc[kk][jj]++;
                                //if ((kk==16)&&(jj==8)) printf("TEST %d %d %d %d %lf\n", occ_loc[kk][jj], i, j, k, sasa[i][j][k]);
                                n++;
                            }
                        }
                        if (n == 0) {
                            printf("Error: no location found for the residue!");
                            return 1;
                        }
                    }
                }
            }
        }
    }

        for (kk=0;kk<20;kk++){
            for (jj=0;jj<5;jj++){
                if (occ_loc[kk][jj] == 0) printf("No residue of type %s was found in  location %s\n", reslist[kk], resloc[jj]);
                if (occ_loc[kk][jj] == 1) printf("Only one residue of type %s was found in location %s\n", reslist[kk], resloc[jj]);
            }
        }
    
    for (kk=0;kk<20;kk++){
        avgsasa[kk] = sumsasa[kk] / occ[kk];
        avgrasa[kk] = sumrasa[kk] / occ[kk];
        avgrasam[kk] = sumrasam[kk] / occ[kk];
        for (jj=0;jj<5;jj++){
            avgsasaloc[kk][jj] = sumsasaloc[kk][jj] / occ_loc[kk][jj];
            avgrasaloc[kk][jj] = sumrasaloc[kk][jj] / occ_loc[kk][jj];
            avgrasamloc[kk][jj] = sumrasamloc[kk][jj] / occ_loc[kk][jj];
        }
    }

    for (kk=0;kk<20;kk++){
        for (j=0;j<occ[kk];j++){
            stdsasa[kk] += (sasalist[kk][j] - avgsasa[kk])*(sasalist[kk][j] - avgsasa[kk]);
            stdrasa[kk] += (rasalist[kk][j] - avgrasa[kk])*(rasalist[kk][j] - avgrasa[kk]);
            stdrasam[kk] += (rasamlist[kk][j] - avgrasam[kk])*(rasamlist[kk][j] - avgrasam[kk]);
        }
        stdsasa[kk] = sqrt(stdsasa[kk]/(occ[kk]-1));
        stdrasa[kk] = sqrt(stdrasa[kk]/(occ[kk]-1));
        stdrasam[kk] = sqrt(stdrasam[kk]/(occ[kk]-1));
        for (jj=0;jj<5;jj++){
            for (i=0;i<occ_loc[kk][jj];i++){
                stdsasaloc[kk][jj] += (sasaloclist[kk][jj][i] - avgsasaloc[kk][jj])*(sasaloclist[kk][jj][i] - avgsasaloc[kk][jj]);
                stdrasaloc[kk][jj] += (rasaloclist[kk][jj][i] - avgrasaloc[kk][jj])*(rasaloclist[kk][jj][i] - avgrasaloc[kk][jj]);
                stdrasamloc[kk][jj] += (rasamloclist[kk][jj][i] - avgrasamloc[kk][jj])*(rasamloclist[kk][jj][i] - avgrasamloc[kk][jj]);
            }
            stdsasaloc[kk][jj] = sqrt(stdsasaloc[kk][jj]/(occ_loc[kk][jj]-1));
            stdrasaloc[kk][jj] = sqrt(stdrasaloc[kk][jj]/(occ_loc[kk][jj]-1));
            stdrasamloc[kk][jj] = sqrt(stdrasamloc[kk][jj]/(occ_loc[kk][jj]-1));
        }
    }

    // print out the results
    for (kk=0;kk<20;kk++){
        fprintf(fp2, "%2d %4s %6.2lf %6.2lf %6.2lf %7.2lf +/- %6.2lf %7.2lf +/- %6.2lf %7.2lf +/- %6.2lf\n", kk, reslist[kk], HydrConst[0][kk], HydrConst[1][kk], HydrConst[2][kk], avgsasa[kk], stdsasa[kk], avgrasa[kk], stdrasa[kk], avgrasam[kk], stdrasam[kk]);
        fprintf(fp3, "%2d %4s %6.2lf %6.2lf %6.2lf", kk, reslist[kk], HydrConst[0][kk], HydrConst[1][kk], HydrConst[2][kk]);
        for (jj=0;jj<5;jj++) fprintf(fp3, "%7.2lf +/- %6.2lf |", avgsasaloc[kk][jj], stdsasaloc[kk][jj]);
        fprintf(fp3,"\n");
        fprintf(fp4, "%2d %4s %6.2lf %6.2lf %6.2lf %6.2lf", kk, reslist[kk], HydrConst[0][kk], HydrConst[1][kk], HydrConst[2][kk], SASA_theor[kk]);
        for (jj=0;jj<5;jj++) fprintf(fp4, "%7.2lf +/- %6.2lf | %7.2lf +/- %6.2lf |", avgrasaloc[kk][jj], stdrasaloc[kk][jj], avgrasamloc[kk][jj], stdrasamloc[kk][jj]);
        fprintf(fp4,"\n");
    }

    // ******** histogram: Number of residue of type j with a certain amount of SASA value  ******** \\
    
    nbin = 20;
    for (kk=0;kk<20;kk++){
        minsasa[kk] = 1000.0;
        maxsasa[kk] = -1000.0;
        minrasa[kk] = 1000.0;
        maxrasa[kk] = -1000.0;
        for (i=0;i<occ[kk];i++){
            if (sasalist[kk][i] < minsasa[kk]) minsasa[kk] = sasalist[kk][i];
            if (sasalist[kk][i] > maxsasa[kk]) maxsasa[kk] = sasalist[kk][i];
            if (rasalist[kk][i] < minrasa[kk]) minrasa[kk] = rasalist[kk][i];
            if (rasalist[kk][i] > maxrasa[kk]) maxrasa[kk] = rasalist[kk][i];
        }
        Deltasasa = maxsasa[kk] - minsasa[kk];
        binsize_s[kk] = Deltasasa / nbin;
        Deltarasa = maxrasa[kk] - minrasa[kk];
        binsize_r[kk] = Deltarasa / nbin;

        for (jj=0;jj<5;jj++){
            minsasaloc[kk][jj] = 1000.0;
            maxsasaloc[kk][jj] = -1000.0;
            minrasaloc[kk][jj] = 1000.0;
            maxrasaloc[kk][jj] = -1000.0;
        }
        for (jj=0;jj<5;jj++){
            //printf("%d %d %d\n", kk, jj, occ_loc[kk][jj]);
            for (i=0;i<occ_loc[kk][jj];i++){
                //printf("%d %d %d %lf\n", i, kk, jj, sasaloclist[kk][jj][i]);
                if (sasaloclist[kk][jj][i] < minsasaloc[kk][jj]) minsasaloc[kk][jj] = sasaloclist[kk][jj][i];
                if (sasaloclist[kk][jj][i] > maxsasaloc[kk][jj]) maxsasaloc[kk][jj] = sasaloclist[kk][jj][i];
                if (rasaloclist[kk][jj][i] < minrasaloc[kk][jj]) minrasaloc[kk][jj] = rasaloclist[kk][jj][i];
                if (rasaloclist[kk][jj][i] > maxrasaloc[kk][jj]) maxrasaloc[kk][jj] = rasaloclist[kk][jj][i];
            }
            //printf("%3d %3d min %lf   max %lf\n", kk, jj, minsasaloc[kk][jj], maxsasaloc[kk][jj]);
            Deltasasaloc[jj] = maxsasaloc[kk][jj] - minsasaloc[kk][jj];
            binsizeloc_s[kk][jj] = Deltasasaloc[jj] / nbin;
            Deltarasaloc[jj] = maxrasaloc[kk][jj] - minrasaloc[kk][jj];
            binsizeloc_r[kk][jj] = Deltarasaloc[jj] / nbin;
        }

        for (ii=0;ii<=nbin;ii++){
            hsasa[ii][kk] = 0;
            hrasa[ii][kk] = 0;
            for (jj=0;jj<5;jj++) hsasaloc[ii][kk][jj] = 0;
            for (jj=0;jj<5;jj++) hrasaloc[ii][kk][jj] = 0;
        }
        for (i=0;i<occ[kk];i++){
            n = 0;
            nn = 0;
            for (ii=0;ii<=nbin;ii++){
                lb = (ii-0.5)*binsize_s[kk] + minsasa[kk];
                ub = (ii+0.5)*binsize_s[kk] + minsasa[kk];
                if ((sasalist[kk][i] > lb)&&(sasalist[kk][i] <= ub)){
                    hsasa[ii][kk]++;
                    n++;
                }
                lb = (ii-0.5)*binsize_r[kk] + minrasa[kk];
                ub = (ii+0.5)*binsize_r[kk] + minrasa[kk];
                if ((rasalist[kk][i] > lb)&&(rasalist[kk][i] <= ub)){
                    hrasa[ii][kk]++;
                    nn++;
                }
            }
            if ((n == 0)||(nn == 0)){
                printf("error sasa %d %d \n", n, nn);
                printf("%3d maxsasa %lf   minsasa %lf \n", kk, minsasa[kk], maxsasa[kk]);
                return 1;
            }
        }
        for (jj=0;jj<5;jj++){
            if ((binsizeloc_s[kk][jj]!=0)&&(binsizeloc_r[kk][jj]!=0)){
                //printf("occ_loc %d %d %d %lf %lf\n", occ_loc[kk][jj], kk, jj, minsasaloc[kk][jj], maxsasaloc[kk][jj]);
              for (i=0;i<occ_loc[kk][jj];i++){
                n = 0;
                nn = 0;
                for (ii=0;ii<=nbin;ii++){
                    lb = (ii-0.5)*binsizeloc_s[kk][jj] + minsasaloc[kk][jj];
                    ub = (ii+0.5)*binsizeloc_s[kk][jj] + minsasaloc[kk][jj];
                    if ((sasaloclist[kk][jj][i] > lb)&&(sasaloclist[kk][jj][i] <= ub)){
                        hsasaloc[ii][kk][jj]++;
                        n++;
                    }
                    lb = (ii-0.5)*binsizeloc_r[kk][jj] + minrasaloc[kk][jj];
                    ub = (ii+0.5)*binsizeloc_r[kk][jj] + minrasaloc[kk][jj];
                    if ((rasaloclist[kk][jj][i] > lb)&&(rasaloclist[kk][jj][i] <= ub)){
                        hrasaloc[ii][kk][jj]++;
                        nn++;
                    }
                }
                if ((n == 0)||(nn == 0)){
                    printf("error sasaloc %d %d \n", n, nn);
                    return 1;
                }
            }
          }
        }
    }
    
    // print out the results
    for (ii=0;ii<=nbin;ii++){
        for (kk=0;kk<20;kk++){
            fprintf(fp6,"%6.2lf %5.3lf  ",ii*binsize_s[kk]+minsasa[kk],(float)(hsasa[ii][kk])/occ[kk]);
            fprintf(fp7,"%6.2lf %5.3lf  ",ii*binsize_r[kk]+minrasa[kk],(float)(hrasa[ii][kk])/occ[kk]);
            for (jj=0;jj<5;jj++) fprintf(fps[jj],"%6.2lf %5.3lf  ",ii*binsizeloc_s[kk][jj]+minsasaloc[kk][jj],(float)(hsasaloc[ii][kk][jj])/occ_loc[kk][jj]);
            for (jj=0;jj<5;jj++) fprintf(fpr[jj],"%6.2lf %5.3lf  ",ii*binsizeloc_r[kk][jj]+minrasaloc[kk][jj],(float)(hrasaloc[ii][kk][jj])/occ_loc[kk][jj]);
        }
        fprintf(fp6,"\n");
        fprintf(fp7,"\n");
        for (jj=0;jj<5;jj++) fprintf(fps[jj],"\n");
        for (jj=0;jj<5;jj++) fprintf(fpr[jj],"\n");
    }
    
    // *************** Residue Propensity based on Number of Residues *************** \\
    printf("propensity calculations...\n");
    printf("total protein %d\n", totprotein);
    for (kk=0;kk<20;kk++){
        for (jj=0;jj<5;jj++) totsumresloc[kk][jj] = 0;
        totsumres[kk] = 0;
    }
    for (jj=0;jj<5;jj++) totsumloc[jj] = 0;
    totsumtotres = 0;
    
    for (i=0;i<totprotein;i++){
        for (jj=0;jj<5;jj++) totsumloc[jj] += sumloc[i][jj];
        for (kk=0;kk<20;kk++){
            for (jj=0;jj<5;jj++) totsumresloc[kk][jj] += sumresloc[i][kk][jj];
            totsumres[kk] += sumres[i][kk];
        }
        totsumtotres += sumtotres[i];
    }
    printf("total number of residues is %d\n",totsumtotres);
    for (jj=0;jj<5;jj++) printf("%s %d\n",resloc[jj], totsumloc[jj]);
    
    // propensity calculation for a residue of type kk in a specific location jj
    for (kk=0;kk<20;kk++){
    // normalized by the overall occurrence
        for (jj=0;jj<5;jj++){
            if ((totsumres[kk] != 0)&&(totsumloc[jj] != 0)){
                prop[kk][jj] = ((float)(totsumresloc[kk][jj]) / (float)(totsumloc[jj])) / ((float)(totsumres[kk]) / (float)(totsumtotres));
            }
        }
        // interface propensity normalized by the surface (non-interface)
        if (((totsumresloc[kk][1]) != 0)&&((totsumloc[2]+totsumloc[3]+totsumloc[4]) != 0)){
            propinter[kk] = ((float)(totsumresloc[kk][2]+totsumresloc[kk][3]+totsumresloc[kk][4]) / (float)(totsumloc[2]+totsumloc[3]+totsumloc[4])) / ((float)(totsumresloc[kk][1]) / (float)(totsumloc[1]));
        }
        // support interface propensity normalized by the overall interface
        if (((totsumresloc[kk][2]+totsumresloc[kk][3]+totsumresloc[kk][4]) != 0)&&(totsumloc[2] != 0)){
            propintersupport[kk] = ((float)(totsumresloc[kk][2]) / (float)(totsumloc[2])) / ((float)(totsumresloc[kk][2]+totsumresloc[kk][3]+totsumresloc[kk][4]) / (float)(totsumloc[2]+totsumloc[3]+totsumloc[4]));
        }
        // core interface propensity normalized by the overall interface
        if (((totsumresloc[kk][2]+totsumresloc[kk][3]+totsumresloc[kk][4]) != 0)&&(totsumloc[3] != 0)){
            propintercore[kk] = ((float)(totsumresloc[kk][3]) / (float)(totsumloc[3])) / ((float)(totsumresloc[kk][2]+totsumresloc[kk][3]+totsumresloc[kk][4]) / (float)(totsumloc[2]+totsumloc[3]+totsumloc[4]));
        }
        // rim interface propensity normalized by the overall interface
        if (((totsumresloc[kk][2]+totsumresloc[kk][3]+totsumresloc[kk][4]) != 0)&&(totsumloc[4] != 0)){
            propinterrim[kk] = ((float)(totsumresloc[kk][4]) / (float)(totsumloc[4])) / ((float)(totsumresloc[kk][2]+totsumresloc[kk][3]+totsumresloc[kk][4]) / (float)(totsumloc[2]+totsumloc[3]+totsumloc[4]));
        }
        // rim interface propensity normalized by the surface (non-interface)
        if (((totsumresloc[kk][1]) != 0)&&(totsumloc[4] != 0)){
            propinterrim2[kk] = ((float)(totsumresloc[kk][4]) / (float)(totsumloc[4])) / ((float)(totsumresloc[kk][1]) / (float)(totsumloc[1]));
        }
        // core interface propensity normalized by the surface (non-interface)
        if (((totsumresloc[kk][1]) != 0)&&(totsumloc[3] != 0)){
            propintercore2[kk] = ((float)(totsumresloc[kk][3]) / (float)(totsumloc[3])) / ((float)(totsumresloc[kk][1]) / (float)(totsumloc[1]));
        }
        // support interface propensity normalized by the interior
        if (((totsumresloc[kk][0]) != 0)&&(totsumloc[2] != 0)){
            propintersupport2[kk] = ((float)(totsumresloc[kk][2]) / (float)(totsumloc[2])) / ((float)(totsumresloc[kk][0]) / (float)(totsumloc[0]));
        }
        fprintf(fp8, "%2d %4s %6.2lf %6.2lf %6.2lf %6.2lf %6.2lf %6.2lf %6.2lf %6.2lf %6.2lf %6.2lf\n", kk, reslist[kk], HydrConst[0][kk], HydrConst[1][kk], HydrConst[2][kk], propinter[kk], propintersupport[kk],propintercore[kk],propinterrim[kk], propinterrim2[kk], propintercore2[kk], propintersupport2[kk]);
        //printf("%2d %4s %6.2lf %6.2lf %6.2lf %6.2lf\n", kk, reslist[kk], HydrConst[0][kk], HydrConst[1][kk], HydrConst[2][kk], propinter[kk]);
        fprintf(fp9, "%2d %4s %6.2lf %6.2lf %6.2lf", kk, reslist[kk], HydrConst[0][kk], HydrConst[1][kk], HydrConst[2][kk]);
        for (jj=0;jj<5;jj++) fprintf(fp9, "%6.3lf ", prop[kk][jj]);
        fprintf(fp9,"\n");
    }
    
    // Fraction of residues at a certain location in all proteins
    for (jj=0;jj<5;jj++){
        fprintf(fp11, "%3s %d %d %d\n", resloc[jj], totsumloc[jj], totsumloc[jj+1], jj);
        jj += 1;
    }
    
    // *************** Residue Propensity based on SASA *************** \\

    printf("total protein %d\n", totprotein);
    for (kk=0;kk<20;kk++){
        for (jj=0;jj<5;jj++) totsasasumresloc[kk][jj] = 0.0;
        totsasasumtotresloc[kk] = 0.0;
    }
    for (jj=0;jj<5;jj++) totsasasumloc[jj] = 0.0;
    totsasasumtotres = 0.0;
    
    for (i=0;i<totprotein;i++){
        for (jj=0;jj<5;jj++) totsasasumloc[jj] += sasasumloc[i][jj];
        for (kk=0;kk<20;kk++){
            for (jj=0;jj<5;jj++) totsasasumresloc[kk][jj] += sasasumresloc[i][kk][jj];
            totsasasumtotresloc[kk] += sasasumtotresloc[i][kk];
        }
        totsasasumtotres += sasasumtotres[i];
    }
    printf("total number of SASA is %lf\n",totsasasumtotres);
    for (jj=0;jj<5;jj++) printf("%s %lf\n",resloc[jj], totsasasumloc[jj]);
    
    for (kk=0;kk<20;kk++){
        // normalized by the overall SASA
        for (jj=0;jj<5;jj++){
            if ((totsasasumtotresloc[kk] != 0.0)&&(totsasasumloc[jj] != 0.0)){
                propsasa[kk][jj] = ((float)(totsasasumresloc[kk][jj]) / (float)(totsasasumloc[jj])) / ((float)(totsasasumtotresloc[kk]) / (float)(totsasasumtotres));
            }
        }
        // interface propensity normalized by the surface (non-interface)
        if (((totsasasumresloc[kk][1]) != 0.0)&&((totsasasumloc[2]+totsasasumloc[3]+totsasasumloc[4]) != 0.0)){
            propsasainter[kk] = ((float)(totsasasumresloc[kk][2]+totsasasumresloc[kk][3]+totsasasumresloc[kk][4]) / (float)(totsasasumloc[2]+totsasasumloc[3]+totsasasumloc[4])) / ((float)(totsasasumresloc[kk][1]) / (float)(totsasasumloc[1]));
        }
        // rim interface propensity normalized by the surface (non-interface)
        if (((totsasasumresloc[kk][1]) != 0.0)&&(totsasasumloc[4] != 0.0)){
            propsasainterrim2[kk] = ((float)(totsasasumresloc[kk][4]) / (float)(totsasasumloc[4])) / ((float)(totsasasumresloc[kk][1]) / (float)(totsasasumloc[1]));
        }
        // core interface propensity normalized by the surface (non-interface)
        if (((totsasasumresloc[kk][1]) != 0.0)&&(totsasasumloc[3] != 0.0)){
            propsasaintercore2[kk] = ((float)(totsasasumresloc[kk][3]) / (float)(totsasasumloc[3])) / ((float)(totsasasumresloc[kk][1]) / (float)(totsasasumloc[1]));
        }
        // support interface propensity normalized by the interior
        if (((totsasasumresloc[kk][0]) != 0.0)&&(totsasasumloc[2] != 0.0)){
            propsasaintersupport2[kk] = ((float)(totsasasumresloc[kk][2]) / (float)(totsasasumloc[2])) / ((float)(totsasasumresloc[kk][0]) / (float)(totsasasumloc[0]));
        }
        fprintf(fp12, "%2d %4s %6.2lf %6.2lf %6.2lf %6.2lf %6.2lf %6.2lf %6.2lf\n", kk, reslist[kk], HydrConst[0][kk], HydrConst[1][kk], HydrConst[2][kk], propsasainter[kk], propsasainterrim2[kk], propsasaintercore2[kk], propsasaintersupport2[kk]);
        //printf("%2d %4s %6.2lf %6.2lf %6.2lf %6.2lf\n", kk, reslist[kk], HydrConst[0][kk], HydrConst[1][kk], HydrConst[2][kk], propinter[kk]);
        fprintf(fp13, "%2d %4s %6.2lf %6.2lf %6.2lf", kk, reslist[kk], HydrConst[0][kk], HydrConst[1][kk], HydrConst[2][kk]);
        for (jj=0;jj<5;jj++) fprintf(fp9, "%6.3lf ", propsasa[kk][jj]);
        fprintf(fp13,"\n");
    }


    
    return 0;

}
