# Supplementary material for: Structural Descriptors for Subunit Interface Regions in Homodimers: Effect of Lipid Membrane and Secondary Structure Type
Source: J Chem Inf Model. 2025 Mar 27;65(7):3117–26. doi: 10.1021/acs.jcim.4c01233 (PMC12004529; doi:10.1021/acs.jcim.4c01233)
Supplement: Supplementary file 2 — ci4c01233_si_002.zip [file ci4c01233_si_002.zip › Scripts_sourcecodes/transform_beta.c]

#include <stdio.h>
#include <math.h>
#include <stdlib.h>
#include <string.h>


int main(int argn, char *arg[]) {
  int i, j, resid, residold;
  int m, n;
  FILE *fd, *fd1, *fp, *ff;
  char line[1024], key[128], fname[128], nm[128];
  double *x, *y, *z, **aa, beta, id[20000];
  
  // open for reading only
    fd = fopen(arg[1], "r");   // protein pdb file
    fd1  = fopen(arg[2], "r"); // beta factor data

    sprintf(nm,"%s",arg[1]);
  // open for writing ony
    sprintf(fname,"%s_beta.pdb",arg[1]);
    fp = fopen(fname,"w");   // new coordinate file with user defined beta factor values


  // read the lines, and advance 'm' only for those that with start 'ATOM'
  // Note: '%*s' means ignore the string; do not convert
  
  while (fgets(line, 1024, fd)) {
      sscanf(line, "%s %*s %*s %*s %*s %3d %*s %*s %*s %*s %*s %*s", key, &resid);
      if (strcmp(key, "ATOM")==0) {
            residold = resid;  // resid of the 1st residue
            printf("first residue is %d\n", residold);
            break;
      }
  }
  fclose(fd);
  fd = fopen(nm, "r"); 
  printf("%s\n", nm);

  n = 0;
  while (fgets(line, 1024, fd1)) {
    sscanf(line, "%lf", &beta);
    id[n] = beta;
    n++;
  }
  printf("Number of beta values is %3d\n", n);
    
  m = 0;   
  while (fgets(line, 1024, fd)) {
    sscanf(line, "%s %*s %*s %*s %*s %3d %*s %*s %*s %*s %lf %*s", key, &resid, &beta);
      if (strcmp(key,"ATOM")==0){
        line[59]=0;
        fprintf(fp, "%s", line);
        if (resid != residold){
            m++;
           residold = resid;
        }
       fprintf(fp, " %6.2lf\n", id[m]);
     }
  }
  m++;
  printf("Number of residues is %3d\n", m);

  if (m != n) printf("ERROR: number of residues and of beta do not much!\n");

  return 0;
}
