# Supplementary material for: Structural Descriptors for Subunit Interface Regions in Homodimers: Effect of Lipid Membrane and Secondary Structure Type
Source: J Chem Inf Model. 2025 Mar 27;65(7):3117–26. doi: 10.1021/acs.jcim.4c01233 (PMC12004529; doi:10.1021/acs.jcim.4c01233)
Supplement: Supplementary file 2 — ci4c01233_si_002.zip [file ci4c01233_si_002.zip › Scripts_sourcecodes/histo_SumProtrusion_cytop.c]

#include <stdio.h>
#include <math.h>
#include <stdlib.h>
#include <string.h>

int main(int argn, char *arg[]) {
  
    int id, i, j, m, n, nn, k, ch, ii, iii, jj, jjj, kk, resid, residold, nres, id_old, nbin;
    int total_chain, max_ch, num_prot, first_res, totprotein, natom, resloc;
    int *residcx, *resloccx, *chidcx, nr[20][3], ns[20][3], chid, chainid;
    char line[1024], key[128], atomname[128], chain_old[128], ***chID, fName[128];
    char resname[128], **resnamecx, loc[128];
    double x, y, z, cx, cxold, cxavg, cxmax, cxw, tcxold[20][5], tcx[20][5], tcxavg[20][5], tcxmax[20][5];
    double cxper, cxoldper, cxavgper, cxmaxper, cxwper, *prcxper, *prcxoldper, *prcxavgper, *prcxmaxper, *prcxwper;
    double tcxoldper[20][5], tcxper[20][5], tcxavgper[20][5], tcxmaxper[20][5], tcxwper[20][5];
    double avgcxper[20][5], avgcxoldper[20][5], avgcxavgper[20][5], avgcxmaxper[20][5], avgcxwper[20][5];
    double stdcxoldper[20][5], stdcxper[20][5], stdcxavgper[20][5], stdcxmaxper[20][5], stdcxwper[20][5];
    double tcxw[20][5], ncx[20][5], stdcxold[20][5], stdcx[20][5], avgcxw[20][5], stdcxw[20][5];
    double avgcx[20][5], avgcxold[20][5], avgcxavg[20][5], avgcxmax[20][5], stdcxavg[20][5], stdcxmax[20][5];
    double avgrasa[20][3], avgsasa[20][3], stdr[20][3], stds[20][3], HydrConst[20], *prcx, *prcxold, *prcxavg, *prcxmax, *prcxw;
    double avgrasaper[20][3], avgsasaper[20][3], stdrper[20][3], stdsper[20][3];
    double binsize_rasa, binsize_sasa, ub, lb, binsize_rasa_n[3], binsize_sasa_n[3];
    double Deltasasa, Deltarasa, minsasa, maxsasa, minrasa, maxrasa, minsasa_n[3], minrasa_n[3];
    FILE *fd, *fp, *fpold, *fpavg, *fpmax, *fpw, *fpoldper, *fpper, *fpavgper, *fpmaxper, *fpwper;

    const char *reslist[] = {"ALA", "GLY", "ILE", "LEU", "PRO", "VAL", "PHE", "TRP", "TYR", "ASP", "GLU", "ARG", "HIS", "LYS", "SER", "THR", "CYS", "MET", "ASN", "GLN"};
    //const char *resloc[] = {"INTERIOR", "CORE", "SUPPORT", "RIM", "SURFACE"};
    
    if (argn!=2) {
        fprintf(stderr, "Usage: %s <filename>\n", arg[1]);
        return 1;
    }

    // open files for reading only
    fd = fopen(arg[1], "r");  // sum of protrusion index values for all patches in all proteins

    // open files for writing only
    fpold = fopen("avgCxoldPatch_loc.dat", "w");
    fp = fopen("avgCxPatch_loc.dat", "w");
    fpavg = fopen("avgCxavgPatch_loc.dat", "w");
    fpmax = fopen("avgCxmaxPatch_loc.dat", "w");
    fpw = fopen("avgCxweightedPatch_loc.dat", "w");

    fpoldper = fopen("avgCxoldPatch_locper.dat", "w");
    fpper = fopen("avgCxPatch_locper.dat", "w");
    fpavgper = fopen("avgCxavgPatch_locper.dat", "w");
    fpmaxper = fopen("avgCxmaxPatch_locper.dat", "w");
    fpwper = fopen("avgCxweightedPatch_locper.dat", "w");

    m = 0;
    while (fgets(line, 1024, fd)) m++;
    
    printf("tot number of atoms is %d\n", m);
    fclose(fd);
    // allocating enough memory
    residcx = malloc(sizeof(int)*m);
    resloccx = malloc(sizeof(int)*m);
    chidcx = malloc(sizeof(int)*m);
    prcxold = malloc(sizeof(double)*m);
    prcx = malloc(sizeof(double)*m);
    prcxavg = malloc(sizeof(double)*m);
    prcxmax = malloc(sizeof(double)*m);
    prcxw = malloc(sizeof(double)*m);
    prcxoldper = malloc(sizeof(double)*m);
    prcxper = malloc(sizeof(double)*m);
    prcxavgper = malloc(sizeof(double)*m);
    prcxmaxper = malloc(sizeof(double)*m);
    prcxwper = malloc(sizeof(double)*m);
    resnamecx = malloc(sizeof(char*)*m);
    for (i=0;i<m;i++) resnamecx[i] = malloc(sizeof(char)*128);

    max_ch = 20;  // maximum number of chains
    nres = 5000;  // maximum number of residues
    
    fd = fopen(arg[1], "r");
    // first reading the protrusion data
    m = 0;
    while (fgets(line, 1024, fd)) {
        sscanf(line, "%d %d %s %*lf %s %*d %lf %lf %lf %lf %lf %lf %lf %lf %lf %lf",  &chainid, &resid, resname, loc, &cxold, &cxoldper, &cx, &cxper, &cxavg, &cxavgper, &cxmax, &cxmaxper, &cxw, &cxwper);
        chidcx[m] = chainid;
        residcx[m] = resid;
        if (strcmp(loc, "CORE")==0) resloccx[m] = 1;
        if (strcmp(loc, "RIM")==0) resloccx[m] = 3;
        if (strcmp(loc, "SURFACE")==0) resloccx[m] = 4;
        strcpy(resnamecx[m], resname);
        prcxold[m] = cxold;
        prcx[m] = cx;
        prcxavg[m] = cxavg;
        prcxmax[m] = cxmax;
        prcxw[m] = cxw;
        prcxoldper[m] = cxoldper;
        prcxper[m] = cxper;
        prcxavgper[m] = cxavgper;
        prcxmaxper[m] = cxmaxper;
        prcxwper[m] = cxwper;
        printf("%d %d %d %d %s %lf %lf %lf %lf %lf %lf %lf %lf %lf %lf\n", m, chidcx[m], residcx[m], resloccx[m], resnamecx[m], prcxold[m], prcxoldper[m], prcx[m], prcxper[m], prcxavg[m], prcxavgper[m], prcxmax[m], prcxmaxper[m], prcxw[m], prcxwper[m]);
        m++;
    }
    natom = m;
    printf("Total number of residues is %d\n", natom);
    fclose(fd);
    
// Eisenberg's normalized constants
    HydrConst[0] = 0.62; // Ala
    HydrConst[1] = 0.48; // Gly
    HydrConst[2] = 1.38; // Ile
    HydrConst[3] = 1.06; // Leu
    HydrConst[4] = 0.12; // Pro
    HydrConst[5] = 1.08; // Val
    HydrConst[6] = 1.19; // Phe
    HydrConst[7] = 0.81; // Trp
    HydrConst[8] = 0.26; // Tyr
    HydrConst[9] = -0.90; // Asp
    HydrConst[10] = -0.74; // Glu
    HydrConst[11] = -2.53; // Arg
    HydrConst[12] = -0.40; // His
    HydrConst[13] = -1.50; // Lys
    HydrConst[14] = -0.18; // Ser
    HydrConst[15] = -0.05; // Thr
    HydrConst[16] = 0.29; // Cys
    HydrConst[17] = 0.64; // Met
    HydrConst[18] = -0.78; // Asn
    HydrConst[19] = -0.85; // Gln
 
 // ******** Number of residue of type j with a certain Cx value at a specific location
                
    // initialize ...
    for (kk=0;kk<20;kk++){
        for (jj=0;jj<5;jj++){
            tcxold[kk][jj] = 0.0;
            tcx[kk][jj] = 0.0;
            tcxavg[kk][jj] = 0.0;
            tcxmax[kk][jj] = 0.0;
            tcxw[kk][jj] = 0.0;
            ncx[kk][jj] = 0.0;
            stdcxold[kk][jj] = 0.0;
            stdcx[kk][jj] = 0.0;
            stdcxavg[kk][jj] = 0.0;
            stdcxmax[kk][jj] = 0.0;
            stdcxw[kk][jj] = 0.0;

            tcxoldper[kk][jj] = 0.0;
            tcxper[kk][jj] = 0.0;
            tcxavgper[kk][jj] = 0.0;
            tcxmaxper[kk][jj] = 0.0;
            tcxwper[kk][jj] = 0.0;
            stdcxoldper[kk][jj] = 0.0;
            stdcxper[kk][jj] = 0.0;
            stdcxavgper[kk][jj] = 0.0;
            stdcxmaxper[kk][jj] = 0.0;
            stdcxwper[kk][jj] = 0.0;

        }
    }
    
    for (kk=0;kk<20;kk++){
        for (jj=0;jj<5;jj++){
            for (i=0;i<natom;i++){
                if (strcmp(resnamecx[i], reslist[kk])==0){
                    if (resloccx[i]==jj){
                        tcxold[kk][jj] += prcxold[i];
                        tcx[kk][jj] += prcx[i];
                        tcxavg[kk][jj] += prcxavg[i];
                        tcxmax[kk][jj] += prcxmax[i];
                        tcxw[kk][jj] += prcxw[i];

                        tcxoldper[kk][jj] += prcxoldper[i];
                        tcxper[kk][jj] += prcxper[i];
                        tcxavgper[kk][jj] += prcxavgper[i];
                        tcxmaxper[kk][jj] += prcxmaxper[i];
                        tcxwper[kk][jj] += prcxwper[i];

                        ncx[kk][jj]++;
                    }
                }
            }
        }
    }
    
    // average (+/-) cx for each residue in different locations
    for (kk=0;kk<20;kk++){
        for (jj=0;jj<5;jj++){
            avgcxold[kk][jj] = tcxold[kk][jj] / (double) ncx[kk][jj];
            avgcx[kk][jj] = tcx[kk][jj] / (double) ncx[kk][jj];
            avgcxavg[kk][jj] = tcxavg[kk][jj] / (double) ncx[kk][jj];
            avgcxmax[kk][jj] = tcxmax[kk][jj] / (double) ncx[kk][jj];
            avgcxw[kk][jj] = tcxw[kk][jj] / (double) ncx[kk][jj];

            avgcxoldper[kk][jj] = tcxoldper[kk][jj] / (double) ncx[kk][jj];
            avgcxper[kk][jj] = tcxper[kk][jj] / (double) ncx[kk][jj];
            avgcxavgper[kk][jj] = tcxavgper[kk][jj] / (double) ncx[kk][jj];
            avgcxmaxper[kk][jj] = tcxmaxper[kk][jj] / (double) ncx[kk][jj];
            avgcxwper[kk][jj] = tcxwper[kk][jj] / (double) ncx[kk][jj];

        }
    }
    for (kk=0;kk<20;kk++){
        for (jj=0;jj<5;jj++){
            for (i=0;i<natom;i++){
                if (strcmp(resnamecx[i], reslist[kk])==0){
                    if (resloccx[i]==jj){
                        stdcxold[kk][jj] += (prcxold[i] - avgcxold[kk][jj])*(prcxold[i] - avgcxold[kk][jj]);
                        stdcx[kk][jj] += (prcx[i] - avgcx[kk][jj])*(prcx[i] - avgcx[kk][jj]);
                        stdcxavg[kk][jj] += (prcxavg[i] - avgcxavg[kk][jj])*(prcxavg[i] - avgcxavg[kk][jj]);
                        stdcxmax[kk][jj] += (prcxmax[i] - avgcxmax[kk][jj])*(prcxmax[i] - avgcxmax[kk][jj]);
                        stdcxw[kk][jj] += (prcxw[i] - avgcxw[kk][jj])*(prcxw[i] - avgcxw[kk][jj]);

                        stdcxoldper[kk][jj] += (prcxoldper[i] - avgcxoldper[kk][jj])*(prcxoldper[i] - avgcxoldper[kk][jj]);
                        stdcxper[kk][jj] += (prcxper[i] - avgcxper[kk][jj])*(prcxper[i] - avgcxper[kk][jj]);
                        stdcxavgper[kk][jj] += (prcxavgper[i] - avgcxavgper[kk][jj])*(prcxavgper[i] - avgcxavgper[kk][jj]);
                        stdcxmaxper[kk][jj] += (prcxmaxper[i] - avgcxmaxper[kk][jj])*(prcxmaxper[i] - avgcxmaxper[kk][jj]);
                        stdcxwper[kk][jj] += (prcxwper[i] - avgcxwper[kk][jj])*(prcxwper[i] - avgcxwper[kk][jj]);

                    }
                }
            }
        }
    }
    
    for (kk=0;kk<20;kk++){
        for (jj=0;jj<5;jj++){
            stdcxold[kk][jj] /= (double) (ncx[kk][jj]);
            stdcx[kk][jj] /= (double) (ncx[kk][jj]);
            stdcxavg[kk][jj] /= (double) (ncx[kk][jj]);
            stdcxmax[kk][jj] /= (double) (ncx[kk][jj]);
            stdcxw[kk][jj] /= (double) (ncx[kk][jj]);

            stdcxoldper[kk][jj] /= (double) (ncx[kk][jj]);
            stdcxper[kk][jj] /= (double) (ncx[kk][jj]);
            stdcxavgper[kk][jj] /= (double) (ncx[kk][jj]);
            stdcxmaxper[kk][jj] /= (double) (ncx[kk][jj]);
            stdcxwper[kk][jj] /= (double) (ncx[kk][jj]);

        }
    }
    //printf("TEST\n");
    // print the average cx
    for (kk=0;kk<20;kk++){
        fprintf(fpold, "%s %lf ", reslist[kk], HydrConst[kk]);
        fprintf(fp, "%s %lf ", reslist[kk], HydrConst[kk]);
        fprintf(fpavg, "%s %lf ", reslist[kk], HydrConst[kk]);
        fprintf(fpmax, "%s %lf ", reslist[kk], HydrConst[kk]);
        fprintf(fpw, "%s %lf ", reslist[kk], HydrConst[kk]);

        fprintf(fpoldper, "%s %lf ", reslist[kk], HydrConst[kk]);
        fprintf(fpper, "%s %lf ", reslist[kk], HydrConst[kk]);
        fprintf(fpavgper, "%s %lf ", reslist[kk], HydrConst[kk]);
        fprintf(fpmaxper, "%s %lf ", reslist[kk], HydrConst[kk]);
        fprintf(fpwper, "%s %lf ", reslist[kk], HydrConst[kk]);

        for (jj=0;jj<4;jj++){
            fprintf(fpold, "%lf +/- %lf | ", avgcxold[kk][jj], sqrt(stdcxold[kk][jj]));
            fprintf(fp, "%lf +/- %lf | ", avgcx[kk][jj], sqrt(stdcx[kk][jj]));
            fprintf(fpavg, "%lf +/- %lf | ", avgcxavg[kk][jj], sqrt(stdcxavg[kk][jj]));
            fprintf(fpmax, "%lf +/- %lf | ", avgcxmax[kk][jj], sqrt(stdcxmax[kk][jj]));
            fprintf(fpw, "%lf +/- %lf | ", avgcxw[kk][jj], sqrt(stdcxw[kk][jj]));

            fprintf(fpoldper, "%lf +/- %lf | ", avgcxoldper[kk][jj], sqrt(stdcxoldper[kk][jj]));
            fprintf(fpper, "%lf +/- %lf | ", avgcxper[kk][jj], sqrt(stdcxper[kk][jj]));
            fprintf(fpavgper, "%lf +/- %lf | ", avgcxavgper[kk][jj], sqrt(stdcxavgper[kk][jj]));
            fprintf(fpmaxper, "%lf +/- %lf | ", avgcxmaxper[kk][jj], sqrt(stdcxmaxper[kk][jj]));
            fprintf(fpwper, "%lf +/- %lf | ", avgcxwper[kk][jj], sqrt(stdcxwper[kk][jj]));

        }
        fprintf(fpold, "%lf +/- %lf\n", avgcxold[kk][4], sqrt(stdcxold[kk][4]));
        fprintf(fp, "%lf +/- %lf\n", avgcx[kk][4], sqrt(stdcx[kk][4]));
        fprintf(fpavg, "%lf +/- %lf\n", avgcxavg[kk][4], sqrt(stdcxavg[kk][4]));
        fprintf(fpmax, "%lf +/- %lf\n", avgcxmax[kk][4], sqrt(stdcxmax[kk][4]));
        fprintf(fpw, "%lf +/- %lf\n", avgcxw[kk][4], sqrt(stdcxw[kk][4]));

        fprintf(fpoldper, "%lf +/- %lf\n", avgcxoldper[kk][4], sqrt(stdcxoldper[kk][4]));
        fprintf(fpper, "%lf +/- %lf\n", avgcxper[kk][4], sqrt(stdcxper[kk][4]));
        fprintf(fpavgper, "%lf +/- %lf\n", avgcxavgper[kk][4], sqrt(stdcxavgper[kk][4]));
        fprintf(fpmaxper, "%lf +/- %lf\n", avgcxmaxper[kk][4], sqrt(stdcxmaxper[kk][4]));
        fprintf(fpwper, "%lf +/- %lf\n", avgcxwper[kk][4], sqrt(stdcxwper[kk][4]));

    }
    
    return 0;

}
