# Supplementary material for: Structural Descriptors for Subunit Interface Regions in Homodimers: Effect of Lipid Membrane and Secondary Structure Type
Source: J Chem Inf Model. 2025 Mar 27;65(7):3117–26. doi: 10.1021/acs.jcim.4c01233 (PMC12004529; doi:10.1021/acs.jcim.4c01233)
Supplement: Supplementary file 2 — ci4c01233_si_002.zip [file ci4c01233_si_002.zip › Scripts_sourcecodes/central_neigh_SASAsum_May2023_cytop.c]

#include <stdio.h>
#include <math.h>
#include <stdlib.h>
#include <string.h>

int main(int argn, char *arg[]) {
  
  int dd, i, j, m, k, ch, ii, iii, jj, jjj, kk, resid, residold, nres, nat_per_res, ctot;
  int total_chain, max_ch, first_res, tot_res[20], tot_bb[20], tot_sc[20], **count_neigh;
  int kA, kB, mA, mB, m_bbbb, m_bbsc, m_scsc, **N_contact, **nA, ***niA, *n, **residue_id;
  int ***nc, **res_loc, **np, ntype_surftr[20], ntype_surfout[20], ntype_core[20], ntype_rim[20];
  int bbbb[1001], bbsc[1001], scsc[1001], ****Nresi, tot1, tot2;
  char line[1024], key[128], atomname[128], chain[128], chain_old[128], loc[128];
  char resname[128], first_resname[128];
  char ***residue_type, fName[100];
  double x, y, z, ****bb, ****sc, **nat_bb, **nat_sc, d_low, d_high, s, **sasa, **neighsasa, **neighrasa;
  double dist_2, xA, yA, zA, xB, yB, zB, *d_bbbb, *d_bbsc, *d_scsc, avgsasa_surf[20], SASA_theor[20], HydrConst[20];
  double avgsasa_int[20], totalsasa_surftr[20], totalsasa_surfout[20], totalsasa_core[20], totalsasa_rim[20];
  FILE *fd1, *fd2, *fpi[20], *fp;

  const char *reslist[] = {"ALA", "GLY", "ILE", "LEU", "PRO", "VAL", "PHE", "TRP", "TYR", "ASP", "GLU", "ARG", "HIS", "LYS", "SER", "THR", "CYS", "MET", "ASN", "GLN"};
    
    if (argn!=3) {
        fprintf(stderr, "Usage: %s %s <filename>\n", arg[1], arg[2]);
        return 1;
    }
    
  // open files for reading only
  fd1 = fopen(arg[1], "r");
  fd2 = fopen(arg[2], "r");

    /*for (k=0;k<20;k++){  
      sprintf(fName,"sasa_central_neigh_%s",reslist[k]);
      fpi[k] = fopen(fName,"w");
    }*/

    fp = fopen("central_neigh_SASAsum.dat", "w");

  //fp2 = fopen ("distribution.dat", "w");

  // initialization ...
    nres = 2000;       // total number of residues in the chain
    nat_per_res = 20;  // average number of atoms in one residue
    max_ch = 20;       // maximum number of chains

    while (fgets(line, 1024, fd1)) {
        sscanf(line, "%s %*s %s %s %1s %4d %lf %lf %lf %*s %*s", key, atomname, resname, chain, &resid, &x, &y, &z);
        if (strcmp(key, "ATOM")==0) {
            first_res = resid;  // resid of the 1st residue in the 1st chain
            strcpy(chain_old, chain);   // the chain ID of the 1st chain in PDB file
            strcpy(first_resname, resname);  // name of the 1st residue in the 1st chain
            //printf("%d %s %s\n", resid, chain, resname);
            break;
        }
    }
    residold = first_res;
    
  // allocating lots of memory...
    d_bbbb = malloc(sizeof(double)*nres*nres);
    d_bbsc = malloc(sizeof(double)*nres*nres);
    d_scsc = malloc(sizeof(double)*nres*nres);

    n = malloc(sizeof(int)*nres);
    np = malloc(sizeof(int*)*nres);
    for (i=0;i<nres;i++) np[i] = malloc(sizeof(int)*nres);
    N_contact = malloc(sizeof(int*)*max_ch);
    nA = malloc(sizeof(int*)*max_ch);
    niA = malloc(sizeof(int**)*max_ch);
    neighsasa = malloc(sizeof(double*)*max_ch);
    neighrasa = malloc(sizeof(double*)*max_ch);
    count_neigh = malloc(sizeof(int*)*max_ch);
    sasa = malloc(sizeof(double*)*max_ch);

    for (i=0;i<max_ch;i++) N_contact[i] = malloc(sizeof(int)*max_ch);
    for (i=0;i<max_ch;i++) nA[i] = malloc(sizeof(int)*max_ch);
    for (i=0;i<max_ch;i++) niA[i] = malloc(sizeof(int*)*max_ch);
    for (i=0;i<max_ch;i++) neighsasa[i] = malloc(sizeof(double)*nres);
    for (i=0;i<max_ch;i++) neighrasa[i] = malloc(sizeof(double)*nres);
    for (i=0;i<max_ch;i++) count_neigh[i] = malloc(sizeof(int)*nres);
    for (i=0;i<max_ch;i++) sasa[i] = malloc(sizeof(double)*nres);

    for (i=0;i<max_ch;i++){
        for (j=0;j<max_ch;j++) niA[i][j] = malloc(sizeof(int)*20);
    }
    Nresi = malloc(sizeof(int***)*max_ch);
    for (i=0;i<max_ch;i++) Nresi[i] = malloc(sizeof(int**)*max_ch);
    for (i=0;i<max_ch;i++){
        for (j=0;j<max_ch;j++) Nresi[i][j] = malloc(sizeof(int*)*nres);
    }
    for (i=0;i<max_ch;i++){
        for (j=0;j<max_ch;j++){
            for (k=0;k<nres;k++) Nresi[i][j][k] = malloc(sizeof(int)*20);
        }
    }
    bb = malloc(sizeof(double***)*max_ch);
    sc = malloc(sizeof(double***)*max_ch);
    for (i=0;i<max_ch;i++) bb[i] = malloc(sizeof(double**)*nres);
    for (i=0;i<max_ch;i++) sc[i] = malloc(sizeof(double**)*nres);
    for (i=0;i<max_ch;i++){
        for (j=0;j<nres;j++) bb[i][j] = malloc(sizeof(double*)*nat_per_res);
        for (j=0;j<nres;j++) sc[i][j] = malloc(sizeof(double*)*nat_per_res);
    }
    for (i=0;i<max_ch;i++){
        for (j=0;j<nres;j++){
            for (k=0;k<nat_per_res;k++)bb[i][j][k] = malloc(sizeof(double)*3);
            for (k=0;k<nat_per_res;k++)sc[i][j][k] = malloc(sizeof(double)*3);
        }
    }
    nat_bb = malloc(sizeof(double*)*max_ch);
    nat_sc = malloc(sizeof(double*)*max_ch);
    res_loc = malloc(sizeof(int*)*max_ch);
    residue_id = malloc(sizeof(int*)*max_ch);
    residue_type = malloc(sizeof(char**)*max_ch);
    for (i=0;i<max_ch;i++) nat_bb[i] = malloc(sizeof(double)*nres);
    for (i=0;i<max_ch;i++) nat_sc[i] = malloc(sizeof(double)*nres);
    for (i=0;i<max_ch;i++) res_loc[i] = malloc(sizeof(int)*nres);
    for (i=0;i<max_ch;i++) residue_id[i] = malloc(sizeof(int)*nres);
    for (i=0;i<max_ch;i++) residue_type[i] = malloc(sizeof(char*)*nres);
    for (i=0;i<max_ch;i++){
        for (j=0;j<nres;j++) residue_type[i][j] = malloc(sizeof(char)*128);
    }
    nc = malloc(sizeof(int***)*max_ch);
    for (i=0;i<max_ch;i++) nc[i] = malloc(sizeof(int**)*20);
    for (i=0;i<max_ch;i++){
        for (j=0;j<20;j++) nc[i][j] = malloc(sizeof(int*)*20);
      }

  // Further initialization...
    for (i=0;i<max_ch;i++) {
        for (j=0;j<nres;j++) {
            nat_bb[i][j] = 0;
            nat_sc[i][j] = 0;
            res_loc[i][j] = 0;
            count_neigh[i][j] = 0;
            for (k=0;k<nat_per_res;k++){
                for (m=0;m<3;m++) bb[i][j][k][m] = 0.0;
                for (m=0;m<3;m++) sc[i][j][k][m] = 0.0;
            }
        }
    }
    k = 0;
    m = 0;
    ch = 0;
    i = 0;
    for (j=0;j<max_ch;j++){     // maximum ten chains defined previously
        tot_res[j] = 0;
        tot_bb[j] = 0;
        tot_sc[j] = 0;
    }
    residue_id[0][0] = residold;
    strcpy(residue_type[0][0], first_resname);

    SASA_theor[0] = 129.0; // Ala
    SASA_theor[1] = 104.0; // Gly 
    SASA_theor[2] = 197.0; // Ile
    SASA_theor[3] = 201.0; // Leu
    SASA_theor[4] = 159.0; // Pro
    SASA_theor[5] = 174.0; // Val
    SASA_theor[6] = 240.0; // Phe
    SASA_theor[7] = 285.0; // Trp
    SASA_theor[8] = 263.0; // Tyr
    SASA_theor[9] = 193.0; // Asp
    SASA_theor[10] = 225.0; // Glu
    SASA_theor[11] = 274.0; // Arg
    SASA_theor[12] = 224.0; // His
    SASA_theor[13] = 236.0; // Lys
    SASA_theor[14] = 155.0; // Ser
    SASA_theor[15] = 172.0; // Thr
    SASA_theor[16] = 167.0; // Cys
    SASA_theor[17] = 224.0; // Met
    SASA_theor[18] = 195.0; // Asn
    SASA_theor[19] = 223.0; // Gln

    // Eisenberg's normalized constants
    HydrConst[0] = 0.62; // Ala
    HydrConst[1] = 0.48; // Gly 
    HydrConst[2] = 1.38; // Ile
    HydrConst[3] = 1.06; // Leu
    HydrConst[4] = 0.12; // Pro
    HydrConst[5] = 1.08; // Val
    HydrConst[6] = 1.19; // Phe
    HydrConst[7] = 0.81; // Trp
    HydrConst[8] = 0.26; // Tyr
    HydrConst[9] = -0.90; // Asp
    HydrConst[10] = -0.74; // Glu
    HydrConst[11] = -2.53; // Arg
    HydrConst[12] = -0.40; // His
    HydrConst[13] = -1.50; // Lys
    HydrConst[14] = -0.18; // Ser
    HydrConst[15] = -0.05; // Thr
    HydrConst[16] = 0.29; // Cys
    HydrConst[17] = 0.64; // Met
    HydrConst[18] = -0.78; // Asn
    HydrConst[19] = -0.85; // Gln


    //printf("Initialization done!\n");
    
  // reading all the backbone and side chain atom coordinates in the protein
  while (fgets(line, 1024, fd1)) {
      sscanf(line, "%s %*s %s %s %1s %4d %lf %lf %lf %*s %*s", key, atomname, resname, chain, &resid, &x, &y, &z);
      if (strcmp(key, "ATOM")==0) {
          if ((strcmp(chain, chain_old) == 0) && (resid != residold)){
              nat_bb[ch][i] = k;   // number of backbone atoms in residue "i" in chain "ch"
              nat_sc[ch][i] = m;   // number of side chain atoms in residue "i" in chain "ch"
              tot_bb[ch] += k;     // total number of backbone atoms in chain "ch"
              tot_sc[ch] += m;     // total number of side chain atoms in chain "ch"
              k = 0;
              m = 0;
              residold = resid;
              i++;                                      // increase resid
              residue_id[ch][i] = residold;             // stores the new residue id
              strcpy(residue_type[ch][i], resname);     // stores the new residue name
          }
              //printf("%3d backbone and side chain in chain %5d is %5d and %5d\n", ch, resid, tot_bb[ch], tot_sc[ch]);
          if (strcmp(chain, chain_old) != 0){   // if it is the beginning of a new chain
              nat_bb[ch][i] = k;   // number of backbone atoms in residue "i" in chain "ch"
              nat_sc[ch][i] = m;   // number of side chain atoms in residue "i" in chain "ch"
              tot_bb[ch] += k;     // total number of backbone atoms in chain "ch"
              tot_sc[ch] += m;     // total number of side chain atoms in chain "ch"
              k = 0;
              m = 0;
              residold = resid;
              tot_res[ch] = i+1;
              i = 0;
              ch++;
              residue_id[ch][i] = resid;
              strcpy(residue_type[ch][i], resname);
              strcpy(chain_old, chain);
              //printf("%s %s\n", chain_old, chain);
          }
          if (strcmp(atomname, "C")==0 || strcmp(atomname, "CA")==0 || strcmp(atomname, "N")==0 ||strcmp(atomname, "O")==0){
              bb[ch][i][k][0] = x;
              bb[ch][i][k][1] = y;
              bb[ch][i][k][2] = z;      // backbone atoms
              k++;
          }
          else {
              sc[ch][i][m][0] = x;
              sc[ch][i][m][1] = y;
              sc[ch][i][m][2] = z;      // side chain atoms
              m++;
          }
          //printf("%d %d %d %d %lf %lf %lf\n", resid, ch, i, k, bb[ch][i][k-1][0], bb[ch][i][k-1][1], bb[ch][i][k-1][2]);
          //printf("%d %d %d %d %lf %lf %lf\n", resid, ch, i, m, sc[ch][i][m-1][0], sc[ch][i][m-1][1], sc[ch][i][m-1][2]);
          //printf("chain id %d %d %d %d\n", ch, i, k, m);
        }
      }
    nat_bb[ch][i] = k;
    nat_sc[ch][i] = m;
    tot_bb[ch] += k;
    tot_sc[ch] += m;
    tot_res[ch] = i+1;
    
    //printf("%3d backbone and side chain in chain %5d is %5d and %5d\n", ch, resid, tot_bb[ch], tot_sc[ch]);
    
    total_chain = ch+1;
    /*for (i=0;i<total_chain;i++){
        printf("total res in chain %5d is %5d\n", i, tot_res[i]);
        printf("total backbone in chain %5d is %5d\n", i, tot_bb[i]);
        printf("total side chain in chain %5d is %5d\n", i, tot_sc[i]);
    }*/
     
  // close the file
    fclose(fd1);
    
    // reading the location of the residues from the second file (core = 1, support = 2, rim = 3, surface or interior = 0)
    m = 0;
    ch = 0;
    
    while (fgets(line, 1024, fd2)) {
         sscanf(line, "%*d %*s %*d %3s %lf %*lf %*lf %s %*lf %*d %*s %*lf %*lf %*lf", resname, &s, loc);
         for (k=0;k<20;k++){
             if (strcmp(resname, reslist[k])==0)
                 sasa[ch][m] = s*SASA_theor[k];
         }
        //printf("sasa %s %s %d %d %lf\n", resname, loc, ch, m, sasa[ch][m]);
         //rasa[ch][m] = s;
         if (strcmp(loc, "CORE")==0) res_loc[ch][m] = 1;
         if (strcmp(loc, "SUPPORT")==0) res_loc[ch][m] = 2;
         if (strcmp(loc, "RIM")==0) res_loc[ch][m] = 3;
         if (strcmp(loc, "SURFACE")==0) res_loc[ch][m] = 4;
         m++;
         if (m == tot_res[ch]){
             ch++;
             m = 0;
         }
     }
    
    // print only the interface residues
    for (i=0;i<total_chain;i++){
        for (j=0;j<tot_res[i];j++) neighsasa[i][j] = 0.0;
    }

    // Set of distance thresholds for determining neighboring residues
    // for a little patch area: BB = 1.5 Angstrom; BS = 0.5 Angstrom; SS = 0.25 Angstrom
    // for a tiny patch area: BB = 2.5 Angstrom; BS = 1.0 Angstrom; SS = 0.5 Angstrom
    // for a small patch area: BB = 3.5 Angstrom; BS = 2 Angstrom; SS = 1.5 Angstrom
    // original size: BB = 6.5 Angstrom; BS = 5 Angstrom; SS = 4.5 Angstrom
    // for a large patch area: BB = 10 Angstrom; BS = 8 Angstrom; SS = 7 Angstrom
    // for a huge patch area: BB = 12 Angstrom; BS = 10 Angstrom; SS = 9 Angstrom

   // calculating the total rASA of neighboring residues for each surface and interface residue
    
    for (i=0;i<total_chain;i++) {
            
        for (ii=0;ii<tot_res[i];ii++) {

            //if ((res_loc[i][ii] !=0) && (res_loc[i][ii] !=2)) {   // if not an interior or support residue

                    for (jj=0;jj<tot_res[i];jj++) {

                     // if (ii != jj) {

                        //if ((res_loc[i][jj] !=0) && (res_loc[i][jj] !=2)) {   // if not an interior or support residue

                          np[ii][jj] = 0;

                          for (iii=0;iii<nat_bb[i][ii];iii++) {
                            xA = bb[i][ii][iii][0];
                            yA = bb[i][ii][iii][1];
                            zA = bb[i][ii][iii][2];

                            // number of backbone - backbone atom pairs
                            for (jjj=0;jjj<nat_bb[i][jj];jjj++) {
                                xB = bb[i][jj][jjj][0];
                                yB = bb[i][jj][jjj][1];
                                zB = bb[i][jj][jjj][2];
                                dist_2 = (xA-xB)*(xA-xB) + (yA-yB)*(yA-yB) + (zA-zB)*(zA-zB);
                                //if ((i == 1)&&(ii == 394)) printf("distance %lf\n",dist_2);
                                if (dist_2 <= 6.25){
                                    //nc_bbbb[i][ii][jj]++;  // if distance <= 6 Angstrom
                                    if (np[ii][jj] == 0)    // for counting only once
                                        np[ii][jj] = 1;
                                }
                            }

                            // number of backbone - side chain atom pairs
                            for (jjj=0;jjj<nat_sc[i][jj];jjj++) {
                                xB = sc[i][jj][jjj][0];
                                yB = sc[i][jj][jjj][1];
                                zB = sc[i][jj][jjj][2];
                                dist_2 = (xA-xB)*(xA-xB) + (yA-yB)*(yA-yB) + (zA-zB)*(zA-zB);
                                //if ((i == 1)&&(ii == 394)) printf("distance %lf\n",dist_2);
                                if (dist_2 <= 1.0){
                                    //nc_bbsc[i][ii][jj]++;  // if distance <= 5 Angstrom
                                    if (np[ii][jj] == 0)    // for counting only once
                                        np[ii][jj] = 1;
                                }
                            }

                          }
                        
                          for (iii=0;iii<nat_sc[i][ii];iii++) {
                            xA = sc[i][ii][iii][0];
                            yA = sc[i][ii][iii][1];
                            zA = sc[i][ii][iii][2];

                            // number of backbone - side chain atom pairs
                            for (jjj=0;jjj<nat_bb[i][jj];jjj++) {
                                xB = bb[i][jj][jjj][0];
                                yB = bb[i][jj][jjj][1];
                                zB = bb[i][jj][jjj][2];
                                dist_2 = (xA-xB)*(xA-xB) + (yA-yB)*(yA-yB) + (zA-zB)*(zA-zB);
                                //if ((i == 1)&&(ii == 394)) printf("distance %lf\n",dist_2);
                                if (dist_2 <= 1.0){
                                    //nc_bbsc[i][ii][jj]++;  // if distance <= 5 Angstrom
                                    if (np[ii][jj] == 0)    // for counting only once
                                        np[ii][jj] = 1;
                                }
                            }

                            // number of side chain - side chain atom pairs
                            for (jjj=0;jjj<nat_sc[i][jj];jjj++) {
                                xB = sc[i][jj][jjj][0];
                                yB = sc[i][jj][jjj][1];
                                zB = sc[i][jj][jjj][2];
                                dist_2 = (xA-xB)*(xA-xB) + (yA-yB)*(yA-yB) + (zA-zB)*(zA-zB);
                                if (dist_2 <= 0.25){
                                    //nc_scsc[i][ii][jj]++;  // if distance <= 4.5 Angstrom
                                    if (np[ii][jj] == 0)   // for counting only once
                                        np[ii][jj] = 1;
                                }
                            }

                          }
                          
                          if (np[ii][jj] == 1){
                            neighsasa[i][ii] += sasa[i][jj];
                            for (k=0;k<20;k++){
                                if (strcmp(residue_type[i][jj], reslist[k])==0)
                                    neighrasa[i][ii] += sasa[i][jj]/SASA_theor[k];
                            }
                            count_neigh[i][ii]++;
                          }
                          
                           // testing
                           //if (np[ii][jj] == 1)
                              //printf("%5d %5d %5d %5s %5d %5d %5s %7.2lf %7.2lf\n", i, ii, residue_id[i][ii], residue_type[i][ii], jj, residue_id[i][jj], residue_type[i][jj], dist_2, sasa[i][jj]);

                        //}
                       //}
                    }
                //}
            }  
        }

    // print out the results
    for (i=0;i<total_chain;i++) {
      for (ii=0;ii<tot_res[i];ii++) {
        for (k=0;k<20;k++){
          if (strcmp(residue_type[i][ii], reslist[k])==0) {
            //if ((res_loc[i][ii] != 0) && (res_loc[i][ii] != 2)) {
              if (res_loc[i][ii] == 4)  // if surface
                fprintf(fp,"%3d %5d %5s %6.2lf   SURFACE\t%9.2lf %5d %9.2lf %9.2lf %5d %9.2lf %9.2lf %9.2lf\n", i, residue_id[i][ii], reslist[k], HydrConst[k], neighsasa[i][ii], count_neigh[i][ii], neighsasa[i][ii]/count_neigh[i][ii], neighrasa[i][ii], count_neigh[i][ii], neighrasa[i][ii]/count_neigh[i][ii], neighsasa[i][ii]/HydrConst[k], neighrasa[i][ii]/HydrConst[k]);
              else
                  if (res_loc[i][ii] == 3)  // if rim
                    fprintf(fp,"%3d %5d %5s %6.2lf       RIM\t%9.2lf %5d %9.2lf %9.2lf %5d %9.2lf %9.2lf %9.2lf\n", i, residue_id[i][ii], reslist[k], HydrConst[k], neighsasa[i][ii], count_neigh[i][ii], neighsasa[i][ii]/count_neigh[i][ii], neighrasa[i][ii], count_neigh[i][ii], neighrasa[i][ii]/count_neigh[i][ii], neighsasa[i][ii]/HydrConst[k], neighrasa[i][ii]/HydrConst[k]);
                  else
                      if (res_loc[i][ii] == 1)  // if core
                            fprintf(fp,"%3d %5d %5s %6.2lf      CORE\t%9.2lf %5d %9.2lf %9.2lf %5d %9.2lf %9.2lf %9.2lf\n", i, residue_id[i][ii],  reslist[k], HydrConst[k], neighsasa[i][ii], count_neigh[i][ii], neighsasa[i][ii]/count_neigh[i][ii], neighrasa[i][ii], count_neigh[i][ii], neighrasa[i][ii]/count_neigh[i][ii], neighsasa[i][ii]/HydrConst[k], neighrasa[i][ii]/HydrConst[k]);
                      else
                          if (res_loc[i][ii] == 0)  // if interior
                              fprintf(fp,"%3d %5d %5s %6.2lf      INTERIOR\t%9.2lf %5d %9.2lf %9.2lf %5d %9.2lf %9.2lf %9.2lf\n", i, residue_id[i][ii],  reslist[k], HydrConst[k], neighsasa[i][ii], count_neigh[i][ii], neighsasa[i][ii]/count_neigh[i][ii], neighrasa[i][ii], count_neigh[i][ii], neighrasa[i][ii]/count_neigh[i][ii], neighsasa[i][ii]/HydrConst[k], neighrasa[i][ii]/HydrConst[k]);
                          else
                              if (res_loc[i][ii] == 2)  // if support
                                  fprintf(fp,"%3d %5d %5s %6.2lf      SUPPORT\t%9.2lf %5d %9.2lf %9.2lf %5d %9.2lf %9.2lf %9.2lf\n", i, residue_id[i][ii],  reslist[k], HydrConst[k], neighsasa[i][ii], count_neigh[i][ii], neighsasa[i][ii]/count_neigh[i][ii], neighrasa[i][ii], count_neigh[i][ii], neighrasa[i][ii]/count_neigh[i][ii], neighsasa[i][ii]/HydrConst[k], neighrasa[i][ii]/HydrConst[k]);
                              else {
                                  printf("ERROR: no location found!\n");
                                  break;
                              }
            }
          }
        }
      }

    // print out the neighbors for each residue
    /*for (i=0;i<total_chain;i++) {
        for (ii=0;ii<tot_res[i];ii++) {
            printf("%5d (%s):",ii+1, residue_type[i][ii]);
            for (jj=0;jj<tot_res[i];jj++) {
                if (np[ii][jj] == 1)
                    printf("%d+",jj+1);
            }
            printf("\n");
        }
    }*/
              
    return 0;
}
