# Supplementary material for: Structural Descriptors for Subunit Interface Regions in Homodimers: Effect of Lipid Membrane and Secondary Structure Type
Source: J Chem Inf Model. 2025 Mar 27;65(7):3117–26. doi: 10.1021/acs.jcim.4c01233 (PMC12004529; doi:10.1021/acs.jcim.4c01233)
Supplement: Supplementary file 2 — ci4c01233_si_002.zip [file ci4c01233_si_002.zip › Scripts_sourcecodes/protrusion_index_perres.c]

#include <stdio.h>
#include <math.h>
#include <stdlib.h>
#include <string.h>

int main(int argn, char *arg[]) {
    
    int dd, i, j, m, k, ch, ii, iii, jj, jjj, kk, resid, nres, nat_per_res, ctot, **natom;
    int total_chain, max_ch, first_res, **count_neigh, ncx, chid, natoms;
    int kA, kB, mA, mB, **nA, ***niA, *n, **residue_id, *residcx, **res_loc, residold;
    int ***nc, **np, *chainid, nat[2];
    char line[1024], key[128], atomname[128], chain[128], chain_old[128], loc[128], nm[128], ***locx;
    char resname[128], first_resname[128], **atomtypecx, **restypecx, **chainidcx;
    char ***residue_type, fName[128];
    double x, y, z, ****bb, ****sc, **nat_bb, **nat_sc, d_low, d_high, s, **sasa, **neighsasa, **neighrasa;
    double dist_2, xA, yA, zA, xB, yB, zB, *d_bbbb, *d_bbsc, *d_scsc, avgsasa_surf[20], SASA_theor[20];
    double **Vint, **Vint_old, **Vext, **Vext_old, **cx, **cx_old, **weighcx, *xc, *yc, *zc, **xcx, **ycx, **zcx;
    double beta, *Vavg, **avgxcx, **maxcx, **avgxcx_old, **maxcx_old, **weighcx_old;
    FILE *fd, *fp, *fp1, *fpr;
    
    const char *reslist[] = {"ALA", "GLY", "ILE", "LEU", "PRO", "VAL", "PHE", "TRP", "TYR", "ASP", "GLU", "ARG", "HIS", "LYS", "SER", "THR", "CYS", "MET", "ASN", "GLN"};
    
    if (argn!=3) {
        fprintf(stderr, "Usage: %s %s <filename>\n", arg[1], arg[2]);
        return 1;
    }
    
    // open for reading only
    fd = fopen(arg[1], "r");   // protein pdb file
    fpr = fopen(arg[2], "r");  // locations for each residue in all proteins
    
    // open for writing ony
    sprintf(fName,"%s_cx.pdb",arg[1]);
    fp = fopen(fName, "w");
    sprintf(fName,"%s_cx.dat",arg[1]);
    fp1 = fopen(fName, "w");
    
    m = 0;
    // memory allocation
    while (fgets(line, 1024, fd)) m++;
    //printf("total number of atoms is m=%d\n", m);
    fclose(fd);
    
    xc = malloc(sizeof(double)*m);
    yc = malloc(sizeof(double)*m);
    zc = malloc(sizeof(double)*m);
    xcx = malloc(sizeof(double)*m);
    ycx = malloc(sizeof(double)*m);
    zcx = malloc(sizeof(double)*m);
    atomtypecx = malloc(sizeof(char*)*m);
    restypecx = malloc(sizeof(char*)*m);
    chainidcx = malloc(sizeof(char*)*m);
    locx = malloc(sizeof(char**)*2);
    res_loc = malloc(sizeof(int*)*2);
    residcx = malloc(sizeof(int)*m);
    Vint = malloc(sizeof(double*)*m);
    Vint_old = malloc(sizeof(double*)*m);
    Vext_old = malloc(sizeof(double*)*m);
    Vext = malloc(sizeof(double*)*m);
    Vavg = malloc(sizeof(double*)*m);
    cx = malloc(sizeof(double*)*m);
    cx_old = malloc(sizeof(double*)*m);
    weighcx = malloc(sizeof(double*)*2);
    avgxcx = malloc(sizeof(double*)*2);
    maxcx = malloc(sizeof(double*)*2);
    weighcx_old = malloc(sizeof(double*)*2);
    avgxcx_old = malloc(sizeof(double*)*2);
    maxcx_old = malloc(sizeof(double*)*2);
    natom = malloc(sizeof(int*)*m);
    chainid = malloc(sizeof(int)*m);

    for (i=0;i<2;i++) avgxcx[i] = malloc(sizeof(double)*m);
    for (i=0;i<2;i++) avgxcx_old[i] = malloc(sizeof(double)*m);
    for (i=0;i<2;i++) weighcx[i] = malloc(sizeof(double)*m);
    for (i=0;i<2;i++) weighcx_old[i] = malloc(sizeof(double)*m);
    for (i=0;i<2;i++) maxcx[i] = malloc(sizeof(double)*m);
    for (i=0;i<2;i++) maxcx_old[i] = malloc(sizeof(double)*m);

    for (i=0;i<m;i++) Vint[i] = malloc(sizeof(double)*2);
    for (i=0;i<m;i++) Vext[i] = malloc(sizeof(double)*2);
    for (i=0;i<m;i++) Vint_old[i] = malloc(sizeof(double)*2);
    for (i=0;i<m;i++) Vext_old[i] = malloc(sizeof(double)*2);
    for (i=0;i<m;i++) cx[i] = malloc(sizeof(double)*2);
    for (i=0;i<m;i++) cx_old[i] = malloc(sizeof(double)*2);
    for (i=0;i<m;i++) natom[i] = malloc(sizeof(int)*2);

    for (i=0;i<m;i++) xcx[i] = malloc(sizeof(double)*2);
    for (i=0;i<m;i++) ycx[i] = malloc(sizeof(double)*2);
    for (i=0;i<m;i++) zcx[i] = malloc(sizeof(double)*2);

    for (i=0;i<m;i++) atomtypecx[i] = malloc(sizeof(char)*128);
    for (i=0;i<2;i++) locx[i] = malloc(sizeof(char*)*m);
    for (i=0;i<2;i++) res_loc[i] = malloc(sizeof(int)*m);
    for (i=0;i<m;i++) restypecx[i] = malloc(sizeof(char)*128);
    for (i=0;i<m;i++) chainidcx[i] = malloc(sizeof(char)*128);

    for (i=0;i<2;i++){
        for (j=0;j<m;j++) locx[i][j] = malloc(sizeof(char)*128);
    }

    ncx = 0;
    fd = fopen(arg[1], "r");
    //printf("Reading second time %s\n", nm);
    while (fgets(line, 1024, fd)) {
        sscanf(line, "%s %*d %s %s %1s%4d %lf %lf %lf", key, atomname, resname, chain, &resid, &x, &y, &z);
        //printf("%s %s %s %s %d %lf %lf %lf\n",key, atomname, resname, chain, resid, x, y, z);
        if (strcmp(key, "ATOM")==0) {
            xc[ncx] = x;
            yc[ncx] = y;
            zc[ncx] = z;
            strcpy(atomtypecx[ncx], atomname);
            //printf("test\n");
            strcpy(restypecx[ncx], resname);
            strcpy(chainidcx[ncx], chain);
            residcx[ncx] = resid;
            ncx++;
        }
    }
    fclose(fd);
    //printf("total number of atoms is %d\n", ncx);
    
    for (i=0;i<ncx;i++) Vavg[i] = 20.0;
    // Assigning new volumes ...
    for (i=0;i<ncx;i++){
        if (strcmp(restypecx[i], reslist[0]) == 0) { // Ala
            if (strcmp(atomtypecx[i], "N") == 0) Vavg[i] = 14.4;
            if (strcmp(atomtypecx[i], "CA") == 0) Vavg[i] = 12.4;
            if (strcmp(atomtypecx[i], "C") == 0) Vavg[i] = 8.6;
            if (strcmp(atomtypecx[i], "O") == 0) Vavg[i] = 22.8;
            if (strcmp(atomtypecx[i], "CB") == 0) Vavg[i] = 32.7;
            if (strcmp(atomtypecx[i], "OXT") == 0) Vavg[i] = 18.1;
            //printf("New volumes %d %s %s %lf\n", i, restypecx[i], atomtypecx[i], Vavg[i]);
        }
        if (strcmp(restypecx[i], reslist[1]) == 0) { // Gly
            if (strcmp(atomtypecx[i], "N") == 0) Vavg[i] = 14.9;
            if (strcmp(atomtypecx[i], "CA") == 0) Vavg[i] = 20.0;
            if (strcmp(atomtypecx[i], "C") == 0) Vavg[i] = 9.3;
            if (strcmp(atomtypecx[i], "O") == 0) Vavg[i] = 22.4;
            if (strcmp(atomtypecx[i], "OXT") == 0) Vavg[i] = 26.8;
            //printf("New volumes %d %s %s %lf\n", i, restypecx[i], atomtypecx[i], Vavg[i]);
        }
        if (strcmp(restypecx[i], reslist[2]) == 0) { // Ile
            if (strcmp(atomtypecx[i], "N") == 0) Vavg[i] = 14.1;
            if (strcmp(atomtypecx[i], "CA") == 0) Vavg[i] = 11.4;
            if (strcmp(atomtypecx[i], "C") == 0) Vavg[i] = 8.2;
            if (strcmp(atomtypecx[i], "O") == 0) Vavg[i] = 22.5;
            if (strcmp(atomtypecx[i], "CB") == 0) Vavg[i] = 13.0;
            if (strcmp(atomtypecx[i], "CG1") == 0) Vavg[i] = 22.4;
            if (strcmp(atomtypecx[i], "CG2") == 0) Vavg[i] = 33.2;
            if (strcmp(atomtypecx[i], "CD1") == 0) Vavg[i] = 35.3;
            //printf("New volumes %d %s %s %lf\n", i, restypecx[i], atomtypecx[i], Vavg[i]);
        }
        if (strcmp(restypecx[i], reslist[3]) == 0) { // Leu
            if (strcmp(atomtypecx[i], "N") == 0) Vavg[i] = 14.1;
            if (strcmp(atomtypecx[i], "CA") == 0) Vavg[i] = 11.6;
            if (strcmp(atomtypecx[i], "C") == 0) Vavg[i] = 8.5;
            if (strcmp(atomtypecx[i], "O") == 0) Vavg[i] = 22.3;
            if (strcmp(atomtypecx[i], "CB") == 0) Vavg[i] = 20.8;
            if (strcmp(atomtypecx[i], "CG") == 0) Vavg[i] = 13.7;
            if (strcmp(atomtypecx[i], "CD1") == 0) Vavg[i] = 35.2;
            if (strcmp(atomtypecx[i], "CD2") == 0) Vavg[i] = 35.0;
            //printf("New volumes %d %s %s %lf\n", i, restypecx[i], atomtypecx[i], Vavg[i]);
        }
        if (strcmp(restypecx[i], reslist[4]) == 0) { // Pro
            if (strcmp(atomtypecx[i], "N") == 0) Vavg[i] = 9.4;
            if (strcmp(atomtypecx[i], "CA") == 0) Vavg[i] = 12.1;
            if (strcmp(atomtypecx[i], "C") == 0) Vavg[i] = 8.4;
            if (strcmp(atomtypecx[i], "O") == 0) Vavg[i] = 22.8;
            if (strcmp(atomtypecx[i], "CB") == 0) Vavg[i] = 23.0;
            if (strcmp(atomtypecx[i], "CG") == 0) Vavg[i] = 24.1;
            if (strcmp(atomtypecx[i], "CD") == 0) Vavg[i] = 20.7;
            //printf("New volumes %d %s %s %lf\n", i, restypecx[i], atomtypecx[i], Vavg[i]);
        }
        if (strcmp(restypecx[i], reslist[5]) == 0) { // Val
            if (strcmp(atomtypecx[i], "N") == 0) Vavg[i] = 14.1;
            if (strcmp(atomtypecx[i], "CA") == 0) Vavg[i] = 11.4;
            if (strcmp(atomtypecx[i], "C") == 0) Vavg[i] = 8.4;
            if (strcmp(atomtypecx[i], "O") == 0) Vavg[i] = 22.6;
            if (strcmp(atomtypecx[i], "CB") == 0) Vavg[i] = 13.3;
            if (strcmp(atomtypecx[i], "CG1") == 0) Vavg[i] = 33.5;
            if (strcmp(atomtypecx[i], "CG2") == 0) Vavg[i] = 33.4;
            //printf("New volumes %d %s %s %lf\n", i, restypecx[i], atomtypecx[i], Vavg[i]);
        }
        if (strcmp(restypecx[i], reslist[6]) == 0) { // Phe
            if (strcmp(atomtypecx[i], "N") == 0) Vavg[i] = 14.0;
            if (strcmp(atomtypecx[i], "CA") == 0) Vavg[i] = 11.6;
            if (strcmp(atomtypecx[i], "C") == 0) Vavg[i] = 8.4;
            if (strcmp(atomtypecx[i], "O") == 0) Vavg[i] = 22.5;
            if (strcmp(atomtypecx[i], "CB") == 0) Vavg[i] = 21.1;
            if (strcmp(atomtypecx[i], "CG") == 0) Vavg[i] = 10.2;
            if (strcmp(atomtypecx[i], "CD1") == 0) Vavg[i] = 20.3;
            if (strcmp(atomtypecx[i], "CD2") == 0) Vavg[i] = 20.8;
            if (strcmp(atomtypecx[i], "CE1") == 0) Vavg[i] = 22.0;
            if (strcmp(atomtypecx[i], "CE2") == 0) Vavg[i] = 22.2;
            if (strcmp(atomtypecx[i], "CZ") == 0) Vavg[i] = 22.0;
            if (strcmp(atomtypecx[i], "OXT") == 0) Vavg[i] = 19.3;
            //printf("New volumes %d %s %s %lf\n", i, restypecx[i], atomtypecx[i], Vavg[i]);
        }
        if (strcmp(restypecx[i], reslist[7]) == 0) { // Trp
            if (strcmp(atomtypecx[i], "N") == 0) Vavg[i] = 14.3;
            if (strcmp(atomtypecx[i], "CA") == 0) Vavg[i] = 11.8;
            if (strcmp(atomtypecx[i], "C") == 0) Vavg[i] = 8.4;
            if (strcmp(atomtypecx[i], "O") == 0) Vavg[i] = 22.1;
            if (strcmp(atomtypecx[i], "CB") == 0) Vavg[i] = 21.5;
            if (strcmp(atomtypecx[i], "CG") == 0) Vavg[i] = 10.4;
            if (strcmp(atomtypecx[i], "CD1") == 0) Vavg[i] = 20.1;
            if (strcmp(atomtypecx[i], "CD2") == 0) Vavg[i] = 10.8;
            if (strcmp(atomtypecx[i], "CE2") == 0) Vavg[i] = 10.2;
            if (strcmp(atomtypecx[i], "CE3") == 0) Vavg[i] = 20.8;
            if (strcmp(atomtypecx[i], "CZ2") == 0) Vavg[i] = 20.9;
            if (strcmp(atomtypecx[i], "CZ3") == 0) Vavg[i] = 22.1;
            if (strcmp(atomtypecx[i], "NE1") == 0) Vavg[i] = 18.3;
            if (strcmp(atomtypecx[i], "CH2") == 0) Vavg[i] = 21.4;
            //printf("New volumes %d %s %s %lf\n", i, restypecx[i], atomtypecx[i], Vavg[i]);
        }
        if (strcmp(restypecx[i], reslist[8]) == 0) { // Tyr
            if (strcmp(atomtypecx[i], "N") == 0) Vavg[i] = 13.9;
            if (strcmp(atomtypecx[i], "CA") == 0) Vavg[i] = 11.5;
            if (strcmp(atomtypecx[i], "C") == 0) Vavg[i] = 8.5;
            if (strcmp(atomtypecx[i], "O") == 0) Vavg[i] = 22.1;
            if (strcmp(atomtypecx[i], "CB") == 0) Vavg[i] = 21.3;
            if (strcmp(atomtypecx[i], "CG") == 0) Vavg[i] = 10.2;
            if (strcmp(atomtypecx[i], "CD1") == 0) Vavg[i] = 20.0;
            if (strcmp(atomtypecx[i], "CD2") == 0) Vavg[i] = 20.1;
            if (strcmp(atomtypecx[i], "CE1") == 0) Vavg[i] = 20.3;
            if (strcmp(atomtypecx[i], "CE2") == 0) Vavg[i] = 20.3;
            if (strcmp(atomtypecx[i], "CZ") == 0) Vavg[i] = 10.0;
            if (strcmp(atomtypecx[i], "OH") == 0) Vavg[i] = 25.1;
            //printf("New volumes %d %s %s %lf\n", i, restypecx[i], atomtypecx[i], Vavg[i]);
        }
        if (strcmp(restypecx[i], reslist[9]) == 0) { // Asp
            if (strcmp(atomtypecx[i], "N") == 0) Vavg[i] = 13.9;
            if (strcmp(atomtypecx[i], "CA") == 0) Vavg[i] = 11.3;
            if (strcmp(atomtypecx[i], "C") == 0) Vavg[i] = 8.3;
            if (strcmp(atomtypecx[i], "O") == 0) Vavg[i] = 22.2;
            if (strcmp(atomtypecx[i], "CB") == 0) Vavg[i] = 20.8;
            if (strcmp(atomtypecx[i], "CG") == 0) Vavg[i] = 9.1;
            if (strcmp(atomtypecx[i], "OD1") == 0) Vavg[i] = 20.7;
            if (strcmp(atomtypecx[i], "OD2") == 0) Vavg[i] = 21.6;
            //printf("New volumes %d %s %s %lf\n", i, restypecx[i], atomtypecx[i], Vavg[i]);
        }
        if (strcmp(restypecx[i], reslist[10]) == 0) { // Glu
            if (strcmp(atomtypecx[i], "N") == 0) Vavg[i] = 14.0;
            if (strcmp(atomtypecx[i], "CA") == 0) Vavg[i] = 11.7;
            if (strcmp(atomtypecx[i], "C") == 0) Vavg[i] = 8.4;
            if (strcmp(atomtypecx[i], "O") == 0) Vavg[i] = 22.1;
            if (strcmp(atomtypecx[i], "CB") == 0) Vavg[i] = 20.3;
            if (strcmp(atomtypecx[i], "CG") == 0) Vavg[i] = 21.1;
            if (strcmp(atomtypecx[i], "CD") == 0) Vavg[i] = 9.1;
            if (strcmp(atomtypecx[i], "OE1") == 0) Vavg[i] = 22.8;
            if (strcmp(atomtypecx[i], "OE2") == 0) Vavg[i] = 23.5;
            //printf("New volumes %d %s %s %lf\n", i, restypecx[i], atomtypecx[i], Vavg[i]);
        }
        if (strcmp(restypecx[i], reslist[11]) == 0) { // Arg
            if (strcmp(atomtypecx[i], "N") == 0) Vavg[i] = 14.0;
            if (strcmp(atomtypecx[i], "CA") == 0) Vavg[i] = 11.7;
            if (strcmp(atomtypecx[i], "C") == 0) Vavg[i] = 8.4;
            if (strcmp(atomtypecx[i], "O") == 0) Vavg[i] = 22.2;
            if (strcmp(atomtypecx[i], "CB") == 0) Vavg[i] = 20.4;
            if (strcmp(atomtypecx[i], "CG") == 0) Vavg[i] = 20.9;
            if (strcmp(atomtypecx[i], "CD") == 0) Vavg[i] = 20.3;
            if (strcmp(atomtypecx[i], "NE") == 0) Vavg[i] = 16.3;
            if (strcmp(atomtypecx[i], "CZ") == 0) Vavg[i] = 9.4;
            if (strcmp(atomtypecx[i], "NH1") == 0) Vavg[i] = 23.1;
            if (strcmp(atomtypecx[i], "NH2") == 0) Vavg[i] = 24.1;
            //printf("New volumes %d %s %s %lf\n", i, restypecx[i], atomtypecx[i], Vavg[i]);
        }
        if (strcmp(restypecx[i], reslist[12]) == 0) { // His
            if (strcmp(atomtypecx[i], "N") == 0) Vavg[i] = 13.8;
            if (strcmp(atomtypecx[i], "CA") == 0) Vavg[i] = 11.4;
            if (strcmp(atomtypecx[i], "C") == 0) Vavg[i] = 8.4;
            if (strcmp(atomtypecx[i], "O") == 0) Vavg[i] = 21.6;
            if (strcmp(atomtypecx[i], "CB") == 0) Vavg[i] = 20.5;
            if (strcmp(atomtypecx[i], "CG") == 0) Vavg[i] = 10.0;
            if (strcmp(atomtypecx[i], "CD2") == 0) Vavg[i] = 19.7;
            if (strcmp(atomtypecx[i], "ND1") == 0) Vavg[i] = 16.5;
            if (strcmp(atomtypecx[i], "CE1") == 0) Vavg[i] = 19.2;
            if (strcmp(atomtypecx[i], "NE2") == 0) Vavg[i] = 17.8;
            //printf("New volumes %d %s %s %lf\n", i, restypecx[i], atomtypecx[i], Vavg[i]);
        }
        if (strcmp(restypecx[i], reslist[13]) == 0) { // Lys
            if (strcmp(atomtypecx[i], "N") == 0) Vavg[i] = 14.0;
            if (strcmp(atomtypecx[i], "CA") == 0) Vavg[i] = 11.6;
            if (strcmp(atomtypecx[i], "C") == 0) Vavg[i] = 8.5;
            if (strcmp(atomtypecx[i], "O") == 0) Vavg[i] = 22.3;
            if (strcmp(atomtypecx[i], "CB") == 0) Vavg[i] = 20.6;
            if (strcmp(atomtypecx[i], "CG") == 0) Vavg[i] = 21.0;
            if (strcmp(atomtypecx[i], "CD") == 0) Vavg[i] = 21.7;
            if (strcmp(atomtypecx[i], "CE") == 0) Vavg[i] = 21.8;
            if (strcmp(atomtypecx[i], "NZ") == 0) Vavg[i] = 23.0;
            //printf("New volumes %d %s %s %lf\n", i, restypecx[i], atomtypecx[i], Vavg[i]);
        }
        if (strcmp(restypecx[i], reslist[14]) == 0) { // Ser
            if (strcmp(atomtypecx[i], "N") == 0) Vavg[i] = 14.3;
            if (strcmp(atomtypecx[i], "CA") == 0) Vavg[i] = 11.6;
            if (strcmp(atomtypecx[i], "C") == 0) Vavg[i] = 8.4;
            if (strcmp(atomtypecx[i], "O") == 0) Vavg[i] = 22.1;
            if (strcmp(atomtypecx[i], "CB") == 0) Vavg[i] = 20.9;
            if (strcmp(atomtypecx[i], "OG") == 0) Vavg[i] = 23.4;
            //printf("New volumes %d %s %s %lf\n", i, restypecx[i], atomtypecx[i], Vavg[i]);
        }
        if (strcmp(restypecx[i], reslist[15]) == 0) { // Thr
            if (strcmp(atomtypecx[i], "N") == 0) Vavg[i] = 14.0;
            if (strcmp(atomtypecx[i], "CA") == 0) Vavg[i] = 11.3;
            if (strcmp(atomtypecx[i], "C") == 0) Vavg[i] = 8.3;
            if (strcmp(atomtypecx[i], "O") == 0) Vavg[i] = 21.9;
            if (strcmp(atomtypecx[i], "CB") == 0) Vavg[i] = 12.9;
            if (strcmp(atomtypecx[i], "CG2") == 0) Vavg[i] = 31.8;
            if (strcmp(atomtypecx[i], "OG1") == 0) Vavg[i] = 23.1;
            //printf("New volumes %d %s %s %lf\n", i, restypecx[i], atomtypecx[i], Vavg[i]);
        }
        if (strcmp(restypecx[i], reslist[16]) == 0) { // Cys
            if (strcmp(atomtypecx[i], "N") == 0) Vavg[i] = 14.3;
            if (strcmp(atomtypecx[i], "CA") == 0) Vavg[i] = 11.8;
            if (strcmp(atomtypecx[i], "C") == 0) Vavg[i] = 8.5;
            if (strcmp(atomtypecx[i], "O") == 0) Vavg[i] = 22.8;
            if (strcmp(atomtypecx[i], "CB") == 0) Vavg[i] = 22.8;
            if (strcmp(atomtypecx[i], "SG") == 0) Vavg[i] = 34.2;
            //printf("New volumes %d %s %s %lf\n", i, restypecx[i], atomtypecx[i], Vavg[i]);
        }
        if (strcmp(restypecx[i], reslist[17]) == 0) { // Met
            if (strcmp(atomtypecx[i], "N") == 0) Vavg[i] = 14.0;
            if (strcmp(atomtypecx[i], "CA") == 0) Vavg[i] = 11.7;
            if (strcmp(atomtypecx[i], "C") == 0) Vavg[i] = 8.5;
            if (strcmp(atomtypecx[i], "O") == 0) Vavg[i] = 22.6;
            if (strcmp(atomtypecx[i], "CB") == 0) Vavg[i] = 21.0;
            if (strcmp(atomtypecx[i], "CG") == 0) Vavg[i] = 23.0;
            if (strcmp(atomtypecx[i], "SD") == 0) Vavg[i] = 27.8;
            if (strcmp(atomtypecx[i], "CE") == 0) Vavg[i] = 34.8;
            //printf("New volumes %d %s %s %lf\n", i, restypecx[i], atomtypecx[i], Vavg[i]);
        }
        if (strcmp(restypecx[i], reslist[18]) == 0) { // Asn
            if (strcmp(atomtypecx[i], "N") == 0) Vavg[i] = 13.8;
            if (strcmp(atomtypecx[i], "CA") == 0) Vavg[i] = 11.2;
            if (strcmp(atomtypecx[i], "C") == 0) Vavg[i] = 8.5;
            if (strcmp(atomtypecx[i], "O") == 0) Vavg[i] = 22.0;
            if (strcmp(atomtypecx[i], "CB") == 0) Vavg[i] = 20.2;
            if (strcmp(atomtypecx[i], "CG") == 0) Vavg[i] = 9.2;
            if (strcmp(atomtypecx[i], "ND2") == 0) Vavg[i] = 25.5;
            if (strcmp(atomtypecx[i], "OD1") == 0) Vavg[i] = 21.7;
            //printf("New volumes %d %s %s %lf\n", i, restypecx[i], atomtypecx[i], Vavg[i]);
        }
        if (strcmp(restypecx[i], reslist[19]) == 0) { // Gln
            if (strcmp(atomtypecx[i], "N") == 0) Vavg[i] = 13.9;
            if (strcmp(atomtypecx[i], "CA") == 0) Vavg[i] = 11.5;
            if (strcmp(atomtypecx[i], "C") == 0) Vavg[i] = 8.4;
            if (strcmp(atomtypecx[i], "O") == 0) Vavg[i] = 22.0;
            if (strcmp(atomtypecx[i], "CB") == 0) Vavg[i] = 20.0;
            if (strcmp(atomtypecx[i], "CG") == 0) Vavg[i] = 20.4;
            if (strcmp(atomtypecx[i], "CD") == 0) Vavg[i] = 9.6;
            if (strcmp(atomtypecx[i], "NE2") == 0) Vavg[i] = 24.6;
            if (strcmp(atomtypecx[i], "OE1") == 0) Vavg[i] = 23.4;
            //printf("New volumes %d %s %s %lf\n", i, restypecx[i], atomtypecx[i], Vavg[i]);
        }
    }
    
    for (i=0;i<2;i++) nat[i] = 0;
        
    for (i=0;i<ncx;i++){
        if (strcmp(chainidcx[i], chainidcx[0])==0){
            chainid[i] = 0;
            ++nat[0];
        }
        else{
            chainid[i] = 1;
            ++nat[1];
        }
        //printf("%d %d\n", i, chainid[i]);
    }
        
    //printf("Number of atoms in chain A and B are %d %d\n", nat[0], nat[1]);
    //printf("Tot number of residues is %d\n", ncx);
    if ((nat[0]+nat[1])!=ncx) printf("Error!!\n");
 
    // update the coordinates
    m = 0;
    for (k=0;k<2;k++){
        for (i=0;i<nat[k];i++){
            xcx[i][k] = xc[m];
            ycx[i][k] = yc[m];
            zcx[i][k] = zc[m];
            //printf("testing: %d %d %lf %lf %lf\n", k, i, xcx[i][k], ycx[i][k], zcx[i][k]);
            m++;
        }
    }
    
    // reading the location data
    m = 0;
    while (fgets(line, 1024, fpr)) {
        sscanf(line, "%d %*s %d %3s %*lf %*lf %*lf %s %*lf %*d %*s %*lf %*lf %*lf", &chid, &resid, resname, loc);
        if (strcmp(loc, "INTERIOR")==0) res_loc[chid][resid] = 0;
        if (strcmp(loc, "CORE")==0) res_loc[chid][resid] = 1;
        if (strcmp(loc, "SUPPORT")==0) res_loc[chid][resid] = 2;
        if (strcmp(loc, "RIM")==0) res_loc[chid][resid] = 3;
        if (strcmp(loc, "SURFACE")==0) res_loc[chid][resid] = 4;
        strcpy(locx[chid][resid], loc);
        //printf("%d %d %d %s\n", chid, resid, res_loc[chid][resid], locx[chid][resid]);
    }
    
    //for (i=0;i<ncx;i++) printf("%5d %5d %5d %5d\n", i, chainid[i], residcx[i], res_loc[chainid[i]][residcx[i]]);
    
    //  protrusion index calculations
    for (k=0;k<2;k++){
        for (i=0;i<nat[k];i++){
            natom[i][k] = 0;
            //printf("%d %d %d\n", k, i, natom[i][k]);
        }
    }
    
    //for (i=0;i<ncx;i++) Vavg[i] = 20.1;
    
    m = 0;
    natoms = 0;
    for (k=0;k<2;k++){
        for (i=0;i<ncx;i++){
            avgxcx[k][i] = 0.0;
            avgxcx_old[k][i] = 0.0;
            maxcx[k][i] = -10000.0;
            maxcx_old[k][i] = -10000.0;
        }
    }
    for (k=0;k<2;k++){
        for (i=0;i<nat[k];i++) Vint[i][k] = 0.0;
    }
    
    residold = residcx[0];
    for (k=0;k<2;k++){
        for (i=0;i<nat[k];i++) {
            xA = xcx[i][k];
            yA = ycx[i][k];
            zA = zcx[i][k];
            for (j=0;j<nat[k];j++) {
                xB = xcx[j][k];
                yB = ycx[j][k];
                zB = zcx[j][k];
                dist_2 = (xA-xB)*(xA-xB) + (yA-yB)*(yA-yB) + (zA-zB)*(zA-zB);
                if (dist_2 <= 100.0){
                    natom[i][k]++;
                    if (Vavg[j+k*nat[0]] == 0.0) printf("Zero Vavg %d %d %d %lf\n", j, k, j+k*nat[0], Vavg[j+k*nat[0]]);
                    Vint[i][k] += Vavg[j+k*nat[0]]; // avg volume of a heavy atom in Angstrom^3
                    //printf("Vavg %d %d %d %lf %d %lf %lf\n", i, j, k, dist_2, j+k*nat[0], Vavg[j+k*nat[0]], Vint[i][k]);
                }
            }
            Vint_old[i][k] = natom[i][k]*20.1; // constant avg volume for all atoms
            //Vint[i][k] = Vint_old[i][k]; // testing....
            Vext[i][k] = (4.0/3.0)*(3.14)*1000 - Vint[i][k];
            Vext_old[i][k] = (4.0/3.0)*(3.14)*1000 - Vint_old[i][k];
            cx[i][k] = Vext[i][k] / Vint[i][k];
            cx_old[i][k] = Vext_old[i][k] / Vint_old[i][k];
            if (cx[i][k] < 0) cx[i][k] = 0.0;
            if (cx_old[i][k] < 0) cx_old[i][k] = 0.0;

            // determining the average and maximum value of Cx for each residue
            if (residcx[m] == residold){
                avgxcx[k][residcx[m]] += cx[i][k];
                avgxcx_old[k][residcx[m]] += cx_old[i][k];
                ++natoms;
                if (cx[i][k] > maxcx[k][residcx[m]]) maxcx[k][residcx[m]] = cx[i][k];
                if (cx_old[i][k] > maxcx_old[k][residcx[m]]) maxcx_old[k][residcx[m]] = cx_old[i][k];
                if ((strcmp(atomtypecx[m], "N") == 0) || (strcmp(atomtypecx[m], "CA") == 0) || (strcmp(atomtypecx[m], "C") == 0) || (strcmp(atomtypecx[m], "O") == 0)){
                    weighcx[k][residcx[m]] += cx[i][k]*0.1;
                    weighcx_old[k][residcx[m]] += cx_old[i][k]*0.1;
                }
                else{
                    if (strcmp(atomtypecx[m], "OXT") != 0){
                        weighcx[k][residcx[m]] += cx[i][k]*10.0;
                        weighcx_old[k][residcx[m]] += cx_old[i][k]*10.0;
                    }
                    else {
                        weighcx[k][residcx[m]] += cx[i][k];
                        weighcx_old[k][residcx[m]] += cx_old[i][k];
                    }
                }
            }
            else{
                avgxcx[k][residold] /= natoms;
                avgxcx_old[k][residold] /= natoms;
                weighcx[k][residcx[m]] /= natoms;
                weighcx_old[k][residcx[m]] /= natoms;
                natoms = 0;
                residold = residcx[m];
                avgxcx[k][residcx[m]] += cx[i][k];
                avgxcx_old[k][residcx[m]] += cx_old[i][k];
                if ((strcmp(atomtypecx[m], "N") == 0) || (strcmp(atomtypecx[m], "CA") == 0) || (strcmp(atomtypecx[m], "C") == 0) || (strcmp(atomtypecx[m], "O") == 0)){
                    weighcx[k][residcx[m]] += cx[i][k]*0.1;
                    weighcx_old[k][residcx[m]] += cx_old[i][k]*0.1;
                }
                else{
                    if (strcmp(atomtypecx[m], "OXT") != 0){
                        weighcx[k][residcx[m]] += cx[i][k]*10.0;
                        weighcx_old[k][residcx[m]] += cx_old[i][k]*10.0;
                    }
                    else {
                        weighcx[k][residcx[m]] += cx[i][k];
                        weighcx_old[k][residcx[m]] += cx_old[i][k];
                    }
                }
                ++natoms;
                if (cx[i][k] > maxcx[k][residcx[m]]) maxcx[k][residcx[m]] = cx[i][k];
                if (cx_old[i][k] > maxcx_old[k][residcx[m]]) maxcx_old[k][residcx[m]] = cx_old[i][k];
             }
            m++;
        }
        avgxcx[k][residold] /= natoms;
        avgxcx_old[k][residold] /= natoms;
        weighcx[k][residold] /= natoms;
        weighcx_old[k][residold] /= natoms;
    }
    
    // print out the results
    m = 0;
    for (k=0;k<2;k++){
        for (i=0;i<nat[k];i++){
            //if (strcmp(atomtypecx[m], "CA") == 0){
                fprintf(fp1, "%5d %5d %5d %8s %5d %5d %5s %5s %1s %4d %5d %6.4lf %6.4lf %6.4lf %6.4lf %6.4lf %6.4lf %6.4lf %6.4lf %6.4lf %6.4lf %6.4lf\n", chainid[m], residcx[m], res_loc[chainid[m]][residcx[m]], locx[chainid[m]][residcx[m]], i+1, k, atomtypecx[m], restypecx[m], chainidcx[m], residcx[m], natom[i][k], Vavg[m], Vint[i][k], Vext[i][k], cx_old[i][k], avgxcx_old[k][residcx[m]], maxcx_old[k][residcx[m]], weighcx_old[k][residcx[m]], cx[i][k], avgxcx[k][residcx[m]], maxcx[k][residcx[m]], weighcx[k][residcx[m]]);
            //}
            m++;
        }
    }
        
    // print protrusion values as beta columns
    fd = fopen(arg[1], "r");
    m = 0;
    while (fgets(line, 1024, fd)) {
      sscanf(line, "%s %*d %*s %*s %*s %*d %*lf %*lf %*lf", key);
        if (strcmp(key,"ATOM")==0){
            line[60]=0;
            fprintf(fp, "%s", line);
            if (m < nat[0]) fprintf(fp, "%6.2lf\n", cx[m][0]);
            else fprintf(fp, "%6.2lf\n", cx[m-nat[0]][1]);
            m++;
       }
    }
    printf("Number of atoms is %3d\n", m);

    if (m != (nat[0]+nat[1])) printf("ERROR: number of atoms and of protrusion values do not much!\n");

    return 0;
}
