# Supplementary material for: Structural Descriptors for Subunit Interface Regions in Homodimers: Effect of Lipid Membrane and Secondary Structure Type
Source: J Chem Inf Model. 2025 Mar 27;65(7):3117–26. doi: 10.1021/acs.jcim.4c01233 (PMC12004529; doi:10.1021/acs.jcim.4c01233)
Supplement: Supplementary file 3 — ci4c01233_si_003.tar [file ci4c01233_si_003.tar]

Archive with 1,403 entries (1,399 files):
- database
- database/beta
- database/memb
- database/._alpha
- database/alpha
- database/alpha/1ee8_cytop.pdb
- database/alpha/4d7a_cytop.pdb
- database/alpha/1lxy_cytop.pdb
- database/alpha/2ggp_cytop.pdb
- database/alpha/4j5p_cytop.pdb
- database/alpha/1h1y_cytop.pdb
- database/alpha/2flo_cytop.pdb
- database/alpha/7eqe_cytop.pdb
- database/alpha/1hn4_cytop.pdb
- database/alpha/1rqg_cytop.pdb
- database/alpha/1tz9_cytop.pdb
- database/alpha/2qaf_cytop.pdb
- database/alpha/4wsh_cytop.pdb
- database/alpha/8nse_cytop.pdb
- database/alpha/4lkq_cytop.pdb
- database/alpha/5ltf_cytop.pdb
- database/alpha/._1nox_cytop.pdb
- database/alpha/1nox_cytop.pdb
- database/alpha/1lon_cytop.pdb
- database/alpha/4mpf_cytop.pdb
- database/alpha/._1n3l_cytop.pdb
- database/alpha/1n3l_cytop.pdb
- database/alpha/._5f23_cytop.pdb
- database/alpha/5f23_cytop.pdb
- database/alpha/._1j9i_cytop.pdb
- database/alpha/1j9i_cytop.pdb
- database/alpha/1kea_cytop.pdb
- database/alpha/7wbr_cytop.pdb
- database/alpha/1jqo_cytop.pdb
- database/alpha/4oun_cytop.pdb
- database/alpha/6ezu_cytop.pdb
- database/alpha/5lvr_cytop.pdb
- database/alpha/3i4k_cytop.pdb
- database/alpha/1vgv_cytop.pdb
- database/alpha/1so2_cytop.pdb
- database/alpha/1p9b_cytop.pdb
- database/alpha/5jef_cytop.pdb
- database/alpha/1jzt_cytop.pdb
- database/alpha/3o3m_cytop.pdb
- database/alpha/3jxe_cytop.pdb
- database/alpha/7pp7_cytop.pdb
- database/alpha/._1ae7_cytop.pdb
- database/alpha/1ae7_cytop.pdb
- database/alpha/2i22_cytop.pdb
- database/alpha/2yaz_cytop.pdb
- database/alpha/4yio_cytop.pdb
- database/alpha/6r6u_cytop.pdb
- database/alpha/1zl7_cytop.pdb
- database/alpha/2pid_cytop.pdb
- database/alpha/3i05_cytop.pdb
- database/alpha/7vg4_cytop.pdb
- database/alpha/7my6_cytop.pdb
- database/alpha/4j75_cytop.pdb
- database/alpha/1v4v_cytop.pdb
- database/alpha/3fef_cytop.pdb
- database/alpha/1uda_cytop.pdb
- database/alpha/1xg7_cytop.pdb
- database/alpha/7qbk_cytop.pdb
- database/alpha/1btm_cytop.pdb
- database/alpha/._1nht_cytop.pdb
- database/alpha/1nht_cytop.pdb
- database/alpha/3f0n_cytop.pdb
- database/alpha/1ddz_cytop.pdb
- database/alpha/6bej_cytop.pdb
- database/alpha/1dli_cytop.pdb
- database/alpha/3lom_cytop.pdb
- database/alpha/3beo_cytop.pdb
- database/alpha/2b0j_cytop.pdb
- database/alpha/1o5x_cytop.pdb
- database/alpha/5mux_cytop.pdb
- database/alpha/2pzb_cytop.pdb
- database/alpha/8du6_cytop.pdb
- database/alpha/1ek6_cytop.pdb
- database/alpha/2pv7_cytop.pdb
- database/alpha/4g8t_cytop.pdb
- database/alpha/3ru7_cytop.pdb
- database/alpha/3qtp_cytop.pdb
- database/alpha/4u04_cytop.pdb
- database/alpha/4ri6_cytop.pdb
- database/alpha/7s3z_cytop.pdb
- database/alpha/2cya_cytop.pdb
- database/alpha/4ywq_cytop.pdb
- database/alpha/1orr_cytop.pdb
- database/alpha/4au1_cytop.pdb
- database/alpha/1tj7_cytop.pdb
- database/alpha/1np3_cytop.pdb
- database/alpha/1pyd_cytop.pdb
- database/alpha/3itm_cytop.pdb
- database/alpha/2pw3_cytop.pdb
- database/alpha/1j93_cytop.pdb
- database/alpha/1uzr_cytop.pdb
- database/alpha/4d8f_cytop.pdb
- database/alpha/1bmt_cytop.pdb
- database/alpha/2c5e_cytop.pdb
- database/alpha/7my0_cytop.pdb
- database/alpha/2gn0_cytop.pdb
- database/alpha/3fk4_cytop.pdb
- database/alpha/1yyq_cytop.pdb
- database/alpha/4neq_cytop.pdb
- database/alpha/._1mo0_cytop.pdb
- database/alpha/1mo0_cytop.pdb
- database/alpha/2dh4_cytop.pdb
- database/alpha/6vso_cytop.pdb
- database/alpha/1s9c_cytop.pdb
- database/alpha/5v0i_cytop.pdb
- database/alpha/5vkw_cytop.pdb
- database/alpha/5syu_cytop.pdb
- database/alpha/3kbp_cytop.pdb
- database/alpha/3zcd_cytop.pdb
- database/alpha/6vo2_cytop.pdb
- database/alpha/1iyh_cytop.pdb
- database/alpha/3ssa_cytop.pdb
- database/alpha/2ocp_cytop.pdb
- database/alpha/5lcz_cytop.pdb
- database/alpha/1ynf_cytop.pdb
- database/alpha/3n2s_cytop.pdb
- database/alpha/1qmg_cytop.pdb
- database/alpha/1v4e_cytop.pdb
- database/alpha/7r6u_cytop.pdb
- database/alpha/5enz_cytop.pdb
- database/alpha/4q9o_cytop.pdb
- database/alpha/1g1a_cytop.pdb
- database/alpha/3wdk_cytop.pdb
- database/alpha/2hbv_cytop.pdb
- database/alpha/1f0y_cytop.pdb
- database/alpha/1n0h_cytop.pdb
- database/alpha/1rxq_cytop.pdb
- database/alpha/6at7_cytop.pdb
- database/alpha/1tya_cytop.pdb
- database/alpha/5ayp_cytop.pdb
- database/alpha/1ubv_cytop.pdb
- database/alpha/7q16_cytop.pdb
- database/alpha/2f1k_cytop.pdb
- database/alpha/1xzw_cytop.pdb
- database/alpha/4n5f_cytop.pdb
- database/alpha/5ihx_cytop.pdb
- database/alpha/6ebo_cytop.pdb
- database/alpha/5ts9_cytop.pdb
- database/alpha/3prh_cytop.pdb
- database/alpha/3hwk_cytop.pdb
- database/alpha/1y42_cytop.pdb
- database/alpha/3vgj_cytop.pdb
- database/alpha/2bwj_cytop.pdb
- database/alpha/1lns_cytop.pdb
- database/alpha/1w53_cytop.pdb
- database/alpha/3kdy_cytop.pdb
- database/alpha/1udu_cytop.pdb
- database/alpha/1jk0_cytop.pdb
- database/alpha/2ao2_cytop.pdb
- database/alpha/2xpk_cytop.pdb
- database/alpha/3r12_cytop.pdb
- database/alpha/4f66_cytop.pdb
- database/alpha/7s76_cytop.pdb
- database/alpha/6ep7_cytop.pdb
- database/alpha/7vwt_cytop.pdb
- database/alpha/7te7_cytop.pdb
- database/alpha/1jfa_cytop.pdb
- database/alpha/3w6z_cytop.pdb
- database/alpha/3hfr_cytop.pdb
- database/alpha/7wze_cytop.pdb
- database/alpha/4fkz_cytop.pdb
- database/alpha/4x4w_cytop.pdb
- database/alpha/139l_cytop.pdb
- database/alpha/3e7d_cytop.pdb
- database/alpha/3hmq_cytop.pdb
- database/alpha/7wxz_cytop.pdb
- database/alpha/1idt_cytop.pdb
- database/alpha/7y0y_cytop.pdb
- database/alpha/3fq7_cytop.pdb
- database/alpha/2ev1_cytop.pdb
- database/alpha/2v6k_cytop.pdb
- database/alpha/6yka_cytop.pdb
- database/alpha/7ngj_cytop.pdb
- database/alpha/1sb8_cytop.pdb
- database/alpha/1yxy_cytop.pdb
- database/alpha/3gwl_cytop.pdb
- database/alpha/3npk_cytop.pdb
- database/alpha/4u83_cytop.pdb
- database/alpha/1kbl_cytop.pdb
- database/alpha/5f05_cytop.pdb
- database/alpha/2zya_cytop.pdb
- database/alpha/2oma_cytop.pdb
- database/alpha/7tdd_cytop.pdb
- database/alpha/1m6j_cytop.pdb
- database/alpha/8gxl_cytop.pdb
- database/alpha/4yym_cytop.pdb
- database/alpha/4omg_cytop.pdb
- database/alpha/5wp0_cytop.pdb
- database/alpha/6mtk_cytop.pdb
- database/alpha/1i45_cytop.pdb
- database/alpha/3bnx_cytop.pdb
- database/alpha/3sz3_cytop.pdb
- database/alpha/2oej_cytop.pdb
- database/alpha/1aok_cytop.pdb
- database/alpha/1ka8_cytop.pdb
- database/alpha/1dvj_cytop.pdb
- database/alpha/7qp9_cytop.pdb
- database/alpha/1pvd_cytop.pdb
- database/alpha/5ag2_cytop.pdb
- database/alpha/1is2_cytop.pdb
- database/alpha/4e0h_cytop.pdb
- database/alpha/1via_cytop.pdb
- database/alpha/2a6b_cytop.pdb
- database/alpha/1rvg_cytop.pdb
- database/alpha/1y44_cytop.pdb
- database/alpha/1a17_cytop.pdb
- database/alpha/2eja_cytop.pdb
- database/alpha/6riv_cytop.pdb
- database/alpha/2opi_cytop.pdb
- database/alpha/1yv5_cytop.pdb
- database/alpha/2h9c_cytop.pdb
- database/alpha/3dpi_cytop.pdb
- database/alpha/3ct2_cytop.pdb
- database/alpha/1aw1_cytop.pdb
- database/alpha/2gi3_cytop.pdb
- database/alpha/1r3q_cytop.pdb
- database/alpha/2yy2_cytop.pdb
- database/alpha/7exe_cytop.pdb
- database/alpha/1gy8_cytop.pdb
- database/alpha/1ukw_cytop.pdb
- database/alpha/1fp3_cytop.pdb
- database/alpha/3bsm_cytop.pdb
- database/alpha/7n9o_cytop.pdb
- database/alpha/6gza_cytop.pdb
- database/alpha/8czj_cytop.pdb
- database/alpha/1bxk_cytop.pdb
- database/alpha/5whr_cytop.pdb
- database/alpha/2k1r_cytop.pdb
- database/alpha/3g7i_cytop.pdb
- database/alpha/2jas_cytop.pdb
- database/alpha/2hvg_cytop.pdb
- database/alpha/7kvh_cytop.pdb
- database/alpha/1r8g_cytop.pdb
- database/alpha/2pv3_cytop.pdb
- database/alpha/4q16_cytop.pdb
- database/alpha/1zch_cytop.pdb
- database/alpha/1o0w_cytop.pdb
- database/alpha/6a71_cytop.pdb
- database/alpha/4lzj_cytop.pdb
- database/alpha/1ulh_cytop.pdb
- database/alpha/2yyn_cytop.pdb
- database/alpha/2w8z_cytop.pdb
- database/alpha/3dg7_cytop.pdb
- database/alpha/7qaa_cytop.pdb
- database/alpha/3fiu_cytop.pdb
- database/alpha/1vjt_cytop.pdb
- database/alpha/7oom_cytop.pdb
- database/alpha/5y8g_cytop.pdb
- database/alpha/3cqh_cytop.pdb
- database/alpha/3odm_cytop.pdb
- database/alpha/1b43_cytop.pdb
- database/alpha/3b9r_cytop.pdb
- database/alpha/7owv_cytop.pdb
- database/alpha/2g5c_cytop.pdb
- database/alpha/3dzc_cytop.pdb
- database/alpha/3der_cytop.pdb
- database/alpha/7lbj_cytop.pdb
- database/alpha/7twa_cytop.pdb
- database/alpha/3hv0_cytop.pdb
- database/alpha/5je8_cytop.pdb
- database/alpha/1b57_cytop.pdb
- database/alpha/3mzn_cytop.pdb
- database/alpha/2pbp_cytop.pdb
- database/alpha/2gf2_cytop.pdb
- database/alpha/1o17_cytop.pdb
- database/alpha/1b9b_cytop.pdb
- database/alpha/3r11_cytop.pdb
- database/alpha/6i2z_cytop.pdb
- database/alpha/5ks7_cytop.pdb
- database/alpha/1ww1_cytop.pdb
- database/alpha/4qss_cytop.pdb
- database/alpha/1cqx_cytop.pdb
- database/alpha/3i6e_cytop.pdb
- database/alpha/1n1b_cytop.pdb
- database/alpha/2ahr_cytop.pdb
- database/alpha/3m5w_cytop.pdb
- database/alpha/1p7n_cytop.pdb
- database/alpha/2inf_cytop.pdb
- database/alpha/3kt0_cytop.pdb
- database/alpha/17gs_cytop.pdb
- database/alpha/6qo5_cytop.pdb
- database/alpha/6iv7_cytop.pdb
- database/alpha/1req_cytop.pdb
- database/alpha/1r2f_cytop.pdb
- database/alpha/3cky_cytop.pdb
- database/alpha/1f05_cytop.pdb
- database/alpha/1p5z_cytop.pdb
- database/alpha/2g4l_cytop.pdb
- database/alpha/1afr_cytop.pdb
- database/alpha/3bem_cytop.pdb
- database/alpha/2fon_cytop.pdb
- database/alpha/2a9u_cytop.pdb
- database/alpha/1ql0_cytop.pdb
- database/alpha/2isv_cytop.pdb
- database/alpha/1oyf_cytop.pdb
[truncated: 1,103 more entries]
