# Supplementary material for: Structural Descriptors for Subunit Interface Regions in Homodimers: Effect of Lipid Membrane and Secondary Structure Type
Source: J Chem Inf Model. 2025 Mar 27;65(7):3117–26. doi: 10.1021/acs.jcim.4c01233 (PMC12004529; doi:10.1021/acs.jcim.4c01233)
Supplement: Supplementary file 3 — ci4c01233_si_003.tar [file ci4c01233_si_003.tar › database/alpha/1ee8_cytop.pdb]

ATOM      1  N   PRO A   1     -24.929   5.031 -22.129  1.00 26.76           N  
ATOM      2  CA  PRO A   1     -24.485   3.783 -21.468  1.00 25.86           C  
ATOM      3  C   PRO A   1     -23.205   3.911 -20.642  1.00 25.11           C  
ATOM      4  O   PRO A   1     -22.248   4.580 -21.036  1.00 24.65           O  
ATOM      5  CB  PRO A   1     -24.324   2.727 -22.560  1.00 26.63           C  
ATOM      6  CG  PRO A   1     -24.373   3.568 -23.856  1.00 26.73           C  
ATOM      7  CD  PRO A   1     -25.285   4.749 -23.529  1.00 27.18           C  
ATOM      8  N   GLU A   2     -23.207   3.261 -19.486  1.00 23.57           N  
ATOM      9  CA  GLU A   2     -22.062   3.272 -18.584  1.00 22.52           C  
ATOM     10  C   GLU A   2     -21.524   1.846 -18.451  1.00 21.50           C  
ATOM     11  O   GLU A   2     -22.001   0.939 -19.130  1.00 21.08           O  
ATOM     12  CB  GLU A   2     -22.489   3.847 -17.228  1.00 22.07           C  
ATOM     13  CG  GLU A   2     -22.851   5.337 -17.315  1.00 23.42           C  
ATOM     14  CD  GLU A   2     -23.493   5.881 -16.051  1.00 24.34           C  
ATOM     15  OE1 GLU A   2     -22.965   5.633 -14.944  1.00 25.51           O  
ATOM     16  OE2 GLU A   2     -24.526   6.572 -16.166  1.00 26.51           O1-
ATOM     17  N   LEU A   3     -20.546   1.645 -17.578  1.00 21.06           N  
ATOM     18  CA  LEU A   3     -19.939   0.327 -17.393  1.00 21.32           C  
ATOM     19  C   LEU A   3     -20.933  -0.839 -17.428  1.00 21.57           C  
ATOM     20  O   LEU A   3     -20.720  -1.821 -18.137  1.00 20.30           O  
ATOM     21  CB  LEU A   3     -19.135   0.293 -16.082  1.00 21.96           C  
ATOM     22  CG  LEU A   3     -18.335  -0.988 -15.778  1.00 22.51           C  
ATOM     23  CD1 LEU A   3     -17.243  -0.682 -14.776  1.00 22.74           C  
ATOM     24  CD2 LEU A   3     -19.262  -2.088 -15.246  1.00 21.33           C  
ATOM     25  N   PRO A   4     -22.039  -0.743 -16.673  1.00 21.65           N  
ATOM     26  CA  PRO A   4     -23.003  -1.852 -16.686  1.00 22.37           C  
ATOM     27  C   PRO A   4     -23.628  -2.168 -18.051  1.00 21.25           C  
ATOM     28  O   PRO A   4     -23.767  -3.333 -18.412  1.00 22.64           O  
ATOM     29  CB  PRO A   4     -24.041  -1.419 -15.649  1.00 22.66           C  
ATOM     30  CG  PRO A   4     -23.224  -0.583 -14.681  1.00 22.28           C  
ATOM     31  CD  PRO A   4     -22.378   0.240 -15.628  1.00 21.78           C  
ATOM     32  N   GLU A   5     -24.010  -1.139 -18.801  1.00 21.26           N  
ATOM     33  CA  GLU A   5     -24.604  -1.350 -20.120  1.00 20.96           C  
ATOM     34  C   GLU A   5     -23.574  -1.887 -21.120  1.00 21.15           C  
ATOM     35  O   GLU A   5     -23.874  -2.780 -21.916  1.00 20.87           O  
ATOM     36  CB  GLU A   5     -25.194  -0.042 -20.672  1.00 21.00           C  
ATOM     37  CG  GLU A   5     -26.390   0.492 -19.884  1.00 22.69           C  
ATOM     38  CD  GLU A   5     -26.024   0.906 -18.466  1.00 24.11           C  
ATOM     39  OE1 GLU A   5     -26.814   0.618 -17.540  1.00 26.05           O  
ATOM     40  OE2 GLU A   5     -24.956   1.531 -18.281  1.00 23.10           O1-
ATOM     41  N   VAL A   6     -22.366  -1.336 -21.079  1.00 20.56           N  
ATOM     42  CA  VAL A   6     -21.317  -1.760 -21.995  1.00 21.54           C  
ATOM     43  C   VAL A   6     -20.902  -3.195 -21.698  1.00 21.66           C  
ATOM     44  O   VAL A   6     -20.690  -3.987 -22.616  1.00 21.47           O  
ATOM     45  CB  VAL A   6     -20.097  -0.821 -21.904  1.00 21.90           C  
ATOM     46  CG1 VAL A   6     -19.018  -1.260 -22.887  1.00 22.27           C  
ATOM     47  CG2 VAL A   6     -20.538   0.611 -22.205  1.00 21.68           C  
ATOM     48  N   GLU A   7     -20.809  -3.535 -20.415  1.00 22.29           N  
ATOM     49  CA  GLU A   7     -20.434  -4.888 -20.019  1.00 22.52           C  
ATOM     50  C   GLU A   7     -21.511  -5.860 -20.477  1.00 23.19           C  
ATOM     51  O   GLU A   7     -21.211  -6.951 -20.961  1.00 23.36           O  
ATOM     52  CB  GLU A   7     -20.263  -4.969 -18.502  1.00 24.38           C  
ATOM     53  CG  GLU A   7     -19.805  -6.332 -17.977  1.00 24.67           C  
ATOM     54  CD  GLU A   7     -18.487  -6.812 -18.588  1.00 27.11           C  
ATOM     55  OE1 GLU A   7     -17.543  -6.005 -18.712  1.00 27.25           O  
ATOM     56  OE2 GLU A   7     -18.393  -8.009 -18.932  1.00 26.88           O1-
ATOM     57  N   THR A   8     -22.772  -5.466 -20.331  1.00 22.90           N  
ATOM     58  CA  THR A   8     -23.862  -6.326 -20.765  1.00 22.79           C  
ATOM     59  C   THR A   8     -23.762  -6.554 -22.272  1.00 21.86           C  
ATOM     60  O   THR A   8     -24.038  -7.642 -22.761  1.00 21.69           O  
ATOM     61  CB  THR A   8     -25.234  -5.713 -20.425  1.00 21.69           C  
ATOM     63  CG2 THR A   8     -26.359  -6.599 -20.940  1.00 23.43           C  
ATOM     62  OG1 THR A   8     -25.353  -5.591 -19.003  1.00 22.01           O  
ATOM     64  N   THR A   9     -23.367  -5.519 -23.005  1.00 22.66           N  
ATOM     65  CA  THR A   9     -23.220  -5.625 -24.447  1.00 22.00           C  
ATOM     66  C   THR A   9     -22.095  -6.617 -24.758  1.00 22.19           C  
ATOM     67  O   THR A   9     -22.243  -7.499 -25.612  1.00 20.14           O  
ATOM     68  CB  THR A   9     -22.907  -4.241 -25.056  1.00 23.23           C  
ATOM     70  CG2 THR A   9     -22.590  -4.356 -26.539  1.00 22.36           C  
ATOM     69  OG1 THR A   9     -24.044  -3.380 -24.874  1.00 22.43           O  
ATOM     71  N   ARG A  10     -20.981  -6.482 -24.043  1.00 23.13           N  
ATOM     72  CA  ARG A  10     -19.837  -7.370 -24.225  1.00 24.13           C  
ATOM     73  C   ARG A  10     -20.264  -8.818 -24.015  1.00 24.61           C  
ATOM     74  O   ARG A  10     -20.051  -9.666 -24.874  1.00 25.95           O  
ATOM     75  CB  ARG A  10     -18.724  -7.011 -23.232  1.00 25.03           C  
ATOM     76  CG  ARG A  10     -17.634  -8.068 -23.090  1.00 24.69           C  
ATOM     77  CD  ARG A  10     -16.523  -7.630 -22.136  1.00 26.58           C  
ATOM     78  NE  ARG A  10     -15.518  -8.680 -21.958  1.00 26.58           N  
ATOM     79  CZ  ARG A  10     -15.608  -9.664 -21.068  1.00 28.28           C  
ATOM     80  NH1 ARG A  10     -16.654  -9.737 -20.250  1.00 26.69           N1+
ATOM     81  NH2 ARG A  10     -14.668 -10.601 -21.019  1.00 28.89           N  
ATOM     82  N   ARG A  11     -20.876  -9.094 -22.870  1.00 25.10           N  
ATOM     83  CA  ARG A  11     -21.329 -10.446 -22.554  1.00 25.47           C  
ATOM     84  C   ARG A  11     -22.350 -10.988 -23.545  1.00 25.59           C  
ATOM     85  O   ARG A  11     -22.310 -12.165 -23.891  1.00 26.71           O  
ATOM     86  CB  ARG A  11     -21.895 -10.488 -21.132  1.00 25.48           C  
ATOM     87  CG  ARG A  11     -20.846 -10.127 -20.085  1.00 27.55           C  
ATOM     88  CD  ARG A  11     -21.380 -10.158 -18.665  1.00 27.98           C  
ATOM     89  NE  ARG A  11     -20.305  -9.852 -17.723  1.00 30.01           N  
ATOM     90  CZ  ARG A  11     -20.365 -10.072 -16.414  1.00 29.41           C  
ATOM     91  NH1 ARG A  11     -21.453 -10.601 -15.876  1.00 29.15           N1+
ATOM     92  NH2 ARG A  11     -19.330  -9.766 -15.649  1.00 28.03           N  
ATOM     93  N   ARG A  12     -23.256 -10.141 -24.021  1.00 25.37           N  
ATOM     94  CA  ARG A  12     -24.259 -10.598 -24.975  1.00 25.18           C  
ATOM     95  C   ARG A  12     -23.669 -10.894 -26.350  1.00 24.50           C  
ATOM     96  O   ARG A  12     -24.055 -11.858 -27.005  1.00 23.36           O  
ATOM     97  CB  ARG A  12     -25.375  -9.565 -25.125  1.00 26.48           C  
ATOM     98  CG  ARG A  12     -26.196  -9.358 -23.870  1.00 30.47           C  
ATOM     99  CD  ARG A  12     -26.906 -10.639 -23.455  1.00 32.82           C  
ATOM    100  NE  ARG A  12     -27.787 -10.411 -22.315  1.00 36.59           N  
ATOM    101  CZ  ARG A  12     -28.653 -11.303 -21.847  1.00 38.38           C  
ATOM    102  NH1 ARG A  12     -28.756 -12.494 -22.423  1.00 38.98           N1+
ATOM    103  NH2 ARG A  12     -29.424 -11.000 -20.807  1.00 39.07           N  
ATOM    104  N   LEU A  13     -22.729 -10.066 -26.784  1.00 23.70           N  
ATOM    105  CA  LEU A  13     -22.123 -10.254 -28.093  1.00 24.41           C  
ATOM    106  C   LEU A  13     -21.087 -11.369 -28.194  1.00 24.22           C  
ATOM    107  O   LEU A  13     -21.005 -12.031 -29.222  1.00 24.36           O  
ATOM    108  CB  LEU A  13     -21.483  -8.945 -28.581  1.00 22.54           C  
ATOM    109  CG  LEU A  13     -22.377  -7.743 -28.884  1.00 22.18           C  
ATOM    110  CD1 LEU A  13     -21.511  -6.600 -29.406  1.00 22.59           C  
ATOM    111  CD2 LEU A  13     -23.440  -8.112 -29.904  1.00 21.04           C  
ATOM    112  N   ARG A  14     -20.299 -11.586 -27.145  1.00 25.20           N  
ATOM    113  CA  ARG A  14     -19.255 -12.606 -27.217  1.00 27.58           C  
ATOM    114  C   ARG A  14     -19.683 -13.973 -27.735  1.00 28.81           C  
ATOM    115  O   ARG A  14     -19.017 -14.536 -28.602  1.00 29.91           O  
ATOM    116  CB  ARG A  14     -18.531 -12.749 -25.874  1.00 27.96           C  
ATOM    117  CG  ARG A  14     -17.627 -11.563 -25.558  1.00 29.91           C  
ATOM    118  CD  ARG A  14     -16.422 -11.973 -24.722  1.00 31.87           C  
ATOM    119  NE  ARG A  14     -16.822 -12.657 -23.502  1.00 34.38           N  
ATOM    120  CZ  ARG A  14     -15.994 -13.327 -22.708  1.00 33.49           C  
ATOM    121  NH1 ARG A  14     -14.699 -13.415 -23.000  1.00 32.43           N1+
ATOM    122  NH2 ARG A  14     -16.468 -13.904 -21.616  1.00 33.37           N  
ATOM    123  N   PRO A  15     -20.798 -14.524 -27.231  1.00 30.26           N  
ATOM    124  CA  PRO A  15     -21.249 -15.840 -27.703  1.00 30.16           C  
ATOM    125  C   PRO A  15     -21.699 -15.796 -29.164  1.00 30.88           C  
ATOM    126  O   PRO A  15     -21.836 -16.835 -29.814  1.00 31.32           O  
ATOM    127  CB  PRO A  15     -22.428 -16.165 -26.784  1.00 30.82           C  
ATOM    128  CG  PRO A  15     -22.227 -15.277 -25.585  1.00 30.97           C  
ATOM    129  CD  PRO A  15     -21.690 -14.011 -26.179  1.00 30.80           C  
ATOM    130  N   LEU A  16     -21.931 -14.590 -29.671  1.00 29.61           N  
ATOM    131  CA  LEU A  16     -22.398 -14.414 -31.040  1.00 29.82           C  
ATOM    132  C   LEU A  16     -21.329 -14.062 -32.068  1.00 28.70           C  
ATOM    133  O   LEU A  16     -21.523 -14.294 -33.258  1.00 29.52           O  
ATOM    134  CB  LEU A  16     -23.479 -13.325 -31.084  1.00 30.29           C  
ATOM    135  CG  LEU A  16     -24.712 -13.485 -30.194  1.00 30.74           C  
ATOM    136  CD1 LEU A  16     -25.589 -12.233 -30.299  1.00 30.75           C  
ATOM    137  CD2 LEU A  16     -25.484 -14.731 -30.615  1.00 31.57           C  
ATOM    138  N   VAL A  17     -20.205 -13.511 -31.623  1.00 27.71           N  
ATOM    139  CA  VAL A  17     -19.167 -13.098 -32.557  1.00 27.05           C  
ATOM    140  C   VAL A  17     -17.810 -13.768 -32.406  1.00 27.72           C  
ATOM    141  O   VAL A  17     -17.003 -13.741 -33.332  1.00 27.84           O  
ATOM    142  CB  VAL A  17     -18.947 -11.582 -32.470  1.00 26.53           C  
ATOM    143  CG1 VAL A  17     -20.281 -10.865 -32.554  1.00 26.86           C  
ATOM    144  CG2 VAL A  17     -18.231 -11.233 -31.172  1.00 24.67           C  
ATOM    145  N   LEU A  18     -17.549 -14.353 -31.243  1.00 27.91           N  
ATOM    146  CA  LEU A  18     -16.269 -15.002 -30.998  1.00 29.14           C  
ATOM    147  C   LEU A  18     -15.889 -15.966 -32.121  1.00 28.69           C  
ATOM    148  O   LEU A  18     -16.672 -16.834 -32.499  1.00 28.22           O  
ATOM    149  CB  LEU A  18     -16.314 -15.741 -29.658  1.00 30.82           C  
ATOM    150  CG  LEU A  18     -15.430 -15.232 -28.515  1.00 33.06           C  
ATOM    151  CD1 LEU A  18     -14.000 -15.675 -28.752  1.00 35.46           C  
ATOM    152  CD2 LEU A  18     -15.516 -13.723 -28.403  1.00 33.37           C  
ATOM    153  N   GLY A  19     -14.691 -15.790 -32.670  1.00 29.31           N  
ATOM    154  CA  GLY A  19     -14.226 -16.671 -33.732  1.00 29.45           C  
ATOM    155  C   GLY A  19     -14.774 -16.403 -35.121  1.00 29.75           C  
ATOM    156  O   GLY A  19     -14.374 -17.060 -36.084  1.00 29.18           O  
ATOM    157  N   GLN A  20     -15.684 -15.442 -35.231  1.00 28.73           N  
ATOM    158  CA  GLN A  20     -16.285 -15.089 -36.516  1.00 28.46           C  
ATOM    159  C   GLN A  20     -15.415 -14.115 -37.307  1.00 26.96           C  
ATOM    160  O   GLN A  20     -14.721 -13.272 -36.734  1.00 24.81           O  
ATOM    161  CB  GLN A  20     -17.658 -14.443 -36.293  1.00 31.44           C  
ATOM    162  CG  GLN A  20     -18.714 -15.368 -35.720  1.00 35.85           C  
ATOM    163  CD  GLN A  20     -19.626 -15.929 -36.789  1.00 38.60           C  
ATOM    165  NE2 GLN A  20     -19.530 -17.236 -37.019  1.00 39.75           N  
ATOM    164  OE1 GLN A  20     -20.406 -15.196 -37.410  1.00 39.09           O  
ATOM    166  N   THR A  21     -15.465 -14.225 -38.628  1.00 25.34           N  
ATOM    167  CA  THR A  21     -14.703 -13.332 -39.473  1.00 25.25           C  
ATOM    168  C   THR A  21     -15.447 -12.010 -39.674  1.00 24.48           C  
ATOM    169  O   THR A  21     -16.592 -11.990 -40.131  1.00 25.45           O  
ATOM    170  CB  THR A  21     -14.436 -13.949 -40.862  1.00 26.95           C  
ATOM    172  CG2 THR A  21     -13.772 -12.928 -41.776  1.00 26.38           C  
ATOM    171  OG1 THR A  21     -13.578 -15.090 -40.726  1.00 28.00           O  
ATOM    173  N   LEU A  22     -14.809 -10.909 -39.301  1.00 22.30           N  
ATOM    174  CA  LEU A  22     -15.419  -9.603 -39.513  1.00 20.81           C  
ATOM    175  C   LEU A  22     -15.083  -9.274 -40.968  1.00 21.39           C  
ATOM    176  O   LEU A  22     -13.983  -8.799 -41.270  1.00 22.21           O  
ATOM    177  CB  LEU A  22     -14.818  -8.561 -38.569  1.00 17.80           C  
ATOM    178  CG  LEU A  22     -15.190  -7.102 -38.867  1.00 18.60           C  
ATOM    179  CD1 LEU A  22     -16.696  -6.896 -38.715  1.00 15.65           C  
ATOM    180  CD2 LEU A  22     -14.425  -6.179 -37.924  1.00 18.46           C  
ATOM    181  N   ARG A  23     -16.022  -9.555 -41.868  1.00 20.84           N  
ATOM    182  CA  ARG A  23     -15.819  -9.319 -43.298  1.00 21.62           C  
ATOM    183  C   ARG A  23     -15.742  -7.842 -43.665  1.00 21.41           C  
ATOM    184  O   ARG A  23     -14.923  -7.435 -44.488  1.00 21.64           O  
ATOM    185  CB  ARG A  23     -16.935  -9.982 -44.105  1.00 22.89           C  
ATOM    186  CG  ARG A  23     -16.969 -11.502 -43.983  1.00 26.51           C  
ATOM    187  CD  ARG A  23     -18.142 -12.085 -44.758  1.00 30.74           C  
ATOM    188  NE  ARG A  23     -18.062 -13.541 -44.866  1.00 36.05           N  
ATOM    189  CZ  ARG A  23     -19.047 -14.318 -45.313  1.00 36.87           C  
ATOM    190  NH1 ARG A  23     -20.201 -13.783 -45.696  1.00 38.39           N1+
ATOM    191  NH2 ARG A  23     -18.876 -15.632 -45.378  1.00 37.42           N  
ATOM    192  N   GLN A  24     -16.601  -7.033 -43.062  1.00 20.92           N  
ATOM    193  CA  GLN A  24     -16.575  -5.616 -43.367  1.00 21.20           C  
ATOM    194  C   GLN A  24     -17.275  -4.753 -42.334  1.00 19.22           C  
ATOM    195  O   GLN A  24     -18.115  -5.223 -41.577  1.00 17.63           O  
ATOM    196  CB  GLN A  24     -17.180  -5.368 -44.757  1.00 24.40           C  
ATOM    197  CG  GLN A  24     -18.206  -6.412 -45.214  1.00 28.14           C  
ATOM    198  CD  GLN A  24     -18.777  -6.123 -46.609  1.00 31.03           C  
ATOM    200  NE2 GLN A  24     -18.357  -5.015 -47.211  1.00 30.99           N  
ATOM    199  OE1 GLN A  24     -19.591  -6.891 -47.128  1.00 32.61           O  
ATOM    201  N   VAL A  25     -16.878  -3.485 -42.301  1.00 18.36           N  
ATOM    202  CA  VAL A  25     -17.464  -2.498 -41.415  1.00 18.95           C  
ATOM    203  C   VAL A  25     -18.030  -1.507 -42.405  1.00 18.01           C  
ATOM    204  O   VAL A  25     -17.295  -0.740 -43.035  1.00 18.58           O  
ATOM    205  CB  VAL A  25     -16.415  -1.790 -40.539  1.00 19.78           C  
ATOM    206  CG1 VAL A  25     -17.115  -0.846 -39.564  1.00 17.25           C  
ATOM    207  CG2 VAL A  25     -15.591  -2.818 -39.784  1.00 17.81           C  
ATOM    208  N   VAL A  26     -19.343  -1.538 -42.545  1.00 17.02           N  
ATOM    209  CA  VAL A  26     -20.017  -0.693 -43.505  1.00 17.24           C  
ATOM    210  C   VAL A  26     -20.531   0.616 -42.930  1.00 16.14           C  
ATOM    211  O   VAL A  26     -21.214   0.640 -41.912  1.00 16.72           O  
ATOM    212  CB  VAL A  26     -21.194  -1.467 -44.147  1.00 17.20           C  
ATOM    213  CG1 VAL A  26     -21.768  -0.690 -45.331  1.00 14.22           C  
ATOM    214  CG2 VAL A  26     -20.714  -2.842 -44.589  1.00 17.75           C  
ATOM    215  N   HIS A  27     -20.194   1.706 -43.607  1.00 16.20           N  
ATOM    216  CA  HIS A  27     -20.645   3.028 -43.204  1.00 16.78           C  
ATOM    217  C   HIS A  27     -20.181   4.038 -44.245  1.00 17.30           C  
ATOM    218  O   HIS A  27     -19.455   3.699 -45.182  1.00 17.24           O  
ATOM    219  CB  HIS A  27     -20.057   3.425 -41.842  1.00 15.16           C  
ATOM    220  CG  HIS A  27     -18.609   3.797 -41.901  1.00 18.10           C  
ATOM    222  CD2 HIS A  27     -18.001   4.952 -42.264  1.00 18.69           C  
ATOM    221  ND1 HIS A  27     -17.595   2.903 -41.623  1.00 19.18           N  
ATOM    223  CE1 HIS A  27     -16.427   3.492 -41.814  1.00 19.18           C  
ATOM    224  NE2 HIS A  27     -16.646   4.736 -42.204  1.00 21.50           N  
ATOM    225  N   ARG A  28     -20.626   5.278 -44.084  1.00 18.86           N  
ATOM    226  CA  ARG A  28     -20.197   6.343 -44.968  1.00 20.78           C  
ATOM    227  C   ARG A  28     -20.000   7.612 -44.143  1.00 21.19           C  
ATOM    228  O   ARG A  28     -20.507   8.688 -44.465  1.00 22.81           O  
ATOM    229  CB  ARG A  28     -21.187   6.556 -46.120  1.00 21.65           C  
ATOM    230  CG  ARG A  28     -22.597   6.945 -45.758  1.00 24.44           C  
ATOM    231  CD  ARG A  28     -23.452   6.811 -47.026  1.00 27.13           C  
ATOM    232  NE  ARG A  28     -24.750   7.479 -46.974  1.00 31.32           N  
ATOM    233  CZ  ARG A  28     -25.634   7.356 -45.991  1.00 33.35           C  
ATOM    234  NH1 ARG A  28     -25.370   6.587 -44.942  1.00 36.27           N1+
ATOM    235  NH2 ARG A  28     -26.793   7.999 -46.063  1.00 34.12           N  
ATOM    236  N   ASP A  29     -19.260   7.455 -43.054  1.00 20.91           N  
ATOM    237  CA  ASP A  29     -18.944   8.568 -42.175  1.00 21.46           C  
ATOM    238  C   ASP A  29     -17.540   8.378 -41.617  1.00 20.53           C  
ATOM    239  O   ASP A  29     -17.358   8.054 -40.447  1.00 22.92           O  
ATOM    240  CB  ASP A  29     -19.951   8.676 -41.031  1.00 20.42           C  
ATOM    241  CG  ASP A  29     -19.704   9.903 -40.154  1.00 25.09           C  
ATOM    242  OD1 ASP A  29     -20.555  10.206 -39.288  1.00 24.70           O  
ATOM    243  OD2 ASP A  29     -18.651  10.563 -40.332  1.00 25.18           O1-
ATOM    244  N   PRO A  30     -16.524   8.576 -42.463  1.00 21.00           N  
ATOM    245  CA  PRO A  30     -15.123   8.432 -42.058  1.00 21.31           C  
ATOM    246  C   PRO A  30     -14.729   9.420 -40.959  1.00 21.71           C  
ATOM    247  O   PRO A  30     -13.702   9.256 -40.309  1.00 21.30           O  
ATOM    248  CB  PRO A  30     -14.360   8.646 -43.367  1.00 22.20           C  
ATOM    249  CG  PRO A  30     -15.291   9.531 -44.176  1.00 21.34           C  
ATOM    250  CD  PRO A  30     -16.629   8.892 -43.896  1.00 21.22           C  
ATOM    251  N   ALA A  31     -15.561  10.435 -40.739  1.00 21.50           N  
ATOM    252  CA  ALA A  31     -15.290  11.426 -39.702  1.00 21.78           C  
ATOM    253  C   ALA A  31     -15.481  10.819 -38.320  1.00 21.22           C  
ATOM    254  O   ALA A  31     -14.690  11.060 -37.409  1.00 21.29           O  
ATOM    255  CB  ALA A  31     -16.220  12.630 -39.864  1.00 21.81           C  
ATOM    256  N   ARG A  32     -16.542  10.031 -38.170  1.00 20.77           N  
ATOM    257  CA  ARG A  32     -16.859   9.397 -36.893  1.00 20.42           C  
ATOM    258  C   ARG A  32     -16.308   7.975 -36.755  1.00 19.78           C  
ATOM    259  O   ARG A  32     -15.929   7.550 -35.669  1.00 18.66           O  
ATOM    260  CB  ARG A  32     -18.376   9.366 -36.692  1.00 20.59           C  
ATOM    261  CG  ARG A  32     -19.037  10.733 -36.538  1.00 21.32           C  
ATOM    262  CD  ARG A  32     -20.519  10.576 -36.182  1.00 20.33           C  
ATOM    263  NE  ARG A  32     -21.169  11.843 -35.847  1.00 20.95           N  
ATOM    264  CZ  ARG A  32     -21.543  12.761 -36.736  1.00 22.44           C  
ATOM    265  NH1 ARG A  32     -21.339  12.560 -38.033  1.00 21.24           N1+
ATOM    266  NH2 ARG A  32     -22.124  13.887 -36.327  1.00 22.00           N  
ATOM    267  N   TYR A  33     -16.287   7.239 -37.858  1.00 20.08           N  
ATOM    268  CA  TYR A  33     -15.791   5.866 -37.862  1.00 20.20           C  
ATOM    269  C   TYR A  33     -14.488   5.895 -38.626  1.00 20.73           C  
ATOM    270  O   TYR A  33     -14.462   5.818 -39.852  1.00 21.21           O  
ATOM    271  CB  TYR A  33     -16.837   4.977 -38.522  1.00 19.12           C  
ATOM    272  CG  TYR A  33     -18.199   5.302 -37.971  1.00 16.94           C  
ATOM    273  CD1 TYR A  33     -18.385   5.455 -36.598  1.00 16.86           C  
ATOM    274  CD2 TYR A  33     -19.281   5.547 -38.815  1.00 17.48           C  
ATOM    275  CE1 TYR A  33     -19.608   5.856 -36.076  1.00 18.39           C  
ATOM    276  CE2 TYR A  33     -20.508   5.946 -38.300  1.00 19.04           C  
ATOM    277  CZ  TYR A  33     -20.661   6.106 -36.931  1.00 18.20           C  
ATOM    278  OH  TYR A  33     -21.844   6.572 -36.423  1.00 19.15           O  
ATOM    279  N   ARG A  34     -13.404   6.022 -37.869  1.00 22.72           N  
ATOM    280  CA  ARG A  34     -12.071   6.159 -38.432  1.00 23.23           C  
ATOM    281  C   ARG A  34     -11.242   4.905 -38.595  1.00 23.14           C  
ATOM    282  O   ARG A  34     -11.157   4.075 -37.684  1.00 22.32           O  
ATOM    283  CB  ARG A  34     -11.289   7.158 -37.588  1.00 25.25           C  
ATOM    284  CG  ARG A  34     -11.987   8.492 -37.439  1.00 29.17           C  
ATOM    285  CD  ARG A  34     -11.386   9.309 -36.302  1.00 30.98           C  
ATOM    286  NE  ARG A  34     -12.203  10.486 -36.023  1.00 36.02           N  
ATOM    287  CZ  ARG A  34     -12.219  11.134 -34.862  1.00 36.75           C  
ATOM    288  NH1 ARG A  34     -11.458  10.722 -33.855  1.00 37.17           N1+
ATOM    289  NH2 ARG A  34     -12.998  12.198 -34.709  1.00 38.94           N  
ATOM    290  N   ASN A  35     -10.622   4.789 -39.768  1.00 22.21           N  
ATOM    291  CA  ASN A  35      -9.749   3.666 -40.084  1.00 22.84           C  
ATOM    292  C   ASN A  35     -10.387   2.311 -39.833  1.00 21.68           C  
ATOM    293  O   ASN A  35      -9.721   1.392 -39.368  1.00 21.42           O  
ATOM    294  CB  ASN A  35      -8.459   3.778 -39.262  1.00 23.44           C  
ATOM    295  CG  ASN A  35      -7.732   5.086 -39.502  1.00 26.04           C  
ATOM    297  ND2 ASN A  35      -7.320   5.304 -40.739  1.00 25.99           N  
ATOM    296  OD1 ASN A  35      -7.549   5.895 -38.587  1.00 27.95           O  
ATOM    298  N   THR A  36     -11.669   2.173 -40.143  1.00 20.45           N  
ATOM    299  CA  THR A  36     -12.335   0.894 -39.922  1.00 21.22           C  
ATOM    300  C   THR A  36     -11.882  -0.183 -40.915  1.00 19.99           C  
ATOM    301  O   THR A  36     -11.984  -1.370 -40.623  1.00 17.64           O  
ATOM    302  CB  THR A  36     -13.871   1.043 -39.986  1.00 20.62           C  
ATOM    304  CG2 THR A  36     -14.353   1.973 -38.887  1.00 20.76           C  
ATOM    303  OG1 THR A  36     -14.250   1.581 -41.259  1.00 21.09           O  
ATOM    305  N   ALA A  37     -11.365   0.224 -42.073  1.00 21.45           N  
ATOM    306  CA  ALA A  37     -10.907  -0.745 -43.077  1.00 22.36           C  
ATOM    307  C   ALA A  37      -9.799  -1.626 -42.498  1.00 22.83           C  
ATOM    308  O   ALA A  37      -9.574  -2.748 -42.946  1.00 22.57           O  
ATOM    309  CB  ALA A  37     -10.399  -0.023 -44.321  1.00 24.21           C  
ATOM    310  N   LEU A  38      -9.120  -1.107 -41.485  1.00 22.11           N  
ATOM    311  CA  LEU A  38      -8.040  -1.833 -40.839  1.00 22.91           C  
ATOM    312  C   LEU A  38      -8.539  -3.136 -40.230  1.00 22.19           C  
ATOM    313  O   LEU A  38      -7.823  -4.140 -40.192  1.00 21.32           O  
ATOM    314  CB  LEU A  38      -7.436  -0.957 -39.745  1.00 25.53           C  
ATOM    315  CG  LEU A  38      -5.924  -0.991 -39.577  1.00 27.56           C  
ATOM    316  CD1 LEU A  38      -5.275  -0.508 -40.855  1.00 29.04           C  
ATOM    317  CD2 LEU A  38      -5.524  -0.115 -38.403  1.00 29.07           C  
ATOM    318  N   ALA A  39      -9.778  -3.110 -39.759  1.00 21.55           N  
ATOM    319  CA  ALA A  39     -10.398  -4.259 -39.108  1.00 20.99           C  
ATOM    320  C   ALA A  39     -11.000  -5.297 -40.045  1.00 21.19           C  
ATOM    321  O   ALA A  39     -11.238  -6.434 -39.640  1.00 19.70           O  
ATOM    322  CB  ALA A  39     -11.485  -3.765 -38.147  1.00 20.85           C  
ATOM    323  N   GLU A  40     -11.243  -4.914 -41.291  1.00 21.07           N  
ATOM    324  CA  GLU A  40     -11.874  -5.814 -42.247  1.00 21.21           C  
ATOM    325  C   GLU A  40     -11.083  -7.051 -42.667  1.00 21.96           C  
ATOM    326  O   GLU A  40      -9.866  -7.003 -42.882  1.00 20.89           O  
ATOM    327  CB  GLU A  40     -12.311  -5.019 -43.480  1.00 22.66           C  
ATOM    328  CG  GLU A  40     -13.367  -3.971 -43.152  1.00 24.28           C  
ATOM    329  CD  GLU A  40     -13.841  -3.209 -44.376  1.00 26.09           C  
ATOM    330  OE1 GLU A  40     -15.021  -2.807 -44.402  1.00 27.15           O  
ATOM    331  OE2 GLU A  40     -13.036  -3.005 -45.306  1.00 26.37           O1-
ATOM    332  N   GLY A  41     -11.803  -8.165 -42.764  1.00 20.77           N  
ATOM    333  CA  GLY A  41     -11.208  -9.423 -43.159  1.00 22.58           C  
ATOM    334  C   GLY A  41     -10.373 -10.061 -42.072  1.00 21.90           C  
ATOM    335  O   GLY A  41      -9.354 -10.670 -42.357  1.00 21.68           O  
ATOM    336  N   ARG A  42     -10.803  -9.921 -40.824  1.00 22.16           N  
ATOM    337  CA  ARG A  42     -10.068 -10.490 -39.703  1.00 21.90           C  
ATOM    338  C   ARG A  42     -11.046 -11.188 -38.774  1.00 23.32           C  
ATOM    339  O   ARG A  42     -12.197 -10.757 -38.627  1.00 23.12           O  
ATOM    340  CB  ARG A  42      -9.341  -9.387 -38.924  1.00 22.28           C  
ATOM    341  CG  ARG A  42      -8.329  -8.591 -39.725  1.00 20.33           C  
ATOM    342  CD  ARG A  42      -7.778  -7.465 -38.883  1.00 20.19           C  
ATOM    343  NE  ARG A  42      -6.896  -6.579 -39.641  1.00 18.97           N  
ATOM    344  CZ  ARG A  42      -5.623  -6.837 -39.933  1.00 17.82           C  
ATOM    345  NH1 ARG A  42      -5.046  -7.959 -39.538  1.00 17.95           N1+
ATOM    346  NH2 ARG A  42      -4.924  -5.955 -40.621  1.00 18.98           N  
ATOM    347  N   ARG A  43     -10.600 -12.261 -38.139  1.00 23.83           N  
ATOM    348  CA  ARG A  43     -11.479 -12.971 -37.225  1.00 25.29           C  
ATOM    349  C   ARG A  43     -11.496 -12.263 -35.888  1.00 24.45           C  
ATOM    350  O   ARG A  43     -10.498 -11.678 -35.469  1.00 24.77           O  
ATOM    351  CB  ARG A  43     -11.027 -14.417 -37.054  1.00 27.85           C  
ATOM    352  CG  ARG A  43     -11.299 -15.252 -38.283  1.00 33.04           C  
ATOM    353  CD  ARG A  43     -10.805 -16.677 -38.141  1.00 35.05           C  
ATOM    354  NE  ARG A  43     -11.024 -17.406 -39.385  1.00 38.44           N  
ATOM    355  CZ  ARG A  43     -12.208 -17.851 -39.799  1.00 39.84           C  
ATOM    356  NH1 ARG A  43     -13.295 -17.653 -39.059  1.00 40.86           N1+
ATOM    357  NH2 ARG A  43     -12.309 -18.474 -40.969  1.00 40.36           N  
ATOM    358  N   ILE A  44     -12.652 -12.289 -35.240  1.00 23.79           N  
ATOM    359  CA  ILE A  44     -12.813 -11.658 -33.943  1.00 23.17           C  
ATOM    360  C   ILE A  44     -12.349 -12.655 -32.887  1.00 23.38           C  
ATOM    361  O   ILE A  44     -12.960 -13.708 -32.713  1.00 24.00           O  
ATOM    362  CB  ILE A  44     -14.289 -11.289 -33.699  1.00 22.42           C  
ATOM    363  CG1 ILE A  44     -14.745 -10.288 -34.770  1.00 21.35           C  
ATOM    364  CG2 ILE A  44     -14.465 -10.722 -32.291  1.00 20.90           C  
ATOM    365  CD1 ILE A  44     -16.194  -9.872 -34.655  1.00 23.19           C  
ATOM    366  N   LEU A  45     -11.271 -12.313 -32.192  1.00 23.73           N  
ATOM    367  CA  LEU A  45     -10.708 -13.178 -31.162  1.00 25.44           C  
ATOM    368  C   LEU A  45     -11.251 -12.912 -29.764  1.00 26.63           C  
ATOM    369  O   LEU A  45     -11.245 -13.796 -28.910  1.00 26.75           O  
ATOM    370  CB  LEU A  45      -9.190 -13.037 -31.155  1.00 25.43           C  
ATOM    371  CG  LEU A  45      -8.545 -13.283 -32.524  1.00 25.06           C  
ATOM    372  CD1 LEU A  45      -7.031 -13.198 -32.401  1.00 23.60           C  
ATOM    373  CD2 LEU A  45      -8.969 -14.646 -33.051  1.00 23.77           C  
ATOM    374  N   GLU A  46     -11.712 -11.689 -29.525  1.00 27.46           N  
ATOM    375  CA  GLU A  46     -12.264 -11.332 -28.225  1.00 27.18           C  
ATOM    376  C   GLU A  46     -12.976  -9.997 -28.276  1.00 26.89           C  
ATOM    377  O   GLU A  46     -12.780  -9.209 -29.204  1.00 25.32           O  
ATOM    378  CB  GLU A  46     -11.157 -11.246 -27.174  1.00 29.40           C  
ATOM    379  CG  GLU A  46     -11.024 -12.468 -26.291  1.00 31.16           C  
ATOM    380  CD  GLU A  46     -12.152 -12.615 -25.278  1.00 31.99           C  
ATOM    381  OE1 GLU A  46     -13.164 -11.879 -25.370  1.00 31.88           O  
ATOM    382  OE2 GLU A  46     -12.022 -13.485 -24.388  1.00 31.17           O1-
ATOM    383  N   VAL A  47     -13.814  -9.761 -27.271  1.00 26.67           N  
ATOM    384  CA  VAL A  47     -14.540  -8.505 -27.138  1.00 25.88           C  
ATOM    385  C   VAL A  47     -14.262  -8.065 -25.706  1.00 26.54           C  
ATOM    386  O   VAL A  47     -14.818  -8.618 -24.757  1.00 27.88           O  
ATOM    387  CB  VAL A  47     -16.062  -8.683 -27.338  1.00 25.79           C  
ATOM    388  CG1 VAL A  47     -16.768  -7.326 -27.240  1.00 24.20           C  
ATOM    389  CG2 VAL A  47     -16.343  -9.318 -28.689  1.00 24.27           C  
ATOM    390  N   ASP A  48     -13.362  -7.100 -25.551  1.00 25.84           N  
ATOM    391  CA  ASP A  48     -13.008  -6.608 -24.228  1.00 25.88           C  
ATOM    392  C   ASP A  48     -13.705  -5.289 -23.922  1.00 24.80           C  
ATOM    393  O   ASP A  48     -14.302  -4.660 -24.800  1.00 23.50           O  
ATOM    394  CB  ASP A  48     -11.496  -6.403 -24.112  1.00 28.54           C  
ATOM    395  CG  ASP A  48     -10.708  -7.676 -24.356  1.00 32.03           C  
ATOM    396  OD1 ASP A  48     -11.106  -8.740 -23.839  1.00 32.81           O  
ATOM    397  OD2 ASP A  48      -9.680  -7.605 -25.062  1.00 32.90           O1-
ATOM    398  N   ARG A  49     -13.631  -4.889 -22.662  1.00 24.53           N  
ATOM    399  CA  ARG A  49     -14.215  -3.636 -22.218  1.00 24.62           C  
ATOM    400  C   ARG A  49     -13.241  -2.970 -21.277  1.00 24.66           C  
ATOM    401  O   ARG A  49     -12.709  -3.598 -20.362  1.00 25.68           O  
ATOM    402  CB  ARG A  49     -15.534  -3.853 -21.469  1.00 25.03           C  
ATOM    403  CG  ARG A  49     -16.122  -2.544 -20.917  1.00 24.68           C  
ATOM    404  CD  ARG A  49     -17.268  -2.787 -19.938  1.00 25.90           C  
ATOM    405  NE  ARG A  49     -16.821  -3.511 -18.747  1.00 25.66           N  
ATOM    406  CZ  ARG A  49     -15.992  -3.013 -17.836  1.00 26.51           C  
ATOM    407  NH1 ARG A  49     -15.636  -3.746 -16.791  1.00 27.76           N1+
ATOM    408  NH2 ARG A  49     -15.525  -1.781 -17.959  1.00 24.82           N  
ATOM    409  N   ARG A  50     -12.994  -1.695 -21.520  1.00 24.01           N  
ATOM    410  CA  ARG A  50     -12.122  -0.909 -20.674  1.00 25.33           C  
ATOM    411  C   ARG A  50     -12.977   0.326 -20.441  1.00 24.25           C  
ATOM    412  O   ARG A  50     -13.314   1.041 -21.389  1.00 22.72           O  
ATOM    413  CB  ARG A  50     -10.834  -0.540 -21.408  1.00 27.36           C  
ATOM    414  CG  ARG A  50      -9.794   0.117 -20.522  1.00 31.11           C  
ATOM    415  CD  ARG A  50      -9.131  -0.888 -19.597  1.00 34.02           C  
ATOM    416  NE  ARG A  50      -8.140  -0.256 -18.725  1.00 36.77           N  
ATOM    417  CZ  ARG A  50      -8.424   0.372 -17.587  1.00 37.86           C  
ATOM    418  NH1 ARG A  50      -9.678   0.458 -17.162  1.00 37.99           N1+
ATOM    419  NH2 ARG A  50      -7.448   0.919 -16.873  1.00 38.43           N  
ATOM    420  N   GLY A  51     -13.349   0.557 -19.188  1.00 23.56           N  
ATOM    421  CA  GLY A  51     -14.196   1.694 -18.879  1.00 22.79           C  
ATOM    422  C   GLY A  51     -15.496   1.537 -19.648  1.00 22.41           C  
ATOM    423  O   GLY A  51     -16.184   0.515 -19.533  1.00 22.71           O  
ATOM    424  N   LYS A  52     -15.822   2.542 -20.449  1.00 21.07           N  
ATOM    425  CA  LYS A  52     -17.039   2.531 -21.255  1.00 22.13           C  
ATOM    426  C   LYS A  52     -16.748   2.137 -22.692  1.00 22.41           C  
ATOM    427  O   LYS A  52     -17.632   2.197 -23.543  1.00 23.35           O  
ATOM    428  CB  LYS A  52     -17.689   3.913 -21.254  1.00 20.92           C  
ATOM    429  CG  LYS A  52     -18.129   4.387 -19.893  1.00 22.60           C  
ATOM    430  CD  LYS A  52     -18.654   5.801 -19.957  1.00 22.21           C  
ATOM    431  CE  LYS A  52     -18.965   6.322 -18.568  1.00 24.35           C  
ATOM    432  NZ  LYS A  52     -19.227   7.785 -18.588  1.00 25.92           N1+
ATOM    433  N   PHE A  53     -15.511   1.743 -22.970  1.00 22.65           N  
ATOM    434  CA  PHE A  53     -15.146   1.354 -24.325  1.00 23.62           C  
ATOM    435  C   PHE A  53     -15.310  -0.129 -24.568  1.00 24.02           C  
ATOM    436  O   PHE A  53     -15.074  -0.955 -23.686  1.00 24.18           O  
ATOM    437  CB  PHE A  53     -13.689   1.703 -24.644  1.00 22.49           C  
ATOM    438  CG  PHE A  53     -13.395   3.169 -24.647  1.00 24.47           C  
ATOM    439  CD1 PHE A  53     -12.909   3.794 -23.503  1.00 23.31           C  
ATOM    440  CD2 PHE A  53     -13.563   3.923 -25.808  1.00 23.74           C  
ATOM    441  CE1 PHE A  53     -12.589   5.144 -23.518  1.00 23.63           C  
ATOM    442  CE2 PHE A  53     -13.247   5.277 -25.830  1.00 22.93           C  
ATOM    443  CZ  PHE A  53     -12.760   5.886 -24.689  1.00 22.94           C  
ATOM    444  N   LEU A  54     -15.702  -0.452 -25.788  1.00 23.90           N  
ATOM    445  CA  LEU A  54     -15.864  -1.830 -26.203  1.00 24.38           C  
ATOM    446  C   LEU A  54     -14.718  -2.034 -27.193  1.00 23.63           C  
ATOM    447  O   LEU A  54     -14.510  -1.206 -28.081  1.00 22.49           O  
ATOM    448  CB  LEU A  54     -17.214  -1.988 -26.892  1.00 25.65           C  
ATOM    449  CG  LEU A  54     -17.890  -3.353 -26.914  1.00 28.18           C  
ATOM    450  CD1 LEU A  54     -18.024  -3.899 -25.499  1.00 26.69           C  
ATOM    451  CD2 LEU A  54     -19.257  -3.207 -27.577  1.00 28.79           C  
ATOM    452  N   LEU A  55     -13.955  -3.107 -27.028  1.00 23.45           N  
ATOM    453  CA  LEU A  55     -12.841  -3.368 -27.931  1.00 23.85           C  
ATOM    454  C   LEU A  55     -12.925  -4.755 -28.557  1.00 23.94           C  
ATOM    455  O   LEU A  55     -12.955  -5.762 -27.850  1.00 24.12           O  
ATOM    456  CB  LEU A  55     -11.498  -3.237 -27.202  1.00 23.76           C  
ATOM    457  CG  LEU A  55     -11.069  -1.906 -26.576  1.00 25.12           C  
ATOM    458  CD1 LEU A  55     -11.800  -1.678 -25.256  1.00 22.99           C  
ATOM    459  CD2 LEU A  55      -9.563  -1.937 -26.337  1.00 24.46           C  
ATOM    460  N   PHE A  56     -12.981  -4.798 -29.885  1.00 23.84           N  
ATOM    461  CA  PHE A  56     -13.011  -6.060 -30.602  1.00 24.42           C  
ATOM    462  C   PHE A  56     -11.559  -6.384 -30.947  1.00 23.82           C  
ATOM    463  O   PHE A  56     -10.907  -5.628 -31.676  1.00 23.99           O  
ATOM    464  CB  PHE A  56     -13.829  -5.931 -31.891  1.00 25.16           C  
ATOM    465  CG  PHE A  56     -15.302  -5.754 -31.663  1.00 25.93           C  
ATOM    466  CD1 PHE A  56     -16.155  -6.853 -31.645  1.00 26.31           C  
ATOM    467  CD2 PHE A  56     -15.838  -4.487 -31.444  1.00 26.34           C  
ATOM    468  CE1 PHE A  56     -17.523  -6.693 -31.411  1.00 27.70           C  
ATOM    469  CE2 PHE A  56     -17.200  -4.318 -31.211  1.00 27.18           C  
ATOM    470  CZ  PHE A  56     -18.043  -5.425 -31.194  1.00 27.62           C  
ATOM    471  N   ALA A  57     -11.043  -7.478 -30.396  1.00 23.48           N  
ATOM    472  CA  ALA A  57      -9.670  -7.894 -30.682  1.00 22.51           C  
ATOM    473  C   ALA A  57      -9.725  -8.721 -31.962  1.00 22.27           C  
ATOM    474  O   ALA A  57     -10.428  -9.732 -32.036  1.00 21.41           O  
ATOM    475  CB  ALA A  57      -9.110  -8.726 -29.532  1.00 24.25           C  
ATOM    476  N   LEU A  58      -8.978  -8.283 -32.969  1.00 23.08           N  
ATOM    477  CA  LEU A  58      -8.969  -8.948 -34.261  1.00 23.39           C  
ATOM    478  C   LEU A  58      -7.631  -9.593 -34.594  1.00 23.92           C  
ATOM    479  O   LEU A  58      -6.567  -9.036 -34.326  1.00 24.85           O  
ATOM    480  CB  LEU A  58      -9.342  -7.934 -35.340  1.00 23.15           C  
ATOM    481  CG  LEU A  58     -10.631  -7.183 -34.993  1.00 24.33           C  
ATOM    482  CD1 LEU A  58     -10.822  -6.011 -35.936  1.00 23.09           C  
ATOM    483  CD2 LEU A  58     -11.813  -8.149 -35.060  1.00 24.31           C  
ATOM    484  N   GLU A  59      -7.699 -10.772 -35.192  1.00 25.54           N  
ATOM    485  CA  GLU A  59      -6.507 -11.512 -35.571  1.00 26.66           C  
ATOM    486  C   GLU A  59      -5.581 -10.633 -36.410  1.00 26.24           C  
ATOM    487  O   GLU A  59      -6.025  -9.956 -37.334  1.00 25.46           O  
ATOM    488  CB  GLU A  59      -6.928 -12.747 -36.356  1.00 30.02           C  
ATOM    489  CG  GLU A  59      -5.827 -13.751 -36.609  1.00 34.92           C  
ATOM    490  CD  GLU A  59      -6.380 -15.051 -37.155  1.00 37.47           C  
ATOM    491  OE1 GLU A  59      -7.069 -15.014 -38.198  1.00 38.79           O  
ATOM    492  OE2 GLU A  59      -6.130 -16.108 -36.538  1.00 39.91           O1-
ATOM    493  N   GLY A  60      -4.292 -10.629 -36.079  1.00 26.04           N  
ATOM    494  CA  GLY A  60      -3.356  -9.821 -36.836  1.00 24.63           C  
ATOM    495  C   GLY A  60      -2.919  -8.552 -36.129  1.00 25.28           C  
ATOM    496  O   GLY A  60      -2.321  -7.666 -36.744  1.00 25.10           O  
ATOM    497  N   GLY A  61      -3.232  -8.455 -34.841  1.00 25.22           N  
ATOM    498  CA  GLY A  61      -2.829  -7.299 -34.057  1.00 24.87           C  
ATOM    499  C   GLY A  61      -3.589  -6.010 -34.295  1.00 23.83           C  
ATOM    500  O   GLY A  61      -3.002  -4.931 -34.291  1.00 24.65           O  
ATOM    501  N   VAL A  62      -4.896  -6.119 -34.495  1.00 23.53           N  
ATOM    502  CA  VAL A  62      -5.739  -4.955 -34.727  1.00 21.00           C  
ATOM    503  C   VAL A  62      -6.878  -4.911 -33.711  1.00 20.42           C  
ATOM    504  O   VAL A  62      -7.297  -5.946 -33.190  1.00 20.63           O  
ATOM    505  CB  VAL A  62      -6.356  -4.998 -36.151  1.00 22.34           C  
ATOM    506  CG1 VAL A  62      -7.521  -4.031 -36.246  1.00 20.59           C  
ATOM    507  CG2 VAL A  62      -5.289  -4.650 -37.199  1.00 22.77           C  
ATOM    508  N   GLU A  63      -7.366  -3.710 -33.421  1.00 20.85           N  
ATOM    509  CA  GLU A  63      -8.490  -3.554 -32.511  1.00 21.73           C  
ATOM    510  C   GLU A  63      -9.498  -2.572 -33.090  1.00 21.44           C  
ATOM    511  O   GLU A  63      -9.130  -1.547 -33.664  1.00 20.97           O  
ATOM    512  CB  GLU A  63      -8.038  -3.039 -31.134  1.00 23.25           C  
ATOM    513  CG  GLU A  63      -7.094  -3.965 -30.385  1.00 27.54           C  
ATOM    514  CD  GLU A  63      -6.734  -3.452 -28.997  1.00 28.24           C  
ATOM    515  OE1 GLU A  63      -6.187  -2.331 -28.881  1.00 29.95           O  
ATOM    516  OE2 GLU A  63      -6.994  -4.178 -28.016  1.00 29.96           O1-
ATOM    517  N   LEU A  64     -10.775  -2.903 -32.962  1.00 21.17           N  
ATOM    518  CA  LEU A  64     -11.814  -2.003 -33.416  1.00 21.33           C  
ATOM    519  C   LEU A  64     -12.392  -1.494 -32.105  1.00 21.25           C  
ATOM    520  O   LEU A  64     -13.066  -2.225 -31.380  1.00 20.36           O  
ATOM    521  CB  LEU A  64     -12.876  -2.737 -34.230  1.00 22.05           C  
ATOM    522  CG  LEU A  64     -13.976  -1.850 -34.825  1.00 22.38           C  
ATOM    523  CD1 LEU A  64     -13.365  -0.766 -35.705  1.00 22.25           C  
ATOM    524  CD2 LEU A  64     -14.931  -2.711 -35.636  1.00 23.26           C  
ATOM    525  N   VAL A  65     -12.088  -0.244 -31.787  1.00 20.28           N  
ATOM    526  CA  VAL A  65     -12.569   0.340 -30.554  1.00 21.10           C  
ATOM    527  C   VAL A  65     -13.883   1.045 -30.809  1.00 20.35           C  
ATOM    528  O   VAL A  65     -14.029   1.767 -31.798  1.00 21.07           O  
ATOM    529  CB  VAL A  65     -11.535   1.334 -29.972  1.00 21.10           C  
ATOM    530  CG1 VAL A  65     -12.088   1.999 -28.709  1.00 20.46           C  
ATOM    531  CG2 VAL A  65     -10.245   0.595 -29.662  1.00 22.23           C  
ATOM    532  N   ALA A  66     -14.842   0.818 -29.923  1.00 18.25           N  
ATOM    533  CA  ALA A  66     -16.142   1.441 -30.058  1.00 18.88           C  
ATOM    534  C   ALA A  66     -16.509   2.227 -28.814  1.00 19.67           C  
ATOM    535  O   ALA A  66     -16.380   1.738 -27.689  1.00 20.08           O  
ATOM    536  CB  ALA A  66     -17.217   0.379 -30.342  1.00 18.14           C  
ATOM    537  N   HIS A  67     -16.947   3.459 -29.033  1.00 20.42           N  
ATOM    538  CA  HIS A  67     -17.390   4.337 -27.962  1.00 22.25           C  
ATOM    539  C   HIS A  67     -18.854   4.587 -28.291  1.00 21.07           C  
ATOM    540  O   HIS A  67     -19.170   5.156 -29.330  1.00 19.70           O  
ATOM    541  CB  HIS A  67     -16.605   5.652 -27.971  1.00 23.89           C  
ATOM    542  CG  HIS A  67     -17.245   6.733 -27.161  1.00 27.56           C  
ATOM    544  CD2 HIS A  67     -17.687   7.966 -27.508  1.00 29.36           C  
ATOM    543  ND1 HIS A  67     -17.541   6.583 -25.822  1.00 29.79           N  
ATOM    545  CE1 HIS A  67     -18.139   7.675 -25.380  1.00 29.98           C  
ATOM    546  NE2 HIS A  67     -18.240   8.529 -26.384  1.00 30.93           N  
ATOM    547  N   LEU A  68     -19.741   4.144 -27.407  1.00 21.39           N  
ATOM    548  CA  LEU A  68     -21.176   4.275 -27.629  1.00 22.15           C  
ATOM    549  C   LEU A  68     -21.728   5.688 -27.529  1.00 24.35           C  
ATOM    550  O   LEU A  68     -22.605   6.076 -28.304  1.00 24.07           O  
ATOM    551  CB  LEU A  68     -21.930   3.357 -26.663  1.00 20.95           C  
ATOM    552  CG  LEU A  68     -21.504   1.887 -26.735  1.00 22.96           C  
ATOM    553  CD1 LEU A  68     -22.461   1.024 -25.922  1.00 23.67           C  
ATOM    554  CD2 LEU A  68     -21.497   1.423 -28.181  1.00 23.15           C  
ATOM    555  N   GLY A  69     -21.218   6.465 -26.583  1.00 25.20           N  
ATOM    556  CA  GLY A  69     -21.720   7.817 -26.433  1.00 26.74           C  
ATOM    557  C   GLY A  69     -23.035   7.789 -25.679  1.00 27.33           C  
ATOM    558  O   GLY A  69     -23.313   6.841 -24.955  1.00 28.45           O  
ATOM    559  N   MET A  70     -23.860   8.811 -25.875  1.00 28.53           N  
ATOM    560  CA  MET A  70     -25.137   8.912 -25.178  1.00 29.39           C  
ATOM    561  C   MET A  70     -26.245   7.963 -25.634  1.00 28.12           C  
ATOM    562  O   MET A  70     -27.042   7.503 -24.818  1.00 28.84           O  
ATOM    563  CB  MET A  70     -25.647  10.354 -25.267  1.00 33.25           C  
ATOM    564  CG  MET A  70     -26.999  10.579 -24.615  1.00 38.59           C  
ATOM    565  SD  MET A  70     -27.576  12.277 -24.830  1.00 45.80           S  
ATOM    566  CE  MET A  70     -27.008  13.023 -23.268  1.00 44.51           C  
ATOM    567  N   THR A  71     -26.310   7.674 -26.926  1.00 26.25           N  
ATOM    568  CA  THR A  71     -27.365   6.806 -27.438  1.00 26.09           C  
ATOM    569  C   THR A  71     -26.862   5.675 -28.329  1.00 25.67           C  
ATOM    570  O   THR A  71     -27.648   5.012 -29.011  1.00 27.21           O  
ATOM    571  CB  THR A  71     -28.378   7.626 -28.239  1.00 25.02           C  
ATOM    573  CG2 THR A  71     -29.028   8.675 -27.340  1.00 26.05           C  
ATOM    572  OG1 THR A  71     -27.710   8.277 -29.330  1.00 22.33           O  
ATOM    574  N   GLY A  72     -25.556   5.453 -28.319  1.00 24.09           N  
ATOM    575  CA  GLY A  72     -24.993   4.406 -29.155  1.00 23.98           C  
ATOM    576  C   GLY A  72     -25.186   3.002 -28.613  1.00 23.03           C  
ATOM    577  O   GLY A  72     -25.214   2.778 -27.398  1.00 21.46           O  
ATOM    578  N   GLY A  73     -25.323   2.045 -29.525  1.00 21.83           N  
ATOM    579  CA  GLY A  73     -25.495   0.665 -29.118  1.00 20.42           C  
ATOM    580  C   GLY A  73     -25.454  -0.271 -30.307  1.00 19.36           C  
ATOM    581  O   GLY A  73     -25.705   0.144 -31.441  1.00 19.33           O  
ATOM    582  N   PHE A  74     -25.097  -1.525 -30.054  1.00 19.27           N  
ATOM    583  CA  PHE A  74     -25.054  -2.537 -31.102  1.00 18.84           C  
ATOM    584  C   PHE A  74     -26.371  -3.292 -31.021  1.00 19.09           C  
ATOM    585  O   PHE A  74     -26.804  -3.645 -29.930  1.00 19.61           O  
ATOM    586  CB  PHE A  74     -23.880  -3.494 -30.869  1.00 19.04           C  
ATOM    587  CG  PHE A  74     -22.549  -2.900 -31.210  1.00 19.78           C  
ATOM    588  CD1 PHE A  74     -22.162  -2.754 -32.537  1.00 20.22           C  
ATOM    589  CD2 PHE A  74     -21.710  -2.421 -30.209  1.00 20.59           C  
ATOM    590  CE1 PHE A  74     -20.955  -2.133 -32.868  1.00 20.59           C  
ATOM    591  CE2 PHE A  74     -20.503  -1.799 -30.530  1.00 20.91           C  
ATOM    592  CZ  PHE A  74     -20.126  -1.655 -31.863  1.00 20.96           C  
ATOM    593  N   ARG A  75     -27.011  -3.516 -32.168  1.00 18.58           N  
ATOM    594  CA  ARG A  75     -28.285  -4.230 -32.225  1.00 17.41           C  
ATOM    595  C   ARG A  75     -28.174  -5.418 -33.193  1.00 17.02           C  
ATOM    596  O   ARG A  75     -27.332  -5.421 -34.089  1.00 16.70           O  
ATOM    597  CB  ARG A  75     -29.402  -3.295 -32.708  1.00 19.41           C  
ATOM    598  CG  ARG A  75     -29.681  -2.086 -31.817  1.00 20.50           C  
ATOM    599  CD  ARG A  75     -30.111  -2.523 -30.430  1.00 23.12           C  
ATOM    600  NE  ARG A  75     -30.300  -1.393 -29.525  1.00 26.86           N  
ATOM    601  CZ  ARG A  75     -31.338  -0.566 -29.562  1.00 27.12           C  
ATOM    602  NH1 ARG A  75     -31.418   0.436 -28.694  1.00 28.91           N1+
ATOM    603  NH2 ARG A  75     -32.297  -0.749 -30.455  1.00 27.40           N  
ATOM    604  N   LEU A  76     -29.023  -6.423 -33.005  1.00 17.16           N  
ATOM    605  CA  LEU A  76     -29.018  -7.593 -33.879  1.00 17.19           C  
ATOM    606  C   LEU A  76     -29.900  -7.396 -35.121  1.00 17.48           C  
ATOM    607  O   LEU A  76     -29.847  -8.187 -36.072  1.00 16.11           O  
ATOM    608  CB  LEU A  76     -29.445  -8.830 -33.085  1.00 18.51           C  
ATOM    609  CG  LEU A  76     -28.502  -9.106 -31.902  1.00 19.05           C  
ATOM    610  CD1 LEU A  76     -28.879 -10.419 -31.229  1.00 20.23           C  
ATOM    611  CD2 LEU A  76     -27.061  -9.163 -32.395  1.00 19.88           C  
ATOM    612  N   GLU A  77     -30.702  -6.334 -35.106  1.00 17.33           N  
ATOM    613  CA  GLU A  77     -31.570  -5.977 -36.232  1.00 20.95           C  
ATOM    614  C   GLU A  77     -31.342  -4.502 -36.548  1.00 19.03           C  
ATOM    615  O   GLU A  77     -31.120  -3.706 -35.645  1.00 20.85           O  
ATOM    616  CB  GLU A  77     -33.047  -6.184 -35.889  1.00 23.77           C  
ATOM    617  CG  GLU A  77     -33.681  -7.322 -36.649  1.00 30.89           C  
ATOM    618  CD  GLU A  77     -33.864  -8.550 -35.796  1.00 35.43           C  
ATOM    619  OE1 GLU A  77     -32.898  -8.931 -35.093  1.00 37.54           O  
ATOM    620  OE2 GLU A  77     -34.974  -9.140 -35.833  1.00 38.09           O1-
ATOM    621  N   PRO A  78     -31.402  -4.122 -37.829  1.00 17.70           N  
ATOM    622  CA  PRO A  78     -31.184  -2.716 -38.184  1.00 17.64           C  
ATOM    623  C   PRO A  78     -32.282  -1.787 -37.657  1.00 17.74           C  
ATOM    624  O   PRO A  78     -33.426  -2.201 -37.467  1.00 14.77           O  
ATOM    625  CB  PRO A  78     -31.098  -2.754 -39.709  1.00 18.03           C  
ATOM    626  CG  PRO A  78     -31.991  -3.905 -40.066  1.00 19.11           C  
ATOM    627  CD  PRO A  78     -31.693  -4.941 -39.021  1.00 17.16           C  
ATOM    628  N   THR A  79     -31.916  -0.535 -37.407  1.00 17.79           N  
ATOM    629  CA  THR A  79     -32.849   0.455 -36.890  1.00 17.71           C  
ATOM    630  C   THR A  79     -32.851   1.675 -37.809  1.00 17.24           C  
ATOM    631  O   THR A  79     -31.968   1.833 -38.647  1.00 15.27           O  
ATOM    632  CB  THR A  79     -32.437   0.945 -35.483  1.00 18.32           C  
ATOM    634  CG2 THR A  79     -32.160  -0.226 -34.562  1.00 19.81           C  
ATOM    633  OG1 THR A  79     -31.255   1.750 -35.592  1.00 21.29           O  
ATOM    635  N   PRO A  80     -33.847   2.557 -37.659  1.00 16.53           N  
ATOM    636  CA  PRO A  80     -33.870   3.740 -38.525  1.00 17.25           C  
ATOM    637  C   PRO A  80     -32.628   4.612 -38.349  1.00 18.57           C  
ATOM    638  O   PRO A  80     -32.280   5.396 -39.231  1.00 18.52           O  
ATOM    639  CB  PRO A  80     -35.147   4.460 -38.091  1.00 17.96           C  
ATOM    640  CG  PRO A  80     -36.054   3.330 -37.731  1.00 15.99           C  
ATOM    641  CD  PRO A  80     -35.124   2.405 -36.939  1.00 18.01           C  
ATOM    642  N   HIS A  81     -31.962   4.478 -37.205  1.00 19.73           N  
ATOM    643  CA  HIS A  81     -30.764   5.270 -36.941  1.00 20.94           C  
ATOM    644  C   HIS A  81     -29.464   4.477 -36.918  1.00 19.87           C  
ATOM    645  O   HIS A  81     -28.522   4.823 -36.202  1.00 19.33           O  
ATOM    646  CB  HIS A  81     -30.921   6.055 -35.634  1.00 23.15           C  
ATOM    647  CG  HIS A  81     -31.985   7.103 -35.699  1.00 25.95           C  
ATOM    649  CD2 HIS A  81     -31.988   8.335 -36.264  1.00 27.07           C  
ATOM    648  ND1 HIS A  81     -33.254   6.908 -35.199  1.00 27.00           N  
ATOM    650  CE1 HIS A  81     -33.994   7.972 -35.453  1.00 27.28           C  
ATOM    651  NE2 HIS A  81     -33.250   8.852 -36.099  1.00 28.57           N  
ATOM    652  N   THR A  82     -29.408   3.415 -37.712  1.00 19.15           N  
ATOM    653  CA  THR A  82     -28.193   2.616 -37.794  1.00 16.57           C  
ATOM    654  C   THR A  82     -27.195   3.415 -38.627  1.00 15.79           C  
ATOM    655  O   THR A  82     -27.522   3.882 -39.715  1.00 15.06           O  
ATOM    656  CB  THR A  82     -28.477   1.248 -38.438  1.00 16.58           C  
ATOM    658  CG2 THR A  82     -27.165   0.501 -38.722  1.00 15.48           C  
ATOM    657  OG1 THR A  82     -29.289   0.469 -37.539  1.00 15.48           O  
ATOM    659  N   ARG A  83     -25.987   3.576 -38.100  1.00 15.84           N  
ATOM    660  CA  ARG A  83     -24.935   4.351 -38.758  1.00 18.13           C  
ATOM    661  C   ARG A  83     -23.843   3.472 -39.353  1.00 17.30           C  
ATOM    662  O   ARG A  83     -23.075   3.913 -40.201  1.00 16.98           O  
ATOM    663  CB  ARG A  83     -24.283   5.306 -37.753  1.00 17.36           C  
ATOM    664  CG  ARG A  83     -25.263   6.133 -36.935  1.00 19.74           C  
ATOM    665  CD  ARG A  83     -26.069   7.084 -37.797  1.00 21.48           C  
ATOM    666  NE  ARG A  83     -26.947   7.903 -36.964  1.00 24.51           N  
ATOM    667  CZ  ARG A  83     -27.732   8.870 -37.425  1.00 24.09           C  
ATOM    668  NH1 ARG A  83     -27.754   9.147 -38.719  1.00 22.71           N1+
ATOM    669  NH2 ARG A  83     -28.497   9.558 -36.586  1.00 25.97           N  
ATOM    670  N   ALA A  84     -23.745   2.238 -38.880  1.00 16.97           N  
ATOM    671  CA  ALA A  84     -22.723   1.351 -39.418  1.00 16.06           C  
ATOM    672  C   ALA A  84     -23.131  -0.090 -39.183  1.00 15.21           C  
ATOM    673  O   ALA A  84     -24.003  -0.366 -38.371  1.00 15.34           O  
ATOM    674  CB  ALA A  84     -21.386   1.625 -38.756  1.00 14.72           C  
ATOM    675  N   ALA A  85     -22.499  -1.005 -39.902  1.00 14.22           N  
ATOM    676  CA  ALA A  85     -22.812  -2.413 -39.725  1.00 14.98           C  
ATOM    677  C   ALA A  85     -21.531  -3.227 -39.759  1.00 15.49           C  
ATOM    678  O   ALA A  85     -20.683  -3.015 -40.623  1.00 16.37           O  
ATOM    679  CB  ALA A  85     -23.763  -2.887 -40.828  1.00 13.31           C  
ATOM    680  N   LEU A  86     -21.393  -4.136 -38.798  1.00 14.87           N  
ATOM    681  CA  LEU A  86     -20.247  -5.024 -38.730  1.00 16.69           C  
ATOM    682  C   LEU A  86     -20.771  -6.307 -39.356  1.00 18.29           C  
ATOM    683  O   LEU A  86     -21.548  -7.035 -38.736  1.00 19.20           O  
ATOM    684  CB  LEU A  86     -19.842  -5.283 -37.276  1.00 16.51           C  
ATOM    685  CG  LEU A  86     -18.821  -4.347 -36.624  1.00 18.82           C  
ATOM    686  CD1 LEU A  86     -19.013  -2.936 -37.116  1.00 21.36           C  
ATOM    687  CD2 LEU A  86     -18.940  -4.426 -35.106  1.00 19.13           C  
ATOM    688  N   VAL A  87     -20.369  -6.557 -40.594  1.00 19.08           N  
ATOM    689  CA  VAL A  87     -20.813  -7.735 -41.320  1.00 20.07           C  
ATOM    690  C   VAL A  87     -19.909  -8.926 -41.023  1.00 20.84           C  
ATOM    691  O   VAL A  87     -18.760  -8.959 -41.454  1.00 20.31           O  
ATOM    692  CB  VAL A  87     -20.812  -7.458 -42.831  1.00 19.90           C  
ATOM    693  CG1 VAL A  87     -21.279  -8.679 -43.594  1.00 18.32           C  
ATOM    694  CG2 VAL A  87     -21.707  -6.252 -43.127  1.00 20.54           C  
ATOM    695  N   LEU A  88     -20.438  -9.884 -40.267  1.00 21.70           N  
ATOM    696  CA  LEU A  88     -19.705 -11.095 -39.909  1.00 24.75           C  
ATOM    697  C   LEU A  88     -20.107 -12.213 -40.855  1.00 26.26           C  
ATOM    698  O   LEU A  88     -21.099 -12.101 -41.575  1.00 27.72           O  
ATOM    699  CB  LEU A  88     -20.023 -11.512 -38.475  1.00 24.48           C  
ATOM    700  CG  LEU A  88     -19.356 -10.744 -37.332  1.00 26.34           C  
ATOM    701  CD1 LEU A  88     -19.191  -9.278 -37.669  1.00 25.69           C  
ATOM    702  CD2 LEU A  88     -20.198 -10.931 -36.089  1.00 24.97           C  
ATOM    703  N   GLU A  89     -19.351 -13.299 -40.853  1.00 28.70           N  
ATOM    704  CA  GLU A  89     -19.679 -14.393 -41.747  1.00 31.92           C  
ATOM    705  C   GLU A  89     -21.021 -15.008 -41.365  1.00 31.63           C  
ATOM    706  O   GLU A  89     -21.824 -15.340 -42.235  1.00 33.41           O  
ATOM    707  CB  GLU A  89     -18.562 -15.454 -41.739  1.00 34.04           C  
ATOM    708  CG  GLU A  89     -18.464 -16.311 -40.484  1.00 37.64           C  
ATOM    709  CD  GLU A  89     -17.276 -17.270 -40.520  1.00 39.65           C  
ATOM    710  OE1 GLU A  89     -16.122 -16.806 -40.372  1.00 40.85           O  
ATOM    711  OE2 GLU A  89     -17.495 -18.489 -40.703  1.00 39.84           O1-
ATOM    712  N   GLY A  90     -21.281 -15.125 -40.068  1.00 30.85           N  
ATOM    713  CA  GLY A  90     -22.527 -15.723 -39.622  1.00 30.09           C  
ATOM    714  C   GLY A  90     -23.695 -14.778 -39.402  1.00 29.96           C  
ATOM    715  O   GLY A  90     -24.849 -15.213 -39.374  1.00 29.47           O  
ATOM    716  N   ARG A  91     -23.409 -13.489 -39.240  1.00 28.01           N  
ATOM    717  CA  ARG A  91     -24.463 -12.510 -39.016  1.00 26.47           C  
ATOM    718  C   ARG A  91     -23.935 -11.087 -39.094  1.00 24.75           C  
ATOM    719  O   ARG A  91     -22.770 -10.862 -39.399  1.00 22.68           O  
ATOM    720  CB  ARG A  91     -25.109 -12.719 -37.650  1.00 27.66           C  
ATOM    721  CG  ARG A  91     -24.135 -12.636 -36.490  1.00 29.28           C  
ATOM    722  CD  ARG A  91     -24.822 -12.120 -35.243  1.00 30.89           C  
ATOM    723  NE  ARG A  91     -26.037 -12.858 -34.896  1.00 33.30           N  
ATOM    724  CZ  ARG A  91     -26.061 -14.118 -34.474  1.00 34.75           C  
ATOM    725  NH1 ARG A  91     -24.931 -14.805 -34.346  1.00 36.91           N1+
ATOM    726  NH2 ARG A  91     -27.217 -14.685 -34.153  1.00 34.12           N  
ATOM    727  N   THR A  92     -24.806 -10.134 -38.791  1.00 23.81           N  
ATOM    728  CA  THR A  92     -24.443  -8.723 -38.842  1.00 22.31           C  
ATOM    729  C   THR A  92     -24.843  -7.980 -37.571  1.00 21.95           C  
ATOM    730  O   THR A  92     -25.916  -8.222 -37.012  1.00 23.20           O  
ATOM    731  CB  THR A  92     -25.112  -8.060 -40.067  1.00 21.56           C  
ATOM    733  CG2 THR A  92     -24.891  -6.544 -40.079  1.00 20.44           C  
ATOM    732  OG1 THR A  92     -24.549  -8.614 -41.259  1.00 22.12           O  
ATOM    734  N   LEU A  93     -23.968  -7.089 -37.113  1.00 20.03           N  
ATOM    735  CA  LEU A  93     -24.230  -6.276 -35.932  1.00 18.85           C  
ATOM    736  C   LEU A  93     -24.459  -4.852 -36.433  1.00 18.28           C  
ATOM    737  O   LEU A  93     -23.682  -4.353 -37.249  1.00 19.11           O  
ATOM    738  CB  LEU A  93     -23.022  -6.280 -34.986  1.00 19.58           C  
ATOM    739  CG  LEU A  93     -22.471  -7.631 -34.531  1.00 19.35           C  
ATOM    740  CD1 LEU A  93     -21.330  -7.407 -33.551  1.00 19.47           C  
ATOM    741  CD2 LEU A  93     -23.587  -8.442 -33.871  1.00 18.10           C  
ATOM    742  N   TYR A  94     -25.505  -4.193 -35.950  1.00 16.24           N  
ATOM    743  CA  TYR A  94     -25.788  -2.829 -36.396  1.00 16.31           C  
ATOM    744  C   TYR A  94     -25.525  -1.810 -35.298  1.00 16.08           C  
ATOM    745  O   TYR A  94     -25.964  -1.990 -34.164  1.00 15.69           O  
ATOM    746  CB  TYR A  94     -27.241  -2.705 -36.857  1.00 16.50           C  
ATOM    747  CG  TYR A  94     -27.623  -3.731 -37.897  1.00 16.24           C  
ATOM    748  CD1 TYR A  94     -28.175  -4.955 -37.524  1.00 15.86           C  
ATOM    749  CD2 TYR A  94     -27.407  -3.489 -39.255  1.00 15.86           C  
ATOM    750  CE1 TYR A  94     -28.509  -5.920 -38.480  1.00 15.84           C  
ATOM    751  CE2 TYR A  94     -27.731  -4.447 -40.220  1.00 15.60           C  
ATOM    752  CZ  TYR A  94     -28.284  -5.660 -39.820  1.00 16.89           C  
ATOM    753  OH  TYR A  94     -28.610  -6.606 -40.764  1.00 17.29           O  
ATOM    754  N   PHE A  95     -24.802  -0.748 -35.648  1.00 15.35           N  
ATOM    755  CA  PHE A  95     -24.479   0.306 -34.702  1.00 15.53           C  
ATOM    756  C   PHE A  95     -25.572   1.378 -34.768  1.00 14.87           C  
ATOM    757  O   PHE A  95     -25.594   2.225 -35.656  1.00 14.17           O  
ATOM    758  CB  PHE A  95     -23.099   0.895 -35.025  1.00 17.41           C  
ATOM    759  CG  PHE A  95     -22.613   1.906 -34.017  1.00 20.77           C  
ATOM    760  CD1 PHE A  95     -22.510   3.251 -34.358  1.00 21.29           C  
ATOM    761  CD2 PHE A  95     -22.269   1.515 -32.730  1.00 21.94           C  
ATOM    762  CE1 PHE A  95     -22.070   4.201 -33.429  1.00 23.70           C  
ATOM    763  CE2 PHE A  95     -21.829   2.454 -31.787  1.00 25.94           C  
ATOM    764  CZ  PHE A  95     -21.730   3.803 -32.139  1.00 24.29           C  
ATOM    765  N   HIS A  96     -26.492   1.282 -33.822  1.00 14.48           N  
ATOM    766  CA  HIS A  96     -27.625   2.181 -33.682  1.00 16.34           C  
ATOM    767  C   HIS A  96     -27.134   3.402 -32.911  1.00 17.04           C  
ATOM    768  O   HIS A  96     -26.540   3.257 -31.843  1.00 17.42           O  
ATOM    769  CB  HIS A  96     -28.714   1.464 -32.881  1.00 15.03           C  
ATOM    770  CG  HIS A  96     -29.841   2.349 -32.451  1.00 17.82           C  
ATOM    772  CD2 HIS A  96     -30.217   2.777 -31.223  1.00 18.60           C  
ATOM    771  ND1 HIS A  96     -30.738   2.902 -33.342  1.00 17.07           N  
ATOM    773  CE1 HIS A  96     -31.618   3.630 -32.681  1.00 18.86           C  
ATOM    774  NE2 HIS A  96     -31.324   3.572 -31.394  1.00 19.93           N  
ATOM    775  N   ASP A  97     -27.354   4.600 -33.442  1.00 18.86           N  
ATOM    776  CA  ASP A  97     -26.902   5.789 -32.729  1.00 18.04           C  
ATOM    777  C   ASP A  97     -27.662   7.049 -33.127  1.00 19.64           C  
ATOM    778  O   ASP A  97     -27.208   7.829 -33.965  1.00 18.44           O  
ATOM    779  CB  ASP A  97     -25.399   6.004 -32.949  1.00 19.14           C  
ATOM    780  CG  ASP A  97     -24.818   7.080 -32.032  1.00 19.62           C  
ATOM    781  OD1 ASP A  97     -23.663   7.495 -32.255  1.00 20.63           O  
ATOM    782  OD2 ASP A  97     -25.515   7.500 -31.083  1.00 21.22           O1-
ATOM    783  N   PRO A  98     -28.831   7.263 -32.517  1.00 20.94           N  
ATOM    784  CA  PRO A  98     -29.687   8.424 -32.775  1.00 22.97           C  
ATOM    785  C   PRO A  98     -28.967   9.777 -32.701  1.00 23.74           C  
ATOM    786  O   PRO A  98     -29.019  10.554 -33.643  1.00 24.92           O  
ATOM    787  CB  PRO A  98     -30.759   8.302 -31.697  1.00 22.84           C  
ATOM    788  CG  PRO A  98     -30.899   6.820 -31.544  1.00 22.15           C  
ATOM    789  CD  PRO A  98     -29.457   6.359 -31.533  1.00 21.54           C  
ATOM    790  N   ARG A  99     -28.290  10.053 -31.588  1.00 25.02           N  
ATOM    791  CA  ARG A  99     -27.619  11.344 -31.418  1.00 25.85           C  
ATOM    792  C   ARG A  99     -26.234  11.500 -32.033  1.00 25.76           C  
ATOM    793  O   ARG A  99     -25.661  12.587 -31.996  1.00 25.46           O  
ATOM    794  CB  ARG A  99     -27.589  11.728 -29.936  1.00 28.29           C  
ATOM    795  CG  ARG A  99     -28.986  11.906 -29.343  1.00 32.21           C  
ATOM    796  CD  ARG A  99     -28.968  12.741 -28.076  1.00 37.13           C  
ATOM    797  NE  ARG A  99     -28.447  14.083 -28.331  1.00 41.03           N  
ATOM    798  CZ  ARG A  99     -28.377  15.050 -27.421  1.00 42.10           C  
ATOM    799  NH1 ARG A  99     -27.883  16.234 -27.752  1.00 42.43           N1+
ATOM    800  NH2 ARG A  99     -28.807  14.838 -26.184  1.00 42.91           N  
ATOM    801  N   ARG A 100     -25.707  10.414 -32.597  1.00 24.27           N  
ATOM    802  CA  ARG A 100     -24.414  10.408 -33.279  1.00 23.51           C  
ATOM    803  C   ARG A 100     -23.181  10.766 -32.457  1.00 23.04           C  
ATOM    804  O   ARG A 100     -22.228  11.337 -32.989  1.00 22.32           O  
ATOM    805  CB  ARG A 100     -24.471  11.321 -34.512  1.00 24.58           C  
ATOM    806  CG  ARG A 100     -25.704  11.110 -35.380  1.00 26.81           C  
ATOM    807  CD  ARG A 100     -25.629  11.894 -36.680  1.00 28.05           C  
ATOM    808  NE  ARG A 100     -24.747  11.259 -37.654  1.00 29.78           N  
ATOM    809  CZ  ARG A 100     -24.522  11.734 -38.876  1.00 30.72           C  
ATOM    810  NH1 ARG A 100     -25.112  12.857 -39.271  1.00 30.56           N1+
ATOM    811  NH2 ARG A 100     -23.716  11.085 -39.709  1.00 30.89           N  
ATOM    812  N   PHE A 101     -23.187  10.432 -31.171  1.00 21.97           N  
ATOM    813  CA  PHE A 101     -22.030  10.712 -30.330  1.00 23.23           C  
ATOM    814  C   PHE A 101     -21.050   9.541 -30.378  1.00 22.41           C  
ATOM    815  O   PHE A 101     -19.862   9.698 -30.095  1.00 21.33           O  
ATOM    816  CB  PHE A 101     -22.471  10.972 -28.892  1.00 25.36           C  
ATOM    817  CG  PHE A 101     -23.026  12.345 -28.679  1.00 28.05           C  
ATOM    818  CD1 PHE A 101     -22.187  13.457 -28.718  1.00 29.86           C  
ATOM    819  CD2 PHE A 101     -24.385  12.534 -28.445  1.00 28.59           C  
ATOM    820  CE1 PHE A 101     -22.695  14.741 -28.522  1.00 31.12           C  
ATOM    821  CE2 PHE A 101     -24.904  13.810 -28.249  1.00 30.26           C  
ATOM    822  CZ  PHE A 101     -24.058  14.917 -28.287  1.00 30.16           C  
ATOM    823  N   GLY A 102     -21.553   8.369 -30.747  1.00 20.22           N  
ATOM    824  CA  GLY A 102     -20.693   7.204 -30.832  1.00 19.11           C  
ATOM    825  C   GLY A 102     -19.552   7.384 -31.822  1.00 18.79           C  
ATOM    826  O   GLY A 102     -19.640   8.174 -32.760  1.00 19.62           O  
ATOM    827  N   ARG A 103     -18.469   6.647 -31.606  1.00 17.59           N  
ATOM    828  CA  ARG A 103     -17.314   6.706 -32.487  1.00 18.20           C  
ATOM    829  C   ARG A 103     -16.738   5.304 -32.639  1.00 17.96           C  
ATOM    830  O   ARG A 103     -16.934   4.456 -31.774  1.00 18.54           O  
ATOM    831  CB  ARG A 103     -16.241   7.629 -31.897  1.00 18.19           C  
ATOM    832  CG  ARG A 103     -16.645   9.095 -31.782  1.00 18.57           C  
ATOM    833  CD  ARG A 103     -16.601   9.783 -33.132  1.00 20.03           C  
ATOM    834  NE  ARG A 103     -16.904  11.211 -33.029  1.00 22.94           N  
ATOM    835  CZ  ARG A 103     -18.122  11.708 -32.824  1.00 24.43           C  
ATOM    836  NH1 ARG A 103     -18.301  13.022 -32.742  1.00 26.00           N1+
ATOM    837  NH2 ARG A 103     -19.165  10.898 -32.712  1.00 21.81           N  
ATOM    838  N   LEU A 104     -16.053   5.063 -33.751  1.00 18.02           N  
ATOM    839  CA  LEU A 104     -15.403   3.777 -33.990  1.00 18.44           C  
ATOM    840  C   LEU A 104     -13.962   4.104 -34.351  1.00 19.12           C  
ATOM    841  O   LEU A 104     -13.703   5.070 -35.072  1.00 19.77           O  
ATOM    842  CB  LEU A 104     -16.057   3.008 -35.147  1.00 17.92           C  
ATOM    843  CG  LEU A 104     -17.406   2.311 -34.909  1.00 17.70           C  
ATOM    844  CD1 LEU A 104     -17.805   1.549 -36.183  1.00 18.10           C  
ATOM    845  CD2 LEU A 104     -17.314   1.357 -33.715  1.00 17.33           C  
ATOM    846  N   PHE A 105     -13.033   3.301 -33.850  1.00 19.05           N  
ATOM    847  CA  PHE A 105     -11.617   3.513 -34.111  1.00 19.61           C  
ATOM    848  C   PHE A 105     -10.916   2.228 -34.518  1.00 19.43           C  
ATOM    849  O   PHE A 105     -10.874   1.262 -33.753  1.00 18.61           O  
ATOM    850  CB  PHE A 105     -10.917   4.046 -32.859  1.00 21.30           C  
ATOM    851  CG  PHE A 105     -11.511   5.306 -32.311  1.00 23.12           C  
ATOM    852  CD1 PHE A 105     -11.074   6.550 -32.758  1.00 23.97           C  
ATOM    853  CD2 PHE A 105     -12.490   5.252 -31.325  1.00 24.20           C  
ATOM    854  CE1 PHE A 105     -11.602   7.727 -32.224  1.00 24.19           C  
ATOM    855  CE2 PHE A 105     -13.025   6.428 -30.784  1.00 26.60           C  
ATOM    856  CZ  PHE A 105     -12.574   7.666 -31.238  1.00 24.59           C  
ATOM    857  N   GLY A 106     -10.368   2.219 -35.725  1.00 18.90           N  
ATOM    858  CA  GLY A 106      -9.623   1.062 -36.180  1.00 22.06           C  
ATOM    859  C   GLY A 106      -8.198   1.400 -35.790  1.00 22.62           C  
ATOM    860  O   GLY A 106      -7.681   2.446 -36.183  1.00 23.72           O  
ATOM    861  N   VAL A 107      -7.560   0.546 -35.005  1.00 23.11           N  
ATOM    862  CA  VAL A 107      -6.194   0.834 -34.578  1.00 23.87           C  
ATOM    863  C   VAL A 107      -5.336  -0.414 -34.432  1.00 23.63           C  
ATOM    864  O   VAL A 107      -5.852  -1.503 -34.213  1.00 20.99           O  
ATOM    865  CB  VAL A 107      -6.177   1.543 -33.207  1.00 23.75           C  
ATOM    866  CG1 VAL A 107      -6.905   2.888 -33.284  1.00 23.45           C  
ATOM    867  CG2 VAL A 107      -6.815   0.642 -32.166  1.00 22.74           C  
ATOM    868  N   ARG A 108      -4.024  -0.249 -34.570  1.00 24.95           N  
ATOM    869  CA  ARG A 108      -3.119  -1.369 -34.366  1.00 27.58           C  
ATOM    870  C   ARG A 108      -3.312  -1.612 -32.872  1.00 28.16           C  
ATOM    871  O   ARG A 108      -3.548  -0.664 -32.126  1.00 27.77           O  
ATOM    872  CB  ARG A 108      -1.677  -0.956 -34.649  1.00 29.75           C  
ATOM    873  CG  ARG A 108      -1.397  -0.652 -36.111  1.00 33.59           C  
ATOM    874  CD  ARG A 108      -0.492  -1.716 -36.729  1.00 37.64           C  
ATOM    875  NE  ARG A 108      -1.058  -3.063 -36.644  1.00 39.37           N  
ATOM    876  CZ  ARG A 108      -0.425  -4.165 -37.042  1.00 40.30           C  
ATOM    877  NH1 ARG A 108       0.800  -4.082 -37.553  1.00 42.43           N1+
ATOM    878  NH2 ARG A 108      -1.012  -5.350 -36.930  1.00 38.73           N  
ATOM    879  N   ARG A 109      -3.226  -2.861 -32.439  1.00 29.15           N  
ATOM    880  CA  ARG A 109      -3.428  -3.196 -31.031  1.00 31.22           C  
ATOM    881  C   ARG A 109      -2.571  -2.355 -30.082  1.00 32.03           C  
ATOM    882  O   ARG A 109      -1.343  -2.329 -30.192  1.00 30.87           O  
ATOM    883  CB  ARG A 109      -3.140  -4.679 -30.811  1.00 32.80           C  
ATOM    884  CG  ARG A 109      -3.435  -5.193 -29.414  1.00 34.63           C  
ATOM    885  CD  ARG A 109      -3.133  -6.685 -29.327  1.00 36.95           C  
ATOM    886  NE  ARG A 109      -3.650  -7.289 -28.100  1.00 40.88           N  
ATOM    887  CZ  ARG A 109      -4.944  -7.454 -27.828  1.00 42.83           C  
ATOM    888  NH1 ARG A 109      -5.870  -7.066 -28.698  1.00 42.18           N1+
ATOM    889  NH2 ARG A 109      -5.316  -8.003 -26.676  1.00 43.37           N  
ATOM    890  N   GLY A 110      -3.236  -1.668 -29.154  1.00 32.18           N  
ATOM    891  CA  GLY A 110      -2.535  -0.843 -28.186  1.00 32.32           C  
ATOM    892  C   GLY A 110      -2.325   0.613 -28.571  1.00 32.82           C  
ATOM    893  O   GLY A 110      -2.136   1.460 -27.692  1.00 32.96           O  
ATOM    894  N   ASP A 111      -2.360   0.916 -29.868  1.00 32.20           N  
ATOM    895  CA  ASP A 111      -2.143   2.288 -30.332  1.00 32.19           C  
ATOM    896  C   ASP A 111      -3.349   3.174 -30.053  1.00 31.77           C  
ATOM    897  O   ASP A 111      -4.225   3.349 -30.902  1.00 30.65           O  
ATOM    898  CB  ASP A 111      -1.810   2.299 -31.828  1.00 33.08           C  
ATOM    899  CG  ASP A 111      -1.634   3.707 -32.381  1.00 34.70           C  
ATOM    900  OD1 ASP A 111      -1.196   4.602 -31.624  1.00 34.18           O  
ATOM    901  OD2 ASP A 111      -1.920   3.917 -33.581  1.00 35.69           O1-
ATOM    902  N   TYR A 112      -3.373   3.751 -28.858  1.00 30.27           N  
ATOM    903  CA  TYR A 112      -4.481   4.599 -28.451  1.00 30.15           C  
ATOM    904  C   TYR A 112      -4.186   6.092 -28.532  1.00 32.02           C  
ATOM    905  O   TYR A 112      -4.863   6.901 -27.892  1.00 32.32           O  
ATOM    906  CB  TYR A 112      -4.906   4.207 -27.037  1.00 28.81           C  
ATOM    907  CG  TYR A 112      -5.288   2.743 -26.916  1.00 26.07           C  
ATOM    908  CD1 TYR A 112      -5.108   2.053 -25.722  1.00 26.32           C  
ATOM    909  CD2 TYR A 112      -5.831   2.050 -27.998  1.00 25.42           C  
ATOM    910  CE1 TYR A 112      -5.458   0.708 -25.601  1.00 26.12           C  
ATOM    911  CE2 TYR A 112      -6.185   0.703 -27.887  1.00 25.12           C  
ATOM    912  CZ  TYR A 112      -5.996   0.043 -26.685  1.00 25.24           C  
ATOM    913  OH  TYR A 112      -6.351  -1.279 -26.563  1.00 27.21           O  
ATOM    914  N   ARG A 113      -3.189   6.455 -29.336  1.00 33.48           N  
ATOM    915  CA  ARG A 113      -2.813   7.857 -29.513  1.00 35.69           C  
ATOM    916  C   ARG A 113      -4.014   8.712 -29.905  1.00 36.12           C  
ATOM    917  O   ARG A 113      -4.036   9.917 -29.658  1.00 36.04           O  
ATOM    918  CB  ARG A 113      -1.731   7.990 -30.589  1.00 36.58           C  
ATOM    919  CG  ARG A 113      -0.345   7.536 -30.159  1.00 39.02           C  
ATOM    920  CD  ARG A 113       0.638   7.633 -31.318  1.00 40.29           C  
ATOM    921  NE  ARG A 113       0.260   6.757 -32.423  1.00 41.41           N  
ATOM    922  CZ  ARG A 113       0.830   6.773 -33.624  1.00 42.55           C  
ATOM    923  NH1 ARG A 113       0.416   5.935 -34.564  1.00 42.22           N1+
ATOM    924  NH2 ARG A 113       1.811   7.629 -33.890  1.00 42.85           N  
ATOM    925  N   GLU A 114      -5.008   8.084 -30.523  1.00 37.35           N  
ATOM    926  CA  GLU A 114      -6.212   8.787 -30.945  1.00 38.66           C  
ATOM    927  C   GLU A 114      -7.300   8.689 -29.886  1.00 37.67           C  
ATOM    928  O   GLU A 114      -8.280   9.431 -29.923  1.00 38.50           O  
ATOM    929  CB  GLU A 114      -6.725   8.205 -32.262  1.00 41.21           C  
ATOM    930  CG  GLU A 114      -5.877   8.565 -33.473  1.00 43.97           C  
ATOM    931  CD  GLU A 114      -6.223   7.740 -34.699  1.00 46.01           C  
ATOM    932  OE1 GLU A 114      -5.826   8.143 -35.813  1.00 47.29           O  
ATOM    933  OE2 GLU A 114      -6.880   6.684 -34.550  1.00 46.35           O1-
ATOM    934  N   ILE A 115      -7.111   7.775 -28.940  1.00 36.83           N  
ATOM    935  CA  ILE A 115      -8.067   7.551 -27.860  1.00 35.71           C  
ATOM    936  C   ILE A 115      -7.300   7.578 -26.533  1.00 35.91           C  
ATOM    937  O   ILE A 115      -7.262   6.589 -25.800  1.00 35.44           O  
ATOM    938  CB  ILE A 115      -8.739   6.173 -28.024  1.00 35.13           C  
ATOM    939  CG1 ILE A 115      -8.905   5.857 -29.513  1.00 34.75           C  
ATOM    940  CG2 ILE A 115     -10.110   6.176 -27.359  1.00 35.43           C  
ATOM    941  CD1 ILE A 115      -9.190   4.402 -29.805  1.00 33.97           C  
ATOM    942  N   PRO A 116      -6.676   8.719 -26.209  1.00 36.37           N  
ATOM    943  CA  PRO A 116      -5.905   8.858 -24.968  1.00 36.53           C  
ATOM    944  C   PRO A 116      -6.638   8.538 -23.664  1.00 36.27           C  
ATOM    945  O   PRO A 116      -6.025   8.049 -22.716  1.00 36.85           O  
ATOM    946  CB  PRO A 116      -5.396  10.300 -25.035  1.00 36.38           C  
ATOM    947  CG  PRO A 116      -6.421  10.988 -25.875  1.00 36.64           C  
ATOM    948  CD  PRO A 116      -6.691   9.987 -26.960  1.00 35.78           C  
ATOM    949  N   LEU A 117      -7.939   8.806 -23.608  1.00 36.55           N  
ATOM    950  CA  LEU A 117      -8.705   8.510 -22.399  1.00 36.54           C  
ATOM    951  C   LEU A 117      -8.506   7.042 -22.050  1.00 37.31           C  
ATOM    952  O   LEU A 117      -8.393   6.666 -20.884  1.00 37.59           O  
ATOM    953  CB  LEU A 117     -10.198   8.781 -22.618  1.00 35.66           C  
ATOM    954  CG  LEU A 117     -11.125   8.323 -21.480  1.00 35.18           C  
ATOM    955  CD1 LEU A 117     -10.734   9.023 -20.187  1.00 33.54           C  
ATOM    956  CD2 LEU A 117     -12.579   8.623 -21.830  1.00 34.00           C  
ATOM    957  N   LEU A 118      -8.452   6.220 -23.088  1.00 36.94           N  
ATOM    958  CA  LEU A 118      -8.279   4.790 -22.935  1.00 37.62           C  
ATOM    959  C   LEU A 118      -6.938   4.445 -22.278  1.00 38.10           C  
ATOM    960  O   LEU A 118      -6.773   3.364 -21.706  1.00 37.43           O  
ATOM    961  CB  LEU A 118      -8.389   4.140 -24.314  1.00 36.62           C  
ATOM    962  CG  LEU A 118      -8.659   2.647 -24.422  1.00 35.98           C  
ATOM    963  CD1 LEU A 118      -9.788   2.244 -23.492  1.00 34.60           C  
ATOM    964  CD2 LEU A 118      -8.997   2.328 -25.872  1.00 34.51           C  
ATOM    965  N   LEU A 119      -5.989   5.375 -22.347  1.00 38.09           N  
ATOM    966  CA  LEU A 119      -4.663   5.166 -21.773  1.00 38.29           C  
ATOM    967  C   LEU A 119      -4.534   5.590 -20.316  1.00 37.99           C  
ATOM    968  O   LEU A 119      -3.665   5.097 -19.601  1.00 39.28           O  
ATOM    969  CB  LEU A 119      -3.611   5.910 -22.598  1.00 39.03           C  
ATOM    970  CG  LEU A 119      -3.297   5.340 -23.980  1.00 39.44           C  
ATOM    971  CD1 LEU A 119      -2.338   6.269 -24.704  1.00 39.14           C  
ATOM    972  CD2 LEU A 119      -2.701   3.948 -23.834  1.00 39.51           C  
ATOM    973  N   ARG A 120      -5.388   6.506 -19.876  1.00 36.49           N  
ATOM    974  CA  ARG A 120      -5.324   6.984 -18.504  1.00 36.09           C  
ATOM    975  C   ARG A 120      -6.426   6.444 -17.589  1.00 35.84           C  
ATOM    976  O   ARG A 120      -6.441   6.744 -16.398  1.00 36.54           O  
ATOM    977  CB  ARG A 120      -5.359   8.513 -18.482  1.00 35.74           C  
ATOM    978  CG  ARG A 120      -6.591   9.122 -19.118  1.00 35.24           C  
ATOM    979  CD  ARG A 120      -6.777  10.547 -18.637  1.00 35.93           C  
ATOM    980  NE  ARG A 120      -7.972  11.181 -19.188  1.00 36.90           N  
ATOM    981  CZ  ARG A 120      -8.074  11.639 -20.432  1.00 37.38           C  
ATOM    982  NH1 ARG A 120      -9.205  12.199 -20.840  1.00 38.17           N1+
ATOM    983  NH2 ARG A 120      -7.048  11.545 -21.266  1.00 36.35           N  
ATOM    984  N   LEU A 121      -7.351   5.663 -18.135  1.00 35.11           N  
ATOM    985  CA  LEU A 121      -8.434   5.113 -17.320  1.00 35.23           C  
ATOM    986  C   LEU A 121      -7.903   4.476 -16.042  1.00 35.27           C  
ATOM    987  O   LEU A 121      -6.877   3.796 -16.055  1.00 35.57           O  
ATOM    988  CB  LEU A 121      -9.225   4.069 -18.112  1.00 34.14           C  
ATOM    989  CG  LEU A 121     -10.117   4.584 -19.247  1.00 34.08           C  
ATOM    990  CD1 LEU A 121     -10.743   3.398 -19.968  1.00 33.76           C  
ATOM    991  CD2 LEU A 121     -11.189   5.512 -18.689  1.00 33.00           C  
ATOM    992  N   GLY A 122      -8.605   4.701 -14.935  1.00 35.88           N  
ATOM    993  CA  GLY A 122      -8.183   4.125 -13.675  1.00 34.82           C  
ATOM    994  C   GLY A 122      -8.513   2.648 -13.638  1.00 34.92           C  
ATOM    995  O   GLY A 122      -8.968   2.085 -14.635  1.00 34.43           O  
ATOM    996  N   PRO A 123      -8.300   1.984 -12.496  1.00 35.25           N  
ATOM    997  CA  PRO A 123      -8.599   0.554 -12.397  1.00 35.03           C  
ATOM    998  C   PRO A 123     -10.074   0.235 -12.649  1.00 34.95           C  
ATOM    999  O   PRO A 123     -10.956   1.056 -12.377  1.00 34.86           O  
ATOM   1000  CB  PRO A 123      -8.162   0.216 -10.975  1.00 35.27           C  
ATOM   1001  CG  PRO A 123      -8.423   1.501 -10.239  1.00 35.51           C  
ATOM   1002  CD  PRO A 123      -7.878   2.526 -11.193  1.00 35.00           C  
ATOM   1003  N   GLU A 124     -10.331  -0.959 -13.176  1.00 34.97           N  
ATOM   1004  CA  GLU A 124     -11.691  -1.398 -13.457  1.00 35.82           C  
ATOM   1005  C   GLU A 124     -12.393  -1.660 -12.114  1.00 35.97           C  
ATOM   1006  O   GLU A 124     -12.024  -2.576 -11.375  1.00 35.33           O  
ATOM   1007  CB  GLU A 124     -11.659  -2.671 -14.306  1.00 36.81           C  
ATOM   1008  CG  GLU A 124     -12.635  -2.689 -15.489  1.00 40.06           C  
ATOM   1009  CD  GLU A 124     -12.277  -1.697 -16.589  1.00 41.10           C  
ATOM   1010  OE1 GLU A 124     -12.609  -1.968 -17.764  1.00 42.21           O  
ATOM   1011  OE2 GLU A 124     -11.676  -0.644 -16.290  1.00 42.51           O1-
ATOM   1012  N   PRO A 125     -13.415  -0.848 -11.789  1.00 35.33           N  
ATOM   1013  CA  PRO A 125     -14.214  -0.912 -10.559  1.00 34.89           C  
ATOM   1014  C   PRO A 125     -14.519  -2.302 -10.002  1.00 34.32           C  
ATOM   1015  O   PRO A 125     -14.442  -2.517  -8.793  1.00 34.26           O  
ATOM   1016  CB  PRO A 125     -15.481  -0.151 -10.941  1.00 35.52           C  
ATOM   1017  CG  PRO A 125     -14.951   0.909 -11.847  1.00 34.15           C  
ATOM   1018  CD  PRO A 125     -13.995   0.132 -12.728  1.00 34.73           C  
ATOM   1019  N   LEU A 126     -14.872  -3.240 -10.872  1.00 34.82           N  
ATOM   1020  CA  LEU A 126     -15.191  -4.593 -10.432  1.00 36.27           C  
ATOM   1021  C   LEU A 126     -13.998  -5.539 -10.514  1.00 37.48           C  
ATOM   1022  O   LEU A 126     -14.163  -6.730 -10.779  1.00 38.07           O  
ATOM   1023  CB  LEU A 126     -16.346  -5.156 -11.262  1.00 35.00           C  
ATOM   1024  CG  LEU A 126     -17.647  -4.359 -11.176  1.00 34.98           C  
ATOM   1025  CD1 LEU A 126     -18.681  -4.977 -12.100  1.00 34.63           C  
ATOM   1026  CD2 LEU A 126     -18.144  -4.337  -9.732  1.00 34.75           C  
ATOM   1027  N   SER A 127     -12.798  -5.013 -10.284  1.00 38.95           N  
ATOM   1028  CA  SER A 127     -11.598  -5.842 -10.341  1.00 39.60           C  
ATOM   1029  C   SER A 127     -10.803  -5.752  -9.048  1.00 40.35           C  
ATOM   1030  O   SER A 127     -11.047  -4.880  -8.211  1.00 39.30           O  
ATOM   1031  CB  SER A 127     -10.704  -5.423 -11.517  1.00 38.96           C  
ATOM   1032  OG  SER A 127     -10.054  -4.188 -11.264  1.00 38.77           O  
ATOM   1033  N   GLU A 128      -9.845  -6.662  -8.904  1.00 41.47           N  
ATOM   1034  CA  GLU A 128      -8.983  -6.715  -7.731  1.00 41.97           C  
ATOM   1035  C   GLU A 128      -8.080  -5.487  -7.717  1.00 41.34           C  
ATOM   1036  O   GLU A 128      -7.563  -5.092  -6.671  1.00 40.53           O  
ATOM   1037  CB  GLU A 128      -8.136  -7.986  -7.785  1.00 44.34           C  
ATOM   1038  CG  GLU A 128      -8.966  -9.264  -7.883  1.00 47.50           C  
ATOM   1039  CD  GLU A 128      -8.475 -10.216  -8.965  1.00 48.94           C  
ATOM   1040  OE1 GLU A 128      -9.073 -11.306  -9.108  1.00 49.99           O  
ATOM   1041  OE2 GLU A 128      -7.499  -9.875  -9.672  1.00 49.63           O1-
ATOM   1042  N   ALA A 129      -7.912  -4.881  -8.889  1.00 40.54           N  
ATOM   1043  CA  ALA A 129      -7.067  -3.702  -9.041  1.00 39.57           C  
ATOM   1044  C   ALA A 129      -7.692  -2.442  -8.443  1.00 39.07           C  
ATOM   1045  O   ALA A 129      -6.983  -1.496  -8.098  1.00 37.95           O  
ATOM   1046  CB  ALA A 129      -6.753  -3.482 -10.518  1.00 40.09           C  
ATOM   1047  N   PHE A 130      -9.017  -2.416  -8.337  1.00 38.72           N  
ATOM   1048  CA  PHE A 130      -9.693  -1.260  -7.755  1.00 38.40           C  
ATOM   1049  C   PHE A 130      -9.547  -1.403  -6.239  1.00 38.63           C  
ATOM   1050  O   PHE A 130     -10.297  -2.157  -5.607  1.00 38.68           O  
ATOM   1051  CB  PHE A 130     -11.174  -1.257  -8.145  1.00 38.17           C  
ATOM   1052  CG  PHE A 130     -11.923  -0.036  -7.682  1.00 38.34           C  
ATOM   1053  CD1 PHE A 130     -13.168  -0.156  -7.076  1.00 37.46           C  
ATOM   1054  CD2 PHE A 130     -11.385   1.234  -7.855  1.00 37.65           C  
ATOM   1055  CE1 PHE A 130     -13.864   0.970  -6.649  1.00 37.14           C  
ATOM   1056  CE2 PHE A 130     -12.072   2.362  -7.432  1.00 37.54           C  
ATOM   1057  CZ  PHE A 130     -13.314   2.231  -6.826  1.00 37.79           C  
ATOM   1058  N   ALA A 131      -8.581  -0.681  -5.669  1.00 37.74           N  
ATOM   1059  CA  ALA A 131      -8.293  -0.745  -4.235  1.00 37.38           C  
ATOM   1060  C   ALA A 131      -8.631   0.530  -3.469  1.00 37.05           C  
ATOM   1061  O   ALA A 131      -8.512   1.639  -3.992  1.00 36.90           O  
ATOM   1062  CB  ALA A 131      -6.823  -1.096  -4.025  1.00 37.76           C  
ATOM   1063  N   PHE A 132      -9.024   0.359  -2.209  1.00 36.23           N  
ATOM   1064  CA  PHE A 132      -9.412   1.480  -1.362  1.00 35.59           C  
ATOM   1065  C   PHE A 132      -8.321   2.522  -1.085  1.00 35.53           C  
ATOM   1066  O   PHE A 132      -8.585   3.728  -1.123  1.00 34.99           O  
ATOM   1067  CB  PHE A 132      -9.986   0.955  -0.039  1.00 35.73           C  
ATOM   1068  CG  PHE A 132     -10.469   2.039   0.875  1.00 35.94           C  
ATOM   1069  CD1 PHE A 132      -9.701   2.443   1.962  1.00 35.36           C  
ATOM   1070  CD2 PHE A 132     -11.661   2.703   0.609  1.00 35.16           C  
ATOM   1071  CE1 PHE A 132     -10.109   3.497   2.769  1.00 36.39           C  
ATOM   1072  CE2 PHE A 132     -12.078   3.759   1.407  1.00 36.54           C  
ATOM   1073  CZ  PHE A 132     -11.303   4.161   2.490  1.00 36.94           C  
ATOM   1074  N   PRO A 133      -7.086   2.080  -0.793  1.00 35.64           N  
ATOM   1075  CA  PRO A 133      -6.019   3.050  -0.525  1.00 35.86           C  
ATOM   1076  C   PRO A 133      -5.899   4.084  -1.645  1.00 35.22           C  
ATOM   1077  O   PRO A 133      -5.928   5.292  -1.395  1.00 36.04           O  
ATOM   1078  CB  PRO A 133      -4.778   2.166  -0.406  1.00 37.05           C  
ATOM   1079  CG  PRO A 133      -5.341   0.910   0.214  1.00 36.64           C  
ATOM   1080  CD  PRO A 133      -6.602   0.701  -0.608  1.00 35.50           C  
ATOM   1081  N   GLY A 134      -5.767   3.600  -2.877  1.00 34.92           N  
ATOM   1082  CA  GLY A 134      -5.655   4.492  -4.017  1.00 34.15           C  
ATOM   1083  C   GLY A 134      -6.904   5.339  -4.172  1.00 34.59           C  
ATOM   1084  O   GLY A 134      -6.825   6.554  -4.373  1.00 33.44           O  
ATOM   1085  N   PHE A 135      -8.064   4.694  -4.069  1.00 34.43           N  
ATOM   1086  CA  PHE A 135      -9.341   5.387  -4.190  1.00 34.79           C  
ATOM   1087  C   PHE A 135      -9.430   6.499  -3.156  1.00 35.40           C  
ATOM   1088  O   PHE A 135      -9.714   7.652  -3.489  1.00 34.40           O  
ATOM   1089  CB  PHE A 135     -10.501   4.394  -4.009  1.00 34.47           C  
ATOM   1090  CG  PHE A 135     -11.863   5.041  -4.019  1.00 34.12           C  
ATOM   1091  CD1 PHE A 135     -12.613   5.133  -2.848  1.00 34.14           C  
ATOM   1092  CD2 PHE A 135     -12.387   5.574  -5.196  1.00 33.71           C  
ATOM   1093  CE1 PHE A 135     -13.871   5.748  -2.847  1.00 33.46           C  
ATOM   1094  CE2 PHE A 135     -13.641   6.191  -5.209  1.00 34.25           C  
ATOM   1095  CZ  PHE A 135     -14.384   6.277  -4.029  1.00 33.88           C  
ATOM   1096  N   PHE A 136      -9.168   6.152  -1.899  1.00 36.70           N  
ATOM   1097  CA  PHE A 136      -9.214   7.122  -0.815  1.00 38.07           C  
ATOM   1098  C   PHE A 136      -8.225   8.259  -1.083  1.00 37.93           C  
ATOM   1099  O   PHE A 136      -8.589   9.435  -1.004  1.00 37.53           O  
ATOM   1100  CB  PHE A 136      -8.907   6.426   0.523  1.00 39.47           C  
ATOM   1101  CG  PHE A 136      -9.035   7.325   1.724  1.00 41.33           C  
ATOM   1102  CD1 PHE A 136     -10.114   8.196   1.850  1.00 41.93           C  
ATOM   1103  CD2 PHE A 136      -8.088   7.287   2.741  1.00 42.33           C  
ATOM   1104  CE1 PHE A 136     -10.247   9.016   2.970  1.00 42.80           C  
ATOM   1105  CE2 PHE A 136      -8.212   8.103   3.866  1.00 42.72           C  
ATOM   1106  CZ  PHE A 136      -9.293   8.969   3.982  1.00 42.55           C  
ATOM   1107  N   ARG A 137      -6.981   7.912  -1.411  1.00 38.36           N  
ATOM   1108  CA  ARG A 137      -5.972   8.929  -1.704  1.00 39.29           C  
ATOM   1109  C   ARG A 137      -6.445   9.831  -2.839  1.00 39.07           C  
ATOM   1110  O   ARG A 137      -6.255  11.052  -2.800  1.00 38.86           O  
ATOM   1111  CB  ARG A 137      -4.639   8.278  -2.093  1.00 41.00           C  
ATOM   1112  CG  ARG A 137      -3.597   9.285  -2.586  1.00 43.16           C  
ATOM   1113  CD  ARG A 137      -2.187   8.691  -2.727  1.00 45.27           C  
ATOM   1114  NE  ARG A 137      -2.131   7.486  -3.556  1.00 46.63           N  
ATOM   1115  CZ  ARG A 137      -2.341   6.249  -3.105  1.00 47.34           C  
ATOM   1116  NH1 ARG A 137      -2.625   6.038  -1.825  1.00 47.58           N1+
ATOM   1117  NH2 ARG A 137      -2.264   5.219  -3.934  1.00 47.30           N  
ATOM   1118  N   GLY A 138      -7.065   9.221  -3.846  1.00 39.15           N  
ATOM   1119  CA  GLY A 138      -7.559   9.976  -4.982  1.00 38.43           C  
ATOM   1120  C   GLY A 138      -8.600  10.998  -4.584  1.00 38.50           C  
ATOM   1121  O   GLY A 138      -8.724  12.051  -5.209  1.00 39.19           O  
ATOM   1122  N   LEU A 139      -9.352  10.696  -3.532  1.00 37.88           N  
ATOM   1123  CA  LEU A 139     -10.385  11.609  -3.065  1.00 37.10           C  
ATOM   1124  C   LEU A 139      -9.789  12.722  -2.209  1.00 37.30           C  
ATOM   1125  O   LEU A 139     -10.204  13.881  -2.297  1.00 36.70           O  
ATOM   1126  CB  LEU A 139     -11.439  10.835  -2.265  1.00 35.94           C  
ATOM   1127  CG  LEU A 139     -12.123   9.691  -3.021  1.00 35.39           C  
ATOM   1128  CD1 LEU A 139     -13.009   8.898  -2.077  1.00 36.02           C  
ATOM   1129  CD2 LEU A 139     -12.935  10.262  -4.177  1.00 34.69           C  
ATOM   1130  N   LYS A 140      -8.810  12.369  -1.384  1.00 38.46           N  
ATOM   1131  CA  LYS A 140      -8.172  13.340  -0.501  1.00 40.50           C  
ATOM   1132  C   LYS A 140      -7.353  14.405  -1.223  1.00 41.16           C  
ATOM   1133  O   LYS A 140      -6.962  15.405  -0.620  1.00 41.34           O  
ATOM   1134  CB  LYS A 140      -7.294  12.622   0.527  1.00 40.77           C  
ATOM   1135  CG  LYS A 140      -8.073  12.081   1.716  1.00 41.96           C  
ATOM   1136  CD  LYS A 140      -8.763  13.216   2.465  1.00 43.32           C  
ATOM   1137  CE  LYS A 140      -9.576  12.710   3.650  1.00 43.63           C  
ATOM   1138  NZ  LYS A 140     -10.258  13.832   4.361  1.00 44.11           N1+
ATOM   1139  N   GLU A 141      -7.108  14.196  -2.512  1.00 41.91           N  
ATOM   1140  CA  GLU A 141      -6.336  15.150  -3.296  1.00 43.26           C  
ATOM   1141  C   GLU A 141      -7.219  16.132  -4.061  1.00 43.42           C  
ATOM   1142  O   GLU A 141      -6.712  16.992  -4.777  1.00 43.90           O  
ATOM   1143  CB  GLU A 141      -5.432  14.407  -4.283  1.00 44.11           C  
ATOM   1144  CG  GLU A 141      -4.357  13.564  -3.616  1.00 47.33           C  
ATOM   1145  CD  GLU A 141      -3.474  12.827  -4.609  1.00 49.06           C  
ATOM   1146  OE1 GLU A 141      -2.410  12.321  -4.188  1.00 51.04           O  
ATOM   1147  OE2 GLU A 141      -3.839  12.745  -5.804  1.00 50.17           O1-
ATOM   1148  N   SER A 142      -8.535  16.026  -3.899  1.00 42.90           N  
ATOM   1149  CA  SER A 142      -9.435  16.907  -4.630  1.00 43.18           C  
ATOM   1150  C   SER A 142     -10.362  17.771  -3.788  1.00 42.93           C  
ATOM   1151  O   SER A 142     -10.945  17.315  -2.805  1.00 43.19           O  
ATOM   1152  CB  SER A 142     -10.288  16.086  -5.600  1.00 43.58           C  
ATOM   1153  OG  SER A 142      -9.496  15.167  -6.332  1.00 44.85           O  
ATOM   1154  N   ALA A 143     -10.502  19.026  -4.198  1.00 42.59           N  
ATOM   1155  CA  ALA A 143     -11.388  19.958  -3.518  1.00 42.39           C  
ATOM   1156  C   ALA A 143     -12.676  20.029  -4.340  1.00 41.29           C  
ATOM   1157  O   ALA A 143     -13.653  20.667  -3.944  1.00 41.47           O  
ATOM   1158  CB  ALA A 143     -10.736  21.340  -3.422  1.00 42.63           C  
ATOM   1159  N   ARG A 144     -12.663  19.363  -5.493  1.00 40.26           N  
ATOM   1160  CA  ARG A 144     -13.827  19.332  -6.370  1.00 38.83           C  
ATOM   1161  C   ARG A 144     -14.922  18.469  -5.758  1.00 36.83           C  
ATOM   1162  O   ARG A 144     -14.644  17.581  -4.960  1.00 34.82           O  
ATOM   1163  CB  ARG A 144     -13.458  18.765  -7.738  1.00 40.52           C  
ATOM   1164  CG  ARG A 144     -12.661  19.704  -8.620  1.00 42.48           C  
ATOM   1165  CD  ARG A 144     -12.812  19.273 -10.063  1.00 43.56           C  
ATOM   1166  NE  ARG A 144     -12.411  17.883 -10.251  1.00 44.82           N  
ATOM   1167  CZ  ARG A 144     -12.759  17.147 -11.301  1.00 46.08           C  
ATOM   1168  NH1 ARG A 144     -13.520  17.672 -12.255  1.00 45.60           N1+
ATOM   1169  NH2 ARG A 144     -12.345  15.889 -11.400  1.00 46.21           N  
ATOM   1170  N   PRO A 145     -16.185  18.717  -6.138  1.00 35.60           N  
ATOM   1171  CA  PRO A 145     -17.318  17.947  -5.610  1.00 34.94           C  
ATOM   1172  C   PRO A 145     -17.134  16.442  -5.770  1.00 34.04           C  
ATOM   1173  O   PRO A 145     -16.669  15.961  -6.806  1.00 33.50           O  
ATOM   1174  CB  PRO A 145     -18.501  18.470  -6.422  1.00 35.40           C  
ATOM   1175  CG  PRO A 145     -18.089  19.883  -6.745  1.00 36.07           C  
ATOM   1176  CD  PRO A 145     -16.643  19.711  -7.123  1.00 35.85           C  
ATOM   1177  N   LEU A 146     -17.520  15.707  -4.736  1.00 33.34           N  
ATOM   1178  CA  LEU A 146     -17.410  14.256  -4.722  1.00 32.97           C  
ATOM   1179  C   LEU A 146     -17.848  13.597  -6.028  1.00 32.79           C  
ATOM   1180  O   LEU A 146     -17.120  12.773  -6.590  1.00 32.69           O  
ATOM   1181  CB  LEU A 146     -18.235  13.694  -3.566  1.00 32.55           C  
ATOM   1182  CG  LEU A 146     -18.062  12.209  -3.264  1.00 33.11           C  
ATOM   1183  CD1 LEU A 146     -16.582  11.874  -3.090  1.00 32.19           C  
ATOM   1184  CD2 LEU A 146     -18.849  11.870  -2.006  1.00 33.93           C  
ATOM   1185  N   LYS A 147     -19.030  13.957  -6.517  1.00 32.00           N  
ATOM   1186  CA  LYS A 147     -19.525  13.356  -7.743  1.00 32.29           C  
ATOM   1187  C   LYS A 147     -18.601  13.570  -8.943  1.00 32.62           C  
ATOM   1188  O   LYS A 147     -18.449  12.673  -9.768  1.00 31.75           O  
ATOM   1189  CB  LYS A 147     -20.929  13.865  -8.081  1.00 31.59           C  
ATOM   1190  CG  LYS A 147     -21.491  13.173  -9.315  1.00 30.45           C  
ATOM   1191  CD  LYS A 147     -22.868  13.655  -9.711  1.00 30.54           C  
ATOM   1192  CE  LYS A 147     -23.318  12.936 -10.978  1.00 29.24           C  
ATOM   1193  NZ  LYS A 147     -24.681  13.335 -11.391  1.00 28.77           N1+
ATOM   1194  N   ALA A 148     -17.998  14.751  -9.044  1.00 33.26           N  
ATOM   1195  CA  ALA A 148     -17.080  15.039 -10.148  1.00 34.43           C  
ATOM   1196  C   ALA A 148     -15.914  14.053 -10.126  1.00 34.93           C  
ATOM   1197  O   ALA A 148     -15.391  13.664 -11.169  1.00 35.97           O  
ATOM   1198  CB  ALA A 148     -16.554  16.469 -10.045  1.00 34.85           C  
ATOM   1199  N   LEU A 149     -15.499  13.644  -8.937  1.00 35.57           N  
ATOM   1200  CA  LEU A 149     -14.405  12.691  -8.849  1.00 36.23           C  
ATOM   1201  C   LEU A 149     -14.872  11.295  -9.237  1.00 36.20           C  
ATOM   1202  O   LEU A 149     -14.071  10.451  -9.633  1.00 36.15           O  
ATOM   1203  CB  LEU A 149     -13.809  12.681  -7.442  1.00 36.63           C  
ATOM   1204  CG  LEU A 149     -12.380  13.230  -7.397  1.00 36.32           C  
ATOM   1205  CD1 LEU A 149     -12.341  14.627  -7.982  1.00 36.77           C  
ATOM   1206  CD2 LEU A 149     -11.887  13.238  -5.968  1.00 37.89           C  
ATOM   1207  N   LEU A 150     -16.169  11.045  -9.124  1.00 36.53           N  
ATOM   1208  CA  LEU A 150     -16.694   9.740  -9.494  1.00 37.58           C  
ATOM   1209  C   LEU A 150     -16.813   9.656 -11.009  1.00 38.31           C  
ATOM   1210  O   LEU A 150     -16.785   8.569 -11.583  1.00 38.68           O  
ATOM   1211  CB  LEU A 150     -18.066   9.505  -8.861  1.00 37.01           C  
ATOM   1212  CG  LEU A 150     -18.095   9.374  -7.338  1.00 37.11           C  
ATOM   1213  CD1 LEU A 150     -19.484   8.946  -6.890  1.00 35.40           C  
ATOM   1214  CD2 LEU A 150     -17.059   8.349  -6.901  1.00 36.86           C  
ATOM   1215  N   LEU A 151     -16.937  10.818 -11.646  1.00 38.86           N  
ATOM   1216  CA  LEU A 151     -17.073  10.904 -13.091  1.00 39.97           C  
ATOM   1217  C   LEU A 151     -15.755  11.054 -13.832  1.00 41.60           C  
ATOM   1218  O   LEU A 151     -15.701  10.841 -15.041  1.00 40.66           O  
ATOM   1219  CB  LEU A 151     -17.983  12.075 -13.454  1.00 39.93           C  
ATOM   1220  CG  LEU A 151     -19.478  11.800 -13.625  1.00 39.75           C  
ATOM   1221  CD1 LEU A 151     -19.995  10.871 -12.536  1.00 40.13           C  
ATOM   1222  CD2 LEU A 151     -20.211  13.128 -13.607  1.00 39.63           C  
ATOM   1223  N   ASP A 152     -14.696  11.422 -13.116  1.00 43.55           N  
ATOM   1224  CA  ASP A 152     -13.394  11.609 -13.746  1.00 45.19           C  
ATOM   1225  C   ASP A 152     -12.993  10.389 -14.559  1.00 44.69           C  
ATOM   1226  O   ASP A 152     -12.599  10.512 -15.719  1.00 45.07           O  
ATOM   1227  CB  ASP A 152     -12.316  11.903 -12.697  1.00 47.53           C  
ATOM   1228  CG  ASP A 152     -11.634  13.246 -12.926  1.00 50.49           C  
ATOM   1229  OD1 ASP A 152     -10.595  13.509 -12.279  1.00 51.41           O  
ATOM   1230  OD2 ASP A 152     -12.147  14.041 -13.752  1.00 50.84           O1-
ATOM   1231  N   GLN A 153     -13.099   9.221 -13.934  1.00 44.28           N  
ATOM   1232  CA  GLN A 153     -12.767   7.941 -14.553  1.00 43.54           C  
ATOM   1233  C   GLN A 153     -11.291   7.587 -14.468  1.00 43.01           C  
ATOM   1234  O   GLN A 153     -10.856   6.545 -14.958  1.00 42.52           O  
ATOM   1235  CB  GLN A 153     -13.260   7.891 -16.003  1.00 44.09           C  
ATOM   1236  CG  GLN A 153     -14.782   7.837 -16.091  1.00 43.60           C  
ATOM   1237  CD  GLN A 153     -15.272   7.165 -17.349  1.00 43.73           C  
ATOM   1239  NE2 GLN A 153     -16.236   7.790 -18.017  1.00 45.63           N  
ATOM   1238  OE1 GLN A 153     -14.803   6.086 -17.711  1.00 42.22           O  
ATOM   1240  N   ARG A 154     -10.520   8.465 -13.842  1.00 42.79           N  
ATOM   1241  CA  ARG A 154      -9.106   8.211 -13.630  1.00 41.69           C  
ATOM   1242  C   ARG A 154      -9.088   7.528 -12.267  1.00 40.53           C  
ATOM   1243  O   ARG A 154      -8.128   6.851 -11.902  1.00 40.43           O  
ATOM   1244  CB  ARG A 154      -8.330   9.522 -13.573  1.00 42.65           C  
ATOM   1245  CG  ARG A 154      -9.053  10.616 -12.808  1.00 44.62           C  
ATOM   1246  CD  ARG A 154      -8.170  11.841 -12.549  1.00 46.38           C  
ATOM   1247  NE  ARG A 154      -7.826  12.592 -13.755  1.00 45.22           N  
ATOM   1248  CZ  ARG A 154      -6.937  12.200 -14.660  1.00 45.88           C  
ATOM   1249  NH1 ARG A 154      -6.288  11.058 -14.511  1.00 45.64           N1+
ATOM   1250  NH2 ARG A 154      -6.689  12.962 -15.714  1.00 46.93           N  
ATOM   1251  N   LEU A 155     -10.178   7.718 -11.527  1.00 38.49           N  
ATOM   1252  CA  LEU A 155     -10.345   7.126 -10.205  1.00 37.58           C  
ATOM   1253  C   LEU A 155     -11.285   5.930 -10.278  1.00 36.23           C  
ATOM   1254  O   LEU A 155     -11.084   4.931  -9.594  1.00 35.89           O  
ATOM   1255  CB  LEU A 155     -10.923   8.146  -9.218  1.00 39.02           C  
ATOM   1256  CG  LEU A 155     -10.009   9.185  -8.563  1.00 41.11           C  
ATOM   1257  CD1 LEU A 155      -9.463  10.158  -9.602  1.00 41.55           C  
ATOM   1258  CD2 LEU A 155     -10.805   9.934  -7.499  1.00 41.69           C  
ATOM   1259  N   ALA A 156     -12.316   6.048 -11.110  1.00 34.85           N  
ATOM   1260  CA  ALA A 156     -13.309   4.992 -11.279  1.00 33.03           C  
ATOM   1261  C   ALA A 156     -13.734   4.884 -12.742  1.00 30.38           C  
ATOM   1262  O   ALA A 156     -14.709   5.507 -13.164  1.00 31.37           O  
ATOM   1263  CB  ALA A 156     -14.526   5.291 -10.407  1.00 34.78           C  
ATOM   1264  N   ALA A 157     -13.011   4.085 -13.515  1.00 28.75           N  
ATOM   1265  CA  ALA A 157     -13.324   3.923 -14.927  1.00 26.93           C  
ATOM   1266  C   ALA A 157     -14.726   3.369 -15.164  1.00 26.17           C  
ATOM   1267  O   ALA A 157     -15.198   2.498 -14.431  1.00 27.16           O  
ATOM   1268  CB  ALA A 157     -12.284   3.016 -15.589  1.00 27.18           C  
ATOM   1269  N   GLY A 158     -15.397   3.889 -16.186  1.00 24.55           N  
ATOM   1270  CA  GLY A 158     -16.723   3.402 -16.519  1.00 24.34           C  
ATOM   1271  C   GLY A 158     -17.920   4.001 -15.800  1.00 24.06           C  
ATOM   1272  O   GLY A 158     -19.058   3.719 -16.169  1.00 22.66           O  
ATOM   1273  N   VAL A 159     -17.678   4.829 -14.791  1.00 23.93           N  
ATOM   1274  CA  VAL A 159     -18.765   5.432 -14.036  1.00 25.39           C  
ATOM   1275  C   VAL A 159     -19.310   6.716 -14.657  1.00 26.20           C  
ATOM   1276  O   VAL A 159     -18.556   7.621 -15.026  1.00 27.48           O  
ATOM   1277  CB  VAL A 159     -18.327   5.727 -12.578  1.00 25.73           C  
ATOM   1278  CG1 VAL A 159     -19.492   6.318 -11.788  1.00 25.54           C  
ATOM   1279  CG2 VAL A 159     -17.839   4.449 -11.923  1.00 25.42           C  
ATOM   1280  N   GLY A 160     -20.630   6.780 -14.769  1.00 26.10           N  
ATOM   1281  CA  GLY A 160     -21.285   7.951 -15.320  1.00 25.03           C  
ATOM   1282  C   GLY A 160     -22.313   8.505 -14.343  1.00 24.88           C  
ATOM   1283  O   GLY A 160     -22.313   8.163 -13.158  1.00 23.65           O  
ATOM   1284  N   ASN A 161     -23.201   9.355 -14.845  1.00 24.39           N  
ATOM   1285  CA  ASN A 161     -24.228   9.971 -14.020  1.00 25.05           C  
ATOM   1286  C   ASN A 161     -25.108   9.000 -13.245  1.00 24.54           C  
ATOM   1287  O   ASN A 161     -25.292   9.150 -12.036  1.00 23.72           O  
ATOM   1288  CB  ASN A 161     -25.112  10.869 -14.886  1.00 26.85           C  
ATOM   1289  CG  ASN A 161     -24.456  12.197 -15.200  1.00 28.89           C  
ATOM   1291  ND2 ASN A 161     -24.444  12.561 -16.476  1.00 27.08           N  
ATOM   1290  OD1 ASN A 161     -23.957  12.886 -14.306  1.00 31.04           O  
ATOM   1292  N   ILE A 162     -25.663   8.013 -13.941  1.00 23.37           N  
ATOM   1293  CA  ILE A 162     -26.552   7.045 -13.305  1.00 22.72           C  
ATOM   1294  C   ILE A 162     -25.949   6.338 -12.094  1.00 22.31           C  
ATOM   1295  O   ILE A 162     -26.481   6.419 -10.983  1.00 20.40           O  
ATOM   1296  CB  ILE A 162     -27.020   5.972 -14.315  1.00 23.98           C  
ATOM   1297  CG1 ILE A 162     -27.894   6.625 -15.389  1.00 26.34           C  
ATOM   1298  CG2 ILE A 162     -27.798   4.864 -13.596  1.00 24.25           C  
ATOM   1299  CD1 ILE A 162     -28.434   5.656 -16.416  1.00 25.93           C  
ATOM   1300  N   TYR A 163     -24.827   5.662 -12.301  1.00 20.65           N  
ATOM   1301  CA  TYR A 163     -24.217   4.926 -11.217  1.00 20.45           C  
ATOM   1302  C   TYR A 163     -23.509   5.771 -10.177  1.00 20.23           C  
ATOM   1303  O   TYR A 163     -23.349   5.337  -9.035  1.00 20.81           O  
ATOM   1304  CB  TYR A 163     -23.338   3.829 -11.808  1.00 18.92           C  
ATOM   1305  CG  TYR A 163     -24.196   2.934 -12.672  1.00 20.49           C  
ATOM   1306  CD1 TYR A 163     -24.128   2.994 -14.059  1.00 19.55           C  
ATOM   1307  CD2 TYR A 163     -25.175   2.117 -12.098  1.00 21.84           C  
ATOM   1308  CE1 TYR A 163     -25.015   2.274 -14.857  1.00 19.76           C  
ATOM   1309  CE2 TYR A 163     -26.070   1.395 -12.889  1.00 20.89           C  
ATOM   1310  CZ  TYR A 163     -25.983   1.480 -14.268  1.00 20.98           C  
ATOM   1311  OH  TYR A 163     -26.870   0.785 -15.053  1.00 18.71           O  
ATOM   1312  N   ALA A 164     -23.092   6.978 -10.546  1.00 19.71           N  
ATOM   1313  CA  ALA A 164     -22.476   7.851  -9.553  1.00 20.51           C  
ATOM   1314  C   ALA A 164     -23.623   8.248  -8.609  1.00 20.80           C  
ATOM   1315  O   ALA A 164     -23.516   8.103  -7.390  1.00 19.76           O  
ATOM   1316  CB  ALA A 164     -21.882   9.089 -10.207  1.00 20.01           C  
ATOM   1317  N   ASP A 165     -24.722   8.736  -9.184  1.00 20.09           N  
ATOM   1318  CA  ASP A 165     -25.885   9.136  -8.392  1.00 20.69           C  
ATOM   1319  C   ASP A 165     -26.365   7.981  -7.494  1.00 20.29           C  
ATOM   1320  O   ASP A 165     -26.579   8.163  -6.294  1.00 20.04           O  
ATOM   1321  CB  ASP A 165     -27.043   9.573  -9.307  1.00 21.78           C  
ATOM   1322  CG  ASP A 165     -26.829  10.953  -9.927  1.00 23.95           C  
ATOM   1323  OD1 ASP A 165     -25.724  11.517  -9.789  1.00 26.74           O  
ATOM   1324  OD2 ASP A 165     -27.776  11.473 -10.558  1.00 24.85           O1-
ATOM   1325  N   GLU A 166     -26.521   6.790  -8.068  1.00 19.79           N  
ATOM   1326  CA  GLU A 166     -26.994   5.653  -7.287  1.00 20.88           C  
ATOM   1327  C   GLU A 166     -26.011   5.210  -6.202  1.00 19.96           C  
ATOM   1328  O   GLU A 166     -26.417   4.826  -5.113  1.00 20.01           O  
ATOM   1329  CB  GLU A 166     -27.329   4.472  -8.208  1.00 21.12           C  
ATOM   1330  CG  GLU A 166     -28.564   4.694  -9.083  1.00 23.36           C  
ATOM   1331  CD  GLU A 166     -29.836   4.901  -8.271  1.00 25.73           C  
ATOM   1332  OE1 GLU A 166     -30.476   5.959  -8.437  1.00 24.10           O  
ATOM   1333  OE2 GLU A 166     -30.198   4.006  -7.471  1.00 26.82           O1-
ATOM   1334  N   ALA A 167     -24.720   5.268  -6.491  1.00 21.16           N  
ATOM   1335  CA  ALA A 167     -23.728   4.855  -5.504  1.00 21.04           C  
ATOM   1336  C   ALA A 167     -23.728   5.829  -4.331  1.00 20.62           C  
ATOM   1337  O   ALA A 167     -23.662   5.427  -3.164  1.00 19.87           O  
ATOM   1338  CB  ALA A 167     -22.332   4.790  -6.143  1.00 20.62           C  
ATOM   1339  N   LEU A 168     -23.799   7.114  -4.651  1.00 19.72           N  
ATOM   1340  CA  LEU A 168     -23.807   8.157  -3.641  1.00 19.99           C  
ATOM   1341  C   LEU A 168     -25.016   8.037  -2.721  1.00 19.95           C  
ATOM   1342  O   LEU A 168     -24.918   8.277  -1.516  1.00 18.48           O  
ATOM   1343  CB  LEU A 168     -23.771   9.531  -4.317  1.00 20.96           C  
ATOM   1344  CG  LEU A 168     -22.411   9.852  -4.952  1.00 19.78           C  
ATOM   1345  CD1 LEU A 168     -22.520  11.049  -5.890  1.00 18.51           C  
ATOM   1346  CD2 LEU A 168     -21.397  10.123  -3.826  1.00 19.95           C  
ATOM   1347  N   PHE A 169     -26.157   7.666  -3.282  1.00 21.00           N  
ATOM   1348  CA  PHE A 169     -27.350   7.504  -2.462  1.00 22.13           C  
ATOM   1349  C   PHE A 169     -27.196   6.281  -1.579  1.00 21.74           C  
ATOM   1350  O   PHE A 169     -27.516   6.306  -0.391  1.00 22.25           O  
ATOM   1351  CB  PHE A 169     -28.607   7.293  -3.301  1.00 22.59           C  
ATOM   1352  CG  PHE A 169     -29.810   6.942  -2.470  1.00 22.39           C  
ATOM   1353  CD1 PHE A 169     -30.487   7.927  -1.763  1.00 23.51           C  
ATOM   1354  CD2 PHE A 169     -30.208   5.619  -2.324  1.00 22.62           C  
ATOM   1355  CE1 PHE A 169     -31.545   7.598  -0.920  1.00 23.44           C  
ATOM   1356  CE2 PHE A 169     -31.263   5.279  -1.483  1.00 22.61           C  
ATOM   1357  CZ  PHE A 169     -31.931   6.270  -0.781  1.00 22.09           C  
ATOM   1358  N   ARG A 170     -26.722   5.193  -2.167  1.00 22.92           N  
ATOM   1359  CA  ARG A 170     -26.575   3.985  -1.388  1.00 24.79           C  
ATOM   1360  C   ARG A 170     -25.639   4.229  -0.208  1.00 24.67           C  
ATOM   1361  O   ARG A 170     -25.875   3.724   0.884  1.00 24.28           O  
ATOM   1362  CB  ARG A 170     -26.069   2.836  -2.258  1.00 26.66           C  
ATOM   1363  CG  ARG A 170     -26.114   1.519  -1.517  1.00 29.40           C  
ATOM   1364  CD  ARG A 170     -25.952   0.326  -2.422  1.00 32.03           C  
ATOM   1365  NE  ARG A 170     -27.041   0.206  -3.389  1.00 33.72           N  
ATOM   1366  CZ  ARG A 170     -27.235  -0.871  -4.141  1.00 33.47           C  
ATOM   1367  NH1 ARG A 170     -28.239  -0.915  -5.005  1.00 32.39           N1+
ATOM   1368  NH2 ARG A 170     -26.422  -1.912  -4.015  1.00 33.61           N  
ATOM   1369  N   ALA A 171     -24.598   5.028  -0.428  1.00 24.65           N  
ATOM   1370  CA  ALA A 171     -23.619   5.346   0.611  1.00 25.02           C  
ATOM   1371  C   ALA A 171     -24.060   6.519   1.484  1.00 25.66           C  
ATOM   1372  O   ALA A 171     -23.362   6.897   2.424  1.00 26.86           O  
ATOM   1373  CB  ALA A 171     -22.267   5.658  -0.031  1.00 23.20           C  
ATOM   1374  N   ARG A 172     -25.214   7.095   1.165  1.00 25.72           N  
ATOM   1375  CA  ARG A 172     -25.756   8.226   1.911  1.00 25.41           C  
ATOM   1376  C   ARG A 172     -24.765   9.384   2.028  1.00 26.23           C  
ATOM   1377  O   ARG A 172     -24.516   9.903   3.121  1.00 27.13           O  
ATOM   1378  CB  ARG A 172     -26.199   7.772   3.305  1.00 25.94           C  
ATOM   1379  CG  ARG A 172     -27.265   6.668   3.289  1.00 25.17           C  
ATOM   1380  CD  ARG A 172     -28.568   7.155   2.677  1.00 25.73           C  
ATOM   1381  NE  ARG A 172     -29.680   6.246   2.960  1.00 26.35           N  
ATOM   1382  CZ  ARG A 172     -29.913   5.100   2.327  1.00 25.72           C  
ATOM   1383  NH1 ARG A 172     -29.117   4.694   1.345  1.00 25.23           N1+
ATOM   1384  NH2 ARG A 172     -30.942   4.344   2.697  1.00 26.69           N  
ATOM   1385  N   LEU A 173     -24.216   9.797   0.893  1.00 24.98           N  
ATOM   1386  CA  LEU A 173     -23.253  10.892   0.857  1.00 26.46           C  
ATOM   1387  C   LEU A 173     -23.681  11.986  -0.110  1.00 27.05           C  
ATOM   1388  O   LEU A 173     -24.291  11.718  -1.150  1.00 27.32           O  
ATOM   1389  CB  LEU A 173     -21.873  10.366   0.453  1.00 25.59           C  
ATOM   1390  CG  LEU A 173     -21.203   9.405   1.433  1.00 24.97           C  
ATOM   1391  CD1 LEU A 173     -19.898   8.877   0.835  1.00 24.82           C  
ATOM   1392  CD2 LEU A 173     -20.943  10.129   2.748  1.00 24.97           C  
ATOM   1393  N   SER A 174     -23.360  13.226   0.235  1.00 27.37           N  
ATOM   1394  CA  SER A 174     -23.711  14.343  -0.622  1.00 29.52           C  
ATOM   1395  C   SER A 174     -22.872  14.342  -1.892  1.00 30.72           C  
ATOM   1396  O   SER A 174     -21.651  14.213  -1.842  1.00 30.25           O  
ATOM   1397  CB  SER A 174     -23.498  15.664   0.099  1.00 28.68           C  
ATOM   1398  OG  SER A 174     -23.645  16.731  -0.810  1.00 29.58           O  
ATOM   1399  N   PRO A 175     -23.524  14.488  -3.052  1.00 31.79           N  
ATOM   1400  CA  PRO A 175     -22.809  14.505  -4.328  1.00 33.45           C  
ATOM   1401  C   PRO A 175     -22.026  15.807  -4.474  1.00 34.57           C  
ATOM   1402  O   PRO A 175     -21.027  15.872  -5.190  1.00 35.40           O  
ATOM   1403  CB  PRO A 175     -23.935  14.432  -5.360  1.00 32.10           C  
ATOM   1404  CG  PRO A 175     -25.097  13.854  -4.599  1.00 31.70           C  
ATOM   1405  CD  PRO A 175     -24.978  14.514  -3.269  1.00 31.69           C  
ATOM   1406  N   PHE A 176     -22.479  16.833  -3.762  1.00 35.64           N  
ATOM   1407  CA  PHE A 176     -21.890  18.162  -3.862  1.00 36.40           C  
ATOM   1408  C   PHE A 176     -20.791  18.577  -2.891  1.00 36.89           C  
ATOM   1409  O   PHE A 176     -20.137  19.600  -3.104  1.00 38.17           O  
ATOM   1410  CB  PHE A 176     -23.024  19.186  -3.829  1.00 36.40           C  
ATOM   1411  CG  PHE A 176     -24.230  18.759  -4.614  1.00 36.96           C  
ATOM   1412  CD1 PHE A 176     -25.347  18.230  -3.969  1.00 36.36           C  
ATOM   1413  CD2 PHE A 176     -24.227  18.824  -6.003  1.00 36.47           C  
ATOM   1414  CE1 PHE A 176     -26.438  17.770  -4.694  1.00 36.79           C  
ATOM   1415  CE2 PHE A 176     -25.317  18.364  -6.737  1.00 37.03           C  
ATOM   1416  CZ  PHE A 176     -26.424  17.836  -6.082  1.00 36.19           C  
ATOM   1417  N   ARG A 177     -20.567  17.800  -1.838  1.00 37.36           N  
ATOM   1418  CA  ARG A 177     -19.533  18.153  -0.876  1.00 37.57           C  
ATOM   1419  C   ARG A 177     -18.143  17.916  -1.458  1.00 38.03           C  
ATOM   1420  O   ARG A 177     -17.962  17.067  -2.332  1.00 37.78           O  
ATOM   1421  CB  ARG A 177     -19.695  17.336   0.409  1.00 37.32           C  
ATOM   1422  CG  ARG A 177     -19.499  15.845   0.221  1.00 37.01           C  
ATOM   1423  CD  ARG A 177     -19.808  15.076   1.493  1.00 36.91           C  
ATOM   1424  NE  ARG A 177     -18.770  15.223   2.508  1.00 36.85           N  
ATOM   1425  CZ  ARG A 177     -18.753  14.554   3.657  1.00 36.36           C  
ATOM   1426  NH1 ARG A 177     -17.767  14.744   4.521  1.00 35.62           N1+
ATOM   1427  NH2 ARG A 177     -19.727  13.696   3.946  1.00 35.41           N  
ATOM   1428  N   PRO A 178     -17.142  18.679  -0.988  1.00 37.82           N  
ATOM   1429  CA  PRO A 178     -15.774  18.512  -1.488  1.00 38.26           C  
ATOM   1430  C   PRO A 178     -15.344  17.062  -1.306  1.00 38.07           C  
ATOM   1431  O   PRO A 178     -15.602  16.464  -0.263  1.00 38.45           O  
ATOM   1432  CB  PRO A 178     -14.970  19.471  -0.612  1.00 37.89           C  
ATOM   1433  CG  PRO A 178     -15.958  20.584  -0.350  1.00 37.45           C  
ATOM   1434  CD  PRO A 178     -17.226  19.808  -0.042  1.00 37.96           C  
ATOM   1435  N   ALA A 179     -14.697  16.496  -2.318  1.00 37.93           N  
ATOM   1436  CA  ALA A 179     -14.250  15.109  -2.250  1.00 38.26           C  
ATOM   1437  C   ALA A 179     -13.334  14.850  -1.061  1.00 38.85           C  
ATOM   1438  O   ALA A 179     -13.406  13.794  -0.426  1.00 39.70           O  
ATOM   1439  CB  ALA A 179     -13.541  14.728  -3.539  1.00 37.24           C  
ATOM   1440  N   ARG A 180     -12.469  15.815  -0.767  1.00 39.14           N  
ATOM   1441  CA  ARG A 180     -11.527  15.686   0.340  1.00 40.14           C  
ATOM   1442  C   ARG A 180     -12.184  15.781   1.715  1.00 39.61           C  
ATOM   1443  O   ARG A 180     -11.619  15.330   2.714  1.00 39.85           O  
ATOM   1444  CB  ARG A 180     -10.436  16.756   0.226  1.00 40.38           C  
ATOM   1445  CG  ARG A 180     -10.969  18.172   0.084  1.00 41.49           C  
ATOM   1446  CD  ARG A 180      -9.846  19.182   0.225  1.00 42.92           C  
ATOM   1447  NE  ARG A 180      -8.665  18.755  -0.517  1.00 44.88           N  
ATOM   1448  CZ  ARG A 180      -7.530  19.443  -0.583  1.00 46.11           C  
ATOM   1449  NH1 ARG A 180      -7.419  20.606   0.049  1.00 46.02           N1+
ATOM   1450  NH2 ARG A 180      -6.500  18.957  -1.273  1.00 45.12           N  
ATOM   1451  N   SER A 181     -13.373  16.371   1.765  1.00 38.99           N  
ATOM   1452  CA  SER A 181     -14.087  16.526   3.025  1.00 38.55           C  
ATOM   1453  C   SER A 181     -14.498  15.185   3.611  1.00 38.69           C  
ATOM   1454  O   SER A 181     -14.850  15.103   4.785  1.00 38.70           O  
ATOM   1455  CB  SER A 181     -15.337  17.389   2.830  1.00 38.39           C  
ATOM   1456  OG  SER A 181     -16.361  16.666   2.170  1.00 37.81           O  
ATOM   1457  N   LEU A 182     -14.449  14.133   2.801  1.00 38.96           N  
ATOM   1458  CA  LEU A 182     -14.843  12.806   3.272  1.00 39.23           C  
ATOM   1459  C   LEU A 182     -13.894  12.202   4.290  1.00 38.67           C  
ATOM   1460  O   LEU A 182     -12.683  12.344   4.178  1.00 38.80           O  
ATOM   1461  CB  LEU A 182     -14.968  11.823   2.102  1.00 39.30           C  
ATOM   1462  CG  LEU A 182     -16.182  11.901   1.175  1.00 40.12           C  
ATOM   1463  CD1 LEU A 182     -16.166  10.696   0.237  1.00 39.17           C  
ATOM   1464  CD2 LEU A 182     -17.469  11.909   1.997  1.00 40.70           C  
ATOM   1465  N   THR A 183     -14.456  11.521   5.283  1.00 38.35           N  
ATOM   1466  CA  THR A 183     -13.649  10.850   6.292  1.00 38.13           C  
ATOM   1467  C   THR A 183     -13.345   9.491   5.669  1.00 37.55           C  
ATOM   1468  O   THR A 183     -13.926   9.144   4.641  1.00 37.15           O  
ATOM   1469  CB  THR A 183     -14.428  10.632   7.607  1.00 38.42           C  
ATOM   1471  CG2 THR A 183     -14.974  11.955   8.122  1.00 38.30           C  
ATOM   1470  OG1 THR A 183     -15.511   9.718   7.379  1.00 38.68           O  
ATOM   1472  N   GLU A 184     -12.453   8.719   6.278  1.00 36.09           N  
ATOM   1473  CA  GLU A 184     -12.121   7.417   5.715  1.00 36.04           C  
ATOM   1474  C   GLU A 184     -13.304   6.459   5.791  1.00 34.95           C  
ATOM   1475  O   GLU A 184     -13.462   5.579   4.944  1.00 34.90           O  
ATOM   1476  CB  GLU A 184     -10.912   6.806   6.430  1.00 36.11           C  
ATOM   1477  CG  GLU A 184     -10.422   5.531   5.764  1.00 37.63           C  
ATOM   1478  CD  GLU A 184      -9.071   5.076   6.271  1.00 39.10           C  
ATOM   1479  OE1 GLU A 184      -8.170   5.931   6.410  1.00 39.40           O  
ATOM   1480  OE2 GLU A 184      -8.903   3.859   6.515  1.00 40.70           O1-
ATOM   1481  N   GLU A 185     -14.132   6.626   6.813  1.00 33.92           N  
ATOM   1482  CA  GLU A 185     -15.296   5.770   6.974  1.00 33.11           C  
ATOM   1483  C   GLU A 185     -16.302   6.114   5.876  1.00 31.86           C  
ATOM   1484  O   GLU A 185     -16.953   5.236   5.315  1.00 31.31           O  
ATOM   1485  CB  GLU A 185     -15.906   5.980   8.363  1.00 33.54           C  
ATOM   1486  CG  GLU A 185     -17.048   5.047   8.707  1.00 33.22           C  
ATOM   1487  CD  GLU A 185     -18.337   5.441   8.028  1.00 34.54           C  
ATOM   1488  OE1 GLU A 185     -18.683   6.646   8.064  1.00 34.74           O  
ATOM   1489  OE2 GLU A 185     -19.006   4.547   7.469  1.00 33.99           O1-
ATOM   1490  N   GLU A 186     -16.421   7.399   5.568  1.00 31.24           N  
ATOM   1491  CA  GLU A 186     -17.332   7.831   4.523  1.00 30.72           C  
ATOM   1492  C   GLU A 186     -16.824   7.311   3.179  1.00 30.28           C  
ATOM   1493  O   GLU A 186     -17.603   6.822   2.353  1.00 29.94           O  
ATOM   1494  CB  GLU A 186     -17.450   9.361   4.528  1.00 31.58           C  
ATOM   1495  CG  GLU A 186     -18.333   9.882   5.663  1.00 32.12           C  
ATOM   1496  CD  GLU A 186     -18.429  11.394   5.718  1.00 33.64           C  
ATOM   1497  OE1 GLU A 186     -19.487  11.895   6.161  1.00 34.09           O  
ATOM   1498  OE2 GLU A 186     -17.455  12.086   5.340  1.00 34.50           O1-
ATOM   1499  N   ALA A 187     -15.512   7.386   2.977  1.00 29.60           N  
ATOM   1500  CA  ALA A 187     -14.898   6.909   1.743  1.00 29.47           C  
ATOM   1501  C   ALA A 187     -15.089   5.409   1.585  1.00 29.46           C  
ATOM   1502  O   ALA A 187     -15.296   4.921   0.477  1.00 29.52           O  
ATOM   1503  CB  ALA A 187     -13.411   7.248   1.721  1.00 28.49           C  
ATOM   1504  N   ARG A 188     -15.006   4.670   2.686  1.00 29.93           N  
ATOM   1505  CA  ARG A 188     -15.197   3.224   2.609  1.00 29.44           C  
ATOM   1506  C   ARG A 188     -16.638   2.876   2.206  1.00 27.96           C  
ATOM   1507  O   ARG A 188     -16.871   1.881   1.519  1.00 26.34           O  
ATOM   1508  CB  ARG A 188     -14.847   2.547   3.943  1.00 32.35           C  
ATOM   1509  CG  ARG A 188     -13.345   2.337   4.166  1.00 35.17           C  
ATOM   1510  CD  ARG A 188     -13.064   1.095   5.020  1.00 39.80           C  
ATOM   1511  NE  ARG A 188     -11.630   0.814   5.160  1.00 42.64           N  
ATOM   1512  CZ  ARG A 188     -10.789   1.532   5.902  1.00 42.93           C  
ATOM   1513  NH1 ARG A 188     -11.231   2.580   6.583  1.00 44.10           N1+
ATOM   1514  NH2 ARG A 188      -9.504   1.209   5.956  1.00 43.67           N  
ATOM   1515  N   ARG A 189     -17.605   3.684   2.639  1.00 27.09           N  
ATOM   1516  CA  ARG A 189     -19.000   3.429   2.280  1.00 26.63           C  
ATOM   1517  C   ARG A 189     -19.200   3.652   0.783  1.00 25.78           C  
ATOM   1518  O   ARG A 189     -19.854   2.859   0.106  1.00 25.62           O  
ATOM   1519  CB  ARG A 189     -19.948   4.351   3.046  1.00 27.43           C  
ATOM   1520  CG  ARG A 189     -20.127   4.007   4.505  1.00 28.79           C  
ATOM   1521  CD  ARG A 189     -21.567   4.252   4.934  1.00 28.64           C  
ATOM   1522  NE  ARG A 189     -21.989   5.636   4.739  1.00 27.54           N  
ATOM   1523  CZ  ARG A 189     -21.635   6.646   5.523  1.00 28.91           C  
ATOM   1524  NH1 ARG A 189     -22.074   7.871   5.263  1.00 29.10           N1+
ATOM   1525  NH2 ARG A 189     -20.849   6.431   6.573  1.00 29.58           N  
ATOM   1526  N   LEU A 190     -18.631   4.741   0.276  1.00 25.68           N  
ATOM   1527  CA  LEU A 190     -18.740   5.070  -1.137  1.00 26.10           C  
ATOM   1528  C   LEU A 190     -18.036   4.008  -1.984  1.00 27.04           C  
ATOM   1529  O   LEU A 190     -18.503   3.648  -3.070  1.00 27.98           O  
ATOM   1530  CB  LEU A 190     -18.135   6.452  -1.394  1.00 26.29           C  
ATOM   1531  CG  LEU A 190     -18.258   7.001  -2.819  1.00 26.28           C  
ATOM   1532  CD1 LEU A 190     -19.699   6.880  -3.294  1.00 26.51           C  
ATOM   1533  CD2 LEU A 190     -17.802   8.448  -2.849  1.00 25.34           C  
ATOM   1534  N   TYR A 191     -16.917   3.501  -1.474  1.00 27.20           N  
ATOM   1535  CA  TYR A 191     -16.141   2.470  -2.162  1.00 26.12           C  
ATOM   1536  C   TYR A 191     -16.973   1.210  -2.321  1.00 26.29           C  
ATOM   1537  O   TYR A 191     -17.053   0.635  -3.402  1.00 26.65           O  
ATOM   1538  CB  TYR A 191     -14.874   2.142  -1.360  1.00 26.94           C  
ATOM   1539  CG  TYR A 191     -14.053   0.988  -1.906  1.00 28.53           C  
ATOM   1540  CD1 TYR A 191     -13.202   1.161  -3.000  1.00 30.23           C  
ATOM   1541  CD2 TYR A 191     -14.134  -0.279  -1.332  1.00 29.93           C  
ATOM   1542  CE1 TYR A 191     -12.451   0.100  -3.507  1.00 30.92           C  
ATOM   1543  CE2 TYR A 191     -13.391  -1.345  -1.827  1.00 31.30           C  
ATOM   1544  CZ  TYR A 191     -12.549  -1.149  -2.915  1.00 32.92           C  
ATOM   1545  OH  TYR A 191     -11.800  -2.199  -3.400  1.00 33.18           O  
ATOM   1546  N   ARG A 192     -17.599   0.789  -1.230  1.00 26.22           N  
ATOM   1547  CA  ARG A 192     -18.418  -0.414  -1.220  1.00 26.67           C  
ATOM   1548  C   ARG A 192     -19.711  -0.245  -2.026  1.00 26.16           C  
ATOM   1549  O   ARG A 192     -20.103  -1.130  -2.799  1.00 24.47           O  
ATOM   1550  CB  ARG A 192     -18.738  -0.776   0.233  1.00 28.16           C  
ATOM   1551  CG  ARG A 192     -19.546  -2.040   0.422  1.00 31.36           C  
ATOM   1552  CD  ARG A 192     -19.733  -2.320   1.913  1.00 33.05           C  
ATOM   1553  NE  ARG A 192     -20.803  -3.281   2.165  1.00 36.32           N  
ATOM   1554  CZ  ARG A 192     -21.206  -3.642   3.378  1.00 37.24           C  
ATOM   1555  NH1 ARG A 192     -20.623  -3.119   4.451  1.00 37.91           N1+
ATOM   1556  NH2 ARG A 192     -22.190  -4.522   3.520  1.00 37.80           N  
ATOM   1557  N   ALA A 193     -20.374   0.891  -1.841  1.00 25.49           N  
ATOM   1558  CA  ALA A 193     -21.622   1.160  -2.553  1.00 26.40           C  
ATOM   1559  C   ALA A 193     -21.401   1.174  -4.067  1.00 26.58           C  
ATOM   1560  O   ALA A 193     -22.175   0.598  -4.832  1.00 27.49           O  
ATOM   1561  CB  ALA A 193     -22.196   2.494  -2.100  1.00 25.09           C  
ATOM   1562  N   LEU A 194     -20.336   1.840  -4.492  1.00 27.32           N  
ATOM   1563  CA  LEU A 194     -20.016   1.935  -5.908  1.00 27.87           C  
ATOM   1564  C   LEU A 194     -19.847   0.550  -6.531  1.00 27.06           C  
ATOM   1565  O   LEU A 194     -20.385   0.272  -7.601  1.00 26.03           O  
ATOM   1566  CB  LEU A 194     -18.732   2.746  -6.086  1.00 28.48           C  
ATOM   1567  CG  LEU A 194     -18.359   3.207  -7.490  1.00 30.59           C  
ATOM   1568  CD1 LEU A 194     -19.546   3.895  -8.154  1.00 30.61           C  
ATOM   1569  CD2 LEU A 194     -17.177   4.167  -7.390  1.00 31.28           C  
ATOM   1570  N   ARG A 195     -19.101  -0.316  -5.854  1.00 26.92           N  
ATOM   1571  CA  ARG A 195     -18.858  -1.661  -6.352  1.00 28.37           C  
ATOM   1572  C   ARG A 195     -20.117  -2.531  -6.381  1.00 28.60           C  
ATOM   1573  O   ARG A 195     -20.317  -3.307  -7.320  1.00 28.87           O  
ATOM   1574  CB  ARG A 195     -17.764  -2.331  -5.513  1.00 30.35           C  
ATOM   1575  CG  ARG A 195     -16.521  -1.450  -5.339  1.00 32.96           C  
ATOM   1576  CD  ARG A 195     -15.323  -2.257  -4.873  1.00 35.27           C  
ATOM   1577  NE  ARG A 195     -14.917  -3.205  -5.904  1.00 38.75           N  
ATOM   1578  CZ  ARG A 195     -13.832  -3.968  -5.843  1.00 38.97           C  
ATOM   1579  NH1 ARG A 195     -13.029  -3.903  -4.790  1.00 40.67           N1+
ATOM   1580  NH2 ARG A 195     -13.544  -4.785  -6.844  1.00 38.50           N  
ATOM   1581  N   GLU A 196     -20.967  -2.393  -5.367  1.00 28.92           N  
ATOM   1582  CA  GLU A 196     -22.210  -3.169  -5.291  1.00 29.71           C  
ATOM   1583  C   GLU A 196     -23.209  -2.758  -6.365  1.00 28.16           C  
ATOM   1584  O   GLU A 196     -23.836  -3.603  -6.999  1.00 28.10           O  
ATOM   1585  CB  GLU A 196     -22.888  -2.983  -3.937  1.00 32.20           C  
ATOM   1586  CG  GLU A 196     -22.110  -3.460  -2.739  1.00 36.80           C  
ATOM   1587  CD  GLU A 196     -22.882  -3.232  -1.454  1.00 39.13           C  
ATOM   1588  OE1 GLU A 196     -23.990  -3.797  -1.320  1.00 40.93           O  
ATOM   1589  OE2 GLU A 196     -22.388  -2.483  -0.585  1.00 41.47           O1-
ATOM   1590  N   VAL A 197     -23.376  -1.453  -6.549  1.00 26.70           N  
ATOM   1591  CA  VAL A 197     -24.318  -0.959  -7.546  1.00 25.89           C  
ATOM   1592  C   VAL A 197     -23.912  -1.401  -8.945  1.00 25.07           C  
ATOM   1593  O   VAL A 197     -24.745  -1.838  -9.734  1.00 24.99           O  
ATOM   1594  CB  VAL A 197     -24.430   0.586  -7.502  1.00 26.58           C  
ATOM   1595  CG1 VAL A 197     -25.322   1.082  -8.629  1.00 27.78           C  
ATOM   1596  CG2 VAL A 197     -25.010   1.020  -6.170  1.00 26.40           C  
ATOM   1597  N   LEU A 198     -22.626  -1.302  -9.251  1.00 24.41           N  
ATOM   1598  CA  LEU A 198     -22.152  -1.697 -10.569  1.00 24.31           C  
ATOM   1599  C   LEU A 198     -22.342  -3.193 -10.754  1.00 24.98           C  
ATOM   1600  O   LEU A 198     -22.858  -3.638 -11.780  1.00 23.57           O  
ATOM   1601  CB  LEU A 198     -20.678  -1.316 -10.742  1.00 22.73           C  
ATOM   1602  CG  LEU A 198     -20.362   0.185 -10.804  1.00 22.92           C  
ATOM   1603  CD1 LEU A 198     -18.844   0.385 -10.926  1.00 22.33           C  
ATOM   1604  CD2 LEU A 198     -21.074   0.824 -12.002  1.00 22.12           C  
ATOM   1605  N   ALA A 199     -21.940  -3.964  -9.747  1.00 25.30           N  
ATOM   1606  CA  ALA A 199     -22.072  -5.416  -9.802  1.00 26.49           C  
ATOM   1607  C   ALA A 199     -23.542  -5.783  -9.979  1.00 26.53           C  
ATOM   1608  O   ALA A 199     -23.878  -6.664 -10.765  1.00 25.92           O  
ATOM   1609  CB  ALA A 199     -21.509  -6.055  -8.515  1.00 25.93           C  
ATOM   1610  N   GLU A 200     -24.418  -5.096  -9.249  1.00 26.97           N  
ATOM   1611  CA  GLU A 200     -25.849  -5.351  -9.354  1.00 26.98           C  
ATOM   1612  C   GLU A 200     -26.381  -4.950 -10.734  1.00 25.82           C  
ATOM   1613  O   GLU A 200     -27.145  -5.693 -11.355  1.00 23.18           O  
ATOM   1614  CB  GLU A 200     -26.606  -4.588  -8.258  1.00 29.78           C  
ATOM   1615  CG  GLU A 200     -26.487  -5.219  -6.872  1.00 32.30           C  
ATOM   1616  CD  GLU A 200     -27.120  -4.377  -5.776  1.00 35.33           C  
ATOM   1617  OE1 GLU A 200     -28.160  -3.732  -6.040  1.00 36.67           O  
ATOM   1618  OE2 GLU A 200     -26.583  -4.374  -4.644  1.00 36.91           O1-
ATOM   1619  N   ALA A 201     -25.966  -3.779 -11.212  1.00 25.14           N  
ATOM   1620  CA  ALA A 201     -26.408  -3.289 -12.515  1.00 26.18           C  
ATOM   1621  C   ALA A 201     -26.015  -4.278 -13.607  1.00 27.44           C  
ATOM   1622  O   ALA A 201     -26.772  -4.510 -14.549  1.00 28.27           O  
ATOM   1623  CB  ALA A 201     -25.794  -1.927 -12.795  1.00 26.75           C  
ATOM   1624  N   VAL A 202     -24.827  -4.857 -13.479  1.00 28.81           N  
ATOM   1625  CA  VAL A 202     -24.361  -5.838 -14.452  1.00 31.30           C  
ATOM   1626  C   VAL A 202     -25.261  -7.072 -14.397  1.00 32.35           C  
ATOM   1627  O   VAL A 202     -25.692  -7.588 -15.430  1.00 32.09           O  
ATOM   1628  CB  VAL A 202     -22.905  -6.258 -14.166  1.00 31.58           C  
ATOM   1629  CG1 VAL A 202     -22.521  -7.450 -15.035  1.00 32.92           C  
ATOM   1630  CG2 VAL A 202     -21.969  -5.087 -14.432  1.00 31.53           C  
ATOM   1631  N   GLU A 203     -25.552  -7.533 -13.186  1.00 33.96           N  
ATOM   1632  CA  GLU A 203     -26.406  -8.704 -12.999  1.00 35.99           C  
ATOM   1633  C   GLU A 203     -27.758  -8.531 -13.697  1.00 35.74           C  
ATOM   1634  O   GLU A 203     -28.255  -9.458 -14.339  1.00 35.62           O  
ATOM   1635  CB  GLU A 203     -26.631  -8.953 -11.505  1.00 39.06           C  
ATOM   1636  CG  GLU A 203     -27.336 -10.259 -11.172  1.00 42.95           C  
ATOM   1637  CD  GLU A 203     -27.736 -10.345  -9.704  1.00 45.73           C  
ATOM   1638  OE1 GLU A 203     -26.875 -10.098  -8.832  1.00 47.17           O  
ATOM   1639  OE2 GLU A 203     -28.914 -10.662  -9.418  1.00 48.13           O1-
ATOM   1640  N   LEU A 204     -28.344  -7.340 -13.574  1.00 34.93           N  
ATOM   1641  CA  LEU A 204     -29.643  -7.046 -14.178  1.00 33.48           C  
ATOM   1642  C   LEU A 204     -29.584  -6.550 -15.621  1.00 32.68           C  
ATOM   1643  O   LEU A 204     -30.593  -6.109 -16.173  1.00 32.07           O  
ATOM   1644  CB  LEU A 204     -30.410  -6.034 -13.314  1.00 33.58           C  
ATOM   1645  CG  LEU A 204     -31.162  -6.598 -12.101  1.00 34.98           C  
ATOM   1646  CD1 LEU A 204     -30.210  -7.355 -11.191  1.00 35.06           C  
ATOM   1647  CD2 LEU A 204     -31.833  -5.467 -11.350  1.00 34.51           C  
ATOM   1648  N   GLY A 205     -28.404  -6.613 -16.229  1.00 32.18           N  
ATOM   1649  CA  GLY A 205     -28.264  -6.197 -17.617  1.00 30.90           C  
ATOM   1650  C   GLY A 205     -28.315  -4.716 -17.954  1.00 30.74           C  
ATOM   1651  O   GLY A 205     -28.774  -4.344 -19.039  1.00 30.03           O  
ATOM   1652  N   GLY A 206     -27.843  -3.864 -17.049  1.00 30.25           N  
ATOM   1653  CA  GLY A 206     -27.853  -2.438 -17.323  1.00 29.59           C  
ATOM   1654  C   GLY A 206     -29.185  -1.757 -17.053  1.00 30.50           C  
ATOM   1655  O   GLY A 206     -30.169  -2.406 -16.679  1.00 29.98           O  
ATOM   1656  N   SER A 207     -29.220  -0.443 -17.261  1.00 30.22           N  
ATOM   1657  CA  SER A 207     -30.420   0.349 -17.008  1.00 30.90           C  
ATOM   1658  C   SER A 207     -31.087   0.947 -18.239  1.00 32.24           C  
ATOM   1659  O   SER A 207     -30.459   1.665 -19.024  1.00 31.90           O  
ATOM   1660  CB  SER A 207     -30.100   1.491 -16.038  1.00 29.33           C  
ATOM   1661  OG  SER A 207     -29.671   0.998 -14.782  1.00 28.91           O  
ATOM   1662  N   THR A 208     -32.368   0.647 -18.403  1.00 33.18           N  
ATOM   1663  CA  THR A 208     -33.127   1.205 -19.506  1.00 35.54           C  
ATOM   1664  C   THR A 208     -33.979   2.307 -18.897  1.00 36.99           C  
ATOM   1665  O   THR A 208     -34.921   2.041 -18.155  1.00 36.56           O  
ATOM   1666  CB  THR A 208     -34.024   0.152 -20.170  1.00 35.16           C  
ATOM   1668  CG2 THR A 208     -34.918   0.804 -21.220  1.00 33.87           C  
ATOM   1667  OG1 THR A 208     -33.201  -0.840 -20.795  1.00 34.38           O  
ATOM   1669  N   LEU A 209     -33.619   3.546 -19.206  1.00 39.78           N  
ATOM   1670  CA  LEU A 209     -34.311   4.712 -18.682  1.00 42.12           C  
ATOM   1671  C   LEU A 209     -35.686   4.933 -19.302  1.00 43.90           C  
ATOM   1672  O   LEU A 209     -36.256   4.039 -19.939  1.00 44.20           O  
ATOM   1673  CB  LEU A 209     -33.441   5.958 -18.889  1.00 42.27           C  
ATOM   1674  CG  LEU A 209     -32.002   5.851 -18.367  1.00 42.97           C  
ATOM   1675  CD1 LEU A 209     -31.273   7.167 -18.595  1.00 43.15           C  
ATOM   1676  CD2 LEU A 209     -32.015   5.497 -16.890  1.00 43.03           C  
ATOM   1677  N   SER A 210     -36.214   6.137 -19.107  1.00 45.10           N  
ATOM   1678  CA  SER A 210     -37.526   6.495 -19.626  1.00 46.31           C  
ATOM   1679  C   SER A 210     -37.475   6.641 -21.140  1.00 46.90           C  
ATOM   1680  O   SER A 210     -38.369   6.176 -21.847  1.00 47.84           O  
ATOM   1681  CB  SER A 210     -37.997   7.806 -18.992  1.00 46.30           C  
ATOM   1682  OG  SER A 210     -39.314   8.119 -19.400  1.00 48.10           O  
ATOM   1683  N   ASP A 211     -36.424   7.288 -21.633  1.00 47.40           N  
ATOM   1684  CA  ASP A 211     -36.260   7.492 -23.067  1.00 46.75           C  
ATOM   1685  C   ASP A 211     -36.183   6.162 -23.811  1.00 46.04           C  
ATOM   1686  O   ASP A 211     -36.297   6.119 -25.035  1.00 46.51           O  
ATOM   1687  CB  ASP A 211     -34.994   8.305 -23.347  1.00 47.41           C  
ATOM   1688  CG  ASP A 211     -33.768   7.733 -22.659  1.00 48.31           C  
ATOM   1689  OD1 ASP A 211     -33.675   6.493 -22.533  1.00 48.47           O  
ATOM   1690  OD2 ASP A 211     -32.889   8.523 -22.253  1.00 49.24           O1-
ATOM   1691  N   GLN A 212     -35.989   5.079 -23.065  1.00 45.15           N  
ATOM   1692  CA  GLN A 212     -35.889   3.747 -23.651  1.00 43.93           C  
ATOM   1693  C   GLN A 212     -34.730   3.727 -24.649  1.00 42.33           C  
ATOM   1694  O   GLN A 212     -34.704   2.918 -25.579  1.00 42.19           O  
ATOM   1695  CB  GLN A 212     -37.195   3.392 -24.366  1.00 45.38           C  
ATOM   1696  CG  GLN A 212     -37.497   1.905 -24.409  1.00 46.88           C  
ATOM   1697  CD  GLN A 212     -38.047   1.380 -23.092  1.00 48.04           C  
ATOM   1699  NE2 GLN A 212     -38.265   2.281 -22.138  1.00 48.88           N  
ATOM   1698  OE1 GLN A 212     -38.281   0.180 -22.937  1.00 48.76           O  
ATOM   1700  N   SER A 213     -33.772   4.624 -24.439  1.00 40.07           N  
ATOM   1701  CA  SER A 213     -32.605   4.745 -25.304  1.00 39.00           C  
ATOM   1702  C   SER A 213     -31.763   3.472 -25.338  1.00 37.90           C  
ATOM   1703  O   SER A 213     -31.413   2.978 -26.413  1.00 38.31           O  
ATOM   1704  CB  SER A 213     -31.743   5.923 -24.844  1.00 39.80           C  
ATOM   1705  OG  SER A 213     -30.599   6.076 -25.665  1.00 41.12           O  
ATOM   1706  N   TYR A 214     -31.435   2.947 -24.161  1.00 35.95           N  
ATOM   1707  CA  TYR A 214     -30.632   1.735 -24.064  1.00 34.26           C  
ATOM   1708  C   TYR A 214     -31.430   0.439 -24.147  1.00 32.88           C  
ATOM   1709  O   TYR A 214     -32.500   0.310 -23.556  1.00 32.81           O  
ATOM   1710  CB  TYR A 214     -29.840   1.722 -22.758  1.00 34.67           C  
ATOM   1711  CG  TYR A 214     -29.194   0.383 -22.458  1.00 34.49           C  
ATOM   1712  CD1 TYR A 214     -28.144  -0.102 -23.242  1.00 34.19           C  
ATOM   1713  CD2 TYR A 214     -29.640  -0.404 -21.398  1.00 34.18           C  
ATOM   1714  CE1 TYR A 214     -27.557  -1.335 -22.974  1.00 34.35           C  
ATOM   1715  CE2 TYR A 214     -29.061  -1.636 -21.121  1.00 34.30           C  
ATOM   1716  CZ  TYR A 214     -28.021  -2.097 -21.910  1.00 34.48           C  
ATOM   1717  OH  TYR A 214     -27.440  -3.314 -21.626  1.00 34.28           O  
ATOM   1718  N   ARG A 215     -30.876  -0.518 -24.883  1.00 31.04           N  
ATOM   1719  CA  ARG A 215     -31.465  -1.840 -25.052  1.00 29.60           C  
ATOM   1720  C   ARG A 215     -30.335  -2.810 -25.355  1.00 28.19           C  
ATOM   1721  O   ARG A 215     -29.352  -2.442 -25.995  1.00 26.26           O  
ATOM   1722  CB  ARG A 215     -32.466  -1.857 -26.213  1.00 31.02           C  
ATOM   1723  CG  ARG A 215     -33.754  -1.115 -25.930  1.00 34.80           C  
ATOM   1724  CD  ARG A 215     -34.746  -1.283 -27.068  1.00 39.24           C  
ATOM   1725  NE  ARG A 215     -36.078  -0.795 -26.708  1.00 42.57           N  
ATOM   1726  CZ  ARG A 215     -36.785  -1.237 -25.670  1.00 43.69           C  
ATOM   1727  NH1 ARG A 215     -36.292  -2.181 -24.877  1.00 44.43           N1+
ATOM   1728  NH2 ARG A 215     -37.991  -0.741 -25.429  1.00 44.93           N  
ATOM   1729  N   GLN A 216     -30.464  -4.041 -24.876  1.00 27.39           N  
ATOM   1730  CA  GLN A 216     -29.454  -5.060 -25.129  1.00 26.98           C  
ATOM   1731  C   GLN A 216     -29.474  -5.346 -26.633  1.00 25.83           C  
ATOM   1732  O   GLN A 216     -30.390  -4.916 -27.332  1.00 24.43           O  
ATOM   1733  CB  GLN A 216     -29.779  -6.309 -24.308  1.00 28.56           C  
ATOM   1734  CG  GLN A 216     -29.685  -6.062 -22.804  1.00 30.94           C  
ATOM   1735  CD  GLN A 216     -30.107  -7.265 -21.971  1.00 32.82           C  
ATOM   1737  NE2 GLN A 216     -30.898  -7.016 -20.933  1.00 32.42           N  
ATOM   1736  OE1 GLN A 216     -29.713  -8.399 -22.248  1.00 33.29           O  
ATOM   1738  N   PRO A 217     -28.466  -6.065 -27.155  1.00 25.37           N  
ATOM   1739  CA  PRO A 217     -28.435  -6.357 -28.595  1.00 27.09           C  
ATOM   1740  C   PRO A 217     -29.717  -6.901 -29.225  1.00 28.48           C  
ATOM   1741  O   PRO A 217     -30.144  -6.412 -30.279  1.00 27.06           O  
ATOM   1742  CB  PRO A 217     -27.265  -7.329 -28.719  1.00 26.14           C  
ATOM   1743  CG  PRO A 217     -26.326  -6.814 -27.669  1.00 26.08           C  
ATOM   1744  CD  PRO A 217     -27.262  -6.598 -26.496  1.00 24.75           C  
ATOM   1745  N   ASP A 218     -30.330  -7.898 -28.589  1.00 30.05           N  
ATOM   1746  CA  ASP A 218     -31.555  -8.486 -29.122  1.00 32.27           C  
ATOM   1747  C   ASP A 218     -32.766  -7.560 -29.037  1.00 33.23           C  
ATOM   1748  O   ASP A 218     -33.798  -7.824 -29.656  1.00 34.17           O  
ATOM   1749  CB  ASP A 218     -31.871  -9.815 -28.422  1.00 34.05           C  
ATOM   1750  CG  ASP A 218     -32.080  -9.659 -26.928  1.00 35.94           C  
ATOM   1751  OD1 ASP A 218     -32.811  -8.732 -26.521  1.00 36.28           O  
ATOM   1752  OD2 ASP A 218     -31.524 -10.474 -26.160  1.00 38.17           O1-
ATOM   1753  N   GLY A 219     -32.646  -6.477 -28.279  1.00 33.26           N  
ATOM   1754  CA  GLY A 219     -33.753  -5.543 -28.170  1.00 34.04           C  
ATOM   1755  C   GLY A 219     -34.422  -5.498 -26.810  1.00 34.71           C  
ATOM   1756  O   GLY A 219     -35.172  -4.567 -26.521  1.00 34.92           O  
ATOM   1757  N   LEU A 220     -34.164  -6.498 -25.975  1.00 35.42           N  
ATOM   1758  CA  LEU A 220     -34.750  -6.544 -24.641  1.00 37.47           C  
ATOM   1759  C   LEU A 220     -34.136  -5.453 -23.758  1.00 37.35           C  
ATOM   1760  O   LEU A 220     -32.927  -5.198 -23.806  1.00 36.78           O  
ATOM   1761  CB  LEU A 220     -34.523  -7.920 -24.007  1.00 38.83           C  
ATOM   1762  CG  LEU A 220     -35.079  -9.128 -24.777  1.00 41.13           C  
ATOM   1763  CD1 LEU A 220     -34.728 -10.407 -24.026  1.00 41.32           C  
ATOM   1764  CD2 LEU A 220     -36.591  -9.007 -24.948  1.00 41.55           C  
ATOM   1765  N   PRO A 221     -34.967  -4.783 -22.946  1.00 37.21           N  
ATOM   1766  CA  PRO A 221     -34.468  -3.723 -22.067  1.00 36.92           C  
ATOM   1767  C   PRO A 221     -33.699  -4.268 -20.867  1.00 35.99           C  
ATOM   1768  O   PRO A 221     -33.788  -5.450 -20.550  1.00 35.82           O  
ATOM   1769  CB  PRO A 221     -35.745  -3.000 -21.655  1.00 37.07           C  
ATOM   1770  CG  PRO A 221     -36.721  -4.127 -21.554  1.00 37.14           C  
ATOM   1771  CD  PRO A 221     -36.430  -4.919 -22.822  1.00 36.80           C  
ATOM   1772  N   GLY A 222     -32.926  -3.404 -20.216  1.00 36.16           N  
ATOM   1773  CA  GLY A 222     -32.189  -3.830 -19.040  1.00 35.57           C  
ATOM   1774  C   GLY A 222     -33.188  -3.935 -17.901  1.00 35.02           C  
ATOM   1775  O   GLY A 222     -34.382  -3.720 -18.112  1.00 34.34           O  
ATOM   1776  N   GLY A 223     -32.723  -4.245 -16.696  1.00 34.01           N  
ATOM   1777  CA  GLY A 223     -33.653  -4.364 -15.589  1.00 34.21           C  
ATOM   1778  C   GLY A 223     -33.190  -3.776 -14.269  1.00 33.25           C  
ATOM   1779  O   GLY A 223     -33.760  -4.093 -13.223  1.00 33.45           O  
ATOM   1780  N   PHE A 224     -32.171  -2.921 -14.301  1.00 31.18           N  
ATOM   1781  CA  PHE A 224     -31.667  -2.323 -13.064  1.00 30.40           C  
ATOM   1782  C   PHE A 224     -32.429  -1.064 -12.698  1.00 29.92           C  
ATOM   1783  O   PHE A 224     -32.401  -0.633 -11.544  1.00 30.22           O  
ATOM   1784  CB  PHE A 224     -30.174  -1.992 -13.180  1.00 28.75           C  
ATOM   1785  CG  PHE A 224     -29.559  -1.514 -11.890  1.00 27.43           C  
ATOM   1786  CD1 PHE A 224     -29.313  -0.161 -11.675  1.00 26.66           C  
ATOM   1787  CD2 PHE A 224     -29.246  -2.419 -10.881  1.00 26.79           C  
ATOM   1788  CE1 PHE A 224     -28.766   0.285 -10.470  1.00 25.96           C  
ATOM   1789  CE2 PHE A 224     -28.699  -1.989  -9.675  1.00 26.86           C  
ATOM   1790  CZ  PHE A 224     -28.458  -0.632  -9.467  1.00 26.58           C  
ATOM   1791  N   GLN A 225     -33.112  -0.476 -13.675  1.00 29.36           N  
ATOM   1792  CA  GLN A 225     -33.871   0.744 -13.428  1.00 30.57           C  
ATOM   1793  C   GLN A 225     -34.916   0.560 -12.329  1.00 31.15           C  
ATOM   1794  O   GLN A 225     -35.382   1.539 -11.744  1.00 31.15           O  
ATOM   1795  CB  GLN A 225     -34.539   1.244 -14.720  1.00 30.74           C  
ATOM   1796  CG  GLN A 225     -35.572   0.305 -15.344  1.00 32.36           C  
ATOM   1797  CD  GLN A 225     -34.949  -0.756 -16.240  1.00 32.36           C  
ATOM   1799  NE2 GLN A 225     -35.794  -1.522 -16.929  1.00 32.96           N  
ATOM   1798  OE1 GLN A 225     -33.730  -0.888 -16.311  1.00 31.58           O  
ATOM   1800  N   THR A 226     -35.277  -0.691 -12.044  1.00 32.05           N  
ATOM   1801  CA  THR A 226     -36.257  -0.986 -11.001  1.00 33.15           C  
ATOM   1802  C   THR A 226     -35.604  -0.846  -9.631  1.00 33.94           C  
ATOM   1803  O   THR A 226     -36.289  -0.706  -8.615  1.00 35.37           O  
ATOM   1804  CB  THR A 226     -36.833  -2.418 -11.139  1.00 33.03           C  
ATOM   1806  CG2 THR A 226     -37.423  -2.623 -12.535  1.00 33.58           C  
ATOM   1805  OG1 THR A 226     -35.796  -3.382 -10.923  1.00 34.59           O  
ATOM   1807  N   ARG A 227     -34.274  -0.878  -9.611  1.00 33.04           N  
ATOM   1808  CA  ARG A 227     -33.514  -0.743  -8.373  1.00 32.73           C  
ATOM   1809  C   ARG A 227     -33.084   0.710  -8.156  1.00 31.89           C  
ATOM   1810  O   ARG A 227     -32.500   1.038  -7.122  1.00 32.23           O  
ATOM   1811  CB  ARG A 227     -32.260  -1.627  -8.410  1.00 34.81           C  
ATOM   1812  CG  ARG A 227     -32.506  -3.126  -8.584  1.00 36.64           C  
ATOM   1813  CD  ARG A 227     -33.142  -3.750  -7.355  1.00 39.19           C  
ATOM   1814  NE  ARG A 227     -32.967  -5.201  -7.324  1.00 40.89           N  
ATOM   1815  CZ  ARG A 227     -31.794  -5.812  -7.164  1.00 42.16           C  
ATOM   1816  NH1 ARG A 227     -30.684  -5.101  -7.018  1.00 42.65           N1+
ATOM   1817  NH2 ARG A 227     -31.726  -7.138  -7.155  1.00 42.34           N  
ATOM   1818  N   HIS A 228     -33.354   1.577  -9.131  1.00 29.36           N  
ATOM   1819  CA  HIS A 228     -32.977   2.983  -9.003  1.00 28.22           C  
ATOM   1820  C   HIS A 228     -33.662   3.646  -7.818  1.00 28.02           C  
ATOM   1821  O   HIS A 228     -34.881   3.561  -7.661  1.00 27.55           O  
ATOM   1822  CB  HIS A 228     -33.318   3.762 -10.273  1.00 28.17           C  
ATOM   1823  CG  HIS A 228     -32.441   3.427 -11.439  1.00 27.63           C  
ATOM   1825  CD2 HIS A 228     -31.475   2.490 -11.588  1.00 27.43           C  
ATOM   1824  ND1 HIS A 228     -32.527   4.084 -12.646  1.00 28.27           N  
ATOM   1826  CE1 HIS A 228     -31.652   3.565 -13.490  1.00 29.60           C  
ATOM   1827  NE2 HIS A 228     -31.001   2.596 -12.872  1.00 27.12           N  
ATOM   1828  N   ALA A 229     -32.865   4.318  -6.994  1.00 25.87           N  
ATOM   1829  CA  ALA A 229     -33.379   4.995  -5.818  1.00 25.07           C  
ATOM   1830  C   ALA A 229     -33.610   6.474  -6.082  1.00 24.61           C  
ATOM   1831  O   ALA A 229     -34.603   7.040  -5.629  1.00 24.34           O  
ATOM   1832  CB  ALA A 229     -32.407   4.826  -4.654  1.00 24.90           C  
ATOM   1833  N   VAL A 230     -32.697   7.097  -6.822  1.00 23.61           N  
ATOM   1834  CA  VAL A 230     -32.813   8.521  -7.095  1.00 22.83           C  
ATOM   1835  C   VAL A 230     -32.665   8.933  -8.557  1.00 23.75           C  
ATOM   1836  O   VAL A 230     -33.266   9.920  -8.983  1.00 24.19           O  
ATOM   1837  CB  VAL A 230     -31.785   9.318  -6.257  1.00 22.70           C  
ATOM   1838  CG1 VAL A 230     -32.023   9.070  -4.764  1.00 21.72           C  
ATOM   1839  CG2 VAL A 230     -30.366   8.915  -6.646  1.00 22.03           C  
ATOM   1840  N   TYR A 231     -31.868   8.203  -9.331  1.00 23.28           N  
ATOM   1841  CA  TYR A 231     -31.699   8.577 -10.727  1.00 24.27           C  
ATOM   1842  C   TYR A 231     -33.006   8.530 -11.512  1.00 25.14           C  
ATOM   1843  O   TYR A 231     -33.745   7.545 -11.460  1.00 23.68           O  
ATOM   1844  CB  TYR A 231     -30.680   7.693 -11.449  1.00 23.44           C  
ATOM   1845  CG  TYR A 231     -30.394   8.257 -12.820  1.00 24.14           C  
ATOM   1846  CD1 TYR A 231     -29.468   9.286 -12.988  1.00 24.05           C  
ATOM   1847  CD2 TYR A 231     -31.153   7.865 -13.927  1.00 24.22           C  
ATOM   1848  CE1 TYR A 231     -29.308   9.920 -14.220  1.00 25.00           C  
ATOM   1849  CE2 TYR A 231     -31.007   8.493 -15.159  1.00 25.42           C  
ATOM   1850  CZ  TYR A 231     -30.085   9.522 -15.298  1.00 25.72           C  
ATOM   1851  OH  TYR A 231     -29.958  10.158 -16.511  1.00 27.59           O  
ATOM   1852  N   GLY A 232     -33.271   9.599 -12.255  1.00 26.91           N  
ATOM   1853  CA  GLY A 232     -34.488   9.668 -13.046  1.00 29.61           C  
ATOM   1854  C   GLY A 232     -35.770   9.692 -12.227  1.00 31.62           C  
ATOM   1855  O   GLY A 232     -36.861   9.532 -12.784  1.00 32.87           O  
ATOM   1856  N   ARG A 233     -35.657   9.896 -10.913  1.00 31.81           N  
ATOM   1857  CA  ARG A 233     -36.839   9.925 -10.058  1.00 32.63           C  
ATOM   1858  C   ARG A 233     -37.096  11.278  -9.400  1.00 32.79           C  
ATOM   1859  O   ARG A 233     -37.678  11.339  -8.316  1.00 32.66           O  
ATOM   1860  CB  ARG A 233     -36.736   8.840  -8.980  1.00 32.92           C  
ATOM   1861  CG  ARG A 233     -36.561   7.442  -9.544  1.00 33.86           C  
ATOM   1862  CD  ARG A 233     -36.685   6.374  -8.471  1.00 35.37           C  
ATOM   1863  NE  ARG A 233     -38.017   6.357  -7.871  1.00 36.71           N  
ATOM   1864  CZ  ARG A 233     -38.308   6.841  -6.666  1.00 37.76           C  
ATOM   1865  NH1 ARG A 233     -37.358   7.386  -5.913  1.00 36.64           N1+
ATOM   1866  NH2 ARG A 233     -39.554   6.779  -6.212  1.00 37.35           N  
ATOM   1867  N   GLU A 234     -36.671  12.357 -10.054  1.00 33.51           N  
ATOM   1868  CA  GLU A 234     -36.870  13.704  -9.515  1.00 35.32           C  
ATOM   1869  C   GLU A 234     -38.340  13.944  -9.174  1.00 35.15           C  
ATOM   1870  O   GLU A 234     -39.218  13.780 -10.020  1.00 35.24           O  
ATOM   1871  CB  GLU A 234     -36.414  14.768 -10.523  1.00 36.46           C  
ATOM   1872  CG  GLU A 234     -36.583  16.204 -10.018  1.00 38.15           C  
ATOM   1873  CD  GLU A 234     -36.272  17.255 -11.074  1.00 39.30           C  
ATOM   1874  OE1 GLU A 234     -36.135  18.444 -10.709  1.00 39.54           O  
ATOM   1875  OE2 GLU A 234     -36.170  16.899 -12.267  1.00 40.11           O1-
ATOM   1876  N   GLY A 235     -38.604  14.321  -7.929  1.00 34.55           N  
ATOM   1877  CA  GLY A 235     -39.971  14.579  -7.522  1.00 34.84           C  
ATOM   1878  C   GLY A 235     -40.663  13.389  -6.893  1.00 34.85           C  
ATOM   1879  O   GLY A 235     -41.641  13.560  -6.170  1.00 35.52           O  
ATOM   1880  N   LEU A 236     -40.173  12.184  -7.171  1.00 34.41           N  
ATOM   1881  CA  LEU A 236     -40.761  10.980  -6.596  1.00 33.91           C  
ATOM   1882  C   LEU A 236     -40.220  10.794  -5.173  1.00 33.52           C  
ATOM   1883  O   LEU A 236     -39.205  11.397  -4.799  1.00 31.64           O  
ATOM   1884  CB  LEU A 236     -40.430   9.750  -7.455  1.00 35.49           C  
ATOM   1885  CG  LEU A 236     -40.989   9.637  -8.881  1.00 36.10           C  
ATOM   1886  CD1 LEU A 236     -42.516   9.684  -8.855  1.00 37.36           C  
ATOM   1887  CD2 LEU A 236     -40.436  10.761  -9.741  1.00 37.63           C  
ATOM   1888  N   PRO A 237     -40.891   9.957  -4.364  1.00 33.72           N  
ATOM   1889  CA  PRO A 237     -40.497   9.684  -2.976  1.00 34.21           C  
ATOM   1890  C   PRO A 237     -39.187   8.914  -2.810  1.00 33.88           C  
ATOM   1891  O   PRO A 237     -38.976   7.889  -3.459  1.00 33.68           O  
ATOM   1892  CB  PRO A 237     -41.675   8.865  -2.429  1.00 33.32           C  
ATOM   1893  CG  PRO A 237     -42.816   9.209  -3.336  1.00 35.08           C  
ATOM   1894  CD  PRO A 237     -42.155   9.271  -4.682  1.00 34.18           C  
ATOM   1895  N   CYS A 238     -38.312   9.408  -1.940  1.00 33.25           N  
ATOM   1896  CA  CYS A 238     -37.066   8.704  -1.662  1.00 31.98           C  
ATOM   1897  C   CYS A 238     -37.518   7.341  -1.131  1.00 31.87           C  
ATOM   1898  O   CYS A 238     -38.525   7.246  -0.433  1.00 32.26           O  
ATOM   1899  CB  CYS A 238     -36.261   9.449  -0.591  1.00 31.10           C  
ATOM   1900  SG  CYS A 238     -34.903   8.501   0.141  1.00 28.35           S  
ATOM   1901  N   PRO A 239     -36.793   6.266  -1.459  1.00 31.43           N  
ATOM   1902  CA  PRO A 239     -37.235   4.965  -0.951  1.00 31.50           C  
ATOM   1903  C   PRO A 239     -36.875   4.723   0.515  1.00 31.29           C  
ATOM   1904  O   PRO A 239     -37.299   3.734   1.108  1.00 30.92           O  
ATOM   1905  CB  PRO A 239     -36.546   3.986  -1.893  1.00 30.68           C  
ATOM   1906  CG  PRO A 239     -35.240   4.669  -2.150  1.00 31.54           C  
ATOM   1907  CD  PRO A 239     -35.653   6.113  -2.382  1.00 31.99           C  
ATOM   1908  N   ALA A 240     -36.105   5.632   1.100  1.00 31.11           N  
ATOM   1909  CA  ALA A 240     -35.695   5.473   2.492  1.00 32.50           C  
ATOM   1910  C   ALA A 240     -36.439   6.374   3.480  1.00 32.77           C  
ATOM   1911  O   ALA A 240     -36.759   5.945   4.590  1.00 32.29           O  
ATOM   1912  CB  ALA A 240     -34.186   5.697   2.617  1.00 30.93           C  
ATOM   1913  N   CYS A 241     -36.723   7.613   3.082  1.00 33.65           N  
ATOM   1914  CA  CYS A 241     -37.408   8.547   3.975  1.00 34.29           C  
ATOM   1915  C   CYS A 241     -38.711   9.115   3.423  1.00 35.10           C  
ATOM   1916  O   CYS A 241     -39.379   9.905   4.095  1.00 34.36           O  
ATOM   1917  CB  CYS A 241     -36.480   9.708   4.321  1.00 34.98           C  
ATOM   1918  SG  CYS A 241     -36.276  10.884   2.978  1.00 34.60           S  
ATOM   1919  N   GLY A 242     -39.060   8.734   2.197  1.00 35.11           N  
ATOM   1920  CA  GLY A 242     -40.290   9.213   1.592  1.00 36.08           C  
ATOM   1921  C   GLY A 242     -40.312  10.660   1.124  1.00 36.81           C  
ATOM   1922  O   GLY A 242     -41.311  11.106   0.562  1.00 36.76           O  
ATOM   1923  N   ARG A 243     -39.231  11.400   1.354  1.00 37.66           N  
ATOM   1924  CA  ARG A 243     -39.165  12.795   0.925  1.00 38.87           C  
ATOM   1925  C   ARG A 243     -38.945  12.868  -0.590  1.00 38.69           C  
ATOM   1926  O   ARG A 243     -38.405  11.936  -1.190  1.00 38.92           O  
ATOM   1927  CB  ARG A 243     -38.028  13.523   1.656  1.00 40.58           C  
ATOM   1928  CG  ARG A 243     -37.825  14.963   1.204  1.00 43.31           C  
ATOM   1929  CD  ARG A 243     -36.725  15.687   1.969  1.00 44.88           C  
ATOM   1930  NE  ARG A 243     -36.529  17.036   1.439  1.00 46.57           N  
ATOM   1931  CZ  ARG A 243     -35.677  17.929   1.936  1.00 47.69           C  
ATOM   1932  NH1 ARG A 243     -35.571  19.130   1.377  1.00 47.64           N1+
ATOM   1933  NH2 ARG A 243     -34.935  17.625   2.994  1.00 47.94           N  
ATOM   1934  N   PRO A 244     -39.375  13.972  -1.228  1.00 37.94           N  
ATOM   1935  CA  PRO A 244     -39.218  14.151  -2.680  1.00 37.24           C  
ATOM   1936  C   PRO A 244     -37.768  14.198  -3.171  1.00 36.01           C  
ATOM   1937  O   PRO A 244     -36.981  15.035  -2.729  1.00 35.50           O  
ATOM   1938  CB  PRO A 244     -39.943  15.471  -2.948  1.00 37.59           C  
ATOM   1939  CG  PRO A 244     -41.017  15.482  -1.902  1.00 38.03           C  
ATOM   1940  CD  PRO A 244     -40.273  15.003  -0.672  1.00 38.12           C  
ATOM   1941  N   VAL A 245     -37.423  13.307  -4.097  1.00 35.15           N  
ATOM   1942  CA  VAL A 245     -36.072  13.283  -4.648  1.00 33.99           C  
ATOM   1943  C   VAL A 245     -35.832  14.571  -5.432  1.00 34.97           C  
ATOM   1944  O   VAL A 245     -36.682  14.997  -6.215  1.00 34.63           O  
ATOM   1945  CB  VAL A 245     -35.871  12.081  -5.593  1.00 32.95           C  
ATOM   1946  CG1 VAL A 245     -34.512  12.168  -6.262  1.00 33.52           C  
ATOM   1947  CG2 VAL A 245     -35.997  10.778  -4.816  1.00 32.70           C  
ATOM   1948  N   GLU A 246     -34.679  15.193  -5.218  1.00 35.47           N  
ATOM   1949  CA  GLU A 246     -34.342  16.428  -5.915  1.00 37.58           C  
ATOM   1950  C   GLU A 246     -33.300  16.222  -7.007  1.00 38.71           C  
ATOM   1951  O   GLU A 246     -32.585  15.214  -7.030  1.00 36.76           O  
ATOM   1952  CB  GLU A 246     -33.817  17.472  -4.931  1.00 38.61           C  
ATOM   1953  CG  GLU A 246     -34.826  17.904  -3.892  1.00 40.64           C  
ATOM   1954  CD  GLU A 246     -34.369  19.127  -3.130  1.00 42.08           C  
ATOM   1955  OE1 GLU A 246     -35.048  19.495  -2.148  1.00 43.62           O  
ATOM   1956  OE2 GLU A 246     -33.334  19.721  -3.517  1.00 42.46           O1-
ATOM   1957  N   ARG A 247     -33.212  17.197  -7.905  1.00 39.96           N  
ATOM   1958  CA  ARG A 247     -32.259  17.136  -9.002  1.00 41.54           C  
ATOM   1959  C   ARG A 247     -31.607  18.490  -9.239  1.00 42.56           C  
ATOM   1960  O   ARG A 247     -32.226  19.396  -9.793  1.00 42.35           O  
ATOM   1961  CB  ARG A 247     -32.960  16.661 -10.276  1.00 42.04           C  
ATOM   1962  CG  ARG A 247     -32.089  16.689 -11.525  1.00 43.23           C  
ATOM   1963  CD  ARG A 247     -32.801  16.003 -12.681  1.00 44.78           C  
ATOM   1964  NE  ARG A 247     -32.091  16.150 -13.948  1.00 45.95           N  
ATOM   1965  CZ  ARG A 247     -32.139  17.236 -14.713  1.00 46.37           C  
ATOM   1966  NH1 ARG A 247     -31.456  17.278 -15.848  1.00 46.61           N1+
ATOM   1967  NH2 ARG A 247     -32.880  18.275 -14.352  1.00 46.98           N  
ATOM   1968  N   ARG A 248     -30.360  18.624  -8.801  1.00 43.73           N  
ATOM   1969  CA  ARG A 248     -29.613  19.864  -8.985  1.00 45.94           C  
ATOM   1970  C   ARG A 248     -28.846  19.813 -10.297  1.00 46.47           C  
ATOM   1971  O   ARG A 248     -28.188  18.819 -10.605  1.00 46.37           O  
ATOM   1972  CB  ARG A 248     -28.626  20.081  -7.832  1.00 45.79           C  
ATOM   1973  CG  ARG A 248     -29.269  20.576  -6.552  1.00 47.28           C  
ATOM   1974  CD  ARG A 248     -28.671  21.910  -6.128  1.00 47.22           C  
ATOM   1975  NE  ARG A 248     -27.353  21.770  -5.515  1.00 47.44           N  
ATOM   1976  CZ  ARG A 248     -27.154  21.396  -4.255  1.00 47.41           C  
ATOM   1977  NH1 ARG A 248     -28.189  21.121  -3.471  1.00 47.72           N1+
ATOM   1978  NH2 ARG A 248     -25.922  21.307  -3.774  1.00 47.26           N  
ATOM   1979  N   VAL A 249     -28.936  20.886 -11.073  1.00 47.76           N  
ATOM   1980  CA  VAL A 249     -28.234  20.946 -12.347  1.00 49.16           C  
ATOM   1981  C   VAL A 249     -27.050  21.898 -12.216  1.00 50.58           C  
ATOM   1982  O   VAL A 249     -27.169  22.973 -11.625  1.00 50.46           O  
ATOM   1983  CB  VAL A 249     -29.161  21.445 -13.478  1.00 49.16           C  
ATOM   1984  CG1 VAL A 249     -28.554  21.104 -14.833  1.00 49.28           C  
ATOM   1985  CG2 VAL A 249     -30.538  20.824 -13.338  1.00 49.09           C  
ATOM   1986  N   VAL A 250     -25.906  21.493 -12.759  1.00 52.36           N  
ATOM   1987  CA  VAL A 250     -24.695  22.308 -12.706  1.00 53.48           C  
ATOM   1988  C   VAL A 250     -24.112  22.428 -14.107  1.00 54.05           C  
ATOM   1989  O   VAL A 250     -23.400  21.533 -14.569  1.00 54.94           O  
ATOM   1990  CB  VAL A 250     -23.624  21.675 -11.784  1.00 53.49           C  
ATOM   1991  CG1 VAL A 250     -22.446  22.633 -11.622  1.00 54.38           C  
ATOM   1992  CG2 VAL A 250     -24.231  21.334 -10.430  1.00 53.22           C  
ATOM   1993  N   ALA A 251     -24.414  23.534 -14.781  1.00 54.63           N  
ATOM   1994  CA  ALA A 251     -23.923  23.760 -16.137  1.00 54.81           C  
ATOM   1995  C   ALA A 251     -24.223  22.535 -17.003  1.00 54.71           C  
ATOM   1996  O   ALA A 251     -23.314  21.793 -17.389  1.00 55.22           O  
ATOM   1997  CB  ALA A 251     -22.420  24.033 -16.112  1.00 54.27           C  
ATOM   1998  N   GLY A 252     -25.504  22.328 -17.297  1.00 54.52           N  
ATOM   1999  CA  GLY A 252     -25.904  21.190 -18.106  1.00 53.98           C  
ATOM   2000  C   GLY A 252     -25.417  19.893 -17.491  1.00 53.89           C  
ATOM   2001  O   GLY A 252     -24.681  19.130 -18.122  1.00 54.45           O  
ATOM   2002  N   ARG A 253     -25.821  19.643 -16.251  1.00 52.97           N  
ATOM   2003  CA  ARG A 253     -25.411  18.431 -15.556  1.00 51.71           C  
ATOM   2004  C   ARG A 253     -26.339  18.160 -14.386  1.00 49.36           C  
ATOM   2005  O   ARG A 253     -26.247  18.809 -13.342  1.00 49.40           O  
ATOM   2006  CB  ARG A 253     -23.972  18.570 -15.051  1.00 53.45           C  
ATOM   2007  CG  ARG A 253     -23.247  17.242 -14.874  1.00 55.54           C  
ATOM   2008  CD  ARG A 253     -23.153  16.502 -16.207  1.00 57.04           C  
ATOM   2009  NE  ARG A 253     -22.344  15.287 -16.127  1.00 58.18           N  
ATOM   2010  CZ  ARG A 253     -22.112  14.477 -17.156  1.00 58.44           C  
ATOM   2011  NH1 ARG A 253     -22.629  14.749 -18.348  1.00 58.26           N1+
ATOM   2012  NH2 ARG A 253     -21.364  13.392 -16.996  1.00 58.43           N  
ATOM   2013  N   GLY A 254     -27.236  17.200 -14.570  1.00 46.68           N  
ATOM   2014  CA  GLY A 254     -28.171  16.858 -13.518  1.00 42.97           C  
ATOM   2015  C   GLY A 254     -27.585  15.853 -12.551  1.00 40.12           C  
ATOM   2016  O   GLY A 254     -26.753  15.032 -12.926  1.00 40.21           O  
ATOM   2017  N   THR A 255     -28.021  15.927 -11.300  1.00 37.44           N  
ATOM   2018  CA  THR A 255     -27.562  15.019 -10.257  1.00 34.36           C  
ATOM   2019  C   THR A 255     -28.743  14.761  -9.333  1.00 32.78           C  
ATOM   2020  O   THR A 255     -29.259  15.690  -8.702  1.00 33.33           O  
ATOM   2021  CB  THR A 255     -26.398  15.637  -9.451  1.00 34.38           C  
ATOM   2023  CG2 THR A 255     -26.020  14.746  -8.273  1.00 32.46           C  
ATOM   2022  OG1 THR A 255     -25.258  15.796 -10.305  1.00 33.58           O  
ATOM   2024  N   HIS A 256     -29.183  13.506  -9.271  1.00 30.09           N  
ATOM   2025  CA  HIS A 256     -30.314  13.131  -8.425  1.00 28.88           C  
ATOM   2026  C   HIS A 256     -29.833  12.729  -7.038  1.00 27.47           C  
ATOM   2027  O   HIS A 256     -28.806  12.064  -6.901  1.00 24.83           O  
ATOM   2028  CB  HIS A 256     -31.094  11.970  -9.043  1.00 29.44           C  
ATOM   2029  CG  HIS A 256     -31.607  12.246 -10.421  1.00 29.70           C  
ATOM   2031  CD2 HIS A 256     -32.867  12.433 -10.883  1.00 30.55           C  
ATOM   2030  ND1 HIS A 256     -30.779  12.351 -11.518  1.00 30.02           N  
ATOM   2032  CE1 HIS A 256     -31.505  12.589 -12.596  1.00 30.62           C  
ATOM   2033  NE2 HIS A 256     -32.776  12.644 -12.238  1.00 31.28           N  
ATOM   2034  N   PHE A 257     -30.588  13.122  -6.015  1.00 26.44           N  
ATOM   2035  CA  PHE A 257     -30.215  12.820  -4.638  1.00 26.90           C  
ATOM   2036  C   PHE A 257     -31.340  13.170  -3.669  1.00 27.10           C  
ATOM   2037  O   PHE A 257     -32.249  13.930  -4.009  1.00 24.48           O  
ATOM   2038  CB  PHE A 257     -28.988  13.645  -4.258  1.00 26.85           C  
ATOM   2039  CG  PHE A 257     -29.283  15.111  -4.122  1.00 27.97           C  
ATOM   2040  CD1 PHE A 257     -29.418  15.696  -2.866  1.00 27.67           C  
ATOM   2041  CD2 PHE A 257     -29.484  15.901  -5.255  1.00 28.15           C  
ATOM   2042  CE1 PHE A 257     -29.750  17.050  -2.740  1.00 28.56           C  
ATOM   2043  CE2 PHE A 257     -29.816  17.248  -5.140  1.00 28.09           C  
ATOM   2044  CZ  PHE A 257     -29.950  17.825  -3.879  1.00 27.45           C  
ATOM   2045  N   CYS A 258     -31.273  12.604  -2.465  1.00 27.14           N  
ATOM   2046  CA  CYS A 258     -32.247  12.901  -1.424  1.00 28.46           C  
ATOM   2047  C   CYS A 258     -31.513  13.841  -0.487  1.00 30.12           C  
ATOM   2048  O   CYS A 258     -30.500  13.464   0.117  1.00 28.50           O  
ATOM   2049  CB  CYS A 258     -32.665  11.649  -0.648  1.00 28.82           C  
ATOM   2050  SG  CYS A 258     -33.693  12.029   0.816  1.00 26.85           S  
ATOM   2051  N   PRO A 259     -31.998  15.086  -0.366  1.00 31.24           N  
ATOM   2052  CA  PRO A 259     -31.350  16.064   0.512  1.00 32.60           C  
ATOM   2053  C   PRO A 259     -31.206  15.553   1.943  1.00 33.13           C  
ATOM   2054  O   PRO A 259     -30.122  15.610   2.529  1.00 33.34           O  
ATOM   2055  CB  PRO A 259     -32.271  17.278   0.413  1.00 32.19           C  
ATOM   2056  CG  PRO A 259     -32.827  17.160  -0.988  1.00 32.33           C  
ATOM   2057  CD  PRO A 259     -33.149  15.688  -1.063  1.00 31.76           C  
ATOM   2058  N   THR A 260     -32.296  15.043   2.503  1.00 33.38           N  
ATOM   2059  CA  THR A 260     -32.246  14.546   3.871  1.00 34.66           C  
ATOM   2060  C   THR A 260     -31.313  13.358   4.051  1.00 33.76           C  
ATOM   2061  O   THR A 260     -30.389  13.413   4.854  1.00 34.07           O  
ATOM   2062  CB  THR A 260     -33.637  14.148   4.387  1.00 35.32           C  
ATOM   2064  CG2 THR A 260     -33.542  13.671   5.836  1.00 35.85           C  
ATOM   2063  OG1 THR A 260     -34.508  15.283   4.331  1.00 36.47           O  
ATOM   2065  N   CYS A 261     -31.548  12.287   3.301  1.00 33.46           N  
ATOM   2066  CA  CYS A 261     -30.721  11.089   3.417  1.00 33.02           C  
ATOM   2067  C   CYS A 261     -29.260  11.244   3.009  1.00 33.47           C  
ATOM   2068  O   CYS A 261     -28.415  10.457   3.433  1.00 32.61           O  
ATOM   2069  CB  CYS A 261     -31.340   9.949   2.613  1.00 32.15           C  
ATOM   2070  SG  CYS A 261     -32.870   9.330   3.314  1.00 32.06           S  
ATOM   2071  N   GLN A 262     -28.955  12.249   2.196  1.00 33.73           N  
ATOM   2072  CA  GLN A 262     -27.582  12.436   1.746  1.00 35.63           C  
ATOM   2073  C   GLN A 262     -26.866  13.684   2.268  1.00 37.59           C  
ATOM   2074  O   GLN A 262     -25.999  14.247   1.600  1.00 37.59           O  
ATOM   2075  CB  GLN A 262     -27.542  12.376   0.216  1.00 33.91           C  
ATOM   2076  CG  GLN A 262     -27.853  10.977  -0.311  1.00 31.08           C  
ATOM   2077  CD  GLN A 262     -27.932  10.902  -1.824  1.00 30.74           C  
ATOM   2079  NE2 GLN A 262     -26.805  10.591  -2.455  1.00 28.76           N  
ATOM   2078  OE1 GLN A 262     -28.991  11.123  -2.421  1.00 29.37           O  
ATOM   2080  N   GLY A 263     -27.232  14.102   3.476  1.00 40.09           N  
ATOM   2081  CA  GLY A 263     -26.591  15.243   4.106  1.00 42.40           C  
ATOM   2082  C   GLY A 263     -26.664  16.590   3.417  1.00 44.21           C  
ATOM   2083  O   GLY A 263     -25.701  17.351   3.444  1.00 44.09           O  
ATOM   2084  N   GLU A 264     -27.803  16.890   2.806  1.00 46.53           N  
ATOM   2085  CA  GLU A 264     -28.000  18.165   2.132  1.00 49.11           C  
ATOM   2086  C   GLU A 264     -29.303  18.784   2.633  1.00 51.16           C  
ATOM   2087  O   GLU A 264     -29.589  18.752   3.830  1.00 51.59           O  
ATOM   2088  CB  GLU A 264     -28.060  17.964   0.614  1.00 49.07           C  
ATOM   2089  CG  GLU A 264     -26.719  17.642  -0.045  1.00 48.48           C  
ATOM   2090  CD  GLU A 264     -25.680  18.743   0.143  1.00 48.64           C  
ATOM   2091  OE1 GLU A 264     -25.061  18.803   1.224  1.00 48.68           O  
ATOM   2092  OE2 GLU A 264     -25.487  19.556  -0.787  1.00 48.46           O1-
ATOM   2093  N   GLY A 265     -30.090  19.343   1.721  1.00 53.60           N  
ATOM   2094  CA  GLY A 265     -31.354  19.950   2.106  1.00 56.51           C  
ATOM   2095  C   GLY A 265     -31.194  21.279   2.821  1.00 58.30           C  
ATOM   2096  O   GLY A 265     -30.845  21.305   4.002  1.00 58.64           O  
ATOM   2097  N   PRO A 266     -31.444  22.406   2.128  1.00 59.90           N  
ATOM   2098  CA  PRO A 266     -31.325  23.749   2.711  1.00 60.58           C  
ATOM   2099  C   PRO A 266     -32.489  24.111   3.634  1.00 61.06           C  
ATOM   2100  O   PRO A 266     -32.258  24.227   4.857  1.00 61.37           O  
ATOM   2101  CB  PRO A 266     -31.263  24.649   1.479  1.00 60.56           C  
ATOM   2102  CG  PRO A 266     -32.166  23.935   0.516  1.00 60.39           C  
ATOM   2103  CD  PRO A 266     -31.752  22.484   0.687  1.00 60.06           C  
ATOM   2104  OXT PRO A 266     -33.619  24.268   3.121  1.00 61.66           O1-
TER
ATOM   2106  N   PRO B   1      12.913  -0.364 -64.694  1.00 27.45           N  
ATOM   2107  CA  PRO B   1      12.174  -1.636 -64.513  1.00 25.44           C  
ATOM   2108  C   PRO B   1      10.846  -1.591 -65.255  1.00 25.02           C  
ATOM   2109  O   PRO B   1       9.956  -0.802 -64.925  1.00 25.04           O  
ATOM   2110  CB  PRO B   1      11.950  -1.807 -63.022  1.00 27.45           C  
ATOM   2111  CG  PRO B   1      11.916  -0.373 -62.562  1.00 27.31           C  
ATOM   2112  CD  PRO B   1      12.977   0.358 -63.412  1.00 27.88           C  
ATOM   2113  N   GLU B   2      10.717  -2.444 -66.260  1.00 22.27           N  
ATOM   2114  CA  GLU B   2       9.506  -2.495 -67.055  1.00 21.20           C  
ATOM   2115  C   GLU B   2       8.793  -3.832 -66.850  1.00 19.80           C  
ATOM   2116  O   GLU B   2       9.170  -4.605 -65.966  1.00 19.73           O  
ATOM   2117  CB  GLU B   2       9.881  -2.242 -68.518  1.00 21.18           C  
ATOM   2118  CG  GLU B   2      10.523  -0.859 -68.676  1.00 21.92           C  
ATOM   2119  CD  GLU B   2      11.162  -0.618 -70.024  1.00 21.20           C  
ATOM   2120  OE1 GLU B   2      10.557  -0.990 -71.049  1.00 19.59           O  
ATOM   2121  OE2 GLU B   2      12.267  -0.032 -70.056  1.00 21.45           O1-
ATOM   2122  N   LEU B   3       7.776  -4.115 -67.654  1.00 18.69           N  
ATOM   2123  CA  LEU B   3       7.021  -5.357 -67.490  1.00 19.08           C  
ATOM   2124  C   LEU B   3       7.875  -6.616 -67.362  1.00 18.53           C  
ATOM   2125  O   LEU B   3       7.633  -7.449 -66.487  1.00 19.93           O  
ATOM   2126  CB  LEU B   3       5.999  -5.523 -68.634  1.00 17.46           C  
ATOM   2127  CG  LEU B   3       5.057  -6.742 -68.573  1.00 17.46           C  
ATOM   2128  CD1 LEU B   3       3.785  -6.478 -69.375  1.00 18.98           C  
ATOM   2129  CD2 LEU B   3       5.761  -7.974 -69.127  1.00 17.62           C  
ATOM   2130  N   PRO B   4       8.895  -6.777 -68.217  1.00 17.81           N  
ATOM   2131  CA  PRO B   4       9.689  -8.003 -68.071  1.00 17.18           C  
ATOM   2132  C   PRO B   4      10.432  -8.102 -66.741  1.00 14.69           C  
ATOM   2133  O   PRO B   4      10.489  -9.174 -66.127  1.00 15.27           O  
ATOM   2134  CB  PRO B   4      10.637  -7.944 -69.271  1.00 17.18           C  
ATOM   2135  CG  PRO B   4       9.803  -7.199 -70.303  1.00 18.58           C  
ATOM   2136  CD  PRO B   4       9.258  -6.066 -69.454  1.00 17.19           C  
ATOM   2137  N   GLU B   5      10.999  -6.992 -66.289  1.00 14.81           N  
ATOM   2138  CA  GLU B   5      11.723  -7.013 -65.020  1.00 14.99           C  
ATOM   2139  C   GLU B   5      10.770  -7.238 -63.843  1.00 15.19           C  
ATOM   2140  O   GLU B   5      11.069  -8.023 -62.938  1.00 13.95           O  
ATOM   2141  CB  GLU B   5      12.504  -5.712 -64.815  1.00 15.84           C  
ATOM   2142  CG  GLU B   5      13.658  -5.516 -65.798  1.00 16.93           C  
ATOM   2143  CD  GLU B   5      13.192  -5.294 -67.220  1.00 18.85           C  
ATOM   2144  OE1 GLU B   5      13.839  -5.826 -68.145  1.00 19.49           O  
ATOM   2145  OE2 GLU B   5      12.187  -4.575 -67.408  1.00 19.98           O1-
ATOM   2146  N   VAL B   6       9.627  -6.556 -63.863  1.00 13.87           N  
ATOM   2147  CA  VAL B   6       8.647  -6.679 -62.790  1.00 14.72           C  
ATOM   2148  C   VAL B   6       7.992  -8.068 -62.779  1.00 14.85           C  
ATOM   2149  O   VAL B   6       7.722  -8.626 -61.710  1.00 15.08           O  
ATOM   2150  CB  VAL B   6       7.573  -5.558 -62.910  1.00 15.24           C  
ATOM   2151  CG1 VAL B   6       6.535  -5.670 -61.784  1.00 14.84           C  
ATOM   2152  CG2 VAL B   6       8.266  -4.200 -62.849  1.00 13.92           C  
ATOM   2153  N   GLU B   7       7.747  -8.631 -63.960  1.00 14.03           N  
ATOM   2154  CA  GLU B   7       7.151  -9.959 -64.046  1.00 15.42           C  
ATOM   2155  C   GLU B   7       8.155 -10.979 -63.499  1.00 15.03           C  
ATOM   2156  O   GLU B   7       7.775 -11.932 -62.826  1.00 14.73           O  
ATOM   2157  CB  GLU B   7       6.787 -10.292 -65.494  1.00 16.08           C  
ATOM   2158  CG  GLU B   7       6.207 -11.692 -65.712  1.00 20.72           C  
ATOM   2159  CD  GLU B   7       5.027 -12.017 -64.796  1.00 22.12           C  
ATOM   2160  OE1 GLU B   7       4.192 -11.122 -64.526  1.00 22.20           O  
ATOM   2161  OE2 GLU B   7       4.929 -13.185 -64.358  1.00 22.91           O1-
ATOM   2162  N   THR B   8       9.435 -10.775 -63.790  1.00 13.47           N  
ATOM   2163  CA  THR B   8      10.478 -11.666 -63.287  1.00 12.86           C  
ATOM   2164  C   THR B   8      10.502 -11.569 -61.752  1.00 13.37           C  
ATOM   2165  O   THR B   8      10.636 -12.571 -61.048  1.00 12.44           O  
ATOM   2166  CB  THR B   8      11.874 -11.271 -63.856  1.00 14.20           C  
ATOM   2168  CG2 THR B   8      12.974 -12.169 -63.281  1.00 10.84           C  
ATOM   2167  OG1 THR B   8      11.864 -11.401 -65.286  1.00 13.17           O  
ATOM   2169  N   THR B   9      10.354 -10.355 -61.238  1.00 14.16           N  
ATOM   2170  CA  THR B   9      10.354 -10.141 -59.793  1.00 13.87           C  
ATOM   2171  C   THR B   9       9.158 -10.860 -59.181  1.00 14.36           C  
ATOM   2172  O   THR B   9       9.281 -11.546 -58.169  1.00 13.77           O  
ATOM   2173  CB  THR B   9      10.286  -8.630 -59.459  1.00 14.80           C  
ATOM   2175  CG2 THR B   9      10.182  -8.410 -57.946  1.00 15.22           C  
ATOM   2174  OG1 THR B   9      11.472  -7.989 -59.945  1.00 17.56           O  
ATOM   2176  N   ARG B  10       7.999 -10.712 -59.809  1.00 13.99           N  
ATOM   2177  CA  ARG B  10       6.798 -11.371 -59.320  1.00 16.17           C  
ATOM   2178  C   ARG B  10       7.015 -12.890 -59.227  1.00 15.90           C  
ATOM   2179  O   ARG B  10       6.683 -13.514 -58.220  1.00 17.05           O  
ATOM   2180  CB  ARG B  10       5.617 -11.094 -60.253  1.00 16.38           C  
ATOM   2181  CG  ARG B  10       4.413 -11.988 -59.980  1.00 20.27           C  
ATOM   2182  CD  ARG B  10       3.356 -11.898 -61.072  1.00 21.90           C  
ATOM   2183  NE  ARG B  10       2.373 -12.961 -60.893  1.00 26.54           N  
ATOM   2184  CZ  ARG B  10       2.475 -14.173 -61.430  1.00 28.55           C  
ATOM   2185  NH1 ARG B  10       3.513 -14.483 -62.204  1.00 29.03           N1+
ATOM   2186  NH2 ARG B  10       1.548 -15.085 -61.172  1.00 29.30           N  
ATOM   2187  N   ARG B  11       7.562 -13.474 -60.286  1.00 16.56           N  
ATOM   2188  CA  ARG B  11       7.796 -14.914 -60.324  1.00 18.04           C  
ATOM   2189  C   ARG B  11       8.825 -15.358 -59.294  1.00 18.21           C  
ATOM   2190  O   ARG B  11       8.675 -16.417 -58.689  1.00 17.79           O  
ATOM   2191  CB  ARG B  11       8.232 -15.349 -61.730  1.00 18.93           C  
ATOM   2192  CG  ARG B  11       7.208 -14.986 -62.813  1.00 22.31           C  
ATOM   2193  CD  ARG B  11       7.509 -15.648 -64.161  1.00 22.99           C  
ATOM   2194  NE  ARG B  11       6.522 -15.262 -65.167  1.00 22.88           N  
ATOM   2195  CZ  ARG B  11       6.505 -15.708 -66.420  1.00 24.21           C  
ATOM   2196  NH1 ARG B  11       7.424 -16.565 -66.841  1.00 23.30           N1+
ATOM   2197  NH2 ARG B  11       5.559 -15.301 -67.255  1.00 24.23           N  
ATOM   2198  N   ARG B  12       9.862 -14.546 -59.089  1.00 15.79           N  
ATOM   2199  CA  ARG B  12      10.895 -14.878 -58.119  1.00 15.80           C  
ATOM   2200  C   ARG B  12      10.499 -14.638 -56.668  1.00 16.04           C  
ATOM   2201  O   ARG B  12      11.019 -15.287 -55.764  1.00 14.97           O  
ATOM   2202  CB  ARG B  12      12.183 -14.127 -58.459  1.00 15.63           C  
ATOM   2203  CG  ARG B  12      12.724 -14.561 -59.814  1.00 17.59           C  
ATOM   2204  CD  ARG B  12      14.067 -13.964 -60.142  1.00 17.65           C  
ATOM   2205  NE  ARG B  12      14.498 -14.425 -61.457  1.00 20.08           N  
ATOM   2206  CZ  ARG B  12      15.646 -14.090 -62.031  1.00 18.85           C  
ATOM   2207  NH1 ARG B  12      16.496 -13.287 -61.401  1.00 18.04           N1+
ATOM   2208  NH2 ARG B  12      15.927 -14.542 -63.245  1.00 19.85           N  
ATOM   2209  N   LEU B  13       9.570 -13.716 -56.431  1.00 15.23           N  
ATOM   2210  CA  LEU B  13       9.144 -13.453 -55.066  1.00 15.18           C  
ATOM   2211  C   LEU B  13       8.133 -14.463 -54.543  1.00 15.69           C  
ATOM   2212  O   LEU B  13       8.110 -14.729 -53.342  1.00 15.70           O  
ATOM   2213  CB  LEU B  13       8.518 -12.068 -54.943  1.00 16.14           C  
ATOM   2214  CG  LEU B  13       9.440 -10.860 -54.937  1.00 19.87           C  
ATOM   2215  CD1 LEU B  13       8.597  -9.600 -54.852  1.00 21.44           C  
ATOM   2216  CD2 LEU B  13      10.392 -10.951 -53.752  1.00 20.39           C  
ATOM   2217  N   ARG B  14       7.313 -15.024 -55.434  1.00 15.48           N  
ATOM   2218  CA  ARG B  14       6.271 -15.961 -55.004  1.00 16.33           C  
ATOM   2219  C   ARG B  14       6.780 -17.072 -54.096  1.00 17.32           C  
ATOM   2220  O   ARG B  14       6.261 -17.251 -52.999  1.00 17.45           O  
ATOM   2221  CB  ARG B  14       5.521 -16.542 -56.211  1.00 16.56           C  
ATOM   2222  CG  ARG B  14       4.620 -15.517 -56.901  1.00 17.62           C  
ATOM   2223  CD  ARG B  14       3.876 -16.070 -58.115  1.00 20.62           C  
ATOM   2224  NE  ARG B  14       2.786 -16.975 -57.751  1.00 20.47           N  
ATOM   2225  CZ  ARG B  14       2.857 -18.304 -57.811  1.00 22.67           C  
ATOM   2226  NH1 ARG B  14       3.969 -18.898 -58.225  1.00 20.23           N1+
ATOM   2227  NH2 ARG B  14       1.810 -19.039 -57.452  1.00 21.64           N  
ATOM   2228  N   PRO B  15       7.818 -17.813 -54.524  1.00 18.44           N  
ATOM   2229  CA  PRO B  15       8.361 -18.902 -53.699  1.00 18.98           C  
ATOM   2230  C   PRO B  15       8.848 -18.425 -52.328  1.00 20.10           C  
ATOM   2231  O   PRO B  15       8.823 -19.171 -51.343  1.00 20.85           O  
ATOM   2232  CB  PRO B  15       9.525 -19.437 -54.546  1.00 18.36           C  
ATOM   2233  CG  PRO B  15       9.170 -19.034 -55.950  1.00 19.05           C  
ATOM   2234  CD  PRO B  15       8.581 -17.670 -55.778  1.00 17.79           C  
ATOM   2235  N   LEU B  16       9.293 -17.175 -52.266  1.00 18.24           N  
ATOM   2236  CA  LEU B  16       9.824 -16.616 -51.031  1.00 18.14           C  
ATOM   2237  C   LEU B  16       8.794 -15.971 -50.108  1.00 17.17           C  
ATOM   2238  O   LEU B  16       9.064 -15.762 -48.925  1.00 17.69           O  
ATOM   2239  CB  LEU B  16      10.923 -15.590 -51.368  1.00 18.91           C  
ATOM   2240  CG  LEU B  16      12.285 -16.137 -51.816  1.00 20.35           C  
ATOM   2241  CD1 LEU B  16      12.122 -17.252 -52.811  1.00 23.90           C  
ATOM   2242  CD2 LEU B  16      13.104 -15.016 -52.413  1.00 22.27           C  
ATOM   2243  N   VAL B  17       7.612 -15.666 -50.622  1.00 14.27           N  
ATOM   2244  CA  VAL B  17       6.622 -15.014 -49.778  1.00 14.83           C  
ATOM   2245  C   VAL B  17       5.254 -15.681 -49.638  1.00 13.91           C  
ATOM   2246  O   VAL B  17       4.556 -15.428 -48.675  1.00 13.69           O  
ATOM   2247  CB  VAL B  17       6.374 -13.571 -50.238  1.00 12.32           C  
ATOM   2248  CG1 VAL B  17       7.698 -12.841 -50.369  1.00 14.67           C  
ATOM   2249  CG2 VAL B  17       5.601 -13.568 -51.553  1.00 13.91           C  
ATOM   2250  N   LEU B  18       4.852 -16.505 -50.596  1.00 15.78           N  
ATOM   2251  CA  LEU B  18       3.535 -17.144 -50.497  1.00 16.42           C  
ATOM   2252  C   LEU B  18       3.328 -17.884 -49.182  1.00 16.73           C  
ATOM   2253  O   LEU B  18       4.160 -18.685 -48.771  1.00 17.69           O  
ATOM   2254  CB  LEU B  18       3.312 -18.114 -51.652  1.00 17.09           C  
ATOM   2255  CG  LEU B  18       3.034 -17.472 -53.011  1.00 20.62           C  
ATOM   2256  CD1 LEU B  18       2.744 -18.555 -54.025  1.00 22.62           C  
ATOM   2257  CD2 LEU B  18       1.860 -16.523 -52.911  1.00 22.56           C  
ATOM   2258  N   GLY B  19       2.214 -17.602 -48.521  1.00 16.74           N  
ATOM   2259  CA  GLY B  19       1.913 -18.270 -47.270  1.00 16.83           C  
ATOM   2260  C   GLY B  19       2.437 -17.583 -46.022  1.00 17.06           C  
ATOM   2261  O   GLY B  19       1.974 -17.880 -44.928  1.00 16.64           O  
ATOM   2262  N   GLN B  20       3.377 -16.651 -46.175  1.00 16.53           N  
ATOM   2263  CA  GLN B  20       3.942 -15.958 -45.018  1.00 16.82           C  
ATOM   2264  C   GLN B  20       3.070 -14.825 -44.529  1.00 15.41           C  
ATOM   2265  O   GLN B  20       2.403 -14.154 -45.312  1.00 14.78           O  
ATOM   2266  CB  GLN B  20       5.316 -15.359 -45.351  1.00 19.97           C  
ATOM   2267  CG  GLN B  20       6.253 -16.285 -46.086  1.00 23.23           C  
ATOM   2268  CD  GLN B  20       7.644 -16.282 -45.502  1.00 25.03           C  
ATOM   2270  NE2 GLN B  20       7.778 -15.773 -44.282  1.00 23.16           N  
ATOM   2269  OE1 GLN B  20       8.593 -16.746 -46.138  1.00 29.75           O  
ATOM   2271  N   THR B  21       3.094 -14.593 -43.227  1.00 14.77           N  
ATOM   2272  CA  THR B  21       2.334 -13.489 -42.678  1.00 16.34           C  
ATOM   2273  C   THR B  21       3.173 -12.225 -42.857  1.00 16.05           C  
ATOM   2274  O   THR B  21       4.375 -12.211 -42.565  1.00 14.05           O  
ATOM   2275  CB  THR B  21       2.057 -13.675 -41.178  1.00 18.47           C  
ATOM   2277  CG2 THR B  21       1.361 -12.425 -40.594  1.00 18.22           C  
ATOM   2276  OG1 THR B  21       1.220 -14.822 -40.987  1.00 21.77           O  
ATOM   2278  N   LEU B  22       2.537 -11.180 -43.372  1.00 15.38           N  
ATOM   2279  CA  LEU B  22       3.189  -9.895 -43.532  1.00 15.04           C  
ATOM   2280  C   LEU B  22       2.939  -9.257 -42.174  1.00 15.52           C  
ATOM   2281  O   LEU B  22       1.847  -8.758 -41.912  1.00 17.25           O  
ATOM   2282  CB  LEU B  22       2.520  -9.081 -44.648  1.00 15.42           C  
ATOM   2283  CG  LEU B  22       2.908  -7.598 -44.788  1.00 13.31           C  
ATOM   2284  CD1 LEU B  22       4.412  -7.453 -44.995  1.00 12.55           C  
ATOM   2285  CD2 LEU B  22       2.138  -6.980 -45.969  1.00 14.14           C  
ATOM   2286  N   ARG B  23       3.943  -9.311 -41.304  1.00 15.79           N  
ATOM   2287  CA  ARG B  23       3.845  -8.783 -39.947  1.00 18.04           C  
ATOM   2288  C   ARG B  23       3.733  -7.268 -39.883  1.00 18.03           C  
ATOM   2289  O   ARG B  23       2.896  -6.727 -39.164  1.00 17.00           O  
ATOM   2290  CB  ARG B  23       5.059  -9.231 -39.129  1.00 21.86           C  
ATOM   2291  CG  ARG B  23       5.025 -10.683 -38.661  1.00 27.59           C  
ATOM   2292  CD  ARG B  23       4.241 -10.824 -37.359  1.00 33.93           C  
ATOM   2293  NE  ARG B  23       2.794 -10.756 -37.569  1.00 39.08           N  
ATOM   2294  CZ  ARG B  23       1.898 -10.602 -36.599  1.00 40.29           C  
ATOM   2295  NH1 ARG B  23       2.294 -10.489 -35.335  1.00 41.93           N1+
ATOM   2296  NH2 ARG B  23       0.604 -10.571 -36.890  1.00 41.76           N  
ATOM   2297  N   GLN B  24       4.613  -6.586 -40.605  1.00 16.71           N  
ATOM   2298  CA  GLN B  24       4.573  -5.134 -40.639  1.00 17.29           C  
ATOM   2299  C   GLN B  24       5.204  -4.574 -41.888  1.00 15.32           C  
ATOM   2300  O   GLN B  24       6.015  -5.226 -42.565  1.00 14.41           O  
ATOM   2301  CB  GLN B  24       5.245  -4.506 -39.400  1.00 19.20           C  
ATOM   2302  CG  GLN B  24       6.225  -5.369 -38.644  1.00 23.07           C  
ATOM   2303  CD  GLN B  24       6.773  -4.692 -37.383  1.00 25.20           C  
ATOM   2305  NE2 GLN B  24       6.326  -3.475 -37.116  1.00 25.37           N  
ATOM   2304  OE1 GLN B  24       7.590  -5.265 -36.667  1.00 27.56           O  
ATOM   2306  N   VAL B  25       4.781  -3.359 -42.203  1.00 12.89           N  
ATOM   2307  CA  VAL B  25       5.302  -2.627 -43.334  1.00 14.35           C  
ATOM   2308  C   VAL B  25       5.877  -1.423 -42.605  1.00 14.44           C  
ATOM   2309  O   VAL B  25       5.150  -0.527 -42.180  1.00 12.98           O  
ATOM   2310  CB  VAL B  25       4.185  -2.200 -44.292  1.00 13.20           C  
ATOM   2311  CG1 VAL B  25       4.768  -1.382 -45.441  1.00 11.30           C  
ATOM   2312  CG2 VAL B  25       3.466  -3.443 -44.817  1.00 12.37           C  
ATOM   2313  N   VAL B  26       7.186  -1.462 -42.416  1.00 14.84           N  
ATOM   2314  CA  VAL B  26       7.890  -0.428 -41.696  1.00 13.96           C  
ATOM   2315  C   VAL B  26       8.386   0.681 -42.607  1.00 13.14           C  
ATOM   2316  O   VAL B  26       9.054   0.428 -43.599  1.00 14.03           O  
ATOM   2317  CB  VAL B  26       9.093  -1.027 -40.933  1.00 14.25           C  
ATOM   2318  CG1 VAL B  26       9.789   0.059 -40.111  1.00 14.78           C  
ATOM   2319  CG2 VAL B  26       8.613  -2.172 -40.026  1.00 15.29           C  
ATOM   2320  N   HIS B  27       8.060   1.920 -42.256  1.00 12.30           N  
ATOM   2321  CA  HIS B  27       8.512   3.054 -43.046  1.00 11.48           C  
ATOM   2322  C   HIS B  27       8.289   4.334 -42.249  1.00 13.36           C  
ATOM   2323  O   HIS B  27       7.743   4.310 -41.147  1.00 12.97           O  
ATOM   2324  CB  HIS B  27       7.763   3.139 -44.384  1.00 10.41           C  
ATOM   2325  CG  HIS B  27       6.343   3.592 -44.246  1.00 12.70           C  
ATOM   2327  CD2 HIS B  27       5.818   4.833 -44.102  1.00 10.30           C  
ATOM   2326  ND1 HIS B  27       5.288   2.711 -44.126  1.00 12.66           N  
ATOM   2328  CE1 HIS B  27       4.175   3.391 -43.905  1.00 12.34           C  
ATOM   2329  NE2 HIS B  27       4.469   4.681 -43.884  1.00 14.77           N  
ATOM   2330  N   ARG B  28       8.715   5.453 -42.815  1.00 15.14           N  
ATOM   2331  CA  ARG B  28       8.554   6.729 -42.142  1.00 18.07           C  
ATOM   2332  C   ARG B  28       8.158   7.774 -43.189  1.00 18.48           C  
ATOM   2333  O   ARG B  28       8.610   8.919 -43.141  1.00 18.89           O  
ATOM   2334  CB  ARG B  28       9.881   7.090 -41.453  1.00 22.06           C  
ATOM   2335  CG  ARG B  28       9.826   8.243 -40.485  1.00 26.08           C  
ATOM   2336  CD  ARG B  28      10.952   8.138 -39.457  1.00 27.96           C  
ATOM   2337  NE  ARG B  28      12.275   7.948 -40.049  1.00 29.03           N  
ATOM   2338  CZ  ARG B  28      12.935   8.874 -40.735  1.00 29.24           C  
ATOM   2339  NH1 ARG B  28      12.402  10.069 -40.925  1.00 31.01           N1+
ATOM   2340  NH2 ARG B  28      14.129   8.605 -41.231  1.00 30.67           N  
ATOM   2341  N   ASP B  29       7.294   7.371 -44.124  1.00 17.19           N  
ATOM   2342  CA  ASP B  29       6.858   8.258 -45.202  1.00 16.79           C  
ATOM   2343  C   ASP B  29       5.419   7.977 -45.640  1.00 16.35           C  
ATOM   2344  O   ASP B  29       5.182   7.416 -46.706  1.00 15.66           O  
ATOM   2345  CB  ASP B  29       7.793   8.100 -46.402  1.00 18.85           C  
ATOM   2346  CG  ASP B  29       7.625   9.207 -47.426  1.00 19.86           C  
ATOM   2347  OD1 ASP B  29       6.584   9.896 -47.415  1.00 19.83           O  
ATOM   2348  OD2 ASP B  29       8.533   9.379 -48.253  1.00 19.27           O1-
ATOM   2349  N   PRO B  30       4.439   8.385 -44.826  1.00 16.30           N  
ATOM   2350  CA  PRO B  30       3.023   8.166 -45.144  1.00 16.19           C  
ATOM   2351  C   PRO B  30       2.544   8.857 -46.425  1.00 15.57           C  
ATOM   2352  O   PRO B  30       1.441   8.603 -46.901  1.00 17.60           O  
ATOM   2353  CB  PRO B  30       2.308   8.655 -43.885  1.00 15.77           C  
ATOM   2354  CG  PRO B  30       3.225   9.730 -43.366  1.00 16.28           C  
ATOM   2355  CD  PRO B  30       4.595   9.114 -43.552  1.00 16.81           C  
ATOM   2356  N   ALA B  31       3.373   9.731 -46.983  1.00 13.97           N  
ATOM   2357  CA  ALA B  31       3.021  10.407 -48.216  1.00 13.92           C  
ATOM   2358  C   ALA B  31       3.277   9.489 -49.422  1.00 16.24           C  
ATOM   2359  O   ALA B  31       2.552   9.543 -50.416  1.00 17.26           O  
ATOM   2360  CB  ALA B  31       3.843  11.687 -48.365  1.00 14.22           C  
ATOM   2361  N   ARG B  32       4.327   8.669 -49.344  1.00 15.86           N  
ATOM   2362  CA  ARG B  32       4.672   7.765 -50.445  1.00 15.94           C  
ATOM   2363  C   ARG B  32       4.162   6.346 -50.187  1.00 17.28           C  
ATOM   2364  O   ARG B  32       3.862   5.592 -51.120  1.00 16.02           O  
ATOM   2365  CB  ARG B  32       6.195   7.742 -50.649  1.00 18.03           C  
ATOM   2366  CG  ARG B  32       6.789   9.088 -51.133  1.00 20.61           C  
ATOM   2367  CD  ARG B  32       8.294   9.012 -51.416  1.00 22.94           C  
ATOM   2368  NE  ARG B  32       8.859  10.305 -51.839  1.00 24.72           N  
ATOM   2369  CZ  ARG B  32       9.293  11.264 -51.015  1.00 25.15           C  
ATOM   2370  NH1 ARG B  32       9.244  11.102 -49.705  1.00 25.55           N1+
ATOM   2371  NH2 ARG B  32       9.781  12.399 -51.501  1.00 25.98           N  
ATOM   2372  N   TYR B  33       4.071   5.985 -48.916  1.00 16.00           N  
ATOM   2373  CA  TYR B  33       3.604   4.653 -48.543  1.00 16.94           C  
ATOM   2374  C   TYR B  33       2.294   4.877 -47.803  1.00 17.13           C  
ATOM   2375  O   TYR B  33       2.259   5.115 -46.598  1.00 17.36           O  
ATOM   2376  CB  TYR B  33       4.669   3.988 -47.682  1.00 15.31           C  
ATOM   2377  CG  TYR B  33       6.037   4.090 -48.322  1.00 15.69           C  
ATOM   2378  CD1 TYR B  33       6.238   3.688 -49.642  1.00 16.02           C  
ATOM   2379  CD2 TYR B  33       7.133   4.571 -47.609  1.00 16.88           C  
ATOM   2380  CE1 TYR B  33       7.491   3.757 -50.233  1.00 18.15           C  
ATOM   2381  CE2 TYR B  33       8.393   4.642 -48.190  1.00 17.37           C  
ATOM   2382  CZ  TYR B  33       8.566   4.229 -49.504  1.00 19.15           C  
ATOM   2383  OH  TYR B  33       9.819   4.250 -50.077  1.00 20.79           O  
ATOM   2384  N   ARG B  34       1.216   4.799 -48.577  1.00 17.82           N  
ATOM   2385  CA  ARG B  34      -0.138   5.067 -48.124  1.00 19.06           C  
ATOM   2386  C   ARG B  34      -0.943   3.909 -47.572  1.00 18.87           C  
ATOM   2387  O   ARG B  34      -1.075   2.871 -48.220  1.00 17.62           O  
ATOM   2388  CB  ARG B  34      -0.920   5.677 -49.288  1.00 21.37           C  
ATOM   2389  CG  ARG B  34      -0.248   6.883 -49.924  1.00 27.59           C  
ATOM   2390  CD  ARG B  34      -0.603   8.154 -49.178  1.00 31.83           C  
ATOM   2391  NE  ARG B  34      -2.049   8.372 -49.150  1.00 35.92           N  
ATOM   2392  CZ  ARG B  34      -2.749   8.601 -48.042  1.00 37.47           C  
ATOM   2393  NH1 ARG B  34      -2.137   8.640 -46.863  1.00 38.99           N1+
ATOM   2394  NH2 ARG B  34      -4.060   8.800 -48.111  1.00 38.80           N  
ATOM   2395  N   ASN B  35      -1.508   4.128 -46.387  1.00 17.58           N  
ATOM   2396  CA  ASN B  35      -2.355   3.155 -45.697  1.00 19.52           C  
ATOM   2397  C   ASN B  35      -1.758   1.764 -45.607  1.00 19.53           C  
ATOM   2398  O   ASN B  35      -2.471   0.768 -45.738  1.00 19.67           O  
ATOM   2399  CB  ASN B  35      -3.714   3.067 -46.394  1.00 19.99           C  
ATOM   2400  CG  ASN B  35      -4.408   4.399 -46.467  1.00 21.86           C  
ATOM   2402  ND2 ASN B  35      -4.707   4.844 -47.679  1.00 21.95           N  
ATOM   2401  OD1 ASN B  35      -4.672   5.027 -45.445  1.00 24.67           O  
ATOM   2403  N   THR B  36      -0.459   1.681 -45.363  1.00 18.80           N  
ATOM   2404  CA  THR B  36       0.172   0.376 -45.284  1.00 18.67           C  
ATOM   2405  C   THR B  36      -0.295  -0.430 -44.073  1.00 18.39           C  
ATOM   2406  O   THR B  36      -0.240  -1.653 -44.093  1.00 16.18           O  
ATOM   2407  CB  THR B  36       1.704   0.507 -45.263  1.00 18.57           C  
ATOM   2409  CG2 THR B  36       2.202   1.169 -46.552  1.00 17.00           C  
ATOM   2408  OG1 THR B  36       2.096   1.303 -44.144  1.00 17.24           O  
ATOM   2410  N   ALA B  37      -0.771   0.250 -43.030  1.00 18.34           N  
ATOM   2411  CA  ALA B  37      -1.231  -0.442 -41.825  1.00 18.22           C  
ATOM   2412  C   ALA B  37      -2.335  -1.424 -42.172  1.00 18.33           C  
ATOM   2413  O   ALA B  37      -2.543  -2.422 -41.480  1.00 17.54           O  
ATOM   2414  CB  ALA B  37      -1.740   0.566 -40.787  1.00 18.20           C  
ATOM   2415  N   LEU B  38      -3.034  -1.142 -43.263  1.00 17.47           N  
ATOM   2416  CA  LEU B  38      -4.122  -1.991 -43.696  1.00 18.49           C  
ATOM   2417  C   LEU B  38      -3.624  -3.391 -44.061  1.00 17.58           C  
ATOM   2418  O   LEU B  38      -4.322  -4.382 -43.873  1.00 16.83           O  
ATOM   2419  CB  LEU B  38      -4.811  -1.337 -44.901  1.00 20.27           C  
ATOM   2420  CG  LEU B  38      -5.957  -2.114 -45.544  1.00 22.22           C  
ATOM   2421  CD1 LEU B  38      -7.004  -2.468 -44.501  1.00 22.14           C  
ATOM   2422  CD2 LEU B  38      -6.562  -1.264 -46.654  1.00 25.31           C  
ATOM   2423  N   ALA B  39      -2.404  -3.464 -44.571  1.00 17.37           N  
ATOM   2424  CA  ALA B  39      -1.822  -4.733 -44.998  1.00 17.39           C  
ATOM   2425  C   ALA B  39      -1.193  -5.565 -43.890  1.00 16.73           C  
ATOM   2426  O   ALA B  39      -0.975  -6.762 -44.067  1.00 18.97           O  
ATOM   2427  CB  ALA B  39      -0.777  -4.472 -46.082  1.00 16.95           C  
ATOM   2428  N   GLU B  40      -0.915  -4.945 -42.747  1.00 16.27           N  
ATOM   2429  CA  GLU B  40      -0.247  -5.643 -41.660  1.00 15.85           C  
ATOM   2430  C   GLU B  40      -1.066  -6.712 -40.953  1.00 17.03           C  
ATOM   2431  O   GLU B  40      -2.285  -6.591 -40.797  1.00 16.05           O  
ATOM   2432  CB  GLU B  40       0.299  -4.628 -40.645  1.00 16.09           C  
ATOM   2433  CG  GLU B  40       1.354  -3.684 -41.245  1.00 17.90           C  
ATOM   2434  CD  GLU B  40       1.894  -2.660 -40.245  1.00 21.67           C  
ATOM   2435  OE1 GLU B  40       3.128  -2.417 -40.229  1.00 18.73           O  
ATOM   2436  OE2 GLU B  40       1.087  -2.090 -39.480  1.00 22.54           O1-
ATOM   2437  N   GLY B  41      -0.368  -7.764 -40.533  1.00 15.66           N  
ATOM   2438  CA  GLY B  41      -1.005  -8.867 -39.844  1.00 15.40           C  
ATOM   2439  C   GLY B  41      -1.859  -9.726 -40.755  1.00 16.94           C  
ATOM   2440  O   GLY B  41      -2.861 -10.278 -40.309  1.00 17.81           O  
ATOM   2441  N   ARG B  42      -1.463  -9.847 -42.023  1.00 15.68           N  
ATOM   2442  CA  ARG B  42      -2.209 -10.647 -43.000  1.00 15.59           C  
ATOM   2443  C   ARG B  42      -1.287 -11.600 -43.762  1.00 16.47           C  
ATOM   2444  O   ARG B  42      -0.146 -11.264 -44.088  1.00 14.70           O  
ATOM   2445  CB  ARG B  42      -2.917  -9.733 -44.012  1.00 14.42           C  
ATOM   2446  CG  ARG B  42      -3.981  -8.795 -43.412  1.00 14.92           C  
ATOM   2447  CD  ARG B  42      -4.556  -7.872 -44.496  1.00 14.42           C  
ATOM   2448  NE  ARG B  42      -5.418  -6.812 -43.964  1.00 14.17           N  
ATOM   2449  CZ  ARG B  42      -6.652  -6.988 -43.500  1.00 17.71           C  
ATOM   2450  NH1 ARG B  42      -7.203  -8.196 -43.492  1.00 17.60           N1+
ATOM   2451  NH2 ARG B  42      -7.343  -5.946 -43.039  1.00 16.59           N  
ATOM   2452  N   ARG B  43      -1.796 -12.790 -44.051  1.00 15.81           N  
ATOM   2453  CA  ARG B  43      -1.032 -13.793 -44.780  1.00 16.37           C  
ATOM   2454  C   ARG B  43      -1.006 -13.453 -46.271  1.00 14.81           C  
ATOM   2455  O   ARG B  43      -2.018 -13.039 -46.837  1.00 13.29           O  
ATOM   2456  CB  ARG B  43      -1.671 -15.168 -44.564  1.00 17.77           C  
ATOM   2457  CG  ARG B  43      -0.856 -16.327 -45.087  1.00 24.68           C  
ATOM   2458  CD  ARG B  43      -1.484 -17.647 -44.660  1.00 28.36           C  
ATOM   2459  NE  ARG B  43      -1.741 -17.704 -43.220  1.00 31.42           N  
ATOM   2460  CZ  ARG B  43      -0.800 -17.673 -42.281  1.00 32.58           C  
ATOM   2461  NH1 ARG B  43      -1.142 -17.734 -41.003  1.00 33.46           N1+
ATOM   2462  NH2 ARG B  43       0.482 -17.580 -42.613  1.00 35.42           N  
ATOM   2463  N   ILE B  44       0.151 -13.616 -46.906  1.00 14.13           N  
ATOM   2464  CA  ILE B  44       0.266 -13.328 -48.333  1.00 14.25           C  
ATOM   2465  C   ILE B  44      -0.247 -14.541 -49.120  1.00 15.63           C  
ATOM   2466  O   ILE B  44       0.297 -15.637 -49.009  1.00 15.95           O  
ATOM   2467  CB  ILE B  44       1.731 -13.031 -48.728  1.00 13.84           C  
ATOM   2468  CG1 ILE B  44       2.233 -11.798 -47.965  1.00 14.55           C  
ATOM   2469  CG2 ILE B  44       1.819 -12.764 -50.215  1.00 14.28           C  
ATOM   2470  CD1 ILE B  44       3.734 -11.589 -48.075  1.00 16.05           C  
ATOM   2471  N   LEU B  45      -1.287 -14.330 -49.919  1.00 15.24           N  
ATOM   2472  CA  LEU B  45      -1.892 -15.409 -50.693  1.00 16.93           C  
ATOM   2473  C   LEU B  45      -1.411 -15.518 -52.133  1.00 16.40           C  
ATOM   2474  O   LEU B  45      -1.472 -16.590 -52.728  1.00 16.45           O  
ATOM   2475  CB  LEU B  45      -3.415 -15.260 -50.678  1.00 17.26           C  
ATOM   2476  CG  LEU B  45      -4.051 -15.141 -49.288  1.00 18.15           C  
ATOM   2477  CD1 LEU B  45      -5.567 -15.099 -49.405  1.00 18.50           C  
ATOM   2478  CD2 LEU B  45      -3.617 -16.316 -48.442  1.00 19.37           C  
ATOM   2479  N   GLU B  46      -0.964 -14.404 -52.698  1.00 15.24           N  
ATOM   2480  CA  GLU B  46      -0.462 -14.384 -54.063  1.00 16.50           C  
ATOM   2481  C   GLU B  46       0.255 -13.080 -54.364  1.00 15.55           C  
ATOM   2482  O   GLU B  46       0.161 -12.114 -53.610  1.00 14.22           O  
ATOM   2483  CB  GLU B  46      -1.598 -14.554 -55.077  1.00 20.09           C  
ATOM   2484  CG  GLU B  46      -1.730 -15.964 -55.644  1.00 24.26           C  
ATOM   2485  CD  GLU B  46      -0.532 -16.398 -56.483  1.00 25.61           C  
ATOM   2486  OE1 GLU B  46       0.438 -15.612 -56.643  1.00 24.50           O  
ATOM   2487  OE2 GLU B  46      -0.568 -17.541 -56.991  1.00 27.90           O1-
ATOM   2488  N   VAL B  47       0.995 -13.088 -55.463  1.00 15.97           N  
ATOM   2489  CA  VAL B  47       1.705 -11.909 -55.933  1.00 14.48           C  
ATOM   2490  C   VAL B  47       1.313 -11.759 -57.391  1.00 15.21           C  
ATOM   2491  O   VAL B  47       1.623 -12.620 -58.220  1.00 14.97           O  
ATOM   2492  CB  VAL B  47       3.230 -12.069 -55.835  1.00 14.26           C  
ATOM   2493  CG1 VAL B  47       3.916 -10.797 -56.342  1.00 14.11           C  
ATOM   2494  CG2 VAL B  47       3.627 -12.327 -54.389  1.00 13.45           C  
ATOM   2495  N   ASP B  48       0.589 -10.690 -57.699  1.00 15.73           N  
ATOM   2496  CA  ASP B  48       0.172 -10.446 -59.067  1.00 16.88           C  
ATOM   2497  C   ASP B  48       0.922  -9.239 -59.609  1.00 16.67           C  
ATOM   2498  O   ASP B  48       1.691  -8.595 -58.904  1.00 13.70           O  
ATOM   2499  CB  ASP B  48      -1.335 -10.193 -59.149  1.00 20.78           C  
ATOM   2500  CG  ASP B  48      -2.155 -11.408 -58.732  1.00 26.09           C  
ATOM   2501  OD1 ASP B  48      -1.860 -12.524 -59.215  1.00 28.88           O  
ATOM   2502  OD2 ASP B  48      -3.104 -11.246 -57.930  1.00 30.63           O1-
ATOM   2503  N   ARG B  49       0.710  -8.956 -60.881  1.00 17.22           N  
ATOM   2504  CA  ARG B  49       1.350  -7.826 -61.513  1.00 18.17           C  
ATOM   2505  C   ARG B  49       0.362  -7.230 -62.489  1.00 19.12           C  
ATOM   2506  O   ARG B  49      -0.397  -7.943 -63.132  1.00 19.24           O  
ATOM   2507  CB  ARG B  49       2.600  -8.259 -62.277  1.00 18.48           C  
ATOM   2508  CG  ARG B  49       3.285  -7.109 -63.045  1.00 18.31           C  
ATOM   2509  CD  ARG B  49       4.315  -7.632 -64.027  1.00 17.15           C  
ATOM   2510  NE  ARG B  49       3.690  -8.499 -65.016  1.00 19.07           N  
ATOM   2511  CZ  ARG B  49       2.817  -8.087 -65.932  1.00 20.82           C  
ATOM   2512  NH1 ARG B  49       2.295  -8.955 -66.784  1.00 20.72           N1+
ATOM   2513  NH2 ARG B  49       2.478  -6.806 -66.008  1.00 20.46           N  
ATOM   2514  N   ARG B  50       0.360  -5.911 -62.567  1.00 19.04           N  
ATOM   2515  CA  ARG B  50      -0.484  -5.208 -63.506  1.00 19.64           C  
ATOM   2516  C   ARG B  50       0.469  -4.112 -63.977  1.00 18.71           C  
ATOM   2517  O   ARG B  50       0.927  -3.315 -63.172  1.00 17.78           O  
ATOM   2518  CB  ARG B  50      -1.699  -4.613 -62.795  1.00 20.91           C  
ATOM   2519  CG  ARG B  50      -2.691  -3.958 -63.729  1.00 24.39           C  
ATOM   2520  CD  ARG B  50      -3.470  -4.975 -64.559  1.00 25.64           C  
ATOM   2521  NE  ARG B  50      -4.464  -4.296 -65.385  1.00 26.27           N  
ATOM   2522  CZ  ARG B  50      -4.220  -3.780 -66.586  1.00 27.24           C  
ATOM   2523  NH1 ARG B  50      -3.005  -3.876 -67.119  1.00 26.80           N1+
ATOM   2524  NH2 ARG B  50      -5.189  -3.155 -67.253  1.00 26.13           N  
ATOM   2525  N   GLY B  51       0.789  -4.093 -65.266  1.00 18.70           N  
ATOM   2526  CA  GLY B  51       1.719  -3.095 -65.763  1.00 20.24           C  
ATOM   2527  C   GLY B  51       3.044  -3.266 -65.046  1.00 20.48           C  
ATOM   2528  O   GLY B  51       3.625  -4.353 -65.050  1.00 21.05           O  
ATOM   2529  N   LYS B  52       3.510  -2.197 -64.411  1.00 20.69           N  
ATOM   2530  CA  LYS B  52       4.759  -2.219 -63.669  1.00 21.98           C  
ATOM   2531  C   LYS B  52       4.488  -2.307 -62.176  1.00 21.17           C  
ATOM   2532  O   LYS B  52       5.415  -2.276 -61.368  1.00 24.00           O  
ATOM   2533  CB  LYS B  52       5.567  -0.955 -63.970  1.00 21.23           C  
ATOM   2534  CG  LYS B  52       5.881  -0.799 -65.444  1.00 23.85           C  
ATOM   2535  CD  LYS B  52       6.569   0.519 -65.757  1.00 23.09           C  
ATOM   2536  CE  LYS B  52       6.610   0.722 -67.262  1.00 25.13           C  
ATOM   2537  NZ  LYS B  52       7.244   2.007 -67.663  1.00 27.32           N1+
ATOM   2538  N   PHE B  53       3.216  -2.402 -61.805  1.00 20.66           N  
ATOM   2539  CA  PHE B  53       2.857  -2.499 -60.394  1.00 19.48           C  
ATOM   2540  C   PHE B  53       2.858  -3.938 -59.929  1.00 19.47           C  
ATOM   2541  O   PHE B  53       2.429  -4.832 -60.652  1.00 18.88           O  
ATOM   2542  CB  PHE B  53       1.455  -1.959 -60.119  1.00 17.75           C  
ATOM   2543  CG  PHE B  53       1.288  -0.504 -60.414  1.00 20.16           C  
ATOM   2544  CD1 PHE B  53       1.139  -0.060 -61.722  1.00 19.41           C  
ATOM   2545  CD2 PHE B  53       1.245   0.423 -59.376  1.00 18.52           C  
ATOM   2546  CE1 PHE B  53       0.945   1.293 -61.992  1.00 20.08           C  
ATOM   2547  CE2 PHE B  53       1.054   1.767 -59.638  1.00 19.49           C  
ATOM   2548  CZ  PHE B  53       0.903   2.202 -60.947  1.00 17.78           C  
ATOM   2549  N   LEU B  54       3.321  -4.130 -58.703  1.00 19.53           N  
ATOM   2550  CA  LEU B  54       3.362  -5.428 -58.063  1.00 21.68           C  
ATOM   2551  C   LEU B  54       2.186  -5.383 -57.082  1.00 21.10           C  
ATOM   2552  O   LEU B  54       1.989  -4.383 -56.394  1.00 20.43           O  
ATOM   2553  CB  LEU B  54       4.696  -5.573 -57.333  1.00 22.58           C  
ATOM   2554  CG  LEU B  54       5.444  -6.906 -57.396  1.00 24.53           C  
ATOM   2555  CD1 LEU B  54       5.303  -7.543 -58.768  1.00 24.14           C  
ATOM   2556  CD2 LEU B  54       6.912  -6.657 -57.049  1.00 23.64           C  
ATOM   2557  N   LEU B  55       1.379  -6.435 -57.043  1.00 20.43           N  
ATOM   2558  CA  LEU B  55       0.236  -6.447 -56.134  1.00 20.41           C  
ATOM   2559  C   LEU B  55       0.203  -7.685 -55.260  1.00 20.10           C  
ATOM   2560  O   LEU B  55      -0.055  -8.780 -55.748  1.00 21.50           O  
ATOM   2561  CB  LEU B  55      -1.081  -6.363 -56.908  1.00 20.82           C  
ATOM   2562  CG  LEU B  55      -1.297  -5.118 -57.770  1.00 21.06           C  
ATOM   2563  CD1 LEU B  55      -0.807  -5.395 -59.178  1.00 21.91           C  
ATOM   2564  CD2 LEU B  55      -2.769  -4.755 -57.782  1.00 22.06           C  
ATOM   2565  N   PHE B  56       0.463  -7.498 -53.970  1.00 17.28           N  
ATOM   2566  CA  PHE B  56       0.452  -8.598 -53.015  1.00 16.25           C  
ATOM   2567  C   PHE B  56      -0.979  -8.849 -52.549  1.00 15.43           C  
ATOM   2568  O   PHE B  56      -1.587  -7.983 -51.920  1.00 16.09           O  
ATOM   2569  CB  PHE B  56       1.325  -8.253 -51.812  1.00 15.41           C  
ATOM   2570  CG  PHE B  56       2.767  -8.050 -52.149  1.00 19.21           C  
ATOM   2571  CD1 PHE B  56       3.641  -9.137 -52.220  1.00 20.07           C  
ATOM   2572  CD2 PHE B  56       3.254  -6.777 -52.426  1.00 19.92           C  
ATOM   2573  CE1 PHE B  56       4.974  -8.958 -52.562  1.00 22.30           C  
ATOM   2574  CE2 PHE B  56       4.593  -6.585 -52.772  1.00 21.82           C  
ATOM   2575  CZ  PHE B  56       5.456  -7.677 -52.841  1.00 20.81           C  
ATOM   2576  N   ALA B  57      -1.527 -10.015 -52.876  1.00 14.58           N  
ATOM   2577  CA  ALA B  57      -2.883 -10.356 -52.445  1.00 14.02           C  
ATOM   2578  C   ALA B  57      -2.796 -10.807 -50.989  1.00 14.68           C  
ATOM   2579  O   ALA B  57      -2.079 -11.756 -50.668  1.00 14.44           O  
ATOM   2580  CB  ALA B  57      -3.458 -11.475 -53.313  1.00 16.06           C  
ATOM   2581  N   LEU B  58      -3.533 -10.133 -50.109  1.00 12.96           N  
ATOM   2582  CA  LEU B  58      -3.486 -10.453 -48.691  1.00 14.15           C  
ATOM   2583  C   LEU B  58      -4.793 -11.021 -48.181  1.00 17.13           C  
ATOM   2584  O   LEU B  58      -5.877 -10.653 -48.649  1.00 17.83           O  
ATOM   2585  CB  LEU B  58      -3.112  -9.199 -47.893  1.00 15.45           C  
ATOM   2586  CG  LEU B  58      -1.766  -8.593 -48.321  1.00 15.92           C  
ATOM   2587  CD1 LEU B  58      -1.578  -7.218 -47.707  1.00 15.03           C  
ATOM   2588  CD2 LEU B  58      -0.640  -9.540 -47.897  1.00 15.69           C  
ATOM   2589  N   GLU B  59      -4.681 -11.918 -47.210  1.00 17.28           N  
ATOM   2590  CA  GLU B  59      -5.848 -12.560 -46.632  1.00 19.75           C  
ATOM   2591  C   GLU B  59      -6.826 -11.536 -46.063  1.00 19.08           C  
ATOM   2592  O   GLU B  59      -6.432 -10.578 -45.396  1.00 17.45           O  
ATOM   2593  CB  GLU B  59      -5.398 -13.541 -45.548  1.00 21.91           C  
ATOM   2594  CG  GLU B  59      -6.523 -14.309 -44.887  1.00 28.51           C  
ATOM   2595  CD  GLU B  59      -6.037 -15.590 -44.233  1.00 31.94           C  
ATOM   2596  OE1 GLU B  59      -5.080 -15.534 -43.425  1.00 33.00           O  
ATOM   2597  OE2 GLU B  59      -6.616 -16.657 -44.528  1.00 34.17           O1-
ATOM   2598  N   GLY B  60      -8.110 -11.734 -46.336  1.00 18.89           N  
ATOM   2599  CA  GLY B  60      -9.096 -10.803 -45.825  1.00 19.26           C  
ATOM   2600  C   GLY B  60      -9.495  -9.736 -46.821  1.00 18.60           C  
ATOM   2601  O   GLY B  60     -10.018  -8.695 -46.434  1.00 20.09           O  
ATOM   2602  N   GLY B  61      -9.232  -9.981 -48.101  1.00 19.64           N  
ATOM   2603  CA  GLY B  61      -9.615  -9.037 -49.141  1.00 19.69           C  
ATOM   2604  C   GLY B  61      -8.854  -7.724 -49.262  1.00 19.38           C  
ATOM   2605  O   GLY B  61      -9.440  -6.688 -49.584  1.00 20.59           O  
ATOM   2606  N   VAL B  62      -7.551  -7.758 -49.025  1.00 17.89           N  
ATOM   2607  CA  VAL B  62      -6.727  -6.553 -49.115  1.00 16.52           C  
ATOM   2608  C   VAL B  62      -5.549  -6.784 -50.054  1.00 16.52           C  
ATOM   2609  O   VAL B  62      -5.120  -7.919 -50.261  1.00 13.88           O  
ATOM   2610  CB  VAL B  62      -6.206  -6.153 -47.697  1.00 16.74           C  
ATOM   2611  CG1 VAL B  62      -5.141  -5.065 -47.784  1.00 15.33           C  
ATOM   2612  CG2 VAL B  62      -7.379  -5.662 -46.846  1.00 15.20           C  
ATOM   2613  N   GLU B  63      -5.051  -5.709 -50.650  1.00 17.08           N  
ATOM   2614  CA  GLU B  63      -3.898  -5.796 -51.532  1.00 17.81           C  
ATOM   2615  C   GLU B  63      -2.900  -4.710 -51.149  1.00 17.75           C  
ATOM   2616  O   GLU B  63      -3.281  -3.619 -50.715  1.00 16.24           O  
ATOM   2617  CB  GLU B  63      -4.286  -5.597 -53.005  1.00 19.77           C  
ATOM   2618  CG  GLU B  63      -5.109  -6.710 -53.630  1.00 22.39           C  
ATOM   2619  CD  GLU B  63      -5.438  -6.425 -55.092  1.00 26.33           C  
ATOM   2620  OE1 GLU B  63      -5.951  -5.324 -55.388  1.00 25.24           O  
ATOM   2621  OE2 GLU B  63      -5.186  -7.302 -55.947  1.00 28.48           O1-
ATOM   2622  N   LEU B  64      -1.622  -5.036 -51.282  1.00 16.48           N  
ATOM   2623  CA  LEU B  64      -0.552  -4.089 -51.025  1.00 15.91           C  
ATOM   2624  C   LEU B  64       0.012  -3.855 -52.422  1.00 16.59           C  
ATOM   2625  O   LEU B  64       0.660  -4.737 -53.004  1.00 16.53           O  
ATOM   2626  CB  LEU B  64       0.518  -4.700 -50.104  1.00 16.33           C  
ATOM   2627  CG  LEU B  64       1.755  -3.821 -49.881  1.00 16.67           C  
ATOM   2628  CD1 LEU B  64       1.295  -2.463 -49.347  1.00 16.20           C  
ATOM   2629  CD2 LEU B  64       2.735  -4.488 -48.902  1.00 16.19           C  
ATOM   2630  N   VAL B  65      -0.275  -2.684 -52.979  1.00 15.26           N  
ATOM   2631  CA  VAL B  65       0.188  -2.340 -54.311  1.00 15.11           C  
ATOM   2632  C   VAL B  65       1.549  -1.670 -54.221  1.00 15.46           C  
ATOM   2633  O   VAL B  65       1.734  -0.739 -53.441  1.00 16.52           O  
ATOM   2634  CB  VAL B  65      -0.804  -1.369 -55.019  1.00 16.13           C  
ATOM   2635  CG1 VAL B  65      -0.309  -1.052 -56.440  1.00 14.99           C  
ATOM   2636  CG2 VAL B  65      -2.201  -1.977 -55.045  1.00 15.14           C  
ATOM   2637  N   ALA B  66       2.500  -2.157 -55.009  1.00 14.63           N  
ATOM   2638  CA  ALA B  66       3.837  -1.591 -55.026  1.00 16.23           C  
ATOM   2639  C   ALA B  66       4.167  -1.025 -56.399  1.00 16.16           C  
ATOM   2640  O   ALA B  66       4.004  -1.702 -57.417  1.00 15.78           O  
ATOM   2641  CB  ALA B  66       4.875  -2.658 -54.641  1.00 16.50           C  
ATOM   2642  N   HIS B  67       4.608   0.230 -56.423  1.00 17.94           N  
ATOM   2643  CA  HIS B  67       5.014   0.875 -57.664  1.00 21.19           C  
ATOM   2644  C   HIS B  67       6.542   0.886 -57.629  1.00 22.54           C  
ATOM   2645  O   HIS B  67       7.145   1.571 -56.803  1.00 20.85           O  
ATOM   2646  CB  HIS B  67       4.498   2.311 -57.744  1.00 23.57           C  
ATOM   2647  CG  HIS B  67       5.093   3.091 -58.874  1.00 26.85           C  
ATOM   2649  CD2 HIS B  67       5.974   4.121 -58.880  1.00 27.73           C  
ATOM   2648  ND1 HIS B  67       4.848   2.789 -60.195  1.00 27.47           N  
ATOM   2650  CE1 HIS B  67       5.552   3.597 -60.968  1.00 29.52           C  
ATOM   2651  NE2 HIS B  67       6.245   4.415 -60.195  1.00 28.52           N  
ATOM   2652  N   LEU B  68       7.153   0.136 -58.538  1.00 24.62           N  
ATOM   2653  CA  LEU B  68       8.607  -0.002 -58.594  1.00 28.66           C  
ATOM   2654  C   LEU B  68       9.336   1.026 -59.456  1.00 31.73           C  
ATOM   2655  O   LEU B  68      10.448   0.782 -59.920  1.00 31.64           O  
ATOM   2656  CB  LEU B  68       8.946  -1.419 -59.058  1.00 27.24           C  
ATOM   2657  CG  LEU B  68       8.313  -2.505 -58.179  1.00 27.28           C  
ATOM   2658  CD1 LEU B  68       8.612  -3.886 -58.730  1.00 27.95           C  
ATOM   2659  CD2 LEU B  68       8.847  -2.373 -56.762  1.00 26.56           C  
ATOM   2660  N   GLY B  69       8.687   2.170 -59.645  1.00 35.55           N  
ATOM   2661  CA  GLY B  69       9.219   3.282 -60.417  1.00 38.07           C  
ATOM   2662  C   GLY B  69      10.469   3.101 -61.248  1.00 40.82           C  
ATOM   2663  O   GLY B  69      10.511   2.270 -62.152  1.00 40.74           O  
ATOM   2664  N   MET B  70      11.491   3.897 -60.952  1.00 42.93           N  
ATOM   2665  CA  MET B  70      12.728   3.824 -61.705  1.00 45.80           C  
ATOM   2666  C   MET B  70      13.970   3.662 -60.840  1.00 47.03           C  
ATOM   2667  O   MET B  70      14.978   4.347 -61.035  1.00 49.10           O  
ATOM   2668  CB  MET B  70      12.864   5.057 -62.603  1.00 47.82           C  
ATOM   2669  CG  MET B  70      12.783   6.380 -61.871  1.00 48.81           C  
ATOM   2670  SD  MET B  70      12.518   7.739 -63.023  1.00 51.52           S  
ATOM   2671  CE  MET B  70      10.737   7.785 -63.085  1.00 49.37           C  
ATOM   2672  N   THR B  71      13.886   2.736 -59.891  1.00 47.40           N  
ATOM   2673  CA  THR B  71      14.984   2.410 -58.985  1.00 46.27           C  
ATOM   2674  C   THR B  71      14.424   1.486 -57.924  1.00 44.07           C  
ATOM   2675  O   THR B  71      15.053   0.496 -57.535  1.00 43.13           O  
ATOM   2676  CB  THR B  71      15.577   3.666 -58.302  1.00 46.69           C  
ATOM   2678  CG2 THR B  71      16.903   4.053 -58.950  1.00 46.95           C  
ATOM   2677  OG1 THR B  71      14.649   4.753 -58.405  1.00 47.89           O  
ATOM   2679  N   GLY B  72      13.217   1.816 -57.483  1.00 42.26           N  
ATOM   2680  CA  GLY B  72      12.554   1.029 -56.467  1.00 40.17           C  
ATOM   2681  C   GLY B  72      12.459  -0.440 -56.813  1.00 38.76           C  
ATOM   2682  O   GLY B  72      11.737  -0.800 -57.742  1.00 40.07           O  
ATOM   2683  N   GLY B  73      13.200  -1.269 -56.068  1.00 36.22           N  
ATOM   2684  CA  GLY B  73      13.206  -2.717 -56.242  1.00 30.42           C  
ATOM   2685  C   GLY B  73      13.348  -3.382 -54.873  1.00 26.80           C  
ATOM   2686  O   GLY B  73      13.935  -2.794 -53.965  1.00 24.62           O  
ATOM   2687  N   PHE B  74      12.810  -4.590 -54.705  1.00 24.12           N  
ATOM   2688  CA  PHE B  74      12.891  -5.300 -53.420  1.00 20.94           C  
ATOM   2689  C   PHE B  74      14.179  -6.108 -53.264  1.00 19.61           C  
ATOM   2690  O   PHE B  74      14.611  -6.782 -54.195  1.00 20.28           O  
ATOM   2691  CB  PHE B  74      11.693  -6.246 -53.255  1.00 20.33           C  
ATOM   2692  CG  PHE B  74      10.394  -5.533 -53.048  1.00 21.95           C  
ATOM   2693  CD1 PHE B  74      10.170  -4.804 -51.887  1.00 21.68           C  
ATOM   2694  CD2 PHE B  74       9.422  -5.531 -54.039  1.00 22.60           C  
ATOM   2695  CE1 PHE B  74       8.995  -4.075 -51.720  1.00 23.70           C  
ATOM   2696  CE2 PHE B  74       8.245  -4.805 -53.881  1.00 22.81           C  
ATOM   2697  CZ  PHE B  74       8.031  -4.076 -52.723  1.00 21.78           C  
ATOM   2698  N   ARG B  75      14.770  -6.058 -52.076  1.00 18.01           N  
ATOM   2699  CA  ARG B  75      16.003  -6.788 -51.802  1.00 16.89           C  
ATOM   2700  C   ARG B  75      15.831  -7.684 -50.582  1.00 14.66           C  
ATOM   2701  O   ARG B  75      14.979  -7.435 -49.733  1.00 12.37           O  
ATOM   2702  CB  ARG B  75      17.152  -5.811 -51.543  1.00 17.29           C  
ATOM   2703  CG  ARG B  75      17.344  -4.755 -52.621  1.00 19.99           C  
ATOM   2704  CD  ARG B  75      17.634  -5.393 -53.967  1.00 22.83           C  
ATOM   2705  NE  ARG B  75      18.007  -4.407 -54.980  1.00 23.53           N  
ATOM   2706  CZ  ARG B  75      19.175  -3.776 -55.013  1.00 24.07           C  
ATOM   2707  NH1 ARG B  75      19.423  -2.897 -55.972  1.00 26.62           N1+
ATOM   2708  NH2 ARG B  75      20.097  -4.024 -54.093  1.00 24.87           N  
ATOM   2709  N   LEU B  76      16.656  -8.721 -50.490  1.00 15.69           N  
ATOM   2710  CA  LEU B  76      16.596  -9.638 -49.357  1.00 16.13           C  
ATOM   2711  C   LEU B  76      17.472  -9.165 -48.208  1.00 16.64           C  
ATOM   2712  O   LEU B  76      17.463  -9.752 -47.131  1.00 17.87           O  
ATOM   2713  CB  LEU B  76      16.993 -11.056 -49.793  1.00 16.45           C  
ATOM   2714  CG  LEU B  76      16.005 -11.614 -50.824  1.00 15.82           C  
ATOM   2715  CD1 LEU B  76      16.318 -13.076 -51.144  1.00 19.43           C  
ATOM   2716  CD2 LEU B  76      14.606 -11.489 -50.280  1.00 17.23           C  
ATOM   2717  N   GLU B  77      18.243  -8.108 -48.440  1.00 17.85           N  
ATOM   2718  CA  GLU B  77      19.084  -7.543 -47.384  1.00 19.01           C  
ATOM   2719  C   GLU B  77      18.965  -6.033 -47.459  1.00 17.28           C  
ATOM   2720  O   GLU B  77      18.760  -5.480 -48.527  1.00 19.04           O  
ATOM   2721  CB  GLU B  77      20.556  -7.952 -47.532  1.00 21.18           C  
ATOM   2722  CG  GLU B  77      21.208  -7.575 -48.846  1.00 27.67           C  
ATOM   2723  CD  GLU B  77      20.915  -8.575 -49.948  1.00 30.95           C  
ATOM   2724  OE1 GLU B  77      21.153  -9.784 -49.728  1.00 35.24           O  
ATOM   2725  OE2 GLU B  77      20.458  -8.157 -51.035  1.00 32.15           O1-
ATOM   2726  N   PRO B  78      19.079  -5.352 -46.318  1.00 17.03           N  
ATOM   2727  CA  PRO B  78      18.972  -3.893 -46.293  1.00 16.95           C  
ATOM   2728  C   PRO B  78      20.082  -3.183 -47.054  1.00 16.49           C  
ATOM   2729  O   PRO B  78      21.191  -3.692 -47.179  1.00 16.76           O  
ATOM   2730  CB  PRO B  78      18.977  -3.574 -44.801  1.00 16.37           C  
ATOM   2731  CG  PRO B  78      19.811  -4.675 -44.224  1.00 17.79           C  
ATOM   2732  CD  PRO B  78      19.308  -5.889 -44.966  1.00 16.85           C  
ATOM   2733  N   THR B  79      19.754  -2.004 -47.565  1.00 16.93           N  
ATOM   2734  CA  THR B  79      20.684  -1.185 -48.323  1.00 16.06           C  
ATOM   2735  C   THR B  79      20.636   0.207 -47.736  1.00 14.96           C  
ATOM   2736  O   THR B  79      19.700   0.552 -47.019  1.00 12.96           O  
ATOM   2737  CB  THR B  79      20.274  -1.063 -49.800  1.00 17.74           C  
ATOM   2739  CG2 THR B  79      20.082  -2.448 -50.426  1.00 18.52           C  
ATOM   2738  OG1 THR B  79      19.050  -0.321 -49.888  1.00 18.06           O  
ATOM   2740  N   PRO B  80      21.646   1.031 -48.038  1.00 15.67           N  
ATOM   2741  CA  PRO B  80      21.672   2.395 -47.509  1.00 15.90           C  
ATOM   2742  C   PRO B  80      20.436   3.207 -47.872  1.00 16.48           C  
ATOM   2743  O   PRO B  80      20.019   4.072 -47.103  1.00 17.11           O  
ATOM   2744  CB  PRO B  80      22.947   2.970 -48.116  1.00 15.39           C  
ATOM   2745  CG  PRO B  80      23.860   1.776 -48.111  1.00 16.78           C  
ATOM   2746  CD  PRO B  80      22.947   0.676 -48.640  1.00 15.00           C  
ATOM   2747  N   HIS B  81      19.852   2.932 -49.038  1.00 17.08           N  
ATOM   2748  CA  HIS B  81      18.661   3.663 -49.455  1.00 17.73           C  
ATOM   2749  C   HIS B  81      17.356   2.872 -49.383  1.00 16.93           C  
ATOM   2750  O   HIS B  81      16.440   3.062 -50.185  1.00 16.32           O  
ATOM   2751  CB  HIS B  81      18.865   4.246 -50.847  1.00 20.26           C  
ATOM   2752  CG  HIS B  81      19.935   5.289 -50.893  1.00 23.50           C  
ATOM   2754  CD2 HIS B  81      19.882   6.629 -50.703  1.00 25.67           C  
ATOM   2753  ND1 HIS B  81      21.265   4.983 -51.086  1.00 25.87           N  
ATOM   2755  CE1 HIS B  81      21.985   6.089 -51.012  1.00 26.49           C  
ATOM   2756  NE2 HIS B  81      21.170   7.102 -50.780  1.00 27.02           N  
ATOM   2757  N   THR B  82      17.282   1.982 -48.407  1.00 16.03           N  
ATOM   2758  CA  THR B  82      16.073   1.209 -48.181  1.00 14.96           C  
ATOM   2759  C   THR B  82      15.095   2.201 -47.536  1.00 13.86           C  
ATOM   2760  O   THR B  82      15.421   2.814 -46.526  1.00 15.62           O  
ATOM   2761  CB  THR B  82      16.359   0.046 -47.221  1.00 16.10           C  
ATOM   2763  CG2 THR B  82      15.054  -0.558 -46.684  1.00 14.00           C  
ATOM   2762  OG1 THR B  82      17.122  -0.951 -47.914  1.00 15.20           O  
ATOM   2764  N   ARG B  83      13.912   2.369 -48.116  1.00 12.82           N  
ATOM   2765  CA  ARG B  83      12.944   3.322 -47.557  1.00 16.34           C  
ATOM   2766  C   ARG B  83      11.792   2.647 -46.826  1.00 14.51           C  
ATOM   2767  O   ARG B  83      11.047   3.297 -46.102  1.00 14.94           O  
ATOM   2768  CB  ARG B  83      12.354   4.200 -48.660  1.00 17.35           C  
ATOM   2769  CG  ARG B  83      13.357   4.771 -49.637  1.00 21.50           C  
ATOM   2770  CD  ARG B  83      14.236   5.808 -48.994  1.00 21.69           C  
ATOM   2771  NE  ARG B  83      14.972   6.548 -50.015  1.00 23.02           N  
ATOM   2772  CZ  ARG B  83      15.706   7.625 -49.771  1.00 22.93           C  
ATOM   2773  NH1 ARG B  83      15.801   8.096 -48.535  1.00 24.75           N1+
ATOM   2774  NH2 ARG B  83      16.346   8.226 -50.762  1.00 24.12           N  
ATOM   2775  N   ALA B  84      11.641   1.343 -47.018  1.00 13.25           N  
ATOM   2776  CA  ALA B  84      10.560   0.618 -46.364  1.00 11.92           C  
ATOM   2777  C   ALA B  84      10.936  -0.836 -46.235  1.00 12.57           C  
ATOM   2778  O   ALA B  84      11.793  -1.329 -46.957  1.00 12.08           O  
ATOM   2779  CB  ALA B  84       9.272   0.734 -47.178  1.00 14.07           C  
ATOM   2780  N   ALA B  85      10.278  -1.530 -45.322  1.00 13.13           N  
ATOM   2781  CA  ALA B  85      10.564  -2.937 -45.155  1.00 11.96           C  
ATOM   2782  C   ALA B  85       9.273  -3.716 -44.953  1.00 13.12           C  
ATOM   2783  O   ALA B  85       8.374  -3.270 -44.232  1.00 12.46           O  
ATOM   2784  CB  ALA B  85      11.488  -3.137 -43.973  1.00 10.75           C  
ATOM   2785  N   LEU B  86       9.177  -4.860 -45.629  1.00 11.95           N  
ATOM   2786  CA  LEU B  86       8.022  -5.744 -45.499  1.00 11.84           C  
ATOM   2787  C   LEU B  86       8.557  -6.895 -44.650  1.00 12.06           C  
ATOM   2788  O   LEU B  86       9.321  -7.738 -45.127  1.00 11.41           O  
ATOM   2789  CB  LEU B  86       7.549  -6.233 -46.881  1.00 12.88           C  
ATOM   2790  CG  LEU B  86       6.643  -5.285 -47.696  1.00 15.82           C  
ATOM   2791  CD1 LEU B  86       7.206  -3.895 -47.704  1.00 19.03           C  
ATOM   2792  CD2 LEU B  86       6.493  -5.782 -49.126  1.00 15.39           C  
ATOM   2793  N   VAL B  87       8.180  -6.893 -43.376  1.00 12.90           N  
ATOM   2794  CA  VAL B  87       8.638  -7.902 -42.434  1.00 15.12           C  
ATOM   2795  C   VAL B  87       7.704  -9.099 -42.413  1.00 17.00           C  
ATOM   2796  O   VAL B  87       6.544  -8.997 -41.989  1.00 17.68           O  
ATOM   2797  CB  VAL B  87       8.750  -7.319 -41.013  1.00 15.87           C  
ATOM   2798  CG1 VAL B  87       9.235  -8.388 -40.040  1.00 16.70           C  
ATOM   2799  CG2 VAL B  87       9.720  -6.127 -41.020  1.00 16.58           C  
ATOM   2800  N   LEU B  88       8.211 -10.229 -42.896  1.00 16.52           N  
ATOM   2801  CA  LEU B  88       7.432 -11.461 -42.941  1.00 20.15           C  
ATOM   2802  C   LEU B  88       7.823 -12.333 -41.760  1.00 22.22           C  
ATOM   2803  O   LEU B  88       8.696 -11.971 -40.969  1.00 21.13           O  
ATOM   2804  CB  LEU B  88       7.699 -12.218 -44.254  1.00 18.75           C  
ATOM   2805  CG  LEU B  88       7.068 -11.693 -45.555  1.00 22.50           C  
ATOM   2806  CD1 LEU B  88       6.900 -10.197 -45.505  1.00 19.04           C  
ATOM   2807  CD2 LEU B  88       7.927 -12.115 -46.758  1.00 18.34           C  
ATOM   2808  N   GLU B  89       7.180 -13.488 -41.648  1.00 24.61           N  
ATOM   2809  CA  GLU B  89       7.480 -14.398 -40.559  1.00 26.91           C  
ATOM   2810  C   GLU B  89       8.874 -14.995 -40.718  1.00 26.99           C  
ATOM   2811  O   GLU B  89       9.626 -15.072 -39.749  1.00 28.89           O  
ATOM   2812  CB  GLU B  89       6.407 -15.505 -40.474  1.00 28.42           C  
ATOM   2813  CG  GLU B  89       5.741 -15.859 -41.795  1.00 31.05           C  
ATOM   2814  CD  GLU B  89       4.486 -16.717 -41.628  1.00 33.92           C  
ATOM   2815  OE1 GLU B  89       3.626 -16.377 -40.786  1.00 34.97           O  
ATOM   2816  OE2 GLU B  89       4.350 -17.723 -42.353  1.00 35.44           O1-
ATOM   2817  N   GLY B  90       9.232 -15.384 -41.939  1.00 26.58           N  
ATOM   2818  CA  GLY B  90      10.536 -15.984 -42.169  1.00 24.58           C  
ATOM   2819  C   GLY B  90      11.618 -15.106 -42.775  1.00 25.25           C  
ATOM   2820  O   GLY B  90      12.799 -15.466 -42.762  1.00 25.97           O  
ATOM   2821  N   ARG B  91      11.240 -13.959 -43.325  1.00 23.28           N  
ATOM   2822  CA  ARG B  91      12.234 -13.082 -43.918  1.00 21.30           C  
ATOM   2823  C   ARG B  91      11.697 -11.678 -44.075  1.00 20.22           C  
ATOM   2824  O   ARG B  91      10.536 -11.410 -43.787  1.00 17.55           O  
ATOM   2825  CB  ARG B  91      12.675 -13.608 -45.282  1.00 23.94           C  
ATOM   2826  CG  ARG B  91      11.544 -13.740 -46.288  1.00 24.72           C  
ATOM   2827  CD  ARG B  91      12.061 -14.095 -47.672  1.00 27.98           C  
ATOM   2828  NE  ARG B  91      12.898 -15.293 -47.709  1.00 29.17           N  
ATOM   2829  CZ  ARG B  91      12.463 -16.540 -47.548  1.00 31.00           C  
ATOM   2830  NH1 ARG B  91      11.180 -16.792 -47.328  1.00 30.93           N1+
ATOM   2831  NH2 ARG B  91      13.319 -17.548 -47.625  1.00 31.51           N  
ATOM   2832  N   THR B  92      12.555 -10.782 -44.542  1.00 18.88           N  
ATOM   2833  CA  THR B  92      12.147  -9.392 -44.733  1.00 17.72           C  
ATOM   2834  C   THR B  92      12.537  -8.915 -46.115  1.00 15.87           C  
ATOM   2835  O   THR B  92      13.618  -9.229 -46.600  1.00 16.28           O  
ATOM   2836  CB  THR B  92      12.817  -8.466 -43.684  1.00 18.20           C  
ATOM   2838  CG2 THR B  92      12.486  -7.014 -43.955  1.00 16.28           C  
ATOM   2837  OG1 THR B  92      12.346  -8.805 -42.380  1.00 18.43           O  
ATOM   2839  N   LEU B  93      11.640  -8.168 -46.753  1.00 15.53           N  
ATOM   2840  CA  LEU B  93      11.901  -7.614 -48.068  1.00 15.19           C  
ATOM   2841  C   LEU B  93      12.159  -6.127 -47.873  1.00 16.23           C  
ATOM   2842  O   LEU B  93      11.362  -5.430 -47.235  1.00 16.03           O  
ATOM   2843  CB  LEU B  93      10.698  -7.799 -48.995  1.00 17.30           C  
ATOM   2844  CG  LEU B  93      10.315  -9.222 -49.397  1.00 19.49           C  
ATOM   2845  CD1 LEU B  93       9.100  -9.181 -50.310  1.00 19.56           C  
ATOM   2846  CD2 LEU B  93      11.492  -9.879 -50.100  1.00 19.53           C  
ATOM   2847  N   TYR B  94      13.266  -5.649 -48.422  1.00 14.50           N  
ATOM   2848  CA  TYR B  94      13.625  -4.250 -48.287  1.00 16.48           C  
ATOM   2849  C   TYR B  94      13.402  -3.518 -49.592  1.00 15.08           C  
ATOM   2850  O   TYR B  94      13.838  -3.962 -50.647  1.00 16.15           O  
ATOM   2851  CB  TYR B  94      15.082  -4.121 -47.855  1.00 14.34           C  
ATOM   2852  CG  TYR B  94      15.374  -4.909 -46.609  1.00 14.36           C  
ATOM   2853  CD1 TYR B  94      15.729  -6.258 -46.679  1.00 13.52           C  
ATOM   2854  CD2 TYR B  94      15.270  -4.315 -45.354  1.00 14.25           C  
ATOM   2855  CE1 TYR B  94      15.979  -6.998 -45.521  1.00 14.76           C  
ATOM   2856  CE2 TYR B  94      15.514  -5.041 -44.195  1.00 14.42           C  
ATOM   2857  CZ  TYR B  94      15.871  -6.376 -44.284  1.00 13.28           C  
ATOM   2858  OH  TYR B  94      16.146  -7.069 -43.143  1.00 12.98           O  
ATOM   2859  N   PHE B  95      12.715  -2.389 -49.501  1.00 14.78           N  
ATOM   2860  CA  PHE B  95      12.402  -1.581 -50.669  1.00 15.39           C  
ATOM   2861  C   PHE B  95      13.534  -0.573 -50.935  1.00 15.90           C  
ATOM   2862  O   PHE B  95      13.596   0.498 -50.326  1.00 16.25           O  
ATOM   2863  CB  PHE B  95      11.058  -0.862 -50.433  1.00 15.92           C  
ATOM   2864  CG  PHE B  95      10.338  -0.450 -51.693  1.00 19.55           C  
ATOM   2865  CD1 PHE B  95       9.026   0.026 -51.624  1.00 21.44           C  
ATOM   2866  CD2 PHE B  95      10.959  -0.515 -52.938  1.00 20.76           C  
ATOM   2867  CE1 PHE B  95       8.339   0.434 -52.778  1.00 22.01           C  
ATOM   2868  CE2 PHE B  95      10.282  -0.110 -54.101  1.00 23.32           C  
ATOM   2869  CZ  PHE B  95       8.969   0.367 -54.016  1.00 22.84           C  
ATOM   2870  N   HIS B  96      14.434  -0.935 -51.842  1.00 17.20           N  
ATOM   2871  CA  HIS B  96      15.559  -0.078 -52.209  1.00 18.41           C  
ATOM   2872  C   HIS B  96      15.042   1.010 -53.152  1.00 19.35           C  
ATOM   2873  O   HIS B  96      14.638   0.720 -54.281  1.00 18.84           O  
ATOM   2874  CB  HIS B  96      16.646  -0.906 -52.914  1.00 17.96           C  
ATOM   2875  CG  HIS B  96      17.872  -0.118 -53.270  1.00 16.93           C  
ATOM   2877  CD2 HIS B  96      18.868   0.376 -52.498  1.00 18.25           C  
ATOM   2876  ND1 HIS B  96      18.182   0.241 -54.564  1.00 21.86           N  
ATOM   2878  CE1 HIS B  96      19.316   0.920 -54.574  1.00 18.35           C  
ATOM   2879  NE2 HIS B  96      19.754   1.015 -53.332  1.00 19.76           N  
ATOM   2880  N   ASP B  97      15.035   2.259 -52.693  1.00 21.70           N  
ATOM   2881  CA  ASP B  97      14.540   3.350 -53.537  1.00 22.79           C  
ATOM   2882  C   ASP B  97      15.337   4.641 -53.357  1.00 23.35           C  
ATOM   2883  O   ASP B  97      14.879   5.573 -52.706  1.00 22.79           O  
ATOM   2884  CB  ASP B  97      13.069   3.619 -53.233  1.00 24.27           C  
ATOM   2885  CG  ASP B  97      12.433   4.566 -54.235  1.00 26.43           C  
ATOM   2886  OD1 ASP B  97      11.258   4.929 -54.043  1.00 27.78           O  
ATOM   2887  OD2 ASP B  97      13.111   4.946 -55.218  1.00 30.43           O1-
ATOM   2888  N   PRO B  98      16.526   4.717 -53.962  1.00 23.79           N  
ATOM   2889  CA  PRO B  98      17.399   5.889 -53.870  1.00 26.04           C  
ATOM   2890  C   PRO B  98      16.719   7.223 -54.176  1.00 26.90           C  
ATOM   2891  O   PRO B  98      16.857   8.175 -53.419  1.00 28.46           O  
ATOM   2892  CB  PRO B  98      18.506   5.579 -54.877  1.00 23.87           C  
ATOM   2893  CG  PRO B  98      18.544   4.109 -54.906  1.00 25.81           C  
ATOM   2894  CD  PRO B  98      17.089   3.727 -54.895  1.00 23.95           C  
ATOM   2895  N   ARG B  99      15.983   7.279 -55.280  1.00 28.65           N  
ATOM   2896  CA  ARG B  99      15.327   8.513 -55.701  1.00 31.07           C  
ATOM   2897  C   ARG B  99      13.860   8.692 -55.313  1.00 31.05           C  
ATOM   2898  O   ARG B  99      13.149   9.515 -55.894  1.00 31.14           O  
ATOM   2899  CB  ARG B  99      15.502   8.681 -57.209  1.00 32.85           C  
ATOM   2900  CG  ARG B  99      16.961   8.883 -57.603  1.00 36.14           C  
ATOM   2901  CD  ARG B  99      17.111   9.327 -59.046  1.00 39.46           C  
ATOM   2902  NE  ARG B  99      18.448   9.864 -59.289  1.00 41.46           N  
ATOM   2903  CZ  ARG B  99      18.849  10.386 -60.444  1.00 42.27           C  
ATOM   2904  NH1 ARG B  99      20.086  10.848 -60.567  1.00 42.83           N1+
ATOM   2905  NH2 ARG B  99      18.014  10.449 -61.475  1.00 42.57           N  
ATOM   2906  N   ARG B 100      13.420   7.915 -54.330  1.00 29.98           N  
ATOM   2907  CA  ARG B 100      12.063   7.993 -53.807  1.00 29.03           C  
ATOM   2908  C   ARG B 100      10.919   8.027 -54.811  1.00 27.52           C  
ATOM   2909  O   ARG B 100       9.902   8.684 -54.570  1.00 27.50           O  
ATOM   2910  CB  ARG B 100      11.946   9.201 -52.876  1.00 29.55           C  
ATOM   2911  CG  ARG B 100      12.807   9.110 -51.626  1.00 32.38           C  
ATOM   2912  CD  ARG B 100      12.638  10.351 -50.758  1.00 35.29           C  
ATOM   2913  NE  ARG B 100      13.408  10.273 -49.522  1.00 39.27           N  
ATOM   2914  CZ  ARG B 100      13.092   9.495 -48.489  1.00 42.30           C  
ATOM   2915  NH1 ARG B 100      12.010   8.724 -48.536  1.00 42.66           N1+
ATOM   2916  NH2 ARG B 100      13.865   9.480 -47.407  1.00 44.45           N  
ATOM   2917  N   PHE B 101      11.069   7.320 -55.926  1.00 25.90           N  
ATOM   2918  CA  PHE B 101      10.011   7.259 -56.924  1.00 24.71           C  
ATOM   2919  C   PHE B 101       9.032   6.137 -56.575  1.00 23.39           C  
ATOM   2920  O   PHE B 101       7.924   6.078 -57.101  1.00 21.34           O  
ATOM   2921  CB  PHE B 101      10.598   6.991 -58.307  1.00 27.91           C  
ATOM   2922  CG  PHE B 101      11.168   8.212 -58.969  1.00 30.18           C  
ATOM   2923  CD1 PHE B 101      10.328   9.208 -59.450  1.00 31.38           C  
ATOM   2924  CD2 PHE B 101      12.543   8.373 -59.096  1.00 31.31           C  
ATOM   2925  CE1 PHE B 101      10.851  10.354 -60.051  1.00 32.67           C  
ATOM   2926  CE2 PHE B 101      13.077   9.516 -59.696  1.00 33.29           C  
ATOM   2927  CZ  PHE B 101      12.227  10.506 -60.172  1.00 32.42           C  
ATOM   2928  N   GLY B 102       9.453   5.236 -55.694  1.00 21.07           N  
ATOM   2929  CA  GLY B 102       8.584   4.135 -55.322  1.00 19.16           C  
ATOM   2930  C   GLY B 102       7.359   4.537 -54.519  1.00 18.54           C  
ATOM   2931  O   GLY B 102       7.332   5.588 -53.881  1.00 17.73           O  
ATOM   2932  N   ARG B 103       6.336   3.687 -54.544  1.00 18.05           N  
ATOM   2933  CA  ARG B 103       5.114   3.936 -53.795  1.00 17.98           C  
ATOM   2934  C   ARG B 103       4.543   2.604 -53.296  1.00 17.84           C  
ATOM   2935  O   ARG B 103       4.817   1.547 -53.867  1.00 17.20           O  
ATOM   2936  CB  ARG B 103       4.062   4.626 -54.686  1.00 19.57           C  
ATOM   2937  CG  ARG B 103       4.448   6.016 -55.210  1.00 22.47           C  
ATOM   2938  CD  ARG B 103       4.456   7.040 -54.090  1.00 24.89           C  
ATOM   2939  NE  ARG B 103       4.733   8.397 -54.560  1.00 29.19           N  
ATOM   2940  CZ  ARG B 103       5.934   8.859 -54.903  1.00 30.47           C  
ATOM   2941  NH1 ARG B 103       6.064  10.115 -55.315  1.00 32.63           N1+
ATOM   2942  NH2 ARG B 103       7.006   8.082 -54.831  1.00 30.78           N  
ATOM   2943  N   LEU B 104       3.770   2.668 -52.217  1.00 15.93           N  
ATOM   2944  CA  LEU B 104       3.094   1.504 -51.655  1.00 14.90           C  
ATOM   2945  C   LEU B 104       1.691   1.988 -51.326  1.00 15.97           C  
ATOM   2946  O   LEU B 104       1.511   3.110 -50.845  1.00 15.80           O  
ATOM   2947  CB  LEU B 104       3.770   1.025 -50.368  1.00 13.93           C  
ATOM   2948  CG  LEU B 104       5.159   0.409 -50.504  1.00 14.71           C  
ATOM   2949  CD1 LEU B 104       5.684   0.072 -49.107  1.00 13.57           C  
ATOM   2950  CD2 LEU B 104       5.092  -0.845 -51.390  1.00 15.40           C  
ATOM   2951  N   PHE B 105       0.701   1.143 -51.577  1.00 16.34           N  
ATOM   2952  CA  PHE B 105      -0.682   1.499 -51.311  1.00 17.07           C  
ATOM   2953  C   PHE B 105      -1.423   0.330 -50.697  1.00 17.50           C  
ATOM   2954  O   PHE B 105      -1.567  -0.713 -51.332  1.00 17.82           O  
ATOM   2955  CB  PHE B 105      -1.402   1.860 -52.606  1.00 17.87           C  
ATOM   2956  CG  PHE B 105      -0.762   2.969 -53.382  1.00 22.09           C  
ATOM   2957  CD1 PHE B 105      -1.114   4.295 -53.142  1.00 22.65           C  
ATOM   2958  CD2 PHE B 105       0.150   2.688 -54.393  1.00 21.91           C  
ATOM   2959  CE1 PHE B 105      -0.572   5.324 -53.907  1.00 24.36           C  
ATOM   2960  CE2 PHE B 105       0.700   3.709 -55.163  1.00 24.31           C  
ATOM   2961  CZ  PHE B 105       0.337   5.030 -54.922  1.00 23.84           C  
ATOM   2962  N   GLY B 106      -1.890   0.503 -49.469  1.00 16.47           N  
ATOM   2963  CA  GLY B 106      -2.657  -0.546 -48.831  1.00 18.68           C  
ATOM   2964  C   GLY B 106      -4.082  -0.265 -49.257  1.00 19.42           C  
ATOM   2965  O   GLY B 106      -4.617   0.812 -48.971  1.00 19.01           O  
ATOM   2966  N   VAL B 107      -4.698  -1.204 -49.962  1.00 18.62           N  
ATOM   2967  CA  VAL B 107      -6.065  -0.995 -50.430  1.00 19.20           C  
ATOM   2968  C   VAL B 107      -6.949  -2.223 -50.322  1.00 20.01           C  
ATOM   2969  O   VAL B 107      -6.467  -3.346 -50.167  1.00 16.82           O  
ATOM   2970  CB  VAL B 107      -6.081  -0.545 -51.916  1.00 19.62           C  
ATOM   2971  CG1 VAL B 107      -5.268   0.731 -52.090  1.00 21.24           C  
ATOM   2972  CG2 VAL B 107      -5.507  -1.640 -52.810  1.00 18.40           C  
ATOM   2973  N   ARG B 108      -8.259  -2.000 -50.393  1.00 22.06           N  
ATOM   2974  CA  ARG B 108      -9.200  -3.109 -50.377  1.00 24.21           C  
ATOM   2975  C   ARG B 108      -9.018  -3.694 -51.783  1.00 23.74           C  
ATOM   2976  O   ARG B 108      -8.778  -2.955 -52.739  1.00 22.12           O  
ATOM   2977  CB  ARG B 108     -10.627  -2.587 -50.166  1.00 27.58           C  
ATOM   2978  CG  ARG B 108     -11.568  -3.593 -49.529  1.00 32.92           C  
ATOM   2979  CD  ARG B 108     -12.827  -2.917 -48.995  1.00 36.48           C  
ATOM   2980  NE  ARG B 108     -12.521  -1.941 -47.950  1.00 40.74           N  
ATOM   2981  CZ  ARG B 108     -13.428  -1.184 -47.337  1.00 41.88           C  
ATOM   2982  NH1 ARG B 108     -13.056  -0.322 -46.397  1.00 43.55           N1+
ATOM   2983  NH2 ARG B 108     -14.709  -1.287 -47.661  1.00 42.34           N  
ATOM   2984  N   ARG B 109      -9.110  -5.011 -51.914  1.00 24.44           N  
ATOM   2985  CA  ARG B 109      -8.905  -5.652 -53.204  1.00 25.25           C  
ATOM   2986  C   ARG B 109      -9.632  -4.947 -54.352  1.00 26.06           C  
ATOM   2987  O   ARG B 109     -10.834  -4.679 -54.271  1.00 25.01           O  
ATOM   2988  CB  ARG B 109      -9.338  -7.119 -53.136  1.00 26.92           C  
ATOM   2989  CG  ARG B 109      -8.950  -7.925 -54.359  1.00 31.57           C  
ATOM   2990  CD  ARG B 109      -9.445  -9.357 -54.275  1.00 34.31           C  
ATOM   2991  NE  ARG B 109      -9.110 -10.120 -55.477  1.00 38.09           N  
ATOM   2992  CZ  ARG B 109      -7.872 -10.441 -55.847  1.00 39.57           C  
ATOM   2993  NH1 ARG B 109      -6.829 -10.070 -55.107  1.00 38.68           N1+
ATOM   2994  NH2 ARG B 109      -7.677 -11.133 -56.966  1.00 40.76           N  
ATOM   2995  N   GLY B 110      -8.880  -4.625 -55.402  1.00 25.00           N  
ATOM   2996  CA  GLY B 110      -9.446  -3.982 -56.576  1.00 26.28           C  
ATOM   2997  C   GLY B 110      -9.781  -2.504 -56.508  1.00 26.19           C  
ATOM   2998  O   GLY B 110     -10.127  -1.910 -57.530  1.00 26.68           O  
ATOM   2999  N   ASP B 111      -9.687  -1.906 -55.323  1.00 25.40           N  
ATOM   3000  CA  ASP B 111      -9.991  -0.487 -55.161  1.00 25.44           C  
ATOM   3001  C   ASP B 111      -8.771   0.369 -55.479  1.00 24.60           C  
ATOM   3002  O   ASP B 111      -7.930   0.616 -54.611  1.00 24.95           O  
ATOM   3003  CB  ASP B 111     -10.458  -0.203 -53.730  1.00 26.16           C  
ATOM   3004  CG  ASP B 111     -10.727   1.279 -53.487  1.00 27.71           C  
ATOM   3005  OD1 ASP B 111     -10.926   1.663 -52.311  1.00 27.04           O  
ATOM   3006  OD2 ASP B 111     -10.737   2.057 -54.472  1.00 27.00           O1-
ATOM   3007  N   TYR B 112      -8.687   0.840 -56.716  1.00 24.38           N  
ATOM   3008  CA  TYR B 112      -7.549   1.643 -57.152  1.00 25.40           C  
ATOM   3009  C   TYR B 112      -7.869   3.107 -57.420  1.00 26.14           C  
ATOM   3010  O   TYR B 112      -7.136   3.782 -58.138  1.00 26.01           O  
ATOM   3011  CB  TYR B 112      -6.945   1.019 -58.410  1.00 25.08           C  
ATOM   3012  CG  TYR B 112      -6.675  -0.465 -58.288  1.00 23.71           C  
ATOM   3013  CD1 TYR B 112      -6.889  -1.318 -59.372  1.00 23.91           C  
ATOM   3014  CD2 TYR B 112      -6.205  -1.016 -57.096  1.00 23.75           C  
ATOM   3015  CE1 TYR B 112      -6.643  -2.685 -59.275  1.00 24.60           C  
ATOM   3016  CE2 TYR B 112      -5.956  -2.380 -56.983  1.00 23.62           C  
ATOM   3017  CZ  TYR B 112      -6.180  -3.207 -58.078  1.00 24.84           C  
ATOM   3018  OH  TYR B 112      -5.953  -4.553 -57.980  1.00 25.51           O  
ATOM   3019  N   ARG B 113      -8.957   3.600 -56.842  1.00 28.43           N  
ATOM   3020  CA  ARG B 113      -9.352   4.993 -57.034  1.00 30.93           C  
ATOM   3021  C   ARG B 113      -8.230   5.980 -56.729  1.00 31.63           C  
ATOM   3022  O   ARG B 113      -8.096   7.000 -57.405  1.00 32.11           O  
ATOM   3023  CB  ARG B 113     -10.571   5.318 -56.171  1.00 32.54           C  
ATOM   3024  CG  ARG B 113     -11.833   4.605 -56.623  1.00 34.74           C  
ATOM   3025  CD  ARG B 113     -12.973   4.825 -55.643  1.00 38.21           C  
ATOM   3026  NE  ARG B 113     -12.721   4.181 -54.357  1.00 39.97           N  
ATOM   3027  CZ  ARG B 113     -13.564   4.211 -53.331  1.00 40.70           C  
ATOM   3028  NH1 ARG B 113     -13.256   3.596 -52.197  1.00 39.79           N1+
ATOM   3029  NH2 ARG B 113     -14.717   4.861 -53.438  1.00 41.45           N  
ATOM   3030  N   GLU B 114      -7.416   5.675 -55.723  1.00 32.21           N  
ATOM   3031  CA  GLU B 114      -6.317   6.562 -55.353  1.00 32.31           C  
ATOM   3032  C   GLU B 114      -5.028   6.273 -56.118  1.00 30.38           C  
ATOM   3033  O   GLU B 114      -3.997   6.885 -55.859  1.00 29.97           O  
ATOM   3034  CB  GLU B 114      -6.054   6.474 -53.850  1.00 35.20           C  
ATOM   3035  CG  GLU B 114      -7.313   6.570 -52.994  1.00 40.23           C  
ATOM   3036  CD  GLU B 114      -8.046   7.895 -53.141  1.00 43.36           C  
ATOM   3037  OE1 GLU B 114      -9.133   8.039 -52.532  1.00 45.73           O  
ATOM   3038  OE2 GLU B 114      -7.541   8.791 -53.858  1.00 45.18           O1-
ATOM   3039  N   ILE B 115      -5.083   5.342 -57.061  1.00 29.01           N  
ATOM   3040  CA  ILE B 115      -3.906   5.012 -57.855  1.00 27.68           C  
ATOM   3041  C   ILE B 115      -4.285   5.219 -59.314  1.00 28.12           C  
ATOM   3042  O   ILE B 115      -4.532   4.263 -60.047  1.00 26.19           O  
ATOM   3043  CB  ILE B 115      -3.468   3.553 -57.635  1.00 25.56           C  
ATOM   3044  CG1 ILE B 115      -3.610   3.181 -56.153  1.00 24.32           C  
ATOM   3045  CG2 ILE B 115      -2.022   3.392 -58.076  1.00 24.72           C  
ATOM   3046  CD1 ILE B 115      -3.356   1.704 -55.849  1.00 24.59           C  
ATOM   3047  N   PRO B 116      -4.320   6.486 -59.756  1.00 29.04           N  
ATOM   3048  CA  PRO B 116      -4.679   6.858 -61.129  1.00 29.25           C  
ATOM   3049  C   PRO B 116      -3.923   6.154 -62.246  1.00 28.81           C  
ATOM   3050  O   PRO B 116      -4.527   5.745 -63.234  1.00 28.35           O  
ATOM   3051  CB  PRO B 116      -4.482   8.379 -61.140  1.00 29.33           C  
ATOM   3052  CG  PRO B 116      -3.407   8.592 -60.114  1.00 29.90           C  
ATOM   3053  CD  PRO B 116      -3.849   7.665 -59.006  1.00 30.66           C  
ATOM   3054  N   LEU B 117      -2.610   6.015 -62.101  1.00 29.33           N  
ATOM   3055  CA  LEU B 117      -1.817   5.355 -63.132  1.00 29.76           C  
ATOM   3056  C   LEU B 117      -2.287   3.913 -63.283  1.00 29.37           C  
ATOM   3057  O   LEU B 117      -2.446   3.418 -64.398  1.00 30.07           O  
ATOM   3058  CB  LEU B 117      -0.328   5.382 -62.770  1.00 31.81           C  
ATOM   3059  CG  LEU B 117       0.682   5.268 -63.923  1.00 34.04           C  
ATOM   3060  CD1 LEU B 117       2.090   5.310 -63.352  1.00 36.49           C  
ATOM   3061  CD2 LEU B 117       0.465   3.983 -64.713  1.00 35.37           C  
ATOM   3062  N   LEU B 118      -2.524   3.238 -62.164  1.00 27.40           N  
ATOM   3063  CA  LEU B 118      -2.977   1.853 -62.221  1.00 26.81           C  
ATOM   3064  C   LEU B 118      -4.380   1.740 -62.819  1.00 28.21           C  
ATOM   3065  O   LEU B 118      -4.679   0.799 -63.556  1.00 26.19           O  
ATOM   3066  CB  LEU B 118      -2.950   1.238 -60.825  1.00 25.08           C  
ATOM   3067  CG  LEU B 118      -3.470  -0.189 -60.666  1.00 23.63           C  
ATOM   3068  CD1 LEU B 118      -2.793  -1.120 -61.666  1.00 22.07           C  
ATOM   3069  CD2 LEU B 118      -3.219  -0.644 -59.229  1.00 24.32           C  
ATOM   3070  N   LEU B 119      -5.239   2.705 -62.496  1.00 30.35           N  
ATOM   3071  CA  LEU B 119      -6.610   2.725 -63.002  1.00 32.62           C  
ATOM   3072  C   LEU B 119      -6.731   2.760 -64.525  1.00 32.92           C  
ATOM   3073  O   LEU B 119      -7.477   1.978 -65.109  1.00 34.03           O  
ATOM   3074  CB  LEU B 119      -7.367   3.931 -62.435  1.00 33.51           C  
ATOM   3075  CG  LEU B 119      -8.284   3.752 -61.227  1.00 34.14           C  
ATOM   3076  CD1 LEU B 119      -8.927   5.093 -60.896  1.00 33.84           C  
ATOM   3077  CD2 LEU B 119      -9.361   2.718 -61.530  1.00 33.70           C  
ATOM   3078  N   ARG B 120      -5.997   3.662 -65.168  1.00 33.70           N  
ATOM   3079  CA  ARG B 120      -6.088   3.802 -66.621  1.00 34.34           C  
ATOM   3080  C   ARG B 120      -5.232   2.863 -67.468  1.00 34.00           C  
ATOM   3081  O   ARG B 120      -5.236   2.962 -68.696  1.00 33.93           O  
ATOM   3082  CB  ARG B 120      -5.794   5.253 -67.027  1.00 35.06           C  
ATOM   3083  CG  ARG B 120      -4.392   5.748 -66.707  1.00 36.92           C  
ATOM   3084  CD  ARG B 120      -4.264   7.221 -67.073  1.00 40.34           C  
ATOM   3085  NE  ARG B 120      -2.998   7.818 -66.655  1.00 42.48           N  
ATOM   3086  CZ  ARG B 120      -1.826   7.587 -67.240  1.00 44.03           C  
ATOM   3087  NH1 ARG B 120      -0.730   8.182 -66.783  1.00 44.42           N1+
ATOM   3088  NH2 ARG B 120      -1.747   6.769 -68.285  1.00 44.36           N  
ATOM   3089  N   LEU B 121      -4.512   1.947 -66.830  1.00 33.20           N  
ATOM   3090  CA  LEU B 121      -3.667   1.023 -67.576  1.00 31.39           C  
ATOM   3091  C   LEU B 121      -4.399   0.273 -68.678  1.00 30.76           C  
ATOM   3092  O   LEU B 121      -5.530  -0.188 -68.501  1.00 30.26           O  
ATOM   3093  CB  LEU B 121      -3.007   0.008 -66.638  1.00 30.59           C  
ATOM   3094  CG  LEU B 121      -1.785   0.464 -65.837  1.00 29.94           C  
ATOM   3095  CD1 LEU B 121      -1.197  -0.749 -65.122  1.00 29.36           C  
ATOM   3096  CD2 LEU B 121      -0.745   1.082 -66.759  1.00 28.33           C  
ATOM   3097  N   GLY B 122      -3.733   0.153 -69.820  1.00 29.71           N  
ATOM   3098  CA  GLY B 122      -4.309  -0.561 -70.938  1.00 28.58           C  
ATOM   3099  C   GLY B 122      -4.215  -2.043 -70.654  1.00 28.21           C  
ATOM   3100  O   GLY B 122      -3.817  -2.432 -69.559  1.00 28.05           O  
ATOM   3101  N   PRO B 123      -4.554  -2.901 -71.624  1.00 27.18           N  
ATOM   3102  CA  PRO B 123      -4.488  -4.343 -71.406  1.00 26.39           C  
ATOM   3103  C   PRO B 123      -3.075  -4.889 -71.271  1.00 26.59           C  
ATOM   3104  O   PRO B 123      -2.100  -4.260 -71.699  1.00 24.64           O  
ATOM   3105  CB  PRO B 123      -5.201  -4.903 -72.634  1.00 26.36           C  
ATOM   3106  CG  PRO B 123      -4.796  -3.939 -73.699  1.00 27.25           C  
ATOM   3107  CD  PRO B 123      -4.974  -2.600 -73.005  1.00 26.73           C  
ATOM   3108  N   GLU B 124      -2.983  -6.065 -70.657  1.00 25.12           N  
ATOM   3109  CA  GLU B 124      -1.716  -6.754 -70.481  1.00 25.87           C  
ATOM   3110  C   GLU B 124      -1.248  -7.213 -71.860  1.00 26.47           C  
ATOM   3111  O   GLU B 124      -1.899  -8.048 -72.493  1.00 26.71           O  
ATOM   3112  CB  GLU B 124      -1.902  -7.962 -69.561  1.00 25.63           C  
ATOM   3113  CG  GLU B 124      -1.962  -7.603 -68.089  1.00 24.60           C  
ATOM   3114  CD  GLU B 124      -0.756  -6.790 -67.652  1.00 23.73           C  
ATOM   3115  OE1 GLU B 124       0.374  -7.160 -68.030  1.00 23.74           O  
ATOM   3116  OE2 GLU B 124      -0.936  -5.790 -66.926  1.00 22.86           O1-
ATOM   3117  N   PRO B 125      -0.101  -6.685 -72.332  1.00 26.47           N  
ATOM   3118  CA  PRO B 125       0.489  -7.004 -73.639  1.00 27.54           C  
ATOM   3119  C   PRO B 125       0.586  -8.488 -73.967  1.00 27.96           C  
ATOM   3120  O   PRO B 125       0.352  -8.895 -75.104  1.00 28.09           O  
ATOM   3121  CB  PRO B 125       1.876  -6.359 -73.568  1.00 27.24           C  
ATOM   3122  CG  PRO B 125       1.690  -5.232 -72.611  1.00 28.24           C  
ATOM   3123  CD  PRO B 125       0.815  -5.842 -71.544  1.00 26.84           C  
ATOM   3124  N   LEU B 126       0.940  -9.291 -72.971  1.00 28.82           N  
ATOM   3125  CA  LEU B 126       1.090 -10.721 -73.176  1.00 29.40           C  
ATOM   3126  C   LEU B 126      -0.174 -11.513 -72.863  1.00 31.14           C  
ATOM   3127  O   LEU B 126      -0.102 -12.708 -72.578  1.00 31.76           O  
ATOM   3128  CB  LEU B 126       2.254 -11.241 -72.333  1.00 29.56           C  
ATOM   3129  CG  LEU B 126       3.592 -10.535 -72.595  1.00 30.48           C  
ATOM   3130  CD1 LEU B 126       4.681 -11.160 -71.747  1.00 30.31           C  
ATOM   3131  CD2 LEU B 126       3.948 -10.640 -74.075  1.00 30.53           C  
ATOM   3132  N   SER B 127      -1.328 -10.849 -72.916  1.00 31.30           N  
ATOM   3133  CA  SER B 127      -2.605 -11.517 -72.649  1.00 31.62           C  
ATOM   3134  C   SER B 127      -3.537 -11.355 -73.845  1.00 32.06           C  
ATOM   3135  O   SER B 127      -3.270 -10.569 -74.754  1.00 30.45           O  
ATOM   3136  CB  SER B 127      -3.283 -10.930 -71.413  1.00 30.61           C  
ATOM   3137  OG  SER B 127      -3.817  -9.646 -71.687  1.00 30.73           O  
ATOM   3138  N   GLU B 128      -4.639 -12.094 -73.831  1.00 33.60           N  
ATOM   3139  CA  GLU B 128      -5.605 -12.035 -74.917  1.00 34.95           C  
ATOM   3140  C   GLU B 128      -6.349 -10.697 -74.947  1.00 34.36           C  
ATOM   3141  O   GLU B 128      -7.005 -10.364 -75.936  1.00 34.83           O  
ATOM   3142  CB  GLU B 128      -6.591 -13.201 -74.794  1.00 37.02           C  
ATOM   3143  CG  GLU B 128      -5.900 -14.561 -74.744  1.00 40.96           C  
ATOM   3144  CD  GLU B 128      -5.455 -14.953 -73.338  1.00 43.42           C  
ATOM   3145  OE1 GLU B 128      -6.291 -15.510 -72.587  1.00 44.73           O  
ATOM   3146  OE2 GLU B 128      -4.281 -14.700 -72.980  1.00 43.55           O1-
ATOM   3147  N   ALA B 129      -6.237  -9.928 -73.869  1.00 31.95           N  
ATOM   3148  CA  ALA B 129      -6.893  -8.629 -73.797  1.00 31.77           C  
ATOM   3149  C   ALA B 129      -6.215  -7.629 -74.734  1.00 31.00           C  
ATOM   3150  O   ALA B 129      -6.834  -6.667 -75.181  1.00 31.15           O  
ATOM   3151  CB  ALA B 129      -6.868  -8.105 -72.366  1.00 31.49           C  
ATOM   3152  N   PHE B 130      -4.936  -7.848 -75.024  1.00 30.05           N  
ATOM   3153  CA  PHE B 130      -4.217  -6.953 -75.929  1.00 29.31           C  
ATOM   3154  C   PHE B 130      -4.448  -7.437 -77.359  1.00 29.95           C  
ATOM   3155  O   PHE B 130      -3.657  -8.207 -77.898  1.00 30.07           O  
ATOM   3156  CB  PHE B 130      -2.723  -6.967 -75.620  1.00 28.42           C  
ATOM   3157  CG  PHE B 130      -1.918  -6.034 -76.478  1.00 26.80           C  
ATOM   3158  CD1 PHE B 130      -0.715  -6.450 -77.036  1.00 26.53           C  
ATOM   3159  CD2 PHE B 130      -2.354  -4.737 -76.717  1.00 26.55           C  
ATOM   3160  CE1 PHE B 130       0.039  -5.592 -77.817  1.00 24.35           C  
ATOM   3161  CE2 PHE B 130      -1.603  -3.869 -77.500  1.00 26.87           C  
ATOM   3162  CZ  PHE B 130      -0.402  -4.303 -78.051  1.00 26.50           C  
ATOM   3163  N   ALA B 131      -5.538  -6.985 -77.966  1.00 30.82           N  
ATOM   3164  CA  ALA B 131      -5.885  -7.393 -79.322  1.00 31.27           C  
ATOM   3165  C   ALA B 131      -5.548  -6.309 -80.339  1.00 31.37           C  
ATOM   3166  O   ALA B 131      -5.646  -5.114 -80.050  1.00 31.12           O  
ATOM   3167  CB  ALA B 131      -7.372  -7.745 -79.393  1.00 31.22           C  
ATOM   3168  N   PHE B 132      -5.159  -6.730 -81.537  1.00 32.10           N  
ATOM   3169  CA  PHE B 132      -4.800  -5.775 -82.571  1.00 32.03           C  
ATOM   3170  C   PHE B 132      -5.892  -4.763 -82.913  1.00 32.46           C  
ATOM   3171  O   PHE B 132      -5.604  -3.579 -83.090  1.00 32.10           O  
ATOM   3172  CB  PHE B 132      -4.348  -6.491 -83.842  1.00 32.07           C  
ATOM   3173  CG  PHE B 132      -3.951  -5.549 -84.933  1.00 32.05           C  
ATOM   3174  CD1 PHE B 132      -4.794  -5.319 -86.016  1.00 31.56           C  
ATOM   3175  CD2 PHE B 132      -2.766  -4.828 -84.840  1.00 31.18           C  
ATOM   3176  CE1 PHE B 132      -4.461  -4.380 -86.988  1.00 32.55           C  
ATOM   3177  CE2 PHE B 132      -2.424  -3.888 -85.805  1.00 31.74           C  
ATOM   3178  CZ  PHE B 132      -3.275  -3.662 -86.882  1.00 31.79           C  
ATOM   3179  N   PRO B 133      -7.157  -5.207 -83.016  1.00 33.00           N  
ATOM   3180  CA  PRO B 133      -8.226  -4.257 -83.341  1.00 33.10           C  
ATOM   3181  C   PRO B 133      -8.209  -3.027 -82.441  1.00 32.57           C  
ATOM   3182  O   PRO B 133      -8.160  -1.893 -82.922  1.00 32.49           O  
ATOM   3183  CB  PRO B 133      -9.488  -5.095 -83.167  1.00 33.38           C  
ATOM   3184  CG  PRO B 133      -9.040  -6.431 -83.684  1.00 33.58           C  
ATOM   3185  CD  PRO B 133      -7.670  -6.590 -83.020  1.00 33.24           C  
ATOM   3186  N   GLY B 134      -8.246  -3.255 -81.131  1.00 31.89           N  
ATOM   3187  CA  GLY B 134      -8.220  -2.145 -80.198  1.00 29.99           C  
ATOM   3188  C   GLY B 134      -6.905  -1.391 -80.266  1.00 29.09           C  
ATOM   3189  O   GLY B 134      -6.868  -0.173 -80.084  1.00 28.46           O  
ATOM   3190  N   PHE B 135      -5.816  -2.110 -80.526  1.00 28.84           N  
ATOM   3191  CA  PHE B 135      -4.501  -1.478 -80.615  1.00 28.65           C  
ATOM   3192  C   PHE B 135      -4.478  -0.513 -81.794  1.00 29.06           C  
ATOM   3193  O   PHE B 135      -4.043   0.631 -81.672  1.00 30.61           O  
ATOM   3194  CB  PHE B 135      -3.413  -2.537 -80.797  1.00 26.97           C  
ATOM   3195  CG  PHE B 135      -2.029  -1.964 -80.967  1.00 25.75           C  
ATOM   3196  CD1 PHE B 135      -1.275  -2.261 -82.096  1.00 25.80           C  
ATOM   3197  CD2 PHE B 135      -1.472  -1.151 -79.986  1.00 25.49           C  
ATOM   3198  CE1 PHE B 135       0.019  -1.757 -82.245  1.00 25.04           C  
ATOM   3199  CE2 PHE B 135      -0.182  -0.642 -80.124  1.00 25.74           C  
ATOM   3200  CZ  PHE B 135       0.567  -0.946 -81.255  1.00 25.08           C  
ATOM   3201  N   PHE B 136      -4.956  -0.986 -82.935  1.00 30.33           N  
ATOM   3202  CA  PHE B 136      -4.996  -0.172 -84.142  1.00 32.55           C  
ATOM   3203  C   PHE B 136      -5.884   1.056 -83.921  1.00 32.90           C  
ATOM   3204  O   PHE B 136      -5.540   2.170 -84.328  1.00 32.54           O  
ATOM   3205  CB  PHE B 136      -5.515  -1.024 -85.305  1.00 33.68           C  
ATOM   3206  CG  PHE B 136      -5.283  -0.422 -86.662  1.00 34.92           C  
ATOM   3207  CD1 PHE B 136      -4.080   0.214 -86.962  1.00 34.53           C  
ATOM   3208  CD2 PHE B 136      -6.250  -0.539 -87.662  1.00 35.79           C  
ATOM   3209  CE1 PHE B 136      -3.838   0.723 -88.239  1.00 34.80           C  
ATOM   3210  CE2 PHE B 136      -6.018  -0.034 -88.946  1.00 36.13           C  
ATOM   3211  CZ  PHE B 136      -4.804   0.598 -89.231  1.00 36.02           C  
ATOM   3212  N   ARG B 137      -7.018   0.853 -83.256  1.00 33.99           N  
ATOM   3213  CA  ARG B 137      -7.948   1.945 -82.980  1.00 34.05           C  
ATOM   3214  C   ARG B 137      -7.234   3.038 -82.198  1.00 34.06           C  
ATOM   3215  O   ARG B 137      -7.263   4.212 -82.570  1.00 34.17           O  
ATOM   3216  CB  ARG B 137      -9.138   1.434 -82.161  1.00 35.83           C  
ATOM   3217  CG  ARG B 137     -10.441   2.191 -82.404  1.00 37.77           C  
ATOM   3218  CD  ARG B 137     -11.467   1.926 -81.303  1.00 39.25           C  
ATOM   3219  NE  ARG B 137     -11.487   0.528 -80.880  1.00 39.43           N  
ATOM   3220  CZ  ARG B 137     -11.808  -0.491 -81.668  1.00 40.09           C  
ATOM   3221  NH1 ARG B 137     -12.145  -0.275 -82.935  1.00 39.51           N1+
ATOM   3222  NH2 ARG B 137     -11.785  -1.729 -81.187  1.00 39.71           N  
ATOM   3223  N   GLY B 138      -6.586   2.634 -81.109  1.00 34.28           N  
ATOM   3224  CA  GLY B 138      -5.872   3.573 -80.265  1.00 32.89           C  
ATOM   3225  C   GLY B 138      -4.800   4.372 -80.978  1.00 32.18           C  
ATOM   3226  O   GLY B 138      -4.622   5.555 -80.697  1.00 31.85           O  
ATOM   3227  N   LEU B 139      -4.077   3.733 -81.890  1.00 32.10           N  
ATOM   3228  CA  LEU B 139      -3.029   4.428 -82.634  1.00 32.44           C  
ATOM   3229  C   LEU B 139      -3.618   5.491 -83.550  1.00 33.49           C  
ATOM   3230  O   LEU B 139      -3.146   6.629 -83.577  1.00 32.54           O  
ATOM   3231  CB  LEU B 139      -2.214   3.441 -83.469  1.00 30.76           C  
ATOM   3232  CG  LEU B 139      -1.316   2.459 -82.714  1.00 30.89           C  
ATOM   3233  CD1 LEU B 139      -0.705   1.491 -83.712  1.00 29.62           C  
ATOM   3234  CD2 LEU B 139      -0.223   3.210 -81.948  1.00 28.11           C  
ATOM   3235  N   LYS B 140      -4.646   5.121 -84.305  1.00 35.54           N  
ATOM   3236  CA  LYS B 140      -5.276   6.072 -85.214  1.00 37.77           C  
ATOM   3237  C   LYS B 140      -5.961   7.208 -84.452  1.00 38.79           C  
ATOM   3238  O   LYS B 140      -6.229   8.269 -85.018  1.00 38.53           O  
ATOM   3239  CB  LYS B 140      -6.283   5.362 -86.122  1.00 37.54           C  
ATOM   3240  CG  LYS B 140      -5.826   5.230 -87.578  1.00 38.95           C  
ATOM   3241  CD  LYS B 140      -4.720   4.201 -87.758  1.00 38.07           C  
ATOM   3242  CE  LYS B 140      -4.408   3.960 -89.238  1.00 38.00           C  
ATOM   3243  NZ  LYS B 140      -3.567   5.020 -89.878  1.00 37.51           N1+
ATOM   3244  N   GLU B 141      -6.234   6.988 -83.167  1.00 40.26           N  
ATOM   3245  CA  GLU B 141      -6.878   8.006 -82.339  1.00 41.67           C  
ATOM   3246  C   GLU B 141      -5.870   9.024 -81.825  1.00 42.16           C  
ATOM   3247  O   GLU B 141      -6.233   9.954 -81.105  1.00 43.24           O  
ATOM   3248  CB  GLU B 141      -7.573   7.369 -81.130  1.00 43.57           C  
ATOM   3249  CG  GLU B 141      -8.790   6.517 -81.457  1.00 46.53           C  
ATOM   3250  CD  GLU B 141      -9.431   5.911 -80.215  1.00 48.40           C  
ATOM   3251  OE1 GLU B 141     -10.462   5.214 -80.358  1.00 49.18           O  
ATOM   3252  OE2 GLU B 141      -8.904   6.130 -79.099  1.00 48.79           O1-
ATOM   3253  N   SER B 142      -4.604   8.858 -82.188  1.00 41.69           N  
ATOM   3254  CA  SER B 142      -3.582   9.777 -81.707  1.00 41.64           C  
ATOM   3255  C   SER B 142      -2.654  10.310 -82.788  1.00 41.38           C  
ATOM   3256  O   SER B 142      -2.276   9.590 -83.715  1.00 41.87           O  
ATOM   3257  CB  SER B 142      -2.752   9.098 -80.611  1.00 41.39           C  
ATOM   3258  OG  SER B 142      -1.727   9.958 -80.141  1.00 41.45           O  
ATOM   3259  N   ALA B 143      -2.284  11.579 -82.649  1.00 41.60           N  
ATOM   3260  CA  ALA B 143      -1.391  12.237 -83.594  1.00 42.44           C  
ATOM   3261  C   ALA B 143      -0.033  12.455 -82.940  1.00 42.17           C  
ATOM   3262  O   ALA B 143       0.906  12.934 -83.576  1.00 43.37           O  
ATOM   3263  CB  ALA B 143      -1.984  13.575 -84.035  1.00 42.80           C  
ATOM   3264  N   ARG B 144       0.061  12.103 -81.661  1.00 41.75           N  
ATOM   3265  CA  ARG B 144       1.301  12.248 -80.905  1.00 39.86           C  
ATOM   3266  C   ARG B 144       2.327  11.240 -81.405  1.00 37.94           C  
ATOM   3267  O   ARG B 144       1.980  10.272 -82.082  1.00 37.67           O  
ATOM   3268  CB  ARG B 144       1.042  12.005 -79.418  1.00 40.83           C  
ATOM   3269  CG  ARG B 144       0.033  12.953 -78.788  1.00 41.98           C  
ATOM   3270  CD  ARG B 144      -0.318  12.496 -77.383  1.00 41.50           C  
ATOM   3271  NE  ARG B 144       0.828  12.554 -76.482  1.00 42.44           N  
ATOM   3272  CZ  ARG B 144       1.149  11.590 -75.625  1.00 42.84           C  
ATOM   3273  NH1 ARG B 144       2.207  11.722 -74.834  1.00 41.41           N1+
ATOM   3274  NH2 ARG B 144       0.415  10.486 -75.571  1.00 43.39           N  
ATOM   3275  N   PRO B 145       3.608  11.456 -81.078  1.00 36.35           N  
ATOM   3276  CA  PRO B 145       4.654  10.530 -81.519  1.00 35.48           C  
ATOM   3277  C   PRO B 145       4.351   9.087 -81.094  1.00 34.38           C  
ATOM   3278  O   PRO B 145       3.840   8.843 -80.000  1.00 32.71           O  
ATOM   3279  CB  PRO B 145       5.908  11.091 -80.855  1.00 35.85           C  
ATOM   3280  CG  PRO B 145       5.632  12.567 -80.816  1.00 35.95           C  
ATOM   3281  CD  PRO B 145       4.191  12.610 -80.367  1.00 36.42           C  
ATOM   3282  N   LEU B 146       4.672   8.143 -81.972  1.00 32.95           N  
ATOM   3283  CA  LEU B 146       4.437   6.722 -81.727  1.00 31.47           C  
ATOM   3284  C   LEU B 146       5.056   6.222 -80.413  1.00 30.73           C  
ATOM   3285  O   LEU B 146       4.417   5.500 -79.644  1.00 31.14           O  
ATOM   3286  CB  LEU B 146       4.980   5.917 -82.915  1.00 30.41           C  
ATOM   3287  CG  LEU B 146       4.847   4.400 -82.868  1.00 29.55           C  
ATOM   3288  CD1 LEU B 146       3.395   4.011 -82.643  1.00 30.42           C  
ATOM   3289  CD2 LEU B 146       5.370   3.812 -84.171  1.00 29.96           C  
ATOM   3290  N   LYS B 147       6.301   6.606 -80.167  1.00 29.51           N  
ATOM   3291  CA  LYS B 147       7.017   6.220 -78.960  1.00 29.62           C  
ATOM   3292  C   LYS B 147       6.287   6.729 -77.718  1.00 30.19           C  
ATOM   3293  O   LYS B 147       5.929   5.946 -76.826  1.00 27.55           O  
ATOM   3294  CB  LYS B 147       8.438   6.795 -79.003  1.00 30.44           C  
ATOM   3295  CG  LYS B 147       9.234   6.668 -77.710  1.00 31.10           C  
ATOM   3296  CD  LYS B 147       9.717   5.264 -77.472  1.00 30.53           C  
ATOM   3297  CE  LYS B 147      10.485   5.154 -76.161  1.00 31.67           C  
ATOM   3298  NZ  LYS B 147      11.759   5.928 -76.153  1.00 31.16           N1+
ATOM   3299  N   ALA B 148       6.069   8.043 -77.669  1.00 29.79           N  
ATOM   3300  CA  ALA B 148       5.390   8.679 -76.542  1.00 31.50           C  
ATOM   3301  C   ALA B 148       4.084   7.979 -76.200  1.00 32.07           C  
ATOM   3302  O   ALA B 148       3.817   7.688 -75.032  1.00 33.24           O  
ATOM   3303  CB  ALA B 148       5.125  10.154 -76.847  1.00 31.30           C  
ATOM   3304  N   LEU B 149       3.277   7.698 -77.218  1.00 32.49           N  
ATOM   3305  CA  LEU B 149       2.000   7.033 -77.005  1.00 33.65           C  
ATOM   3306  C   LEU B 149       2.179   5.681 -76.319  1.00 33.83           C  
ATOM   3307  O   LEU B 149       1.448   5.345 -75.382  1.00 33.95           O  
ATOM   3308  CB  LEU B 149       1.267   6.841 -78.335  1.00 34.44           C  
ATOM   3309  CG  LEU B 149      -0.151   6.283 -78.185  1.00 35.57           C  
ATOM   3310  CD1 LEU B 149      -0.964   7.195 -77.257  1.00 34.73           C  
ATOM   3311  CD2 LEU B 149      -0.808   6.171 -79.546  1.00 35.31           C  
ATOM   3312  N   LEU B 150       3.147   4.901 -76.786  1.00 32.51           N  
ATOM   3313  CA  LEU B 150       3.396   3.599 -76.189  1.00 31.87           C  
ATOM   3314  C   LEU B 150       3.740   3.732 -74.700  1.00 31.86           C  
ATOM   3315  O   LEU B 150       3.344   2.898 -73.889  1.00 31.73           O  
ATOM   3316  CB  LEU B 150       4.535   2.890 -76.920  1.00 31.17           C  
ATOM   3317  CG  LEU B 150       4.294   2.494 -78.381  1.00 30.86           C  
ATOM   3318  CD1 LEU B 150       5.587   1.950 -78.967  1.00 30.35           C  
ATOM   3319  CD2 LEU B 150       3.175   1.460 -78.479  1.00 29.87           C  
ATOM   3320  N   LEU B 151       4.472   4.784 -74.349  1.00 31.69           N  
ATOM   3321  CA  LEU B 151       4.872   5.018 -72.962  1.00 32.55           C  
ATOM   3322  C   LEU B 151       3.723   5.452 -72.046  1.00 33.11           C  
ATOM   3323  O   LEU B 151       3.862   5.436 -70.821  1.00 31.58           O  
ATOM   3324  CB  LEU B 151       5.995   6.053 -72.913  1.00 32.34           C  
ATOM   3325  CG  LEU B 151       7.434   5.527 -72.940  1.00 33.31           C  
ATOM   3326  CD1 LEU B 151       7.586   4.392 -73.948  1.00 33.90           C  
ATOM   3327  CD2 LEU B 151       8.366   6.684 -73.272  1.00 33.33           C  
ATOM   3328  N   ASP B 152       2.597   5.844 -72.633  1.00 33.30           N  
ATOM   3329  CA  ASP B 152       1.442   6.243 -71.836  1.00 34.89           C  
ATOM   3330  C   ASP B 152       0.773   5.011 -71.243  1.00 33.16           C  
ATOM   3331  O   ASP B 152      -0.045   5.113 -70.334  1.00 32.16           O  
ATOM   3332  CB  ASP B 152       0.442   7.024 -72.688  1.00 38.90           C  
ATOM   3333  CG  ASP B 152       0.808   8.491 -72.813  1.00 41.57           C  
ATOM   3334  OD1 ASP B 152       0.053   9.238 -73.473  1.00 43.68           O  
ATOM   3335  OD2 ASP B 152       1.848   8.899 -72.243  1.00 42.98           O1-
ATOM   3336  N   GLN B 153       1.123   3.846 -71.779  1.00 32.05           N  
ATOM   3337  CA  GLN B 153       0.598   2.574 -71.296  1.00 32.07           C  
ATOM   3338  C   GLN B 153      -0.916   2.417 -71.360  1.00 32.15           C  
ATOM   3339  O   GLN B 153      -1.489   1.622 -70.613  1.00 32.66           O  
ATOM   3340  CB  GLN B 153       1.057   2.340 -69.851  1.00 31.48           C  
ATOM   3341  CG  GLN B 153       2.561   2.396 -69.647  1.00 31.06           C  
ATOM   3342  CD  GLN B 153       2.964   1.948 -68.259  1.00 30.30           C  
ATOM   3344  NE2 GLN B 153       3.585   2.842 -67.504  1.00 31.85           N  
ATOM   3343  OE1 GLN B 153       2.714   0.812 -67.870  1.00 28.52           O  
ATOM   3345  N   ARG B 154      -1.574   3.164 -72.236  1.00 33.19           N  
ATOM   3346  CA  ARG B 154      -3.019   3.043 -72.349  1.00 33.60           C  
ATOM   3347  C   ARG B 154      -3.355   2.004 -73.406  1.00 32.90           C  
ATOM   3348  O   ARG B 154      -4.418   1.390 -73.366  1.00 31.83           O  
ATOM   3349  CB  ARG B 154      -3.646   4.401 -72.679  1.00 35.37           C  
ATOM   3350  CG  ARG B 154      -3.391   5.435 -71.590  1.00 39.38           C  
ATOM   3351  CD  ARG B 154      -4.187   6.720 -71.788  1.00 42.42           C  
ATOM   3352  NE  ARG B 154      -5.274   6.849 -70.817  1.00 44.30           N  
ATOM   3353  CZ  ARG B 154      -6.360   6.081 -70.801  1.00 46.16           C  
ATOM   3354  NH1 ARG B 154      -6.512   5.122 -71.708  1.00 45.96           N1+
ATOM   3355  NH2 ARG B 154      -7.293   6.267 -69.873  1.00 45.99           N  
ATOM   3356  N   LEU B 155      -2.426   1.798 -74.339  1.00 32.33           N  
ATOM   3357  CA  LEU B 155      -2.596   0.817 -75.408  1.00 32.08           C  
ATOM   3358  C   LEU B 155      -2.022  -0.531 -74.978  1.00 30.57           C  
ATOM   3359  O   LEU B 155      -2.492  -1.586 -75.396  1.00 31.15           O  
ATOM   3360  CB  LEU B 155      -1.881   1.274 -76.685  1.00 33.29           C  
ATOM   3361  CG  LEU B 155      -2.419   2.475 -77.467  1.00 34.33           C  
ATOM   3362  CD1 LEU B 155      -2.486   3.709 -76.579  1.00 34.73           C  
ATOM   3363  CD2 LEU B 155      -1.506   2.728 -78.658  1.00 35.51           C  
ATOM   3364  N   ALA B 156      -0.995  -0.481 -74.141  1.00 28.63           N  
ATOM   3365  CA  ALA B 156      -0.343  -1.681 -73.651  1.00 26.33           C  
ATOM   3366  C   ALA B 156       0.371  -1.336 -72.350  1.00 25.41           C  
ATOM   3367  O   ALA B 156       1.267  -0.486 -72.323  1.00 24.74           O  
ATOM   3368  CB  ALA B 156       0.653  -2.194 -74.690  1.00 25.40           C  
ATOM   3369  N   ALA B 157      -0.022  -2.001 -71.271  1.00 24.00           N  
ATOM   3370  CA  ALA B 157       0.575  -1.738 -69.970  1.00 23.69           C  
ATOM   3371  C   ALA B 157       1.968  -2.330 -69.806  1.00 23.64           C  
ATOM   3372  O   ALA B 157       2.284  -3.371 -70.387  1.00 23.97           O  
ATOM   3373  CB  ALA B 157      -0.343  -2.263 -68.867  1.00 22.24           C  
ATOM   3374  N   GLY B 158       2.802  -1.644 -69.024  1.00 23.20           N  
ATOM   3375  CA  GLY B 158       4.145  -2.127 -68.748  1.00 22.53           C  
ATOM   3376  C   GLY B 158       5.277  -1.801 -69.711  1.00 21.68           C  
ATOM   3377  O   GLY B 158       6.429  -2.131 -69.427  1.00 22.01           O  
ATOM   3378  N   VAL B 159       4.973  -1.163 -70.838  1.00 20.76           N  
ATOM   3379  CA  VAL B 159       6.003  -0.826 -71.822  1.00 20.74           C  
ATOM   3380  C   VAL B 159       6.779   0.429 -71.436  1.00 21.76           C  
ATOM   3381  O   VAL B 159       6.185   1.478 -71.180  1.00 22.73           O  
ATOM   3382  CB  VAL B 159       5.386  -0.596 -73.229  1.00 20.72           C  
ATOM   3383  CG1 VAL B 159       6.483  -0.209 -74.224  1.00 18.59           C  
ATOM   3384  CG2 VAL B 159       4.666  -1.855 -73.694  1.00 20.38           C  
ATOM   3385  N   GLY B 160       8.104   0.313 -71.399  1.00 21.13           N  
ATOM   3386  CA  GLY B 160       8.946   1.449 -71.061  1.00 20.65           C  
ATOM   3387  C   GLY B 160       9.892   1.784 -72.200  1.00 21.37           C  
ATOM   3388  O   GLY B 160       9.640   1.422 -73.348  1.00 20.36           O  
ATOM   3389  N   ASN B 161      10.988   2.471 -71.893  1.00 22.13           N  
ATOM   3390  CA  ASN B 161      11.961   2.835 -72.915  1.00 23.51           C  
ATOM   3391  C   ASN B 161      12.648   1.654 -73.594  1.00 23.01           C  
ATOM   3392  O   ASN B 161      12.728   1.593 -74.828  1.00 23.70           O  
ATOM   3393  CB  ASN B 161      13.041   3.742 -72.332  1.00 25.87           C  
ATOM   3394  CG  ASN B 161      12.527   5.125 -72.012  1.00 27.76           C  
ATOM   3396  ND2 ASN B 161      12.772   5.576 -70.792  1.00 28.49           N  
ATOM   3395  OD1 ASN B 161      11.926   5.788 -72.858  1.00 28.94           O  
ATOM   3397  N   ILE B 162      13.167   0.726 -72.800  1.00 21.03           N  
ATOM   3398  CA  ILE B 162      13.862  -0.412 -73.374  1.00 20.42           C  
ATOM   3399  C   ILE B 162      13.022  -1.152 -74.395  1.00 19.96           C  
ATOM   3400  O   ILE B 162      13.404  -1.285 -75.561  1.00 19.64           O  
ATOM   3401  CB  ILE B 162      14.298  -1.436 -72.297  1.00 21.38           C  
ATOM   3402  CG1 ILE B 162      15.304  -0.796 -71.342  1.00 22.96           C  
ATOM   3403  CG2 ILE B 162      14.914  -2.675 -72.967  1.00 20.94           C  
ATOM   3404  CD1 ILE B 162      15.776  -1.731 -70.232  1.00 23.30           C  
ATOM   3405  N   TYR B 163      11.861  -1.626 -73.969  1.00 18.62           N  
ATOM   3406  CA  TYR B 163      11.046  -2.404 -74.871  1.00 18.86           C  
ATOM   3407  C   TYR B 163      10.339  -1.629 -75.972  1.00 19.49           C  
ATOM   3408  O   TYR B 163      10.060  -2.189 -77.030  1.00 19.78           O  
ATOM   3409  CB  TYR B 163      10.120  -3.289 -74.039  1.00 17.17           C  
ATOM   3410  CG  TYR B 163      10.978  -4.118 -73.103  1.00 17.43           C  
ATOM   3411  CD1 TYR B 163      11.145  -3.755 -71.770  1.00 15.63           C  
ATOM   3412  CD2 TYR B 163      11.746  -5.177 -73.597  1.00 15.14           C  
ATOM   3413  CE1 TYR B 163      12.057  -4.412 -70.953  1.00 16.74           C  
ATOM   3414  CE2 TYR B 163      12.659  -5.848 -72.787  1.00 16.36           C  
ATOM   3415  CZ  TYR B 163      12.811  -5.463 -71.471  1.00 17.43           C  
ATOM   3416  OH  TYR B 163      13.706  -6.128 -70.669  1.00 17.04           O  
ATOM   3417  N   ALA B 164      10.077  -0.343 -75.751  1.00 19.44           N  
ATOM   3418  CA  ALA B 164       9.469   0.450 -76.810  1.00 21.61           C  
ATOM   3419  C   ALA B 164      10.560   0.610 -77.876  1.00 20.71           C  
ATOM   3420  O   ALA B 164      10.304   0.410 -79.058  1.00 20.78           O  
ATOM   3421  CB  ALA B 164       9.026   1.816 -76.297  1.00 20.37           C  
ATOM   3422  N   ASP B 165      11.778   0.953 -77.450  1.00 21.01           N  
ATOM   3423  CA  ASP B 165      12.895   1.117 -78.389  1.00 19.83           C  
ATOM   3424  C   ASP B 165      13.168  -0.164 -79.175  1.00 20.91           C  
ATOM   3425  O   ASP B 165      13.344  -0.129 -80.394  1.00 19.45           O  
ATOM   3426  CB  ASP B 165      14.185   1.502 -77.662  1.00 20.73           C  
ATOM   3427  CG  ASP B 165      14.215   2.960 -77.225  1.00 21.82           C  
ATOM   3428  OD1 ASP B 165      13.169   3.638 -77.292  1.00 21.69           O  
ATOM   3429  OD2 ASP B 165      15.300   3.418 -76.802  1.00 19.64           O1-
ATOM   3430  N   GLU B 166      13.214  -1.297 -78.480  1.00 20.09           N  
ATOM   3431  CA  GLU B 166      13.500  -2.561 -79.151  1.00 21.03           C  
ATOM   3432  C   GLU B 166      12.376  -3.015 -80.075  1.00 20.24           C  
ATOM   3433  O   GLU B 166      12.637  -3.600 -81.127  1.00 19.87           O  
ATOM   3434  CB  GLU B 166      13.820  -3.646 -78.122  1.00 20.67           C  
ATOM   3435  CG  GLU B 166      15.132  -3.408 -77.405  1.00 23.02           C  
ATOM   3436  CD  GLU B 166      16.334  -3.498 -78.335  1.00 24.07           C  
ATOM   3437  OE1 GLU B 166      17.216  -2.619 -78.259  1.00 25.86           O  
ATOM   3438  OE2 GLU B 166      16.401  -4.453 -79.136  1.00 22.55           O1-
ATOM   3439  N   ALA B 167      11.132  -2.737 -79.690  1.00 20.18           N  
ATOM   3440  CA  ALA B 167       9.983  -3.120 -80.507  1.00 20.20           C  
ATOM   3441  C   ALA B 167       9.916  -2.255 -81.768  1.00 19.55           C  
ATOM   3442  O   ALA B 167       9.636  -2.750 -82.859  1.00 19.82           O  
ATOM   3443  CB  ALA B 167       8.690  -2.985 -79.696  1.00 21.72           C  
ATOM   3444  N   LEU B 168      10.170  -0.961 -81.619  1.00 18.81           N  
ATOM   3445  CA  LEU B 168      10.151  -0.067 -82.771  1.00 19.80           C  
ATOM   3446  C   LEU B 168      11.248  -0.451 -83.772  1.00 19.54           C  
ATOM   3447  O   LEU B 168      11.029  -0.393 -84.982  1.00 19.66           O  
ATOM   3448  CB  LEU B 168      10.305   1.394 -82.326  1.00 17.24           C  
ATOM   3449  CG  LEU B 168       9.069   1.926 -81.593  1.00 17.82           C  
ATOM   3450  CD1 LEU B 168       9.394   3.231 -80.876  1.00 17.92           C  
ATOM   3451  CD2 LEU B 168       7.922   2.104 -82.590  1.00 18.18           C  
ATOM   3452  N   PHE B 169      12.416  -0.857 -83.279  1.00 20.92           N  
ATOM   3453  CA  PHE B 169      13.493  -1.261 -84.185  1.00 21.35           C  
ATOM   3454  C   PHE B 169      13.107  -2.572 -84.854  1.00 21.82           C  
ATOM   3455  O   PHE B 169      13.334  -2.766 -86.044  1.00 21.25           O  
ATOM   3456  CB  PHE B 169      14.817  -1.476 -83.449  1.00 21.09           C  
ATOM   3457  CG  PHE B 169      15.892  -2.081 -84.317  1.00 19.70           C  
ATOM   3458  CD1 PHE B 169      16.662  -1.283 -85.153  1.00 21.47           C  
ATOM   3459  CD2 PHE B 169      16.091  -3.460 -84.340  1.00 20.92           C  
ATOM   3460  CE1 PHE B 169      17.623  -1.850 -86.008  1.00 19.55           C  
ATOM   3461  CE2 PHE B 169      17.042  -4.036 -85.186  1.00 20.36           C  
ATOM   3462  CZ  PHE B 169      17.809  -3.226 -86.023  1.00 21.56           C  
ATOM   3463  N   ARG B 170      12.531  -3.475 -84.071  1.00 24.26           N  
ATOM   3464  CA  ARG B 170      12.114  -4.773 -84.583  1.00 25.47           C  
ATOM   3465  C   ARG B 170      11.105  -4.586 -85.720  1.00 25.21           C  
ATOM   3466  O   ARG B 170      11.201  -5.229 -86.763  1.00 25.41           O  
ATOM   3467  CB  ARG B 170      11.472  -5.593 -83.460  1.00 27.34           C  
ATOM   3468  CG  ARG B 170      11.972  -7.026 -83.352  1.00 31.29           C  
ATOM   3469  CD  ARG B 170      12.791  -7.215 -82.077  1.00 33.39           C  
ATOM   3470  NE  ARG B 170      13.324  -8.568 -81.956  1.00 37.11           N  
ATOM   3471  CZ  ARG B 170      12.573  -9.651 -81.790  1.00 38.86           C  
ATOM   3472  NH1 ARG B 170      13.141 -10.847 -81.691  1.00 40.72           N1+
ATOM   3473  NH2 ARG B 170      11.256  -9.539 -81.721  1.00 39.26           N  
ATOM   3474  N   ALA B 171      10.145  -3.694 -85.512  1.00 24.83           N  
ATOM   3475  CA  ALA B 171       9.115  -3.439 -86.514  1.00 25.54           C  
ATOM   3476  C   ALA B 171       9.578  -2.463 -87.593  1.00 25.15           C  
ATOM   3477  O   ALA B 171       8.841  -2.185 -88.537  1.00 26.17           O  
ATOM   3478  CB  ALA B 171       7.842  -2.914 -85.833  1.00 24.60           C  
ATOM   3479  N   ARG B 172      10.798  -1.951 -87.444  1.00 25.72           N  
ATOM   3480  CA  ARG B 172      11.386  -1.014 -88.398  1.00 25.04           C  
ATOM   3481  C   ARG B 172      10.501   0.209 -88.578  1.00 24.98           C  
ATOM   3482  O   ARG B 172      10.149   0.582 -89.695  1.00 23.47           O  
ATOM   3483  CB  ARG B 172      11.605  -1.703 -89.747  1.00 25.71           C  
ATOM   3484  CG  ARG B 172      12.558  -2.887 -89.692  1.00 26.56           C  
ATOM   3485  CD  ARG B 172      14.003  -2.439 -89.518  1.00 29.92           C  
ATOM   3486  NE  ARG B 172      14.949  -3.530 -89.764  1.00 30.99           N  
ATOM   3487  CZ  ARG B 172      15.246  -4.488 -88.893  1.00 32.31           C  
ATOM   3488  NH1 ARG B 172      14.680  -4.508 -87.692  1.00 32.57           N1+
ATOM   3489  NH2 ARG B 172      16.110  -5.440 -89.229  1.00 34.29           N  
ATOM   3490  N   LEU B 173      10.146   0.830 -87.461  1.00 24.48           N  
ATOM   3491  CA  LEU B 173       9.293   2.007 -87.476  1.00 25.11           C  
ATOM   3492  C   LEU B 173       9.933   3.153 -86.710  1.00 24.83           C  
ATOM   3493  O   LEU B 173      10.570   2.944 -85.679  1.00 24.93           O  
ATOM   3494  CB  LEU B 173       7.942   1.687 -86.836  1.00 25.03           C  
ATOM   3495  CG  LEU B 173       7.057   0.620 -87.480  1.00 25.62           C  
ATOM   3496  CD1 LEU B 173       5.846   0.371 -86.582  1.00 26.99           C  
ATOM   3497  CD2 LEU B 173       6.621   1.078 -88.862  1.00 27.32           C  
ATOM   3498  N   SER B 174       9.759   4.368 -87.217  1.00 24.54           N  
ATOM   3499  CA  SER B 174      10.297   5.539 -86.547  1.00 24.43           C  
ATOM   3500  C   SER B 174       9.569   5.761 -85.230  1.00 25.29           C  
ATOM   3501  O   SER B 174       8.339   5.725 -85.177  1.00 25.60           O  
ATOM   3502  CB  SER B 174      10.106   6.793 -87.392  1.00 24.10           C  
ATOM   3503  OG  SER B 174      10.339   7.941 -86.592  1.00 24.70           O  
ATOM   3504  N   PRO B 175      10.322   6.016 -84.153  1.00 25.85           N  
ATOM   3505  CA  PRO B 175       9.740   6.254 -82.828  1.00 26.04           C  
ATOM   3506  C   PRO B 175       9.073   7.622 -82.764  1.00 27.70           C  
ATOM   3507  O   PRO B 175       8.219   7.876 -81.911  1.00 26.01           O  
ATOM   3508  CB  PRO B 175      10.952   6.211 -81.900  1.00 26.09           C  
ATOM   3509  CG  PRO B 175      11.979   5.413 -82.674  1.00 26.61           C  
ATOM   3510  CD  PRO B 175      11.788   5.913 -84.073  1.00 25.21           C  
ATOM   3511  N   PHE B 176       9.463   8.497 -83.683  1.00 28.96           N  
ATOM   3512  CA  PHE B 176       8.960   9.863 -83.695  1.00 30.56           C  
ATOM   3513  C   PHE B 176       7.781  10.204 -84.608  1.00 31.88           C  
ATOM   3514  O   PHE B 176       7.167  11.259 -84.451  1.00 33.35           O  
ATOM   3515  CB  PHE B 176      10.134  10.797 -83.981  1.00 30.41           C  
ATOM   3516  CG  PHE B 176      11.395  10.399 -83.270  1.00 30.91           C  
ATOM   3517  CD1 PHE B 176      12.389   9.684 -83.935  1.00 30.40           C  
ATOM   3518  CD2 PHE B 176      11.574  10.698 -81.918  1.00 31.38           C  
ATOM   3519  CE1 PHE B 176      13.539   9.272 -83.273  1.00 30.26           C  
ATOM   3520  CE2 PHE B 176      12.726  10.288 -81.240  1.00 30.63           C  
ATOM   3521  CZ  PHE B 176      13.712   9.573 -81.917  1.00 30.70           C  
ATOM   3522  N   ARG B 177       7.449   9.330 -85.550  1.00 32.62           N  
ATOM   3523  CA  ARG B 177       6.327   9.602 -86.447  1.00 32.77           C  
ATOM   3524  C   ARG B 177       4.983   9.496 -85.713  1.00 33.21           C  
ATOM   3525  O   ARG B 177       4.853   8.766 -84.726  1.00 32.55           O  
ATOM   3526  CB  ARG B 177       6.348   8.634 -87.635  1.00 32.22           C  
ATOM   3527  CG  ARG B 177       6.199   7.177 -87.242  1.00 32.10           C  
ATOM   3528  CD  ARG B 177       6.356   6.243 -88.437  1.00 32.91           C  
ATOM   3529  NE  ARG B 177       5.198   6.235 -89.327  1.00 31.68           N  
ATOM   3530  CZ  ARG B 177       5.046   5.381 -90.335  1.00 32.02           C  
ATOM   3531  NH1 ARG B 177       3.960   5.430 -91.096  1.00 29.59           N1+
ATOM   3532  NH2 ARG B 177       5.983   4.468 -90.585  1.00 31.06           N  
ATOM   3533  N   PRO B 178       3.964  10.228 -86.193  1.00 33.67           N  
ATOM   3534  CA  PRO B 178       2.620  10.235 -85.600  1.00 33.04           C  
ATOM   3535  C   PRO B 178       2.071   8.821 -85.499  1.00 33.10           C  
ATOM   3536  O   PRO B 178       2.171   8.047 -86.446  1.00 33.41           O  
ATOM   3537  CB  PRO B 178       1.819  11.092 -86.576  1.00 33.45           C  
ATOM   3538  CG  PRO B 178       2.871  12.028 -87.148  1.00 33.18           C  
ATOM   3539  CD  PRO B 178       4.012  11.086 -87.392  1.00 33.47           C  
ATOM   3540  N   ALA B 179       1.491   8.481 -84.353  1.00 33.17           N  
ATOM   3541  CA  ALA B 179       0.947   7.140 -84.153  1.00 32.85           C  
ATOM   3542  C   ALA B 179      -0.046   6.742 -85.238  1.00 33.17           C  
ATOM   3543  O   ALA B 179       0.024   5.639 -85.776  1.00 33.13           O  
ATOM   3544  CB  ALA B 179       0.283   7.044 -82.782  1.00 32.66           C  
ATOM   3545  N   ARG B 180      -0.970   7.643 -85.559  1.00 34.75           N  
ATOM   3546  CA  ARG B 180      -1.983   7.364 -86.571  1.00 35.89           C  
ATOM   3547  C   ARG B 180      -1.441   7.331 -88.001  1.00 36.05           C  
ATOM   3548  O   ARG B 180      -2.175   7.002 -88.935  1.00 36.79           O  
ATOM   3549  CB  ARG B 180      -3.126   8.381 -86.465  1.00 37.62           C  
ATOM   3550  CG  ARG B 180      -2.710   9.828 -86.675  1.00 40.36           C  
ATOM   3551  CD  ARG B 180      -3.882  10.759 -86.411  1.00 41.74           C  
ATOM   3552  NE  ARG B 180      -3.563  12.152 -86.707  1.00 43.62           N  
ATOM   3553  CZ  ARG B 180      -4.426  13.157 -86.584  1.00 44.84           C  
ATOM   3554  NH1 ARG B 180      -4.053  14.396 -86.878  1.00 43.91           N1+
ATOM   3555  NH2 ARG B 180      -5.662  12.922 -86.160  1.00 44.35           N  
ATOM   3556  N   SER B 181      -0.163   7.661 -88.177  1.00 35.28           N  
ATOM   3557  CA  SER B 181       0.433   7.633 -89.509  1.00 34.52           C  
ATOM   3558  C   SER B 181       0.730   6.196 -89.931  1.00 34.00           C  
ATOM   3559  O   SER B 181       1.130   5.946 -91.066  1.00 33.72           O  
ATOM   3560  CB  SER B 181       1.735   8.442 -89.541  1.00 34.16           C  
ATOM   3561  OG  SER B 181       2.815   7.710 -88.985  1.00 32.75           O  
ATOM   3562  N   LEU B 182       0.531   5.249 -89.020  1.00 33.80           N  
ATOM   3563  CA  LEU B 182       0.809   3.850 -89.329  1.00 34.38           C  
ATOM   3564  C   LEU B 182      -0.262   3.171 -90.163  1.00 34.78           C  
ATOM   3565  O   LEU B 182      -1.458   3.335 -89.929  1.00 34.62           O  
ATOM   3566  CB  LEU B 182       1.018   3.038 -88.046  1.00 34.68           C  
ATOM   3567  CG  LEU B 182       2.216   3.387 -87.156  1.00 33.81           C  
ATOM   3568  CD1 LEU B 182       2.374   2.306 -86.100  1.00 33.06           C  
ATOM   3569  CD2 LEU B 182       3.486   3.493 -87.993  1.00 32.98           C  
ATOM   3570  N   THR B 183       0.184   2.404 -91.148  1.00 35.29           N  
ATOM   3571  CA  THR B 183      -0.730   1.672 -92.001  1.00 35.44           C  
ATOM   3572  C   THR B 183      -1.062   0.402 -91.236  1.00 35.96           C  
ATOM   3573  O   THR B 183      -0.369   0.048 -90.276  1.00 35.84           O  
ATOM   3574  CB  THR B 183      -0.068   1.274 -93.321  1.00 35.48           C  
ATOM   3576  CG2 THR B 183       0.604   2.477 -93.961  1.00 35.72           C  
ATOM   3575  OG1 THR B 183       0.913   0.261 -93.071  1.00 34.26           O  
ATOM   3577  N   GLU B 184      -2.117  -0.284 -91.650  1.00 35.65           N  
ATOM   3578  CA  GLU B 184      -2.499  -1.513 -90.981  1.00 36.17           C  
ATOM   3579  C   GLU B 184      -1.318  -2.480 -91.004  1.00 35.73           C  
ATOM   3580  O   GLU B 184      -1.043  -3.163 -90.017  1.00 35.95           O  
ATOM   3581  CB  GLU B 184      -3.706  -2.136 -91.678  1.00 37.62           C  
ATOM   3582  CG  GLU B 184      -4.285  -3.325 -90.948  1.00 39.81           C  
ATOM   3583  CD  GLU B 184      -5.532  -3.867 -91.619  1.00 42.07           C  
ATOM   3584  OE1 GLU B 184      -6.112  -4.844 -91.094  1.00 42.58           O  
ATOM   3585  OE2 GLU B 184      -5.932  -3.317 -92.670  1.00 42.27           O1-
ATOM   3586  N   GLU B 185      -0.615  -2.526 -92.132  1.00 35.28           N  
ATOM   3587  CA  GLU B 185       0.539  -3.407 -92.280  1.00 34.54           C  
ATOM   3588  C   GLU B 185       1.606  -3.056 -91.237  1.00 32.91           C  
ATOM   3589  O   GLU B 185       2.157  -3.929 -90.578  1.00 31.26           O  
ATOM   3590  CB  GLU B 185       1.117  -3.273 -93.696  1.00 36.90           C  
ATOM   3591  CG  GLU B 185       2.288  -4.204 -94.009  1.00 39.47           C  
ATOM   3592  CD  GLU B 185       2.706  -4.144 -95.476  1.00 41.87           C  
ATOM   3593  OE1 GLU B 185       3.750  -4.740 -95.836  1.00 42.26           O  
ATOM   3594  OE2 GLU B 185       1.986  -3.502 -96.272  1.00 42.61           O1-
ATOM   3595  N   GLU B 186       1.885  -1.769 -91.092  1.00 32.14           N  
ATOM   3596  CA  GLU B 186       2.881  -1.305 -90.138  1.00 31.71           C  
ATOM   3597  C   GLU B 186       2.450  -1.543 -88.695  1.00 31.03           C  
ATOM   3598  O   GLU B 186       3.209  -2.091 -87.895  1.00 29.07           O  
ATOM   3599  CB  GLU B 186       3.149   0.180 -90.358  1.00 32.20           C  
ATOM   3600  CG  GLU B 186       3.930   0.468 -91.628  1.00 33.76           C  
ATOM   3601  CD  GLU B 186       4.079   1.947 -91.886  1.00 36.13           C  
ATOM   3602  OE1 GLU B 186       5.186   2.376 -92.285  1.00 37.34           O  
ATOM   3603  OE2 GLU B 186       3.083   2.681 -91.694  1.00 37.77           O1-
ATOM   3604  N   ALA B 187       1.229  -1.124 -88.370  1.00 30.59           N  
ATOM   3605  CA  ALA B 187       0.693  -1.292 -87.028  1.00 30.45           C  
ATOM   3606  C   ALA B 187       0.754  -2.759 -86.642  1.00 30.81           C  
ATOM   3607  O   ALA B 187       1.039  -3.095 -85.496  1.00 31.48           O  
ATOM   3608  CB  ALA B 187      -0.741  -0.786 -86.967  1.00 30.68           C  
ATOM   3609  N   ARG B 188       0.494  -3.639 -87.604  1.00 31.76           N  
ATOM   3610  CA  ARG B 188       0.546  -5.069 -87.333  1.00 31.69           C  
ATOM   3611  C   ARG B 188       1.966  -5.500 -86.976  1.00 29.64           C  
ATOM   3612  O   ARG B 188       2.164  -6.335 -86.095  1.00 28.82           O  
ATOM   3613  CB  ARG B 188       0.039  -5.869 -88.539  1.00 35.04           C  
ATOM   3614  CG  ARG B 188      -1.475  -6.019 -88.583  1.00 38.52           C  
ATOM   3615  CD  ARG B 188      -1.905  -6.999 -89.669  1.00 42.14           C  
ATOM   3616  NE  ARG B 188      -3.140  -7.699 -89.317  1.00 44.97           N  
ATOM   3617  CZ  ARG B 188      -4.338  -7.128 -89.233  1.00 46.56           C  
ATOM   3618  NH1 ARG B 188      -4.484  -5.834 -89.481  1.00 46.69           N1+
ATOM   3619  NH2 ARG B 188      -5.395  -7.854 -88.889  1.00 47.24           N  
ATOM   3620  N   ARG B 189       2.954  -4.924 -87.652  1.00 27.98           N  
ATOM   3621  CA  ARG B 189       4.348  -5.269 -87.368  1.00 27.35           C  
ATOM   3622  C   ARG B 189       4.718  -4.842 -85.947  1.00 25.18           C  
ATOM   3623  O   ARG B 189       5.415  -5.565 -85.236  1.00 22.83           O  
ATOM   3624  CB  ARG B 189       5.302  -4.577 -88.355  1.00 28.56           C  
ATOM   3625  CG  ARG B 189       5.127  -4.975 -89.810  1.00 29.48           C  
ATOM   3626  CD  ARG B 189       6.469  -4.915 -90.551  1.00 30.16           C  
ATOM   3627  NE  ARG B 189       7.129  -3.614 -90.438  1.00 30.04           N  
ATOM   3628  CZ  ARG B 189       6.858  -2.562 -91.206  1.00 30.94           C  
ATOM   3629  NH1 ARG B 189       7.510  -1.416 -91.031  1.00 28.66           N1+
ATOM   3630  NH2 ARG B 189       5.945  -2.658 -92.162  1.00 33.26           N  
ATOM   3631  N   LEU B 190       4.254  -3.664 -85.538  1.00 23.89           N  
ATOM   3632  CA  LEU B 190       4.559  -3.164 -84.203  1.00 24.30           C  
ATOM   3633  C   LEU B 190       3.835  -3.988 -83.136  1.00 24.82           C  
ATOM   3634  O   LEU B 190       4.373  -4.259 -82.060  1.00 24.35           O  
ATOM   3635  CB  LEU B 190       4.161  -1.689 -84.087  1.00 23.54           C  
ATOM   3636  CG  LEU B 190       4.466  -1.032 -82.741  1.00 23.26           C  
ATOM   3637  CD1 LEU B 190       5.973  -0.972 -82.528  1.00 21.61           C  
ATOM   3638  CD2 LEU B 190       3.877   0.361 -82.709  1.00 23.38           C  
ATOM   3639  N   TYR B 191       2.610  -4.390 -83.447  1.00 25.79           N  
ATOM   3640  CA  TYR B 191       1.812  -5.187 -82.529  1.00 25.15           C  
ATOM   3641  C   TYR B 191       2.555  -6.476 -82.207  1.00 25.61           C  
ATOM   3642  O   TYR B 191       2.671  -6.871 -81.045  1.00 26.22           O  
ATOM   3643  CB  TYR B 191       0.462  -5.512 -83.165  1.00 25.13           C  
ATOM   3644  CG  TYR B 191      -0.391  -6.473 -82.363  1.00 25.15           C  
ATOM   3645  CD1 TYR B 191      -1.091  -6.043 -81.234  1.00 24.84           C  
ATOM   3646  CD2 TYR B 191      -0.506  -7.810 -82.739  1.00 26.04           C  
ATOM   3647  CE1 TYR B 191      -1.887  -6.924 -80.501  1.00 26.02           C  
ATOM   3648  CE2 TYR B 191      -1.301  -8.702 -82.011  1.00 26.49           C  
ATOM   3649  CZ  TYR B 191      -1.985  -8.250 -80.897  1.00 26.18           C  
ATOM   3650  OH  TYR B 191      -2.766  -9.119 -80.173  1.00 27.54           O  
ATOM   3651  N   ARG B 192       3.064  -7.125 -83.248  1.00 25.57           N  
ATOM   3652  CA  ARG B 192       3.790  -8.375 -83.096  1.00 25.29           C  
ATOM   3653  C   ARG B 192       5.156  -8.181 -82.437  1.00 24.55           C  
ATOM   3654  O   ARG B 192       5.554  -8.960 -81.566  1.00 22.57           O  
ATOM   3655  CB  ARG B 192       3.973  -9.037 -84.464  1.00 29.46           C  
ATOM   3656  CG  ARG B 192       4.788 -10.331 -84.418  1.00 34.06           C  
ATOM   3657  CD  ARG B 192       4.815 -11.048 -85.765  1.00 37.86           C  
ATOM   3658  NE  ARG B 192       5.639 -12.254 -85.704  1.00 40.90           N  
ATOM   3659  CZ  ARG B 192       5.829 -13.090 -86.721  1.00 43.27           C  
ATOM   3660  NH1 ARG B 192       5.252 -12.858 -87.894  1.00 44.15           N1+
ATOM   3661  NH2 ARG B 192       6.600 -14.161 -86.566  1.00 44.29           N  
ATOM   3662  N   ALA B 193       5.865  -7.135 -82.850  1.00 23.31           N  
ATOM   3663  CA  ALA B 193       7.192  -6.865 -82.316  1.00 22.86           C  
ATOM   3664  C   ALA B 193       7.123  -6.630 -80.813  1.00 21.95           C  
ATOM   3665  O   ALA B 193       7.924  -7.168 -80.044  1.00 21.33           O  
ATOM   3666  CB  ALA B 193       7.802  -5.654 -83.020  1.00 21.41           C  
ATOM   3667  N   LEU B 194       6.154  -5.819 -80.408  1.00 23.14           N  
ATOM   3668  CA  LEU B 194       5.941  -5.488 -79.010  1.00 23.27           C  
ATOM   3669  C   LEU B 194       5.689  -6.777 -78.205  1.00 24.33           C  
ATOM   3670  O   LEU B 194       6.318  -7.001 -77.169  1.00 23.02           O  
ATOM   3671  CB  LEU B 194       4.750  -4.533 -78.912  1.00 24.90           C  
ATOM   3672  CG  LEU B 194       4.638  -3.505 -77.788  1.00 28.46           C  
ATOM   3673  CD1 LEU B 194       5.816  -2.530 -77.801  1.00 28.32           C  
ATOM   3674  CD2 LEU B 194       3.334  -2.748 -77.980  1.00 29.95           C  
ATOM   3675  N   ARG B 195       4.784  -7.626 -78.692  1.00 23.73           N  
ATOM   3676  CA  ARG B 195       4.473  -8.885 -78.013  1.00 24.49           C  
ATOM   3677  C   ARG B 195       5.660  -9.851 -77.984  1.00 24.40           C  
ATOM   3678  O   ARG B 195       5.933 -10.489 -76.964  1.00 23.84           O  
ATOM   3679  CB  ARG B 195       3.276  -9.581 -78.680  1.00 25.38           C  
ATOM   3680  CG  ARG B 195       1.918  -8.951 -78.367  1.00 27.66           C  
ATOM   3681  CD  ARG B 195       0.763  -9.775 -78.940  1.00 27.72           C  
ATOM   3682  NE  ARG B 195       0.593 -11.048 -78.241  1.00 31.33           N  
ATOM   3683  CZ  ARG B 195      -0.289 -11.268 -77.267  1.00 31.42           C  
ATOM   3684  NH1 ARG B 195      -1.102 -10.304 -76.868  1.00 31.34           N1+
ATOM   3685  NH2 ARG B 195      -0.347 -12.459 -76.679  1.00 33.50           N  
ATOM   3686  N   GLU B 196       6.368  -9.959 -79.101  1.00 24.20           N  
ATOM   3687  CA  GLU B 196       7.510 -10.859 -79.166  1.00 24.62           C  
ATOM   3688  C   GLU B 196       8.683 -10.376 -78.311  1.00 23.70           C  
ATOM   3689  O   GLU B 196       9.333 -11.173 -77.638  1.00 23.37           O  
ATOM   3690  CB  GLU B 196       7.941 -11.053 -80.623  1.00 25.78           C  
ATOM   3691  CG  GLU B 196       6.895 -11.801 -81.435  1.00 29.95           C  
ATOM   3692  CD  GLU B 196       7.419 -12.312 -82.762  1.00 32.80           C  
ATOM   3693  OE1 GLU B 196       6.688 -13.070 -83.432  1.00 34.05           O  
ATOM   3694  OE2 GLU B 196       8.558 -11.958 -83.135  1.00 36.14           O1-
ATOM   3695  N   VAL B 197       8.942  -9.075 -78.326  1.00 21.76           N  
ATOM   3696  CA  VAL B 197      10.033  -8.519 -77.542  1.00 22.26           C  
ATOM   3697  C   VAL B 197       9.781  -8.703 -76.050  1.00 21.60           C  
ATOM   3698  O   VAL B 197      10.687  -9.083 -75.304  1.00 20.39           O  
ATOM   3699  CB  VAL B 197      10.223  -7.017 -77.826  1.00 23.88           C  
ATOM   3700  CG1 VAL B 197      11.120  -6.406 -76.766  1.00 24.87           C  
ATOM   3701  CG2 VAL B 197      10.838  -6.821 -79.216  1.00 23.69           C  
ATOM   3702  N   LEU B 198       8.548  -8.433 -75.623  1.00 19.98           N  
ATOM   3703  CA  LEU B 198       8.184  -8.575 -74.218  1.00 19.51           C  
ATOM   3704  C   LEU B 198       8.236 -10.029 -73.769  1.00 20.30           C  
ATOM   3705  O   LEU B 198       8.728 -10.336 -72.677  1.00 18.81           O  
ATOM   3706  CB  LEU B 198       6.783  -7.998 -73.980  1.00 18.60           C  
ATOM   3707  CG  LEU B 198       6.701  -6.475 -74.125  1.00 17.76           C  
ATOM   3708  CD1 LEU B 198       5.257  -6.017 -73.987  1.00 17.79           C  
ATOM   3709  CD2 LEU B 198       7.573  -5.809 -73.059  1.00 17.56           C  
ATOM   3710  N   ALA B 199       7.736 -10.932 -74.608  1.00 20.85           N  
ATOM   3711  CA  ALA B 199       7.753 -12.344 -74.251  1.00 21.04           C  
ATOM   3712  C   ALA B 199       9.183 -12.855 -74.114  1.00 20.99           C  
ATOM   3713  O   ALA B 199       9.507 -13.540 -73.144  1.00 21.26           O  
ATOM   3714  CB  ALA B 199       7.002 -13.159 -75.282  1.00 20.63           C  
ATOM   3715  N   GLU B 200      10.032 -12.527 -75.086  1.00 21.63           N  
ATOM   3716  CA  GLU B 200      11.433 -12.953 -75.060  1.00 22.61           C  
ATOM   3717  C   GLU B 200      12.113 -12.431 -73.806  1.00 21.82           C  
ATOM   3718  O   GLU B 200      12.865 -13.148 -73.141  1.00 22.11           O  
ATOM   3719  CB  GLU B 200      12.210 -12.388 -76.243  1.00 24.59           C  
ATOM   3720  CG  GLU B 200      11.759 -12.799 -77.618  1.00 29.43           C  
ATOM   3721  CD  GLU B 200      12.545 -12.046 -78.675  1.00 34.14           C  
ATOM   3722  OE1 GLU B 200      13.797 -12.176 -78.676  1.00 32.77           O  
ATOM   3723  OE2 GLU B 200      11.916 -11.317 -79.483  1.00 34.61           O1-
ATOM   3724  N   ALA B 201      11.875 -11.155 -73.515  1.00 21.09           N  
ATOM   3725  CA  ALA B 201      12.470 -10.521 -72.348  1.00 19.79           C  
ATOM   3726  C   ALA B 201      12.072 -11.278 -71.077  1.00 20.16           C  
ATOM   3727  O   ALA B 201      12.914 -11.565 -70.222  1.00 19.79           O  
ATOM   3728  CB  ALA B 201      12.029  -9.057 -72.271  1.00 18.48           C  
ATOM   3729  N   VAL B 202      10.793 -11.612 -70.950  1.00 19.97           N  
ATOM   3730  CA  VAL B 202      10.349 -12.345 -69.775  1.00 20.72           C  
ATOM   3731  C   VAL B 202      11.074 -13.684 -69.711  1.00 22.13           C  
ATOM   3732  O   VAL B 202      11.528 -14.098 -68.644  1.00 23.08           O  
ATOM   3733  CB  VAL B 202       8.826 -12.610 -69.789  1.00 20.05           C  
ATOM   3734  CG1 VAL B 202       8.474 -13.635 -68.723  1.00 19.87           C  
ATOM   3735  CG2 VAL B 202       8.059 -11.319 -69.535  1.00 19.80           C  
ATOM   3736  N   GLU B 203      11.186 -14.359 -70.852  1.00 22.14           N  
ATOM   3737  CA  GLU B 203      11.865 -15.653 -70.892  1.00 24.12           C  
ATOM   3738  C   GLU B 203      13.318 -15.576 -70.436  1.00 23.64           C  
ATOM   3739  O   GLU B 203      13.830 -16.508 -69.818  1.00 24.67           O  
ATOM   3740  CB  GLU B 203      11.797 -16.239 -72.306  1.00 26.46           C  
ATOM   3741  CG  GLU B 203      10.407 -16.707 -72.684  1.00 30.01           C  
ATOM   3742  CD  GLU B 203      10.289 -17.075 -74.146  1.00 32.66           C  
ATOM   3743  OE1 GLU B 203      11.255 -17.644 -74.694  1.00 32.04           O  
ATOM   3744  OE2 GLU B 203       9.220 -16.802 -74.740  1.00 35.68           O1-
ATOM   3745  N   LEU B 204      13.979 -14.462 -70.731  1.00 23.34           N  
ATOM   3746  CA  LEU B 204      15.379 -14.287 -70.359  1.00 22.40           C  
ATOM   3747  C   LEU B 204      15.596 -13.614 -69.004  1.00 21.57           C  
ATOM   3748  O   LEU B 204      16.712 -13.212 -68.672  1.00 20.85           O  
ATOM   3749  CB  LEU B 204      16.115 -13.518 -71.465  1.00 23.84           C  
ATOM   3750  CG  LEU B 204      16.772 -14.378 -72.554  1.00 25.76           C  
ATOM   3751  CD1 LEU B 204      15.963 -15.642 -72.797  1.00 25.75           C  
ATOM   3752  CD2 LEU B 204      16.922 -13.568 -73.836  1.00 26.11           C  
ATOM   3753  N   GLY B 205      14.525 -13.502 -68.227  1.00 21.05           N  
ATOM   3754  CA  GLY B 205      14.622 -12.904 -66.909  1.00 21.73           C  
ATOM   3755  C   GLY B 205      14.834 -11.404 -66.899  1.00 21.04           C  
ATOM   3756  O   GLY B 205      15.372 -10.866 -65.933  1.00 21.93           O  
ATOM   3757  N   GLY B 206      14.422 -10.732 -67.972  1.00 20.93           N  
ATOM   3758  CA  GLY B 206      14.569  -9.288 -68.050  1.00 20.71           C  
ATOM   3759  C   GLY B 206      15.943  -8.809 -68.504  1.00 21.38           C  
ATOM   3760  O   GLY B 206      16.825  -9.618 -68.819  1.00 19.03           O  
ATOM   3761  N   SER B 207      16.129  -7.490 -68.537  1.00 20.68           N  
ATOM   3762  CA  SER B 207      17.408  -6.915 -68.961  1.00 23.03           C  
ATOM   3763  C   SER B 207      18.200  -6.367 -67.780  1.00 25.20           C  
ATOM   3764  O   SER B 207      17.636  -5.773 -66.861  1.00 26.80           O  
ATOM   3765  CB  SER B 207      17.189  -5.788 -69.976  1.00 20.72           C  
ATOM   3766  OG  SER B 207      16.489  -6.246 -71.116  1.00 20.15           O  
ATOM   3767  N   THR B 208      19.511  -6.566 -67.816  1.00 27.63           N  
ATOM   3768  CA  THR B 208      20.390  -6.094 -66.755  1.00 31.77           C  
ATOM   3769  C   THR B 208      21.532  -5.312 -67.390  1.00 34.92           C  
ATOM   3770  O   THR B 208      22.300  -5.865 -68.177  1.00 35.08           O  
ATOM   3771  CB  THR B 208      20.955  -7.284 -65.963  1.00 30.55           C  
ATOM   3773  CG2 THR B 208      21.893  -6.805 -64.868  1.00 31.96           C  
ATOM   3772  OG1 THR B 208      19.870  -8.017 -65.383  1.00 29.47           O  
ATOM   3774  N   LEU B 209      21.651  -4.034 -67.036  1.00 39.64           N  
ATOM   3775  CA  LEU B 209      22.687  -3.176 -67.608  1.00 44.30           C  
ATOM   3776  C   LEU B 209      23.803  -2.732 -66.650  1.00 46.66           C  
ATOM   3777  O   LEU B 209      24.170  -3.455 -65.722  1.00 47.81           O  
ATOM   3778  CB  LEU B 209      22.025  -1.943 -68.229  1.00 44.68           C  
ATOM   3779  CG  LEU B 209      20.959  -2.240 -69.287  1.00 45.79           C  
ATOM   3780  CD1 LEU B 209      20.156  -0.983 -69.554  1.00 46.28           C  
ATOM   3781  CD2 LEU B 209      21.613  -2.761 -70.561  1.00 45.16           C  
ATOM   3782  N   SER B 210      24.338  -1.536 -66.903  1.00 49.18           N  
ATOM   3783  CA  SER B 210      25.423  -0.951 -66.113  1.00 50.55           C  
ATOM   3784  C   SER B 210      25.048  -0.610 -64.679  1.00 51.68           C  
ATOM   3785  O   SER B 210      25.280  -1.400 -63.764  1.00 51.88           O  
ATOM   3786  CB  SER B 210      25.950   0.321 -66.793  1.00 51.31           C  
ATOM   3787  OG  SER B 210      26.666   0.022 -67.979  1.00 52.16           O  
ATOM   3788  N   ASP B 211      24.487   0.583 -64.491  1.00 52.80           N  
ATOM   3789  CA  ASP B 211      24.085   1.044 -63.164  1.00 53.65           C  
ATOM   3790  C   ASP B 211      23.440  -0.093 -62.390  1.00 53.23           C  
ATOM   3791  O   ASP B 211      23.623  -0.218 -61.175  1.00 53.40           O  
ATOM   3792  CB  ASP B 211      23.108   2.223 -63.276  1.00 54.70           C  
ATOM   3793  CG  ASP B 211      21.820   1.858 -64.003  1.00 56.11           C  
ATOM   3794  OD1 ASP B 211      21.031   1.042 -63.470  1.00 56.50           O  
ATOM   3795  OD2 ASP B 211      21.597   2.394 -65.111  1.00 56.45           O1-
ATOM   3796  N   GLN B 212      22.690  -0.923 -63.109  1.00 52.61           N  
ATOM   3797  CA  GLN B 212      22.014  -2.064 -62.509  1.00 51.67           C  
ATOM   3798  C   GLN B 212      21.250  -1.637 -61.260  1.00 49.55           C  
ATOM   3799  O   GLN B 212      21.180  -2.387 -60.285  1.00 50.44           O  
ATOM   3800  CB  GLN B 212      23.040  -3.145 -62.144  1.00 53.45           C  
ATOM   3801  CG  GLN B 212      22.434  -4.453 -61.642  1.00 55.35           C  
ATOM   3802  CD  GLN B 212      23.478  -5.420 -61.113  1.00 57.00           C  
ATOM   3804  NE2 GLN B 212      24.725  -4.961 -61.023  1.00 57.43           N  
ATOM   3803  OE1 GLN B 212      23.165  -6.566 -60.784  1.00 58.11           O  
ATOM   3805  N   SER B 213      20.687  -0.430 -61.278  1.00 45.95           N  
ATOM   3806  CA  SER B 213      19.930   0.049 -60.123  1.00 42.60           C  
ATOM   3807  C   SER B 213      18.947  -1.037 -59.704  1.00 39.23           C  
ATOM   3808  O   SER B 213      18.953  -1.493 -58.558  1.00 38.96           O  
ATOM   3809  CB  SER B 213      19.161   1.325 -60.470  1.00 44.15           C  
ATOM   3810  OG  SER B 213      18.226   1.091 -61.509  1.00 46.06           O  
ATOM   3811  N   TYR B 214      18.113  -1.457 -60.649  1.00 34.88           N  
ATOM   3812  CA  TYR B 214      17.126  -2.494 -60.386  1.00 30.85           C  
ATOM   3813  C   TYR B 214      17.736  -3.889 -60.432  1.00 28.82           C  
ATOM   3814  O   TYR B 214      18.316  -4.297 -61.439  1.00 28.79           O  
ATOM   3815  CB  TYR B 214      15.994  -2.444 -61.409  1.00 27.95           C  
ATOM   3816  CG  TYR B 214      14.815  -3.277 -60.979  1.00 25.67           C  
ATOM   3817  CD1 TYR B 214      13.847  -2.750 -60.123  1.00 23.57           C  
ATOM   3818  CD2 TYR B 214      14.692  -4.608 -61.378  1.00 23.30           C  
ATOM   3819  CE1 TYR B 214      12.787  -3.523 -59.674  1.00 23.48           C  
ATOM   3820  CE2 TYR B 214      13.632  -5.396 -60.931  1.00 22.40           C  
ATOM   3821  CZ  TYR B 214      12.684  -4.848 -60.082  1.00 22.58           C  
ATOM   3822  OH  TYR B 214      11.625  -5.610 -59.643  1.00 21.74           O  
ATOM   3823  N   ARG B 215      17.587  -4.624 -59.341  1.00 27.43           N  
ATOM   3824  CA  ARG B 215      18.101  -5.980 -59.270  1.00 24.57           C  
ATOM   3825  C   ARG B 215      16.974  -6.906 -58.861  1.00 22.08           C  
ATOM   3826  O   ARG B 215      16.051  -6.496 -58.153  1.00 18.94           O  
ATOM   3827  CB  ARG B 215      19.217  -6.080 -58.229  1.00 27.37           C  
ATOM   3828  CG  ARG B 215      20.464  -5.296 -58.567  1.00 31.87           C  
ATOM   3829  CD  ARG B 215      21.527  -5.489 -57.495  1.00 34.58           C  
ATOM   3830  NE  ARG B 215      22.800  -4.875 -57.869  1.00 37.16           N  
ATOM   3831  CZ  ARG B 215      23.886  -4.879 -57.102  1.00 38.57           C  
ATOM   3832  NH1 ARG B 215      23.860  -5.466 -55.910  1.00 38.21           N1+
ATOM   3833  NH2 ARG B 215      25.000  -4.293 -57.524  1.00 39.47           N  
ATOM   3834  N   GLN B 216      17.038  -8.148 -59.321  1.00 18.64           N  
ATOM   3835  CA  GLN B 216      16.032  -9.125 -58.935  1.00 18.99           C  
ATOM   3836  C   GLN B 216      16.350  -9.503 -57.494  1.00 19.17           C  
ATOM   3837  O   GLN B 216      17.500  -9.404 -57.062  1.00 17.88           O  
ATOM   3838  CB  GLN B 216      16.100 -10.352 -59.840  1.00 16.64           C  
ATOM   3839  CG  GLN B 216      15.606 -10.072 -61.257  1.00 16.00           C  
ATOM   3840  CD  GLN B 216      14.199  -9.486 -61.269  1.00 13.49           C  
ATOM   3842  NE2 GLN B 216      13.919  -8.652 -62.250  1.00 13.59           N  
ATOM   3841  OE1 GLN B 216      13.373  -9.803 -60.410  1.00 16.28           O  
ATOM   3843  N   PRO B 217      15.342  -9.953 -56.731  1.00 21.25           N  
ATOM   3844  CA  PRO B 217      15.589 -10.324 -55.336  1.00 22.69           C  
ATOM   3845  C   PRO B 217      16.646 -11.412 -55.118  1.00 24.52           C  
ATOM   3846  O   PRO B 217      17.308 -11.423 -54.079  1.00 25.11           O  
ATOM   3847  CB  PRO B 217      14.203 -10.727 -54.833  1.00 23.52           C  
ATOM   3848  CG  PRO B 217      13.561 -11.289 -56.053  1.00 24.44           C  
ATOM   3849  CD  PRO B 217      13.974 -10.314 -57.138  1.00 21.91           C  
ATOM   3850  N   ASP B 218      16.817 -12.317 -56.080  1.00 24.53           N  
ATOM   3851  CA  ASP B 218      17.826 -13.367 -55.914  1.00 25.93           C  
ATOM   3852  C   ASP B 218      19.191 -12.970 -56.461  1.00 25.32           C  
ATOM   3853  O   ASP B 218      20.152 -13.734 -56.374  1.00 26.56           O  
ATOM   3854  CB  ASP B 218      17.375 -14.695 -56.553  1.00 26.35           C  
ATOM   3855  CG  ASP B 218      17.072 -14.580 -58.042  1.00 26.58           C  
ATOM   3856  OD1 ASP B 218      17.335 -13.526 -58.659  1.00 26.29           O  
ATOM   3857  OD2 ASP B 218      16.562 -15.575 -58.603  1.00 27.19           O1-
ATOM   3858  N   GLY B 219      19.277 -11.766 -57.014  1.00 24.17           N  
ATOM   3859  CA  GLY B 219      20.540 -11.290 -57.546  1.00 23.93           C  
ATOM   3860  C   GLY B 219      20.955 -11.897 -58.875  1.00 23.55           C  
ATOM   3861  O   GLY B 219      22.057 -11.633 -59.351  1.00 23.33           O  
ATOM   3862  N   LEU B 220      20.094 -12.711 -59.479  1.00 23.29           N  
ATOM   3863  CA  LEU B 220      20.427 -13.319 -60.764  1.00 22.27           C  
ATOM   3864  C   LEU B 220      20.154 -12.317 -61.888  1.00 21.40           C  
ATOM   3865  O   LEU B 220      19.018 -11.882 -62.081  1.00 19.86           O  
ATOM   3866  CB  LEU B 220      19.601 -14.588 -60.986  1.00 23.94           C  
ATOM   3867  CG  LEU B 220      19.898 -15.372 -62.271  1.00 25.03           C  
ATOM   3868  CD1 LEU B 220      21.342 -15.883 -62.263  1.00 25.96           C  
ATOM   3869  CD2 LEU B 220      18.924 -16.545 -62.373  1.00 25.83           C  
ATOM   3870  N   PRO B 221      21.201 -11.932 -62.634  1.00 20.47           N  
ATOM   3871  CA  PRO B 221      21.106 -10.980 -63.744  1.00 20.99           C  
ATOM   3872  C   PRO B 221      20.220 -11.491 -64.867  1.00 20.34           C  
ATOM   3873  O   PRO B 221      20.156 -12.688 -65.112  1.00 19.84           O  
ATOM   3874  CB  PRO B 221      22.557 -10.848 -64.222  1.00 21.18           C  
ATOM   3875  CG  PRO B 221      23.360 -11.177 -63.002  1.00 21.76           C  
ATOM   3876  CD  PRO B 221      22.599 -12.342 -62.427  1.00 22.06           C  
ATOM   3877  N   GLY B 222      19.549 -10.580 -65.558  1.00 20.66           N  
ATOM   3878  CA  GLY B 222      18.730 -10.994 -66.683  1.00 21.37           C  
ATOM   3879  C   GLY B 222      19.635 -11.256 -67.880  1.00 21.41           C  
ATOM   3880  O   GLY B 222      20.849 -11.031 -67.817  1.00 20.33           O  
ATOM   3881  N   GLY B 223      19.053 -11.725 -68.976  1.00 20.77           N  
ATOM   3882  CA  GLY B 223      19.845 -12.004 -70.160  1.00 21.13           C  
ATOM   3883  C   GLY B 223      19.297 -11.395 -71.437  1.00 20.56           C  
ATOM   3884  O   GLY B 223      19.864 -11.596 -72.505  1.00 21.52           O  
ATOM   3885  N   PHE B 224      18.208 -10.639 -71.357  1.00 19.42           N  
ATOM   3886  CA  PHE B 224      17.675 -10.062 -72.582  1.00 20.24           C  
ATOM   3887  C   PHE B 224      18.594  -8.988 -73.147  1.00 20.78           C  
ATOM   3888  O   PHE B 224      18.517  -8.659 -74.331  1.00 20.48           O  
ATOM   3889  CB  PHE B 224      16.281  -9.478 -72.374  1.00 19.79           C  
ATOM   3890  CG  PHE B 224      15.607  -9.098 -73.655  1.00 20.23           C  
ATOM   3891  CD1 PHE B 224      15.516  -7.768 -74.044  1.00 20.77           C  
ATOM   3892  CD2 PHE B 224      15.118 -10.083 -74.510  1.00 20.90           C  
ATOM   3893  CE1 PHE B 224      14.948  -7.421 -75.268  1.00 20.66           C  
ATOM   3894  CE2 PHE B 224      14.549  -9.747 -75.738  1.00 21.94           C  
ATOM   3895  CZ  PHE B 224      14.466  -8.414 -76.115  1.00 20.69           C  
ATOM   3896  N   GLN B 225      19.457  -8.437 -72.302  1.00 21.79           N  
ATOM   3897  CA  GLN B 225      20.392  -7.412 -72.756  1.00 25.35           C  
ATOM   3898  C   GLN B 225      21.256  -7.937 -73.913  1.00 26.51           C  
ATOM   3899  O   GLN B 225      21.809  -7.148 -74.684  1.00 27.49           O  
ATOM   3900  CB  GLN B 225      21.281  -6.935 -71.593  1.00 27.67           C  
ATOM   3901  CG  GLN B 225      21.119  -7.731 -70.286  1.00 31.31           C  
ATOM   3902  CD  GLN B 225      21.756  -9.099 -70.360  1.00 33.04           C  
ATOM   3904  NE2 GLN B 225      22.612  -9.410 -69.397  1.00 31.53           N  
ATOM   3903  OE1 GLN B 225      21.480  -9.871 -71.277  1.00 37.32           O  
ATOM   3905  N   THR B 226      21.366  -9.261 -74.042  1.00 25.67           N  
ATOM   3906  CA  THR B 226      22.155  -9.847 -75.124  1.00 25.73           C  
ATOM   3907  C   THR B 226      21.393  -9.779 -76.451  1.00 26.35           C  
ATOM   3908  O   THR B 226      21.956 -10.053 -77.511  1.00 25.83           O  
ATOM   3909  CB  THR B 226      22.509 -11.334 -74.854  1.00 25.33           C  
ATOM   3911  CG2 THR B 226      23.196 -11.491 -73.502  1.00 24.47           C  
ATOM   3910  OG1 THR B 226      21.312 -12.121 -74.875  1.00 26.22           O  
ATOM   3912  N   ARG B 227      20.113  -9.419 -76.393  1.00 25.65           N  
ATOM   3913  CA  ARG B 227      19.296  -9.321 -77.603  1.00 25.73           C  
ATOM   3914  C   ARG B 227      19.041  -7.863 -78.006  1.00 25.36           C  
ATOM   3915  O   ARG B 227      18.433  -7.590 -79.049  1.00 25.77           O  
ATOM   3916  CB  ARG B 227      17.955 -10.028 -77.396  1.00 27.78           C  
ATOM   3917  CG  ARG B 227      18.059 -11.496 -77.006  1.00 30.98           C  
ATOM   3918  CD  ARG B 227      18.666 -12.342 -78.111  1.00 33.90           C  
ATOM   3919  NE  ARG B 227      18.724 -13.757 -77.738  1.00 37.44           N  
ATOM   3920  CZ  ARG B 227      17.657 -14.516 -77.501  1.00 38.10           C  
ATOM   3921  NH1 ARG B 227      16.432 -14.006 -77.599  1.00 38.76           N1+
ATOM   3922  NH2 ARG B 227      17.812 -15.789 -77.157  1.00 39.08           N  
ATOM   3923  N   HIS B 228      19.499  -6.925 -77.181  1.00 24.20           N  
ATOM   3924  CA  HIS B 228      19.300  -5.514 -77.484  1.00 22.28           C  
ATOM   3925  C   HIS B 228      19.927  -5.136 -78.822  1.00 22.40           C  
ATOM   3926  O   HIS B 228      21.120  -5.343 -79.043  1.00 21.12           O  
ATOM   3927  CB  HIS B 228      19.913  -4.624 -76.398  1.00 20.69           C  
ATOM   3928  CG  HIS B 228      19.162  -4.630 -75.105  1.00 20.06           C  
ATOM   3930  CD2 HIS B 228      18.083  -5.340 -74.699  1.00 18.21           C  
ATOM   3929  ND1 HIS B 228      19.525  -3.839 -74.037  1.00 20.22           N  
ATOM   3931  CE1 HIS B 228      18.702  -4.062 -73.027  1.00 20.30           C  
ATOM   3932  NE2 HIS B 228      17.819  -4.969 -73.403  1.00 18.28           N  
ATOM   3933  N   ALA B 229      19.121  -4.570 -79.711  1.00 21.14           N  
ATOM   3934  CA  ALA B 229      19.623  -4.154 -81.007  1.00 21.10           C  
ATOM   3935  C   ALA B 229      19.992  -2.677 -80.956  1.00 20.83           C  
ATOM   3936  O   ALA B 229      20.978  -2.255 -81.554  1.00 20.62           O  
ATOM   3937  CB  ALA B 229      18.572  -4.387 -82.073  1.00 20.29           C  
ATOM   3938  N   VAL B 230      19.204  -1.890 -80.229  1.00 21.21           N  
ATOM   3939  CA  VAL B 230      19.477  -0.469 -80.160  1.00 20.92           C  
ATOM   3940  C   VAL B 230      19.603   0.117 -78.760  1.00 21.48           C  
ATOM   3941  O   VAL B 230      20.481   0.938 -78.514  1.00 20.60           O  
ATOM   3942  CB  VAL B 230      18.416   0.346 -80.965  1.00 20.48           C  
ATOM   3943  CG1 VAL B 230      18.505  -0.021 -82.461  1.00 18.87           C  
ATOM   3944  CG2 VAL B 230      17.013   0.077 -80.436  1.00 19.17           C  
ATOM   3945  N   TYR B 231      18.749  -0.301 -77.835  1.00 22.21           N  
ATOM   3946  CA  TYR B 231      18.825   0.255 -76.491  1.00 21.48           C  
ATOM   3947  C   TYR B 231      20.198   0.109 -75.858  1.00 21.62           C  
ATOM   3948  O   TYR B 231      20.785  -0.966 -75.871  1.00 21.12           O  
ATOM   3949  CB  TYR B 231      17.804  -0.382 -75.561  1.00 22.40           C  
ATOM   3950  CG  TYR B 231      17.798   0.335 -74.234  1.00 23.80           C  
ATOM   3951  CD1 TYR B 231      17.143   1.560 -74.088  1.00 22.07           C  
ATOM   3952  CD2 TYR B 231      18.517  -0.163 -73.154  1.00 21.89           C  
ATOM   3953  CE1 TYR B 231      17.208   2.267 -72.902  1.00 23.53           C  
ATOM   3954  CE2 TYR B 231      18.591   0.539 -71.965  1.00 24.26           C  
ATOM   3955  CZ  TYR B 231      17.937   1.752 -71.844  1.00 24.39           C  
ATOM   3956  OH  TYR B 231      18.023   2.451 -70.669  1.00 25.13           O  
ATOM   3957  N   GLY B 232      20.700   1.204 -75.297  1.00 22.87           N  
ATOM   3958  CA  GLY B 232      22.006   1.190 -74.662  1.00 23.90           C  
ATOM   3959  C   GLY B 232      23.170   0.905 -75.598  1.00 24.52           C  
ATOM   3960  O   GLY B 232      24.257   0.556 -75.135  1.00 24.54           O  
ATOM   3961  N   ARG B 233      22.960   1.059 -76.907  1.00 25.11           N  
ATOM   3962  CA  ARG B 233      24.020   0.799 -77.884  1.00 24.97           C  
ATOM   3963  C   ARG B 233      24.370   2.013 -78.751  1.00 25.72           C  
ATOM   3964  O   ARG B 233      24.858   1.867 -79.876  1.00 23.55           O  
ATOM   3965  CB  ARG B 233      23.640  -0.385 -78.787  1.00 24.61           C  
ATOM   3966  CG  ARG B 233      23.346  -1.670 -78.028  1.00 24.74           C  
ATOM   3967  CD  ARG B 233      23.211  -2.886 -78.949  1.00 24.56           C  
ATOM   3968  NE  ARG B 233      24.471  -3.241 -79.604  1.00 23.44           N  
ATOM   3969  CZ  ARG B 233      24.766  -2.968 -80.871  1.00 25.51           C  
ATOM   3970  NH1 ARG B 233      23.892  -2.330 -81.646  1.00 25.17           N1+
ATOM   3971  NH2 ARG B 233      25.939  -3.339 -81.371  1.00 26.65           N  
ATOM   3972  N   GLU B 234      24.119   3.206 -78.219  1.00 26.25           N  
ATOM   3973  CA  GLU B 234      24.422   4.445 -78.919  1.00 27.27           C  
ATOM   3974  C   GLU B 234      25.861   4.414 -79.425  1.00 27.85           C  
ATOM   3975  O   GLU B 234      26.781   4.042 -78.689  1.00 26.94           O  
ATOM   3976  CB  GLU B 234      24.232   5.638 -77.974  1.00 29.20           C  
ATOM   3977  CG  GLU B 234      24.668   6.968 -78.551  1.00 31.45           C  
ATOM   3978  CD  GLU B 234      24.453   8.115 -77.590  1.00 33.82           C  
ATOM   3979  OE1 GLU B 234      24.850   7.974 -76.416  1.00 35.61           O  
ATOM   3980  OE2 GLU B 234      23.898   9.160 -78.004  1.00 36.13           O1-
ATOM   3981  N   GLY B 235      26.049   4.795 -80.687  1.00 28.21           N  
ATOM   3982  CA  GLY B 235      27.381   4.813 -81.266  1.00 27.51           C  
ATOM   3983  C   GLY B 235      27.843   3.465 -81.787  1.00 27.04           C  
ATOM   3984  O   GLY B 235      28.812   3.386 -82.535  1.00 26.59           O  
ATOM   3985  N   LEU B 236      27.158   2.396 -81.391  1.00 26.47           N  
ATOM   3986  CA  LEU B 236      27.527   1.062 -81.847  1.00 25.40           C  
ATOM   3987  C   LEU B 236      26.790   0.736 -83.148  1.00 25.22           C  
ATOM   3988  O   LEU B 236      25.736   1.303 -83.433  1.00 24.29           O  
ATOM   3989  CB  LEU B 236      27.194   0.024 -80.773  1.00 26.60           C  
ATOM   3990  CG  LEU B 236      27.922   0.174 -79.433  1.00 26.82           C  
ATOM   3991  CD1 LEU B 236      27.493  -0.935 -78.489  1.00 27.33           C  
ATOM   3992  CD2 LEU B 236      29.435   0.130 -79.659  1.00 28.05           C  
ATOM   3993  N   PRO B 237      27.338  -0.191 -83.951  1.00 25.40           N  
ATOM   3994  CA  PRO B 237      26.733  -0.590 -85.230  1.00 25.37           C  
ATOM   3995  C   PRO B 237      25.335  -1.192 -85.127  1.00 25.18           C  
ATOM   3996  O   PRO B 237      25.083  -2.065 -84.295  1.00 24.25           O  
ATOM   3997  CB  PRO B 237      27.730  -1.614 -85.788  1.00 24.99           C  
ATOM   3998  CG  PRO B 237      29.032  -1.226 -85.143  1.00 25.64           C  
ATOM   3999  CD  PRO B 237      28.610  -0.902 -83.731  1.00 25.47           C  
ATOM   4000  N   CYS B 238      24.431  -0.712 -85.978  1.00 25.60           N  
ATOM   4001  CA  CYS B 238      23.077  -1.240 -86.040  1.00 25.96           C  
ATOM   4002  C   CYS B 238      23.274  -2.694 -86.455  1.00 26.79           C  
ATOM   4003  O   CYS B 238      24.020  -2.980 -87.388  1.00 25.77           O  
ATOM   4004  CB  CYS B 238      22.258  -0.501 -87.112  1.00 24.30           C  
ATOM   4005  SG  CYS B 238      20.783  -1.403 -87.661  1.00 23.95           S  
ATOM   4006  N   PRO B 239      22.610  -3.630 -85.769  1.00 28.08           N  
ATOM   4007  CA  PRO B 239      22.768  -5.042 -86.121  1.00 29.45           C  
ATOM   4008  C   PRO B 239      22.236  -5.409 -87.499  1.00 30.48           C  
ATOM   4009  O   PRO B 239      22.506  -6.501 -87.998  1.00 31.91           O  
ATOM   4010  CB  PRO B 239      22.024  -5.755 -84.999  1.00 29.41           C  
ATOM   4011  CG  PRO B 239      20.904  -4.803 -84.716  1.00 29.46           C  
ATOM   4012  CD  PRO B 239      21.614  -3.466 -84.697  1.00 28.07           C  
ATOM   4013  N   ALA B 240      21.489  -4.503 -88.125  1.00 30.95           N  
ATOM   4014  CA  ALA B 240      20.943  -4.791 -89.445  1.00 31.36           C  
ATOM   4015  C   ALA B 240      21.739  -4.165 -90.588  1.00 32.41           C  
ATOM   4016  O   ALA B 240      22.004  -4.829 -91.591  1.00 34.93           O  
ATOM   4017  CB  ALA B 240      19.492  -4.342 -89.522  1.00 30.84           C  
ATOM   4018  N   CYS B 241      22.129  -2.901 -90.442  1.00 32.05           N  
ATOM   4019  CA  CYS B 241      22.870  -2.220 -91.501  1.00 31.28           C  
ATOM   4020  C   CYS B 241      24.285  -1.753 -91.140  1.00 30.67           C  
ATOM   4021  O   CYS B 241      24.990  -1.207 -91.989  1.00 30.22           O  
ATOM   4022  CB  CYS B 241      22.062  -1.021 -92.004  1.00 31.07           C  
ATOM   4023  SG  CYS B 241      22.006   0.377 -90.867  1.00 28.61           S  
ATOM   4024  N   GLY B 242      24.696  -1.943 -89.889  1.00 29.97           N  
ATOM   4025  CA  GLY B 242      26.034  -1.532 -89.490  1.00 28.82           C  
ATOM   4026  C   GLY B 242      26.216  -0.057 -89.157  1.00 29.55           C  
ATOM   4027  O   GLY B 242      27.282   0.350 -88.689  1.00 29.46           O  
ATOM   4028  N   ARG B 243      25.188   0.750 -89.400  1.00 28.65           N  
ATOM   4029  CA  ARG B 243      25.252   2.178 -89.109  1.00 27.87           C  
ATOM   4030  C   ARG B 243      25.198   2.391 -87.590  1.00 26.49           C  
ATOM   4031  O   ARG B 243      24.458   1.702 -86.888  1.00 25.99           O  
ATOM   4032  CB  ARG B 243      24.078   2.891 -89.781  1.00 28.42           C  
ATOM   4033  CG  ARG B 243      24.002   4.386 -89.516  1.00 29.61           C  
ATOM   4034  CD  ARG B 243      22.850   5.024 -90.279  1.00 28.53           C  
ATOM   4035  NE  ARG B 243      22.899   6.481 -90.221  1.00 29.70           N  
ATOM   4036  CZ  ARG B 243      22.070   7.290 -90.877  1.00 29.17           C  
ATOM   4037  NH1 ARG B 243      22.201   8.602 -90.758  1.00 28.97           N1+
ATOM   4038  NH2 ARG B 243      21.108   6.793 -91.649  1.00 27.71           N  
ATOM   4039  N   PRO B 244      25.979   3.352 -87.067  1.00 24.78           N  
ATOM   4040  CA  PRO B 244      25.992   3.621 -85.626  1.00 24.08           C  
ATOM   4041  C   PRO B 244      24.604   3.971 -85.095  1.00 23.96           C  
ATOM   4042  O   PRO B 244      23.929   4.856 -85.626  1.00 21.83           O  
ATOM   4043  CB  PRO B 244      26.961   4.794 -85.499  1.00 24.68           C  
ATOM   4044  CG  PRO B 244      27.885   4.598 -86.673  1.00 24.49           C  
ATOM   4045  CD  PRO B 244      26.926   4.234 -87.772  1.00 24.30           C  
ATOM   4046  N   VAL B 245      24.182   3.265 -84.053  1.00 23.33           N  
ATOM   4047  CA  VAL B 245      22.881   3.512 -83.450  1.00 24.12           C  
ATOM   4048  C   VAL B 245      22.861   4.923 -82.889  1.00 24.92           C  
ATOM   4049  O   VAL B 245      23.830   5.382 -82.292  1.00 25.38           O  
ATOM   4050  CB  VAL B 245      22.591   2.512 -82.312  1.00 22.98           C  
ATOM   4051  CG1 VAL B 245      21.274   2.863 -81.619  1.00 22.44           C  
ATOM   4052  CG2 VAL B 245      22.546   1.105 -82.864  1.00 23.55           C  
ATOM   4053  N   GLU B 246      21.743   5.603 -83.090  1.00 27.11           N  
ATOM   4054  CA  GLU B 246      21.567   6.968 -82.623  1.00 29.54           C  
ATOM   4055  C   GLU B 246      20.707   6.983 -81.357  1.00 29.38           C  
ATOM   4056  O   GLU B 246      19.832   6.132 -81.177  1.00 28.05           O  
ATOM   4057  CB  GLU B 246      20.870   7.781 -83.716  1.00 32.27           C  
ATOM   4058  CG  GLU B 246      21.167   9.275 -83.711  1.00 38.04           C  
ATOM   4059  CD  GLU B 246      22.511   9.604 -84.343  1.00 39.59           C  
ATOM   4060  OE1 GLU B 246      22.718   9.268 -85.529  1.00 40.46           O  
ATOM   4061  OE2 GLU B 246      23.361  10.203 -83.652  1.00 43.30           O1-
ATOM   4062  N   ARG B 247      20.972   7.946 -80.479  1.00 30.09           N  
ATOM   4063  CA  ARG B 247      20.192   8.115 -79.255  1.00 30.16           C  
ATOM   4064  C   ARG B 247      19.772   9.573 -79.220  1.00 30.65           C  
ATOM   4065  O   ARG B 247      20.591  10.455 -78.976  1.00 31.38           O  
ATOM   4066  CB  ARG B 247      21.015   7.800 -78.003  1.00 30.16           C  
ATOM   4067  CG  ARG B 247      20.309   8.198 -76.699  1.00 31.15           C  
ATOM   4068  CD  ARG B 247      21.067   7.724 -75.465  1.00 32.53           C  
ATOM   4069  NE  ARG B 247      20.290   7.897 -74.240  1.00 32.71           N  
ATOM   4070  CZ  ARG B 247      20.157   9.045 -73.581  1.00 33.39           C  
ATOM   4071  NH1 ARG B 247      19.420   9.091 -72.478  1.00 32.84           N1+
ATOM   4072  NH2 ARG B 247      20.768  10.141 -74.012  1.00 31.47           N  
ATOM   4073  N   ARG B 248      18.500   9.836 -79.480  1.00 30.79           N  
ATOM   4074  CA  ARG B 248      18.032  11.207 -79.471  1.00 31.24           C  
ATOM   4075  C   ARG B 248      17.204  11.456 -78.226  1.00 31.54           C  
ATOM   4076  O   ARG B 248      16.372  10.633 -77.849  1.00 30.79           O  
ATOM   4077  CB  ARG B 248      17.206  11.490 -80.723  1.00 31.53           C  
ATOM   4078  CG  ARG B 248      17.531  12.824 -81.374  1.00 34.08           C  
ATOM   4079  CD  ARG B 248      17.099  12.837 -82.834  1.00 35.84           C  
ATOM   4080  NE  ARG B 248      15.646  12.802 -82.979  1.00 35.97           N  
ATOM   4081  CZ  ARG B 248      15.017  12.587 -84.130  1.00 36.56           C  
ATOM   4082  NH1 ARG B 248      15.711  12.380 -85.243  1.00 36.51           N1+
ATOM   4083  NH2 ARG B 248      13.691  12.592 -84.173  1.00 37.53           N  
ATOM   4084  N   VAL B 249      17.460  12.586 -77.577  1.00 31.82           N  
ATOM   4085  CA  VAL B 249      16.735  12.958 -76.378  1.00 32.07           C  
ATOM   4086  C   VAL B 249      15.733  14.041 -76.759  1.00 32.64           C  
ATOM   4087  O   VAL B 249      16.111  15.122 -77.207  1.00 31.59           O  
ATOM   4088  CB  VAL B 249      17.688  13.495 -75.295  1.00 32.92           C  
ATOM   4089  CG1 VAL B 249      16.887  13.906 -74.058  1.00 32.26           C  
ATOM   4090  CG2 VAL B 249      18.712  12.426 -74.933  1.00 32.52           C  
ATOM   4091  N   VAL B 250      14.453  13.731 -76.589  1.00 33.31           N  
ATOM   4092  CA  VAL B 250      13.383  14.657 -76.926  1.00 33.98           C  
ATOM   4093  C   VAL B 250      12.454  14.808 -75.731  1.00 34.60           C  
ATOM   4094  O   VAL B 250      11.981  13.818 -75.171  1.00 34.92           O  
ATOM   4095  CB  VAL B 250      12.572  14.139 -78.133  1.00 33.77           C  
ATOM   4096  CG1 VAL B 250      11.601  15.214 -78.620  1.00 34.42           C  
ATOM   4097  CG2 VAL B 250      13.518  13.720 -79.245  1.00 34.73           C  
ATOM   4098  N   ALA B 251      12.196  16.048 -75.338  1.00 34.95           N  
ATOM   4099  CA  ALA B 251      11.321  16.300 -74.202  1.00 36.02           C  
ATOM   4100  C   ALA B 251      11.818  15.529 -72.982  1.00 36.03           C  
ATOM   4101  O   ALA B 251      11.026  14.993 -72.209  1.00 35.91           O  
ATOM   4102  CB  ALA B 251       9.895  15.886 -74.541  1.00 36.52           C  
ATOM   4103  N   GLY B 252      13.137  15.469 -72.829  1.00 35.90           N  
ATOM   4104  CA  GLY B 252      13.730  14.775 -71.701  1.00 37.17           C  
ATOM   4105  C   GLY B 252      13.731  13.261 -71.810  1.00 37.73           C  
ATOM   4106  O   GLY B 252      14.291  12.577 -70.952  1.00 37.70           O  
ATOM   4107  N   ARG B 253      13.116  12.733 -72.865  1.00 37.25           N  
ATOM   4108  CA  ARG B 253      13.040  11.289 -73.061  1.00 36.39           C  
ATOM   4109  C   ARG B 253      14.066  10.818 -74.087  1.00 34.42           C  
ATOM   4110  O   ARG B 253      14.081  11.293 -75.224  1.00 33.87           O  
ATOM   4111  CB  ARG B 253      11.631  10.906 -73.528  1.00 39.53           C  
ATOM   4112  CG  ARG B 253      11.266   9.438 -73.340  1.00 43.81           C  
ATOM   4113  CD  ARG B 253      11.167   9.093 -71.860  1.00 47.48           C  
ATOM   4114  NE  ARG B 253      10.665   7.739 -71.628  1.00 50.62           N  
ATOM   4115  CZ  ARG B 253      10.530   7.190 -70.423  1.00 51.35           C  
ATOM   4116  NH1 ARG B 253      10.860   7.878 -69.338  1.00 52.42           N1+
ATOM   4117  NH2 ARG B 253      10.071   5.950 -70.302  1.00 52.81           N  
ATOM   4118  N   GLY B 254      14.925   9.888 -73.682  1.00 31.48           N  
ATOM   4119  CA  GLY B 254      15.928   9.372 -74.595  1.00 29.05           C  
ATOM   4120  C   GLY B 254      15.402   8.199 -75.406  1.00 27.41           C  
ATOM   4121  O   GLY B 254      14.679   7.343 -74.885  1.00 26.58           O  
ATOM   4122  N   THR B 255      15.753   8.159 -76.686  1.00 25.10           N  
ATOM   4123  CA  THR B 255      15.314   7.073 -77.554  1.00 24.29           C  
ATOM   4124  C   THR B 255      16.446   6.552 -78.442  1.00 23.49           C  
ATOM   4125  O   THR B 255      17.131   7.326 -79.103  1.00 23.27           O  
ATOM   4126  CB  THR B 255      14.142   7.527 -78.440  1.00 24.67           C  
ATOM   4128  CG2 THR B 255      13.739   6.424 -79.415  1.00 23.65           C  
ATOM   4127  OG1 THR B 255      13.022   7.862 -77.607  1.00 26.21           O  
ATOM   4129  N   HIS B 256      16.652   5.238 -78.434  1.00 22.11           N  
ATOM   4130  CA  HIS B 256      17.684   4.621 -79.260  1.00 22.16           C  
ATOM   4131  C   HIS B 256      17.024   4.121 -80.536  1.00 22.09           C  
ATOM   4132  O   HIS B 256      15.913   3.580 -80.497  1.00 21.72           O  
ATOM   4133  CB  HIS B 256      18.338   3.441 -78.535  1.00 22.57           C  
ATOM   4134  CG  HIS B 256      18.971   3.811 -77.233  1.00 21.90           C  
ATOM   4136  CD2 HIS B 256      20.271   3.955 -76.883  1.00 22.28           C  
ATOM   4135  ND1 HIS B 256      18.234   4.130 -76.114  1.00 22.43           N  
ATOM   4137  CE1 HIS B 256      19.053   4.457 -75.130  1.00 22.99           C  
ATOM   4138  NE2 HIS B 256      20.294   4.359 -75.572  1.00 22.04           N  
ATOM   4139  N   PHE B 257      17.708   4.297 -81.663  1.00 21.84           N  
ATOM   4140  CA  PHE B 257      17.172   3.871 -82.950  1.00 21.94           C  
ATOM   4141  C   PHE B 257      18.221   3.957 -84.052  1.00 21.41           C  
ATOM   4142  O   PHE B 257      19.276   4.573 -83.876  1.00 21.55           O  
ATOM   4143  CB  PHE B 257      15.987   4.763 -83.333  1.00 22.86           C  
ATOM   4144  CG  PHE B 257      16.381   6.182 -83.654  1.00 25.31           C  
ATOM   4145  CD1 PHE B 257      16.533   6.595 -84.975  1.00 26.77           C  
ATOM   4146  CD2 PHE B 257      16.637   7.099 -82.631  1.00 27.13           C  
ATOM   4147  CE1 PHE B 257      16.933   7.900 -85.279  1.00 26.61           C  
ATOM   4148  CE2 PHE B 257      17.040   8.407 -82.922  1.00 26.73           C  
ATOM   4149  CZ  PHE B 257      17.187   8.807 -84.250  1.00 27.65           C  
ATOM   4150  N   CYS B 258      17.926   3.316 -85.180  1.00 21.63           N  
ATOM   4151  CA  CYS B 258      18.805   3.368 -86.342  1.00 21.03           C  
ATOM   4152  C   CYS B 258      18.089   4.267 -87.343  1.00 21.62           C  
ATOM   4153  O   CYS B 258      16.977   3.959 -87.774  1.00 21.33           O  
ATOM   4154  CB  CYS B 258      19.008   1.993 -86.980  1.00 22.46           C  
ATOM   4155  SG  CYS B 258      19.866   2.128 -88.587  1.00 22.88           S  
ATOM   4156  N   PRO B 259      18.705   5.402 -87.707  1.00 22.37           N  
ATOM   4157  CA  PRO B 259      18.087   6.327 -88.665  1.00 23.50           C  
ATOM   4158  C   PRO B 259      17.712   5.652 -89.988  1.00 23.32           C  
ATOM   4159  O   PRO B 259      16.647   5.916 -90.549  1.00 24.34           O  
ATOM   4160  CB  PRO B 259      19.161   7.396 -88.852  1.00 23.69           C  
ATOM   4161  CG  PRO B 259      19.836   7.431 -87.514  1.00 24.16           C  
ATOM   4162  CD  PRO B 259      19.971   5.952 -87.187  1.00 22.20           C  
ATOM   4163  N   THR B 260      18.591   4.781 -90.471  1.00 22.66           N  
ATOM   4164  CA  THR B 260      18.378   4.075 -91.734  1.00 23.94           C  
ATOM   4165  C   THR B 260      17.227   3.073 -91.692  1.00 23.79           C  
ATOM   4166  O   THR B 260      16.304   3.128 -92.507  1.00 24.28           O  
ATOM   4167  CB  THR B 260      19.653   3.305 -92.162  1.00 23.39           C  
ATOM   4169  CG2 THR B 260      19.411   2.543 -93.461  1.00 24.36           C  
ATOM   4168  OG1 THR B 260      20.735   4.226 -92.345  1.00 22.29           O  
ATOM   4170  N   CYS B 261      17.291   2.158 -90.737  1.00 23.73           N  
ATOM   4171  CA  CYS B 261      16.281   1.121 -90.608  1.00 24.14           C  
ATOM   4172  C   CYS B 261      14.927   1.602 -90.098  1.00 25.03           C  
ATOM   4173  O   CYS B 261      13.905   0.955 -90.342  1.00 25.19           O  
ATOM   4174  CB  CYS B 261      16.818   0.004 -89.712  1.00 23.51           C  
ATOM   4175  SG  CYS B 261      18.250  -0.860 -90.439  1.00 25.15           S  
ATOM   4176  N   GLN B 262      14.910   2.736 -89.406  1.00 25.35           N  
ATOM   4177  CA  GLN B 262      13.659   3.254 -88.866  1.00 26.05           C  
ATOM   4178  C   GLN B 262      13.191   4.571 -89.502  1.00 29.34           C  
ATOM   4179  O   GLN B 262      12.392   5.307 -88.919  1.00 28.47           O  
ATOM   4180  CB  GLN B 262      13.786   3.378 -87.339  1.00 24.57           C  
ATOM   4181  CG  GLN B 262      13.909   2.007 -86.660  1.00 22.44           C  
ATOM   4182  CD  GLN B 262      14.270   2.076 -85.184  1.00 20.18           C  
ATOM   4184  NE2 GLN B 262      13.262   2.241 -84.337  1.00 21.15           N  
ATOM   4183  OE1 GLN B 262      15.438   1.978 -84.812  1.00 21.34           O  
ATOM   4185  N   GLY B 263      13.690   4.846 -90.708  1.00 31.61           N  
ATOM   4186  CA  GLY B 263      13.306   6.038 -91.454  1.00 35.28           C  
ATOM   4187  C   GLY B 263      13.383   7.383 -90.755  1.00 37.59           C  
ATOM   4188  O   GLY B 263      12.414   8.145 -90.753  1.00 37.71           O  
ATOM   4189  N   GLU B 264      14.542   7.697 -90.189  1.00 39.83           N  
ATOM   4190  CA  GLU B 264      14.723   8.957 -89.477  1.00 42.59           C  
ATOM   4191  C   GLU B 264      16.124   9.520 -89.661  1.00 44.66           C  
ATOM   4192  O   GLU B 264      16.642   9.558 -90.776  1.00 44.86           O  
ATOM   4193  CB  GLU B 264      14.442   8.745 -87.988  1.00 42.55           C  
ATOM   4194  CG  GLU B 264      12.971   8.582 -87.677  1.00 42.32           C  
ATOM   4195  CD  GLU B 264      12.233   9.897 -87.764  1.00 42.04           C  
ATOM   4196  OE1 GLU B 264      11.004   9.882 -87.983  1.00 40.82           O  
ATOM   4197  OE2 GLU B 264      12.892  10.949 -87.602  1.00 42.50           O1-
ATOM   4198  N   GLY B 265      16.724   9.960 -88.555  1.00 46.83           N  
ATOM   4199  CA  GLY B 265      18.070  10.506 -88.582  1.00 48.48           C  
ATOM   4200  C   GLY B 265      18.286  11.639 -89.567  1.00 49.99           C  
ATOM   4201  O   GLY B 265      17.349  12.067 -90.244  1.00 49.77           O  
ATOM   4202  N   PRO B 266      19.529  12.144 -89.668  1.00 50.92           N  
ATOM   4203  CA  PRO B 266      19.915  13.238 -90.565  1.00 52.00           C  
ATOM   4204  C   PRO B 266      20.102  12.776 -92.008  1.00 52.69           C  
ATOM   4205  O   PRO B 266      19.096  12.382 -92.636  1.00 53.02           O  
ATOM   4206  CB  PRO B 266      21.221  13.725 -89.953  1.00 51.87           C  
ATOM   4207  CG  PRO B 266      21.845  12.438 -89.514  1.00 51.75           C  
ATOM   4208  CD  PRO B 266      20.681  11.713 -88.853  1.00 51.38           C  
ATOM   4209  OXT PRO B 266      21.258  12.807 -92.487  1.00 53.85           O1-
