# Supplementary material for: Structural Descriptors for Subunit Interface Regions in Homodimers: Effect of Lipid Membrane and Secondary Structure Type
Source: J Chem Inf Model. 2025 Mar 27;65(7):3117–26. doi: 10.1021/acs.jcim.4c01233 (PMC12004529; doi:10.1021/acs.jcim.4c01233)
Supplement: Supplementary file 3 — ci4c01233_si_003.tar [file ci4c01233_si_003.tar › database/alpha/4d7a_cytop.pdb]

HEADER    4d7a_chain_A
ATOM      9  N   SER A   2      29.849  13.514 -15.961  1.00169.83           N  
ATOM     10  CA  SER A   2      28.566  14.024 -15.594  1.00169.83           C  
ATOM     13  C   SER A   2      27.652  13.713 -16.732  1.00169.83           C  
ATOM     14  O   SER A   2      28.105  13.470 -17.848  1.00169.83           O  
ATOM     11  CB  SER A   2      28.517  15.539 -15.312  1.00169.83           C  
ATOM     12  OG  SER A   2      28.822  16.271 -16.484  1.00169.83           O  
ATOM     15  N   VAL A   3      26.334  13.684 -16.468  1.00129.05           N  
ATOM     16  CA  VAL A   3      25.380  13.336 -17.478  1.00129.05           C  
ATOM     20  C   VAL A   3      24.587  14.553 -17.817  1.00129.05           C  
ATOM     21  O   VAL A   3      24.314  15.394 -16.963  1.00129.05           O  
ATOM     17  CB  VAL A   3      24.360  12.355 -17.008  1.00129.05           C  
ATOM     18  CG1 VAL A   3      25.033  11.014 -16.696  1.00129.05           C  
ATOM     19  CG2 VAL A   3      23.669  12.994 -15.796  1.00129.05           C  
ATOM     22  N   VAL A   4      24.206  14.669 -19.102  1.00107.85           N  
ATOM     23  CA  VAL A   4      23.372  15.747 -19.526  1.00107.85           C  
ATOM     27  C   VAL A   4      22.006  15.159 -19.658  1.00107.85           C  
ATOM     28  O   VAL A   4      21.822  14.143 -20.326  1.00107.85           O  
ATOM     24  CB  VAL A   4      23.774  16.305 -20.850  1.00107.85           C  
ATOM     25  CG1 VAL A   4      25.105  17.046 -20.664  1.00107.85           C  
ATOM     26  CG2 VAL A   4      23.891  15.133 -21.839  1.00107.85           C  
ATOM     29  N   ILE A   5      21.003  15.790 -19.028  1.00163.97           N  
ATOM     30  CA  ILE A   5      19.707  15.190 -19.086  1.00163.97           C  
ATOM     35  C   ILE A   5      18.904  15.776 -20.188  1.00163.97           C  
ATOM     36  O   ILE A   5      18.787  16.992 -20.334  1.00163.97           O  
ATOM     31  CB  ILE A   5      18.923  15.195 -17.800  1.00163.97           C  
ATOM     32  CG1 ILE A   5      18.764  16.594 -17.206  1.00163.97           C  
ATOM     33  CG2 ILE A   5      19.554  14.175 -16.852  1.00163.97           C  
ATOM     34  CD1 ILE A   5      17.953  16.576 -15.910  1.00163.97           C  
ATOM     37  N   SER A   6      18.355  14.867 -21.020  1.00 41.73           N  
ATOM     38  CA  SER A   6      17.586  15.218 -22.169  1.00 41.73           C  
ATOM     41  C   SER A   6      16.213  15.607 -21.734  1.00 41.73           C  
ATOM     42  O   SER A   6      15.845  15.452 -20.571  1.00 41.73           O  
ATOM     39  CB  SER A   6      17.451  14.073 -23.197  1.00 41.73           C  
ATOM     40  OG  SER A   6      16.719  12.990 -22.641  1.00 41.73           O  
ATOM     43  N   ASP A   7      15.429  16.161 -22.679  1.00 27.20           N  
ATOM     44  CA  ASP A   7      14.089  16.586 -22.397  1.00 27.20           C  
ATOM     49  C   ASP A   7      13.294  15.372 -22.034  1.00 27.20           C  
ATOM     50  O   ASP A   7      12.446  15.416 -21.145  1.00 27.20           O  
ATOM     45  CB  ASP A   7      13.396  17.253 -23.601  1.00 27.20           C  
ATOM     46  CG  ASP A   7      14.011  18.628 -23.836  1.00 27.20           C  
ATOM     47  OD1 ASP A   7      14.443  19.273 -22.846  1.00 27.20           O  
ATOM     48  OD2 ASP A   7      14.045  19.057 -25.022  1.00 27.20           O1-
ATOM     51  N   ALA A   8      13.567  14.246 -22.720  1.00 24.16           N  
ATOM     52  CA  ALA A   8      12.850  13.023 -22.497  1.00 24.16           C  
ATOM     54  C   ALA A   8      13.064  12.611 -21.079  1.00 24.16           C  
ATOM     55  O   ALA A   8      12.142  12.153 -20.407  1.00 24.16           O  
ATOM     53  CB  ALA A   8      13.354  11.875 -23.389  1.00 24.16           C  
ATOM     56  N   TRP A   9      14.301  12.785 -20.585  1.00 87.32           N  
ATOM     57  CA  TRP A   9      14.659  12.405 -19.252  1.00 87.32           C  
ATOM     68  C   TRP A   9      13.802  13.158 -18.286  1.00 87.32           C  
ATOM     69  O   TRP A   9      13.274  12.587 -17.331  1.00 87.32           O  
ATOM     58  CB  TRP A   9      16.102  12.813 -18.926  1.00 87.32           C  
ATOM     59  CG  TRP A   9      16.524  12.484 -17.518  1.00 87.32           C  
ATOM     61  CD1 TRP A   9      16.222  13.132 -16.359  1.00 87.32           C  
ATOM     60  CD2 TRP A   9      17.406  11.411 -17.168  1.00 87.32           C  
ATOM     63  CE2 TRP A   9      17.591  11.464 -15.787  1.00 87.32           C  
ATOM     64  CE3 TRP A   9      18.026  10.467 -17.934  1.00 87.32           C  
ATOM     62  NE1 TRP A   9      16.851  12.522 -15.302  1.00 87.32           N  
ATOM     65  CZ2 TRP A   9      18.395  10.565 -15.149  1.00 87.32           C  
ATOM     66  CZ3 TRP A   9      18.832   9.559 -17.288  1.00 87.32           C  
ATOM     67  CH2 TRP A   9      19.013   9.607 -15.923  1.00 87.32           C  
ATOM     70  N   ARG A  10      13.650  14.477 -18.507  1.00 73.86           N  
ATOM     71  CA  ARG A  10      12.915  15.314 -17.606  1.00 73.86           C  
ATOM     79  C   ARG A  10      11.467  14.945 -17.576  1.00 73.86           C  
ATOM     80  O   ARG A  10      10.838  14.978 -16.520  1.00 73.86           O  
ATOM     72  CB  ARG A  10      13.061  16.806 -17.929  1.00 73.86           C  
ATOM     73  CG  ARG A  10      14.455  17.319 -17.562  1.00 73.86           C  
ATOM     74  CD  ARG A  10      14.631  18.828 -17.711  1.00 73.86           C  
ATOM     75  NE  ARG A  10      15.945  19.180 -17.105  1.00 73.86           N  
ATOM     76  CZ  ARG A  10      16.065  19.227 -15.747  1.00 73.86           C  
ATOM     77  NH1 ARG A  10      15.030  18.807 -14.959  1.00 73.86           N1+
ATOM     78  NH2 ARG A  10      17.213  19.690 -15.174  1.00 73.86           N  
ATOM     81  N   GLN A  11      10.872  14.596 -18.726  1.00 94.32           N  
ATOM     82  CA  GLN A  11       9.473  14.291 -18.668  1.00 94.32           C  
ATOM     88  C   GLN A  11       9.243  13.041 -17.872  1.00 94.32           C  
ATOM     89  O   GLN A  11       8.305  12.970 -17.082  1.00 94.32           O  
ATOM     83  CB  GLN A  11       8.807  14.184 -20.055  1.00 94.32           C  
ATOM     84  CG  GLN A  11       9.299  13.037 -20.934  1.00 94.32           C  
ATOM     85  CD  GLN A  11       8.753  13.285 -22.335  1.00 94.32           C  
ATOM     87  NE2 GLN A  11       8.398  12.190 -23.058  1.00 94.32           N  
ATOM     86  OE1 GLN A  11       8.647  14.428 -22.779  1.00 94.32           O  
ATOM     90  N   ARG A  12      10.105  12.021 -18.052  1.00188.78           N  
ATOM     91  CA  ARG A  12       9.972  10.764 -17.366  1.00188.78           C  
ATOM     99  C   ARG A  12      10.158  10.955 -15.884  1.00188.78           C  
ATOM    100  O   ARG A  12       9.415  10.411 -15.071  1.00188.78           O  
ATOM     92  CB  ARG A  12      11.024   9.772 -17.873  1.00188.78           C  
ATOM     93  CG  ARG A  12      10.976   8.392 -17.234  1.00188.78           C  
ATOM     94  CD  ARG A  12      12.147   7.517 -17.681  1.00188.78           C  
ATOM     95  NE  ARG A  12      12.085   7.403 -19.167  1.00188.78           N  
ATOM     96  CZ  ARG A  12      13.025   8.005 -19.955  1.00188.78           C  
ATOM     97  NH1 ARG A  12      14.052   8.705 -19.389  1.00188.78           N1+
ATOM     98  NH2 ARG A  12      12.947   7.896 -21.313  1.00188.78           N  
ATOM    101  N   PHE A  13      11.209  11.711 -15.524  1.00136.93           N  
ATOM    102  CA  PHE A  13      11.709  12.001 -14.204  1.00136.93           C  
ATOM    110  C   PHE A  13      11.098  13.157 -13.466  1.00136.93           C  
ATOM    111  O   PHE A  13      11.461  13.377 -12.311  1.00136.93           O  
ATOM    103  CB  PHE A  13      13.239  12.084 -14.161  1.00136.93           C  
ATOM    104  CG  PHE A  13      13.638  10.674 -14.426  1.00136.93           C  
ATOM    105  CD1 PHE A  13      13.314   9.698 -13.515  1.00136.93           C  
ATOM    106  CD2 PHE A  13      14.330  10.319 -15.562  1.00136.93           C  
ATOM    107  CE1 PHE A  13      13.664   8.388 -13.731  1.00136.93           C  
ATOM    108  CE2 PHE A  13      14.685   9.008 -15.783  1.00136.93           C  
ATOM    109  CZ  PHE A  13      14.351   8.041 -14.870  1.00136.93           C  
ATOM    112  N   GLY A  14      10.230  13.968 -14.101  1.00 44.01           N  
ATOM    113  CA  GLY A  14       9.771  15.200 -13.511  1.00 44.01           C  
ATOM    114  C   GLY A  14       9.255  14.984 -12.115  1.00 44.01           C  
ATOM    115  O   GLY A  14       9.468  15.827 -11.245  1.00 44.01           O  
ATOM    116  N   GLY A  15       8.560  13.866 -11.853  1.00 24.52           N  
ATOM    117  CA  GLY A  15       8.053  13.633 -10.531  1.00 24.52           C  
ATOM    118  C   GLY A  15       9.197  13.566  -9.563  1.00 24.52           C  
ATOM    119  O   GLY A  15       9.088  14.052  -8.440  1.00 24.52           O  
ATOM    120  N   THR A  16      10.322  12.941  -9.957  1.00 33.84           N  
ATOM    121  CA  THR A  16      11.442  12.796  -9.063  1.00 33.84           C  
ATOM    125  C   THR A  16      11.988  14.147  -8.723  1.00 33.84           C  
ATOM    126  O   THR A  16      12.313  14.427  -7.571  1.00 33.84           O  
ATOM    122  CB  THR A  16      12.571  11.995  -9.644  1.00 33.84           C  
ATOM    124  CG2 THR A  16      13.694  11.892  -8.596  1.00 33.84           C  
ATOM    123  OG1 THR A  16      12.117  10.695  -9.993  1.00 33.84           O  
ATOM    127  N   ALA A  17      12.094  15.025  -9.733  1.00 31.34           N  
ATOM    128  CA  ALA A  17      12.636  16.334  -9.535  1.00 31.34           C  
ATOM    130  C   ALA A  17      11.763  17.091  -8.588  1.00 31.34           C  
ATOM    131  O   ALA A  17      12.248  17.811  -7.720  1.00 31.34           O  
ATOM    129  CB  ALA A  17      12.724  17.135 -10.843  1.00 31.34           C  
ATOM    132  N   ARG A  18      10.438  16.956  -8.712  1.00172.05           N  
ATOM    133  CA  ARG A  18       9.607  17.743  -7.855  1.00172.05           C  
ATOM    141  C   ARG A  18       9.807  17.349  -6.420  1.00172.05           C  
ATOM    142  O   ARG A  18       9.744  18.202  -5.534  1.00172.05           O  
ATOM    134  CB  ARG A  18       8.122  17.677  -8.225  1.00172.05           C  
ATOM    135  CG  ARG A  18       7.268  18.561  -7.323  1.00172.05           C  
ATOM    136  CD  ARG A  18       7.819  19.983  -7.162  1.00172.05           C  
ATOM    137  NE  ARG A  18       8.323  20.472  -8.478  1.00172.05           N  
ATOM    138  CZ  ARG A  18       8.919  21.698  -8.545  1.00172.05           C  
ATOM    139  NH1 ARG A  18       9.057  22.445  -7.410  1.00172.05           N1+
ATOM    140  NH2 ARG A  18       9.385  22.182  -9.734  1.00172.05           N  
ATOM    143  N   LEU A  19       9.976  16.043  -6.127  1.00119.25           N  
ATOM    144  CA  LEU A  19      10.194  15.663  -4.760  1.00119.25           C  
ATOM    149  C   LEU A  19      11.551  16.086  -4.249  1.00119.25           C  
ATOM    150  O   LEU A  19      11.645  16.803  -3.253  1.00119.25           O  
ATOM    145  CB  LEU A  19      10.034  14.144  -4.535  1.00119.25           C  
ATOM    146  CG  LEU A  19       8.569  13.663  -4.621  1.00119.25           C  
ATOM    147  CD1 LEU A  19       7.923  14.052  -5.958  1.00119.25           C  
ATOM    148  CD2 LEU A  19       8.453  12.155  -4.344  1.00119.25           C  
ATOM    151  N   TYR A  20      12.639  15.640  -4.923  1.00 94.41           N  
ATOM    152  CA  TYR A  20      14.014  15.872  -4.531  1.00 94.41           C  
ATOM    161  C   TYR A  20      14.553  17.235  -4.829  1.00 94.41           C  
ATOM    162  O   TYR A  20      15.330  17.788  -4.050  1.00 94.41           O  
ATOM    153  CB  TYR A  20      15.002  14.886  -5.162  1.00 94.41           C  
ATOM    154  CG  TYR A  20      14.569  13.584  -4.616  1.00 94.41           C  
ATOM    155  CD1 TYR A  20      14.972  13.173  -3.369  1.00 94.41           C  
ATOM    156  CD2 TYR A  20      13.730  12.797  -5.361  1.00 94.41           C  
ATOM    157  CE1 TYR A  20      14.548  11.960  -2.878  1.00 94.41           C  
ATOM    158  CE2 TYR A  20      13.302  11.587  -4.877  1.00 94.41           C  
ATOM    159  CZ  TYR A  20      13.707  11.174  -3.631  1.00 94.41           C  
ATOM    160  OH  TYR A  20      13.263   9.933  -3.137  1.00 94.41           O  
ATOM    163  N   GLY A  21      14.202  17.801  -5.995  1.00 29.67           N  
ATOM    164  CA  GLY A  21      14.786  19.038  -6.418  1.00 29.67           C  
ATOM    165  C   GLY A  21      15.671  18.722  -7.583  1.00 29.67           C  
ATOM    166  O   GLY A  21      16.056  17.572  -7.791  1.00 29.67           O  
ATOM    167  N   GLU A  22      16.010  19.753  -8.386  1.00 89.79           N  
ATOM    168  CA  GLU A  22      16.784  19.561  -9.577  1.00 89.79           C  
ATOM    174  C   GLU A  22      18.168  19.112  -9.251  1.00 89.79           C  
ATOM    175  O   GLU A  22      18.746  18.302  -9.973  1.00 89.79           O  
ATOM    169  CB  GLU A  22      16.896  20.813 -10.458  1.00 89.79           C  
ATOM    170  CG  GLU A  22      15.558  21.219 -11.077  1.00 89.79           C  
ATOM    171  CD  GLU A  22      15.011  20.041 -11.873  1.00 89.79           C  
ATOM    172  OE1 GLU A  22      15.829  19.190 -12.318  1.00 89.79           O  
ATOM    173  OE2 GLU A  22      13.767  19.977 -12.050  1.00 89.79           O1-
ATOM    176  N   LYS A  23      18.755  19.627  -8.160  1.00114.38           N  
ATOM    177  CA  LYS A  23      20.108  19.264  -7.873  1.00114.38           C  
ATOM    183  C   LYS A  23      20.190  17.785  -7.635  1.00114.38           C  
ATOM    184  O   LYS A  23      21.109  17.121  -8.112  1.00114.38           O  
ATOM    178  CB  LYS A  23      20.669  19.994  -6.648  1.00114.38           C  
ATOM    179  CG  LYS A  23      22.157  19.722  -6.454  1.00114.38           C  
ATOM    180  CD  LYS A  23      22.855  20.774  -5.595  1.00114.38           C  
ATOM    181  CE  LYS A  23      23.454  21.922  -6.413  1.00114.38           C  
ATOM    182  NZ  LYS A  23      22.466  23.011  -6.585  1.00114.38           N1+
ATOM    185  N   ALA A  24      19.227  17.221  -6.885  1.00 37.78           N  
ATOM    186  CA  ALA A  24      19.227  15.811  -6.608  1.00 37.78           C  
ATOM    188  C   ALA A  24      19.046  15.043  -7.883  1.00 37.78           C  
ATOM    189  O   ALA A  24      19.668  14.003  -8.094  1.00 37.78           O  
ATOM    187  CB  ALA A  24      18.098  15.391  -5.649  1.00 37.78           C  
ATOM    190  N   LEU A  25      18.175  15.536  -8.778  1.00107.62           N  
ATOM    191  CA  LEU A  25      17.900  14.824  -9.991  1.00107.62           C  
ATOM    196  C   LEU A  25      19.170  14.757 -10.790  1.00107.62           C  
ATOM    197  O   LEU A  25      19.481  13.739 -11.407  1.00107.62           O  
ATOM    192  CB  LEU A  25      16.739  15.477 -10.768  1.00107.62           C  
ATOM    193  CG  LEU A  25      16.212  14.676 -11.971  1.00107.62           C  
ATOM    194  CD1 LEU A  25      14.891  15.272 -12.484  1.00107.62           C  
ATOM    195  CD2 LEU A  25      17.264  14.582 -13.083  1.00107.62           C  
ATOM    198  N   GLN A  26      19.954  15.851 -10.781  1.00 52.42           N  
ATOM    199  CA  GLN A  26      21.210  15.902 -11.476  1.00 52.42           C  
ATOM    205  C   GLN A  26      22.158  14.930 -10.847  1.00 52.42           C  
ATOM    206  O   GLN A  26      22.874  14.206 -11.541  1.00 52.42           O  
ATOM    200  CB  GLN A  26      21.860  17.290 -11.385  1.00 52.42           C  
ATOM    201  CG  GLN A  26      23.214  17.370 -12.085  1.00 52.42           C  
ATOM    202  CD  GLN A  26      22.980  17.008 -13.539  1.00 52.42           C  
ATOM    204  NE2 GLN A  26      23.986  16.343 -14.167  1.00 52.42           N  
ATOM    203  OE1 GLN A  26      21.924  17.296 -14.099  1.00 52.42           O  
ATOM    207  N   LEU A  27      22.175  14.886  -9.501  1.00 47.51           N  
ATOM    208  CA  LEU A  27      23.093  14.033  -8.808  1.00 47.51           C  
ATOM    213  C   LEU A  27      22.763  12.607  -9.124  1.00 47.51           C  
ATOM    214  O   LEU A  27      23.658  11.783  -9.301  1.00 47.51           O  
ATOM    209  CB  LEU A  27      23.078  14.214  -7.281  1.00 47.51           C  
ATOM    210  CG  LEU A  27      24.118  13.342  -6.549  1.00 47.51           C  
ATOM    211  CD1 LEU A  27      25.554  13.724  -6.952  1.00 47.51           C  
ATOM    212  CD2 LEU A  27      23.905  13.377  -5.027  1.00 47.51           C  
ATOM    215  N   PHE A  28      21.461  12.268  -9.201  1.00 77.53           N  
ATOM    216  CA  PHE A  28      21.111  10.900  -9.465  1.00 77.53           C  
ATOM    224  C   PHE A  28      21.550  10.520 -10.845  1.00 77.53           C  
ATOM    225  O   PHE A  28      22.063   9.424 -11.062  1.00 77.53           O  
ATOM    217  CB  PHE A  28      19.608  10.590  -9.355  1.00 77.53           C  
ATOM    218  CG  PHE A  28      19.161  10.943  -7.976  1.00 77.53           C  
ATOM    219  CD1 PHE A  28      19.840  10.483  -6.872  1.00 77.53           C  
ATOM    220  CD2 PHE A  28      18.025  11.694  -7.788  1.00 77.53           C  
ATOM    221  CE1 PHE A  28      19.416  10.805  -5.602  1.00 77.53           C  
ATOM    222  CE2 PHE A  28      17.598  12.019  -6.521  1.00 77.53           C  
ATOM    223  CZ  PHE A  28      18.297  11.580  -5.423  1.00 77.53           C  
ATOM    226  N   ALA A  29      21.361  11.424 -11.823  1.00 46.74           N  
ATOM    227  CA  ALA A  29      21.690  11.127 -13.188  1.00 46.74           C  
ATOM    229  C   ALA A  29      23.161  10.837 -13.285  1.00 46.74           C  
ATOM    230  O   ALA A  29      23.586   9.980 -14.057  1.00 46.74           O  
ATOM    228  CB  ALA A  29      21.342  12.284 -14.139  1.00 46.74           C  
ATOM    231  N   ASP A  30      23.978  11.574 -12.512  1.00 62.59           N  
ATOM    232  CA  ASP A  30      25.413  11.464 -12.481  1.00 62.59           C  
ATOM    237  C   ASP A  30      25.860  10.175 -11.844  1.00 62.59           C  
ATOM    238  O   ASP A  30      26.959   9.699 -12.128  1.00 62.59           O  
ATOM    233  CB  ASP A  30      26.076  12.580 -11.651  1.00 62.59           C  
ATOM    234  CG  ASP A  30      25.903  13.909 -12.373  1.00 62.59           C  
ATOM    235  OD1 ASP A  30      25.482  13.888 -13.560  1.00 62.59           O  
ATOM    236  OD2 ASP A  30      26.192  14.963 -11.747  1.00 62.59           O1-
ATOM    239  N   ALA A  31      25.046   9.604 -10.937  1.00 54.15           N  
ATOM    240  CA  ALA A  31      25.471   8.498 -10.112  1.00 54.15           C  
ATOM    242  C   ALA A  31      25.532   7.177 -10.818  1.00 54.15           C  
ATOM    243  O   ALA A  31      24.900   6.952 -11.849  1.00 54.15           O  
ATOM    241  CB  ALA A  31      24.588   8.293  -8.871  1.00 54.15           C  
ATOM    244  N   HIS A  32      26.365   6.267 -10.255  1.00 75.20           N  
ATOM    245  CA  HIS A  32      26.451   4.905 -10.702  1.00 75.20           C  
ATOM    252  C   HIS A  32      26.311   4.062  -9.472  1.00 75.20           C  
ATOM    253  O   HIS A  32      27.148   4.114  -8.571  1.00 75.20           O  
ATOM    248  CB  HIS A  32      27.783   4.515 -11.370  1.00 75.20           C  
ATOM    247  CG  HIS A  32      27.740   3.170 -12.047  1.00 75.20           C  
ATOM    250  CD2 HIS A  32      26.811   2.174 -11.983  1.00 75.20           C  
ATOM    246  ND1 HIS A  32      28.712   2.714 -12.911  1.00 75.20           N  
ATOM    251  CE1 HIS A  32      28.328   1.481 -13.325  1.00 75.20           C  
ATOM    249  NE2 HIS A  32      27.180   1.110 -12.788  1.00 75.20           N  
ATOM    254  N   ILE A  33      25.244   3.243  -9.405  1.00 52.92           N  
ATOM    255  CA  ILE A  33      25.017   2.464  -8.223  1.00 52.92           C  
ATOM    260  C   ILE A  33      25.049   1.013  -8.582  1.00 52.92           C  
ATOM    261  O   ILE A  33      24.569   0.604  -9.638  1.00 52.92           O  
ATOM    256  CB  ILE A  33      23.698   2.766  -7.578  1.00 52.92           C  
ATOM    257  CG1 ILE A  33      23.680   4.229  -7.114  1.00 52.92           C  
ATOM    258  CG2 ILE A  33      23.456   1.759  -6.442  1.00 52.92           C  
ATOM    259  CD1 ILE A  33      22.297   4.690  -6.665  1.00 52.92           C  
ATOM    262  N   CYS A  34      25.645   0.199  -7.687  1.00 47.20           N  
ATOM    263  CA  CYS A  34      25.814  -1.199  -7.940  1.00 47.20           C  
ATOM    266  C   CYS A  34      24.883  -1.968  -7.054  1.00 47.20           C  
ATOM    267  O   CYS A  34      24.751  -1.681  -5.865  1.00 47.20           O  
ATOM    264  CB  CYS A  34      27.248  -1.665  -7.630  1.00 47.20           C  
ATOM    265  SG  CYS A  34      27.536  -3.426  -7.969  1.00 47.20           S  
ATOM    268  N   VAL A  35      24.186  -2.963  -7.640  1.00 52.29           N  
ATOM    269  CA  VAL A  35      23.323  -3.824  -6.888  1.00 52.29           C  
ATOM    273  C   VAL A  35      23.906  -5.197  -6.996  1.00 52.29           C  
ATOM    274  O   VAL A  35      24.032  -5.735  -8.097  1.00 52.29           O  
ATOM    270  CB  VAL A  35      21.933  -3.909  -7.448  1.00 52.29           C  
ATOM    271  CG1 VAL A  35      21.148  -4.948  -6.636  1.00 52.29           C  
ATOM    272  CG2 VAL A  35      21.306  -2.505  -7.447  1.00 52.29           C  
ATOM    275  N   VAL A  36      24.277  -5.803  -5.847  1.00 55.40           N  
ATOM    276  CA  VAL A  36      24.834  -7.124  -5.877  1.00 55.40           C  
ATOM    280  C   VAL A  36      23.790  -8.049  -5.339  1.00 55.40           C  
ATOM    281  O   VAL A  36      23.424  -7.977  -4.166  1.00 55.40           O  
ATOM    277  CB  VAL A  36      26.058  -7.274  -5.018  1.00 55.40           C  
ATOM    278  CG1 VAL A  36      26.505  -8.744  -5.047  1.00 55.40           C  
ATOM    279  CG2 VAL A  36      27.127  -6.283  -5.510  1.00 55.40           C  
ATOM    282  N   GLY A  37      23.293  -8.963  -6.193  1.00 72.16           N  
ATOM    283  CA  GLY A  37      22.266  -9.877  -5.790  1.00 72.16           C  
ATOM    284  C   GLY A  37      20.974  -9.322  -6.312  1.00 72.16           C  
ATOM    285  O   GLY A  37      20.439  -8.320  -5.850  1.00 72.16           O  
ATOM    286  N   ILE A  38      20.510  -9.979  -7.370  1.00275.24           N  
ATOM    287  CA  ILE A  38      19.395  -9.789  -8.235  1.00275.24           C  
ATOM    292  C   ILE A  38      18.084 -10.357  -7.739  1.00275.24           C  
ATOM    293  O   ILE A  38      17.152 -10.447  -8.537  1.00275.24           O  
ATOM    288  CB  ILE A  38      19.742 -10.306  -9.600  1.00275.24           C  
ATOM    289  CG1 ILE A  38      19.236  -9.305 -10.632  1.00275.24           C  
ATOM    290  CG2 ILE A  38      19.216 -11.740  -9.775  1.00275.24           C  
ATOM    291  CD1 ILE A  38      19.985  -7.976 -10.485  1.00275.24           C  
ATOM    294  N   GLY A  39      18.040 -10.971  -6.534  1.00 76.07           N  
ATOM    295  CA  GLY A  39      16.907 -11.758  -6.096  1.00 76.07           C  
ATOM    296  C   GLY A  39      15.756 -10.997  -5.488  1.00 76.07           C  
ATOM    297  O   GLY A  39      15.314  -9.963  -5.986  1.00 76.07           O  
ATOM    298  N   GLY A  40      15.203 -11.566  -4.388  1.00 61.03           N  
ATOM    299  CA  GLY A  40      13.994 -11.112  -3.758  1.00 61.03           C  
ATOM    300  C   GLY A  40      14.118  -9.683  -3.331  1.00 61.03           C  
ATOM    301  O   GLY A  40      13.135  -8.941  -3.385  1.00 61.03           O  
ATOM    302  N   VAL A  41      15.272  -9.306  -2.742  1.00 75.68           N  
ATOM    303  CA  VAL A  41      15.536  -7.931  -2.401  1.00 75.68           C  
ATOM    307  C   VAL A  41      16.034  -7.103  -3.553  1.00 75.68           C  
ATOM    308  O   VAL A  41      15.508  -6.033  -3.857  1.00 75.68           O  
ATOM    304  CB  VAL A  41      16.591  -7.777  -1.345  1.00 75.68           C  
ATOM    305  CG1 VAL A  41      16.919  -6.279  -1.211  1.00 75.68           C  
ATOM    306  CG2 VAL A  41      16.103  -8.435  -0.047  1.00 75.68           C  
ATOM    309  N   GLY A  42      17.082  -7.612  -4.231  1.00 51.35           N  
ATOM    310  CA  GLY A  42      17.861  -6.884  -5.202  1.00 51.35           C  
ATOM    311  C   GLY A  42      17.105  -6.476  -6.431  1.00 51.35           C  
ATOM    312  O   GLY A  42      17.360  -5.407  -6.985  1.00 51.35           O  
ATOM    313  N   SER A  43      16.195  -7.323  -6.938  1.00 53.91           N  
ATOM    314  CA  SER A  43      15.550  -6.972  -8.169  1.00 53.91           C  
ATOM    317  C   SER A  43      14.691  -5.754  -7.980  1.00 53.91           C  
ATOM    318  O   SER A  43      14.609  -4.907  -8.868  1.00 53.91           O  
ATOM    315  CB  SER A  43      14.717  -8.120  -8.775  1.00 53.91           C  
ATOM    316  OG  SER A  43      13.706  -8.537  -7.872  1.00 53.91           O  
ATOM    319  N   TRP A  44      14.022  -5.630  -6.820  1.00 83.60           N  
ATOM    320  CA  TRP A  44      13.172  -4.503  -6.540  1.00 83.60           C  
ATOM    331  C   TRP A  44      14.002  -3.257  -6.385  1.00 83.60           C  
ATOM    332  O   TRP A  44      13.590  -2.173  -6.793  1.00 83.60           O  
ATOM    321  CB  TRP A  44      12.322  -4.708  -5.269  1.00 83.60           C  
ATOM    322  CG  TRP A  44      11.279  -5.806  -5.384  1.00 83.60           C  
ATOM    324  CD1 TRP A  44      11.286  -7.065  -4.861  1.00 83.60           C  
ATOM    323  CD2 TRP A  44      10.043  -5.673  -6.100  1.00 83.60           C  
ATOM    326  CE2 TRP A  44       9.346  -6.869  -5.956  1.00 83.60           C  
ATOM    327  CE3 TRP A  44       9.523  -4.633  -6.822  1.00 83.60           C  
ATOM    325  NE1 TRP A  44      10.117  -7.718  -5.188  1.00 83.60           N  
ATOM    328  CZ2 TRP A  44       8.116  -7.050  -6.526  1.00 83.60           C  
ATOM    329  CZ3 TRP A  44       8.287  -4.817  -7.398  1.00 83.60           C  
ATOM    330  CH2 TRP A  44       7.593  -6.003  -7.253  1.00 83.60           C  
ATOM    333  N   ALA A  45      15.189  -3.375  -5.756  1.00 35.24           N  
ATOM    334  CA  ALA A  45      16.046  -2.239  -5.560  1.00 35.24           C  
ATOM    336  C   ALA A  45      16.458  -1.708  -6.901  1.00 35.24           C  
ATOM    337  O   ALA A  45      16.497  -0.496  -7.113  1.00 35.24           O  
ATOM    335  CB  ALA A  45      17.319  -2.584  -4.770  1.00 35.24           C  
ATOM    338  N   ALA A  46      16.775  -2.609  -7.850  1.00 33.15           N  
ATOM    339  CA  ALA A  46      17.196  -2.207  -9.165  1.00 33.15           C  
ATOM    341  C   ALA A  46      16.081  -1.458  -9.832  1.00 33.15           C  
ATOM    342  O   ALA A  46      16.318  -0.456 -10.505  1.00 33.15           O  
ATOM    340  CB  ALA A  46      17.554  -3.404 -10.064  1.00 33.15           C  
ATOM    343  N   GLU A  47      14.829  -1.925  -9.666  1.00131.21           N  
ATOM    344  CA  GLU A  47      13.707  -1.274 -10.282  1.00131.21           C  
ATOM    350  C   GLU A  47      13.575   0.113  -9.734  1.00131.21           C  
ATOM    351  O   GLU A  47      13.330   1.059 -10.481  1.00131.21           O  
ATOM    345  CB  GLU A  47      12.366  -1.977 -10.013  1.00131.21           C  
ATOM    346  CG  GLU A  47      12.187  -3.262 -10.814  1.00131.21           C  
ATOM    347  CD  GLU A  47      11.805  -2.870 -12.233  1.00131.21           C  
ATOM    348  OE1 GLU A  47      11.112  -1.832 -12.396  1.00131.21           O  
ATOM    349  OE2 GLU A  47      12.196  -3.613 -13.171  1.00131.21           O1-
ATOM    352  N   ALA A  48      13.737   0.273  -8.409  1.00 33.48           N  
ATOM    353  CA  ALA A  48      13.562   1.547  -7.765  1.00 33.48           C  
ATOM    355  C   ALA A  48      14.578   2.524  -8.266  1.00 33.48           C  
ATOM    356  O   ALA A  48      14.264   3.688  -8.507  1.00 33.48           O  
ATOM    354  CB  ALA A  48      13.724   1.473  -6.236  1.00 33.48           C  
ATOM    357  N   LEU A  49      15.830   2.067  -8.441  1.00 53.42           N  
ATOM    358  CA  LEU A  49      16.903   2.914  -8.876  1.00 53.42           C  
ATOM    363  C   LEU A  49      16.573   3.458 -10.229  1.00 53.42           C  
ATOM    364  O   LEU A  49      16.728   4.651 -10.484  1.00 53.42           O  
ATOM    359  CB  LEU A  49      18.216   2.132  -9.037  1.00 53.42           C  
ATOM    360  CG  LEU A  49      18.832   1.676  -7.705  1.00 53.42           C  
ATOM    361  CD1 LEU A  49      20.127   0.881  -7.937  1.00 53.42           C  
ATOM    362  CD2 LEU A  49      19.054   2.877  -6.772  1.00 53.42           C  
ATOM    365  N   ALA A  50      16.083   2.588 -11.129  1.00 38.50           N  
ATOM    366  CA  ALA A  50      15.809   2.998 -12.476  1.00 38.50           C  
ATOM    368  C   ALA A  50      14.748   4.057 -12.471  1.00 38.50           C  
ATOM    369  O   ALA A  50      14.823   5.042 -13.202  1.00 38.50           O  
ATOM    367  CB  ALA A  50      15.289   1.852 -13.360  1.00 38.50           C  
ATOM    370  N   ARG A  51      13.721   3.868 -11.632  1.00117.85           N  
ATOM    371  CA  ARG A  51      12.573   4.724 -11.572  1.00117.85           C  
ATOM    379  C   ARG A  51      12.917   6.080 -11.012  1.00117.85           C  
ATOM    380  O   ARG A  51      12.218   7.053 -11.279  1.00117.85           O  
ATOM    372  CB  ARG A  51      11.465   4.059 -10.756  1.00117.85           C  
ATOM    373  CG  ARG A  51      11.163   2.692 -11.370  1.00117.85           C  
ATOM    374  CD  ARG A  51      10.033   1.918 -10.710  1.00117.85           C  
ATOM    375  NE  ARG A  51       9.744   0.786 -11.627  1.00117.85           N  
ATOM    376  CZ  ARG A  51       9.183   1.071 -12.837  1.00117.85           C  
ATOM    377  NH1 ARG A  51       8.960   2.372 -13.185  1.00117.85           N1+
ATOM    378  NH2 ARG A  51       8.865   0.066 -13.701  1.00117.85           N  
ATOM    381  N   THR A  52      13.949   6.144 -10.148  1.00114.55           N  
ATOM    382  CA  THR A  52      14.468   7.311  -9.474  1.00114.55           C  
ATOM    386  C   THR A  52      15.350   8.136 -10.383  1.00114.55           C  
ATOM    387  O   THR A  52      15.845   9.187  -9.983  1.00114.55           O  
ATOM    383  CB  THR A  52      15.227   6.961  -8.213  1.00114.55           C  
ATOM    385  CG2 THR A  52      15.608   8.241  -7.440  1.00114.55           C  
ATOM    384  OG1 THR A  52      14.398   6.174  -7.371  1.00114.55           O  
ATOM    388  N   GLY A  53      15.712   7.649 -11.582  1.00 49.09           N  
ATOM    389  CA  GLY A  53      16.491   8.522 -12.420  1.00 49.09           C  
ATOM    390  C   GLY A  53      17.957   8.324 -12.171  1.00 49.09           C  
ATOM    391  O   GLY A  53      18.766   9.202 -12.467  1.00 49.09           O  
ATOM    392  N   ILE A  54      18.337   7.170 -11.598  1.00129.18           N  
ATOM    393  CA  ILE A  54      19.730   6.862 -11.427  1.00129.18           C  
ATOM    398  C   ILE A  54      20.291   6.624 -12.801  1.00129.18           C  
ATOM    399  O   ILE A  54      19.768   5.821 -13.571  1.00129.18           O  
ATOM    394  CB  ILE A  54      19.922   5.618 -10.612  1.00129.18           C  
ATOM    395  CG1 ILE A  54      19.645   5.911  -9.129  1.00129.18           C  
ATOM    396  CG2 ILE A  54      21.307   5.027 -10.917  1.00129.18           C  
ATOM    397  CD1 ILE A  54      20.635   6.903  -8.520  1.00129.18           C  
ATOM    400  N   GLY A  55      21.378   7.350 -13.139  1.00 53.13           N  
ATOM    401  CA  GLY A  55      22.003   7.352 -14.437  1.00 53.13           C  
ATOM    402  C   GLY A  55      22.686   6.070 -14.800  1.00 53.13           C  
ATOM    403  O   GLY A  55      22.685   5.688 -15.969  1.00 53.13           O  
ATOM    404  N   ALA A  56      23.356   5.399 -13.844  1.00 49.66           N  
ATOM    405  CA  ALA A  56      24.064   4.209 -14.223  1.00 49.66           C  
ATOM    407  C   ALA A  56      23.815   3.161 -13.183  1.00 49.66           C  
ATOM    408  O   ALA A  56      23.830   3.448 -11.987  1.00 49.66           O  
ATOM    406  CB  ALA A  56      25.588   4.417 -14.293  1.00 49.66           C  
ATOM    409  N   ILE A  57      23.570   1.907 -13.620  1.00 63.55           N  
ATOM    410  CA  ILE A  57      23.347   0.846 -12.685  1.00 63.55           C  
ATOM    415  C   ILE A  57      24.132  -0.355 -13.116  1.00 63.55           C  
ATOM    416  O   ILE A  57      24.131  -0.713 -14.293  1.00 63.55           O  
ATOM    411  CB  ILE A  57      21.916   0.362 -12.622  1.00 63.55           C  
ATOM    412  CG1 ILE A  57      20.963   1.459 -12.116  1.00 63.55           C  
ATOM    413  CG2 ILE A  57      21.879  -0.919 -11.772  1.00 63.55           C  
ATOM    414  CD1 ILE A  57      19.485   1.101 -12.286  1.00 63.55           C  
ATOM    417  N   THR A  58      24.842  -1.005 -12.166  1.00155.38           N  
ATOM    418  CA  THR A  58      25.453  -2.267 -12.484  1.00155.38           C  
ATOM    422  C   THR A  58      24.748  -3.302 -11.678  1.00155.38           C  
ATOM    423  O   THR A  58      24.408  -3.082 -10.516  1.00155.38           O  
ATOM    419  CB  THR A  58      26.908  -2.459 -12.169  1.00155.38           C  
ATOM    421  CG2 THR A  58      27.771  -1.643 -13.125  1.00155.38           C  
ATOM    420  OG1 THR A  58      27.173  -2.139 -10.817  1.00155.38           O  
ATOM    424  N   LEU A  59      24.502  -4.469 -12.303  1.00 70.70           N  
ATOM    425  CA  LEU A  59      23.821  -5.549 -11.652  1.00 70.70           C  
ATOM    430  C   LEU A  59      24.786  -6.698 -11.571  1.00 70.70           C  
ATOM    431  O   LEU A  59      25.366  -7.083 -12.584  1.00 70.70           O  
ATOM    426  CB  LEU A  59      22.619  -6.067 -12.473  1.00 70.70           C  
ATOM    427  CG  LEU A  59      21.532  -5.018 -12.798  1.00 70.70           C  
ATOM    428  CD1 LEU A  59      20.385  -5.636 -13.618  1.00 70.70           C  
ATOM    429  CD2 LEU A  59      21.023  -4.311 -11.533  1.00 70.70           C  
ATOM    432  N   ILE A  60      24.997  -7.285 -10.371  1.00 74.16           N  
ATOM    433  CA  ILE A  60      25.912  -8.403 -10.325  1.00 74.16           C  
ATOM    438  C   ILE A  60      25.175  -9.623  -9.849  1.00 74.16           C  
ATOM    439  O   ILE A  60      24.678  -9.656  -8.724  1.00 74.16           O  
ATOM    434  CB  ILE A  60      27.073  -8.218  -9.388  1.00 74.16           C  
ATOM    435  CG1 ILE A  60      27.905  -6.977  -9.771  1.00 74.16           C  
ATOM    436  CG2 ILE A  60      27.880  -9.530  -9.404  1.00 74.16           C  
ATOM    437  CD1 ILE A  60      28.958  -6.588  -8.730  1.00 74.16           C  
ATOM    440  N   ASP A  61      25.083 -10.667 -10.706  1.00100.35           N  
ATOM    441  CA  ASP A  61      24.440 -11.895 -10.317  1.00100.35           C  
ATOM    446  C   ASP A  61      24.652 -12.896 -11.426  1.00100.35           C  
ATOM    447  O   ASP A  61      24.559 -12.566 -12.606  1.00100.35           O  
ATOM    442  CB  ASP A  61      22.928 -11.706 -10.074  1.00100.35           C  
ATOM    443  CG  ASP A  61      22.400 -12.823  -9.183  1.00100.35           C  
ATOM    444  OD1 ASP A  61      22.838 -13.991  -9.360  1.00100.35           O  
ATOM    445  OD2 ASP A  61      21.557 -12.514  -8.299  1.00100.35           O1-
ATOM    448  N   MET A  62      25.115 -14.110 -11.072  1.00132.79           N  
ATOM    449  CA  MET A  62      25.318 -15.218 -11.978  1.00132.79           C  
ATOM    454  C   MET A  62      24.067 -16.017 -12.260  1.00132.79           C  
ATOM    455  O   MET A  62      23.985 -16.697 -13.284  1.00132.79           O  
ATOM    450  CB  MET A  62      26.407 -16.180 -11.487  1.00132.79           C  
ATOM    451  CG  MET A  62      26.936 -17.167 -12.533  1.00132.79           C  
ATOM    452  SD  MET A  62      28.104 -16.466 -13.733  1.00132.79           S  
ATOM    453  CE  MET A  62      28.517 -18.064 -14.491  1.00132.79           C  
ATOM    456  N   ASP A  63      23.082 -16.006 -11.333  1.00 67.44           N  
ATOM    457  CA  ASP A  63      21.968 -16.926 -11.371  1.00 67.44           C  
ATOM    462  C   ASP A  63      20.983 -16.680 -12.472  1.00 67.44           C  
ATOM    463  O   ASP A  63      20.926 -15.626 -13.102  1.00 67.44           O  
ATOM    458  CB  ASP A  63      21.171 -16.973 -10.056  1.00 67.44           C  
ATOM    459  CG  ASP A  63      22.016 -17.671  -9.001  1.00 67.44           C  
ATOM    460  OD1 ASP A  63      22.853 -18.536  -9.376  1.00 67.44           O  
ATOM    461  OD2 ASP A  63      21.833 -17.341  -7.799  1.00 67.44           O1-
ATOM    464  N   ASP A  64      20.174 -17.730 -12.724  1.00 56.22           N  
ATOM    465  CA  ASP A  64      19.163 -17.742 -13.746  1.00 56.22           C  
ATOM    470  C   ASP A  64      17.826 -17.667 -13.077  1.00 56.22           C  
ATOM    471  O   ASP A  64      17.653 -18.124 -11.951  1.00 56.22           O  
ATOM    466  CB  ASP A  64      19.158 -19.036 -14.581  1.00 56.22           C  
ATOM    467  CG  ASP A  64      20.402 -19.075 -15.462  1.00 56.22           C  
ATOM    468  OD1 ASP A  64      21.122 -18.046 -15.535  1.00 56.22           O  
ATOM    469  OD2 ASP A  64      20.641 -20.147 -16.080  1.00 56.22           O1-
ATOM    472  N   VAL A  65      16.833 -17.070 -13.765  1.00 65.62           N  
ATOM    473  CA  VAL A  65      15.514 -16.989 -13.216  1.00 65.62           C  
ATOM    477  C   VAL A  65      14.935 -18.359 -13.110  1.00 65.62           C  
ATOM    478  O   VAL A  65      15.040 -19.161 -14.035  1.00 65.62           O  
ATOM    474  CB  VAL A  65      14.567 -16.150 -14.021  1.00 65.62           C  
ATOM    475  CG1 VAL A  65      13.152 -16.347 -13.457  1.00 65.62           C  
ATOM    476  CG2 VAL A  65      15.046 -14.690 -13.965  1.00 65.62           C  
ATOM    479  N   CYS A  66      14.311 -18.657 -11.943  0.90 53.87           N  
ATOM    480  CA  CYS A  66      13.690 -19.937 -11.763  0.90 53.87           C  
ATOM    483  C   CYS A  66      12.242 -19.703 -11.479  0.90 53.87           C  
ATOM    484  O   CYS A  66      11.823 -18.590 -11.171  0.90 53.87           O  
ATOM    481  CB  CYS A  66      14.227 -20.741 -10.566  0.90 53.87           C  
ATOM    482  SG  CYS A  66      15.923 -21.338 -10.816  0.90 53.87           S  
ATOM    485  N   VAL A  67      11.440 -20.778 -11.588  0.53113.25           N  
ATOM    486  CA  VAL A  67      10.028 -20.740 -11.376  0.53113.25           C  
ATOM    490  C   VAL A  67       9.766 -20.413  -9.939  0.53113.25           C  
ATOM    491  O   VAL A  67       8.803 -19.723  -9.616  0.53113.25           O  
ATOM    487  CB  VAL A  67       9.372 -22.052 -11.700  0.53113.25           C  
ATOM    488  CG1 VAL A  67       9.458 -22.264 -13.218  0.53113.25           C  
ATOM    489  CG2 VAL A  67      10.079 -23.170 -10.914  0.53113.25           C  
ATOM    492  N   THR A  68      10.655 -20.890  -9.049  1.00124.29           N  
ATOM    493  CA  THR A  68      10.555 -20.763  -7.626  1.00124.29           C  
ATOM    497  C   THR A  68      10.568 -19.312  -7.252  1.00124.29           C  
ATOM    498  O   THR A  68       9.987 -18.922  -6.241  1.00124.29           O  
ATOM    494  CB  THR A  68      11.723 -21.383  -6.921  1.00124.29           C  
ATOM    496  CG2 THR A  68      11.478 -21.272  -5.409  1.00124.29           C  
ATOM    495  OG1 THR A  68      11.866 -22.746  -7.290  1.00124.29           O  
ATOM    499  N   ASN A  69      11.261 -18.493  -8.059  1.00115.84           N  
ATOM    500  CA  ASN A  69      11.501 -17.090  -7.871  1.00115.84           C  
ATOM    505  C   ASN A  69      10.227 -16.293  -7.932  1.00115.84           C  
ATOM    506  O   ASN A  69      10.162 -15.169  -7.437  1.00115.84           O  
ATOM    501  CB  ASN A  69      12.469 -16.516  -8.926  1.00115.84           C  
ATOM    502  CG  ASN A  69      13.870 -17.062  -8.654  1.00115.84           C  
ATOM    504  ND2 ASN A  69      14.210 -17.246  -7.352  1.00115.84           N  
ATOM    503  OD1 ASN A  69      14.653 -17.288  -9.576  1.00115.84           O  
ATOM    507  N   THR A  70       9.168 -16.870  -8.513  1.00145.89           N  
ATOM    508  CA  THR A  70       7.969 -16.173  -8.871  1.00145.89           C  
ATOM    512  C   THR A  70       7.368 -15.379  -7.731  1.00145.89           C  
ATOM    513  O   THR A  70       6.920 -14.253  -7.946  1.00145.89           O  
ATOM    509  CB  THR A  70       6.968 -17.145  -9.437  1.00145.89           C  
ATOM    511  CG2 THR A  70       6.437 -18.050  -8.313  1.00145.89           C  
ATOM    510  OG1 THR A  70       5.904 -16.464 -10.076  1.00145.89           O  
ATOM    514  N   ASN A  71       7.311 -15.900  -6.493  1.00 82.46           N  
ATOM    515  CA  ASN A  71       6.659 -15.125  -5.467  1.00 82.46           C  
ATOM    520  C   ASN A  71       7.428 -13.873  -5.082  1.00 82.46           C  
ATOM    521  O   ASN A  71       6.818 -12.878  -4.688  1.00 82.46           O  
ATOM    516  CB  ASN A  71       6.373 -15.926  -4.183  1.00 82.46           C  
ATOM    517  CG  ASN A  71       7.685 -16.266  -3.495  1.00 82.46           C  
ATOM    519  ND2 ASN A  71       7.756 -15.965  -2.170  1.00 82.46           N  
ATOM    518  OD1 ASN A  71       8.616 -16.780  -4.111  1.00 82.46           O  
ATOM    522  N   ARG A  72       8.782 -13.946  -5.033  1.00253.25           N  
ATOM    523  CA  ARG A  72       9.683 -12.886  -4.611  1.00253.25           C  
ATOM    531  C   ARG A  72      10.170 -11.859  -5.617  1.00253.25           C  
ATOM    532  O   ARG A  72      10.423 -10.715  -5.237  1.00253.25           O  
ATOM    524  CB  ARG A  72      11.034 -13.398  -4.098  1.00253.25           C  
ATOM    525  CG  ARG A  72      11.033 -14.586  -3.146  1.00253.25           C  
ATOM    526  CD  ARG A  72      12.456 -14.889  -2.664  1.00253.25           C  
ATOM    527  NE  ARG A  72      12.497 -16.304  -2.211  1.00253.25           N  
ATOM    528  CZ  ARG A  72      12.886 -17.286  -3.077  1.00253.25           C  
ATOM    529  NH1 ARG A  72      13.395 -16.963  -4.303  1.00253.25           N1+
ATOM    530  NH2 ARG A  72      12.752 -18.595  -2.718  1.00253.25           N  
ATOM    533  N   GLN A  73      10.422 -12.241  -6.890  1.00160.69           N  
ATOM    534  CA  GLN A  73      11.196 -11.338  -7.717  1.00160.69           C  
ATOM    540  C   GLN A  73      10.486 -10.848  -8.938  1.00160.69           C  
ATOM    541  O   GLN A  73       9.749 -11.568  -9.606  1.00160.69           O  
ATOM    535  CB  GLN A  73      12.577 -11.904  -8.084  1.00160.69           C  
ATOM    536  CG  GLN A  73      12.539 -13.230  -8.832  1.00160.69           C  
ATOM    537  CD  GLN A  73      13.964 -13.760  -8.791  1.00160.69           C  
ATOM    539  NE2 GLN A  73      14.750 -13.296  -7.782  1.00160.69           N  
ATOM    538  OE1 GLN A  73      14.371 -14.558  -9.631  1.00160.69           O  
ATOM    542  N   ILE A  74      10.763  -9.566  -9.268  1.00 83.29           N  
ATOM    543  CA  ILE A  74      10.103  -8.805 -10.286  1.00 83.29           C  
ATOM    548  C   ILE A  74      10.304  -9.392 -11.654  1.00 83.29           C  
ATOM    549  O   ILE A  74       9.400  -9.343 -12.484  1.00 83.29           O  
ATOM    544  CB  ILE A  74      10.536  -7.362 -10.272  1.00 83.29           C  
ATOM    545  CG1 ILE A  74       9.630  -6.509 -11.178  1.00 83.29           C  
ATOM    546  CG2 ILE A  74      12.032  -7.301 -10.613  1.00 83.29           C  
ATOM    547  CD1 ILE A  74       9.790  -5.004 -10.961  1.00 83.29           C  
ATOM    550  N   HIS A  75      11.506  -9.914 -11.949  1.00133.55           N  
ATOM    551  CA  HIS A  75      11.818 -10.482 -13.235  1.00133.55           C  
ATOM    558  C   HIS A  75      11.214 -11.836 -13.455  1.00133.55           C  
ATOM    559  O   HIS A  75      11.236 -12.328 -14.579  1.00133.55           O  
ATOM    554  CB  HIS A  75      13.311 -10.506 -13.586  1.00133.55           C  
ATOM    553  CG  HIS A  75      14.165 -11.001 -12.475  1.00133.55           C  
ATOM    556  CD2 HIS A  75      14.811 -10.308 -11.500  1.00133.55           C  
ATOM    552  ND1 HIS A  75      14.448 -12.326 -12.249  1.00133.55           N  
ATOM    557  CE1 HIS A  75      15.251 -12.367 -11.158  1.00133.55           C  
ATOM    555  NE2 HIS A  75      15.497 -11.169 -10.667  1.00133.55           N  
ATOM    560  N   ALA A  76      10.727 -12.529 -12.410  1.00 77.17           N  
ATOM    561  CA  ALA A  76      10.246 -13.861 -12.667  1.00 77.17           C  
ATOM    563  C   ALA A  76       8.951 -13.822 -13.422  1.00 77.17           C  
ATOM    564  O   ALA A  76       7.906 -13.493 -12.866  1.00 77.17           O  
ATOM    562  CB  ALA A  76       9.991 -14.677 -11.388  1.00 77.17           C  
ATOM    565  N   LEU A  77       9.010 -14.189 -14.722  1.00119.56           N  
ATOM    566  CA  LEU A  77       7.877 -14.321 -15.595  1.00119.56           C  
ATOM    571  C   LEU A  77       8.077 -15.626 -16.306  1.00119.56           C  
ATOM    572  O   LEU A  77       9.190 -16.146 -16.367  1.00119.56           O  
ATOM    567  CB  LEU A  77       7.754 -13.232 -16.682  1.00119.56           C  
ATOM    568  CG  LEU A  77       7.314 -11.836 -16.192  1.00119.56           C  
ATOM    569  CD1 LEU A  77       8.347 -11.182 -15.269  1.00119.56           C  
ATOM    570  CD2 LEU A  77       6.949 -10.931 -17.376  1.00119.56           C  
ATOM    573  N   ARG A  78       7.004 -16.198 -16.880  1.00140.22           N  
ATOM    574  CA  ARG A  78       7.129 -17.484 -17.501  1.00140.22           C  
ATOM    582  C   ARG A  78       8.117 -17.398 -18.621  1.00140.22           C  
ATOM    583  O   ARG A  78       8.926 -18.304 -18.813  1.00140.22           O  
ATOM    575  CB  ARG A  78       5.801 -18.021 -18.065  1.00140.22           C  
ATOM    576  CG  ARG A  78       5.170 -17.133 -19.136  1.00140.22           C  
ATOM    577  CD  ARG A  78       3.751 -17.565 -19.508  1.00140.22           C  
ATOM    578  NE  ARG A  78       2.882 -17.233 -18.345  1.00140.22           N  
ATOM    579  CZ  ARG A  78       1.523 -17.256 -18.460  1.00140.22           C  
ATOM    580  NH1 ARG A  78       0.936 -17.581 -19.650  1.00140.22           N1+
ATOM    581  NH2 ARG A  78       0.746 -16.954 -17.379  1.00140.22           N  
ATOM    584  N   ASP A  79       8.090 -16.295 -19.387  1.00 77.59           N  
ATOM    585  CA  ASP A  79       8.944 -16.140 -20.528  1.00 77.59           C  
ATOM    590  C   ASP A  79      10.397 -16.042 -20.152  1.00 77.59           C  
ATOM    591  O   ASP A  79      11.241 -16.426 -20.959  1.00 77.59           O  
ATOM    586  CB  ASP A  79       8.585 -14.943 -21.425  1.00 77.59           C  
ATOM    587  CG  ASP A  79       7.411 -15.363 -22.303  1.00 77.59           C  
ATOM    588  OD1 ASP A  79       6.954 -16.532 -22.164  1.00 77.59           O  
ATOM    589  OD2 ASP A  79       6.967 -14.532 -23.137  1.00 77.59           O1-
ATOM    592  N   ASN A  80      10.772 -15.511 -18.967  1.00213.90           N  
ATOM    593  CA  ASN A  80      12.201 -15.422 -18.787  1.00213.90           C  
ATOM    598  C   ASN A  80      12.756 -16.452 -17.838  1.00213.90           C  
ATOM    599  O   ASN A  80      13.753 -16.211 -17.162  1.00213.90           O  
ATOM    594  CB  ASN A  80      12.696 -14.024 -18.366  1.00213.90           C  
ATOM    595  CG  ASN A  80      11.985 -13.603 -17.099  1.00213.90           C  
ATOM    597  ND2 ASN A  80      12.266 -14.326 -15.984  1.00213.90           N  
ATOM    596  OD1 ASN A  80      11.190 -12.665 -17.109  1.00213.90           O  
ATOM    600  N   VAL A  81      12.192 -17.669 -17.864  1.00259.69           N  
ATOM    601  CA  VAL A  81      12.519 -18.775 -17.004  1.00259.69           C  
ATOM    605  C   VAL A  81      13.915 -19.318 -17.212  1.00259.69           C  
ATOM    606  O   VAL A  81      14.465 -19.982 -16.356  1.00259.69           O  
ATOM    602  CB  VAL A  81      11.592 -19.932 -17.233  1.00259.69           C  
ATOM    603  CG1 VAL A  81      11.890 -20.536 -18.618  1.00259.69           C  
ATOM    604  CG2 VAL A  81      11.738 -20.922 -16.068  1.00259.69           C  
ATOM    607  N   GLY A  82      14.485 -19.285 -18.404  1.00168.88           N  
ATOM    608  CA  GLY A  82      15.819 -19.806 -18.559  1.00168.88           C  
ATOM    609  C   GLY A  82      16.899 -18.820 -18.275  1.00168.88           C  
ATOM    610  O   GLY A  82      18.024 -19.186 -17.938  1.00168.88           O  
ATOM    611  N   LEU A  83      16.573 -17.539 -18.496  1.00133.15           N  
ATOM    612  CA  LEU A  83      17.539 -16.491 -18.641  1.00133.15           C  
ATOM    617  C   LEU A  83      18.189 -16.036 -17.379  1.00133.15           C  
ATOM    618  O   LEU A  83      17.721 -16.276 -16.268  1.00133.15           O  
ATOM    613  CB  LEU A  83      16.943 -15.257 -19.333  1.00133.15           C  
ATOM    614  CG  LEU A  83      16.340 -15.604 -20.705  1.00133.15           C  
ATOM    615  CD1 LEU A  83      15.034 -16.403 -20.571  1.00133.15           C  
ATOM    616  CD2 LEU A  83      16.192 -14.356 -21.579  1.00133.15           C  
ATOM    619  N   ALA A  84      19.351 -15.370 -17.566  1.00 42.69           N  
ATOM    620  CA  ALA A  84      20.100 -14.817 -16.480  1.00 42.69           C  
ATOM    622  C   ALA A  84      19.293 -13.688 -15.930  1.00 42.69           C  
ATOM    623  O   ALA A  84      18.784 -12.846 -16.668  1.00 42.69           O  
ATOM    621  CB  ALA A  84      21.468 -14.247 -16.892  1.00 42.69           C  
ATOM    624  N   LYS A  85      19.192 -13.630 -14.593  1.00 91.79           N  
ATOM    625  CA  LYS A  85      18.390 -12.666 -13.912  1.00 91.79           C  
ATOM    631  C   LYS A  85      18.907 -11.285 -14.182  1.00 91.79           C  
ATOM    632  O   LYS A  85      18.134 -10.357 -14.409  1.00 91.79           O  
ATOM    626  CB  LYS A  85      18.390 -12.944 -12.400  1.00 91.79           C  
ATOM    627  CG  LYS A  85      17.715 -14.283 -12.077  1.00 91.79           C  
ATOM    628  CD  LYS A  85      18.146 -14.927 -10.755  1.00 91.79           C  
ATOM    629  CE  LYS A  85      17.240 -14.633  -9.559  1.00 91.79           C  
ATOM    630  NZ  LYS A  85      17.701 -15.400  -8.378  1.00 91.79           N1+
ATOM    633  N   ALA A  86      20.240 -11.112 -14.186  1.00 39.06           N  
ATOM    634  CA  ALA A  86      20.823  -9.814 -14.378  1.00 39.06           C  
ATOM    636  C   ALA A  86      20.467  -9.278 -15.735  1.00 39.06           C  
ATOM    637  O   ALA A  86      20.152  -8.096 -15.869  1.00 39.06           O  
ATOM    635  CB  ALA A  86      22.357  -9.830 -14.262  1.00 39.06           C  
ATOM    638  N   GLU A  87      20.524 -10.126 -16.782  1.00116.58           N  
ATOM    639  CA  GLU A  87      20.220  -9.699 -18.124  1.00116.58           C  
ATOM    645  C   GLU A  87      18.780  -9.318 -18.240  1.00116.58           C  
ATOM    646  O   GLU A  87      18.451  -8.295 -18.841  1.00116.58           O  
ATOM    640  CB  GLU A  87      20.446 -10.790 -19.185  1.00116.58           C  
ATOM    641  CG  GLU A  87      21.880 -10.866 -19.697  1.00116.58           C  
ATOM    642  CD  GLU A  87      22.064  -9.642 -20.582  1.00116.58           C  
ATOM    643  OE1 GLU A  87      21.051  -8.924 -20.803  1.00116.58           O  
ATOM    644  OE2 GLU A  87      23.210  -9.399 -21.042  1.00116.58           O1-
ATOM    647  N   VAL A  88      17.877 -10.131 -17.665  1.00107.55           N  
ATOM    648  CA  VAL A  88      16.483  -9.838 -17.811  1.00107.55           C  
ATOM    652  C   VAL A  88      16.208  -8.519 -17.159  1.00107.55           C  
ATOM    653  O   VAL A  88      15.462  -7.697 -17.685  1.00107.55           O  
ATOM    649  CB  VAL A  88      15.590 -10.895 -17.212  1.00107.55           C  
ATOM    650  CG1 VAL A  88      15.772 -10.921 -15.688  1.00107.55           C  
ATOM    651  CG2 VAL A  88      14.146 -10.634 -17.667  1.00107.55           C  
ATOM    654  N   MET A  89      16.823  -8.287 -15.987  1.00 66.04           N  
ATOM    655  CA  MET A  89      16.626  -7.083 -15.234  1.00 66.04           C  
ATOM    660  C   MET A  89      17.179  -5.913 -15.999  1.00 66.04           C  
ATOM    661  O   MET A  89      16.585  -4.836 -16.030  1.00 66.04           O  
ATOM    656  CB  MET A  89      17.330  -7.175 -13.869  1.00 66.04           C  
ATOM    657  CG  MET A  89      16.695  -6.267 -12.825  1.00 66.04           C  
ATOM    658  SD  MET A  89      15.011  -6.793 -12.384  1.00 66.04           S  
ATOM    659  CE  MET A  89      14.495  -5.165 -11.774  1.00 66.04           C  
ATOM    662  N   ALA A  90      18.340  -6.104 -16.655  1.00 31.85           N  
ATOM    663  CA  ALA A  90      18.975  -5.041 -17.382  1.00 31.85           C  
ATOM    665  C   ALA A  90      18.063  -4.600 -18.486  1.00 31.85           C  
ATOM    666  O   ALA A  90      17.907  -3.404 -18.734  1.00 31.85           O  
ATOM    664  CB  ALA A  90      20.307  -5.486 -18.018  1.00 31.85           C  
ATOM    667  N   GLU A  91      17.418  -5.565 -19.167  1.00113.22           N  
ATOM    668  CA  GLU A  91      16.540  -5.269 -20.267  1.00113.22           C  
ATOM    674  C   GLU A  91      15.397  -4.442 -19.776  1.00113.22           C  
ATOM    675  O   GLU A  91      14.978  -3.486 -20.428  1.00113.22           O  
ATOM    669  CB  GLU A  91      15.903  -6.529 -20.875  1.00113.22           C  
ATOM    670  CG  GLU A  91      16.861  -7.347 -21.728  1.00113.22           C  
ATOM    671  CD  GLU A  91      17.137  -6.501 -22.959  1.00113.22           C  
ATOM    672  OE1 GLU A  91      16.180  -6.268 -23.746  1.00113.22           O  
ATOM    673  OE2 GLU A  91      18.307  -6.063 -23.119  1.00113.22           O1-
ATOM    676  N   ARG A  92      14.860  -4.799 -18.599  1.00110.83           N  
ATOM    677  CA  ARG A  92      13.719  -4.123 -18.057  1.00110.83           C  
ATOM    685  C   ARG A  92      14.077  -2.690 -17.763  1.00110.83           C  
ATOM    686  O   ARG A  92      13.276  -1.782 -17.980  1.00110.83           O  
ATOM    678  CB  ARG A  92      13.223  -4.824 -16.780  1.00110.83           C  
ATOM    679  CG  ARG A  92      11.905  -4.296 -16.224  1.00110.83           C  
ATOM    680  CD  ARG A  92      11.230  -5.293 -15.278  1.00110.83           C  
ATOM    681  NE  ARG A  92      10.096  -4.593 -14.616  1.00110.83           N  
ATOM    682  CZ  ARG A  92       8.880  -4.504 -15.227  1.00110.83           C  
ATOM    683  NH1 ARG A  92       8.686  -5.053 -16.463  1.00110.83           N1+
ATOM    684  NH2 ARG A  92       7.858  -3.857 -14.596  1.00110.83           N  
ATOM    687  N   ILE A  93      15.314  -2.454 -17.286  1.00111.37           N  
ATOM    688  CA  ILE A  93      15.810  -1.145 -16.929  1.00111.37           C  
ATOM    693  C   ILE A  93      15.761  -0.278 -18.147  1.00111.37           C  
ATOM    694  O   ILE A  93      15.393   0.894 -18.092  1.00111.37           O  
ATOM    689  CB  ILE A  93      17.275  -1.187 -16.592  1.00111.37           C  
ATOM    690  CG1 ILE A  93      17.576  -2.170 -15.450  1.00111.37           C  
ATOM    691  CG2 ILE A  93      17.740   0.252 -16.308  1.00111.37           C  
ATOM    692  CD1 ILE A  93      16.999  -1.757 -14.102  1.00111.37           C  
ATOM    695  N   ARG A  94      16.160  -0.857 -19.288  1.00 89.14           N  
ATOM    696  CA  ARG A  94      16.260  -0.150 -20.528  1.00 89.14           C  
ATOM    704  C   ARG A  94      14.902   0.335 -20.904  1.00 89.14           C  
ATOM    705  O   ARG A  94      14.752   1.411 -21.485  1.00 89.14           O  
ATOM    697  CB  ARG A  94      16.767  -1.075 -21.638  1.00 89.14           C  
ATOM    698  CG  ARG A  94      18.054  -1.762 -21.192  1.00 89.14           C  
ATOM    699  CD  ARG A  94      18.626  -2.787 -22.162  1.00 89.14           C  
ATOM    700  NE  ARG A  94      19.741  -3.434 -21.420  1.00 89.14           N  
ATOM    701  CZ  ARG A  94      20.594  -4.298 -22.038  1.00 89.14           C  
ATOM    702  NH1 ARG A  94      20.493  -4.523 -23.379  1.00 89.14           N1+
ATOM    703  NH2 ARG A  94      21.542  -4.949 -21.304  1.00 89.14           N  
ATOM    706  N   GLN A  95      13.868  -0.473 -20.621  1.00 37.24           N  
ATOM    707  CA  GLN A  95      12.533  -0.080 -20.954  1.00 37.24           C  
ATOM    713  C   GLN A  95      12.129   1.087 -20.105  1.00 37.24           C  
ATOM    714  O   GLN A  95      11.427   1.983 -20.572  1.00 37.24           O  
ATOM    708  CB  GLN A  95      11.515  -1.214 -20.761  1.00 37.24           C  
ATOM    709  CG  GLN A  95      11.777  -2.418 -21.674  1.00 37.24           C  
ATOM    710  CD  GLN A  95      11.527  -2.007 -23.121  1.00 37.24           C  
ATOM    712  NE2 GLN A  95      11.614  -2.996 -24.051  1.00 37.24           N  
ATOM    711  OE1 GLN A  95      11.258  -0.845 -23.417  1.00 37.24           O  
ATOM    715  N   ILE A  96      12.542   1.089 -18.819  1.00120.69           N  
ATOM    716  CA  ILE A  96      12.193   2.142 -17.903  1.00120.69           C  
ATOM    721  C   ILE A  96      12.850   3.419 -18.346  1.00120.69           C  
ATOM    722  O   ILE A  96      12.195   4.453 -18.484  1.00120.69           O  
ATOM    717  CB  ILE A  96      12.730   1.883 -16.519  1.00120.69           C  
ATOM    718  CG1 ILE A  96      12.337   0.478 -16.021  1.00120.69           C  
ATOM    719  CG2 ILE A  96      12.263   3.027 -15.603  1.00120.69           C  
ATOM    720  CD1 ILE A  96      10.837   0.211 -15.955  1.00120.69           C  
ATOM    723  N   ASN A  97      14.178   3.370 -18.584  1.00 80.63           N  
ATOM    724  CA  ASN A  97      14.925   4.539 -18.966  1.00 80.63           C  
ATOM    729  C   ASN A  97      15.924   4.116 -20.009  1.00 80.63           C  
ATOM    730  O   ASN A  97      16.976   3.574 -19.681  1.00 80.63           O  
ATOM    725  CB  ASN A  97      15.726   5.109 -17.775  1.00 80.63           C  
ATOM    726  CG  ASN A  97      16.399   6.427 -18.144  1.00 80.63           C  
ATOM    728  ND2 ASN A  97      17.221   6.964 -17.201  1.00 80.63           N  
ATOM    727  OD1 ASN A  97      16.215   6.961 -19.236  1.00 80.63           O  
ATOM    731  N   PRO A  98      15.641   4.378 -21.258  1.00168.52           N  
ATOM    732  CA  PRO A  98      16.494   3.993 -22.356  1.00168.52           C  
ATOM    736  C   PRO A  98      17.857   4.610 -22.230  1.00168.52           C  
ATOM    737  O   PRO A  98      18.806   4.097 -22.819  1.00168.52           O  
ATOM    734  CB  PRO A  98      15.783   4.507 -23.606  1.00168.52           C  
ATOM    735  CG  PRO A  98      14.998   5.729 -23.094  1.00168.52           C  
ATOM    733  CD  PRO A  98      14.646   5.364 -21.642  1.00168.52           C  
ATOM    738  N   GLU A  99      17.932   5.757 -21.539  1.00123.49           N  
ATOM    739  CA  GLU A  99      19.094   6.574 -21.336  1.00123.49           C  
ATOM    745  C   GLU A  99      20.022   6.010 -20.292  1.00123.49           C  
ATOM    746  O   GLU A  99      21.193   6.386 -20.229  1.00123.49           O  
ATOM    740  CB  GLU A  99      18.679   8.007 -20.942  1.00123.49           C  
ATOM    741  CG  GLU A  99      19.675   9.091 -21.351  1.00123.49           C  
ATOM    742  CD  GLU A  99      18.946  10.433 -21.341  1.00123.49           C  
ATOM    743  OE1 GLU A  99      17.772  10.479 -21.799  1.00123.49           O  
ATOM    744  OE2 GLU A  99      19.558  11.430 -20.877  1.00123.49           O1-
ATOM    747  N   CYS A 100      19.510   5.147 -19.392  1.00 55.92           N  
ATOM    748  CA  CYS A 100      20.305   4.658 -18.296  1.00 55.92           C  
ATOM    751  C   CYS A 100      21.400   3.765 -18.797  1.00 55.92           C  
ATOM    752  O   CYS A 100      21.211   2.983 -19.727  1.00 55.92           O  
ATOM    749  CB  CYS A 100      19.471   3.888 -17.255  1.00 55.92           C  
ATOM    750  SG  CYS A 100      20.389   3.534 -15.727  1.00 55.92           S  
ATOM    753  N   ARG A 101      22.595   3.868 -18.177  1.00129.70           N  
ATOM    754  CA  ARG A 101      23.717   3.058 -18.571  1.00129.70           C  
ATOM    762  C   ARG A 101      23.681   1.847 -17.691  1.00129.70           C  
ATOM    763  O   ARG A 101      23.916   1.938 -16.486  1.00129.70           O  
ATOM    755  CB  ARG A 101      25.057   3.786 -18.355  1.00129.70           C  
ATOM    756  CG  ARG A 101      26.291   3.074 -18.914  1.00129.70           C  
ATOM    757  CD  ARG A 101      27.236   2.550 -17.833  1.00129.70           C  
ATOM    758  NE  ARG A 101      27.451   3.669 -16.871  1.00129.70           N  
ATOM    759  CZ  ARG A 101      28.700   4.009 -16.438  1.00129.70           C  
ATOM    760  NH1 ARG A 101      29.803   3.378 -16.933  1.00129.70           N1+
ATOM    761  NH2 ARG A 101      28.843   4.987 -15.497  1.00129.70           N  
ATOM    764  N   VAL A 102      23.401   0.664 -18.273  1.00 48.65           N  
ATOM    765  CA  VAL A 102      23.251  -0.507 -17.455  1.00 48.65           C  
ATOM    769  C   VAL A 102      24.379  -1.453 -17.742  1.00 48.65           C  
ATOM    770  O   VAL A 102      24.675  -1.734 -18.903  1.00 48.65           O  
ATOM    766  CB  VAL A 102      21.975  -1.251 -17.754  1.00 48.65           C  
ATOM    767  CG1 VAL A 102      21.885  -2.487 -16.842  1.00 48.65           C  
ATOM    768  CG2 VAL A 102      20.786  -0.281 -17.626  1.00 48.65           C  
ATOM    771  N   THR A 103      25.036  -1.978 -16.685  1.00 40.27           N  
ATOM    772  CA  THR A 103      26.120  -2.902 -16.887  1.00 40.27           C  
ATOM    776  C   THR A 103      25.757  -4.176 -16.196  1.00 40.27           C  
ATOM    777  O   THR A 103      25.156  -4.163 -15.122  1.00 40.27           O  
ATOM    773  CB  THR A 103      27.423  -2.447 -16.289  1.00 40.27           C  
ATOM    775  CG2 THR A 103      28.507  -3.484 -16.636  1.00 40.27           C  
ATOM    774  OG1 THR A 103      27.789  -1.178 -16.810  1.00 40.27           O  
ATOM    778  N   VAL A 104      26.104  -5.324 -16.808  1.00 43.23           N  
ATOM    779  CA  VAL A 104      25.787  -6.589 -16.213  1.00 43.23           C  
ATOM    783  C   VAL A 104      27.072  -7.299 -15.924  1.00 43.23           C  
ATOM    784  O   VAL A 104      27.909  -7.470 -16.811  1.00 43.23           O  
ATOM    780  CB  VAL A 104      25.005  -7.470 -17.140  1.00 43.23           C  
ATOM    781  CG1 VAL A 104      24.755  -8.819 -16.447  1.00 43.23           C  
ATOM    782  CG2 VAL A 104      23.724  -6.727 -17.557  1.00 43.23           C  
ATOM    785  N   VAL A 105      27.257  -7.725 -14.657  1.00 52.48           N  
ATOM    786  CA  VAL A 105      28.417  -8.483 -14.289  1.00 52.48           C  
ATOM    790  C   VAL A 105      27.912  -9.854 -13.992  1.00 52.48           C  
ATOM    791  O   VAL A 105      27.229 -10.072 -12.991  1.00 52.48           O  
ATOM    787  CB  VAL A 105      29.087  -7.953 -13.050  1.00 52.48           C  
ATOM    788  CG1 VAL A 105      30.254  -8.878 -12.664  1.00 52.48           C  
ATOM    789  CG2 VAL A 105      29.515  -6.500 -13.320  1.00 52.48           C  
ATOM    792  N   ASP A 106      28.245 -10.827 -14.860  1.00 56.60           N  
ATOM    793  CA  ASP A 106      27.730 -12.148 -14.669  1.00 56.60           C  
ATOM    798  C   ASP A 106      28.735 -12.911 -13.875  1.00 56.60           C  
ATOM    799  O   ASP A 106      29.542 -13.659 -14.426  1.00 56.60           O  
ATOM    794  CB  ASP A 106      27.497 -12.900 -15.987  1.00 56.60           C  
ATOM    795  CG  ASP A 106      26.574 -14.065 -15.680  1.00 56.60           C  
ATOM    796  OD1 ASP A 106      26.002 -14.085 -14.554  1.00 56.60           O  
ATOM    797  OD2 ASP A 106      26.423 -14.948 -16.562  1.00 56.60           O1-
ATOM    800  N   ASP A 107      28.707 -12.731 -12.540  1.00 74.88           N  
ATOM    801  CA  ASP A 107      29.654 -13.406 -11.702  1.00 74.88           C  
ATOM    806  C   ASP A 107      29.106 -13.333 -10.311  1.00 74.88           C  
ATOM    807  O   ASP A 107      28.103 -12.666 -10.061  1.00 74.88           O  
ATOM    802  CB  ASP A 107      31.029 -12.697 -11.703  1.00 74.88           C  
ATOM    803  CG  ASP A 107      32.166 -13.598 -11.214  1.00 74.88           C  
ATOM    804  OD1 ASP A 107      31.899 -14.710 -10.686  1.00 74.88           O  
ATOM    805  OD2 ASP A 107      33.341 -13.172 -11.380  1.00 74.88           O1-
ATOM    808  N   PHE A 108      29.733 -14.066  -9.368  1.00 68.08           N  
ATOM    809  CA  PHE A 108      29.371 -13.978  -7.982  1.00 68.08           C  
ATOM    817  C   PHE A 108      30.550 -13.359  -7.298  1.00 68.08           C  
ATOM    818  O   PHE A 108      31.691 -13.592  -7.692  1.00 68.08           O  
ATOM    810  CB  PHE A 108      29.125 -15.336  -7.291  1.00 68.08           C  
ATOM    811  CG  PHE A 108      27.882 -15.968  -7.826  1.00 68.08           C  
ATOM    812  CD1 PHE A 108      26.655 -15.401  -7.565  1.00 68.08           C  
ATOM    813  CD2 PHE A 108      27.933 -17.141  -8.542  1.00 68.08           C  
ATOM    814  CE1 PHE A 108      25.500 -15.978  -8.040  1.00 68.08           C  
ATOM    815  CE2 PHE A 108      26.781 -17.723  -9.018  1.00 68.08           C  
ATOM    816  CZ  PHE A 108      25.559 -17.137  -8.770  1.00 68.08           C  
ATOM    819  N   VAL A 109      30.312 -12.522  -6.266  1.00118.24           N  
ATOM    820  CA  VAL A 109      31.432 -11.908  -5.603  1.00118.24           C  
ATOM    824  C   VAL A 109      32.102 -12.894  -4.706  1.00118.24           C  
ATOM    825  O   VAL A 109      31.459 -13.674  -4.006  1.00118.24           O  
ATOM    821  CB  VAL A 109      31.093 -10.740  -4.727  1.00118.24           C  
ATOM    822  CG1 VAL A 109      30.675  -9.555  -5.599  1.00118.24           C  
ATOM    823  CG2 VAL A 109      30.011 -11.189  -3.735  1.00118.24           C  
ATOM    826  N   THR A 110      33.451 -12.870  -4.721  1.00 50.67           N  
ATOM    827  CA  THR A 110      34.248 -13.673  -3.841  1.00 50.67           C  
ATOM    831  C   THR A 110      35.227 -12.725  -3.231  1.00 50.67           C  
ATOM    832  O   THR A 110      35.373 -11.591  -3.685  1.00 50.67           O  
ATOM    828  CB  THR A 110      35.059 -14.755  -4.515  1.00 50.67           C  
ATOM    830  CG2 THR A 110      34.121 -15.683  -5.307  1.00 50.67           C  
ATOM    829  OG1 THR A 110      36.036 -14.191  -5.379  1.00 50.67           O  
ATOM    833  N   PRO A 111      35.887 -13.155  -2.193  1.00 75.48           N  
ATOM    834  CA  PRO A 111      36.864 -12.314  -1.562  1.00 75.48           C  
ATOM    838  C   PRO A 111      37.977 -12.034  -2.512  1.00 75.48           C  
ATOM    839  O   PRO A 111      38.667 -11.026  -2.364  1.00 75.48           O  
ATOM    836  CB  PRO A 111      37.260 -13.050  -0.286  1.00 75.48           C  
ATOM    837  CG  PRO A 111      35.987 -13.839   0.083  1.00 75.48           C  
ATOM    835  CD  PRO A 111      35.294 -14.103  -1.264  1.00 75.48           C  
ATOM    840  N   ASP A 112      38.196 -12.945  -3.469  1.00 96.33           N  
ATOM    841  CA  ASP A 112      39.248 -12.767  -4.417  1.00 96.33           C  
ATOM    846  C   ASP A 112      38.939 -11.631  -5.360  1.00 96.33           C  
ATOM    847  O   ASP A 112      39.768 -10.747  -5.557  1.00 96.33           O  
ATOM    842  CB  ASP A 112      39.449 -14.033  -5.255  1.00 96.33           C  
ATOM    843  CG  ASP A 112      40.865 -13.990  -5.783  1.00 96.33           C  
ATOM    844  OD1 ASP A 112      41.623 -13.086  -5.342  1.00 96.33           O  
ATOM    845  OD2 ASP A 112      41.213 -14.860  -6.625  1.00 96.33           O1-
ATOM    848  N   ASN A 113      37.730 -11.649  -5.970  1.00 91.05           N  
ATOM    849  CA  ASN A 113      37.309 -10.748  -7.020  1.00 91.05           C  
ATOM    854  C   ASN A 113      36.805  -9.397  -6.589  1.00 91.05           C  
ATOM    855  O   ASN A 113      36.758  -8.475  -7.401  1.00 91.05           O  
ATOM    850  CB  ASN A 113      36.280 -11.366  -7.987  1.00 91.05           C  
ATOM    851  CG  ASN A 113      34.957 -11.612  -7.280  1.00 91.05           C  
ATOM    853  ND2 ASN A 113      34.075 -12.414  -7.934  1.00 91.05           N  
ATOM    852  OD1 ASN A 113      34.708 -11.109  -6.187  1.00 91.05           O  
ATOM    856  N   VAL A 114      36.394  -9.229  -5.321  1.00114.25           N  
ATOM    857  CA  VAL A 114      35.668  -8.057  -4.904  1.00114.25           C  
ATOM    861  C   VAL A 114      36.375  -6.771  -5.229  1.00114.25           C  
ATOM    862  O   VAL A 114      35.723  -5.792  -5.592  1.00114.25           O  
ATOM    858  CB  VAL A 114      35.345  -8.069  -3.438  1.00114.25           C  
ATOM    859  CG1 VAL A 114      36.663  -8.123  -2.647  1.00114.25           C  
ATOM    860  CG2 VAL A 114      34.469  -6.845  -3.118  1.00114.25           C  
ATOM    863  N   ALA A 115      37.711  -6.706  -5.104  1.00 33.85           N  
ATOM    864  CA  ALA A 115      38.407  -5.473  -5.362  1.00 33.85           C  
ATOM    866  C   ALA A 115      38.203  -5.050  -6.786  1.00 33.85           C  
ATOM    867  O   ALA A 115      37.961  -3.875  -7.059  1.00 33.85           O  
ATOM    865  CB  ALA A 115      39.923  -5.593  -5.130  1.00 33.85           C  
ATOM    868  N   GLN A 116      38.283  -5.997  -7.739  0.91117.64           N  
ATOM    869  CA  GLN A 116      38.171  -5.616  -9.118  0.91117.64           C  
ATOM    875  C   GLN A 116      36.805  -5.077  -9.412  0.91117.64           C  
ATOM    876  O   GLN A 116      36.673  -4.065 -10.096  0.91117.64           O  
ATOM    870  CB  GLN A 116      38.423  -6.765 -10.102  0.91117.64           C  
ATOM    871  CG  GLN A 116      37.367  -7.865 -10.039  0.91117.64           C  
ATOM    872  CD  GLN A 116      37.648  -8.814 -11.190  0.91117.64           C  
ATOM    874  NE2 GLN A 116      38.629  -8.438 -12.053  0.91117.64           N  
ATOM    873  OE1 GLN A 116      37.015  -9.859 -11.321  0.91117.64           O  
ATOM    877  N   TYR A 117      35.744  -5.729  -8.902  1.00 89.65           N  
ATOM    878  CA  TYR A 117      34.404  -5.306  -9.208  1.00 89.65           C  
ATOM    887  C   TYR A 117      34.105  -3.966  -8.629  1.00 89.65           C  
ATOM    888  O   TYR A 117      33.349  -3.192  -9.213  1.00 89.65           O  
ATOM    879  CB  TYR A 117      33.309  -6.251  -8.713  1.00 89.65           C  
ATOM    880  CG  TYR A 117      33.370  -7.395  -9.648  1.00 89.65           C  
ATOM    881  CD1 TYR A 117      33.106  -7.178 -10.979  1.00 89.65           C  
ATOM    882  CD2 TYR A 117      33.656  -8.659  -9.201  1.00 89.65           C  
ATOM    883  CE1 TYR A 117      33.152  -8.218 -11.873  1.00 89.65           C  
ATOM    884  CE2 TYR A 117      33.705  -9.700 -10.092  1.00 89.65           C  
ATOM    885  CZ  TYR A 117      33.445  -9.482 -11.424  1.00 89.65           C  
ATOM    886  OH  TYR A 117      33.495 -10.560 -12.328  1.00 89.65           O  
ATOM    889  N   MET A 118      34.616  -3.717  -7.416  1.00 87.10           N  
ATOM    890  CA  MET A 118      34.433  -2.507  -6.665  1.00 87.10           C  
ATOM    895  C   MET A 118      35.207  -1.351  -7.238  1.00 87.10           C  
ATOM    896  O   MET A 118      34.862  -0.201  -6.994  1.00 87.10           O  
ATOM    891  CB  MET A 118      34.874  -2.661  -5.199  1.00 87.10           C  
ATOM    892  CG  MET A 118      34.039  -3.664  -4.396  1.00 87.10           C  
ATOM    893  SD  MET A 118      32.365  -3.109  -3.944  1.00 87.10           S  
ATOM    894  CE  MET A 118      31.647  -3.238  -5.606  1.00 87.10           C  
ATOM    897  N   SER A 119      36.308  -1.611  -7.968  1.00 59.26           N  
ATOM    898  CA  SER A 119      37.197  -0.572  -8.422  1.00 59.26           C  
ATOM    901  C   SER A 119      36.544   0.367  -9.399  1.00 59.26           C  
ATOM    902  O   SER A 119      37.154   1.363  -9.787  1.00 59.26           O  
ATOM    899  CB  SER A 119      38.480  -1.120  -9.071  1.00 59.26           C  
ATOM    900  OG  SER A 119      38.158  -1.896 -10.217  1.00 59.26           O  
ATOM    903  N   VAL A 120      35.297   0.101  -9.826  1.00127.15           N  
ATOM    904  CA  VAL A 120      34.656   0.952 -10.795  1.00127.15           C  
ATOM    908  C   VAL A 120      34.492   2.340 -10.241  1.00127.15           C  
ATOM    909  O   VAL A 120      34.555   3.311 -10.996  1.00127.15           O  
ATOM    905  CB  VAL A 120      33.281   0.513 -11.201  1.00127.15           C  
ATOM    906  CG1 VAL A 120      33.358  -0.879 -11.838  1.00127.15           C  
ATOM    907  CG2 VAL A 120      32.355   0.613  -9.981  1.00127.15           C  
ATOM    910  N   GLY A 121      34.288   2.488  -8.912  1.00 49.04           N  
ATOM    911  CA  GLY A 121      34.063   3.801  -8.367  1.00 49.04           C  
ATOM    912  C   GLY A 121      32.589   4.086  -8.275  1.00 49.04           C  
ATOM    913  O   GLY A 121      32.114   5.120  -8.743  1.00 49.04           O  
ATOM    914  N   TYR A 122      31.823   3.163  -7.656  1.00 99.46           N  
ATOM    915  CA  TYR A 122      30.395   3.279  -7.522  1.00 99.46           C  
ATOM    924  C   TYR A 122      30.036   4.356  -6.537  1.00 99.46           C  
ATOM    925  O   TYR A 122      30.729   4.578  -5.544  1.00 99.46           O  
ATOM    916  CB  TYR A 122      29.703   1.996  -6.999  1.00 99.46           C  
ATOM    917  CG  TYR A 122      29.884   0.818  -7.908  1.00 99.46           C  
ATOM    918  CD1 TYR A 122      29.220   0.732  -9.114  1.00 99.46           C  
ATOM    919  CD2 TYR A 122      30.685  -0.230  -7.524  1.00 99.46           C  
ATOM    920  CE1 TYR A 122      29.388  -0.366  -9.930  1.00 99.46           C  
ATOM    921  CE2 TYR A 122      30.860  -1.330  -8.334  1.00 99.46           C  
ATOM    922  CZ  TYR A 122      30.200  -1.405  -9.539  1.00 99.46           C  
ATOM    923  OH  TYR A 122      30.374  -2.532 -10.371  1.00 99.46           O  
ATOM    926  N   SER A 123      28.945   5.094  -6.830  1.00 91.01           N  
ATOM    927  CA  SER A 123      28.440   6.103  -5.944  1.00 91.01           C  
ATOM    930  C   SER A 123      27.896   5.418  -4.724  1.00 91.01           C  
ATOM    931  O   SER A 123      27.985   5.955  -3.619  1.00 91.01           O  
ATOM    928  CB  SER A 123      27.312   6.935  -6.581  1.00 91.01           C  
ATOM    929  OG  SER A 123      26.203   6.108  -6.896  1.00 91.01           O  
ATOM    932  N   TYR A 124      27.277   4.227  -4.893  1.00 96.48           N  
ATOM    933  CA  TYR A 124      26.751   3.544  -3.746  1.00 96.48           C  
ATOM    942  C   TYR A 124      26.705   2.084  -4.095  1.00 96.48           C  
ATOM    943  O   TYR A 124      26.654   1.731  -5.273  1.00 96.48           O  
ATOM    934  CB  TYR A 124      25.304   3.959  -3.439  1.00 96.48           C  
ATOM    935  CG  TYR A 124      25.242   4.240  -1.981  1.00 96.48           C  
ATOM    936  CD1 TYR A 124      25.324   3.242  -1.039  1.00 96.48           C  
ATOM    937  CD2 TYR A 124      25.081   5.542  -1.567  1.00 96.48           C  
ATOM    938  CE1 TYR A 124      25.269   3.547   0.303  1.00 96.48           C  
ATOM    939  CE2 TYR A 124      25.023   5.850  -0.230  1.00 96.48           C  
ATOM    940  CZ  TYR A 124      25.115   4.853   0.707  1.00 96.48           C  
ATOM    941  OH  TYR A 124      25.056   5.173   2.080  1.00 96.48           O  
ATOM    944  N   VAL A 125      26.726   1.188  -3.083  1.00 56.10           N  
ATOM    945  CA  VAL A 125      26.614  -0.216  -3.367  1.00 56.10           C  
ATOM    949  C   VAL A 125      25.472  -0.751  -2.549  1.00 56.10           C  
ATOM    950  O   VAL A 125      25.366  -0.457  -1.359  1.00 56.10           O  
ATOM    946  CB  VAL A 125      27.846  -0.992  -2.997  1.00 56.10           C  
ATOM    947  CG1 VAL A 125      27.628  -2.478  -3.331  1.00 56.10           C  
ATOM    948  CG2 VAL A 125      29.047  -0.354  -3.713  1.00 56.10           C  
ATOM    951  N   ILE A 126      24.570  -1.543  -3.167  1.00 64.12           N  
ATOM    952  CA  ILE A 126      23.496  -2.125  -2.409  1.00 64.12           C  
ATOM    957  C   ILE A 126      23.809  -3.587  -2.315  1.00 64.12           C  
ATOM    958  O   ILE A 126      23.905  -4.270  -3.334  1.00 64.12           O  
ATOM    953  CB  ILE A 126      22.139  -2.063  -3.047  1.00 64.12           C  
ATOM    954  CG1 ILE A 126      21.694  -0.618  -3.304  1.00 64.12           C  
ATOM    955  CG2 ILE A 126      21.175  -2.834  -2.133  1.00 64.12           C  
ATOM    956  CD1 ILE A 126      20.425  -0.536  -4.152  1.00 64.12           C  
ATOM    959  N   ASP A 127      23.965  -4.102  -1.077  1.00100.83           N  
ATOM    960  CA  ASP A 127      24.340  -5.471  -0.826  1.00100.83           C  
ATOM    965  C   ASP A 127      23.102  -6.290  -0.564  1.00100.83           C  
ATOM    966  O   ASP A 127      22.537  -6.290   0.528  1.00100.83           O  
ATOM    961  CB  ASP A 127      25.240  -5.580   0.427  1.00100.83           C  
ATOM    962  CG  ASP A 127      25.706  -7.006   0.702  1.00100.83           C  
ATOM    963  OD1 ASP A 127      25.545  -7.890  -0.186  1.00100.83           O  
ATOM    964  OD2 ASP A 127      26.236  -7.230   1.824  1.00100.83           O1-
ATOM    967  N   ALA A 128      22.590  -6.897  -1.642  1.00140.31           N  
ATOM    968  CA  ALA A 128      21.488  -7.807  -1.804  1.00140.31           C  
ATOM    970  C   ALA A 128      21.782  -9.254  -1.522  1.00140.31           C  
ATOM    971  O   ALA A 128      20.874 -10.071  -1.669  1.00140.31           O  
ATOM    969  CB  ALA A 128      20.866  -7.739  -3.205  1.00140.31           C  
ATOM    972  N   ILE A 129      23.064  -9.641  -1.356  1.00100.35           N  
ATOM    973  CA  ILE A 129      23.486 -11.024  -1.262  1.00100.35           C  
ATOM    978  C   ILE A 129      22.889 -11.762  -0.088  1.00100.35           C  
ATOM    979  O   ILE A 129      22.877 -11.287   1.047  1.00100.35           O  
ATOM    974  CB  ILE A 129      24.978 -11.154  -1.160  1.00100.35           C  
ATOM    975  CG1 ILE A 129      25.667 -10.543  -2.392  1.00100.35           C  
ATOM    976  CG2 ILE A 129      25.308 -12.638  -0.952  1.00100.35           C  
ATOM    977  CD1 ILE A 129      27.174 -10.372  -2.214  1.00100.35           C  
ATOM    980  N   ASP A 130      22.329 -12.959  -0.385  1.00148.25           N  
ATOM    981  CA  ASP A 130      21.682 -13.891   0.506  1.00148.25           C  
ATOM    986  C   ASP A 130      22.631 -14.737   1.316  1.00148.25           C  
ATOM    987  O   ASP A 130      22.250 -15.216   2.382  1.00148.25           O  
ATOM    982  CB  ASP A 130      20.739 -14.841  -0.250  1.00148.25           C  
ATOM    983  CG  ASP A 130      19.598 -13.991  -0.791  1.00148.25           C  
ATOM    984  OD1 ASP A 130      19.528 -12.796  -0.399  1.00148.25           O  
ATOM    985  OD2 ASP A 130      18.785 -14.516  -1.598  1.00148.25           O1-
ATOM    988  N   SER A 131      23.863 -14.997   0.823  1.00 65.06           N  
ATOM    989  CA  SER A 131      24.753 -15.910   1.502  1.00 65.06           C  
ATOM    992  C   SER A 131      25.819 -15.152   2.246  1.00 65.06           C  
ATOM    993  O   SER A 131      26.303 -14.114   1.802  1.00 65.06           O  
ATOM    990  CB  SER A 131      25.472 -16.863   0.538  1.00 65.06           C  
ATOM    991  OG  SER A 131      26.284 -16.104  -0.346  1.00 65.06           O  
ATOM    994  N   VAL A 132      26.219 -15.716   3.406  1.00 59.15           N  
ATOM    995  CA  VAL A 132      27.103 -15.144   4.388  1.00 59.15           C  
ATOM    999  C   VAL A 132      28.511 -14.903   3.911  1.00 59.15           C  
ATOM   1000  O   VAL A 132      29.054 -13.817   4.110  1.00 59.15           O  
ATOM    996  CB  VAL A 132      27.178 -16.037   5.594  1.00 59.15           C  
ATOM    997  CG1 VAL A 132      28.243 -15.504   6.562  1.00 59.15           C  
ATOM    998  CG2 VAL A 132      25.767 -16.146   6.198  1.00 59.15           C  
ATOM   1001  N   ARG A 133      29.153 -15.898   3.273  1.00 72.08           N  
ATOM   1002  CA  ARG A 133      30.551 -15.756   2.971  1.00 72.08           C  
ATOM   1010  C   ARG A 133      30.836 -14.625   2.018  1.00 72.08           C  
ATOM   1011  O   ARG A 133      31.669 -13.776   2.333  1.00 72.08           O  
ATOM   1003  CB  ARG A 133      31.142 -17.070   2.427  1.00 72.08           C  
ATOM   1004  CG  ARG A 133      31.204 -18.153   3.506  1.00 72.08           C  
ATOM   1005  CD  ARG A 133      31.447 -19.569   2.984  1.00 72.08           C  
ATOM   1006  NE  ARG A 133      31.807 -20.391   4.171  1.00 72.08           N  
ATOM   1007  CZ  ARG A 133      33.119 -20.479   4.537  1.00 72.08           C  
ATOM   1008  NH1 ARG A 133      34.081 -19.904   3.760  1.00 72.08           N1+
ATOM   1009  NH2 ARG A 133      33.469 -21.134   5.683  1.00 72.08           N  
ATOM   1012  N   PRO A 134      30.207 -14.527   0.878  1.00 81.59           N  
ATOM   1013  CA  PRO A 134      30.522 -13.432  -0.000  1.00 81.59           C  
ATOM   1017  C   PRO A 134      30.014 -12.137   0.544  1.00 81.59           C  
ATOM   1018  O   PRO A 134      30.540 -11.083   0.192  1.00 81.59           O  
ATOM   1015  CB  PRO A 134      29.975 -13.815  -1.378  1.00 81.59           C  
ATOM   1016  CG  PRO A 134      29.124 -15.075  -1.130  1.00 81.59           C  
ATOM   1014  CD  PRO A 134      29.731 -15.685   0.142  1.00 81.59           C  
ATOM   1019  N   LYS A 135      28.981 -12.199   1.396  1.00108.42           N  
ATOM   1020  CA  LYS A 135      28.383 -11.021   1.948  1.00108.42           C  
ATOM   1026  C   LYS A 135      29.405 -10.328   2.799  1.00108.42           C  
ATOM   1027  O   LYS A 135      29.595  -9.118   2.707  1.00108.42           O  
ATOM   1021  CB  LYS A 135      27.226 -11.389   2.887  1.00108.42           C  
ATOM   1022  CG  LYS A 135      26.210 -10.283   3.151  1.00108.42           C  
ATOM   1023  CD  LYS A 135      25.084 -10.771   4.063  1.00108.42           C  
ATOM   1024  CE  LYS A 135      23.764 -10.033   3.869  1.00108.42           C  
ATOM   1025  NZ  LYS A 135      24.027  -8.625   3.542  1.00108.42           N1+
ATOM   1028  N   ALA A 136      30.104 -11.103   3.652  1.00 33.53           N  
ATOM   1029  CA  ALA A 136      31.048 -10.545   4.572  1.00 33.53           C  
ATOM   1031  C   ALA A 136      32.163  -9.901   3.811  1.00 33.53           C  
ATOM   1032  O   ALA A 136      32.618  -8.811   4.157  1.00 33.53           O  
ATOM   1030  CB  ALA A 136      31.667 -11.612   5.492  1.00 33.53           C  
ATOM   1033  N   ALA A 137      32.623 -10.570   2.740  1.00 34.66           N  
ATOM   1034  CA  ALA A 137      33.727 -10.093   1.960  1.00 34.66           C  
ATOM   1036  C   ALA A 137      33.385  -8.777   1.331  1.00 34.66           C  
ATOM   1037  O   ALA A 137      34.218  -7.875   1.290  1.00 34.66           O  
ATOM   1035  CB  ALA A 137      34.110 -11.050   0.818  1.00 34.66           C  
ATOM   1038  N   LEU A 138      32.158  -8.633   0.799  1.00 59.36           N  
ATOM   1039  CA  LEU A 138      31.805  -7.403   0.142  1.00 59.36           C  
ATOM   1044  C   LEU A 138      31.772  -6.282   1.132  1.00 59.36           C  
ATOM   1045  O   LEU A 138      32.345  -5.218   0.901  1.00 59.36           O  
ATOM   1040  CB  LEU A 138      30.416  -7.446  -0.515  1.00 59.36           C  
ATOM   1041  CG  LEU A 138      30.028  -6.130  -1.217  1.00 59.36           C  
ATOM   1042  CD1 LEU A 138      30.935  -5.839  -2.422  1.00 59.36           C  
ATOM   1043  CD2 LEU A 138      28.534  -6.113  -1.579  1.00 59.36           C  
ATOM   1046  N   ILE A 139      31.105  -6.497   2.281  1.00147.34           N  
ATOM   1047  CA  ILE A 139      30.974  -5.443   3.241  1.00147.34           C  
ATOM   1052  C   ILE A 139      32.306  -5.054   3.813  1.00147.34           C  
ATOM   1053  O   ILE A 139      32.573  -3.867   3.998  1.00147.34           O  
ATOM   1048  CB  ILE A 139      29.899  -5.687   4.280  1.00147.34           C  
ATOM   1049  CG1 ILE A 139      30.026  -7.048   4.961  1.00147.34           C  
ATOM   1050  CG2 ILE A 139      28.536  -5.461   3.614  1.00147.34           C  
ATOM   1051  CD1 ILE A 139      28.931  -7.277   6.000  1.00147.34           C  
ATOM   1054  N   ALA A 140      33.201  -6.022   4.078  1.00 42.13           N  
ATOM   1055  CA  ALA A 140      34.478  -5.664   4.632  1.00 42.13           C  
ATOM   1057  C   ALA A 140      35.206  -4.757   3.681  1.00 42.13           C  
ATOM   1058  O   ALA A 140      35.816  -3.774   4.100  1.00 42.13           O  
ATOM   1056  CB  ALA A 140      35.391  -6.877   4.867  1.00 42.13           C  
ATOM   1059  N   TYR A 141      35.159  -5.060   2.370  1.00 61.38           N  
ATOM   1060  CA  TYR A 141      35.888  -4.291   1.396  1.00 61.38           C  
ATOM   1069  C   TYR A 141      35.355  -2.892   1.341  1.00 61.38           C  
ATOM   1070  O   TYR A 141      36.116  -1.928   1.387  1.00 61.38           O  
ATOM   1061  CB  TYR A 141      35.766  -4.860  -0.036  1.00 61.38           C  
ATOM   1062  CG  TYR A 141      36.580  -4.023  -0.975  1.00 61.38           C  
ATOM   1063  CD1 TYR A 141      37.937  -4.230  -1.089  1.00 61.38           C  
ATOM   1064  CD2 TYR A 141      36.003  -3.039  -1.750  1.00 61.38           C  
ATOM   1065  CE1 TYR A 141      38.703  -3.477  -1.947  1.00 61.38           C  
ATOM   1066  CE2 TYR A 141      36.766  -2.281  -2.612  1.00 61.38           C  
ATOM   1067  CZ  TYR A 141      38.118  -2.495  -2.711  1.00 61.38           C  
ATOM   1068  OH  TYR A 141      38.904  -1.720  -3.592  1.00 61.38           O  
ATOM   1071  N   CYS A 142      34.021  -2.744   1.275  1.00 44.72           N  
ATOM   1072  CA  CYS A 142      33.431  -1.446   1.118  1.00 44.72           C  
ATOM   1075  C   CYS A 142      33.791  -0.610   2.304  1.00 44.72           C  
ATOM   1076  O   CYS A 142      34.120   0.566   2.174  1.00 44.72           O  
ATOM   1073  CB  CYS A 142      31.891  -1.489   1.069  1.00 44.72           C  
ATOM   1074  SG  CYS A 142      31.244  -2.393  -0.370  1.00 44.72           S  
ATOM   1077  N   ARG A 143      33.737  -1.214   3.503  1.00122.92           N  
ATOM   1078  CA  ARG A 143      33.960  -0.481   4.712  1.00122.92           C  
ATOM   1086  C   ARG A 143      35.354   0.074   4.751  1.00122.92           C  
ATOM   1087  O   ARG A 143      35.551   1.244   5.080  1.00122.92           O  
ATOM   1079  CB  ARG A 143      33.774  -1.368   5.951  1.00122.92           C  
ATOM   1080  CG  ARG A 143      33.679  -0.596   7.264  1.00122.92           C  
ATOM   1081  CD  ARG A 143      33.245  -1.486   8.429  1.00122.92           C  
ATOM   1082  NE  ARG A 143      34.454  -2.199   8.920  1.00122.92           N  
ATOM   1083  CZ  ARG A 143      35.115  -1.733  10.019  1.00122.92           C  
ATOM   1084  NH1 ARG A 143      34.603  -0.688  10.731  1.00122.92           N1+
ATOM   1085  NH2 ARG A 143      36.280  -2.323  10.414  1.00122.92           N  
ATOM   1088  N   ARG A 144      36.364  -0.749   4.411  1.00 98.16           N  
ATOM   1089  CA  ARG A 144      37.731  -0.315   4.481  1.00 98.16           C  
ATOM   1097  C   ARG A 144      37.974   0.786   3.484  1.00 98.16           C  
ATOM   1098  O   ARG A 144      38.680   1.754   3.763  1.00 98.16           O  
ATOM   1090  CB  ARG A 144      38.719  -1.471   4.226  1.00 98.16           C  
ATOM   1091  CG  ARG A 144      38.645  -2.540   5.326  1.00 98.16           C  
ATOM   1092  CD  ARG A 144      39.658  -3.682   5.200  1.00 98.16           C  
ATOM   1093  NE  ARG A 144      39.315  -4.481   3.990  1.00 98.16           N  
ATOM   1094  CZ  ARG A 144      39.553  -5.825   3.981  1.00 98.16           C  
ATOM   1095  NH1 ARG A 144      40.044  -6.436   5.099  1.00 98.16           N1+
ATOM   1096  NH2 ARG A 144      39.295  -6.561   2.860  1.00 98.16           N  
ATOM   1099  N   ASN A 145      37.395   0.638   2.282  1.00101.05           N  
ATOM   1100  CA  ASN A 145      37.521   1.531   1.162  1.00101.05           C  
ATOM   1105  C   ASN A 145      36.687   2.770   1.310  1.00101.05           C  
ATOM   1106  O   ASN A 145      36.819   3.702   0.518  1.00101.05           O  
ATOM   1101  CB  ASN A 145      37.222   0.837  -0.171  1.00101.05           C  
ATOM   1102  CG  ASN A 145      38.430  -0.060  -0.400  1.00101.05           C  
ATOM   1104  ND2 ASN A 145      38.411  -1.272   0.214  1.00101.05           N  
ATOM   1103  OD1 ASN A 145      39.386   0.327  -1.070  1.00101.05           O  
ATOM   1107  N   LYS A 146      35.758   2.792   2.280  1.00101.52           N  
ATOM   1108  CA  LYS A 146      34.923   3.939   2.490  1.00101.52           C  
ATOM   1114  C   LYS A 146      33.985   4.107   1.345  1.00101.52           C  
ATOM   1115  O   LYS A 146      33.521   5.213   1.063  1.00101.52           O  
ATOM   1109  CB  LYS A 146      35.715   5.245   2.670  1.00101.52           C  
ATOM   1110  CG  LYS A 146      36.549   5.224   3.949  1.00101.52           C  
ATOM   1111  CD  LYS A 146      37.501   6.408   4.092  1.00101.52           C  
ATOM   1112  CE  LYS A 146      38.698   6.364   3.146  1.00101.52           C  
ATOM   1113  NZ  LYS A 146      39.731   7.304   3.622  1.00101.52           N1+
ATOM   1116  N   ILE A 147      33.655   2.998   0.656  1.00146.42           N  
ATOM   1117  CA  ILE A 147      32.677   3.086  -0.391  1.00146.42           C  
ATOM   1122  C   ILE A 147      31.325   2.990   0.236  1.00146.42           C  
ATOM   1123  O   ILE A 147      31.074   2.153   1.097  1.00146.42           O  
ATOM   1118  CB  ILE A 147      32.830   2.059  -1.470  1.00146.42           C  
ATOM   1119  CG1 ILE A 147      32.886   0.642  -0.896  1.00146.42           C  
ATOM   1120  CG2 ILE A 147      34.027   2.440  -2.337  1.00146.42           C  
ATOM   1121  CD1 ILE A 147      33.029  -0.416  -1.988  1.00146.42           C  
ATOM   1124  N   PRO A 148      30.445   3.864  -0.180  1.00 88.44           N  
ATOM   1125  CA  PRO A 148      29.135   3.907   0.405  1.00 88.44           C  
ATOM   1129  C   PRO A 148      28.414   2.621   0.194  1.00 88.44           C  
ATOM   1130  O   PRO A 148      28.316   2.167  -0.946  1.00 88.44           O  
ATOM   1127  CB  PRO A 148      28.456   5.144  -0.179  1.00 88.44           C  
ATOM   1128  CG  PRO A 148      29.640   6.090  -0.468  1.00 88.44           C  
ATOM   1126  CD  PRO A 148      30.831   5.149  -0.736  1.00 88.44           C  
ATOM   1131  N   LEU A 149      27.867   2.046   1.284  1.00 73.86           N  
ATOM   1132  CA  LEU A 149      27.268   0.748   1.206  1.00 73.86           C  
ATOM   1137  C   LEU A 149      26.057   0.672   2.083  1.00 73.86           C  
ATOM   1138  O   LEU A 149      26.010   1.249   3.169  1.00 73.86           O  
ATOM   1133  CB  LEU A 149      28.247  -0.331   1.700  1.00 73.86           C  
ATOM   1134  CG  LEU A 149      27.689  -1.761   1.731  1.00 73.86           C  
ATOM   1135  CD1 LEU A 149      27.360  -2.272   0.319  1.00 73.86           C  
ATOM   1136  CD2 LEU A 149      28.640  -2.689   2.503  1.00 73.86           C  
ATOM   1139  N   VAL A 150      25.023  -0.040   1.601  1.00119.60           N  
ATOM   1140  CA  VAL A 150      23.863  -0.312   2.395  1.00119.60           C  
ATOM   1144  C   VAL A 150      23.666  -1.792   2.261  1.00119.60           C  
ATOM   1145  O   VAL A 150      23.629  -2.320   1.152  1.00119.60           O  
ATOM   1141  CB  VAL A 150      22.647   0.412   1.883  1.00119.60           C  
ATOM   1142  CG1 VAL A 150      22.457   0.049   0.401  1.00119.60           C  
ATOM   1143  CG2 VAL A 150      21.429   0.076   2.763  1.00119.60           C  
ATOM   1146  N   THR A 151      23.537  -2.502   3.393  1.00132.86           N  
ATOM   1147  CA  THR A 151      23.447  -3.935   3.336  1.00132.86           C  
ATOM   1151  C   THR A 151      22.080  -4.330   3.800  1.00132.86           C  
ATOM   1152  O   THR A 151      21.377  -3.546   4.439  1.00132.86           O  
ATOM   1148  CB  THR A 151      24.492  -4.583   4.201  1.00132.86           C  
ATOM   1150  CG2 THR A 151      24.189  -4.281   5.675  1.00132.86           C  
ATOM   1149  OG1 THR A 151      24.530  -5.979   3.972  1.00132.86           O  
ATOM   1153  N   THR A 152      21.646  -5.561   3.458  1.00117.16           N  
ATOM   1154  CA  THR A 152      20.312  -5.975   3.781  1.00117.16           C  
ATOM   1158  C   THR A 152      20.390  -7.263   4.559  1.00117.16           C  
ATOM   1159  O   THR A 152      21.212  -8.127   4.256  1.00117.16           O  
ATOM   1155  CB  THR A 152      19.510  -6.248   2.544  1.00117.16           C  
ATOM   1157  CG2 THR A 152      18.059  -6.485   2.962  1.00117.16           C  
ATOM   1156  OG1 THR A 152      19.555  -5.129   1.672  1.00117.16           O  
ATOM   1160  N   GLY A 153      19.521  -7.423   5.584  1.00 38.12           N  
ATOM   1161  CA  GLY A 153      19.512  -8.615   6.398  1.00 38.12           C  
ATOM   1162  C   GLY A 153      18.553  -9.613   5.803  1.00 38.12           C  
ATOM   1163  O   GLY A 153      18.204  -9.529   4.627  1.00 38.12           O  
ATOM   1164  N   GLY A 154      18.122 -10.611   6.615  1.00 52.68           N  
ATOM   1165  CA  GLY A 154      17.247 -11.662   6.149  1.00 52.68           C  
ATOM   1166  C   GLY A 154      15.842 -11.155   5.955  1.00 52.68           C  
ATOM   1167  O   GLY A 154      15.207 -10.654   6.879  1.00 52.68           O  
ATOM   1168  N   ALA A 155      15.366 -11.226   4.698  1.00 97.44           N  
ATOM   1169  CA  ALA A 155      14.055 -10.890   4.204  1.00 97.44           C  
ATOM   1171  C   ALA A 155      12.992 -11.931   4.430  1.00 97.44           C  
ATOM   1172  O   ALA A 155      11.808 -11.602   4.470  1.00 97.44           O  
ATOM   1170  CB  ALA A 155      14.069 -10.592   2.695  1.00 97.44           C  
ATOM   1173  N   GLY A 156      13.375 -13.224   4.456  1.00 46.29           N  
ATOM   1174  CA  GLY A 156      12.412 -14.297   4.486  1.00 46.29           C  
ATOM   1175  C   GLY A 156      11.808 -14.512   5.843  1.00 46.29           C  
ATOM   1176  O   GLY A 156      12.310 -14.043   6.862  1.00 46.29           O  
ATOM   1177  N   GLY A 157      10.676 -15.248   5.853  1.00 40.34           N  
ATOM   1178  CA  GLY A 157       9.996 -15.652   7.053  1.00 40.34           C  
ATOM   1179  C   GLY A 157       9.346 -14.473   7.708  1.00 40.34           C  
ATOM   1180  O   GLY A 157       9.124 -14.507   8.918  1.00 40.34           O  
ATOM   1181  N   GLN A 158       9.017 -13.406   6.947  1.00 96.64           N  
ATOM   1182  CA  GLN A 158       8.444 -12.248   7.584  1.00 96.64           C  
ATOM   1188  C   GLN A 158       7.333 -11.692   6.740  1.00 96.64           C  
ATOM   1189  O   GLN A 158       7.455 -11.576   5.522  1.00 96.64           O  
ATOM   1183  CB  GLN A 158       9.495 -11.151   7.789  1.00 96.64           C  
ATOM   1184  CG  GLN A 158      10.616 -11.642   8.705  1.00 96.64           C  
ATOM   1185  CD  GLN A 158      11.827 -10.737   8.562  1.00 96.64           C  
ATOM   1187  NE2 GLN A 158      13.009 -11.358   8.306  1.00 96.64           N  
ATOM   1186  OE1 GLN A 158      11.729  -9.517   8.676  1.00 96.64           O  
ATOM   1190  N   ILE A 159       6.165 -11.483   7.382  1.00180.88           N  
ATOM   1191  CA  ILE A 159       4.947 -10.931   6.846  1.00180.88           C  
ATOM   1196  C   ILE A 159       4.810  -9.418   6.870  1.00180.88           C  
ATOM   1197  O   ILE A 159       4.112  -8.859   6.027  1.00180.88           O  
ATOM   1192  CB  ILE A 159       3.735 -11.536   7.473  1.00180.88           C  
ATOM   1193  CG1 ILE A 159       3.823 -13.068   7.360  1.00180.88           C  
ATOM   1194  CG2 ILE A 159       2.513 -10.975   6.731  1.00180.88           C  
ATOM   1195  CD1 ILE A 159       2.803 -13.814   8.216  1.00180.88           C  
ATOM   1198  N   ASP A 160       5.377  -8.713   7.878  1.00 90.00           N  
ATOM   1199  CA  ASP A 160       5.042  -7.314   8.072  1.00 90.00           C  
ATOM   1204  C   ASP A 160       6.108  -6.352   7.602  1.00 90.00           C  
ATOM   1205  O   ASP A 160       7.153  -6.200   8.231  1.00 90.00           O  
ATOM   1200  CB  ASP A 160       4.772  -7.014   9.561  1.00 90.00           C  
ATOM   1201  CG  ASP A 160       4.333  -5.567   9.735  1.00 90.00           C  
ATOM   1202  OD1 ASP A 160       3.637  -5.031   8.835  1.00 90.00           O  
ATOM   1203  OD2 ASP A 160       4.708  -4.974  10.782  1.00 90.00           O1-
ATOM   1206  N   PRO A 161       5.846  -5.662   6.514  1.00128.81           N  
ATOM   1207  CA  PRO A 161       6.726  -4.686   5.914  1.00128.81           C  
ATOM   1211  C   PRO A 161       6.944  -3.461   6.764  1.00128.81           C  
ATOM   1212  O   PRO A 161       7.923  -2.753   6.541  1.00128.81           O  
ATOM   1209  CB  PRO A 161       6.061  -4.299   4.598  1.00128.81           C  
ATOM   1210  CG  PRO A 161       4.566  -4.527   4.878  1.00128.81           C  
ATOM   1208  CD  PRO A 161       4.545  -5.704   5.868  1.00128.81           C  
ATOM   1213  N   THR A 162       6.042  -3.176   7.717  1.00123.66           N  
ATOM   1214  CA  THR A 162       6.091  -1.965   8.496  1.00123.66           C  
ATOM   1218  C   THR A 162       7.320  -1.926   9.344  1.00123.66           C  
ATOM   1219  O   THR A 162       7.850  -0.856   9.635  1.00123.66           O  
ATOM   1215  CB  THR A 162       4.948  -1.849   9.451  1.00123.66           C  
ATOM   1217  CG2 THR A 162       5.105  -0.533  10.225  1.00123.66           C  
ATOM   1216  OG1 THR A 162       3.713  -1.871   8.755  1.00123.66           O  
ATOM   1220  N   GLN A 163       7.751  -3.108   9.802  1.00112.77           N  
ATOM   1221  CA  GLN A 163       8.816  -3.368  10.727  1.00112.77           C  
ATOM   1227  C   GLN A 163      10.191  -3.116  10.157  1.00112.77           C  
ATOM   1228  O   GLN A 163      11.160  -3.048  10.912  1.00112.77           O  
ATOM   1222  CB  GLN A 163       8.677  -4.781  11.291  1.00112.77           C  
ATOM   1223  CG  GLN A 163       7.298  -4.878  11.951  1.00112.77           C  
ATOM   1224  CD  GLN A 163       7.086  -6.265  12.509  1.00112.77           C  
ATOM   1226  NE2 GLN A 163       5.803  -6.661  12.713  1.00112.77           N  
ATOM   1225  OE1 GLN A 163       8.049  -6.985  12.764  1.00112.77           O  
ATOM   1229  N   ILE A 164      10.339  -3.057   8.820  1.00143.00           N  
ATOM   1230  CA  ILE A 164      11.633  -2.901   8.198  1.00143.00           C  
ATOM   1235  C   ILE A 164      12.215  -1.548   8.511  1.00143.00           C  
ATOM   1236  O   ILE A 164      11.520  -0.533   8.474  1.00143.00           O  
ATOM   1231  CB  ILE A 164      11.584  -3.030   6.699  1.00143.00           C  
ATOM   1232  CG1 ILE A 164      10.903  -4.350   6.283  1.00143.00           C  
ATOM   1233  CG2 ILE A 164      13.024  -2.905   6.171  1.00143.00           C  
ATOM   1234  CD1 ILE A 164      11.621  -5.609   6.756  1.00143.00           C  
ATOM   1237  N   GLN A 165      13.525  -1.505   8.844  1.00 90.15           N  
ATOM   1238  CA  GLN A 165      14.138  -0.252   9.191  1.00 90.15           C  
ATOM   1244  C   GLN A 165      15.623  -0.349   8.999  1.00 90.15           C  
ATOM   1245  O   GLN A 165      16.144  -1.409   8.650  1.00 90.15           O  
ATOM   1239  CB  GLN A 165      13.789   0.142  10.629  1.00 90.15           C  
ATOM   1240  CG  GLN A 165      14.233  -0.907  11.645  1.00 90.15           C  
ATOM   1241  CD  GLN A 165      13.318  -0.785  12.854  1.00 90.15           C  
ATOM   1243  NE2 GLN A 165      12.156  -0.102  12.667  1.00 90.15           N  
ATOM   1242  OE1 GLN A 165      13.616  -1.303  13.928  1.00 90.15           O  
ATOM   1246  N   VAL A 166      16.346   0.776   9.188  1.00 45.12           N  
ATOM   1247  CA  VAL A 166      17.764   0.772   8.962  1.00 45.12           C  
ATOM   1251  C   VAL A 166      18.460   1.159  10.226  1.00 45.12           C  
ATOM   1252  O   VAL A 166      18.052   2.094  10.915  1.00 45.12           O  
ATOM   1248  CB  VAL A 166      18.188   1.746   7.902  1.00 45.12           C  
ATOM   1249  CG1 VAL A 166      19.717   1.685   7.754  1.00 45.12           C  
ATOM   1250  CG2 VAL A 166      17.425   1.421   6.607  1.00 45.12           C  
ATOM   1253  N   THR A 167      19.536   0.419  10.565  1.00104.13           N  
ATOM   1254  CA  THR A 167      20.308   0.702  11.738  1.00104.13           C  
ATOM   1258  C   THR A 167      21.697   0.194  11.488  1.00104.13           C  
ATOM   1259  O   THR A 167      21.981  -0.389  10.443  1.00104.13           O  
ATOM   1255  CB  THR A 167      19.779  -0.001  12.957  1.00104.13           C  
ATOM   1257  CG2 THR A 167      20.042  -1.510  12.815  1.00104.13           C  
ATOM   1256  OG1 THR A 167      20.404   0.500  14.129  1.00104.13           O  
ATOM   1260  N   ASP A 168      22.613   0.426  12.449  1.00 53.42           N  
ATOM   1261  CA  ASP A 168      23.958  -0.051  12.316  1.00 53.42           C  
ATOM   1266  C   ASP A 168      23.880  -1.543  12.442  1.00 53.42           C  
ATOM   1267  O   ASP A 168      23.034  -2.077  13.156  1.00 53.42           O  
ATOM   1262  CB  ASP A 168      24.889   0.514  13.413  1.00 53.42           C  
ATOM   1263  CG  ASP A 168      26.348   0.133  13.175  1.00 53.42           C  
ATOM   1264  OD1 ASP A 168      26.671  -1.084  13.191  1.00 53.42           O  
ATOM   1265  OD2 ASP A 168      27.170   1.069  12.982  1.00 53.42           O1-
ATOM   1268  N   LEU A 169      24.802  -2.253  11.775  1.00 71.85           N  
ATOM   1269  CA  LEU A 169      24.816  -3.685  11.709  1.00 71.85           C  
ATOM   1274  C   LEU A 169      24.890  -4.248  13.100  1.00 71.85           C  
ATOM   1275  O   LEU A 169      24.308  -5.290  13.394  1.00 71.85           O  
ATOM   1270  CB  LEU A 169      26.067  -4.174  10.963  1.00 71.85           C  
ATOM   1271  CG  LEU A 169      26.189  -5.700  10.857  1.00 71.85           C  
ATOM   1272  CD1 LEU A 169      25.132  -6.287   9.912  1.00 71.85           C  
ATOM   1273  CD2 LEU A 169      27.625  -6.110  10.499  1.00 71.85           C  
ATOM   1276  N   ALA A 170      25.634  -3.572  13.992  1.00 55.78           N  
ATOM   1277  CA  ALA A 170      25.839  -4.019  15.342  1.00 55.78           C  
ATOM   1279  C   ALA A 170      24.532  -4.069  16.091  1.00 55.78           C  
ATOM   1280  O   ALA A 170      24.360  -4.884  16.996  1.00 55.78           O  
ATOM   1278  CB  ALA A 170      26.769  -3.084  16.130  1.00 55.78           C  
ATOM   1281  N   LYS A 171      23.622  -3.127  15.790  1.00157.20           N  
ATOM   1282  CA  LYS A 171      22.342  -2.920  16.426  1.00157.20           C  
ATOM   1288  C   LYS A 171      21.259  -3.911  16.080  1.00157.20           C  
ATOM   1289  O   LYS A 171      20.276  -4.002  16.813  1.00157.20           O  
ATOM   1283  CB  LYS A 171      21.775  -1.514  16.166  1.00157.20           C  
ATOM   1284  CG  LYS A 171      22.540  -0.404  16.893  1.00157.20           C  
ATOM   1285  CD  LYS A 171      23.977  -0.210  16.405  1.00157.20           C  
ATOM   1286  CE  LYS A 171      24.683   0.984  17.051  1.00157.20           C  
ATOM   1287  NZ  LYS A 171      24.499   0.947  18.519  1.00157.20           N1+
ATOM   1290  N   THR A 172      21.337  -4.642  14.951  1.00 60.17           N  
ATOM   1291  CA  THR A 172      20.202  -5.431  14.528  1.00 60.17           C  
ATOM   1295  C   THR A 172      19.823  -6.491  15.521  1.00 60.17           C  
ATOM   1296  O   THR A 172      20.622  -6.941  16.339  1.00 60.17           O  
ATOM   1292  CB  THR A 172      20.412  -6.142  13.222  1.00 60.17           C  
ATOM   1294  CG2 THR A 172      20.846  -5.113  12.164  1.00 60.17           C  
ATOM   1293  OG1 THR A 172      21.411  -7.138  13.361  1.00 60.17           O  
ATOM   1297  N   ILE A 173      18.527  -6.882  15.482  1.00117.87           N  
ATOM   1298  CA  ILE A 173      18.030  -7.955  16.298  1.00117.87           C  
ATOM   1303  C   ILE A 173      17.035  -8.748  15.510  1.00117.87           C  
ATOM   1304  O   ILE A 173      16.522  -8.303  14.484  1.00117.87           O  
ATOM   1299  CB  ILE A 173      17.404  -7.547  17.597  1.00117.87           C  
ATOM   1300  CG1 ILE A 173      16.217  -6.602  17.369  1.00117.87           C  
ATOM   1301  CG2 ILE A 173      18.512  -6.979  18.498  1.00117.87           C  
ATOM   1302  CD1 ILE A 173      16.629  -5.247  16.799  1.00117.87           C  
ATOM   1305  N   GLN A 174      16.773  -9.982  15.986  1.00134.36           N  
ATOM   1306  CA  GLN A 174      15.810 -10.877  15.415  1.00134.36           C  
ATOM   1312  C   GLN A 174      16.188 -11.195  14.000  1.00134.36           C  
ATOM   1313  O   GLN A 174      15.322 -11.502  13.181  1.00134.36           O  
ATOM   1307  CB  GLN A 174      14.398 -10.269  15.435  1.00134.36           C  
ATOM   1308  CG  GLN A 174      13.286 -11.275  15.158  1.00134.36           C  
ATOM   1309  CD  GLN A 174      13.102 -12.107  16.421  1.00134.36           C  
ATOM   1311  NE2 GLN A 174      13.361 -13.438  16.309  1.00134.36           N  
ATOM   1310  OE1 GLN A 174      12.747 -11.587  17.478  1.00134.36           O  
ATOM   1314  N   ASP A 175      17.502 -11.156  13.684  1.00 65.56           N  
ATOM   1315  CA  ASP A 175      17.939 -11.437  12.345  1.00 65.56           C  
ATOM   1320  C   ASP A 175      19.147 -12.327  12.421  1.00 65.56           C  
ATOM   1321  O   ASP A 175      20.261 -11.871  12.676  1.00 65.56           O  
ATOM   1316  CB  ASP A 175      18.355 -10.167  11.587  1.00 65.56           C  
ATOM   1317  CG  ASP A 175      18.535 -10.526  10.121  1.00 65.56           C  
ATOM   1318  OD1 ASP A 175      18.332 -11.720   9.769  1.00 65.56           O  
ATOM   1319  OD2 ASP A 175      18.879  -9.608   9.333  1.00 65.56           O1-
ATOM   1322  N   PRO A 176      18.936 -13.595  12.201  1.00 72.00           N  
ATOM   1323  CA  PRO A 176      20.001 -14.561  12.267  1.00 72.00           C  
ATOM   1327  C   PRO A 176      21.068 -14.361  11.228  1.00 72.00           C  
ATOM   1328  O   PRO A 176      22.226 -14.670  11.498  1.00 72.00           O  
ATOM   1325  CB  PRO A 176      19.316 -15.926  12.214  1.00 72.00           C  
ATOM   1326  CG  PRO A 176      17.927 -15.657  12.828  1.00 72.00           C  
ATOM   1324  CD  PRO A 176      17.641 -14.183  12.501  1.00 72.00           C  
ATOM   1329  N   LEU A 177      20.699 -13.871  10.028  1.00 50.34           N  
ATOM   1330  CA  LEU A 177      21.636 -13.677   8.955  1.00 50.34           C  
ATOM   1335  C   LEU A 177      22.586 -12.579   9.324  1.00 50.34           C  
ATOM   1336  O   LEU A 177      23.791 -12.678   9.093  1.00 50.34           O  
ATOM   1331  CB  LEU A 177      20.924 -13.308   7.642  1.00 50.34           C  
ATOM   1332  CG  LEU A 177      21.868 -13.091   6.448  1.00 50.34           C  
ATOM   1333  CD1 LEU A 177      22.724 -14.340   6.186  1.00 50.34           C  
ATOM   1334  CD2 LEU A 177      21.083 -12.662   5.197  1.00 50.34           C  
ATOM   1337  N   ALA A 178      22.053 -11.490   9.910  1.00 35.63           N  
ATOM   1338  CA  ALA A 178      22.860 -10.366  10.300  1.00 35.63           C  
ATOM   1340  C   ALA A 178      23.805 -10.803  11.377  1.00 35.63           C  
ATOM   1341  O   ALA A 178      24.957 -10.374  11.411  1.00 35.63           O  
ATOM   1339  CB  ALA A 178      22.026  -9.193  10.844  1.00 35.63           C  
ATOM   1342  N   ALA A 179      23.326 -11.657  12.304  1.00 31.16           N  
ATOM   1343  CA  ALA A 179      24.137 -12.095  13.408  1.00 31.16           C  
ATOM   1345  C   ALA A 179      25.311 -12.876  12.906  1.00 31.16           C  
ATOM   1346  O   ALA A 179      26.441 -12.672  13.349  1.00 31.16           O  
ATOM   1344  CB  ALA A 179      23.365 -13.002  14.381  1.00 31.16           C  
ATOM   1347  N   LYS A 180      25.073 -13.790  11.949  1.00 65.06           N  
ATOM   1348  CA  LYS A 180      26.135 -14.608  11.444  1.00 65.06           C  
ATOM   1354  C   LYS A 180      27.115 -13.727  10.734  1.00 65.06           C  
ATOM   1355  O   LYS A 180      28.326 -13.935  10.816  1.00 65.06           O  
ATOM   1349  CB  LYS A 180      25.636 -15.697  10.476  1.00 65.06           C  
ATOM   1350  CG  LYS A 180      26.694 -16.750  10.135  1.00 65.06           C  
ATOM   1351  CD  LYS A 180      26.123 -18.005   9.465  1.00 65.06           C  
ATOM   1352  CE  LYS A 180      27.185 -19.029   9.050  1.00 65.06           C  
ATOM   1353  NZ  LYS A 180      26.548 -20.181   8.372  1.00 65.06           N1+
ATOM   1356  N   LEU A 181      26.603 -12.698  10.031  1.00 48.08           N  
ATOM   1357  CA  LEU A 181      27.429 -11.811   9.264  1.00 48.08           C  
ATOM   1362  C   LEU A 181      28.371 -11.097  10.186  1.00 48.08           C  
ATOM   1363  O   LEU A 181      29.555 -10.951   9.886  1.00 48.08           O  
ATOM   1358  CB  LEU A 181      26.599 -10.758   8.509  1.00 48.08           C  
ATOM   1359  CG  LEU A 181      27.437  -9.778   7.670  1.00 48.08           C  
ATOM   1360  CD1 LEU A 181      28.282 -10.522   6.621  1.00 48.08           C  
ATOM   1361  CD2 LEU A 181      26.545  -8.694   7.044  1.00 48.08           C  
ATOM   1364  N   ARG A 182      27.872 -10.649  11.351  1.00 61.94           N  
ATOM   1365  CA  ARG A 182      28.679  -9.916  12.282  1.00 61.94           C  
ATOM   1373  C   ARG A 182      29.799 -10.784  12.764  1.00 61.94           C  
ATOM   1374  O   ARG A 182      30.934 -10.327  12.891  1.00 61.94           O  
ATOM   1366  CB  ARG A 182      27.853  -9.425  13.487  1.00 61.94           C  
ATOM   1367  CG  ARG A 182      26.798  -8.390  13.078  1.00 61.94           C  
ATOM   1368  CD  ARG A 182      25.979  -7.803  14.231  1.00 61.94           C  
ATOM   1369  NE  ARG A 182      25.002  -8.831  14.687  1.00 61.94           N  
ATOM   1370  CZ  ARG A 182      23.854  -8.440  15.316  1.00 61.94           C  
ATOM   1371  NH1 ARG A 182      23.583  -7.113  15.480  1.00 61.94           N1+
ATOM   1372  NH2 ARG A 182      22.977  -9.377  15.781  1.00 61.94           N  
ATOM   1375  N   GLU A 183      29.515 -12.069  13.040  1.00 40.51           N  
ATOM   1376  CA  GLU A 183      30.538 -12.940  13.542  1.00 40.51           C  
ATOM   1382  C   GLU A 183      31.604 -13.146  12.509  1.00 40.51           C  
ATOM   1383  O   GLU A 183      32.791 -13.127  12.829  1.00 40.51           O  
ATOM   1377  CB  GLU A 183      30.000 -14.318  13.960  1.00 40.51           C  
ATOM   1378  CG  GLU A 183      29.207 -14.270  15.270  1.00 40.51           C  
ATOM   1379  CD  GLU A 183      28.646 -15.653  15.567  1.00 40.51           C  
ATOM   1380  OE1 GLU A 183      27.651 -16.041  14.896  1.00 40.51           O  
ATOM   1381  OE2 GLU A 183      29.195 -16.339  16.470  1.00 40.51           O1-
ATOM   1384  N   ARG A 184      31.205 -13.347  11.239  1.00133.57           N  
ATOM   1385  CA  ARG A 184      32.141 -13.625  10.187  1.00133.57           C  
ATOM   1393  C   ARG A 184      33.011 -12.434   9.940  1.00133.57           C  
ATOM   1394  O   ARG A 184      34.204 -12.571   9.681  1.00133.57           O  
ATOM   1386  CB  ARG A 184      31.468 -13.980   8.856  1.00133.57           C  
ATOM   1387  CG  ARG A 184      32.487 -14.320   7.768  1.00133.57           C  
ATOM   1388  CD  ARG A 184      33.285 -15.590   8.073  1.00133.57           C  
ATOM   1389  NE  ARG A 184      32.322 -16.722   7.988  1.00133.57           N  
ATOM   1390  CZ  ARG A 184      32.746 -18.019   8.026  1.00133.57           C  
ATOM   1391  NH1 ARG A 184      34.071 -18.317   8.159  1.00133.57           N1+
ATOM   1392  NH2 ARG A 184      31.827 -19.022   7.930  1.00133.57           N  
ATOM   1395  N   LEU A 185      32.427 -11.226  10.010  1.00 57.55           N  
ATOM   1396  CA  LEU A 185      33.176 -10.037   9.738  1.00 57.55           C  
ATOM   1401  C   LEU A 185      34.293  -9.953  10.727  1.00 57.55           C  
ATOM   1402  O   LEU A 185      35.429  -9.637  10.375  1.00 57.55           O  
ATOM   1397  CB  LEU A 185      32.341  -8.754   9.926  1.00 57.55           C  
ATOM   1398  CG  LEU A 185      31.186  -8.560   8.922  1.00 57.55           C  
ATOM   1399  CD1 LEU A 185      30.411  -7.268   9.227  1.00 57.55           C  
ATOM   1400  CD2 LEU A 185      31.682  -8.593   7.468  1.00 57.55           C  
ATOM   1403  N   LYS A 186      33.995 -10.221  12.009  1.00 78.68           N  
ATOM   1404  CA  LYS A 186      35.015 -10.099  13.008  1.00 78.68           C  
ATOM   1410  C   LYS A 186      36.100 -11.122  12.832  1.00 78.68           C  
ATOM   1411  O   LYS A 186      37.284 -10.786  12.861  1.00 78.68           O  
ATOM   1405  CB  LYS A 186      34.497 -10.257  14.440  1.00 78.68           C  
ATOM   1406  CG  LYS A 186      35.656 -10.311  15.430  1.00 78.68           C  
ATOM   1407  CD  LYS A 186      35.243 -10.207  16.892  1.00 78.68           C  
ATOM   1408  CE  LYS A 186      36.303 -10.775  17.832  1.00 78.68           C  
ATOM   1409  NZ  LYS A 186      36.338 -12.250  17.700  1.00 78.68           N1+
ATOM   1412  N   SER A 187      35.729 -12.399  12.633  1.00 94.12           N  
ATOM   1413  CA  SER A 187      36.721 -13.436  12.591  1.00 94.12           C  
ATOM   1416  C   SER A 187      37.684 -13.201  11.475  1.00 94.12           C  
ATOM   1417  O   SER A 187      38.881 -13.019  11.693  1.00 94.12           O  
ATOM   1414  CB  SER A 187      36.126 -14.830  12.328  1.00 94.12           C  
ATOM   1415  OG  SER A 187      35.264 -15.206  13.392  1.00 94.12           O  
ATOM   1418  N   ASP A 188      37.164 -13.252  10.236  1.00 87.88           N  
ATOM   1419  CA  ASP A 188      37.987 -13.175   9.065  1.00 87.88           C  
ATOM   1424  C   ASP A 188      38.519 -11.801   8.769  1.00 87.88           C  
ATOM   1425  O   ASP A 188      39.665 -11.640   8.359  1.00 87.88           O  
ATOM   1420  CB  ASP A 188      37.254 -13.685   7.822  1.00 87.88           C  
ATOM   1421  CG  ASP A 188      36.972 -15.156   8.090  1.00 87.88           C  
ATOM   1422  OD1 ASP A 188      37.486 -15.674   9.119  1.00 87.88           O  
ATOM   1423  OD2 ASP A 188      36.233 -15.780   7.280  1.00 87.88           O1-
ATOM   1426  N   PHE A 189      37.657 -10.782   8.868  1.00112.29           N  
ATOM   1427  CA  PHE A 189      37.985  -9.427   8.526  1.00112.29           C  
ATOM   1435  C   PHE A 189      38.660  -8.619   9.585  1.00112.29           C  
ATOM   1436  O   PHE A 189      39.403  -7.694   9.262  1.00112.29           O  
ATOM   1428  CB  PHE A 189      36.760  -8.665   8.021  1.00112.29           C  
ATOM   1429  CG  PHE A 189      36.437  -9.361   6.753  1.00112.29           C  
ATOM   1430  CD1 PHE A 189      37.179  -9.095   5.626  1.00112.29           C  
ATOM   1431  CD2 PHE A 189      35.421 -10.284   6.686  1.00112.29           C  
ATOM   1432  CE1 PHE A 189      36.903  -9.732   4.441  1.00112.29           C  
ATOM   1433  CE2 PHE A 189      35.139 -10.924   5.503  1.00112.29           C  
ATOM   1434  CZ  PHE A 189      35.882 -10.646   4.378  1.00112.29           C  
ATOM   1437  N   GLY A 190      38.368  -8.883  10.872  1.00 26.41           N  
ATOM   1438  CA  GLY A 190      38.929  -8.064  11.905  1.00 26.41           C  
ATOM   1439  C   GLY A 190      38.050  -6.856  12.070  1.00 26.41           C  
ATOM   1440  O   GLY A 190      38.480  -5.845  12.625  1.00 26.41           O  
ATOM   1441  N   VAL A 191      36.790  -6.929  11.588  1.00 55.36           N  
ATOM   1442  CA  VAL A 191      35.866  -5.830  11.704  1.00 55.36           C  
ATOM   1446  C   VAL A 191      35.187  -5.957  13.035  1.00 55.36           C  
ATOM   1447  O   VAL A 191      34.592  -6.990  13.339  1.00 55.36           O  
ATOM   1443  CB  VAL A 191      34.797  -5.849  10.639  1.00 55.36           C  
ATOM   1444  CG1 VAL A 191      33.816  -4.693  10.894  1.00 55.36           C  
ATOM   1445  CG2 VAL A 191      35.467  -5.792   9.254  1.00 55.36           C  
ATOM   1448  N   VAL A 192      35.258  -4.895  13.869  1.00 47.72           N  
ATOM   1449  CA  VAL A 192      34.681  -4.992  15.180  1.00 47.72           C  
ATOM   1453  C   VAL A 192      34.058  -3.683  15.553  1.00 47.72           C  
ATOM   1454  O   VAL A 192      34.290  -2.653  14.922  1.00 47.72           O  
ATOM   1450  CB  VAL A 192      35.682  -5.337  16.238  1.00 47.72           C  
ATOM   1451  CG1 VAL A 192      36.275  -6.717  15.898  1.00 47.72           C  
ATOM   1452  CG2 VAL A 192      36.722  -4.207  16.318  1.00 47.72           C  
ATOM   1455  N   LYS A 193      33.238  -3.726  16.623  1.00134.61           N  
ATOM   1456  CA  LYS A 193      32.493  -2.616  17.146  1.00134.61           C  
ATOM   1462  C   LYS A 193      33.441  -1.614  17.726  1.00134.61           C  
ATOM   1463  O   LYS A 193      34.428  -1.966  18.367  1.00134.61           O  
ATOM   1457  CB  LYS A 193      31.532  -3.056  18.265  1.00134.61           C  
ATOM   1458  CG  LYS A 193      30.311  -3.846  17.780  1.00134.61           C  
ATOM   1459  CD  LYS A 193      30.629  -5.137  17.016  1.00134.61           C  
ATOM   1460  CE  LYS A 193      31.792  -5.954  17.582  1.00134.61           C  
ATOM   1461  NZ  LYS A 193      31.297  -6.932  18.576  1.00134.61           N1+
ATOM   1464  N   ASN A 194      33.149  -0.318  17.500  1.00 53.76           N  
ATOM   1465  CA  ASN A 194      33.992   0.731  18.003  1.00 53.76           C  
ATOM   1470  C   ASN A 194      33.515   1.133  19.364  1.00 53.76           C  
ATOM   1471  O   ASN A 194      32.696   0.454  19.986  1.00 53.76           O  
ATOM   1466  CB  ASN A 194      34.067   1.982  17.103  1.00 53.76           C  
ATOM   1467  CG  ASN A 194      32.720   2.689  17.043  1.00 53.76           C  
ATOM   1469  ND2 ASN A 194      32.696   3.862  16.353  1.00 53.76           N  
ATOM   1468  OD1 ASN A 194      31.722   2.215  17.582  1.00 53.76           O  
ATOM   1472  N   SER A 195      34.067   2.248  19.878  1.00 30.55           N  
ATOM   1473  CA  SER A 195      33.755   2.766  21.179  1.00 30.55           C  
ATOM   1476  C   SER A 195      32.295   3.091  21.222  1.00 30.55           C  
ATOM   1477  O   SER A 195      31.626   2.872  22.230  1.00 30.55           O  
ATOM   1474  CB  SER A 195      34.527   4.064  21.474  1.00 30.55           C  
ATOM   1475  OG  SER A 195      34.154   5.066  20.541  1.00 30.55           O  
ATOM   1478  N   LYS A 196      31.780   3.627  20.099  1.00 98.04           N  
ATOM   1479  CA  LYS A 196      30.408   4.003  19.910  1.00 98.04           C  
ATOM   1485  C   LYS A 196      29.557   2.770  19.918  1.00 98.04           C  
ATOM   1486  O   LYS A 196      28.361   2.836  20.192  1.00 98.04           O  
ATOM   1480  CB  LYS A 196      30.172   4.764  18.589  1.00 98.04           C  
ATOM   1481  CG  LYS A 196      30.596   6.235  18.658  1.00 98.04           C  
ATOM   1482  CD  LYS A 196      32.094   6.449  18.885  1.00 98.04           C  
ATOM   1483  CE  LYS A 196      32.490   7.916  19.082  1.00 98.04           C  
ATOM   1484  NZ  LYS A 196      33.929   8.013  19.415  1.00 98.04           N1+
ATOM   1487  N   GLY A 197      30.139   1.601  19.588  1.00 25.28           N  
ATOM   1488  CA  GLY A 197      29.344   0.407  19.579  1.00 25.28           C  
ATOM   1489  C   GLY A 197      28.753   0.274  18.218  1.00 25.28           C  
ATOM   1490  O   GLY A 197      27.676  -0.295  18.048  1.00 25.28           O  
ATOM   1491  N   LYS A 198      29.449   0.831  17.208  1.00 79.07           N  
ATOM   1492  CA  LYS A 198      28.966   0.742  15.865  1.00 79.07           C  
ATOM   1498  C   LYS A 198      30.016   0.126  14.993  1.00 79.07           C  
ATOM   1499  O   LYS A 198      31.209   0.389  15.142  1.00 79.07           O  
ATOM   1493  CB  LYS A 198      28.637   2.105  15.242  1.00 79.07           C  
ATOM   1494  CG  LYS A 198      27.394   2.774  15.826  1.00 79.07           C  
ATOM   1495  CD  LYS A 198      27.216   4.216  15.352  1.00 79.07           C  
ATOM   1496  CE  LYS A 198      25.801   4.752  15.561  1.00 79.07           C  
ATOM   1497  NZ  LYS A 198      25.694   5.409  16.881  1.00 79.07           N1+
ATOM   1500  N   LEU A 199      29.568  -0.775  14.093  1.00 75.98           N  
ATOM   1501  CA  LEU A 199      30.391  -1.389  13.090  1.00 75.98           C  
ATOM   1506  C   LEU A 199      30.676  -0.419  11.985  1.00 75.98           C  
ATOM   1507  O   LEU A 199      31.678  -0.542  11.281  1.00 75.98           O  
ATOM   1502  CB  LEU A 199      29.801  -2.672  12.483  1.00 75.98           C  
ATOM   1503  CG  LEU A 199      29.868  -3.861  13.460  1.00 75.98           C  
ATOM   1504  CD1 LEU A 199      29.310  -5.147  12.829  1.00 75.98           C  
ATOM   1505  CD2 LEU A 199      31.297  -4.041  14.001  1.00 75.98           C  
ATOM   1508  N   GLY A 200      29.769   0.551  11.763  1.00 34.33           N  
ATOM   1509  CA  GLY A 200      29.998   1.491  10.704  1.00 34.33           C  
ATOM   1510  C   GLY A 200      29.402   0.955   9.440  1.00 34.33           C  
ATOM   1511  O   GLY A 200      29.807   1.349   8.346  1.00 34.33           O  
ATOM   1512  N   VAL A 201      28.448   0.006   9.551  1.00 56.97           N  
ATOM   1513  CA  VAL A 201      27.788  -0.455   8.363  1.00 56.97           C  
ATOM   1517  C   VAL A 201      26.311  -0.320   8.561  1.00 56.97           C  
ATOM   1518  O   VAL A 201      25.772  -0.674   9.609  1.00 56.97           O  
ATOM   1514  CB  VAL A 201      28.102  -1.875   7.996  1.00 56.97           C  
ATOM   1515  CG1 VAL A 201      27.189  -2.291   6.829  1.00 56.97           C  
ATOM   1516  CG2 VAL A 201      29.602  -1.954   7.656  1.00 56.97           C  
ATOM   1519  N   ASP A 202      25.609   0.198   7.533  1.00 53.13           N  
ATOM   1520  CA  ASP A 202      24.195   0.428   7.635  1.00 53.13           C  
ATOM   1525  C   ASP A 202      23.496  -0.807   7.151  1.00 53.13           C  
ATOM   1526  O   ASP A 202      23.834  -1.346   6.097  1.00 53.13           O  
ATOM   1521  CB  ASP A 202      23.744   1.618   6.775  1.00 53.13           C  
ATOM   1522  CG  ASP A 202      24.479   2.833   7.325  1.00 53.13           C  
ATOM   1523  OD1 ASP A 202      24.727   2.861   8.560  1.00 53.13           O  
ATOM   1524  OD2 ASP A 202      24.832   3.732   6.515  1.00 53.13           O1-
ATOM   1527  N   CYS A 203      22.498  -1.297   7.920  1.00 50.25           N  
ATOM   1528  CA  CYS A 203      21.860  -2.523   7.528  1.00 50.25           C  
ATOM   1531  C   CYS A 203      20.368  -2.393   7.580  1.00 50.25           C  
ATOM   1532  O   CYS A 203      19.806  -1.913   8.563  1.00 50.25           O  
ATOM   1529  CB  CYS A 203      22.237  -3.703   8.444  1.00 50.25           C  
ATOM   1530  SG  CYS A 203      21.469  -5.269   7.937  1.00 50.25           S  
ATOM   1533  N   VAL A 204      19.678  -2.825   6.502  1.00124.79           N  
ATOM   1534  CA  VAL A 204      18.245  -2.818   6.535  1.00124.79           C  
ATOM   1538  C   VAL A 204      17.827  -4.143   7.105  1.00124.79           C  
ATOM   1539  O   VAL A 204      18.283  -5.195   6.656  1.00124.79           O  
ATOM   1535  CB  VAL A 204      17.601  -2.630   5.189  1.00124.79           C  
ATOM   1536  CG1 VAL A 204      17.890  -3.848   4.298  1.00124.79           C  
ATOM   1537  CG2 VAL A 204      16.107  -2.355   5.408  1.00124.79           C  
ATOM   1540  N   PHE A 205      16.953  -4.135   8.135  1.00 74.02           N  
ATOM   1541  CA  PHE A 205      16.549  -5.386   8.718  1.00 74.02           C  
ATOM   1549  C   PHE A 205      15.172  -5.195   9.273  1.00 74.02           C  
ATOM   1550  O   PHE A 205      14.609  -4.102   9.194  1.00 74.02           O  
ATOM   1542  CB  PHE A 205      17.435  -5.848   9.890  1.00 74.02           C  
ATOM   1543  CG  PHE A 205      17.066  -5.048  11.090  1.00 74.02           C  
ATOM   1544  CD1 PHE A 205      17.377  -3.714  11.198  1.00 74.02           C  
ATOM   1545  CD2 PHE A 205      16.407  -5.665  12.129  1.00 74.02           C  
ATOM   1546  CE1 PHE A 205      17.023  -3.005  12.324  1.00 74.02           C  
ATOM   1547  CE2 PHE A 205      16.051  -4.963  13.256  1.00 74.02           C  
ATOM   1548  CZ  PHE A 205      16.355  -3.628  13.354  1.00 74.02           C  
ATOM   1551  N   SER A 206      14.578  -6.269   9.836  1.00 49.65           N  
ATOM   1552  CA  SER A 206      13.258  -6.154  10.387  1.00 49.65           C  
ATOM   1555  C   SER A 206      13.263  -6.662  11.795  1.00 49.65           C  
ATOM   1556  O   SER A 206      13.963  -7.610  12.145  1.00 49.65           O  
ATOM   1553  CB  SER A 206      12.195  -6.972   9.638  1.00 49.65           C  
ATOM   1554  OG  SER A 206      10.939  -6.822  10.284  1.00 49.65           O  
ATOM   1557  N   THR A 207      12.462  -5.999  12.646  1.00 71.56           N  
ATOM   1558  CA  THR A 207      12.261  -6.317  14.029  1.00 71.56           C  
ATOM   1562  C   THR A 207      11.437  -7.572  14.162  1.00 71.56           C  
ATOM   1563  O   THR A 207      11.439  -8.213  15.212  1.00 71.56           O  
ATOM   1559  CB  THR A 207      11.612  -5.180  14.761  1.00 71.56           C  
ATOM   1561  CG2 THR A 207      12.594  -3.995  14.776  1.00 71.56           C  
ATOM   1560  OG1 THR A 207      10.401  -4.808  14.118  1.00 71.56           O  
ATOM   1564  N   GLU A 208      10.679  -7.938  13.112  1.00 68.02           N  
ATOM   1565  CA  GLU A 208       9.769  -9.065  13.132  1.00 68.02           C  
ATOM   1571  C   GLU A 208      10.446 -10.348  13.499  1.00 68.02           C  
ATOM   1572  O   GLU A 208      11.527 -10.666  13.008  1.00 68.02           O  
ATOM   1566  CB  GLU A 208       9.095  -9.306  11.761  1.00 68.02           C  
ATOM   1567  CG  GLU A 208       8.084 -10.457  11.733  1.00 68.02           C  
ATOM   1568  CD  GLU A 208       7.469 -10.500  10.333  1.00 68.02           C  
ATOM   1569  OE1 GLU A 208       7.695  -9.524   9.570  1.00 68.02           O  
ATOM   1570  OE2 GLU A 208       6.769 -11.494  10.011  1.00 68.02           O1-
ATOM   1573  N   ALA A 209       9.794 -11.132  14.390  1.00 38.27           N  
ATOM   1574  CA  ALA A 209      10.302 -12.428  14.759  1.00 38.27           C  
ATOM   1576  C   ALA A 209      10.082 -13.321  13.575  1.00 38.27           C  
ATOM   1577  O   ALA A 209       9.073 -13.207  12.883  1.00 38.27           O  
ATOM   1575  CB  ALA A 209       9.586 -13.051  15.969  1.00 38.27           C  
ATOM   1578  N   LEU A 210      11.019 -14.258  13.324  1.00 64.18           N  
ATOM   1579  CA  LEU A 210      10.948 -15.049  12.128  1.00 64.18           C  
ATOM   1584  C   LEU A 210       9.836 -16.043  12.206  1.00 64.18           C  
ATOM   1585  O   LEU A 210       9.528 -16.584  13.266  1.00 64.18           O  
ATOM   1580  CB  LEU A 210      12.268 -15.765  11.784  1.00 64.18           C  
ATOM   1581  CG  LEU A 210      13.408 -14.769  11.479  1.00 64.18           C  
ATOM   1582  CD1 LEU A 210      14.684 -15.486  11.009  1.00 64.18           C  
ATOM   1583  CD2 LEU A 210      12.947 -13.678  10.499  1.00 64.18           C  
ATOM   1586  N   VAL A 211       9.202 -16.293  11.044  1.00102.02           N  
ATOM   1587  CA  VAL A 211       8.078 -17.174  10.971  1.00102.02           C  
ATOM   1591  C   VAL A 211       8.553 -18.488  10.462  1.00102.02           C  
ATOM   1592  O   VAL A 211       9.443 -18.555   9.615  1.00102.02           O  
ATOM   1588  CB  VAL A 211       7.026 -16.711  10.010  1.00102.02           C  
ATOM   1589  CG1 VAL A 211       7.610 -16.770   8.587  1.00102.02           C  
ATOM   1590  CG2 VAL A 211       5.782 -17.589  10.201  1.00102.02           C  
ATOM   1593  N   TYR A 212       7.942 -19.564  10.993  1.00166.23           N  
ATOM   1594  CA  TYR A 212       8.239 -20.927  10.658  1.00166.23           C  
ATOM   1603  C   TYR A 212       7.383 -21.349   9.489  1.00166.23           C  
ATOM   1604  O   TYR A 212       6.328 -20.781   9.219  1.00166.23           O  
ATOM   1595  CB  TYR A 212       7.981 -21.939  11.797  1.00166.23           C  
ATOM   1596  CG  TYR A 212       8.933 -21.685  12.921  1.00166.23           C  
ATOM   1597  CD1 TYR A 212      10.233 -22.135  12.847  1.00166.23           C  
ATOM   1598  CD2 TYR A 212       8.534 -20.992  14.042  1.00166.23           C  
ATOM   1599  CE1 TYR A 212      11.116 -21.911  13.877  1.00166.23           C  
ATOM   1600  CE2 TYR A 212       9.415 -20.765  15.075  1.00166.23           C  
ATOM   1601  CZ  TYR A 212      10.707 -21.226  14.995  1.00166.23           C  
ATOM   1602  OH  TYR A 212      11.608 -20.994  16.056  1.00166.23           O  
ATOM   1605  N   PRO A 213       7.830 -22.376   8.808  1.00216.35           N  
ATOM   1606  CA  PRO A 213       7.254 -22.805   7.558  1.00216.35           C  
ATOM   1610  C   PRO A 213       5.791 -23.066   7.433  1.00216.35           C  
ATOM   1611  O   PRO A 213       5.121 -23.465   8.386  1.00216.35           O  
ATOM   1608  CB  PRO A 213       8.137 -23.943   7.062  1.00216.35           C  
ATOM   1609  CG  PRO A 213       9.519 -23.579   7.635  1.00216.35           C  
ATOM   1607  CD  PRO A 213       9.213 -22.803   8.930  1.00216.35           C  
ATOM   1612  N   GLN A 214       5.336 -22.818   6.188  1.00374.98           N  
ATOM   1613  CA  GLN A 214       4.003 -22.707   5.683  1.00374.98           C  
ATOM   1619  C   GLN A 214       3.745 -21.246   5.780  1.00374.98           C  
ATOM   1620  O   GLN A 214       4.043 -20.638   6.804  1.00374.98           O  
ATOM   1614  CB  GLN A 214       2.877 -23.467   6.418  1.00374.98           C  
ATOM   1615  CG  GLN A 214       2.785 -24.959   6.071  1.00374.98           C  
ATOM   1616  CD  GLN A 214       3.260 -25.787   7.254  1.00374.98           C  
ATOM   1618  NE2 GLN A 214       4.543 -26.233   7.219  1.00374.98           N  
ATOM   1617  OE1 GLN A 214       2.497 -26.038   8.186  1.00374.98           O  
ATOM   1621  N   SER A 215       3.223 -20.616   4.710  1.00204.47           N  
ATOM   1622  CA  SER A 215       3.065 -19.198   4.836  1.00204.47           C  
ATOM   1625  C   SER A 215       2.154 -18.691   3.771  1.00204.47           C  
ATOM   1626  O   SER A 215       1.804 -19.397   2.828  1.00204.47           O  
ATOM   1623  CB  SER A 215       4.390 -18.430   4.693  1.00204.47           C  
ATOM   1624  OG  SER A 215       4.903 -18.597   3.382  1.00204.47           O  
ATOM   1627  N   ASP A 216       1.756 -17.408   3.920  1.00154.44           N  
ATOM   1628  CA  ASP A 216       0.889 -16.743   2.996  1.00154.44           C  
ATOM   1633  C   ASP A 216       1.763 -16.323   1.871  1.00154.44           C  
ATOM   1634  O   ASP A 216       2.883 -16.811   1.713  1.00154.44           O  
ATOM   1629  CB  ASP A 216       0.288 -15.429   3.527  1.00154.44           C  
ATOM   1630  CG  ASP A 216      -0.575 -15.704   4.747  1.00154.44           C  
ATOM   1631  OD1 ASP A 216      -1.468 -16.590   4.671  1.00154.44           O  
ATOM   1632  OD2 ASP A 216      -0.340 -15.025   5.779  1.00154.44           O1-
ATOM   1635  N   GLY A 217       1.249 -15.412   1.030  1.00100.35           N  
ATOM   1636  CA  GLY A 217       2.039 -14.931  -0.056  1.00100.35           C  
ATOM   1637  C   GLY A 217       1.283 -15.241  -1.294  1.00100.35           C  
ATOM   1638  O   GLY A 217       0.227 -15.871  -1.251  1.00100.35           O  
ATOM   1639  N   THR A 218       1.834 -14.818  -2.443  1.00191.19           N  
ATOM   1640  CA  THR A 218       1.163 -15.056  -3.679  1.00191.19           C  
ATOM   1644  C   THR A 218       1.328 -16.509  -3.972  1.00191.19           C  
ATOM   1645  O   THR A 218       1.789 -17.275  -3.128  1.00191.19           O  
ATOM   1641  CB  THR A 218       1.705 -14.248  -4.822  1.00191.19           C  
ATOM   1643  CG2 THR A 218       3.104 -14.772  -5.172  1.00191.19           C  
ATOM   1642  OG1 THR A 218       0.844 -14.331  -5.948  1.00191.19           O  
ATOM   1646  N   VAL A 219       0.936 -16.925  -5.186  1.00108.23           N  
ATOM   1647  CA  VAL A 219       0.951 -18.318  -5.508  1.00108.23           C  
ATOM   1651  C   VAL A 219       2.349 -18.818  -5.573  1.00108.23           C  
ATOM   1652  O   VAL A 219       3.264 -18.143  -6.042  1.00108.23           O  
ATOM   1648  CB  VAL A 219       0.298 -18.625  -6.813  1.00108.23           C  
ATOM   1649  CG1 VAL A 219       1.044 -17.834  -7.896  1.00108.23           C  
ATOM   1650  CG2 VAL A 219       0.313 -20.149  -7.029  1.00108.23           C  
ATOM   1653  N   CYS A 220       2.526 -20.046  -5.065  1.00 93.78           N  
ATOM   1654  CA  CYS A 220       3.796 -20.685  -5.066  1.00 93.78           C  
ATOM   1657  C   CYS A 220       3.589 -22.020  -5.695  1.00 93.78           C  
ATOM   1658  O   CYS A 220       2.462 -22.494  -5.827  1.00 93.78           O  
ATOM   1655  CB  CYS A 220       4.354 -20.893  -3.647  1.00 93.78           C  
ATOM   1656  SG  CYS A 220       5.976 -21.707  -3.636  1.00 93.78           S  
ATOM   1659  N   ALA A 221       4.700 -22.640  -6.132  1.00234.60           N  
ATOM   1660  CA  ALA A 221       4.667 -23.926  -6.755  1.00234.60           C  
ATOM   1662  C   ALA A 221       5.922 -24.607  -6.324  1.00234.60           C  
ATOM   1663  O   ALA A 221       6.807 -23.984  -5.740  1.00234.60           O  
ATOM   1661  CB  ALA A 221       4.665 -23.878  -8.292  1.00234.60           C  
ATOM   1664  N   MET A 222       6.023 -25.918  -6.585  1.00286.62           N  
ATOM   1665  CA  MET A 222       7.163 -26.636  -6.116  1.00286.62           C  
ATOM   1670  C   MET A 222       7.846 -27.238  -7.300  1.00286.62           C  
ATOM   1671  O   MET A 222       7.249 -28.028  -8.028  1.00286.62           O  
ATOM   1666  CB  MET A 222       6.693 -27.773  -5.194  1.00286.62           C  
ATOM   1667  CG  MET A 222       7.753 -28.576  -4.450  1.00286.62           C  
ATOM   1668  SD  MET A 222       7.001 -29.756  -3.288  1.00286.62           S  
ATOM   1669  CE  MET A 222       8.553 -30.201  -2.463  1.00286.62           C  
ATOM   1672  N   LYS A 223       9.117 -26.860  -7.552  1.00243.47           N  
ATOM   1673  CA  LYS A 223       9.803 -27.522  -8.619  1.00243.47           C  
ATOM   1679  C   LYS A 223      10.797 -28.419  -7.956  1.00243.47           C  
ATOM   1680  O   LYS A 223      11.737 -27.960  -7.310  1.00243.47           O  
ATOM   1674  CB  LYS A 223      10.508 -26.584  -9.628  1.00243.47           C  
ATOM   1675  CG  LYS A 223      11.561 -25.638  -9.050  1.00243.47           C  
ATOM   1676  CD  LYS A 223      12.478 -25.039 -10.123  1.00243.47           C  
ATOM   1677  CE  LYS A 223      13.727 -25.888 -10.376  1.00243.47           C  
ATOM   1678  NZ  LYS A 223      14.444 -25.421 -11.583  1.00243.47           N1+
ATOM   1681  N   ALA A 224      10.593 -29.743  -8.112  1.00252.02           N  
ATOM   1682  CA  ALA A 224      11.394 -30.709  -7.420  1.00252.02           C  
ATOM   1684  C   ALA A 224      12.240 -31.428  -8.414  1.00252.02           C  
ATOM   1685  O   ALA A 224      11.853 -31.610  -9.566  1.00252.02           O  
ATOM   1683  CB  ALA A 224      10.560 -31.771  -6.684  1.00252.02           C  
ATOM   1686  N   THR A 225      13.437 -31.852  -7.974  1.00235.87           N  
ATOM   1687  CA  THR A 225      14.332 -32.513  -8.872  1.00235.87           C  
ATOM   1691  C   THR A 225      14.836 -33.732  -8.174  1.00235.87           C  
ATOM   1692  O   THR A 225      14.719 -33.859  -6.955  1.00235.87           O  
ATOM   1688  CB  THR A 225      15.534 -31.677  -9.190  1.00235.87           C  
ATOM   1690  CG2 THR A 225      16.364 -32.393 -10.268  1.00235.87           C  
ATOM   1689  OG1 THR A 225      15.127 -30.407  -9.675  1.00235.87           O  
ATOM   1693  N   ALA A 226      15.395 -34.687  -8.946  1.00232.49           N  
ATOM   1694  CA  ALA A 226      15.950 -35.855  -8.339  1.00232.49           C  
ATOM   1696  C   ALA A 226      17.436 -35.689  -8.350  1.00232.49           C  
ATOM   1697  O   ALA A 226      18.033 -35.445  -9.399  1.00232.49           O  
ATOM   1695  CB  ALA A 226      15.638 -37.157  -9.100  1.00232.49           C  
ATOM   1698  N   GLU A 227      18.067 -35.802  -7.165  1.00295.01           N  
ATOM   1699  CA  GLU A 227      19.494 -35.677  -7.091  1.00295.01           C  
ATOM   1705  C   GLU A 227      19.956 -36.251  -5.787  1.00295.01           C  
ATOM   1706  O   GLU A 227      19.250 -36.202  -4.782  1.00295.01           O  
ATOM   1700  CB  GLU A 227      19.979 -34.219  -7.110  1.00295.01           C  
ATOM   1701  CG  GLU A 227      19.699 -33.492  -8.426  1.00295.01           C  
ATOM   1702  CD  GLU A 227      20.864 -33.746  -9.374  1.00295.01           C  
ATOM   1703  OE1 GLU A 227      22.012 -33.881  -8.876  1.00295.01           O  
ATOM   1704  OE2 GLU A 227      20.621 -33.790 -10.610  1.00295.01           O1-
ATOM   1707  N   GLY A 228      21.176 -36.818  -5.788  1.00 88.81           N  
ATOM   1708  CA  GLY A 228      21.747 -37.291  -4.565  1.00 88.81           C  
ATOM   1709  C   GLY A 228      22.291 -36.054  -3.938  1.00 88.81           C  
ATOM   1710  O   GLY A 228      22.171 -34.978  -4.522  1.00 88.81           O  
ATOM   1711  N   PRO A 229      22.879 -36.160  -2.780  1.00 90.35           N  
ATOM   1712  CA  PRO A 229      23.374 -34.995  -2.099  1.00 90.35           C  
ATOM   1716  C   PRO A 229      24.303 -34.232  -2.986  1.00 90.35           C  
ATOM   1717  O   PRO A 229      25.184 -34.831  -3.602  1.00 90.35           O  
ATOM   1714  CB  PRO A 229      24.136 -35.520  -0.892  1.00 90.35           C  
ATOM   1715  CG  PRO A 229      24.690 -36.860  -1.408  1.00 90.35           C  
ATOM   1713  CD  PRO A 229      23.612 -37.353  -2.393  1.00 90.35           C  
ATOM   1718  N   LYS A 230      24.106 -32.907  -3.052  1.00273.52           N  
ATOM   1719  CA  LYS A 230      24.951 -32.026  -3.795  1.00273.52           C  
ATOM   1725  C   LYS A 230      24.898 -30.742  -3.059  1.00273.52           C  
ATOM   1726  O   LYS A 230      24.893 -30.708  -1.828  1.00273.52           O  
ATOM   1720  CB  LYS A 230      24.481 -31.697  -5.221  1.00273.52           C  
ATOM   1721  CG  LYS A 230      24.513 -32.893  -6.168  1.00273.52           C  
ATOM   1722  CD  LYS A 230      25.895 -33.527  -6.319  1.00273.52           C  
ATOM   1723  CE  LYS A 230      25.829 -34.882  -7.018  1.00273.52           C  
ATOM   1724  NZ  LYS A 230      24.964 -35.799  -6.243  1.00273.52           N1+
ATOM   1727  N   ARG A 231      24.847 -29.643  -3.822  1.00272.49           N  
ATOM   1728  CA  ARG A 231      24.814 -28.338  -3.250  1.00272.49           C  
ATOM   1736  C   ARG A 231      23.698 -28.271  -2.264  1.00272.49           C  
ATOM   1737  O   ARG A 231      22.587 -28.741  -2.506  1.00272.49           O  
ATOM   1729  CB  ARG A 231      24.608 -27.249  -4.307  1.00272.49           C  
ATOM   1730  CG  ARG A 231      23.367 -27.472  -5.173  1.00272.49           C  
ATOM   1731  CD  ARG A 231      23.129 -26.304  -6.127  1.00272.49           C  
ATOM   1732  NE  ARG A 231      22.038 -26.651  -7.079  1.00272.49           N  
ATOM   1733  CZ  ARG A 231      21.059 -25.725  -7.279  1.00272.49           C  
ATOM   1734  NH1 ARG A 231      21.020 -24.630  -6.466  1.00272.49           N1+
ATOM   1735  NH2 ARG A 231      20.137 -25.873  -8.275  1.00272.49           N  
ATOM   1738  N   MET A 232      24.020 -27.681  -1.099  1.00107.76           N  
ATOM   1739  CA  MET A 232      23.150 -27.518   0.025  1.00107.76           C  
ATOM   1744  C   MET A 232      22.035 -26.592  -0.336  1.00107.76           C  
ATOM   1745  O   MET A 232      20.902 -26.796   0.099  1.00107.76           O  
ATOM   1740  CB  MET A 232      23.898 -26.920   1.225  1.00107.76           C  
ATOM   1741  CG  MET A 232      23.100 -26.863   2.525  1.00107.76           C  
ATOM   1742  SD  MET A 232      24.011 -26.065   3.877  1.00107.76           S  
ATOM   1743  CE  MET A 232      23.995 -24.422   3.100  1.00107.76           C  
ATOM   1746  N   ASP A 233      22.323 -25.541  -1.131  1.00153.83           N  
ATOM   1747  CA  ASP A 233      21.270 -24.624  -1.445  1.00153.83           C  
ATOM   1752  C   ASP A 233      20.190 -25.384  -2.132  1.00153.83           C  
ATOM   1753  O   ASP A 233      20.388 -25.986  -3.185  1.00153.83           O  
ATOM   1748  CB  ASP A 233      21.683 -23.461  -2.358  1.00153.83           C  
ATOM   1749  CG  ASP A 233      22.572 -22.543  -1.537  1.00153.83           C  
ATOM   1750  OD1 ASP A 233      23.735 -22.938  -1.265  1.00153.83           O  
ATOM   1751  OD2 ASP A 233      22.095 -21.434  -1.175  1.00153.83           O1-
ATOM   1754  N   CYS A 234      19.002 -25.383  -1.507  1.00 78.96           N  
ATOM   1755  CA  CYS A 234      17.881 -26.086  -2.041  1.00 78.96           C  
ATOM   1758  C   CYS A 234      16.781 -25.084  -2.087  1.00 78.96           C  
ATOM   1759  O   CYS A 234      16.987 -23.931  -2.459  1.00 78.96           O  
ATOM   1756  CB  CYS A 234      17.370 -27.220  -1.134  1.00 78.96           C  
ATOM   1757  SG  CYS A 234      18.632 -28.465  -0.730  1.00 78.96           S  
ATOM   1760  N   ALA A 235      15.568 -25.517  -1.714  1.00179.91           N  
ATOM   1761  CA  ALA A 235      14.457 -24.616  -1.693  1.00179.91           C  
ATOM   1763  C   ALA A 235      14.696 -23.668  -0.569  1.00179.91           C  
ATOM   1764  O   ALA A 235      15.567 -23.887   0.271  1.00179.91           O  
ATOM   1762  CB  ALA A 235      13.102 -25.299  -1.438  1.00179.91           C  
ATOM   1765  N   SER A 236      13.968 -22.540  -0.563  1.00120.22           N  
ATOM   1766  CA  SER A 236      14.142 -21.630   0.524  1.00120.22           C  
ATOM   1769  C   SER A 236      13.485 -22.252   1.711  1.00120.22           C  
ATOM   1770  O   SER A 236      12.313 -22.623   1.660  1.00120.22           O  
ATOM   1767  CB  SER A 236      13.475 -20.267   0.283  1.00120.22           C  
ATOM   1768  OG  SER A 236      12.090 -20.450   0.039  1.00120.22           O  
ATOM   1771  N   GLY A 237      14.238 -22.393   2.814  1.00103.20           N  
ATOM   1772  CA  GLY A 237      13.660 -22.970   3.986  1.00103.20           C  
ATOM   1773  C   GLY A 237      12.593 -22.037   4.434  1.00103.20           C  
ATOM   1774  O   GLY A 237      11.477 -22.442   4.758  1.00103.20           O  
ATOM   1775  N   PHE A 238      12.940 -20.739   4.434  1.00122.66           N  
ATOM   1776  CA  PHE A 238      12.045 -19.698   4.832  1.00122.66           C  
ATOM   1784  C   PHE A 238      11.191 -19.361   3.649  1.00122.66           C  
ATOM   1785  O   PHE A 238      11.644 -19.430   2.508  1.00122.66           O  
ATOM   1777  CB  PHE A 238      12.799 -18.422   5.260  1.00122.66           C  
ATOM   1778  CG  PHE A 238      13.518 -18.733   6.527  1.00122.66           C  
ATOM   1779  CD1 PHE A 238      14.611 -19.570   6.533  1.00122.66           C  
ATOM   1780  CD2 PHE A 238      13.107 -18.180   7.719  1.00122.66           C  
ATOM   1781  CE1 PHE A 238      15.270 -19.855   7.704  1.00122.66           C  
ATOM   1782  CE2 PHE A 238      13.765 -18.459   8.890  1.00122.66           C  
ATOM   1783  CZ  PHE A 238      14.848 -19.304   8.889  1.00122.66           C  
ATOM   1786  N   GLY A 239       9.908 -19.030   3.898  1.00 30.02           N  
ATOM   1787  CA  GLY A 239       9.030 -18.605   2.844  1.00 30.02           C  
ATOM   1788  C   GLY A 239       9.235 -17.126   2.737  1.00 30.02           C  
ATOM   1789  O   GLY A 239       9.912 -16.540   3.579  1.00 30.02           O  
ATOM   1790  N   ALA A 240       8.657 -16.473   1.704  1.00 38.69           N  
ATOM   1791  CA  ALA A 240       8.840 -15.052   1.585  1.00 38.69           C  
ATOM   1793  C   ALA A 240       7.676 -14.478   0.841  1.00 38.69           C  
ATOM   1794  O   ALA A 240       6.891 -15.199   0.227  1.00 38.69           O  
ATOM   1792  CB  ALA A 240      10.103 -14.642   0.805  1.00 38.69           C  
ATOM   1795  N   ALA A 241       7.522 -13.138   0.911  1.00 34.07           N  
ATOM   1796  CA  ALA A 241       6.462 -12.473   0.210  1.00 34.07           C  
ATOM   1798  C   ALA A 241       7.052 -11.255  -0.419  1.00 34.07           C  
ATOM   1799  O   ALA A 241       7.976 -10.649   0.122  1.00 34.07           O  
ATOM   1797  CB  ALA A 241       5.318 -12.005   1.128  1.00 34.07           C  
ATOM   1800  N   THR A 242       6.513 -10.849  -1.586  1.00117.41           N  
ATOM   1801  CA  THR A 242       7.071  -9.730  -2.284  1.00117.41           C  
ATOM   1805  C   THR A 242       6.881  -8.498  -1.451  1.00117.41           C  
ATOM   1806  O   THR A 242       7.721  -7.601  -1.473  1.00117.41           O  
ATOM   1802  CB  THR A 242       6.472  -9.458  -3.630  1.00117.41           C  
ATOM   1804  CG2 THR A 242       5.199  -8.613  -3.454  1.00117.41           C  
ATOM   1803  OG1 THR A 242       7.397  -8.721  -4.412  1.00117.41           O  
ATOM   1807  N   MET A 243       5.781  -8.427  -0.674  1.00 57.77           N  
ATOM   1808  CA  MET A 243       5.503  -7.228   0.061  1.00 57.77           C  
ATOM   1813  C   MET A 243       6.655  -6.933   0.967  1.00 57.77           C  
ATOM   1814  O   MET A 243       7.018  -5.772   1.155  1.00 57.77           O  
ATOM   1809  CB  MET A 243       4.271  -7.322   0.995  1.00 57.77           C  
ATOM   1810  CG  MET A 243       2.913  -7.475   0.303  1.00 57.77           C  
ATOM   1811  SD  MET A 243       2.524  -9.151  -0.284  1.00 57.77           S  
ATOM   1812  CE  MET A 243       2.185  -9.850   1.359  1.00 57.77           C  
ATOM   1815  N   VAL A 244       7.204  -7.968   1.630  1.00 62.96           N  
ATOM   1816  CA  VAL A 244       8.315  -7.762   2.515  1.00 62.96           C  
ATOM   1820  C   VAL A 244       9.626  -7.561   1.808  1.00 62.96           C  
ATOM   1821  O   VAL A 244      10.325  -6.580   2.055  1.00 62.96           O  
ATOM   1817  CB  VAL A 244       8.499  -8.897   3.476  1.00 62.96           C  
ATOM   1818  CG1 VAL A 244       9.794  -8.662   4.271  1.00 62.96           C  
ATOM   1819  CG2 VAL A 244       7.238  -8.979   4.354  1.00 62.96           C  
ATOM   1822  N   THR A 245       9.982  -8.476   0.881  1.00 48.50           N  
ATOM   1823  CA  THR A 245      11.294  -8.453   0.286  1.00 48.50           C  
ATOM   1827  C   THR A 245      11.485  -7.220  -0.538  1.00 48.50           C  
ATOM   1828  O   THR A 245      12.567  -6.636  -0.544  1.00 48.50           O  
ATOM   1824  CB  THR A 245      11.589  -9.646  -0.571  1.00 48.50           C  
ATOM   1826  CG2 THR A 245      11.416 -10.907   0.291  1.00 48.50           C  
ATOM   1825  OG1 THR A 245      10.713  -9.687  -1.686  1.00 48.50           O  
ATOM   1829  N   ALA A 246      10.442  -6.801  -1.271  1.00 40.58           N  
ATOM   1830  CA  ALA A 246      10.533  -5.637  -2.105  1.00 40.58           C  
ATOM   1832  C   ALA A 246      10.796  -4.438  -1.240  1.00 40.58           C  
ATOM   1833  O   ALA A 246      11.578  -3.563  -1.606  1.00 40.58           O  
ATOM   1831  CB  ALA A 246       9.222  -5.349  -2.861  1.00 40.58           C  
ATOM   1834  N   THR A 247      10.146  -4.368  -0.062  1.00 46.45           N  
ATOM   1835  CA  THR A 247      10.286  -3.235   0.812  1.00 46.45           C  
ATOM   1839  C   THR A 247      11.700  -3.140   1.287  1.00 46.45           C  
ATOM   1840  O   THR A 247      12.214  -2.042   1.492  1.00 46.45           O  
ATOM   1836  CB  THR A 247       9.419  -3.286   2.039  1.00 46.45           C  
ATOM   1838  CG2 THR A 247       9.696  -2.024   2.875  1.00 46.45           C  
ATOM   1837  OG1 THR A 247       8.047  -3.338   1.676  1.00 46.45           O  
ATOM   1841  N   PHE A 248      12.369  -4.289   1.500  1.00 72.78           N  
ATOM   1842  CA  PHE A 248      13.736  -4.232   1.929  1.00 72.78           C  
ATOM   1850  C   PHE A 248      14.498  -3.472   0.886  1.00 72.78           C  
ATOM   1851  O   PHE A 248      15.296  -2.591   1.198  1.00 72.78           O  
ATOM   1843  CB  PHE A 248      14.411  -5.613   2.004  1.00 72.78           C  
ATOM   1844  CG  PHE A 248      14.059  -6.322   3.268  1.00 72.78           C  
ATOM   1845  CD1 PHE A 248      12.842  -6.941   3.446  1.00 72.78           C  
ATOM   1846  CD2 PHE A 248      14.989  -6.381   4.282  1.00 72.78           C  
ATOM   1847  CE1 PHE A 248      12.564  -7.598   4.623  1.00 72.78           C  
ATOM   1848  CE2 PHE A 248      14.714  -7.036   5.459  1.00 72.78           C  
ATOM   1849  CZ  PHE A 248      13.495  -7.639   5.633  1.00 72.78           C  
ATOM   1852  N   GLY A 249      14.271  -3.799  -0.396  1.00 30.04           N  
ATOM   1853  CA  GLY A 249      15.000  -3.167  -1.457  1.00 30.04           C  
ATOM   1854  C   GLY A 249      14.698  -1.697  -1.518  1.00 30.04           C  
ATOM   1855  O   GLY A 249      15.600  -0.882  -1.711  1.00 30.04           O  
ATOM   1856  N   PHE A 250      13.416  -1.316  -1.367  1.00 53.31           N  
ATOM   1857  CA  PHE A 250      13.044   0.067  -1.478  1.00 53.31           C  
ATOM   1865  C   PHE A 250      13.680   0.854  -0.382  1.00 53.31           C  
ATOM   1866  O   PHE A 250      14.191   1.953  -0.607  1.00 53.31           O  
ATOM   1858  CB  PHE A 250      11.533   0.335  -1.358  1.00 53.31           C  
ATOM   1859  CG  PHE A 250      10.847  -0.249  -2.540  1.00 53.31           C  
ATOM   1860  CD1 PHE A 250      11.060   0.276  -3.791  1.00 53.31           C  
ATOM   1861  CD2 PHE A 250       9.970  -1.295  -2.393  1.00 53.31           C  
ATOM   1862  CE1 PHE A 250      10.422  -0.255  -4.887  1.00 53.31           C  
ATOM   1863  CE2 PHE A 250       9.329  -1.829  -3.485  1.00 53.31           C  
ATOM   1864  CZ  PHE A 250       9.558  -1.311  -4.737  1.00 53.31           C  
ATOM   1867  N   VAL A 251      13.651   0.315   0.849  1.00101.19           N  
ATOM   1868  CA  VAL A 251      14.190   1.043   1.959  1.00101.19           C  
ATOM   1872  C   VAL A 251      15.655   1.250   1.751  1.00101.19           C  
ATOM   1873  O   VAL A 251      16.184   2.319   2.051  1.00101.19           O  
ATOM   1869  CB  VAL A 251      13.948   0.400   3.299  1.00101.19           C  
ATOM   1870  CG1 VAL A 251      12.449   0.509   3.606  1.00101.19           C  
ATOM   1871  CG2 VAL A 251      14.448  -1.053   3.297  1.00101.19           C  
ATOM   1874  N   ALA A 252      16.354   0.236   1.215  1.00 38.38           N  
ATOM   1875  CA  ALA A 252      17.768   0.350   1.011  1.00 38.38           C  
ATOM   1877  C   ALA A 252      18.041   1.477   0.056  1.00 38.38           C  
ATOM   1878  O   ALA A 252      18.956   2.272   0.270  1.00 38.38           O  
ATOM   1876  CB  ALA A 252      18.377  -0.935   0.422  1.00 38.38           C  
ATOM   1879  N   VAL A 253      17.254   1.583  -1.034  1.00104.78           N  
ATOM   1880  CA  VAL A 253      17.526   2.626  -1.981  1.00104.78           C  
ATOM   1884  C   VAL A 253      17.255   3.976  -1.383  1.00104.78           C  
ATOM   1885  O   VAL A 253      18.028   4.912  -1.579  1.00104.78           O  
ATOM   1881  CB  VAL A 253      16.770   2.523  -3.273  1.00104.78           C  
ATOM   1882  CG1 VAL A 253      15.295   2.880  -3.042  1.00104.78           C  
ATOM   1883  CG2 VAL A 253      17.473   3.427  -4.296  1.00104.78           C  
ATOM   1886  N   SER A 254      16.150   4.126  -0.628  1.00 30.63           N  
ATOM   1887  CA  SER A 254      15.837   5.420  -0.083  1.00 30.63           C  
ATOM   1890  C   SER A 254      16.926   5.828   0.857  1.00 30.63           C  
ATOM   1891  O   SER A 254      17.276   7.007   0.935  1.00 30.63           O  
ATOM   1888  CB  SER A 254      14.506   5.458   0.689  1.00 30.63           C  
ATOM   1889  OG  SER A 254      13.421   5.300  -0.210  1.00 30.63           O  
ATOM   1892  N   HIS A 255      17.502   4.862   1.595  1.00 48.92           N  
ATOM   1893  CA  HIS A 255      18.537   5.192   2.531  1.00 48.92           C  
ATOM   1900  C   HIS A 255      19.709   5.745   1.778  1.00 48.92           C  
ATOM   1901  O   HIS A 255      20.292   6.753   2.174  1.00 48.92           O  
ATOM   1896  CB  HIS A 255      19.054   3.978   3.326  1.00 48.92           C  
ATOM   1895  CG  HIS A 255      20.039   4.363   4.393  1.00 48.92           C  
ATOM   1898  CD2 HIS A 255      21.387   4.547   4.321  1.00 48.92           C  
ATOM   1894  ND1 HIS A 255      19.695   4.636   5.698  1.00 48.92           N  
ATOM   1899  CE1 HIS A 255      20.840   4.971   6.345  1.00 48.92           C  
ATOM   1897  NE2 HIS A 255      21.893   4.931   5.551  1.00 48.92           N  
ATOM   1902  N   ALA A 256      20.069   5.093   0.658  1.00 33.01           N  
ATOM   1903  CA  ALA A 256      21.219   5.479  -0.107  1.00 33.01           C  
ATOM   1905  C   ALA A 256      21.043   6.867  -0.640  1.00 33.01           C  
ATOM   1906  O   ALA A 256      21.963   7.681  -0.584  1.00 33.01           O  
ATOM   1904  CB  ALA A 256      21.460   4.555  -1.314  1.00 33.01           C  
ATOM   1907  N   LEU A 257      19.847   7.186  -1.164  1.00 55.80           N  
ATOM   1908  CA  LEU A 257      19.665   8.478  -1.755  1.00 55.80           C  
ATOM   1913  C   LEU A 257      19.779   9.544  -0.712  1.00 55.80           C  
ATOM   1914  O   LEU A 257      20.344  10.608  -0.969  1.00 55.80           O  
ATOM   1909  CB  LEU A 257      18.315   8.650  -2.463  1.00 55.80           C  
ATOM   1910  CG  LEU A 257      18.118   7.637  -3.603  1.00 55.80           C  
ATOM   1911  CD1 LEU A 257      16.915   8.015  -4.481  1.00 55.80           C  
ATOM   1912  CD2 LEU A 257      19.418   7.407  -4.390  1.00 55.80           C  
ATOM   1915  N   LYS A 258      19.246   9.301   0.500  1.00 77.41           N  
ATOM   1916  CA  LYS A 258      19.290  10.340   1.489  1.00 77.41           C  
ATOM   1922  C   LYS A 258      20.715  10.654   1.812  1.00 77.41           C  
ATOM   1923  O   LYS A 258      21.098  11.817   1.941  1.00 77.41           O  
ATOM   1917  CB  LYS A 258      18.558   9.995   2.799  1.00 77.41           C  
ATOM   1918  CG  LYS A 258      19.180   8.865   3.620  1.00 77.41           C  
ATOM   1919  CD  LYS A 258      18.636   8.809   5.050  1.00 77.41           C  
ATOM   1920  CE  LYS A 258      18.977   7.517   5.791  1.00 77.41           C  
ATOM   1921  NZ  LYS A 258      18.204   7.436   7.050  1.00 77.41           N1+
ATOM   1924  N   LYS A 259      21.543   9.606   1.932  1.00175.51           N  
ATOM   1925  CA  LYS A 259      22.924   9.744   2.279  1.00175.51           C  
ATOM   1931  C   LYS A 259      23.632  10.497   1.190  1.00175.51           C  
ATOM   1932  O   LYS A 259      24.453  11.372   1.459  1.00175.51           O  
ATOM   1926  CB  LYS A 259      23.575   8.359   2.439  1.00175.51           C  
ATOM   1927  CG  LYS A 259      24.874   8.361   3.236  1.00175.51           C  
ATOM   1928  CD  LYS A 259      24.690   8.675   4.722  1.00175.51           C  
ATOM   1929  CE  LYS A 259      23.943   7.585   5.491  1.00175.51           C  
ATOM   1930  NZ  LYS A 259      24.291   6.256   4.942  1.00175.51           N1+
ATOM   1933  N   MET A 260      23.311  10.184  -0.081  1.00 57.55           N  
ATOM   1934  CA  MET A 260      23.963  10.798  -1.205  1.00 57.55           C  
ATOM   1939  C   MET A 260      23.710  12.267  -1.202  1.00 57.55           C  
ATOM   1940  O   MET A 260      24.623  13.066  -1.399  1.00 57.55           O  
ATOM   1935  CB  MET A 260      23.403  10.298  -2.546  1.00 57.55           C  
ATOM   1936  CG  MET A 260      23.739   8.847  -2.883  1.00 57.55           C  
ATOM   1937  SD  MET A 260      22.648   8.115  -4.140  1.00 57.55           S  
ATOM   1938  CE  MET A 260      23.071   9.249  -5.494  1.00 57.55           C  
ATOM   1941  N   MET A 261      22.450  12.664  -0.972  1.00119.00           N  
ATOM   1942  CA  MET A 261      22.125  14.053  -1.039  1.00119.00           C  
ATOM   1947  C   MET A 261      22.813  14.774   0.078  1.00119.00           C  
ATOM   1948  O   MET A 261      23.221  15.924  -0.070  1.00119.00           O  
ATOM   1943  CB  MET A 261      20.612  14.311  -1.015  1.00119.00           C  
ATOM   1944  CG  MET A 261      20.237  15.681  -1.577  1.00119.00           C  
ATOM   1945  SD  MET A 261      18.481  15.854  -2.010  1.00119.00           S  
ATOM   1946  CE  MET A 261      18.631  17.597  -2.494  1.00119.00           C  
ATOM   1949  N   ALA A 262      22.964  14.108   1.238  1.00 31.31           N  
ATOM   1950  CA  ALA A 262      23.577  14.736   2.374  1.00 31.31           C  
ATOM   1952  C   ALA A 262      24.981  15.126   2.035  1.00 31.31           C  
ATOM   1953  O   ALA A 262      25.415  16.230   2.359  1.00 31.31           O  
ATOM   1951  CB  ALA A 262      23.678  13.798   3.588  1.00 31.31           C  
ATOM   1954  N   LYS A 263      25.734  14.230   1.368  1.00136.75           N  
ATOM   1955  CA  LYS A 263      27.104  14.552   1.087  1.00136.75           C  
ATOM   1961  C   LYS A 263      27.148  15.724   0.160  1.00136.75           C  
ATOM   1962  O   LYS A 263      27.942  16.644   0.349  1.00136.75           O  
ATOM   1956  CB  LYS A 263      27.904  13.402   0.445  1.00136.75           C  
ATOM   1957  CG  LYS A 263      28.137  12.207   1.375  1.00136.75           C  
ATOM   1958  CD  LYS A 263      28.883  11.049   0.710  1.00136.75           C  
ATOM   1959  CE  LYS A 263      28.790  11.067  -0.816  1.00136.75           C  
ATOM   1960  NZ  LYS A 263      27.373  11.062  -1.240  1.00136.75           N1+
ATOM   1963  N   ALA A 264      26.264  15.729  -0.856  1.00 27.93           N  
ATOM   1964  CA  ALA A 264      26.249  16.766  -1.849  1.00 27.93           C  
ATOM   1966  C   ALA A 264      25.951  18.071  -1.186  1.00 27.93           C  
ATOM   1967  O   ALA A 264      26.529  19.100  -1.534  1.00 27.93           O  
ATOM   1965  CB  ALA A 264      25.177  16.551  -2.933  1.00 27.93           C  
ATOM   1968  N   ALA A 265      25.042  18.062  -0.197  1.00 20.40           N  
ATOM   1969  CA  ALA A 265      24.671  19.281   0.453  1.00 20.40           C  
ATOM   1971  C   ALA A 265      25.895  19.868   1.083  1.00 20.40           C  
ATOM   1972  O   ALA A 265      26.122  21.075   1.008  1.00 20.40           O  
ATOM   1970  CB  ALA A 265      23.626  19.058   1.560  1.00 20.40           C  
ATOM   1973  N   ARG A 266      26.733  19.019   1.702  1.00 96.68           N  
ATOM   1974  CA  ARG A 266      27.908  19.477   2.386  1.00 96.68           C  
ATOM   1982  C   ARG A 266      28.838  20.115   1.398  1.00 96.68           C  
ATOM   1983  O   ARG A 266      29.409  21.174   1.648  1.00 96.68           O  
ATOM   1975  CB  ARG A 266      28.680  18.315   3.035  1.00 96.68           C  
ATOM   1976  CG  ARG A 266      29.700  18.719   4.101  1.00 96.68           C  
ATOM   1977  CD  ARG A 266      30.455  17.519   4.683  1.00 96.68           C  
ATOM   1978  NE  ARG A 266      29.447  16.554   5.213  1.00 96.68           N  
ATOM   1979  CZ  ARG A 266      29.788  15.254   5.456  1.00 96.68           C  
ATOM   1980  NH1 ARG A 266      31.038  14.798   5.147  1.00 96.68           N1+
ATOM   1981  NH2 ARG A 266      28.879  14.405   6.021  1.00 96.68           N  
ATOM   1984  N   GLN A 267      28.975  19.477   0.224  1.00111.44           N  
ATOM   1985  CA  GLN A 267      29.919  19.866  -0.782  1.00111.44           C  
ATOM   1991  C   GLN A 267      29.630  21.261  -1.231  1.00111.44           C  
ATOM   1992  O   GLN A 267      30.528  22.101  -1.283  1.00111.44           O  
ATOM   1986  CB  GLN A 267      29.790  18.926  -1.994  1.00111.44           C  
ATOM   1987  CG  GLN A 267      30.822  19.087  -3.107  1.00111.44           C  
ATOM   1988  CD  GLN A 267      30.505  17.985  -4.110  1.00111.44           C  
ATOM   1990  NE2 GLN A 267      29.417  18.180  -4.902  1.00111.44           N  
ATOM   1989  OE1 GLN A 267      31.189  16.963  -4.168  1.00111.44           O  
TER   
HEADER    4d7a_chain_B
ATOM      9  N   SER B   2     -14.052 -22.748  -6.920  1.00141.67           N  
ATOM     10  CA  SER B   2     -12.843 -22.844  -6.169  1.00141.67           C  
ATOM     13  C   SER B   2     -11.766 -23.159  -7.149  1.00141.67           C  
ATOM     14  O   SER B   2     -12.040 -23.531  -8.289  1.00141.67           O  
ATOM     11  CB  SER B   2     -12.845 -23.945  -5.096  1.00141.67           C  
ATOM     12  OG  SER B   2     -12.844 -25.227  -5.702  1.00141.67           O  
ATOM     15  N   VAL B   3     -10.498 -22.979  -6.743  1.00105.24           N  
ATOM     16  CA  VAL B   3      -9.464 -23.253  -7.686  1.00105.24           C  
ATOM     20  C   VAL B   3      -8.666 -24.414  -7.201  1.00105.24           C  
ATOM     21  O   VAL B   3      -8.335 -24.516  -6.021  1.00105.24           O  
ATOM     17  CB  VAL B   3      -8.518 -22.112  -7.900  1.00105.24           C  
ATOM     18  CG1 VAL B   3      -7.761 -21.860  -6.589  1.00105.24           C  
ATOM     19  CG2 VAL B   3      -7.602 -22.453  -9.087  1.00105.24           C  
ATOM     22  N   VAL B   4      -8.363 -25.346  -8.123  1.00 90.78           N  
ATOM     23  CA  VAL B   4      -7.547 -26.465  -7.769  1.00 90.78           C  
ATOM     27  C   VAL B   4      -6.139 -25.995  -7.918  1.00 90.78           C  
ATOM     28  O   VAL B   4      -5.806 -25.325  -8.893  1.00 90.78           O  
ATOM     24  CB  VAL B   4      -7.739 -27.655  -8.664  1.00 90.78           C  
ATOM     25  CG1 VAL B   4      -7.335 -27.264 -10.094  1.00 90.78           C  
ATOM     26  CG2 VAL B   4      -6.936 -28.833  -8.090  1.00 90.78           C  
ATOM     29  N   ILE B   5      -5.263 -26.348  -6.961  1.00 49.79           N  
ATOM     30  CA  ILE B   5      -3.912 -25.876  -7.036  1.00 49.79           C  
ATOM     35  C   ILE B   5      -3.118 -26.912  -7.762  1.00 49.79           C  
ATOM     36  O   ILE B   5      -3.057 -28.070  -7.353  1.00 49.79           O  
ATOM     31  CB  ILE B   5      -3.279 -25.667  -5.688  1.00 49.79           C  
ATOM     32  CG1 ILE B   5      -4.012 -24.558  -4.913  1.00 49.79           C  
ATOM     33  CG2 ILE B   5      -1.780 -25.395  -5.896  1.00 49.79           C  
ATOM     34  CD1 ILE B   5      -3.611 -24.467  -3.440  1.00 49.79           C  
ATOM     37  N   SER B   6      -2.502 -26.504  -8.891  1.00 32.45           N  
ATOM     38  CA  SER B   6      -1.744 -27.410  -9.705  1.00 32.45           C  
ATOM     41  C   SER B   6      -0.341 -27.486  -9.198  1.00 32.45           C  
ATOM     42  O   SER B   6       0.059 -26.754  -8.294  1.00 32.45           O  
ATOM     39  CB  SER B   6      -1.667 -26.989 -11.181  1.00 32.45           C  
ATOM     40  OG  SER B   6      -0.959 -25.763 -11.291  1.00 32.45           O  
ATOM     43  N   ASP B   7       0.442 -28.411  -9.788  1.00 22.84           N  
ATOM     44  CA  ASP B   7       1.813 -28.603  -9.419  1.00 22.84           C  
ATOM     49  C   ASP B   7       2.549 -27.342  -9.750  1.00 22.84           C  
ATOM     50  O   ASP B   7       3.411 -26.901  -8.994  1.00 22.84           O  
ATOM     45  CB  ASP B   7       2.497 -29.731 -10.212  1.00 22.84           C  
ATOM     46  CG  ASP B   7       1.879 -31.064  -9.810  1.00 22.84           C  
ATOM     47  OD1 ASP B   7       0.976 -31.062  -8.931  1.00 22.84           O  
ATOM     48  OD2 ASP B   7       2.306 -32.104 -10.378  1.00 22.84           O1-
ATOM     51  N   ALA B   8       2.209 -26.727 -10.898  1.00 21.45           N  
ATOM     52  CA  ALA B   8       2.874 -25.538 -11.346  1.00 21.45           C  
ATOM     54  C   ALA B   8       2.646 -24.454 -10.341  1.00 21.45           C  
ATOM     55  O   ALA B   8       3.550 -23.680 -10.030  1.00 21.45           O  
ATOM     53  CB  ALA B   8       2.336 -25.033 -12.696  1.00 21.45           C  
ATOM     56  N   TRP B   9       1.418 -24.388  -9.799  1.00 65.89           N  
ATOM     57  CA  TRP B   9       1.046 -23.378  -8.854  1.00 65.89           C  
ATOM     68  C   TRP B   9       1.940 -23.512  -7.661  1.00 65.89           C  
ATOM     69  O   TRP B   9       2.441 -22.523  -7.131  1.00 65.89           O  
ATOM     58  CB  TRP B   9      -0.398 -23.576  -8.357  1.00 65.89           C  
ATOM     59  CG  TRP B   9      -0.927 -22.511  -7.424  1.00 65.89           C  
ATOM     61  CD1 TRP B   9      -0.728 -22.350  -6.084  1.00 65.89           C  
ATOM     60  CD2 TRP B   9      -1.840 -21.478  -7.826  1.00 65.89           C  
ATOM     63  CE2 TRP B   9      -2.144 -20.729  -6.688  1.00 65.89           C  
ATOM     64  CE3 TRP B   9      -2.387 -21.180  -9.040  1.00 65.89           C  
ATOM     62  NE1 TRP B   9      -1.453 -21.274  -5.627  1.00 65.89           N  
ATOM     65  CZ2 TRP B   9      -3.004 -19.670  -6.750  1.00 65.89           C  
ATOM     66  CZ3 TRP B   9      -3.246 -20.106  -9.102  1.00 65.89           C  
ATOM     67  CH2 TRP B   9      -3.549 -19.366  -7.978  1.00 65.89           C  
ATOM     70  N   ARG B  10       2.167 -24.761  -7.215  1.00129.71           N  
ATOM     71  CA  ARG B  10       2.963 -25.000  -6.046  1.00129.71           C  
ATOM     79  C   ARG B  10       4.359 -24.529  -6.306  1.00129.71           C  
ATOM     80  O   ARG B  10       5.017 -24.000  -5.412  1.00129.71           O  
ATOM     72  CB  ARG B  10       3.042 -26.490  -5.670  1.00129.71           C  
ATOM     73  CG  ARG B  10       1.673 -27.136  -5.434  1.00129.71           C  
ATOM     74  CD  ARG B  10       0.890 -26.561  -4.251  1.00129.71           C  
ATOM     75  NE  ARG B  10       1.612 -26.918  -2.999  1.00129.71           N  
ATOM     76  CZ  ARG B  10       0.985 -26.787  -1.794  1.00129.71           C  
ATOM     77  NH1 ARG B  10      -0.312 -26.367  -1.740  1.00129.71           N1+
ATOM     78  NH2 ARG B  10       1.653 -27.075  -0.640  1.00129.71           N  
ATOM     81  N   GLN B  11       4.860 -24.723  -7.538  1.00 38.66           N  
ATOM     82  CA  GLN B  11       6.214 -24.347  -7.820  1.00 38.66           C  
ATOM     88  C   GLN B  11       6.369 -22.862  -7.689  1.00 38.66           C  
ATOM     89  O   GLN B  11       7.317 -22.386  -7.066  1.00 38.66           O  
ATOM     83  CB  GLN B  11       6.647 -24.740  -9.241  1.00 38.66           C  
ATOM     84  CG  GLN B  11       6.597 -26.251  -9.462  1.00 38.66           C  
ATOM     85  CD  GLN B  11       7.509 -26.892  -8.427  1.00 38.66           C  
ATOM     87  NE2 GLN B  11       6.896 -27.503  -7.378  1.00 38.66           N  
ATOM     86  OE1 GLN B  11       8.733 -26.843  -8.543  1.00 38.66           O  
ATOM     90  N   ARG B  12       5.442 -22.083  -8.275  1.00108.13           N  
ATOM     91  CA  ARG B  12       5.557 -20.650  -8.208  1.00108.13           C  
ATOM     99  C   ARG B  12       5.355 -20.157  -6.803  1.00108.13           C  
ATOM    100  O   ARG B  12       6.044 -19.251  -6.339  1.00108.13           O  
ATOM     92  CB  ARG B  12       4.528 -19.921  -9.090  1.00108.13           C  
ATOM     93  CG  ARG B  12       4.770 -20.073 -10.594  1.00108.13           C  
ATOM     94  CD  ARG B  12       3.878 -19.160 -11.442  1.00108.13           C  
ATOM     95  NE  ARG B  12       4.218 -19.395 -12.875  1.00108.13           N  
ATOM     96  CZ  ARG B  12       3.542 -20.331 -13.604  1.00108.13           C  
ATOM     97  NH1 ARG B  12       2.497 -21.012 -13.046  1.00108.13           N1+
ATOM     98  NH2 ARG B  12       3.908 -20.578 -14.897  1.00108.13           N  
ATOM    101  N   PHE B  13       4.342 -20.725  -6.132  1.00137.27           N  
ATOM    102  CA  PHE B  13       3.812 -20.369  -4.842  1.00137.27           C  
ATOM    110  C   PHE B  13       4.454 -20.952  -3.618  1.00137.27           C  
ATOM    111  O   PHE B  13       4.087 -20.546  -2.517  1.00137.27           O  
ATOM    103  CB  PHE B  13       2.290 -20.527  -4.793  1.00137.27           C  
ATOM    104  CG  PHE B  13       1.883 -19.540  -5.833  1.00137.27           C  
ATOM    105  CD1 PHE B  13       1.972 -18.194  -5.572  1.00137.27           C  
ATOM    106  CD2 PHE B  13       1.438 -19.949  -7.068  1.00137.27           C  
ATOM    107  CE1 PHE B  13       1.617 -17.268  -6.523  1.00137.27           C  
ATOM    108  CE2 PHE B  13       1.078 -19.026  -8.024  1.00137.27           C  
ATOM    109  CZ  PHE B  13       1.167 -17.682  -7.753  1.00137.27           C  
ATOM    112  N   GLY B  14       5.359 -21.942  -3.741  1.00 42.49           N  
ATOM    113  CA  GLY B  14       5.837 -22.666  -2.590  1.00 42.49           C  
ATOM    114  C   GLY B  14       6.328 -21.741  -1.510  1.00 42.49           C  
ATOM    115  O   GLY B  14       6.106 -22.007  -0.330  1.00 42.49           O  
ATOM    116  N   GLY B  15       7.006 -20.636  -1.864  1.00 23.40           N  
ATOM    117  CA  GLY B  15       7.493 -19.734  -0.858  1.00 23.40           C  
ATOM    118  C   GLY B  15       6.332 -19.183  -0.088  1.00 23.40           C  
ATOM    119  O   GLY B  15       6.431 -18.949   1.116  1.00 23.40           O  
ATOM    120  N   THR B  16       5.209 -18.929  -0.783  1.00 42.75           N  
ATOM    121  CA  THR B  16       4.027 -18.371  -0.188  1.00 42.75           C  
ATOM    125  C   THR B  16       3.509 -19.309   0.856  1.00 42.75           C  
ATOM    126  O   THR B  16       3.172 -18.895   1.964  1.00 42.75           O  
ATOM    122  CB  THR B  16       2.925 -18.181  -1.197  1.00 42.75           C  
ATOM    124  CG2 THR B  16       1.684 -17.605  -0.496  1.00 42.75           C  
ATOM    123  OG1 THR B  16       3.354 -17.311  -2.234  1.00 42.75           O  
ATOM    127  N   ALA B  17       3.443 -20.612   0.527  1.00 26.30           N  
ATOM    128  CA  ALA B  17       2.918 -21.585   1.437  1.00 26.30           C  
ATOM    130  C   ALA B  17       3.787 -21.627   2.654  1.00 26.30           C  
ATOM    131  O   ALA B  17       3.295 -21.721   3.777  1.00 26.30           O  
ATOM    129  CB  ALA B  17       2.882 -23.001   0.833  1.00 26.30           C  
ATOM    132  N   ARG B  18       5.114 -21.544   2.466  1.00120.35           N  
ATOM    133  CA  ARG B  18       5.998 -21.651   3.588  1.00120.35           C  
ATOM    141  C   ARG B  18       5.734 -20.549   4.566  1.00120.35           C  
ATOM    142  O   ARG B  18       5.705 -20.791   5.772  1.00120.35           O  
ATOM    134  CB  ARG B  18       7.480 -21.570   3.190  1.00120.35           C  
ATOM    135  CG  ARG B  18       7.992 -22.853   2.538  1.00120.35           C  
ATOM    136  CD  ARG B  18       9.408 -22.745   1.971  1.00120.35           C  
ATOM    137  NE  ARG B  18       9.852 -24.129   1.646  1.00120.35           N  
ATOM    138  CZ  ARG B  18       9.462 -24.727   0.484  1.00120.35           C  
ATOM    139  NH1 ARG B  18       8.638 -24.073  -0.386  1.00120.35           N1+
ATOM    140  NH2 ARG B  18       9.894 -25.990   0.197  1.00120.35           N  
ATOM    143  N   LEU B  19       5.597 -19.296   4.091  1.00 63.49           N  
ATOM    144  CA  LEU B  19       5.382 -18.243   5.043  1.00 63.49           C  
ATOM    149  C   LEU B  19       3.997 -18.256   5.634  1.00 63.49           C  
ATOM    150  O   LEU B  19       3.834 -18.270   6.852  1.00 63.49           O  
ATOM    145  CB  LEU B  19       5.633 -16.839   4.467  1.00 63.49           C  
ATOM    146  CG  LEU B  19       5.421 -15.724   5.509  1.00 63.49           C  
ATOM    147  CD1 LEU B  19       6.356 -15.911   6.715  1.00 63.49           C  
ATOM    148  CD2 LEU B  19       5.554 -14.331   4.871  1.00 63.49           C  
ATOM    151  N   TYR B  20       2.967 -18.244   4.762  1.00 87.01           N  
ATOM    152  CA  TYR B  20       1.576 -18.139   5.126  1.00 87.01           C  
ATOM    161  C   TYR B  20       1.010 -19.396   5.717  1.00 87.01           C  
ATOM    162  O   TYR B  20       0.193 -19.341   6.635  1.00 87.01           O  
ATOM    153  CB  TYR B  20       0.666 -17.790   3.934  1.00 87.01           C  
ATOM    154  CG  TYR B  20       1.021 -16.440   3.406  1.00 87.01           C  
ATOM    155  CD1 TYR B  20       0.630 -15.296   4.063  1.00 87.01           C  
ATOM    156  CD2 TYR B  20       1.730 -16.320   2.232  1.00 87.01           C  
ATOM    157  CE1 TYR B  20       0.953 -14.056   3.562  1.00 87.01           C  
ATOM    158  CE2 TYR B  20       2.055 -15.083   1.726  1.00 87.01           C  
ATOM    159  CZ  TYR B  20       1.667 -13.946   2.393  1.00 87.01           C  
ATOM    160  OH  TYR B  20       1.999 -12.674   1.877  1.00 87.01           O  
ATOM    163  N   GLY B  21       1.401 -20.565   5.177  1.00 25.17           N  
ATOM    164  CA  GLY B  21       0.819 -21.803   5.611  1.00 25.17           C  
ATOM    165  C   GLY B  21      -0.002 -22.328   4.472  1.00 25.17           C  
ATOM    166  O   GLY B  21      -0.380 -21.590   3.563  1.00 25.17           O  
ATOM    167  N   GLU B  22      -0.286 -23.646   4.502  1.00 77.18           N  
ATOM    168  CA  GLU B  22      -0.994 -24.335   3.458  1.00 77.18           C  
ATOM    174  C   GLU B  22      -2.411 -23.858   3.374  1.00 77.18           C  
ATOM    175  O   GLU B  22      -2.947 -23.688   2.279  1.00 77.18           O  
ATOM    169  CB  GLU B  22      -1.038 -25.854   3.684  1.00 77.18           C  
ATOM    170  CG  GLU B  22       0.344 -26.512   3.700  1.00 77.18           C  
ATOM    171  CD  GLU B  22       0.950 -26.429   2.305  1.00 77.18           C  
ATOM    172  OE1 GLU B  22       0.478 -25.587   1.495  1.00 77.18           O  
ATOM    173  OE2 GLU B  22       1.902 -27.209   2.033  1.00 77.18           O1-
ATOM    176  N   LYS B  23      -3.064 -23.627   4.528  1.00105.96           N  
ATOM    177  CA  LYS B  23      -4.448 -23.245   4.517  1.00105.96           C  
ATOM    183  C   LYS B  23      -4.564 -21.944   3.785  1.00105.96           C  
ATOM    184  O   LYS B  23      -5.472 -21.747   2.979  1.00105.96           O  
ATOM    178  CB  LYS B  23      -5.009 -23.053   5.940  1.00105.96           C  
ATOM    179  CG  LYS B  23      -6.537 -23.002   6.033  1.00105.96           C  
ATOM    180  CD  LYS B  23      -7.186 -21.818   5.314  1.00105.96           C  
ATOM    181  CE  LYS B  23      -8.711 -21.805   5.437  1.00105.96           C  
ATOM    182  NZ  LYS B  23      -9.101 -21.639   6.857  1.00105.96           N1+
ATOM    185  N   ALA B  24      -3.615 -21.026   4.046  1.00 37.88           N  
ATOM    186  CA  ALA B  24      -3.596 -19.718   3.456  1.00 37.88           C  
ATOM    188  C   ALA B  24      -3.419 -19.822   1.972  1.00 37.88           C  
ATOM    189  O   ALA B  24      -3.996 -19.043   1.215  1.00 37.88           O  
ATOM    187  CB  ALA B  24      -2.451 -18.843   3.994  1.00 37.88           C  
ATOM    190  N   LEU B  25      -2.606 -20.789   1.509  1.00113.82           N  
ATOM    191  CA  LEU B  25      -2.316 -20.900   0.107  1.00113.82           C  
ATOM    196  C   LEU B  25      -3.619 -21.113  -0.603  1.00113.82           C  
ATOM    197  O   LEU B  25      -3.892 -20.486  -1.626  1.00113.82           O  
ATOM    192  CB  LEU B  25      -1.422 -22.125  -0.183  1.00113.82           C  
ATOM    193  CG  LEU B  25      -0.788 -22.188  -1.590  1.00113.82           C  
ATOM    194  CD1 LEU B  25      -1.831 -22.138  -2.712  1.00113.82           C  
ATOM    195  CD2 LEU B  25       0.324 -21.146  -1.750  1.00113.82           C  
ATOM    198  N   GLN B  26      -4.466 -22.010  -0.062  1.00 37.40           N  
ATOM    199  CA  GLN B  26      -5.731 -22.317  -0.668  1.00 37.40           C  
ATOM    205  C   GLN B  26      -6.629 -21.123  -0.587  1.00 37.40           C  
ATOM    206  O   GLN B  26      -7.360 -20.822  -1.530  1.00 37.40           O  
ATOM    200  CB  GLN B  26      -6.452 -23.492   0.016  1.00 37.40           C  
ATOM    201  CG  GLN B  26      -7.795 -23.826  -0.633  1.00 37.40           C  
ATOM    202  CD  GLN B  26      -7.507 -24.429  -2.000  1.00 37.40           C  
ATOM    204  NE2 GLN B  26      -8.064 -23.803  -3.071  1.00 37.40           N  
ATOM    203  OE1 GLN B  26      -6.796 -25.427  -2.113  1.00 37.40           O  
ATOM    207  N   LEU B  27      -6.589 -20.403   0.551  1.00 41.87           N  
ATOM    208  CA  LEU B  27      -7.459 -19.281   0.751  1.00 41.87           C  
ATOM    213  C   LEU B  27      -7.161 -18.261  -0.304  1.00 41.87           C  
ATOM    214  O   LEU B  27      -8.074 -17.680  -0.889  1.00 41.87           O  
ATOM    209  CB  LEU B  27      -7.249 -18.600   2.116  1.00 41.87           C  
ATOM    210  CG  LEU B  27      -8.168 -17.388   2.356  1.00 41.87           C  
ATOM    211  CD1 LEU B  27      -9.646 -17.805   2.375  1.00 41.87           C  
ATOM    212  CD2 LEU B  27      -7.755 -16.613   3.619  1.00 41.87           C  
ATOM    215  N   PHE B  28      -5.867 -18.021  -0.582  1.00 75.99           N  
ATOM    216  CA  PHE B  28      -5.507 -17.026  -1.556  1.00 75.99           C  
ATOM    224  C   PHE B  28      -5.954 -17.450  -2.919  1.00 75.99           C  
ATOM    225  O   PHE B  28      -6.446 -16.640  -3.701  1.00 75.99           O  
ATOM    217  CB  PHE B  28      -4.001 -16.745  -1.654  1.00 75.99           C  
ATOM    218  CG  PHE B  28      -3.574 -16.184  -0.346  1.00 75.99           C  
ATOM    219  CD1 PHE B  28      -4.147 -15.033   0.139  1.00 75.99           C  
ATOM    220  CD2 PHE B  28      -2.573 -16.788   0.373  1.00 75.99           C  
ATOM    221  CE1 PHE B  28      -3.748 -14.509   1.346  1.00 75.99           C  
ATOM    222  CE2 PHE B  28      -2.170 -16.267   1.579  1.00 75.99           C  
ATOM    223  CZ  PHE B  28      -2.757 -15.126   2.068  1.00 75.99           C  
ATOM    226  N   ALA B  29      -5.782 -18.743  -3.244  1.00 37.33           N  
ATOM    227  CA  ALA B  29      -6.112 -19.232  -4.551  1.00 37.33           C  
ATOM    229  C   ALA B  29      -7.577 -19.025  -4.803  1.00 37.33           C  
ATOM    230  O   ALA B  29      -7.987 -18.689  -5.913  1.00 37.33           O  
ATOM    228  CB  ALA B  29      -5.805 -20.731  -4.699  1.00 37.33           C  
ATOM    231  N   ASP B  30      -8.406 -19.255  -3.772  1.00 58.74           N  
ATOM    232  CA  ASP B  30      -9.838 -19.140  -3.840  1.00 58.74           C  
ATOM    237  C   ASP B  30     -10.295 -17.708  -3.919  1.00 58.74           C  
ATOM    238  O   ASP B  30     -11.395 -17.441  -4.398  1.00 58.74           O  
ATOM    233  CB  ASP B  30     -10.534 -19.794  -2.634  1.00 58.74           C  
ATOM    234  CG  ASP B  30     -10.360 -21.301  -2.769  1.00 58.74           C  
ATOM    235  OD1 ASP B  30      -9.990 -21.755  -3.884  1.00 58.74           O  
ATOM    236  OD2 ASP B  30     -10.596 -22.018  -1.759  1.00 58.74           O1-
ATOM    239  N   ALA B  31      -9.480 -16.755  -3.423  1.00 49.62           N  
ATOM    240  CA  ALA B  31      -9.894 -15.382  -3.271  1.00 49.62           C  
ATOM    242  C   ALA B  31     -10.023 -14.636  -4.566  1.00 49.62           C  
ATOM    243  O   ALA B  31      -9.425 -14.977  -5.586  1.00 49.62           O  
ATOM    241  CB  ALA B  31      -8.955 -14.565  -2.364  1.00 49.62           C  
ATOM    244  N   HIS B  32     -10.871 -13.584  -4.536  1.00 66.28           N  
ATOM    245  CA  HIS B  32     -11.067 -12.701  -5.650  1.00 66.28           C  
ATOM    252  C   HIS B  32     -10.884 -11.314  -5.103  1.00 66.28           C  
ATOM    253  O   HIS B  32     -11.682 -10.853  -4.289  1.00 66.28           O  
ATOM    248  CB  HIS B  32     -12.491 -12.777  -6.221  1.00 66.28           C  
ATOM    247  CG  HIS B  32     -12.653 -12.058  -7.526  1.00 66.28           C  
ATOM    250  CD2 HIS B  32     -11.732 -11.409  -8.292  1.00 66.28           C  
ATOM    246  ND1 HIS B  32     -13.845 -11.962  -8.210  1.00 66.28           N  
ATOM    251  CE1 HIS B  32     -13.589 -11.266  -9.345  1.00 66.28           C  
ATOM    249  NE2 HIS B  32     -12.321 -10.910  -9.439  1.00 66.28           N  
ATOM    254  N   ILE B  33      -9.829 -10.597  -5.541  1.00 49.76           N  
ATOM    255  CA  ILE B  33      -9.598  -9.290  -4.993  1.00 49.76           C  
ATOM    260  C   ILE B  33      -9.660  -8.282  -6.094  1.00 49.76           C  
ATOM    261  O   ILE B  33      -9.225  -8.531  -7.218  1.00 49.76           O  
ATOM    256  CB  ILE B  33      -8.271  -9.153  -4.293  1.00 49.76           C  
ATOM    257  CG1 ILE B  33      -8.222 -10.087  -3.068  1.00 49.76           C  
ATOM    258  CG2 ILE B  33      -8.056  -7.672  -3.941  1.00 49.76           C  
ATOM    259  CD1 ILE B  33      -6.838 -10.206  -2.427  1.00 49.76           C  
ATOM    262  N   CYS B  34     -10.239  -7.105  -5.778  1.00 42.83           N  
ATOM    263  CA  CYS B  34     -10.419  -6.060  -6.742  1.00 42.83           C  
ATOM    266  C   CYS B  34      -9.518  -4.911  -6.396  1.00 42.83           C  
ATOM    267  O   CYS B  34      -9.468  -4.467  -5.250  1.00 42.83           O  
ATOM    264  CB  CYS B  34     -11.859  -5.525  -6.749  1.00 42.83           C  
ATOM    265  SG  CYS B  34     -12.121  -4.197  -7.956  1.00 42.83           S  
ATOM    268  N   VAL B  35      -8.766  -4.409  -7.397  1.00 43.87           N  
ATOM    269  CA  VAL B  35      -7.920  -3.269  -7.181  1.00 43.87           C  
ATOM    273  C   VAL B  35      -8.488  -2.154  -8.001  1.00 43.87           C  
ATOM    274  O   VAL B  35      -8.619  -2.275  -9.219  1.00 43.87           O  
ATOM    270  CB  VAL B  35      -6.504  -3.481  -7.636  1.00 43.87           C  
ATOM    271  CG1 VAL B  35      -5.705  -2.186  -7.409  1.00 43.87           C  
ATOM    272  CG2 VAL B  35      -5.931  -4.701  -6.897  1.00 43.87           C  
ATOM    275  N   VAL B  36      -8.849  -1.029  -7.348  1.00 47.49           N  
ATOM    276  CA  VAL B  36      -9.397   0.069  -8.089  1.00 47.49           C  
ATOM    280  C   VAL B  36      -8.356   1.142  -8.136  1.00 47.49           C  
ATOM    281  O   VAL B  36      -7.977   1.710  -7.112  1.00 47.49           O  
ATOM    277  CB  VAL B  36     -10.634   0.658  -7.470  1.00 47.49           C  
ATOM    278  CG1 VAL B  36     -11.113   1.829  -8.344  1.00 47.49           C  
ATOM    279  CG2 VAL B  36     -11.678  -0.461  -7.304  1.00 47.49           C  
ATOM    282  N   GLY B  37      -7.872   1.448  -9.353  1.00 58.80           N  
ATOM    283  CA  GLY B  37      -6.846   2.433  -9.535  1.00 58.80           C  
ATOM    284  C   GLY B  37      -5.539   1.696  -9.648  1.00 58.80           C  
ATOM    285  O   GLY B  37      -4.994   1.159  -8.691  1.00 58.80           O  
ATOM    286  N   ILE B  38      -5.059   1.624 -10.889  1.00238.32           N  
ATOM    287  CA  ILE B  38      -3.894   1.025 -11.476  1.00238.32           C  
ATOM    292  C   ILE B  38      -2.637   1.870 -11.369  1.00238.32           C  
ATOM    293  O   ILE B  38      -1.709   1.642 -12.142  1.00238.32           O  
ATOM    288  CB  ILE B  38      -4.177   0.596 -12.895  1.00238.32           C  
ATOM    289  CG1 ILE B  38      -5.519  -0.156 -12.882  1.00238.32           C  
ATOM    290  CG2 ILE B  38      -3.065  -0.346 -13.401  1.00238.32           C  
ATOM    291  CD1 ILE B  38      -5.548  -1.321 -11.893  1.00238.32           C  
ATOM    294  N   GLY B  39      -2.644   3.009 -10.641  1.00 73.94           N  
ATOM    295  CA  GLY B  39      -1.536   3.942 -10.676  1.00 73.94           C  
ATOM    296  C   GLY B  39      -0.374   3.635  -9.761  1.00 73.94           C  
ATOM    297  O   GLY B  39       0.077   2.498  -9.627  1.00 73.94           O  
ATOM    298  N   GLY B  40       0.177   4.704  -9.136  1.00 62.24           N  
ATOM    299  CA  GLY B  40       1.390   4.635  -8.365  1.00 62.24           C  
ATOM    300  C   GLY B  40       1.257   3.637  -7.256  1.00 62.24           C  
ATOM    301  O   GLY B  40       2.227   2.952  -6.933  1.00 62.24           O  
ATOM    302  N   VAL B  41       0.119   3.639  -6.536  1.00144.25           N  
ATOM    303  CA  VAL B  41      -0.097   2.638  -5.525  1.00144.25           C  
ATOM    307  C   VAL B  41      -0.626   1.335  -6.072  1.00144.25           C  
ATOM    308  O   VAL B  41      -0.102   0.259  -5.786  1.00144.25           O  
ATOM    304  CB  VAL B  41      -1.041   3.087  -4.444  1.00144.25           C  
ATOM    305  CG1 VAL B  41      -0.396   4.240  -3.664  1.00144.25           C  
ATOM    306  CG2 VAL B  41      -2.376   3.481  -5.085  1.00144.25           C  
ATOM    309  N   GLY B  42      -1.679   1.418  -6.909  1.00 51.28           N  
ATOM    310  CA  GLY B  42      -2.449   0.282  -7.354  1.00 51.28           C  
ATOM    311  C   GLY B  42      -1.673  -0.700  -8.183  1.00 51.28           C  
ATOM    312  O   GLY B  42      -1.914  -1.903  -8.100  1.00 51.28           O  
ATOM    313  N   SER B  43      -0.752  -0.225  -9.039  1.00 97.70           N  
ATOM    314  CA  SER B  43      -0.049  -1.116  -9.925  1.00 97.70           C  
ATOM    317  C   SER B  43       0.698  -2.114  -9.105  1.00 97.70           C  
ATOM    318  O   SER B  43       0.708  -3.305  -9.407  1.00 97.70           O  
ATOM    315  CB  SER B  43       1.065  -0.419 -10.723  1.00 97.70           C  
ATOM    316  OG  SER B  43       0.572   0.712 -11.415  1.00 97.70           O  
ATOM    319  N   TRP B  44       1.379  -1.627  -8.056  1.00 77.34           N  
ATOM    320  CA  TRP B  44       2.199  -2.448  -7.217  1.00 77.34           C  
ATOM    331  C   TRP B  44       1.339  -3.396  -6.442  1.00 77.34           C  
ATOM    332  O   TRP B  44       1.716  -4.544  -6.223  1.00 77.34           O  
ATOM    321  CB  TRP B  44       3.046  -1.615  -6.243  1.00 77.34           C  
ATOM    322  CG  TRP B  44       3.973  -0.675  -6.975  1.00 77.34           C  
ATOM    324  CD1 TRP B  44       3.860   0.673  -7.146  1.00 77.34           C  
ATOM    323  CD2 TRP B  44       5.157  -1.076  -7.687  1.00 77.34           C  
ATOM    326  CE2 TRP B  44       5.704   0.072  -8.257  1.00 77.34           C  
ATOM    327  CE3 TRP B  44       5.734  -2.303  -7.858  1.00 77.34           C  
ATOM    325  NE1 TRP B  44       4.901   1.140  -7.915  1.00 77.34           N  
ATOM    328  CZ2 TRP B  44       6.845   0.014  -9.008  1.00 77.34           C  
ATOM    329  CZ3 TRP B  44       6.887  -2.357  -8.611  1.00 77.34           C  
ATOM    330  CH2 TRP B  44       7.432  -1.221  -9.175  1.00 77.34           C  
ATOM    333  N   ALA B  45       0.158  -2.937  -5.988  1.00 32.01           N  
ATOM    334  CA  ALA B  45      -0.704  -3.794  -5.225  1.00 32.01           C  
ATOM    336  C   ALA B  45      -1.081  -4.965  -6.083  1.00 32.01           C  
ATOM    337  O   ALA B  45      -1.090  -6.104  -5.621  1.00 32.01           O  
ATOM    335  CB  ALA B  45      -2.000  -3.094  -4.785  1.00 32.01           C  
ATOM    338  N   ALA B  46      -1.384  -4.717  -7.371  1.00 33.17           N  
ATOM    339  CA  ALA B  46      -1.789  -5.768  -8.264  1.00 33.17           C  
ATOM    341  C   ALA B  46      -0.671  -6.757  -8.412  1.00 33.17           C  
ATOM    342  O   ALA B  46      -0.902  -7.965  -8.420  1.00 33.17           O  
ATOM    340  CB  ALA B  46      -2.148  -5.263  -9.671  1.00 33.17           C  
ATOM    343  N   GLU B  47       0.576  -6.266  -8.524  1.00 78.75           N  
ATOM    344  CA  GLU B  47       1.727  -7.107  -8.697  1.00 78.75           C  
ATOM    350  C   GLU B  47       1.864  -8.004  -7.503  1.00 78.75           C  
ATOM    351  O   GLU B  47       2.107  -9.202  -7.639  1.00 78.75           O  
ATOM    345  CB  GLU B  47       3.023  -6.284  -8.793  1.00 78.75           C  
ATOM    346  CG  GLU B  47       4.292  -7.123  -8.955  1.00 78.75           C  
ATOM    347  CD  GLU B  47       4.413  -7.549 -10.409  1.00 78.75           C  
ATOM    348  OE1 GLU B  47       3.537  -7.149 -11.222  1.00 78.75           O  
ATOM    349  OE2 GLU B  47       5.390  -8.279 -10.724  1.00 78.75           O1-
ATOM    352  N   ALA B  48       1.697  -7.442  -6.293  1.00 31.95           N  
ATOM    353  CA  ALA B  48       1.865  -8.179  -5.072  1.00 31.95           C  
ATOM    355  C   ALA B  48       0.845  -9.268  -4.978  1.00 31.95           C  
ATOM    356  O   ALA B  48       1.151 -10.380  -4.551  1.00 31.95           O  
ATOM    354  CB  ALA B  48       1.700  -7.298  -3.822  1.00 31.95           C  
ATOM    357  N   LEU B  49      -0.408  -8.973  -5.370  1.00 46.82           N  
ATOM    358  CA  LEU B  49      -1.462  -9.942  -5.265  1.00 46.82           C  
ATOM    363  C   LEU B  49      -1.131 -11.113  -6.138  1.00 46.82           C  
ATOM    364  O   LEU B  49      -1.272 -12.263  -5.725  1.00 46.82           O  
ATOM    359  CB  LEU B  49      -2.819  -9.391  -5.737  1.00 46.82           C  
ATOM    360  CG  LEU B  49      -3.382  -8.254  -4.861  1.00 46.82           C  
ATOM    361  CD1 LEU B  49      -4.735  -7.761  -5.400  1.00 46.82           C  
ATOM    362  CD2 LEU B  49      -3.463  -8.670  -3.382  1.00 46.82           C  
ATOM    365  N   ALA B  50      -0.665 -10.849  -7.370  1.00 33.26           N  
ATOM    366  CA  ALA B  50      -0.389 -11.908  -8.300  1.00 33.26           C  
ATOM    368  C   ALA B  50       0.707 -12.777  -7.765  1.00 33.26           C  
ATOM    369  O   ALA B  50       0.640 -14.002  -7.852  1.00 33.26           O  
ATOM    367  CB  ALA B  50       0.046 -11.388  -9.682  1.00 33.26           C  
ATOM    370  N   ARG B  51       1.750 -12.156  -7.187  1.00 87.55           N  
ATOM    371  CA  ARG B  51       2.898 -12.864  -6.697  1.00 87.55           C  
ATOM    379  C   ARG B  51       2.560 -13.680  -5.484  1.00 87.55           C  
ATOM    380  O   ARG B  51       3.261 -14.637  -5.169  1.00 87.55           O  
ATOM    372  CB  ARG B  51       4.092 -11.940  -6.410  1.00 87.55           C  
ATOM    373  CG  ARG B  51       4.600 -11.320  -7.714  1.00 87.55           C  
ATOM    374  CD  ARG B  51       6.025 -10.769  -7.672  1.00 87.55           C  
ATOM    375  NE  ARG B  51       6.335 -10.291  -9.050  1.00 87.55           N  
ATOM    376  CZ  ARG B  51       6.727 -11.178 -10.012  1.00 87.55           C  
ATOM    377  NH1 ARG B  51       6.809 -12.510  -9.723  1.00 87.55           N1+
ATOM    378  NH2 ARG B  51       7.035 -10.731 -11.265  1.00 87.55           N  
ATOM    381  N   THR B  52       1.539 -13.262  -4.719  1.00181.86           N  
ATOM    382  CA  THR B  52       1.092 -13.911  -3.512  1.00181.86           C  
ATOM    386  C   THR B  52       0.207 -15.098  -3.789  1.00181.86           C  
ATOM    387  O   THR B  52      -0.273 -15.729  -2.850  1.00181.86           O  
ATOM    383  CB  THR B  52       0.375 -13.002  -2.558  1.00181.86           C  
ATOM    385  CG2 THR B  52      -1.097 -12.909  -2.974  1.00181.86           C  
ATOM    384  OG1 THR B  52       0.443 -13.543  -1.249  1.00181.86           O  
ATOM    388  N   GLY B  53      -0.178 -15.356  -5.054  1.00 50.47           N  
ATOM    389  CA  GLY B  53      -0.959 -16.542  -5.295  1.00 50.47           C  
ATOM    390  C   GLY B  53      -2.427 -16.260  -5.212  1.00 50.47           C  
ATOM    391  O   GLY B  53      -3.220 -17.173  -4.979  1.00 50.47           O  
ATOM    392  N   ILE B  54      -2.846 -14.993  -5.390  1.00 88.66           N  
ATOM    393  CA  ILE B  54      -4.259 -14.738  -5.366  1.00 88.66           C  
ATOM    398  C   ILE B  54      -4.827 -15.205  -6.676  1.00 88.66           C  
ATOM    399  O   ILE B  54      -4.337 -14.865  -7.750  1.00 88.66           O  
ATOM    394  CB  ILE B  54      -4.595 -13.308  -5.082  1.00 88.66           C  
ATOM    395  CG1 ILE B  54      -4.154 -13.014  -3.636  1.00 88.66           C  
ATOM    396  CG2 ILE B  54      -6.093 -13.068  -5.343  1.00 88.66           C  
ATOM    397  CD1 ILE B  54      -4.198 -11.543  -3.250  1.00 88.66           C  
ATOM    400  N   GLY B  55      -5.876 -16.046  -6.583  1.00 54.29           N  
ATOM    401  CA  GLY B  55      -6.500 -16.757  -7.670  1.00 54.29           C  
ATOM    402  C   GLY B  55      -7.215 -15.895  -8.664  1.00 54.29           C  
ATOM    403  O   GLY B  55      -7.249 -16.238  -9.845  1.00 54.29           O  
ATOM    404  N   ALA B  56      -7.883 -14.812  -8.226  1.00 43.79           N  
ATOM    405  CA  ALA B  56      -8.600 -14.016  -9.185  1.00 43.79           C  
ATOM    407  C   ALA B  56      -8.405 -12.575  -8.833  1.00 43.79           C  
ATOM    408  O   ALA B  56      -8.494 -12.197  -7.665  1.00 43.79           O  
ATOM    406  CB  ALA B  56     -10.114 -14.280  -9.180  1.00 43.79           C  
ATOM    409  N   ILE B  57      -8.139 -11.728  -9.849  1.00 46.34           N  
ATOM    410  CA  ILE B  57      -7.920 -10.335  -9.585  1.00 46.34           C  
ATOM    415  C   ILE B  57      -8.691  -9.527 -10.585  1.00 46.34           C  
ATOM    416  O   ILE B  57      -8.691  -9.830 -11.776  1.00 46.34           O  
ATOM    411  CB  ILE B  57      -6.479  -9.930  -9.733  1.00 46.34           C  
ATOM    412  CG1 ILE B  57      -5.589 -10.710  -8.751  1.00 46.34           C  
ATOM    413  CG2 ILE B  57      -6.392  -8.405  -9.561  1.00 46.34           C  
ATOM    414  CD1 ILE B  57      -4.098 -10.596  -9.068  1.00 46.34           C  
ATOM    417  N   THR B  58      -9.379  -8.465 -10.116  1.00 41.93           N  
ATOM    418  CA  THR B  58     -10.068  -7.589 -11.022  1.00 41.93           C  
ATOM    422  C   THR B  58      -9.380  -6.259 -10.948  1.00 41.93           C  
ATOM    423  O   THR B  58      -9.041  -5.788  -9.863  1.00 41.93           O  
ATOM    419  CB  THR B  58     -11.510  -7.356 -10.684  1.00 41.93           C  
ATOM    421  CG2 THR B  58     -12.103  -6.361 -11.697  1.00 41.93           C  
ATOM    420  OG1 THR B  58     -12.226  -8.581 -10.724  1.00 41.93           O  
ATOM    424  N   LEU B  59      -9.136  -5.629 -12.115  1.00 56.09           N  
ATOM    425  CA  LEU B  59      -8.465  -4.357 -12.148  1.00 56.09           C  
ATOM    430  C   LEU B  59      -9.399  -3.347 -12.748  1.00 56.09           C  
ATOM    431  O   LEU B  59      -9.920  -3.560 -13.842  1.00 56.09           O  
ATOM    426  CB  LEU B  59      -7.209  -4.369 -13.037  1.00 56.09           C  
ATOM    427  CG  LEU B  59      -6.115  -5.353 -12.575  1.00 56.09           C  
ATOM    428  CD1 LEU B  59      -4.896  -5.310 -13.512  1.00 56.09           C  
ATOM    429  CD2 LEU B  59      -5.739  -5.124 -11.104  1.00 56.09           C  
ATOM    432  N   ILE B  60      -9.642  -2.210 -12.047  1.00109.05           N  
ATOM    433  CA  ILE B  60     -10.507  -1.208 -12.618  1.00109.05           C  
ATOM    438  C   ILE B  60      -9.765   0.087 -12.781  1.00109.05           C  
ATOM    439  O   ILE B  60      -9.303   0.680 -11.806  1.00109.05           O  
ATOM    434  CB  ILE B  60     -11.739  -0.873 -11.818  1.00109.05           C  
ATOM    435  CG1 ILE B  60     -12.737  -2.043 -11.778  1.00109.05           C  
ATOM    436  CG2 ILE B  60     -12.344   0.402 -12.427  1.00109.05           C  
ATOM    437  CD1 ILE B  60     -12.343  -3.172 -10.838  1.00109.05           C  
ATOM    440  N   ASP B  61      -9.640   0.557 -14.043  1.00 90.38           N  
ATOM    441  CA  ASP B  61      -9.008   1.813 -14.341  1.00 90.38           C  
ATOM    446  C   ASP B  61      -9.229   2.095 -15.803  1.00 90.38           C  
ATOM    447  O   ASP B  61      -9.158   1.195 -16.634  1.00 90.38           O  
ATOM    442  CB  ASP B  61      -7.493   1.798 -14.077  1.00 90.38           C  
ATOM    443  CG  ASP B  61      -6.988   3.233 -14.041  1.00 90.38           C  
ATOM    444  OD1 ASP B  61      -7.634   4.110 -14.675  1.00 90.38           O  
ATOM    445  OD2 ASP B  61      -5.950   3.472 -13.368  1.00 90.38           O1-
ATOM    448  N   MET B  62      -9.678   3.320 -16.136  1.00137.59           N  
ATOM    449  CA  MET B  62      -9.861   3.779 -17.492  1.00137.59           C  
ATOM    454  C   MET B  62      -8.614   4.337 -18.137  1.00137.59           C  
ATOM    455  O   MET B  62      -8.549   4.434 -19.362  1.00137.59           O  
ATOM    450  CB  MET B  62     -11.031   4.770 -17.644  1.00137.59           C  
ATOM    451  CG  MET B  62     -11.370   5.104 -19.099  1.00137.59           C  
ATOM    452  SD  MET B  62     -13.090   5.639 -19.365  1.00137.59           S  
ATOM    453  CE  MET B  62     -13.032   7.095 -18.286  1.00137.59           C  
ATOM    456  N   ASP B  63      -7.621   4.782 -17.335  1.00 64.30           N  
ATOM    457  CA  ASP B  63      -6.497   5.539 -17.838  1.00 64.30           C  
ATOM    462  C   ASP B  63      -5.544   4.732 -18.669  1.00 64.30           C  
ATOM    463  O   ASP B  63      -5.541   3.503 -18.657  1.00 64.30           O  
ATOM    458  CB  ASP B  63      -5.666   6.197 -16.725  1.00 64.30           C  
ATOM    459  CG  ASP B  63      -6.518   7.280 -16.085  1.00 64.30           C  
ATOM    460  OD1 ASP B  63      -7.041   8.146 -16.837  1.00 64.30           O  
ATOM    461  OD2 ASP B  63      -6.651   7.258 -14.833  1.00 64.30           O1-
ATOM    464  N   ASP B  64      -4.705   5.464 -19.439  1.00 40.92           N  
ATOM    465  CA  ASP B  64      -3.710   4.911 -20.316  1.00 40.92           C  
ATOM    470  C   ASP B  64      -2.362   5.183 -19.716  1.00 40.92           C  
ATOM    471  O   ASP B  64      -2.202   6.095 -18.907  1.00 40.92           O  
ATOM    466  CB  ASP B  64      -3.716   5.542 -21.721  1.00 40.92           C  
ATOM    467  CG  ASP B  64      -4.990   5.103 -22.434  1.00 40.92           C  
ATOM    468  OD1 ASP B  64      -5.503   4.002 -22.103  1.00 40.92           O  
ATOM    469  OD2 ASP B  64      -5.467   5.865 -23.316  1.00 40.92           O1-
ATOM    472  N   VAL B  65      -1.349   4.375 -20.095  1.00 37.78           N  
ATOM    473  CA  VAL B  65      -0.022   4.546 -19.580  1.00 37.78           C  
ATOM    477  C   VAL B  65       0.558   5.792 -20.176  1.00 37.78           C  
ATOM    478  O   VAL B  65       0.452   6.024 -21.380  1.00 37.78           O  
ATOM    474  CB  VAL B  65       0.895   3.409 -19.934  1.00 37.78           C  
ATOM    475  CG1 VAL B  65       2.295   3.708 -19.376  1.00 37.78           C  
ATOM    476  CG2 VAL B  65       0.281   2.098 -19.415  1.00 37.78           C  
ATOM    479  N   CYS B  66       1.190   6.632 -19.330  0.53 34.64           N  
ATOM    480  CA  CYS B  66       1.781   7.856 -19.800  0.53 34.64           C  
ATOM    483  C   CYS B  66       3.228   7.835 -19.419  0.53 34.64           C  
ATOM    484  O   CYS B  66       3.639   7.117 -18.509  0.53 34.64           O  
ATOM    481  CB  CYS B  66       1.156   9.113 -19.168  0.53 34.64           C  
ATOM    482  SG  CYS B  66       1.910  10.655 -19.767  0.53 34.64           S  
ATOM    485  N   VAL B  67       4.041   8.647 -20.118  1.00 90.46           N  
ATOM    486  CA  VAL B  67       5.459   8.719 -19.902  1.00 90.46           C  
ATOM    490  C   VAL B  67       5.729   9.204 -18.509  1.00 90.46           C  
ATOM    491  O   VAL B  67       6.695   8.785 -17.872  1.00 90.46           O  
ATOM    487  CB  VAL B  67       6.148   9.663 -20.846  1.00 90.46           C  
ATOM    488  CG1 VAL B  67       5.600  11.081 -20.606  1.00 90.46           C  
ATOM    489  CG2 VAL B  67       7.668   9.547 -20.637  1.00 90.46           C  
ATOM    492  N   THR B  68       4.863  10.099 -17.999  1.00 53.23           N  
ATOM    493  CA  THR B  68       5.016  10.730 -16.715  1.00 53.23           C  
ATOM    497  C   THR B  68       4.975   9.703 -15.622  1.00 53.23           C  
ATOM    498  O   THR B  68       5.551   9.911 -14.556  1.00 53.23           O  
ATOM    494  CB  THR B  68       3.944  11.744 -16.431  1.00 53.23           C  
ATOM    496  CG2 THR B  68       4.003  12.837 -17.512  1.00 53.23           C  
ATOM    495  OG1 THR B  68       2.665  11.127 -16.427  1.00 53.23           O  
ATOM    499  N   ASN B  69       4.272   8.580 -15.863  1.00 88.93           N  
ATOM    500  CA  ASN B  69       4.050   7.511 -14.925  1.00 88.93           C  
ATOM    505  C   ASN B  69       5.327   6.809 -14.554  1.00 88.93           C  
ATOM    506  O   ASN B  69       5.376   6.105 -13.547  1.00 88.93           O  
ATOM    501  CB  ASN B  69       3.096   6.429 -15.460  1.00 88.93           C  
ATOM    502  CG  ASN B  69       1.701   7.027 -15.562  1.00 88.93           C  
ATOM    504  ND2 ASN B  69       1.456   8.124 -14.796  1.00 88.93           N  
ATOM    503  OD1 ASN B  69       0.852   6.532 -16.301  1.00 88.93           O  
ATOM    507  N   THR B  70       6.398   6.985 -15.346  1.00 59.28           N  
ATOM    508  CA  THR B  70       7.598   6.202 -15.223  1.00 59.28           C  
ATOM    512  C   THR B  70       8.139   6.184 -13.820  1.00 59.28           C  
ATOM    513  O   THR B  70       8.610   5.145 -13.360  1.00 59.28           O  
ATOM    509  CB  THR B  70       8.692   6.703 -16.122  1.00 59.28           C  
ATOM    511  CG2 THR B  70       9.922   5.793 -15.964  1.00 59.28           C  
ATOM    510  OG1 THR B  70       8.252   6.692 -17.472  1.00 59.28           O  
ATOM    514  N   ASN B  71       8.122   7.313 -13.094  1.00 70.94           N  
ATOM    515  CA  ASN B  71       8.729   7.309 -11.790  1.00 70.94           C  
ATOM    520  C   ASN B  71       8.029   6.390 -10.815  1.00 70.94           C  
ATOM    521  O   ASN B  71       8.690   5.769  -9.989  1.00 70.94           O  
ATOM    516  CB  ASN B  71       8.792   8.716 -11.163  1.00 70.94           C  
ATOM    517  CG  ASN B  71       7.378   9.246 -10.963  1.00 70.94           C  
ATOM    519  ND2 ASN B  71       7.153   9.952  -9.822  1.00 70.94           N  
ATOM    518  OD1 ASN B  71       6.498   9.048 -11.799  1.00 70.94           O  
ATOM    522  N   ARG B  72       6.680   6.412 -10.780  1.00142.85           N  
ATOM    523  CA  ARG B  72       5.845   5.655  -9.869  1.00142.85           C  
ATOM    531  C   ARG B  72       5.280   4.292 -10.243  1.00142.85           C  
ATOM    532  O   ARG B  72       4.923   3.536  -9.338  1.00142.85           O  
ATOM    524  CB  ARG B  72       4.692   6.508  -9.318  1.00142.85           C  
ATOM    525  CG  ARG B  72       3.828   7.147 -10.401  1.00142.85           C  
ATOM    526  CD  ARG B  72       2.801   8.131  -9.841  1.00142.85           C  
ATOM    527  NE  ARG B  72       2.298   8.941 -10.985  1.00142.85           N  
ATOM    528  CZ  ARG B  72       2.925  10.112 -11.303  1.00142.85           C  
ATOM    529  NH1 ARG B  72       3.978  10.545 -10.550  1.00142.85           N1+
ATOM    530  NH2 ARG B  72       2.507  10.847 -12.373  1.00142.85           N  
ATOM    533  N   GLN B  73       5.098   3.938 -11.536  1.00 93.85           N  
ATOM    534  CA  GLN B  73       4.269   2.776 -11.801  1.00 93.85           C  
ATOM    540  C   GLN B  73       4.995   1.664 -12.515  1.00 93.85           C  
ATOM    541  O   GLN B  73       5.811   1.892 -13.405  1.00 93.85           O  
ATOM    535  CB  GLN B  73       3.017   3.189 -12.593  1.00 93.85           C  
ATOM    536  CG  GLN B  73       2.191   4.200 -11.785  1.00 93.85           C  
ATOM    537  CD  GLN B  73       1.189   4.910 -12.684  1.00 93.85           C  
ATOM    539  NE2 GLN B  73       0.347   5.784 -12.070  1.00 93.85           N  
ATOM    538  OE1 GLN B  73       1.162   4.711 -13.897  1.00 93.85           O  
ATOM    542  N   ILE B  74       4.661   0.407 -12.140  1.00 68.31           N  
ATOM    543  CA  ILE B  74       5.308  -0.794 -12.598  1.00 68.31           C  
ATOM    548  C   ILE B  74       5.124  -1.005 -14.074  1.00 68.31           C  
ATOM    549  O   ILE B  74       6.024  -1.500 -14.747  1.00 68.31           O  
ATOM    544  CB  ILE B  74       4.816  -2.028 -11.893  1.00 68.31           C  
ATOM    545  CG1 ILE B  74       5.743  -3.218 -12.192  1.00 68.31           C  
ATOM    546  CG2 ILE B  74       3.348  -2.263 -12.290  1.00 68.31           C  
ATOM    547  CD1 ILE B  74       5.498  -4.433 -11.298  1.00 68.31           C  
ATOM    550  N   HIS B  75       3.926  -0.696 -14.597  1.00 94.89           N  
ATOM    551  CA  HIS B  75       3.562  -0.879 -15.976  1.00 94.89           C  
ATOM    558  C   HIS B  75       4.211   0.130 -16.876  1.00 94.89           C  
ATOM    559  O   HIS B  75       4.212  -0.048 -18.092  1.00 94.89           O  
ATOM    554  CB  HIS B  75       2.045  -0.832 -16.223  1.00 94.89           C  
ATOM    553  CG  HIS B  75       1.411   0.438 -15.756  1.00 94.89           C  
ATOM    556  CD2 HIS B  75       0.602   0.669 -14.686  1.00 94.89           C  
ATOM    552  ND1 HIS B  75       1.554   1.651 -16.390  1.00 94.89           N  
ATOM    557  CE1 HIS B  75       0.831   2.551 -15.679  1.00 94.89           C  
ATOM    555  NE2 HIS B  75       0.235   2.002 -14.635  1.00 94.89           N  
ATOM    560  N   ALA B  76       4.715   1.254 -16.334  1.00 60.75           N  
ATOM    561  CA  ALA B  76       5.233   2.276 -17.204  1.00 60.75           C  
ATOM    563  C   ALA B  76       6.547   1.868 -17.789  1.00 60.75           C  
ATOM    564  O   ALA B  76       7.574   1.881 -17.113  1.00 60.75           O  
ATOM    562  CB  ALA B  76       5.440   3.630 -16.503  1.00 60.75           C  
ATOM    565  N   LEU B  77       6.527   1.526 -19.098  1.00 57.34           N  
ATOM    566  CA  LEU B  77       7.679   1.161 -19.872  1.00 57.34           C  
ATOM    571  C   LEU B  77       7.540   1.904 -21.167  1.00 57.34           C  
ATOM    572  O   LEU B  77       6.442   2.316 -21.534  1.00 57.34           O  
ATOM    567  CB  LEU B  77       7.745  -0.336 -20.216  1.00 57.34           C  
ATOM    568  CG  LEU B  77       7.918  -1.240 -18.983  1.00 57.34           C  
ATOM    569  CD1 LEU B  77       7.982  -2.723 -19.381  1.00 57.34           C  
ATOM    570  CD2 LEU B  77       9.124  -0.798 -18.138  1.00 57.34           C  
ATOM    573  N   ARG B  78       8.649   2.082 -21.910  1.00 95.53           N  
ATOM    574  CA  ARG B  78       8.580   2.853 -23.120  1.00 95.53           C  
ATOM    582  C   ARG B  78       7.616   2.214 -24.075  1.00 95.53           C  
ATOM    583  O   ARG B  78       6.837   2.902 -24.730  1.00 95.53           O  
ATOM    575  CB  ARG B  78       9.946   3.024 -23.812  1.00 95.53           C  
ATOM    576  CG  ARG B  78      10.651   1.722 -24.197  1.00 95.53           C  
ATOM    577  CD  ARG B  78      12.071   1.961 -24.715  1.00 95.53           C  
ATOM    578  NE  ARG B  78      12.688   0.637 -25.010  1.00 95.53           N  
ATOM    579  CZ  ARG B  78      14.046   0.510 -24.956  1.00 95.53           C  
ATOM    580  NH1 ARG B  78      14.816   1.583 -24.610  1.00 95.53           N1+
ATOM    581  NH2 ARG B  78      14.636  -0.688 -25.242  1.00 95.53           N  
ATOM    584  N   ASP B  79       7.632   0.875 -24.172  1.00 43.76           N  
ATOM    585  CA  ASP B  79       6.784   0.181 -25.102  1.00 43.76           C  
ATOM    590  C   ASP B  79       5.335   0.343 -24.729  1.00 43.76           C  
ATOM    591  O   ASP B  79       4.472   0.407 -25.603  1.00 43.76           O  
ATOM    586  CB  ASP B  79       7.087  -1.326 -25.151  1.00 43.76           C  
ATOM    587  CG  ASP B  79       8.481  -1.509 -25.740  1.00 43.76           C  
ATOM    588  OD1 ASP B  79       8.939  -0.603 -26.486  1.00 43.76           O  
ATOM    589  OD2 ASP B  79       9.109  -2.561 -25.444  1.00 43.76           O1-
ATOM    592  N   ASN B  80       5.034   0.388 -23.418  1.00 66.68           N  
ATOM    593  CA  ASN B  80       3.696   0.423 -22.883  1.00 66.68           C  
ATOM    598  C   ASN B  80       2.964   1.718 -23.099  1.00 66.68           C  
ATOM    599  O   ASN B  80       1.733   1.721 -23.083  1.00 66.68           O  
ATOM    594  CB  ASN B  80       3.639   0.108 -21.381  1.00 66.68           C  
ATOM    595  CG  ASN B  80       3.888  -1.385 -21.237  1.00 66.68           C  
ATOM    597  ND2 ASN B  80       4.453  -1.803 -20.073  1.00 66.68           N  
ATOM    596  OD1 ASN B  80       3.585  -2.162 -22.141  1.00 66.68           O  
ATOM    600  N   VAL B  81       3.670   2.853 -23.260  1.00 45.44           N  
ATOM    601  CA  VAL B  81       2.999   4.125 -23.326  1.00 45.44           C  
ATOM    605  C   VAL B  81       1.931   4.120 -24.382  1.00 45.44           C  
ATOM    606  O   VAL B  81       2.145   3.677 -25.509  1.00 45.44           O  
ATOM    602  CB  VAL B  81       3.928   5.269 -23.616  1.00 45.44           C  
ATOM    603  CG1 VAL B  81       3.105   6.563 -23.736  1.00 45.44           C  
ATOM    604  CG2 VAL B  81       5.003   5.312 -22.518  1.00 45.44           C  
ATOM    607  N   GLY B  82       0.731   4.618 -24.006  1.00 27.01           N  
ATOM    608  CA  GLY B  82      -0.379   4.738 -24.912  1.00 27.01           C  
ATOM    609  C   GLY B  82      -1.346   3.605 -24.736  1.00 27.01           C  
ATOM    610  O   GLY B  82      -2.477   3.684 -25.212  1.00 27.01           O  
ATOM    611  N   LEU B  83      -0.934   2.516 -24.059  1.00 48.75           N  
ATOM    612  CA  LEU B  83      -1.805   1.385 -23.864  1.00 48.75           C  
ATOM    617  C   LEU B  83      -2.615   1.596 -22.620  1.00 48.75           C  
ATOM    618  O   LEU B  83      -2.271   2.418 -21.771  1.00 48.75           O  
ATOM    613  CB  LEU B  83      -1.047   0.060 -23.680  1.00 48.75           C  
ATOM    614  CG  LEU B  83      -0.264  -0.389 -24.925  1.00 48.75           C  
ATOM    615  CD1 LEU B  83       0.467  -1.718 -24.669  1.00 48.75           C  
ATOM    616  CD2 LEU B  83      -1.169  -0.442 -26.166  1.00 48.75           C  
ATOM    619  N   ALA B  84      -3.742   0.860 -22.491  1.00 37.67           N  
ATOM    620  CA  ALA B  84      -4.563   0.970 -21.315  1.00 37.67           C  
ATOM    622  C   ALA B  84      -3.808   0.343 -20.182  1.00 37.67           C  
ATOM    623  O   ALA B  84      -3.266  -0.753 -20.314  1.00 37.67           O  
ATOM    621  CB  ALA B  84      -5.913   0.242 -21.433  1.00 37.67           C  
ATOM    624  N   LYS B  85      -3.784   1.021 -19.016  1.00 52.52           N  
ATOM    625  CA  LYS B  85      -3.032   0.572 -17.879  1.00 52.52           C  
ATOM    631  C   LYS B  85      -3.535  -0.748 -17.372  1.00 52.52           C  
ATOM    632  O   LYS B  85      -2.748  -1.642 -17.066  1.00 52.52           O  
ATOM    626  CB  LYS B  85      -3.110   1.535 -16.681  1.00 52.52           C  
ATOM    627  CG  LYS B  85      -2.419   2.887 -16.875  1.00 52.52           C  
ATOM    628  CD  LYS B  85      -2.727   3.871 -15.742  1.00 52.52           C  
ATOM    629  CE  LYS B  85      -1.928   5.175 -15.805  1.00 52.52           C  
ATOM    630  NZ  LYS B  85      -2.246   6.019 -14.630  1.00 52.52           N1+
ATOM    633  N   ALA B  86      -4.863  -0.906 -17.264  1.00 33.41           N  
ATOM    634  CA  ALA B  86      -5.430  -2.100 -16.704  1.00 33.41           C  
ATOM    636  C   ALA B  86      -5.081  -3.280 -17.553  1.00 33.41           C  
ATOM    637  O   ALA B  86      -4.749  -4.346 -17.039  1.00 33.41           O  
ATOM    635  CB  ALA B  86      -6.964  -2.040 -16.610  1.00 33.41           C  
ATOM    638  N   GLU B  87      -5.161  -3.119 -18.886  1.00 77.45           N  
ATOM    639  CA  GLU B  87      -4.892  -4.204 -19.785  1.00 77.45           C  
ATOM    645  C   GLU B  87      -3.445  -4.588 -19.712  1.00 77.45           C  
ATOM    646  O   GLU B  87      -3.117  -5.773 -19.707  1.00 77.45           O  
ATOM    640  CB  GLU B  87      -5.201  -3.865 -21.251  1.00 77.45           C  
ATOM    641  CG  GLU B  87      -5.041  -5.073 -22.173  1.00 77.45           C  
ATOM    642  CD  GLU B  87      -6.122  -6.072 -21.787  1.00 77.45           C  
ATOM    643  OE1 GLU B  87      -7.127  -5.639 -21.162  1.00 77.45           O  
ATOM    644  OE2 GLU B  87      -5.958  -7.280 -22.108  1.00 77.45           O1-
ATOM    647  N   VAL B  88      -2.532  -3.596 -19.658  1.00106.55           N  
ATOM    648  CA  VAL B  88      -1.135  -3.926 -19.631  1.00106.55           C  
ATOM    652  C   VAL B  88      -0.840  -4.684 -18.374  1.00106.55           C  
ATOM    653  O   VAL B  88      -0.094  -5.660 -18.389  1.00106.55           O  
ATOM    649  CB  VAL B  88      -0.206  -2.741 -19.723  1.00106.55           C  
ATOM    650  CG1 VAL B  88      -0.386  -2.092 -21.102  1.00106.55           C  
ATOM    651  CG2 VAL B  88      -0.461  -1.770 -18.565  1.00106.55           C  
ATOM    654  N   MET B  89      -1.433  -4.254 -17.248  1.00 63.89           N  
ATOM    655  CA  MET B  89      -1.207  -4.892 -15.982  1.00 63.89           C  
ATOM    660  C   MET B  89      -1.725  -6.297 -16.038  1.00 63.89           C  
ATOM    661  O   MET B  89      -1.101  -7.222 -15.519  1.00 63.89           O  
ATOM    656  CB  MET B  89      -1.940  -4.171 -14.839  1.00 63.89           C  
ATOM    657  CG  MET B  89      -1.637  -4.718 -13.443  1.00 63.89           C  
ATOM    658  SD  MET B  89       0.049  -4.388 -12.843  1.00 63.89           S  
ATOM    659  CE  MET B  89       0.749  -5.969 -13.396  1.00 63.89           C  
ATOM    662  N   ALA B  90      -2.890  -6.498 -16.677  1.00 26.20           N  
ATOM    663  CA  ALA B  90      -3.489  -7.800 -16.735  1.00 26.20           C  
ATOM    665  C   ALA B  90      -2.576  -8.729 -17.472  1.00 26.20           C  
ATOM    666  O   ALA B  90      -2.403  -9.882 -17.083  1.00 26.20           O  
ATOM    664  CB  ALA B  90      -4.851  -7.789 -17.451  1.00 26.20           C  
ATOM    667  N   GLU B  91      -1.954  -8.248 -18.560  1.00 61.58           N  
ATOM    668  CA  GLU B  91      -1.102  -9.104 -19.332  1.00 61.58           C  
ATOM    674  C   GLU B  91       0.054  -9.534 -18.485  1.00 61.58           C  
ATOM    675  O   GLU B  91       0.465 -10.692 -18.530  1.00 61.58           O  
ATOM    669  CB  GLU B  91      -0.532  -8.413 -20.583  1.00 61.58           C  
ATOM    670  CG  GLU B  91       0.176  -9.380 -21.534  1.00 61.58           C  
ATOM    671  CD  GLU B  91      -0.889 -10.196 -22.250  1.00 61.58           C  
ATOM    672  OE1 GLU B  91      -2.098  -9.935 -22.010  1.00 61.58           O  
ATOM    673  OE2 GLU B  91      -0.506 -11.092 -23.050  1.00 61.58           O1-
ATOM    676  N   ARG B  92       0.610  -8.609 -17.681  1.00 60.90           N  
ATOM    677  CA  ARG B  92       1.755  -8.918 -16.871  1.00 60.90           C  
ATOM    685  C   ARG B  92       1.389  -9.977 -15.878  1.00 60.90           C  
ATOM    686  O   ARG B  92       2.137 -10.930 -15.667  1.00 60.90           O  
ATOM    678  CB  ARG B  92       2.255  -7.701 -16.077  1.00 60.90           C  
ATOM    679  CG  ARG B  92       3.659  -7.876 -15.500  1.00 60.90           C  
ATOM    680  CD  ARG B  92       4.028  -6.811 -14.466  1.00 60.90           C  
ATOM    681  NE  ARG B  92       5.485  -6.942 -14.182  1.00 60.90           N  
ATOM    682  CZ  ARG B  92       5.959  -8.049 -13.541  1.00 60.90           C  
ATOM    683  NH1 ARG B  92       5.126  -9.103 -13.297  1.00 60.90           N1+
ATOM    684  NH2 ARG B  92       7.267  -8.107 -13.157  1.00 60.90           N  
ATOM    687  N   ILE B  93       0.207  -9.848 -15.249  1.00130.18           N  
ATOM    688  CA  ILE B  93      -0.201 -10.798 -14.254  1.00130.18           C  
ATOM    693  C   ILE B  93      -0.341 -12.153 -14.869  1.00130.18           C  
ATOM    694  O   ILE B  93      -0.005 -13.161 -14.248  1.00130.18           O  
ATOM    689  CB  ILE B  93      -1.415 -10.365 -13.466  1.00130.18           C  
ATOM    690  CG1 ILE B  93      -2.612 -10.017 -14.350  1.00130.18           C  
ATOM    691  CG2 ILE B  93      -0.997  -9.221 -12.539  1.00130.18           C  
ATOM    692  CD1 ILE B  93      -3.818  -9.576 -13.523  1.00130.18           C  
ATOM    695  N   ARG B  94      -0.826 -12.225 -16.117  1.00 95.23           N  
ATOM    696  CA  ARG B  94      -0.959 -13.502 -16.757  1.00 95.23           C  
ATOM    704  C   ARG B  94       0.401 -14.121 -16.895  1.00 95.23           C  
ATOM    705  O   ARG B  94       0.545 -15.340 -16.818  1.00 95.23           O  
ATOM    697  CB  ARG B  94      -1.633 -13.404 -18.134  1.00 95.23           C  
ATOM    698  CG  ARG B  94      -3.143 -13.176 -18.011  1.00 95.23           C  
ATOM    699  CD  ARG B  94      -3.868 -13.000 -19.342  1.00 95.23           C  
ATOM    700  NE  ARG B  94      -3.647 -11.596 -19.777  1.00 95.23           N  
ATOM    701  CZ  ARG B  94      -4.538 -10.626 -19.418  1.00 95.23           C  
ATOM    702  NH1 ARG B  94      -5.642 -10.943 -18.679  1.00 95.23           N1+
ATOM    703  NH2 ARG B  94      -4.325  -9.337 -19.810  1.00 95.23           N  
ATOM    706  N   GLN B  95       1.441 -13.307 -17.142  1.00 69.38           N  
ATOM    707  CA  GLN B  95       2.757 -13.864 -17.252  1.00 69.38           C  
ATOM    713  C   GLN B  95       3.195 -14.402 -15.921  1.00 69.38           C  
ATOM    714  O   GLN B  95       3.836 -15.451 -15.861  1.00 69.38           O  
ATOM    708  CB  GLN B  95       3.807 -12.852 -17.726  1.00 69.38           C  
ATOM    709  CG  GLN B  95       3.538 -12.353 -19.145  1.00 69.38           C  
ATOM    710  CD  GLN B  95       4.755 -11.559 -19.577  1.00 69.38           C  
ATOM    712  NE2 GLN B  95       5.946 -12.212 -19.508  1.00 69.38           N  
ATOM    711  OE1 GLN B  95       4.655 -10.399 -19.972  1.00 69.38           O  
ATOM    715  N   ILE B  96       2.877 -13.692 -14.816  1.00 46.42           N  
ATOM    716  CA  ILE B  96       3.295 -14.120 -13.507  1.00 46.42           C  
ATOM    721  C   ILE B  96       2.634 -15.420 -13.166  1.00 46.42           C  
ATOM    722  O   ILE B  96       3.300 -16.367 -12.746  1.00 46.42           O  
ATOM    717  CB  ILE B  96       2.924 -13.139 -12.434  1.00 46.42           C  
ATOM    718  CG1 ILE B  96       3.635 -11.798 -12.672  1.00 46.42           C  
ATOM    719  CG2 ILE B  96       3.246 -13.770 -11.068  1.00 46.42           C  
ATOM    720  CD1 ILE B  96       3.100 -10.665 -11.800  1.00 46.42           C  
ATOM    723  N   ASN B  97       1.299 -15.499 -13.336  1.00 66.44           N  
ATOM    724  CA  ASN B  97       0.582 -16.708 -13.039  1.00 66.44           C  
ATOM    729  C   ASN B  97      -0.421 -16.914 -14.138  1.00 66.44           C  
ATOM    730  O   ASN B  97      -1.447 -16.235 -14.183  1.00 66.44           O  
ATOM    725  CB  ASN B  97      -0.198 -16.607 -11.714  1.00 66.44           C  
ATOM    726  CG  ASN B  97      -0.760 -17.972 -11.345  1.00 66.44           C  
ATOM    728  ND2 ASN B  97      -1.241 -18.103 -10.079  1.00 66.44           N  
ATOM    727  OD1 ASN B  97      -0.780 -18.893 -12.159  1.00 66.44           O  
ATOM    731  N   PRO B  98      -0.171 -17.851 -15.014  1.00 75.61           N  
ATOM    732  CA  PRO B  98      -1.069 -18.084 -16.117  1.00 75.61           C  
ATOM    736  C   PRO B  98      -2.398 -18.608 -15.669  1.00 75.61           C  
ATOM    737  O   PRO B  98      -3.368 -18.514 -16.420  1.00 75.61           O  
ATOM    734  CB  PRO B  98      -0.319 -19.018 -17.064  1.00 75.61           C  
ATOM    735  CG  PRO B  98       1.162 -18.680 -16.808  1.00 75.61           C  
ATOM    733  CD  PRO B  98       1.199 -18.210 -15.345  1.00 75.61           C  
ATOM    738  N   GLU B  99      -2.436 -19.221 -14.478  1.00 86.54           N  
ATOM    739  CA  GLU B  99      -3.603 -19.807 -13.884  1.00 86.54           C  
ATOM    745  C   GLU B  99      -4.533 -18.780 -13.292  1.00 86.54           C  
ATOM    746  O   GLU B  99      -5.702 -19.078 -13.047  1.00 86.54           O  
ATOM    740  CB  GLU B  99      -3.244 -20.874 -12.834  1.00 86.54           C  
ATOM    741  CG  GLU B  99      -2.593 -22.093 -13.497  1.00 86.54           C  
ATOM    742  CD  GLU B  99      -2.104 -23.069 -12.435  1.00 86.54           C  
ATOM    743  OE1 GLU B  99      -2.897 -23.405 -11.517  1.00 86.54           O  
ATOM    744  OE2 GLU B  99      -0.923 -23.494 -12.535  1.00 86.54           O1-
ATOM    747  N   CYS B 100      -4.031 -17.569 -12.973  1.00 52.28           N  
ATOM    748  CA  CYS B 100      -4.835 -16.555 -12.336  1.00 52.28           C  
ATOM    751  C   CYS B 100      -5.904 -16.060 -13.271  1.00 52.28           C  
ATOM    752  O   CYS B 100      -5.663 -15.857 -14.460  1.00 52.28           O  
ATOM    749  CB  CYS B 100      -3.999 -15.340 -11.882  1.00 52.28           C  
ATOM    750  SG  CYS B 100      -4.981 -14.044 -11.069  1.00 52.28           S  
ATOM    753  N   ARG B 101      -7.135 -15.846 -12.747  1.00136.83           N  
ATOM    754  CA  ARG B 101      -8.181 -15.339 -13.592  1.00136.83           C  
ATOM    762  C   ARG B 101      -8.240 -13.859 -13.397  1.00136.83           C  
ATOM    763  O   ARG B 101      -8.555 -13.364 -12.316  1.00136.83           O  
ATOM    755  CB  ARG B 101      -9.579 -15.931 -13.338  1.00136.83           C  
ATOM    756  CG  ARG B 101     -10.142 -15.706 -11.936  1.00136.83           C  
ATOM    757  CD  ARG B 101     -11.536 -16.317 -11.768  1.00136.83           C  
ATOM    758  NE  ARG B 101     -11.939 -16.174 -10.343  1.00136.83           N  
ATOM    759  CZ  ARG B 101     -13.172 -15.677 -10.036  1.00136.83           C  
ATOM    760  NH1 ARG B 101     -13.997 -15.240 -11.031  1.00136.83           N1+
ATOM    761  NH2 ARG B 101     -13.579 -15.614  -8.734  1.00136.83           N  
ATOM    764  N   VAL B 102      -7.946 -13.110 -14.478  1.00 53.57           N  
ATOM    765  CA  VAL B 102      -7.844 -11.685 -14.382  1.00 53.57           C  
ATOM    769  C   VAL B 102      -8.975 -11.062 -15.135  1.00 53.57           C  
ATOM    770  O   VAL B 102      -9.261 -11.432 -16.271  1.00 53.57           O  
ATOM    766  CB  VAL B 102      -6.574 -11.175 -14.998  1.00 53.57           C  
ATOM    767  CG1 VAL B 102      -6.525  -9.645 -14.865  1.00 53.57           C  
ATOM    768  CG2 VAL B 102      -5.391 -11.918 -14.358  1.00 53.57           C  
ATOM    771  N   THR B 103      -9.648 -10.078 -14.508  1.00 30.31           N  
ATOM    772  CA  THR B 103     -10.737  -9.404 -15.154  1.00 30.31           C  
ATOM    776  C   THR B 103     -10.368  -7.957 -15.239  1.00 30.31           C  
ATOM    777  O   THR B 103      -9.849  -7.379 -14.285  1.00 30.31           O  
ATOM    773  CB  THR B 103     -12.027  -9.495 -14.388  1.00 30.31           C  
ATOM    775  CG2 THR B 103     -13.126  -8.762 -15.178  1.00 30.31           C  
ATOM    774  OG1 THR B 103     -12.388 -10.855 -14.194  1.00 30.31           O  
ATOM    778  N   VAL B 104     -10.613  -7.329 -16.406  1.00 34.35           N  
ATOM    779  CA  VAL B 104     -10.287  -5.941 -16.541  1.00 34.35           C  
ATOM    783  C   VAL B 104     -11.561  -5.179 -16.719  1.00 34.35           C  
ATOM    784  O   VAL B 104     -12.404  -5.538 -17.541  1.00 34.35           O  
ATOM    780  CB  VAL B 104      -9.433  -5.644 -17.742  1.00 34.35           C  
ATOM    781  CG1 VAL B 104      -9.241  -4.121 -17.845  1.00 34.35           C  
ATOM    782  CG2 VAL B 104      -8.118  -6.435 -17.624  1.00 34.35           C  
ATOM    785  N   VAL B 105     -11.742  -4.110 -15.918  1.00 50.02           N  
ATOM    786  CA  VAL B 105     -12.886  -3.258 -16.075  1.00 50.02           C  
ATOM    790  C   VAL B 105     -12.346  -1.944 -16.545  1.00 50.02           C  
ATOM    791  O   VAL B 105     -11.692  -1.229 -15.786  1.00 50.02           O  
ATOM    787  CB  VAL B 105     -13.620  -3.013 -14.787  1.00 50.02           C  
ATOM    788  CG1 VAL B 105     -14.739  -1.987 -15.033  1.00 50.02           C  
ATOM    789  CG2 VAL B 105     -14.125  -4.366 -14.258  1.00 50.02           C  
ATOM    792  N   ASP B 106     -12.613  -1.577 -17.814  1.00 55.16           N  
ATOM    793  CA  ASP B 106     -12.069  -0.347 -18.320  1.00 55.16           C  
ATOM    798  C   ASP B 106     -13.066   0.728 -18.044  1.00 55.16           C  
ATOM    799  O   ASP B 106     -13.833   1.119 -18.922  1.00 55.16           O  
ATOM    794  CB  ASP B 106     -11.801  -0.380 -19.838  1.00 55.16           C  
ATOM    795  CG  ASP B 106     -11.034   0.875 -20.251  1.00 55.16           C  
ATOM    796  OD1 ASP B 106     -11.461   1.997 -19.870  1.00 55.16           O  
ATOM    797  OD2 ASP B 106     -10.001   0.720 -20.957  1.00 55.16           O1-
ATOM    800  N   ASP B 107     -13.075   1.234 -16.795  1.00 75.54           N  
ATOM    801  CA  ASP B 107     -14.016   2.256 -16.446  1.00 75.54           C  
ATOM    806  C   ASP B 107     -13.555   2.856 -15.152  1.00 75.54           C  
ATOM    807  O   ASP B 107     -12.595   2.383 -14.547  1.00 75.54           O  
ATOM    802  CB  ASP B 107     -15.433   1.696 -16.230  1.00 75.54           C  
ATOM    803  CG  ASP B 107     -16.451   2.827 -16.277  1.00 75.54           C  
ATOM    804  OD1 ASP B 107     -16.057   3.986 -16.578  1.00 75.54           O  
ATOM    805  OD2 ASP B 107     -17.648   2.535 -16.016  1.00 75.54           O1-
ATOM    808  N   PHE B 108     -14.215   3.949 -14.717  1.00 63.20           N  
ATOM    809  CA  PHE B 108     -13.921   4.561 -13.451  1.00 63.20           C  
ATOM    817  C   PHE B 108     -15.122   4.348 -12.588  1.00 63.20           C  
ATOM    818  O   PHE B 108     -16.245   4.272 -13.084  1.00 63.20           O  
ATOM    810  CB  PHE B 108     -13.709   6.084 -13.497  1.00 63.20           C  
ATOM    811  CG  PHE B 108     -12.407   6.382 -14.152  1.00 63.20           C  
ATOM    812  CD1 PHE B 108     -11.229   6.128 -13.491  1.00 63.20           C  
ATOM    813  CD2 PHE B 108     -12.362   6.939 -15.409  1.00 63.20           C  
ATOM    814  CE1 PHE B 108     -10.019   6.406 -14.081  1.00 63.20           C  
ATOM    815  CE2 PHE B 108     -11.154   7.220 -16.005  1.00 63.20           C  
ATOM    816  CZ  PHE B 108      -9.982   6.953 -15.340  1.00 63.20           C  
ATOM    819  N   VAL B 109     -14.913   4.228 -11.262  1.00 46.43           N  
ATOM    820  CA  VAL B 109     -16.021   4.014 -10.378  1.00 46.43           C  
ATOM    824  C   VAL B 109     -16.723   5.318 -10.145  1.00 46.43           C  
ATOM    825  O   VAL B 109     -16.090   6.358  -9.966  1.00 46.43           O  
ATOM    821  CB  VAL B 109     -15.616   3.451  -9.051  1.00 46.43           C  
ATOM    822  CG1 VAL B 109     -16.851   3.397  -8.141  1.00 46.43           C  
ATOM    823  CG2 VAL B 109     -14.960   2.080  -9.292  1.00 46.43           C  
ATOM    826  N   THR B 110     -18.073   5.283 -10.161  1.00 38.62           N  
ATOM    827  CA  THR B 110     -18.871   6.453  -9.917  1.00 38.62           C  
ATOM    831  C   THR B 110     -19.934   6.035  -8.954  1.00 38.62           C  
ATOM    832  O   THR B 110     -20.117   4.843  -8.713  1.00 38.62           O  
ATOM    828  CB  THR B 110     -19.583   6.966 -11.135  1.00 38.62           C  
ATOM    830  CG2 THR B 110     -18.548   7.234 -12.241  1.00 38.62           C  
ATOM    829  OG1 THR B 110     -20.540   6.016 -11.581  1.00 38.62           O  
ATOM    833  N   PRO B 111     -20.650   6.963  -8.384  1.00 68.82           N  
ATOM    834  CA  PRO B 111     -21.680   6.576  -7.466  1.00 68.82           C  
ATOM    838  C   PRO B 111     -22.724   5.758  -8.158  1.00 68.82           C  
ATOM    839  O   PRO B 111     -23.391   4.960  -7.500  1.00 68.82           O  
ATOM    836  CB  PRO B 111     -22.178   7.875  -6.841  1.00 68.82           C  
ATOM    837  CG  PRO B 111     -20.932   8.782  -6.873  1.00 68.82           C  
ATOM    835  CD  PRO B 111     -20.120   8.284  -8.085  1.00 68.82           C  
ATOM    840  N   ASP B 112     -22.923   5.968  -9.470  1.00 58.07           N  
ATOM    841  CA  ASP B 112     -23.919   5.224 -10.185  1.00 58.07           C  
ATOM    846  C   ASP B 112     -23.518   3.785 -10.371  1.00 58.07           C  
ATOM    847  O   ASP B 112     -24.335   2.885 -10.177  1.00 58.07           O  
ATOM    842  CB  ASP B 112     -24.198   5.813 -11.576  1.00 58.07           C  
ATOM    843  CG  ASP B 112     -24.936   7.128 -11.368  1.00 58.07           C  
ATOM    844  OD1 ASP B 112     -25.742   7.201 -10.403  1.00 58.07           O  
ATOM    845  OD2 ASP B 112     -24.699   8.074 -12.164  1.00 58.07           O1-
ATOM    848  N   ASN B 113     -22.251   3.562 -10.788  1.00161.79           N  
ATOM    849  CA  ASN B 113     -21.646   2.301 -11.159  1.00161.79           C  
ATOM    854  C   ASN B 113     -21.282   1.414 -10.012  1.00161.79           C  
ATOM    855  O   ASN B 113     -21.256   0.195 -10.161  1.00161.79           O  
ATOM    850  CB  ASN B 113     -20.292   2.464 -11.869  1.00161.79           C  
ATOM    851  CG  ASN B 113     -20.502   3.213 -13.158  1.00161.79           C  
ATOM    853  ND2 ASN B 113     -19.416   3.375 -13.958  1.00161.79           N  
ATOM    852  OD1 ASN B 113     -21.613   3.644 -13.447  1.00161.79           O  
ATOM    856  N   VAL B 114     -20.970   1.996  -8.844  1.00 84.26           N  
ATOM    857  CA  VAL B 114     -20.316   1.267  -7.790  1.00 84.26           C  
ATOM    861  C   VAL B 114     -21.004  -0.013  -7.438  1.00 84.26           C  
ATOM    862  O   VAL B 114     -20.346  -1.042  -7.285  1.00 84.26           O  
ATOM    858  CB  VAL B 114     -20.265   2.014  -6.489  1.00 84.26           C  
ATOM    859  CG1 VAL B 114     -19.765   1.029  -5.428  1.00 84.26           C  
ATOM    860  CG2 VAL B 114     -19.366   3.249  -6.613  1.00 84.26           C  
ATOM    863  N   ALA B 115     -22.335  -0.001  -7.283  1.00 30.01           N  
ATOM    864  CA  ALA B 115     -23.004  -1.195  -6.859  1.00 30.01           C  
ATOM    866  C   ALA B 115     -22.795  -2.279  -7.871  1.00 30.01           C  
ATOM    867  O   ALA B 115     -22.552  -3.431  -7.514  1.00 30.01           O  
ATOM    865  CB  ALA B 115     -24.520  -0.999  -6.692  1.00 30.01           C  
ATOM    868  N   GLN B 116     -22.873  -1.935  -9.169  1.00 39.21           N  
ATOM    869  CA  GLN B 116     -22.783  -2.929 -10.199  1.00 39.21           C  
ATOM    875  C   GLN B 116     -21.436  -3.590 -10.171  1.00 39.21           C  
ATOM    876  O   GLN B 116     -21.340  -4.814 -10.225  1.00 39.21           O  
ATOM    870  CB  GLN B 116     -22.972  -2.333 -11.604  1.00 39.21           C  
ATOM    871  CG  GLN B 116     -23.115  -3.396 -12.693  1.00 39.21           C  
ATOM    872  CD  GLN B 116     -24.484  -4.036 -12.516  1.00 39.21           C  
ATOM    874  NE2 GLN B 116     -24.599  -5.341 -12.882  1.00 39.21           N  
ATOM    873  OE1 GLN B 116     -25.429  -3.394 -12.059  1.00 39.21           O  
ATOM    877  N   TYR B 117     -20.355  -2.796 -10.063  1.00 77.78           N  
ATOM    878  CA  TYR B 117     -19.023  -3.334 -10.095  1.00 77.78           C  
ATOM    887  C   TYR B 117     -18.747  -4.176  -8.882  1.00 77.78           C  
ATOM    888  O   TYR B 117     -18.052  -5.188  -8.965  1.00 77.78           O  
ATOM    879  CB  TYR B 117     -17.926  -2.259 -10.230  1.00 77.78           C  
ATOM    880  CG  TYR B 117     -18.038  -1.699 -11.613  1.00 77.78           C  
ATOM    881  CD1 TYR B 117     -17.674  -2.470 -12.693  1.00 77.78           C  
ATOM    882  CD2 TYR B 117     -18.483  -0.416 -11.838  1.00 77.78           C  
ATOM    883  CE1 TYR B 117     -17.764  -1.981 -13.974  1.00 77.78           C  
ATOM    884  CE2 TYR B 117     -18.576   0.080 -13.119  1.00 77.78           C  
ATOM    885  CZ  TYR B 117     -18.218  -0.702 -14.191  1.00 77.78           C  
ATOM    886  OH  TYR B 117     -18.314  -0.194 -15.504  1.00 77.78           O  
ATOM    889  N   MET B 118     -19.249  -3.744  -7.713  1.00 80.62           N  
ATOM    890  CA  MET B 118     -19.062  -4.373  -6.432  1.00 80.62           C  
ATOM    895  C   MET B 118     -19.824  -5.664  -6.307  1.00 80.62           C  
ATOM    896  O   MET B 118     -19.492  -6.496  -5.466  1.00 80.62           O  
ATOM    891  CB  MET B 118     -19.473  -3.456  -5.270  1.00 80.62           C  
ATOM    892  CG  MET B 118     -18.618  -2.188  -5.170  1.00 80.62           C  
ATOM    893  SD  MET B 118     -16.867  -2.467  -4.761  1.00 80.62           S  
ATOM    894  CE  MET B 118     -16.348  -2.944  -6.435  1.00 80.62           C  
ATOM    897  N   SER B 119     -20.893  -5.851  -7.104  1.00 95.05           N  
ATOM    898  CA  SER B 119     -21.801  -6.966  -6.994  0.64 95.05           C  
ATOM    901  C   SER B 119     -21.104  -8.284  -7.181  1.00 95.05           C  
ATOM    902  O   SER B 119     -21.682  -9.329  -6.884  1.00 95.05           O  
ATOM    899  CB  SER B 119     -22.921  -6.909  -8.044  1.00 95.05           C  
ATOM    900  OG  SER B 119     -23.684  -5.726  -7.872  0.82 95.05           O  
ATOM    903  N   VAL B 120     -19.848  -8.285  -7.663  1.00131.08           N  
ATOM    904  CA  VAL B 120     -19.155  -9.520  -7.930  1.00131.08           C  
ATOM    908  C   VAL B 120     -19.021 -10.317  -6.664  1.00131.08           C  
ATOM    909  O   VAL B 120     -19.062 -11.546  -6.708  1.00131.08           O  
ATOM    905  CB  VAL B 120     -17.750  -9.359  -8.432  1.00131.08           C  
ATOM    906  CG1 VAL B 120     -17.755  -8.543  -9.728  1.00131.08           C  
ATOM    907  CG2 VAL B 120     -16.890  -8.783  -7.303  1.00131.08           C  
ATOM    910  N   GLY B 121     -18.870  -9.660  -5.493  1.00 46.57           N  
ATOM    911  CA  GLY B 121     -18.670 -10.425  -4.290  1.00 46.57           C  
ATOM    912  C   GLY B 121     -17.200 -10.662  -4.074  1.00 46.57           C  
ATOM    913  O   GLY B 121     -16.738 -11.800  -4.015  1.00 46.57           O  
ATOM    914  N   TYR B 122     -16.423  -9.566  -3.955  1.00 83.93           N  
ATOM    915  CA  TYR B 122     -14.996  -9.619  -3.783  1.00 83.93           C  
ATOM    924  C   TYR B 122     -14.626 -10.000  -2.380  1.00 83.93           C  
ATOM    925  O   TYR B 122     -15.318  -9.680  -1.415  1.00 83.93           O  
ATOM    916  CB  TYR B 122     -14.277  -8.279  -4.022  1.00 83.93           C  
ATOM    917  CG  TYR B 122     -14.446  -7.816  -5.427  1.00 83.93           C  
ATOM    918  CD1 TYR B 122     -13.794  -8.442  -6.463  1.00 83.93           C  
ATOM    919  CD2 TYR B 122     -15.233  -6.719  -5.701  1.00 83.93           C  
ATOM    920  CE1 TYR B 122     -13.945  -7.994  -7.754  1.00 83.93           C  
ATOM    921  CE2 TYR B 122     -15.387  -6.265  -6.988  1.00 83.93           C  
ATOM    922  CZ  TYR B 122     -14.740  -6.903  -8.019  1.00 83.93           C  
ATOM    923  OH  TYR B 122     -14.896  -6.442  -9.342  1.00 83.93           O  
ATOM    926  N   SER B 123     -13.515 -10.754  -2.257  1.00 86.85           N  
ATOM    927  CA  SER B 123     -12.967 -11.131  -0.988  1.00 86.85           C  
ATOM    930  C   SER B 123     -12.437  -9.885  -0.333  1.00 86.85           C  
ATOM    931  O   SER B 123     -12.518  -9.736   0.886  1.00 86.85           O  
ATOM    928  CB  SER B 123     -11.800 -12.120  -1.135  1.00 86.85           C  
ATOM    929  OG  SER B 123     -11.295 -12.462   0.144  1.00 86.85           O  
ATOM    932  N   TYR B 124     -11.836  -8.969  -1.124  1.00 92.32           N  
ATOM    933  CA  TYR B 124     -11.330  -7.766  -0.524  1.00 92.32           C  
ATOM    942  C   TYR B 124     -11.271  -6.730  -1.612  1.00 92.32           C  
ATOM    943  O   TYR B 124     -11.162  -7.069  -2.790  1.00 92.32           O  
ATOM    934  CB  TYR B 124      -9.905  -7.973   0.023  1.00 92.32           C  
ATOM    935  CG  TYR B 124      -9.739  -7.160   1.261  1.00 92.32           C  
ATOM    936  CD1 TYR B 124      -9.377  -5.833   1.237  1.00 92.32           C  
ATOM    937  CD2 TYR B 124      -9.952  -7.772   2.475  1.00 92.32           C  
ATOM    938  CE1 TYR B 124      -9.238  -5.131   2.415  1.00 92.32           C  
ATOM    939  CE2 TYR B 124      -9.815  -7.076   3.651  1.00 92.32           C  
ATOM    940  CZ  TYR B 124      -9.456  -5.752   3.621  1.00 92.32           C  
ATOM    941  OH  TYR B 124      -9.317  -5.038   4.831  1.00 92.32           O  
ATOM    944  N   VAL B 125     -11.346  -5.432  -1.254  1.00 48.16           N  
ATOM    945  CA  VAL B 125     -11.228  -4.398  -2.247  1.00 48.16           C  
ATOM    949  C   VAL B 125     -10.075  -3.529  -1.841  1.00 48.16           C  
ATOM    950  O   VAL B 125      -9.952  -3.162  -0.672  1.00 48.16           O  
ATOM    946  CB  VAL B 125     -12.440  -3.513  -2.322  1.00 48.16           C  
ATOM    947  CG1 VAL B 125     -12.191  -2.424  -3.380  1.00 48.16           C  
ATOM    948  CG2 VAL B 125     -13.676  -4.387  -2.597  1.00 48.16           C  
ATOM    951  N   ILE B 126      -9.182  -3.188  -2.797  1.00 54.05           N  
ATOM    952  CA  ILE B 126      -8.082  -2.317  -2.485  1.00 54.05           C  
ATOM    957  C   ILE B 126      -8.329  -1.030  -3.215  1.00 54.05           C  
ATOM    958  O   ILE B 126      -8.355  -0.997  -4.446  1.00 54.05           O  
ATOM    953  CB  ILE B 126      -6.743  -2.855  -2.892  1.00 54.05           C  
ATOM    954  CG1 ILE B 126      -6.434  -4.129  -2.087  1.00 54.05           C  
ATOM    955  CG2 ILE B 126      -5.697  -1.743  -2.710  1.00 54.05           C  
ATOM    956  CD1 ILE B 126      -5.204  -4.888  -2.580  1.00 54.05           C  
ATOM    959  N   ASP B 127      -8.515   0.066  -2.449  1.00 84.71           N  
ATOM    960  CA  ASP B 127      -8.853   1.362  -2.982  1.00 84.71           C  
ATOM    965  C   ASP B 127      -7.618   2.199  -3.159  1.00 84.71           C  
ATOM    966  O   ASP B 127      -7.078   2.771  -2.215  1.00 84.71           O  
ATOM    961  CB  ASP B 127      -9.780   2.153  -2.041  1.00 84.71           C  
ATOM    962  CG  ASP B 127     -10.096   3.511  -2.653  1.00 84.71           C  
ATOM    963  OD1 ASP B 127      -9.791   3.719  -3.858  1.00 84.71           O  
ATOM    964  OD2 ASP B 127     -10.643   4.366  -1.907  1.00 84.71           O1-
ATOM    967  N   ALA B 128      -7.095   2.166  -4.390  1.00146.85           N  
ATOM    968  CA  ALA B 128      -6.001   2.865  -5.008  1.00146.85           C  
ATOM    970  C   ALA B 128      -6.307   4.233  -5.564  1.00146.85           C  
ATOM    971  O   ALA B 128      -5.423   4.812  -6.191  1.00146.85           O  
ATOM    969  CB  ALA B 128      -5.337   2.050  -6.126  1.00146.85           C  
ATOM    972  N   ILE B 129      -7.583   4.667  -5.589  1.00100.08           N  
ATOM    973  CA  ILE B 129      -8.010   5.877  -6.265  1.00100.08           C  
ATOM    978  C   ILE B 129      -7.402   7.141  -5.700  1.00100.08           C  
ATOM    979  O   ILE B 129      -7.347   7.353  -4.492  1.00100.08           O  
ATOM    974  CB  ILE B 129      -9.504   6.032  -6.232  1.00100.08           C  
ATOM    975  CG1 ILE B 129     -10.171   4.797  -6.861  1.00100.08           C  
ATOM    976  CG2 ILE B 129      -9.878   7.348  -6.934  1.00100.08           C  
ATOM    977  CD1 ILE B 129     -11.674   4.715  -6.592  1.00100.08           C  
ATOM    980  N   ASP B 130      -6.860   7.986  -6.615  1.00 91.87           N  
ATOM    981  CA  ASP B 130      -6.245   9.270  -6.375  1.00 91.87           C  
ATOM    986  C   ASP B 130      -7.216  10.415  -6.225  1.00 91.87           C  
ATOM    987  O   ASP B 130      -6.863  11.435  -5.636  1.00 91.87           O  
ATOM    982  CB  ASP B 130      -5.193   9.633  -7.446  1.00 91.87           C  
ATOM    983  CG  ASP B 130      -5.828   9.701  -8.830  1.00 91.87           C  
ATOM    984  OD1 ASP B 130      -7.081   9.622  -8.927  1.00 91.87           O  
ATOM    985  OD2 ASP B 130      -5.053   9.827  -9.815  1.00 91.87           O1-
ATOM    988  N   SER B 131      -8.439  10.312  -6.793  1.00 99.64           N  
ATOM    989  CA  SER B 131      -9.354  11.428  -6.794  1.00 99.64           C  
ATOM    992  C   SER B 131     -10.436  11.193  -5.776  1.00 99.64           C  
ATOM    993  O   SER B 131     -10.940  10.083  -5.626  1.00 99.64           O  
ATOM    990  CB  SER B 131     -10.036  11.613  -8.162  1.00 99.64           C  
ATOM    991  OG  SER B 131     -10.931  12.712  -8.128  1.00 99.64           O  
ATOM    994  N   VAL B 132     -10.832  12.274  -5.069  1.00123.18           N  
ATOM    995  CA  VAL B 132     -11.750  12.212  -3.962  1.00123.18           C  
ATOM    999  C   VAL B 132     -13.141  11.770  -4.309  1.00123.18           C  
ATOM   1000  O   VAL B 132     -13.723  10.979  -3.569  1.00123.18           O  
ATOM    996  CB  VAL B 132     -11.877  13.510  -3.217  1.00123.18           C  
ATOM    997  CG1 VAL B 132     -10.579  13.763  -2.442  1.00123.18           C  
ATOM    998  CG2 VAL B 132     -12.200  14.622  -4.225  1.00123.18           C  
ATOM   1001  N   ARG B 133     -13.733  12.258  -5.417  1.00 66.89           N  
ATOM   1002  CA  ARG B 133     -15.124  11.966  -5.650  1.00 66.89           C  
ATOM   1010  C   ARG B 133     -15.389  10.495  -5.795  1.00 66.89           C  
ATOM   1011  O   ARG B 133     -16.258   9.968  -5.101  1.00 66.89           O  
ATOM   1003  CB  ARG B 133     -15.682  12.662  -6.906  1.00 66.89           C  
ATOM   1004  CG  ARG B 133     -15.790  14.179  -6.764  1.00 66.89           C  
ATOM   1005  CD  ARG B 133     -16.339  14.873  -8.009  1.00 66.89           C  
ATOM   1006  NE  ARG B 133     -16.588  16.291  -7.634  1.00 66.89           N  
ATOM   1007  CZ  ARG B 133     -17.811  16.658  -7.150  1.00 66.89           C  
ATOM   1008  NH1 ARG B 133     -18.820  15.741  -7.080  1.00 66.89           N1+
ATOM   1009  NH2 ARG B 133     -18.025  17.940  -6.739  1.00 66.89           N  
ATOM   1012  N   PRO B 134     -14.710   9.783  -6.650  1.00 76.48           N  
ATOM   1013  CA  PRO B 134     -14.966   8.377  -6.804  1.00 76.48           C  
ATOM   1017  C   PRO B 134     -14.527   7.616  -5.597  1.00 76.48           C  
ATOM   1018  O   PRO B 134     -15.107   6.573  -5.297  1.00 76.48           O  
ATOM   1015  CB  PRO B 134     -14.251   7.962  -8.092  1.00 76.48           C  
ATOM   1016  CG  PRO B 134     -13.266   9.111  -8.379  1.00 76.48           C  
ATOM   1014  CD  PRO B 134     -13.943  10.338  -7.749  1.00 76.48           C  
ATOM   1019  N   LYS B 135     -13.497   8.123  -4.900  1.00 67.61           N  
ATOM   1020  CA  LYS B 135     -12.936   7.466  -3.758  1.00 67.61           C  
ATOM   1026  C   LYS B 135     -13.975   7.408  -2.684  1.00 67.61           C  
ATOM   1027  O   LYS B 135     -14.147   6.384  -2.024  1.00 67.61           O  
ATOM   1021  CB  LYS B 135     -11.721   8.237  -3.211  1.00 67.61           C  
ATOM   1022  CG  LYS B 135     -10.871   7.465  -2.202  1.00 67.61           C  
ATOM   1023  CD  LYS B 135      -9.512   8.126  -1.961  1.00 67.61           C  
ATOM   1024  CE  LYS B 135      -8.627   7.385  -0.958  1.00 67.61           C  
ATOM   1025  NZ  LYS B 135      -8.044   6.184  -1.592  1.00 67.61           N1+
ATOM   1028  N   ALA B 136     -14.704   8.523  -2.482  1.00 32.21           N  
ATOM   1029  CA  ALA B 136     -15.700   8.586  -1.454  1.00 32.21           C  
ATOM   1031  C   ALA B 136     -16.799   7.615  -1.756  1.00 32.21           C  
ATOM   1032  O   ALA B 136     -17.276   6.909  -0.869  1.00 32.21           O  
ATOM   1030  CB  ALA B 136     -16.339   9.980  -1.336  1.00 32.21           C  
ATOM   1033  N   ALA B 137     -17.224   7.545  -3.032  1.00 30.09           N  
ATOM   1034  CA  ALA B 137     -18.322   6.703  -3.414  1.00 30.09           C  
ATOM   1036  C   ALA B 137     -17.984   5.268  -3.145  1.00 30.09           C  
ATOM   1037  O   ALA B 137     -18.818   4.507  -2.656  1.00 30.09           O  
ATOM   1035  CB  ALA B 137     -18.664   6.824  -4.908  1.00 30.09           C  
ATOM   1038  N   LEU B 138     -16.749   4.856  -3.474  1.00 52.46           N  
ATOM   1039  CA  LEU B 138     -16.353   3.486  -3.304  1.00 52.46           C  
ATOM   1044  C   LEU B 138     -16.327   3.137  -1.846  1.00 52.46           C  
ATOM   1045  O   LEU B 138     -16.845   2.100  -1.436  1.00 52.46           O  
ATOM   1040  CB  LEU B 138     -14.954   3.206  -3.883  1.00 52.46           C  
ATOM   1041  CG  LEU B 138     -14.484   1.748  -3.729  1.00 52.46           C  
ATOM   1042  CD1 LEU B 138     -15.390   0.783  -4.510  1.00 52.46           C  
ATOM   1043  CD2 LEU B 138     -13.000   1.600  -4.111  1.00 52.46           C  
ATOM   1046  N   ILE B 139     -15.730   4.015  -1.016  1.00 45.99           N  
ATOM   1047  CA  ILE B 139     -15.569   3.734   0.381  1.00 45.99           C  
ATOM   1052  C   ILE B 139     -16.900   3.672   1.062  1.00 45.99           C  
ATOM   1053  O   ILE B 139     -17.149   2.771   1.862  1.00 45.99           O  
ATOM   1048  CB  ILE B 139     -14.720   4.754   1.085  1.00 45.99           C  
ATOM   1049  CG1 ILE B 139     -13.289   4.718   0.519  1.00 45.99           C  
ATOM   1050  CG2 ILE B 139     -14.789   4.487   2.598  1.00 45.99           C  
ATOM   1051  CD1 ILE B 139     -12.409   5.875   0.991  1.00 45.99           C  
ATOM   1054  N   ALA B 140     -17.803   4.621   0.758  1.00 31.68           N  
ATOM   1055  CA  ALA B 140     -19.072   4.650   1.423  1.00 31.68           C  
ATOM   1057  C   ALA B 140     -19.816   3.387   1.125  1.00 31.68           C  
ATOM   1058  O   ALA B 140     -20.431   2.796   2.012  1.00 31.68           O  
ATOM   1056  CB  ALA B 140     -19.951   5.824   0.967  1.00 31.68           C  
ATOM   1059  N   TYR B 141     -19.775   2.935  -0.141  1.00 55.56           N  
ATOM   1060  CA  TYR B 141     -20.514   1.774  -0.551  1.00 55.56           C  
ATOM   1069  C   TYR B 141     -19.997   0.556   0.158  1.00 55.56           C  
ATOM   1070  O   TYR B 141     -20.771  -0.221   0.713  1.00 55.56           O  
ATOM   1061  CB  TYR B 141     -20.392   1.539  -2.069  1.00 55.56           C  
ATOM   1062  CG  TYR B 141     -21.198   0.350  -2.457  1.00 55.56           C  
ATOM   1063  CD1 TYR B 141     -22.554   0.463  -2.667  1.00 55.56           C  
ATOM   1064  CD2 TYR B 141     -20.601  -0.877  -2.626  1.00 55.56           C  
ATOM   1065  CE1 TYR B 141     -23.304  -0.631  -3.031  1.00 55.56           C  
ATOM   1066  CE2 TYR B 141     -21.344  -1.976  -2.990  1.00 55.56           C  
ATOM   1067  CZ  TYR B 141     -22.698  -1.854  -3.193  1.00 55.56           C  
ATOM   1068  OH  TYR B 141     -23.461  -2.980  -3.567  1.00 55.56           O  
ATOM   1071  N   CYS B 142     -18.665   0.368   0.180  1.00 34.67           N  
ATOM   1072  CA  CYS B 142     -18.102  -0.808   0.783  1.00 34.67           C  
ATOM   1075  C   CYS B 142     -18.390  -0.801   2.249  1.00 34.67           C  
ATOM   1076  O   CYS B 142     -18.702  -1.841   2.828  1.00 34.67           O  
ATOM   1073  CB  CYS B 142     -16.578  -0.909   0.597  1.00 34.67           C  
ATOM   1074  SG  CYS B 142     -16.112  -1.171  -1.141  1.00 34.67           S  
ATOM   1077  N   ARG B 143     -18.297   0.378   2.889  1.00115.95           N  
ATOM   1078  CA  ARG B 143     -18.479   0.450   4.309  1.00115.95           C  
ATOM   1086  C   ARG B 143     -19.872   0.034   4.673  1.00115.95           C  
ATOM   1087  O   ARG B 143     -20.066  -0.769   5.584  1.00115.95           O  
ATOM   1079  CB  ARG B 143     -18.248   1.867   4.860  1.00115.95           C  
ATOM   1080  CG  ARG B 143     -18.205   1.931   6.387  1.00115.95           C  
ATOM   1081  CD  ARG B 143     -17.843   3.313   6.933  1.00115.95           C  
ATOM   1082  NE  ARG B 143     -19.089   4.125   6.967  1.00115.95           N  
ATOM   1083  CZ  ARG B 143     -19.921   4.042   8.045  1.00115.95           C  
ATOM   1084  NH1 ARG B 143     -19.618   3.193   9.070  1.00115.95           N1+
ATOM   1085  NH2 ARG B 143     -21.055   4.799   8.099  1.00115.95           N  
ATOM   1088  N   ARG B 144     -20.890   0.554   3.961  1.00100.82           N  
ATOM   1089  CA  ARG B 144     -22.242   0.229   4.323  1.00100.82           C  
ATOM   1097  C   ARG B 144     -22.516  -1.231   4.099  1.00100.82           C  
ATOM   1098  O   ARG B 144     -23.196  -1.872   4.899  1.00100.82           O  
ATOM   1090  CB  ARG B 144     -23.292   1.088   3.593  1.00100.82           C  
ATOM   1091  CG  ARG B 144     -23.219   2.550   4.047  1.00100.82           C  
ATOM   1092  CD  ARG B 144     -24.468   3.391   3.771  1.00100.82           C  
ATOM   1093  NE  ARG B 144     -24.537   3.668   2.310  1.00100.82           N  
ATOM   1094  CZ  ARG B 144     -24.877   4.919   1.883  1.00100.82           C  
ATOM   1095  NH1 ARG B 144     -25.110   5.909   2.793  1.00100.82           N1+
ATOM   1096  NH2 ARG B 144     -24.975   5.183   0.547  1.00100.82           N  
ATOM   1099  N   ASN B 145     -21.993  -1.781   2.990  1.00 83.04           N  
ATOM   1100  CA  ASN B 145     -22.154  -3.148   2.568  1.00 83.04           C  
ATOM   1105  C   ASN B 145     -21.327  -4.108   3.375  1.00 83.04           C  
ATOM   1106  O   ASN B 145     -21.518  -5.320   3.282  1.00 83.04           O  
ATOM   1101  CB  ASN B 145     -21.849  -3.345   1.079  1.00 83.04           C  
ATOM   1102  CG  ASN B 145     -23.035  -2.746   0.339  1.00 83.04           C  
ATOM   1104  ND2 ASN B 145     -22.815  -1.577  -0.319  1.00 83.04           N  
ATOM   1103  OD1 ASN B 145     -24.137  -3.294   0.362  1.00 83.04           O  
ATOM   1107  N   LYS B 146     -20.344  -3.611   4.145  1.00139.79           N  
ATOM   1108  CA  LYS B 146     -19.501  -4.481   4.917  1.00139.79           C  
ATOM   1114  C   LYS B 146     -18.656  -5.315   4.006  1.00139.79           C  
ATOM   1115  O   LYS B 146     -18.395  -6.488   4.269  1.00139.79           O  
ATOM   1109  CB  LYS B 146     -20.279  -5.399   5.874  1.00139.79           C  
ATOM   1110  CG  LYS B 146     -20.954  -4.622   7.007  1.00139.79           C  
ATOM   1111  CD  LYS B 146     -19.964  -3.847   7.879  1.00139.79           C  
ATOM   1112  CE  LYS B 146     -20.624  -2.916   8.898  1.00139.79           C  
ATOM   1113  NZ  LYS B 146     -21.296  -1.799   8.197  1.00139.79           N1+
ATOM   1116  N   ILE B 147     -18.197  -4.706   2.894  1.00 55.98           N  
ATOM   1117  CA  ILE B 147     -17.280  -5.366   2.010  1.00 55.98           C  
ATOM   1122  C   ILE B 147     -15.916  -5.027   2.527  1.00 55.98           C  
ATOM   1123  O   ILE B 147     -15.637  -3.866   2.827  1.00 55.98           O  
ATOM   1118  CB  ILE B 147     -17.361  -4.882   0.590  1.00 55.98           C  
ATOM   1119  CG1 ILE B 147     -18.753  -5.175   0.006  1.00 55.98           C  
ATOM   1120  CG2 ILE B 147     -16.212  -5.525  -0.204  1.00 55.98           C  
ATOM   1121  CD1 ILE B 147     -19.026  -4.447  -1.309  1.00 55.98           C  
ATOM   1124  N   PRO B 148     -15.051  -5.997   2.665  1.00 77.95           N  
ATOM   1125  CA  PRO B 148     -13.751  -5.710   3.203  1.00 77.95           C  
ATOM   1129  C   PRO B 148     -13.007  -4.782   2.302  1.00 77.95           C  
ATOM   1130  O   PRO B 148     -12.908  -5.060   1.107  1.00 77.95           O  
ATOM   1127  CB  PRO B 148     -13.090  -7.063   3.439  1.00 77.95           C  
ATOM   1128  CG  PRO B 148     -14.289  -7.993   3.713  1.00 77.95           C  
ATOM   1126  CD  PRO B 148     -15.461  -7.365   2.933  1.00 77.95           C  
ATOM   1131  N   LEU B 149     -12.457  -3.686   2.859  1.00 79.87           N  
ATOM   1132  CA  LEU B 149     -11.802  -2.726   2.022  1.00 79.87           C  
ATOM   1137  C   LEU B 149     -10.629  -2.167   2.760  1.00 79.87           C  
ATOM   1138  O   LEU B 149     -10.636  -2.046   3.984  1.00 79.87           O  
ATOM   1133  CB  LEU B 149     -12.689  -1.510   1.707  1.00 79.87           C  
ATOM   1134  CG  LEU B 149     -12.017  -0.463   0.800  1.00 79.87           C  
ATOM   1135  CD1 LEU B 149     -12.031  -0.911  -0.670  1.00 79.87           C  
ATOM   1136  CD2 LEU B 149     -12.585   0.945   1.025  1.00 79.87           C  
ATOM   1139  N   VAL B 150      -9.569  -1.831   2.006  1.00 84.57           N  
ATOM   1140  CA  VAL B 150      -8.420  -1.155   2.531  1.00 84.57           C  
ATOM   1144  C   VAL B 150      -8.241   0.024   1.637  1.00 84.57           C  
ATOM   1145  O   VAL B 150      -8.251  -0.116   0.415  1.00 84.57           O  
ATOM   1141  CB  VAL B 150      -7.164  -1.971   2.406  1.00 84.57           C  
ATOM   1142  CG1 VAL B 150      -5.944  -1.089   2.690  1.00 84.57           C  
ATOM   1143  CG2 VAL B 150      -7.260  -3.155   3.369  1.00 84.57           C  
ATOM   1146  N   THR B 151      -8.063   1.221   2.215  1.00121.70           N  
ATOM   1147  CA  THR B 151      -7.910   2.368   1.372  1.00121.70           C  
ATOM   1151  C   THR B 151      -6.537   2.911   1.596  1.00121.70           C  
ATOM   1152  O   THR B 151      -5.846   2.522   2.537  1.00121.70           O  
ATOM   1148  CB  THR B 151      -8.908   3.453   1.658  1.00121.70           C  
ATOM   1150  CG2 THR B 151      -8.654   4.007   3.069  1.00121.70           C  
ATOM   1149  OG1 THR B 151      -8.810   4.485   0.688  1.00121.70           O  
ATOM   1153  N   THR B 152      -6.087   3.800   0.691  1.00 42.08           N  
ATOM   1154  CA  THR B 152      -4.776   4.365   0.800  1.00 42.08           C  
ATOM   1158  C   THR B 152      -4.890   5.854   0.724  1.00 42.08           C  
ATOM   1159  O   THR B 152      -5.710   6.391  -0.020  1.00 42.08           O  
ATOM   1155  CB  THR B 152      -3.848   3.928  -0.297  1.00 42.08           C  
ATOM   1157  CG2 THR B 152      -3.681   2.401  -0.225  1.00 42.08           C  
ATOM   1156  OG1 THR B 152      -4.369   4.305  -1.563  1.00 42.08           O  
ATOM   1160  N   GLY B 153      -4.061   6.563   1.515  1.00 26.81           N  
ATOM   1161  CA  GLY B 153      -4.068   7.995   1.464  1.00 26.81           C  
ATOM   1162  C   GLY B 153      -3.114   8.385   0.379  1.00 26.81           C  
ATOM   1163  O   GLY B 153      -2.697   7.546  -0.418  1.00 26.81           O  
ATOM   1164  N   GLY B 154      -2.760   9.684   0.313  1.00 43.98           N  
ATOM   1165  CA  GLY B 154      -1.870  10.163  -0.708  1.00 43.98           C  
ATOM   1166  C   GLY B 154      -0.471   9.686  -0.433  1.00 43.98           C  
ATOM   1167  O   GLY B 154       0.058   9.831   0.666  1.00 43.98           O  
ATOM   1168  N   ALA B 155       0.115   9.021  -1.445  1.00 96.38           N  
ATOM   1169  CA  ALA B 155       1.454   8.503  -1.526  1.00 96.38           C  
ATOM   1171  C   ALA B 155       2.503   9.532  -1.847  1.00 96.38           C  
ATOM   1172  O   ALA B 155       3.683   9.315  -1.569  1.00 96.38           O  
ATOM   1170  CB  ALA B 155       1.578   7.370  -2.563  1.00 96.38           C  
ATOM   1173  N   GLY B 156       2.131  10.617  -2.557  1.00 40.89           N  
ATOM   1174  CA  GLY B 156       3.113  11.563  -3.025  1.00 40.89           C  
ATOM   1175  C   GLY B 156       3.642  12.420  -1.912  1.00 40.89           C  
ATOM   1176  O   GLY B 156       3.081  12.481  -0.820  1.00 40.89           O  
ATOM   1177  N   GLY B 157       4.778  13.102  -2.193  1.00 34.84           N  
ATOM   1178  CA  GLY B 157       5.390  14.035  -1.286  1.00 34.84           C  
ATOM   1179  C   GLY B 157       6.000  13.305  -0.125  1.00 34.84           C  
ATOM   1180  O   GLY B 157       6.134  13.880   0.954  1.00 34.84           O  
ATOM   1181  N   GLN B 158       6.388  12.021  -0.301  1.00 92.55           N  
ATOM   1182  CA  GLN B 158       6.939  11.305   0.820  1.00 92.55           C  
ATOM   1188  C   GLN B 158       8.108  10.468   0.377  1.00 92.55           C  
ATOM   1189  O   GLN B 158       8.059   9.780  -0.640  1.00 92.55           O  
ATOM   1183  CB  GLN B 158       5.890  10.408   1.494  1.00 92.55           C  
ATOM   1184  CG  GLN B 158       4.746  11.244   2.077  1.00 92.55           C  
ATOM   1185  CD  GLN B 158       3.576  10.331   2.400  1.00 92.55           C  
ATOM   1187  NE2 GLN B 158       2.519  10.382   1.545  1.00 92.55           N  
ATOM   1186  OE1 GLN B 158       3.597   9.593   3.384  1.00 92.55           O  
ATOM   1190  N   ILE B 159       9.239  10.649   1.089  1.00178.45           N  
ATOM   1191  CA  ILE B 159      10.519  10.006   0.948  1.00178.45           C  
ATOM   1196  C   ILE B 159      10.692   8.672   1.633  1.00178.45           C  
ATOM   1197  O   ILE B 159      11.402   7.807   1.120  1.00178.45           O  
ATOM   1192  CB  ILE B 159      11.613  10.873   1.486  1.00178.45           C  
ATOM   1193  CG1 ILE B 159      11.610  12.239   0.786  1.00178.45           C  
ATOM   1194  CG2 ILE B 159      12.928  10.104   1.322  1.00178.45           C  
ATOM   1195  CD1 ILE B 159      12.465  13.288   1.497  1.00178.45           C  
ATOM   1198  N   ASP B 160      10.123   8.491   2.847  1.00 80.77           N  
ATOM   1199  CA  ASP B 160      10.528   7.376   3.673  1.00 80.77           C  
ATOM   1204  C   ASP B 160       9.480   6.303   3.806  1.00 80.77           C  
ATOM   1205  O   ASP B 160       8.440   6.488   4.435  1.00 80.77           O  
ATOM   1200  CB  ASP B 160      10.888   7.847   5.094  1.00 80.77           C  
ATOM   1201  CG  ASP B 160      11.534   6.720   5.887  1.00 80.77           C  
ATOM   1202  OD1 ASP B 160      11.619   5.578   5.362  1.00 80.77           O  
ATOM   1203  OD2 ASP B 160      11.951   6.995   7.044  1.00 80.77           O1-
ATOM   1206  N   PRO B 161       9.776   5.154   3.246  1.00107.92           N  
ATOM   1207  CA  PRO B 161       8.876   4.029   3.314  1.00107.92           C  
ATOM   1211  C   PRO B 161       8.710   3.409   4.675  1.00107.92           C  
ATOM   1212  O   PRO B 161       7.729   2.697   4.879  1.00107.92           O  
ATOM   1209  CB  PRO B 161       9.373   3.035   2.267  1.00107.92           C  
ATOM   1210  CG  PRO B 161      10.071   3.924   1.224  1.00107.92           C  
ATOM   1208  CD  PRO B 161      10.575   5.131   2.031  1.00107.92           C  
ATOM   1213  N   THR B 162       9.643   3.638   5.615  1.00 56.01           N  
ATOM   1214  CA  THR B 162       9.589   2.998   6.905  1.00 56.01           C  
ATOM   1218  C   THR B 162       8.401   3.462   7.697  1.00 56.01           C  
ATOM   1219  O   THR B 162       7.864   2.709   8.506  1.00 56.01           O  
ATOM   1215  CB  THR B 162      10.815   3.236   7.740  1.00 56.01           C  
ATOM   1217  CG2 THR B 162      12.038   2.699   6.979  1.00 56.01           C  
ATOM   1216  OG1 THR B 162      10.970   4.622   8.012  1.00 56.01           O  
ATOM   1220  N   GLN B 163       7.997   4.730   7.508  1.00 98.76           N  
ATOM   1221  CA  GLN B 163       6.957   5.415   8.231  1.00 98.76           C  
ATOM   1227  C   GLN B 163       5.562   4.934   7.922  1.00 98.76           C  
ATOM   1228  O   GLN B 163       4.633   5.225   8.673  1.00 98.76           O  
ATOM   1222  CB  GLN B 163       7.068   6.938   8.091  1.00 98.76           C  
ATOM   1223  CG  GLN B 163       8.394   7.416   8.693  1.00 98.76           C  
ATOM   1224  CD  GLN B 163       8.486   8.927   8.591  1.00 98.76           C  
ATOM   1226  NE2 GLN B 163       9.561   9.425   7.922  1.00 98.76           N  
ATOM   1225  OE1 GLN B 163       7.634   9.648   9.105  1.00 98.76           O  
ATOM   1229  N   ILE B 164       5.354   4.261   6.776  1.00 79.83           N  
ATOM   1230  CA  ILE B 164       4.046   3.824   6.352  1.00 79.83           C  
ATOM   1235  C   ILE B 164       3.447   2.844   7.326  1.00 79.83           C  
ATOM   1236  O   ILE B 164       4.125   1.950   7.831  1.00 79.83           O  
ATOM   1231  CB  ILE B 164       4.074   3.174   5.000  1.00 79.83           C  
ATOM   1232  CG1 ILE B 164       4.627   4.162   3.962  1.00 79.83           C  
ATOM   1233  CG2 ILE B 164       2.660   2.666   4.674  1.00 79.83           C  
ATOM   1234  CD1 ILE B 164       5.011   3.504   2.638  1.00 79.83           C  
ATOM   1237  N   GLN B 165       2.136   3.012   7.630  1.00 77.35           N  
ATOM   1238  CA  GLN B 165       1.455   2.138   8.546  1.00 77.35           C  
ATOM   1244  C   GLN B 165      -0.021   2.195   8.270  1.00 77.35           C  
ATOM   1245  O   GLN B 165      -0.460   2.886   7.352  1.00 77.35           O  
ATOM   1239  CB  GLN B 165       1.734   2.495  10.015  1.00 77.35           C  
ATOM   1240  CG  GLN B 165       1.298   3.903  10.413  1.00 77.35           C  
ATOM   1241  CD  GLN B 165       2.010   4.238  11.716  1.00 77.35           C  
ATOM   1243  NE2 GLN B 165       1.224   4.484  12.798  1.00 77.35           N  
ATOM   1242  OE1 GLN B 165       3.238   4.275  11.769  1.00 77.35           O  
ATOM   1246  N   VAL B 166      -0.836   1.429   9.033  1.00102.53           N  
ATOM   1247  CA  VAL B 166      -2.244   1.455   8.754  1.00102.53           C  
ATOM   1251  C   VAL B 166      -2.988   1.870   9.989  1.00102.53           C  
ATOM   1252  O   VAL B 166      -2.634   1.485  11.103  1.00102.53           O  
ATOM   1248  CB  VAL B 166      -2.795   0.133   8.311  1.00102.53           C  
ATOM   1249  CG1 VAL B 166      -3.008  -0.759   9.545  1.00102.53           C  
ATOM   1250  CG2 VAL B 166      -4.055   0.384   7.471  1.00102.53           C  
ATOM   1253  N   THR B 167      -4.035   2.704   9.814  1.00105.13           N  
ATOM   1254  CA  THR B 167      -4.836   3.137  10.924  1.00105.13           C  
ATOM   1258  C   THR B 167      -6.213   3.423  10.404  1.00105.13           C  
ATOM   1259  O   THR B 167      -6.488   3.249   9.217  1.00105.13           O  
ATOM   1255  CB  THR B 167      -4.330   4.393  11.576  1.00105.13           C  
ATOM   1257  CG2 THR B 167      -4.553   5.580  10.621  1.00105.13           C  
ATOM   1256  OG1 THR B 167      -5.006   4.616  12.804  1.00105.13           O  
ATOM   1260  N   ASP B 168      -7.130   3.849  11.297  1.00 70.97           N  
ATOM   1261  CA  ASP B 168      -8.462   4.179  10.879  1.00 70.97           C  
ATOM   1266  C   ASP B 168      -8.368   5.468  10.120  1.00 70.97           C  
ATOM   1267  O   ASP B 168      -7.550   6.329  10.438  1.00 70.97           O  
ATOM   1262  CB  ASP B 168      -9.432   4.346  12.068  1.00 70.97           C  
ATOM   1263  CG  ASP B 168     -10.825   4.660  11.545  1.00 70.97           C  
ATOM   1264  OD1 ASP B 168     -11.081   5.851  11.225  1.00 70.97           O  
ATOM   1265  OD2 ASP B 168     -11.658   3.718  11.477  1.00 70.97           O1-
ATOM   1268  N   LEU B 169      -9.249   5.648   9.118  1.00 71.90           N  
ATOM   1269  CA  LEU B 169      -9.212   6.764   8.212  1.00 71.90           C  
ATOM   1274  C   LEU B 169      -9.359   8.047   8.976  1.00 71.90           C  
ATOM   1275  O   LEU B 169      -8.811   9.072   8.579  1.00 71.90           O  
ATOM   1270  CB  LEU B 169     -10.317   6.697   7.144  1.00 71.90           C  
ATOM   1271  CG  LEU B 169     -10.310   7.874   6.150  1.00 71.90           C  
ATOM   1272  CD1 LEU B 169      -8.994   7.940   5.353  1.00 71.90           C  
ATOM   1273  CD2 LEU B 169     -11.551   7.828   5.243  1.00 71.90           C  
ATOM   1276  N   ALA B 170     -10.118   8.044  10.085  1.00 66.47           N  
ATOM   1277  CA  ALA B 170     -10.341   9.241  10.849  1.00 66.47           C  
ATOM   1279  C   ALA B 170      -9.048   9.774  11.418  1.00 66.47           C  
ATOM   1280  O   ALA B 170      -8.914  10.980  11.620  1.00 66.47           O  
ATOM   1278  CB  ALA B 170     -11.303   9.024  12.031  1.00 66.47           C  
ATOM   1281  N   LYS B 171      -8.117   8.869  11.780  1.00 97.42           N  
ATOM   1282  CA  LYS B 171      -6.848   9.113  12.428  1.00 97.42           C  
ATOM   1288  C   LYS B 171      -5.720   9.654  11.573  1.00 97.42           C  
ATOM   1289  O   LYS B 171      -4.741  10.155  12.122  1.00 97.42           O  
ATOM   1283  CB  LYS B 171      -6.337   7.878  13.187  1.00 97.42           C  
ATOM   1284  CG  LYS B 171      -7.217   7.548  14.397  1.00 97.42           C  
ATOM   1285  CD  LYS B 171      -6.950   6.182  15.035  1.00 97.42           C  
ATOM   1286  CE  LYS B 171      -7.847   5.894  16.245  1.00 97.42           C  
ATOM   1287  NZ  LYS B 171      -7.540   4.559  16.810  1.00 97.42           N1+
ATOM   1290  N   THR B 172      -5.767   9.529  10.234  1.00130.05           N  
ATOM   1291  CA  THR B 172      -4.641   9.858   9.382  1.00130.05           C  
ATOM   1295  C   THR B 172      -4.140  11.264   9.599  1.00130.05           C  
ATOM   1296  O   THR B 172      -4.874  12.150  10.032  1.00130.05           O  
ATOM   1292  CB  THR B 172      -4.998   9.742   7.930  1.00130.05           C  
ATOM   1294  CG2 THR B 172      -3.753  10.013   7.080  1.00130.05           C  
ATOM   1293  OG1 THR B 172      -5.484   8.441   7.648  1.00130.05           O  
ATOM   1297  N   ILE B 173      -2.829  11.478   9.313  1.00112.56           N  
ATOM   1298  CA  ILE B 173      -2.192  12.766   9.423  1.00112.56           C  
ATOM   1303  C   ILE B 173      -1.343  12.973   8.199  1.00112.56           C  
ATOM   1304  O   ILE B 173      -1.043  12.029   7.470  1.00112.56           O  
ATOM   1299  CB  ILE B 173      -1.277  12.904  10.610  1.00112.56           C  
ATOM   1300  CG1 ILE B 173      -0.091  11.926  10.519  1.00112.56           C  
ATOM   1301  CG2 ILE B 173      -2.123  12.743  11.884  1.00112.56           C  
ATOM   1302  CD1 ILE B 173      -0.492  10.452  10.524  1.00112.56           C  
ATOM   1305  N   GLN B 174      -0.965  14.240   7.927  1.00176.20           N  
ATOM   1306  CA  GLN B 174      -0.099  14.602   6.835  1.00176.20           C  
ATOM   1312  C   GLN B 174      -0.654  14.095   5.536  1.00176.20           C  
ATOM   1313  O   GLN B 174       0.093  13.744   4.628  1.00176.20           O  
ATOM   1307  CB  GLN B 174       1.363  14.096   7.008  1.00176.20           C  
ATOM   1308  CG  GLN B 174       1.603  12.571   7.006  1.00176.20           C  
ATOM   1309  CD  GLN B 174       1.992  12.084   5.606  1.00176.20           C  
ATOM   1311  NE2 GLN B 174       1.518  10.871   5.219  1.00176.20           N  
ATOM   1310  OE1 GLN B 174       2.671  12.784   4.857  1.00176.20           O  
ATOM   1314  N   ASP B 175      -1.987  14.076   5.365  1.00 76.24           N  
ATOM   1315  CA  ASP B 175      -2.473  13.533   4.126  1.00 76.24           C  
ATOM   1320  C   ASP B 175      -3.638  14.369   3.674  1.00 76.24           C  
ATOM   1321  O   ASP B 175      -4.756  14.191   4.151  1.00 76.24           O  
ATOM   1316  CB  ASP B 175      -2.960  12.080   4.303  1.00 76.24           C  
ATOM   1317  CG  ASP B 175      -3.017  11.382   2.950  1.00 76.24           C  
ATOM   1318  OD1 ASP B 175      -3.634  11.946   2.009  1.00 76.24           O  
ATOM   1319  OD2 ASP B 175      -2.426  10.274   2.846  1.00 76.24           O1-
ATOM   1322  N   PRO B 176      -3.409  15.279   2.760  1.00 69.65           N  
ATOM   1323  CA  PRO B 176      -4.470  16.130   2.288  1.00 69.65           C  
ATOM   1327  C   PRO B 176      -5.564  15.392   1.578  1.00 69.65           C  
ATOM   1328  O   PRO B 176      -6.713  15.822   1.659  1.00 69.65           O  
ATOM   1325  CB  PRO B 176      -3.790  17.204   1.442  1.00 69.65           C  
ATOM   1326  CG  PRO B 176      -2.384  17.315   2.061  1.00 69.65           C  
ATOM   1324  CD  PRO B 176      -2.107  15.915   2.639  1.00 69.65           C  
ATOM   1329  N   LEU B 177      -5.241  14.296   0.864  1.00 42.89           N  
ATOM   1330  CA  LEU B 177      -6.259  13.570   0.154  1.00 42.89           C  
ATOM   1335  C   LEU B 177      -7.201  12.960   1.140  1.00 42.89           C  
ATOM   1336  O   LEU B 177      -8.418  13.015   0.972  1.00 42.89           O  
ATOM   1331  CB  LEU B 177      -5.707  12.431  -0.723  1.00 42.89           C  
ATOM   1332  CG  LEU B 177      -6.809  11.660  -1.478  1.00 42.89           C  
ATOM   1333  CD1 LEU B 177      -7.606  12.581  -2.414  1.00 42.89           C  
ATOM   1334  CD2 LEU B 177      -6.231  10.435  -2.205  1.00 42.89           C  
ATOM   1337  N   ALA B 178      -6.648  12.368   2.213  1.00 31.60           N  
ATOM   1338  CA  ALA B 178      -7.458  11.713   3.198  1.00 31.60           C  
ATOM   1340  C   ALA B 178      -8.345  12.733   3.841  1.00 31.60           C  
ATOM   1341  O   ALA B 178      -9.505  12.456   4.146  1.00 31.60           O  
ATOM   1339  CB  ALA B 178      -6.623  11.051   4.308  1.00 31.60           C  
ATOM   1342  N   ALA B 179      -7.811  13.947   4.078  1.00 26.54           N  
ATOM   1343  CA  ALA B 179      -8.571  14.975   4.730  1.00 26.54           C  
ATOM   1345  C   ALA B 179      -9.759  15.336   3.892  1.00 26.54           C  
ATOM   1346  O   ALA B 179     -10.869  15.464   4.406  1.00 26.54           O  
ATOM   1344  CB  ALA B 179      -7.759  16.263   4.952  1.00 26.54           C  
ATOM   1347  N   LYS B 180      -9.560  15.499   2.569  1.00 56.61           N  
ATOM   1348  CA  LYS B 180     -10.639  15.870   1.695  1.00 56.61           C  
ATOM   1354  C   LYS B 180     -11.644  14.764   1.674  1.00 56.61           C  
ATOM   1355  O   LYS B 180     -12.850  15.006   1.660  1.00 56.61           O  
ATOM   1349  CB  LYS B 180     -10.194  16.084   0.238  1.00 56.61           C  
ATOM   1350  CG  LYS B 180      -9.337  17.330   0.020  1.00 56.61           C  
ATOM   1351  CD  LYS B 180      -8.657  17.358  -1.351  1.00 56.61           C  
ATOM   1352  CE  LYS B 180      -7.899  18.657  -1.639  1.00 56.61           C  
ATOM   1353  NZ  LYS B 180      -8.856  19.774  -1.802  1.00 56.61           N1+
ATOM   1356  N   LEU B 181     -11.158  13.512   1.679  1.00 41.38           N  
ATOM   1357  CA  LEU B 181     -12.009  12.363   1.576  1.00 41.38           C  
ATOM   1362  C   LEU B 181     -12.943  12.330   2.745  1.00 41.38           C  
ATOM   1363  O   LEU B 181     -14.132  12.054   2.590  1.00 41.38           O  
ATOM   1358  CB  LEU B 181     -11.210  11.049   1.586  1.00 41.38           C  
ATOM   1359  CG  LEU B 181     -12.090   9.790   1.481  1.00 41.38           C  
ATOM   1360  CD1 LEU B 181     -12.839   9.747   0.138  1.00 41.38           C  
ATOM   1361  CD2 LEU B 181     -11.280   8.513   1.751  1.00 41.38           C  
ATOM   1364  N   ARG B 182     -12.429  12.624   3.952  1.00 57.36           N  
ATOM   1365  CA  ARG B 182     -13.237  12.574   5.135  1.00 57.36           C  
ATOM   1373  C   ARG B 182     -14.332  13.589   5.024  1.00 57.36           C  
ATOM   1374  O   ARG B 182     -15.472  13.329   5.409  1.00 57.36           O  
ATOM   1366  CB  ARG B 182     -12.417  12.836   6.412  1.00 57.36           C  
ATOM   1367  CG  ARG B 182     -11.481  11.670   6.746  1.00 57.36           C  
ATOM   1368  CD  ARG B 182     -10.557  11.899   7.947  1.00 57.36           C  
ATOM   1369  NE  ARG B 182      -9.472  12.828   7.516  1.00 57.36           N  
ATOM   1370  CZ  ARG B 182      -8.188  12.623   7.934  1.00 57.36           C  
ATOM   1371  NH1 ARG B 182      -7.887  11.558   8.732  1.00 57.36           N1+
ATOM   1372  NH2 ARG B 182      -7.195  13.480   7.556  1.00 57.36           N  
ATOM   1375  N   GLU B 183     -14.016  14.780   4.488  1.00103.78           N  
ATOM   1376  CA  GLU B 183     -14.997  15.819   4.375  1.00103.78           C  
ATOM   1382  C   GLU B 183     -16.084  15.386   3.438  1.00103.78           C  
ATOM   1383  O   GLU B 183     -17.267  15.588   3.709  1.00103.78           O  
ATOM   1377  CB  GLU B 183     -14.402  17.115   3.803  1.00103.78           C  
ATOM   1378  CG  GLU B 183     -15.382  18.283   3.802  1.00103.78           C  
ATOM   1379  CD  GLU B 183     -15.392  18.866   5.206  1.00103.78           C  
ATOM   1380  OE1 GLU B 183     -14.278  19.084   5.753  1.00103.78           O  
ATOM   1381  OE2 GLU B 183     -16.504  19.094   5.750  1.00103.78           O1-
ATOM   1384  N   ARG B 184     -15.699  14.775   2.301  1.00 73.10           N  
ATOM   1385  CA  ARG B 184     -16.639  14.386   1.287  1.00 73.10           C  
ATOM   1393  C   ARG B 184     -17.520  13.285   1.791  1.00 73.10           C  
ATOM   1394  O   ARG B 184     -18.714  13.254   1.499  1.00 73.10           O  
ATOM   1386  CB  ARG B 184     -15.959  13.908  -0.006  1.00 73.10           C  
ATOM   1387  CG  ARG B 184     -16.900  13.948  -1.210  1.00 73.10           C  
ATOM   1388  CD  ARG B 184     -16.234  13.534  -2.520  1.00 73.10           C  
ATOM   1389  NE  ARG B 184     -17.089  14.025  -3.637  1.00 73.10           N  
ATOM   1390  CZ  ARG B 184     -18.064  13.234  -4.173  1.00 73.10           C  
ATOM   1391  NH1 ARG B 184     -18.248  11.965  -3.713  1.00 73.10           N1+
ATOM   1392  NH2 ARG B 184     -18.860  13.710  -5.173  1.00 73.10           N  
ATOM   1395  N   LEU B 185     -16.953  12.343   2.567  1.00 49.09           N  
ATOM   1396  CA  LEU B 185     -17.737  11.250   3.061  1.00 49.09           C  
ATOM   1401  C   LEU B 185     -18.836  11.800   3.915  1.00 49.09           C  
ATOM   1402  O   LEU B 185     -19.979  11.351   3.831  1.00 49.09           O  
ATOM   1397  CB  LEU B 185     -16.928  10.271   3.930  1.00 49.09           C  
ATOM   1398  CG  LEU B 185     -15.918   9.420   3.138  1.00 49.09           C  
ATOM   1399  CD1 LEU B 185     -15.146   8.470   4.068  1.00 49.09           C  
ATOM   1400  CD2 LEU B 185     -16.612   8.664   1.995  1.00 49.09           C  
ATOM   1403  N   LYS B 186     -18.517  12.785   4.772  1.00136.11           N  
ATOM   1404  CA  LYS B 186     -19.510  13.326   5.655  1.00136.11           C  
ATOM   1410  C   LYS B 186     -20.568  14.033   4.864  1.00136.11           C  
ATOM   1411  O   LYS B 186     -21.761  13.811   5.065  1.00136.11           O  
ATOM   1405  CB  LYS B 186     -18.916  14.329   6.663  1.00136.11           C  
ATOM   1406  CG  LYS B 186     -19.848  14.658   7.832  1.00136.11           C  
ATOM   1407  CD  LYS B 186     -21.155  15.349   7.437  1.00136.11           C  
ATOM   1408  CE  LYS B 186     -21.097  16.873   7.543  1.00136.11           C  
ATOM   1409  NZ  LYS B 186     -20.913  17.273   8.957  1.00136.11           N1+
ATOM   1412  N   SER B 187     -20.150  14.896   3.921  1.00 92.71           N  
ATOM   1413  CA  SER B 187     -21.067  15.701   3.167  1.00 92.71           C  
ATOM   1416  C   SER B 187     -22.000  14.858   2.347  1.00 92.71           C  
ATOM   1417  O   SER B 187     -23.216  14.906   2.526  1.00 92.71           O  
ATOM   1414  CB  SER B 187     -20.318  16.624   2.192  1.00 92.71           C  
ATOM   1415  OG  SER B 187     -21.227  17.237   1.293  1.00 92.71           O  
ATOM   1418  N   ASP B 188     -21.442  14.103   1.382  1.00 84.21           N  
ATOM   1419  CA  ASP B 188     -22.243  13.350   0.456  1.00 84.21           C  
ATOM   1424  C   ASP B 188     -22.876  12.110   1.030  1.00 84.21           C  
ATOM   1425  O   ASP B 188     -24.049  11.834   0.795  1.00 84.21           O  
ATOM   1420  CB  ASP B 188     -21.440  12.908  -0.777  1.00 84.21           C  
ATOM   1421  CG  ASP B 188     -21.079  14.164  -1.557  1.00 84.21           C  
ATOM   1422  OD1 ASP B 188     -21.340  15.280  -1.035  1.00 84.21           O  
ATOM   1423  OD2 ASP B 188     -20.543  14.024  -2.688  1.00 84.21           O1-
ATOM   1426  N   PHE B 189     -22.074  11.280   1.713  1.00113.76           N  
ATOM   1427  CA  PHE B 189     -22.478   9.996   2.221  1.00113.76           C  
ATOM   1435  C   PHE B 189     -23.140   9.990   3.561  1.00113.76           C  
ATOM   1436  O   PHE B 189     -23.910   9.078   3.852  1.00113.76           O  
ATOM   1428  CB  PHE B 189     -21.319   8.995   2.194  1.00113.76           C  
ATOM   1429  CG  PHE B 189     -21.045   8.873   0.737  1.00113.76           C  
ATOM   1430  CD1 PHE B 189     -21.764   7.994  -0.039  1.00113.76           C  
ATOM   1431  CD2 PHE B 189     -20.088   9.661   0.140  1.00113.76           C  
ATOM   1432  CE1 PHE B 189     -21.519   7.888  -1.388  1.00113.76           C  
ATOM   1433  CE2 PHE B 189     -19.839   9.559  -1.208  1.00113.76           C  
ATOM   1434  CZ  PHE B 189     -20.554   8.669  -1.975  1.00113.76           C  
ATOM   1437  N   GLY B 190     -22.809  10.950   4.445  1.00 25.42           N  
ATOM   1438  CA  GLY B 190     -23.381  10.926   5.759  1.00 25.42           C  
ATOM   1439  C   GLY B 190     -22.534  10.032   6.613  1.00 25.42           C  
ATOM   1440  O   GLY B 190     -22.971   9.576   7.669  1.00 25.42           O  
ATOM   1441  N   VAL B 191     -21.290   9.749   6.170  1.00 48.45           N  
ATOM   1442  CA  VAL B 191     -20.414   8.910   6.938  1.00 48.45           C  
ATOM   1446  C   VAL B 191     -19.676   9.786   7.901  1.00 48.45           C  
ATOM   1447  O   VAL B 191     -18.963  10.704   7.500  1.00 48.45           O  
ATOM   1443  CB  VAL B 191     -19.379   8.210   6.103  1.00 48.45           C  
ATOM   1444  CG1 VAL B 191     -18.424   7.444   7.036  1.00 48.45           C  
ATOM   1445  CG2 VAL B 191     -20.096   7.321   5.073  1.00 48.45           C  
ATOM   1448  N   VAL B 192     -19.832   9.510   9.214  1.00 35.42           N  
ATOM   1449  CA  VAL B 192     -19.180  10.305  10.216  1.00 35.42           C  
ATOM   1453  C   VAL B 192     -18.589   9.380  11.233  1.00 35.42           C  
ATOM   1454  O   VAL B 192     -18.967   8.213  11.327  1.00 35.42           O  
ATOM   1450  CB  VAL B 192     -20.106  11.239  10.940  1.00 35.42           C  
ATOM   1451  CG1 VAL B 192     -20.644  12.273   9.935  1.00 35.42           C  
ATOM   1452  CG2 VAL B 192     -21.207  10.409  11.620  1.00 35.42           C  
ATOM   1455  N   LYS B 193     -17.621   9.893  12.021  1.00172.18           N  
ATOM   1456  CA  LYS B 193     -16.958   9.089  13.005  1.00172.18           C  
ATOM   1462  C   LYS B 193     -17.892   8.793  14.133  1.00172.18           C  
ATOM   1463  O   LYS B 193     -18.786   9.570  14.463  1.00172.18           O  
ATOM   1457  CB  LYS B 193     -15.687   9.729  13.596  1.00172.18           C  
ATOM   1458  CG  LYS B 193     -15.911  11.101  14.237  1.00172.18           C  
ATOM   1459  CD  LYS B 193     -16.261  12.200  13.232  1.00172.18           C  
ATOM   1460  CE  LYS B 193     -15.034  12.898  12.640  1.00172.18           C  
ATOM   1461  NZ  LYS B 193     -14.233  11.936  11.852  1.00172.18           N1+
ATOM   1464  N   ASN B 194     -17.678   7.615  14.741  1.00129.81           N  
ATOM   1465  CA  ASN B 194     -18.425   7.063  15.831  1.00129.81           C  
ATOM   1470  C   ASN B 194     -17.958   7.737  17.094  1.00129.81           C  
ATOM   1471  O   ASN B 194     -17.061   8.576  17.067  1.00129.81           O  
ATOM   1466  CB  ASN B 194     -18.155   5.547  15.908  1.00129.81           C  
ATOM   1467  CG  ASN B 194     -18.931   4.890  17.029  1.00129.81           C  
ATOM   1469  ND2 ASN B 194     -20.158   4.401  16.710  1.00129.81           N  
ATOM   1468  OD1 ASN B 194     -18.452   4.805  18.158  1.00129.81           O  
ATOM   1472  N   SER B 195     -18.600   7.420  18.238  1.00 73.21           N  
ATOM   1473  CA  SER B 195     -18.212   7.971  19.508  1.00 73.21           C  
ATOM   1476  C   SER B 195     -16.818   7.500  19.765  1.00 73.21           C  
ATOM   1477  O   SER B 195     -16.044   8.143  20.474  1.00 73.21           O  
ATOM   1474  CB  SER B 195     -19.095   7.475  20.665  1.00 73.21           C  
ATOM   1475  OG  SER B 195     -18.659   8.057  21.884  1.00 73.21           O  
ATOM   1478  N   LYS B 196     -16.483   6.341  19.173  1.00 63.84           N  
ATOM   1479  CA  LYS B 196     -15.194   5.716  19.235  1.00 63.84           C  
ATOM   1485  C   LYS B 196     -14.237   6.634  18.531  1.00 63.84           C  
ATOM   1486  O   LYS B 196     -13.040   6.642  18.814  1.00 63.84           O  
ATOM   1480  CB  LYS B 196     -15.184   4.358  18.507  1.00 63.84           C  
ATOM   1481  CG  LYS B 196     -16.160   3.348  19.118  1.00 63.84           C  
ATOM   1482  CD  LYS B 196     -16.504   2.175  18.195  1.00 63.84           C  
ATOM   1483  CE  LYS B 196     -17.592   1.256  18.757  1.00 63.84           C  
ATOM   1484  NZ  LYS B 196     -17.973   0.243  17.748  1.00 63.84           N1+
ATOM   1487  N   GLY B 197     -14.741   7.421  17.561  1.00 27.69           N  
ATOM   1488  CA  GLY B 197     -13.896   8.345  16.859  1.00 27.69           C  
ATOM   1489  C   GLY B 197     -13.360   7.667  15.641  1.00 27.69           C  
ATOM   1490  O   GLY B 197     -12.402   8.143  15.033  1.00 27.69           O  
ATOM   1491  N   LYS B 198     -13.969   6.527  15.257  1.00132.10           N  
ATOM   1492  CA  LYS B 198     -13.505   5.791  14.117  1.00132.10           C  
ATOM   1498  C   LYS B 198     -14.529   5.812  13.023  1.00132.10           C  
ATOM   1499  O   LYS B 198     -15.735   5.762  13.267  1.00132.10           O  
ATOM   1493  CB  LYS B 198     -13.251   4.299  14.399  1.00132.10           C  
ATOM   1494  CG  LYS B 198     -11.944   3.981  15.130  1.00132.10           C  
ATOM   1495  CD  LYS B 198     -11.928   4.332  16.615  1.00132.10           C  
ATOM   1496  CE  LYS B 198     -10.603   3.984  17.297  1.00132.10           C  
ATOM   1497  NZ  LYS B 198     -10.372   2.526  17.217  1.00132.10           N1+
ATOM   1500  N   LEU B 199     -14.035   5.952  11.776  1.00 71.73           N  
ATOM   1501  CA  LEU B 199     -14.795   5.875  10.560  1.00 71.73           C  
ATOM   1506  C   LEU B 199     -15.135   4.442  10.271  1.00 71.73           C  
ATOM   1507  O   LEU B 199     -16.142   4.150   9.625  1.00 71.73           O  
ATOM   1502  CB  LEU B 199     -14.040   6.444   9.348  1.00 71.73           C  
ATOM   1503  CG  LEU B 199     -13.852   7.970   9.427  1.00 71.73           C  
ATOM   1504  CD1 LEU B 199     -13.096   8.510   8.205  1.00 71.73           C  
ATOM   1505  CD2 LEU B 199     -15.200   8.677   9.640  1.00 71.73           C  
ATOM   1508  N   GLY B 200     -14.271   3.503  10.708  1.00 32.57           N  
ATOM   1509  CA  GLY B 200     -14.524   2.116  10.438  1.00 32.57           C  
ATOM   1510  C   GLY B 200     -13.952   1.775   9.095  1.00 32.57           C  
ATOM   1511  O   GLY B 200     -14.406   0.832   8.448  1.00 32.57           O  
ATOM   1512  N   VAL B 201     -12.960   2.562   8.625  1.00 44.48           N  
ATOM   1513  CA  VAL B 201     -12.329   2.267   7.366  1.00 44.48           C  
ATOM   1517  C   VAL B 201     -10.845   2.206   7.594  1.00 44.48           C  
ATOM   1518  O   VAL B 201     -10.261   3.126   8.164  1.00 44.48           O  
ATOM   1514  CB  VAL B 201     -12.572   3.327   6.332  1.00 44.48           C  
ATOM   1515  CG1 VAL B 201     -11.825   2.948   5.042  1.00 44.48           C  
ATOM   1516  CG2 VAL B 201     -14.090   3.493   6.156  1.00 44.48           C  
ATOM   1519  N   ASP B 202     -10.190   1.106   7.155  1.00 47.35           N  
ATOM   1520  CA  ASP B 202      -8.764   0.969   7.323  1.00 47.35           C  
ATOM   1525  C   ASP B 202      -8.071   1.769   6.260  1.00 47.35           C  
ATOM   1526  O   ASP B 202      -8.443   1.709   5.090  1.00 47.35           O  
ATOM   1521  CB  ASP B 202      -8.264  -0.478   7.192  1.00 47.35           C  
ATOM   1522  CG  ASP B 202      -8.771  -1.258   8.395  1.00 47.35           C  
ATOM   1523  OD1 ASP B 202      -9.118  -0.611   9.420  1.00 47.35           O  
ATOM   1524  OD2 ASP B 202      -8.820  -2.513   8.305  1.00 47.35           O1-
ATOM   1527  N   CYS B 203      -7.009   2.517   6.637  1.00 48.90           N  
ATOM   1528  CA  CYS B 203      -6.348   3.332   5.654  1.00 48.90           C  
ATOM   1531  C   CYS B 203      -4.862   3.265   5.833  1.00 48.90           C  
ATOM   1532  O   CYS B 203      -4.349   3.370   6.945  1.00 48.90           O  
ATOM   1529  CB  CYS B 203      -6.741   4.818   5.750  1.00 48.90           C  
ATOM   1530  SG  CYS B 203      -5.912   5.862   4.513  1.00 48.90           S  
ATOM   1533  N   VAL B 204      -4.125   3.085   4.715  1.00 50.50           N  
ATOM   1534  CA  VAL B 204      -2.692   3.084   4.772  1.00 50.50           C  
ATOM   1538  C   VAL B 204      -2.264   4.517   4.680  1.00 50.50           C  
ATOM   1539  O   VAL B 204      -2.740   5.257   3.820  1.00 50.50           O  
ATOM   1535  CB  VAL B 204      -2.053   2.324   3.649  1.00 50.50           C  
ATOM   1536  CG1 VAL B 204      -0.526   2.437   3.786  1.00 50.50           C  
ATOM   1537  CG2 VAL B 204      -2.585   0.879   3.678  1.00 50.50           C  
ATOM   1540  N   PHE B 205      -1.359   4.954   5.581  1.00 66.64           N  
ATOM   1541  CA  PHE B 205      -0.924   6.324   5.563  1.00 66.64           C  
ATOM   1549  C   PHE B 205       0.478   6.349   6.091  1.00 66.64           C  
ATOM   1550  O   PHE B 205       1.058   5.308   6.391  1.00 66.64           O  
ATOM   1542  CB  PHE B 205      -1.751   7.250   6.468  1.00 66.64           C  
ATOM   1543  CG  PHE B 205      -1.414   6.926   7.882  1.00 66.64           C  
ATOM   1544  CD1 PHE B 205      -1.936   5.818   8.507  1.00 66.64           C  
ATOM   1545  CD2 PHE B 205      -0.574   7.752   8.594  1.00 66.64           C  
ATOM   1546  CE1 PHE B 205      -1.616   5.534   9.815  1.00 66.64           C  
ATOM   1547  CE2 PHE B 205      -0.252   7.475   9.900  1.00 66.64           C  
ATOM   1548  CZ  PHE B 205      -0.772   6.363  10.514  1.00 66.64           C  
ATOM   1551  N   SER B 206       1.073   7.557   6.189  1.00 45.56           N  
ATOM   1552  CA  SER B 206       2.416   7.659   6.689  1.00 45.56           C  
ATOM   1555  C   SER B 206       2.483   8.775   7.692  1.00 45.56           C  
ATOM   1556  O   SER B 206       1.751   9.756   7.614  1.00 45.56           O  
ATOM   1553  CB  SER B 206       3.452   7.967   5.595  1.00 45.56           C  
ATOM   1554  OG  SER B 206       4.750   8.053   6.162  1.00 45.56           O  
ATOM   1557  N   THR B 207       3.355   8.606   8.704  1.00 58.57           N  
ATOM   1558  CA  THR B 207       3.615   9.576   9.732  1.00 58.57           C  
ATOM   1562  C   THR B 207       4.447  10.701   9.182  1.00 58.57           C  
ATOM   1563  O   THR B 207       4.443  11.807   9.718  1.00 58.57           O  
ATOM   1559  CB  THR B 207       4.339   8.990  10.908  1.00 58.57           C  
ATOM   1561  CG2 THR B 207       3.466   7.881  11.520  1.00 58.57           C  
ATOM   1560  OG1 THR B 207       5.592   8.461  10.504  1.00 58.57           O  
ATOM   1564  N   GLU B 208       5.210  10.430   8.106  1.00 60.23           N  
ATOM   1565  CA  GLU B 208       6.163  11.358   7.546  1.00 60.23           C  
ATOM   1571  C   GLU B 208       5.526  12.666   7.193  1.00 60.23           C  
ATOM   1572  O   GLU B 208       4.411  12.720   6.692  1.00 60.23           O  
ATOM   1566  CB  GLU B 208       6.829  10.816   6.268  1.00 60.23           C  
ATOM   1567  CG  GLU B 208       7.848  11.768   5.639  1.00 60.23           C  
ATOM   1568  CD  GLU B 208       8.425  11.108   4.393  1.00 60.23           C  
ATOM   1569  OE1 GLU B 208       8.050   9.939   4.106  1.00 60.23           O  
ATOM   1570  OE2 GLU B 208       9.247  11.772   3.707  1.00 60.23           O1-
ATOM   1573  N   ALA B 209       6.231  13.784   7.464  1.00 38.61           N  
ATOM   1574  CA  ALA B 209       5.705  15.072   7.105  1.00 38.61           C  
ATOM   1576  C   ALA B 209       5.836  15.210   5.620  1.00 38.61           C  
ATOM   1577  O   ALA B 209       6.778  14.695   5.022  1.00 38.61           O  
ATOM   1575  CB  ALA B 209       6.450  16.250   7.749  1.00 38.61           C  
ATOM   1578  N   LEU B 210       4.892  15.936   4.989  1.00101.64           N  
ATOM   1579  CA  LEU B 210       4.865  16.076   3.557  1.00101.64           C  
ATOM   1584  C   LEU B 210       6.036  16.866   3.096  1.00101.64           C  
ATOM   1585  O   LEU B 210       6.473  17.814   3.747  1.00101.64           O  
ATOM   1580  CB  LEU B 210       3.639  16.837   3.022  1.00101.64           C  
ATOM   1581  CG  LEU B 210       2.307  16.087   3.147  1.00101.64           C  
ATOM   1582  CD1 LEU B 210       2.184  14.965   2.105  1.00101.64           C  
ATOM   1583  CD2 LEU B 210       2.116  15.587   4.581  1.00101.64           C  
ATOM   1586  N   VAL B 211       6.576  16.458   1.933  1.00 50.99           N  
ATOM   1587  CA  VAL B 211       7.635  17.179   1.307  1.00 50.99           C  
ATOM   1591  C   VAL B 211       6.995  17.850   0.137  1.00 50.99           C  
ATOM   1592  O   VAL B 211       6.490  17.198  -0.777  1.00 50.99           O  
ATOM   1588  CB  VAL B 211       8.726  16.292   0.779  1.00 50.99           C  
ATOM   1589  CG1 VAL B 211       9.790  17.173   0.102  1.00 50.99           C  
ATOM   1590  CG2 VAL B 211       9.268  15.431   1.932  1.00 50.99           C  
ATOM   1593  N   TYR B 212       6.985  19.192   0.160  1.00 78.30           N  
ATOM   1594  CA  TYR B 212       6.415  19.982  -0.889  1.00 78.30           C  
ATOM   1603  C   TYR B 212       7.408  20.015  -1.996  1.00 78.30           C  
ATOM   1604  O   TYR B 212       8.581  19.710  -1.788  1.00 78.30           O  
ATOM   1595  CB  TYR B 212       6.052  21.414  -0.461  1.00 78.30           C  
ATOM   1596  CG  TYR B 212       4.883  21.278   0.456  1.00 78.30           C  
ATOM   1597  CD1 TYR B 212       5.056  20.900   1.768  1.00 78.30           C  
ATOM   1598  CD2 TYR B 212       3.609  21.526  -0.002  1.00 78.30           C  
ATOM   1599  CE1 TYR B 212       3.975  20.771   2.609  1.00 78.30           C  
ATOM   1600  CE2 TYR B 212       2.524  21.399   0.834  1.00 78.30           C  
ATOM   1601  CZ  TYR B 212       2.707  21.021   2.142  1.00 78.30           C  
ATOM   1602  OH  TYR B 212       1.595  20.890   3.000  1.00 78.30           O  
ATOM   1605  N   PRO B 213       6.964  20.310  -3.188  1.00 78.92           N  
ATOM   1606  CA  PRO B 213       7.849  20.324  -4.310  1.00 78.92           C  
ATOM   1610  C   PRO B 213       8.971  21.256  -4.010  1.00 78.92           C  
ATOM   1611  O   PRO B 213       8.719  22.385  -3.596  1.00 78.92           O  
ATOM   1608  CB  PRO B 213       6.979  20.683  -5.510  1.00 78.92           C  
ATOM   1609  CG  PRO B 213       5.592  20.129  -5.116  1.00 78.92           C  
ATOM   1607  CD  PRO B 213       5.570  20.182  -3.577  1.00 78.92           C  
ATOM   1612  N   GLN B 214      10.218  20.793  -4.211  1.00 86.50           N  
ATOM   1613  CA  GLN B 214      11.345  21.591  -3.851  1.00 86.50           C  
ATOM   1619  C   GLN B 214      11.358  22.821  -4.686  1.00 86.50           C  
ATOM   1620  O   GLN B 214      11.629  23.912  -4.186  1.00 86.50           O  
ATOM   1614  CB  GLN B 214      12.694  20.870  -4.020  1.00 86.50           C  
ATOM   1615  CG  GLN B 214      12.954  19.817  -2.941  1.00 86.50           C  
ATOM   1616  CD  GLN B 214      12.076  18.608  -3.223  1.00 86.50           C  
ATOM   1618  NE2 GLN B 214      10.857  18.589  -2.619  1.00 86.50           N  
ATOM   1617  OE1 GLN B 214      12.463  17.703  -3.960  1.00 86.50           O  
ATOM   1621  N   SER B 215      11.046  22.693  -5.987  1.00 49.42           N  
ATOM   1622  CA  SER B 215      11.084  23.881  -6.778  1.00 49.42           C  
ATOM   1625  C   SER B 215       9.716  24.464  -6.775  1.00 49.42           C  
ATOM   1626  O   SER B 215       8.763  23.860  -7.266  1.00 49.42           O  
ATOM   1623  CB  SER B 215      11.489  23.642  -8.242  1.00 49.42           C  
ATOM   1624  OG  SER B 215      11.504  24.873  -8.948  1.00 49.42           O  
ATOM   1627  N   ASP B 216       9.591  25.666  -6.186  1.00117.65           N  
ATOM   1628  CA  ASP B 216       8.334  26.345  -6.137  1.00117.65           C  
ATOM   1633  C   ASP B 216       8.614  27.750  -6.542  1.00117.65           C  
ATOM   1634  O   ASP B 216       7.768  28.421  -7.131  1.00117.65           O  
ATOM   1629  CB  ASP B 216       7.742  26.405  -4.719  1.00117.65           C  
ATOM   1630  CG  ASP B 216       6.344  27.000  -4.819  1.00117.65           C  
ATOM   1631  OD1 ASP B 216       5.754  26.938  -5.930  1.00117.65           O  
ATOM   1632  OD2 ASP B 216       5.850  27.532  -3.788  1.00117.65           O1-
ATOM   1635  N   GLY B 217       9.843  28.216  -6.244  1.00 11.70           N  
ATOM   1636  CA  GLY B 217      10.229  29.559  -6.556  1.00 11.70           C  
ATOM   1637  C   GLY B 217       9.830  30.399  -5.391  1.00 11.70           C  
ATOM   1638  O   GLY B 217      10.075  31.605  -5.361  1.00 11.70           O  
ATOM   1639  N   THR B 218       9.195  29.763  -4.392  1.00 85.28           N  
ATOM   1640  CA  THR B 218       8.760  30.463  -3.223  1.00 85.28           C  
ATOM   1644  C   THR B 218       9.960  30.960  -2.485  1.00 85.28           C  
ATOM   1645  O   THR B 218       9.977  32.092  -2.005  1.00 85.28           O  
ATOM   1641  CB  THR B 218       7.954  29.597  -2.293  1.00 85.28           C  
ATOM   1643  CG2 THR B 218       8.833  28.446  -1.775  1.00 85.28           C  
ATOM   1642  OG1 THR B 218       7.457  30.371  -1.210  1.00 85.28           O  
ATOM   1646  N   VAL B 219      11.013  30.127  -2.398  1.00 83.57           N  
ATOM   1647  CA  VAL B 219      12.165  30.501  -1.637  1.00 83.57           C  
ATOM   1651  C   VAL B 219      13.162  31.173  -2.520  1.00 83.57           C  
ATOM   1652  O   VAL B 219      13.273  30.878  -3.709  1.00 83.57           O  
ATOM   1648  CB  VAL B 219      12.863  29.334  -1.003  1.00 83.57           C  
ATOM   1649  CG1 VAL B 219      13.351  28.397  -2.121  1.00 83.57           C  
ATOM   1650  CG2 VAL B 219      13.997  29.867  -0.109  1.00 83.57           C  
ATOM   1653  N   CYS B 220      13.898  32.136  -1.930  1.00102.75           N  
ATOM   1654  CA  CYS B 220      14.958  32.823  -2.604  1.00102.75           C  
ATOM   1657  C   CYS B 220      16.206  32.174  -2.112  1.00102.75           C  
ATOM   1658  O   CYS B 220      16.200  31.528  -1.064  1.00102.75           O  
ATOM   1655  CB  CYS B 220      15.054  34.317  -2.251  1.00102.75           C  
ATOM   1656  SG  CYS B 220      15.436  34.590  -0.492  1.00102.75           S  
ATOM   1659  N   ALA B 221      17.318  32.298  -2.860  1.00251.73           N  
ATOM   1660  CA  ALA B 221      18.495  31.633  -2.388  1.00251.73           C  
ATOM   1662  C   ALA B 221      19.661  32.557  -2.484  1.00251.73           C  
ATOM   1663  O   ALA B 221      19.737  33.401  -3.375  1.00251.73           O  
ATOM   1661  CB  ALA B 221      18.852  30.375  -3.196  1.00251.73           C  
ATOM   1664  N   MET B 222      20.600  32.411  -1.529  1.00328.23           N  
ATOM   1665  CA  MET B 222      21.801  33.189  -1.535  1.00328.23           C  
ATOM   1670  C   MET B 222      22.732  32.507  -2.474  1.00328.23           C  
ATOM   1671  O   MET B 222      22.509  31.358  -2.852  1.00328.23           O  
ATOM   1666  CB  MET B 222      22.480  33.327  -0.157  1.00328.23           C  
ATOM   1667  CG  MET B 222      23.012  32.029   0.461  1.00328.23           C  
ATOM   1668  SD  MET B 222      24.543  31.372  -0.271  1.00328.23           S  
ATOM   1669  CE  MET B 222      24.691  29.974   0.878  1.00328.23           C  
ATOM   1672  N   LYS B 223      23.797  33.210  -2.899  1.00265.63           N  
ATOM   1673  CA  LYS B 223      24.678  32.611  -3.854  1.00265.63           C  
ATOM   1679  C   LYS B 223      25.813  31.945  -3.148  1.00265.63           C  
ATOM   1680  O   LYS B 223      26.642  32.597  -2.515  1.00265.63           O  
ATOM   1674  CB  LYS B 223      25.301  33.628  -4.824  1.00265.63           C  
ATOM   1675  CG  LYS B 223      26.243  32.996  -5.849  1.00265.63           C  
ATOM   1676  CD  LYS B 223      26.651  33.954  -6.970  1.00265.63           C  
ATOM   1677  CE  LYS B 223      27.518  35.122  -6.491  1.00265.63           C  
ATOM   1678  NZ  LYS B 223      28.894  34.651  -6.214  1.00265.63           N1+
ATOM   1681  N   ALA B 224      25.853  30.601  -3.230  1.00219.39           N  
ATOM   1682  CA  ALA B 224      26.969  29.861  -2.725  1.00219.39           C  
ATOM   1684  C   ALA B 224      27.913  29.790  -3.876  1.00219.39           C  
ATOM   1685  O   ALA B 224      27.516  30.064  -5.008  1.00219.39           O  
ATOM   1683  CB  ALA B 224      26.628  28.420  -2.309  1.00219.39           C  
ATOM   1686  N   THR B 225      29.195  29.453  -3.639  1.00279.10           N  
ATOM   1687  CA  THR B 225      30.029  29.377  -4.797  1.00279.10           C  
ATOM   1691  C   THR B 225      29.490  28.265  -5.633  1.00279.10           C  
ATOM   1692  O   THR B 225      29.514  27.096  -5.253  1.00279.10           O  
ATOM   1688  CB  THR B 225      31.486  29.128  -4.510  1.00279.10           C  
ATOM   1690  CG2 THR B 225      31.661  27.820  -3.722  1.00279.10           C  
ATOM   1689  OG1 THR B 225      32.215  29.074  -5.728  1.00279.10           O  
ATOM   1693  N   ALA B 226      28.945  28.626  -6.807  1.00279.25           N  
ATOM   1694  CA  ALA B 226      28.381  27.632  -7.662  1.00279.25           C  
ATOM   1696  C   ALA B 226      27.918  28.342  -8.887  1.00279.25           C  
ATOM   1697  O   ALA B 226      27.892  29.570  -8.938  1.00279.25           O  
ATOM   1695  CB  ALA B 226      27.156  26.926  -7.056  1.00279.25           C  
ATOM   1698  N   GLU B 227      27.549  27.571  -9.924  1.00210.07           N  
ATOM   1699  CA  GLU B 227      27.066  28.179 -11.125  1.00210.07           C  
ATOM   1705  C   GLU B 227      25.697  28.679 -10.811  1.00210.07           C  
ATOM   1706  O   GLU B 227      25.046  28.189  -9.890  1.00210.07           O  
ATOM   1700  CB  GLU B 227      26.970  27.194 -12.303  1.00210.07           C  
ATOM   1701  CG  GLU B 227      28.336  26.663 -12.750  1.00210.07           C  
ATOM   1702  CD  GLU B 227      28.113  25.589 -13.805  1.00210.07           C  
ATOM   1703  OE1 GLU B 227      27.333  24.639 -13.527  1.00210.07           O  
ATOM   1704  OE2 GLU B 227      28.712  25.710 -14.906  1.00210.07           O1-
ATOM   1707  N   GLY B 228      25.220  29.692 -11.557  1.00 71.15           N  
ATOM   1708  CA  GLY B 228      23.922  30.212 -11.254  1.00 71.15           C  
ATOM   1709  C   GLY B 228      22.947  29.096 -11.429  1.00 71.15           C  
ATOM   1710  O   GLY B 228      23.034  28.294 -12.357  1.00 71.15           O  
ATOM   1711  N   PRO B 229      21.995  29.064 -10.545  1.00 80.84           N  
ATOM   1712  CA  PRO B 229      21.012  28.020 -10.532  1.00 80.84           C  
ATOM   1716  C   PRO B 229      20.342  27.952 -11.865  1.00 80.84           C  
ATOM   1717  O   PRO B 229      20.203  28.981 -12.524  1.00 80.84           O  
ATOM   1714  CB  PRO B 229      20.027  28.414  -9.434  1.00 80.84           C  
ATOM   1715  CG  PRO B 229      20.088  29.954  -9.448  1.00 80.84           C  
ATOM   1713  CD  PRO B 229      21.537  30.262  -9.861  1.00 80.84           C  
ATOM   1718  N   LYS B 230      19.940  26.734 -12.278  1.00249.53           N  
ATOM   1719  CA  LYS B 230      19.278  26.523 -13.531  1.00249.53           C  
ATOM   1725  C   LYS B 230      17.817  26.396 -13.250  1.00249.53           C  
ATOM   1726  O   LYS B 230      17.398  26.354 -12.095  1.00249.53           O  
ATOM   1720  CB  LYS B 230      19.726  25.244 -14.260  1.00249.53           C  
ATOM   1721  CG  LYS B 230      21.120  25.355 -14.881  1.00249.53           C  
ATOM   1722  CD  LYS B 230      21.202  26.417 -15.980  1.00249.53           C  
ATOM   1723  CE  LYS B 230      20.907  25.877 -17.382  1.00249.53           C  
ATOM   1724  NZ  LYS B 230      19.528  25.344 -17.452  1.00249.53           N1+
ATOM   1727  N   ARG B 231      16.999  26.371 -14.320  1.00279.68           N  
ATOM   1728  CA  ARG B 231      15.579  26.273 -14.161  1.00279.68           C  
ATOM   1736  C   ARG B 231      15.222  24.834 -13.964  1.00279.68           C  
ATOM   1737  O   ARG B 231      15.816  23.943 -14.569  1.00279.68           O  
ATOM   1729  CB  ARG B 231      14.803  26.774 -15.389  1.00279.68           C  
ATOM   1730  CG  ARG B 231      15.095  28.237 -15.727  1.00279.68           C  
ATOM   1731  CD  ARG B 231      14.401  28.716 -17.002  1.00279.68           C  
ATOM   1732  NE  ARG B 231      14.907  27.868 -18.117  1.00279.68           N  
ATOM   1733  CZ  ARG B 231      14.222  27.801 -19.295  1.00279.68           C  
ATOM   1734  NH1 ARG B 231      13.084  28.534 -19.465  1.00279.68           N1+
ATOM   1735  NH2 ARG B 231      14.674  26.997 -20.301  1.00279.68           N  
ATOM   1738  N   MET B 232      14.233  24.581 -13.084  1.00272.13           N  
ATOM   1739  CA  MET B 232      13.771  23.246 -12.843  1.00272.13           C  
ATOM   1744  C   MET B 232      12.723  22.949 -13.863  1.00272.13           C  
ATOM   1745  O   MET B 232      12.280  23.836 -14.592  1.00272.13           O  
ATOM   1740  CB  MET B 232      13.144  23.038 -11.452  1.00272.13           C  
ATOM   1741  CG  MET B 232      14.156  23.084 -10.304  1.00272.13           C  
ATOM   1742  SD  MET B 232      15.303  21.673 -10.249  1.00272.13           S  
ATOM   1743  CE  MET B 232      14.065  20.472  -9.677  1.00272.13           C  
ATOM   1746  N   ASP B 233      12.317  21.667 -13.948  1.00186.39           N  
ATOM   1747  CA  ASP B 233      11.328  21.250 -14.897  1.00186.39           C  
ATOM   1752  C   ASP B 233      10.009  21.632 -14.310  1.00186.39           C  
ATOM   1753  O   ASP B 233       9.951  22.454 -13.398  1.00186.39           O  
ATOM   1748  CB  ASP B 233      11.347  19.728 -15.149  1.00186.39           C  
ATOM   1749  CG  ASP B 233      10.664  19.412 -16.475  1.00186.39           C  
ATOM   1750  OD1 ASP B 233      11.373  19.454 -17.516  1.00186.39           O  
ATOM   1751  OD2 ASP B 233       9.444  19.096 -16.472  1.00186.39           O1-
ATOM   1754  N   CYS B 234       8.908  21.068 -14.840  1.00 41.35           N  
ATOM   1755  CA  CYS B 234       7.609  21.420 -14.352  1.00 41.35           C  
ATOM   1758  C   CYS B 234       7.599  21.145 -12.887  1.00 41.35           C  
ATOM   1759  O   CYS B 234       7.951  20.052 -12.442  1.00 41.35           O  
ATOM   1756  CB  CYS B 234       6.475  20.590 -14.977  1.00 41.35           C  
ATOM   1757  SG  CYS B 234       6.368  20.813 -16.776  1.00 41.35           S  
ATOM   1760  N   ALA B 235       7.203  22.155 -12.092  1.00 30.57           N  
ATOM   1761  CA  ALA B 235       7.171  21.969 -10.675  1.00 30.57           C  
ATOM   1763  C   ALA B 235       6.175  20.895 -10.416  1.00 30.57           C  
ATOM   1764  O   ALA B 235       6.417  19.978  -9.631  1.00 30.57           O  
ATOM   1762  CB  ALA B 235       6.719  23.227  -9.918  1.00 30.57           C  
ATOM   1765  N   SER B 236       5.020  20.974 -11.100  1.00157.63           N  
ATOM   1766  CA  SER B 236       4.031  19.962 -10.908  1.00157.63           C  
ATOM   1769  C   SER B 236       3.550  20.073  -9.505  1.00157.63           C  
ATOM   1770  O   SER B 236       3.884  21.015  -8.788  1.00157.63           O  
ATOM   1767  CB  SER B 236       4.555  18.529 -11.118  1.00157.63           C  
ATOM   1768  OG  SER B 236       4.934  18.335 -12.473  1.00157.63           O  
ATOM   1771  N   GLY B 237       2.715  19.103  -9.096  1.00 82.26           N  
ATOM   1772  CA  GLY B 237       2.219  19.048  -7.757  1.00 82.26           C  
ATOM   1773  C   GLY B 237       3.263  18.320  -6.981  1.00 82.26           C  
ATOM   1774  O   GLY B 237       4.452  18.421  -7.284  1.00 82.26           O  
ATOM   1775  N   PHE B 238       2.845  17.568  -5.948  1.00 63.43           N  
ATOM   1776  CA  PHE B 238       3.798  16.848  -5.157  1.00 63.43           C  
ATOM   1784  C   PHE B 238       4.441  15.818  -6.031  1.00 63.43           C  
ATOM   1785  O   PHE B 238       3.816  15.295  -6.951  1.00 63.43           O  
ATOM   1777  CB  PHE B 238       3.178  16.096  -3.963  1.00 63.43           C  
ATOM   1778  CG  PHE B 238       2.632  17.089  -2.995  1.00 63.43           C  
ATOM   1779  CD1 PHE B 238       3.440  17.656  -2.034  1.00 63.43           C  
ATOM   1780  CD2 PHE B 238       1.304  17.448  -3.038  1.00 63.43           C  
ATOM   1781  CE1 PHE B 238       2.935  18.571  -1.141  1.00 63.43           C  
ATOM   1782  CE2 PHE B 238       0.793  18.364  -2.148  1.00 63.43           C  
ATOM   1783  CZ  PHE B 238       1.608  18.924  -1.193  1.00 63.43           C  
ATOM   1786  N   GLY B 239       5.734  15.533  -5.776  1.00 26.64           N  
ATOM   1787  CA  GLY B 239       6.438  14.536  -6.530  1.00 26.64           C  
ATOM   1788  C   GLY B 239       6.151  13.215  -5.888  1.00 26.64           C  
ATOM   1789  O   GLY B 239       5.434  13.147  -4.891  1.00 26.64           O  
ATOM   1790  N   ALA B 240       6.707  12.122  -6.452  1.00 39.91           N  
ATOM   1791  CA  ALA B 240       6.461  10.824  -5.892  1.00 39.91           C  
ATOM   1793  C   ALA B 240       7.644   9.952  -6.178  1.00 39.91           C  
ATOM   1794  O   ALA B 240       8.472  10.270  -7.032  1.00 39.91           O  
ATOM   1792  CB  ALA B 240       5.231  10.120  -6.496  1.00 39.91           C  
ATOM   1795  N   ALA B 241       7.762   8.829  -5.437  1.00 39.73           N  
ATOM   1796  CA  ALA B 241       8.857   7.924  -5.647  1.00 39.73           C  
ATOM   1798  C   ALA B 241       8.335   6.520  -5.544  1.00 39.73           C  
ATOM   1799  O   ALA B 241       7.429   6.239  -4.760  1.00 39.73           O  
ATOM   1797  CB  ALA B 241       9.976   8.086  -4.606  1.00 39.73           C  
ATOM   1800  N   THR B 242       8.932   5.591  -6.324  1.00 47.07           N  
ATOM   1801  CA  THR B 242       8.506   4.216  -6.360  1.00 47.07           C  
ATOM   1805  C   THR B 242       8.642   3.614  -5.003  1.00 47.07           C  
ATOM   1806  O   THR B 242       7.770   2.864  -4.567  1.00 47.07           O  
ATOM   1802  CB  THR B 242       9.350   3.320  -7.224  1.00 47.07           C  
ATOM   1804  CG2 THR B 242       8.817   1.885  -7.095  1.00 47.07           C  
ATOM   1803  OG1 THR B 242       9.324   3.726  -8.580  1.00 47.07           O  
ATOM   1807  N   MET B 243       9.732   3.938  -4.286  1.00209.01           N  
ATOM   1808  CA  MET B 243       9.958   3.257  -3.046  1.00209.01           C  
ATOM   1813  C   MET B 243       8.813   3.500  -2.115  1.00209.01           C  
ATOM   1814  O   MET B 243       8.453   2.610  -1.348  1.00209.01           O  
ATOM   1809  CB  MET B 243      11.276   3.624  -2.329  1.00209.01           C  
ATOM   1810  CG  MET B 243      11.478   5.108  -2.019  1.00209.01           C  
ATOM   1811  SD  MET B 243      12.007   6.095  -3.449  1.00209.01           S  
ATOM   1812  CE  MET B 243      13.672   5.376  -3.524  1.00209.01           C  
ATOM   1815  N   VAL B 244       8.264   4.727  -2.087  1.00 64.45           N  
ATOM   1816  CA  VAL B 244       7.148   5.019  -1.227  1.00 64.45           C  
ATOM   1820  C   VAL B 244       5.833   4.497  -1.744  1.00 64.45           C  
ATOM   1821  O   VAL B 244       5.104   3.797  -1.043  1.00 64.45           O  
ATOM   1817  CB  VAL B 244       6.979   6.493  -1.014  1.00 64.45           C  
ATOM   1818  CG1 VAL B 244       5.741   6.722  -0.132  1.00 64.45           C  
ATOM   1819  CG2 VAL B 244       8.283   7.050  -0.421  1.00 64.45           C  
ATOM   1822  N   THR B 245       5.504   4.810  -3.013  1.00113.68           N  
ATOM   1823  CA  THR B 245       4.203   4.516  -3.538  1.00113.68           C  
ATOM   1827  C   THR B 245       3.981   3.037  -3.601  1.00113.68           C  
ATOM   1828  O   THR B 245       2.894   2.548  -3.296  1.00113.68           O  
ATOM   1824  CB  THR B 245       4.002   5.102  -4.902  1.00113.68           C  
ATOM   1826  CG2 THR B 245       4.890   4.366  -5.916  1.00113.68           C  
ATOM   1825  OG1 THR B 245       2.639   5.001  -5.271  1.00113.68           O  
ATOM   1829  N   ALA B 246       5.009   2.280  -4.012  1.00 35.24           N  
ATOM   1830  CA  ALA B 246       4.883   0.857  -4.107  1.00 35.24           C  
ATOM   1832  C   ALA B 246       4.636   0.309  -2.735  1.00 35.24           C  
ATOM   1833  O   ALA B 246       3.837  -0.608  -2.557  1.00 35.24           O  
ATOM   1831  CB  ALA B 246       6.154   0.186  -4.653  1.00 35.24           C  
ATOM   1834  N   THR B 247       5.315   0.867  -1.717  1.00 43.85           N  
ATOM   1835  CA  THR B 247       5.194   0.377  -0.371  1.00 43.85           C  
ATOM   1839  C   THR B 247       3.786   0.553   0.112  1.00 43.85           C  
ATOM   1840  O   THR B 247       3.276  -0.286   0.854  1.00 43.85           O  
ATOM   1836  CB  THR B 247       6.110   1.061   0.603  1.00 43.85           C  
ATOM   1838  CG2 THR B 247       5.846   0.500   2.009  1.00 43.85           C  
ATOM   1837  OG1 THR B 247       7.462   0.837   0.235  1.00 43.85           O  
ATOM   1841  N   PHE B 248       3.117   1.653  -0.282  1.00 66.00           N  
ATOM   1842  CA  PHE B 248       1.754   1.833   0.129  1.00 66.00           C  
ATOM   1850  C   PHE B 248       0.977   0.660  -0.371  1.00 66.00           C  
ATOM   1851  O   PHE B 248       0.186   0.071   0.364  1.00 66.00           O  
ATOM   1843  CB  PHE B 248       1.078   3.077  -0.481  1.00 66.00           C  
ATOM   1844  CG  PHE B 248       1.402   4.274   0.339  1.00 66.00           C  
ATOM   1845  CD1 PHE B 248       2.636   4.879   0.281  1.00 66.00           C  
ATOM   1846  CD2 PHE B 248       0.435   4.802   1.164  1.00 66.00           C  
ATOM   1847  CE1 PHE B 248       2.900   5.988   1.053  1.00 66.00           C  
ATOM   1848  CE2 PHE B 248       0.695   5.910   1.935  1.00 66.00           C  
ATOM   1849  CZ  PHE B 248       1.933   6.503   1.882  1.00 66.00           C  
ATOM   1852  N   GLY B 249       1.193   0.293  -1.646  1.00 27.78           N  
ATOM   1853  CA  GLY B 249       0.465  -0.783  -2.255  1.00 27.78           C  
ATOM   1854  C   GLY B 249       0.762  -2.079  -1.561  1.00 27.78           C  
ATOM   1855  O   GLY B 249      -0.135  -2.890  -1.337  1.00 27.78           O  
ATOM   1856  N   PHE B 250       2.040  -2.322  -1.221  1.00 49.50           N  
ATOM   1857  CA  PHE B 250       2.406  -3.562  -0.597  1.00 49.50           C  
ATOM   1865  C   PHE B 250       1.784  -3.659   0.764  1.00 49.50           C  
ATOM   1866  O   PHE B 250       1.276  -4.710   1.150  1.00 49.50           O  
ATOM   1858  CB  PHE B 250       3.927  -3.752  -0.447  1.00 49.50           C  
ATOM   1859  CG  PHE B 250       4.477  -3.915  -1.823  1.00 49.50           C  
ATOM   1860  CD1 PHE B 250       4.213  -5.058  -2.540  1.00 49.50           C  
ATOM   1861  CD2 PHE B 250       5.266  -2.943  -2.392  1.00 49.50           C  
ATOM   1862  CE1 PHE B 250       4.715  -5.222  -3.809  1.00 49.50           C  
ATOM   1863  CE2 PHE B 250       5.772  -3.101  -3.661  1.00 49.50           C  
ATOM   1864  CZ  PHE B 250       5.495  -4.242  -4.374  1.00 49.50           C  
ATOM   1867  N   VAL B 251       1.806  -2.558   1.534  1.00 30.66           N  
ATOM   1868  CA  VAL B 251       1.273  -2.576   2.867  1.00 30.66           C  
ATOM   1872  C   VAL B 251      -0.189  -2.880   2.800  1.00 30.66           C  
ATOM   1873  O   VAL B 251      -0.711  -3.637   3.617  1.00 30.66           O  
ATOM   1869  CB  VAL B 251       1.426  -1.258   3.568  1.00 30.66           C  
ATOM   1870  CG1 VAL B 251       0.679  -1.325   4.912  1.00 30.66           C  
ATOM   1871  CG2 VAL B 251       2.927  -0.948   3.709  1.00 30.66           C  
ATOM   1874  N   ALA B 252      -0.897  -2.298   1.814  1.00 28.64           N  
ATOM   1875  CA  ALA B 252      -2.309  -2.520   1.710  1.00 28.64           C  
ATOM   1877  C   ALA B 252      -2.558  -3.980   1.488  1.00 28.64           C  
ATOM   1878  O   ALA B 252      -3.473  -4.555   2.076  1.00 28.64           O  
ATOM   1876  CB  ALA B 252      -2.948  -1.759   0.535  1.00 28.64           C  
ATOM   1879  N   VAL B 253      -1.750  -4.620   0.623  1.00 36.83           N  
ATOM   1880  CA  VAL B 253      -1.940  -6.014   0.331  1.00 36.83           C  
ATOM   1884  C   VAL B 253      -1.698  -6.836   1.558  1.00 36.83           C  
ATOM   1885  O   VAL B 253      -2.488  -7.719   1.888  1.00 36.83           O  
ATOM   1881  CB  VAL B 253      -1.009  -6.512  -0.735  1.00 36.83           C  
ATOM   1882  CG1 VAL B 253      -1.173  -8.037  -0.853  1.00 36.83           C  
ATOM   1883  CG2 VAL B 253      -1.310  -5.750  -2.037  1.00 36.83           C  
ATOM   1886  N   SER B 254      -0.607  -6.556   2.292  1.00 25.85           N  
ATOM   1887  CA  SER B 254      -0.285  -7.359   3.436  1.00 25.85           C  
ATOM   1890  C   SER B 254      -1.409  -7.267   4.416  1.00 25.85           C  
ATOM   1891  O   SER B 254      -1.800  -8.264   5.020  1.00 25.85           O  
ATOM   1888  CB  SER B 254       0.998  -6.896   4.147  1.00 25.85           C  
ATOM   1889  OG  SER B 254       2.113  -7.039   3.278  1.00 25.85           O  
ATOM   1892  N   HIS B 255      -1.973  -6.058   4.582  1.00 40.85           N  
ATOM   1893  CA  HIS B 255      -3.026  -5.853   5.532  1.00 40.85           C  
ATOM   1900  C   HIS B 255      -4.213  -6.679   5.140  1.00 40.85           C  
ATOM   1901  O   HIS B 255      -4.822  -7.341   5.979  1.00 40.85           O  
ATOM   1896  CB  HIS B 255      -3.463  -4.376   5.600  1.00 40.85           C  
ATOM   1895  CG  HIS B 255      -4.470  -4.094   6.674  1.00 40.85           C  
ATOM   1898  CD2 HIS B 255      -5.806  -3.855   6.582  1.00 40.85           C  
ATOM   1894  ND1 HIS B 255      -4.165  -4.013   8.015  1.00 40.85           N  
ATOM   1899  CE1 HIS B 255      -5.323  -3.731   8.664  1.00 40.85           C  
ATOM   1897  NE2 HIS B 255      -6.347  -3.625   7.835  1.00 40.85           N  
ATOM   1902  N   ALA B 256      -4.566  -6.676   3.842  1.00 35.34           N  
ATOM   1903  CA  ALA B 256      -5.731  -7.386   3.396  1.00 35.34           C  
ATOM   1905  C   ALA B 256      -5.576  -8.858   3.639  1.00 35.34           C  
ATOM   1906  O   ALA B 256      -6.493  -9.503   4.147  1.00 35.34           O  
ATOM   1904  CB  ALA B 256      -6.002  -7.187   1.894  1.00 35.34           C  
ATOM   1907  N   LEU B 257      -4.407  -9.440   3.312  1.00104.57           N  
ATOM   1908  CA  LEU B 257      -4.258 -10.857   3.489  1.00104.57           C  
ATOM   1913  C   LEU B 257      -4.343 -11.199   4.943  1.00104.57           C  
ATOM   1914  O   LEU B 257      -4.909 -12.226   5.312  1.00104.57           O  
ATOM   1909  CB  LEU B 257      -2.949 -11.437   2.922  1.00104.57           C  
ATOM   1910  CG  LEU B 257      -2.931 -11.526   1.381  1.00104.57           C  
ATOM   1911  CD1 LEU B 257      -2.986 -10.149   0.718  1.00104.57           C  
ATOM   1912  CD2 LEU B 257      -1.749 -12.361   0.878  1.00104.57           C  
ATOM   1915  N   LYS B 258      -3.780 -10.342   5.811  1.00 98.54           N  
ATOM   1916  CA  LYS B 258      -3.779 -10.612   7.221  1.00 98.54           C  
ATOM   1922  C   LYS B 258      -5.195 -10.706   7.692  1.00 98.54           C  
ATOM   1923  O   LYS B 258      -5.558 -11.620   8.430  1.00 98.54           O  
ATOM   1917  CB  LYS B 258      -3.148  -9.467   8.030  1.00 98.54           C  
ATOM   1918  CG  LYS B 258      -1.666  -9.229   7.749  1.00 98.54           C  
ATOM   1919  CD  LYS B 258      -1.187  -7.849   8.203  1.00 98.54           C  
ATOM   1920  CE  LYS B 258      -1.680  -7.445   9.595  1.00 98.54           C  
ATOM   1921  NZ  LYS B 258      -1.178  -6.095   9.935  1.00 98.54           N1+
ATOM   1924  N   LYS B 259      -6.037  -9.752   7.257  1.00140.00           N  
ATOM   1925  CA  LYS B 259      -7.402  -9.680   7.690  1.00140.00           C  
ATOM   1931  C   LYS B 259      -8.131 -10.900   7.228  1.00140.00           C  
ATOM   1932  O   LYS B 259      -8.934 -11.470   7.964  1.00140.00           O  
ATOM   1926  CB  LYS B 259      -8.136  -8.469   7.091  1.00140.00           C  
ATOM   1927  CG  LYS B 259      -7.490  -7.125   7.437  1.00140.00           C  
ATOM   1928  CD  LYS B 259      -7.439  -6.824   8.935  1.00140.00           C  
ATOM   1929  CE  LYS B 259      -8.777  -6.354   9.504  1.00140.00           C  
ATOM   1930  NZ  LYS B 259      -9.234  -5.144   8.786  1.00140.00           N1+
ATOM   1933  N   MET B 260      -7.866 -11.326   5.980  1.00 44.00           N  
ATOM   1934  CA  MET B 260      -8.542 -12.448   5.399  1.00 44.00           C  
ATOM   1939  C   MET B 260      -8.240 -13.676   6.196  1.00 44.00           C  
ATOM   1940  O   MET B 260      -9.135 -14.463   6.501  1.00 44.00           O  
ATOM   1935  CB  MET B 260      -8.057 -12.697   3.961  1.00 44.00           C  
ATOM   1936  CG  MET B 260      -8.412 -11.558   3.004  1.00 44.00           C  
ATOM   1937  SD  MET B 260      -7.456 -11.542   1.456  1.00 44.00           S  
ATOM   1938  CE  MET B 260      -8.073 -13.136   0.845  1.00 44.00           C  
ATOM   1941  N   MET B 261      -6.961 -13.869   6.565  1.00 73.94           N  
ATOM   1942  CA  MET B 261      -6.593 -15.048   7.291  1.00 73.94           C  
ATOM   1947  C   MET B 261      -7.230 -15.034   8.642  1.00 73.94           C  
ATOM   1948  O   MET B 261      -7.708 -16.063   9.117  1.00 73.94           O  
ATOM   1943  CB  MET B 261      -5.072 -15.198   7.453  1.00 73.94           C  
ATOM   1944  CG  MET B 261      -4.378 -15.492   6.120  1.00 73.94           C  
ATOM   1945  SD  MET B 261      -2.574 -15.684   6.218  1.00 73.94           S  
ATOM   1946  CE  MET B 261      -2.222 -13.903   6.222  1.00 73.94           C  
ATOM   1949  N   ALA B 262      -7.268 -13.860   9.298  1.00 22.53           N  
ATOM   1950  CA  ALA B 262      -7.809 -13.782  10.625  1.00 22.53           C  
ATOM   1952  C   ALA B 262      -9.254 -14.161  10.596  1.00 22.53           C  
ATOM   1953  O   ALA B 262      -9.728 -14.895  11.462  1.00 22.53           O  
ATOM   1951  CB  ALA B 262      -7.730 -12.368  11.225  1.00 22.53           C  
ATOM   1954  N   LYS B 263      -9.995 -13.673   9.585  1.00 85.24           N  
ATOM   1955  CA  LYS B 263     -11.402 -13.936   9.542  1.00 85.24           C  
ATOM   1961  C   LYS B 263     -11.614 -15.406   9.374  1.00 85.24           C  
ATOM   1962  O   LYS B 263     -12.480 -15.996  10.016  1.00 85.24           O  
ATOM   1956  CB  LYS B 263     -12.114 -13.233   8.376  1.00 85.24           C  
ATOM   1957  CG  LYS B 263     -13.616 -13.044   8.609  1.00 85.24           C  
ATOM   1958  CD  LYS B 263     -14.390 -14.331   8.899  1.00 85.24           C  
ATOM   1959  CE  LYS B 263     -15.846 -14.071   9.296  1.00 85.24           C  
ATOM   1960  NZ  LYS B 263     -16.541 -15.348   9.567  1.00 85.24           N1+
ATOM   1963  N   ALA B 264     -10.806 -16.040   8.506  1.00 21.99           N  
ATOM   1964  CA  ALA B 264     -10.969 -17.437   8.225  1.00 21.99           C  
ATOM   1966  C   ALA B 264     -10.750 -18.223   9.478  1.00 21.99           C  
ATOM   1967  O   ALA B 264     -11.479 -19.174   9.755  1.00 21.99           O  
ATOM   1965  CB  ALA B 264      -9.975 -17.952   7.171  1.00 21.99           C  
ATOM   1968  N   ALA B 265      -9.736 -17.839  10.274  1.00 22.27           N  
ATOM   1969  CA  ALA B 265      -9.419 -18.572  11.463  1.00 22.27           C  
ATOM   1971  C   ALA B 265     -10.563 -18.514  12.421  1.00 22.27           C  
ATOM   1972  O   ALA B 265     -10.923 -19.525  13.022  1.00 22.27           O  
ATOM   1970  CB  ALA B 265      -8.181 -18.020  12.190  1.00 22.27           C  
ATOM   1973  N   ARG B 266     -11.183 -17.331  12.585  1.00153.98           N  
ATOM   1974  CA  ARG B 266     -12.222 -17.232  13.567  1.00153.98           C  
ATOM   1982  C   ARG B 266     -13.350 -18.127  13.179  1.00153.98           C  
ATOM   1983  O   ARG B 266     -13.877 -18.870  14.004  1.00153.98           O  
ATOM   1975  CB  ARG B 266     -12.821 -15.824  13.712  1.00153.98           C  
ATOM   1976  CG  ARG B 266     -13.536 -15.321  12.458  1.00153.98           C  
ATOM   1977  CD  ARG B 266     -14.209 -13.960  12.647  1.00153.98           C  
ATOM   1978  NE  ARG B 266     -13.133 -12.931  12.679  1.00153.98           N  
ATOM   1979  CZ  ARG B 266     -13.436 -11.638  12.991  1.00153.98           C  
ATOM   1980  NH1 ARG B 266     -14.723 -11.290  13.282  1.00153.98           N1+
ATOM   1981  NH2 ARG B 266     -12.450 -10.694  13.019  1.00153.98           N  
ATOM   1984  N   GLN B 267     -13.738 -18.098  11.893  1.00254.95           N  
ATOM   1985  CA  GLN B 267     -14.866 -18.878  11.492  1.00254.95           C  
ATOM   1991  C   GLN B 267     -14.453 -20.306  11.403  1.00254.95           C  
ATOM   1992  O   GLN B 267     -13.287 -20.620  11.166  1.00254.95           O  
ATOM   1986  CB  GLN B 267     -15.452 -18.454  10.137  1.00254.95           C  
ATOM   1987  CG  GLN B 267     -16.664 -19.286   9.720  1.00254.95           C  
ATOM   1988  CD  GLN B 267     -17.221 -18.673   8.446  1.00254.95           C  
ATOM   1990  NE2 GLN B 267     -16.339 -18.484   7.428  1.00254.95           N  
ATOM   1989  OE1 GLN B 267     -18.409 -18.368   8.360  1.00254.95           O  
TER   
