# Supplementary material for: Structural Descriptors for Subunit Interface Regions in Homodimers: Effect of Lipid Membrane and Secondary Structure Type
Source: J Chem Inf Model. 2025 Mar 27;65(7):3117–26. doi: 10.1021/acs.jcim.4c01233 (PMC12004529; doi:10.1021/acs.jcim.4c01233)
Supplement: Supplementary file 3 — ci4c01233_si_003.tar [file ci4c01233_si_003.tar › database/alpha/1lxy_cytop.pdb]

ATOM      1  N   SER A   1      62.752  64.706   2.340  1.00 24.18           N  
ATOM      2  CA  SER A   1      62.421  63.279   2.616  1.00 23.15           C  
ATOM      3  C   SER A   1      61.026  62.973   2.098  1.00 26.19           C  
ATOM      4  O   SER A   1      60.238  63.880   1.818  1.00 23.47           O  
ATOM      5  CB  SER A   1      62.459  63.009   4.120  1.00 28.79           C  
ATOM      6  OG  SER A   1      61.840  61.769   4.423  1.00 30.77           O  
ATOM      7  N   VAL A   2      60.709  61.695   1.970  1.00 22.79           N  
ATOM      8  CA  VAL A   2      59.377  61.349   1.505  1.00 21.40           C  
ATOM      9  C   VAL A   2      58.412  61.622   2.649  1.00 18.70           C  
ATOM     10  O   VAL A   2      57.215  61.810   2.439  1.00 22.10           O  
ATOM     11  CB  VAL A   2      59.294  59.866   1.096  1.00 14.72           C  
ATOM     12  CG1 VAL A   2      60.208  59.606  -0.095  1.00 20.47           C  
ATOM     13  CG2 VAL A   2      59.666  58.986   2.265  1.00 16.07           C  
ATOM     14  N   PHE A   3      58.935  61.640   3.872  1.00 17.09           N  
ATOM     15  CA  PHE A   3      58.085  61.898   5.028  1.00 21.33           C  
ATOM     16  C   PHE A   3      57.964  63.397   5.255  1.00 24.82           C  
ATOM     17  O   PHE A   3      58.953  64.119   5.137  1.00 24.74           O  
ATOM     18  CB  PHE A   3      58.665  61.250   6.287  1.00 19.88           C  
ATOM     19  CG  PHE A   3      58.654  59.749   6.268  1.00 25.75           C  
ATOM     20  CD1 PHE A   3      59.848  59.033   6.214  1.00 21.88           C  
ATOM     21  CD2 PHE A   3      57.455  59.051   6.332  1.00 20.24           C  
ATOM     22  CE1 PHE A   3      59.849  57.646   6.226  1.00 18.28           C  
ATOM     23  CE2 PHE A   3      57.443  57.665   6.345  1.00 21.77           C  
ATOM     24  CZ  PHE A   3      58.643  56.959   6.292  1.00 17.57           C  
ATOM     25  N   ASP A   4      56.764  63.880   5.574  1.00 21.92           N  
ATOM     26  CA  ASP A   4      56.628  65.308   5.824  1.00 26.17           C  
ATOM     27  C   ASP A   4      57.199  65.639   7.201  1.00 31.19           C  
ATOM     28  O   ASP A   4      57.575  64.742   7.964  1.00 25.99           O  
ATOM     29  CB  ASP A   4      55.168  65.766   5.728  1.00 25.44           C  
ATOM     30  CG  ASP A   4      54.289  65.177   6.809  1.00 29.36           C  
ATOM     31  OD1 ASP A   4      54.819  64.570   7.766  1.00 29.53           O  
ATOM     32  OD2 ASP A   4      53.057  65.335   6.698  1.00 27.50           O1-
ATOM     33  N   SER A   5      57.254  66.929   7.516  1.00 29.96           N  
ATOM     34  CA  SER A   5      57.804  67.408   8.782  1.00 31.14           C  
ATOM     35  C   SER A   5      57.239  66.775  10.042  1.00 28.75           C  
ATOM     36  O   SER A   5      57.992  66.448  10.959  1.00 35.02           O  
ATOM     37  CB  SER A   5      57.629  68.928   8.901  1.00 29.82           C  
ATOM     38  OG  SER A   5      58.219  69.601   7.807  1.00 30.06           O  
ATOM     39  N   LYS A   6      55.925  66.600  10.096  1.00 26.39           N  
ATOM     40  CA  LYS A   6      55.295  66.047  11.294  1.00 28.93           C  
ATOM     41  C   LYS A   6      55.384  64.541  11.527  1.00 29.88           C  
ATOM     42  O   LYS A   6      55.263  64.096  12.663  1.00 28.00           O  
ATOM     43  CB  LYS A   6      53.826  66.440  11.339  1.00 30.55           C  
ATOM     44  CG  LYS A   6      52.955  65.665  10.382  1.00 23.05           C  
ATOM     45  CD  LYS A   6      51.498  66.043  10.598  1.00 28.10           C  
ATOM     46  CE  LYS A   6      50.594  65.325   9.611  1.00 29.88           C  
ATOM     47  NZ  LYS A   6      51.009  65.596   8.211  1.00 39.32           N1+
ATOM     48  N   PHE A   7      55.579  63.747  10.480  1.00 29.58           N  
ATOM     49  CA  PHE A   7      55.647  62.299  10.681  1.00 31.35           C  
ATOM     50  C   PHE A   7      56.655  61.956  11.779  1.00 30.19           C  
ATOM     51  O   PHE A   7      57.823  62.344  11.702  1.00 34.16           O  
ATOM     52  CB  PHE A   7      56.040  61.583   9.386  1.00 29.40           C  
ATOM     53  CG  PHE A   7      56.000  60.084   9.500  1.00 26.10           C  
ATOM     54  CD1 PHE A   7      54.780  59.410   9.558  1.00 25.66           C  
ATOM     55  CD2 PHE A   7      57.177  59.350   9.607  1.00 27.92           C  
ATOM     56  CE1 PHE A   7      54.731  58.028   9.725  1.00 23.57           C  
ATOM     57  CE2 PHE A   7      57.140  57.962   9.775  1.00 25.90           C  
ATOM     58  CZ  PHE A   7      55.910  57.303   9.834  1.00 24.43           C  
ATOM     59  N   LYS A   8      56.203  61.232  12.797  1.00 27.06           N  
ATOM     60  CA  LYS A   8      57.071  60.851  13.916  1.00 33.41           C  
ATOM     61  C   LYS A   8      57.314  59.341  13.947  1.00 36.11           C  
ATOM     62  O   LYS A   8      58.299  58.862  14.522  1.00 45.24           O  
ATOM     63  CB  LYS A   8      56.438  61.259  15.247  1.00 34.90           C  
ATOM     64  CG  LYS A   8      55.991  62.698  15.334  1.00 37.11           C  
ATOM     65  CD  LYS A   8      55.237  62.925  16.640  1.00 40.54           C  
ATOM     66  CE  LYS A   8      54.621  64.317  16.696  1.00 48.23           C  
ATOM     67  NZ  LYS A   8      53.640  64.458  17.820  1.00 49.72           N1+
ATOM     68  N   GLY A   9      56.420  58.593  13.317  1.00 29.22           N  
ATOM     69  CA  GLY A   9      56.554  57.150  13.311  1.00 25.16           C  
ATOM     70  C   GLY A   9      55.181  56.551  13.111  1.00 22.85           C  
ATOM     71  O   GLY A   9      54.206  57.278  12.891  1.00 17.67           O  
ATOM     72  N   ILE A  10      55.096  55.233  13.206  1.00 19.10           N  
ATOM     73  CA  ILE A  10      53.837  54.548  12.999  1.00 16.26           C  
ATOM     74  C   ILE A  10      52.833  54.919  14.062  1.00 16.19           C  
ATOM     75  O   ILE A  10      53.096  54.793  15.249  1.00 19.46           O  
ATOM     76  CB  ILE A  10      54.054  53.029  12.975  1.00 15.25           C  
ATOM     77  CG1 ILE A  10      55.076  52.682  11.877  1.00 16.93           C  
ATOM     78  CG2 ILE A  10      52.734  52.307  12.762  1.00 19.80           C  
ATOM     79  CD1 ILE A  10      54.727  53.207  10.462  1.00 15.34           C  
ATOM     80  N   HIS A  11      51.663  55.369  13.629  1.00 18.91           N  
ATOM     81  CA  HIS A  11      50.634  55.759  14.577  1.00 21.37           C  
ATOM     82  C   HIS A  11      49.263  55.421  14.005  1.00 19.46           C  
ATOM     83  O   HIS A  11      48.573  56.309  13.528  1.00 15.34           O  
ATOM     84  CB  HIS A  11      50.719  57.270  14.835  1.00 18.18           C  
ATOM     85  CG  HIS A  11      49.847  57.736  15.952  1.00 18.93           C  
ATOM     86  CD2 HIS A  11      48.588  58.236  15.953  1.00 19.12           C  
ATOM     87  ND1 HIS A  11      50.218  57.628  17.278  1.00 24.19           N  
ATOM     88  CE1 HIS A  11      49.222  58.036  18.044  1.00 19.01           C  
ATOM     89  NE2 HIS A  11      48.220  58.408  17.265  1.00 22.00           N  
ATOM     90  N   VAL A  12      48.854  54.152  14.059  1.00 18.75           N  
ATOM     91  CA  VAL A  12      47.555  53.775  13.489  1.00 20.63           C  
ATOM     92  C   VAL A  12      46.705  52.978  14.476  1.00 18.27           C  
ATOM     93  O   VAL A  12      46.880  51.764  14.639  1.00 20.51           O  
ATOM     94  CB  VAL A  12      47.743  52.958  12.180  1.00 22.20           C  
ATOM     95  CG1 VAL A  12      46.388  52.766  11.480  1.00 17.41           C  
ATOM     96  CG2 VAL A  12      48.735  53.675  11.249  1.00 16.65           C  
ATOM     97  N   TYR A  13      45.774  53.669  15.126  1.00 13.52           N  
ATOM     98  CA  TYR A  13      44.930  53.025  16.115  1.00 17.35           C  
ATOM     99  C   TYR A  13      43.470  52.979  15.715  1.00 15.97           C  
ATOM    100  O   TYR A  13      42.583  52.854  16.565  1.00 21.44           O  
ATOM    101  CB  TYR A  13      45.103  53.717  17.478  1.00 16.51           C  
ATOM    102  CG  TYR A  13      46.515  53.605  18.029  1.00 19.90           C  
ATOM    103  CD1 TYR A  13      47.539  54.429  17.564  1.00 18.45           C  
ATOM    104  CD2 TYR A  13      46.821  52.676  19.027  1.00 20.86           C  
ATOM    105  CE1 TYR A  13      48.836  54.334  18.088  1.00 19.02           C  
ATOM    106  CE2 TYR A  13      48.112  52.572  19.554  1.00 18.53           C  
ATOM    107  CZ  TYR A  13      49.111  53.399  19.087  1.00 20.70           C  
ATOM    108  OH  TYR A  13      50.378  53.289  19.620  1.00 17.79           O  
ATOM    109  N   SER A  14      43.221  53.068  14.411  1.00 19.48           N  
ATOM    110  CA  SER A  14      41.864  52.992  13.883  1.00 13.33           C  
ATOM    111  C   SER A  14      41.911  52.811  12.378  1.00 11.69           C  
ATOM    112  O   SER A  14      42.983  52.860  11.764  1.00 13.88           O  
ATOM    113  CB  SER A  14      41.071  54.264  14.189  1.00 17.94           C  
ATOM    114  OG  SER A  14      41.420  55.301  13.288  1.00 20.81           O  
ATOM    115  N   GLU A  15      40.731  52.620  11.801  1.00 14.21           N  
ATOM    116  CA  GLU A  15      40.571  52.433  10.366  1.00 18.78           C  
ATOM    117  C   GLU A  15      40.052  53.721   9.734  1.00 18.26           C  
ATOM    118  O   GLU A  15      39.994  53.843   8.495  1.00 14.93           O  
ATOM    119  CB  GLU A  15      39.533  51.331  10.109  1.00 15.67           C  
ATOM    120  CG  GLU A  15      40.012  49.921  10.376  1.00 14.45           C  
ATOM    121  CD  GLU A  15      41.085  49.538   9.391  1.00 22.38           C  
ATOM    122  OE1 GLU A  15      40.842  49.707   8.178  1.00 18.19           O  
ATOM    123  OE2 GLU A  15      42.166  49.088   9.822  1.00 17.75           O1-
ATOM    124  N   ILE A  16      39.702  54.689  10.581  1.00 18.14           N  
ATOM    125  CA  ILE A  16      39.070  55.920  10.106  1.00 20.20           C  
ATOM    126  C   ILE A  16      39.628  57.287  10.522  1.00 19.41           C  
ATOM    127  O   ILE A  16      39.169  58.301  10.008  1.00 18.87           O  
ATOM    128  CB  ILE A  16      37.589  55.910  10.522  1.00 14.93           C  
ATOM    129  CG1 ILE A  16      37.510  55.796  12.056  1.00 13.20           C  
ATOM    130  CG2 ILE A  16      36.869  54.727   9.877  1.00 22.43           C  
ATOM    131  CD1 ILE A  16      36.087  55.771  12.625  1.00 16.33           C  
ATOM    132  N   GLY A  17      40.569  57.335  11.460  1.00 17.55           N  
ATOM    133  CA  GLY A  17      41.104  58.628  11.871  1.00 19.98           C  
ATOM    134  C   GLY A  17      41.689  59.404  10.702  1.00 19.52           C  
ATOM    135  O   GLY A  17      42.173  58.805   9.743  1.00 15.01           O  
ATOM    136  N   GLU A  18      41.656  60.735  10.766  1.00 16.37           N  
ATOM    137  CA  GLU A  18      42.201  61.539   9.676  1.00 19.75           C  
ATOM    138  C   GLU A  18      43.564  61.028   9.252  1.00 19.59           C  
ATOM    139  O   GLU A  18      44.510  61.019  10.045  1.00 19.40           O  
ATOM    140  CB  GLU A  18      42.334  63.004  10.087  1.00 15.95           C  
ATOM    141  CG  GLU A  18      41.036  63.726  10.205  1.00 26.96           C  
ATOM    142  CD  GLU A  18      41.266  65.179  10.532  1.00 34.50           C  
ATOM    143  OE1 GLU A  18      42.176  65.772   9.912  1.00 26.48           O  
ATOM    144  OE2 GLU A  18      40.552  65.718  11.403  1.00 35.71           O1-
ATOM    145  N   LEU A  19      43.659  60.613   7.993  1.00 17.48           N  
ATOM    146  CA  LEU A  19      44.894  60.072   7.449  1.00 18.36           C  
ATOM    147  C   LEU A  19      45.972  61.145   7.334  1.00 15.92           C  
ATOM    148  O   LEU A  19      45.747  62.192   6.739  1.00 19.00           O  
ATOM    149  CB  LEU A  19      44.616  59.448   6.069  1.00 19.13           C  
ATOM    150  CG  LEU A  19      45.664  58.499   5.473  1.00 19.02           C  
ATOM    151  CD1 LEU A  19      45.944  57.364   6.474  1.00 12.89           C  
ATOM    152  CD2 LEU A  19      45.165  57.936   4.133  1.00 17.04           C  
ATOM    153  N   GLU A  20      47.148  60.881   7.888  1.00 14.88           N  
ATOM    154  CA  GLU A  20      48.239  61.858   7.823  1.00 18.07           C  
ATOM    155  C   GLU A  20      49.329  61.453   6.825  1.00 20.00           C  
ATOM    156  O   GLU A  20      49.716  62.250   5.969  1.00 20.52           O  
ATOM    157  CB  GLU A  20      48.817  62.068   9.216  1.00 14.97           C  
ATOM    158  CG  GLU A  20      47.774  62.669  10.183  1.00 19.11           C  
ATOM    159  CD  GLU A  20      48.262  62.712  11.621  1.00 25.90           C  
ATOM    160  OE1 GLU A  20      49.315  62.092  11.917  1.00 23.46           O  
ATOM    161  OE2 GLU A  20      47.587  63.360  12.454  1.00 21.61           O1-
ATOM    162  N   SER A  21      49.813  60.216   6.936  1.00 21.93           N  
ATOM    163  CA  SER A  21      50.826  59.677   6.023  1.00 18.41           C  
ATOM    164  C   SER A  21      50.370  58.287   5.571  1.00 12.98           C  
ATOM    165  O   SER A  21      49.884  57.491   6.380  1.00 16.57           O  
ATOM    166  CB  SER A  21      52.185  59.565   6.720  1.00 20.81           C  
ATOM    167  OG  SER A  21      52.747  60.846   6.948  1.00 27.29           O  
ATOM    168  N   VAL A  22      50.555  57.989   4.291  1.00 14.34           N  
ATOM    169  CA  VAL A  22      50.124  56.712   3.747  1.00 16.89           C  
ATOM    170  C   VAL A  22      51.091  56.264   2.670  1.00 17.73           C  
ATOM    171  O   VAL A  22      51.593  57.079   1.897  1.00 18.40           O  
ATOM    172  CB  VAL A  22      48.699  56.827   3.125  1.00 14.12           C  
ATOM    173  CG1 VAL A  22      48.736  57.755   1.913  1.00 18.10           C  
ATOM    174  CG2 VAL A  22      48.182  55.453   2.723  1.00 13.07           C  
ATOM    175  N   LEU A  23      51.361  54.965   2.638  1.00 15.71           N  
ATOM    176  CA  LEU A  23      52.264  54.381   1.658  1.00 15.97           C  
ATOM    177  C   LEU A  23      51.490  53.814   0.453  1.00 19.05           C  
ATOM    178  O   LEU A  23      50.489  53.116   0.614  1.00 19.41           O  
ATOM    179  CB  LEU A  23      53.076  53.258   2.310  1.00 16.69           C  
ATOM    180  CG  LEU A  23      53.972  52.411   1.396  1.00 20.44           C  
ATOM    181  CD1 LEU A  23      55.129  53.248   0.882  1.00 14.24           C  
ATOM    182  CD2 LEU A  23      54.498  51.209   2.172  1.00 20.77           C  
ATOM    183  N   VAL A  24      51.965  54.137  -0.743  1.00 17.99           N  
ATOM    184  CA  VAL A  24      51.381  53.651  -1.984  1.00 13.69           C  
ATOM    185  C   VAL A  24      52.533  53.295  -2.914  1.00 18.15           C  
ATOM    186  O   VAL A  24      53.708  53.503  -2.576  1.00 16.99           O  
ATOM    187  CB  VAL A  24      50.523  54.737  -2.683  1.00 20.02           C  
ATOM    188  CG1 VAL A  24      49.419  55.231  -1.735  1.00 16.92           C  
ATOM    189  CG2 VAL A  24      51.413  55.900  -3.141  1.00 11.62           C  
ATOM    190  N   HIS A  25      52.208  52.722  -4.067  1.00 14.92           N  
ATOM    191  CA  HIS A  25      53.232  52.413  -5.060  1.00 13.83           C  
ATOM    192  C   HIS A  25      52.584  52.430  -6.420  1.00 18.74           C  
ATOM    193  O   HIS A  25      51.680  51.645  -6.687  1.00 17.92           O  
ATOM    194  CB  HIS A  25      53.868  51.037  -4.859  1.00 14.62           C  
ATOM    195  CG  HIS A  25      54.721  50.608  -6.015  1.00 21.12           C  
ATOM    196  CD2 HIS A  25      54.578  49.598  -6.906  1.00 11.71           C  
ATOM    197  ND1 HIS A  25      55.861  51.290  -6.391  1.00 17.61           N  
ATOM    198  CE1 HIS A  25      56.383  50.719  -7.464  1.00 12.81           C  
ATOM    199  NE2 HIS A  25      55.623  49.689  -7.798  1.00 16.50           N  
ATOM    200  N   GLU A  26      53.036  53.332  -7.281  1.00 16.65           N  
ATOM    201  CA  GLU A  26      52.495  53.403  -8.629  1.00 14.90           C  
ATOM    202  C   GLU A  26      53.064  52.200  -9.384  1.00 16.55           C  
ATOM    203  O   GLU A  26      54.269  51.940  -9.333  1.00 19.94           O  
ATOM    204  CB  GLU A  26      52.920  54.705  -9.309  1.00 16.00           C  
ATOM    205  CG  GLU A  26      52.371  54.859 -10.716  1.00 18.04           C  
ATOM    206  CD  GLU A  26      52.861  56.128 -11.382  1.00 23.15           C  
ATOM    207  OE1 GLU A  26      52.570  57.240 -10.879  1.00 13.05           O  
ATOM    208  OE2 GLU A  26      53.544  56.010 -12.410  1.00 15.17           O1-
ATOM    209  N   PRO A  27      52.198  51.426 -10.065  1.00 15.08           N  
ATOM    210  CA  PRO A  27      52.692  50.259 -10.802  1.00 12.99           C  
ATOM    211  C   PRO A  27      53.773  50.624 -11.817  1.00 17.83           C  
ATOM    212  O   PRO A  27      53.548  51.406 -12.752  1.00 18.71           O  
ATOM    213  CB  PRO A  27      51.417  49.683 -11.435  1.00 13.33           C  
ATOM    214  CG  PRO A  27      50.501  50.877 -11.542  1.00 19.11           C  
ATOM    215  CD  PRO A  27      50.749  51.605 -10.253  1.00 13.89           C  
ATOM    216  N   GLY A  28      54.966  50.082 -11.601  1.00 17.89           N  
ATOM    217  CA  GLY A  28      56.065  50.354 -12.505  1.00 14.50           C  
ATOM    218  C   GLY A  28      56.120  49.364 -13.659  1.00 19.70           C  
ATOM    219  O   GLY A  28      55.104  48.830 -14.092  1.00 18.83           O  
ATOM    220  N   ARG A  29      57.326  49.120 -14.153  1.00 14.47           N  
ATOM    221  CA  ARG A  29      57.548  48.217 -15.267  1.00 20.89           C  
ATOM    222  C   ARG A  29      57.093  46.790 -14.975  1.00 18.56           C  
ATOM    223  O   ARG A  29      56.814  46.012 -15.904  1.00 14.86           O  
ATOM    224  CB  ARG A  29      59.035  48.212 -15.607  1.00 20.67           C  
ATOM    225  CG  ARG A  29      59.434  47.259 -16.700  1.00 20.73           C  
ATOM    226  CD  ARG A  29      59.087  47.809 -18.053  1.00 27.16           C  
ATOM    227  NE  ARG A  29      60.058  47.348 -19.036  1.00 31.98           N  
ATOM    228  CZ  ARG A  29      59.766  47.072 -20.303  1.00 38.41           C  
ATOM    229  NH1 ARG A  29      58.515  47.213 -20.753  1.00 32.96           N1+
ATOM    230  NH2 ARG A  29      60.728  46.649 -21.118  1.00 33.68           N  
ATOM    231  N   GLU A  30      57.019  46.448 -13.691  1.00 15.30           N  
ATOM    232  CA  GLU A  30      56.624  45.104 -13.302  1.00 17.01           C  
ATOM    233  C   GLU A  30      55.306  44.624 -13.922  1.00 13.99           C  
ATOM    234  O   GLU A  30      55.165  43.441 -14.229  1.00 16.33           O  
ATOM    235  CB  GLU A  30      56.566  44.984 -11.770  1.00 15.00           C  
ATOM    236  CG  GLU A  30      55.532  45.867 -11.082  1.00 16.11           C  
ATOM    237  CD  GLU A  30      56.095  47.212 -10.663  1.00 19.54           C  
ATOM    238  OE1 GLU A  30      55.422  47.938  -9.894  1.00 13.39           O  
ATOM    239  OE2 GLU A  30      57.215  47.546 -11.104  1.00 14.28           O1-
ATOM    240  N   ILE A  31      54.336  45.514 -14.126  1.00 12.72           N  
ATOM    241  CA  ILE A  31      53.085  45.046 -14.718  1.00 14.87           C  
ATOM    242  C   ILE A  31      53.154  44.864 -16.240  1.00 17.16           C  
ATOM    243  O   ILE A  31      52.223  44.310 -16.836  1.00 16.71           O  
ATOM    244  CB  ILE A  31      51.875  45.964 -14.396  1.00 11.50           C  
ATOM    245  CG1 ILE A  31      52.100  47.384 -14.949  1.00 11.11           C  
ATOM    246  CG2 ILE A  31      51.614  45.963 -12.883  1.00 11.10           C  
ATOM    247  CD1 ILE A  31      50.810  48.236 -14.929  1.00 15.41           C  
ATOM    248  N   ASP A  32      54.233  45.325 -16.874  1.00 16.36           N  
ATOM    249  CA  ASP A  32      54.361  45.153 -18.328  1.00 16.22           C  
ATOM    250  C   ASP A  32      54.768  43.709 -18.633  1.00 16.98           C  
ATOM    251  O   ASP A  32      54.651  43.239 -19.772  1.00 15.48           O  
ATOM    252  CB  ASP A  32      55.423  46.091 -18.929  1.00 19.15           C  
ATOM    253  CG  ASP A  32      55.028  47.560 -18.862  1.00 20.44           C  
ATOM    254  OD1 ASP A  32      53.829  47.862 -18.739  1.00 25.57           O  
ATOM    255  OD2 ASP A  32      55.925  48.415 -18.946  1.00 23.41           O1-
ATOM    256  N   TYR A  33      55.239  43.004 -17.609  1.00 16.65           N  
ATOM    257  CA  TYR A  33      55.688  41.626 -17.775  1.00 16.72           C  
ATOM    258  C   TYR A  33      54.613  40.584 -17.462  1.00 17.86           C  
ATOM    259  O   TYR A  33      54.875  39.383 -17.433  1.00 17.32           O  
ATOM    260  CB  TYR A  33      56.943  41.390 -16.927  1.00 18.58           C  
ATOM    261  CG  TYR A  33      58.104  42.281 -17.323  1.00 18.09           C  
ATOM    262  CD1 TYR A  33      59.042  42.685 -16.377  1.00 20.25           C  
ATOM    263  CD2 TYR A  33      58.304  42.663 -18.653  1.00 18.54           C  
ATOM    264  CE1 TYR A  33      60.153  43.439 -16.733  1.00 16.14           C  
ATOM    265  CE2 TYR A  33      59.433  43.421 -19.027  1.00 23.10           C  
ATOM    266  CZ  TYR A  33      60.346  43.799 -18.049  1.00 16.41           C  
ATOM    267  OH  TYR A  33      61.471  44.526 -18.371  1.00 17.95           O  
ATOM    268  N   ILE A  34      53.395  41.044 -17.236  1.00 17.30           N  
ATOM    269  CA  ILE A  34      52.309  40.110 -16.989  1.00 18.08           C  
ATOM    270  C   ILE A  34      51.905  39.568 -18.366  1.00 18.37           C  
ATOM    271  O   ILE A  34      51.567  40.338 -19.268  1.00 18.91           O  
ATOM    272  CB  ILE A  34      51.106  40.816 -16.357  1.00 18.23           C  
ATOM    273  CG1 ILE A  34      51.492  41.371 -14.988  1.00 14.99           C  
ATOM    274  CG2 ILE A  34      49.925  39.837 -16.221  1.00 13.57           C  
ATOM    275  CD1 ILE A  34      50.463  42.372 -14.461  1.00 16.36           C  
ATOM    276  N   THR A  35      51.967  38.251 -18.539  1.00 19.12           N  
ATOM    277  CA  THR A  35      51.578  37.633 -19.821  1.00 20.87           C  
ATOM    278  C   THR A  35      50.299  36.818 -19.636  1.00 20.47           C  
ATOM    279  O   THR A  35      49.999  36.363 -18.533  1.00 20.76           O  
ATOM    280  CB  THR A  35      52.686  36.720 -20.357  1.00 18.12           C  
ATOM    281  CG2 THR A  35      53.895  37.545 -20.781  1.00 19.66           C  
ATOM    282  OG1 THR A  35      53.078  35.810 -19.327  1.00 18.43           O  
ATOM    283  N   PRO A  36      49.538  36.611 -20.718  1.00 17.15           N  
ATOM    284  CA  PRO A  36      48.293  35.848 -20.615  1.00 19.06           C  
ATOM    285  C   PRO A  36      48.369  34.466 -19.968  1.00 24.05           C  
ATOM    286  O   PRO A  36      47.489  34.109 -19.185  1.00 20.65           O  
ATOM    287  CB  PRO A  36      47.768  35.819 -22.057  1.00 25.64           C  
ATOM    288  CG  PRO A  36      48.942  36.146 -22.890  1.00 18.36           C  
ATOM    289  CD  PRO A  36      49.755  37.098 -22.089  1.00 17.21           C  
ATOM    290  N   ALA A  37      49.421  33.707 -20.265  1.00 16.69           N  
ATOM    291  CA  ALA A  37      49.583  32.369 -19.696  1.00 22.93           C  
ATOM    292  C   ALA A  37      49.930  32.390 -18.206  1.00 24.10           C  
ATOM    293  O   ALA A  37      49.850  31.358 -17.531  1.00 17.63           O  
ATOM    294  CB  ALA A  37      50.666  31.592 -20.466  1.00 19.00           C  
ATOM    295  N   ARG A  38      50.311  33.557 -17.687  1.00 15.33           N  
ATOM    296  CA  ARG A  38      50.678  33.649 -16.278  1.00 22.14           C  
ATOM    297  C   ARG A  38      49.694  34.409 -15.399  1.00 18.62           C  
ATOM    298  O   ARG A  38      50.018  34.736 -14.262  1.00 17.54           O  
ATOM    299  CB  ARG A  38      52.061  34.293 -16.138  1.00 15.72           C  
ATOM    300  CG  ARG A  38      53.165  33.566 -16.881  1.00 20.11           C  
ATOM    301  CD  ARG A  38      54.539  34.139 -16.516  1.00 20.31           C  
ATOM    302  NE  ARG A  38      54.947  33.788 -15.153  1.00 17.92           N  
ATOM    303  CZ  ARG A  38      56.040  34.265 -14.558  1.00 20.04           C  
ATOM    304  NH1 ARG A  38      56.817  35.121 -15.200  1.00 13.52           N1+
ATOM    305  NH2 ARG A  38      56.391  33.849 -13.342  1.00 18.49           N  
ATOM    306  N   LEU A  39      48.489  34.677 -15.899  1.00 19.60           N  
ATOM    307  CA  LEU A  39      47.522  35.424 -15.106  1.00 16.82           C  
ATOM    308  C   LEU A  39      47.264  34.823 -13.727  1.00 20.65           C  
ATOM    309  O   LEU A  39      47.401  35.519 -12.726  1.00 14.39           O  
ATOM    310  CB  LEU A  39      46.201  35.588 -15.874  1.00 15.52           C  
ATOM    311  CG  LEU A  39      46.284  36.665 -16.968  1.00 18.69           C  
ATOM    312  CD1 LEU A  39      44.994  36.671 -17.795  1.00 21.33           C  
ATOM    313  CD2 LEU A  39      46.508  38.033 -16.316  1.00 20.07           C  
ATOM    314  N   ASP A  40      46.890  33.545 -13.659  1.00 17.14           N  
ATOM    315  CA  ASP A  40      46.630  32.938 -12.364  1.00 17.45           C  
ATOM    316  C   ASP A  40      47.864  32.956 -11.479  1.00 21.16           C  
ATOM    317  O   ASP A  40      47.784  33.273 -10.302  1.00 21.44           O  
ATOM    318  CB  ASP A  40      46.127  31.503 -12.522  1.00 18.45           C  
ATOM    319  CG  ASP A  40      44.779  31.447 -13.219  1.00 29.21           C  
ATOM    320  OD1 ASP A  40      44.073  32.484 -13.244  1.00 29.58           O  
ATOM    321  OD2 ASP A  40      44.424  30.374 -13.739  1.00 34.50           O1-
ATOM    322  N   GLU A  41      49.007  32.623 -12.049  1.00 14.95           N  
ATOM    323  CA  GLU A  41      50.231  32.617 -11.273  1.00 18.53           C  
ATOM    324  C   GLU A  41      50.580  33.992 -10.674  1.00 20.28           C  
ATOM    325  O   GLU A  41      50.869  34.092  -9.485  1.00 21.98           O  
ATOM    326  CB  GLU A  41      51.384  32.126 -12.140  1.00 14.54           C  
ATOM    327  CG  GLU A  41      52.710  32.104 -11.399  1.00 31.96           C  
ATOM    328  CD  GLU A  41      53.881  31.859 -12.315  1.00 27.09           C  
ATOM    329  OE1 GLU A  41      53.665  31.819 -13.539  1.00 31.98           O  
ATOM    330  OE2 GLU A  41      55.017  31.717 -11.820  1.00 31.04           O1-
ATOM    331  N   LEU A  42      50.531  35.044 -11.489  1.00 19.62           N  
ATOM    332  CA  LEU A  42      50.888  36.388 -11.024  1.00 17.16           C  
ATOM    333  C   LEU A  42      49.781  37.081 -10.223  1.00 21.65           C  
ATOM    334  O   LEU A  42      49.976  38.186  -9.725  1.00 15.27           O  
ATOM    335  CB  LEU A  42      51.324  37.250 -12.223  1.00 15.21           C  
ATOM    336  CG  LEU A  42      52.502  36.625 -12.993  1.00 15.55           C  
ATOM    337  CD1 LEU A  42      52.830  37.423 -14.238  1.00  9.31           C  
ATOM    338  CD2 LEU A  42      53.713  36.560 -12.079  1.00 19.95           C  
ATOM    339  N   LEU A  43      48.624  36.427 -10.117  1.00 18.07           N  
ATOM    340  CA  LEU A  43      47.480  36.927  -9.343  1.00 17.88           C  
ATOM    341  C   LEU A  43      46.671  38.079  -9.977  1.00 21.34           C  
ATOM    342  O   LEU A  43      46.252  39.000  -9.286  1.00 18.18           O  
ATOM    343  CB  LEU A  43      47.954  37.328  -7.925  1.00 17.28           C  
ATOM    344  CG  LEU A  43      48.812  36.295  -7.169  1.00 17.03           C  
ATOM    345  CD1 LEU A  43      49.132  36.779  -5.748  1.00 15.84           C  
ATOM    346  CD2 LEU A  43      48.056  34.965  -7.103  1.00 15.57           C  
ATOM    347  N   PHE A  44      46.441  38.033 -11.287  1.00 13.78           N  
ATOM    348  CA  PHE A  44      45.650  39.089 -11.920  1.00 15.02           C  
ATOM    349  C   PHE A  44      44.442  38.489 -12.621  1.00 12.76           C  
ATOM    350  O   PHE A  44      44.538  37.388 -13.148  1.00 14.68           O  
ATOM    351  CB  PHE A  44      46.504  39.856 -12.920  1.00 12.15           C  
ATOM    352  CG  PHE A  44      47.401  40.880 -12.279  1.00 19.18           C  
ATOM    353  CD1 PHE A  44      48.533  40.490 -11.565  1.00 13.73           C  
ATOM    354  CD2 PHE A  44      47.098  42.237 -12.368  1.00 13.75           C  
ATOM    355  CE1 PHE A  44      49.356  41.444 -10.946  1.00 15.66           C  
ATOM    356  CE2 PHE A  44      47.908  43.201 -11.755  1.00 14.69           C  
ATOM    357  CZ  PHE A  44      49.038  42.812 -11.044  1.00  9.76           C  
ATOM    358  N   SER A  45      43.313  39.196 -12.624  1.00 15.07           N  
ATOM    359  CA  SER A  45      42.099  38.687 -13.279  1.00 13.99           C  
ATOM    360  C   SER A  45      42.172  38.878 -14.796  1.00 16.95           C  
ATOM    361  O   SER A  45      41.504  38.171 -15.565  1.00 17.51           O  
ATOM    362  CB  SER A  45      40.848  39.389 -12.737  1.00 15.22           C  
ATOM    363  OG  SER A  45      40.735  40.723 -13.215  1.00 16.51           O  
ATOM    364  N   ALA A  46      42.980  39.849 -15.213  1.00 13.67           N  
ATOM    365  CA  ALA A  46      43.167  40.151 -16.622  1.00 14.41           C  
ATOM    366  C   ALA A  46      44.377  41.048 -16.757  1.00 12.84           C  
ATOM    367  O   ALA A  46      44.878  41.588 -15.760  1.00 12.95           O  
ATOM    368  CB  ALA A  46      41.909  40.849 -17.195  1.00 14.81           C  
ATOM    369  N   ILE A  47      44.857  41.210 -17.989  1.00 15.84           N  
ATOM    370  CA  ILE A  47      46.010  42.051 -18.221  1.00 13.54           C  
ATOM    371  C   ILE A  47      45.609  43.520 -18.270  1.00 18.01           C  
ATOM    372  O   ILE A  47      44.712  43.913 -19.013  1.00 19.67           O  
ATOM    373  CB  ILE A  47      46.729  41.692 -19.537  1.00 13.58           C  
ATOM    374  CG1 ILE A  47      47.320  40.277 -19.444  1.00 21.53           C  
ATOM    375  CG2 ILE A  47      47.828  42.722 -19.814  1.00 12.55           C  
ATOM    376  CD1 ILE A  47      47.966  39.792 -20.733  1.00 20.86           C  
ATOM    377  N   LEU A  48      46.294  44.324 -17.470  1.00 16.96           N  
ATOM    378  CA  LEU A  48      46.048  45.758 -17.398  1.00 23.47           C  
ATOM    379  C   LEU A  48      46.656  46.477 -18.570  1.00 18.82           C  
ATOM    380  O   LEU A  48      47.671  46.045 -19.117  1.00 25.07           O  
ATOM    381  CB  LEU A  48      46.695  46.371 -16.147  1.00 20.87           C  
ATOM    382  CG  LEU A  48      46.097  46.151 -14.766  1.00 16.93           C  
ATOM    383  CD1 LEU A  48      46.100  44.683 -14.449  1.00 21.67           C  
ATOM    384  CD2 LEU A  48      46.903  46.935 -13.732  1.00 12.07           C  
ATOM    385  N   GLU A  49      46.033  47.585 -18.956  1.00 14.91           N  
ATOM    386  CA  GLU A  49      46.599  48.426 -19.998  1.00 21.89           C  
ATOM    387  C   GLU A  49      47.465  49.299 -19.081  1.00 19.00           C  
ATOM    388  O   GLU A  49      46.948  50.118 -18.309  1.00 15.66           O  
ATOM    389  CB  GLU A  49      45.509  49.242 -20.683  1.00 18.81           C  
ATOM    390  CG  GLU A  49      45.981  50.000 -21.911  1.00 28.39           C  
ATOM    391  CD  GLU A  49      47.077  51.001 -21.594  1.00 26.03           C  
ATOM    392  OE1 GLU A  49      48.269  50.653 -21.731  1.00 32.08           O  
ATOM    393  OE2 GLU A  49      46.747  52.130 -21.193  1.00 26.93           O1-
ATOM    394  N   SER A  50      48.774  49.071 -19.129  1.00 18.94           N  
ATOM    395  CA  SER A  50      49.726  49.769 -18.268  1.00 21.76           C  
ATOM    396  C   SER A  50      49.661  51.284 -18.238  1.00 16.64           C  
ATOM    397  O   SER A  50      49.679  51.884 -17.168  1.00 17.67           O  
ATOM    398  CB  SER A  50      51.157  49.337 -18.609  1.00 15.25           C  
ATOM    399  OG  SER A  50      51.307  47.935 -18.454  1.00 20.12           O  
ATOM    400  N   HIS A  51      49.583  51.913 -19.398  1.00 17.39           N  
ATOM    401  CA  HIS A  51      49.564  53.364 -19.418  1.00 17.88           C  
ATOM    402  C   HIS A  51      48.389  53.946 -18.650  1.00 14.52           C  
ATOM    403  O   HIS A  51      48.585  54.819 -17.803  1.00 19.57           O  
ATOM    404  CB  HIS A  51      49.604  53.875 -20.864  1.00 17.18           C  
ATOM    405  CG  HIS A  51      50.867  53.507 -21.581  1.00 19.98           C  
ATOM    406  CD2 HIS A  51      51.076  52.942 -22.795  1.00 24.20           C  
ATOM    407  ND1 HIS A  51      52.113  53.708 -21.030  1.00 18.04           N  
ATOM    408  CE1 HIS A  51      53.040  53.284 -21.874  1.00 25.84           C  
ATOM    409  NE2 HIS A  51      52.438  52.814 -22.952  1.00 23.03           N  
ATOM    410  N   ASP A  52      47.178  53.467 -18.928  1.00 15.15           N  
ATOM    411  CA  ASP A  52      46.010  53.956 -18.218  1.00  9.58           C  
ATOM    412  C   ASP A  52      46.097  53.623 -16.734  1.00 19.41           C  
ATOM    413  O   ASP A  52      45.646  54.396 -15.888  1.00 16.58           O  
ATOM    414  CB  ASP A  52      44.730  53.343 -18.777  1.00 10.96           C  
ATOM    415  CG  ASP A  52      44.190  54.117 -19.957  1.00 28.03           C  
ATOM    416  OD1 ASP A  52      43.048  53.837 -20.385  1.00 32.29           O  
ATOM    417  OD2 ASP A  52      44.912  55.011 -20.445  1.00 25.23           O1-
ATOM    418  N   ALA A  53      46.666  52.467 -16.418  1.00 18.38           N  
ATOM    419  CA  ALA A  53      46.780  52.069 -15.022  1.00 14.82           C  
ATOM    420  C   ALA A  53      47.560  53.109 -14.229  1.00 12.13           C  
ATOM    421  O   ALA A  53      47.172  53.470 -13.129  1.00 15.19           O  
ATOM    422  CB  ALA A  53      47.462  50.731 -14.908  1.00  8.20           C  
ATOM    423  N   ARG A  54      48.670  53.580 -14.792  1.00 19.71           N  
ATOM    424  CA  ARG A  54      49.497  54.559 -14.112  1.00 17.06           C  
ATOM    425  C   ARG A  54      48.773  55.900 -14.012  1.00 22.47           C  
ATOM    426  O   ARG A  54      48.867  56.580 -12.989  1.00 17.73           O  
ATOM    427  CB  ARG A  54      50.854  54.690 -14.825  1.00 20.89           C  
ATOM    428  CG  ARG A  54      51.641  53.366 -14.804  1.00 19.05           C  
ATOM    429  CD  ARG A  54      53.033  53.434 -15.434  1.00 15.63           C  
ATOM    430  NE  ARG A  54      53.624  52.095 -15.474  1.00 17.93           N  
ATOM    431  CZ  ARG A  54      53.907  51.423 -16.590  1.00 23.60           C  
ATOM    432  NH1 ARG A  54      53.666  51.964 -17.782  1.00 14.18           N1+
ATOM    433  NH2 ARG A  54      54.413  50.195 -16.516  1.00 18.41           N  
ATOM    434  N   LYS A  55      48.045  56.281 -15.057  1.00 19.73           N  
ATOM    435  CA  LYS A  55      47.298  57.535 -15.005  1.00 20.32           C  
ATOM    436  C   LYS A  55      46.249  57.424 -13.894  1.00 21.81           C  
ATOM    437  O   LYS A  55      46.061  58.356 -13.112  1.00 16.77           O  
ATOM    438  CB  LYS A  55      46.610  57.819 -16.343  1.00 19.81           C  
ATOM    439  CG  LYS A  55      47.567  58.219 -17.449  1.00 28.27           C  
ATOM    440  CD  LYS A  55      46.844  58.416 -18.774  1.00 35.17           C  
ATOM    441  CE  LYS A  55      47.798  58.946 -19.833  1.00 41.09           C  
ATOM    442  NZ  LYS A  55      49.049  58.126 -19.934  1.00 47.16           N1+
ATOM    443  N   GLU A  56      45.563  56.286 -13.827  1.00 17.11           N  
ATOM    444  CA  GLU A  56      44.559  56.078 -12.786  1.00 13.73           C  
ATOM    445  C   GLU A  56      45.192  56.189 -11.389  1.00 19.88           C  
ATOM    446  O   GLU A  56      44.610  56.772 -10.479  1.00 13.78           O  
ATOM    447  CB  GLU A  56      43.907  54.698 -12.941  1.00 16.41           C  
ATOM    448  CG  GLU A  56      43.073  54.555 -14.209  1.00 15.41           C  
ATOM    449  CD  GLU A  56      42.601  53.130 -14.473  1.00 20.05           C  
ATOM    450  OE1 GLU A  56      41.978  52.909 -15.538  1.00 18.33           O  
ATOM    451  OE2 GLU A  56      42.848  52.243 -13.620  1.00 17.44           O1-
ATOM    452  N   HIS A  57      46.390  55.644 -11.223  1.00 14.10           N  
ATOM    453  CA  HIS A  57      47.025  55.688  -9.922  1.00 14.85           C  
ATOM    454  C   HIS A  57      47.398  57.128  -9.557  1.00 16.34           C  
ATOM    455  O   HIS A  57      47.280  57.527  -8.399  1.00 13.61           O  
ATOM    456  CB  HIS A  57      48.259  54.767  -9.901  1.00  7.74           C  
ATOM    457  CG  HIS A  57      48.766  54.470  -8.522  1.00 14.61           C  
ATOM    458  CD2 HIS A  57      48.437  53.493  -7.644  1.00 11.81           C  
ATOM    459  ND1 HIS A  57      49.708  55.251  -7.888  1.00 15.10           N  
ATOM    460  CE1 HIS A  57      49.936  54.768  -6.680  1.00 13.81           C  
ATOM    461  NE2 HIS A  57      49.177  53.699  -6.508  1.00 14.68           N  
ATOM    462  N   LYS A  58      47.847  57.911 -10.536  1.00 18.77           N  
ATOM    463  CA  LYS A  58      48.199  59.313 -10.260  1.00 19.26           C  
ATOM    464  C   LYS A  58      46.954  60.081  -9.784  1.00 15.54           C  
ATOM    465  O   LYS A  58      47.065  60.997  -8.969  1.00 20.15           O  
ATOM    466  CB  LYS A  58      48.800  59.984 -11.509  1.00 16.68           C  
ATOM    467  CG  LYS A  58      50.231  59.507 -11.844  1.00 18.20           C  
ATOM    468  CD  LYS A  58      50.764  60.169 -13.120  1.00 22.52           C  
ATOM    469  CE  LYS A  58      52.105  59.571 -13.544  1.00 20.52           C  
ATOM    470  NZ  LYS A  58      53.072  59.485 -12.403  1.00 24.81           N1+
ATOM    471  N   GLN A  59      45.780  59.705 -10.290  1.00 12.59           N  
ATOM    472  CA  GLN A  59      44.527  60.352  -9.874  1.00 13.31           C  
ATOM    473  C   GLN A  59      44.216  59.994  -8.439  1.00 14.85           C  
ATOM    474  O   GLN A  59      43.802  60.841  -7.650  1.00 15.76           O  
ATOM    475  CB  GLN A  59      43.349  59.925 -10.761  1.00 19.53           C  
ATOM    476  CG  GLN A  59      43.440  60.493 -12.147  1.00 24.00           C  
ATOM    477  CD  GLN A  59      43.726  61.975 -12.098  1.00 38.38           C  
ATOM    478  NE2 GLN A  59      44.907  62.372 -12.585  1.00 37.00           N  
ATOM    479  OE1 GLN A  59      42.907  62.759 -11.605  1.00 31.88           O  
ATOM    480  N   PHE A  60      44.427  58.727  -8.107  1.00 19.35           N  
ATOM    481  CA  PHE A  60      44.188  58.239  -6.760  1.00 12.05           C  
ATOM    482  C   PHE A  60      45.064  59.065  -5.819  1.00 14.77           C  
ATOM    483  O   PHE A  60      44.589  59.600  -4.819  1.00 17.19           O  
ATOM    484  CB  PHE A  60      44.570  56.755  -6.699  1.00 15.03           C  
ATOM    485  CG  PHE A  60      44.547  56.171  -5.314  1.00 14.77           C  
ATOM    486  CD1 PHE A  60      45.598  55.361  -4.876  1.00 16.08           C  
ATOM    487  CD2 PHE A  60      43.465  56.393  -4.462  1.00 11.20           C  
ATOM    488  CE1 PHE A  60      45.570  54.778  -3.615  1.00 18.72           C  
ATOM    489  CE2 PHE A  60      43.425  55.816  -3.199  1.00 12.99           C  
ATOM    490  CZ  PHE A  60      44.484  55.001  -2.774  1.00 14.88           C  
ATOM    491  N   VAL A  61      46.349  59.169  -6.158  1.00 13.76           N  
ATOM    492  CA  VAL A  61      47.296  59.936  -5.352  1.00 15.81           C  
ATOM    493  C   VAL A  61      46.919  61.413  -5.306  1.00 19.31           C  
ATOM    494  O   VAL A  61      47.022  62.048  -4.258  1.00 15.15           O  
ATOM    495  CB  VAL A  61      48.739  59.768  -5.885  1.00 14.75           C  
ATOM    496  CG1 VAL A  61      49.697  60.790  -5.223  1.00 15.39           C  
ATOM    497  CG2 VAL A  61      49.221  58.350  -5.590  1.00 11.16           C  
ATOM    498  N   ALA A  62      46.471  61.961  -6.433  1.00 19.47           N  
ATOM    499  CA  ALA A  62      46.064  63.371  -6.459  1.00 16.98           C  
ATOM    500  C   ALA A  62      44.909  63.582  -5.489  1.00 13.97           C  
ATOM    501  O   ALA A  62      44.860  64.576  -4.768  1.00 19.15           O  
ATOM    502  CB  ALA A  62      45.637  63.787  -7.861  1.00 13.85           C  
ATOM    503  N   GLU A  63      43.972  62.645  -5.465  1.00 15.78           N  
ATOM    504  CA  GLU A  63      42.836  62.780  -4.557  1.00 20.46           C  
ATOM    505  C   GLU A  63      43.336  62.797  -3.111  1.00 21.60           C  
ATOM    506  O   GLU A  63      42.917  63.625  -2.297  1.00 20.20           O  
ATOM    507  CB  GLU A  63      41.852  61.625  -4.769  1.00 20.27           C  
ATOM    508  CG  GLU A  63      40.523  61.812  -4.043  1.00 27.38           C  
ATOM    509  CD  GLU A  63      39.837  63.125  -4.418  1.00 31.81           C  
ATOM    510  OE1 GLU A  63      39.864  64.091  -3.609  1.00 30.79           O  
ATOM    511  OE2 GLU A  63      39.287  63.192  -5.534  1.00 25.16           O1-
ATOM    512  N   LEU A  64      44.240  61.878  -2.793  1.00 19.97           N  
ATOM    513  CA  LEU A  64      44.781  61.813  -1.443  1.00 22.58           C  
ATOM    514  C   LEU A  64      45.453  63.137  -1.078  1.00 19.05           C  
ATOM    515  O   LEU A  64      45.199  63.687  -0.011  1.00 15.97           O  
ATOM    516  CB  LEU A  64      45.787  60.650  -1.316  1.00 18.31           C  
ATOM    517  CG  LEU A  64      45.205  59.227  -1.439  1.00 17.96           C  
ATOM    518  CD1 LEU A  64      46.337  58.226  -1.583  1.00 16.15           C  
ATOM    519  CD2 LEU A  64      44.341  58.901  -0.233  1.00 16.54           C  
ATOM    520  N   LYS A  65      46.285  63.651  -1.979  1.00 16.20           N  
ATOM    521  CA  LYS A  65      47.003  64.893  -1.727  1.00 22.75           C  
ATOM    522  C   LYS A  65      46.093  66.099  -1.587  1.00 18.10           C  
ATOM    523  O   LYS A  65      46.397  67.022  -0.854  1.00 17.09           O  
ATOM    524  CB  LYS A  65      48.052  65.142  -2.819  1.00 15.40           C  
ATOM    525  CG  LYS A  65      49.197  64.135  -2.751  1.00 19.51           C  
ATOM    526  CD  LYS A  65      50.517  64.787  -3.125  1.00 33.44           C  
ATOM    527  CE  LYS A  65      50.663  64.940  -4.616  1.00 34.25           C  
ATOM    528  NZ  LYS A  65      51.135  63.666  -5.227  1.00 39.80           N1+
ATOM    529  N   ALA A  66      44.966  66.080  -2.284  1.00 15.54           N  
ATOM    530  CA  ALA A  66      44.021  67.178  -2.209  1.00 12.72           C  
ATOM    531  C   ALA A  66      43.376  67.205  -0.830  1.00 15.56           C  
ATOM    532  O   ALA A  66      42.702  68.170  -0.471  1.00 15.14           O  
ATOM    533  CB  ALA A  66      42.945  67.019  -3.291  1.00 13.62           C  
ATOM    534  N   ASN A  67      43.570  66.139  -0.063  1.00 13.68           N  
ATOM    535  CA  ASN A  67      42.992  66.061   1.274  1.00 16.62           C  
ATOM    536  C   ASN A  67      44.024  66.199   2.389  1.00 16.98           C  
ATOM    537  O   ASN A  67      43.823  65.705   3.507  1.00 22.14           O  
ATOM    538  CB  ASN A  67      42.210  64.759   1.428  1.00 19.99           C  
ATOM    539  CG  ASN A  67      40.854  64.827   0.761  1.00 21.33           C  
ATOM    540  ND2 ASN A  67      40.802  64.458  -0.499  1.00 18.07           N  
ATOM    541  OD1 ASN A  67      39.872  65.231   1.370  1.00 18.60           O  
ATOM    542  N   ASP A  68      45.120  66.879   2.065  1.00 17.41           N  
ATOM    543  CA  ASP A  68      46.218  67.155   2.992  1.00 18.36           C  
ATOM    544  C   ASP A  68      46.834  65.890   3.584  1.00 22.40           C  
ATOM    545  O   ASP A  68      47.057  65.789   4.790  1.00 15.86           O  
ATOM    546  CB  ASP A  68      45.716  68.083   4.111  1.00 18.85           C  
ATOM    547  CG  ASP A  68      46.844  68.661   4.949  1.00 20.75           C  
ATOM    548  OD1 ASP A  68      47.944  68.893   4.407  1.00 19.30           O  
ATOM    549  OD2 ASP A  68      46.618  68.911   6.151  1.00 22.31           O1-
ATOM    550  N   ILE A  69      47.118  64.928   2.718  1.00 18.13           N  
ATOM    551  CA  ILE A  69      47.699  63.670   3.154  1.00 17.67           C  
ATOM    552  C   ILE A  69      49.107  63.524   2.591  1.00 17.41           C  
ATOM    553  O   ILE A  69      49.330  63.775   1.409  1.00 17.84           O  
ATOM    554  CB  ILE A  69      46.841  62.481   2.673  1.00 20.42           C  
ATOM    555  CG1 ILE A  69      45.418  62.620   3.218  1.00 14.18           C  
ATOM    556  CG2 ILE A  69      47.463  61.166   3.134  1.00 21.73           C  
ATOM    557  CD1 ILE A  69      44.439  61.579   2.665  1.00 22.31           C  
ATOM    558  N   ASN A  70      50.048  63.146   3.456  1.00 12.59           N  
ATOM    559  CA  ASN A  70      51.442  62.929   3.071  1.00 15.79           C  
ATOM    560  C   ASN A  70      51.514  61.559   2.406  1.00 20.67           C  
ATOM    561  O   ASN A  70      51.507  60.517   3.077  1.00 18.28           O  
ATOM    562  CB  ASN A  70      52.335  62.953   4.319  1.00 16.60           C  
ATOM    563  CG  ASN A  70      53.759  62.470   4.051  1.00 17.73           C  
ATOM    564  ND2 ASN A  70      54.303  62.791   2.878  1.00 19.85           N  
ATOM    565  OD1 ASN A  70      54.364  61.819   4.905  1.00 20.15           O  
ATOM    566  N   VAL A  71      51.587  61.573   1.083  1.00 17.71           N  
ATOM    567  CA  VAL A  71      51.634  60.350   0.292  1.00 15.91           C  
ATOM    568  C   VAL A  71      53.058  59.928   0.009  1.00 18.35           C  
ATOM    569  O   VAL A  71      53.823  60.665  -0.615  1.00 17.09           O  
ATOM    570  CB  VAL A  71      50.890  60.547  -1.061  1.00 19.23           C  
ATOM    571  CG1 VAL A  71      51.029  59.284  -1.942  1.00 18.08           C  
ATOM    572  CG2 VAL A  71      49.414  60.872  -0.782  1.00 18.51           C  
ATOM    573  N   VAL A  72      53.397  58.721   0.447  1.00 18.22           N  
ATOM    574  CA  VAL A  72      54.734  58.171   0.269  1.00 17.30           C  
ATOM    575  C   VAL A  72      54.780  57.079  -0.807  1.00 18.98           C  
ATOM    576  O   VAL A  72      54.064  56.088  -0.717  1.00 18.68           O  
ATOM    577  CB  VAL A  72      55.241  57.553   1.590  1.00 20.62           C  
ATOM    578  CG1 VAL A  72      56.668  57.049   1.419  1.00 19.83           C  
ATOM    579  CG2 VAL A  72      55.172  58.579   2.706  1.00 20.14           C  
ATOM    580  N   GLU A  73      55.617  57.276  -1.821  1.00 16.25           N  
ATOM    581  CA  GLU A  73      55.791  56.287  -2.881  1.00 17.78           C  
ATOM    582  C   GLU A  73      56.841  55.295  -2.390  1.00 21.20           C  
ATOM    583  O   GLU A  73      57.914  55.702  -1.927  1.00 20.91           O  
ATOM    584  CB  GLU A  73      56.252  56.969  -4.178  1.00 17.82           C  
ATOM    585  CG  GLU A  73      56.913  56.039  -5.203  1.00 18.47           C  
ATOM    586  CD  GLU A  73      56.031  54.868  -5.628  1.00 21.34           C  
ATOM    587  OE1 GLU A  73      54.870  55.091  -6.062  1.00 14.44           O  
ATOM    588  OE2 GLU A  73      56.513  53.722  -5.533  1.00 21.12           O1-
ATOM    589  N   LEU A  74      56.524  54.001  -2.473  1.00 18.61           N  
ATOM    590  CA  LEU A  74      57.434  52.955  -2.016  1.00 19.77           C  
ATOM    591  C   LEU A  74      58.822  53.061  -2.639  1.00 17.14           C  
ATOM    592  O   LEU A  74      59.823  52.983  -1.933  1.00 16.32           O  
ATOM    593  CB  LEU A  74      56.840  51.561  -2.295  1.00 15.38           C  
ATOM    594  CG  LEU A  74      57.640  50.327  -1.836  1.00 13.88           C  
ATOM    595  CD1 LEU A  74      57.762  50.300  -0.315  1.00 12.51           C  
ATOM    596  CD2 LEU A  74      56.938  49.061  -2.313  1.00 11.30           C  
ATOM    597  N   ILE A  75      58.897  53.261  -3.950  1.00 16.24           N  
ATOM    598  CA  ILE A  75      60.211  53.340  -4.590  1.00 15.74           C  
ATOM    599  C   ILE A  75      61.077  54.407  -3.925  1.00 16.68           C  
ATOM    600  O   ILE A  75      62.246  54.170  -3.602  1.00 19.93           O  
ATOM    601  CB  ILE A  75      60.103  53.660  -6.094  1.00  9.85           C  
ATOM    602  CG1 ILE A  75      59.504  52.459  -6.847  1.00 16.84           C  
ATOM    603  CG2 ILE A  75      61.512  53.975  -6.660  1.00 10.56           C  
ATOM    604  CD1 ILE A  75      59.259  52.718  -8.335  1.00 15.50           C  
ATOM    605  N   ASP A  76      60.495  55.577  -3.694  1.00 16.92           N  
ATOM    606  CA  ASP A  76      61.242  56.653  -3.073  1.00 19.01           C  
ATOM    607  C   ASP A  76      61.599  56.408  -1.613  1.00 20.12           C  
ATOM    608  O   ASP A  76      62.678  56.804  -1.161  1.00 20.02           O  
ATOM    609  CB  ASP A  76      60.489  57.959  -3.270  1.00 22.03           C  
ATOM    610  CG  ASP A  76      60.400  58.332  -4.736  1.00 26.73           C  
ATOM    611  OD1 ASP A  76      61.470  58.463  -5.367  1.00 33.91           O  
ATOM    612  OD2 ASP A  76      59.278  58.474  -5.263  1.00 25.73           O1-
ATOM    613  N   LEU A  77      60.723  55.739  -0.876  1.00 16.68           N  
ATOM    614  CA  LEU A  77      61.025  55.439   0.521  1.00 16.99           C  
ATOM    615  C   LEU A  77      62.206  54.455   0.602  1.00 20.50           C  
ATOM    616  O   LEU A  77      63.127  54.619   1.416  1.00 21.39           O  
ATOM    617  CB  LEU A  77      59.805  54.840   1.222  1.00 15.98           C  
ATOM    618  CG  LEU A  77      60.114  54.283   2.621  1.00 18.93           C  
ATOM    619  CD1 LEU A  77      60.498  55.429   3.563  1.00 17.49           C  
ATOM    620  CD2 LEU A  77      58.898  53.550   3.153  1.00 13.32           C  
ATOM    621  N   VAL A  78      62.176  53.440  -0.247  1.00 19.22           N  
ATOM    622  CA  VAL A  78      63.243  52.449  -0.280  1.00 17.90           C  
ATOM    623  C   VAL A  78      64.567  53.088  -0.712  1.00 22.31           C  
ATOM    624  O   VAL A  78      65.603  52.855  -0.091  1.00 21.30           O  
ATOM    625  CB  VAL A  78      62.887  51.300  -1.243  1.00 17.62           C  
ATOM    626  CG1 VAL A  78      64.035  50.317  -1.338  1.00 19.54           C  
ATOM    627  CG2 VAL A  78      61.622  50.586  -0.760  1.00 13.38           C  
ATOM    628  N   ALA A  79      64.535  53.902  -1.767  1.00 19.49           N  
ATOM    629  CA  ALA A  79      65.747  54.554  -2.254  1.00 21.12           C  
ATOM    630  C   ALA A  79      66.344  55.487  -1.204  1.00 26.22           C  
ATOM    631  O   ALA A  79      67.575  55.562  -1.040  1.00 19.52           O  
ATOM    632  CB  ALA A  79      65.450  55.341  -3.529  1.00 20.42           C  
ATOM    633  N   GLU A  80      65.467  56.208  -0.510  1.00 22.11           N  
ATOM    634  CA  GLU A  80      65.883  57.149   0.533  1.00 24.50           C  
ATOM    635  C   GLU A  80      66.580  56.369   1.657  1.00 27.09           C  
ATOM    636  O   GLU A  80      67.661  56.751   2.124  1.00 23.69           O  
ATOM    637  CB  GLU A  80      64.659  57.887   1.090  1.00 24.27           C  
ATOM    638  CG  GLU A  80      64.972  58.969   2.131  1.00 26.19           C  
ATOM    639  CD  GLU A  80      63.751  59.816   2.494  1.00 23.43           C  
ATOM    640  OE1 GLU A  80      63.106  60.364   1.576  1.00 25.41           O  
ATOM    641  OE2 GLU A  80      63.440  59.944   3.699  1.00 24.83           O1-
ATOM    642  N   THR A  81      65.964  55.262   2.065  1.00 18.94           N  
ATOM    643  CA  THR A  81      66.511  54.432   3.123  1.00 18.88           C  
ATOM    644  C   THR A  81      67.857  53.895   2.667  1.00 24.04           C  
ATOM    645  O   THR A  81      68.842  53.894   3.422  1.00 23.28           O  
ATOM    646  CB  THR A  81      65.599  53.232   3.426  1.00 22.36           C  
ATOM    647  CG2 THR A  81      66.145  52.456   4.622  1.00 23.70           C  
ATOM    648  OG1 THR A  81      64.271  53.696   3.714  1.00 23.30           O  
ATOM    649  N   TYR A  82      67.900  53.425   1.426  1.00 21.22           N  
ATOM    650  CA  TYR A  82      69.133  52.870   0.898  1.00 26.14           C  
ATOM    651  C   TYR A  82      70.260  53.912   0.989  1.00 27.71           C  
ATOM    652  O   TYR A  82      71.329  53.630   1.511  1.00 29.24           O  
ATOM    653  CB  TYR A  82      68.926  52.409  -0.553  1.00 20.11           C  
ATOM    654  CG  TYR A  82      70.112  51.677  -1.156  1.00 23.33           C  
ATOM    655  CD1 TYR A  82      70.209  50.276  -1.107  1.00 27.95           C  
ATOM    656  CD2 TYR A  82      71.132  52.381  -1.792  1.00 25.80           C  
ATOM    657  CE1 TYR A  82      71.293  49.602  -1.685  1.00 19.03           C  
ATOM    658  CE2 TYR A  82      72.222  51.720  -2.374  1.00 24.72           C  
ATOM    659  CZ  TYR A  82      72.295  50.338  -2.320  1.00 18.43           C  
ATOM    660  OH  TYR A  82      73.358  49.712  -2.928  1.00 25.39           O  
ATOM    661  N   ASP A  83      70.011  55.116   0.487  1.00 24.70           N  
ATOM    662  CA  ASP A  83      71.012  56.175   0.528  1.00 31.15           C  
ATOM    663  C   ASP A  83      71.631  56.430   1.890  1.00 29.31           C  
ATOM    664  O   ASP A  83      72.780  56.837   1.967  1.00 29.36           O  
ATOM    665  CB  ASP A  83      70.431  57.488  -0.018  1.00 26.00           C  
ATOM    666  CG  ASP A  83      70.208  57.443  -1.499  1.00 27.67           C  
ATOM    667  OD1 ASP A  83      70.738  56.516  -2.148  1.00 29.45           O  
ATOM    668  OD2 ASP A  83      69.530  58.348  -2.025  1.00 29.26           O1-
ATOM    669  N   LEU A  84      70.862  56.230   2.954  1.00 28.15           N  
ATOM    670  CA  LEU A  84      71.373  56.465   4.286  1.00 32.32           C  
ATOM    671  C   LEU A  84      71.744  55.193   5.038  1.00 33.06           C  
ATOM    672  O   LEU A  84      72.228  55.268   6.173  1.00 31.60           O  
ATOM    673  CB  LEU A  84      70.361  57.271   5.105  1.00 31.08           C  
ATOM    674  CG  LEU A  84      69.034  56.623   5.439  1.00 40.97           C  
ATOM    675  CD1 LEU A  84      69.197  55.563   6.504  1.00 33.86           C  
ATOM    676  CD2 LEU A  84      68.099  57.708   5.930  1.00 39.17           C  
ATOM    677  N   ALA A  85      71.502  54.035   4.432  1.00 28.32           N  
ATOM    678  CA  ALA A  85      71.805  52.767   5.084  1.00 28.57           C  
ATOM    679  C   ALA A  85      73.305  52.487   5.129  1.00 27.64           C  
ATOM    680  O   ALA A  85      74.070  53.040   4.352  1.00 24.97           O  
ATOM    681  CB  ALA A  85      71.090  51.632   4.349  1.00 22.56           C  
ATOM    682  N   SER A  86      73.717  51.599   6.026  1.00 31.13           N  
ATOM    683  CA  SER A  86      75.129  51.232   6.130  1.00 31.58           C  
ATOM    684  C   SER A  86      75.491  50.444   4.875  1.00 30.01           C  
ATOM    685  O   SER A  86      74.610  49.948   4.163  1.00 23.80           O  
ATOM    686  CB  SER A  86      75.366  50.335   7.332  1.00 24.98           C  
ATOM    687  OG  SER A  86      74.742  49.081   7.124  1.00 32.26           O  
ATOM    688  N   GLN A  87      76.785  50.336   4.604  1.00 27.77           N  
ATOM    689  CA  GLN A  87      77.249  49.604   3.436  1.00 27.90           C  
ATOM    690  C   GLN A  87      76.827  48.146   3.590  1.00 29.94           C  
ATOM    691  O   GLN A  87      76.507  47.466   2.608  1.00 23.08           O  
ATOM    692  CB  GLN A  87      78.772  49.691   3.336  1.00 31.97           C  
ATOM    693  CG  GLN A  87      79.326  49.127   2.050  1.00 31.61           C  
ATOM    694  CD  GLN A  87      78.742  49.810   0.827  1.00 37.68           C  
ATOM    695  NE2 GLN A  87      78.216  49.015  -0.096  1.00 40.30           N  
ATOM    696  OE1 GLN A  87      78.769  51.041   0.709  1.00 35.16           O  
ATOM    697  N   GLU A  88      76.826  47.675   4.834  1.00 30.12           N  
ATOM    698  CA  GLU A  88      76.460  46.304   5.140  1.00 30.24           C  
ATOM    699  C   GLU A  88      74.981  46.062   4.788  1.00 31.41           C  
ATOM    700  O   GLU A  88      74.636  45.045   4.168  1.00 26.52           O  
ATOM    701  CB  GLU A  88      76.710  46.038   6.620  1.00 34.68           C  
ATOM    702  CG  GLU A  88      76.797  44.567   6.985  1.00 48.12           C  
ATOM    703  CD  GLU A  88      77.090  44.354   8.467  1.00 51.62           C  
ATOM    704  OE1 GLU A  88      78.075  44.942   8.967  1.00 57.38           O  
ATOM    705  OE2 GLU A  88      76.340  43.602   9.131  1.00 44.14           O1-
ATOM    706  N   ALA A  89      74.109  46.990   5.182  1.00 28.30           N  
ATOM    707  CA  ALA A  89      72.683  46.866   4.873  1.00 26.84           C  
ATOM    708  C   ALA A  89      72.472  46.965   3.358  1.00 22.94           C  
ATOM    709  O   ALA A  89      71.668  46.227   2.796  1.00 26.39           O  
ATOM    710  CB  ALA A  89      71.885  47.956   5.595  1.00 26.13           C  
ATOM    711  N   LYS A  90      73.206  47.867   2.708  1.00 16.31           N  
ATOM    712  CA  LYS A  90      73.108  48.041   1.260  1.00 24.35           C  
ATOM    713  C   LYS A  90      73.451  46.749   0.531  1.00 28.56           C  
ATOM    714  O   LYS A  90      72.698  46.303  -0.341  1.00 22.37           O  
ATOM    715  CB  LYS A  90      74.053  49.137   0.775  1.00 25.28           C  
ATOM    716  CG  LYS A  90      73.719  50.529   1.275  1.00 32.43           C  
ATOM    717  CD  LYS A  90      74.627  51.561   0.632  1.00 27.89           C  
ATOM    718  CE  LYS A  90      74.370  52.941   1.199  1.00 30.69           C  
ATOM    719  NZ  LYS A  90      75.197  53.953   0.517  1.00 37.75           N1+
ATOM    720  N   ASP A  91      74.594  46.161   0.884  1.00 22.05           N  
ATOM    721  CA  ASP A  91      75.043  44.916   0.271  1.00 25.14           C  
ATOM    722  C   ASP A  91      74.069  43.776   0.554  1.00 24.79           C  
ATOM    723  O   ASP A  91      73.759  42.986  -0.331  1.00 19.83           O  
ATOM    724  CB  ASP A  91      76.437  44.500   0.789  1.00 26.79           C  
ATOM    725  CG  ASP A  91      77.534  45.498   0.426  1.00 26.73           C  
ATOM    726  OD1 ASP A  91      77.341  46.301  -0.505  1.00 27.42           O  
ATOM    727  OD2 ASP A  91      78.605  45.471   1.071  1.00 33.60           O1-
ATOM    728  N   LYS A  92      73.589  43.688   1.790  1.00 18.98           N  
ATOM    729  CA  LYS A  92      72.681  42.614   2.147  1.00 24.82           C  
ATOM    730  C   LYS A  92      71.354  42.713   1.393  1.00 23.34           C  
ATOM    731  O   LYS A  92      70.737  41.690   1.097  1.00 22.24           O  
ATOM    732  CB  LYS A  92      72.444  42.585   3.663  1.00 26.71           C  
ATOM    733  CG  LYS A  92      71.645  41.370   4.134  1.00 24.21           C  
ATOM    734  CD  LYS A  92      71.600  41.246   5.651  1.00 27.87           C  
ATOM    735  CE  LYS A  92      70.940  42.457   6.294  1.00 33.59           C  
ATOM    736  NZ  LYS A  92      70.675  42.261   7.749  1.00 30.73           N1+
ATOM    737  N   LEU A  93      70.911  43.927   1.078  1.00 21.47           N  
ATOM    738  CA  LEU A  93      69.664  44.068   0.334  1.00 22.46           C  
ATOM    739  C   LEU A  93      69.826  43.303  -0.975  1.00 22.09           C  
ATOM    740  O   LEU A  93      68.982  42.486  -1.330  1.00 21.63           O  
ATOM    741  CB  LEU A  93      69.347  45.536   0.028  1.00 19.63           C  
ATOM    742  CG  LEU A  93      68.087  45.809  -0.825  1.00 25.37           C  
ATOM    743  CD1 LEU A  93      66.838  45.331  -0.081  1.00 23.47           C  
ATOM    744  CD2 LEU A  93      67.969  47.304  -1.143  1.00 19.33           C  
ATOM    745  N   ILE A  94      70.928  43.547  -1.676  1.00 19.48           N  
ATOM    746  CA  ILE A  94      71.167  42.877  -2.953  1.00 25.34           C  
ATOM    747  C   ILE A  94      71.296  41.361  -2.803  1.00 24.20           C  
ATOM    748  O   ILE A  94      70.736  40.607  -3.595  1.00 18.68           O  
ATOM    749  CB  ILE A  94      72.414  43.479  -3.665  1.00 24.12           C  
ATOM    750  CG1 ILE A  94      72.082  44.907  -4.104  1.00 23.20           C  
ATOM    751  CG2 ILE A  94      72.835  42.623  -4.879  1.00 17.85           C  
ATOM    752  CD1 ILE A  94      73.210  45.612  -4.818  1.00 28.67           C  
ATOM    753  N   GLU A  95      72.015  40.899  -1.786  1.00 31.69           N  
ATOM    754  CA  GLU A  95      72.163  39.460  -1.594  1.00 23.00           C  
ATOM    755  C   GLU A  95      70.835  38.785  -1.270  1.00 24.00           C  
ATOM    756  O   GLU A  95      70.550  37.708  -1.780  1.00 21.27           O  
ATOM    757  CB  GLU A  95      73.169  39.158  -0.481  1.00 21.86           C  
ATOM    758  CG  GLU A  95      74.584  39.588  -0.818  1.00 28.57           C  
ATOM    759  CD  GLU A  95      75.040  39.048  -2.157  1.00 23.50           C  
ATOM    760  OE1 GLU A  95      74.916  37.824  -2.394  1.00 21.96           O  
ATOM    761  OE2 GLU A  95      75.530  39.855  -2.974  1.00 27.71           O1-
ATOM    762  N   GLU A  96      70.018  39.401  -0.424  1.00 18.38           N  
ATOM    763  CA  GLU A  96      68.744  38.774  -0.088  1.00 21.61           C  
ATOM    764  C   GLU A  96      67.790  38.795  -1.275  1.00 20.10           C  
ATOM    765  O   GLU A  96      66.963  37.893  -1.431  1.00 20.08           O  
ATOM    766  CB  GLU A  96      68.144  39.432   1.155  1.00 19.29           C  
ATOM    767  CG  GLU A  96      68.922  39.003   2.413  1.00 21.81           C  
ATOM    768  CD  GLU A  96      68.406  39.612   3.696  1.00 27.63           C  
ATOM    769  OE1 GLU A  96      68.809  39.119   4.769  1.00 19.63           O  
ATOM    770  OE2 GLU A  96      67.614  40.579   3.641  1.00 25.16           O1-
ATOM    771  N   PHE A  97      67.937  39.807  -2.128  1.00 20.44           N  
ATOM    772  CA  PHE A  97      67.126  39.916  -3.331  1.00 18.62           C  
ATOM    773  C   PHE A  97      67.471  38.737  -4.244  1.00 22.65           C  
ATOM    774  O   PHE A  97      66.589  38.085  -4.792  1.00 15.00           O  
ATOM    775  CB  PHE A  97      67.431  41.218  -4.071  1.00 20.45           C  
ATOM    776  CG  PHE A  97      66.747  41.327  -5.409  1.00 22.23           C  
ATOM    777  CD1 PHE A  97      65.390  41.623  -5.494  1.00 16.15           C  
ATOM    778  CD2 PHE A  97      67.463  41.115  -6.585  1.00 16.96           C  
ATOM    779  CE1 PHE A  97      64.749  41.704  -6.749  1.00 15.95           C  
ATOM    780  CE2 PHE A  97      66.842  41.190  -7.835  1.00 16.19           C  
ATOM    781  CZ  PHE A  97      65.474  41.486  -7.915  1.00 13.92           C  
ATOM    782  N   LEU A  98      68.762  38.470  -4.414  1.00 14.35           N  
ATOM    783  CA  LEU A  98      69.197  37.362  -5.262  1.00 18.47           C  
ATOM    784  C   LEU A  98      68.782  36.024  -4.666  1.00 16.85           C  
ATOM    785  O   LEU A  98      68.312  35.126  -5.374  1.00 22.76           O  
ATOM    786  CB  LEU A  98      70.722  37.364  -5.410  1.00 21.23           C  
ATOM    787  CG  LEU A  98      71.383  38.565  -6.068  1.00 22.07           C  
ATOM    788  CD1 LEU A  98      72.899  38.513  -5.801  1.00 19.27           C  
ATOM    789  CD2 LEU A  98      71.067  38.564  -7.564  1.00 16.23           C  
ATOM    790  N   GLU A  99      68.983  35.889  -3.359  1.00 19.27           N  
ATOM    791  CA  GLU A  99      68.663  34.650  -2.657  1.00 19.88           C  
ATOM    792  C   GLU A  99      67.195  34.284  -2.760  1.00 26.46           C  
ATOM    793  O   GLU A  99      66.838  33.101  -2.825  1.00 22.96           O  
ATOM    794  CB  GLU A  99      69.050  34.773  -1.181  1.00 27.26           C  
ATOM    795  CG  GLU A  99      70.549  34.655  -0.936  1.00 38.75           C  
ATOM    796  CD  GLU A  99      70.970  35.120   0.452  1.00 44.33           C  
ATOM    797  OE1 GLU A  99      70.162  35.005   1.405  1.00 44.54           O  
ATOM    798  OE2 GLU A  99      72.125  35.587   0.585  1.00 45.07           O1-
ATOM    799  N   ASP A 100      66.342  35.301  -2.794  1.00 24.38           N  
ATOM    800  CA  ASP A 100      64.908  35.067  -2.839  1.00 26.76           C  
ATOM    801  C   ASP A 100      64.313  35.189  -4.229  1.00 23.55           C  
ATOM    802  O   ASP A 100      63.096  35.236  -4.384  1.00 22.64           O  
ATOM    803  CB  ASP A 100      64.208  36.026  -1.867  1.00 33.94           C  
ATOM    804  CG  ASP A 100      64.800  35.961  -0.451  1.00 46.72           C  
ATOM    805  OD1 ASP A 100      65.583  35.028  -0.165  1.00 53.51           O  
ATOM    806  OD2 ASP A 100      64.489  36.834   0.386  1.00 45.47           O1-
ATOM    807  N   SER A 101      65.167  35.208  -5.243  1.00 19.88           N  
ATOM    808  CA  SER A 101      64.684  35.334  -6.608  1.00 16.71           C  
ATOM    809  C   SER A 101      63.759  34.215  -7.067  1.00 23.21           C  
ATOM    810  O   SER A 101      63.808  33.088  -6.571  1.00 20.01           O  
ATOM    811  CB  SER A 101      65.854  35.402  -7.587  1.00 22.97           C  
ATOM    812  OG  SER A 101      65.384  35.418  -8.924  1.00 20.79           O  
ATOM    813  N   GLU A 102      62.901  34.559  -8.016  1.00 19.30           N  
ATOM    814  CA  GLU A 102      62.001  33.609  -8.636  1.00 16.85           C  
ATOM    815  C   GLU A 102      62.022  34.020 -10.107  1.00 20.79           C  
ATOM    816  O   GLU A 102      61.750  35.174 -10.447  1.00 26.26           O  
ATOM    817  CB  GLU A 102      60.587  33.735  -8.062  1.00 24.25           C  
ATOM    818  CG  GLU A 102      59.530  32.901  -8.777  1.00 28.94           C  
ATOM    819  CD  GLU A 102      59.871  31.411  -8.856  1.00 37.50           C  
ATOM    820  OE1 GLU A 102      60.391  30.851  -7.863  1.00 31.43           O  
ATOM    821  OE2 GLU A 102      59.602  30.797  -9.914  1.00 34.79           O1-
ATOM    822  N   PRO A 103      62.394  33.097 -10.999  1.00 20.34           N  
ATOM    823  CA  PRO A 103      62.791  31.728 -10.671  1.00 23.52           C  
ATOM    824  C   PRO A 103      64.129  31.738  -9.932  1.00 25.80           C  
ATOM    825  O   PRO A 103      64.807  32.765  -9.866  1.00 21.09           O  
ATOM    826  CB  PRO A 103      62.875  31.056 -12.043  1.00 26.82           C  
ATOM    827  CG  PRO A 103      63.292  32.180 -12.951  1.00 31.17           C  
ATOM    828  CD  PRO A 103      62.463  33.347 -12.453  1.00 27.55           C  
ATOM    829  N   VAL A 104      64.495  30.605  -9.348  1.00 22.20           N  
ATOM    830  CA  VAL A 104      65.753  30.525  -8.627  1.00 26.28           C  
ATOM    831  C   VAL A 104      66.901  30.752  -9.622  1.00 24.23           C  
ATOM    832  O   VAL A 104      66.882  30.246 -10.742  1.00 19.82           O  
ATOM    833  CB  VAL A 104      65.868  29.167  -7.902  1.00 25.34           C  
ATOM    834  CG1 VAL A 104      67.185  29.088  -7.117  1.00 23.98           C  
ATOM    835  CG2 VAL A 104      64.683  29.010  -6.941  1.00 23.40           C  
ATOM    836  N   LEU A 105      67.879  31.553  -9.213  1.00 21.72           N  
ATOM    837  CA  LEU A 105      69.009  31.897 -10.068  1.00 23.83           C  
ATOM    838  C   LEU A 105      70.151  30.881 -10.071  1.00 26.32           C  
ATOM    839  O   LEU A 105      70.542  30.374  -9.015  1.00 22.44           O  
ATOM    840  CB  LEU A 105      69.553  33.272  -9.657  1.00 24.24           C  
ATOM    841  CG  LEU A 105      68.669  34.493  -9.945  1.00 26.29           C  
ATOM    842  CD1 LEU A 105      69.220  35.724  -9.230  1.00 22.93           C  
ATOM    843  CD2 LEU A 105      68.609  34.731 -11.454  1.00 26.51           C  
ATOM    844  N   SER A 106      70.685  30.585 -11.259  1.00 24.33           N  
ATOM    845  CA  SER A 106      71.817  29.658 -11.359  1.00 24.63           C  
ATOM    846  C   SER A 106      73.003  30.468 -10.855  1.00 27.41           C  
ATOM    847  O   SER A 106      72.934  31.693 -10.805  1.00 24.58           O  
ATOM    848  CB  SER A 106      72.073  29.245 -12.806  1.00 25.57           C  
ATOM    849  OG  SER A 106      72.374  30.382 -13.598  1.00 25.93           O  
ATOM    850  N   GLU A 107      74.082  29.803 -10.463  1.00 27.45           N  
ATOM    851  CA  GLU A 107      75.241  30.532  -9.974  1.00 27.03           C  
ATOM    852  C   GLU A 107      75.743  31.534 -11.014  1.00 23.25           C  
ATOM    853  O   GLU A 107      76.093  32.659 -10.672  1.00 22.18           O  
ATOM    854  CB  GLU A 107      76.362  29.559  -9.596  1.00 32.09           C  
ATOM    855  CG  GLU A 107      76.067  28.715  -8.365  1.00 36.04           C  
ATOM    856  CD  GLU A 107      75.638  29.555  -7.168  1.00 37.26           C  
ATOM    857  OE1 GLU A 107      76.201  30.651  -6.965  1.00 38.42           O  
ATOM    858  OE2 GLU A 107      74.738  29.115  -6.424  1.00 43.64           O1-
ATOM    859  N   GLU A 108      75.767  31.130 -12.279  1.00 22.62           N  
ATOM    860  CA  GLU A 108      76.227  32.013 -13.357  1.00 25.37           C  
ATOM    861  C   GLU A 108      75.356  33.253 -13.493  1.00 26.51           C  
ATOM    862  O   GLU A 108      75.860  34.371 -13.625  1.00 26.09           O  
ATOM    863  CB  GLU A 108      76.250  31.277 -14.704  1.00 30.32           C  
ATOM    864  CG  GLU A 108      77.431  30.329 -14.898  1.00 35.86           C  
ATOM    865  CD  GLU A 108      78.756  30.977 -14.532  1.00 43.06           C  
ATOM    866  OE1 GLU A 108      79.133  30.930 -13.339  1.00 41.33           O  
ATOM    867  OE2 GLU A 108      79.410  31.547 -15.434  1.00 40.61           O1-
ATOM    868  N   HIS A 109      74.041  33.054 -13.474  1.00 27.33           N  
ATOM    869  CA  HIS A 109      73.125  34.178 -13.584  1.00 24.97           C  
ATOM    870  C   HIS A 109      73.205  35.049 -12.348  1.00 20.06           C  
ATOM    871  O   HIS A 109      73.099  36.266 -12.433  1.00 18.31           O  
ATOM    872  CB  HIS A 109      71.694  33.673 -13.794  1.00 15.93           C  
ATOM    873  CG  HIS A 109      71.441  33.177 -15.183  1.00 18.50           C  
ATOM    874  CD2 HIS A 109      72.190  33.263 -16.307  1.00 25.62           C  
ATOM    875  ND1 HIS A 109      70.296  32.498 -15.538  1.00 22.68           N  
ATOM    876  CE1 HIS A 109      70.352  32.184 -16.819  1.00 25.07           C  
ATOM    877  NE2 HIS A 109      71.491  32.638 -17.311  1.00 22.70           N  
ATOM    878  N   LYS A 110      73.400  34.416 -11.199  1.00 18.44           N  
ATOM    879  CA  LYS A 110      73.506  35.129  -9.937  1.00 26.07           C  
ATOM    880  C   LYS A 110      74.604  36.197 -10.014  1.00 25.55           C  
ATOM    881  O   LYS A 110      74.394  37.340  -9.614  1.00 25.62           O  
ATOM    882  CB  LYS A 110      73.814  34.130  -8.813  1.00 26.92           C  
ATOM    883  CG  LYS A 110      74.032  34.750  -7.450  1.00 34.90           C  
ATOM    884  CD  LYS A 110      72.827  34.557  -6.562  1.00 40.93           C  
ATOM    885  CE  LYS A 110      72.642  33.105  -6.150  1.00 37.59           C  
ATOM    886  NZ  LYS A 110      73.571  32.728  -5.062  1.00 45.35           N1+
ATOM    887  N   VAL A 111      75.770  35.813 -10.532  1.00 25.88           N  
ATOM    888  CA  VAL A 111      76.897  36.725 -10.674  1.00 22.23           C  
ATOM    889  C   VAL A 111      76.572  37.823 -11.688  1.00 28.03           C  
ATOM    890  O   VAL A 111      76.929  38.987 -11.493  1.00 26.79           O  
ATOM    891  CB  VAL A 111      78.179  35.972 -11.151  1.00 30.40           C  
ATOM    892  CG1 VAL A 111      79.245  36.978 -11.634  1.00 25.91           C  
ATOM    893  CG2 VAL A 111      78.743  35.109 -10.005  1.00 26.78           C  
ATOM    894  N   VAL A 112      75.896  37.457 -12.773  1.00 23.81           N  
ATOM    895  CA  VAL A 112      75.556  38.437 -13.797  1.00 20.77           C  
ATOM    896  C   VAL A 112      74.617  39.498 -13.239  1.00 23.56           C  
ATOM    897  O   VAL A 112      74.845  40.703 -13.422  1.00 22.08           O  
ATOM    898  CB  VAL A 112      74.892  37.768 -15.025  1.00 26.90           C  
ATOM    899  CG1 VAL A 112      74.401  38.828 -15.986  1.00 22.28           C  
ATOM    900  CG2 VAL A 112      75.892  36.842 -15.726  1.00 20.00           C  
ATOM    901  N   VAL A 113      73.558  39.051 -12.567  1.00 21.89           N  
ATOM    902  CA  VAL A 113      72.584  39.972 -11.972  1.00 22.02           C  
ATOM    903  C   VAL A 113      73.219  40.850 -10.895  1.00 21.46           C  
ATOM    904  O   VAL A 113      72.998  42.064 -10.868  1.00 20.84           O  
ATOM    905  CB  VAL A 113      71.383  39.210 -11.354  1.00 21.41           C  
ATOM    906  CG1 VAL A 113      70.490  40.167 -10.556  1.00 18.22           C  
ATOM    907  CG2 VAL A 113      70.578  38.566 -12.451  1.00 15.46           C  
ATOM    908  N   ARG A 114      74.012  40.251 -10.011  1.00 24.32           N  
ATOM    909  CA  ARG A 114      74.650  41.034  -8.960  1.00 25.26           C  
ATOM    910  C   ARG A 114      75.472  42.174  -9.538  1.00 24.51           C  
ATOM    911  O   ARG A 114      75.361  43.321  -9.100  1.00 23.09           O  
ATOM    912  CB  ARG A 114      75.563  40.175  -8.092  1.00 19.51           C  
ATOM    913  CG  ARG A 114      76.159  40.995  -6.958  1.00 24.20           C  
ATOM    914  CD  ARG A 114      77.154  40.213  -6.112  1.00 28.35           C  
ATOM    915  NE  ARG A 114      76.538  39.128  -5.352  1.00 16.90           N  
ATOM    916  CZ  ARG A 114      76.742  37.842  -5.614  1.00 20.44           C  
ATOM    917  NH1 ARG A 114      77.539  37.489  -6.618  1.00 20.69           N1+
ATOM    918  NH2 ARG A 114      76.172  36.909  -4.862  1.00 23.60           N  
ATOM    919  N   ASN A 115      76.298  41.864 -10.530  1.00 20.25           N  
ATOM    920  CA  ASN A 115      77.125  42.898 -11.136  1.00 28.74           C  
ATOM    921  C   ASN A 115      76.273  44.001 -11.753  1.00 22.51           C  
ATOM    922  O   ASN A 115      76.568  45.186 -11.600  1.00 19.21           O  
ATOM    923  CB  ASN A 115      78.063  42.271 -12.170  1.00 21.63           C  
ATOM    924  CG  ASN A 115      79.180  41.478 -11.510  1.00 25.46           C  
ATOM    925  ND2 ASN A 115      79.311  41.642 -10.202  1.00 21.89           N  
ATOM    926  OD1 ASN A 115      79.913  40.733 -12.161  1.00 28.44           O  
ATOM    927  N   PHE A 116      75.209  43.589 -12.437  1.00 25.50           N  
ATOM    928  CA  PHE A 116      74.263  44.498 -13.086  1.00 24.23           C  
ATOM    929  C   PHE A 116      73.639  45.431 -12.050  1.00 25.53           C  
ATOM    930  O   PHE A 116      73.553  46.650 -12.259  1.00 24.01           O  
ATOM    931  CB  PHE A 116      73.182  43.658 -13.769  1.00 24.56           C  
ATOM    932  CG  PHE A 116      71.981  44.430 -14.211  1.00 23.70           C  
ATOM    933  CD1 PHE A 116      71.973  45.099 -15.422  1.00 23.74           C  
ATOM    934  CD2 PHE A 116      70.826  44.430 -13.434  1.00 23.75           C  
ATOM    935  CE1 PHE A 116      70.824  45.756 -15.861  1.00 29.62           C  
ATOM    936  CE2 PHE A 116      69.677  45.083 -13.865  1.00 27.47           C  
ATOM    937  CZ  PHE A 116      69.677  45.744 -15.081  1.00 23.11           C  
ATOM    938  N   LEU A 117      73.213  44.861 -10.925  1.00 23.79           N  
ATOM    939  CA  LEU A 117      72.602  45.661  -9.870  1.00 25.10           C  
ATOM    940  C   LEU A 117      73.595  46.669  -9.290  1.00 26.84           C  
ATOM    941  O   LEU A 117      73.297  47.860  -9.180  1.00 20.14           O  
ATOM    942  CB  LEU A 117      72.071  44.764  -8.744  1.00 23.41           C  
ATOM    943  CG  LEU A 117      70.933  43.794  -9.092  1.00 23.42           C  
ATOM    944  CD1 LEU A 117      70.471  43.109  -7.828  1.00 21.21           C  
ATOM    945  CD2 LEU A 117      69.773  44.540  -9.744  1.00 24.42           C  
ATOM    946  N   LYS A 118      74.779  46.196  -8.921  1.00 30.00           N  
ATOM    947  CA  LYS A 118      75.770  47.092  -8.345  1.00 28.95           C  
ATOM    948  C   LYS A 118      76.231  48.186  -9.308  1.00 27.30           C  
ATOM    949  O   LYS A 118      76.668  49.248  -8.880  1.00 28.59           O  
ATOM    950  CB  LYS A 118      76.957  46.281  -7.821  1.00 32.66           C  
ATOM    951  CG  LYS A 118      76.577  45.430  -6.605  1.00 37.68           C  
ATOM    952  CD  LYS A 118      77.751  44.693  -5.997  1.00 40.25           C  
ATOM    953  CE  LYS A 118      77.354  44.025  -4.676  1.00 44.76           C  
ATOM    954  NZ  LYS A 118      76.882  44.995  -3.641  1.00 48.62           N1+
ATOM    955  N   ALA A 119      76.109  47.939 -10.605  1.00 27.84           N  
ATOM    956  CA  ALA A 119      76.527  48.923 -11.596  1.00 29.04           C  
ATOM    957  C   ALA A 119      75.532  50.074 -11.775  1.00 30.95           C  
ATOM    958  O   ALA A 119      75.871  51.089 -12.388  1.00 27.60           O  
ATOM    959  CB  ALA A 119      76.781  48.236 -12.939  1.00 25.31           C  
ATOM    960  N   LYS A 120      74.308  49.923 -11.266  1.00 32.35           N  
ATOM    961  CA  LYS A 120      73.311  50.997 -11.385  1.00 30.84           C  
ATOM    962  C   LYS A 120      73.852  52.235 -10.669  1.00 32.72           C  
ATOM    963  O   LYS A 120      74.283  52.162  -9.519  1.00 27.20           O  
ATOM    964  CB  LYS A 120      71.972  50.583 -10.760  1.00 31.96           C  
ATOM    965  CG  LYS A 120      71.237  49.488 -11.516  1.00 28.31           C  
ATOM    966  CD  LYS A 120      71.013  49.879 -12.957  1.00 31.16           C  
ATOM    967  CE  LYS A 120      70.064  48.927 -13.639  1.00 35.67           C  
ATOM    968  NZ  LYS A 120      69.842  49.295 -15.061  1.00 38.48           N1+
ATOM    969  N   LYS A 121      73.812  53.379 -11.344  1.00 37.83           N  
ATOM    970  CA  LYS A 121      74.349  54.606 -10.771  1.00 31.47           C  
ATOM    971  C   LYS A 121      73.542  55.227  -9.643  1.00 35.53           C  
ATOM    972  O   LYS A 121      74.116  55.816  -8.731  1.00 32.89           O  
ATOM    973  CB  LYS A 121      74.547  55.645 -11.866  1.00 37.49           C  
ATOM    974  CG  LYS A 121      75.391  55.166 -13.035  1.00 43.42           C  
ATOM    975  CD  LYS A 121      76.786  54.736 -12.597  1.00 43.41           C  
ATOM    976  CE  LYS A 121      77.645  54.410 -13.814  1.00 45.13           C  
ATOM    977  NZ  LYS A 121      77.826  55.600 -14.689  1.00 46.75           N1+
ATOM    978  N   THR A 122      72.217  55.112  -9.689  1.00 31.24           N  
ATOM    979  CA  THR A 122      71.403  55.716  -8.632  1.00 27.30           C  
ATOM    980  C   THR A 122      70.588  54.704  -7.863  1.00 29.26           C  
ATOM    981  O   THR A 122      70.141  53.694  -8.417  1.00 22.30           O  
ATOM    982  CB  THR A 122      70.410  56.756  -9.184  1.00 24.62           C  
ATOM    983  CG2 THR A 122      71.133  57.782 -10.038  1.00 25.42           C  
ATOM    984  OG1 THR A 122      69.416  56.093  -9.974  1.00 23.80           O  
ATOM    985  N   SER A 123      70.397  54.980  -6.577  1.00 22.22           N  
ATOM    986  CA  SER A 123      69.610  54.100  -5.748  1.00 27.26           C  
ATOM    987  C   SER A 123      68.186  53.961  -6.305  1.00 25.25           C  
ATOM    988  O   SER A 123      67.603  52.888  -6.212  1.00 23.31           O  
ATOM    989  CB  SER A 123      69.559  54.621  -4.312  1.00 23.83           C  
ATOM    990  OG  SER A 123      68.972  55.899  -4.270  1.00 28.71           O  
ATOM    991  N   ARG A 124      67.617  55.020  -6.885  1.00 23.67           N  
ATOM    992  CA  ARG A 124      66.259  54.880  -7.406  1.00 25.75           C  
ATOM    993  C   ARG A 124      66.230  53.868  -8.554  1.00 27.11           C  
ATOM    994  O   ARG A 124      65.282  53.090  -8.682  1.00 23.65           O  
ATOM    995  CB  ARG A 124      65.665  56.221  -7.869  1.00 25.63           C  
ATOM    996  CG  ARG A 124      64.140  56.136  -8.038  1.00 29.63           C  
ATOM    997  CD  ARG A 124      63.466  57.493  -8.243  1.00 26.36           C  
ATOM    998  NE  ARG A 124      62.059  57.464  -7.833  1.00 26.55           N  
ATOM    999  CZ  ARG A 124      61.075  56.875  -8.511  1.00 28.05           C  
ATOM   1000  NH1 ARG A 124      61.328  56.256  -9.659  1.00 29.25           N1+
ATOM   1001  NH2 ARG A 124      59.832  56.884  -8.030  1.00 29.28           N  
ATOM   1002  N   GLU A 125      67.273  53.870  -9.380  1.00 20.98           N  
ATOM   1003  CA  GLU A 125      67.355  52.924 -10.487  1.00 25.74           C  
ATOM   1004  C   GLU A 125      67.427  51.504  -9.959  1.00 23.07           C  
ATOM   1005  O   GLU A 125      66.816  50.592 -10.514  1.00 20.90           O  
ATOM   1006  CB  GLU A 125      68.600  53.159 -11.330  1.00 29.19           C  
ATOM   1007  CG  GLU A 125      68.532  54.309 -12.292  1.00 33.99           C  
ATOM   1008  CD  GLU A 125      69.856  54.477 -13.020  1.00 44.00           C  
ATOM   1009  OE1 GLU A 125      70.117  53.710 -13.975  1.00 44.17           O  
ATOM   1010  OE2 GLU A 125      70.644  55.359 -12.614  1.00 40.18           O1-
ATOM   1011  N   LEU A 126      68.200  51.325  -8.896  1.00 20.17           N  
ATOM   1012  CA  LEU A 126      68.377  50.020  -8.282  1.00 23.16           C  
ATOM   1013  C   LEU A 126      67.040  49.471  -7.769  1.00 22.75           C  
ATOM   1014  O   LEU A 126      66.713  48.304  -8.013  1.00 21.85           O  
ATOM   1015  CB  LEU A 126      69.378  50.123  -7.124  1.00 23.46           C  
ATOM   1016  CG  LEU A 126      69.566  48.896  -6.230  1.00 24.59           C  
ATOM   1017  CD1 LEU A 126      70.107  47.729  -7.052  1.00 23.92           C  
ATOM   1018  CD2 LEU A 126      70.510  49.245  -5.085  1.00 24.93           C  
ATOM   1019  N   VAL A 127      66.286  50.306  -7.050  1.00 21.57           N  
ATOM   1020  CA  VAL A 127      64.991  49.896  -6.497  1.00 21.15           C  
ATOM   1021  C   VAL A 127      63.986  49.608  -7.612  1.00 20.94           C  
ATOM   1022  O   VAL A 127      63.257  48.614  -7.573  1.00 20.95           O  
ATOM   1023  CB  VAL A 127      64.426  50.975  -5.558  1.00 21.78           C  
ATOM   1024  CG1 VAL A 127      63.053  50.562  -5.043  1.00 16.84           C  
ATOM   1025  CG2 VAL A 127      65.374  51.188  -4.407  1.00 16.19           C  
ATOM   1026  N   GLU A 128      63.950  50.488  -8.602  1.00 17.67           N  
ATOM   1027  CA  GLU A 128      63.061  50.320  -9.748  1.00 21.15           C  
ATOM   1028  C   GLU A 128      63.227  48.945 -10.410  1.00 21.07           C  
ATOM   1029  O   GLU A 128      62.251  48.197 -10.561  1.00 15.78           O  
ATOM   1030  CB  GLU A 128      63.339  51.404 -10.788  1.00 17.53           C  
ATOM   1031  CG  GLU A 128      62.717  52.760 -10.484  1.00 27.38           C  
ATOM   1032  CD  GLU A 128      63.324  53.863 -11.341  1.00 32.23           C  
ATOM   1033  OE1 GLU A 128      63.761  53.557 -12.469  1.00 31.29           O  
ATOM   1034  OE2 GLU A 128      63.362  55.028 -10.896  1.00 31.77           O1-
ATOM   1035  N   ILE A 129      64.459  48.605 -10.784  1.00 16.22           N  
ATOM   1036  CA  ILE A 129      64.720  47.326 -11.451  1.00 17.60           C  
ATOM   1037  C   ILE A 129      64.442  46.113 -10.550  1.00 19.58           C  
ATOM   1038  O   ILE A 129      63.926  45.103 -11.019  1.00 18.74           O  
ATOM   1039  CB  ILE A 129      66.164  47.279 -12.019  1.00 17.72           C  
ATOM   1040  CG1 ILE A 129      66.267  46.193 -13.095  1.00 25.24           C  
ATOM   1041  CG2 ILE A 129      67.165  47.077 -10.901  1.00 19.22           C  
ATOM   1042  CD1 ILE A 129      65.476  46.510 -14.388  1.00 20.22           C  
ATOM   1043  N   MET A 130      64.751  46.212  -9.258  1.00 18.89           N  
ATOM   1044  CA  MET A 130      64.459  45.108  -8.340  1.00 18.17           C  
ATOM   1045  C   MET A 130      62.948  44.845  -8.312  1.00 18.75           C  
ATOM   1046  O   MET A 130      62.503  43.704  -8.202  1.00 18.04           O  
ATOM   1047  CB  MET A 130      64.928  45.432  -6.914  1.00 14.54           C  
ATOM   1048  CG  MET A 130      66.438  45.455  -6.736  1.00 21.68           C  
ATOM   1049  SD  MET A 130      66.900  45.625  -4.993  1.00 27.36           S  
ATOM   1050  CE  MET A 130      66.698  47.325  -4.777  1.00 32.37           C  
ATOM   1051  N   MET A 131      62.155  45.905  -8.411  1.00 16.76           N  
ATOM   1052  CA  MET A 131      60.702  45.748  -8.399  1.00 18.74           C  
ATOM   1053  C   MET A 131      60.155  45.264  -9.739  1.00 19.07           C  
ATOM   1054  O   MET A 131      59.280  44.408  -9.792  1.00 16.41           O  
ATOM   1055  CB  MET A 131      60.028  47.077  -8.044  1.00 16.29           C  
ATOM   1056  CG  MET A 131      60.306  47.563  -6.620  1.00 18.96           C  
ATOM   1057  SD  MET A 131      59.432  49.067  -6.170  1.00 25.31           S  
ATOM   1058  CE  MET A 131      59.914  49.235  -4.463  1.00 15.74           C  
ATOM   1059  N   ALA A 132      60.694  45.817 -10.816  1.00 18.01           N  
ATOM   1060  CA  ALA A 132      60.253  45.511 -12.172  1.00 15.24           C  
ATOM   1061  C   ALA A 132      60.514  44.097 -12.648  1.00 15.77           C  
ATOM   1062  O   ALA A 132      59.702  43.520 -13.370  1.00 15.82           O  
ATOM   1063  CB  ALA A 132      60.906  46.502 -13.161  1.00 17.89           C  
ATOM   1064  N   GLY A 133      61.648  43.537 -12.246  1.00 18.98           N  
ATOM   1065  CA  GLY A 133      62.002  42.215 -12.719  1.00 19.85           C  
ATOM   1066  C   GLY A 133      63.112  42.479 -13.718  1.00 23.89           C  
ATOM   1067  O   GLY A 133      63.286  43.627 -14.158  1.00 15.73           O  
ATOM   1068  N   ILE A 134      63.837  41.430 -14.100  1.00 21.09           N  
ATOM   1069  CA  ILE A 134      64.983  41.572 -14.985  1.00 19.21           C  
ATOM   1070  C   ILE A 134      64.968  40.581 -16.146  1.00 17.51           C  
ATOM   1071  O   ILE A 134      64.819  39.379 -15.942  1.00 16.54           O  
ATOM   1072  CB  ILE A 134      66.286  41.373 -14.164  1.00 18.55           C  
ATOM   1073  CG1 ILE A 134      66.260  42.253 -12.910  1.00 18.96           C  
ATOM   1074  CG2 ILE A 134      67.502  41.722 -15.002  1.00 24.49           C  
ATOM   1075  CD1 ILE A 134      67.436  41.984 -11.917  1.00 16.82           C  
ATOM   1076  N   THR A 135      65.138  41.092 -17.360  1.00 16.90           N  
ATOM   1077  CA  THR A 135      65.138  40.249 -18.553  1.00 20.51           C  
ATOM   1078  C   THR A 135      66.538  39.993 -19.088  1.00 20.90           C  
ATOM   1079  O   THR A 135      67.497  40.683 -18.731  1.00 21.40           O  
ATOM   1080  CB  THR A 135      64.371  40.886 -19.718  1.00 19.37           C  
ATOM   1081  CG2 THR A 135      62.897  41.129 -19.352  1.00 19.63           C  
ATOM   1082  OG1 THR A 135      65.006  42.123 -20.069  1.00 18.56           O  
ATOM   1083  N   LYS A 136      66.642  39.011 -19.978  1.00 23.32           N  
ATOM   1084  CA  LYS A 136      67.921  38.689 -20.579  1.00 23.87           C  
ATOM   1085  C   LYS A 136      68.370  39.906 -21.381  1.00 24.70           C  
ATOM   1086  O   LYS A 136      69.574  40.164 -21.534  1.00 24.60           O  
ATOM   1087  CB  LYS A 136      67.797  37.450 -21.473  1.00 24.42           C  
ATOM   1088  CG  LYS A 136      66.938  37.587 -22.726  1.00 23.92           C  
ATOM   1089  CD  LYS A 136      66.876  36.233 -23.457  1.00 22.12           C  
ATOM   1090  CE  LYS A 136      66.322  36.356 -24.859  1.00 20.68           C  
ATOM   1091  NZ  LYS A 136      66.315  35.038 -25.543  1.00 24.12           N1+
ATOM   1092  N   TYR A 137      67.398  40.669 -21.869  1.00 20.71           N  
ATOM   1093  CA  TYR A 137      67.700  41.874 -22.638  1.00 22.07           C  
ATOM   1094  C   TYR A 137      68.319  42.937 -21.733  1.00 26.01           C  
ATOM   1095  O   TYR A 137      69.270  43.616 -22.121  1.00 23.90           O  
ATOM   1096  CB  TYR A 137      66.426  42.426 -23.285  1.00 21.52           C  
ATOM   1097  CG  TYR A 137      65.679  41.389 -24.078  1.00 23.95           C  
ATOM   1098  CD1 TYR A 137      64.417  40.947 -23.676  1.00 23.16           C  
ATOM   1099  CD2 TYR A 137      66.256  40.806 -25.210  1.00 24.68           C  
ATOM   1100  CE1 TYR A 137      63.750  39.936 -24.384  1.00 21.45           C  
ATOM   1101  CE2 TYR A 137      65.600  39.803 -25.923  1.00 23.35           C  
ATOM   1102  CZ  TYR A 137      64.352  39.368 -25.505  1.00 22.03           C  
ATOM   1103  OH  TYR A 137      63.727  38.340 -26.185  1.00 24.69           O  
ATOM   1104  N   ASP A 138      67.779  43.089 -20.524  1.00 24.12           N  
ATOM   1105  CA  ASP A 138      68.324  44.075 -19.601  1.00 20.68           C  
ATOM   1106  C   ASP A 138      69.780  43.750 -19.282  1.00 26.21           C  
ATOM   1107  O   ASP A 138      70.606  44.652 -19.160  1.00 24.02           O  
ATOM   1108  CB  ASP A 138      67.550  44.103 -18.276  1.00 21.87           C  
ATOM   1109  CG  ASP A 138      66.098  44.507 -18.450  1.00 26.32           C  
ATOM   1110  OD1 ASP A 138      65.812  45.363 -19.315  1.00 21.76           O  
ATOM   1111  OD2 ASP A 138      65.244  43.972 -17.710  1.00 24.60           O1-
ATOM   1112  N   LEU A 139      70.084  42.459 -19.148  1.00 23.48           N  
ATOM   1113  CA  LEU A 139      71.434  42.009 -18.784  1.00 27.04           C  
ATOM   1114  C   LEU A 139      72.406  41.918 -19.957  1.00 32.73           C  
ATOM   1115  O   LEU A 139      73.631  41.858 -19.763  1.00 27.56           O  
ATOM   1116  CB  LEU A 139      71.356  40.639 -18.090  1.00 19.64           C  
ATOM   1117  CG  LEU A 139      70.518  40.608 -16.796  1.00 24.92           C  
ATOM   1118  CD1 LEU A 139      70.224  39.172 -16.378  1.00 21.25           C  
ATOM   1119  CD2 LEU A 139      71.263  41.360 -15.690  1.00 20.41           C  
ATOM   1120  N   GLY A 140      71.861  41.921 -21.169  1.00 26.11           N  
ATOM   1121  CA  GLY A 140      72.692  41.804 -22.348  1.00 29.36           C  
ATOM   1122  C   GLY A 140      73.289  40.409 -22.435  1.00 31.14           C  
ATOM   1123  O   GLY A 140      74.448  40.259 -22.816  1.00 32.62           O  
ATOM   1124  N   ILE A 141      72.518  39.388 -22.067  1.00 25.03           N  
ATOM   1125  CA  ILE A 141      73.005  38.011 -22.133  1.00 27.70           C  
ATOM   1126  C   ILE A 141      72.068  37.073 -22.895  1.00 31.05           C  
ATOM   1127  O   ILE A 141      70.885  37.366 -23.079  1.00 28.06           O  
ATOM   1128  CB  ILE A 141      73.216  37.408 -20.717  1.00 27.27           C  
ATOM   1129  CG1 ILE A 141      71.864  37.209 -20.014  1.00 23.44           C  
ATOM   1130  CG2 ILE A 141      74.114  38.328 -19.901  1.00 28.28           C  
ATOM   1131  CD1 ILE A 141      71.961  36.547 -18.638  1.00 19.59           C  
ATOM   1132  N   GLU A 142      72.612  35.939 -23.328  1.00 31.59           N  
ATOM   1133  CA  GLU A 142      71.839  34.921 -24.031  1.00 32.90           C  
ATOM   1134  C   GLU A 142      71.172  34.043 -22.970  1.00 28.85           C  
ATOM   1135  O   GLU A 142      71.787  33.738 -21.944  1.00 27.88           O  
ATOM   1136  CB  GLU A 142      72.766  34.071 -24.906  1.00 34.93           C  
ATOM   1137  CG  GLU A 142      73.590  34.885 -25.906  1.00 43.65           C  
ATOM   1138  CD  GLU A 142      72.724  35.710 -26.845  1.00 50.45           C  
ATOM   1139  OE1 GLU A 142      71.791  35.133 -27.445  1.00 53.27           O  
ATOM   1140  OE2 GLU A 142      72.973  36.929 -26.988  1.00 52.17           O1-
ATOM   1141  N   ALA A 143      69.918  33.652 -23.207  1.00 25.17           N  
ATOM   1142  CA  ALA A 143      69.176  32.812 -22.254  1.00 31.69           C  
ATOM   1143  C   ALA A 143      67.968  32.111 -22.893  1.00 31.39           C  
ATOM   1144  O   ALA A 143      67.407  32.604 -23.862  1.00 31.06           O  
ATOM   1145  CB  ALA A 143      68.714  33.657 -21.058  1.00 28.00           C  
ATOM   1146  N   ASP A 144      67.564  30.970 -22.338  1.00 33.49           N  
ATOM   1147  CA  ASP A 144      66.427  30.225 -22.879  1.00 38.33           C  
ATOM   1148  C   ASP A 144      65.113  30.941 -22.632  1.00 36.35           C  
ATOM   1149  O   ASP A 144      64.186  30.823 -23.419  1.00 40.88           O  
ATOM   1150  CB  ASP A 144      66.312  28.834 -22.245  1.00 43.20           C  
ATOM   1151  CG  ASP A 144      67.554  28.003 -22.426  1.00 48.51           C  
ATOM   1152  OD1 ASP A 144      68.296  28.230 -23.408  1.00 51.58           O  
ATOM   1153  OD2 ASP A 144      67.778  27.107 -21.587  1.00 52.85           O1-
ATOM   1154  N   HIS A 145      65.041  31.673 -21.527  1.00 30.33           N  
ATOM   1155  CA  HIS A 145      63.833  32.388 -21.142  1.00 28.31           C  
ATOM   1156  C   HIS A 145      64.117  33.889 -21.030  1.00 25.27           C  
ATOM   1157  O   HIS A 145      65.227  34.297 -20.703  1.00 25.97           O  
ATOM   1158  CB  HIS A 145      63.323  31.817 -19.812  1.00 29.85           C  
ATOM   1159  CG  HIS A 145      64.398  31.659 -18.775  1.00 39.26           C  
ATOM   1160  CD2 HIS A 145      64.466  32.081 -17.488  1.00 38.19           C  
ATOM   1161  ND1 HIS A 145      65.596  31.029 -19.036  1.00 40.63           N  
ATOM   1162  CE1 HIS A 145      66.360  31.072 -17.956  1.00 36.78           C  
ATOM   1163  NE2 HIS A 145      65.697  31.704 -17.004  1.00 41.35           N  
ATOM   1164  N   GLU A 146      63.110  34.706 -21.302  1.00 21.04           N  
ATOM   1165  CA  GLU A 146      63.277  36.155 -21.266  1.00 24.66           C  
ATOM   1166  C   GLU A 146      63.422  36.739 -19.883  1.00 18.07           C  
ATOM   1167  O   GLU A 146      64.232  37.635 -19.673  1.00 24.15           O  
ATOM   1168  CB  GLU A 146      62.117  36.846 -21.985  1.00 25.25           C  
ATOM   1169  CG  GLU A 146      62.032  36.471 -23.444  1.00 21.61           C  
ATOM   1170  CD  GLU A 146      61.030  37.311 -24.209  1.00 29.09           C  
ATOM   1171  OE1 GLU A 146      59.923  37.577 -23.672  1.00 23.35           O  
ATOM   1172  OE2 GLU A 146      61.355  37.686 -25.357  1.00 21.45           O1-
ATOM   1173  N   LEU A 147      62.623  36.256 -18.940  1.00 19.51           N  
ATOM   1174  CA  LEU A 147      62.711  36.753 -17.575  1.00 24.23           C  
ATOM   1175  C   LEU A 147      63.767  36.010 -16.755  1.00 17.34           C  
ATOM   1176  O   LEU A 147      63.611  34.831 -16.465  1.00 16.74           O  
ATOM   1177  CB  LEU A 147      61.350  36.645 -16.888  1.00 17.68           C  
ATOM   1178  CG  LEU A 147      60.407  37.810 -17.217  1.00 16.66           C  
ATOM   1179  CD1 LEU A 147      58.999  37.499 -16.772  1.00 19.23           C  
ATOM   1180  CD2 LEU A 147      60.924  39.063 -16.519  1.00 20.31           C  
ATOM   1181  N   ILE A 148      64.844  36.700 -16.392  1.00 19.00           N  
ATOM   1182  CA  ILE A 148      65.879  36.083 -15.574  1.00 15.29           C  
ATOM   1183  C   ILE A 148      65.388  36.157 -14.132  1.00 15.70           C  
ATOM   1184  O   ILE A 148      65.562  35.225 -13.354  1.00 18.31           O  
ATOM   1185  CB  ILE A 148      67.227  36.809 -15.737  1.00 17.31           C  
ATOM   1186  CG1 ILE A 148      67.650  36.789 -17.215  1.00 12.88           C  
ATOM   1187  CG2 ILE A 148      68.283  36.147 -14.869  1.00 21.20           C  
ATOM   1188  CD1 ILE A 148      67.605  35.403 -17.882  1.00 21.16           C  
ATOM   1189  N   VAL A 149      64.774  37.278 -13.777  1.00 15.46           N  
ATOM   1190  CA  VAL A 149      64.196  37.458 -12.443  1.00 16.01           C  
ATOM   1191  C   VAL A 149      62.789  38.019 -12.683  1.00 17.51           C  
ATOM   1192  O   VAL A 149      62.622  38.985 -13.433  1.00 19.31           O  
ATOM   1193  CB  VAL A 149      64.998  38.454 -11.579  1.00 15.57           C  
ATOM   1194  CG1 VAL A 149      64.390  38.511 -10.159  1.00  9.19           C  
ATOM   1195  CG2 VAL A 149      66.480  38.004 -11.481  1.00 18.34           C  
ATOM   1196  N   ASP A 150      61.788  37.391 -12.080  1.00 17.05           N  
ATOM   1197  CA  ASP A 150      60.393  37.812 -12.242  1.00 20.38           C  
ATOM   1198  C   ASP A 150      60.065  39.182 -11.693  1.00 17.07           C  
ATOM   1199  O   ASP A 150      60.747  39.699 -10.811  1.00 15.38           O  
ATOM   1200  CB  ASP A 150      59.430  36.845 -11.536  1.00 15.52           C  
ATOM   1201  CG  ASP A 150      59.035  35.669 -12.405  1.00 20.39           C  
ATOM   1202  OD1 ASP A 150      59.140  35.785 -13.650  1.00 17.50           O  
ATOM   1203  OD2 ASP A 150      58.607  34.643 -11.831  1.00 16.93           O1-
ATOM   1204  N   PRO A 151      58.999  39.788 -12.220  1.00 18.84           N  
ATOM   1205  CA  PRO A 151      58.569  41.105 -11.741  1.00 15.73           C  
ATOM   1206  C   PRO A 151      57.846  40.804 -10.426  1.00 18.72           C  
ATOM   1207  O   PRO A 151      57.603  39.632 -10.103  1.00 14.40           O  
ATOM   1208  CB  PRO A 151      57.555  41.545 -12.798  1.00 15.10           C  
ATOM   1209  CG  PRO A 151      56.921  40.215 -13.217  1.00 15.57           C  
ATOM   1210  CD  PRO A 151      58.192  39.350 -13.376  1.00 13.44           C  
ATOM   1211  N   MET A 152      57.520  41.846  -9.672  1.00 16.81           N  
ATOM   1212  CA  MET A 152      56.729  41.710  -8.452  1.00 15.77           C  
ATOM   1213  C   MET A 152      55.559  42.613  -8.853  1.00 14.30           C  
ATOM   1214  O   MET A 152      55.405  43.719  -8.344  1.00 16.68           O  
ATOM   1215  CB  MET A 152      57.446  42.298  -7.234  1.00 13.34           C  
ATOM   1216  CG  MET A 152      58.758  41.597  -6.853  1.00 15.36           C  
ATOM   1217  SD  MET A 152      59.319  42.107  -5.214  1.00 20.76           S  
ATOM   1218  CE  MET A 152      61.138  42.040  -5.429  1.00 13.17           C  
ATOM   1219  N   PRO A 153      54.717  42.142  -9.782  1.00 17.65           N  
ATOM   1220  CA  PRO A 153      53.565  42.919 -10.271  1.00 16.43           C  
ATOM   1221  C   PRO A 153      52.562  43.465  -9.258  1.00 17.31           C  
ATOM   1222  O   PRO A 153      51.981  44.526  -9.473  1.00 17.70           O  
ATOM   1223  CB  PRO A 153      52.912  41.969 -11.273  1.00 14.34           C  
ATOM   1224  CG  PRO A 153      53.140  40.612 -10.633  1.00 14.07           C  
ATOM   1225  CD  PRO A 153      54.624  40.737 -10.228  1.00 14.36           C  
ATOM   1226  N   ASN A 154      52.369  42.760  -8.155  1.00 13.77           N  
ATOM   1227  CA  ASN A 154      51.410  43.179  -7.148  1.00 17.23           C  
ATOM   1228  C   ASN A 154      51.884  44.241  -6.175  1.00 13.52           C  
ATOM   1229  O   ASN A 154      51.163  44.587  -5.243  1.00 18.33           O  
ATOM   1230  CB  ASN A 154      50.950  41.959  -6.360  1.00 14.16           C  
ATOM   1231  CG  ASN A 154      50.257  40.941  -7.238  1.00 17.62           C  
ATOM   1232  ND2 ASN A 154      51.008  39.951  -7.690  1.00 17.39           N  
ATOM   1233  OD1 ASN A 154      49.058  41.055  -7.523  1.00 20.03           O  
ATOM   1234  N   LEU A 155      53.085  44.767  -6.379  1.00 12.90           N  
ATOM   1235  CA  LEU A 155      53.607  45.774  -5.470  1.00 16.45           C  
ATOM   1236  C   LEU A 155      52.685  46.980  -5.263  1.00 17.51           C  
ATOM   1237  O   LEU A 155      52.719  47.598  -4.185  1.00 13.16           O  
ATOM   1238  CB  LEU A 155      54.986  46.247  -5.942  1.00 13.88           C  
ATOM   1239  CG  LEU A 155      56.179  45.365  -5.559  1.00 14.78           C  
ATOM   1240  CD1 LEU A 155      57.409  45.741  -6.412  1.00 11.63           C  
ATOM   1241  CD2 LEU A 155      56.486  45.545  -4.080  1.00 10.47           C  
ATOM   1242  N   TYR A 156      51.853  47.314  -6.261  1.00 19.04           N  
ATOM   1243  CA  TYR A 156      50.972  48.475  -6.111  1.00 14.89           C  
ATOM   1244  C   TYR A 156      49.893  48.264  -5.045  1.00 19.27           C  
ATOM   1245  O   TYR A 156      49.192  49.198  -4.667  1.00 18.59           O  
ATOM   1246  CB  TYR A 156      50.378  48.922  -7.474  1.00  8.73           C  
ATOM   1247  CG  TYR A 156      49.240  48.127  -8.120  1.00 11.78           C  
ATOM   1248  CD1 TYR A 156      47.895  48.461  -7.876  1.00 12.40           C  
ATOM   1249  CD2 TYR A 156      49.507  47.140  -9.075  1.00 11.82           C  
ATOM   1250  CE1 TYR A 156      46.856  47.840  -8.572  1.00 10.99           C  
ATOM   1251  CE2 TYR A 156      48.483  46.519  -9.782  1.00 13.16           C  
ATOM   1252  CZ  TYR A 156      47.156  46.867  -9.533  1.00 13.82           C  
ATOM   1253  OH  TYR A 156      46.140  46.241 -10.247  1.00 14.41           O  
ATOM   1254  N   PHE A 157      49.778  47.034  -4.553  1.00 14.65           N  
ATOM   1255  CA  PHE A 157      48.822  46.715  -3.490  1.00 14.53           C  
ATOM   1256  C   PHE A 157      49.627  46.716  -2.184  1.00 17.95           C  
ATOM   1257  O   PHE A 157      49.863  45.674  -1.574  1.00 14.62           O  
ATOM   1258  CB  PHE A 157      48.179  45.339  -3.715  1.00 13.05           C  
ATOM   1259  CG  PHE A 157      47.230  45.305  -4.878  1.00 15.36           C  
ATOM   1260  CD1 PHE A 157      47.509  44.529  -5.996  1.00 11.80           C  
ATOM   1261  CD2 PHE A 157      46.076  46.085  -4.868  1.00  9.74           C  
ATOM   1262  CE1 PHE A 157      46.649  44.526  -7.097  1.00 14.35           C  
ATOM   1263  CE2 PHE A 157      45.204  46.093  -5.965  1.00 16.25           C  
ATOM   1264  CZ  PHE A 157      45.493  45.310  -7.079  1.00 13.21           C  
ATOM   1265  N   THR A 158      50.054  47.910  -1.788  1.00 15.42           N  
ATOM   1266  CA  THR A 158      50.852  48.126  -0.580  1.00 17.04           C  
ATOM   1267  C   THR A 158      50.131  47.793   0.725  1.00 12.97           C  
ATOM   1268  O   THR A 158      50.717  47.866   1.806  1.00 15.84           O  
ATOM   1269  CB  THR A 158      51.299  49.590  -0.505  1.00 12.45           C  
ATOM   1270  CG2 THR A 158      52.242  49.913  -1.660  1.00 14.59           C  
ATOM   1271  OG1 THR A 158      50.144  50.435  -0.593  1.00 17.87           O  
ATOM   1272  N   ARG A 159      48.849  47.477   0.641  1.00 15.96           N  
ATOM   1273  CA  ARG A 159      48.109  47.130   1.847  1.00 11.91           C  
ATOM   1274  C   ARG A 159      48.557  45.795   2.436  1.00 16.60           C  
ATOM   1275  O   ARG A 159      48.451  45.583   3.637  1.00 15.79           O  
ATOM   1276  CB  ARG A 159      46.617  47.000   1.540  1.00 12.56           C  
ATOM   1277  CG  ARG A 159      45.823  46.241   2.616  1.00 15.67           C  
ATOM   1278  CD  ARG A 159      45.693  47.017   3.938  1.00 15.53           C  
ATOM   1279  NE  ARG A 159      45.247  48.383   3.689  1.00 16.75           N  
ATOM   1280  CZ  ARG A 159      44.830  49.244   4.613  1.00 16.00           C  
ATOM   1281  NH1 ARG A 159      44.779  48.893   5.901  1.00 13.72           N1+
ATOM   1282  NH2 ARG A 159      44.489  50.478   4.241  1.00 11.04           N  
ATOM   1283  N   ASP A 160      49.080  44.915   1.590  1.00 11.35           N  
ATOM   1284  CA  ASP A 160      49.399  43.555   2.015  1.00 12.61           C  
ATOM   1285  C   ASP A 160      50.750  43.068   2.586  1.00 12.41           C  
ATOM   1286  O   ASP A 160      50.768  42.209   3.468  1.00 22.43           O  
ATOM   1287  CB  ASP A 160      48.960  42.631   0.868  1.00  6.75           C  
ATOM   1288  CG  ASP A 160      47.518  42.934   0.405  1.00 13.42           C  
ATOM   1289  OD1 ASP A 160      46.622  43.002   1.269  1.00 13.77           O  
ATOM   1290  OD2 ASP A 160      47.288  43.113  -0.817  1.00 15.31           O1-
ATOM   1291  N   PRO A 161      51.886  43.577   2.087  1.00 13.85           N  
ATOM   1292  CA  PRO A 161      53.161  43.094   2.634  1.00 12.57           C  
ATOM   1293  C   PRO A 161      53.382  43.321   4.136  1.00 18.58           C  
ATOM   1294  O   PRO A 161      54.028  42.507   4.799  1.00 19.82           O  
ATOM   1295  CB  PRO A 161      54.196  43.809   1.776  1.00 12.65           C  
ATOM   1296  CG  PRO A 161      53.500  43.941   0.451  1.00 13.97           C  
ATOM   1297  CD  PRO A 161      52.107  44.375   0.865  1.00 14.28           C  
ATOM   1298  N   PHE A 162      52.863  44.428   4.660  1.00 16.14           N  
ATOM   1299  CA  PHE A 162      52.984  44.733   6.085  1.00 17.25           C  
ATOM   1300  C   PHE A 162      51.829  45.631   6.513  1.00 16.94           C  
ATOM   1301  O   PHE A 162      51.245  46.326   5.690  1.00 24.55           O  
ATOM   1302  CB  PHE A 162      54.346  45.404   6.404  1.00 11.54           C  
ATOM   1303  CG  PHE A 162      54.418  46.878   6.059  1.00 12.28           C  
ATOM   1304  CD1 PHE A 162      53.855  47.834   6.896  1.00 15.86           C  
ATOM   1305  CD2 PHE A 162      55.073  47.302   4.902  1.00 20.76           C  
ATOM   1306  CE1 PHE A 162      53.943  49.202   6.593  1.00 22.02           C  
ATOM   1307  CE2 PHE A 162      55.170  48.659   4.583  1.00 18.43           C  
ATOM   1308  CZ  PHE A 162      54.600  49.616   5.437  1.00 23.14           C  
ATOM   1309  N   ALA A 163      51.506  45.605   7.804  1.00 17.98           N  
ATOM   1310  CA  ALA A 163      50.425  46.410   8.343  1.00 13.61           C  
ATOM   1311  C   ALA A 163      50.856  47.191   9.566  1.00 21.81           C  
ATOM   1312  O   ALA A 163      51.554  46.662  10.443  1.00 18.82           O  
ATOM   1313  CB  ALA A 163      49.252  45.524   8.710  1.00 15.36           C  
ATOM   1314  N   SER A 164      50.458  48.460   9.606  1.00 18.81           N  
ATOM   1315  CA  SER A 164      50.735  49.300  10.754  1.00 17.26           C  
ATOM   1316  C   SER A 164      49.742  48.819  11.814  1.00 15.35           C  
ATOM   1317  O   SER A 164      48.546  48.661  11.532  1.00 16.76           O  
ATOM   1318  CB  SER A 164      50.489  50.769  10.408  1.00 13.52           C  
ATOM   1319  OG  SER A 164      51.345  51.174   9.352  1.00 25.01           O  
ATOM   1320  N   VAL A 165      50.241  48.556  13.018  1.00 16.64           N  
ATOM   1321  CA  VAL A 165      49.404  48.070  14.113  1.00 16.67           C  
ATOM   1322  C   VAL A 165      49.686  48.923  15.344  1.00 22.66           C  
ATOM   1323  O   VAL A 165      50.663  48.691  16.064  1.00 27.87           O  
ATOM   1324  CB  VAL A 165      49.707  46.576  14.417  1.00 17.36           C  
ATOM   1325  CG1 VAL A 165      48.728  46.037  15.468  1.00 15.41           C  
ATOM   1326  CG2 VAL A 165      49.596  45.745  13.117  1.00 22.05           C  
ATOM   1327  N   GLY A 166      48.831  49.912  15.581  1.00 18.48           N  
ATOM   1328  CA  GLY A 166      49.044  50.805  16.710  1.00 15.75           C  
ATOM   1329  C   GLY A 166      50.330  51.519  16.363  1.00 23.89           C  
ATOM   1330  O   GLY A 166      50.402  52.146  15.309  1.00 19.11           O  
ATOM   1331  N   ASN A 167      51.354  51.431  17.210  1.00 17.17           N  
ATOM   1332  CA  ASN A 167      52.614  52.072  16.855  1.00 15.62           C  
ATOM   1333  C   ASN A 167      53.665  51.031  16.506  1.00 20.41           C  
ATOM   1334  O   ASN A 167      54.873  51.299  16.503  1.00 23.98           O  
ATOM   1335  CB  ASN A 167      53.094  53.029  17.962  1.00 24.05           C  
ATOM   1336  CG  ASN A 167      53.425  52.325  19.263  1.00 31.81           C  
ATOM   1337  ND2 ASN A 167      53.843  53.110  20.259  1.00 30.00           N  
ATOM   1338  OD1 ASN A 167      53.315  51.103  19.379  1.00 28.96           O  
ATOM   1339  N   GLY A 168      53.179  49.833  16.191  1.00 16.70           N  
ATOM   1340  CA  GLY A 168      54.040  48.730  15.812  1.00 20.41           C  
ATOM   1341  C   GLY A 168      53.680  48.308  14.392  1.00 26.91           C  
ATOM   1342  O   GLY A 168      52.880  48.965  13.719  1.00 15.23           O  
ATOM   1343  N   VAL A 169      54.249  47.204  13.932  1.00 18.97           N  
ATOM   1344  CA  VAL A 169      53.976  46.744  12.577  1.00 21.67           C  
ATOM   1345  C   VAL A 169      54.103  45.230  12.475  1.00 19.98           C  
ATOM   1346  O   VAL A 169      54.811  44.599  13.262  1.00 20.86           O  
ATOM   1347  CB  VAL A 169      54.984  47.373  11.600  1.00 17.92           C  
ATOM   1348  CG1 VAL A 169      56.393  46.820  11.875  1.00 17.33           C  
ATOM   1349  CG2 VAL A 169      54.576  47.106  10.173  1.00 23.28           C  
ATOM   1350  N   THR A 170      53.403  44.649  11.510  1.00 19.64           N  
ATOM   1351  CA  THR A 170      53.502  43.217  11.257  1.00 17.29           C  
ATOM   1352  C   THR A 170      54.036  43.075   9.831  1.00 18.74           C  
ATOM   1353  O   THR A 170      53.413  43.548   8.888  1.00 20.94           O  
ATOM   1354  CB  THR A 170      52.128  42.486  11.348  1.00 18.22           C  
ATOM   1355  CG2 THR A 170      51.655  42.355  12.809  1.00 18.63           C  
ATOM   1356  OG1 THR A 170      51.154  43.200  10.585  1.00 15.32           O  
ATOM   1357  N   ILE A 171      55.214  42.479   9.675  1.00 18.34           N  
ATOM   1358  CA  ILE A 171      55.758  42.253   8.341  1.00 16.47           C  
ATOM   1359  C   ILE A 171      55.392  40.789   8.110  1.00 19.63           C  
ATOM   1360  O   ILE A 171      55.784  39.903   8.864  1.00 16.91           O  
ATOM   1361  CB  ILE A 171      57.263  42.518   8.297  1.00 17.25           C  
ATOM   1362  CG1 ILE A 171      57.525  43.941   8.826  1.00 21.13           C  
ATOM   1363  CG2 ILE A 171      57.764  42.414   6.849  1.00 20.10           C  
ATOM   1364  CD1 ILE A 171      58.975  44.429   8.681  1.00 21.61           C  
ATOM   1365  N   HIS A 172      54.625  40.547   7.055  1.00 16.40           N  
ATOM   1366  CA  HIS A 172      54.069  39.225   6.801  1.00 16.78           C  
ATOM   1367  C   HIS A 172      54.781  38.146   6.014  1.00 14.85           C  
ATOM   1368  O   HIS A 172      55.671  38.395   5.214  1.00 20.18           O  
ATOM   1369  CB  HIS A 172      52.683  39.410   6.160  1.00 19.59           C  
ATOM   1370  CG  HIS A 172      51.852  40.482   6.804  1.00 16.50           C  
ATOM   1371  CD2 HIS A 172      51.552  40.718   8.105  1.00 22.19           C  
ATOM   1372  ND1 HIS A 172      51.237  41.483   6.083  1.00 14.08           N  
ATOM   1373  CE1 HIS A 172      50.600  42.294   6.911  1.00 19.99           C  
ATOM   1374  NE2 HIS A 172      50.776  41.852   8.145  1.00 18.01           N  
ATOM   1375  N   TYR A 173      54.362  36.922   6.291  1.00 19.10           N  
ATOM   1376  CA  TYR A 173      54.806  35.769   5.541  1.00 15.94           C  
ATOM   1377  C   TYR A 173      53.567  35.616   4.643  1.00 15.84           C  
ATOM   1378  O   TYR A 173      52.501  35.183   5.096  1.00 16.55           O  
ATOM   1379  CB  TYR A 173      54.967  34.524   6.412  1.00 19.31           C  
ATOM   1380  CG  TYR A 173      55.266  33.318   5.561  1.00 23.04           C  
ATOM   1381  CD1 TYR A 173      56.422  33.271   4.771  1.00 24.97           C  
ATOM   1382  CD2 TYR A 173      54.369  32.259   5.478  1.00 23.12           C  
ATOM   1383  CE1 TYR A 173      56.673  32.197   3.918  1.00 25.90           C  
ATOM   1384  CE2 TYR A 173      54.610  31.173   4.620  1.00 22.79           C  
ATOM   1385  CZ  TYR A 173      55.763  31.151   3.846  1.00 25.89           C  
ATOM   1386  OH  TYR A 173      56.010  30.082   3.002  1.00 23.74           O  
ATOM   1387  N   MET A 174      53.702  36.011   3.384  1.00 13.97           N  
ATOM   1388  CA  MET A 174      52.585  35.964   2.452  1.00 18.01           C  
ATOM   1389  C   MET A 174      52.319  34.583   1.865  1.00 19.91           C  
ATOM   1390  O   MET A 174      53.198  33.720   1.856  1.00 17.47           O  
ATOM   1391  CB  MET A 174      52.825  37.001   1.364  1.00 20.70           C  
ATOM   1392  CG  MET A 174      53.109  38.382   1.974  1.00 19.69           C  
ATOM   1393  SD  MET A 174      53.126  39.696   0.778  1.00 26.09           S  
ATOM   1394  CE  MET A 174      51.272  39.793   0.444  1.00 12.78           C  
ATOM   1395  N   ARG A 175      51.094  34.386   1.381  1.00 13.94           N  
ATOM   1396  CA  ARG A 175      50.676  33.107   0.833  1.00 14.12           C  
ATOM   1397  C   ARG A 175      51.435  32.641  -0.389  1.00 20.58           C  
ATOM   1398  O   ARG A 175      51.811  31.472  -0.477  1.00 19.68           O  
ATOM   1399  CB  ARG A 175      49.187  33.142   0.482  1.00 15.39           C  
ATOM   1400  CG  ARG A 175      48.654  31.770   0.080  1.00 20.65           C  
ATOM   1401  CD  ARG A 175      48.532  30.867   1.310  1.00 15.08           C  
ATOM   1402  NE  ARG A 175      47.307  31.147   2.065  1.00 12.21           N  
ATOM   1403  CZ  ARG A 175      47.006  30.584   3.230  1.00 18.30           C  
ATOM   1404  NH1 ARG A 175      47.841  29.711   3.787  1.00 13.99           N1+
ATOM   1405  NH2 ARG A 175      45.864  30.875   3.832  1.00 19.85           N  
ATOM   1406  N   TYR A 176      51.649  33.538  -1.346  1.00 13.07           N  
ATOM   1407  CA  TYR A 176      52.331  33.142  -2.568  1.00 20.94           C  
ATOM   1408  C   TYR A 176      53.689  33.815  -2.771  1.00 18.76           C  
ATOM   1409  O   TYR A 176      53.861  35.004  -2.507  1.00 17.07           O  
ATOM   1410  CB  TYR A 176      51.416  33.395  -3.781  1.00 18.19           C  
ATOM   1411  CG  TYR A 176      50.074  32.662  -3.700  1.00 18.74           C  
ATOM   1412  CD1 TYR A 176      48.904  33.331  -3.345  1.00 17.67           C  
ATOM   1413  CD2 TYR A 176      49.995  31.285  -3.944  1.00 20.30           C  
ATOM   1414  CE1 TYR A 176      47.667  32.642  -3.230  1.00 14.96           C  
ATOM   1415  CE2 TYR A 176      48.786  30.596  -3.833  1.00 20.63           C  
ATOM   1416  CZ  TYR A 176      47.629  31.278  -3.476  1.00 16.39           C  
ATOM   1417  OH  TYR A 176      46.457  30.579  -3.359  1.00 18.43           O  
ATOM   1418  N   LYS A 177      54.637  33.026  -3.258  1.00 17.34           N  
ATOM   1419  CA  LYS A 177      56.001  33.467  -3.524  1.00 18.44           C  
ATOM   1420  C   LYS A 177      56.056  34.754  -4.347  1.00 19.79           C  
ATOM   1421  O   LYS A 177      56.885  35.632  -4.086  1.00 18.42           O  
ATOM   1422  CB  LYS A 177      56.762  32.349  -4.262  1.00 22.08           C  
ATOM   1423  CG  LYS A 177      58.206  32.680  -4.652  1.00 24.46           C  
ATOM   1424  CD  LYS A 177      59.114  32.833  -3.437  1.00 35.68           C  
ATOM   1425  CE  LYS A 177      60.582  32.959  -3.855  1.00 37.58           C  
ATOM   1426  NZ  LYS A 177      61.500  33.129  -2.684  1.00 43.10           N1+
ATOM   1427  N   VAL A 178      55.172  34.880  -5.332  1.00 17.62           N  
ATOM   1428  CA  VAL A 178      55.183  36.067  -6.184  1.00 15.16           C  
ATOM   1429  C   VAL A 178      55.044  37.353  -5.361  1.00 11.49           C  
ATOM   1430  O   VAL A 178      55.529  38.415  -5.771  1.00 14.23           O  
ATOM   1431  CB  VAL A 178      54.077  35.980  -7.284  1.00 16.19           C  
ATOM   1432  CG1 VAL A 178      52.693  35.801  -6.649  1.00 15.09           C  
ATOM   1433  CG2 VAL A 178      54.114  37.241  -8.164  1.00 16.96           C  
ATOM   1434  N   ARG A 179      54.403  37.256  -4.193  1.00 17.87           N  
ATOM   1435  CA  ARG A 179      54.244  38.424  -3.315  1.00 18.64           C  
ATOM   1436  C   ARG A 179      55.149  38.388  -2.074  1.00 15.44           C  
ATOM   1437  O   ARG A 179      55.485  39.435  -1.517  1.00 16.13           O  
ATOM   1438  CB  ARG A 179      52.789  38.589  -2.870  1.00 12.48           C  
ATOM   1439  CG  ARG A 179      51.807  38.777  -4.037  1.00 13.19           C  
ATOM   1440  CD  ARG A 179      50.656  39.662  -3.600  1.00  9.24           C  
ATOM   1441  NE  ARG A 179      51.132  40.988  -3.195  1.00 15.85           N  
ATOM   1442  CZ  ARG A 179      50.349  41.950  -2.714  1.00 14.91           C  
ATOM   1443  NH1 ARG A 179      49.039  41.748  -2.576  1.00 14.89           N1+
ATOM   1444  NH2 ARG A 179      50.876  43.113  -2.360  1.00 13.31           N  
ATOM   1445  N   GLN A 180      55.532  37.199  -1.628  1.00 14.14           N  
ATOM   1446  CA  GLN A 180      56.431  37.108  -0.472  1.00 19.13           C  
ATOM   1447  C   GLN A 180      57.651  37.965  -0.725  1.00 13.87           C  
ATOM   1448  O   GLN A 180      58.142  38.641   0.167  1.00 14.64           O  
ATOM   1449  CB  GLN A 180      56.917  35.673  -0.259  1.00 18.90           C  
ATOM   1450  CG  GLN A 180      55.876  34.729   0.302  1.00 16.41           C  
ATOM   1451  CD  GLN A 180      56.300  33.276   0.160  1.00 17.86           C  
ATOM   1452  NE2 GLN A 180      55.461  32.370   0.622  1.00 19.79           N  
ATOM   1453  OE1 GLN A 180      57.374  32.978  -0.366  1.00 21.36           O  
ATOM   1454  N   ARG A 181      58.134  37.932  -1.963  1.00 15.07           N  
ATOM   1455  CA  ARG A 181      59.332  38.671  -2.334  1.00 18.51           C  
ATOM   1456  C   ARG A 181      59.200  40.170  -2.085  1.00 19.63           C  
ATOM   1457  O   ARG A 181      60.202  40.863  -1.905  1.00 16.70           O  
ATOM   1458  CB  ARG A 181      59.671  38.414  -3.804  1.00 19.66           C  
ATOM   1459  CG  ARG A 181      59.949  36.954  -4.136  1.00 19.76           C  
ATOM   1460  CD  ARG A 181      60.269  36.813  -5.626  1.00 15.94           C  
ATOM   1461  NE  ARG A 181      61.441  37.605  -5.973  1.00 19.12           N  
ATOM   1462  CZ  ARG A 181      61.566  38.326  -7.077  1.00 19.21           C  
ATOM   1463  NH1 ARG A 181      60.584  38.363  -7.961  1.00 18.50           N1+
ATOM   1464  NH2 ARG A 181      62.676  39.024  -7.285  1.00 18.36           N  
ATOM   1465  N   GLU A 182      57.967  40.673  -2.065  1.00 15.61           N  
ATOM   1466  CA  GLU A 182      57.750  42.096  -1.817  1.00 12.81           C  
ATOM   1467  C   GLU A 182      58.171  42.487  -0.393  1.00 16.27           C  
ATOM   1468  O   GLU A 182      58.551  43.636  -0.151  1.00 20.18           O  
ATOM   1469  CB  GLU A 182      56.270  42.456  -2.005  1.00 15.33           C  
ATOM   1470  CG  GLU A 182      55.750  42.310  -3.429  1.00 12.29           C  
ATOM   1471  CD  GLU A 182      54.249  42.519  -3.501  1.00 19.01           C  
ATOM   1472  OE1 GLU A 182      53.734  43.351  -2.723  1.00 19.04           O  
ATOM   1473  OE2 GLU A 182      53.594  41.866  -4.338  1.00 15.93           O1-
ATOM   1474  N   THR A 183      58.106  41.549   0.548  1.00 14.69           N  
ATOM   1475  CA  THR A 183      58.466  41.874   1.935  1.00 16.21           C  
ATOM   1476  C   THR A 183      59.943  42.237   2.133  1.00 20.33           C  
ATOM   1477  O   THR A 183      60.350  42.705   3.201  1.00 14.95           O  
ATOM   1478  CB  THR A 183      58.085  40.740   2.917  1.00 16.76           C  
ATOM   1479  CG2 THR A 183      56.579  40.538   2.922  1.00 17.12           C  
ATOM   1480  OG1 THR A 183      58.738  39.523   2.545  1.00 16.30           O  
ATOM   1481  N   LEU A 184      60.740  42.017   1.099  1.00 16.07           N  
ATOM   1482  CA  LEU A 184      62.151  42.368   1.147  1.00 19.58           C  
ATOM   1483  C   LEU A 184      62.253  43.853   1.483  1.00 23.97           C  
ATOM   1484  O   LEU A 184      62.997  44.256   2.377  1.00 16.56           O  
ATOM   1485  CB  LEU A 184      62.791  42.143  -0.215  1.00 16.97           C  
ATOM   1486  CG  LEU A 184      64.205  42.708  -0.340  1.00 21.93           C  
ATOM   1487  CD1 LEU A 184      65.139  41.896   0.519  1.00 19.81           C  
ATOM   1488  CD2 LEU A 184      64.660  42.664  -1.802  1.00 22.76           C  
ATOM   1489  N   PHE A 185      61.493  44.657   0.741  1.00 21.88           N  
ATOM   1490  CA  PHE A 185      61.482  46.108   0.908  1.00 16.42           C  
ATOM   1491  C   PHE A 185      60.901  46.537   2.264  1.00 20.62           C  
ATOM   1492  O   PHE A 185      61.370  47.506   2.875  1.00 21.16           O  
ATOM   1493  CB  PHE A 185      60.697  46.750  -0.238  1.00 16.98           C  
ATOM   1494  CG  PHE A 185      61.179  46.341  -1.609  1.00 17.84           C  
ATOM   1495  CD1 PHE A 185      60.367  45.588  -2.448  1.00 15.30           C  
ATOM   1496  CD2 PHE A 185      62.447  46.690  -2.052  1.00 15.95           C  
ATOM   1497  CE1 PHE A 185      60.812  45.185  -3.706  1.00 18.18           C  
ATOM   1498  CE2 PHE A 185      62.904  46.292  -3.316  1.00 21.52           C  
ATOM   1499  CZ  PHE A 185      62.080  45.535  -4.143  1.00 12.13           C  
ATOM   1500  N   SER A 186      59.887  45.813   2.727  1.00 17.07           N  
ATOM   1501  CA  SER A 186      59.260  46.096   4.014  1.00 17.64           C  
ATOM   1502  C   SER A 186      60.283  45.990   5.145  1.00 18.18           C  
ATOM   1503  O   SER A 186      60.417  46.906   5.951  1.00 18.80           O  
ATOM   1504  CB  SER A 186      58.112  45.116   4.269  1.00 21.05           C  
ATOM   1505  OG  SER A 186      57.082  45.284   3.311  1.00 21.08           O  
ATOM   1506  N   ARG A 187      61.002  44.871   5.190  1.00 15.92           N  
ATOM   1507  CA  ARG A 187      62.008  44.652   6.220  1.00 22.78           C  
ATOM   1508  C   ARG A 187      63.095  45.702   6.130  1.00 18.13           C  
ATOM   1509  O   ARG A 187      63.531  46.253   7.152  1.00 18.26           O  
ATOM   1510  CB  ARG A 187      62.646  43.267   6.077  1.00 19.97           C  
ATOM   1511  CG  ARG A 187      61.722  42.107   6.408  1.00 22.52           C  
ATOM   1512  CD  ARG A 187      62.485  40.776   6.425  1.00 19.02           C  
ATOM   1513  NE  ARG A 187      62.963  40.430   5.092  1.00 21.04           N  
ATOM   1514  CZ  ARG A 187      64.238  40.435   4.709  1.00 18.03           C  
ATOM   1515  NH1 ARG A 187      65.211  40.767   5.560  1.00 18.11           N1+
ATOM   1516  NH2 ARG A 187      64.539  40.123   3.455  1.00 23.81           N  
ATOM   1517  N   PHE A 188      63.515  45.989   4.902  1.00 19.17           N  
ATOM   1518  CA  PHE A 188      64.570  46.962   4.667  1.00 22.49           C  
ATOM   1519  C   PHE A 188      64.269  48.352   5.193  1.00 24.19           C  
ATOM   1520  O   PHE A 188      65.086  48.917   5.929  1.00 19.69           O  
ATOM   1521  CB  PHE A 188      64.898  47.072   3.180  1.00 13.81           C  
ATOM   1522  CG  PHE A 188      66.117  47.899   2.895  1.00 18.34           C  
ATOM   1523  CD1 PHE A 188      67.384  47.438   3.249  1.00 22.42           C  
ATOM   1524  CD2 PHE A 188      66.007  49.137   2.283  1.00 17.83           C  
ATOM   1525  CE1 PHE A 188      68.517  48.202   2.993  1.00 21.05           C  
ATOM   1526  CE2 PHE A 188      67.134  49.914   2.021  1.00 25.61           C  
ATOM   1527  CZ  PHE A 188      68.388  49.450   2.374  1.00 21.33           C  
ATOM   1528  N   VAL A 189      63.119  48.917   4.819  1.00 21.16           N  
ATOM   1529  CA  VAL A 189      62.807  50.264   5.283  1.00 18.74           C  
ATOM   1530  C   VAL A 189      62.598  50.315   6.797  1.00 19.77           C  
ATOM   1531  O   VAL A 189      63.061  51.249   7.447  1.00 21.13           O  
ATOM   1532  CB  VAL A 189      61.594  50.904   4.512  1.00 19.78           C  
ATOM   1533  CG1 VAL A 189      61.873  50.871   3.009  1.00 17.76           C  
ATOM   1534  CG2 VAL A 189      60.288  50.205   4.836  1.00 10.12           C  
ATOM   1535  N   PHE A 190      61.936  49.319   7.376  1.00 16.75           N  
ATOM   1536  CA  PHE A 190      61.760  49.330   8.832  1.00 20.87           C  
ATOM   1537  C   PHE A 190      63.035  49.022   9.623  1.00 21.19           C  
ATOM   1538  O   PHE A 190      63.105  49.303  10.810  1.00 24.37           O  
ATOM   1539  CB  PHE A 190      60.654  48.363   9.270  1.00 15.53           C  
ATOM   1540  CG  PHE A 190      59.269  48.945   9.165  1.00 15.00           C  
ATOM   1541  CD1 PHE A 190      58.480  48.711   8.039  1.00 19.73           C  
ATOM   1542  CD2 PHE A 190      58.770  49.765  10.179  1.00 20.88           C  
ATOM   1543  CE1 PHE A 190      57.214  49.283   7.920  1.00 18.76           C  
ATOM   1544  CE2 PHE A 190      57.499  50.348  10.074  1.00 21.24           C  
ATOM   1545  CZ  PHE A 190      56.718  50.106   8.942  1.00 18.62           C  
ATOM   1546  N   SER A 191      64.049  48.467   8.972  1.00 23.36           N  
ATOM   1547  CA  SER A 191      65.276  48.128   9.687  1.00 25.09           C  
ATOM   1548  C   SER A 191      66.335  49.199   9.536  1.00 26.56           C  
ATOM   1549  O   SER A 191      67.327  49.196  10.267  1.00 25.15           O  
ATOM   1550  CB  SER A 191      65.867  46.800   9.184  1.00 21.45           C  
ATOM   1551  OG  SER A 191      65.016  45.699   9.449  1.00 22.66           O  
ATOM   1552  N   ASN A 192      66.123  50.123   8.606  1.00 23.66           N  
ATOM   1553  CA  ASN A 192      67.119  51.148   8.356  1.00 24.03           C  
ATOM   1554  C   ASN A 192      66.677  52.608   8.371  1.00 29.40           C  
ATOM   1555  O   ASN A 192      67.461  53.474   8.721  1.00 28.39           O  
ATOM   1556  CB  ASN A 192      67.812  50.840   7.037  1.00 21.47           C  
ATOM   1557  CG  ASN A 192      68.497  49.486   7.044  1.00 29.86           C  
ATOM   1558  ND2 ASN A 192      67.952  48.539   6.278  1.00 21.39           N  
ATOM   1559  OD1 ASN A 192      69.509  49.292   7.731  1.00 23.82           O  
ATOM   1560  N   HIS A 193      65.444  52.908   7.990  1.00 23.17           N  
ATOM   1561  CA  HIS A 193      65.054  54.305   8.009  1.00 20.62           C  
ATOM   1562  C   HIS A 193      64.902  54.816   9.445  1.00 23.21           C  
ATOM   1563  O   HIS A 193      64.158  54.244  10.248  1.00 23.13           O  
ATOM   1564  CB  HIS A 193      63.760  54.534   7.229  1.00 17.99           C  
ATOM   1565  CG  HIS A 193      63.563  55.963   6.834  1.00 22.84           C  
ATOM   1566  CD2 HIS A 193      63.644  56.571   5.628  1.00 22.90           C  
ATOM   1567  ND1 HIS A 193      63.271  56.953   7.747  1.00 21.35           N  
ATOM   1568  CE1 HIS A 193      63.175  58.111   7.118  1.00 24.54           C  
ATOM   1569  NE2 HIS A 193      63.396  57.907   5.832  1.00 23.66           N  
ATOM   1570  N   PRO A 194      65.613  55.907   9.780  1.00 26.72           N  
ATOM   1571  CA  PRO A 194      65.602  56.539  11.106  1.00 24.21           C  
ATOM   1572  C   PRO A 194      64.222  56.816  11.681  1.00 24.79           C  
ATOM   1573  O   PRO A 194      64.035  56.765  12.890  1.00 24.64           O  
ATOM   1574  CB  PRO A 194      66.404  57.821  10.890  1.00 27.33           C  
ATOM   1575  CG  PRO A 194      66.231  58.096   9.410  1.00 31.21           C  
ATOM   1576  CD  PRO A 194      66.383  56.725   8.826  1.00 26.33           C  
ATOM   1577  N   LYS A 195      63.251  57.097  10.819  1.00 25.19           N  
ATOM   1578  CA  LYS A 195      61.896  57.387  11.298  1.00 28.50           C  
ATOM   1579  C   LYS A 195      61.019  56.144  11.427  1.00 26.75           C  
ATOM   1580  O   LYS A 195      59.857  56.231  11.836  1.00 25.99           O  
ATOM   1581  CB  LYS A 195      61.214  58.421  10.389  1.00 32.31           C  
ATOM   1582  CG  LYS A 195      61.908  59.785  10.407  1.00 33.26           C  
ATOM   1583  CD  LYS A 195      60.974  60.887   9.951  1.00 42.54           C  
ATOM   1584  CE  LYS A 195      61.596  62.271  10.117  1.00 39.99           C  
ATOM   1585  NZ  LYS A 195      60.630  63.335   9.714  1.00 44.58           N1+
ATOM   1586  N   LEU A 196      61.580  54.988  11.088  1.00 19.97           N  
ATOM   1587  CA  LEU A 196      60.849  53.719  11.186  1.00 21.01           C  
ATOM   1588  C   LEU A 196      61.589  52.710  12.055  1.00 18.17           C  
ATOM   1589  O   LEU A 196      60.993  51.792  12.619  1.00 16.75           O  
ATOM   1590  CB  LEU A 196      60.664  53.099   9.796  1.00 20.07           C  
ATOM   1591  CG  LEU A 196      59.853  53.847   8.737  1.00 21.80           C  
ATOM   1592  CD1 LEU A 196      59.833  53.010   7.445  1.00 19.92           C  
ATOM   1593  CD2 LEU A 196      58.432  54.089   9.254  1.00 21.92           C  
ATOM   1594  N   ILE A 197      62.899  52.899  12.158  1.00 20.37           N  
ATOM   1595  CA  ILE A 197      63.762  51.987  12.884  1.00 18.07           C  
ATOM   1596  C   ILE A 197      63.352  51.619  14.311  1.00 23.51           C  
ATOM   1597  O   ILE A 197      63.617  50.508  14.756  1.00 30.05           O  
ATOM   1598  CB  ILE A 197      65.223  52.510  12.847  1.00 23.24           C  
ATOM   1599  CG1 ILE A 197      66.191  51.356  13.089  1.00 29.10           C  
ATOM   1600  CG2 ILE A 197      65.424  53.612  13.874  1.00 20.91           C  
ATOM   1601  CD1 ILE A 197      67.620  51.661  12.648  1.00 27.16           C  
ATOM   1602  N   ASN A 198      62.693  52.514  15.031  1.00 23.12           N  
ATOM   1603  CA  ASN A 198      62.289  52.166  16.391  1.00 29.57           C  
ATOM   1604  C   ASN A 198      60.928  51.475  16.476  1.00 28.68           C  
ATOM   1605  O   ASN A 198      60.441  51.177  17.570  1.00 27.21           O  
ATOM   1606  CB  ASN A 198      62.309  53.403  17.294  1.00 25.34           C  
ATOM   1607  CG  ASN A 198      63.701  54.001  17.417  1.00 31.97           C  
ATOM   1608  ND2 ASN A 198      63.803  55.315  17.251  1.00 33.07           N  
ATOM   1609  OD1 ASN A 198      64.673  53.284  17.654  1.00 31.90           O  
ATOM   1610  N   THR A 199      60.314  51.208  15.330  1.00 25.00           N  
ATOM   1611  CA  THR A 199      59.019  50.525  15.328  1.00 23.32           C  
ATOM   1612  C   THR A 199      59.142  49.059  15.741  1.00 19.07           C  
ATOM   1613  O   THR A 199      59.960  48.321  15.191  1.00 20.42           O  
ATOM   1614  CB  THR A 199      58.363  50.508  13.925  1.00 23.56           C  
ATOM   1615  CG2 THR A 199      56.900  50.130  14.046  1.00 18.55           C  
ATOM   1616  OG1 THR A 199      58.483  51.794  13.311  1.00 22.22           O  
ATOM   1617  N   PRO A 200      58.319  48.609  16.705  1.00 19.60           N  
ATOM   1618  CA  PRO A 200      58.392  47.207  17.125  1.00 21.48           C  
ATOM   1619  C   PRO A 200      57.645  46.323  16.120  1.00 26.70           C  
ATOM   1620  O   PRO A 200      56.623  46.732  15.564  1.00 23.25           O  
ATOM   1621  CB  PRO A 200      57.724  47.227  18.501  1.00 22.60           C  
ATOM   1622  CG  PRO A 200      56.685  48.298  18.348  1.00 19.41           C  
ATOM   1623  CD  PRO A 200      57.438  49.384  17.600  1.00 25.92           C  
ATOM   1624  N   TRP A 201      58.168  45.123  15.883  1.00 22.92           N  
ATOM   1625  CA  TRP A 201      57.558  44.175  14.953  1.00 22.65           C  
ATOM   1626  C   TRP A 201      56.770  43.135  15.744  1.00 24.79           C  
ATOM   1627  O   TRP A 201      57.283  42.570  16.702  1.00 21.08           O  
ATOM   1628  CB  TRP A 201      58.639  43.443  14.149  1.00 23.86           C  
ATOM   1629  CG  TRP A 201      59.498  44.297  13.259  1.00 23.20           C  
ATOM   1630  CD1 TRP A 201      59.640  45.651  13.301  1.00 25.38           C  
ATOM   1631  CD2 TRP A 201      60.348  43.836  12.201  1.00 21.29           C  
ATOM   1632  CE2 TRP A 201      60.969  44.969  11.640  1.00 17.88           C  
ATOM   1633  CE3 TRP A 201      60.641  42.570  11.671  1.00 25.31           C  
ATOM   1634  NE1 TRP A 201      60.523  46.065  12.329  1.00 26.53           N  
ATOM   1635  CZ2 TRP A 201      61.871  44.880  10.567  1.00 20.97           C  
ATOM   1636  CZ3 TRP A 201      61.539  42.479  10.606  1.00 29.03           C  
ATOM   1637  CH2 TRP A 201      62.142  43.633  10.065  1.00 22.89           C  
ATOM   1638  N   TYR A 202      55.529  42.876  15.353  1.00 20.31           N  
ATOM   1639  CA  TYR A 202      54.745  41.871  16.053  1.00 20.26           C  
ATOM   1640  C   TYR A 202      54.716  40.589  15.211  1.00 20.21           C  
ATOM   1641  O   TYR A 202      54.143  39.579  15.616  1.00 21.17           O  
ATOM   1642  CB  TYR A 202      53.315  42.371  16.296  1.00 21.18           C  
ATOM   1643  CG  TYR A 202      53.232  43.654  17.099  1.00 22.99           C  
ATOM   1644  CD1 TYR A 202      52.321  44.652  16.745  1.00 25.57           C  
ATOM   1645  CD2 TYR A 202      54.071  43.884  18.199  1.00 23.11           C  
ATOM   1646  CE1 TYR A 202      52.247  45.847  17.453  1.00 23.46           C  
ATOM   1647  CE2 TYR A 202      54.003  45.078  18.917  1.00 21.75           C  
ATOM   1648  CZ  TYR A 202      53.089  46.054  18.533  1.00 18.45           C  
ATOM   1649  OH  TYR A 202      53.016  47.250  19.199  1.00 23.02           O  
ATOM   1650  N   TYR A 203      55.351  40.636  14.043  1.00 16.28           N  
ATOM   1651  CA  TYR A 203      55.383  39.487  13.144  1.00 22.42           C  
ATOM   1652  C   TYR A 203      56.438  39.758  12.073  1.00 19.51           C  
ATOM   1653  O   TYR A 203      56.657  40.909  11.691  1.00 21.25           O  
ATOM   1654  CB  TYR A 203      54.005  39.314  12.468  1.00 21.80           C  
ATOM   1655  CG  TYR A 203      53.754  37.919  11.942  1.00 23.36           C  
ATOM   1656  CD1 TYR A 203      53.156  36.952  12.747  1.00 19.93           C  
ATOM   1657  CD2 TYR A 203      54.182  37.542  10.671  1.00 15.93           C  
ATOM   1658  CE1 TYR A 203      52.993  35.653  12.308  1.00 17.92           C  
ATOM   1659  CE2 TYR A 203      54.027  36.234  10.223  1.00 16.73           C  
ATOM   1660  CZ  TYR A 203      53.432  35.299  11.052  1.00 17.44           C  
ATOM   1661  OH  TYR A 203      53.307  33.996  10.648  1.00 21.67           O  
ATOM   1662  N   ASP A 204      57.107  38.717  11.597  1.00 22.55           N  
ATOM   1663  CA  ASP A 204      58.106  38.907  10.551  1.00 19.04           C  
ATOM   1664  C   ASP A 204      58.019  37.716   9.619  1.00 18.14           C  
ATOM   1665  O   ASP A 204      57.542  36.648  10.012  1.00 17.68           O  
ATOM   1666  CB  ASP A 204      59.512  39.036  11.135  1.00 21.86           C  
ATOM   1667  CG  ASP A 204      60.004  37.753  11.721  1.00 21.15           C  
ATOM   1668  OD1 ASP A 204      59.641  37.450  12.875  1.00 19.23           O  
ATOM   1669  OD2 ASP A 204      60.736  37.040  11.013  1.00 26.70           O1-
ATOM   1670  N   PRO A 205      58.504  37.865   8.377  1.00 19.97           N  
ATOM   1671  CA  PRO A 205      58.457  36.793   7.375  1.00 21.71           C  
ATOM   1672  C   PRO A 205      59.025  35.417   7.718  1.00 20.76           C  
ATOM   1673  O   PRO A 205      58.601  34.419   7.135  1.00 12.93           O  
ATOM   1674  CB  PRO A 205      59.158  37.423   6.168  1.00 24.19           C  
ATOM   1675  CG  PRO A 205      58.843  38.897   6.336  1.00 19.22           C  
ATOM   1676  CD  PRO A 205      59.138  39.068   7.809  1.00 20.27           C  
ATOM   1677  N   SER A 206      59.956  35.352   8.667  1.00 19.44           N  
ATOM   1678  CA  SER A 206      60.572  34.079   9.013  1.00 24.87           C  
ATOM   1679  C   SER A 206      59.650  33.125   9.768  1.00 22.74           C  
ATOM   1680  O   SER A 206      59.976  31.950   9.917  1.00 19.52           O  
ATOM   1681  CB  SER A 206      61.850  34.316   9.845  1.00 19.52           C  
ATOM   1682  OG  SER A 206      61.528  34.724  11.167  1.00 22.72           O  
ATOM   1683  N   LEU A 207      58.503  33.610  10.237  1.00 23.12           N  
ATOM   1684  CA  LEU A 207      57.592  32.758  10.998  1.00 24.84           C  
ATOM   1685  C   LEU A 207      56.853  31.664  10.215  1.00 24.10           C  
ATOM   1686  O   LEU A 207      56.301  30.742  10.799  1.00 28.72           O  
ATOM   1687  CB  LEU A 207      56.604  33.630  11.781  1.00 21.94           C  
ATOM   1688  CG  LEU A 207      57.347  34.575  12.733  1.00 18.30           C  
ATOM   1689  CD1 LEU A 207      56.376  35.489  13.465  1.00 21.67           C  
ATOM   1690  CD2 LEU A 207      58.153  33.739  13.731  1.00 23.43           C  
ATOM   1691  N   LYS A 208      56.841  31.769   8.895  1.00 23.69           N  
ATOM   1692  CA  LYS A 208      56.209  30.771   8.035  1.00 24.18           C  
ATOM   1693  C   LYS A 208      54.726  30.409   8.230  1.00 24.43           C  
ATOM   1694  O   LYS A 208      54.299  29.331   7.836  1.00 30.40           O  
ATOM   1695  CB  LYS A 208      57.048  29.490   8.039  1.00 25.67           C  
ATOM   1696  CG  LYS A 208      58.521  29.721   7.720  1.00 25.08           C  
ATOM   1697  CD  LYS A 208      58.733  30.291   6.323  1.00 27.86           C  
ATOM   1698  CE  LYS A 208      60.224  30.367   5.985  1.00 33.12           C  
ATOM   1699  NZ  LYS A 208      60.483  30.877   4.599  1.00 36.27           N1+
ATOM   1700  N   LEU A 209      53.946  31.285   8.850  1.00 19.68           N  
ATOM   1701  CA  LEU A 209      52.500  31.051   8.971  1.00 22.11           C  
ATOM   1702  C   LEU A 209      51.912  32.203   8.140  1.00 18.03           C  
ATOM   1703  O   LEU A 209      52.262  33.371   8.339  1.00 17.14           O  
ATOM   1704  CB  LEU A 209      52.017  31.092  10.439  1.00 17.14           C  
ATOM   1705  CG  LEU A 209      52.461  29.905  11.314  1.00 24.93           C  
ATOM   1706  CD1 LEU A 209      51.615  29.867  12.595  1.00 25.29           C  
ATOM   1707  CD2 LEU A 209      52.291  28.591  10.561  1.00 17.92           C  
ATOM   1708  N   SER A 210      51.046  31.859   7.194  1.00 20.50           N  
ATOM   1709  CA  SER A 210      50.461  32.821   6.266  1.00 15.51           C  
ATOM   1710  C   SER A 210      49.538  33.895   6.832  1.00 17.53           C  
ATOM   1711  O   SER A 210      48.575  33.604   7.542  1.00 18.69           O  
ATOM   1712  CB  SER A 210      49.728  32.058   5.151  1.00 15.94           C  
ATOM   1713  OG  SER A 210      49.514  32.882   4.014  1.00 17.68           O  
ATOM   1714  N   ILE A 211      49.846  35.145   6.497  1.00 18.49           N  
ATOM   1715  CA  ILE A 211      49.041  36.290   6.910  1.00 21.35           C  
ATOM   1716  C   ILE A 211      49.307  37.465   5.949  1.00 17.43           C  
ATOM   1717  O   ILE A 211      50.423  37.624   5.444  1.00 15.68           O  
ATOM   1718  CB  ILE A 211      49.353  36.711   8.385  1.00 14.81           C  
ATOM   1719  CG1 ILE A 211      48.546  37.952   8.755  1.00 15.74           C  
ATOM   1720  CG2 ILE A 211      50.844  37.036   8.561  1.00 14.68           C  
ATOM   1721  CD1 ILE A 211      48.521  38.187  10.262  1.00 19.23           C  
ATOM   1722  N   GLU A 212      48.283  38.271   5.671  1.00 16.06           N  
ATOM   1723  CA  GLU A 212      48.482  39.410   4.782  1.00 20.45           C  
ATOM   1724  C   GLU A 212      47.732  40.658   5.254  1.00 20.73           C  
ATOM   1725  O   GLU A 212      46.699  40.564   5.937  1.00 14.84           O  
ATOM   1726  CB  GLU A 212      48.094  39.030   3.348  1.00 14.08           C  
ATOM   1727  CG  GLU A 212      48.968  37.896   2.792  1.00 18.22           C  
ATOM   1728  CD  GLU A 212      48.763  37.628   1.306  1.00 20.09           C  
ATOM   1729  OE1 GLU A 212      47.864  38.242   0.696  1.00 18.59           O  
ATOM   1730  OE2 GLU A 212      49.511  36.797   0.744  1.00 21.33           O1-
ATOM   1731  N   GLY A 213      48.260  41.822   4.882  1.00 15.15           N  
ATOM   1732  CA  GLY A 213      47.675  43.092   5.303  1.00 18.20           C  
ATOM   1733  C   GLY A 213      46.184  43.328   5.069  1.00 16.97           C  
ATOM   1734  O   GLY A 213      45.520  43.973   5.885  1.00 12.94           O  
ATOM   1735  N   GLY A 214      45.653  42.825   3.960  1.00 11.84           N  
ATOM   1736  CA  GLY A 214      44.239  43.026   3.690  1.00 12.93           C  
ATOM   1737  C   GLY A 214      43.342  42.443   4.767  1.00 14.42           C  
ATOM   1738  O   GLY A 214      42.159  42.802   4.867  1.00 15.42           O  
ATOM   1739  N   ASP A 215      43.893  41.527   5.558  1.00 18.37           N  
ATOM   1740  CA  ASP A 215      43.140  40.892   6.631  1.00 16.43           C  
ATOM   1741  C   ASP A 215      43.232  41.619   7.966  1.00 14.78           C  
ATOM   1742  O   ASP A 215      42.455  41.330   8.885  1.00 16.15           O  
ATOM   1743  CB  ASP A 215      43.612  39.448   6.821  1.00 13.99           C  
ATOM   1744  CG  ASP A 215      43.057  38.523   5.769  1.00 15.11           C  
ATOM   1745  OD1 ASP A 215      41.814  38.478   5.649  1.00 15.20           O  
ATOM   1746  OD2 ASP A 215      43.848  37.861   5.065  1.00 15.97           O1-
ATOM   1747  N   VAL A 216      44.177  42.551   8.071  1.00 17.71           N  
ATOM   1748  CA  VAL A 216      44.403  43.297   9.322  1.00 14.17           C  
ATOM   1749  C   VAL A 216      43.636  44.627   9.409  1.00 19.20           C  
ATOM   1750  O   VAL A 216      43.730  45.481   8.523  1.00 18.69           O  
ATOM   1751  CB  VAL A 216      45.904  43.579   9.503  1.00 17.81           C  
ATOM   1752  CG1 VAL A 216      46.165  44.303  10.822  1.00 15.72           C  
ATOM   1753  CG2 VAL A 216      46.679  42.268   9.453  1.00 14.96           C  
ATOM   1754  N   PHE A 217      42.862  44.780  10.475  1.00 10.16           N  
ATOM   1755  CA  PHE A 217      42.100  46.002  10.720  1.00 10.61           C  
ATOM   1756  C   PHE A 217      42.379  46.463  12.144  1.00 18.94           C  
ATOM   1757  O   PHE A 217      42.495  45.646  13.061  1.00 15.95           O  
ATOM   1758  CB  PHE A 217      40.595  45.764  10.637  1.00 12.06           C  
ATOM   1759  CG  PHE A 217      40.081  45.585   9.259  1.00 20.88           C  
ATOM   1760  CD1 PHE A 217      40.390  44.439   8.530  1.00 19.60           C  
ATOM   1761  CD2 PHE A 217      39.280  46.564   8.676  1.00 17.95           C  
ATOM   1762  CE1 PHE A 217      39.912  44.268   7.241  1.00 19.60           C  
ATOM   1763  CE2 PHE A 217      38.794  46.402   7.382  1.00 16.74           C  
ATOM   1764  CZ  PHE A 217      39.107  45.254   6.662  1.00 23.20           C  
ATOM   1765  N   ILE A 218      42.465  47.769  12.331  1.00 13.56           N  
ATOM   1766  CA  ILE A 218      42.680  48.321  13.660  1.00 16.94           C  
ATOM   1767  C   ILE A 218      41.355  49.007  14.002  1.00 23.12           C  
ATOM   1768  O   ILE A 218      41.156  50.172  13.667  1.00 18.85           O  
ATOM   1769  CB  ILE A 218      43.813  49.370  13.649  1.00 24.19           C  
ATOM   1770  CG1 ILE A 218      44.998  48.853  12.812  1.00 19.33           C  
ATOM   1771  CG2 ILE A 218      44.243  49.694  15.094  1.00 20.25           C  
ATOM   1772  CD1 ILE A 218      45.531  47.526  13.265  1.00 24.39           C  
ATOM   1773  N   TYR A 219      40.434  48.294  14.646  1.00 18.39           N  
ATOM   1774  CA  TYR A 219      39.146  48.921  14.953  1.00 17.94           C  
ATOM   1775  C   TYR A 219      39.242  50.097  15.935  1.00 23.22           C  
ATOM   1776  O   TYR A 219      38.633  51.145  15.709  1.00 22.64           O  
ATOM   1777  CB  TYR A 219      38.139  47.874  15.433  1.00 17.01           C  
ATOM   1778  CG  TYR A 219      37.409  47.176  14.291  1.00 20.48           C  
ATOM   1779  CD1 TYR A 219      36.090  46.755  14.444  1.00 21.33           C  
ATOM   1780  CD2 TYR A 219      38.027  46.963  13.048  1.00 15.61           C  
ATOM   1781  CE1 TYR A 219      35.397  46.149  13.400  1.00 15.72           C  
ATOM   1782  CE2 TYR A 219      37.335  46.351  11.988  1.00 12.86           C  
ATOM   1783  CZ  TYR A 219      36.015  45.954  12.182  1.00 16.74           C  
ATOM   1784  OH  TYR A 219      35.290  45.388  11.160  1.00 19.12           O  
ATOM   1785  N   ASN A 220      40.000  49.920  17.017  1.00 20.62           N  
ATOM   1786  CA  ASN A 220      40.221  50.978  17.997  1.00 23.50           C  
ATOM   1787  C   ASN A 220      41.463  50.631  18.822  1.00 19.52           C  
ATOM   1788  O   ASN A 220      42.189  49.685  18.499  1.00 18.10           O  
ATOM   1789  CB  ASN A 220      38.990  51.201  18.902  1.00 18.50           C  
ATOM   1790  CG  ASN A 220      38.496  49.927  19.555  1.00 20.19           C  
ATOM   1791  ND2 ASN A 220      37.179  49.734  19.563  1.00 17.35           N  
ATOM   1792  OD1 ASN A 220      39.284  49.134  20.058  1.00 18.93           O  
ATOM   1793  N   ASN A 221      41.720  51.391  19.877  1.00 16.97           N  
ATOM   1794  CA  ASN A 221      42.909  51.138  20.691  1.00 19.84           C  
ATOM   1795  C   ASN A 221      42.923  49.785  21.403  1.00 21.70           C  
ATOM   1796  O   ASN A 221      43.990  49.254  21.695  1.00 23.39           O  
ATOM   1797  CB  ASN A 221      43.099  52.263  21.719  1.00 22.74           C  
ATOM   1798  CG  ASN A 221      43.461  53.593  21.068  1.00 20.64           C  
ATOM   1799  ND2 ASN A 221      44.727  53.979  21.173  1.00 20.76           N  
ATOM   1800  OD1 ASN A 221      42.622  54.250  20.468  1.00 28.63           O  
ATOM   1801  N   ASP A 222      41.747  49.225  21.672  1.00 16.91           N  
ATOM   1802  CA  ASP A 222      41.666  47.948  22.368  1.00 21.76           C  
ATOM   1803  C   ASP A 222      41.541  46.722  21.492  1.00 24.47           C  
ATOM   1804  O   ASP A 222      42.063  45.657  21.828  1.00 23.73           O  
ATOM   1805  CB  ASP A 222      40.465  47.920  23.316  1.00 24.37           C  
ATOM   1806  CG  ASP A 222      40.581  48.917  24.437  1.00 23.01           C  
ATOM   1807  OD1 ASP A 222      41.716  49.175  24.881  1.00 27.11           O  
ATOM   1808  OD2 ASP A 222      39.535  49.428  24.881  1.00 26.23           O1-
ATOM   1809  N   THR A 223      40.864  46.885  20.364  1.00 19.38           N  
ATOM   1810  CA  THR A 223      40.558  45.763  19.496  1.00 22.10           C  
ATOM   1811  C   THR A 223      41.112  45.734  18.090  1.00 18.05           C  
ATOM   1812  O   THR A 223      40.927  46.681  17.333  1.00 16.36           O  
ATOM   1813  CB  THR A 223      39.034  45.648  19.380  1.00 19.74           C  
ATOM   1814  CG2 THR A 223      38.635  44.375  18.647  1.00 22.08           C  
ATOM   1815  OG1 THR A 223      38.476  45.656  20.696  1.00 22.35           O  
ATOM   1816  N   LEU A 224      41.766  44.619  17.760  1.00 16.37           N  
ATOM   1817  CA  LEU A 224      42.304  44.373  16.434  1.00 16.35           C  
ATOM   1818  C   LEU A 224      41.344  43.350  15.821  1.00 23.46           C  
ATOM   1819  O   LEU A 224      40.799  42.499  16.529  1.00 17.60           O  
ATOM   1820  CB  LEU A 224      43.694  43.755  16.516  1.00 12.73           C  
ATOM   1821  CG  LEU A 224      44.790  44.564  17.208  1.00 19.68           C  
ATOM   1822  CD1 LEU A 224      46.031  43.695  17.300  1.00 18.71           C  
ATOM   1823  CD2 LEU A 224      45.075  45.841  16.430  1.00 18.69           C  
ATOM   1824  N   VAL A 225      41.138  43.434  14.512  1.00 19.96           N  
ATOM   1825  CA  VAL A 225      40.250  42.519  13.819  1.00 16.09           C  
ATOM   1826  C   VAL A 225      41.056  41.925  12.667  1.00 19.90           C  
ATOM   1827  O   VAL A 225      41.566  42.652  11.817  1.00 17.48           O  
ATOM   1828  CB  VAL A 225      39.013  43.256  13.268  1.00 19.61           C  
ATOM   1829  CG1 VAL A 225      38.252  42.349  12.288  1.00 22.20           C  
ATOM   1830  CG2 VAL A 225      38.082  43.654  14.415  1.00 19.48           C  
ATOM   1831  N   VAL A 226      41.179  40.606  12.639  1.00 14.56           N  
ATOM   1832  CA  VAL A 226      41.959  39.953  11.594  1.00 19.90           C  
ATOM   1833  C   VAL A 226      41.144  38.890  10.868  1.00 20.42           C  
ATOM   1834  O   VAL A 226      40.480  38.062  11.493  1.00 19.95           O  
ATOM   1835  CB  VAL A 226      43.235  39.309  12.193  1.00 19.96           C  
ATOM   1836  CG1 VAL A 226      44.100  38.750  11.084  1.00 15.57           C  
ATOM   1837  CG2 VAL A 226      44.015  40.357  13.003  1.00 14.25           C  
ATOM   1838  N   GLY A 227      41.192  38.910   9.543  1.00 18.52           N  
ATOM   1839  CA  GLY A 227      40.430  37.935   8.792  1.00 18.41           C  
ATOM   1840  C   GLY A 227      41.049  36.550   8.715  1.00 20.39           C  
ATOM   1841  O   GLY A 227      42.265  36.400   8.811  1.00 16.21           O  
ATOM   1842  N   VAL A 228      40.197  35.537   8.564  1.00 12.59           N  
ATOM   1843  CA  VAL A 228      40.629  34.143   8.402  1.00 16.54           C  
ATOM   1844  C   VAL A 228      40.134  33.934   6.984  1.00 16.96           C  
ATOM   1845  O   VAL A 228      38.932  33.724   6.737  1.00 13.31           O  
ATOM   1846  CB  VAL A 228      39.916  33.217   9.401  1.00 18.25           C  
ATOM   1847  CG1 VAL A 228      40.140  31.755   9.013  1.00 20.50           C  
ATOM   1848  CG2 VAL A 228      40.448  33.491  10.800  1.00 13.81           C  
ATOM   1849  N   SER A 229      41.077  33.992   6.053  1.00 12.07           N  
ATOM   1850  CA  SER A 229      40.732  34.000   4.639  1.00 19.36           C  
ATOM   1851  C   SER A 229      41.545  33.099   3.739  1.00 15.02           C  
ATOM   1852  O   SER A 229      42.174  32.154   4.191  1.00 17.54           O  
ATOM   1853  CB  SER A 229      40.917  35.428   4.149  1.00 16.30           C  
ATOM   1854  OG  SER A 229      42.289  35.794   4.332  1.00 17.54           O  
ATOM   1855  N   GLU A 230      41.532  33.414   2.446  1.00 14.52           N  
ATOM   1856  CA  GLU A 230      42.296  32.625   1.480  1.00 15.54           C  
ATOM   1857  C   GLU A 230      43.779  32.896   1.702  1.00 18.16           C  
ATOM   1858  O   GLU A 230      44.631  32.068   1.370  1.00 20.44           O  
ATOM   1859  CB  GLU A 230      41.907  33.007   0.044  1.00 20.55           C  
ATOM   1860  CG  GLU A 230      42.329  32.005  -1.049  1.00 18.33           C  
ATOM   1861  CD  GLU A 230      43.680  32.326  -1.705  1.00 21.73           C  
ATOM   1862  OE1 GLU A 230      44.033  33.512  -1.829  1.00 16.92           O  
ATOM   1863  OE2 GLU A 230      44.381  31.387  -2.134  1.00 20.30           O1-
ATOM   1864  N   ARG A 231      44.085  34.045   2.298  1.00 14.07           N  
ATOM   1865  CA  ARG A 231      45.477  34.434   2.539  1.00 14.61           C  
ATOM   1866  C   ARG A 231      45.958  34.376   3.986  1.00 14.75           C  
ATOM   1867  O   ARG A 231      47.167  34.276   4.233  1.00 17.34           O  
ATOM   1868  CB  ARG A 231      45.702  35.850   2.007  1.00 15.60           C  
ATOM   1869  CG  ARG A 231      45.448  35.995   0.511  1.00 11.97           C  
ATOM   1870  CD  ARG A 231      46.467  35.226  -0.328  1.00 12.72           C  
ATOM   1871  NE  ARG A 231      46.148  35.339  -1.751  1.00 16.50           N  
ATOM   1872  CZ  ARG A 231      46.537  36.343  -2.533  1.00 15.09           C  
ATOM   1873  NH1 ARG A 231      47.276  37.326  -2.038  1.00 16.55           N1+
ATOM   1874  NH2 ARG A 231      46.175  36.369  -3.810  1.00 20.03           N  
ATOM   1875  N   THR A 232      45.036  34.420   4.943  1.00 14.00           N  
ATOM   1876  CA  THR A 232      45.426  34.405   6.357  1.00 21.31           C  
ATOM   1877  C   THR A 232      44.748  33.267   7.123  1.00 20.32           C  
ATOM   1878  O   THR A 232      43.529  33.118   7.064  1.00 16.46           O  
ATOM   1879  CB  THR A 232      45.072  35.756   7.026  1.00 17.93           C  
ATOM   1880  CG2 THR A 232      45.376  35.734   8.508  1.00 14.42           C  
ATOM   1881  OG1 THR A 232      45.822  36.804   6.408  1.00 19.05           O  
ATOM   1882  N   ASP A 233      45.539  32.466   7.836  1.00 19.24           N  
ATOM   1883  CA  ASP A 233      44.991  31.343   8.588  1.00 21.59           C  
ATOM   1884  C   ASP A 233      44.815  31.636  10.079  1.00 17.54           C  
ATOM   1885  O   ASP A 233      45.579  32.406  10.671  1.00 17.19           O  
ATOM   1886  CB  ASP A 233      45.878  30.099   8.424  1.00 17.07           C  
ATOM   1887  CG  ASP A 233      46.058  29.693   6.978  1.00 17.10           C  
ATOM   1888  OD1 ASP A 233      45.047  29.559   6.253  1.00 15.21           O  
ATOM   1889  OD2 ASP A 233      47.218  29.494   6.571  1.00 15.00           O1-
ATOM   1890  N   LEU A 234      43.802  31.003  10.669  1.00 17.40           N  
ATOM   1891  CA  LEU A 234      43.500  31.153  12.087  1.00 19.35           C  
ATOM   1892  C   LEU A 234      44.732  30.871  12.947  1.00 21.88           C  
ATOM   1893  O   LEU A 234      45.021  31.619  13.876  1.00 20.74           O  
ATOM   1894  CB  LEU A 234      42.363  30.208  12.492  1.00 18.98           C  
ATOM   1895  CG  LEU A 234      41.862  30.347  13.938  1.00 21.14           C  
ATOM   1896  CD1 LEU A 234      41.354  31.763  14.169  1.00 19.54           C  
ATOM   1897  CD2 LEU A 234      40.767  29.327  14.214  1.00 18.03           C  
ATOM   1898  N   GLN A 235      45.455  29.794  12.644  1.00 19.15           N  
ATOM   1899  CA  GLN A 235      46.660  29.469  13.417  1.00 25.10           C  
ATOM   1900  C   GLN A 235      47.663  30.625  13.356  1.00 22.81           C  
ATOM   1901  O   GLN A 235      48.438  30.825  14.288  1.00 18.42           O  
ATOM   1902  CB  GLN A 235      47.314  28.190  12.887  1.00 29.56           C  
ATOM   1903  CG  GLN A 235      47.759  28.305  11.452  1.00 39.24           C  
ATOM   1904  CD  GLN A 235      47.917  26.958  10.777  1.00 47.22           C  
ATOM   1905  NE2 GLN A 235      46.961  26.617   9.911  1.00 42.07           N  
ATOM   1906  OE1 GLN A 235      48.880  26.225  11.033  1.00 47.29           O  
ATOM   1907  N   THR A 236      47.655  31.386  12.264  1.00 23.68           N  
ATOM   1908  CA  THR A 236      48.580  32.512  12.147  1.00 18.66           C  
ATOM   1909  C   THR A 236      48.161  33.599  13.119  1.00 17.28           C  
ATOM   1910  O   THR A 236      48.996  34.219  13.774  1.00 18.77           O  
ATOM   1911  CB  THR A 236      48.601  33.120  10.724  1.00 18.92           C  
ATOM   1912  CG2 THR A 236      49.693  34.178  10.621  1.00 13.83           C  
ATOM   1913  OG1 THR A 236      48.858  32.089   9.765  1.00 19.65           O  
ATOM   1914  N   VAL A 237      46.858  33.823  13.214  1.00 13.06           N  
ATOM   1915  CA  VAL A 237      46.329  34.825  14.130  1.00 15.99           C  
ATOM   1916  C   VAL A 237      46.741  34.422  15.559  1.00 20.98           C  
ATOM   1917  O   VAL A 237      47.155  35.257  16.360  1.00 19.69           O  
ATOM   1918  CB  VAL A 237      44.785  34.895  14.022  1.00 20.21           C  
ATOM   1919  CG1 VAL A 237      44.242  36.001  14.904  1.00 17.14           C  
ATOM   1920  CG2 VAL A 237      44.379  35.136  12.569  1.00 15.82           C  
ATOM   1921  N   THR A 238      46.654  33.127  15.852  1.00 18.17           N  
ATOM   1922  CA  THR A 238      47.016  32.598  17.167  1.00 18.55           C  
ATOM   1923  C   THR A 238      48.472  32.936  17.492  1.00 21.10           C  
ATOM   1924  O   THR A 238      48.779  33.355  18.618  1.00 24.19           O  
ATOM   1925  CB  THR A 238      46.770  31.080  17.201  1.00 20.38           C  
ATOM   1926  CG2 THR A 238      47.055  30.494  18.598  1.00 19.89           C  
ATOM   1927  OG1 THR A 238      45.395  30.848  16.887  1.00 20.03           O  
ATOM   1928  N   LEU A 239      49.363  32.780  16.510  1.00 19.56           N  
ATOM   1929  CA  LEU A 239      50.773  33.129  16.701  1.00 20.15           C  
ATOM   1930  C   LEU A 239      50.900  34.646  16.872  1.00 23.44           C  
ATOM   1931  O   LEU A 239      51.714  35.124  17.659  1.00 24.66           O  
ATOM   1932  CB  LEU A 239      51.620  32.676  15.508  1.00 18.90           C  
ATOM   1933  CG  LEU A 239      53.102  33.103  15.500  1.00 17.80           C  
ATOM   1934  CD1 LEU A 239      53.785  32.724  16.823  1.00 22.52           C  
ATOM   1935  CD2 LEU A 239      53.817  32.439  14.325  1.00 15.00           C  
ATOM   1936  N   LEU A 240      50.094  35.404  16.137  1.00 22.55           N  
ATOM   1937  CA  LEU A 240      50.139  36.860  16.261  1.00 21.67           C  
ATOM   1938  C   LEU A 240      49.742  37.281  17.684  1.00 20.95           C  
ATOM   1939  O   LEU A 240      50.406  38.122  18.272  1.00 19.60           O  
ATOM   1940  CB  LEU A 240      49.204  37.536  15.241  1.00 18.04           C  
ATOM   1941  CG  LEU A 240      49.061  39.070  15.371  1.00 23.29           C  
ATOM   1942  CD1 LEU A 240      50.389  39.753  15.070  1.00 17.25           C  
ATOM   1943  CD2 LEU A 240      47.980  39.583  14.416  1.00 19.05           C  
ATOM   1944  N   ALA A 241      48.665  36.705  18.224  1.00 19.20           N  
ATOM   1945  CA  ALA A 241      48.205  37.030  19.584  1.00 20.15           C  
ATOM   1946  C   ALA A 241      49.334  36.784  20.578  1.00 20.40           C  
ATOM   1947  O   ALA A 241      49.562  37.572  21.488  1.00 22.75           O  
ATOM   1948  CB  ALA A 241      47.001  36.169  19.963  1.00 16.86           C  
ATOM   1949  N   LYS A 242      50.019  35.663  20.379  1.00 21.00           N  
ATOM   1950  CA  LYS A 242      51.150  35.233  21.190  1.00 27.92           C  
ATOM   1951  C   LYS A 242      52.264  36.283  21.179  1.00 29.82           C  
ATOM   1952  O   LYS A 242      52.801  36.647  22.226  1.00 25.30           O  
ATOM   1953  CB  LYS A 242      51.668  33.914  20.625  1.00 21.90           C  
ATOM   1954  CG  LYS A 242      53.121  33.586  20.924  1.00 31.59           C  
ATOM   1955  CD  LYS A 242      53.294  32.939  22.272  1.00 31.49           C  
ATOM   1956  CE  LYS A 242      54.286  31.774  22.178  1.00 37.65           C  
ATOM   1957  NZ  LYS A 242      55.631  32.186  21.673  1.00 31.71           N1+
ATOM   1958  N   ASN A 243      52.607  36.765  19.987  1.00 23.42           N  
ATOM   1959  CA  ASN A 243      53.661  37.765  19.838  1.00 25.18           C  
ATOM   1960  C   ASN A 243      53.288  39.090  20.488  1.00 25.50           C  
ATOM   1961  O   ASN A 243      54.131  39.763  21.098  1.00 23.98           O  
ATOM   1962  CB  ASN A 243      53.974  38.000  18.347  1.00 20.93           C  
ATOM   1963  CG  ASN A 243      54.630  36.795  17.687  1.00 26.04           C  
ATOM   1964  ND2 ASN A 243      54.597  36.743  16.352  1.00 21.13           N  
ATOM   1965  OD1 ASN A 243      55.175  35.933  18.369  1.00 23.21           O  
ATOM   1966  N   ILE A 244      52.020  39.462  20.360  1.00 20.82           N  
ATOM   1967  CA  ILE A 244      51.548  40.720  20.906  1.00 23.00           C  
ATOM   1968  C   ILE A 244      51.584  40.693  22.428  1.00 24.97           C  
ATOM   1969  O   ILE A 244      51.973  41.682  23.064  1.00 28.36           O  
ATOM   1970  CB  ILE A 244      50.117  41.037  20.402  1.00 26.86           C  
ATOM   1971  CG1 ILE A 244      50.176  41.443  18.923  1.00 21.16           C  
ATOM   1972  CG2 ILE A 244      49.486  42.136  21.247  1.00 19.60           C  
ATOM   1973  CD1 ILE A 244      48.806  41.692  18.295  1.00 17.57           C  
ATOM   1974  N   VAL A 245      51.179  39.565  23.006  1.00 21.02           N  
ATOM   1975  CA  VAL A 245      51.195  39.421  24.453  1.00 26.83           C  
ATOM   1976  C   VAL A 245      52.649  39.555  24.930  1.00 29.87           C  
ATOM   1977  O   VAL A 245      52.937  40.246  25.904  1.00 29.67           O  
ATOM   1978  CB  VAL A 245      50.612  38.054  24.886  1.00 24.91           C  
ATOM   1979  CG1 VAL A 245      50.874  37.819  26.371  1.00 26.91           C  
ATOM   1980  CG2 VAL A 245      49.097  38.018  24.609  1.00 23.69           C  
ATOM   1981  N   ALA A 246      53.560  38.913  24.210  1.00 25.44           N  
ATOM   1982  CA  ALA A 246      54.983  38.957  24.536  1.00 26.04           C  
ATOM   1983  C   ALA A 246      55.549  40.375  24.513  1.00 31.55           C  
ATOM   1984  O   ALA A 246      56.595  40.639  25.110  1.00 30.94           O  
ATOM   1985  CB  ALA A 246      55.768  38.071  23.559  1.00 21.41           C  
ATOM   1986  N   ASN A 247      54.873  41.284  23.816  1.00 33.58           N  
ATOM   1987  CA  ASN A 247      55.349  42.661  23.736  1.00 28.54           C  
ATOM   1988  C   ASN A 247      54.657  43.474  24.824  1.00 31.31           C  
ATOM   1989  O   ASN A 247      53.456  43.757  24.754  1.00 30.29           O  
ATOM   1990  CB  ASN A 247      55.068  43.240  22.348  1.00 29.06           C  
ATOM   1991  CG  ASN A 247      55.728  44.581  22.139  1.00 30.65           C  
ATOM   1992  ND2 ASN A 247      56.693  44.633  21.232  1.00 24.69           N  
ATOM   1993  OD1 ASN A 247      55.379  45.560  22.792  1.00 29.28           O  
ATOM   1994  N   LYS A 248      55.433  43.851  25.834  1.00 35.19           N  
ATOM   1995  CA  LYS A 248      54.904  44.579  26.982  1.00 33.79           C  
ATOM   1996  C   LYS A 248      54.463  46.006  26.726  1.00 32.37           C  
ATOM   1997  O   LYS A 248      53.657  46.551  27.479  1.00 37.51           O  
ATOM   1998  CB  LYS A 248      55.923  44.540  28.121  1.00 39.30           C  
ATOM   1999  CG  LYS A 248      56.377  43.129  28.473  1.00 40.07           C  
ATOM   2000  CD  LYS A 248      55.190  42.165  28.582  1.00 41.99           C  
ATOM   2001  CE  LYS A 248      55.658  40.721  28.748  1.00 44.84           C  
ATOM   2002  NZ  LYS A 248      54.540  39.733  28.655  1.00 44.82           N1+
ATOM   2003  N   GLU A 249      54.974  46.619  25.666  1.00 29.87           N  
ATOM   2004  CA  GLU A 249      54.586  47.987  25.352  1.00 32.02           C  
ATOM   2005  C   GLU A 249      53.281  48.051  24.541  1.00 29.97           C  
ATOM   2006  O   GLU A 249      52.651  49.105  24.447  1.00 26.17           O  
ATOM   2007  CB  GLU A 249      55.703  48.694  24.576  1.00 33.71           C  
ATOM   2008  CG  GLU A 249      57.018  48.857  25.339  1.00 34.18           C  
ATOM   2009  CD  GLU A 249      57.686  47.525  25.671  1.00 44.74           C  
ATOM   2010  OE1 GLU A 249      57.802  46.661  24.761  1.00 33.67           O  
ATOM   2011  OE2 GLU A 249      58.102  47.350  26.842  1.00 40.80           O1-
ATOM   2012  N   CYS A 250      52.873  46.928  23.961  1.00 30.91           N  
ATOM   2013  CA  CYS A 250      51.660  46.904  23.147  1.00 27.62           C  
ATOM   2014  C   CYS A 250      50.422  46.992  24.034  1.00 30.37           C  
ATOM   2015  O   CYS A 250      50.335  46.299  25.042  1.00 33.64           O  
ATOM   2016  CB  CYS A 250      51.614  45.626  22.304  1.00 29.26           C  
ATOM   2017  SG  CYS A 250      50.302  45.612  21.046  1.00 28.72           S  
ATOM   2018  N   GLU A 251      49.459  47.827  23.651  1.00 25.65           N  
ATOM   2019  CA  GLU A 251      48.261  47.996  24.472  1.00 30.35           C  
ATOM   2020  C   GLU A 251      46.958  47.405  23.958  1.00 26.45           C  
ATOM   2021  O   GLU A 251      45.920  47.572  24.588  1.00 20.35           O  
ATOM   2022  CB  GLU A 251      48.041  49.475  24.766  1.00 31.51           C  
ATOM   2023  CG  GLU A 251      49.323  50.239  24.991  1.00 40.48           C  
ATOM   2024  CD  GLU A 251      49.197  51.239  26.112  1.00 49.24           C  
ATOM   2025  OE1 GLU A 251      49.382  50.836  27.281  1.00 49.07           O  
ATOM   2026  OE2 GLU A 251      48.900  52.419  25.824  1.00 49.24           O1-
ATOM   2027  N   PHE A 252      46.986  46.732  22.816  1.00 25.41           N  
ATOM   2028  CA  PHE A 252      45.753  46.130  22.326  1.00 27.66           C  
ATOM   2029  C   PHE A 252      45.352  45.024  23.299  1.00 24.35           C  
ATOM   2030  O   PHE A 252      46.205  44.315  23.825  1.00 25.39           O  
ATOM   2031  CB  PHE A 252      45.953  45.581  20.915  1.00 23.19           C  
ATOM   2032  CG  PHE A 252      46.181  46.653  19.888  1.00 24.15           C  
ATOM   2033  CD1 PHE A 252      47.460  46.916  19.410  1.00 20.00           C  
ATOM   2034  CD2 PHE A 252      45.108  47.416  19.415  1.00 19.37           C  
ATOM   2035  CE1 PHE A 252      47.676  47.923  18.469  1.00 21.10           C  
ATOM   2036  CE2 PHE A 252      45.307  48.425  18.477  1.00 23.18           C  
ATOM   2037  CZ  PHE A 252      46.591  48.683  17.999  1.00 25.19           C  
ATOM   2038  N   LYS A 253      44.055  44.872  23.529  1.00 22.31           N  
ATOM   2039  CA  LYS A 253      43.577  43.881  24.488  1.00 27.10           C  
ATOM   2040  C   LYS A 253      42.785  42.723  23.912  1.00 25.96           C  
ATOM   2041  O   LYS A 253      42.530  41.733  24.604  1.00 20.59           O  
ATOM   2042  CB  LYS A 253      42.690  44.571  25.517  1.00 22.15           C  
ATOM   2043  CG  LYS A 253      43.259  45.859  26.061  1.00 26.87           C  
ATOM   2044  CD  LYS A 253      42.295  46.460  27.071  1.00 36.15           C  
ATOM   2045  CE  LYS A 253      42.937  47.607  27.836  1.00 33.36           C  
ATOM   2046  NZ  LYS A 253      41.964  48.182  28.795  1.00 35.88           N1+
ATOM   2047  N   ARG A 254      42.389  42.838  22.654  1.00 19.34           N  
ATOM   2048  CA  ARG A 254      41.557  41.809  22.062  1.00 16.98           C  
ATOM   2049  C   ARG A 254      41.751  41.703  20.566  1.00 17.33           C  
ATOM   2050  O   ARG A 254      41.992  42.701  19.896  1.00 18.43           O  
ATOM   2051  CB  ARG A 254      40.090  42.161  22.347  1.00 15.45           C  
ATOM   2052  CG  ARG A 254      39.034  41.306  21.642  1.00 14.55           C  
ATOM   2053  CD  ARG A 254      37.636  41.920  21.825  1.00 14.16           C  
ATOM   2054  NE  ARG A 254      36.568  41.052  21.330  1.00 20.42           N  
ATOM   2055  CZ  ARG A 254      35.297  41.430  21.200  1.00 17.72           C  
ATOM   2056  NH1 ARG A 254      34.928  42.663  21.521  1.00 23.32           N1+
ATOM   2057  NH2 ARG A 254      34.387  40.578  20.755  1.00 24.17           N  
ATOM   2058  N   ILE A 255      41.668  40.487  20.045  1.00 13.98           N  
ATOM   2059  CA  ILE A 255      41.729  40.306  18.601  1.00 15.67           C  
ATOM   2060  C   ILE A 255      40.460  39.531  18.259  1.00 22.93           C  
ATOM   2061  O   ILE A 255      40.130  38.542  18.917  1.00 25.00           O  
ATOM   2062  CB  ILE A 255      42.916  39.459  18.128  1.00 14.14           C  
ATOM   2063  CG1 ILE A 255      44.232  40.154  18.459  1.00 17.49           C  
ATOM   2064  CG2 ILE A 255      42.798  39.211  16.611  1.00 12.59           C  
ATOM   2065  CD1 ILE A 255      45.438  39.323  18.103  1.00 19.55           C  
ATOM   2066  N   VAL A 256      39.729  40.000  17.259  1.00 17.25           N  
ATOM   2067  CA  VAL A 256      38.532  39.295  16.826  1.00 17.75           C  
ATOM   2068  C   VAL A 256      38.893  38.758  15.455  1.00 20.04           C  
ATOM   2069  O   VAL A 256      39.239  39.526  14.557  1.00 24.80           O  
ATOM   2070  CB  VAL A 256      37.317  40.226  16.706  1.00 20.75           C  
ATOM   2071  CG1 VAL A 256      36.147  39.465  16.075  1.00 19.49           C  
ATOM   2072  CG2 VAL A 256      36.924  40.744  18.098  1.00 24.36           C  
ATOM   2073  N   ALA A 257      38.865  37.438  15.308  1.00 19.62           N  
ATOM   2074  CA  ALA A 257      39.191  36.823  14.031  1.00 17.15           C  
ATOM   2075  C   ALA A 257      37.879  36.639  13.303  1.00 18.62           C  
ATOM   2076  O   ALA A 257      36.885  36.246  13.899  1.00 14.49           O  
ATOM   2077  CB  ALA A 257      39.884  35.483  14.237  1.00 12.81           C  
ATOM   2078  N   ILE A 258      37.868  36.928  12.014  1.00 18.55           N  
ATOM   2079  CA  ILE A 258      36.633  36.806  11.262  1.00 17.53           C  
ATOM   2080  C   ILE A 258      36.797  35.919  10.057  1.00 19.30           C  
ATOM   2081  O   ILE A 258      37.612  36.190   9.173  1.00 18.59           O  
ATOM   2082  CB  ILE A 258      36.110  38.191  10.793  1.00 16.42           C  
ATOM   2083  CG1 ILE A 258      35.716  39.030  12.010  1.00 14.05           C  
ATOM   2084  CG2 ILE A 258      34.858  38.000   9.870  1.00 18.52           C  
ATOM   2085  CD1 ILE A 258      35.282  40.443  11.679  1.00 16.60           C  
ATOM   2086  N   ASN A 259      35.999  34.859  10.032  1.00 20.47           N  
ATOM   2087  CA  ASN A 259      36.010  33.894   8.946  1.00 14.94           C  
ATOM   2088  C   ASN A 259      35.279  34.464   7.727  1.00 18.78           C  
ATOM   2089  O   ASN A 259      34.157  34.975   7.852  1.00 18.84           O  
ATOM   2090  CB  ASN A 259      35.321  32.609   9.403  1.00 21.55           C  
ATOM   2091  CG  ASN A 259      35.621  31.439   8.500  1.00 15.58           C  
ATOM   2092  ND2 ASN A 259      34.585  30.891   7.880  1.00 27.63           N  
ATOM   2093  OD1 ASN A 259      36.775  31.034   8.358  1.00 16.15           O  
ATOM   2094  N   VAL A 260      35.916  34.373   6.560  1.00 19.13           N  
ATOM   2095  CA  VAL A 260      35.329  34.874   5.307  1.00 17.58           C  
ATOM   2096  C   VAL A 260      35.426  33.849   4.182  1.00 14.08           C  
ATOM   2097  O   VAL A 260      36.216  32.905   4.264  1.00 18.94           O  
ATOM   2098  CB  VAL A 260      36.037  36.173   4.821  1.00 20.32           C  
ATOM   2099  CG1 VAL A 260      35.822  37.299   5.832  1.00 15.48           C  
ATOM   2100  CG2 VAL A 260      37.541  35.912   4.611  1.00 18.93           C  
ATOM   2101  N   PRO A 261      34.621  34.014   3.112  1.00 15.30           N  
ATOM   2102  CA  PRO A 261      34.708  33.041   2.013  1.00 16.22           C  
ATOM   2103  C   PRO A 261      36.163  32.979   1.545  1.00 15.73           C  
ATOM   2104  O   PRO A 261      36.834  34.008   1.446  1.00 12.80           O  
ATOM   2105  CB  PRO A 261      33.784  33.626   0.943  1.00 10.87           C  
ATOM   2106  CG  PRO A 261      32.708  34.342   1.781  1.00 13.20           C  
ATOM   2107  CD  PRO A 261      33.567  35.018   2.861  1.00 12.89           C  
ATOM   2108  N   LYS A 262      36.634  31.775   1.240  1.00 13.93           N  
ATOM   2109  CA  LYS A 262      38.014  31.576   0.817  1.00 18.36           C  
ATOM   2110  C   LYS A 262      38.186  31.677  -0.704  1.00 14.88           C  
ATOM   2111  O   LYS A 262      38.772  30.804  -1.334  1.00 18.42           O  
ATOM   2112  CB  LYS A 262      38.491  30.211   1.311  1.00 12.40           C  
ATOM   2113  CG  LYS A 262      38.279  29.962   2.810  1.00 12.25           C  
ATOM   2114  CD  LYS A 262      39.151  30.894   3.639  1.00 13.22           C  
ATOM   2115  CE  LYS A 262      39.083  30.593   5.146  1.00 15.31           C  
ATOM   2116  NZ  LYS A 262      37.767  30.918   5.738  1.00 19.73           N1+
ATOM   2117  N   TRP A 263      37.696  32.761  -1.284  1.00 16.87           N  
ATOM   2118  CA  TRP A 263      37.755  32.931  -2.731  1.00 17.44           C  
ATOM   2119  C   TRP A 263      39.102  33.467  -3.178  1.00 13.64           C  
ATOM   2120  O   TRP A 263      39.618  34.414  -2.597  1.00 18.63           O  
ATOM   2121  CB  TRP A 263      36.641  33.885  -3.184  1.00 14.28           C  
ATOM   2122  CG  TRP A 263      35.244  33.376  -2.952  1.00 15.86           C  
ATOM   2123  CD1 TRP A 263      34.857  32.384  -2.102  1.00 14.38           C  
ATOM   2124  CD2 TRP A 263      34.043  33.881  -3.556  1.00 10.91           C  
ATOM   2125  CE2 TRP A 263      32.961  33.150  -3.023  1.00 17.03           C  
ATOM   2126  CE3 TRP A 263      33.779  34.890  -4.494  1.00 12.76           C  
ATOM   2127  NE1 TRP A 263      33.476  32.239  -2.139  1.00 13.45           N  
ATOM   2128  CZ2 TRP A 263      31.627  33.394  -3.399  1.00 14.41           C  
ATOM   2129  CZ3 TRP A 263      32.457  35.133  -4.863  1.00 20.62           C  
ATOM   2130  CH2 TRP A 263      31.400  34.386  -4.315  1.00 17.12           C  
ATOM   2131  N   THR A 264      39.664  32.872  -4.221  1.00 12.59           N  
ATOM   2132  CA  THR A 264      40.961  33.322  -4.717  1.00 18.46           C  
ATOM   2133  C   THR A 264      40.963  34.759  -5.230  1.00 15.79           C  
ATOM   2134  O   THR A 264      42.006  35.408  -5.241  1.00 14.13           O  
ATOM   2135  CB  THR A 264      41.468  32.416  -5.843  1.00 15.41           C  
ATOM   2136  CG2 THR A 264      41.681  30.992  -5.335  1.00 22.45           C  
ATOM   2137  OG1 THR A 264      40.519  32.411  -6.907  1.00 19.40           O  
ATOM   2138  N   ASN A 265      39.794  35.261  -5.631  1.00 11.00           N  
ATOM   2139  CA  ASN A 265      39.680  36.622  -6.163  1.00 14.08           C  
ATOM   2140  C   ASN A 265      39.173  37.663  -5.155  1.00 13.25           C  
ATOM   2141  O   ASN A 265      39.084  38.835  -5.481  1.00 19.01           O  
ATOM   2142  CB  ASN A 265      38.750  36.626  -7.392  1.00 13.59           C  
ATOM   2143  CG  ASN A 265      37.350  36.155  -7.056  1.00 17.84           C  
ATOM   2144  ND2 ASN A 265      36.344  36.956  -7.406  1.00 12.29           N  
ATOM   2145  OD1 ASN A 265      37.176  35.071  -6.493  1.00 16.56           O  
ATOM   2146  N   LEU A 266      38.831  37.217  -3.949  1.00 13.57           N  
ATOM   2147  CA  LEU A 266      38.328  38.078  -2.867  1.00 14.48           C  
ATOM   2148  C   LEU A 266      38.998  37.388  -1.689  1.00 12.15           C  
ATOM   2149  O   LEU A 266      38.352  36.739  -0.858  1.00 11.90           O  
ATOM   2150  CB  LEU A 266      36.785  37.985  -2.806  1.00 11.86           C  
ATOM   2151  CG  LEU A 266      36.115  38.590  -4.053  1.00 13.34           C  
ATOM   2152  CD1 LEU A 266      34.573  38.327  -4.075  1.00  6.26           C  
ATOM   2153  CD2 LEU A 266      36.392  40.101  -4.038  1.00 14.82           C  
ATOM   2154  N   MET A 267      40.322  37.556  -1.680  1.00 12.88           N  
ATOM   2155  CA  MET A 267      41.252  36.909  -0.783  1.00 17.50           C  
ATOM   2156  C   MET A 267      41.512  37.413   0.616  1.00 12.24           C  
ATOM   2157  O   MET A 267      42.200  36.722   1.375  1.00 15.46           O  
ATOM   2158  CB  MET A 267      42.590  36.736  -1.517  1.00 12.89           C  
ATOM   2159  CG  MET A 267      43.410  38.011  -1.716  1.00 12.80           C  
ATOM   2160  SD  MET A 267      42.674  39.373  -2.656  1.00 12.48           S  
ATOM   2161  CE  MET A 267      42.865  38.755  -4.346  1.00 13.17           C  
ATOM   2162  N   HIS A 268      41.022  38.606   0.956  1.00 11.14           N  
ATOM   2163  CA  HIS A 268      41.195  39.105   2.326  1.00 16.20           C  
ATOM   2164  C   HIS A 268      39.878  39.601   2.896  1.00 16.58           C  
ATOM   2165  O   HIS A 268      38.944  39.934   2.162  1.00 15.41           O  
ATOM   2166  CB  HIS A 268      42.182  40.273   2.421  1.00  8.37           C  
ATOM   2167  CG  HIS A 268      43.457  40.071   1.674  1.00 13.72           C  
ATOM   2168  CD2 HIS A 268      44.616  39.467   2.027  1.00 12.41           C  
ATOM   2169  ND1 HIS A 268      43.666  40.597   0.413  1.00 11.35           N  
ATOM   2170  CE1 HIS A 268      44.900  40.329   0.027  1.00 18.49           C  
ATOM   2171  NE2 HIS A 268      45.499  39.643   0.989  1.00 10.76           N  
ATOM   2172  N   LEU A 269      39.839  39.696   4.216  1.00 16.08           N  
ATOM   2173  CA  LEU A 269      38.673  40.194   4.907  1.00 21.08           C  
ATOM   2174  C   LEU A 269      38.204  41.528   4.332  1.00 15.49           C  
ATOM   2175  O   LEU A 269      37.007  41.789   4.270  1.00 15.79           O  
ATOM   2176  CB  LEU A 269      38.988  40.343   6.399  1.00 10.38           C  
ATOM   2177  CG  LEU A 269      37.991  41.114   7.267  1.00 15.47           C  
ATOM   2178  CD1 LEU A 269      36.641  40.436   7.229  1.00 16.27           C  
ATOM   2179  CD2 LEU A 269      38.515  41.151   8.711  1.00 12.35           C  
ATOM   2180  N   ASP A 270      39.134  42.369   3.896  1.00 15.47           N  
ATOM   2181  CA  ASP A 270      38.707  43.661   3.373  1.00 18.37           C  
ATOM   2182  C   ASP A 270      38.001  43.622   2.011  1.00 17.45           C  
ATOM   2183  O   ASP A 270      37.690  44.664   1.455  1.00 16.05           O  
ATOM   2184  CB  ASP A 270      39.858  44.691   3.359  1.00  9.43           C  
ATOM   2185  CG  ASP A 270      40.994  44.321   2.427  1.00 17.19           C  
ATOM   2186  OD1 ASP A 270      40.912  43.312   1.692  1.00 11.39           O  
ATOM   2187  OD2 ASP A 270      41.991  45.073   2.438  1.00 17.66           O1-
ATOM   2188  N   THR A 271      37.748  42.428   1.471  1.00 13.58           N  
ATOM   2189  CA  THR A 271      36.995  42.313   0.218  1.00 14.12           C  
ATOM   2190  C   THR A 271      35.587  41.828   0.582  1.00 12.66           C  
ATOM   2191  O   THR A 271      34.749  41.595  -0.296  1.00 16.71           O  
ATOM   2192  CB  THR A 271      37.627  41.307  -0.797  1.00 17.11           C  
ATOM   2193  CG2 THR A 271      39.071  41.665  -1.067  1.00 10.48           C  
ATOM   2194  OG1 THR A 271      37.566  39.973  -0.278  1.00 16.91           O  
ATOM   2195  N   TRP A 272      35.327  41.708   1.888  1.00 15.90           N  
ATOM   2196  CA  TRP A 272      34.032  41.242   2.395  1.00 16.39           C  
ATOM   2197  C   TRP A 272      33.393  42.145   3.454  1.00 17.55           C  
ATOM   2198  O   TRP A 272      32.165  42.238   3.533  1.00 19.43           O  
ATOM   2199  CB  TRP A 272      34.162  39.832   2.988  1.00 20.02           C  
ATOM   2200  CG  TRP A 272      34.615  38.806   1.987  1.00 14.01           C  
ATOM   2201  CD1 TRP A 272      35.883  38.304   1.824  1.00 11.68           C  
ATOM   2202  CD2 TRP A 272      33.825  38.236   0.952  1.00 11.73           C  
ATOM   2203  CE2 TRP A 272      34.670  37.397   0.189  1.00 13.40           C  
ATOM   2204  CE3 TRP A 272      32.477  38.352   0.588  1.00 15.83           C  
ATOM   2205  NE1 TRP A 272      35.924  37.457   0.744  1.00 11.95           N  
ATOM   2206  CZ2 TRP A 272      34.211  36.685  -0.917  1.00 13.55           C  
ATOM   2207  CZ3 TRP A 272      32.021  37.641  -0.513  1.00 15.04           C  
ATOM   2208  CH2 TRP A 272      32.885  36.818  -1.251  1.00 11.44           C  
ATOM   2209  N   LEU A 273      34.225  42.824   4.243  1.00 16.87           N  
ATOM   2210  CA  LEU A 273      33.742  43.700   5.320  1.00 16.20           C  
ATOM   2211  C   LEU A 273      34.754  44.780   5.726  1.00  8.90           C  
ATOM   2212  O   LEU A 273      35.908  44.465   6.039  1.00 16.80           O  
ATOM   2213  CB  LEU A 273      33.430  42.843   6.553  1.00 14.36           C  
ATOM   2214  CG  LEU A 273      33.109  43.607   7.834  1.00 16.32           C  
ATOM   2215  CD1 LEU A 273      31.705  44.161   7.705  1.00 11.95           C  
ATOM   2216  CD2 LEU A 273      33.218  42.679   9.056  1.00 16.84           C  
ATOM   2217  N   THR A 274      34.338  46.043   5.707  1.00 15.37           N  
ATOM   2218  CA  THR A 274      35.220  47.140   6.108  1.00 15.93           C  
ATOM   2219  C   THR A 274      34.467  48.101   7.012  1.00 16.80           C  
ATOM   2220  O   THR A 274      33.226  48.134   7.014  1.00 14.99           O  
ATOM   2221  CB  THR A 274      35.780  47.955   4.901  1.00 17.38           C  
ATOM   2222  CG2 THR A 274      36.682  47.077   4.027  1.00 18.43           C  
ATOM   2223  OG1 THR A 274      34.695  48.464   4.114  1.00 15.26           O  
ATOM   2224  N   MET A 275      35.226  48.863   7.796  1.00 12.14           N  
ATOM   2225  CA  MET A 275      34.655  49.851   8.718  1.00 13.45           C  
ATOM   2226  C   MET A 275      35.031  51.202   8.115  1.00 12.43           C  
ATOM   2227  O   MET A 275      36.212  51.484   7.905  1.00 17.41           O  
ATOM   2228  CB  MET A 275      35.268  49.676  10.110  1.00 17.41           C  
ATOM   2229  CG  MET A 275      34.783  50.666  11.159  1.00 16.05           C  
ATOM   2230  SD  MET A 275      35.589  50.393  12.761  1.00 22.98           S  
ATOM   2231  CE  MET A 275      34.544  51.427  13.810  1.00 18.81           C  
ATOM   2232  N   LEU A 276      34.028  52.031   7.838  1.00 11.44           N  
ATOM   2233  CA  LEU A 276      34.271  53.310   7.176  1.00 16.60           C  
ATOM   2234  C   LEU A 276      33.916  54.570   7.979  1.00 18.20           C  
ATOM   2235  O   LEU A 276      34.236  55.686   7.569  1.00 18.02           O  
ATOM   2236  CB  LEU A 276      33.527  53.303   5.829  1.00 16.32           C  
ATOM   2237  CG  LEU A 276      33.874  52.120   4.923  1.00 13.84           C  
ATOM   2238  CD1 LEU A 276      33.030  52.178   3.675  1.00 14.43           C  
ATOM   2239  CD2 LEU A 276      35.383  52.144   4.572  1.00 13.23           C  
ATOM   2240  N   ASP A 277      33.241  54.394   9.113  1.00 16.49           N  
ATOM   2241  CA  ASP A 277      32.893  55.529   9.960  1.00 17.14           C  
ATOM   2242  C   ASP A 277      32.838  54.972  11.385  1.00 18.98           C  
ATOM   2243  O   ASP A 277      32.935  53.753  11.582  1.00 15.42           O  
ATOM   2244  CB  ASP A 277      31.543  56.139   9.528  1.00 13.41           C  
ATOM   2245  CG  ASP A 277      31.359  57.583  10.021  1.00 18.68           C  
ATOM   2246  OD1 ASP A 277      32.150  58.031  10.879  1.00 18.94           O  
ATOM   2247  OD2 ASP A 277      30.422  58.271   9.555  1.00 17.61           O1-
ATOM   2248  N   LYS A 278      32.699  55.845  12.378  1.00 17.33           N  
ATOM   2249  CA  LYS A 278      32.673  55.406  13.774  1.00 20.52           C  
ATOM   2250  C   LYS A 278      31.737  54.234  14.045  1.00 17.51           C  
ATOM   2251  O   LYS A 278      32.028  53.396  14.894  1.00 18.07           O  
ATOM   2252  CB  LYS A 278      32.326  56.578  14.697  1.00 18.76           C  
ATOM   2253  CG  LYS A 278      33.389  57.657  14.704  1.00 22.30           C  
ATOM   2254  CD  LYS A 278      32.949  58.887  15.493  1.00 29.66           C  
ATOM   2255  CE  LYS A 278      33.964  60.020  15.328  1.00 32.47           C  
ATOM   2256  NZ  LYS A 278      33.552  61.263  16.050  1.00 37.62           N1+
ATOM   2257  N   ASP A 279      30.616  54.168  13.327  1.00 19.00           N  
ATOM   2258  CA  ASP A 279      29.682  53.071  13.518  1.00 19.44           C  
ATOM   2259  C   ASP A 279      29.082  52.562  12.210  1.00 17.69           C  
ATOM   2260  O   ASP A 279      28.027  51.930  12.221  1.00 21.75           O  
ATOM   2261  CB  ASP A 279      28.559  53.491  14.473  1.00 22.05           C  
ATOM   2262  CG  ASP A 279      27.597  54.481  13.848  1.00 30.57           C  
ATOM   2263  OD1 ASP A 279      27.956  55.106  12.825  1.00 29.96           O  
ATOM   2264  OD2 ASP A 279      26.486  54.642  14.392  1.00 33.86           O1-
ATOM   2265  N   LYS A 280      29.755  52.826  11.089  1.00 17.99           N  
ATOM   2266  CA  LYS A 280      29.259  52.379   9.791  1.00 15.71           C  
ATOM   2267  C   LYS A 280      30.162  51.340   9.130  1.00 21.36           C  
ATOM   2268  O   LYS A 280      31.379  51.512   9.051  1.00 18.86           O  
ATOM   2269  CB  LYS A 280      29.079  53.574   8.841  1.00 20.69           C  
ATOM   2270  CG  LYS A 280      28.077  54.609   9.342  1.00 21.12           C  
ATOM   2271  CD  LYS A 280      27.743  55.641   8.269  1.00 21.56           C  
ATOM   2272  CE  LYS A 280      26.889  56.764   8.832  1.00 26.20           C  
ATOM   2273  NZ  LYS A 280      27.659  57.561   9.823  1.00 28.99           N1+
ATOM   2274  N   PHE A 281      29.549  50.268   8.636  1.00 13.69           N  
ATOM   2275  CA  PHE A 281      30.290  49.196   7.990  1.00 18.67           C  
ATOM   2276  C   PHE A 281      29.723  48.831   6.617  1.00 18.95           C  
ATOM   2277  O   PHE A 281      28.512  48.897   6.392  1.00 20.20           O  
ATOM   2278  CB  PHE A 281      30.306  47.956   8.891  1.00 14.77           C  
ATOM   2279  CG  PHE A 281      30.887  48.209  10.266  1.00 15.59           C  
ATOM   2280  CD1 PHE A 281      30.131  48.836  11.252  1.00 15.71           C  
ATOM   2281  CD2 PHE A 281      32.190  47.826  10.570  1.00 13.40           C  
ATOM   2282  CE1 PHE A 281      30.660  49.074  12.515  1.00 15.47           C  
ATOM   2283  CE2 PHE A 281      32.735  48.063  11.839  1.00 11.33           C  
ATOM   2284  CZ  PHE A 281      31.976  48.683  12.811  1.00 12.92           C  
ATOM   2285  N   LEU A 282      30.616  48.449   5.706  1.00 12.50           N  
ATOM   2286  CA  LEU A 282      30.231  48.053   4.357  1.00 12.79           C  
ATOM   2287  C   LEU A 282      30.563  46.565   4.215  1.00 15.04           C  
ATOM   2288  O   LEU A 282      31.693  46.149   4.491  1.00 18.39           O  
ATOM   2289  CB  LEU A 282      31.020  48.875   3.342  1.00 13.57           C  
ATOM   2290  CG  LEU A 282      30.785  48.626   1.853  1.00 15.84           C  
ATOM   2291  CD1 LEU A 282      29.334  48.890   1.482  1.00 12.54           C  
ATOM   2292  CD2 LEU A 282      31.706  49.538   1.069  1.00 14.85           C  
ATOM   2293  N   TYR A 283      29.589  45.766   3.784  1.00 14.37           N  
ATOM   2294  CA  TYR A 283      29.800  44.332   3.649  1.00 17.49           C  
ATOM   2295  C   TYR A 283      29.064  43.757   2.440  1.00 14.03           C  
ATOM   2296  O   TYR A 283      28.149  44.375   1.908  1.00 23.03           O  
ATOM   2297  CB  TYR A 283      29.299  43.616   4.927  1.00 11.49           C  
ATOM   2298  CG  TYR A 283      27.787  43.456   4.975  1.00 15.27           C  
ATOM   2299  CD1 TYR A 283      27.182  42.228   4.677  1.00 17.70           C  
ATOM   2300  CD2 TYR A 283      26.962  44.543   5.246  1.00 13.50           C  
ATOM   2301  CE1 TYR A 283      25.784  42.095   4.647  1.00 13.66           C  
ATOM   2302  CE2 TYR A 283      25.559  44.421   5.213  1.00 13.53           C  
ATOM   2303  CZ  TYR A 283      24.984  43.197   4.909  1.00 18.48           C  
ATOM   2304  OH  TYR A 283      23.610  43.098   4.810  1.00 17.66           O  
ATOM   2305  N   SER A 284      29.468  42.569   2.011  1.00 13.81           N  
ATOM   2306  CA  SER A 284      28.784  41.914   0.905  1.00 12.74           C  
ATOM   2307  C   SER A 284      27.926  40.791   1.478  1.00 14.90           C  
ATOM   2308  O   SER A 284      28.434  39.911   2.159  1.00 18.44           O  
ATOM   2309  CB  SER A 284      29.754  41.310  -0.102  1.00 13.15           C  
ATOM   2310  OG  SER A 284      29.023  40.539  -1.046  1.00 16.17           O  
ATOM   2311  N   PRO A 285      26.611  40.814   1.208  1.00 14.09           N  
ATOM   2312  CA  PRO A 285      25.662  39.800   1.688  1.00 17.93           C  
ATOM   2313  C   PRO A 285      26.078  38.388   1.258  1.00 18.81           C  
ATOM   2314  O   PRO A 285      25.648  37.391   1.841  1.00 17.66           O  
ATOM   2315  CB  PRO A 285      24.344  40.220   1.035  1.00 16.81           C  
ATOM   2316  CG  PRO A 285      24.480  41.683   0.873  1.00 23.30           C  
ATOM   2317  CD  PRO A 285      25.919  41.852   0.426  1.00 16.47           C  
ATOM   2318  N   ILE A 286      26.915  38.305   0.234  1.00 17.65           N  
ATOM   2319  CA  ILE A 286      27.366  37.006  -0.250  1.00 16.28           C  
ATOM   2320  C   ILE A 286      28.092  36.225   0.851  1.00 17.96           C  
ATOM   2321  O   ILE A 286      28.093  34.999   0.843  1.00 14.72           O  
ATOM   2322  CB  ILE A 286      28.274  37.171  -1.497  1.00 16.32           C  
ATOM   2323  CG1 ILE A 286      27.418  37.601  -2.696  1.00 11.97           C  
ATOM   2324  CG2 ILE A 286      29.028  35.878  -1.795  1.00 16.51           C  
ATOM   2325  CD1 ILE A 286      28.228  38.001  -3.927  1.00  6.37           C  
ATOM   2326  N   ALA A 287      28.676  36.929   1.817  1.00 19.18           N  
ATOM   2327  CA  ALA A 287      29.391  36.267   2.904  1.00 15.39           C  
ATOM   2328  C   ALA A 287      28.513  35.970   4.125  1.00 13.77           C  
ATOM   2329  O   ALA A 287      28.989  35.407   5.110  1.00 19.51           O  
ATOM   2330  CB  ALA A 287      30.607  37.126   3.339  1.00 13.96           C  
ATOM   2331  N   ASN A 288      27.236  36.328   4.044  1.00 14.55           N  
ATOM   2332  CA  ASN A 288      26.289  36.161   5.152  1.00 19.00           C  
ATOM   2333  C   ASN A 288      26.309  34.840   5.906  1.00 19.82           C  
ATOM   2334  O   ASN A 288      26.334  34.830   7.134  1.00 20.78           O  
ATOM   2335  CB  ASN A 288      24.858  36.418   4.670  1.00 11.71           C  
ATOM   2336  CG  ASN A 288      24.525  37.884   4.582  1.00 22.78           C  
ATOM   2337  ND2 ASN A 288      23.303  38.184   4.137  1.00 16.40           N  
ATOM   2338  OD1 ASN A 288      25.340  38.743   4.920  1.00 20.34           O  
ATOM   2339  N   ASP A 289      26.281  33.724   5.185  1.00 23.70           N  
ATOM   2340  CA  ASP A 289      26.277  32.428   5.855  1.00 24.11           C  
ATOM   2341  C   ASP A 289      27.678  31.868   6.092  1.00 19.24           C  
ATOM   2342  O   ASP A 289      27.831  30.750   6.577  1.00 25.10           O  
ATOM   2343  CB  ASP A 289      25.437  31.428   5.058  1.00 21.14           C  
ATOM   2344  CG  ASP A 289      24.014  31.925   4.819  1.00 34.98           C  
ATOM   2345  OD1 ASP A 289      23.512  32.708   5.661  1.00 30.43           O  
ATOM   2346  OD2 ASP A 289      23.393  31.526   3.804  1.00 35.39           O1-
ATOM   2347  N   VAL A 290      28.704  32.642   5.758  1.00 13.79           N  
ATOM   2348  CA  VAL A 290      30.075  32.171   5.962  1.00 15.49           C  
ATOM   2349  C   VAL A 290      30.752  32.853   7.154  1.00 17.73           C  
ATOM   2350  O   VAL A 290      31.599  32.255   7.819  1.00 21.47           O  
ATOM   2351  CB  VAL A 290      30.924  32.401   4.698  1.00 15.25           C  
ATOM   2352  CG1 VAL A 290      32.376  32.007   4.960  1.00 12.31           C  
ATOM   2353  CG2 VAL A 290      30.322  31.587   3.516  1.00 12.17           C  
ATOM   2354  N   PHE A 291      30.382  34.104   7.428  1.00 17.66           N  
ATOM   2355  CA  PHE A 291      30.968  34.824   8.559  1.00 18.07           C  
ATOM   2356  C   PHE A 291      30.871  33.993   9.836  1.00 21.70           C  
ATOM   2357  O   PHE A 291      29.787  33.532  10.211  1.00 16.47           O  
ATOM   2358  CB  PHE A 291      30.239  36.146   8.821  1.00 21.31           C  
ATOM   2359  CG  PHE A 291      30.557  37.238   7.838  1.00 16.06           C  
ATOM   2360  CD1 PHE A 291      29.535  37.936   7.220  1.00 14.87           C  
ATOM   2361  CD2 PHE A 291      31.872  37.600   7.572  1.00 13.19           C  
ATOM   2362  CE1 PHE A 291      29.807  38.981   6.360  1.00 16.03           C  
ATOM   2363  CE2 PHE A 291      32.155  38.650   6.704  1.00 19.34           C  
ATOM   2364  CZ  PHE A 291      31.114  39.345   6.097  1.00 15.85           C  
ATOM   2365  N   LYS A 292      32.004  33.827  10.505  1.00 17.32           N  
ATOM   2366  CA  LYS A 292      32.077  33.085  11.760  1.00 21.65           C  
ATOM   2367  C   LYS A 292      33.132  33.859  12.550  1.00 20.18           C  
ATOM   2368  O   LYS A 292      34.020  34.463  11.950  1.00 22.69           O  
ATOM   2369  CB  LYS A 292      32.532  31.639  11.511  1.00 17.96           C  
ATOM   2370  CG  LYS A 292      32.555  30.779  12.768  1.00 34.95           C  
ATOM   2371  CD  LYS A 292      33.237  29.430  12.541  1.00 36.64           C  
ATOM   2372  CE  LYS A 292      32.629  28.668  11.377  1.00 39.34           C  
ATOM   2373  NZ  LYS A 292      33.266  27.329  11.234  1.00 39.43           N1+
ATOM   2374  N   PHE A 293      33.055  33.842  13.880  1.00 20.30           N  
ATOM   2375  CA  PHE A 293      34.007  34.613  14.681  1.00 20.02           C  
ATOM   2376  C   PHE A 293      34.707  33.889  15.835  1.00 24.09           C  
ATOM   2377  O   PHE A 293      34.205  32.896  16.368  1.00 25.67           O  
ATOM   2378  CB  PHE A 293      33.297  35.841  15.266  1.00 19.97           C  
ATOM   2379  CG  PHE A 293      32.292  36.475  14.330  1.00 19.95           C  
ATOM   2380  CD1 PHE A 293      30.923  36.374  14.582  1.00 10.12           C  
ATOM   2381  CD2 PHE A 293      32.714  37.157  13.191  1.00 15.65           C  
ATOM   2382  CE1 PHE A 293      29.989  36.938  13.716  1.00 12.91           C  
ATOM   2383  CE2 PHE A 293      31.782  37.729  12.310  1.00 20.20           C  
ATOM   2384  CZ  PHE A 293      30.420  37.619  12.572  1.00 15.69           C  
ATOM   2385  N   TRP A 294      35.864  34.428  16.219  1.00 17.31           N  
ATOM   2386  CA  TRP A 294      36.664  33.939  17.348  1.00 21.96           C  
ATOM   2387  C   TRP A 294      37.244  35.146  18.102  1.00 24.10           C  
ATOM   2388  O   TRP A 294      37.528  36.192  17.499  1.00 18.71           O  
ATOM   2389  CB  TRP A 294      37.838  33.092  16.869  1.00 19.84           C  
ATOM   2390  CG  TRP A 294      37.472  31.846  16.164  1.00 23.31           C  
ATOM   2391  CD1 TRP A 294      37.229  30.621  16.722  1.00 23.76           C  
ATOM   2392  CD2 TRP A 294      37.344  31.681  14.750  1.00 23.32           C  
ATOM   2393  CE2 TRP A 294      37.026  30.323  14.514  1.00 22.37           C  
ATOM   2394  CE3 TRP A 294      37.468  32.551  13.655  1.00 19.57           C  
ATOM   2395  NE1 TRP A 294      36.965  29.698  15.733  1.00 24.52           N  
ATOM   2396  CZ2 TRP A 294      36.827  29.812  13.225  1.00 21.31           C  
ATOM   2397  CZ3 TRP A 294      37.273  32.039  12.369  1.00 19.31           C  
ATOM   2398  CH2 TRP A 294      36.955  30.682  12.168  1.00 24.31           C  
ATOM   2399  N   ASP A 295      37.418  34.999  19.413  1.00 21.10           N  
ATOM   2400  CA  ASP A 295      37.990  36.051  20.247  1.00 21.49           C  
ATOM   2401  C   ASP A 295      39.299  35.575  20.862  1.00 24.66           C  
ATOM   2402  O   ASP A 295      39.431  34.410  21.223  1.00 24.71           O  
ATOM   2403  CB  ASP A 295      37.058  36.426  21.408  1.00 21.87           C  
ATOM   2404  CG  ASP A 295      35.939  37.357  20.996  1.00 27.41           C  
ATOM   2405  OD1 ASP A 295      36.228  38.446  20.456  1.00 28.11           O  
ATOM   2406  OD2 ASP A 295      34.765  37.000  21.228  1.00 29.97           O1-
ATOM   2407  N   TYR A 296      40.260  36.487  20.964  1.00 20.18           N  
ATOM   2408  CA  TYR A 296      41.547  36.216  21.594  1.00 21.49           C  
ATOM   2409  C   TYR A 296      41.679  37.235  22.728  1.00 21.80           C  
ATOM   2410  O   TYR A 296      41.595  38.442  22.500  1.00 22.32           O  
ATOM   2411  CB  TYR A 296      42.715  36.416  20.627  1.00 22.67           C  
ATOM   2412  CG  TYR A 296      42.859  35.357  19.560  1.00 25.20           C  
ATOM   2413  CD1 TYR A 296      42.162  35.448  18.352  1.00 26.61           C  
ATOM   2414  CD2 TYR A 296      43.716  34.279  19.744  1.00 28.29           C  
ATOM   2415  CE1 TYR A 296      42.331  34.483  17.352  1.00 25.02           C  
ATOM   2416  CE2 TYR A 296      43.887  33.312  18.761  1.00 28.71           C  
ATOM   2417  CZ  TYR A 296      43.194  33.420  17.568  1.00 25.74           C  
ATOM   2418  OH  TYR A 296      43.369  32.455  16.602  1.00 20.92           O  
ATOM   2419  N   ASP A 297      41.871  36.753  23.947  1.00 22.14           N  
ATOM   2420  CA  ASP A 297      42.020  37.636  25.098  1.00 24.11           C  
ATOM   2421  C   ASP A 297      43.505  37.938  25.251  1.00 28.61           C  
ATOM   2422  O   ASP A 297      44.277  37.063  25.628  1.00 27.98           O  
ATOM   2423  CB  ASP A 297      41.490  36.946  26.358  1.00 29.57           C  
ATOM   2424  CG  ASP A 297      41.597  37.816  27.605  1.00 28.18           C  
ATOM   2425  OD1 ASP A 297      42.176  38.925  27.541  1.00 30.02           O  
ATOM   2426  OD2 ASP A 297      41.100  37.372  28.663  1.00 33.02           O1-
ATOM   2427  N   LEU A 298      43.902  39.175  24.959  1.00 22.41           N  
ATOM   2428  CA  LEU A 298      45.307  39.553  25.054  1.00 25.60           C  
ATOM   2429  C   LEU A 298      45.717  40.022  26.445  1.00 27.37           C  
ATOM   2430  O   LEU A 298      46.887  40.304  26.681  1.00 28.93           O  
ATOM   2431  CB  LEU A 298      45.626  40.654  24.045  1.00 23.61           C  
ATOM   2432  CG  LEU A 298      45.326  40.319  22.585  1.00 20.92           C  
ATOM   2433  CD1 LEU A 298      45.870  41.436  21.694  1.00 21.89           C  
ATOM   2434  CD2 LEU A 298      45.976  38.995  22.215  1.00 18.92           C  
ATOM   2435  N   VAL A 299      44.757  40.096  27.360  1.00 23.79           N  
ATOM   2436  CA  VAL A 299      45.042  40.544  28.713  1.00 29.46           C  
ATOM   2437  C   VAL A 299      45.047  39.403  29.725  1.00 34.04           C  
ATOM   2438  O   VAL A 299      46.037  39.194  30.432  1.00 32.02           O  
ATOM   2439  CB  VAL A 299      44.017  41.606  29.198  1.00 26.93           C  
ATOM   2440  CG1 VAL A 299      44.396  42.074  30.594  1.00 27.51           C  
ATOM   2441  CG2 VAL A 299      43.977  42.783  28.241  1.00 22.84           C  
ATOM   2442  N   ASN A 300      43.942  38.670  29.792  1.00 33.13           N  
ATOM   2443  CA  ASN A 300      43.824  37.567  30.738  1.00 36.16           C  
ATOM   2444  C   ASN A 300      43.697  36.186  30.089  1.00 36.42           C  
ATOM   2445  O   ASN A 300      43.031  35.302  30.629  1.00 36.63           O  
ATOM   2446  CB  ASN A 300      42.626  37.807  31.654  1.00 35.21           C  
ATOM   2447  CG  ASN A 300      42.698  39.141  32.362  1.00 34.06           C  
ATOM   2448  ND2 ASN A 300      41.659  39.953  32.204  1.00 30.88           N  
ATOM   2449  OD1 ASN A 300      43.681  39.441  33.043  1.00 37.93           O  
ATOM   2450  N   GLY A 301      44.341  35.999  28.942  1.00 32.02           N  
ATOM   2451  CA  GLY A 301      44.276  34.715  28.265  1.00 30.07           C  
ATOM   2452  C   GLY A 301      45.570  33.929  28.372  1.00 31.70           C  
ATOM   2453  O   GLY A 301      45.739  32.906  27.714  1.00 30.59           O  
ATOM   2454  N   GLY A 302      46.494  34.406  29.196  1.00 25.65           N  
ATOM   2455  CA  GLY A 302      47.761  33.710  29.349  1.00 29.19           C  
ATOM   2456  C   GLY A 302      48.772  34.092  28.285  1.00 29.81           C  
ATOM   2457  O   GLY A 302      48.517  34.969  27.466  1.00 33.66           O  
ATOM   2458  N   ALA A 303      49.919  33.421  28.283  1.00 25.64           N  
ATOM   2459  CA  ALA A 303      50.979  33.709  27.324  1.00 31.08           C  
ATOM   2460  C   ALA A 303      50.644  33.315  25.892  1.00 27.96           C  
ATOM   2461  O   ALA A 303      51.246  33.823  24.951  1.00 28.74           O  
ATOM   2462  CB  ALA A 303      52.274  33.015  27.757  1.00 32.28           C  
ATOM   2463  N   GLU A 304      49.703  32.396  25.728  1.00 29.28           N  
ATOM   2464  CA  GLU A 304      49.318  31.957  24.396  1.00 29.76           C  
ATOM   2465  C   GLU A 304      47.806  31.923  24.275  1.00 26.90           C  
ATOM   2466  O   GLU A 304      47.177  30.868  24.339  1.00 21.16           O  
ATOM   2467  CB  GLU A 304      49.915  30.581  24.098  1.00 30.41           C  
ATOM   2468  CG  GLU A 304      51.439  30.593  24.061  1.00 30.05           C  
ATOM   2469  CD  GLU A 304      52.038  29.312  23.497  1.00 39.52           C  
ATOM   2470  OE1 GLU A 304      51.752  28.981  22.327  1.00 41.94           O  
ATOM   2471  OE2 GLU A 304      52.801  28.637  24.219  1.00 41.74           O1-
ATOM   2472  N   PRO A 305      47.200  33.100  24.104  1.00 25.81           N  
ATOM   2473  CA  PRO A 305      45.743  33.167  23.978  1.00 27.17           C  
ATOM   2474  C   PRO A 305      45.267  32.231  22.872  1.00 27.87           C  
ATOM   2475  O   PRO A 305      45.882  32.138  21.813  1.00 24.95           O  
ATOM   2476  CB  PRO A 305      45.491  34.635  23.646  1.00 27.46           C  
ATOM   2477  CG  PRO A 305      46.632  35.339  24.312  1.00 28.82           C  
ATOM   2478  CD  PRO A 305      47.806  34.437  23.988  1.00 25.37           C  
ATOM   2479  N   GLN A 306      44.174  31.531  23.131  1.00 26.63           N  
ATOM   2480  CA  GLN A 306      43.612  30.615  22.152  1.00 26.38           C  
ATOM   2481  C   GLN A 306      42.331  31.230  21.593  1.00 28.25           C  
ATOM   2482  O   GLN A 306      41.673  32.025  22.272  1.00 27.44           O  
ATOM   2483  CB  GLN A 306      43.309  29.279  22.821  1.00 28.26           C  
ATOM   2484  CG  GLN A 306      44.554  28.567  23.304  1.00 25.77           C  
ATOM   2485  CD  GLN A 306      45.477  28.230  22.159  1.00 26.55           C  
ATOM   2486  NE2 GLN A 306      46.701  28.751  22.206  1.00 24.39           N  
ATOM   2487  OE1 GLN A 306      45.090  27.512  21.230  1.00 27.11           O  
ATOM   2488  N   PRO A 307      41.966  30.885  20.343  1.00 24.57           N  
ATOM   2489  CA  PRO A 307      40.744  31.446  19.759  1.00 24.87           C  
ATOM   2490  C   PRO A 307      39.484  30.877  20.392  1.00 24.48           C  
ATOM   2491  O   PRO A 307      39.271  29.673  20.380  1.00 30.39           O  
ATOM   2492  CB  PRO A 307      40.865  31.083  18.280  1.00 23.77           C  
ATOM   2493  CG  PRO A 307      41.615  29.792  18.310  1.00 21.93           C  
ATOM   2494  CD  PRO A 307      42.692  30.068  19.355  1.00 27.68           C  
ATOM   2495  N   VAL A 308      38.650  31.741  20.951  1.00 25.99           N  
ATOM   2496  CA  VAL A 308      37.416  31.280  21.570  1.00 23.43           C  
ATOM   2497  C   VAL A 308      36.268  31.685  20.662  1.00 23.42           C  
ATOM   2498  O   VAL A 308      36.100  32.859  20.359  1.00 26.53           O  
ATOM   2499  CB  VAL A 308      37.216  31.905  22.978  1.00 19.72           C  
ATOM   2500  CG1 VAL A 308      35.916  31.395  23.603  1.00 22.97           C  
ATOM   2501  CG2 VAL A 308      38.399  31.548  23.880  1.00 21.70           C  
ATOM   2502  N   GLU A 309      35.484  30.704  20.226  1.00 21.46           N  
ATOM   2503  CA  GLU A 309      34.352  30.957  19.335  1.00 25.18           C  
ATOM   2504  C   GLU A 309      33.376  31.972  19.889  1.00 24.03           C  
ATOM   2505  O   GLU A 309      33.006  31.921  21.056  1.00 19.69           O  
ATOM   2506  CB  GLU A 309      33.596  29.659  19.051  1.00 27.12           C  
ATOM   2507  CG  GLU A 309      34.279  28.742  18.048  1.00 40.87           C  
ATOM   2508  CD  GLU A 309      33.422  27.540  17.690  1.00 46.22           C  
ATOM   2509  OE1 GLU A 309      33.793  26.799  16.754  1.00 51.57           O  
ATOM   2510  OE2 GLU A 309      32.377  27.336  18.349  1.00 49.51           O1-
ATOM   2511  N   ASN A 310      32.955  32.900  19.046  1.00 23.56           N  
ATOM   2512  CA  ASN A 310      31.994  33.909  19.464  1.00 22.45           C  
ATOM   2513  C   ASN A 310      30.730  33.659  18.642  1.00 21.85           C  
ATOM   2514  O   ASN A 310      30.732  33.833  17.424  1.00 25.93           O  
ATOM   2515  CB  ASN A 310      32.537  35.310  19.182  1.00 27.12           C  
ATOM   2516  CG  ASN A 310      31.673  36.397  19.784  1.00 23.07           C  
ATOM   2517  ND2 ASN A 310      32.305  37.346  20.457  1.00 22.83           N  
ATOM   2518  OD1 ASN A 310      30.449  36.386  19.642  1.00 21.60           O  
ATOM   2519  N   GLY A 311      29.650  33.266  19.308  1.00 24.86           N  
ATOM   2520  CA  GLY A 311      28.418  32.960  18.594  1.00 21.68           C  
ATOM   2521  C   GLY A 311      27.488  34.086  18.190  1.00 18.89           C  
ATOM   2522  O   GLY A 311      26.405  33.839  17.636  1.00 20.20           O  
ATOM   2523  N   LEU A 312      27.883  35.326  18.440  1.00 18.19           N  
ATOM   2524  CA  LEU A 312      27.018  36.439  18.077  1.00 16.96           C  
ATOM   2525  C   LEU A 312      26.880  36.610  16.571  1.00 20.24           C  
ATOM   2526  O   LEU A 312      27.798  36.300  15.829  1.00 15.09           O  
ATOM   2527  CB  LEU A 312      27.581  37.742  18.631  1.00 16.00           C  
ATOM   2528  CG  LEU A 312      27.653  37.891  20.143  1.00 21.69           C  
ATOM   2529  CD1 LEU A 312      28.510  39.100  20.478  1.00 15.19           C  
ATOM   2530  CD2 LEU A 312      26.250  38.017  20.704  1.00 18.21           C  
ATOM   2531  N   PRO A 313      25.715  37.085  16.106  1.00 18.63           N  
ATOM   2532  CA  PRO A 313      25.533  37.302  14.668  1.00 22.74           C  
ATOM   2533  C   PRO A 313      26.378  38.547  14.405  1.00 24.17           C  
ATOM   2534  O   PRO A 313      26.751  39.238  15.356  1.00 19.10           O  
ATOM   2535  CB  PRO A 313      24.037  37.569  14.536  1.00 19.22           C  
ATOM   2536  CG  PRO A 313      23.669  38.152  15.876  1.00 27.11           C  
ATOM   2537  CD  PRO A 313      24.461  37.311  16.845  1.00 20.20           C  
ATOM   2538  N   LEU A 314      26.678  38.843  13.143  1.00 19.69           N  
ATOM   2539  CA  LEU A 314      27.522  39.989  12.819  1.00 18.93           C  
ATOM   2540  C   LEU A 314      27.162  41.307  13.496  1.00 17.67           C  
ATOM   2541  O   LEU A 314      28.034  41.973  14.054  1.00 13.44           O  
ATOM   2542  CB  LEU A 314      27.585  40.181  11.299  1.00 21.25           C  
ATOM   2543  CG  LEU A 314      28.444  41.329  10.763  1.00 20.76           C  
ATOM   2544  CD1 LEU A 314      29.878  41.176  11.182  1.00 10.46           C  
ATOM   2545  CD2 LEU A 314      28.334  41.340   9.255  1.00 19.81           C  
ATOM   2546  N   GLU A 315      25.891  41.688  13.469  1.00 18.24           N  
ATOM   2547  CA  GLU A 315      25.491  42.945  14.098  1.00 21.54           C  
ATOM   2548  C   GLU A 315      25.873  42.971  15.574  1.00 22.88           C  
ATOM   2549  O   GLU A 315      26.383  43.969  16.064  1.00 24.10           O  
ATOM   2550  CB  GLU A 315      23.981  43.179  13.966  1.00 27.24           C  
ATOM   2551  CG  GLU A 315      23.532  44.519  14.560  1.00 38.00           C  
ATOM   2552  CD  GLU A 315      22.015  44.688  14.608  1.00 43.60           C  
ATOM   2553  OE1 GLU A 315      21.356  44.489  13.565  1.00 41.67           O  
ATOM   2554  OE2 GLU A 315      21.484  45.032  15.688  1.00 42.78           O1-
ATOM   2555  N   GLY A 316      25.622  41.871  16.277  1.00 19.23           N  
ATOM   2556  CA  GLY A 316      25.950  41.813  17.693  1.00 16.23           C  
ATOM   2557  C   GLY A 316      27.455  41.779  17.925  1.00 23.80           C  
ATOM   2558  O   GLY A 316      27.959  42.338  18.908  1.00 19.22           O  
ATOM   2559  N   LEU A 317      28.182  41.128  17.020  1.00 21.39           N  
ATOM   2560  CA  LEU A 317      29.631  41.037  17.157  1.00 19.01           C  
ATOM   2561  C   LEU A 317      30.288  42.402  17.048  1.00 19.15           C  
ATOM   2562  O   LEU A 317      31.198  42.746  17.823  1.00 22.34           O  
ATOM   2563  CB  LEU A 317      30.247  40.130  16.087  1.00 21.01           C  
ATOM   2564  CG  LEU A 317      31.762  40.379  16.152  1.00 27.28           C  
ATOM   2565  CD1 LEU A 317      32.415  39.328  17.046  1.00 21.49           C  
ATOM   2566  CD2 LEU A 317      32.364  40.407  14.776  1.00 25.23           C  
ATOM   2567  N   LEU A 318      29.841  43.170  16.063  1.00 24.47           N  
ATOM   2568  CA  LEU A 318      30.398  44.493  15.833  1.00 18.68           C  
ATOM   2569  C   LEU A 318      30.070  45.411  17.003  1.00 20.73           C  
ATOM   2570  O   LEU A 318      30.899  46.216  17.431  1.00 18.09           O  
ATOM   2571  CB  LEU A 318      29.843  45.056  14.525  1.00 17.42           C  
ATOM   2572  CG  LEU A 318      30.360  44.299  13.296  1.00 15.98           C  
ATOM   2573  CD1 LEU A 318      29.716  44.858  12.034  1.00 13.74           C  
ATOM   2574  CD2 LEU A 318      31.895  44.429  13.221  1.00 10.51           C  
ATOM   2575  N   GLN A 319      28.851  45.281  17.515  1.00 23.21           N  
ATOM   2576  CA  GLN A 319      28.413  46.089  18.638  1.00 18.64           C  
ATOM   2577  C   GLN A 319      29.274  45.797  19.863  1.00 21.84           C  
ATOM   2578  O   GLN A 319      29.521  46.688  20.677  1.00 22.47           O  
ATOM   2579  CB  GLN A 319      26.942  45.811  18.953  1.00 21.20           C  
ATOM   2580  CG  GLN A 319      26.410  46.563  20.159  1.00 28.44           C  
ATOM   2581  CD  GLN A 319      24.909  46.783  20.080  1.00 34.72           C  
ATOM   2582  NE2 GLN A 319      24.403  47.709  20.887  1.00 41.66           N  
ATOM   2583  OE1 GLN A 319      24.213  46.123  19.307  1.00 37.11           O  
ATOM   2584  N   SER A 320      29.735  44.555  19.991  1.00 17.78           N  
ATOM   2585  CA  SER A 320      30.568  44.174  21.127  1.00 21.81           C  
ATOM   2586  C   SER A 320      31.949  44.805  21.003  1.00 27.04           C  
ATOM   2587  O   SER A 320      32.724  44.817  21.955  1.00 25.24           O  
ATOM   2588  CB  SER A 320      30.727  42.659  21.200  1.00 22.36           C  
ATOM   2589  OG  SER A 320      31.806  42.235  20.391  1.00 19.78           O  
ATOM   2590  N   ILE A 321      32.261  45.312  19.814  1.00 28.04           N  
ATOM   2591  CA  ILE A 321      33.551  45.951  19.582  1.00 30.33           C  
ATOM   2592  C   ILE A 321      33.464  47.455  19.775  1.00 25.94           C  
ATOM   2593  O   ILE A 321      34.282  48.042  20.477  1.00 21.56           O  
ATOM   2594  CB  ILE A 321      34.076  45.699  18.151  1.00 26.91           C  
ATOM   2595  CG1 ILE A 321      34.246  44.195  17.915  1.00 26.01           C  
ATOM   2596  CG2 ILE A 321      35.403  46.441  17.955  1.00 19.35           C  
ATOM   2597  CD1 ILE A 321      34.754  43.832  16.517  1.00 25.24           C  
ATOM   2598  N   ILE A 322      32.474  48.089  19.158  1.00 22.38           N  
ATOM   2599  CA  ILE A 322      32.372  49.535  19.286  1.00 19.83           C  
ATOM   2600  C   ILE A 322      31.422  49.977  20.380  1.00 21.70           C  
ATOM   2601  O   ILE A 322      31.326  51.167  20.667  1.00 20.94           O  
ATOM   2602  CB  ILE A 322      31.968  50.193  17.948  1.00 18.26           C  
ATOM   2603  CG1 ILE A 322      30.563  49.759  17.548  1.00 16.66           C  
ATOM   2604  CG2 ILE A 322      32.990  49.820  16.860  1.00 13.50           C  
ATOM   2605  CD1 ILE A 322      30.108  50.383  16.247  1.00 20.65           C  
ATOM   2606  N   ASN A 323      30.732  49.015  20.989  1.00 22.44           N  
ATOM   2607  CA  ASN A 323      29.804  49.290  22.082  1.00 26.40           C  
ATOM   2608  C   ASN A 323      28.738  50.264  21.634  1.00 31.56           C  
ATOM   2609  O   ASN A 323      28.420  51.227  22.335  1.00 30.53           O  
ATOM   2610  CB  ASN A 323      30.575  49.861  23.270  1.00 27.26           C  
ATOM   2611  CG  ASN A 323      31.685  48.933  23.735  1.00 33.64           C  
ATOM   2612  ND2 ASN A 323      32.914  49.436  23.738  1.00 32.79           N  
ATOM   2613  OD1 ASN A 323      31.439  47.774  24.084  1.00 31.06           O  
ATOM   2614  N   LYS A 324      28.157  49.983  20.475  1.00 27.67           N  
ATOM   2615  CA  LYS A 324      27.157  50.865  19.893  1.00 27.12           C  
ATOM   2616  C   LYS A 324      26.554  50.066  18.738  1.00 28.04           C  
ATOM   2617  O   LYS A 324      27.251  49.254  18.128  1.00 22.38           O  
ATOM   2618  CB  LYS A 324      27.898  52.091  19.369  1.00 31.37           C  
ATOM   2619  CG  LYS A 324      27.099  53.321  19.087  1.00 38.13           C  
ATOM   2620  CD  LYS A 324      28.061  54.424  18.656  1.00 32.39           C  
ATOM   2621  CE  LYS A 324      29.128  54.680  19.727  1.00 36.63           C  
ATOM   2622  NZ  LYS A 324      28.941  55.975  20.442  1.00 35.93           N1+
ATOM   2623  N   LYS A 325      25.279  50.281  18.427  1.00 28.17           N  
ATOM   2624  CA  LYS A 325      24.668  49.533  17.335  1.00 31.24           C  
ATOM   2625  C   LYS A 325      25.322  49.915  16.011  1.00 27.24           C  
ATOM   2626  O   LYS A 325      25.390  51.087  15.654  1.00 31.78           O  
ATOM   2627  CB  LYS A 325      23.160  49.796  17.258  1.00 33.09           C  
ATOM   2628  CG  LYS A 325      22.465  48.923  16.227  1.00 35.22           C  
ATOM   2629  CD  LYS A 325      20.953  48.981  16.355  1.00 42.15           C  
ATOM   2630  CE  LYS A 325      20.300  47.930  15.478  1.00 43.74           C  
ATOM   2631  NZ  LYS A 325      18.814  47.880  15.653  1.00 52.18           N1+
ATOM   2632  N   PRO A 326      25.814  48.925  15.263  1.00 27.57           N  
ATOM   2633  CA  PRO A 326      26.452  49.249  13.986  1.00 22.29           C  
ATOM   2634  C   PRO A 326      25.447  49.480  12.879  1.00 20.04           C  
ATOM   2635  O   PRO A 326      24.294  49.048  12.966  1.00 19.02           O  
ATOM   2636  CB  PRO A 326      27.297  48.015  13.711  1.00 25.27           C  
ATOM   2637  CG  PRO A 326      26.384  46.917  14.193  1.00 28.70           C  
ATOM   2638  CD  PRO A 326      25.863  47.471  15.521  1.00 26.67           C  
ATOM   2639  N   VAL A 327      25.885  50.184  11.845  1.00 20.65           N  
ATOM   2640  CA  VAL A 327      25.043  50.411  10.683  1.00 20.82           C  
ATOM   2641  C   VAL A 327      25.729  49.559   9.620  1.00 20.52           C  
ATOM   2642  O   VAL A 327      26.907  49.757   9.312  1.00 19.45           O  
ATOM   2643  CB  VAL A 327      25.018  51.898  10.251  1.00 15.93           C  
ATOM   2644  CG1 VAL A 327      24.241  52.057   8.941  1.00 24.97           C  
ATOM   2645  CG2 VAL A 327      24.361  52.748  11.355  1.00 24.29           C  
ATOM   2646  N   LEU A 328      25.003  48.581   9.097  1.00 19.99           N  
ATOM   2647  CA  LEU A 328      25.552  47.680   8.094  1.00 19.31           C  
ATOM   2648  C   LEU A 328      25.028  48.034   6.716  1.00 20.56           C  
ATOM   2649  O   LEU A 328      23.835  47.927   6.466  1.00 20.70           O  
ATOM   2650  CB  LEU A 328      25.191  46.233   8.463  1.00 22.01           C  
ATOM   2651  CG  LEU A 328      26.025  45.686   9.636  1.00 20.28           C  
ATOM   2652  CD1 LEU A 328      25.483  44.355  10.137  1.00 26.47           C  
ATOM   2653  CD2 LEU A 328      27.467  45.521   9.163  1.00 22.82           C  
ATOM   2654  N   ILE A 329      25.929  48.466   5.832  1.00 14.25           N  
ATOM   2655  CA  ILE A 329      25.579  48.851   4.463  1.00 16.80           C  
ATOM   2656  C   ILE A 329      25.979  47.711   3.517  1.00 13.47           C  
ATOM   2657  O   ILE A 329      27.147  47.309   3.464  1.00 24.09           O  
ATOM   2658  CB  ILE A 329      26.319  50.154   4.056  1.00 16.19           C  
ATOM   2659  CG1 ILE A 329      26.101  51.240   5.115  1.00 16.84           C  
ATOM   2660  CG2 ILE A 329      25.808  50.640   2.709  1.00 16.62           C  
ATOM   2661  CD1 ILE A 329      27.160  52.346   5.090  1.00 12.64           C  
ATOM   2662  N   PRO A 330      25.014  47.176   2.753  1.00 17.17           N  
ATOM   2663  CA  PRO A 330      25.264  46.073   1.819  1.00 14.29           C  
ATOM   2664  C   PRO A 330      25.728  46.524   0.444  1.00 21.35           C  
ATOM   2665  O   PRO A 330      25.261  47.543  -0.069  1.00 20.36           O  
ATOM   2666  CB  PRO A 330      23.908  45.372   1.763  1.00 14.24           C  
ATOM   2667  CG  PRO A 330      22.953  46.527   1.796  1.00 20.83           C  
ATOM   2668  CD  PRO A 330      23.575  47.519   2.794  1.00 15.62           C  
ATOM   2669  N   ILE A 331      26.656  45.771  -0.145  1.00 13.36           N  
ATOM   2670  CA  ILE A 331      27.156  46.090  -1.485  1.00 14.08           C  
ATOM   2671  C   ILE A 331      25.967  46.294  -2.430  1.00 18.39           C  
ATOM   2672  O   ILE A 331      25.006  45.529  -2.382  1.00 16.49           O  
ATOM   2673  CB  ILE A 331      28.030  44.940  -2.073  1.00 12.62           C  
ATOM   2674  CG1 ILE A 331      29.389  44.874  -1.360  1.00 17.66           C  
ATOM   2675  CG2 ILE A 331      28.229  45.150  -3.568  1.00 17.13           C  
ATOM   2676  CD1 ILE A 331      30.134  46.216  -1.303  1.00 21.45           C  
ATOM   2677  N   ALA A 332      26.052  47.325  -3.272  1.00 15.54           N  
ATOM   2678  CA  ALA A 332      25.018  47.657  -4.265  1.00 19.70           C  
ATOM   2679  C   ALA A 332      23.728  48.213  -3.667  1.00 22.73           C  
ATOM   2680  O   ALA A 332      22.787  48.533  -4.390  1.00 21.94           O  
ATOM   2681  CB  ALA A 332      24.704  46.450  -5.124  1.00 17.46           C  
ATOM   2682  N   GLY A 333      23.680  48.304  -2.345  1.00 20.89           N  
ATOM   2683  CA  GLY A 333      22.514  48.870  -1.687  1.00 26.01           C  
ATOM   2684  C   GLY A 333      21.258  48.031  -1.607  1.00 22.93           C  
ATOM   2685  O   GLY A 333      21.162  46.947  -2.176  1.00 22.03           O  
ATOM   2686  N   GLU A 334      20.281  48.557  -0.883  1.00 26.31           N  
ATOM   2687  CA  GLU A 334      19.001  47.891  -0.706  1.00 32.70           C  
ATOM   2688  C   GLU A 334      18.274  47.650  -2.020  1.00 30.29           C  
ATOM   2689  O   GLU A 334      18.173  48.552  -2.862  1.00 33.34           O  
ATOM   2690  CB  GLU A 334      18.099  48.724   0.206  1.00 38.01           C  
ATOM   2691  CG  GLU A 334      18.488  48.684   1.668  1.00 42.04           C  
ATOM   2692  CD  GLU A 334      18.520  47.266   2.216  1.00 44.06           C  
ATOM   2693  OE1 GLU A 334      17.567  46.497   1.941  1.00 43.94           O  
ATOM   2694  OE2 GLU A 334      19.491  46.924   2.927  1.00 44.69           O1-
ATOM   2695  N   GLY A 335      17.766  46.430  -2.187  1.00 29.35           N  
ATOM   2696  CA  GLY A 335      17.014  46.101  -3.385  1.00 26.37           C  
ATOM   2697  C   GLY A 335      17.818  45.701  -4.603  1.00 29.21           C  
ATOM   2698  O   GLY A 335      17.230  45.324  -5.609  1.00 22.78           O  
ATOM   2699  N   ALA A 336      19.150  45.776  -4.525  1.00 21.57           N  
ATOM   2700  CA  ALA A 336      19.996  45.401  -5.651  1.00 22.99           C  
ATOM   2701  C   ALA A 336      19.686  43.963  -6.061  1.00 21.14           C  
ATOM   2702  O   ALA A 336      19.262  43.154  -5.245  1.00 23.93           O  
ATOM   2703  CB  ALA A 336      21.497  45.526  -5.262  1.00 13.05           C  
ATOM   2704  N   SER A 337      19.897  43.646  -7.330  1.00 23.14           N  
ATOM   2705  CA  SER A 337      19.661  42.286  -7.796  1.00 24.21           C  
ATOM   2706  C   SER A 337      20.892  41.476  -7.397  1.00 24.42           C  
ATOM   2707  O   SER A 337      21.932  42.042  -7.038  1.00 16.71           O  
ATOM   2708  CB  SER A 337      19.516  42.254  -9.319  1.00 20.77           C  
ATOM   2709  OG  SER A 337      20.770  42.494  -9.934  1.00 22.60           O  
ATOM   2710  N   GLN A 338      20.779  40.155  -7.459  1.00 17.09           N  
ATOM   2711  CA  GLN A 338      21.902  39.301  -7.115  1.00 24.08           C  
ATOM   2712  C   GLN A 338      23.036  39.541  -8.128  1.00 20.70           C  
ATOM   2713  O   GLN A 338      24.221  39.497  -7.771  1.00 15.30           O  
ATOM   2714  CB  GLN A 338      21.458  37.838  -7.117  1.00 25.77           C  
ATOM   2715  CG  GLN A 338      22.278  36.949  -6.202  1.00 36.61           C  
ATOM   2716  CD  GLN A 338      22.476  37.560  -4.817  1.00 32.02           C  
ATOM   2717  NE2 GLN A 338      23.718  37.556  -4.345  1.00 35.91           N  
ATOM   2718  OE1 GLN A 338      21.527  38.026  -4.185  1.00 32.15           O  
ATOM   2719  N   MET A 339      22.678  39.807  -9.387  1.00 20.05           N  
ATOM   2720  CA  MET A 339      23.701  40.080 -10.398  1.00 18.63           C  
ATOM   2721  C   MET A 339      24.482  41.333 -10.007  1.00 14.32           C  
ATOM   2722  O   MET A 339      25.722  41.367 -10.084  1.00 16.18           O  
ATOM   2723  CB  MET A 339      23.072  40.257 -11.780  1.00 18.70           C  
ATOM   2724  CG  MET A 339      22.496  38.959 -12.331  1.00 20.04           C  
ATOM   2725  SD  MET A 339      21.896  39.095 -14.017  1.00 24.23           S  
ATOM   2726  CE  MET A 339      20.225  39.728 -13.740  1.00 19.12           C  
ATOM   2727  N   GLU A 340      23.768  42.364  -9.577  1.00 12.67           N  
ATOM   2728  CA  GLU A 340      24.441  43.590  -9.166  1.00 18.21           C  
ATOM   2729  C   GLU A 340      25.354  43.337  -7.964  1.00 18.08           C  
ATOM   2730  O   GLU A 340      26.496  43.782  -7.940  1.00 16.39           O  
ATOM   2731  CB  GLU A 340      23.402  44.669  -8.862  1.00 14.91           C  
ATOM   2732  CG  GLU A 340      22.655  45.048 -10.135  1.00 21.62           C  
ATOM   2733  CD  GLU A 340      21.416  45.879  -9.893  1.00 21.85           C  
ATOM   2734  OE1 GLU A 340      20.726  45.653  -8.885  1.00 18.65           O  
ATOM   2735  OE2 GLU A 340      21.127  46.748 -10.735  1.00 24.45           O1-
ATOM   2736  N   ILE A 341      24.865  42.594  -6.980  1.00 17.59           N  
ATOM   2737  CA  ILE A 341      25.671  42.302  -5.803  1.00 12.85           C  
ATOM   2738  C   ILE A 341      26.911  41.495  -6.207  1.00 19.22           C  
ATOM   2739  O   ILE A 341      28.015  41.768  -5.762  1.00 15.78           O  
ATOM   2740  CB  ILE A 341      24.847  41.526  -4.765  1.00 16.49           C  
ATOM   2741  CG1 ILE A 341      23.688  42.406  -4.275  1.00 19.12           C  
ATOM   2742  CG2 ILE A 341      25.746  41.070  -3.624  1.00 17.21           C  
ATOM   2743  CD1 ILE A 341      22.629  41.668  -3.486  1.00 19.05           C  
ATOM   2744  N   GLU A 342      26.732  40.512  -7.075  1.00 16.88           N  
ATOM   2745  CA  GLU A 342      27.862  39.709  -7.507  1.00 20.99           C  
ATOM   2746  C   GLU A 342      28.885  40.536  -8.285  1.00 20.08           C  
ATOM   2747  O   GLU A 342      30.091  40.401  -8.084  1.00 15.67           O  
ATOM   2748  CB  GLU A 342      27.375  38.551  -8.369  1.00 19.81           C  
ATOM   2749  CG  GLU A 342      26.662  37.477  -7.584  1.00 17.82           C  
ATOM   2750  CD  GLU A 342      26.015  36.451  -8.489  1.00 22.05           C  
ATOM   2751  OE1 GLU A 342      26.255  36.488  -9.724  1.00 20.74           O  
ATOM   2752  OE2 GLU A 342      25.267  35.609  -7.958  1.00 18.67           O1-
ATOM   2753  N   ARG A 343      28.408  41.391  -9.180  1.00 17.89           N  
ATOM   2754  CA  ARG A 343      29.324  42.204  -9.961  1.00 20.52           C  
ATOM   2755  C   ARG A 343      30.093  43.218  -9.110  1.00 17.24           C  
ATOM   2756  O   ARG A 343      31.324  43.305  -9.208  1.00 17.70           O  
ATOM   2757  CB  ARG A 343      28.568  42.930 -11.080  1.00 18.53           C  
ATOM   2758  CG  ARG A 343      28.054  42.018 -12.197  1.00 16.00           C  
ATOM   2759  CD  ARG A 343      26.945  42.703 -13.000  1.00 16.52           C  
ATOM   2760  NE  ARG A 343      27.349  43.986 -13.589  1.00 12.90           N  
ATOM   2761  CZ  ARG A 343      27.901  44.145 -14.790  1.00 19.07           C  
ATOM   2762  NH1 ARG A 343      28.143  43.099 -15.572  1.00 14.91           N1+
ATOM   2763  NH2 ARG A 343      28.174  45.372 -15.231  1.00 17.31           N  
ATOM   2764  N   GLU A 344      29.393  43.975  -8.263  1.00 14.47           N  
ATOM   2765  CA  GLU A 344      30.094  44.980  -7.473  1.00 14.89           C  
ATOM   2766  C   GLU A 344      30.964  44.366  -6.376  1.00 15.14           C  
ATOM   2767  O   GLU A 344      32.023  44.908  -6.053  1.00 15.30           O  
ATOM   2768  CB  GLU A 344      29.114  46.036  -6.922  1.00 15.71           C  
ATOM   2769  CG  GLU A 344      28.411  46.825  -8.042  1.00 22.28           C  
ATOM   2770  CD  GLU A 344      28.052  48.259  -7.668  1.00 21.57           C  
ATOM   2771  OE1 GLU A 344      28.317  48.672  -6.517  1.00 13.27           O  
ATOM   2772  OE2 GLU A 344      27.495  48.973  -8.539  1.00 16.13           O1-
ATOM   2773  N   THR A 345      30.542  43.227  -5.831  1.00 16.75           N  
ATOM   2774  CA  THR A 345      31.348  42.555  -4.818  1.00 19.09           C  
ATOM   2775  C   THR A 345      32.631  42.089  -5.523  1.00 16.64           C  
ATOM   2776  O   THR A 345      33.724  42.170  -4.965  1.00 14.80           O  
ATOM   2777  CB  THR A 345      30.622  41.313  -4.211  1.00 17.17           C  
ATOM   2778  CG2 THR A 345      31.535  40.596  -3.218  1.00 17.65           C  
ATOM   2779  OG1 THR A 345      29.430  41.723  -3.530  1.00 15.23           O  
ATOM   2780  N   HIS A 346      32.483  41.622  -6.763  1.00 14.06           N  
ATOM   2781  CA  HIS A 346      33.614  41.144  -7.560  1.00 12.81           C  
ATOM   2782  C   HIS A 346      34.675  42.227  -7.760  1.00 18.13           C  
ATOM   2783  O   HIS A 346      35.878  41.955  -7.745  1.00 13.55           O  
ATOM   2784  CB  HIS A 346      33.118  40.666  -8.931  1.00 14.41           C  
ATOM   2785  CG  HIS A 346      34.172  40.001  -9.761  1.00 12.37           C  
ATOM   2786  CD2 HIS A 346      34.879  40.447 -10.827  1.00 12.57           C  
ATOM   2787  ND1 HIS A 346      34.583  38.703  -9.543  1.00 14.71           N  
ATOM   2788  CE1 HIS A 346      35.496  38.377 -10.442  1.00 11.96           C  
ATOM   2789  NE2 HIS A 346      35.693  39.417 -11.232  1.00 20.09           N  
ATOM   2790  N   PHE A 347      34.239  43.462  -7.974  1.00 14.86           N  
ATOM   2791  CA  PHE A 347      35.207  44.523  -8.158  1.00 15.42           C  
ATOM   2792  C   PHE A 347      35.557  45.236  -6.867  1.00 14.52           C  
ATOM   2793  O   PHE A 347      35.691  46.451  -6.824  1.00 12.52           O  
ATOM   2794  CB  PHE A 347      34.736  45.499  -9.236  1.00 18.54           C  
ATOM   2795  CG  PHE A 347      34.908  44.961 -10.627  1.00 15.24           C  
ATOM   2796  CD1 PHE A 347      33.848  44.383 -11.311  1.00  9.17           C  
ATOM   2797  CD2 PHE A 347      36.150  44.988 -11.233  1.00  7.42           C  
ATOM   2798  CE1 PHE A 347      34.034  43.834 -12.588  1.00 18.99           C  
ATOM   2799  CE2 PHE A 347      36.348  44.442 -12.508  1.00 15.43           C  
ATOM   2800  CZ  PHE A 347      35.289  43.864 -13.182  1.00 16.15           C  
ATOM   2801  N   ASP A 348      35.702  44.445  -5.807  1.00 12.45           N  
ATOM   2802  CA  ASP A 348      36.088  44.960  -4.502  1.00 15.65           C  
ATOM   2803  C   ASP A 348      35.267  46.153  -4.014  1.00 16.57           C  
ATOM   2804  O   ASP A 348      35.798  47.133  -3.488  1.00 17.75           O  
ATOM   2805  CB  ASP A 348      37.581  45.277  -4.549  1.00 14.80           C  
ATOM   2806  CG  ASP A 348      38.418  44.031  -4.853  1.00 19.34           C  
ATOM   2807  OD1 ASP A 348      39.082  43.966  -5.915  1.00 17.68           O  
ATOM   2808  OD2 ASP A 348      38.392  43.104  -4.025  1.00 18.23           O1-
ATOM   2809  N   GLY A 349      33.952  46.033  -4.180  1.00 12.63           N  
ATOM   2810  CA  GLY A 349      33.034  47.065  -3.755  1.00 15.24           C  
ATOM   2811  C   GLY A 349      33.084  47.335  -2.258  1.00 13.19           C  
ATOM   2812  O   GLY A 349      32.648  48.386  -1.817  1.00 16.27           O  
ATOM   2813  N   THR A 350      33.595  46.405  -1.459  1.00 17.43           N  
ATOM   2814  CA  THR A 350      33.672  46.665  -0.018  1.00 20.58           C  
ATOM   2815  C   THR A 350      34.990  47.368   0.320  1.00 13.77           C  
ATOM   2816  O   THR A 350      35.152  47.905   1.412  1.00 17.87           O  
ATOM   2817  CB  THR A 350      33.720  45.357   0.828  1.00 17.67           C  
ATOM   2818  CG2 THR A 350      32.543  44.448   0.556  1.00  8.87           C  
ATOM   2819  OG1 THR A 350      34.945  44.669   0.538  1.00 16.65           O  
ATOM   2820  N   ASN A 351      35.923  47.366  -0.623  1.00 12.80           N  
ATOM   2821  CA  ASN A 351      37.291  47.865  -0.381  1.00 13.27           C  
ATOM   2822  C   ASN A 351      37.616  49.366  -0.469  1.00 17.42           C  
ATOM   2823  O   ASN A 351      38.484  49.766  -1.240  1.00 19.05           O  
ATOM   2824  CB  ASN A 351      38.230  47.061  -1.306  1.00 12.44           C  
ATOM   2825  CG  ASN A 351      39.691  47.092  -0.862  1.00 17.00           C  
ATOM   2826  ND2 ASN A 351      40.015  46.333   0.193  1.00 13.18           N  
ATOM   2827  OD1 ASN A 351      40.518  47.785  -1.464  1.00 19.26           O  
ATOM   2828  N   TYR A 352      36.942  50.191   0.333  1.00 14.02           N  
ATOM   2829  CA  TYR A 352      37.190  51.630   0.324  1.00 13.97           C  
ATOM   2830  C   TYR A 352      38.182  52.022   1.406  1.00 18.61           C  
ATOM   2831  O   TYR A 352      38.275  51.380   2.462  1.00 17.25           O  
ATOM   2832  CB  TYR A 352      35.904  52.430   0.567  1.00 11.86           C  
ATOM   2833  CG  TYR A 352      34.913  52.369  -0.563  1.00 14.99           C  
ATOM   2834  CD1 TYR A 352      34.164  51.216  -0.798  1.00 15.47           C  
ATOM   2835  CD2 TYR A 352      34.750  53.446  -1.427  1.00 13.87           C  
ATOM   2836  CE1 TYR A 352      33.283  51.142  -1.873  1.00 18.25           C  
ATOM   2837  CE2 TYR A 352      33.870  53.379  -2.505  1.00 12.21           C  
ATOM   2838  CZ  TYR A 352      33.144  52.220  -2.725  1.00 14.06           C  
ATOM   2839  OH  TYR A 352      32.312  52.131  -3.826  1.00 17.62           O  
ATOM   2840  N   LEU A 353      38.915  53.090   1.131  1.00 19.57           N  
ATOM   2841  CA  LEU A 353      39.869  53.610   2.090  1.00 18.85           C  
ATOM   2842  C   LEU A 353      39.240  54.811   2.769  1.00 16.57           C  
ATOM   2843  O   LEU A 353      38.832  55.759   2.093  1.00 18.96           O  
ATOM   2844  CB  LEU A 353      41.154  54.049   1.394  1.00 12.40           C  
ATOM   2845  CG  LEU A 353      42.134  54.822   2.290  1.00 14.66           C  
ATOM   2846  CD1 LEU A 353      42.669  53.947   3.419  1.00 13.79           C  
ATOM   2847  CD2 LEU A 353      43.282  55.307   1.409  1.00 15.13           C  
ATOM   2848  N   ALA A 354      39.130  54.759   4.095  1.00 15.10           N  
ATOM   2849  CA  ALA A 354      38.605  55.893   4.853  1.00 17.77           C  
ATOM   2850  C   ALA A 354      39.768  56.859   5.091  1.00 18.53           C  
ATOM   2851  O   ALA A 354      40.812  56.449   5.607  1.00 17.58           O  
ATOM   2852  CB  ALA A 354      38.038  55.426   6.192  1.00 15.23           C  
ATOM   2853  N   ILE A 355      39.604  58.128   4.704  1.00 17.10           N  
ATOM   2854  CA  ILE A 355      40.663  59.117   4.913  1.00 17.99           C  
ATOM   2855  C   ILE A 355      40.363  60.001   6.124  1.00 21.84           C  
ATOM   2856  O   ILE A 355      41.189  60.824   6.538  1.00 18.43           O  
ATOM   2857  CB  ILE A 355      40.903  59.989   3.665  1.00 15.85           C  
ATOM   2858  CG1 ILE A 355      39.624  60.722   3.269  1.00 14.90           C  
ATOM   2859  CG2 ILE A 355      41.392  59.104   2.508  1.00 19.30           C  
ATOM   2860  CD1 ILE A 355      39.880  61.856   2.285  1.00 20.51           C  
ATOM   2861  N   ARG A 356      39.161  59.810   6.663  1.00 14.47           N  
ATOM   2862  CA  ARG A 356      38.658  60.459   7.879  1.00 20.71           C  
ATOM   2863  C   ARG A 356      37.274  59.839   8.088  1.00 18.68           C  
ATOM   2864  O   ARG A 356      36.704  59.256   7.157  1.00 16.47           O  
ATOM   2865  CB  ARG A 356      38.614  61.998   7.772  1.00 21.27           C  
ATOM   2866  CG  ARG A 356      37.678  62.613   6.751  1.00 24.33           C  
ATOM   2867  CD  ARG A 356      37.787  64.157   6.842  1.00 21.18           C  
ATOM   2868  NE  ARG A 356      36.992  64.829   5.816  1.00 22.08           N  
ATOM   2869  CZ  ARG A 356      37.471  65.193   4.635  1.00 18.87           C  
ATOM   2870  NH1 ARG A 356      38.750  64.956   4.336  1.00 20.25           N1+
ATOM   2871  NH2 ARG A 356      36.675  65.774   3.749  1.00 18.79           N  
ATOM   2872  N   PRO A 357      36.720  59.933   9.304  1.00 17.38           N  
ATOM   2873  CA  PRO A 357      35.403  59.330   9.551  1.00 18.30           C  
ATOM   2874  C   PRO A 357      34.282  59.677   8.573  1.00 16.76           C  
ATOM   2875  O   PRO A 357      33.917  60.827   8.427  1.00 15.39           O  
ATOM   2876  CB  PRO A 357      35.081  59.767  10.987  1.00 18.62           C  
ATOM   2877  CG  PRO A 357      36.441  59.922  11.620  1.00 17.02           C  
ATOM   2878  CD  PRO A 357      37.211  60.632  10.505  1.00 13.80           C  
ATOM   2879  N   GLY A 358      33.737  58.663   7.909  1.00 15.10           N  
ATOM   2880  CA  GLY A 358      32.641  58.894   6.984  1.00 19.62           C  
ATOM   2881  C   GLY A 358      33.018  59.524   5.655  1.00 15.93           C  
ATOM   2882  O   GLY A 358      32.148  60.011   4.933  1.00 17.52           O  
ATOM   2883  N   VAL A 359      34.304  59.511   5.320  1.00 16.79           N  
ATOM   2884  CA  VAL A 359      34.760  60.067   4.053  1.00 17.79           C  
ATOM   2885  C   VAL A 359      35.729  59.052   3.461  1.00 16.85           C  
ATOM   2886  O   VAL A 359      36.787  58.783   4.032  1.00 18.78           O  
ATOM   2887  CB  VAL A 359      35.477  61.424   4.250  1.00 14.57           C  
ATOM   2888  CG1 VAL A 359      35.846  62.000   2.895  1.00 13.39           C  
ATOM   2889  CG2 VAL A 359      34.562  62.402   5.012  1.00 13.89           C  
ATOM   2890  N   VAL A 360      35.373  58.513   2.303  1.00 15.79           N  
ATOM   2891  CA  VAL A 360      36.171  57.475   1.686  1.00 11.71           C  
ATOM   2892  C   VAL A 360      36.513  57.685   0.224  1.00 16.25           C  
ATOM   2893  O   VAL A 360      35.896  58.491  -0.463  1.00 16.90           O  
ATOM   2894  CB  VAL A 360      35.439  56.147   1.798  1.00 18.39           C  
ATOM   2895  CG1 VAL A 360      35.195  55.814   3.273  1.00 18.42           C  
ATOM   2896  CG2 VAL A 360      34.080  56.240   1.060  1.00 10.69           C  
ATOM   2897  N   ILE A 361      37.488  56.912  -0.244  1.00 15.80           N  
ATOM   2898  CA  ILE A 361      37.944  56.953  -1.632  1.00 14.04           C  
ATOM   2899  C   ILE A 361      37.851  55.530  -2.162  1.00 14.69           C  
ATOM   2900  O   ILE A 361      38.164  54.591  -1.441  1.00 13.56           O  
ATOM   2901  CB  ILE A 361      39.404  57.398  -1.722  1.00 20.53           C  
ATOM   2902  CG1 ILE A 361      39.555  58.809  -1.132  1.00 22.09           C  
ATOM   2903  CG2 ILE A 361      39.871  57.353  -3.180  1.00 17.92           C  
ATOM   2904  CD1 ILE A 361      40.987  59.308  -1.106  1.00 22.59           C  
ATOM   2905  N   GLY A 362      37.424  55.380  -3.413  1.00 15.59           N  
ATOM   2906  CA  GLY A 362      37.297  54.059  -4.015  1.00 13.84           C  
ATOM   2907  C   GLY A 362      36.931  54.221  -5.489  1.00 19.59           C  
ATOM   2908  O   GLY A 362      36.650  55.330  -5.929  1.00 16.93           O  
ATOM   2909  N   TYR A 363      36.921  53.129  -6.249  1.00 15.05           N  
ATOM   2910  CA  TYR A 363      36.609  53.187  -7.675  1.00 20.85           C  
ATOM   2911  C   TYR A 363      35.217  53.707  -7.998  1.00 18.78           C  
ATOM   2912  O   TYR A 363      34.237  53.388  -7.328  1.00 15.15           O  
ATOM   2913  CB  TYR A 363      36.730  51.803  -8.319  1.00 18.82           C  
ATOM   2914  CG  TYR A 363      38.089  51.149  -8.226  1.00 15.47           C  
ATOM   2915  CD1 TYR A 363      38.197  49.762  -8.036  1.00 18.14           C  
ATOM   2916  CD2 TYR A 363      39.261  51.888  -8.371  1.00 14.99           C  
ATOM   2917  CE1 TYR A 363      39.432  49.131  -7.992  1.00 10.77           C  
ATOM   2918  CE2 TYR A 363      40.514  51.265  -8.326  1.00 17.56           C  
ATOM   2919  CZ  TYR A 363      40.592  49.884  -8.136  1.00 15.37           C  
ATOM   2920  OH  TYR A 363      41.825  49.259  -8.081  1.00 12.59           O  
ATOM   2921  N   SER A 364      35.143  54.483  -9.071  1.00 14.96           N  
ATOM   2922  CA  SER A 364      33.879  55.029  -9.539  1.00 15.93           C  
ATOM   2923  C   SER A 364      32.970  53.954 -10.141  1.00 15.14           C  
ATOM   2924  O   SER A 364      31.744  54.101 -10.140  1.00 19.30           O  
ATOM   2925  CB  SER A 364      34.157  56.093 -10.605  1.00 20.00           C  
ATOM   2926  OG  SER A 364      34.929  55.539 -11.667  1.00 17.61           O  
ATOM   2927  N   ARG A 365      33.564  52.858 -10.617  1.00 12.36           N  
ATOM   2928  CA  ARG A 365      32.792  51.820 -11.297  1.00 15.19           C  
ATOM   2929  C   ARG A 365      31.672  51.165 -10.500  1.00 16.80           C  
ATOM   2930  O   ARG A 365      30.634  50.810 -11.056  1.00 21.21           O  
ATOM   2931  CB  ARG A 365      33.728  50.746 -11.879  1.00 16.47           C  
ATOM   2932  CG  ARG A 365      34.370  49.785 -10.881  1.00 16.28           C  
ATOM   2933  CD  ARG A 365      35.208  48.758 -11.635  1.00 15.18           C  
ATOM   2934  NE  ARG A 365      34.417  47.988 -12.596  1.00 16.92           N  
ATOM   2935  CZ  ARG A 365      34.926  47.364 -13.654  1.00 11.43           C  
ATOM   2936  NH1 ARG A 365      36.235  47.427 -13.902  1.00 14.07           N1+
ATOM   2937  NH2 ARG A 365      34.140  46.639 -14.441  1.00  9.55           N  
ATOM   2938  N   ASN A 366      31.862  51.025  -9.198  1.00 17.96           N  
ATOM   2939  CA  ASN A 366      30.840  50.414  -8.365  1.00 16.49           C  
ATOM   2940  C   ASN A 366      29.789  51.472  -7.991  1.00 18.18           C  
ATOM   2941  O   ASN A 366      29.643  51.848  -6.836  1.00 15.02           O  
ATOM   2942  CB  ASN A 366      31.525  49.803  -7.143  1.00 17.58           C  
ATOM   2943  CG  ASN A 366      32.441  48.656  -7.527  1.00 18.38           C  
ATOM   2944  ND2 ASN A 366      33.703  48.690  -7.074  1.00 12.83           N  
ATOM   2945  OD1 ASN A 366      32.015  47.749  -8.243  1.00 17.28           O  
ATOM   2946  N   GLU A 367      29.043  51.929  -8.992  1.00 20.78           N  
ATOM   2947  CA  GLU A 367      28.053  52.976  -8.788  1.00 23.10           C  
ATOM   2948  C   GLU A 367      26.916  52.696  -7.821  1.00 15.50           C  
ATOM   2949  O   GLU A 367      26.449  53.609  -7.144  1.00 17.71           O  
ATOM   2950  CB  GLU A 367      27.479  53.440 -10.133  1.00 26.78           C  
ATOM   2951  CG  GLU A 367      26.698  52.413 -10.903  1.00 30.22           C  
ATOM   2952  CD  GLU A 367      26.199  52.943 -12.245  1.00 35.08           C  
ATOM   2953  OE1 GLU A 367      25.670  52.151 -13.068  1.00 32.75           O  
ATOM   2954  OE2 GLU A 367      26.331  54.160 -12.501  1.00 36.18           O1-
ATOM   2955  N   LYS A 368      26.450  51.461  -7.734  1.00 13.70           N  
ATOM   2956  CA  LYS A 368      25.358  51.216  -6.803  1.00 17.20           C  
ATOM   2957  C   LYS A 368      25.880  51.268  -5.373  1.00 19.30           C  
ATOM   2958  O   LYS A 368      25.187  51.762  -4.479  1.00 15.57           O  
ATOM   2959  CB  LYS A 368      24.653  49.889  -7.110  1.00 24.04           C  
ATOM   2960  CG  LYS A 368      23.835  49.928  -8.421  1.00 29.25           C  
ATOM   2961  CD  LYS A 368      22.955  48.699  -8.590  1.00 31.33           C  
ATOM   2962  CE  LYS A 368      21.672  48.805  -7.772  1.00 35.70           C  
ATOM   2963  NZ  LYS A 368      20.907  49.998  -8.180  1.00 29.20           N1+
ATOM   2964  N   THR A 369      27.119  50.822  -5.157  1.00 17.55           N  
ATOM   2965  CA  THR A 369      27.679  50.885  -3.813  1.00 14.94           C  
ATOM   2966  C   THR A 369      27.969  52.351  -3.460  1.00 17.98           C  
ATOM   2967  O   THR A 369      27.733  52.784  -2.341  1.00 15.93           O  
ATOM   2968  CB  THR A 369      28.971  50.005  -3.678  1.00 18.62           C  
ATOM   2969  CG2 THR A 369      29.529  50.104  -2.274  1.00 18.23           C  
ATOM   2970  OG1 THR A 369      28.647  48.633  -3.962  1.00 20.22           O  
ATOM   2971  N   ASN A 370      28.478  53.120  -4.416  1.00 16.61           N  
ATOM   2972  CA  ASN A 370      28.746  54.535  -4.158  1.00 15.39           C  
ATOM   2973  C   ASN A 370      27.429  55.226  -3.744  1.00 13.15           C  
ATOM   2974  O   ASN A 370      27.401  56.006  -2.792  1.00 15.61           O  
ATOM   2975  CB  ASN A 370      29.379  55.215  -5.404  1.00 14.63           C  
ATOM   2976  CG  ASN A 370      30.826  54.780  -5.640  1.00 18.83           C  
ATOM   2977  ND2 ASN A 370      31.256  54.802  -6.892  1.00 16.27           N  
ATOM   2978  OD1 ASN A 370      31.548  54.445  -4.698  1.00 15.77           O  
ATOM   2979  N   ALA A 371      26.339  54.940  -4.457  1.00 14.34           N  
ATOM   2980  CA  ALA A 371      25.049  55.530  -4.107  1.00 16.50           C  
ATOM   2981  C   ALA A 371      24.623  55.106  -2.699  1.00 21.74           C  
ATOM   2982  O   ALA A 371      24.182  55.935  -1.901  1.00 21.04           O  
ATOM   2983  CB  ALA A 371      23.988  55.120  -5.123  1.00 19.77           C  
ATOM   2984  N   ALA A 372      24.748  53.817  -2.387  1.00 19.70           N  
ATOM   2985  CA  ALA A 372      24.372  53.330  -1.061  1.00 22.33           C  
ATOM   2986  C   ALA A 372      25.190  53.996   0.053  1.00 17.90           C  
ATOM   2987  O   ALA A 372      24.667  54.288   1.126  1.00 20.98           O  
ATOM   2988  CB  ALA A 372      24.536  51.818  -0.992  1.00 20.23           C  
ATOM   2989  N   LEU A 373      26.478  54.218  -0.194  1.00 18.90           N  
ATOM   2990  CA  LEU A 373      27.324  54.861   0.795  1.00 20.26           C  
ATOM   2991  C   LEU A 373      26.849  56.295   1.022  1.00 17.87           C  
ATOM   2992  O   LEU A 373      26.659  56.719   2.157  1.00 14.91           O  
ATOM   2993  CB  LEU A 373      28.787  54.862   0.332  1.00 16.26           C  
ATOM   2994  CG  LEU A 373      29.531  53.538   0.470  1.00 21.71           C  
ATOM   2995  CD1 LEU A 373      30.865  53.611  -0.259  1.00 16.72           C  
ATOM   2996  CD2 LEU A 373      29.724  53.218   1.956  1.00 17.89           C  
ATOM   2997  N   GLU A 374      26.650  57.041  -0.059  1.00 15.85           N  
ATOM   2998  CA  GLU A 374      26.189  58.420   0.073  1.00 21.71           C  
ATOM   2999  C   GLU A 374      24.833  58.437   0.780  1.00 23.63           C  
ATOM   3000  O   GLU A 374      24.579  59.296   1.623  1.00 15.69           O  
ATOM   3001  CB  GLU A 374      26.081  59.094  -1.302  1.00 25.49           C  
ATOM   3002  CG  GLU A 374      27.426  59.529  -1.914  1.00 28.31           C  
ATOM   3003  CD  GLU A 374      28.029  60.784  -1.252  1.00 36.21           C  
ATOM   3004  OE1 GLU A 374      27.370  61.387  -0.364  1.00 31.01           O  
ATOM   3005  OE2 GLU A 374      29.166  61.174  -1.628  1.00 31.52           O1-
ATOM   3006  N   ALA A 375      23.960  57.488   0.447  1.00 20.58           N  
ATOM   3007  CA  ALA A 375      22.649  57.435   1.087  1.00 22.88           C  
ATOM   3008  C   ALA A 375      22.769  57.121   2.581  1.00 25.11           C  
ATOM   3009  O   ALA A 375      21.868  57.431   3.355  1.00 24.57           O  
ATOM   3010  CB  ALA A 375      21.765  56.401   0.411  1.00 29.17           C  
ATOM   3011  N   ALA A 376      23.877  56.507   2.989  1.00 22.38           N  
ATOM   3012  CA  ALA A 376      24.065  56.171   4.397  1.00 26.81           C  
ATOM   3013  C   ALA A 376      24.776  57.299   5.151  1.00 21.72           C  
ATOM   3014  O   ALA A 376      25.091  57.169   6.331  1.00 22.26           O  
ATOM   3015  CB  ALA A 376      24.853  54.876   4.528  1.00 18.67           C  
ATOM   3016  N   GLY A 377      25.044  58.395   4.457  1.00 21.16           N  
ATOM   3017  CA  GLY A 377      25.695  59.516   5.101  1.00 19.42           C  
ATOM   3018  C   GLY A 377      27.205  59.515   4.965  1.00 23.62           C  
ATOM   3019  O   GLY A 377      27.877  60.251   5.671  1.00 16.74           O  
ATOM   3020  N   ILE A 378      27.744  58.695   4.068  1.00 19.38           N  
ATOM   3021  CA  ILE A 378      29.189  58.655   3.874  1.00 17.87           C  
ATOM   3022  C   ILE A 378      29.560  59.399   2.601  1.00 14.61           C  
ATOM   3023  O   ILE A 378      28.987  59.162   1.545  1.00 19.08           O  
ATOM   3024  CB  ILE A 378      29.710  57.192   3.793  1.00 16.15           C  
ATOM   3025  CG1 ILE A 378      29.509  56.511   5.151  1.00 14.42           C  
ATOM   3026  CG2 ILE A 378      31.194  57.165   3.396  1.00 10.84           C  
ATOM   3027  CD1 ILE A 378      29.779  55.004   5.153  1.00 19.53           C  
ATOM   3028  N   LYS A 379      30.525  60.299   2.717  1.00 16.89           N  
ATOM   3029  CA  LYS A 379      30.988  61.072   1.580  1.00 14.55           C  
ATOM   3030  C   LYS A 379      31.967  60.251   0.766  1.00 17.29           C  
ATOM   3031  O   LYS A 379      32.981  59.765   1.289  1.00 15.55           O  
ATOM   3032  CB  LYS A 379      31.660  62.359   2.053  1.00 19.29           C  
ATOM   3033  CG  LYS A 379      32.418  63.115   0.948  1.00 24.48           C  
ATOM   3034  CD  LYS A 379      31.484  63.782  -0.046  1.00 30.30           C  
ATOM   3035  CE  LYS A 379      32.272  64.450  -1.177  1.00 32.75           C  
ATOM   3036  NZ  LYS A 379      31.474  65.484  -1.919  1.00 31.40           N1+
ATOM   3037  N   VAL A 380      31.668  60.100  -0.519  1.00 12.05           N  
ATOM   3038  CA  VAL A 380      32.534  59.325  -1.393  1.00 17.82           C  
ATOM   3039  C   VAL A 380      33.304  60.218  -2.361  1.00 22.33           C  
ATOM   3040  O   VAL A 380      32.727  61.081  -3.013  1.00 16.85           O  
ATOM   3041  CB  VAL A 380      31.735  58.304  -2.243  1.00 20.25           C  
ATOM   3042  CG1 VAL A 380      32.678  57.603  -3.212  1.00 19.52           C  
ATOM   3043  CG2 VAL A 380      31.025  57.281  -1.345  1.00 14.44           C  
ATOM   3044  N   LEU A 381      34.614  60.004  -2.432  1.00 16.60           N  
ATOM   3045  CA  LEU A 381      35.485  60.730  -3.353  1.00 16.97           C  
ATOM   3046  C   LEU A 381      35.962  59.656  -4.340  1.00 16.92           C  
ATOM   3047  O   LEU A 381      37.007  59.034  -4.141  1.00 19.74           O  
ATOM   3048  CB  LEU A 381      36.692  61.318  -2.613  1.00 14.73           C  
ATOM   3049  CG  LEU A 381      36.384  62.206  -1.397  1.00 25.23           C  
ATOM   3050  CD1 LEU A 381      37.664  62.571  -0.704  1.00 19.65           C  
ATOM   3051  CD2 LEU A 381      35.638  63.460  -1.843  1.00 26.48           C  
ATOM   3052  N   PRO A 382      35.199  59.419  -5.412  1.00 18.82           N  
ATOM   3053  CA  PRO A 382      35.594  58.398  -6.386  1.00 18.15           C  
ATOM   3054  C   PRO A 382      36.670  58.837  -7.357  1.00 20.46           C  
ATOM   3055  O   PRO A 382      36.991  60.022  -7.464  1.00 19.99           O  
ATOM   3056  CB  PRO A 382      34.290  58.101  -7.108  1.00 23.21           C  
ATOM   3057  CG  PRO A 382      33.663  59.468  -7.193  1.00 23.84           C  
ATOM   3058  CD  PRO A 382      33.922  60.055  -5.799  1.00 22.04           C  
ATOM   3059  N   PHE A 383      37.246  57.864  -8.051  1.00 15.25           N  
ATOM   3060  CA  PHE A 383      38.240  58.146  -9.068  1.00 16.46           C  
ATOM   3061  C   PHE A 383      38.139  56.986 -10.022  1.00 11.53           C  
ATOM   3062  O   PHE A 383      37.696  55.904  -9.640  1.00 14.85           O  
ATOM   3063  CB  PHE A 383      39.657  58.264  -8.474  1.00 20.68           C  
ATOM   3064  CG  PHE A 383      40.228  56.965  -7.966  1.00 18.79           C  
ATOM   3065  CD1 PHE A 383      41.006  56.163  -8.795  1.00 20.43           C  
ATOM   3066  CD2 PHE A 383      39.980  56.547  -6.670  1.00 15.66           C  
ATOM   3067  CE1 PHE A 383      41.536  54.955  -8.339  1.00 22.33           C  
ATOM   3068  CE2 PHE A 383      40.499  55.337  -6.196  1.00 19.53           C  
ATOM   3069  CZ  PHE A 383      41.280  54.537  -7.029  1.00 20.69           C  
ATOM   3070  N   HIS A 384      38.509  57.207 -11.276  1.00  9.95           N  
ATOM   3071  CA  HIS A 384      38.439  56.135 -12.254  1.00 13.81           C  
ATOM   3072  C   HIS A 384      39.677  55.253 -12.149  1.00 16.70           C  
ATOM   3073  O   HIS A 384      40.807  55.728 -12.270  1.00 14.89           O  
ATOM   3074  CB  HIS A 384      38.300  56.732 -13.647  1.00 21.32           C  
ATOM   3075  CG  HIS A 384      37.095  57.606 -13.791  1.00 24.32           C  
ATOM   3076  CD2 HIS A 384      36.970  58.917 -14.108  1.00 34.04           C  
ATOM   3077  ND1 HIS A 384      35.816  57.148 -13.556  1.00 29.94           N  
ATOM   3078  CE1 HIS A 384      34.957  58.137 -13.718  1.00 32.46           C  
ATOM   3079  NE2 HIS A 384      35.631  59.224 -14.053  1.00 35.26           N  
ATOM   3080  N   GLY A 385      39.456  53.965 -11.889  1.00 17.91           N  
ATOM   3081  CA  GLY A 385      40.574  53.048 -11.773  1.00 18.04           C  
ATOM   3082  C   GLY A 385      40.195  51.709 -12.356  1.00 20.22           C  
ATOM   3083  O   GLY A 385      40.459  50.650 -11.761  1.00 17.48           O  
ATOM   3084  N   ASN A 386      39.588  51.734 -13.535  1.00  9.29           N  
ATOM   3085  CA  ASN A 386      39.166  50.469 -14.130  1.00 16.97           C  
ATOM   3086  C   ASN A 386      40.331  49.514 -14.414  1.00 15.21           C  
ATOM   3087  O   ASN A 386      40.210  48.319 -14.176  1.00 12.98           O  
ATOM   3088  CB  ASN A 386      38.335  50.708 -15.391  1.00 15.49           C  
ATOM   3089  CG  ASN A 386      36.974  51.328 -15.083  1.00 17.71           C  
ATOM   3090  ND2 ASN A 386      36.372  51.952 -16.083  1.00 19.06           N  
ATOM   3091  OD1 ASN A 386      36.470  51.231 -13.963  1.00 19.89           O  
ATOM   3092  N   GLN A 387      41.455  50.014 -14.921  1.00 13.39           N  
ATOM   3093  CA  GLN A 387      42.584  49.114 -15.164  1.00 16.03           C  
ATOM   3094  C   GLN A 387      43.121  48.565 -13.837  1.00 15.72           C  
ATOM   3095  O   GLN A 387      43.302  47.360 -13.675  1.00 13.03           O  
ATOM   3096  CB  GLN A 387      43.708  49.830 -15.920  1.00 15.99           C  
ATOM   3097  CG  GLN A 387      43.347  50.181 -17.368  1.00 14.26           C  
ATOM   3098  CD  GLN A 387      42.734  49.007 -18.098  1.00 14.41           C  
ATOM   3099  NE2 GLN A 387      41.484  49.164 -18.528  1.00 14.41           N  
ATOM   3100  OE1 GLN A 387      43.370  47.961 -18.262  1.00 17.82           O  
ATOM   3101  N   LEU A 388      43.363  49.453 -12.881  1.00 17.94           N  
ATOM   3102  CA  LEU A 388      43.887  49.032 -11.588  1.00 14.13           C  
ATOM   3103  C   LEU A 388      43.010  47.943 -10.962  1.00 13.82           C  
ATOM   3104  O   LEU A 388      43.524  47.007 -10.348  1.00 14.25           O  
ATOM   3105  CB  LEU A 388      43.989  50.234 -10.640  1.00 10.98           C  
ATOM   3106  CG  LEU A 388      44.988  51.342 -11.021  1.00 17.35           C  
ATOM   3107  CD1 LEU A 388      44.784  52.538 -10.112  1.00 13.07           C  
ATOM   3108  CD2 LEU A 388      46.418  50.843 -10.906  1.00 15.24           C  
ATOM   3109  N   SER A 389      41.692  48.051 -11.160  1.00 14.67           N  
ATOM   3110  CA  SER A 389      40.754  47.087 -10.585  1.00 15.01           C  
ATOM   3111  C   SER A 389      40.947  45.664 -11.093  1.00 16.36           C  
ATOM   3112  O   SER A 389      40.566  44.713 -10.422  1.00 16.10           O  
ATOM   3113  CB  SER A 389      39.292  47.520 -10.839  1.00 12.35           C  
ATOM   3114  OG  SER A 389      38.927  47.367 -12.199  1.00 17.59           O  
ATOM   3115  N   LEU A 390      41.535  45.513 -12.278  1.00 13.18           N  
ATOM   3116  CA  LEU A 390      41.753  44.185 -12.836  1.00 11.89           C  
ATOM   3117  C   LEU A 390      42.750  43.378 -11.979  1.00 16.74           C  
ATOM   3118  O   LEU A 390      42.872  42.158 -12.117  1.00 16.30           O  
ATOM   3119  CB  LEU A 390      42.255  44.304 -14.284  1.00 10.73           C  
ATOM   3120  CG  LEU A 390      41.284  44.955 -15.276  1.00 15.60           C  
ATOM   3121  CD1 LEU A 390      41.933  45.034 -16.658  1.00 15.71           C  
ATOM   3122  CD2 LEU A 390      40.005  44.138 -15.347  1.00 16.08           C  
ATOM   3123  N   GLY A 391      43.454  44.068 -11.089  1.00 13.56           N  
ATOM   3124  CA  GLY A 391      44.422  43.406 -10.232  1.00 12.65           C  
ATOM   3125  C   GLY A 391      43.715  42.841  -9.018  1.00 14.23           C  
ATOM   3126  O   GLY A 391      44.344  42.267  -8.123  1.00 16.80           O  
ATOM   3127  N   MET A 392      42.398  43.020  -8.984  1.00 15.62           N  
ATOM   3128  CA  MET A 392      41.577  42.494  -7.901  1.00 14.53           C  
ATOM   3129  C   MET A 392      41.765  43.154  -6.532  1.00 21.89           C  
ATOM   3130  O   MET A 392      41.815  42.481  -5.506  1.00 20.81           O  
ATOM   3131  CB  MET A 392      41.792  40.981  -7.773  1.00 14.73           C  
ATOM   3132  CG  MET A 392      41.680  40.232  -9.102  1.00 13.87           C  
ATOM   3133  SD  MET A 392      41.557  38.432  -8.885  1.00 15.63           S  
ATOM   3134  CE  MET A 392      43.262  38.093  -8.360  1.00 13.04           C  
ATOM   3135  N   GLY A 393      41.860  44.477  -6.526  1.00 17.24           N  
ATOM   3136  CA  GLY A 393      41.977  45.218  -5.285  1.00  9.23           C  
ATOM   3137  C   GLY A 393      41.422  46.603  -5.572  1.00 15.73           C  
ATOM   3138  O   GLY A 393      41.384  47.000  -6.738  1.00 17.59           O  
ATOM   3139  N   ASN A 394      40.981  47.322  -4.538  1.00 12.62           N  
ATOM   3140  CA  ASN A 394      40.429  48.690  -4.674  1.00 13.36           C  
ATOM   3141  C   ASN A 394      41.376  49.618  -3.901  1.00 16.60           C  
ATOM   3142  O   ASN A 394      42.521  49.249  -3.595  1.00 15.51           O  
ATOM   3143  CB  ASN A 394      39.017  48.759  -4.053  1.00 12.24           C  
ATOM   3144  CG  ASN A 394      38.131  49.849  -4.664  1.00 19.29           C  
ATOM   3145  ND2 ASN A 394      36.842  49.541  -4.822  1.00 10.35           N  
ATOM   3146  OD1 ASN A 394      38.582  50.950  -4.960  1.00 18.78           O  
ATOM   3147  N   ALA A 395      40.897  50.808  -3.559  1.00 12.45           N  
ATOM   3148  CA  ALA A 395      41.707  51.793  -2.844  1.00 15.86           C  
ATOM   3149  C   ALA A 395      42.320  51.344  -1.515  1.00 14.58           C  
ATOM   3150  O   ALA A 395      43.460  51.704  -1.211  1.00 16.70           O  
ATOM   3151  CB  ALA A 395      40.896  53.082  -2.627  1.00 15.45           C  
ATOM   3152  N   ARG A 396      41.589  50.572  -0.716  1.00 13.36           N  
ATOM   3153  CA  ARG A 396      42.157  50.155   0.570  1.00 16.87           C  
ATOM   3154  C   ARG A 396      43.340  49.250   0.307  1.00 15.42           C  
ATOM   3155  O   ARG A 396      44.363  49.346   0.987  1.00 16.14           O  
ATOM   3156  CB  ARG A 396      41.136  49.430   1.450  1.00 10.94           C  
ATOM   3157  CG  ARG A 396      41.690  49.156   2.871  1.00 16.28           C  
ATOM   3158  CD  ARG A 396      40.788  48.224   3.652  1.00 18.15           C  
ATOM   3159  NE  ARG A 396      41.138  48.177   5.074  1.00 17.69           N  
ATOM   3160  CZ  ARG A 396      41.895  47.251   5.655  1.00 19.13           C  
ATOM   3161  NH1 ARG A 396      42.414  46.249   4.945  1.00 13.27           N1+
ATOM   3162  NH2 ARG A 396      42.115  47.321   6.969  1.00 14.80           N  
ATOM   3163  N   CYS A 397      43.203  48.402  -0.714  1.00 19.10           N  
ATOM   3164  CA  CYS A 397      44.269  47.478  -1.116  1.00 18.09           C  
ATOM   3165  C   CYS A 397      45.494  48.212  -1.638  1.00 18.30           C  
ATOM   3166  O   CYS A 397      46.613  47.711  -1.535  1.00 16.73           O  
ATOM   3167  CB  CYS A 397      43.786  46.542  -2.224  1.00 17.27           C  
ATOM   3168  SG  CYS A 397      42.498  45.375  -1.705  1.00 24.53           S  
ATOM   3169  N   MET A 398      45.290  49.401  -2.196  1.00 15.56           N  
ATOM   3170  CA  MET A 398      46.407  50.147  -2.750  1.00 13.70           C  
ATOM   3171  C   MET A 398      47.031  51.155  -1.791  1.00 17.60           C  
ATOM   3172  O   MET A 398      47.731  52.067  -2.214  1.00 13.63           O  
ATOM   3173  CB  MET A 398      45.978  50.841  -4.048  1.00 12.20           C  
ATOM   3174  CG  MET A 398      45.691  49.871  -5.198  1.00 14.65           C  
ATOM   3175  SD  MET A 398      45.265  50.706  -6.751  1.00 17.37           S  
ATOM   3176  CE  MET A 398      43.619  51.387  -6.327  1.00 14.44           C  
ATOM   3177  N   SER A 399      46.800  50.966  -0.496  1.00 13.96           N  
ATOM   3178  CA  SER A 399      47.344  51.872   0.500  1.00 20.63           C  
ATOM   3179  C   SER A 399      47.632  51.208   1.838  1.00 15.83           C  
ATOM   3180  O   SER A 399      47.014  50.212   2.193  1.00 17.63           O  
ATOM   3181  CB  SER A 399      46.366  53.021   0.731  1.00 10.08           C  
ATOM   3182  OG  SER A 399      45.106  52.528   1.182  1.00 18.18           O  
ATOM   3183  N   MET A 400      48.602  51.761   2.560  1.00 19.62           N  
ATOM   3184  CA  MET A 400      48.933  51.298   3.900  1.00 12.26           C  
ATOM   3185  C   MET A 400      49.122  52.529   4.787  1.00 18.39           C  
ATOM   3186  O   MET A 400      50.141  53.216   4.717  1.00 13.45           O  
ATOM   3187  CB  MET A 400      50.204  50.439   3.914  1.00 18.38           C  
ATOM   3188  CG  MET A 400      50.714  50.082   5.339  1.00 16.78           C  
ATOM   3189  SD  MET A 400      49.356  49.727   6.525  1.00 17.23           S  
ATOM   3190  CE  MET A 400      48.566  48.306   5.700  1.00 11.87           C  
ATOM   3191  N   PRO A 401      48.112  52.850   5.608  1.00 11.76           N  
ATOM   3192  CA  PRO A 401      48.230  54.012   6.491  1.00 15.37           C  
ATOM   3193  C   PRO A 401      49.504  53.875   7.337  1.00 17.39           C  
ATOM   3194  O   PRO A 401      49.838  52.772   7.749  1.00 16.47           O  
ATOM   3195  CB  PRO A 401      46.972  53.919   7.346  1.00 16.02           C  
ATOM   3196  CG  PRO A 401      45.954  53.314   6.392  1.00 16.80           C  
ATOM   3197  CD  PRO A 401      46.778  52.222   5.717  1.00 20.59           C  
ATOM   3198  N   LEU A 402      50.216  54.982   7.562  1.00 16.06           N  
ATOM   3199  CA  LEU A 402      51.426  54.977   8.399  1.00 18.99           C  
ATOM   3200  C   LEU A 402      51.135  55.754   9.690  1.00 18.60           C  
ATOM   3201  O   LEU A 402      51.737  55.502  10.745  1.00 18.96           O  
ATOM   3202  CB  LEU A 402      52.612  55.609   7.657  1.00 12.68           C  
ATOM   3203  CG  LEU A 402      52.964  54.918   6.330  1.00 20.66           C  
ATOM   3204  CD1 LEU A 402      54.180  55.586   5.691  1.00 18.53           C  
ATOM   3205  CD2 LEU A 402      53.238  53.438   6.584  1.00 16.41           C  
ATOM   3206  N   SER A 403      50.219  56.712   9.592  1.00 17.72           N  
ATOM   3207  CA  SER A 403      49.798  57.484  10.751  1.00 17.00           C  
ATOM   3208  C   SER A 403      48.425  58.102  10.521  1.00 18.47           C  
ATOM   3209  O   SER A 403      48.119  58.561   9.422  1.00 19.58           O  
ATOM   3210  CB  SER A 403      50.817  58.582  11.098  1.00 22.67           C  
ATOM   3211  OG  SER A 403      51.003  59.487  10.029  1.00 21.74           O  
ATOM   3212  N   ARG A 404      47.598  58.071  11.563  1.00 21.19           N  
ATOM   3213  CA  ARG A 404      46.250  58.651  11.543  1.00 15.58           C  
ATOM   3214  C   ARG A 404      46.059  59.450  12.819  1.00 16.29           C  
ATOM   3215  O   ARG A 404      46.602  59.105  13.867  1.00 18.69           O  
ATOM   3216  CB  ARG A 404      45.151  57.576  11.504  1.00 17.27           C  
ATOM   3217  CG  ARG A 404      44.927  56.876  10.155  1.00 14.36           C  
ATOM   3218  CD  ARG A 404      43.743  55.907  10.258  1.00 16.78           C  
ATOM   3219  NE  ARG A 404      43.527  55.128   9.039  1.00 13.46           N  
ATOM   3220  CZ  ARG A 404      42.837  55.551   7.985  1.00 19.02           C  
ATOM   3221  NH1 ARG A 404      42.283  56.760   7.981  1.00 15.53           N1+
ATOM   3222  NH2 ARG A 404      42.685  54.754   6.935  1.00 17.80           N  
ATOM   3223  N   LYS A 405      45.276  60.515  12.719  1.00 22.40           N  
ATOM   3224  CA  LYS A 405      44.964  61.372  13.855  1.00 26.94           C  
ATOM   3225  C   LYS A 405      44.030  60.570  14.764  1.00 26.52           C  
ATOM   3226  O   LYS A 405      43.253  59.732  14.282  1.00 24.21           O  
ATOM   3227  CB  LYS A 405      44.266  62.630  13.340  1.00 24.44           C  
ATOM   3228  CG  LYS A 405      43.812  63.635  14.380  1.00 27.28           C  
ATOM   3229  CD  LYS A 405      42.991  64.740  13.687  1.00 22.43           C  
ATOM   3230  CE  LYS A 405      42.395  65.730  14.683  1.00 26.22           C  
ATOM   3231  NZ  LYS A 405      43.453  66.467  15.427  1.00 23.71           N1+
ATOM   3232  N   ASP A 406      44.115  60.804  16.072  1.00 22.00           N  
ATOM   3233  CA  ASP A 406      43.250  60.101  17.009  1.00 19.35           C  
ATOM   3234  C   ASP A 406      41.797  60.305  16.622  1.00 20.34           C  
ATOM   3235  O   ASP A 406      41.432  61.333  16.035  1.00 17.96           O  
ATOM   3236  CB  ASP A 406      43.426  60.635  18.437  1.00 26.94           C  
ATOM   3237  CG  ASP A 406      44.813  60.401  18.990  1.00 31.31           C  
ATOM   3238  OD1 ASP A 406      45.572  59.594  18.413  1.00 36.49           O  
ATOM   3239  OD2 ASP A 406      45.138  61.026  20.019  1.00 40.64           O1-
ATOM   3240  N   VAL A 407      40.963  59.330  16.959  1.00 17.68           N  
ATOM   3241  CA  VAL A 407      39.544  59.437  16.673  1.00 24.01           C  
ATOM   3242  C   VAL A 407      38.816  59.926  17.924  1.00 27.57           C  
ATOM   3243  O   VAL A 407      39.124  59.518  19.047  1.00 23.93           O  
ATOM   3244  CB  VAL A 407      38.933  58.085  16.251  1.00 21.31           C  
ATOM   3245  CG1 VAL A 407      37.421  58.206  16.170  1.00 17.77           C  
ATOM   3246  CG2 VAL A 407      39.493  57.654  14.886  1.00 18.50           C  
ATOM   3247  N   LYS A 408      37.857  60.816  17.715  1.00 26.61           N  
ATOM   3248  CA  LYS A 408      37.053  61.350  18.802  1.00 30.39           C  
ATOM   3249  C   LYS A 408      35.860  60.411  18.837  1.00 30.21           C  
ATOM   3250  O   LYS A 408      34.823  60.707  18.250  1.00 26.23           O  
ATOM   3251  CB  LYS A 408      36.580  62.772  18.461  1.00 35.58           C  
ATOM   3252  CG  LYS A 408      36.689  63.783  19.600  1.00 41.40           C  
ATOM   3253  CD  LYS A 408      37.994  64.583  19.533  1.00 40.86           C  
ATOM   3254  CE  LYS A 408      37.979  65.602  18.399  1.00 43.13           C  
ATOM   3255  NZ  LYS A 408      39.274  66.330  18.301  1.00 43.65           N1+
ATOM   3256  N   TRP A 409      36.009  59.266  19.494  1.00 29.23           N  
ATOM   3257  CA  TRP A 409      34.914  58.307  19.547  1.00 29.21           C  
ATOM   3258  C   TRP A 409      33.680  58.906  20.214  1.00 35.23           C  
ATOM   3259  O   TRP A 409      32.570  58.709  19.672  1.00 34.14           O  
ATOM   3260  CB  TRP A 409      35.345  57.019  20.271  1.00 28.19           C  
ATOM   3261  CG  TRP A 409      36.419  56.252  19.541  1.00 22.64           C  
ATOM   3262  CD1 TRP A 409      37.744  56.180  19.873  1.00 28.56           C  
ATOM   3263  CD2 TRP A 409      36.271  55.506  18.322  1.00 15.27           C  
ATOM   3264  CE2 TRP A 409      37.554  55.014  17.973  1.00 27.34           C  
ATOM   3265  CE3 TRP A 409      35.179  55.202  17.491  1.00 20.13           C  
ATOM   3266  NE1 TRP A 409      38.434  55.438  18.935  1.00 22.35           N  
ATOM   3267  CZ2 TRP A 409      37.775  54.238  16.823  1.00 20.63           C  
ATOM   3268  CZ3 TRP A 409      35.398  54.424  16.347  1.00 17.91           C  
ATOM   3269  CH2 TRP A 409      36.686  53.955  16.026  1.00 18.54           C  
ATOM   3270  OXT TRP A 409      33.835  59.563  21.264  1.00 34.00           O1-
TER
ATOM   3271  N   SER B   1      15.666  56.273 -43.192  1.00 39.89           N  
ATOM   3272  CA  SER B   1      16.259  54.910 -43.170  1.00 39.20           C  
ATOM   3273  C   SER B   1      17.675  54.949 -42.594  1.00 37.69           C  
ATOM   3274  O   SER B   1      18.348  55.985 -42.637  1.00 32.23           O  
ATOM   3275  CB  SER B   1      16.304  54.325 -44.588  1.00 39.05           C  
ATOM   3276  OG  SER B   1      16.849  53.010 -44.595  1.00 37.45           O  
ATOM   3277  N   VAL B   2      18.106  53.814 -42.048  1.00 32.28           N  
ATOM   3278  CA  VAL B   2      19.441  53.688 -41.482  1.00 30.99           C  
ATOM   3279  C   VAL B   2      20.433  53.699 -42.648  1.00 31.11           C  
ATOM   3280  O   VAL B   2      21.602  54.050 -42.487  1.00 36.46           O  
ATOM   3281  CB  VAL B   2      19.579  52.367 -40.666  1.00 32.24           C  
ATOM   3282  CG1 VAL B   2      18.637  52.401 -39.449  1.00 28.43           C  
ATOM   3283  CG2 VAL B   2      19.249  51.164 -41.544  1.00 27.64           C  
ATOM   3284  N   PHE B   3      19.942  53.324 -43.824  1.00 30.84           N  
ATOM   3285  CA  PHE B   3      20.753  53.291 -45.039  1.00 32.83           C  
ATOM   3286  C   PHE B   3      20.684  54.627 -45.761  1.00 34.18           C  
ATOM   3287  O   PHE B   3      19.601  55.195 -45.896  1.00 35.42           O  
ATOM   3288  CB  PHE B   3      20.229  52.243 -46.018  1.00 31.23           C  
ATOM   3289  CG  PHE B   3      20.347  50.833 -45.541  1.00 31.06           C  
ATOM   3290  CD1 PHE B   3      19.204  50.060 -45.329  1.00 28.55           C  
ATOM   3291  CD2 PHE B   3      21.592  50.253 -45.363  1.00 30.59           C  
ATOM   3292  CE1 PHE B   3      19.301  48.729 -44.953  1.00 33.43           C  
ATOM   3293  CE2 PHE B   3      21.701  48.921 -44.988  1.00 31.98           C  
ATOM   3294  CZ  PHE B   3      20.556  48.155 -44.782  1.00 31.58           C  
ATOM   3295  N   ASP B   4      21.820  55.131 -46.238  1.00 32.51           N  
ATOM   3296  CA  ASP B   4      21.774  56.379 -46.987  1.00 39.79           C  
ATOM   3297  C   ASP B   4      21.261  56.025 -48.388  1.00 41.18           C  
ATOM   3298  O   ASP B   4      21.156  54.847 -48.742  1.00 38.72           O  
ATOM   3299  CB  ASP B   4      23.155  57.056 -47.055  1.00 41.23           C  
ATOM   3300  CG  ASP B   4      24.217  56.174 -47.679  1.00 46.93           C  
ATOM   3301  OD1 ASP B   4      23.860  55.175 -48.338  1.00 46.46           O  
ATOM   3302  OD2 ASP B   4      25.416  56.494 -47.517  1.00 49.20           O1-
ATOM   3303  N   SER B   5      20.940  57.039 -49.180  1.00 44.16           N  
ATOM   3304  CA  SER B   5      20.412  56.828 -50.525  1.00 44.81           C  
ATOM   3305  C   SER B   5      21.280  56.032 -51.505  1.00 43.94           C  
ATOM   3306  O   SER B   5      20.745  55.376 -52.401  1.00 46.05           O  
ATOM   3307  CB  SER B   5      20.074  58.180 -51.160  1.00 46.02           C  
ATOM   3308  OG  SER B   5      21.234  58.994 -51.269  1.00 53.35           O  
ATOM   3309  N   LYS B   6      22.600  56.076 -51.348  1.00 42.45           N  
ATOM   3310  CA  LYS B   6      23.474  55.369 -52.285  1.00 43.84           C  
ATOM   3311  C   LYS B   6      23.522  53.870 -52.039  1.00 44.78           C  
ATOM   3312  O   LYS B   6      23.833  53.090 -52.957  1.00 39.11           O  
ATOM   3313  CB  LYS B   6      24.904  55.920 -52.249  1.00 42.98           C  
ATOM   3314  CG  LYS B   6      25.008  57.387 -51.882  1.00 48.87           C  
ATOM   3315  CD  LYS B   6      24.993  57.541 -50.370  1.00 49.32           C  
ATOM   3316  CE  LYS B   6      25.018  58.998 -49.947  1.00 50.10           C  
ATOM   3317  NZ  LYS B   6      23.745  59.682 -50.326  1.00 47.88           N1+
ATOM   3318  N   PHE B   7      23.211  53.455 -50.814  1.00 40.62           N  
ATOM   3319  CA  PHE B   7      23.234  52.031 -50.526  1.00 41.13           C  
ATOM   3320  C   PHE B   7      22.231  51.324 -51.437  1.00 41.16           C  
ATOM   3321  O   PHE B   7      21.053  51.674 -51.473  1.00 40.00           O  
ATOM   3322  CB  PHE B   7      22.869  51.741 -49.068  1.00 38.95           C  
ATOM   3323  CG  PHE B   7      22.968  50.290 -48.712  1.00 32.19           C  
ATOM   3324  CD1 PHE B   7      24.214  49.682 -48.553  1.00 33.68           C  
ATOM   3325  CD2 PHE B   7      21.828  49.509 -48.619  1.00 33.49           C  
ATOM   3326  CE1 PHE B   7      24.315  48.308 -48.314  1.00 29.26           C  
ATOM   3327  CE2 PHE B   7      21.924  48.135 -48.380  1.00 36.39           C  
ATOM   3328  CZ  PHE B   7      23.175  47.536 -48.229  1.00 32.75           C  
ATOM   3329  N   LYS B   8      22.712  50.330 -52.174  1.00 41.47           N  
ATOM   3330  CA  LYS B   8      21.864  49.568 -53.076  1.00 44.74           C  
ATOM   3331  C   LYS B   8      21.602  48.202 -52.482  1.00 44.02           C  
ATOM   3332  O   LYS B   8      20.455  47.761 -52.363  1.00 47.11           O  
ATOM   3333  CB  LYS B   8      22.543  49.411 -54.442  1.00 47.35           C  
ATOM   3334  CG  LYS B   8      22.890  50.736 -55.107  1.00 51.18           C  
ATOM   3335  CD  LYS B   8      21.642  51.606 -55.209  1.00 52.93           C  
ATOM   3336  CE  LYS B   8      21.978  53.038 -55.579  1.00 54.59           C  
ATOM   3337  NZ  LYS B   8      20.718  53.821 -55.677  1.00 54.13           N1+
ATOM   3338  N   GLY B   9      22.683  47.544 -52.096  1.00 38.78           N  
ATOM   3339  CA  GLY B   9      22.603  46.229 -51.507  1.00 33.44           C  
ATOM   3340  C   GLY B   9      23.997  45.850 -51.043  1.00 32.91           C  
ATOM   3341  O   GLY B   9      24.910  46.677 -51.041  1.00 32.38           O  
ATOM   3342  N   ILE B  10      24.160  44.590 -50.666  1.00 33.00           N  
ATOM   3343  CA  ILE B  10      25.443  44.070 -50.227  1.00 33.74           C  
ATOM   3344  C   ILE B  10      26.417  44.122 -51.400  1.00 34.43           C  
ATOM   3345  O   ILE B  10      26.130  43.593 -52.479  1.00 28.11           O  
ATOM   3346  CB  ILE B  10      25.322  42.605 -49.752  1.00 25.98           C  
ATOM   3347  CG1 ILE B  10      24.383  42.528 -48.528  1.00 26.54           C  
ATOM   3348  CG2 ILE B  10      26.704  42.066 -49.462  1.00 28.38           C  
ATOM   3349  CD1 ILE B  10      24.777  43.402 -47.353  1.00 23.10           C  
ATOM   3350  N   HIS B  11      27.578  44.728 -51.178  1.00 30.16           N  
ATOM   3351  CA  HIS B  11      28.578  44.836 -52.229  1.00 27.70           C  
ATOM   3352  C   HIS B  11      29.966  44.866 -51.585  1.00 22.70           C  
ATOM   3353  O   HIS B  11      30.574  45.927 -51.440  1.00 26.04           O  
ATOM   3354  CB  HIS B  11      28.323  46.113 -53.031  1.00 29.03           C  
ATOM   3355  CG  HIS B  11      29.257  46.304 -54.185  1.00 29.13           C  
ATOM   3356  CD2 HIS B  11      29.140  45.962 -55.489  1.00 33.17           C  
ATOM   3357  ND1 HIS B  11      30.485  46.916 -54.057  1.00 35.98           N  
ATOM   3358  CE1 HIS B  11      31.086  46.945 -55.235  1.00 34.92           C  
ATOM   3359  NE2 HIS B  11      30.291  46.371 -56.120  1.00 40.74           N  
ATOM   3360  N   VAL B  12      30.466  43.693 -51.211  1.00 24.81           N  
ATOM   3361  CA  VAL B  12      31.764  43.596 -50.546  1.00 22.01           C  
ATOM   3362  C   VAL B  12      32.674  42.599 -51.242  1.00 22.80           C  
ATOM   3363  O   VAL B  12      32.599  41.398 -50.991  1.00 28.71           O  
ATOM   3364  CB  VAL B  12      31.570  43.175 -49.065  1.00 19.97           C  
ATOM   3365  CG1 VAL B  12      32.921  43.025 -48.364  1.00 22.88           C  
ATOM   3366  CG2 VAL B  12      30.693  44.205 -48.354  1.00 15.60           C  
ATOM   3367  N   TYR B  13      33.544  43.099 -52.112  1.00 22.94           N  
ATOM   3368  CA  TYR B  13      34.451  42.227 -52.843  1.00 23.25           C  
ATOM   3369  C   TYR B  13      35.922  42.389 -52.462  1.00 24.48           C  
ATOM   3370  O   TYR B  13      36.819  42.071 -53.247  1.00 23.63           O  
ATOM   3371  CB  TYR B  13      34.265  42.430 -54.352  1.00 21.28           C  
ATOM   3372  CG  TYR B  13      32.883  42.044 -54.839  1.00 27.98           C  
ATOM   3373  CD1 TYR B  13      31.782  42.871 -54.613  1.00 27.25           C  
ATOM   3374  CD2 TYR B  13      32.681  40.853 -55.540  1.00 28.24           C  
ATOM   3375  CE1 TYR B  13      30.507  42.520 -55.083  1.00 33.72           C  
ATOM   3376  CE2 TYR B  13      31.421  40.493 -56.010  1.00 32.81           C  
ATOM   3377  CZ  TYR B  13      30.338  41.326 -55.783  1.00 32.01           C  
ATOM   3378  OH  TYR B  13      29.094  40.964 -56.260  1.00 36.66           O  
ATOM   3379  N   SER B  14      36.166  42.878 -51.250  1.00 24.37           N  
ATOM   3380  CA  SER B  14      37.534  43.045 -50.749  1.00 25.23           C  
ATOM   3381  C   SER B  14      37.500  43.274 -49.239  1.00 26.04           C  
ATOM   3382  O   SER B  14      36.419  43.390 -48.637  1.00 21.94           O  
ATOM   3383  CB  SER B  14      38.245  44.231 -51.428  1.00 21.86           C  
ATOM   3384  OG  SER B  14      37.685  45.471 -51.032  1.00 25.21           O  
ATOM   3385  N   GLU B  15      38.687  43.342 -48.643  1.00 24.85           N  
ATOM   3386  CA  GLU B  15      38.833  43.578 -47.208  1.00 24.46           C  
ATOM   3387  C   GLU B  15      39.247  45.023 -47.000  1.00 23.70           C  
ATOM   3388  O   GLU B  15      39.178  45.551 -45.886  1.00 25.04           O  
ATOM   3389  CB  GLU B  15      39.951  42.688 -46.633  1.00 14.69           C  
ATOM   3390  CG  GLU B  15      39.579  41.242 -46.435  1.00 19.63           C  
ATOM   3391  CD  GLU B  15      38.499  41.082 -45.388  1.00 22.32           C  
ATOM   3392  OE1 GLU B  15      38.674  41.608 -44.266  1.00 26.08           O  
ATOM   3393  OE2 GLU B  15      37.479  40.431 -45.690  1.00 20.88           O1-
ATOM   3394  N   ILE B  16      39.642  45.668 -48.093  1.00 23.21           N  
ATOM   3395  CA  ILE B  16      40.185  47.012 -48.030  1.00 19.97           C  
ATOM   3396  C   ILE B  16      39.506  48.149 -48.787  1.00 26.51           C  
ATOM   3397  O   ILE B  16      39.817  49.320 -48.546  1.00 20.86           O  
ATOM   3398  CB  ILE B  16      41.641  46.946 -48.479  1.00 28.44           C  
ATOM   3399  CG1 ILE B  16      41.707  46.385 -49.910  1.00 19.67           C  
ATOM   3400  CG2 ILE B  16      42.422  46.010 -47.557  1.00 25.42           C  
ATOM   3401  CD1 ILE B  16      43.117  46.285 -50.451  1.00 23.64           C  
ATOM   3402  N   GLY B  17      38.601  47.815 -49.704  1.00 29.87           N  
ATOM   3403  CA  GLY B  17      37.916  48.840 -50.476  1.00 30.41           C  
ATOM   3404  C   GLY B  17      37.301  49.929 -49.622  1.00 30.77           C  
ATOM   3405  O   GLY B  17      36.804  49.655 -48.531  1.00 29.50           O  
ATOM   3406  N   GLU B  18      37.332  51.164 -50.121  1.00 25.54           N  
ATOM   3407  CA  GLU B  18      36.776  52.310 -49.408  1.00 25.43           C  
ATOM   3408  C   GLU B  18      35.392  51.956 -48.845  1.00 29.43           C  
ATOM   3409  O   GLU B  18      34.425  51.759 -49.590  1.00 29.67           O  
ATOM   3410  CB  GLU B  18      36.686  53.499 -50.361  1.00 32.06           C  
ATOM   3411  CG  GLU B  18      36.658  54.850 -49.686  1.00 36.00           C  
ATOM   3412  CD  GLU B  18      36.807  55.979 -50.691  1.00 40.95           C  
ATOM   3413  OE1 GLU B  18      37.855  56.043 -51.375  1.00 43.01           O  
ATOM   3414  OE2 GLU B  18      35.870  56.794 -50.800  1.00 40.05           O1-
ATOM   3415  N   LEU B  19      35.313  51.879 -47.520  1.00 25.70           N  
ATOM   3416  CA  LEU B  19      34.090  51.503 -46.823  1.00 26.63           C  
ATOM   3417  C   LEU B  19      32.958  52.515 -46.995  1.00 27.25           C  
ATOM   3418  O   LEU B  19      33.110  53.692 -46.691  1.00 29.20           O  
ATOM   3419  CB  LEU B  19      34.390  51.298 -45.332  1.00 25.37           C  
ATOM   3420  CG  LEU B  19      33.322  50.588 -44.502  1.00 27.29           C  
ATOM   3421  CD1 LEU B  19      33.054  49.185 -45.064  1.00 25.85           C  
ATOM   3422  CD2 LEU B  19      33.793  50.502 -43.061  1.00 29.57           C  
ATOM   3423  N   GLU B  20      31.817  52.041 -47.474  1.00 25.76           N  
ATOM   3424  CA  GLU B  20      30.661  52.911 -47.688  1.00 33.93           C  
ATOM   3425  C   GLU B  20      29.639  52.750 -46.572  1.00 29.78           C  
ATOM   3426  O   GLU B  20      29.233  53.730 -45.944  1.00 32.73           O  
ATOM   3427  CB  GLU B  20      30.013  52.603 -49.048  1.00 28.92           C  
ATOM   3428  CG  GLU B  20      30.989  52.760 -50.206  1.00 36.60           C  
ATOM   3429  CD  GLU B  20      30.370  52.451 -51.561  1.00 41.98           C  
ATOM   3430  OE1 GLU B  20      29.810  51.344 -51.730  1.00 38.65           O  
ATOM   3431  OE2 GLU B  20      30.456  53.319 -52.458  1.00 44.68           O1-
ATOM   3432  N   SER B  21      29.231  51.512 -46.324  1.00 27.94           N  
ATOM   3433  CA  SER B  21      28.256  51.230 -45.278  1.00 33.11           C  
ATOM   3434  C   SER B  21      28.775  50.097 -44.395  1.00 30.51           C  
ATOM   3435  O   SER B  21      29.348  49.135 -44.901  1.00 26.85           O  
ATOM   3436  CB  SER B  21      26.921  50.835 -45.909  1.00 28.51           C  
ATOM   3437  OG  SER B  21      25.932  50.618 -44.916  1.00 39.90           O  
ATOM   3438  N   VAL B  22      28.574  50.212 -43.082  1.00 31.11           N  
ATOM   3439  CA  VAL B  22      29.042  49.188 -42.143  1.00 27.02           C  
ATOM   3440  C   VAL B  22      28.052  48.990 -40.995  1.00 25.14           C  
ATOM   3441  O   VAL B  22      27.434  49.946 -40.529  1.00 25.36           O  
ATOM   3442  CB  VAL B  22      30.423  49.580 -41.561  1.00 26.82           C  
ATOM   3443  CG1 VAL B  22      30.293  50.839 -40.709  1.00 23.47           C  
ATOM   3444  CG2 VAL B  22      31.014  48.427 -40.758  1.00 16.22           C  
ATOM   3445  N   LEU B  23      27.910  47.750 -40.536  1.00 26.34           N  
ATOM   3446  CA  LEU B  23      26.981  47.438 -39.447  1.00 22.99           C  
ATOM   3447  C   LEU B  23      27.703  47.303 -38.104  1.00 22.35           C  
ATOM   3448  O   LEU B  23      28.699  46.588 -37.996  1.00 22.39           O  
ATOM   3449  CB  LEU B  23      26.247  46.131 -39.741  1.00 24.33           C  
ATOM   3450  CG  LEU B  23      25.307  45.660 -38.631  1.00 22.65           C  
ATOM   3451  CD1 LEU B  23      24.029  46.530 -38.640  1.00 18.52           C  
ATOM   3452  CD2 LEU B  23      24.966  44.187 -38.836  1.00 20.72           C  
ATOM   3453  N   VAL B  24      27.192  47.988 -37.087  1.00 22.09           N  
ATOM   3454  CA  VAL B  24      27.782  47.933 -35.754  1.00 20.33           C  
ATOM   3455  C   VAL B  24      26.674  47.759 -34.724  1.00 20.99           C  
ATOM   3456  O   VAL B  24      25.491  47.721 -35.065  1.00 22.15           O  
ATOM   3457  CB  VAL B  24      28.533  49.244 -35.414  1.00 24.44           C  
ATOM   3458  CG1 VAL B  24      29.674  49.471 -36.398  1.00 27.24           C  
ATOM   3459  CG2 VAL B  24      27.551  50.430 -35.438  1.00 18.83           C  
ATOM   3460  N   HIS B  25      27.062  47.631 -33.464  1.00 18.14           N  
ATOM   3461  CA  HIS B  25      26.083  47.528 -32.390  1.00 17.93           C  
ATOM   3462  C   HIS B  25      26.724  47.946 -31.099  1.00 17.84           C  
ATOM   3463  O   HIS B  25      27.666  47.302 -30.632  1.00 17.27           O  
ATOM   3464  CB  HIS B  25      25.543  46.114 -32.225  1.00 17.50           C  
ATOM   3465  CG  HIS B  25      24.684  45.954 -31.009  1.00 24.95           C  
ATOM   3466  CD2 HIS B  25      24.863  45.232 -29.879  1.00 18.36           C  
ATOM   3467  ND1 HIS B  25      23.505  46.653 -30.833  1.00 23.84           N  
ATOM   3468  CE1 HIS B  25      22.999  46.370 -29.647  1.00 24.22           C  
ATOM   3469  NE2 HIS B  25      23.802  45.508 -29.047  1.00 26.25           N  
ATOM   3470  N   GLU B  26      26.232  49.045 -30.542  1.00 19.65           N  
ATOM   3471  CA  GLU B  26      26.732  49.542 -29.276  1.00 22.23           C  
ATOM   3472  C   GLU B  26      26.173  48.617 -28.203  1.00 21.33           C  
ATOM   3473  O   GLU B  26      24.968  48.368 -28.157  1.00 17.25           O  
ATOM   3474  CB  GLU B  26      26.238  50.969 -29.031  1.00 24.92           C  
ATOM   3475  CG  GLU B  26      26.676  51.551 -27.710  1.00 22.35           C  
ATOM   3476  CD  GLU B  26      25.987  52.862 -27.412  1.00 26.58           C  
ATOM   3477  OE1 GLU B  26      26.100  53.786 -28.239  1.00 26.14           O  
ATOM   3478  OE2 GLU B  26      25.334  52.968 -26.355  1.00 21.08           O1-
ATOM   3479  N   PRO B  27      27.041  48.097 -27.324  1.00 19.88           N  
ATOM   3480  CA  PRO B  27      26.567  47.198 -26.268  1.00 19.78           C  
ATOM   3481  C   PRO B  27      25.458  47.796 -25.417  1.00 20.20           C  
ATOM   3482  O   PRO B  27      25.648  48.814 -24.755  1.00 18.59           O  
ATOM   3483  CB  PRO B  27      27.841  46.889 -25.461  1.00 19.17           C  
ATOM   3484  CG  PRO B  27      28.733  48.084 -25.725  1.00 21.93           C  
ATOM   3485  CD  PRO B  27      28.488  48.352 -27.203  1.00 23.72           C  
ATOM   3486  N   GLY B  28      24.301  47.145 -25.445  1.00 20.96           N  
ATOM   3487  CA  GLY B  28      23.163  47.608 -24.676  1.00 20.34           C  
ATOM   3488  C   GLY B  28      23.156  47.018 -23.278  1.00 21.40           C  
ATOM   3489  O   GLY B  28      24.206  46.694 -22.729  1.00 18.07           O  
ATOM   3490  N   ARG B  29      21.968  46.860 -22.712  1.00 14.73           N  
ATOM   3491  CA  ARG B  29      21.816  46.325 -21.360  1.00 19.70           C  
ATOM   3492  C   ARG B  29      22.345  44.897 -21.225  1.00 23.50           C  
ATOM   3493  O   ARG B  29      22.666  44.450 -20.116  1.00 24.88           O  
ATOM   3494  CB  ARG B  29      20.337  46.372 -20.970  1.00 22.85           C  
ATOM   3495  CG  ARG B  29      19.990  45.849 -19.582  1.00 26.99           C  
ATOM   3496  CD  ARG B  29      20.026  46.936 -18.516  1.00 29.61           C  
ATOM   3497  NE  ARG B  29      19.222  46.534 -17.361  1.00 37.47           N  
ATOM   3498  CZ  ARG B  29      19.657  46.525 -16.102  1.00 40.79           C  
ATOM   3499  NH1 ARG B  29      20.903  46.906 -15.818  1.00 35.02           N1+
ATOM   3500  NH2 ARG B  29      18.847  46.118 -15.125  1.00 34.68           N  
ATOM   3501  N   GLU B  30      22.453  44.186 -22.349  1.00 16.02           N  
ATOM   3502  CA  GLU B  30      22.911  42.801 -22.322  1.00 15.28           C  
ATOM   3503  C   GLU B  30      24.242  42.586 -21.579  1.00 14.33           C  
ATOM   3504  O   GLU B  30      24.419  41.575 -20.908  1.00 17.32           O  
ATOM   3505  CB  GLU B  30      23.005  42.232 -23.752  1.00 15.08           C  
ATOM   3506  CG  GLU B  30      23.935  42.965 -24.729  1.00 16.27           C  
ATOM   3507  CD  GLU B  30      23.258  44.089 -25.499  1.00 20.45           C  
ATOM   3508  OE1 GLU B  30      23.843  44.547 -26.507  1.00 21.41           O  
ATOM   3509  OE2 GLU B  30      22.151  44.513 -25.104  1.00 17.52           O1-
ATOM   3510  N   ILE B  31      25.175  43.527 -21.685  1.00 14.50           N  
ATOM   3511  CA  ILE B  31      26.445  43.354 -20.984  1.00 14.70           C  
ATOM   3512  C   ILE B  31      26.336  43.641 -19.478  1.00 21.60           C  
ATOM   3513  O   ILE B  31      27.259  43.320 -18.729  1.00 19.13           O  
ATOM   3514  CB  ILE B  31      27.575  44.216 -21.611  1.00 16.31           C  
ATOM   3515  CG1 ILE B  31      27.158  45.692 -21.640  1.00 16.54           C  
ATOM   3516  CG2 ILE B  31      27.908  43.676 -23.036  1.00  8.22           C  
ATOM   3517  CD1 ILE B  31      28.327  46.664 -21.866  1.00 21.13           C  
ATOM   3518  N   ASP B  32      25.218  44.222 -19.024  1.00 19.82           N  
ATOM   3519  CA  ASP B  32      25.050  44.486 -17.585  1.00 15.49           C  
ATOM   3520  C   ASP B  32      24.747  43.181 -16.839  1.00 14.32           C  
ATOM   3521  O   ASP B  32      24.889  43.110 -15.610  1.00 15.09           O  
ATOM   3522  CB  ASP B  32      23.893  45.462 -17.287  1.00 16.70           C  
ATOM   3523  CG  ASP B  32      24.158  46.890 -17.765  1.00 20.54           C  
ATOM   3524  OD1 ASP B  32      25.302  47.229 -18.153  1.00 18.29           O  
ATOM   3525  OD2 ASP B  32      23.196  47.684 -17.738  1.00 31.93           O1-
ATOM   3526  N   TYR B  33      24.329  42.158 -17.579  1.00 14.67           N  
ATOM   3527  CA  TYR B  33      23.981  40.869 -16.984  1.00 15.56           C  
ATOM   3528  C   TYR B  33      25.127  39.861 -16.971  1.00 16.74           C  
ATOM   3529  O   TYR B  33      24.960  38.713 -16.576  1.00 16.67           O  
ATOM   3530  CB  TYR B  33      22.765  40.272 -17.702  1.00 19.04           C  
ATOM   3531  CG  TYR B  33      21.513  41.114 -17.575  1.00 15.16           C  
ATOM   3532  CD1 TYR B  33      20.592  41.192 -18.621  1.00 18.13           C  
ATOM   3533  CD2 TYR B  33      21.255  41.848 -16.412  1.00 18.42           C  
ATOM   3534  CE1 TYR B  33      19.441  41.988 -18.515  1.00 21.31           C  
ATOM   3535  CE2 TYR B  33      20.104  42.649 -16.292  1.00 19.63           C  
ATOM   3536  CZ  TYR B  33      19.208  42.713 -17.349  1.00 21.24           C  
ATOM   3537  OH  TYR B  33      18.086  43.518 -17.252  1.00 21.68           O  
ATOM   3538  N   ILE B  34      26.299  40.284 -17.408  1.00 14.56           N  
ATOM   3539  CA  ILE B  34      27.446  39.392 -17.371  1.00 15.87           C  
ATOM   3540  C   ILE B  34      27.897  39.335 -15.905  1.00 20.12           C  
ATOM   3541  O   ILE B  34      28.129  40.376 -15.297  1.00 18.63           O  
ATOM   3542  CB  ILE B  34      28.595  39.941 -18.217  1.00 16.07           C  
ATOM   3543  CG1 ILE B  34      28.151  40.068 -19.686  1.00 19.84           C  
ATOM   3544  CG2 ILE B  34      29.819  39.018 -18.081  1.00 18.94           C  
ATOM   3545  CD1 ILE B  34      29.133  40.866 -20.553  1.00 13.16           C  
ATOM   3546  N   THR B  35      27.999  38.131 -15.340  1.00 14.23           N  
ATOM   3547  CA  THR B  35      28.434  37.965 -13.955  1.00 17.67           C  
ATOM   3548  C   THR B  35      29.705  37.124 -13.870  1.00 16.95           C  
ATOM   3549  O   THR B  35      30.024  36.363 -14.785  1.00 16.48           O  
ATOM   3550  CB  THR B  35      27.354  37.295 -13.095  1.00 23.58           C  
ATOM   3551  CG2 THR B  35      26.166  38.217 -12.939  1.00 18.44           C  
ATOM   3552  OG1 THR B  35      26.943  36.065 -13.711  1.00 20.25           O  
ATOM   3553  N   PRO B  36      30.439  37.235 -12.755  1.00 16.82           N  
ATOM   3554  CA  PRO B  36      31.685  36.485 -12.565  1.00 16.87           C  
ATOM   3555  C   PRO B  36      31.596  35.002 -12.872  1.00 17.67           C  
ATOM   3556  O   PRO B  36      32.424  34.475 -13.598  1.00 17.32           O  
ATOM   3557  CB  PRO B  36      32.022  36.731 -11.094  1.00 12.88           C  
ATOM   3558  CG  PRO B  36      31.505  38.100 -10.861  1.00 13.37           C  
ATOM   3559  CD  PRO B  36      30.136  38.051 -11.566  1.00 16.79           C  
ATOM   3560  N   ALA B  37      30.566  34.342 -12.343  1.00 20.59           N  
ATOM   3561  CA  ALA B  37      30.396  32.900 -12.524  1.00 20.56           C  
ATOM   3562  C   ALA B  37      30.121  32.458 -13.960  1.00 20.79           C  
ATOM   3563  O   ALA B  37      30.398  31.308 -14.326  1.00 16.65           O  
ATOM   3564  CB  ALA B  37      29.281  32.385 -11.587  1.00 13.29           C  
ATOM   3565  N   ARG B  38      29.621  33.377 -14.781  1.00 20.12           N  
ATOM   3566  CA  ARG B  38      29.283  33.061 -16.170  1.00 17.96           C  
ATOM   3567  C   ARG B  38      30.194  33.640 -17.236  1.00 17.02           C  
ATOM   3568  O   ARG B  38      29.850  33.618 -18.425  1.00 15.86           O  
ATOM   3569  CB  ARG B  38      27.841  33.501 -16.460  1.00 12.65           C  
ATOM   3570  CG  ARG B  38      26.860  32.921 -15.482  1.00  9.76           C  
ATOM   3571  CD  ARG B  38      25.400  33.207 -15.893  1.00 13.61           C  
ATOM   3572  NE  ARG B  38      25.032  32.493 -17.115  1.00 18.63           N  
ATOM   3573  CZ  ARG B  38      23.897  32.692 -17.780  1.00 20.64           C  
ATOM   3574  NH1 ARG B  38      23.024  33.588 -17.337  1.00 23.96           N1+
ATOM   3575  NH2 ARG B  38      23.627  31.996 -18.879  1.00 14.79           N  
ATOM   3576  N   LEU B  39      31.358  34.148 -16.832  1.00 18.44           N  
ATOM   3577  CA  LEU B  39      32.299  34.722 -17.790  1.00 17.73           C  
ATOM   3578  C   LEU B  39      32.695  33.763 -18.911  1.00 22.05           C  
ATOM   3579  O   LEU B  39      32.611  34.111 -20.093  1.00 19.78           O  
ATOM   3580  CB  LEU B  39      33.563  35.213 -17.071  1.00 14.81           C  
ATOM   3581  CG  LEU B  39      33.522  36.616 -16.471  1.00 23.66           C  
ATOM   3582  CD1 LEU B  39      34.791  36.862 -15.634  1.00 25.97           C  
ATOM   3583  CD2 LEU B  39      33.418  37.633 -17.597  1.00 18.26           C  
ATOM   3584  N   ASP B  40      33.138  32.560 -18.554  1.00 22.06           N  
ATOM   3585  CA  ASP B  40      33.550  31.603 -19.573  1.00 20.72           C  
ATOM   3586  C   ASP B  40      32.371  31.250 -20.472  1.00 19.10           C  
ATOM   3587  O   ASP B  40      32.479  31.243 -21.691  1.00 19.86           O  
ATOM   3588  CB  ASP B  40      34.111  30.335 -18.920  1.00 23.50           C  
ATOM   3589  CG  ASP B  40      35.320  30.618 -18.030  1.00 31.80           C  
ATOM   3590  OD1 ASP B  40      36.212  31.379 -18.460  1.00 31.48           O  
ATOM   3591  OD2 ASP B  40      35.386  30.076 -16.901  1.00 35.46           O1-
ATOM   3592  N   GLU B  41      31.232  30.961 -19.864  1.00 19.86           N  
ATOM   3593  CA  GLU B  41      30.056  30.612 -20.640  1.00 16.66           C  
ATOM   3594  C   GLU B  41      29.673  31.720 -21.621  1.00 21.80           C  
ATOM   3595  O   GLU B  41      29.439  31.452 -22.801  1.00 18.39           O  
ATOM   3596  CB  GLU B  41      28.882  30.351 -19.702  1.00 18.33           C  
ATOM   3597  CG  GLU B  41      27.603  29.964 -20.422  1.00 21.73           C  
ATOM   3598  CD  GLU B  41      26.395  30.080 -19.526  1.00 22.71           C  
ATOM   3599  OE1 GLU B  41      26.572  30.296 -18.297  1.00 18.84           O  
ATOM   3600  OE2 GLU B  41      25.267  29.958 -20.050  1.00 23.68           O1-
ATOM   3601  N   LEU B  42      29.621  32.964 -21.137  1.00 15.64           N  
ATOM   3602  CA  LEU B  42      29.207  34.095 -21.981  1.00 21.96           C  
ATOM   3603  C   LEU B  42      30.270  34.622 -22.945  1.00 13.13           C  
ATOM   3604  O   LEU B  42      30.015  35.548 -23.724  1.00 17.29           O  
ATOM   3605  CB  LEU B  42      28.664  35.220 -21.089  1.00 14.66           C  
ATOM   3606  CG  LEU B  42      27.466  34.783 -20.227  1.00 18.64           C  
ATOM   3607  CD1 LEU B  42      27.134  35.869 -19.208  1.00 21.11           C  
ATOM   3608  CD2 LEU B  42      26.247  34.486 -21.129  1.00 15.18           C  
ATOM   3609  N   LEU B  43      31.461  34.028 -22.880  1.00 19.57           N  
ATOM   3610  CA  LEU B  43      32.582  34.363 -23.758  1.00 18.02           C  
ATOM   3611  C   LEU B  43      33.303  35.700 -23.521  1.00 18.71           C  
ATOM   3612  O   LEU B  43      33.682  36.374 -24.477  1.00 18.74           O  
ATOM   3613  CB  LEU B  43      32.127  34.278 -25.226  1.00 10.04           C  
ATOM   3614  CG  LEU B  43      31.329  33.017 -25.567  1.00 16.38           C  
ATOM   3615  CD1 LEU B  43      30.823  33.090 -27.004  1.00 17.60           C  
ATOM   3616  CD2 LEU B  43      32.222  31.785 -25.368  1.00 15.73           C  
ATOM   3617  N   PHE B  44      33.498  36.082 -22.261  1.00 14.29           N  
ATOM   3618  CA  PHE B  44      34.199  37.328 -21.953  1.00 16.36           C  
ATOM   3619  C   PHE B  44      35.417  37.022 -21.099  1.00 15.00           C  
ATOM   3620  O   PHE B  44      35.352  36.143 -20.246  1.00 17.63           O  
ATOM   3621  CB  PHE B  44      33.268  38.315 -21.232  1.00  8.89           C  
ATOM   3622  CG  PHE B  44      32.300  39.015 -22.158  1.00 14.97           C  
ATOM   3623  CD1 PHE B  44      31.181  38.352 -22.652  1.00 15.65           C  
ATOM   3624  CD2 PHE B  44      32.550  40.321 -22.584  1.00 16.25           C  
ATOM   3625  CE1 PHE B  44      30.319  38.980 -23.571  1.00 16.75           C  
ATOM   3626  CE2 PHE B  44      31.710  40.959 -23.490  1.00 17.16           C  
ATOM   3627  CZ  PHE B  44      30.587  40.288 -23.988  1.00 13.04           C  
ATOM   3628  N   SER B  45      36.522  37.743 -21.325  1.00 14.01           N  
ATOM   3629  CA  SER B  45      37.758  37.504 -20.575  1.00 15.29           C  
ATOM   3630  C   SER B  45      37.683  38.125 -19.184  1.00 20.09           C  
ATOM   3631  O   SER B  45      38.434  37.758 -18.281  1.00 20.35           O  
ATOM   3632  CB  SER B  45      38.974  38.090 -21.318  1.00  8.18           C  
ATOM   3633  OG  SER B  45      38.956  39.515 -21.285  1.00 17.34           O  
ATOM   3634  N   ALA B  46      36.784  39.088 -19.035  1.00 15.96           N  
ATOM   3635  CA  ALA B  46      36.577  39.779 -17.769  1.00 20.20           C  
ATOM   3636  C   ALA B  46      35.353  40.644 -17.958  1.00 18.36           C  
ATOM   3637  O   ALA B  46      34.917  40.891 -19.093  1.00 16.90           O  
ATOM   3638  CB  ALA B  46      37.787  40.651 -17.410  1.00 19.48           C  
ATOM   3639  N   ILE B  47      34.802  41.099 -16.843  1.00 16.40           N  
ATOM   3640  CA  ILE B  47      33.615  41.932 -16.859  1.00 15.91           C  
ATOM   3641  C   ILE B  47      33.951  43.365 -17.234  1.00 18.93           C  
ATOM   3642  O   ILE B  47      34.747  44.020 -16.567  1.00 18.99           O  
ATOM   3643  CB  ILE B  47      32.921  41.923 -15.484  1.00 16.30           C  
ATOM   3644  CG1 ILE B  47      32.495  40.503 -15.122  1.00 17.45           C  
ATOM   3645  CG2 ILE B  47      31.697  42.844 -15.508  1.00 18.06           C  
ATOM   3646  CD1 ILE B  47      31.841  40.405 -13.761  1.00 20.35           C  
ATOM   3647  N   LEU B  48      33.339  43.835 -18.316  1.00 19.03           N  
ATOM   3648  CA  LEU B  48      33.516  45.198 -18.813  1.00 22.87           C  
ATOM   3649  C   LEU B  48      32.814  46.206 -17.927  1.00 18.31           C  
ATOM   3650  O   LEU B  48      31.819  45.886 -17.290  1.00 25.23           O  
ATOM   3651  CB  LEU B  48      32.878  45.365 -20.189  1.00 23.34           C  
ATOM   3652  CG  LEU B  48      33.511  44.873 -21.472  1.00 24.08           C  
ATOM   3653  CD1 LEU B  48      33.648  43.355 -21.435  1.00 25.35           C  
ATOM   3654  CD2 LEU B  48      32.629  45.334 -22.645  1.00 14.05           C  
ATOM   3655  N   GLU B  49      33.334  47.430 -17.891  1.00 16.64           N  
ATOM   3656  CA  GLU B  49      32.660  48.489 -17.148  1.00 13.64           C  
ATOM   3657  C   GLU B  49      31.739  49.038 -18.245  1.00 16.15           C  
ATOM   3658  O   GLU B  49      32.207  49.624 -19.223  1.00 16.18           O  
ATOM   3659  CB  GLU B  49      33.649  49.550 -16.677  1.00 20.58           C  
ATOM   3660  CG  GLU B  49      33.070  50.476 -15.615  1.00 20.85           C  
ATOM   3661  CD  GLU B  49      32.008  51.415 -16.175  1.00 25.80           C  
ATOM   3662  OE1 GLU B  49      32.350  52.272 -17.009  1.00 30.72           O  
ATOM   3663  OE2 GLU B  49      30.829  51.289 -15.793  1.00 23.73           O1-
ATOM   3664  N   SER B  50      30.437  48.808 -18.095  1.00 19.06           N  
ATOM   3665  CA  SER B  50      29.440  49.197 -19.104  1.00 18.62           C  
ATOM   3666  C   SER B  50      29.437  50.636 -19.599  1.00 21.38           C  
ATOM   3667  O   SER B  50      29.374  50.881 -20.811  1.00 22.93           O  
ATOM   3668  CB  SER B  50      28.031  48.848 -18.611  1.00 18.68           C  
ATOM   3669  OG  SER B  50      27.936  47.467 -18.333  1.00 20.31           O  
ATOM   3670  N   HIS B  51      29.492  51.591 -18.681  1.00 17.16           N  
ATOM   3671  CA  HIS B  51      29.469  52.984 -19.086  1.00 16.34           C  
ATOM   3672  C   HIS B  51      30.637  53.356 -19.990  1.00 22.27           C  
ATOM   3673  O   HIS B  51      30.430  53.937 -21.065  1.00 20.60           O  
ATOM   3674  CB  HIS B  51      29.385  53.880 -17.844  1.00 19.68           C  
ATOM   3675  CG  HIS B  51      28.149  53.643 -17.026  1.00 21.48           C  
ATOM   3676  CD2 HIS B  51      27.988  53.318 -15.719  1.00 23.54           C  
ATOM   3677  ND1 HIS B  51      26.880  53.703 -17.563  1.00 28.20           N  
ATOM   3678  CE1 HIS B  51      25.991  53.426 -16.623  1.00 21.84           C  
ATOM   3679  NE2 HIS B  51      26.637  53.188 -15.494  1.00 19.70           N  
ATOM   3680  N   ASP B  52      31.860  53.017 -19.584  1.00 12.90           N  
ATOM   3681  CA  ASP B  52      33.015  53.311 -20.417  1.00 12.98           C  
ATOM   3682  C   ASP B  52      32.909  52.553 -21.745  1.00 20.49           C  
ATOM   3683  O   ASP B  52      33.235  53.093 -22.796  1.00 14.34           O  
ATOM   3684  CB  ASP B  52      34.308  52.887 -19.731  1.00 16.42           C  
ATOM   3685  CG  ASP B  52      34.889  53.975 -18.845  1.00 29.27           C  
ATOM   3686  OD1 ASP B  52      34.138  54.882 -18.432  1.00 26.28           O  
ATOM   3687  OD2 ASP B  52      36.108  53.910 -18.557  1.00 34.01           O1-
ATOM   3688  N   ALA B  53      32.474  51.297 -21.698  1.00 14.34           N  
ATOM   3689  CA  ALA B  53      32.377  50.511 -22.927  1.00 20.50           C  
ATOM   3690  C   ALA B  53      31.499  51.216 -23.959  1.00 17.52           C  
ATOM   3691  O   ALA B  53      31.865  51.315 -25.136  1.00 16.79           O  
ATOM   3692  CB  ALA B  53      31.817  49.114 -22.630  1.00 18.27           C  
ATOM   3693  N   ARG B  54      30.353  51.723 -23.515  1.00 15.89           N  
ATOM   3694  CA  ARG B  54      29.449  52.395 -24.435  1.00 22.25           C  
ATOM   3695  C   ARG B  54      30.065  53.695 -24.927  1.00 22.16           C  
ATOM   3696  O   ARG B  54      29.890  54.067 -26.082  1.00 21.71           O  
ATOM   3697  CB  ARG B  54      28.094  52.633 -23.772  1.00 19.78           C  
ATOM   3698  CG  ARG B  54      27.463  51.331 -23.299  1.00 20.54           C  
ATOM   3699  CD  ARG B  54      25.991  51.466 -22.900  1.00 18.43           C  
ATOM   3700  NE  ARG B  54      25.505  50.192 -22.383  1.00 22.28           N  
ATOM   3701  CZ  ARG B  54      25.276  49.940 -21.097  1.00 21.41           C  
ATOM   3702  NH1 ARG B  54      25.471  50.880 -20.176  1.00 21.11           N1+
ATOM   3703  NH2 ARG B  54      24.892  48.731 -20.725  1.00 18.06           N  
ATOM   3704  N   LYS B  55      30.803  54.380 -24.063  1.00 21.56           N  
ATOM   3705  CA  LYS B  55      31.469  55.607 -24.479  1.00 25.68           C  
ATOM   3706  C   LYS B  55      32.542  55.284 -25.526  1.00 26.22           C  
ATOM   3707  O   LYS B  55      32.692  56.001 -26.517  1.00 20.90           O  
ATOM   3708  CB  LYS B  55      32.094  56.309 -23.272  1.00 23.70           C  
ATOM   3709  CG  LYS B  55      31.061  56.950 -22.355  1.00 32.48           C  
ATOM   3710  CD  LYS B  55      31.704  57.585 -21.120  1.00 37.61           C  
ATOM   3711  CE  LYS B  55      30.636  58.195 -20.211  1.00 42.89           C  
ATOM   3712  NZ  LYS B  55      31.224  58.834 -19.000  1.00 44.48           N1+
ATOM   3713  N   GLU B  56      33.286  54.201 -25.313  1.00 18.52           N  
ATOM   3714  CA  GLU B  56      34.326  53.794 -26.266  1.00 19.04           C  
ATOM   3715  C   GLU B  56      33.733  53.463 -27.639  1.00 18.39           C  
ATOM   3716  O   GLU B  56      34.296  53.804 -28.673  1.00 17.01           O  
ATOM   3717  CB  GLU B  56      35.075  52.561 -25.741  1.00 22.95           C  
ATOM   3718  CG  GLU B  56      35.930  52.824 -24.518  1.00 14.60           C  
ATOM   3719  CD  GLU B  56      36.342  51.541 -23.805  1.00 22.33           C  
ATOM   3720  OE1 GLU B  56      36.947  51.636 -22.714  1.00 18.15           O  
ATOM   3721  OE2 GLU B  56      36.060  50.445 -24.334  1.00 18.74           O1-
ATOM   3722  N   HIS B  57      32.598  52.783 -27.636  1.00 17.00           N  
ATOM   3723  CA  HIS B  57      31.943  52.399 -28.876  1.00 24.71           C  
ATOM   3724  C   HIS B  57      31.476  53.635 -29.650  1.00 22.28           C  
ATOM   3725  O   HIS B  57      31.552  53.662 -30.876  1.00 17.83           O  
ATOM   3726  CB  HIS B  57      30.757  51.469 -28.594  1.00 13.47           C  
ATOM   3727  CG  HIS B  57      30.244  50.777 -29.815  1.00 18.94           C  
ATOM   3728  CD2 HIS B  57      30.544  49.564 -30.341  1.00 18.57           C  
ATOM   3729  ND1 HIS B  57      29.333  51.355 -30.676  1.00 23.42           N  
ATOM   3730  CE1 HIS B  57      29.094  50.526 -31.677  1.00 22.63           C  
ATOM   3731  NE2 HIS B  57      29.815  49.432 -31.495  1.00 18.54           N  
ATOM   3732  N   LYS B  58      31.002  54.656 -28.938  1.00 22.77           N  
ATOM   3733  CA  LYS B  58      30.575  55.887 -29.596  1.00 25.23           C  
ATOM   3734  C   LYS B  58      31.781  56.579 -30.268  1.00 23.79           C  
ATOM   3735  O   LYS B  58      31.640  57.180 -31.326  1.00 22.40           O  
ATOM   3736  CB  LYS B  58      29.904  56.826 -28.594  1.00 20.90           C  
ATOM   3737  CG  LYS B  58      28.595  56.289 -28.032  1.00 21.97           C  
ATOM   3738  CD  LYS B  58      27.950  57.311 -27.103  1.00 26.61           C  
ATOM   3739  CE  LYS B  58      26.676  56.777 -26.468  1.00 25.32           C  
ATOM   3740  NZ  LYS B  58      25.708  56.301 -27.494  1.00 29.74           N1+
ATOM   3741  N   GLN B  59      32.966  56.495 -29.664  1.00 21.37           N  
ATOM   3742  CA  GLN B  59      34.143  57.100 -30.284  1.00 20.95           C  
ATOM   3743  C   GLN B  59      34.474  56.314 -31.550  1.00 24.94           C  
ATOM   3744  O   GLN B  59      34.859  56.901 -32.560  1.00 23.28           O  
ATOM   3745  CB  GLN B  59      35.347  57.068 -29.342  1.00 25.58           C  
ATOM   3746  CG  GLN B  59      35.171  57.906 -28.097  1.00 35.25           C  
ATOM   3747  CD  GLN B  59      35.156  59.392 -28.397  1.00 45.24           C  
ATOM   3748  NE2 GLN B  59      36.024  60.133 -27.719  1.00 48.89           N  
ATOM   3749  OE1 GLN B  59      34.374  59.872 -29.227  1.00 45.01           O  
ATOM   3750  N   PHE B  60      34.323  54.988 -31.481  1.00 19.33           N  
ATOM   3751  CA  PHE B  60      34.585  54.109 -32.623  1.00 18.09           C  
ATOM   3752  C   PHE B  60      33.685  54.571 -33.762  1.00 22.24           C  
ATOM   3753  O   PHE B  60      34.157  54.852 -34.866  1.00 22.52           O  
ATOM   3754  CB  PHE B  60      34.267  52.648 -32.259  1.00 20.33           C  
ATOM   3755  CG  PHE B  60      34.375  51.674 -33.412  1.00 20.10           C  
ATOM   3756  CD1 PHE B  60      33.444  50.646 -33.552  1.00 23.51           C  
ATOM   3757  CD2 PHE B  60      35.421  51.751 -34.326  1.00 21.77           C  
ATOM   3758  CE1 PHE B  60      33.551  49.709 -34.580  1.00 23.49           C  
ATOM   3759  CE2 PHE B  60      35.538  50.822 -35.360  1.00 23.59           C  
ATOM   3760  CZ  PHE B  60      34.598  49.796 -35.487  1.00 26.92           C  
ATOM   3761  N   VAL B  61      32.391  54.662 -33.471  1.00 20.23           N  
ATOM   3762  CA  VAL B  61      31.390  55.095 -34.443  1.00 23.13           C  
ATOM   3763  C   VAL B  61      31.688  56.490 -34.972  1.00 23.98           C  
ATOM   3764  O   VAL B  61      31.555  56.749 -36.166  1.00 23.97           O  
ATOM   3765  CB  VAL B  61      29.968  55.083 -33.823  1.00 16.40           C  
ATOM   3766  CG1 VAL B  61      28.972  55.781 -34.767  1.00 22.05           C  
ATOM   3767  CG2 VAL B  61      29.531  53.661 -33.578  1.00 19.23           C  
ATOM   3768  N   ALA B  62      32.097  57.386 -34.083  1.00 26.09           N  
ATOM   3769  CA  ALA B  62      32.412  58.745 -34.497  1.00 25.63           C  
ATOM   3770  C   ALA B  62      33.553  58.746 -35.520  1.00 28.18           C  
ATOM   3771  O   ALA B  62      33.457  59.389 -36.570  1.00 28.71           O  
ATOM   3772  CB  ALA B  62      32.778  59.591 -33.285  1.00 21.01           C  
ATOM   3773  N   GLU B  63      34.628  58.018 -35.227  1.00 24.39           N  
ATOM   3774  CA  GLU B  63      35.760  57.952 -36.147  1.00 28.79           C  
ATOM   3775  C   GLU B  63      35.289  57.473 -37.519  1.00 27.26           C  
ATOM   3776  O   GLU B  63      35.692  58.008 -38.560  1.00 26.55           O  
ATOM   3777  CB  GLU B  63      36.817  56.998 -35.610  1.00 27.30           C  
ATOM   3778  CG  GLU B  63      38.067  56.951 -36.450  1.00 35.09           C  
ATOM   3779  CD  GLU B  63      38.774  58.294 -36.506  1.00 39.80           C  
ATOM   3780  OE1 GLU B  63      39.107  58.836 -35.430  1.00 40.41           O  
ATOM   3781  OE2 GLU B  63      39.000  58.804 -37.626  1.00 35.08           O1-
ATOM   3782  N   LEU B  64      34.447  56.446 -37.515  1.00 26.89           N  
ATOM   3783  CA  LEU B  64      33.906  55.898 -38.758  1.00 27.31           C  
ATOM   3784  C   LEU B  64      33.162  56.988 -39.535  1.00 27.33           C  
ATOM   3785  O   LEU B  64      33.376  57.175 -40.738  1.00 25.03           O  
ATOM   3786  CB  LEU B  64      32.957  54.736 -38.442  1.00 24.40           C  
ATOM   3787  CG  LEU B  64      33.590  53.460 -37.868  1.00 23.05           C  
ATOM   3788  CD1 LEU B  64      32.515  52.501 -37.385  1.00 20.05           C  
ATOM   3789  CD2 LEU B  64      34.437  52.798 -38.937  1.00 18.59           C  
ATOM   3790  N   LYS B  65      32.300  57.714 -38.831  1.00 24.80           N  
ATOM   3791  CA  LYS B  65      31.517  58.773 -39.445  1.00 30.55           C  
ATOM   3792  C   LYS B  65      32.386  59.901 -39.974  1.00 29.75           C  
ATOM   3793  O   LYS B  65      32.123  60.434 -41.049  1.00 28.10           O  
ATOM   3794  CB  LYS B  65      30.505  59.336 -38.449  1.00 32.57           C  
ATOM   3795  CG  LYS B  65      29.260  58.480 -38.248  1.00 35.24           C  
ATOM   3796  CD  LYS B  65      28.363  59.099 -37.186  1.00 39.56           C  
ATOM   3797  CE  LYS B  65      27.106  58.284 -36.910  1.00 38.03           C  
ATOM   3798  NZ  LYS B  65      26.073  58.405 -37.972  1.00 44.66           N1+
ATOM   3799  N   ALA B  66      33.433  60.244 -39.233  1.00 21.26           N  
ATOM   3800  CA  ALA B  66      34.335  61.314 -39.647  1.00 28.01           C  
ATOM   3801  C   ALA B  66      35.017  60.965 -40.963  1.00 29.80           C  
ATOM   3802  O   ALA B  66      35.634  61.820 -41.599  1.00 26.90           O  
ATOM   3803  CB  ALA B  66      35.387  61.566 -38.565  1.00 27.08           C  
ATOM   3804  N   ASN B  67      34.911  59.705 -41.366  1.00 27.26           N  
ATOM   3805  CA  ASN B  67      35.516  59.246 -42.611  1.00 29.75           C  
ATOM   3806  C   ASN B  67      34.417  59.007 -43.652  1.00 29.83           C  
ATOM   3807  O   ASN B  67      34.575  58.195 -44.562  1.00 28.67           O  
ATOM   3808  CB  ASN B  67      36.321  57.964 -42.359  1.00 23.79           C  
ATOM   3809  CG  ASN B  67      37.680  58.243 -41.741  1.00 23.40           C  
ATOM   3810  ND2 ASN B  67      37.750  58.221 -40.415  1.00 26.59           N  
ATOM   3811  OD1 ASN B  67      38.653  58.492 -42.448  1.00 20.93           O  
ATOM   3812  N   ASP B  68      33.306  59.723 -43.479  1.00 29.05           N  
ATOM   3813  CA  ASP B  68      32.140  59.660 -44.359  1.00 29.09           C  
ATOM   3814  C   ASP B  68      31.577  58.267 -44.554  1.00 30.04           C  
ATOM   3815  O   ASP B  68      31.148  57.902 -45.648  1.00 35.81           O  
ATOM   3816  CB  ASP B  68      32.472  60.265 -45.723  1.00 35.61           C  
ATOM   3817  CG  ASP B  68      33.031  61.666 -45.611  1.00 44.80           C  
ATOM   3818  OD1 ASP B  68      32.410  62.497 -44.906  1.00 49.21           O  
ATOM   3819  OD2 ASP B  68      34.088  61.935 -46.224  1.00 48.48           O1-
ATOM   3820  N   ILE B  69      31.568  57.487 -43.487  1.00 29.31           N  
ATOM   3821  CA  ILE B  69      31.049  56.139 -43.565  1.00 22.25           C  
ATOM   3822  C   ILE B  69      29.634  56.118 -43.009  1.00 25.51           C  
ATOM   3823  O   ILE B  69      29.350  56.736 -41.982  1.00 25.04           O  
ATOM   3824  CB  ILE B  69      31.952  55.151 -42.778  1.00 26.26           C  
ATOM   3825  CG1 ILE B  69      33.389  55.213 -43.334  1.00 18.18           C  
ATOM   3826  CG2 ILE B  69      31.382  53.738 -42.886  1.00 18.41           C  
ATOM   3827  CD1 ILE B  69      34.420  54.359 -42.592  1.00 22.59           C  
ATOM   3828  N   ASN B  70      28.746  55.428 -43.717  1.00 17.49           N  
ATOM   3829  CA  ASN B  70      27.350  55.291 -43.305  1.00 22.38           C  
ATOM   3830  C   ASN B  70      27.327  54.191 -42.249  1.00 25.83           C  
ATOM   3831  O   ASN B  70      27.469  53.016 -42.582  1.00 26.79           O  
ATOM   3832  CB  ASN B  70      26.493  54.877 -44.510  1.00 15.26           C  
ATOM   3833  CG  ASN B  70      25.087  54.487 -44.121  1.00 26.63           C  
ATOM   3834  ND2 ASN B  70      24.562  55.118 -43.074  1.00 27.17           N  
ATOM   3835  OD1 ASN B  70      24.471  53.630 -44.761  1.00 29.63           O  
ATOM   3836  N   VAL B  71      27.158  54.572 -40.983  1.00 24.27           N  
ATOM   3837  CA  VAL B  71      27.142  53.610 -39.881  1.00 19.58           C  
ATOM   3838  C   VAL B  71      25.726  53.179 -39.519  1.00 22.11           C  
ATOM   3839  O   VAL B  71      24.876  54.002 -39.201  1.00 22.75           O  
ATOM   3840  CB  VAL B  71      27.847  54.197 -38.634  1.00 21.71           C  
ATOM   3841  CG1 VAL B  71      27.724  53.228 -37.443  1.00 22.42           C  
ATOM   3842  CG2 VAL B  71      29.323  54.457 -38.956  1.00 24.55           C  
ATOM   3843  N   VAL B  72      25.484  51.876 -39.578  1.00 21.59           N  
ATOM   3844  CA  VAL B  72      24.169  51.318 -39.284  1.00 24.69           C  
ATOM   3845  C   VAL B  72      24.165  50.556 -37.964  1.00 23.29           C  
ATOM   3846  O   VAL B  72      24.907  49.590 -37.807  1.00 22.22           O  
ATOM   3847  CB  VAL B  72      23.728  50.339 -40.400  1.00 23.90           C  
ATOM   3848  CG1 VAL B  72      22.383  49.720 -40.047  1.00 26.36           C  
ATOM   3849  CG2 VAL B  72      23.645  51.074 -41.742  1.00 24.76           C  
ATOM   3850  N   GLU B  73      23.326  50.990 -37.024  1.00 22.87           N  
ATOM   3851  CA  GLU B  73      23.202  50.329 -35.720  1.00 25.31           C  
ATOM   3852  C   GLU B  73      22.214  49.169 -35.834  1.00 25.73           C  
ATOM   3853  O   GLU B  73      21.061  49.356 -36.273  1.00 26.13           O  
ATOM   3854  CB  GLU B  73      22.736  51.344 -34.667  1.00 28.15           C  
ATOM   3855  CG  GLU B  73      22.114  50.764 -33.391  1.00 27.29           C  
ATOM   3856  CD  GLU B  73      23.036  49.824 -32.626  1.00 25.81           C  
ATOM   3857  OE1 GLU B  73      24.189  50.211 -32.309  1.00 22.38           O  
ATOM   3858  OE2 GLU B  73      22.592  48.696 -32.332  1.00 19.49           O1-
ATOM   3859  N   LEU B  74      22.666  47.973 -35.456  1.00 20.48           N  
ATOM   3860  CA  LEU B  74      21.831  46.768 -35.533  1.00 19.61           C  
ATOM   3861  C   LEU B  74      20.417  46.969 -35.003  1.00 25.04           C  
ATOM   3862  O   LEU B  74      19.446  46.572 -35.649  1.00 25.46           O  
ATOM   3863  CB  LEU B  74      22.470  45.599 -34.773  1.00 24.00           C  
ATOM   3864  CG  LEU B  74      21.692  44.270 -34.809  1.00 21.15           C  
ATOM   3865  CD1 LEU B  74      21.612  43.756 -36.235  1.00 20.07           C  
ATOM   3866  CD2 LEU B  74      22.373  43.230 -33.924  1.00 18.02           C  
ATOM   3867  N   ILE B  75      20.297  47.580 -33.829  1.00 27.12           N  
ATOM   3868  CA  ILE B  75      18.980  47.789 -33.237  1.00 23.64           C  
ATOM   3869  C   ILE B  75      18.044  48.558 -34.167  1.00 28.42           C  
ATOM   3870  O   ILE B  75      16.906  48.137 -34.403  1.00 29.32           O  
ATOM   3871  CB  ILE B  75      19.081  48.530 -31.888  1.00 24.02           C  
ATOM   3872  CG1 ILE B  75      19.738  47.613 -30.846  1.00 18.97           C  
ATOM   3873  CG2 ILE B  75      17.688  48.978 -31.431  1.00 16.55           C  
ATOM   3874  CD1 ILE B  75      20.004  48.282 -29.516  1.00 20.37           C  
ATOM   3875  N   ASP B  76      18.527  49.671 -34.701  1.00 23.66           N  
ATOM   3876  CA  ASP B  76      17.716  50.485 -35.590  1.00 31.52           C  
ATOM   3877  C   ASP B  76      17.374  49.766 -36.892  1.00 33.10           C  
ATOM   3878  O   ASP B  76      16.259  49.897 -37.396  1.00 30.78           O  
ATOM   3879  CB  ASP B  76      18.420  51.814 -35.866  1.00 26.76           C  
ATOM   3880  CG  ASP B  76      18.633  52.619 -34.593  1.00 26.13           C  
ATOM   3881  OD1 ASP B  76      17.656  52.772 -33.837  1.00 29.99           O  
ATOM   3882  OD2 ASP B  76      19.761  53.092 -34.348  1.00 35.72           O1-
ATOM   3883  N   LEU B  77      18.314  48.995 -37.431  1.00 30.96           N  
ATOM   3884  CA  LEU B  77      18.050  48.264 -38.671  1.00 32.83           C  
ATOM   3885  C   LEU B  77      16.951  47.228 -38.446  1.00 32.45           C  
ATOM   3886  O   LEU B  77      16.058  47.047 -39.282  1.00 31.79           O  
ATOM   3887  CB  LEU B  77      19.322  47.565 -39.169  1.00 31.51           C  
ATOM   3888  CG  LEU B  77      19.147  46.574 -40.325  1.00 30.11           C  
ATOM   3889  CD1 LEU B  77      18.539  47.271 -41.539  1.00 27.87           C  
ATOM   3890  CD2 LEU B  77      20.501  45.966 -40.676  1.00 26.53           C  
ATOM   3891  N   VAL B  78      17.018  46.552 -37.305  1.00 32.12           N  
ATOM   3892  CA  VAL B  78      16.031  45.535 -36.975  1.00 31.41           C  
ATOM   3893  C   VAL B  78      14.645  46.152 -36.774  1.00 30.92           C  
ATOM   3894  O   VAL B  78      13.651  45.627 -37.276  1.00 32.92           O  
ATOM   3895  CB  VAL B  78      16.435  44.773 -35.699  1.00 29.28           C  
ATOM   3896  CG1 VAL B  78      15.393  43.734 -35.358  1.00 28.96           C  
ATOM   3897  CG2 VAL B  78      17.797  44.114 -35.896  1.00 30.19           C  
ATOM   3898  N   ALA B  79      14.588  47.264 -36.044  1.00 26.54           N  
ATOM   3899  CA  ALA B  79      13.318  47.943 -35.772  1.00 35.51           C  
ATOM   3900  C   ALA B  79      12.727  48.557 -37.042  1.00 36.62           C  
ATOM   3901  O   ALA B  79      11.504  48.581 -37.220  1.00 33.42           O  
ATOM   3902  CB  ALA B  79      13.513  49.022 -34.719  1.00 32.78           C  
ATOM   3903  N   GLU B  80      13.593  49.059 -37.918  1.00 29.64           N  
ATOM   3904  CA  GLU B  80      13.123  49.643 -39.165  1.00 33.53           C  
ATOM   3905  C   GLU B  80      12.489  48.506 -39.967  1.00 31.52           C  
ATOM   3906  O   GLU B  80      11.389  48.642 -40.506  1.00 31.86           O  
ATOM   3907  CB  GLU B  80      14.290  50.259 -39.943  1.00 27.75           C  
ATOM   3908  CG  GLU B  80      13.882  50.882 -41.273  1.00 30.57           C  
ATOM   3909  CD  GLU B  80      15.044  51.519 -42.007  1.00 31.60           C  
ATOM   3910  OE1 GLU B  80      15.713  52.398 -41.426  1.00 31.48           O  
ATOM   3911  OE2 GLU B  80      15.284  51.145 -43.170  1.00 28.62           O1-
ATOM   3912  N   THR B  81      13.184  47.375 -40.015  1.00 29.11           N  
ATOM   3913  CA  THR B  81      12.711  46.207 -40.741  1.00 31.18           C  
ATOM   3914  C   THR B  81      11.404  45.693 -40.147  1.00 33.66           C  
ATOM   3915  O   THR B  81      10.508  45.264 -40.872  1.00 35.09           O  
ATOM   3916  CB  THR B  81      13.765  45.073 -40.711  1.00 32.74           C  
ATOM   3917  CG2 THR B  81      13.225  43.823 -41.382  1.00 27.90           C  
ATOM   3918  OG1 THR B  81      14.955  45.501 -41.394  1.00 31.53           O  
ATOM   3919  N   TYR B  82      11.300  45.735 -38.825  1.00 32.56           N  
ATOM   3920  CA  TYR B  82      10.097  45.273 -38.141  1.00 35.15           C  
ATOM   3921  C   TYR B  82       8.924  46.176 -38.504  1.00 33.09           C  
ATOM   3922  O   TYR B  82       7.815  45.710 -38.755  1.00 33.10           O  
ATOM   3923  CB  TYR B  82      10.306  45.321 -36.627  1.00 30.76           C  
ATOM   3924  CG  TYR B  82       9.178  44.731 -35.815  1.00 30.01           C  
ATOM   3925  CD1 TYR B  82       9.132  43.366 -35.535  1.00 31.76           C  
ATOM   3926  CD2 TYR B  82       8.164  45.542 -35.309  1.00 32.64           C  
ATOM   3927  CE1 TYR B  82       8.112  42.823 -34.768  1.00 28.59           C  
ATOM   3928  CE2 TYR B  82       7.133  45.006 -34.541  1.00 33.00           C  
ATOM   3929  CZ  TYR B  82       7.115  43.647 -34.272  1.00 33.82           C  
ATOM   3930  OH  TYR B  82       6.105  43.117 -33.494  1.00 34.24           O  
ATOM   3931  N   ASP B  83       9.181  47.478 -38.526  1.00 31.12           N  
ATOM   3932  CA  ASP B  83       8.144  48.448 -38.832  1.00 34.53           C  
ATOM   3933  C   ASP B  83       7.497  48.278 -40.206  1.00 37.34           C  
ATOM   3934  O   ASP B  83       6.300  48.512 -40.365  1.00 39.62           O  
ATOM   3935  CB  ASP B  83       8.702  49.861 -38.672  1.00 35.12           C  
ATOM   3936  CG  ASP B  83       8.748  50.295 -37.224  1.00 34.81           C  
ATOM   3937  OD1 ASP B  83       8.160  49.585 -36.385  1.00 34.29           O  
ATOM   3938  OD2 ASP B  83       9.349  51.346 -36.927  1.00 39.71           O1-
ATOM   3939  N   LEU B  84       8.274  47.862 -41.195  1.00 32.66           N  
ATOM   3940  CA  LEU B  84       7.728  47.678 -42.527  1.00 37.36           C  
ATOM   3941  C   LEU B  84       7.494  46.205 -42.861  1.00 41.10           C  
ATOM   3942  O   LEU B  84       7.198  45.858 -44.008  1.00 39.71           O  
ATOM   3943  CB  LEU B  84       8.659  48.318 -43.550  1.00 34.23           C  
ATOM   3944  CG  LEU B  84      10.111  47.865 -43.500  1.00 30.52           C  
ATOM   3945  CD1 LEU B  84      10.215  46.482 -44.112  1.00 33.37           C  
ATOM   3946  CD2 LEU B  84      10.994  48.861 -44.248  1.00 29.51           C  
ATOM   3947  N   ALA B  85       7.622  45.340 -41.859  1.00 38.17           N  
ATOM   3948  CA  ALA B  85       7.425  43.909 -42.070  1.00 37.43           C  
ATOM   3949  C   ALA B  85       5.960  43.512 -41.971  1.00 40.78           C  
ATOM   3950  O   ALA B  85       5.162  44.165 -41.290  1.00 38.34           O  
ATOM   3951  CB  ALA B  85       8.236  43.107 -41.062  1.00 37.91           C  
ATOM   3952  N   SER B  86       5.621  42.425 -42.653  1.00 41.13           N  
ATOM   3953  CA  SER B  86       4.264  41.908 -42.638  1.00 40.28           C  
ATOM   3954  C   SER B  86       3.973  41.407 -41.235  1.00 39.71           C  
ATOM   3955  O   SER B  86       4.886  40.996 -40.511  1.00 38.79           O  
ATOM   3956  CB  SER B  86       4.121  40.748 -43.627  1.00 38.88           C  
ATOM   3957  OG  SER B  86       4.769  39.577 -43.149  1.00 39.87           O  
ATOM   3958  N   GLN B  87       2.700  41.427 -40.861  1.00 38.67           N  
ATOM   3959  CA  GLN B  87       2.290  40.969 -39.544  1.00 39.24           C  
ATOM   3960  C   GLN B  87       2.794  39.568 -39.238  1.00 40.37           C  
ATOM   3961  O   GLN B  87       3.180  39.286 -38.105  1.00 39.43           O  
ATOM   3962  CB  GLN B  87       0.766  40.974 -39.418  1.00 39.47           C  
ATOM   3963  CG  GLN B  87       0.302  40.656 -38.015  1.00 40.03           C  
ATOM   3964  CD  GLN B  87       0.749  41.712 -37.022  1.00 42.19           C  
ATOM   3965  NE2 GLN B  87       1.004  42.922 -37.513  1.00 44.38           N  
ATOM   3966  OE1 GLN B  87       0.855  41.448 -35.828  1.00 46.29           O  
ATOM   3967  N   GLU B  88       2.782  38.687 -40.236  1.00 37.49           N  
ATOM   3968  CA  GLU B  88       3.239  37.317 -40.016  1.00 39.54           C  
ATOM   3969  C   GLU B  88       4.736  37.313 -39.710  1.00 36.16           C  
ATOM   3970  O   GLU B  88       5.202  36.544 -38.870  1.00 32.65           O  
ATOM   3971  CB  GLU B  88       2.922  36.428 -41.234  1.00 39.97           C  
ATOM   3972  CG  GLU B  88       4.046  36.211 -42.259  1.00 47.75           C  
ATOM   3973  CD  GLU B  88       5.082  35.158 -41.826  1.00 54.26           C  
ATOM   3974  OE1 GLU B  88       4.682  34.141 -41.208  1.00 55.22           O  
ATOM   3975  OE2 GLU B  88       6.291  35.340 -42.123  1.00 49.11           O1-
ATOM   3976  N   ALA B  89       5.486  38.177 -40.386  1.00 38.10           N  
ATOM   3977  CA  ALA B  89       6.924  38.257 -40.146  1.00 35.29           C  
ATOM   3978  C   ALA B  89       7.113  38.743 -38.714  1.00 34.72           C  
ATOM   3979  O   ALA B  89       7.931  38.200 -37.969  1.00 33.93           O  
ATOM   3980  CB  ALA B  89       7.576  39.229 -41.127  1.00 32.81           C  
ATOM   3981  N   LYS B  90       6.344  39.766 -38.339  1.00 36.55           N  
ATOM   3982  CA  LYS B  90       6.411  40.323 -36.991  1.00 33.14           C  
ATOM   3983  C   LYS B  90       6.144  39.260 -35.920  1.00 36.49           C  
ATOM   3984  O   LYS B  90       6.918  39.132 -34.966  1.00 33.12           O  
ATOM   3985  CB  LYS B  90       5.405  41.465 -36.823  1.00 35.20           C  
ATOM   3986  CG  LYS B  90       5.720  42.728 -37.614  1.00 35.94           C  
ATOM   3987  CD  LYS B  90       4.771  43.852 -37.219  1.00 41.10           C  
ATOM   3988  CE  LYS B  90       4.915  45.069 -38.124  1.00 45.38           C  
ATOM   3989  NZ  LYS B  90       3.960  46.151 -37.742  1.00 47.18           N1+
ATOM   3990  N   ASP B  91       5.059  38.499 -36.072  1.00 28.33           N  
ATOM   3991  CA  ASP B  91       4.725  37.474 -35.088  1.00 31.15           C  
ATOM   3992  C   ASP B  91       5.717  36.315 -35.104  1.00 33.59           C  
ATOM   3993  O   ASP B  91       5.995  35.725 -34.057  1.00 28.93           O  
ATOM   3994  CB  ASP B  91       3.312  36.895 -35.310  1.00 31.04           C  
ATOM   3995  CG  ASP B  91       2.235  37.961 -35.433  1.00 34.61           C  
ATOM   3996  OD1 ASP B  91       2.282  38.989 -34.723  1.00 33.37           O  
ATOM   3997  OD2 ASP B  91       1.311  37.752 -36.245  1.00 38.46           O1-
ATOM   3998  N   LYS B  92       6.236  35.967 -36.282  1.00 29.70           N  
ATOM   3999  CA  LYS B  92       7.183  34.856 -36.365  1.00 34.09           C  
ATOM   4000  C   LYS B  92       8.506  35.183 -35.656  1.00 30.40           C  
ATOM   4001  O   LYS B  92       9.155  34.295 -35.084  1.00 28.92           O  
ATOM   4002  CB  LYS B  92       7.452  34.473 -37.825  1.00 33.99           C  
ATOM   4003  CG  LYS B  92       8.323  33.223 -37.980  1.00 32.80           C  
ATOM   4004  CD  LYS B  92       8.423  32.759 -39.430  1.00 35.05           C  
ATOM   4005  CE  LYS B  92       9.035  33.824 -40.331  1.00 37.16           C  
ATOM   4006  NZ  LYS B  92       9.058  33.403 -41.761  1.00 41.70           N1+
ATOM   4007  N   LEU B  93       8.902  36.450 -35.690  1.00 28.63           N  
ATOM   4008  CA  LEU B  93      10.138  36.852 -35.021  1.00 32.39           C  
ATOM   4009  C   LEU B  93       9.978  36.571 -33.527  1.00 28.92           C  
ATOM   4010  O   LEU B  93      10.867  35.996 -32.897  1.00 29.38           O  
ATOM   4011  CB  LEU B  93      10.421  38.342 -35.242  1.00 27.21           C  
ATOM   4012  CG  LEU B  93      11.605  38.934 -34.462  1.00 26.22           C  
ATOM   4013  CD1 LEU B  93      12.925  38.362 -34.986  1.00 21.52           C  
ATOM   4014  CD2 LEU B  93      11.591  40.445 -34.599  1.00 22.45           C  
ATOM   4015  N   ILE B  94       8.836  36.958 -32.966  1.00 28.73           N  
ATOM   4016  CA  ILE B  94       8.587  36.730 -31.547  1.00 25.20           C  
ATOM   4017  C   ILE B  94       8.507  35.253 -31.203  1.00 29.04           C  
ATOM   4018  O   ILE B  94       8.958  34.842 -30.133  1.00 27.49           O  
ATOM   4019  CB  ILE B  94       7.298  37.414 -31.082  1.00 25.07           C  
ATOM   4020  CG1 ILE B  94       7.528  38.913 -30.965  1.00 25.42           C  
ATOM   4021  CG2 ILE B  94       6.852  36.854 -29.740  1.00 27.51           C  
ATOM   4022  CD1 ILE B  94       6.305  39.663 -30.491  1.00 28.34           C  
ATOM   4023  N   GLU B  95       7.937  34.448 -32.097  1.00 26.57           N  
ATOM   4024  CA  GLU B  95       7.828  33.017 -31.832  1.00 27.98           C  
ATOM   4025  C   GLU B  95       9.186  32.330 -31.913  1.00 26.46           C  
ATOM   4026  O   GLU B  95       9.513  31.498 -31.071  1.00 28.83           O  
ATOM   4027  CB  GLU B  95       6.857  32.346 -32.809  1.00 28.23           C  
ATOM   4028  CG  GLU B  95       5.417  32.786 -32.635  1.00 31.50           C  
ATOM   4029  CD  GLU B  95       4.976  32.766 -31.180  1.00 27.39           C  
ATOM   4030  OE1 GLU B  95       5.044  31.699 -30.543  1.00 27.21           O  
ATOM   4031  OE2 GLU B  95       4.558  33.824 -30.670  1.00 27.78           O1-
ATOM   4032  N   GLU B  96       9.975  32.672 -32.926  1.00 21.22           N  
ATOM   4033  CA  GLU B  96      11.297  32.071 -33.073  1.00 28.72           C  
ATOM   4034  C   GLU B  96      12.195  32.494 -31.907  1.00 25.19           C  
ATOM   4035  O   GLU B  96      13.000  31.701 -31.423  1.00 26.28           O  
ATOM   4036  CB  GLU B  96      11.909  32.470 -34.417  1.00 26.92           C  
ATOM   4037  CG  GLU B  96      10.980  32.145 -35.576  1.00 35.41           C  
ATOM   4038  CD  GLU B  96      11.691  31.993 -36.906  1.00 37.02           C  
ATOM   4039  OE1 GLU B  96      12.493  32.884 -37.269  1.00 37.45           O  
ATOM   4040  OE2 GLU B  96      11.430  30.978 -37.591  1.00 33.34           O1-
ATOM   4041  N   PHE B  97      12.045  33.736 -31.450  1.00 27.21           N  
ATOM   4042  CA  PHE B  97      12.818  34.221 -30.310  1.00 25.64           C  
ATOM   4043  C   PHE B  97      12.502  33.319 -29.108  1.00 28.96           C  
ATOM   4044  O   PHE B  97      13.407  32.838 -28.425  1.00 21.29           O  
ATOM   4045  CB  PHE B  97      12.435  35.667 -29.982  1.00 27.07           C  
ATOM   4046  CG  PHE B  97      13.050  36.189 -28.707  1.00 23.58           C  
ATOM   4047  CD1 PHE B  97      14.372  36.632 -28.682  1.00 26.58           C  
ATOM   4048  CD2 PHE B  97      12.310  36.230 -27.529  1.00 21.97           C  
ATOM   4049  CE1 PHE B  97      14.948  37.108 -27.499  1.00 17.43           C  
ATOM   4050  CE2 PHE B  97      12.872  36.704 -26.337  1.00 23.21           C  
ATOM   4051  CZ  PHE B  97      14.201  37.145 -26.325  1.00 15.22           C  
ATOM   4052  N   LEU B  98      11.214  33.083 -28.862  1.00 20.87           N  
ATOM   4053  CA  LEU B  98      10.781  32.239 -27.747  1.00 25.00           C  
ATOM   4054  C   LEU B  98      11.270  30.798 -27.856  1.00 26.54           C  
ATOM   4055  O   LEU B  98      11.673  30.186 -26.866  1.00 26.76           O  
ATOM   4056  CB  LEU B  98       9.248  32.230 -27.655  1.00 24.24           C  
ATOM   4057  CG  LEU B  98       8.554  33.529 -27.252  1.00 23.95           C  
ATOM   4058  CD1 LEU B  98       7.044  33.381 -27.450  1.00 27.70           C  
ATOM   4059  CD2 LEU B  98       8.870  33.853 -25.795  1.00 23.55           C  
ATOM   4060  N   GLU B  99      11.206  30.253 -29.066  1.00 25.56           N  
ATOM   4061  CA  GLU B  99      11.627  28.881 -29.311  1.00 25.19           C  
ATOM   4062  C   GLU B  99      13.136  28.676 -29.168  1.00 29.46           C  
ATOM   4063  O   GLU B  99      13.584  27.623 -28.717  1.00 31.32           O  
ATOM   4064  CB  GLU B  99      11.189  28.458 -30.715  1.00 28.81           C  
ATOM   4065  CG  GLU B  99      11.661  27.075 -31.155  1.00 39.25           C  
ATOM   4066  CD  GLU B  99      10.961  25.939 -30.427  1.00 47.07           C  
ATOM   4067  OE1 GLU B  99      10.068  26.220 -29.591  1.00 48.88           O  
ATOM   4068  OE2 GLU B  99      11.301  24.765 -30.699  1.00 45.11           O1-
ATOM   4069  N   ASP B 100      13.917  29.683 -29.549  1.00 28.35           N  
ATOM   4070  CA  ASP B 100      15.382  29.584 -29.481  1.00 29.29           C  
ATOM   4071  C   ASP B 100      15.937  30.153 -28.178  1.00 24.88           C  
ATOM   4072  O   ASP B 100      17.150  30.266 -28.002  1.00 25.53           O  
ATOM   4073  CB  ASP B 100      16.026  30.312 -30.674  1.00 32.84           C  
ATOM   4074  CG  ASP B 100      15.588  29.738 -32.029  1.00 44.82           C  
ATOM   4075  OD1 ASP B 100      15.691  28.509 -32.219  1.00 50.87           O  
ATOM   4076  OD2 ASP B 100      15.145  30.511 -32.910  1.00 43.21           O1-
ATOM   4077  N   SER B 101      15.044  30.500 -27.259  1.00 22.76           N  
ATOM   4078  CA  SER B 101      15.466  31.057 -25.992  1.00 24.14           C  
ATOM   4079  C   SER B 101      16.414  30.177 -25.201  1.00 23.93           C  
ATOM   4080  O   SER B 101      16.426  28.957 -25.319  1.00 25.47           O  
ATOM   4081  CB  SER B 101      14.260  31.372 -25.110  1.00 24.65           C  
ATOM   4082  OG  SER B 101      14.672  31.681 -23.787  1.00 17.15           O  
ATOM   4083  N   GLU B 102      17.220  30.839 -24.390  1.00 24.89           N  
ATOM   4084  CA  GLU B 102      18.146  30.180 -23.509  1.00 21.52           C  
ATOM   4085  C   GLU B 102      18.058  31.030 -22.241  1.00 23.95           C  
ATOM   4086  O   GLU B 102      18.245  32.246 -22.294  1.00 19.31           O  
ATOM   4087  CB  GLU B 102      19.561  30.217 -24.079  1.00 25.99           C  
ATOM   4088  CG  GLU B 102      20.618  29.606 -23.152  1.00 28.51           C  
ATOM   4089  CD  GLU B 102      20.343  28.140 -22.826  1.00 32.17           C  
ATOM   4090  OE1 GLU B 102      19.867  27.412 -23.718  1.00 27.58           O  
ATOM   4091  OE2 GLU B 102      20.617  27.713 -21.683  1.00 33.74           O1-
ATOM   4092  N   PRO B 103      17.688  30.419 -21.105  1.00 22.47           N  
ATOM   4093  CA  PRO B 103      17.349  29.002 -20.939  1.00 25.97           C  
ATOM   4094  C   PRO B 103      16.072  28.682 -21.718  1.00 27.05           C  
ATOM   4095  O   PRO B 103      15.373  29.593 -22.178  1.00 21.30           O  
ATOM   4096  CB  PRO B 103      17.104  28.869 -19.433  1.00 29.67           C  
ATOM   4097  CG  PRO B 103      17.811  30.060 -18.832  1.00 27.66           C  
ATOM   4098  CD  PRO B 103      17.523  31.143 -19.834  1.00 23.03           C  
ATOM   4099  N   VAL B 104      15.781  27.391 -21.857  1.00 24.11           N  
ATOM   4100  CA  VAL B 104      14.578  26.940 -22.544  1.00 25.14           C  
ATOM   4101  C   VAL B 104      13.401  27.320 -21.646  1.00 30.53           C  
ATOM   4102  O   VAL B 104      13.426  27.079 -20.439  1.00 23.13           O  
ATOM   4103  CB  VAL B 104      14.620  25.418 -22.768  1.00 25.07           C  
ATOM   4104  CG1 VAL B 104      13.304  24.936 -23.384  1.00 30.99           C  
ATOM   4105  CG2 VAL B 104      15.791  25.072 -23.693  1.00 26.22           C  
ATOM   4106  N   LEU B 105      12.381  27.925 -22.243  1.00 24.41           N  
ATOM   4107  CA  LEU B 105      11.211  28.394 -21.510  1.00 29.70           C  
ATOM   4108  C   LEU B 105      10.094  27.384 -21.249  1.00 27.83           C  
ATOM   4109  O   LEU B 105       9.604  26.737 -22.175  1.00 26.63           O  
ATOM   4110  CB  LEU B 105      10.600  29.592 -22.251  1.00 24.20           C  
ATOM   4111  CG  LEU B 105      11.494  30.803 -22.522  1.00 26.76           C  
ATOM   4112  CD1 LEU B 105      10.818  31.715 -23.536  1.00 26.23           C  
ATOM   4113  CD2 LEU B 105      11.769  31.541 -21.222  1.00 24.37           C  
ATOM   4114  N   SER B 106       9.685  27.263 -19.988  1.00 24.61           N  
ATOM   4115  CA  SER B 106       8.563  26.392 -19.646  1.00 29.43           C  
ATOM   4116  C   SER B 106       7.398  27.019 -20.411  1.00 25.93           C  
ATOM   4117  O   SER B 106       7.496  28.168 -20.843  1.00 29.36           O  
ATOM   4118  CB  SER B 106       8.259  26.468 -18.153  1.00 29.52           C  
ATOM   4119  OG  SER B 106       7.786  27.766 -17.817  1.00 26.10           O  
ATOM   4120  N   GLU B 107       6.295  26.298 -20.581  1.00 32.44           N  
ATOM   4121  CA  GLU B 107       5.163  26.875 -21.309  1.00 34.41           C  
ATOM   4122  C   GLU B 107       4.573  28.096 -20.599  1.00 31.33           C  
ATOM   4123  O   GLU B 107       4.170  29.062 -21.251  1.00 31.70           O  
ATOM   4124  CB  GLU B 107       4.058  25.834 -21.527  1.00 40.32           C  
ATOM   4125  CG  GLU B 107       4.415  24.732 -22.512  1.00 43.88           C  
ATOM   4126  CD  GLU B 107       4.847  25.271 -23.868  1.00 46.73           C  
ATOM   4127  OE1 GLU B 107       4.151  26.161 -24.408  1.00 48.91           O  
ATOM   4128  OE2 GLU B 107       5.880  24.796 -24.396  1.00 48.89           O1-
ATOM   4129  N   GLU B 108       4.528  28.060 -19.270  1.00 28.57           N  
ATOM   4130  CA  GLU B 108       3.981  29.182 -18.509  1.00 30.84           C  
ATOM   4131  C   GLU B 108       4.771  30.465 -18.736  1.00 34.32           C  
ATOM   4132  O   GLU B 108       4.197  31.545 -18.925  1.00 31.38           O  
ATOM   4133  CB  GLU B 108       3.983  28.877 -17.014  1.00 34.11           C  
ATOM   4134  CG  GLU B 108       3.205  27.654 -16.614  1.00 41.86           C  
ATOM   4135  CD  GLU B 108       2.867  27.667 -15.139  1.00 51.52           C  
ATOM   4136  OE1 GLU B 108       3.558  28.388 -14.383  1.00 53.07           O  
ATOM   4137  OE2 GLU B 108       1.918  26.955 -14.738  1.00 54.90           O1-
ATOM   4138  N   HIS B 109       6.095  30.350 -18.694  1.00 29.43           N  
ATOM   4139  CA  HIS B 109       6.945  31.510 -18.889  1.00 23.84           C  
ATOM   4140  C   HIS B 109       6.892  31.989 -20.333  1.00 22.59           C  
ATOM   4141  O   HIS B 109       7.050  33.171 -20.612  1.00 21.28           O  
ATOM   4142  CB  HIS B 109       8.383  31.171 -18.474  1.00 27.93           C  
ATOM   4143  CG  HIS B 109       8.595  31.167 -16.988  1.00 24.62           C  
ATOM   4144  CD2 HIS B 109       7.794  31.574 -15.972  1.00 27.56           C  
ATOM   4145  ND1 HIS B 109       9.754  30.706 -16.399  1.00 31.37           N  
ATOM   4146  CE1 HIS B 109       9.658  30.826 -15.085  1.00 27.28           C  
ATOM   4147  NE2 HIS B 109       8.478  31.350 -14.800  1.00 23.87           N  
ATOM   4148  N   LYS B 110       6.662  31.072 -21.262  1.00 22.41           N  
ATOM   4149  CA  LYS B 110       6.589  31.454 -22.661  1.00 26.59           C  
ATOM   4150  C   LYS B 110       5.388  32.377 -22.874  1.00 28.98           C  
ATOM   4151  O   LYS B 110       5.467  33.367 -23.609  1.00 23.62           O  
ATOM   4152  CB  LYS B 110       6.460  30.206 -23.526  1.00 28.81           C  
ATOM   4153  CG  LYS B 110       6.464  30.464 -25.012  1.00 32.83           C  
ATOM   4154  CD  LYS B 110       7.267  29.397 -25.754  1.00 38.55           C  
ATOM   4155  CE  LYS B 110       6.939  27.992 -25.263  1.00 40.62           C  
ATOM   4156  NZ  LYS B 110       7.794  26.938 -25.882  1.00 45.74           N1+
ATOM   4157  N   VAL B 111       4.273  32.049 -22.227  1.00 30.87           N  
ATOM   4158  CA  VAL B 111       3.071  32.862 -22.342  1.00 25.77           C  
ATOM   4159  C   VAL B 111       3.346  34.241 -21.768  1.00 27.45           C  
ATOM   4160  O   VAL B 111       3.056  35.255 -22.402  1.00 23.75           O  
ATOM   4161  CB  VAL B 111       1.892  32.220 -21.593  1.00 26.02           C  
ATOM   4162  CG1 VAL B 111       0.755  33.239 -21.422  1.00 24.01           C  
ATOM   4163  CG2 VAL B 111       1.393  30.989 -22.380  1.00 26.80           C  
ATOM   4164  N   VAL B 112       3.922  34.277 -20.568  1.00 29.36           N  
ATOM   4165  CA  VAL B 112       4.239  35.548 -19.922  1.00 22.18           C  
ATOM   4166  C   VAL B 112       5.207  36.368 -20.778  1.00 20.59           C  
ATOM   4167  O   VAL B 112       5.032  37.568 -20.953  1.00 25.14           O  
ATOM   4168  CB  VAL B 112       4.886  35.330 -18.531  1.00 20.02           C  
ATOM   4169  CG1 VAL B 112       5.324  36.666 -17.950  1.00 28.11           C  
ATOM   4170  CG2 VAL B 112       3.904  34.651 -17.591  1.00 21.04           C  
ATOM   4171  N   VAL B 113       6.227  35.715 -21.315  1.00 16.56           N  
ATOM   4172  CA  VAL B 113       7.199  36.422 -22.119  1.00 22.64           C  
ATOM   4173  C   VAL B 113       6.601  36.930 -23.423  1.00 21.21           C  
ATOM   4174  O   VAL B 113       6.867  38.062 -23.826  1.00 18.39           O  
ATOM   4175  CB  VAL B 113       8.449  35.551 -22.419  1.00 23.66           C  
ATOM   4176  CG1 VAL B 113       9.397  36.325 -23.308  1.00 25.52           C  
ATOM   4177  CG2 VAL B 113       9.145  35.202 -21.115  1.00 22.61           C  
ATOM   4178  N   ARG B 114       5.810  36.101 -24.096  1.00 24.86           N  
ATOM   4179  CA  ARG B 114       5.205  36.512 -25.371  1.00 31.17           C  
ATOM   4180  C   ARG B 114       4.321  37.723 -25.156  1.00 29.48           C  
ATOM   4181  O   ARG B 114       4.326  38.665 -25.942  1.00 27.27           O  
ATOM   4182  CB  ARG B 114       4.356  35.385 -25.976  1.00 27.91           C  
ATOM   4183  CG  ARG B 114       3.678  35.803 -27.283  1.00 28.34           C  
ATOM   4184  CD  ARG B 114       2.753  34.740 -27.834  1.00 28.43           C  
ATOM   4185  NE  ARG B 114       3.466  33.533 -28.216  1.00 33.31           N  
ATOM   4186  CZ  ARG B 114       3.411  32.384 -27.559  1.00 33.79           C  
ATOM   4187  NH1 ARG B 114       2.667  32.282 -26.480  1.00 34.56           N1+
ATOM   4188  NH2 ARG B 114       4.114  31.343 -27.985  1.00 33.76           N  
ATOM   4189  N   ASN B 115       3.561  37.693 -24.071  1.00 31.56           N  
ATOM   4190  CA  ASN B 115       2.666  38.787 -23.741  1.00 30.92           C  
ATOM   4191  C   ASN B 115       3.456  40.045 -23.416  1.00 29.41           C  
ATOM   4192  O   ASN B 115       3.060  41.147 -23.791  1.00 23.71           O  
ATOM   4193  CB  ASN B 115       1.775  38.382 -22.564  1.00 36.93           C  
ATOM   4194  CG  ASN B 115       0.965  39.521 -22.043  1.00 44.13           C  
ATOM   4195  ND2 ASN B 115      -0.344  39.449 -22.239  1.00 43.97           N  
ATOM   4196  OD1 ASN B 115       1.504  40.467 -21.469  1.00 48.96           O  
ATOM   4197  N   PHE B 116       4.569  39.876 -22.706  1.00 28.52           N  
ATOM   4198  CA  PHE B 116       5.431  40.996 -22.350  1.00 27.58           C  
ATOM   4199  C   PHE B 116       6.006  41.604 -23.635  1.00 25.74           C  
ATOM   4200  O   PHE B 116       5.964  42.822 -23.838  1.00 26.25           O  
ATOM   4201  CB  PHE B 116       6.558  40.491 -21.423  1.00 24.61           C  
ATOM   4202  CG  PHE B 116       7.697  41.459 -21.224  1.00 28.76           C  
ATOM   4203  CD1 PHE B 116       7.586  42.540 -20.349  1.00 27.38           C  
ATOM   4204  CD2 PHE B 116       8.919  41.237 -21.856  1.00 25.80           C  
ATOM   4205  CE1 PHE B 116       8.685  43.384 -20.102  1.00 27.50           C  
ATOM   4206  CE2 PHE B 116      10.020  42.071 -21.618  1.00 29.26           C  
ATOM   4207  CZ  PHE B 116       9.904  43.148 -20.737  1.00 23.76           C  
ATOM   4208  N   LEU B 117       6.547  40.766 -24.508  1.00 28.28           N  
ATOM   4209  CA  LEU B 117       7.126  41.274 -25.744  1.00 28.12           C  
ATOM   4210  C   LEU B 117       6.077  42.032 -26.544  1.00 31.01           C  
ATOM   4211  O   LEU B 117       6.292  43.175 -26.925  1.00 28.17           O  
ATOM   4212  CB  LEU B 117       7.712  40.131 -26.582  1.00 28.59           C  
ATOM   4213  CG  LEU B 117       8.888  39.390 -25.953  1.00 27.82           C  
ATOM   4214  CD1 LEU B 117       9.262  38.234 -26.839  1.00 22.92           C  
ATOM   4215  CD2 LEU B 117      10.059  40.322 -25.767  1.00 26.34           C  
ATOM   4216  N   LYS B 118       4.937  41.392 -26.780  1.00 33.70           N  
ATOM   4217  CA  LYS B 118       3.864  42.013 -27.546  1.00 35.16           C  
ATOM   4218  C   LYS B 118       3.307  43.297 -26.940  1.00 33.53           C  
ATOM   4219  O   LYS B 118       2.717  44.113 -27.647  1.00 35.03           O  
ATOM   4220  CB  LYS B 118       2.747  41.001 -27.805  1.00 29.95           C  
ATOM   4221  CG  LYS B 118       2.955  40.286 -29.130  1.00 37.24           C  
ATOM   4222  CD  LYS B 118       2.365  38.896 -29.172  1.00 42.44           C  
ATOM   4223  CE  LYS B 118       2.503  38.304 -30.566  1.00 43.72           C  
ATOM   4224  NZ  LYS B 118       1.987  36.915 -30.646  1.00 49.92           N1+
ATOM   4225  N   ALA B 119       3.509  43.493 -25.643  1.00 30.66           N  
ATOM   4226  CA  ALA B 119       3.023  44.697 -24.985  1.00 32.26           C  
ATOM   4227  C   ALA B 119       3.983  45.876 -25.128  1.00 34.69           C  
ATOM   4228  O   ALA B 119       3.683  46.985 -24.683  1.00 37.65           O  
ATOM   4229  CB  ALA B 119       2.765  44.401 -23.503  1.00 34.85           C  
ATOM   4230  N   LYS B 120       5.145  45.645 -25.728  1.00 35.92           N  
ATOM   4231  CA  LYS B 120       6.110  46.729 -25.904  1.00 36.45           C  
ATOM   4232  C   LYS B 120       5.550  47.765 -26.875  1.00 39.42           C  
ATOM   4233  O   LYS B 120       5.140  47.434 -27.989  1.00 38.71           O  
ATOM   4234  CB  LYS B 120       7.462  46.189 -26.410  1.00 38.39           C  
ATOM   4235  CG  LYS B 120       8.295  45.475 -25.346  1.00 37.75           C  
ATOM   4236  CD  LYS B 120       8.672  46.423 -24.218  1.00 35.99           C  
ATOM   4237  CE  LYS B 120       9.528  45.735 -23.162  1.00 38.12           C  
ATOM   4238  NZ  LYS B 120       9.895  46.670 -22.058  1.00 39.51           N1+
ATOM   4239  N   LYS B 121       5.549  49.016 -26.425  1.00 37.59           N  
ATOM   4240  CA  LYS B 121       5.028  50.132 -27.176  1.00 39.11           C  
ATOM   4241  C   LYS B 121       5.684  50.420 -28.517  1.00 41.64           C  
ATOM   4242  O   LYS B 121       4.998  50.636 -29.516  1.00 41.57           O  
ATOM   4243  CB  LYS B 121       5.074  51.395 -26.307  1.00 41.69           C  
ATOM   4244  CG  LYS B 121       4.291  51.305 -25.000  1.00 44.71           C  
ATOM   4245  CD  LYS B 121       2.793  51.100 -25.256  1.00 45.97           C  
ATOM   4246  CE  LYS B 121       2.005  51.045 -23.943  1.00 44.04           C  
ATOM   4247  NZ  LYS B 121       0.530  50.975 -24.172  1.00 50.50           N1+
ATOM   4248  N   THR B 122       7.007  50.434 -28.556  1.00 34.30           N  
ATOM   4249  CA  THR B 122       7.670  50.740 -29.809  1.00 32.54           C  
ATOM   4250  C   THR B 122       8.467  49.584 -30.361  1.00 34.48           C  
ATOM   4251  O   THR B 122       8.759  48.611 -29.666  1.00 27.35           O  
ATOM   4252  CB  THR B 122       8.629  51.919 -29.666  1.00 32.02           C  
ATOM   4253  CG2 THR B 122       7.927  53.101 -28.985  1.00 35.03           C  
ATOM   4254  OG1 THR B 122       9.757  51.515 -28.876  1.00 28.87           O  
ATOM   4255  N   SER B 123       8.824  49.720 -31.629  1.00 31.59           N  
ATOM   4256  CA  SER B 123       9.600  48.737 -32.351  1.00 32.78           C  
ATOM   4257  C   SER B 123      10.992  48.605 -31.725  1.00 34.05           C  
ATOM   4258  O   SER B 123      11.483  47.496 -31.519  1.00 28.49           O  
ATOM   4259  CB  SER B 123       9.729  49.179 -33.812  1.00 30.42           C  
ATOM   4260  OG  SER B 123      10.062  48.090 -34.644  1.00 40.51           O  
ATOM   4261  N   ARG B 124      11.620  49.741 -31.421  1.00 30.41           N  
ATOM   4262  CA  ARG B 124      12.961  49.740 -30.843  1.00 33.63           C  
ATOM   4263  C   ARG B 124      12.996  49.111 -29.458  1.00 30.15           C  
ATOM   4264  O   ARG B 124      13.932  48.390 -29.131  1.00 29.65           O  
ATOM   4265  CB  ARG B 124      13.529  51.165 -30.783  1.00 32.14           C  
ATOM   4266  CG  ARG B 124      15.057  51.221 -30.731  1.00 33.65           C  
ATOM   4267  CD  ARG B 124      15.582  52.653 -30.784  1.00 30.52           C  
ATOM   4268  NE  ARG B 124      16.984  52.713 -31.220  1.00 31.06           N  
ATOM   4269  CZ  ARG B 124      18.026  52.330 -30.486  1.00 35.66           C  
ATOM   4270  NH1 ARG B 124      17.842  51.857 -29.258  1.00 35.84           N1+
ATOM   4271  NH2 ARG B 124      19.260  52.412 -30.983  1.00 31.88           N  
ATOM   4272  N   GLU B 125      11.981  49.376 -28.643  1.00 29.61           N  
ATOM   4273  CA  GLU B 125      11.945  48.800 -27.304  1.00 30.92           C  
ATOM   4274  C   GLU B 125      11.852  47.286 -27.401  1.00 28.73           C  
ATOM   4275  O   GLU B 125      12.498  46.565 -26.638  1.00 22.16           O  
ATOM   4276  CB  GLU B 125      10.765  49.342 -26.504  1.00 33.21           C  
ATOM   4277  CG  GLU B 125      10.901  50.792 -26.120  1.00 40.83           C  
ATOM   4278  CD  GLU B 125       9.705  51.278 -25.328  1.00 49.00           C  
ATOM   4279  OE1 GLU B 125       8.577  51.222 -25.865  1.00 45.99           O  
ATOM   4280  OE2 GLU B 125       9.894  51.710 -24.169  1.00 52.10           O1-
ATOM   4281  N   LEU B 126      11.057  46.799 -28.345  1.00 22.46           N  
ATOM   4282  CA  LEU B 126      10.935  45.363 -28.525  1.00 27.20           C  
ATOM   4283  C   LEU B 126      12.309  44.763 -28.823  1.00 28.40           C  
ATOM   4284  O   LEU B 126      12.739  43.814 -28.171  1.00 29.38           O  
ATOM   4285  CB  LEU B 126       9.997  45.038 -29.688  1.00 21.07           C  
ATOM   4286  CG  LEU B 126       9.885  43.548 -30.010  1.00 25.17           C  
ATOM   4287  CD1 LEU B 126       9.342  42.811 -28.795  1.00 27.13           C  
ATOM   4288  CD2 LEU B 126       8.975  43.328 -31.207  1.00 28.38           C  
ATOM   4289  N   VAL B 127      12.987  45.314 -29.825  1.00 26.98           N  
ATOM   4290  CA  VAL B 127      14.306  44.828 -30.224  1.00 26.27           C  
ATOM   4291  C   VAL B 127      15.310  44.929 -29.073  1.00 24.10           C  
ATOM   4292  O   VAL B 127      16.054  43.992 -28.806  1.00 24.72           O  
ATOM   4293  CB  VAL B 127      14.837  45.620 -31.437  1.00 25.03           C  
ATOM   4294  CG1 VAL B 127      16.262  45.180 -31.775  1.00 20.19           C  
ATOM   4295  CG2 VAL B 127      13.923  45.397 -32.637  1.00 22.09           C  
ATOM   4296  N   GLU B 128      15.323  46.066 -28.389  1.00 20.86           N  
ATOM   4297  CA  GLU B 128      16.241  46.269 -27.269  1.00 26.56           C  
ATOM   4298  C   GLU B 128      16.125  45.167 -26.225  1.00 23.76           C  
ATOM   4299  O   GLU B 128      17.128  44.584 -25.810  1.00 21.29           O  
ATOM   4300  CB  GLU B 128      15.976  47.617 -26.586  1.00 27.97           C  
ATOM   4301  CG  GLU B 128      16.286  48.830 -27.440  1.00 33.84           C  
ATOM   4302  CD  GLU B 128      15.939  50.143 -26.748  1.00 41.67           C  
ATOM   4303  OE1 GLU B 128      16.068  51.206 -27.397  1.00 42.36           O  
ATOM   4304  OE2 GLU B 128      15.540  50.115 -25.559  1.00 41.54           O1-
ATOM   4305  N   ILE B 129      14.899  44.880 -25.807  1.00 18.77           N  
ATOM   4306  CA  ILE B 129      14.668  43.873 -24.780  1.00 19.42           C  
ATOM   4307  C   ILE B 129      15.025  42.457 -25.232  1.00 24.71           C  
ATOM   4308  O   ILE B 129      15.521  41.650 -24.428  1.00 18.60           O  
ATOM   4309  CB  ILE B 129      13.192  43.925 -24.280  1.00 21.01           C  
ATOM   4310  CG1 ILE B 129      13.066  43.185 -22.949  1.00 24.23           C  
ATOM   4311  CG2 ILE B 129      12.250  43.340 -25.326  1.00 24.86           C  
ATOM   4312  CD1 ILE B 129      13.867  43.823 -21.820  1.00 14.66           C  
ATOM   4313  N   MET B 130      14.784  42.156 -26.513  1.00 18.63           N  
ATOM   4314  CA  MET B 130      15.106  40.837 -27.053  1.00 18.83           C  
ATOM   4315  C   MET B 130      16.618  40.620 -27.040  1.00 17.88           C  
ATOM   4316  O   MET B 130      17.088  39.492 -26.905  1.00 21.77           O  
ATOM   4317  CB  MET B 130      14.597  40.695 -28.487  1.00 19.65           C  
ATOM   4318  CG  MET B 130      13.093  40.540 -28.590  1.00 23.37           C  
ATOM   4319  SD  MET B 130      12.600  40.489 -30.324  1.00 34.80           S  
ATOM   4320  CE  MET B 130      12.842  38.832 -30.688  1.00 34.25           C  
ATOM   4321  N   MET B 131      17.371  41.704 -27.199  1.00 12.83           N  
ATOM   4322  CA  MET B 131      18.829  41.613 -27.185  1.00 20.58           C  
ATOM   4323  C   MET B 131      19.354  41.643 -25.760  1.00 19.11           C  
ATOM   4324  O   MET B 131      20.296  40.931 -25.410  1.00 23.90           O  
ATOM   4325  CB  MET B 131      19.434  42.788 -27.941  1.00 16.56           C  
ATOM   4326  CG  MET B 131      19.108  42.798 -29.410  1.00 21.16           C  
ATOM   4327  SD  MET B 131      19.954  44.130 -30.219  1.00 27.26           S  
ATOM   4328  CE  MET B 131      19.649  43.685 -31.931  1.00 29.17           C  
ATOM   4329  N   ALA B 132      18.732  42.479 -24.939  1.00 18.77           N  
ATOM   4330  CA  ALA B 132      19.157  42.642 -23.558  1.00 18.92           C  
ATOM   4331  C   ALA B 132      18.996  41.412 -22.690  1.00 19.87           C  
ATOM   4332  O   ALA B 132      19.866  41.094 -21.887  1.00 17.48           O  
ATOM   4333  CB  ALA B 132      18.411  43.808 -22.927  1.00 15.53           C  
ATOM   4334  N   GLY B 133      17.890  40.702 -22.870  1.00 20.05           N  
ATOM   4335  CA  GLY B 133      17.627  39.551 -22.028  1.00 20.21           C  
ATOM   4336  C   GLY B 133      16.476  40.013 -21.155  1.00 21.41           C  
ATOM   4337  O   GLY B 133      16.210  41.207 -21.097  1.00 21.87           O  
ATOM   4338  N   ILE B 134      15.817  39.093 -20.463  1.00 22.11           N  
ATOM   4339  CA  ILE B 134      14.648  39.428 -19.653  1.00 19.58           C  
ATOM   4340  C   ILE B 134      14.695  38.828 -18.249  1.00 18.19           C  
ATOM   4341  O   ILE B 134      14.827  37.610 -18.094  1.00 15.74           O  
ATOM   4342  CB  ILE B 134      13.381  38.918 -20.381  1.00 19.37           C  
ATOM   4343  CG1 ILE B 134      13.315  39.549 -21.776  1.00 17.52           C  
ATOM   4344  CG2 ILE B 134      12.141  39.204 -19.556  1.00 17.76           C  
ATOM   4345  CD1 ILE B 134      12.356  38.842 -22.751  1.00 17.77           C  
ATOM   4346  N   THR B 135      14.559  39.677 -17.234  1.00 15.26           N  
ATOM   4347  CA  THR B 135      14.606  39.228 -15.836  1.00 21.99           C  
ATOM   4348  C   THR B 135      13.221  39.023 -15.244  1.00 22.54           C  
ATOM   4349  O   THR B 135      12.233  39.529 -15.784  1.00 24.26           O  
ATOM   4350  CB  THR B 135      15.302  40.248 -14.916  1.00 16.78           C  
ATOM   4351  CG2 THR B 135      16.721  40.577 -15.403  1.00 16.59           C  
ATOM   4352  OG1 THR B 135      14.516  41.444 -14.869  1.00 16.25           O  
ATOM   4353  N   LYS B 136      13.150  38.295 -14.126  1.00 18.62           N  
ATOM   4354  CA  LYS B 136      11.867  38.061 -13.471  1.00 17.54           C  
ATOM   4355  C   LYS B 136      11.314  39.402 -13.012  1.00 23.52           C  
ATOM   4356  O   LYS B 136      10.102  39.569 -12.876  1.00 20.46           O  
ATOM   4357  CB  LYS B 136      12.012  37.121 -12.267  1.00 21.51           C  
ATOM   4358  CG  LYS B 136      12.838  37.673 -11.123  1.00 19.79           C  
ATOM   4359  CD  LYS B 136      12.898  36.680  -9.956  1.00 27.21           C  
ATOM   4360  CE  LYS B 136      13.797  37.192  -8.839  1.00 20.92           C  
ATOM   4361  NZ  LYS B 136      13.811  36.290  -7.665  1.00 22.74           N1+
ATOM   4362  N   TYR B 137      12.210  40.358 -12.783  1.00 24.62           N  
ATOM   4363  CA  TYR B 137      11.816  41.699 -12.358  1.00 19.82           C  
ATOM   4364  C   TYR B 137      11.069  42.381 -13.504  1.00 26.54           C  
ATOM   4365  O   TYR B 137      10.018  42.999 -13.294  1.00 24.47           O  
ATOM   4366  CB  TYR B 137      13.052  42.524 -11.970  1.00 22.55           C  
ATOM   4367  CG  TYR B 137      13.893  41.833 -10.927  1.00 22.70           C  
ATOM   4368  CD1 TYR B 137      15.162  41.337 -11.232  1.00 22.95           C  
ATOM   4369  CD2 TYR B 137      13.389  41.615  -9.641  1.00 24.63           C  
ATOM   4370  CE1 TYR B 137      15.911  40.630 -10.274  1.00 18.31           C  
ATOM   4371  CE2 TYR B 137      14.117  40.918  -8.688  1.00 21.60           C  
ATOM   4372  CZ  TYR B 137      15.372  40.427  -9.009  1.00 20.69           C  
ATOM   4373  OH  TYR B 137      16.056  39.708  -8.064  1.00 21.99           O  
ATOM   4374  N   ASP B 138      11.618  42.264 -14.713  1.00 25.09           N  
ATOM   4375  CA  ASP B 138      11.003  42.852 -15.899  1.00 25.57           C  
ATOM   4376  C   ASP B 138       9.578  42.326 -16.105  1.00 27.56           C  
ATOM   4377  O   ASP B 138       8.693  43.071 -16.511  1.00 25.23           O  
ATOM   4378  CB  ASP B 138      11.803  42.523 -17.168  1.00 21.93           C  
ATOM   4379  CG  ASP B 138      13.214  43.076 -17.145  1.00 24.59           C  
ATOM   4380  OD1 ASP B 138      13.424  44.187 -16.613  1.00 25.38           O  
ATOM   4381  OD2 ASP B 138      14.113  42.402 -17.687  1.00 24.01           O1-
ATOM   4382  N   LEU B 139       9.379  41.039 -15.832  1.00 23.15           N  
ATOM   4383  CA  LEU B 139       8.086  40.386 -16.025  1.00 23.38           C  
ATOM   4384  C   LEU B 139       7.133  40.563 -14.852  1.00 25.01           C  
ATOM   4385  O   LEU B 139       5.919  40.384 -14.998  1.00 21.72           O  
ATOM   4386  CB  LEU B 139       8.294  38.887 -16.295  1.00 22.51           C  
ATOM   4387  CG  LEU B 139       9.176  38.498 -17.492  1.00 20.10           C  
ATOM   4388  CD1 LEU B 139       9.350  36.992 -17.547  1.00 20.50           C  
ATOM   4389  CD2 LEU B 139       8.543  39.002 -18.778  1.00 20.40           C  
ATOM   4390  N   GLY B 140       7.686  40.906 -13.693  1.00 24.31           N  
ATOM   4391  CA  GLY B 140       6.880  41.101 -12.504  1.00 19.24           C  
ATOM   4392  C   GLY B 140       6.435  39.786 -11.891  1.00 30.29           C  
ATOM   4393  O   GLY B 140       5.381  39.712 -11.267  1.00 30.83           O  
ATOM   4394  N   ILE B 141       7.245  38.746 -12.046  1.00 22.39           N  
ATOM   4395  CA  ILE B 141       6.897  37.434 -11.515  1.00 26.62           C  
ATOM   4396  C   ILE B 141       7.937  36.887 -10.543  1.00 31.64           C  
ATOM   4397  O   ILE B 141       9.051  37.398 -10.459  1.00 23.92           O  
ATOM   4398  CB  ILE B 141       6.761  36.415 -12.648  1.00 28.00           C  
ATOM   4399  CG1 ILE B 141       8.123  36.226 -13.328  1.00 23.63           C  
ATOM   4400  CG2 ILE B 141       5.716  36.894 -13.657  1.00 22.22           C  
ATOM   4401  CD1 ILE B 141       8.135  35.159 -14.407  1.00 31.57           C  
ATOM   4402  N   GLU B 142       7.557  35.847  -9.806  1.00 29.40           N  
ATOM   4403  CA  GLU B 142       8.473  35.193  -8.881  1.00 29.04           C  
ATOM   4404  C   GLU B 142       9.101  34.063  -9.684  1.00 25.02           C  
ATOM   4405  O   GLU B 142       8.419  33.408 -10.475  1.00 20.11           O  
ATOM   4406  CB  GLU B 142       7.727  34.588  -7.680  1.00 32.57           C  
ATOM   4407  CG  GLU B 142       7.035  35.589  -6.782  1.00 36.81           C  
ATOM   4408  CD  GLU B 142       7.964  36.688  -6.340  1.00 42.69           C  
ATOM   4409  OE1 GLU B 142       9.085  36.369  -5.888  1.00 47.85           O  
ATOM   4410  OE2 GLU B 142       7.578  37.870  -6.445  1.00 47.01           O1-
ATOM   4411  N   ALA B 143      10.397  33.844  -9.497  1.00 19.63           N  
ATOM   4412  CA  ALA B 143      11.098  32.779 -10.202  1.00 22.01           C  
ATOM   4413  C   ALA B 143      12.301  32.345  -9.372  1.00 24.97           C  
ATOM   4414  O   ALA B 143      12.799  33.110  -8.547  1.00 22.90           O  
ATOM   4415  CB  ALA B 143      11.547  33.264 -11.577  1.00 24.90           C  
ATOM   4416  N   ASP B 144      12.761  31.118  -9.589  1.00 23.61           N  
ATOM   4417  CA  ASP B 144      13.902  30.597  -8.851  1.00 28.98           C  
ATOM   4418  C   ASP B 144      15.241  30.996  -9.473  1.00 28.56           C  
ATOM   4419  O   ASP B 144      16.296  30.516  -9.061  1.00 31.83           O  
ATOM   4420  CB  ASP B 144      13.794  29.069  -8.701  1.00 33.37           C  
ATOM   4421  CG  ASP B 144      13.665  28.348 -10.029  1.00 41.18           C  
ATOM   4422  OD1 ASP B 144      13.552  29.020 -11.073  1.00 49.09           O  
ATOM   4423  OD2 ASP B 144      13.667  27.097 -10.024  1.00 48.09           O1-
ATOM   4424  N   HIS B 145      15.186  31.858 -10.486  1.00 18.97           N  
ATOM   4425  CA  HIS B 145      16.397  32.398 -11.122  1.00 25.09           C  
ATOM   4426  C   HIS B 145      16.032  33.779 -11.657  1.00 25.54           C  
ATOM   4427  O   HIS B 145      14.876  34.014 -12.021  1.00 20.08           O  
ATOM   4428  CB  HIS B 145      16.932  31.480 -12.242  1.00 23.12           C  
ATOM   4429  CG  HIS B 145      15.983  31.261 -13.380  1.00 26.16           C  
ATOM   4430  CD2 HIS B 145      16.085  31.576 -14.694  1.00 27.28           C  
ATOM   4431  ND1 HIS B 145      14.787  30.591 -13.239  1.00 30.11           N  
ATOM   4432  CE1 HIS B 145      14.193  30.500 -14.417  1.00 31.97           C  
ATOM   4433  NE2 HIS B 145      14.960  31.088 -15.317  1.00 32.03           N  
ATOM   4434  N   GLU B 146      16.993  34.699 -11.691  1.00 19.40           N  
ATOM   4435  CA  GLU B 146      16.691  36.054 -12.146  1.00 19.41           C  
ATOM   4436  C   GLU B 146      16.523  36.254 -13.648  1.00 23.10           C  
ATOM   4437  O   GLU B 146      15.689  37.051 -14.064  1.00 23.55           O  
ATOM   4438  CB  GLU B 146      17.737  37.041 -11.623  1.00 19.94           C  
ATOM   4439  CG  GLU B 146      17.892  37.030 -10.109  1.00 21.35           C  
ATOM   4440  CD  GLU B 146      18.908  38.055  -9.621  1.00 23.74           C  
ATOM   4441  OE1 GLU B 146      20.050  38.066 -10.136  1.00 28.37           O  
ATOM   4442  OE2 GLU B 146      18.567  38.848  -8.722  1.00 24.07           O1-
ATOM   4443  N   LEU B 147      17.302  35.548 -14.462  1.00 16.05           N  
ATOM   4444  CA  LEU B 147      17.200  35.705 -15.912  1.00 22.67           C  
ATOM   4445  C   LEU B 147      16.246  34.686 -16.539  1.00 20.77           C  
ATOM   4446  O   LEU B 147      16.586  33.516 -16.701  1.00 26.73           O  
ATOM   4447  CB  LEU B 147      18.589  35.592 -16.559  1.00 18.07           C  
ATOM   4448  CG  LEU B 147      19.501  36.814 -16.412  1.00 18.91           C  
ATOM   4449  CD1 LEU B 147      20.939  36.462 -16.793  1.00 17.66           C  
ATOM   4450  CD2 LEU B 147      18.968  37.941 -17.295  1.00 18.36           C  
ATOM   4451  N   ILE B 148      15.039  35.127 -16.873  1.00 18.92           N  
ATOM   4452  CA  ILE B 148      14.064  34.235 -17.493  1.00 15.05           C  
ATOM   4453  C   ILE B 148      14.543  33.929 -18.903  1.00 20.07           C  
ATOM   4454  O   ILE B 148      14.378  32.810 -19.397  1.00 19.44           O  
ATOM   4455  CB  ILE B 148      12.660  34.877 -17.537  1.00 22.46           C  
ATOM   4456  CG1 ILE B 148      12.222  35.249 -16.118  1.00 19.36           C  
ATOM   4457  CG2 ILE B 148      11.675  33.925 -18.177  1.00 14.97           C  
ATOM   4458  CD1 ILE B 148      12.362  34.127 -15.093  1.00 22.95           C  
ATOM   4459  N   VAL B 149      15.127  34.936 -19.549  1.00 16.96           N  
ATOM   4460  CA  VAL B 149      15.704  34.780 -20.882  1.00 14.35           C  
ATOM   4461  C   VAL B 149      17.078  35.445 -20.806  1.00 19.67           C  
ATOM   4462  O   VAL B 149      17.188  36.615 -20.428  1.00 20.11           O  
ATOM   4463  CB  VAL B 149      14.861  35.475 -21.982  1.00 22.23           C  
ATOM   4464  CG1 VAL B 149      15.463  35.177 -23.362  1.00 18.33           C  
ATOM   4465  CG2 VAL B 149      13.423  34.964 -21.943  1.00 20.52           C  
ATOM   4466  N   ASP B 150      18.122  34.686 -21.131  1.00 19.03           N  
ATOM   4467  CA  ASP B 150      19.486  35.200 -21.091  1.00 20.30           C  
ATOM   4468  C   ASP B 150      19.772  36.335 -22.049  1.00 22.38           C  
ATOM   4469  O   ASP B 150      19.120  36.485 -23.077  1.00 21.62           O  
ATOM   4470  CB  ASP B 150      20.502  34.100 -21.416  1.00 16.75           C  
ATOM   4471  CG  ASP B 150      20.769  33.192 -20.246  1.00 20.77           C  
ATOM   4472  OD1 ASP B 150      20.605  33.651 -19.102  1.00 17.71           O  
ATOM   4473  OD2 ASP B 150      21.157  32.033 -20.474  1.00 25.00           O1-
ATOM   4474  N   PRO B 151      20.778  37.150 -21.718  1.00 20.82           N  
ATOM   4475  CA  PRO B 151      21.164  38.269 -22.577  1.00 18.92           C  
ATOM   4476  C   PRO B 151      21.905  37.685 -23.777  1.00 18.97           C  
ATOM   4477  O   PRO B 151      22.163  36.477 -23.821  1.00 14.47           O  
ATOM   4478  CB  PRO B 151      22.117  39.069 -21.689  1.00 18.65           C  
ATOM   4479  CG  PRO B 151      22.749  37.991 -20.832  1.00 18.93           C  
ATOM   4480  CD  PRO B 151      21.531  37.175 -20.451  1.00 16.96           C  
ATOM   4481  N   MET B 152      22.208  38.546 -24.746  1.00 15.75           N  
ATOM   4482  CA  MET B 152      23.002  38.198 -25.926  1.00 17.92           C  
ATOM   4483  C   MET B 152      24.137  39.226 -25.812  1.00 16.02           C  
ATOM   4484  O   MET B 152      24.242  40.153 -26.608  1.00 18.33           O  
ATOM   4485  CB  MET B 152      22.203  38.422 -27.217  1.00 23.13           C  
ATOM   4486  CG  MET B 152      21.117  37.370 -27.481  1.00 21.29           C  
ATOM   4487  SD  MET B 152      20.448  37.445 -29.169  1.00 24.23           S  
ATOM   4488  CE  MET B 152      18.681  37.022 -28.840  1.00 21.38           C  
ATOM   4489  N   PRO B 153      25.001  39.068 -24.796  1.00 14.15           N  
ATOM   4490  CA  PRO B 153      26.116  39.986 -24.557  1.00 14.81           C  
ATOM   4491  C   PRO B 153      27.126  40.183 -25.672  1.00 16.30           C  
ATOM   4492  O   PRO B 153      27.797  41.209 -25.708  1.00 18.90           O  
ATOM   4493  CB  PRO B 153      26.751  39.427 -23.283  1.00 13.95           C  
ATOM   4494  CG  PRO B 153      26.567  37.946 -23.470  1.00 17.96           C  
ATOM   4495  CD  PRO B 153      25.131  37.856 -23.967  1.00 12.58           C  
ATOM   4496  N   ASN B 154      27.228  39.233 -26.592  1.00 17.01           N  
ATOM   4497  CA  ASN B 154      28.209  39.349 -27.670  1.00 20.87           C  
ATOM   4498  C   ASN B 154      27.713  40.055 -28.916  1.00 18.64           C  
ATOM   4499  O   ASN B 154      28.428  40.126 -29.921  1.00 20.13           O  
ATOM   4500  CB  ASN B 154      28.712  37.963 -28.056  1.00 14.16           C  
ATOM   4501  CG  ASN B 154      29.379  37.263 -26.906  1.00 22.02           C  
ATOM   4502  ND2 ASN B 154      28.666  36.329 -26.299  1.00 13.40           N  
ATOM   4503  OD1 ASN B 154      30.520  37.573 -26.550  1.00 20.57           O  
ATOM   4504  N   LEU B 155      26.489  40.565 -28.864  1.00 14.96           N  
ATOM   4505  CA  LEU B 155      25.921  41.254 -30.023  1.00 16.35           C  
ATOM   4506  C   LEU B 155      26.793  42.373 -30.566  1.00 17.47           C  
ATOM   4507  O   LEU B 155      26.804  42.625 -31.767  1.00 17.41           O  
ATOM   4508  CB  LEU B 155      24.536  41.809 -29.678  1.00 17.97           C  
ATOM   4509  CG  LEU B 155      23.398  40.781 -29.768  1.00 21.04           C  
ATOM   4510  CD1 LEU B 155      22.187  41.295 -29.033  1.00 16.89           C  
ATOM   4511  CD2 LEU B 155      23.073  40.504 -31.243  1.00  9.85           C  
ATOM   4512  N   TYR B 156      27.541  43.052 -29.703  1.00 19.85           N  
ATOM   4513  CA  TYR B 156      28.361  44.138 -30.215  1.00 15.74           C  
ATOM   4514  C   TYR B 156      29.463  43.691 -31.187  1.00 14.54           C  
ATOM   4515  O   TYR B 156      30.090  44.513 -31.850  1.00 15.95           O  
ATOM   4516  CB  TYR B 156      28.886  45.016 -29.053  1.00 13.03           C  
ATOM   4517  CG  TYR B 156      30.062  44.541 -28.225  1.00 13.07           C  
ATOM   4518  CD1 TYR B 156      31.365  44.913 -28.564  1.00 16.40           C  
ATOM   4519  CD2 TYR B 156      29.867  43.830 -27.029  1.00 13.56           C  
ATOM   4520  CE1 TYR B 156      32.452  44.610 -27.736  1.00 13.61           C  
ATOM   4521  CE2 TYR B 156      30.956  43.516 -26.186  1.00 18.81           C  
ATOM   4522  CZ  TYR B 156      32.243  43.916 -26.548  1.00 20.59           C  
ATOM   4523  OH  TYR B 156      33.329  43.653 -25.723  1.00 16.38           O  
ATOM   4524  N   PHE B 157      29.679  42.387 -31.303  1.00 13.26           N  
ATOM   4525  CA  PHE B 157      30.675  41.891 -32.253  1.00 11.71           C  
ATOM   4526  C   PHE B 157      29.915  41.483 -33.516  1.00 18.76           C  
ATOM   4527  O   PHE B 157      29.755  40.300 -33.810  1.00 17.94           O  
ATOM   4528  CB  PHE B 157      31.437  40.710 -31.658  1.00 19.33           C  
ATOM   4529  CG  PHE B 157      32.322  41.092 -30.493  1.00 18.84           C  
ATOM   4530  CD1 PHE B 157      32.026  40.673 -29.196  1.00 17.70           C  
ATOM   4531  CD2 PHE B 157      33.446  41.881 -30.701  1.00 17.23           C  
ATOM   4532  CE1 PHE B 157      32.848  41.035 -28.124  1.00 14.41           C  
ATOM   4533  CE2 PHE B 157      34.280  42.251 -29.634  1.00 21.49           C  
ATOM   4534  CZ  PHE B 157      33.978  41.822 -28.343  1.00 21.93           C  
ATOM   4535  N   THR B 158      29.455  42.488 -34.256  1.00 19.55           N  
ATOM   4536  CA  THR B 158      28.659  42.280 -35.462  1.00 15.12           C  
ATOM   4537  C   THR B 158      29.381  41.564 -36.590  1.00 22.46           C  
ATOM   4538  O   THR B 158      28.786  41.226 -37.602  1.00 18.28           O  
ATOM   4539  CB  THR B 158      28.110  43.625 -35.970  1.00 22.26           C  
ATOM   4540  CG2 THR B 158      26.970  44.108 -35.068  1.00 18.91           C  
ATOM   4541  OG1 THR B 158      29.155  44.603 -35.954  1.00 17.66           O  
ATOM   4542  N   ARG B 159      30.671  41.328 -36.419  1.00 18.09           N  
ATOM   4543  CA  ARG B 159      31.431  40.634 -37.437  1.00 19.49           C  
ATOM   4544  C   ARG B 159      31.029  39.162 -37.568  1.00 19.55           C  
ATOM   4545  O   ARG B 159      31.112  38.589 -38.646  1.00 18.05           O  
ATOM   4546  CB  ARG B 159      32.929  40.684 -37.083  1.00 18.47           C  
ATOM   4547  CG  ARG B 159      33.813  39.706 -37.868  1.00 24.53           C  
ATOM   4548  CD  ARG B 159      33.802  40.027 -39.369  1.00 14.88           C  
ATOM   4549  NE  ARG B 159      34.126  41.438 -39.582  1.00 15.96           N  
ATOM   4550  CZ  ARG B 159      34.530  41.958 -40.739  1.00 23.86           C  
ATOM   4551  NH1 ARG B 159      34.667  41.185 -41.815  1.00 20.76           N1+
ATOM   4552  NH2 ARG B 159      34.797  43.258 -40.820  1.00 18.48           N  
ATOM   4553  N   ASP B 160      30.560  38.567 -36.476  1.00 15.97           N  
ATOM   4554  CA  ASP B 160      30.313  37.127 -36.457  1.00 18.81           C  
ATOM   4555  C   ASP B 160      28.998  36.438 -36.865  1.00 17.86           C  
ATOM   4556  O   ASP B 160      29.031  35.368 -37.481  1.00 19.18           O  
ATOM   4557  CB  ASP B 160      30.776  36.638 -35.085  1.00 21.12           C  
ATOM   4558  CG  ASP B 160      32.209  37.103 -34.763  1.00 24.28           C  
ATOM   4559  OD1 ASP B 160      33.118  36.862 -35.596  1.00 19.99           O  
ATOM   4560  OD2 ASP B 160      32.432  37.716 -33.694  1.00 20.55           O1-
ATOM   4561  N   PRO B 161      27.832  37.016 -36.533  1.00 18.91           N  
ATOM   4562  CA  PRO B 161      26.582  36.350 -36.927  1.00 19.74           C  
ATOM   4563  C   PRO B 161      26.433  36.082 -38.437  1.00 23.68           C  
ATOM   4564  O   PRO B 161      26.029  34.984 -38.842  1.00 20.94           O  
ATOM   4565  CB  PRO B 161      25.519  37.290 -36.383  1.00 20.04           C  
ATOM   4566  CG  PRO B 161      26.143  37.764 -35.127  1.00 17.19           C  
ATOM   4567  CD  PRO B 161      27.552  38.111 -35.585  1.00 16.39           C  
ATOM   4568  N   PHE B 162      26.738  37.078 -39.265  1.00 21.24           N  
ATOM   4569  CA  PHE B 162      26.660  36.903 -40.720  1.00 22.75           C  
ATOM   4570  C   PHE B 162      27.798  37.674 -41.386  1.00 23.74           C  
ATOM   4571  O   PHE B 162      28.332  38.616 -40.811  1.00 24.79           O  
ATOM   4572  CB  PHE B 162      25.297  37.382 -41.264  1.00 20.76           C  
ATOM   4573  CG  PHE B 162      25.179  38.874 -41.416  1.00 22.90           C  
ATOM   4574  CD1 PHE B 162      25.725  39.520 -42.520  1.00 27.67           C  
ATOM   4575  CD2 PHE B 162      24.534  39.633 -40.450  1.00 28.27           C  
ATOM   4576  CE1 PHE B 162      25.635  40.903 -42.665  1.00 26.23           C  
ATOM   4577  CE2 PHE B 162      24.436  41.015 -40.576  1.00 28.11           C  
ATOM   4578  CZ  PHE B 162      24.991  41.654 -41.691  1.00 32.66           C  
ATOM   4579  N   ALA B 163      28.157  37.274 -42.601  1.00 21.42           N  
ATOM   4580  CA  ALA B 163      29.227  37.937 -43.333  1.00 21.25           C  
ATOM   4581  C   ALA B 163      28.779  38.330 -44.731  1.00 27.67           C  
ATOM   4582  O   ALA B 163      28.080  37.574 -45.404  1.00 27.19           O  
ATOM   4583  CB  ALA B 163      30.457  37.014 -43.426  1.00 18.07           C  
ATOM   4584  N   SER B 164      29.160  39.528 -45.158  1.00 23.56           N  
ATOM   4585  CA  SER B 164      28.841  39.966 -46.507  1.00 25.64           C  
ATOM   4586  C   SER B 164      29.861  39.239 -47.375  1.00 28.63           C  
ATOM   4587  O   SER B 164      31.057  39.263 -47.072  1.00 25.47           O  
ATOM   4588  CB  SER B 164      29.030  41.475 -46.633  1.00 23.86           C  
ATOM   4589  OG  SER B 164      28.101  42.169 -45.818  1.00 27.40           O  
ATOM   4590  N   VAL B 165      29.401  38.572 -48.432  1.00 26.94           N  
ATOM   4591  CA  VAL B 165      30.313  37.845 -49.325  1.00 26.39           C  
ATOM   4592  C   VAL B 165      30.006  38.278 -50.771  1.00 29.67           C  
ATOM   4593  O   VAL B 165      29.091  37.757 -51.409  1.00 28.39           O  
ATOM   4594  CB  VAL B 165      30.146  36.303 -49.152  1.00 23.52           C  
ATOM   4595  CG1 VAL B 165      31.093  35.547 -50.077  1.00 17.90           C  
ATOM   4596  CG2 VAL B 165      30.428  35.916 -47.705  1.00 27.16           C  
ATOM   4597  N   GLY B 166      30.776  39.243 -51.271  1.00 29.59           N  
ATOM   4598  CA  GLY B 166      30.541  39.758 -52.608  1.00 29.32           C  
ATOM   4599  C   GLY B 166      29.213  40.485 -52.548  1.00 28.68           C  
ATOM   4600  O   GLY B 166      29.096  41.493 -51.850  1.00 26.29           O  
ATOM   4601  N   ASN B 167      28.213  39.980 -53.270  1.00 27.40           N  
ATOM   4602  CA  ASN B 167      26.880  40.583 -53.246  1.00 30.41           C  
ATOM   4603  C   ASN B 167      25.899  39.620 -52.571  1.00 28.69           C  
ATOM   4604  O   ASN B 167      24.686  39.838 -52.557  1.00 31.91           O  
ATOM   4605  CB  ASN B 167      26.402  40.936 -54.664  1.00 36.38           C  
ATOM   4606  CG  ASN B 167      26.181  39.712 -55.548  1.00 35.41           C  
ATOM   4607  ND2 ASN B 167      26.562  38.540 -55.064  1.00 39.31           N  
ATOM   4608  OD1 ASN B 167      25.672  39.833 -56.658  1.00 44.32           O  
ATOM   4609  N   GLY B 168      26.451  38.545 -52.018  1.00 31.55           N  
ATOM   4610  CA  GLY B 168      25.656  37.557 -51.318  1.00 32.27           C  
ATOM   4611  C   GLY B 168      25.945  37.672 -49.829  1.00 33.81           C  
ATOM   4612  O   GLY B 168      26.558  38.639 -49.391  1.00 29.48           O  
ATOM   4613  N   VAL B 169      25.523  36.683 -49.051  1.00 30.91           N  
ATOM   4614  CA  VAL B 169      25.735  36.719 -47.616  1.00 30.42           C  
ATOM   4615  C   VAL B 169      25.676  35.319 -47.028  1.00 30.71           C  
ATOM   4616  O   VAL B 169      24.985  34.446 -47.552  1.00 29.12           O  
ATOM   4617  CB  VAL B 169      24.648  37.576 -46.928  1.00 31.67           C  
ATOM   4618  CG1 VAL B 169      23.288  36.878 -47.034  1.00 26.16           C  
ATOM   4619  CG2 VAL B 169      25.008  37.818 -45.470  1.00 34.24           C  
ATOM   4620  N   THR B 170      26.428  35.104 -45.953  1.00 29.50           N  
ATOM   4621  CA  THR B 170      26.421  33.825 -45.259  1.00 26.41           C  
ATOM   4622  C   THR B 170      25.922  34.115 -43.849  1.00 30.40           C  
ATOM   4623  O   THR B 170      26.517  34.916 -43.131  1.00 26.73           O  
ATOM   4624  CB  THR B 170      27.840  33.168 -45.179  1.00 32.41           C  
ATOM   4625  CG2 THR B 170      28.285  32.685 -46.560  1.00 29.19           C  
ATOM   4626  OG1 THR B 170      28.798  34.107 -44.666  1.00 26.61           O  
ATOM   4627  N   ILE B 171      24.802  33.507 -43.475  1.00 27.38           N  
ATOM   4628  CA  ILE B 171      24.240  33.674 -42.135  1.00 25.90           C  
ATOM   4629  C   ILE B 171      24.600  32.343 -41.480  1.00 30.19           C  
ATOM   4630  O   ILE B 171      24.154  31.267 -41.895  1.00 30.37           O  
ATOM   4631  CB  ILE B 171      22.715  33.932 -42.200  1.00 28.25           C  
ATOM   4632  CG1 ILE B 171      22.465  35.227 -42.990  1.00 26.99           C  
ATOM   4633  CG2 ILE B 171      22.145  34.052 -40.803  1.00 27.11           C  
ATOM   4634  CD1 ILE B 171      20.992  35.542 -43.284  1.00 25.29           C  
ATOM   4635  N   HIS B 172      25.430  32.442 -40.452  1.00 23.95           N  
ATOM   4636  CA  HIS B 172      26.007  31.296 -39.777  1.00 18.32           C  
ATOM   4637  C   HIS B 172      25.326  30.468 -38.704  1.00 21.40           C  
ATOM   4638  O   HIS B 172      24.374  30.891 -38.048  1.00 21.61           O  
ATOM   4639  CB  HIS B 172      27.367  31.737 -39.221  1.00 21.69           C  
ATOM   4640  CG  HIS B 172      28.128  32.639 -40.144  1.00 29.07           C  
ATOM   4641  CD2 HIS B 172      28.499  32.484 -41.438  1.00 25.95           C  
ATOM   4642  ND1 HIS B 172      28.617  33.867 -39.749  1.00 26.17           N  
ATOM   4643  CE1 HIS B 172      29.259  34.427 -40.758  1.00 24.43           C  
ATOM   4644  NE2 HIS B 172      29.204  33.608 -41.796  1.00 25.08           N  
ATOM   4645  N   TYR B 173      25.860  29.258 -38.556  1.00 18.47           N  
ATOM   4646  CA  TYR B 173      25.458  28.337 -37.508  1.00 22.09           C  
ATOM   4647  C   TYR B 173      26.654  28.539 -36.586  1.00 28.70           C  
ATOM   4648  O   TYR B 173      27.736  27.963 -36.801  1.00 20.49           O  
ATOM   4649  CB  TYR B 173      25.441  26.872 -37.956  1.00 22.47           C  
ATOM   4650  CG  TYR B 173      25.115  25.969 -36.786  1.00 27.30           C  
ATOM   4651  CD1 TYR B 173      23.890  26.080 -36.131  1.00 24.69           C  
ATOM   4652  CD2 TYR B 173      26.063  25.091 -36.260  1.00 25.69           C  
ATOM   4653  CE1 TYR B 173      23.620  25.361 -34.985  1.00 25.58           C  
ATOM   4654  CE2 TYR B 173      25.799  24.358 -35.101  1.00 23.65           C  
ATOM   4655  CZ  TYR B 173      24.575  24.509 -34.470  1.00 24.17           C  
ATOM   4656  OH  TYR B 173      24.310  23.860 -33.291  1.00 28.39           O  
ATOM   4657  N   MET B 174      26.467  29.381 -35.580  1.00 24.82           N  
ATOM   4658  CA  MET B 174      27.538  29.698 -34.654  1.00 26.59           C  
ATOM   4659  C   MET B 174      27.900  28.555 -33.712  1.00 25.69           C  
ATOM   4660  O   MET B 174      27.094  27.667 -33.474  1.00 25.73           O  
ATOM   4661  CB  MET B 174      27.166  30.982 -33.917  1.00 21.23           C  
ATOM   4662  CG  MET B 174      26.984  32.121 -34.928  1.00 24.55           C  
ATOM   4663  SD  MET B 174      26.857  33.765 -34.273  1.00 31.93           S  
ATOM   4664  CE  MET B 174      28.638  34.160 -34.099  1.00 22.06           C  
ATOM   4665  N   ARG B 175      29.127  28.574 -33.194  1.00 22.20           N  
ATOM   4666  CA  ARG B 175      29.598  27.505 -32.329  1.00 20.74           C  
ATOM   4667  C   ARG B 175      28.847  27.382 -31.017  1.00 26.12           C  
ATOM   4668  O   ARG B 175      28.511  26.276 -30.613  1.00 21.41           O  
ATOM   4669  CB  ARG B 175      31.099  27.667 -32.028  1.00 22.46           C  
ATOM   4670  CG  ARG B 175      31.694  26.549 -31.164  1.00 21.64           C  
ATOM   4671  CD  ARG B 175      31.966  25.275 -31.975  1.00 25.97           C  
ATOM   4672  NE  ARG B 175      33.179  25.388 -32.792  1.00 16.16           N  
ATOM   4673  CZ  ARG B 175      33.532  24.529 -33.745  1.00 22.48           C  
ATOM   4674  NH1 ARG B 175      32.768  23.474 -34.022  1.00 22.20           N1+
ATOM   4675  NH2 ARG B 175      34.646  24.725 -34.435  1.00 21.02           N  
ATOM   4676  N   TYR B 176      28.585  28.504 -30.354  1.00 17.36           N  
ATOM   4677  CA  TYR B 176      27.914  28.465 -29.059  1.00 22.09           C  
ATOM   4678  C   TYR B 176      26.521  29.079 -29.008  1.00 18.96           C  
ATOM   4679  O   TYR B 176      26.277  30.140 -29.570  1.00 18.14           O  
ATOM   4680  CB  TYR B 176      28.808  29.125 -28.012  1.00 22.46           C  
ATOM   4681  CG  TYR B 176      30.151  28.444 -27.889  1.00 23.01           C  
ATOM   4682  CD1 TYR B 176      31.324  29.075 -28.310  1.00 20.34           C  
ATOM   4683  CD2 TYR B 176      30.248  27.155 -27.345  1.00 23.56           C  
ATOM   4684  CE1 TYR B 176      32.571  28.440 -28.186  1.00 21.39           C  
ATOM   4685  CE2 TYR B 176      31.476  26.511 -27.220  1.00 19.93           C  
ATOM   4686  CZ  TYR B 176      32.628  27.153 -27.638  1.00 17.98           C  
ATOM   4687  OH  TYR B 176      33.823  26.500 -27.519  1.00 16.05           O  
ATOM   4688  N   LYS B 177      25.619  28.399 -28.308  1.00 19.70           N  
ATOM   4689  CA  LYS B 177      24.234  28.843 -28.176  1.00 20.54           C  
ATOM   4690  C   LYS B 177      24.120  30.323 -27.818  1.00 20.54           C  
ATOM   4691  O   LYS B 177      23.304  31.045 -28.392  1.00 23.45           O  
ATOM   4692  CB  LYS B 177      23.535  27.998 -27.110  1.00 24.52           C  
ATOM   4693  CG  LYS B 177      22.078  28.341 -26.867  1.00 27.01           C  
ATOM   4694  CD  LYS B 177      21.221  28.154 -28.111  1.00 36.09           C  
ATOM   4695  CE  LYS B 177      19.728  28.251 -27.779  1.00 38.99           C  
ATOM   4696  NZ  LYS B 177      18.870  28.120 -28.996  1.00 43.46           N1+
ATOM   4697  N   VAL B 178      24.958  30.781 -26.890  1.00 24.76           N  
ATOM   4698  CA  VAL B 178      24.907  32.176 -26.468  1.00 20.98           C  
ATOM   4699  C   VAL B 178      24.997  33.155 -27.635  1.00 20.35           C  
ATOM   4700  O   VAL B 178      24.467  34.264 -27.548  1.00 24.10           O  
ATOM   4701  CB  VAL B 178      26.008  32.510 -25.430  1.00 22.01           C  
ATOM   4702  CG1 VAL B 178      27.390  32.429 -26.066  1.00 14.08           C  
ATOM   4703  CG2 VAL B 178      25.762  33.903 -24.867  1.00 22.19           C  
ATOM   4704  N   ARG B 179      25.660  32.753 -28.724  1.00 18.24           N  
ATOM   4705  CA  ARG B 179      25.766  33.618 -29.910  1.00 17.04           C  
ATOM   4706  C   ARG B 179      24.835  33.150 -31.043  1.00 22.22           C  
ATOM   4707  O   ARG B 179      24.372  33.961 -31.839  1.00 26.98           O  
ATOM   4708  CB  ARG B 179      27.213  33.690 -30.412  1.00 18.57           C  
ATOM   4709  CG  ARG B 179      28.222  34.251 -29.374  1.00 14.53           C  
ATOM   4710  CD  ARG B 179      29.310  35.081 -30.060  1.00 16.67           C  
ATOM   4711  NE  ARG B 179      28.722  36.187 -30.818  1.00 12.93           N  
ATOM   4712  CZ  ARG B 179      29.406  37.027 -31.590  1.00 19.49           C  
ATOM   4713  NH1 ARG B 179      30.726  36.911 -31.720  1.00 19.88           N1+
ATOM   4714  NH2 ARG B 179      28.765  37.983 -32.247  1.00 17.39           N  
ATOM   4715  N   GLN B 180      24.559  31.848 -31.115  1.00 22.22           N  
ATOM   4716  CA  GLN B 180      23.653  31.329 -32.140  1.00 19.95           C  
ATOM   4717  C   GLN B 180      22.375  32.162 -32.146  1.00 16.19           C  
ATOM   4718  O   GLN B 180      21.865  32.522 -33.205  1.00 22.28           O  
ATOM   4719  CB  GLN B 180      23.274  29.870 -31.851  1.00 19.22           C  
ATOM   4720  CG  GLN B 180      24.292  28.830 -32.294  1.00 20.21           C  
ATOM   4721  CD  GLN B 180      24.135  27.510 -31.540  1.00 21.44           C  
ATOM   4722  NE2 GLN B 180      25.183  26.695 -31.544  1.00 19.16           N  
ATOM   4723  OE1 GLN B 180      23.080  27.229 -30.966  1.00 27.65           O  
ATOM   4724  N   ARG B 181      21.870  32.474 -30.956  1.00 17.33           N  
ATOM   4725  CA  ARG B 181      20.635  33.245 -30.831  1.00 19.33           C  
ATOM   4726  C   ARG B 181      20.691  34.595 -31.557  1.00 21.38           C  
ATOM   4727  O   ARG B 181      19.654  35.165 -31.901  1.00 18.83           O  
ATOM   4728  CB  ARG B 181      20.289  33.463 -29.348  1.00 17.13           C  
ATOM   4729  CG  ARG B 181      20.166  32.180 -28.511  1.00 19.34           C  
ATOM   4730  CD  ARG B 181      19.775  32.515 -27.060  1.00 18.29           C  
ATOM   4731  NE  ARG B 181      18.528  33.283 -27.006  1.00 22.44           N  
ATOM   4732  CZ  ARG B 181      18.302  34.305 -26.184  1.00 27.12           C  
ATOM   4733  NH1 ARG B 181      19.241  34.699 -25.324  1.00 21.23           N1+
ATOM   4734  NH2 ARG B 181      17.137  34.950 -26.236  1.00 18.47           N  
ATOM   4735  N   GLU B 182      21.897  35.104 -31.800  1.00 15.77           N  
ATOM   4736  CA  GLU B 182      22.065  36.386 -32.484  1.00 14.41           C  
ATOM   4737  C   GLU B 182      21.645  36.354 -33.955  1.00 20.65           C  
ATOM   4738  O   GLU B 182      21.259  37.384 -34.516  1.00 20.16           O  
ATOM   4739  CB  GLU B 182      23.534  36.838 -32.418  1.00 20.45           C  
ATOM   4740  CG  GLU B 182      24.041  37.163 -31.030  1.00 20.46           C  
ATOM   4741  CD  GLU B 182      25.513  37.521 -31.039  1.00 26.09           C  
ATOM   4742  OE1 GLU B 182      25.944  38.250 -31.967  1.00 15.92           O  
ATOM   4743  OE2 GLU B 182      26.233  37.083 -30.119  1.00 16.47           O1-
ATOM   4744  N   THR B 183      21.731  35.181 -34.576  1.00 20.13           N  
ATOM   4745  CA  THR B 183      21.401  35.044 -35.990  1.00 22.50           C  
ATOM   4746  C   THR B 183      19.916  35.171 -36.281  1.00 23.26           C  
ATOM   4747  O   THR B 183      19.497  35.114 -37.441  1.00 21.02           O  
ATOM   4748  CB  THR B 183      21.923  33.715 -36.562  1.00 19.18           C  
ATOM   4749  CG2 THR B 183      23.432  33.625 -36.389  1.00 20.74           C  
ATOM   4750  OG1 THR B 183      21.305  32.622 -35.883  1.00 18.37           O  
ATOM   4751  N   LEU B 184      19.125  35.339 -35.226  1.00 24.81           N  
ATOM   4752  CA  LEU B 184      17.688  35.531 -35.375  1.00 25.59           C  
ATOM   4753  C   LEU B 184      17.477  36.875 -36.080  1.00 25.99           C  
ATOM   4754  O   LEU B 184      16.638  37.019 -36.983  1.00 25.45           O  
ATOM   4755  CB  LEU B 184      17.027  35.583 -34.004  1.00 16.91           C  
ATOM   4756  CG  LEU B 184      15.549  35.994 -34.035  1.00 29.26           C  
ATOM   4757  CD1 LEU B 184      14.712  34.772 -34.373  1.00 25.12           C  
ATOM   4758  CD2 LEU B 184      15.116  36.587 -32.694  1.00 23.69           C  
ATOM   4759  N   PHE B 185      18.250  37.868 -35.658  1.00 19.19           N  
ATOM   4760  CA  PHE B 185      18.138  39.202 -36.233  1.00 22.99           C  
ATOM   4761  C   PHE B 185      18.705  39.253 -37.647  1.00 26.66           C  
ATOM   4762  O   PHE B 185      18.170  39.953 -38.513  1.00 27.64           O  
ATOM   4763  CB  PHE B 185      18.852  40.225 -35.345  1.00 20.32           C  
ATOM   4764  CG  PHE B 185      18.350  40.243 -33.922  1.00 26.38           C  
ATOM   4765  CD1 PHE B 185      19.164  39.802 -32.875  1.00 21.94           C  
ATOM   4766  CD2 PHE B 185      17.054  40.671 -33.631  1.00 21.70           C  
ATOM   4767  CE1 PHE B 185      18.696  39.782 -31.549  1.00 26.86           C  
ATOM   4768  CE2 PHE B 185      16.569  40.656 -32.311  1.00 24.23           C  
ATOM   4769  CZ  PHE B 185      17.399  40.209 -31.264  1.00 20.89           C  
ATOM   4770  N   SER B 186      19.789  38.517 -37.876  1.00 23.64           N  
ATOM   4771  CA  SER B 186      20.412  38.480 -39.192  1.00 24.49           C  
ATOM   4772  C   SER B 186      19.402  37.946 -40.205  1.00 27.73           C  
ATOM   4773  O   SER B 186      19.196  38.551 -41.261  1.00 22.97           O  
ATOM   4774  CB  SER B 186      21.651  37.585 -39.175  1.00 24.62           C  
ATOM   4775  OG  SER B 186      22.672  38.130 -38.353  1.00 28.27           O  
ATOM   4776  N   ARG B 187      18.782  36.811 -39.880  1.00 27.66           N  
ATOM   4777  CA  ARG B 187      17.776  36.208 -40.758  1.00 33.14           C  
ATOM   4778  C   ARG B 187      16.603  37.167 -40.950  1.00 29.74           C  
ATOM   4779  O   ARG B 187      16.049  37.266 -42.040  1.00 33.77           O  
ATOM   4780  CB  ARG B 187      17.245  34.885 -40.178  1.00 25.95           C  
ATOM   4781  CG  ARG B 187      18.206  33.714 -40.280  1.00 27.33           C  
ATOM   4782  CD  ARG B 187      17.536  32.405 -39.896  1.00 21.31           C  
ATOM   4783  NE  ARG B 187      17.054  32.420 -38.519  1.00 27.68           N  
ATOM   4784  CZ  ARG B 187      15.795  32.645 -38.145  1.00 34.44           C  
ATOM   4785  NH1 ARG B 187      14.846  32.878 -39.045  1.00 29.57           N1+
ATOM   4786  NH2 ARG B 187      15.483  32.630 -36.855  1.00 29.31           N  
ATOM   4787  N   PHE B 188      16.236  37.879 -39.890  1.00 31.38           N  
ATOM   4788  CA  PHE B 188      15.118  38.809 -39.963  1.00 31.24           C  
ATOM   4789  C   PHE B 188      15.345  39.991 -40.910  1.00 31.52           C  
ATOM   4790  O   PHE B 188      14.496  40.290 -41.752  1.00 29.60           O  
ATOM   4791  CB  PHE B 188      14.769  39.347 -38.572  1.00 26.48           C  
ATOM   4792  CG  PHE B 188      13.454  40.065 -38.524  1.00 29.69           C  
ATOM   4793  CD1 PHE B 188      12.269  39.381 -38.780  1.00 29.80           C  
ATOM   4794  CD2 PHE B 188      13.396  41.428 -38.261  1.00 27.93           C  
ATOM   4795  CE1 PHE B 188      11.042  40.047 -38.776  1.00 28.35           C  
ATOM   4796  CE2 PHE B 188      12.171  42.107 -38.254  1.00 31.96           C  
ATOM   4797  CZ  PHE B 188      10.992  41.410 -38.513  1.00 26.63           C  
ATOM   4798  N   VAL B 189      16.480  40.670 -40.790  1.00 27.14           N  
ATOM   4799  CA  VAL B 189      16.708  41.814 -41.659  1.00 27.68           C  
ATOM   4800  C   VAL B 189      16.902  41.443 -43.137  1.00 29.92           C  
ATOM   4801  O   VAL B 189      16.406  42.149 -44.013  1.00 30.26           O  
ATOM   4802  CB  VAL B 189      17.882  42.693 -41.157  1.00 25.04           C  
ATOM   4803  CG1 VAL B 189      17.594  43.138 -39.731  1.00 29.94           C  
ATOM   4804  CG2 VAL B 189      19.212  41.950 -41.257  1.00 19.35           C  
ATOM   4805  N   PHE B 190      17.588  40.338 -43.421  1.00 27.39           N  
ATOM   4806  CA  PHE B 190      17.793  39.937 -44.816  1.00 32.16           C  
ATOM   4807  C   PHE B 190      16.530  39.350 -45.452  1.00 32.91           C  
ATOM   4808  O   PHE B 190      16.337  39.424 -46.667  1.00 27.26           O  
ATOM   4809  CB  PHE B 190      18.942  38.930 -44.935  1.00 28.15           C  
ATOM   4810  CG  PHE B 190      20.305  39.568 -44.960  1.00 32.60           C  
ATOM   4811  CD1 PHE B 190      21.008  39.793 -43.783  1.00 28.76           C  
ATOM   4812  CD2 PHE B 190      20.870  39.973 -46.166  1.00 29.81           C  
ATOM   4813  CE1 PHE B 190      22.259  40.413 -43.802  1.00 30.33           C  
ATOM   4814  CE2 PHE B 190      22.122  40.597 -46.199  1.00 36.32           C  
ATOM   4815  CZ  PHE B 190      22.818  40.818 -45.011  1.00 33.59           C  
ATOM   4816  N   SER B 191      15.666  38.768 -44.633  1.00 34.81           N  
ATOM   4817  CA  SER B 191      14.437  38.189 -45.149  1.00 32.50           C  
ATOM   4818  C   SER B 191      13.328  39.220 -45.264  1.00 33.87           C  
ATOM   4819  O   SER B 191      12.308  38.957 -45.888  1.00 39.68           O  
ATOM   4820  CB  SER B 191      13.960  37.045 -44.249  1.00 26.57           C  
ATOM   4821  OG  SER B 191      14.801  35.910 -44.366  1.00 26.92           O  
ATOM   4822  N   ASN B 192      13.521  40.402 -44.692  1.00 32.34           N  
ATOM   4823  CA  ASN B 192      12.455  41.388 -44.734  1.00 31.47           C  
ATOM   4824  C   ASN B 192      12.758  42.815 -45.173  1.00 38.44           C  
ATOM   4825  O   ASN B 192      11.853  43.500 -45.650  1.00 32.95           O  
ATOM   4826  CB  ASN B 192      11.758  41.418 -43.371  1.00 29.54           C  
ATOM   4827  CG  ASN B 192      11.112  40.092 -43.027  1.00 36.21           C  
ATOM   4828  ND2 ASN B 192      11.743  39.339 -42.129  1.00 30.02           N  
ATOM   4829  OD1 ASN B 192      10.063  39.736 -43.577  1.00 34.05           O  
ATOM   4830  N   HIS B 193      13.991  43.290 -45.019  1.00 29.14           N  
ATOM   4831  CA  HIS B 193      14.258  44.659 -45.440  1.00 32.37           C  
ATOM   4832  C   HIS B 193      14.337  44.815 -46.970  1.00 33.44           C  
ATOM   4833  O   HIS B 193      14.989  44.030 -47.660  1.00 31.36           O  
ATOM   4834  CB  HIS B 193      15.541  45.192 -44.816  1.00 31.28           C  
ATOM   4835  CG  HIS B 193      15.701  46.668 -44.980  1.00 31.27           C  
ATOM   4836  CD2 HIS B 193      16.152  47.401 -46.025  1.00 30.08           C  
ATOM   4837  ND1 HIS B 193      15.283  47.570 -44.028  1.00 32.45           N  
ATOM   4838  CE1 HIS B 193      15.468  48.797 -44.480  1.00 31.58           C  
ATOM   4839  NE2 HIS B 193      15.992  48.723 -45.689  1.00 35.47           N  
ATOM   4840  N   PRO B 194      13.670  45.848 -47.510  1.00 38.00           N  
ATOM   4841  CA  PRO B 194      13.639  46.133 -48.949  1.00 35.50           C  
ATOM   4842  C   PRO B 194      15.012  46.073 -49.596  1.00 37.63           C  
ATOM   4843  O   PRO B 194      15.200  45.416 -50.618  1.00 37.53           O  
ATOM   4844  CB  PRO B 194      13.051  47.535 -49.008  1.00 35.64           C  
ATOM   4845  CG  PRO B 194      12.124  47.553 -47.840  1.00 39.05           C  
ATOM   4846  CD  PRO B 194      12.945  46.889 -46.759  1.00 37.24           C  
ATOM   4847  N   LYS B 195      15.971  46.762 -48.986  1.00 34.48           N  
ATOM   4848  CA  LYS B 195      17.330  46.820 -49.505  1.00 35.01           C  
ATOM   4849  C   LYS B 195      18.136  45.532 -49.344  1.00 33.50           C  
ATOM   4850  O   LYS B 195      19.218  45.411 -49.912  1.00 35.34           O  
ATOM   4851  CB  LYS B 195      18.084  47.956 -48.822  1.00 41.41           C  
ATOM   4852  CG  LYS B 195      17.386  49.299 -48.876  1.00 43.26           C  
ATOM   4853  CD  LYS B 195      17.493  49.894 -50.253  1.00 47.79           C  
ATOM   4854  CE  LYS B 195      17.274  51.388 -50.209  1.00 49.94           C  
ATOM   4855  NZ  LYS B 195      18.092  52.060 -51.262  1.00 53.96           N1+
ATOM   4856  N   LEU B 196      17.619  44.567 -48.590  1.00 33.58           N  
ATOM   4857  CA  LEU B 196      18.367  43.333 -48.366  1.00 32.09           C  
ATOM   4858  C   LEU B 196      17.682  42.073 -48.847  1.00 27.71           C  
ATOM   4859  O   LEU B 196      18.329  41.039 -49.009  1.00 32.21           O  
ATOM   4860  CB  LEU B 196      18.676  43.164 -46.870  1.00 29.62           C  
ATOM   4861  CG  LEU B 196      19.354  44.321 -46.124  1.00 29.29           C  
ATOM   4862  CD1 LEU B 196      19.504  43.947 -44.649  1.00 22.92           C  
ATOM   4863  CD2 LEU B 196      20.708  44.626 -46.747  1.00 28.08           C  
ATOM   4864  N   ILE B 197      16.379  42.143 -49.081  1.00 32.43           N  
ATOM   4865  CA  ILE B 197      15.647  40.953 -49.486  1.00 34.30           C  
ATOM   4866  C   ILE B 197      16.202  40.184 -50.683  1.00 38.44           C  
ATOM   4867  O   ILE B 197      16.166  38.951 -50.700  1.00 39.42           O  
ATOM   4868  CB  ILE B 197      14.160  41.289 -49.728  1.00 41.56           C  
ATOM   4869  CG1 ILE B 197      13.323  40.031 -49.535  1.00 39.86           C  
ATOM   4870  CG2 ILE B 197      13.955  41.865 -51.129  1.00 41.13           C  
ATOM   4871  CD1 ILE B 197      11.983  40.303 -48.895  1.00 41.85           C  
ATOM   4872  N   ASN B 198      16.736  40.894 -51.672  1.00 37.87           N  
ATOM   4873  CA  ASN B 198      17.273  40.228 -52.858  1.00 38.39           C  
ATOM   4874  C   ASN B 198      18.622  39.561 -52.636  1.00 40.57           C  
ATOM   4875  O   ASN B 198      19.092  38.810 -53.494  1.00 38.25           O  
ATOM   4876  CB  ASN B 198      17.377  41.220 -54.021  1.00 40.22           C  
ATOM   4877  CG  ASN B 198      16.033  41.831 -54.381  1.00 41.15           C  
ATOM   4878  ND2 ASN B 198      16.028  43.122 -54.691  1.00 45.55           N  
ATOM   4879  OD1 ASN B 198      15.013  41.144 -54.383  1.00 41.13           O  
ATOM   4880  N   THR B 199      19.236  39.828 -51.485  1.00 35.53           N  
ATOM   4881  CA  THR B 199      20.535  39.251 -51.163  1.00 33.57           C  
ATOM   4882  C   THR B 199      20.479  37.729 -51.132  1.00 32.85           C  
ATOM   4883  O   THR B 199      19.680  37.141 -50.406  1.00 33.67           O  
ATOM   4884  CB  THR B 199      21.056  39.704 -49.776  1.00 31.14           C  
ATOM   4885  CG2 THR B 199      22.512  39.278 -49.607  1.00 31.31           C  
ATOM   4886  OG1 THR B 199      20.969  41.129 -49.656  1.00 26.22           O  
ATOM   4887  N   PRO B 200      21.327  37.070 -51.933  1.00 36.36           N  
ATOM   4888  CA  PRO B 200      21.359  35.602 -51.969  1.00 34.77           C  
ATOM   4889  C   PRO B 200      22.075  35.119 -50.704  1.00 34.70           C  
ATOM   4890  O   PRO B 200      22.902  35.851 -50.154  1.00 33.78           O  
ATOM   4891  CB  PRO B 200      22.186  35.294 -53.217  1.00 31.60           C  
ATOM   4892  CG  PRO B 200      22.121  36.571 -54.031  1.00 36.96           C  
ATOM   4893  CD  PRO B 200      22.168  37.647 -52.993  1.00 34.38           C  
ATOM   4894  N   TRP B 201      21.765  33.906 -50.248  1.00 33.38           N  
ATOM   4895  CA  TRP B 201      22.402  33.340 -49.057  1.00 30.83           C  
ATOM   4896  C   TRP B 201      23.256  32.143 -49.444  1.00 35.07           C  
ATOM   4897  O   TRP B 201      22.761  31.198 -50.063  1.00 30.94           O  
ATOM   4898  CB  TRP B 201      21.365  32.845 -48.053  1.00 28.25           C  
ATOM   4899  CG  TRP B 201      20.498  33.875 -47.448  1.00 27.40           C  
ATOM   4900  CD1 TRP B 201      20.225  35.124 -47.935  1.00 24.81           C  
ATOM   4901  CD2 TRP B 201      19.687  33.712 -46.281  1.00 27.45           C  
ATOM   4902  CE2 TRP B 201      18.939  34.898 -46.122  1.00 25.57           C  
ATOM   4903  CE3 TRP B 201      19.516  32.674 -45.352  1.00 27.59           C  
ATOM   4904  NE1 TRP B 201      19.287  35.741 -47.145  1.00 27.52           N  
ATOM   4905  CZ2 TRP B 201      18.031  35.076 -45.070  1.00 31.82           C  
ATOM   4906  CZ3 TRP B 201      18.611  32.852 -44.306  1.00 25.40           C  
ATOM   4907  CH2 TRP B 201      17.882  34.044 -44.175  1.00 28.88           C  
ATOM   4908  N   TYR B 202      24.527  32.168 -49.061  1.00 28.79           N  
ATOM   4909  CA  TYR B 202      25.420  31.066 -49.379  1.00 26.60           C  
ATOM   4910  C   TYR B 202      25.515  30.105 -48.208  1.00 30.15           C  
ATOM   4911  O   TYR B 202      26.167  29.065 -48.311  1.00 23.60           O  
ATOM   4912  CB  TYR B 202      26.820  31.593 -49.726  1.00 31.39           C  
ATOM   4913  CG  TYR B 202      26.845  32.568 -50.878  1.00 35.23           C  
ATOM   4914  CD1 TYR B 202      27.785  33.592 -50.920  1.00 36.10           C  
ATOM   4915  CD2 TYR B 202      25.909  32.489 -51.914  1.00 37.62           C  
ATOM   4916  CE1 TYR B 202      27.792  34.518 -51.953  1.00 37.35           C  
ATOM   4917  CE2 TYR B 202      25.909  33.413 -52.958  1.00 34.45           C  
ATOM   4918  CZ  TYR B 202      26.852  34.424 -52.967  1.00 35.23           C  
ATOM   4919  OH  TYR B 202      26.853  35.354 -53.974  1.00 34.62           O  
ATOM   4920  N   TYR B 203      24.864  30.457 -47.099  1.00 26.84           N  
ATOM   4921  CA  TYR B 203      24.864  29.631 -45.890  1.00 29.48           C  
ATOM   4922  C   TYR B 203      23.744  30.139 -44.986  1.00 26.66           C  
ATOM   4923  O   TYR B 203      23.388  31.316 -45.039  1.00 25.95           O  
ATOM   4924  CB  TYR B 203      26.207  29.757 -45.141  1.00 24.19           C  
ATOM   4925  CG  TYR B 203      26.519  28.593 -44.214  1.00 27.88           C  
ATOM   4926  CD1 TYR B 203      27.256  27.502 -44.670  1.00 26.95           C  
ATOM   4927  CD2 TYR B 203      26.029  28.552 -42.902  1.00 27.42           C  
ATOM   4928  CE1 TYR B 203      27.496  26.394 -43.854  1.00 25.64           C  
ATOM   4929  CE2 TYR B 203      26.266  27.445 -42.075  1.00 25.40           C  
ATOM   4930  CZ  TYR B 203      26.997  26.370 -42.564  1.00 27.83           C  
ATOM   4931  OH  TYR B 203      27.208  25.246 -41.795  1.00 26.48           O  
ATOM   4932  N   ASP B 204      23.172  29.252 -44.180  1.00 23.92           N  
ATOM   4933  CA  ASP B 204      22.117  29.650 -43.255  1.00 28.81           C  
ATOM   4934  C   ASP B 204      22.230  28.788 -41.996  1.00 26.63           C  
ATOM   4935  O   ASP B 204      22.785  27.691 -42.035  1.00 23.89           O  
ATOM   4936  CB  ASP B 204      20.735  29.500 -43.893  1.00 27.60           C  
ATOM   4937  CG  ASP B 204      20.314  28.068 -44.017  1.00 31.49           C  
ATOM   4938  OD1 ASP B 204      20.721  27.410 -44.998  1.00 34.53           O
[truncated: 129,763 more chars]
