# Supplementary material for: Structural Descriptors for Subunit Interface Regions in Homodimers: Effect of Lipid Membrane and Secondary Structure Type
Source: J Chem Inf Model. 2025 Mar 27;65(7):3117–26. doi: 10.1021/acs.jcim.4c01233 (PMC12004529; doi:10.1021/acs.jcim.4c01233)
Supplement: Supplementary file 3 — ci4c01233_si_003.tar [file ci4c01233_si_003.tar › database/alpha/2ggp_cytop.pdb]

ATOM      1  N   MET A   1      -8.390  25.984 -12.715  1.00  0.00           N  
ATOM      2  CA  MET A   1      -8.760  24.816 -11.895  1.00  0.00           C  
ATOM      3  C   MET A   1      -9.540  23.819 -12.744  1.00  0.00           C  
ATOM      4  O   MET A   1     -10.359  24.232 -13.562  1.00  0.00           O  
ATOM      5  CB  MET A   1      -9.563  25.252 -10.658  1.00  0.00           C  
ATOM      6  CG  MET A   1      -9.826  24.105  -9.677  1.00  0.00           C  
ATOM      7  SD  MET A   1      -8.316  23.346  -9.019  1.00  0.00           S  
ATOM      8  CE  MET A   1      -9.026  21.889  -8.207  1.00  0.00           C  
ATOM      9  HA  MET A   1      -7.842  24.331 -11.564  1.00  0.00           H  
ATOM     10  HB2 MET A   1      -8.998  26.018 -10.129  1.00  0.00           H  
ATOM     11  HB3 MET A   1     -10.517  25.679 -10.971  1.00  0.00           H  
ATOM     12  HG2 MET A   1     -10.408  24.492  -8.840  1.00  0.00           H  
ATOM     13  HG3 MET A   1     -10.425  23.339 -10.171  1.00  0.00           H  
ATOM     14  HE1 MET A   1      -9.726  22.206  -7.435  1.00  0.00           H  
ATOM     15  HE2 MET A   1      -9.548  21.276  -8.942  1.00  0.00           H  
ATOM     16  HE3 MET A   1      -8.228  21.301  -7.753  1.00  0.00           H  
ATOM     17  H1  MET A   1      -9.228  26.449 -13.047  1.00  0.00           H  
ATOM     18  H2  MET A   1      -7.854  25.699 -13.526  1.00  0.00           H  
ATOM     19  H3  MET A   1      -7.845  26.645 -12.175  1.00  0.00           H  
ATOM     20  N   ALA A   2      -9.292  22.519 -12.550  1.00  0.00           N  
ATOM     21  CA  ALA A   2      -9.980  21.364 -13.152  1.00  0.00           C  
ATOM     22  C   ALA A   2      -9.417  20.944 -14.531  1.00  0.00           C  
ATOM     23  O   ALA A   2     -10.053  20.161 -15.246  1.00  0.00           O  
ATOM     24  CB  ALA A   2     -11.509  21.536 -13.155  1.00  0.00           C  
ATOM     25  H   ALA A   2      -8.546  22.278 -11.897  1.00  0.00           H  
ATOM     26  HA  ALA A   2      -9.770  20.527 -12.485  1.00  0.00           H  
ATOM     27  HB1 ALA A   2     -11.818  22.218 -13.945  1.00  0.00           H  
ATOM     28  HB2 ALA A   2     -11.977  20.569 -13.338  1.00  0.00           H  
ATOM     29  HB3 ALA A   2     -11.851  21.911 -12.189  1.00  0.00           H  
ATOM     30  N   GLU A   3      -8.230  21.430 -14.905  1.00  0.00           N  
ATOM     31  CA  GLU A   3      -7.511  21.029 -16.120  1.00  0.00           C  
ATOM     32  C   GLU A   3      -6.593  19.823 -15.846  1.00  0.00           C  
ATOM     33  O   GLU A   3      -5.828  19.807 -14.877  1.00  0.00           O  
ATOM     34  CB  GLU A   3      -6.691  22.223 -16.615  1.00  0.00           C  
ATOM     35  CG  GLU A   3      -6.224  22.121 -18.067  1.00  0.00           C  
ATOM     36  CD  GLU A   3      -7.298  22.592 -19.046  1.00  0.00           C  
ATOM     37  OE1 GLU A   3      -8.143  21.765 -19.462  1.00  0.00           O  
ATOM     38  OE2 GLU A   3      -7.272  23.782 -19.453  1.00  0.00           O1-
ATOM     39  H   GLU A   3      -7.757  22.072 -14.279  1.00  0.00           H  
ATOM     40  HA  GLU A   3      -8.236  20.765 -16.891  1.00  0.00           H  
ATOM     41  HB2 GLU A   3      -7.293  23.123 -16.514  1.00  0.00           H  
ATOM     42  HB3 GLU A   3      -5.816  22.316 -15.974  1.00  0.00           H  
ATOM     43  HG2 GLU A   3      -5.345  22.754 -18.186  1.00  0.00           H  
ATOM     44  HG3 GLU A   3      -5.932  21.096 -18.296  1.00  0.00           H  
ATOM     45  N   ILE A   4      -6.663  18.801 -16.696  1.00  0.00           N  
ATOM     46  CA  ILE A   4      -5.994  17.507 -16.489  1.00  0.00           C  
ATOM     47  C   ILE A   4      -4.503  17.597 -16.811  1.00  0.00           C  
ATOM     48  O   ILE A   4      -4.100  18.025 -17.896  1.00  0.00           O  
ATOM     49  CB  ILE A   4      -6.707  16.390 -17.291  1.00  0.00           C  
ATOM     50  CG1 ILE A   4      -8.143  16.248 -16.741  1.00  0.00           C  
ATOM     51  CG2 ILE A   4      -5.965  15.043 -17.201  1.00  0.00           C  
ATOM     52  CD1 ILE A   4      -9.003  15.180 -17.420  1.00  0.00           C  
ATOM     53  H   ILE A   4      -7.240  18.907 -17.526  1.00  0.00           H  
ATOM     54  HA  ILE A   4      -6.066  17.256 -15.430  1.00  0.00           H  
ATOM     55  HB  ILE A   4      -6.755  16.682 -18.342  1.00  0.00           H  
ATOM     56 HG12 ILE A   4      -8.089  16.018 -15.681  1.00  0.00           H  
ATOM     57 HG13 ILE A   4      -8.656  17.200 -16.842  1.00  0.00           H  
ATOM     58 HG21 ILE A   4      -6.458  14.297 -17.823  1.00  0.00           H  
ATOM     59 HG22 ILE A   4      -4.942  15.135 -17.564  1.00  0.00           H  
ATOM     60 HG23 ILE A   4      -5.955  14.700 -16.170  1.00  0.00           H  
ATOM     61 HD11 ILE A   4      -8.928  15.283 -18.500  1.00  0.00           H  
ATOM     62 HD12 ILE A   4      -8.670  14.188 -17.123  1.00  0.00           H  
ATOM     63 HD13 ILE A   4     -10.043  15.301 -17.115  1.00  0.00           H  
ATOM     64  N   LYS A   5      -3.686  17.137 -15.867  1.00  0.00           N  
ATOM     65  CA  LYS A   5      -2.224  17.052 -15.966  1.00  0.00           C  
ATOM     66  C   LYS A   5      -1.763  15.589 -16.110  1.00  0.00           C  
ATOM     67  O   LYS A   5      -2.473  14.662 -15.706  1.00  0.00           O  
ATOM     68  CB  LYS A   5      -1.598  17.728 -14.728  1.00  0.00           C  
ATOM     69  CG  LYS A   5      -2.116  19.147 -14.416  1.00  0.00           C  
ATOM     70  CD  LYS A   5      -1.981  20.150 -15.571  1.00  0.00           C  
ATOM     71  CE  LYS A   5      -2.800  21.413 -15.280  1.00  0.00           C  
ATOM     72  NZ  LYS A   5      -2.827  22.329 -16.446  1.00  0.00           N1+
ATOM     73  H   LYS A   5      -4.112  16.776 -15.014  1.00  0.00           H  
ATOM     74  HA  LYS A   5      -1.884  17.574 -16.860  1.00  0.00           H  
ATOM     75  HB2 LYS A   5      -1.811  17.102 -13.860  1.00  0.00           H  
ATOM     76  HB3 LYS A   5      -0.516  17.768 -14.850  1.00  0.00           H  
ATOM     77  HG2 LYS A   5      -3.168  19.072 -14.142  1.00  0.00           H  
ATOM     78  HG3 LYS A   5      -1.578  19.536 -13.551  1.00  0.00           H  
ATOM     79  HD2 LYS A   5      -0.929  20.403 -15.717  1.00  0.00           H  
ATOM     80  HD3 LYS A   5      -2.364  19.699 -16.480  1.00  0.00           H  
ATOM     81  HE2 LYS A   5      -3.822  21.117 -15.030  1.00  0.00           H  
ATOM     82  HE3 LYS A   5      -2.374  21.926 -14.413  1.00  0.00           H  
ATOM     83  HZ1 LYS A   5      -3.149  21.856 -17.285  1.00  0.00           H  
ATOM     84  HZ2 LYS A   5      -3.429  23.128 -16.263  1.00  0.00           H  
ATOM     85  HZ3 LYS A   5      -1.898  22.687 -16.645  1.00  0.00           H  
ATOM     86  N   HIS A   6      -0.580  15.368 -16.683  1.00  0.00           N  
ATOM     87  CA  HIS A   6      -0.018  14.037 -16.917  1.00  0.00           C  
ATOM     88  C   HIS A   6       1.275  13.833 -16.110  1.00  0.00           C  
ATOM     89  O   HIS A   6       2.214  14.626 -16.188  1.00  0.00           O  
ATOM     90  CB  HIS A   6       0.206  13.834 -18.426  1.00  0.00           C  
ATOM     91  CG  HIS A   6       0.684  12.452 -18.817  1.00  0.00           C  
ATOM     92  CD2 HIS A   6       1.460  12.145 -19.905  1.00  0.00           C  
ATOM     93  ND1 HIS A   6       0.409  11.261 -18.179  1.00  0.00           N  
ATOM     94  CE1 HIS A   6       1.026  10.275 -18.849  1.00  0.00           C  
ATOM     95  NE2 HIS A   6       1.681  10.760 -19.919  1.00  0.00           N  
ATOM     96  H   HIS A   6       0.006  16.170 -16.907  1.00  0.00           H  
ATOM     97  HA  HIS A   6      -0.733  13.283 -16.589  1.00  0.00           H  
ATOM     98  HB2 HIS A   6      -0.732  14.026 -18.950  1.00  0.00           H  
ATOM     99  HB3 HIS A   6       0.936  14.568 -18.773  1.00  0.00           H  
ATOM    100  HD1 HIS A   6      -0.185  11.131 -17.369  1.00  0.00           H  
ATOM    101  HD2 HIS A   6       1.841  12.857 -20.625  1.00  0.00           H  
ATOM    102  HE1 HIS A   6       0.980   9.229 -18.577  1.00  0.00           H  
ATOM    103  N   TYR A   7       1.323  12.742 -15.342  1.00  0.00           N  
ATOM    104  CA  TYR A   7       2.444  12.373 -14.478  1.00  0.00           C  
ATOM    105  C   TYR A   7       2.907  10.934 -14.756  1.00  0.00           C  
ATOM    106  O   TYR A   7       2.087  10.060 -15.069  1.00  0.00           O  
ATOM    107  CB  TYR A   7       2.017  12.526 -13.009  1.00  0.00           C  
ATOM    108  CG  TYR A   7       1.410  13.876 -12.658  1.00  0.00           C  
ATOM    109  CD1 TYR A   7       2.213  15.032 -12.681  1.00  0.00           C  
ATOM    110  CD2 TYR A   7       0.049  13.978 -12.305  1.00  0.00           C  
ATOM    111  CE1 TYR A   7       1.666  16.285 -12.342  1.00  0.00           C  
ATOM    112  CE2 TYR A   7      -0.504  15.228 -11.964  1.00  0.00           C  
ATOM    113  CZ  TYR A   7       0.306  16.385 -11.975  1.00  0.00           C  
ATOM    114  OH  TYR A   7      -0.220  17.591 -11.622  1.00  0.00           O  
ATOM    115  H   TYR A   7       0.518  12.131 -15.320  1.00  0.00           H  
ATOM    116  HA  TYR A   7       3.283  13.043 -14.666  1.00  0.00           H  
ATOM    117  HB2 TYR A   7       1.296  11.744 -12.771  1.00  0.00           H  
ATOM    118  HB3 TYR A   7       2.890  12.365 -12.375  1.00  0.00           H  
ATOM    119  HD1 TYR A   7       3.256  14.953 -12.943  1.00  0.00           H  
ATOM    120  HD2 TYR A   7      -0.573  13.095 -12.290  1.00  0.00           H  
ATOM    121  HE1 TYR A   7       2.285  17.170 -12.356  1.00  0.00           H  
ATOM    122  HE2 TYR A   7      -1.543  15.310 -11.679  1.00  0.00           H  
ATOM    123  HH  TYR A   7       0.464  18.279 -11.568  1.00  0.00           H  
ATOM    124  N   GLN A   8       4.210  10.678 -14.608  1.00  0.00           N  
ATOM    125  CA  GLN A   8       4.798   9.353 -14.792  1.00  0.00           C  
ATOM    126  C   GLN A   8       5.875   9.073 -13.736  1.00  0.00           C  
ATOM    127  O   GLN A   8       6.852   9.814 -13.603  1.00  0.00           O  
ATOM    128  CB  GLN A   8       5.357   9.220 -16.217  1.00  0.00           C  
ATOM    129  CG  GLN A   8       5.749   7.766 -16.517  1.00  0.00           C  
ATOM    130  CD  GLN A   8       6.415   7.623 -17.871  1.00  0.00           C  
ATOM    131  NE2 GLN A   8       5.721   7.124 -18.860  1.00  0.00           N  
ATOM    132  OE1 GLN A   8       7.587   7.938 -18.046  1.00  0.00           O  
ATOM    133  H   GLN A   8       4.833  11.436 -14.340  1.00  0.00           H  
ATOM    134  HA  GLN A   8       4.011   8.609 -14.673  1.00  0.00           H  
ATOM    135  HB2 GLN A   8       4.596   9.528 -16.936  1.00  0.00           H  
ATOM    136  HB3 GLN A   8       6.228   9.868 -16.330  1.00  0.00           H  
ATOM    137  HG2 GLN A   8       6.468   7.397 -15.795  1.00  0.00           H  
ATOM    138  HG3 GLN A   8       4.863   7.132 -16.471  1.00  0.00           H  
ATOM    139 HE21 GLN A   8       4.734   6.899 -18.727  1.00  0.00           H  
ATOM    140 HE22 GLN A   8       6.198   6.939 -19.721  1.00  0.00           H  
ATOM    141  N   PHE A   9       5.701   7.963 -13.017  1.00  0.00           N  
ATOM    142  CA  PHE A   9       6.596   7.497 -11.961  1.00  0.00           C  
ATOM    143  C   PHE A   9       7.265   6.187 -12.380  1.00  0.00           C  
ATOM    144  O   PHE A   9       6.573   5.272 -12.830  1.00  0.00           O  
ATOM    145  CB  PHE A   9       5.791   7.281 -10.669  1.00  0.00           C  
ATOM    146  CG  PHE A   9       4.906   8.447 -10.270  1.00  0.00           C  
ATOM    147  CD1 PHE A   9       5.445   9.523  -9.544  1.00  0.00           C  
ATOM    148  CD2 PHE A   9       3.545   8.460 -10.637  1.00  0.00           C  
ATOM    149  CE1 PHE A   9       4.619  10.596  -9.168  1.00  0.00           C  
ATOM    150  CE2 PHE A   9       2.723   9.537 -10.261  1.00  0.00           C  
ATOM    151  CZ  PHE A   9       3.257  10.597  -9.508  1.00  0.00           C  
ATOM    152  H   PHE A   9       4.886   7.392 -13.204  1.00  0.00           H  
ATOM    153  HA  PHE A   9       7.367   8.242 -11.769  1.00  0.00           H  
ATOM    154  HB2 PHE A   9       5.161   6.397 -10.784  1.00  0.00           H  
ATOM    155  HB3 PHE A   9       6.489   7.075  -9.856  1.00  0.00           H  
ATOM    156  HD1 PHE A   9       6.490   9.525  -9.270  1.00  0.00           H  
ATOM    157  HD2 PHE A   9       3.128   7.641 -11.206  1.00  0.00           H  
ATOM    158  HE1 PHE A   9       5.029  11.428  -8.619  1.00  0.00           H  
ATOM    159  HE2 PHE A   9       1.681   9.541 -10.543  1.00  0.00           H  
ATOM    160  HZ  PHE A   9       2.629  11.413  -9.180  1.00  0.00           H  
ATOM    161  N   ASN A  10       8.580   6.078 -12.191  1.00  0.00           N  
ATOM    162  CA  ASN A  10       9.328   4.822 -12.246  1.00  0.00           C  
ATOM    163  C   ASN A  10       9.486   4.280 -10.814  1.00  0.00           C  
ATOM    164  O   ASN A  10      10.035   4.977  -9.959  1.00  0.00           O  
ATOM    165  CB  ASN A  10      10.689   5.058 -12.911  1.00  0.00           C  
ATOM    166  CG  ASN A  10      11.292   3.738 -13.367  1.00  0.00           C  
ATOM    167  ND2 ASN A  10      11.422   3.521 -14.658  1.00  0.00           N  
ATOM    168  OD1 ASN A  10      11.615   2.877 -12.562  1.00  0.00           O  
ATOM    169  H   ASN A  10       9.057   6.879 -11.785  1.00  0.00           H  
ATOM    170  HA  ASN A  10       8.792   4.098 -12.859  1.00  0.00           H  
ATOM    171  HB2 ASN A  10      10.565   5.720 -13.766  1.00  0.00           H  
ATOM    172  HB3 ASN A  10      11.372   5.542 -12.216  1.00  0.00           H  
ATOM    173 HD21 ASN A  10      11.166   4.226 -15.342  1.00  0.00           H  
ATOM    174 HD22 ASN A  10      11.773   2.625 -14.948  1.00  0.00           H  
ATOM    175  N   VAL A  11       8.994   3.073 -10.538  1.00  0.00           N  
ATOM    176  CA  VAL A  11       8.836   2.501  -9.189  1.00  0.00           C  
ATOM    177  C   VAL A  11       9.384   1.072  -9.182  1.00  0.00           C  
ATOM    178  O   VAL A  11       9.158   0.323 -10.131  1.00  0.00           O  
ATOM    179  CB  VAL A  11       7.344   2.507  -8.760  1.00  0.00           C  
ATOM    180  CG1 VAL A  11       7.140   1.984  -7.326  1.00  0.00           C  
ATOM    181  CG2 VAL A  11       6.726   3.916  -8.850  1.00  0.00           C  
ATOM    182  H   VAL A  11       8.674   2.506 -11.328  1.00  0.00           H  
ATOM    183  HA  VAL A  11       9.407   3.095  -8.476  1.00  0.00           H  
ATOM    184  HB  VAL A  11       6.787   1.858  -9.438  1.00  0.00           H  
ATOM    185 HG11 VAL A  11       7.473   0.951  -7.244  1.00  0.00           H  
ATOM    186 HG12 VAL A  11       7.694   2.602  -6.619  1.00  0.00           H  
ATOM    187 HG13 VAL A  11       6.081   2.015  -7.067  1.00  0.00           H  
ATOM    188 HG21 VAL A  11       6.703   4.257  -9.885  1.00  0.00           H  
ATOM    189 HG22 VAL A  11       5.699   3.900  -8.482  1.00  0.00           H  
ATOM    190 HG23 VAL A  11       7.307   4.620  -8.254  1.00  0.00           H  
ATOM    191  N   VAL A  12      10.085   0.683  -8.114  1.00  0.00           N  
ATOM    192  CA  VAL A  12      10.630  -0.676  -7.969  1.00  0.00           C  
ATOM    193  C   VAL A  12       9.477  -1.654  -7.707  1.00  0.00           C  
ATOM    194  O   VAL A  12       8.795  -1.556  -6.686  1.00  0.00           O  
ATOM    195  CB  VAL A  12      11.699  -0.769  -6.854  1.00  0.00           C  
ATOM    196  CG1 VAL A  12      12.304  -2.183  -6.819  1.00  0.00           C  
ATOM    197  CG2 VAL A  12      12.847   0.233  -7.076  1.00  0.00           C  
ATOM    198  H   VAL A  12      10.172   1.331  -7.324  1.00  0.00           H  
ATOM    199  HA  VAL A  12      11.111  -0.944  -8.912  1.00  0.00           H  
ATOM    200  HB  VAL A  12      11.242  -0.556  -5.887  1.00  0.00           H  
ATOM    201 HG11 VAL A  12      11.540  -2.916  -6.564  1.00  0.00           H  
ATOM    202 HG12 VAL A  12      12.722  -2.431  -7.795  1.00  0.00           H  
ATOM    203 HG13 VAL A  12      13.093  -2.236  -6.069  1.00  0.00           H  
ATOM    204 HG21 VAL A  12      12.474   1.255  -7.032  1.00  0.00           H  
ATOM    205 HG22 VAL A  12      13.600   0.115  -6.296  1.00  0.00           H  
ATOM    206 HG23 VAL A  12      13.312   0.062  -8.048  1.00  0.00           H  
ATOM    207  N   MET A  13       9.247  -2.585  -8.642  1.00  0.00           N  
ATOM    208  CA  MET A  13       8.106  -3.514  -8.601  1.00  0.00           C  
ATOM    209  C   MET A  13       8.504  -4.936  -9.020  1.00  0.00           C  
ATOM    210  O   MET A  13       8.862  -5.165 -10.180  1.00  0.00           O  
ATOM    211  CB  MET A  13       6.975  -3.000  -9.513  1.00  0.00           C  
ATOM    212  CG  MET A  13       6.405  -1.642  -9.082  1.00  0.00           C  
ATOM    213  SD  MET A  13       4.923  -1.129  -9.993  1.00  0.00           S  
ATOM    214  CE  MET A  13       5.709  -0.568 -11.528  1.00  0.00           C  
ATOM    215  H   MET A  13       9.831  -2.573  -9.472  1.00  0.00           H  
ATOM    216  HA  MET A  13       7.719  -3.564  -7.582  1.00  0.00           H  
ATOM    217  HB2 MET A  13       7.345  -2.917 -10.536  1.00  0.00           H  
ATOM    218  HB3 MET A  13       6.163  -3.728  -9.500  1.00  0.00           H  
ATOM    219  HG2 MET A  13       6.164  -1.680  -8.021  1.00  0.00           H  
ATOM    220  HG3 MET A  13       7.169  -0.876  -9.203  1.00  0.00           H  
ATOM    221  HE1 MET A  13       6.448   0.203 -11.302  1.00  0.00           H  
ATOM    222  HE2 MET A  13       6.203  -1.402 -12.022  1.00  0.00           H  
ATOM    223  HE3 MET A  13       4.956  -0.147 -12.196  1.00  0.00           H  
ATOM    224  N   THR A  14       8.396  -5.896  -8.090  1.00  0.00           N  
ATOM    225  CA  THR A  14       8.663  -7.331  -8.317  1.00  0.00           C  
ATOM    226  C   THR A  14       7.447  -8.052  -8.907  1.00  0.00           C  
ATOM    227  O   THR A  14       7.532  -8.576 -10.017  1.00  0.00           O  
ATOM    228  CB  THR A  14       9.166  -7.994  -7.028  1.00  0.00           C  
ATOM    229  CG2 THR A  14       9.508  -9.469  -7.228  1.00  0.00           C  
ATOM    230  OG1 THR A  14      10.367  -7.361  -6.653  1.00  0.00           O  
ATOM    231  H   THR A  14       8.204  -5.598  -7.143  1.00  0.00           H  
ATOM    232  HA  THR A  14       9.469  -7.436  -9.039  1.00  0.00           H  
ATOM    233  HB  THR A  14       8.426  -7.896  -6.231  1.00  0.00           H  
ATOM    234  HG1 THR A  14      10.136  -6.494  -6.254  1.00  0.00           H  
ATOM    235 HG21 THR A  14       9.908  -9.880  -6.301  1.00  0.00           H  
ATOM    236 HG22 THR A  14       8.612 -10.027  -7.493  1.00  0.00           H  
ATOM    237 HG23 THR A  14      10.246  -9.581  -8.023  1.00  0.00           H  
ATOM    238  N   CYS A  15       6.331  -8.095  -8.180  1.00  0.00           N  
ATOM    239  CA  CYS A  15       5.186  -8.947  -8.488  1.00  0.00           C  
ATOM    240  C   CYS A  15       4.109  -8.276  -9.383  1.00  0.00           C  
ATOM    241  O   CYS A  15       3.917  -7.057  -9.345  1.00  0.00           O  
ATOM    242  CB  CYS A  15       4.619  -9.378  -7.121  1.00  0.00           C  
ATOM    243  SG  CYS A  15       5.837 -10.330  -6.177  1.00  0.00           S  
ATOM    244  H   CYS A  15       6.337  -7.668  -7.270  1.00  0.00           H  
ATOM    245  HA  CYS A  15       5.534  -9.839  -9.008  1.00  0.00           H  
ATOM    246  HB2 CYS A  15       4.302  -8.495  -6.561  1.00  0.00           H  
ATOM    247  HB3 CYS A  15       3.729  -9.989  -7.282  1.00  0.00           H  
ATOM    248  N   SER A  16       3.264  -9.081 -10.034  1.00  0.00           N  
ATOM    249  CA  SER A  16       1.944  -8.609 -10.493  1.00  0.00           C  
ATOM    250  C   SER A  16       1.041  -8.230  -9.300  1.00  0.00           C  
ATOM    251  O   SER A  16       0.191  -7.347  -9.412  1.00  0.00           O  
ATOM    252  CB  SER A  16       1.260  -9.639 -11.409  1.00  0.00           C  
ATOM    253  OG  SER A  16       1.020 -10.880 -10.768  1.00  0.00           O  
ATOM    254  H   SER A  16       3.442 -10.087 -10.043  1.00  0.00           H  
ATOM    255  HA  SER A  16       2.081  -7.700 -11.081  1.00  0.00           H  
ATOM    256  HB2 SER A  16       0.307  -9.227 -11.740  1.00  0.00           H  
ATOM    257  HB3 SER A  16       1.883  -9.804 -12.288  1.00  0.00           H  
ATOM    258  HG  SER A  16       0.365 -11.381 -11.302  1.00  0.00           H  
ATOM    259  N   GLY A  17       1.297  -8.796  -8.111  1.00  0.00           N  
ATOM    260  CA  GLY A  17       0.713  -8.367  -6.832  1.00  0.00           C  
ATOM    261  C   GLY A  17       1.279  -7.051  -6.277  1.00  0.00           C  
ATOM    262  O   GLY A  17       0.801  -6.570  -5.247  1.00  0.00           O  
ATOM    263  H   GLY A  17       1.947  -9.570  -8.106  1.00  0.00           H  
ATOM    264  HA2 GLY A  17      -0.355  -8.215  -6.980  1.00  0.00           H  
ATOM    265  HA3 GLY A  17       0.872  -9.144  -6.085  1.00  0.00           H  
ATOM    266  N   CYS A  18       2.265  -6.443  -6.947  1.00  0.00           N  
ATOM    267  CA  CYS A  18       2.732  -5.079  -6.683  1.00  0.00           C  
ATOM    268  C   CYS A  18       1.945  -4.067  -7.534  1.00  0.00           C  
ATOM    269  O   CYS A  18       1.300  -3.166  -6.994  1.00  0.00           O  
ATOM    270  CB  CYS A  18       4.249  -5.037  -6.924  1.00  0.00           C  
ATOM    271  SG  CYS A  18       4.916  -3.472  -6.308  1.00  0.00           S  
ATOM    272  H   CYS A  18       2.630  -6.910  -7.768  1.00  0.00           H  
ATOM    273  HA  CYS A  18       2.549  -4.820  -5.639  1.00  0.00           H  
ATOM    274  HB2 CYS A  18       4.725  -5.857  -6.379  1.00  0.00           H  
ATOM    275  HB3 CYS A  18       4.482  -5.140  -7.985  1.00  0.00           H  
ATOM    276  HG  CYS A  18       4.295  -2.650  -7.167  1.00  0.00           H  
ATOM    277  N   SER A  19       1.897  -4.255  -8.853  1.00  0.00           N  
ATOM    278  CA  SER A  19       1.055  -3.435  -9.737  1.00  0.00           C  
ATOM    279  C   SER A  19      -0.439  -3.543  -9.385  1.00  0.00           C  
ATOM    280  O   SER A  19      -1.129  -2.526  -9.354  1.00  0.00           O  
ATOM    281  CB  SER A  19       1.320  -3.793 -11.207  1.00  0.00           C  
ATOM    282  OG  SER A  19       1.286  -5.189 -11.443  1.00  0.00           O  
ATOM    283  H   SER A  19       2.377  -5.043  -9.271  1.00  0.00           H  
ATOM    284  HA  SER A  19       1.323  -2.385  -9.607  1.00  0.00           H  
ATOM    285  HB2 SER A  19       0.576  -3.299 -11.835  1.00  0.00           H  
ATOM    286  HB3 SER A  19       2.308  -3.423 -11.483  1.00  0.00           H  
ATOM    287  HG  SER A  19       1.280  -5.320 -12.418  1.00  0.00           H  
ATOM    288  N   GLY A  20      -0.923  -4.726  -8.984  1.00  0.00           N  
ATOM    289  CA  GLY A  20      -2.297  -4.933  -8.503  1.00  0.00           C  
ATOM    290  C   GLY A  20      -2.598  -4.278  -7.149  1.00  0.00           C  
ATOM    291  O   GLY A  20      -3.763  -4.010  -6.855  1.00  0.00           O  
ATOM    292  H   GLY A  20      -0.329  -5.543  -9.097  1.00  0.00           H  
ATOM    293  HA2 GLY A  20      -2.993  -4.514  -9.231  1.00  0.00           H  
ATOM    294  HA3 GLY A  20      -2.484  -6.002  -8.404  1.00  0.00           H  
ATOM    295  N   ALA A  21      -1.573  -3.980  -6.340  1.00  0.00           N  
ATOM    296  CA  ALA A  21      -1.704  -3.168  -5.125  1.00  0.00           C  
ATOM    297  C   ALA A  21      -1.759  -1.670  -5.474  1.00  0.00           C  
ATOM    298  O   ALA A  21      -2.684  -0.976  -5.046  1.00  0.00           O  
ATOM    299  CB  ALA A  21      -0.549  -3.511  -4.170  1.00  0.00           C  
ATOM    300  H   ALA A  21      -0.643  -4.225  -6.648  1.00  0.00           H  
ATOM    301  HA  ALA A  21      -2.642  -3.417  -4.623  1.00  0.00           H  
ATOM    302  HB1 ALA A  21      -0.633  -2.922  -3.256  1.00  0.00           H  
ATOM    303  HB2 ALA A  21      -0.595  -4.566  -3.899  1.00  0.00           H  
ATOM    304  HB3 ALA A  21       0.417  -3.298  -4.624  1.00  0.00           H  
ATOM    305  N   VAL A  22      -0.837  -1.196  -6.321  1.00  0.00           N  
ATOM    306  CA  VAL A  22      -0.834   0.186  -6.848  1.00  0.00           C  
ATOM    307  C   VAL A  22      -2.186   0.524  -7.497  1.00  0.00           C  
ATOM    308  O   VAL A  22      -2.801   1.529  -7.143  1.00  0.00           O  
ATOM    309  CB  VAL A  22       0.335   0.416  -7.839  1.00  0.00           C  
ATOM    310  CG1 VAL A  22       0.251   1.775  -8.560  1.00  0.00           C  
ATOM    311  CG2 VAL A  22       1.690   0.337  -7.114  1.00  0.00           C  
ATOM    312  H   VAL A  22      -0.104  -1.838  -6.622  1.00  0.00           H  
ATOM    313  HA  VAL A  22      -0.693   0.859  -6.000  1.00  0.00           H  
ATOM    314  HB  VAL A  22       0.313  -0.371  -8.593  1.00  0.00           H  
ATOM    315 HG11 VAL A  22      -0.631   1.814  -9.198  1.00  0.00           H  
ATOM    316 HG12 VAL A  22       0.205   2.585  -7.830  1.00  0.00           H  
ATOM    317 HG13 VAL A  22       1.128   1.913  -9.192  1.00  0.00           H  
ATOM    318 HG21 VAL A  22       2.502   0.414  -7.838  1.00  0.00           H  
ATOM    319 HG22 VAL A  22       1.778   1.154  -6.396  1.00  0.00           H  
ATOM    320 HG23 VAL A  22       1.791  -0.609  -6.585  1.00  0.00           H  
ATOM    321  N   ASN A  23      -2.707  -0.351  -8.367  1.00  0.00           N  
ATOM    322  CA  ASN A  23      -4.040  -0.219  -8.964  1.00  0.00           C  
ATOM    323  C   ASN A  23      -5.151  -0.112  -7.897  1.00  0.00           C  
ATOM    324  O   ASN A  23      -6.018   0.763  -7.980  1.00  0.00           O  
ATOM    325  CB  ASN A  23      -4.272  -1.418  -9.900  1.00  0.00           C  
ATOM    326  CG  ASN A  23      -5.636  -1.373 -10.581  1.00  0.00           C  
ATOM    327  ND2 ASN A  23      -6.276  -2.511 -10.765  1.00  0.00           N  
ATOM    328  OD1 ASN A  23      -6.150  -0.315 -10.923  1.00  0.00           O  
ATOM    329  H   ASN A  23      -2.144  -1.149  -8.649  1.00  0.00           H  
ATOM    330  HA  ASN A  23      -4.060   0.693  -9.562  1.00  0.00           H  
ATOM    331  HB2 ASN A  23      -3.503  -1.433 -10.674  1.00  0.00           H  
ATOM    332  HB3 ASN A  23      -4.190  -2.341  -9.326  1.00  0.00           H  
ATOM    333 HD21 ASN A  23      -5.854  -3.393 -10.496  1.00  0.00           H  
ATOM    334 HD22 ASN A  23      -7.195  -2.492 -11.185  1.00  0.00           H  
ATOM    335  N   LYS A  24      -5.108  -0.940  -6.842  1.00  0.00           N  
ATOM    336  CA  LYS A  24      -6.076  -0.875  -5.740  1.00  0.00           C  
ATOM    337  C   LYS A  24      -5.995   0.440  -4.938  1.00  0.00           C  
ATOM    338  O   LYS A  24      -7.047   0.990  -4.607  1.00  0.00           O  
ATOM    339  CB  LYS A  24      -5.954  -2.137  -4.864  1.00  0.00           C  
ATOM    340  CG  LYS A  24      -7.013  -2.129  -3.746  1.00  0.00           C  
ATOM    341  CD  LYS A  24      -7.302  -3.504  -3.132  1.00  0.00           C  
ATOM    342  CE  LYS A  24      -8.074  -4.392  -4.115  1.00  0.00           C  
ATOM    343  NZ  LYS A  24      -8.516  -5.646  -3.473  1.00  0.00           N1+
ATOM    344  H   LYS A  24      -4.375  -1.638  -6.800  1.00  0.00           H  
ATOM    345  HA  LYS A  24      -7.075  -0.888  -6.181  1.00  0.00           H  
ATOM    346  HB2 LYS A  24      -6.100  -3.009  -5.502  1.00  0.00           H  
ATOM    347  HB3 LYS A  24      -4.961  -2.199  -4.417  1.00  0.00           H  
ATOM    348  HG2 LYS A  24      -6.678  -1.459  -2.953  1.00  0.00           H  
ATOM    349  HG3 LYS A  24      -7.949  -1.738  -4.146  1.00  0.00           H  
ATOM    350  HD2 LYS A  24      -6.369  -3.987  -2.839  1.00  0.00           H  
ATOM    351  HD3 LYS A  24      -7.913  -3.355  -2.239  1.00  0.00           H  
ATOM    352  HE2 LYS A  24      -8.952  -3.847  -4.474  1.00  0.00           H  
ATOM    353  HE3 LYS A  24      -7.437  -4.627  -4.971  1.00  0.00           H  
ATOM    354  HZ1 LYS A  24      -9.192  -5.463  -2.737  1.00  0.00           H  
ATOM    355  HZ2 LYS A  24      -8.964  -6.267  -4.142  1.00  0.00           H  
ATOM    356  HZ3 LYS A  24      -7.734  -6.153  -3.070  1.00  0.00           H  
ATOM    357  N   VAL A  25      -4.801   0.994  -4.695  1.00  0.00           N  
ATOM    358  CA  VAL A  25      -4.659   2.326  -4.059  1.00  0.00           C  
ATOM    359  C   VAL A  25      -5.204   3.445  -4.966  1.00  0.00           C  
ATOM    360  O   VAL A  25      -5.991   4.271  -4.510  1.00  0.00           O  
ATOM    361  CB  VAL A  25      -3.204   2.638  -3.623  1.00  0.00           C  
ATOM    362  CG1 VAL A  25      -3.090   4.025  -2.960  1.00  0.00           C  
ATOM    363  CG2 VAL A  25      -2.712   1.589  -2.616  1.00  0.00           C  
ATOM    364  H   VAL A  25      -3.967   0.450  -4.932  1.00  0.00           H  
ATOM    365  HA  VAL A  25      -5.267   2.311  -3.153  1.00  0.00           H  
ATOM    366  HB  VAL A  25      -2.561   2.615  -4.503  1.00  0.00           H  
ATOM    367 HG11 VAL A  25      -3.323   4.812  -3.677  1.00  0.00           H  
ATOM    368 HG12 VAL A  25      -3.777   4.093  -2.114  1.00  0.00           H  
ATOM    369 HG13 VAL A  25      -2.072   4.187  -2.603  1.00  0.00           H  
ATOM    370 HG21 VAL A  25      -2.663   0.614  -3.089  1.00  0.00           H  
ATOM    371 HG22 VAL A  25      -1.712   1.840  -2.269  1.00  0.00           H  
ATOM    372 HG23 VAL A  25      -3.386   1.544  -1.760  1.00  0.00           H  
ATOM    373  N   LEU A  26      -4.835   3.465  -6.255  1.00  0.00           N  
ATOM    374  CA  LEU A  26      -5.216   4.524  -7.196  1.00  0.00           C  
ATOM    375  C   LEU A  26      -6.701   4.500  -7.609  1.00  0.00           C  
ATOM    376  O   LEU A  26      -7.250   5.555  -7.923  1.00  0.00           O  
ATOM    377  CB  LEU A  26      -4.277   4.460  -8.405  1.00  0.00           C  
ATOM    378  CG  LEU A  26      -2.805   4.818  -8.097  1.00  0.00           C  
ATOM    379  CD1 LEU A  26      -2.043   4.798  -9.420  1.00  0.00           C  
ATOM    380  CD2 LEU A  26      -2.623   6.198  -7.440  1.00  0.00           C  
ATOM    381  H   LEU A  26      -4.165   2.779  -6.586  1.00  0.00           H  
ATOM    382  HA  LEU A  26      -5.056   5.494  -6.733  1.00  0.00           H  
ATOM    383  HB2 LEU A  26      -4.323   3.462  -8.845  1.00  0.00           H  
ATOM    384  HB3 LEU A  26      -4.646   5.168  -9.142  1.00  0.00           H  
ATOM    385  HG  LEU A  26      -2.374   4.067  -7.437  1.00  0.00           H  
ATOM    386 HD11 LEU A  26      -0.989   5.008  -9.243  1.00  0.00           H  
ATOM    387 HD12 LEU A  26      -2.140   3.816  -9.880  1.00  0.00           H  
ATOM    388 HD13 LEU A  26      -2.461   5.555 -10.083  1.00  0.00           H  
ATOM    389 HD21 LEU A  26      -1.561   6.437  -7.372  1.00  0.00           H  
ATOM    390 HD22 LEU A  26      -3.122   6.966  -8.032  1.00  0.00           H  
ATOM    391 HD23 LEU A  26      -3.028   6.194  -6.429  1.00  0.00           H  
ATOM    392  N   THR A  27      -7.376   3.342  -7.541  1.00  0.00           N  
ATOM    393  CA  THR A  27      -8.831   3.194  -7.781  1.00  0.00           C  
ATOM    394  C   THR A  27      -9.662   4.147  -6.913  1.00  0.00           C  
ATOM    395  O   THR A  27     -10.652   4.711  -7.375  1.00  0.00           O  
ATOM    396  CB  THR A  27      -9.249   1.736  -7.565  1.00  0.00           C  
ATOM    397  CG2 THR A  27     -10.761   1.519  -7.613  1.00  0.00           C  
ATOM    398  OG1 THR A  27      -8.691   0.954  -8.600  1.00  0.00           O  
ATOM    399  H   THR A  27      -6.841   2.514  -7.310  1.00  0.00           H  
ATOM    400  HA  THR A  27      -9.051   3.448  -8.814  1.00  0.00           H  
ATOM    401  HB  THR A  27      -8.876   1.394  -6.601  1.00  0.00           H  
ATOM    402  HG1 THR A  27      -7.722   0.949  -8.493  1.00  0.00           H  
ATOM    403 HG21 THR A  27     -11.168   1.893  -8.553  1.00  0.00           H  
ATOM    404 HG22 THR A  27     -10.987   0.459  -7.513  1.00  0.00           H  
ATOM    405 HG23 THR A  27     -11.242   2.032  -6.781  1.00  0.00           H  
ATOM    406  N   LYS A  28      -9.218   4.411  -5.682  1.00  0.00           N  
ATOM    407  CA  LYS A  28      -9.858   5.344  -4.738  1.00  0.00           C  
ATOM    408  C   LYS A  28      -9.941   6.794  -5.266  1.00  0.00           C  
ATOM    409  O   LYS A  28     -10.684   7.608  -4.721  1.00  0.00           O  
ATOM    410  CB  LYS A  28      -9.079   5.311  -3.406  1.00  0.00           C  
ATOM    411  CG  LYS A  28      -8.870   3.893  -2.847  1.00  0.00           C  
ATOM    412  CD  LYS A  28      -8.062   3.904  -1.546  1.00  0.00           C  
ATOM    413  CE  LYS A  28      -7.600   2.475  -1.243  1.00  0.00           C  
ATOM    414  NZ  LYS A  28      -6.869   2.407   0.037  1.00  0.00           N1+
ATOM    415  H   LYS A  28      -8.389   3.929  -5.365  1.00  0.00           H  
ATOM    416  HA  LYS A  28     -10.882   5.014  -4.552  1.00  0.00           H  
ATOM    417  HB2 LYS A  28      -8.103   5.776  -3.559  1.00  0.00           H  
ATOM    418  HB3 LYS A  28      -9.622   5.904  -2.668  1.00  0.00           H  
ATOM    419  HG2 LYS A  28      -9.837   3.424  -2.666  1.00  0.00           H  
ATOM    420  HG3 LYS A  28      -8.323   3.293  -3.573  1.00  0.00           H  
ATOM    421  HD2 LYS A  28      -7.186   4.546  -1.663  1.00  0.00           H  
ATOM    422  HD3 LYS A  28      -8.682   4.288  -0.734  1.00  0.00           H  
ATOM    423  HE2 LYS A  28      -8.468   1.810  -1.201  1.00  0.00           H  
ATOM    424  HE3 LYS A  28      -6.954   2.136  -2.056  1.00  0.00           H  
ATOM    425  HZ1 LYS A  28      -7.522   2.484   0.810  1.00  0.00           H  
ATOM    426  HZ2 LYS A  28      -6.372   1.525   0.126  1.00  0.00           H  
ATOM    427  HZ3 LYS A  28      -6.192   3.161   0.139  1.00  0.00           H  
ATOM    428  N   LEU A  29      -9.170   7.129  -6.310  1.00  0.00           N  
ATOM    429  CA  LEU A  29      -8.995   8.484  -6.838  1.00  0.00           C  
ATOM    430  C   LEU A  29      -9.661   8.711  -8.211  1.00  0.00           C  
ATOM    431  O   LEU A  29      -9.666   9.849  -8.686  1.00  0.00           O  
ATOM    432  CB  LEU A  29      -7.483   8.790  -6.893  1.00  0.00           C  
ATOM    433  CG  LEU A  29      -6.699   8.611  -5.573  1.00  0.00           C  
ATOM    434  CD1 LEU A  29      -5.219   8.946  -5.811  1.00  0.00           C  
ATOM    435  CD2 LEU A  29      -7.250   9.490  -4.439  1.00  0.00           C  
ATOM    436  H   LEU A  29      -8.591   6.400  -6.711  1.00  0.00           H  
ATOM    437  HA  LEU A  29      -9.464   9.198  -6.158  1.00  0.00           H  
ATOM    438  HB2 LEU A  29      -7.030   8.148  -7.649  1.00  0.00           H  
ATOM    439  HB3 LEU A  29      -7.359   9.820  -7.220  1.00  0.00           H  
ATOM    440  HG  LEU A  29      -6.755   7.567  -5.259  1.00  0.00           H  
ATOM    441 HD11 LEU A  29      -4.819   8.309  -6.599  1.00  0.00           H  
ATOM    442 HD12 LEU A  29      -5.111   9.990  -6.106  1.00  0.00           H  
ATOM    443 HD13 LEU A  29      -4.649   8.771  -4.898  1.00  0.00           H  
ATOM    444 HD21 LEU A  29      -7.252  10.537  -4.743  1.00  0.00           H  
ATOM    445 HD22 LEU A  29      -8.265   9.188  -4.185  1.00  0.00           H  
ATOM    446 HD23 LEU A  29      -6.629   9.379  -3.549  1.00  0.00           H  
ATOM    447  N   GLU A  30     -10.275   7.696  -8.841  1.00  0.00           N  
ATOM    448  CA  GLU A  30     -10.946   7.839 -10.147  1.00  0.00           C  
ATOM    449  C   GLU A  30     -11.982   8.973 -10.271  1.00  0.00           C  
ATOM    450  O   GLU A  30     -12.128   9.479 -11.391  1.00  0.00           O  
ATOM    451  CB  GLU A  30     -11.636   6.544 -10.585  1.00  0.00           C  
ATOM    452  CG  GLU A  30     -10.642   5.409 -10.876  1.00  0.00           C  
ATOM    453  CD  GLU A  30     -11.271   4.312 -11.733  1.00  0.00           C  
ATOM    454  OE1 GLU A  30     -11.544   4.562 -12.931  1.00  0.00           O  
ATOM    455  OE2 GLU A  30     -11.491   3.186 -11.232  1.00  0.00           O1-
ATOM    456  H   GLU A  30     -10.277   6.778  -8.414  1.00  0.00           H  
ATOM    457  HA  GLU A  30     -10.172   8.057 -10.879  1.00  0.00           H  
ATOM    458  HB2 GLU A  30     -12.382   6.269  -9.839  1.00  0.00           H  
ATOM    459  HB3 GLU A  30     -12.171   6.759 -11.507  1.00  0.00           H  
ATOM    460  HG2 GLU A  30      -9.786   5.811 -11.420  1.00  0.00           H  
ATOM    461  HG3 GLU A  30     -10.280   4.990  -9.939  1.00  0.00           H  
ATOM    462  N   PRO A  31     -12.670   9.433  -9.202  1.00  0.00           N  
ATOM    463  CA  PRO A  31     -13.536  10.594  -9.310  1.00  0.00           C  
ATOM    464  C   PRO A  31     -12.825  11.853  -9.843  1.00  0.00           C  
ATOM    465  O   PRO A  31     -13.480  12.703 -10.441  1.00  0.00           O  
ATOM    466  CB  PRO A  31     -14.118  10.804  -7.910  1.00  0.00           C  
ATOM    467  CG  PRO A  31     -14.152   9.391  -7.337  1.00  0.00           C  
ATOM    468  CD  PRO A  31     -12.873   8.790  -7.909  1.00  0.00           C  
ATOM    469  HA  PRO A  31     -14.327  10.292  -9.996  1.00  0.00           H  
ATOM    470  HB2 PRO A  31     -13.451  11.427  -7.312  1.00  0.00           H  
ATOM    471  HB3 PRO A  31     -15.114  11.235  -7.949  1.00  0.00           H  
ATOM    472  HG2 PRO A  31     -14.147   9.393  -6.246  1.00  0.00           H  
ATOM    473  HG3 PRO A  31     -15.020   8.854  -7.722  1.00  0.00           H  
ATOM    474  HD2 PRO A  31     -12.050   9.024  -7.237  1.00  0.00           H  
ATOM    475  HD3 PRO A  31     -12.983   7.715  -8.022  1.00  0.00           H  
ATOM    476  N   ASP A  32     -11.494  11.951  -9.692  1.00  0.00           N  
ATOM    477  CA  ASP A  32     -10.661  13.044 -10.217  1.00  0.00           C  
ATOM    478  C   ASP A  32      -9.462  12.570 -11.085  1.00  0.00           C  
ATOM    479  O   ASP A  32      -8.909  13.360 -11.852  1.00  0.00           O  
ATOM    480  CB  ASP A  32     -10.201  13.892  -9.022  1.00  0.00           C  
ATOM    481  CG  ASP A  32     -11.345  14.708  -8.403  1.00  0.00           C  
ATOM    482  OD1 ASP A  32     -11.772  15.699  -9.036  1.00  0.00           O  
ATOM    483  OD2 ASP A  32     -11.793  14.391  -7.274  1.00  0.00           O1-
ATOM    484  H   ASP A  32     -11.026  11.229  -9.158  1.00  0.00           H  
ATOM    485  HA  ASP A  32     -11.266  13.684 -10.862  1.00  0.00           H  
ATOM    486  HB2 ASP A  32      -9.752  13.243  -8.268  1.00  0.00           H  
ATOM    487  HB3 ASP A  32      -9.437  14.586  -9.366  1.00  0.00           H  
ATOM    488  N   VAL A  33      -9.074  11.291 -11.034  1.00  0.00           N  
ATOM    489  CA  VAL A  33      -8.118  10.640 -11.961  1.00  0.00           C  
ATOM    490  C   VAL A  33      -8.878  10.066 -13.167  1.00  0.00           C  
ATOM    491  O   VAL A  33      -9.837   9.324 -12.991  1.00  0.00           O  
ATOM    492  CB  VAL A  33      -7.323   9.509 -11.256  1.00  0.00           C  
ATOM    493  CG1 VAL A  33      -6.373   8.759 -12.204  1.00  0.00           C  
ATOM    494  CG2 VAL A  33      -6.487  10.031 -10.075  1.00  0.00           C  
ATOM    495  H   VAL A  33      -9.525  10.698 -10.341  1.00  0.00           H  
ATOM    496  HA  VAL A  33      -7.410  11.385 -12.319  1.00  0.00           H  
ATOM    497  HB  VAL A  33      -8.037   8.790 -10.856  1.00  0.00           H  
ATOM    498 HG11 VAL A  33      -5.659   9.451 -12.647  1.00  0.00           H  
ATOM    499 HG12 VAL A  33      -5.824   8.002 -11.644  1.00  0.00           H  
ATOM    500 HG13 VAL A  33      -6.934   8.261 -12.995  1.00  0.00           H  
ATOM    501 HG21 VAL A  33      -5.670  10.655 -10.427  1.00  0.00           H  
ATOM    502 HG22 VAL A  33      -7.108  10.611  -9.394  1.00  0.00           H  
ATOM    503 HG23 VAL A  33      -6.060   9.190  -9.529  1.00  0.00           H  
ATOM    504  N   SER A  34      -8.468  10.388 -14.394  1.00  0.00           N  
ATOM    505  CA  SER A  34      -9.184   9.985 -15.617  1.00  0.00           C  
ATOM    506  C   SER A  34      -8.617   8.725 -16.302  1.00  0.00           C  
ATOM    507  O   SER A  34      -9.378   7.962 -16.901  1.00  0.00           O  
ATOM    508  CB  SER A  34      -9.224  11.171 -16.587  1.00  0.00           C  
ATOM    509  OG  SER A  34      -7.930  11.616 -16.956  1.00  0.00           O  
ATOM    510  H   SER A  34      -7.624  10.944 -14.514  1.00  0.00           H  
ATOM    511  HA  SER A  34     -10.218   9.746 -15.372  1.00  0.00           H  
ATOM    512  HB2 SER A  34      -9.775  10.876 -17.478  1.00  0.00           H  
ATOM    513  HB3 SER A  34      -9.762  11.996 -16.118  1.00  0.00           H  
ATOM    514  HG  SER A  34      -8.021  12.058 -17.826  1.00  0.00           H  
ATOM    515  N   LYS A  35      -7.315   8.441 -16.163  1.00  0.00           N  
ATOM    516  CA  LYS A  35      -6.691   7.197 -16.641  1.00  0.00           C  
ATOM    517  C   LYS A  35      -5.520   6.756 -15.742  1.00  0.00           C  
ATOM    518  O   LYS A  35      -4.715   7.582 -15.309  1.00  0.00           O  
ATOM    519  CB  LYS A  35      -6.273   7.346 -18.122  1.00  0.00           C  
ATOM    520  CG  LYS A  35      -5.742   6.026 -18.717  1.00  0.00           C  
ATOM    521  CD  LYS A  35      -5.397   6.126 -20.209  1.00  0.00           C  
ATOM    522  CE  LYS A  35      -4.858   4.770 -20.688  1.00  0.00           C  
ATOM    523  NZ  LYS A  35      -4.466   4.787 -22.117  1.00  0.00           N1+
ATOM    524  H   LYS A  35      -6.730   9.106 -15.672  1.00  0.00           H  
ATOM    525  HA  LYS A  35      -7.446   6.413 -16.592  1.00  0.00           H  
ATOM    526  HB2 LYS A  35      -7.141   7.663 -18.702  1.00  0.00           H  
ATOM    527  HB3 LYS A  35      -5.507   8.116 -18.207  1.00  0.00           H  
ATOM    528  HG2 LYS A  35      -4.840   5.727 -18.181  1.00  0.00           H  
ATOM    529  HG3 LYS A  35      -6.498   5.251 -18.587  1.00  0.00           H  
ATOM    530  HD2 LYS A  35      -6.293   6.389 -20.774  1.00  0.00           H  
ATOM    531  HD3 LYS A  35      -4.638   6.897 -20.357  1.00  0.00           H  
ATOM    532  HE2 LYS A  35      -3.986   4.508 -20.084  1.00  0.00           H  
ATOM    533  HE3 LYS A  35      -5.626   4.006 -20.532  1.00  0.00           H  
ATOM    534  HZ1 LYS A  35      -3.770   5.512 -22.286  1.00  0.00           H  
ATOM    535  HZ2 LYS A  35      -4.024   3.910 -22.376  1.00  0.00           H  
ATOM    536  HZ3 LYS A  35      -5.261   4.950 -22.726  1.00  0.00           H  
ATOM    537  N   ILE A  36      -5.422   5.446 -15.491  1.00  0.00           N  
ATOM    538  CA  ILE A  36      -4.325   4.763 -14.780  1.00  0.00           C  
ATOM    539  C   ILE A  36      -3.846   3.599 -15.658  1.00  0.00           C  
ATOM    540  O   ILE A  36      -4.654   2.762 -16.074  1.00  0.00           O  
ATOM    541  CB  ILE A  36      -4.809   4.198 -13.420  1.00  0.00           C  
ATOM    542  CG1 ILE A  36      -5.497   5.245 -12.510  1.00  0.00           C  
ATOM    543  CG2 ILE A  36      -3.632   3.548 -12.662  1.00  0.00           C  
ATOM    544  CD1 ILE A  36      -6.419   4.616 -11.454  1.00  0.00           C  
ATOM    545  H   ILE A  36      -6.152   4.849 -15.881  1.00  0.00           H  
ATOM    546  HA  ILE A  36      -3.492   5.452 -14.615  1.00  0.00           H  
ATOM    547  HB  ILE A  36      -5.533   3.416 -13.644  1.00  0.00           H  
ATOM    548 HG12 ILE A  36      -4.738   5.853 -12.016  1.00  0.00           H  
ATOM    549 HG13 ILE A  36      -6.123   5.908 -13.103  1.00  0.00           H  
ATOM    550 HG21 ILE A  36      -2.849   4.286 -12.484  1.00  0.00           H  
ATOM    551 HG22 ILE A  36      -3.965   3.146 -11.706  1.00  0.00           H  
ATOM    552 HG23 ILE A  36      -3.215   2.720 -13.236  1.00  0.00           H  
ATOM    553 HD11 ILE A  36      -5.870   3.924 -10.818  1.00  0.00           H  
ATOM    554 HD12 ILE A  36      -6.847   5.404 -10.834  1.00  0.00           H  
ATOM    555 HD13 ILE A  36      -7.229   4.078 -11.947  1.00  0.00           H  
ATOM    556  N   ASP A  37      -2.542   3.508 -15.903  1.00  0.00           N  
ATOM    557  CA  ASP A  37      -1.937   2.485 -16.768  1.00  0.00           C  
ATOM    558  C   ASP A  37      -0.509   2.147 -16.310  1.00  0.00           C  
ATOM    559  O   ASP A  37       0.345   3.024 -16.210  1.00  0.00           O  
ATOM    560  CB  ASP A  37      -1.974   2.994 -18.222  1.00  0.00           C  
ATOM    561  CG  ASP A  37      -1.476   1.991 -19.266  1.00  0.00           C  
ATOM    562  OD1 ASP A  37      -1.710   0.765 -19.115  1.00  0.00           O  
ATOM    563  OD2 ASP A  37      -0.884   2.451 -20.274  1.00  0.00           O1-
ATOM    564  H   ASP A  37      -1.936   4.226 -15.520  1.00  0.00           H  
ATOM    565  HA  ASP A  37      -2.538   1.578 -16.711  1.00  0.00           H  
ATOM    566  HB2 ASP A  37      -3.000   3.260 -18.471  1.00  0.00           H  
ATOM    567  HB3 ASP A  37      -1.378   3.904 -18.292  1.00  0.00           H  
ATOM    568  N   ILE A  38      -0.230   0.874 -16.023  1.00  0.00           N  
ATOM    569  CA  ILE A  38       1.043   0.411 -15.439  1.00  0.00           C  
ATOM    570  C   ILE A  38       1.825  -0.417 -16.466  1.00  0.00           C  
ATOM    571  O   ILE A  38       1.248  -1.225 -17.194  1.00  0.00           O  
ATOM    572  CB  ILE A  38       0.772  -0.387 -14.135  1.00  0.00           C  
ATOM    573  CG1 ILE A  38      -0.062   0.453 -13.133  1.00  0.00           C  
ATOM    574  CG2 ILE A  38       2.104  -0.843 -13.504  1.00  0.00           C  
ATOM    575  CD1 ILE A  38      -0.474  -0.288 -11.855  1.00  0.00           C  
ATOM    576  H   ILE A  38      -0.952   0.176 -16.183  1.00  0.00           H  
ATOM    577  HA  ILE A  38       1.663   1.271 -15.179  1.00  0.00           H  
ATOM    578  HB  ILE A  38       0.193  -1.276 -14.387  1.00  0.00           H  
ATOM    579 HG12 ILE A  38       0.496   1.347 -12.862  1.00  0.00           H  
ATOM    580 HG13 ILE A  38      -0.989   0.773 -13.609  1.00  0.00           H  
ATOM    581 HG21 ILE A  38       1.933  -1.347 -12.557  1.00  0.00           H  
ATOM    582 HG22 ILE A  38       2.611  -1.553 -14.157  1.00  0.00           H  
ATOM    583 HG23 ILE A  38       2.752   0.016 -13.334  1.00  0.00           H  
ATOM    584 HD11 ILE A  38      -1.183   0.324 -11.299  1.00  0.00           H  
ATOM    585 HD12 ILE A  38      -0.953  -1.232 -12.116  1.00  0.00           H  
ATOM    586 HD13 ILE A  38       0.391  -0.473 -11.220  1.00  0.00           H  
ATOM    587  N   SER A  39       3.143  -0.262 -16.504  1.00  0.00           N  
ATOM    588  CA  SER A  39       4.052  -1.017 -17.372  1.00  0.00           C  
ATOM    589  C   SER A  39       5.153  -1.676 -16.523  1.00  0.00           C  
ATOM    590  O   SER A  39       6.167  -1.041 -16.222  1.00  0.00           O  
ATOM    591  CB  SER A  39       4.681  -0.062 -18.398  1.00  0.00           C  
ATOM    592  OG  SER A  39       3.716   0.530 -19.247  1.00  0.00           O  
ATOM    593  H   SER A  39       3.565   0.438 -15.894  1.00  0.00           H  
ATOM    594  HA  SER A  39       3.518  -1.797 -17.917  1.00  0.00           H  
ATOM    595  HB2 SER A  39       5.220   0.727 -17.873  1.00  0.00           H  
ATOM    596  HB3 SER A  39       5.387  -0.624 -19.010  1.00  0.00           H  
ATOM    597  HG  SER A  39       3.194   1.190 -18.727  1.00  0.00           H  
ATOM    598  N   LEU A  40       4.967  -2.941 -16.115  1.00  0.00           N  
ATOM    599  CA  LEU A  40       5.852  -3.625 -15.159  1.00  0.00           C  
ATOM    600  C   LEU A  40       7.291  -3.764 -15.681  1.00  0.00           C  
ATOM    601  O   LEU A  40       8.222  -3.444 -14.944  1.00  0.00           O  
ATOM    602  CB  LEU A  40       5.231  -4.984 -14.776  1.00  0.00           C  
ATOM    603  CG  LEU A  40       5.890  -5.631 -13.539  1.00  0.00           C  
ATOM    604  CD1 LEU A  40       5.485  -4.926 -12.234  1.00  0.00           C  
ATOM    605  CD2 LEU A  40       5.499  -7.112 -13.447  1.00  0.00           C  
ATOM    606  H   LEU A  40       4.141  -3.446 -16.425  1.00  0.00           H  
ATOM    607  HA  LEU A  40       5.914  -3.015 -14.260  1.00  0.00           H  
ATOM    608  HB2 LEU A  40       4.166  -4.856 -14.572  1.00  0.00           H  
ATOM    609  HB3 LEU A  40       5.327  -5.661 -15.626  1.00  0.00           H  
ATOM    610  HG  LEU A  40       6.972  -5.565 -13.643  1.00  0.00           H  
ATOM    611 HD11 LEU A  40       4.403  -4.965 -12.104  1.00  0.00           H  
ATOM    612 HD12 LEU A  40       5.962  -5.422 -11.388  1.00  0.00           H  
ATOM    613 HD13 LEU A  40       5.806  -3.886 -12.250  1.00  0.00           H  
ATOM    614 HD21 LEU A  40       5.827  -7.637 -14.345  1.00  0.00           H  
ATOM    615 HD22 LEU A  40       5.980  -7.571 -12.582  1.00  0.00           H  
ATOM    616 HD23 LEU A  40       4.417  -7.212 -13.350  1.00  0.00           H  
ATOM    617  N   GLU A  41       7.475  -4.152 -16.946  1.00  0.00           N  
ATOM    618  CA  GLU A  41       8.778  -4.254 -17.617  1.00  0.00           C  
ATOM    619  C   GLU A  41       9.514  -2.908 -17.632  1.00  0.00           C  
ATOM    620  O   GLU A  41      10.663  -2.810 -17.197  1.00  0.00           O  
ATOM    621  CB  GLU A  41       8.562  -4.760 -19.057  1.00  0.00           C  
ATOM    622  CG  GLU A  41       9.859  -4.901 -19.870  1.00  0.00           C  
ATOM    623  CD  GLU A  41      10.879  -5.817 -19.197  1.00  0.00           C  
ATOM    624  OE1 GLU A  41      10.475  -6.915 -18.750  1.00  0.00           O  
ATOM    625  OE2 GLU A  41      12.075  -5.441 -19.136  1.00  0.00           O1-
ATOM    626  H   GLU A  41       6.653  -4.451 -17.464  1.00  0.00           H  
ATOM    627  HA  GLU A  41       9.391  -4.974 -17.073  1.00  0.00           H  
ATOM    628  HB2 GLU A  41       8.060  -5.727 -19.021  1.00  0.00           H  
ATOM    629  HB3 GLU A  41       7.902  -4.069 -19.584  1.00  0.00           H  
ATOM    630  HG2 GLU A  41       9.614  -5.314 -20.850  1.00  0.00           H  
ATOM    631  HG3 GLU A  41      10.296  -3.915 -20.030  1.00  0.00           H  
ATOM    632  N   LYS A  42       8.834  -1.842 -18.064  1.00  0.00           N  
ATOM    633  CA  LYS A  42       9.349  -0.467 -18.013  1.00  0.00           C  
ATOM    634  C   LYS A  42       9.456   0.082 -16.571  1.00  0.00           C  
ATOM    635  O   LYS A  42       9.970   1.183 -16.387  1.00  0.00           O  
ATOM    636  CB  LYS A  42       8.459   0.451 -18.870  1.00  0.00           C  
ATOM    637  CG  LYS A  42       8.402   0.107 -20.367  1.00  0.00           C  
ATOM    638  CD  LYS A  42       7.506   1.119 -21.100  1.00  0.00           C  
ATOM    639  CE  LYS A  42       7.440   0.828 -22.604  1.00  0.00           C  
ATOM    640  NZ  LYS A  42       6.377   1.621 -23.263  1.00  0.00           N1+
ATOM    641  H   LYS A  42       7.888  -1.982 -18.389  1.00  0.00           H  
ATOM    642  HA  LYS A  42      10.355  -0.449 -18.434  1.00  0.00           H  
ATOM    643  HB2 LYS A  42       7.450   0.440 -18.462  1.00  0.00           H  
ATOM    644  HB3 LYS A  42       8.851   1.464 -18.785  1.00  0.00           H  
ATOM    645  HG2 LYS A  42       9.409   0.142 -20.785  1.00  0.00           H  
ATOM    646  HG3 LYS A  42       7.994  -0.895 -20.499  1.00  0.00           H  
ATOM    647  HD2 LYS A  42       6.502   1.073 -20.675  1.00  0.00           H  
ATOM    648  HD3 LYS A  42       7.901   2.127 -20.954  1.00  0.00           H  
ATOM    649  HE2 LYS A  42       8.409   1.057 -23.053  1.00  0.00           H  
ATOM    650  HE3 LYS A  42       7.239  -0.234 -22.753  1.00  0.00           H  
ATOM    651  HZ1 LYS A  42       6.500   2.616 -23.098  1.00  0.00           H  
ATOM    652  HZ2 LYS A  42       6.358   1.457 -24.267  1.00  0.00           H  
ATOM    653  HZ3 LYS A  42       5.468   1.360 -22.892  1.00  0.00           H  
ATOM    654  N   GLN A  43       8.977  -0.664 -15.568  1.00  0.00           N  
ATOM    655  CA  GLN A  43       8.925  -0.337 -14.139  1.00  0.00           C  
ATOM    656  C   GLN A  43       8.184   0.973 -13.824  1.00  0.00           C  
ATOM    657  O   GLN A  43       8.427   1.602 -12.796  1.00  0.00           O  
ATOM    658  CB  GLN A  43      10.340  -0.398 -13.557  1.00  0.00           C  
ATOM    659  CG  GLN A  43      10.931  -1.818 -13.640  1.00  0.00           C  
ATOM    660  CD  GLN A  43      10.647  -2.676 -12.405  1.00  0.00           C  
ATOM    661  NE2 GLN A  43       9.611  -3.484 -12.431  1.00  0.00           N  
ATOM    662  OE1 GLN A  43      11.359  -2.642 -11.405  1.00  0.00           O  
ATOM    663  H   GLN A  43       8.705  -1.608 -15.802  1.00  0.00           H  
ATOM    664  HA  GLN A  43       8.341  -1.111 -13.642  1.00  0.00           H  
ATOM    665  HB2 GLN A  43      10.986   0.296 -14.095  1.00  0.00           H  
ATOM    666  HB3 GLN A  43      10.298  -0.077 -12.522  1.00  0.00           H  
ATOM    667  HG2 GLN A  43      10.575  -2.342 -14.522  1.00  0.00           H  
ATOM    668  HG3 GLN A  43      11.996  -1.724 -13.782  1.00  0.00           H  
ATOM    669 HE21 GLN A  43       9.092  -3.604 -13.295  1.00  0.00           H  
ATOM    670 HE22 GLN A  43       9.453  -4.089 -11.635  1.00  0.00           H  
ATOM    671  N   LEU A  44       7.273   1.394 -14.703  1.00  0.00           N  
ATOM    672  CA  LEU A  44       6.605   2.700 -14.626  1.00  0.00           C  
ATOM    673  C   LEU A  44       5.079   2.649 -14.523  1.00  0.00           C  
ATOM    674  O   LEU A  44       4.433   1.659 -14.867  1.00  0.00           O  
ATOM    675  CB  LEU A  44       7.171   3.736 -15.616  1.00  0.00           C  
ATOM    676  CG  LEU A  44       6.964   3.332 -17.065  1.00  0.00           C  
ATOM    677  CD1 LEU A  44       5.561   3.638 -17.612  1.00  0.00           C  
ATOM    678  CD2 LEU A  44       8.017   4.001 -17.961  1.00  0.00           C  
ATOM    679  H   LEU A  44       7.033   0.760 -15.450  1.00  0.00           H  
ATOM    680  HA  LEU A  44       6.927   3.106 -13.707  1.00  0.00           H  
ATOM    681  HB2 LEU A  44       6.734   4.720 -15.444  1.00  0.00           H  
ATOM    682  HB3 LEU A  44       8.243   3.815 -15.422  1.00  0.00           H  
ATOM    683  HG  LEU A  44       7.114   2.265 -17.024  1.00  0.00           H  
ATOM    684 HD11 LEU A  44       4.809   3.056 -17.087  1.00  0.00           H  
ATOM    685 HD12 LEU A  44       5.334   4.697 -17.497  1.00  0.00           H  
ATOM    686 HD13 LEU A  44       5.509   3.375 -18.669  1.00  0.00           H  
ATOM    687 HD21 LEU A  44       7.932   5.085 -17.893  1.00  0.00           H  
ATOM    688 HD22 LEU A  44       9.018   3.703 -17.647  1.00  0.00           H  
ATOM    689 HD23 LEU A  44       7.873   3.700 -18.999  1.00  0.00           H  
ATOM    690  N   VAL A  45       4.529   3.756 -14.035  1.00  0.00           N  
ATOM    691  CA  VAL A  45       3.107   4.011 -13.788  1.00  0.00           C  
ATOM    692  C   VAL A  45       2.747   5.348 -14.446  1.00  0.00           C  
ATOM    693  O   VAL A  45       3.385   6.360 -14.156  1.00  0.00           O  
ATOM    694  CB  VAL A  45       2.844   4.078 -12.261  1.00  0.00           C  
ATOM    695  CG1 VAL A  45       1.375   4.387 -11.938  1.00  0.00           C  
ATOM    696  CG2 VAL A  45       3.238   2.771 -11.547  1.00  0.00           C  
ATOM    697  H   VAL A  45       5.184   4.477 -13.740  1.00  0.00           H  
ATOM    698  HA  VAL A  45       2.505   3.212 -14.223  1.00  0.00           H  
ATOM    699  HB  VAL A  45       3.456   4.878 -11.840  1.00  0.00           H  
ATOM    700 HG11 VAL A  45       1.106   5.370 -12.321  1.00  0.00           H  
ATOM    701 HG12 VAL A  45       0.727   3.635 -12.387  1.00  0.00           H  
ATOM    702 HG13 VAL A  45       1.233   4.389 -10.857  1.00  0.00           H  
ATOM    703 HG21 VAL A  45       4.301   2.568 -11.674  1.00  0.00           H  
ATOM    704 HG22 VAL A  45       3.041   2.859 -10.478  1.00  0.00           H  
ATOM    705 HG23 VAL A  45       2.663   1.936 -11.947  1.00  0.00           H  
ATOM    706  N   ASP A  46       1.739   5.355 -15.323  1.00  0.00           N  
ATOM    707  CA  ASP A  46       1.185   6.551 -15.965  1.00  0.00           C  
ATOM    708  C   ASP A  46      -0.111   6.988 -15.262  1.00  0.00           C  
ATOM    709  O   ASP A  46      -1.004   6.167 -15.031  1.00  0.00           O  
ATOM    710  CB  ASP A  46       0.869   6.266 -17.443  1.00  0.00           C  
ATOM    711  CG  ASP A  46       2.102   6.018 -18.311  1.00  0.00           C  
ATOM    712  OD1 ASP A  46       2.947   6.936 -18.415  1.00  0.00           O  
ATOM    713  OD2 ASP A  46       2.160   4.950 -18.971  1.00  0.00           O1-
ATOM    714  H   ASP A  46       1.239   4.486 -15.499  1.00  0.00           H  
ATOM    715  HA  ASP A  46       1.909   7.366 -15.922  1.00  0.00           H  
ATOM    716  HB2 ASP A  46       0.201   5.408 -17.507  1.00  0.00           H  
ATOM    717  HB3 ASP A  46       0.336   7.124 -17.856  1.00  0.00           H  
ATOM    718  N   VAL A  47      -0.222   8.288 -14.967  1.00  0.00           N  
ATOM    719  CA  VAL A  47      -1.404   8.909 -14.342  1.00  0.00           C  
ATOM    720  C   VAL A  47      -1.835  10.148 -15.137  1.00  0.00           C  
ATOM    721  O   VAL A  47      -0.998  10.942 -15.570  1.00  0.00           O  
ATOM    722  CB  VAL A  47      -1.123   9.290 -12.865  1.00  0.00           C  
ATOM    723  CG1 VAL A  47      -2.347   9.924 -12.175  1.00  0.00           C  
ATOM    724  CG2 VAL A  47      -0.682   8.072 -12.030  1.00  0.00           C  
ATOM    725  H   VAL A  47       0.585   8.885 -15.139  1.00  0.00           H  
ATOM    726  HA  VAL A  47      -2.228   8.195 -14.353  1.00  0.00           H  
ATOM    727  HB  VAL A  47      -0.313  10.019 -12.844  1.00  0.00           H  
ATOM    728 HG11 VAL A  47      -2.119  10.134 -11.129  1.00  0.00           H  
ATOM    729 HG12 VAL A  47      -2.608  10.867 -12.653  1.00  0.00           H  
ATOM    730 HG13 VAL A  47      -3.198   9.244 -12.224  1.00  0.00           H  
ATOM    731 HG21 VAL A  47      -1.438   7.287 -12.083  1.00  0.00           H  
ATOM    732 HG22 VAL A  47       0.268   7.686 -12.399  1.00  0.00           H  
ATOM    733 HG23 VAL A  47      -0.544   8.363 -10.988  1.00  0.00           H  
ATOM    734  N   TYR A  48      -3.149  10.327 -15.299  1.00  0.00           N  
ATOM    735  CA  TYR A  48      -3.790  11.542 -15.822  1.00  0.00           C  
ATOM    736  C   TYR A  48      -4.851  12.044 -14.818  1.00  0.00           C  
ATOM    737  O   TYR A  48      -5.770  11.292 -14.486  1.00  0.00           O  
ATOM    738  CB  TYR A  48      -4.443  11.228 -17.179  1.00  0.00           C  
ATOM    739  CG  TYR A  48      -3.493  10.874 -18.315  1.00  0.00           C  
ATOM    740  CD1 TYR A  48      -2.995   9.560 -18.451  1.00  0.00           C  
ATOM    741  CD2 TYR A  48      -3.151  11.848 -19.274  1.00  0.00           C  
ATOM    742  CE1 TYR A  48      -2.180   9.214 -19.549  1.00  0.00           C  
ATOM    743  CE2 TYR A  48      -2.339  11.508 -20.374  1.00  0.00           C  
ATOM    744  CZ  TYR A  48      -1.857  10.187 -20.521  1.00  0.00           C  
ATOM    745  OH  TYR A  48      -1.080   9.870 -21.595  1.00  0.00           O  
ATOM    746  H   TYR A  48      -3.763   9.577 -14.993  1.00  0.00           H  
ATOM    747  HA  TYR A  48      -3.049  12.325 -15.969  1.00  0.00           H  
ATOM    748  HB2 TYR A  48      -5.146  10.404 -17.050  1.00  0.00           H  
ATOM    749  HB3 TYR A  48      -5.028  12.096 -17.483  1.00  0.00           H  
ATOM    750  HD1 TYR A  48      -3.252   8.810 -17.716  1.00  0.00           H  
ATOM    751  HD2 TYR A  48      -3.525  12.858 -19.177  1.00  0.00           H  
ATOM    752  HE1 TYR A  48      -1.815   8.202 -19.656  1.00  0.00           H  
ATOM    753  HE2 TYR A  48      -2.081  12.258 -21.107  1.00  0.00           H  
ATOM    754  HH  TYR A  48      -0.734   8.964 -21.575  1.00  0.00           H  
ATOM    755  N   THR A  49      -4.746  13.284 -14.303  1.00  0.00           N  
ATOM    756  CA  THR A  49      -5.611  13.779 -13.203  1.00  0.00           C  
ATOM    757  C   THR A  49      -5.582  15.298 -13.014  1.00  0.00           C  
ATOM    758  O   THR A  49      -4.656  15.964 -13.464  1.00  0.00           O  
ATOM    759  CB  THR A  49      -5.252  13.054 -11.894  1.00  0.00           C  
ATOM    760  CG2 THR A  49      -3.885  13.439 -11.327  1.00  0.00           C  
ATOM    761  OG1 THR A  49      -6.226  13.341 -10.919  1.00  0.00           O  
ATOM    762  H   THR A  49      -3.989  13.883 -14.624  1.00  0.00           H  
ATOM    763  HA  THR A  49      -6.639  13.513 -13.452  1.00  0.00           H  
ATOM    764  HB  THR A  49      -5.251  11.979 -12.078  1.00  0.00           H  
ATOM    765  HG1 THR A  49      -7.077  12.991 -11.224  1.00  0.00           H  
ATOM    766 HG21 THR A  49      -3.109  13.259 -12.071  1.00  0.00           H  
ATOM    767 HG22 THR A  49      -3.868  14.490 -11.040  1.00  0.00           H  
ATOM    768 HG23 THR A  49      -3.674  12.829 -10.449  1.00  0.00           H  
ATOM    769  N   THR A  50      -6.592  15.829 -12.313  1.00  0.00           N  
ATOM    770  CA  THR A  50      -6.648  17.180 -11.723  1.00  0.00           C  
ATOM    771  C   THR A  50      -6.162  17.243 -10.274  1.00  0.00           C  
ATOM    772  O   THR A  50      -6.039  18.341  -9.733  1.00  0.00           O  
ATOM    773  CB  THR A  50      -8.073  17.743 -11.786  1.00  0.00           C  
ATOM    774  CG2 THR A  50      -8.450  18.079 -13.218  1.00  0.00           C  
ATOM    775  OG1 THR A  50      -9.011  16.805 -11.309  1.00  0.00           O  
ATOM    776  H   THR A  50      -7.341  15.204 -12.059  1.00  0.00           H  
ATOM    777  HA  THR A  50      -5.992  17.841 -12.287  1.00  0.00           H  
ATOM    778  HB  THR A  50      -8.138  18.657 -11.191  1.00  0.00           H  
ATOM    779  HG1 THR A  50      -9.437  17.208 -10.523  1.00  0.00           H  
ATOM    780 HG21 THR A  50      -7.794  18.867 -13.574  1.00  0.00           H  
ATOM    781 HG22 THR A  50      -8.349  17.205 -13.854  1.00  0.00           H  
ATOM    782 HG23 THR A  50      -9.479  18.428 -13.249  1.00  0.00           H  
ATOM    783  N   LEU A  51      -5.880  16.109  -9.624  1.00  0.00           N  
ATOM    784  CA  LEU A  51      -5.337  16.081  -8.260  1.00  0.00           C  
ATOM    785  C   LEU A  51      -3.896  16.639  -8.208  1.00  0.00           C  
ATOM    786  O   LEU A  51      -3.191  16.568  -9.222  1.00  0.00           O  
ATOM    787  CB  LEU A  51      -5.400  14.643  -7.708  1.00  0.00           C  
ATOM    788  CG  LEU A  51      -6.821  14.084  -7.495  1.00  0.00           C  
ATOM    789  CD1 LEU A  51      -6.720  12.645  -6.972  1.00  0.00           C  
ATOM    790  CD2 LEU A  51      -7.653  14.924  -6.511  1.00  0.00           C  
ATOM    791  H   LEU A  51      -5.976  15.231 -10.118  1.00  0.00           H  
ATOM    792  HA  LEU A  51      -5.957  16.733  -7.645  1.00  0.00           H  
ATOM    793  HB2 LEU A  51      -4.873  13.990  -8.404  1.00  0.00           H  
ATOM    794  HB3 LEU A  51      -4.868  14.603  -6.757  1.00  0.00           H  
ATOM    795  HG  LEU A  51      -7.336  14.058  -8.454  1.00  0.00           H  
ATOM    796 HD11 LEU A  51      -7.718  12.216  -6.879  1.00  0.00           H  
ATOM    797 HD12 LEU A  51      -6.140  12.040  -7.669  1.00  0.00           H  
ATOM    798 HD13 LEU A  51      -6.231  12.632  -5.997  1.00  0.00           H  
ATOM    799 HD21 LEU A  51      -7.866  15.904  -6.936  1.00  0.00           H  
ATOM    800 HD22 LEU A  51      -8.604  14.430  -6.312  1.00  0.00           H  
ATOM    801 HD23 LEU A  51      -7.113  15.045  -5.570  1.00  0.00           H  
ATOM    802  N   PRO A  52      -3.453  17.185  -7.055  1.00  0.00           N  
ATOM    803  CA  PRO A  52      -2.117  17.748  -6.897  1.00  0.00           C  
ATOM    804  C   PRO A  52      -1.040  16.661  -6.835  1.00  0.00           C  
ATOM    805  O   PRO A  52      -1.209  15.636  -6.179  1.00  0.00           O  
ATOM    806  CB  PRO A  52      -2.166  18.593  -5.622  1.00  0.00           C  
ATOM    807  CG  PRO A  52      -3.260  17.927  -4.791  1.00  0.00           C  
ATOM    808  CD  PRO A  52      -4.240  17.421  -5.848  1.00  0.00           C  
ATOM    809  HA  PRO A  52      -1.904  18.400  -7.740  1.00  0.00           H  
ATOM    810  HB2 PRO A  52      -1.211  18.599  -5.098  1.00  0.00           H  
ATOM    811  HB3 PRO A  52      -2.473  19.609  -5.875  1.00  0.00           H  
ATOM    812  HG2 PRO A  52      -2.840  17.083  -4.245  1.00  0.00           H  
ATOM    813  HG3 PRO A  52      -3.732  18.630  -4.104  1.00  0.00           H  
ATOM    814  HD2 PRO A  52      -4.726  16.511  -5.497  1.00  0.00           H  
ATOM    815  HD3 PRO A  52      -4.985  18.192  -6.049  1.00  0.00           H  
ATOM    816  N   TYR A  53       0.084  16.907  -7.511  1.00  0.00           N  
ATOM    817  CA  TYR A  53       1.157  15.930  -7.745  1.00  0.00           C  
ATOM    818  C   TYR A  53       1.738  15.305  -6.462  1.00  0.00           C  
ATOM    819  O   TYR A  53       1.862  14.079  -6.368  1.00  0.00           O  
ATOM    820  CB  TYR A  53       2.247  16.639  -8.562  1.00  0.00           C  
ATOM    821  CG  TYR A  53       3.488  15.817  -8.844  1.00  0.00           C  
ATOM    822  CD1 TYR A  53       3.400  14.664  -9.645  1.00  0.00           C  
ATOM    823  CD2 TYR A  53       4.735  16.213  -8.320  1.00  0.00           C  
ATOM    824  CE1 TYR A  53       4.554  13.914  -9.937  1.00  0.00           C  
ATOM    825  CE2 TYR A  53       5.891  15.460  -8.596  1.00  0.00           C  
ATOM    826  CZ  TYR A  53       5.800  14.301  -9.398  1.00  0.00           C  
ATOM    827  OH  TYR A  53       6.902  13.545  -9.640  1.00  0.00           O  
ATOM    828  H   TYR A  53       0.148  17.793  -8.004  1.00  0.00           H  
ATOM    829  HA  TYR A  53       0.753  15.115  -8.346  1.00  0.00           H  
ATOM    830  HB2 TYR A  53       1.820  16.950  -9.514  1.00  0.00           H  
ATOM    831  HB3 TYR A  53       2.543  17.542  -8.033  1.00  0.00           H  
ATOM    832  HD1 TYR A  53       2.443  14.359 -10.041  1.00  0.00           H  
ATOM    833  HD2 TYR A  53       4.809  17.095  -7.699  1.00  0.00           H  
ATOM    834  HE1 TYR A  53       4.493  13.036 -10.562  1.00  0.00           H  
ATOM    835  HE2 TYR A  53       6.843  15.760  -8.182  1.00  0.00           H  
ATOM    836  HH  TYR A  53       7.692  13.886  -9.194  1.00  0.00           H  
ATOM    837  N   ASP A  54       2.052  16.123  -5.451  1.00  0.00           N  
ATOM    838  CA  ASP A  54       2.629  15.659  -4.180  1.00  0.00           C  
ATOM    839  C   ASP A  54       1.677  14.744  -3.380  1.00  0.00           C  
ATOM    840  O   ASP A  54       2.147  13.872  -2.649  1.00  0.00           O  
ATOM    841  CB  ASP A  54       3.096  16.858  -3.336  1.00  0.00           C  
ATOM    842  CG  ASP A  54       4.442  17.445  -3.784  1.00  0.00           C  
ATOM    843  OD1 ASP A  54       5.503  16.854  -3.465  1.00  0.00           O  
ATOM    844  OD2 ASP A  54       4.444  18.538  -4.400  1.00  0.00           O1-
ATOM    845  H   ASP A  54       1.896  17.117  -5.590  1.00  0.00           H  
ATOM    846  HA  ASP A  54       3.503  15.054  -4.402  1.00  0.00           H  
ATOM    847  HB2 ASP A  54       2.326  17.633  -3.339  1.00  0.00           H  
ATOM    848  HB3 ASP A  54       3.211  16.523  -2.308  1.00  0.00           H  
ATOM    849  N   PHE A  55       0.355  14.858  -3.565  1.00  0.00           N  
ATOM    850  CA  PHE A  55      -0.608  13.931  -2.957  1.00  0.00           C  
ATOM    851  C   PHE A  55      -0.506  12.521  -3.561  1.00  0.00           C  
ATOM    852  O   PHE A  55      -0.676  11.537  -2.844  1.00  0.00           O  
ATOM    853  CB  PHE A  55      -2.026  14.510  -3.088  1.00  0.00           C  
ATOM    854  CG  PHE A  55      -3.148  13.670  -2.500  1.00  0.00           C  
ATOM    855  CD1 PHE A  55      -3.079  13.206  -1.171  1.00  0.00           C  
ATOM    856  CD2 PHE A  55      -4.291  13.383  -3.274  1.00  0.00           C  
ATOM    857  CE1 PHE A  55      -4.143  12.470  -0.621  1.00  0.00           C  
ATOM    858  CE2 PHE A  55      -5.357  12.650  -2.721  1.00  0.00           C  
ATOM    859  CZ  PHE A  55      -5.286  12.197  -1.392  1.00  0.00           C  
ATOM    860  H   PHE A  55       0.014  15.551  -4.219  1.00  0.00           H  
ATOM    861  HA  PHE A  55      -0.372  13.843  -1.896  1.00  0.00           H  
ATOM    862  HB2 PHE A  55      -2.045  15.483  -2.597  1.00  0.00           H  
ATOM    863  HB3 PHE A  55      -2.239  14.668  -4.143  1.00  0.00           H  
ATOM    864  HD1 PHE A  55      -2.212  13.420  -0.564  1.00  0.00           H  
ATOM    865  HD2 PHE A  55      -4.359  13.735  -4.293  1.00  0.00           H  
ATOM    866  HE1 PHE A  55      -4.087  12.127   0.403  1.00  0.00           H  
ATOM    867  HE2 PHE A  55      -6.236  12.441  -3.315  1.00  0.00           H  
ATOM    868  HZ  PHE A  55      -6.113  11.648  -0.962  1.00  0.00           H  
ATOM    869  N   ILE A  56      -0.163  12.390  -4.850  1.00  0.00           N  
ATOM    870  CA  ILE A  56       0.090  11.075  -5.465  1.00  0.00           C  
ATOM    871  C   ILE A  56       1.427  10.510  -4.964  1.00  0.00           C  
ATOM    872  O   ILE A  56       1.470   9.338  -4.585  1.00  0.00           O  
ATOM    873  CB  ILE A  56      -0.012  11.113  -7.013  1.00  0.00           C  
ATOM    874  CG1 ILE A  56      -1.444  11.379  -7.542  1.00  0.00           C  
ATOM    875  CG2 ILE A  56       0.411   9.749  -7.595  1.00  0.00           C  
ATOM    876  CD1 ILE A  56      -1.954  12.814  -7.390  1.00  0.00           C  
ATOM    877  H   ILE A  56       0.019  13.234  -5.385  1.00  0.00           H  
ATOM    878  HA  ILE A  56      -0.667  10.375  -5.108  1.00  0.00           H  
ATOM    879  HB  ILE A  56       0.663  11.875  -7.408  1.00  0.00           H  
ATOM    880 HG12 ILE A  56      -1.468  11.162  -8.611  1.00  0.00           H  
ATOM    881 HG13 ILE A  56      -2.146  10.701  -7.053  1.00  0.00           H  
ATOM    882 HG21 ILE A  56      -0.181   8.948  -7.150  1.00  0.00           H  
ATOM    883 HG22 ILE A  56       0.263   9.735  -8.674  1.00  0.00           H  
ATOM    884 HG23 ILE A  56       1.467   9.563  -7.404  1.00  0.00           H  
ATOM    885 HD11 ILE A  56      -1.212  13.512  -7.777  1.00  0.00           H  
ATOM    886 HD12 ILE A  56      -2.871  12.924  -7.966  1.00  0.00           H  
ATOM    887 HD13 ILE A  56      -2.178  13.038  -6.349  1.00  0.00           H  
ATOM    888  N   LEU A  57       2.485  11.330  -4.867  1.00  0.00           N  
ATOM    889  CA  LEU A  57       3.775  10.912  -4.288  1.00  0.00           C  
ATOM    890  C   LEU A  57       3.617  10.353  -2.874  1.00  0.00           C  
ATOM    891  O   LEU A  57       4.268   9.373  -2.515  1.00  0.00           O  
ATOM    892  CB  LEU A  57       4.756  12.099  -4.223  1.00  0.00           C  
ATOM    893  CG  LEU A  57       5.294  12.542  -5.583  1.00  0.00           C  
ATOM    894  CD1 LEU A  57       6.090  13.846  -5.437  1.00  0.00           C  
ATOM    895  CD2 LEU A  57       6.224  11.474  -6.186  1.00  0.00           C  
ATOM    896  H   LEU A  57       2.381  12.287  -5.187  1.00  0.00           H  
ATOM    897  HA  LEU A  57       4.187  10.115  -4.907  1.00  0.00           H  
ATOM    898  HB2 LEU A  57       4.268  12.943  -3.738  1.00  0.00           H  
ATOM    899  HB3 LEU A  57       5.607  11.820  -3.603  1.00  0.00           H  
ATOM    900  HG  LEU A  57       4.425  12.710  -6.216  1.00  0.00           H  
ATOM    901 HD11 LEU A  57       5.426  14.669  -5.192  1.00  0.00           H  
ATOM    902 HD12 LEU A  57       6.835  13.744  -4.650  1.00  0.00           H  
ATOM    903 HD13 LEU A  57       6.599  14.081  -6.370  1.00  0.00           H  
ATOM    904 HD21 LEU A  57       6.673  11.846  -7.107  1.00  0.00           H  
ATOM    905 HD22 LEU A  57       7.025  11.236  -5.485  1.00  0.00           H  
ATOM    906 HD23 LEU A  57       5.670  10.565  -6.415  1.00  0.00           H  
ATOM    907  N   GLU A  58       2.754  10.979  -2.081  1.00  0.00           N  
ATOM    908  CA  GLU A  58       2.423  10.564  -0.722  1.00  0.00           C  
ATOM    909  C   GLU A  58       1.470   9.360  -0.634  1.00  0.00           C  
ATOM    910  O   GLU A  58       1.536   8.611   0.340  1.00  0.00           O  
ATOM    911  CB  GLU A  58       1.828  11.772   0.002  1.00  0.00           C  
ATOM    912  CG  GLU A  58       2.910  12.765   0.444  1.00  0.00           C  
ATOM    913  CD  GLU A  58       2.400  13.844   1.397  1.00  0.00           C  
ATOM    914  OE1 GLU A  58       1.174  14.016   1.599  1.00  0.00           O  
ATOM    915  OE2 GLU A  58       3.264  14.522   2.005  1.00  0.00           O1-
ATOM    916  H   GLU A  58       2.374  11.858  -2.417  1.00  0.00           H  
ATOM    917  HA  GLU A  58       3.333  10.253  -0.208  1.00  0.00           H  
ATOM    918  HB2 GLU A  58       1.086  12.269  -0.624  1.00  0.00           H  
ATOM    919  HB3 GLU A  58       1.328  11.398   0.877  1.00  0.00           H  
ATOM    920  HG2 GLU A  58       3.700  12.213   0.956  1.00  0.00           H  
ATOM    921  HG3 GLU A  58       3.351  13.243  -0.430  1.00  0.00           H  
ATOM    922  N   LYS A  59       0.605   9.112  -1.620  1.00  0.00           N  
ATOM    923  CA  LYS A  59      -0.153   7.853  -1.690  1.00  0.00           C  
ATOM    924  C   LYS A  59       0.745   6.689  -2.153  1.00  0.00           C  
ATOM    925  O   LYS A  59       0.629   5.581  -1.626  1.00  0.00           O  
ATOM    926  CB  LYS A  59      -1.409   8.042  -2.560  1.00  0.00           C  
ATOM    927  CG  LYS A  59      -2.511   8.853  -1.845  1.00  0.00           C  
ATOM    928  CD  LYS A  59      -3.336   8.016  -0.848  1.00  0.00           C  
ATOM    929  CE  LYS A  59      -4.255   8.928  -0.023  1.00  0.00           C  
ATOM    930  NZ  LYS A  59      -5.212   8.158   0.808  1.00  0.00           N1+
ATOM    931  H   LYS A  59       0.507   9.785  -2.373  1.00  0.00           H  
ATOM    932  HA  LYS A  59      -0.482   7.585  -0.689  1.00  0.00           H  
ATOM    933  HB2 LYS A  59      -1.120   8.561  -3.473  1.00  0.00           H  
ATOM    934  HB3 LYS A  59      -1.813   7.068  -2.841  1.00  0.00           H  
ATOM    935  HG2 LYS A  59      -2.061   9.699  -1.323  1.00  0.00           H  
ATOM    936  HG3 LYS A  59      -3.191   9.251  -2.599  1.00  0.00           H  
ATOM    937  HD2 LYS A  59      -3.933   7.290  -1.403  1.00  0.00           H  
ATOM    938  HD3 LYS A  59      -2.673   7.480  -0.167  1.00  0.00           H  
ATOM    939  HE2 LYS A  59      -3.628   9.547   0.625  1.00  0.00           H  
ATOM    940  HE3 LYS A  59      -4.807   9.591  -0.694  1.00  0.00           H  
ATOM    941  HZ1 LYS A  59      -5.981   7.787   0.256  1.00  0.00           H  
ATOM    942  HZ2 LYS A  59      -4.755   7.387   1.291  1.00  0.00           H  
ATOM    943  HZ3 LYS A  59      -5.641   8.748   1.517  1.00  0.00           H  
ATOM    944  N   ILE A  60       1.708   6.935  -3.051  1.00  0.00           N  
ATOM    945  CA  ILE A  60       2.790   5.984  -3.384  1.00  0.00           C  
ATOM    946  C   ILE A  60       3.649   5.694  -2.143  1.00  0.00           C  
ATOM    947  O   ILE A  60       3.861   4.530  -1.810  1.00  0.00           O  
ATOM    948  CB  ILE A  60       3.620   6.502  -4.588  1.00  0.00           C  
ATOM    949  CG1 ILE A  60       2.756   6.505  -5.874  1.00  0.00           C  
ATOM    950  CG2 ILE A  60       4.882   5.642  -4.805  1.00  0.00           C  
ATOM    951  CD1 ILE A  60       3.389   7.257  -7.054  1.00  0.00           C  
ATOM    952  H   ILE A  60       1.719   7.861  -3.480  1.00  0.00           H  
ATOM    953  HA  ILE A  60       2.352   5.026  -3.670  1.00  0.00           H  
ATOM    954  HB  ILE A  60       3.939   7.524  -4.380  1.00  0.00           H  
ATOM    955 HG12 ILE A  60       2.555   5.477  -6.178  1.00  0.00           H  
ATOM    956 HG13 ILE A  60       1.796   6.977  -5.672  1.00  0.00           H  
ATOM    957 HG21 ILE A  60       5.450   6.004  -5.661  1.00  0.00           H  
ATOM    958 HG22 ILE A  60       5.541   5.699  -3.938  1.00  0.00           H  
ATOM    959 HG23 ILE A  60       4.605   4.601  -4.976  1.00  0.00           H  
ATOM    960 HD11 ILE A  60       2.672   7.304  -7.874  1.00  0.00           H  
ATOM    961 HD12 ILE A  60       3.648   8.273  -6.754  1.00  0.00           H  
ATOM    962 HD13 ILE A  60       4.281   6.742  -7.410  1.00  0.00           H  
ATOM    963  N   LYS A  61       4.065   6.713  -1.387  1.00  0.00           N  
ATOM    964  CA  LYS A  61       4.853   6.521  -0.160  1.00  0.00           C  
ATOM    965  C   LYS A  61       4.111   5.687   0.901  1.00  0.00           C  
ATOM    966  O   LYS A  61       4.727   4.845   1.554  1.00  0.00           O  
ATOM    967  CB  LYS A  61       5.304   7.893   0.364  1.00  0.00           C  
ATOM    968  CG  LYS A  61       6.390   7.776   1.443  1.00  0.00           C  
ATOM    969  CD  LYS A  61       7.029   9.141   1.731  1.00  0.00           C  
ATOM    970  CE  LYS A  61       8.051   9.014   2.864  1.00  0.00           C  
ATOM    971  NZ  LYS A  61       8.763  10.287   3.109  1.00  0.00           N1+
ATOM    972  H   LYS A  61       3.906   7.661  -1.713  1.00  0.00           H  
ATOM    973  HA  LYS A  61       5.745   5.952  -0.430  1.00  0.00           H  
ATOM    974  HB2 LYS A  61       5.717   8.452  -0.473  1.00  0.00           H  
ATOM    975  HB3 LYS A  61       4.447   8.438   0.763  1.00  0.00           H  
ATOM    976  HG2 LYS A  61       5.949   7.377   2.357  1.00  0.00           H  
ATOM    977  HG3 LYS A  61       7.168   7.094   1.098  1.00  0.00           H  
ATOM    978  HD2 LYS A  61       7.530   9.500   0.831  1.00  0.00           H  
ATOM    979  HD3 LYS A  61       6.253   9.853   2.019  1.00  0.00           H  
ATOM    980  HE2 LYS A  61       7.528   8.711   3.772  1.00  0.00           H  
ATOM    981  HE3 LYS A  61       8.776   8.234   2.612  1.00  0.00           H  
ATOM    982  HZ1 LYS A  61       9.481  10.440   2.404  1.00  0.00           H  
ATOM    983  HZ2 LYS A  61       8.122  11.073   3.142  1.00  0.00           H  
ATOM    984  HZ3 LYS A  61       9.239  10.267   4.005  1.00  0.00           H  
ATOM    985  N   LYS A  62       2.783   5.828   1.016  1.00  0.00           N  
ATOM    986  CA  LYS A  62       1.938   4.928   1.827  1.00  0.00           C  
ATOM    987  C   LYS A  62       1.710   3.523   1.227  1.00  0.00           C  
ATOM    988  O   LYS A  62       1.515   2.578   1.998  1.00  0.00           O  
ATOM    989  CB  LYS A  62       0.593   5.612   2.107  1.00  0.00           C  
ATOM    990  CG  LYS A  62       0.731   6.744   3.134  1.00  0.00           C  
ATOM    991  CD  LYS A  62      -0.639   7.346   3.457  1.00  0.00           C  
ATOM    992  CE  LYS A  62      -1.456   6.476   4.416  1.00  0.00           C  
ATOM    993  NZ  LYS A  62      -2.867   6.920   4.437  1.00  0.00           N1+
ATOM    994  H   LYS A  62       2.356   6.625   0.551  1.00  0.00           H  
ATOM    995  HA  LYS A  62       2.433   4.745   2.784  1.00  0.00           H  
ATOM    996  HB2 LYS A  62       0.177   6.000   1.176  1.00  0.00           H  
ATOM    997  HB3 LYS A  62      -0.099   4.870   2.500  1.00  0.00           H  
ATOM    998  HG2 LYS A  62       1.190   6.370   4.051  1.00  0.00           H  
ATOM    999  HG3 LYS A  62       1.368   7.527   2.724  1.00  0.00           H  
ATOM   1000  HD2 LYS A  62      -0.491   8.325   3.916  1.00  0.00           H  
ATOM   1001  HD3 LYS A  62      -1.190   7.479   2.525  1.00  0.00           H  
ATOM   1002  HE2 LYS A  62      -1.407   5.430   4.103  1.00  0.00           H  
ATOM   1003  HE3 LYS A  62      -1.024   6.553   5.418  1.00  0.00           H  
ATOM   1004  HZ1 LYS A  62      -2.936   7.934   4.428  1.00  0.00           H  
ATOM   1005  HZ2 LYS A  62      -3.353   6.600   3.603  1.00  0.00           H  
ATOM   1006  HZ3 LYS A  62      -3.346   6.560   5.257  1.00  0.00           H  
ATOM   1007  N   THR A  63       1.792   3.356  -0.104  1.00  0.00           N  
ATOM   1008  CA  THR A  63       1.856   2.045  -0.771  1.00  0.00           C  
ATOM   1009  C   THR A  63       3.147   1.325  -0.371  1.00  0.00           C  
ATOM   1010  O   THR A  63       3.145   0.109  -0.195  1.00  0.00           O  
ATOM   1011  CB  THR A  63       1.748   2.196  -2.294  1.00  0.00           C  
ATOM   1012  CG2 THR A  63       1.487   0.847  -2.946  1.00  0.00           C  
ATOM   1013  OG1 THR A  63       0.657   3.011  -2.655  1.00  0.00           O  
ATOM   1014  H   THR A  63       1.934   4.166  -0.689  1.00  0.00           H  
ATOM   1015  HA  THR A  63       1.016   1.441  -0.434  1.00  0.00           H  
ATOM   1016  HB  THR A  63       2.667   2.617  -2.702  1.00  0.00           H  
ATOM   1017  HG1 THR A  63       0.626   3.800  -2.095  1.00  0.00           H  
ATOM   1018 HG21 THR A  63       1.344   0.989  -4.015  1.00  0.00           H  
ATOM   1019 HG22 THR A  63       2.334   0.187  -2.780  1.00  0.00           H  
ATOM   1020 HG23 THR A  63       0.588   0.409  -2.514  1.00  0.00           H  
ATOM   1021  N   GLY A  64       4.227   2.089  -0.165  1.00  0.00           N  
ATOM   1022  CA  GLY A  64       5.445   1.693   0.554  1.00  0.00           C  
ATOM   1023  C   GLY A  64       6.606   1.270  -0.342  1.00  0.00           C  
ATOM   1024  O   GLY A  64       7.724   1.116   0.150  1.00  0.00           O  
ATOM   1025  H   GLY A  64       4.156   3.062  -0.448  1.00  0.00           H  
ATOM   1026  HA2 GLY A  64       5.797   2.548   1.129  1.00  0.00           H  
ATOM   1027  HA3 GLY A  64       5.222   0.873   1.239  1.00  0.00           H  
ATOM   1028  N   LYS A  65       6.380   1.101  -1.645  1.00  0.00           N  
ATOM   1029  CA  LYS A  65       7.406   0.690  -2.614  1.00  0.00           C  
ATOM   1030  C   LYS A  65       8.425   1.815  -2.892  1.00  0.00           C  
ATOM   1031  O   LYS A  65       8.090   3.001  -2.810  1.00  0.00           O  
ATOM   1032  CB  LYS A  65       6.732   0.201  -3.911  1.00  0.00           C  
ATOM   1033  CG  LYS A  65       5.556  -0.776  -3.716  1.00  0.00           C  
ATOM   1034  CD  LYS A  65       5.900  -2.052  -2.929  1.00  0.00           C  
ATOM   1035  CE  LYS A  65       4.624  -2.890  -2.773  1.00  0.00           C  
ATOM   1036  NZ  LYS A  65       4.833  -4.113  -1.966  1.00  0.00           N1+
ATOM   1037  H   LYS A  65       5.454   1.308  -1.989  1.00  0.00           H  
ATOM   1038  HA  LYS A  65       7.968  -0.145  -2.189  1.00  0.00           H  
ATOM   1039  HB2 LYS A  65       6.357   1.069  -4.455  1.00  0.00           H  
ATOM   1040  HB3 LYS A  65       7.487  -0.279  -4.537  1.00  0.00           H  
ATOM   1041  HG2 LYS A  65       4.742  -0.257  -3.209  1.00  0.00           H  
ATOM   1042  HG3 LYS A  65       5.190  -1.058  -4.703  1.00  0.00           H  
ATOM   1043  HD2 LYS A  65       6.657  -2.621  -3.471  1.00  0.00           H  
ATOM   1044  HD3 LYS A  65       6.282  -1.792  -1.941  1.00  0.00           H  
ATOM   1045  HE2 LYS A  65       3.853  -2.275  -2.301  1.00  0.00           H  
ATOM   1046  HE3 LYS A  65       4.263  -3.173  -3.764  1.00  0.00           H  
ATOM   1047  HZ1 LYS A  65       3.981  -4.668  -1.968  1.00  0.00           H  
ATOM   1048  HZ2 LYS A  65       5.565  -4.687  -2.372  1.00  0.00           H  
ATOM   1049  HZ3 LYS A  65       5.092  -3.899  -1.009  1.00  0.00           H  
ATOM   1050  N   GLU A  66       9.671   1.453  -3.196  1.00  0.00           N  
ATOM   1051  CA  GLU A  66      10.740   2.420  -3.474  1.00  0.00           C  
ATOM   1052  C   GLU A  66      10.630   3.000  -4.894  1.00  0.00           C  
ATOM   1053  O   GLU A  66      10.288   2.290  -5.841  1.00  0.00           O  
ATOM   1054  CB  GLU A  66      12.114   1.791  -3.219  1.00  0.00           C  
ATOM   1055  CG  GLU A  66      12.373   1.605  -1.716  1.00  0.00           C  
ATOM   1056  CD  GLU A  66      12.463   2.937  -0.969  1.00  0.00           C  
ATOM   1057  OE1 GLU A  66      13.439   3.692  -1.190  1.00  0.00           O  
ATOM   1058  OE2 GLU A  66      11.553   3.265  -0.175  1.00  0.00           O1-
ATOM   1059  H   GLU A  66       9.882   0.461  -3.268  1.00  0.00           H  
ATOM   1060  HA  GLU A  66      10.639   3.250  -2.775  1.00  0.00           H  
ATOM   1061  HB2 GLU A  66      12.173   0.825  -3.724  1.00  0.00           H  
ATOM   1062  HB3 GLU A  66      12.889   2.438  -3.632  1.00  0.00           H  
ATOM   1063  HG2 GLU A  66      11.591   0.984  -1.276  1.00  0.00           H  
ATOM   1064  HG3 GLU A  66      13.318   1.084  -1.602  1.00  0.00           H  
ATOM   1065  N   VAL A  67      10.924   4.295  -5.035  1.00  0.00           N  
ATOM   1066  CA  VAL A  67      10.688   5.086  -6.254  1.00  0.00           C  
ATOM   1067  C   VAL A  67      12.027   5.430  -6.907  1.00  0.00           C  
ATOM   1068  O   VAL A  67      12.876   6.075  -6.292  1.00  0.00           O  
ATOM   1069  CB  VAL A  67       9.893   6.376  -5.930  1.00  0.00           C  
ATOM   1070  CG1 VAL A  67       9.673   7.256  -7.174  1.00  0.00           C  
ATOM   1071  CG2 VAL A  67       8.519   6.037  -5.322  1.00  0.00           C  
ATOM   1072  H   VAL A  67      11.321   4.788  -4.232  1.00  0.00           H  
ATOM   1073  HA  VAL A  67      10.097   4.498  -6.956  1.00  0.00           H  
ATOM   1074  HB  VAL A  67      10.453   6.955  -5.195  1.00  0.00           H  
ATOM   1075 HG11 VAL A  67       9.075   8.129  -6.911  1.00  0.00           H  
ATOM   1076 HG12 VAL A  67      10.627   7.608  -7.564  1.00  0.00           H  
ATOM   1077 HG13 VAL A  67       9.152   6.689  -7.947  1.00  0.00           H  
ATOM   1078 HG21 VAL A  67       7.966   6.954  -5.117  1.00  0.00           H  
ATOM   1079 HG22 VAL A  67       7.945   5.420  -6.014  1.00  0.00           H  
ATOM   1080 HG23 VAL A  67       8.641   5.498  -4.383  1.00  0.00           H  
ATOM   1081  N   ARG A  68      12.206   5.019  -8.166  1.00  0.00           N  
ATOM   1082  CA  ARG A  68      13.377   5.352  -8.983  1.00  0.00           C  
ATOM   1083  C   ARG A  68      13.298   6.773  -9.556  1.00  0.00           C  
ATOM   1084  O   ARG A  68      14.310   7.477  -9.537  1.00  0.00           O  
ATOM   1085  CB  ARG A  68      13.545   4.317 -10.104  1.00  0.00           C  
ATOM   1086  CG  ARG A  68      14.035   2.961  -9.559  1.00  0.00           C  
ATOM   1087  CD  ARG A  68      14.263   1.907 -10.654  1.00  0.00           C  
ATOM   1088  NE  ARG A  68      15.167   2.409 -11.704  1.00  0.00           N  
ATOM   1089  CZ  ARG A  68      15.069   2.162 -13.001  1.00  0.00           C  
ATOM   1090  NH1 ARG A  68      14.369   1.151 -13.470  1.00  0.00           N1+
ATOM   1091  NH2 ARG A  68      15.693   2.959 -13.838  1.00  0.00           N  
ATOM   1092  H   ARG A  68      11.445   4.522  -8.614  1.00  0.00           H  
ATOM   1093  HA  ARG A  68      14.267   5.311  -8.352  1.00  0.00           H  
ATOM   1094  HB2 ARG A  68      12.596   4.183 -10.618  1.00  0.00           H  
ATOM   1095  HB3 ARG A  68      14.274   4.703 -10.817  1.00  0.00           H  
ATOM   1096  HG2 ARG A  68      14.968   3.117  -9.019  1.00  0.00           H  
ATOM   1097  HG3 ARG A  68      13.297   2.571  -8.860  1.00  0.00           H  
ATOM   1098  HD2 ARG A  68      14.692   1.011 -10.203  1.00  0.00           H  
ATOM   1099  HD3 ARG A  68      13.296   1.642 -11.085  1.00  0.00           H  
ATOM   1100  HE  ARG A  68      15.849   3.105 -11.425  1.00  0.00           H  
ATOM   1101 HH11 ARG A  68      13.970   0.484 -12.816  1.00  0.00           H  
ATOM   1102 HH12 ARG A  68      14.335   0.944 -14.458  1.00  0.00           H  
ATOM   1103 HH21 ARG A  68      16.184   3.767 -13.490  1.00  0.00           H  
ATOM   1104 HH22 ARG A  68      15.493   2.889 -14.832  1.00  0.00           H  
ATOM   1105  N   SER A  69      12.131   7.244  -9.992  1.00  0.00           N  
ATOM   1106  CA  SER A  69      11.926   8.638 -10.425  1.00  0.00           C  
ATOM   1107  C   SER A  69      10.444   9.030 -10.463  1.00  0.00           C  
ATOM   1108  O   SER A  69       9.568   8.168 -10.525  1.00  0.00           O  
ATOM   1109  CB  SER A  69      12.582   8.907 -11.796  1.00  0.00           C  
ATOM   1110  OG  SER A  69      12.097   8.049 -12.819  1.00  0.00           O  
ATOM   1111  H   SER A  69      11.321   6.628 -10.021  1.00  0.00           H  
ATOM   1112  HA  SER A  69      12.404   9.299  -9.702  1.00  0.00           H  
ATOM   1113  HB2 SER A  69      12.405   9.944 -12.086  1.00  0.00           H  
ATOM   1114  HB3 SER A  69      13.659   8.767 -11.706  1.00  0.00           H  
ATOM   1115  HG  SER A  69      11.193   8.345 -13.082  1.00  0.00           H  
ATOM   1116  N   GLY A  70      10.169  10.338 -10.461  1.00  0.00           N  
ATOM   1117  CA  GLY A  70       8.848  10.907 -10.743  1.00  0.00           C  
ATOM   1118  C   GLY A  70       8.962  12.188 -11.561  1.00  0.00           C  
ATOM   1119  O   GLY A  70       9.837  13.015 -11.284  1.00  0.00           O  
ATOM   1120  H   GLY A  70      10.939  10.992 -10.358  1.00  0.00           H  
ATOM   1121  HA2 GLY A  70       8.226  10.188 -11.274  1.00  0.00           H  
ATOM   1122  HA3 GLY A  70       8.354  11.156  -9.805  1.00  0.00           H  
ATOM   1123  N   LYS A  71       8.072  12.373 -12.540  1.00  0.00           N  
ATOM   1124  CA  LYS A  71       8.034  13.571 -13.392  1.00  0.00           C  
ATOM   1125  C   LYS A  71       6.640  13.929 -13.931  1.00  0.00           C  
ATOM   1126  O   LYS A  71       5.749  13.079 -14.034  1.00  0.00           O  
ATOM   1127  CB  LYS A  71       9.058  13.444 -14.539  1.00  0.00           C  
ATOM   1128  CG  LYS A  71       8.838  12.234 -15.468  1.00  0.00           C  
ATOM   1129  CD  LYS A  71       9.822  12.215 -16.648  1.00  0.00           C  
ATOM   1130  CE  LYS A  71      11.275  12.014 -16.196  1.00  0.00           C  
ATOM   1131  NZ  LYS A  71      12.215  12.058 -17.339  1.00  0.00           N1+
ATOM   1132  H   LYS A  71       7.408  11.631 -12.737  1.00  0.00           H  
ATOM   1133  HA  LYS A  71       8.339  14.417 -12.775  1.00  0.00           H  
ATOM   1134  HB2 LYS A  71       9.017  14.353 -15.141  1.00  0.00           H  
ATOM   1135  HB3 LYS A  71      10.051  13.393 -14.103  1.00  0.00           H  
ATOM   1136  HG2 LYS A  71       8.948  11.309 -14.901  1.00  0.00           H  
ATOM   1137  HG3 LYS A  71       7.825  12.271 -15.870  1.00  0.00           H  
ATOM   1138  HD2 LYS A  71       9.544  11.400 -17.319  1.00  0.00           H  
ATOM   1139  HD3 LYS A  71       9.734  13.154 -17.195  1.00  0.00           H  
ATOM   1140  HE2 LYS A  71      11.546  12.798 -15.484  1.00  0.00           H  
ATOM   1141  HE3 LYS A  71      11.359  11.046 -15.692  1.00  0.00           H  
ATOM   1142  HZ1 LYS A  71      13.168  11.889 -17.028  1.00  0.00           H  
ATOM   1143  HZ2 LYS A  71      11.998  11.356 -18.039  1.00  0.00           H  
ATOM   1144  HZ3 LYS A  71      12.192  12.962 -17.799  1.00  0.00           H  
ATOM   1145  N   GLN A  72       6.472  15.194 -14.318  1.00  0.00           N  
ATOM   1146  CA  GLN A  72       5.345  15.704 -15.085  1.00  0.00           C  
ATOM   1147  C   GLN A  72       5.686  15.805 -16.579  1.00  0.00           C  
ATOM   1148  O   GLN A  72       6.842  16.013 -16.967  1.00  0.00           O  
ATOM   1149  CB  GLN A  72       4.918  17.072 -14.534  1.00  0.00           C  
ATOM   1150  CG  GLN A  72       6.044  18.097 -14.311  1.00  0.00           C  
ATOM   1151  CD  GLN A  72       5.542  19.534 -14.181  1.00  0.00           C  
ATOM   1152  NE2 GLN A  72       6.384  20.507 -14.440  1.00  0.00           N  
ATOM   1153  OE1 GLN A  72       4.397  19.807 -13.834  1.00  0.00           O  
ATOM   1154  H   GLN A  72       7.249  15.836 -14.211  1.00  0.00           H  
ATOM   1155  HA  GLN A  72       4.493  15.027 -14.999  1.00  0.00           H  
ATOM   1156  HB2 GLN A  72       4.235  17.484 -15.259  1.00  0.00           H  
ATOM   1157  HB3 GLN A  72       4.385  16.935 -13.593  1.00  0.00           H  
ATOM   1158  HG2 GLN A  72       6.573  17.848 -13.394  1.00  0.00           H  
ATOM   1159  HG3 GLN A  72       6.747  18.053 -15.143  1.00  0.00           H  
ATOM   1160 HE21 GLN A  72       7.341  20.297 -14.675  1.00  0.00           H  
ATOM   1161 HE22 GLN A  72       6.064  21.469 -14.367  1.00  0.00           H  
ATOM   1162  N   LEU A  73       4.648  15.700 -17.412  1.00  0.00           N  
ATOM   1163  CA  LEU A  73       4.705  15.758 -18.877  1.00  0.00           C  
ATOM   1164  C   LEU A  73       3.802  16.860 -19.453  1.00  0.00           C  
ATOM   1165  O   LEU A  73       3.153  17.606 -18.682  1.00  0.00           O  
ATOM   1166  CB  LEU A  73       4.364  14.342 -19.406  1.00  0.00           C  
ATOM   1167  CG  LEU A  73       5.444  13.278 -19.126  1.00  0.00           C  
ATOM   1168  CD1 LEU A  73       4.898  11.884 -19.421  1.00  0.00           C  
ATOM   1169  CD2 LEU A  73       6.686  13.493 -19.992  1.00  0.00           C  
ATOM   1170  OXT LEU A  73       3.840  17.051 -20.689  1.00  0.00           O1-
ATOM   1171  H   LEU A  73       3.726  15.545 -17.007  1.00  0.00           H  
ATOM   1172  HA  LEU A  73       5.711  16.018 -19.199  1.00  0.00           H  
ATOM   1173  HB2 LEU A  73       3.429  14.023 -18.945  1.00  0.00           H  
ATOM   1174  HB3 LEU A  73       4.199  14.390 -20.484  1.00  0.00           H  
ATOM   1175  HG  LEU A  73       5.736  13.304 -18.076  1.00  0.00           H  
ATOM   1176 HD11 LEU A  73       4.074  11.671 -18.741  1.00  0.00           H  
ATOM   1177 HD12 LEU A  73       4.535  11.830 -20.447  1.00  0.00           H  
ATOM   1178 HD13 LEU A  73       5.675  11.135 -19.267  1.00  0.00           H  
ATOM   1179 HD21 LEU A  73       7.150  14.445 -19.742  1.00  0.00           H  
ATOM   1180 HD22 LEU A  73       7.413  12.703 -19.806  1.00  0.00           H  
ATOM   1181 HD23 LEU A  73       6.413  13.498 -21.047  1.00  0.00           H  
TER
ATOM   1182  N   ALA B   1       1.181  -4.023  26.002  1.00  0.00           N  
ATOM   1183  CA  ALA B   1       0.651  -3.904  24.632  1.00  0.00           C  
ATOM   1184  C   ALA B   1      -0.763  -4.481  24.546  1.00  0.00           C  
ATOM   1185  O   ALA B   1      -1.089  -5.431  25.258  1.00  0.00           O  
ATOM   1186  CB  ALA B   1       1.597  -4.574  23.624  1.00  0.00           C  
ATOM   1187  HA  ALA B   1       0.581  -2.848  24.382  1.00  0.00           H  
ATOM   1188  HB1 ALA B   1       1.157  -4.571  22.629  1.00  0.00           H  
ATOM   1189  HB2 ALA B   1       2.544  -4.034  23.589  1.00  0.00           H  
ATOM   1190  HB3 ALA B   1       1.782  -5.608  23.914  1.00  0.00           H  
ATOM   1191  H1  ALA B   1       1.353  -4.998  26.215  1.00  0.00           H  
ATOM   1192  H2  ALA B   1       0.515  -3.665  26.675  1.00  0.00           H  
ATOM   1193  H3  ALA B   1       2.050  -3.510  26.089  1.00  0.00           H  
ATOM   1194  N   ARG B   2      -1.592  -3.951  23.639  1.00  0.00           N  
ATOM   1195  CA  ARG B   2      -2.761  -4.628  23.096  1.00  0.00           C  
ATOM   1196  C   ARG B   2      -2.285  -5.504  21.920  1.00  0.00           C  
ATOM   1197  O   ARG B   2      -1.138  -5.962  21.891  1.00  0.00           O  
ATOM   1198  CB  ARG B   2      -3.869  -3.585  22.789  1.00  0.00           C  
ATOM   1199  CG  ARG B   2      -3.489  -2.454  21.813  1.00  0.00           C  
ATOM   1200  CD  ARG B   2      -4.564  -1.360  21.716  1.00  0.00           C  
ATOM   1201  NE  ARG B   2      -5.758  -1.785  20.968  1.00  0.00           N  
ATOM   1202  CZ  ARG B   2      -6.744  -1.005  20.544  1.00  0.00           C  
ATOM   1203  NH1 ARG B   2      -6.800   0.288  20.782  1.00  0.00           N1+
ATOM   1204  NH2 ARG B   2      -7.721  -1.547  19.856  1.00  0.00           N  
ATOM   1205  H   ARG B   2      -1.249  -3.213  23.039  1.00  0.00           H  
ATOM   1206  HA  ARG B   2      -3.171  -5.304  23.846  1.00  0.00           H  
ATOM   1207  HB2 ARG B   2      -4.754  -4.094  22.409  1.00  0.00           H  
ATOM   1208  HB3 ARG B   2      -4.156  -3.127  23.737  1.00  0.00           H  
ATOM   1209  HG2 ARG B   2      -2.587  -1.967  22.176  1.00  0.00           H  
ATOM   1210  HG3 ARG B   2      -3.291  -2.865  20.822  1.00  0.00           H  
ATOM   1211  HD2 ARG B   2      -4.852  -1.051  22.723  1.00  0.00           H  
ATOM   1212  HD3 ARG B   2      -4.123  -0.498  21.212  1.00  0.00           H  
ATOM   1213  HE  ARG B   2      -5.872  -2.772  20.761  1.00  0.00           H  
ATOM   1214 HH11 ARG B   2      -6.098   0.743  21.353  1.00  0.00           H  
ATOM   1215 HH12 ARG B   2      -7.639   0.794  20.520  1.00  0.00           H  
ATOM   1216 HH21 ARG B   2      -7.703  -2.550  19.701  1.00  0.00           H  
ATOM   1217 HH22 ARG B   2      -8.489  -0.982  19.524  1.00  0.00           H  
ATOM   1218  N   GLU B   3      -3.150  -5.733  20.950  1.00  0.00           N  
ATOM   1219  CA  GLU B   3      -2.992  -6.673  19.836  1.00  0.00           C  
ATOM   1220  C   GLU B   3      -4.153  -6.495  18.847  1.00  0.00           C  
ATOM   1221  O   GLU B   3      -5.261  -6.160  19.260  1.00  0.00           O  
ATOM   1222  CB  GLU B   3      -2.932  -8.124  20.366  1.00  0.00           C  
ATOM   1223  CG  GLU B   3      -2.396  -9.134  19.343  1.00  0.00           C  
ATOM   1224  CD  GLU B   3      -2.187 -10.538  19.919  1.00  0.00           C  
ATOM   1225  OE1 GLU B   3      -2.045 -10.736  21.148  1.00  0.00           O  
ATOM   1226  OE2 GLU B   3      -2.088 -11.501  19.126  1.00  0.00           O1-
ATOM   1227  H   GLU B   3      -4.043  -5.291  21.072  1.00  0.00           H  
ATOM   1228  HA  GLU B   3      -2.057  -6.444  19.328  1.00  0.00           H  
ATOM   1229  HB2 GLU B   3      -2.278  -8.160  21.236  1.00  0.00           H  
ATOM   1230  HB3 GLU B   3      -3.931  -8.426  20.679  1.00  0.00           H  
ATOM   1231  HG2 GLU B   3      -3.091  -9.200  18.505  1.00  0.00           H  
ATOM   1232  HG3 GLU B   3      -1.436  -8.778  18.968  1.00  0.00           H  
ATOM   1233  N   VAL B   4      -3.913  -6.718  17.556  1.00  0.00           N  
ATOM   1234  CA  VAL B   4      -4.934  -6.785  16.498  1.00  0.00           C  
ATOM   1235  C   VAL B   4      -4.517  -7.819  15.453  1.00  0.00           C  
ATOM   1236  O   VAL B   4      -3.328  -8.028  15.195  1.00  0.00           O  
ATOM   1237  CB  VAL B   4      -5.206  -5.431  15.789  1.00  0.00           C  
ATOM   1238  CG1 VAL B   4      -5.855  -4.391  16.715  1.00  0.00           C  
ATOM   1239  CG2 VAL B   4      -3.949  -4.835  15.128  1.00  0.00           C  
ATOM   1240  H   VAL B   4      -2.964  -6.972  17.288  1.00  0.00           H  
ATOM   1241  HA  VAL B   4      -5.869  -7.126  16.946  1.00  0.00           H  
ATOM   1242  HB  VAL B   4      -5.923  -5.620  14.989  1.00  0.00           H  
ATOM   1243 HG11 VAL B   4      -6.080  -3.484  16.153  1.00  0.00           H  
ATOM   1244 HG12 VAL B   4      -6.786  -4.786  17.120  1.00  0.00           H  
ATOM   1245 HG13 VAL B   4      -5.188  -4.137  17.537  1.00  0.00           H  
ATOM   1246 HG21 VAL B   4      -4.194  -3.874  14.676  1.00  0.00           H  
ATOM   1247 HG22 VAL B   4      -3.157  -4.694  15.863  1.00  0.00           H  
ATOM   1248 HG23 VAL B   4      -3.591  -5.494  14.338  1.00  0.00           H  
ATOM   1249  N   ILE B   5      -5.496  -8.452  14.816  1.00  0.00           N  
ATOM   1250  CA  ILE B   5      -5.281  -9.459  13.779  1.00  0.00           C  
ATOM   1251  C   ILE B   5      -6.328  -9.274  12.673  1.00  0.00           C  
ATOM   1252  O   ILE B   5      -7.498  -9.010  12.943  1.00  0.00           O  
ATOM   1253  CB  ILE B   5      -5.190 -10.870  14.416  1.00  0.00           C  
ATOM   1254  CG1 ILE B   5      -4.866 -11.946  13.359  1.00  0.00           C  
ATOM   1255  CG2 ILE B   5      -6.435 -11.191  15.252  1.00  0.00           C  
ATOM   1256  CD1 ILE B   5      -4.736 -13.376  13.901  1.00  0.00           C  
ATOM   1257  H   ILE B   5      -6.465  -8.265  15.084  1.00  0.00           H  
ATOM   1258  HA  ILE B   5      -4.320  -9.256  13.322  1.00  0.00           H  
ATOM   1259  HB  ILE B   5      -4.351 -10.856  15.115  1.00  0.00           H  
ATOM   1260 HG12 ILE B   5      -5.630 -11.934  12.591  1.00  0.00           H  
ATOM   1261 HG13 ILE B   5      -3.920 -11.693  12.888  1.00  0.00           H  
ATOM   1262 HG21 ILE B   5      -6.364 -12.186  15.684  1.00  0.00           H  
ATOM   1263 HG22 ILE B   5      -6.507 -10.486  16.078  1.00  0.00           H  
ATOM   1264 HG23 ILE B   5      -7.329 -11.116  14.645  1.00  0.00           H  
ATOM   1265 HD11 ILE B   5      -5.709 -13.758  14.209  1.00  0.00           H  
ATOM   1266 HD12 ILE B   5      -4.344 -14.026  13.119  1.00  0.00           H  
ATOM   1267 HD13 ILE B   5      -4.053 -13.390  14.749  1.00  0.00           H  
ATOM   1268  N   LEU B   6      -5.899  -9.325  11.410  1.00  0.00           N  
ATOM   1269  CA  LEU B   6      -6.671  -8.851  10.255  1.00  0.00           C  
ATOM   1270  C   LEU B   6      -6.489  -9.768   9.042  1.00  0.00           C  
ATOM   1271  O   LEU B   6      -5.403 -10.308   8.826  1.00  0.00           O  
ATOM   1272  CB  LEU B   6      -6.366  -7.363   9.964  1.00  0.00           C  
ATOM   1273  CG  LEU B   6      -4.875  -6.979   9.806  1.00  0.00           C  
ATOM   1274  CD1 LEU B   6      -4.733  -5.789   8.847  1.00  0.00           C  
ATOM   1275  CD2 LEU B   6      -4.211  -6.573  11.136  1.00  0.00           C  
ATOM   1276  H   LEU B   6      -4.924  -9.559  11.251  1.00  0.00           H  
ATOM   1277  HA  LEU B   6      -7.728  -8.894  10.488  1.00  0.00           H  
ATOM   1278  HB2 LEU B   6      -6.901  -7.100   9.051  1.00  0.00           H  
ATOM   1279  HB3 LEU B   6      -6.794  -6.758  10.764  1.00  0.00           H  
ATOM   1280  HG  LEU B   6      -4.341  -7.827   9.382  1.00  0.00           H  
ATOM   1281 HD11 LEU B   6      -5.273  -4.923   9.235  1.00  0.00           H  
ATOM   1282 HD12 LEU B   6      -3.680  -5.533   8.728  1.00  0.00           H  
ATOM   1283 HD13 LEU B   6      -5.134  -6.051   7.871  1.00  0.00           H  
ATOM   1284 HD21 LEU B   6      -4.226  -7.391  11.850  1.00  0.00           H  
ATOM   1285 HD22 LEU B   6      -3.170  -6.301  10.959  1.00  0.00           H  
ATOM   1286 HD23 LEU B   6      -4.731  -5.718  11.570  1.00  0.00           H  
ATOM   1287  N   ALA B   7      -7.557  -9.950   8.258  1.00  0.00           N  
ATOM   1288  CA  ALA B   7      -7.522 -10.745   7.030  1.00  0.00           C  
ATOM   1289  C   ALA B   7      -7.041  -9.870   5.867  1.00  0.00           C  
ATOM   1290  O   ALA B   7      -7.744  -8.942   5.471  1.00  0.00           O  
ATOM   1291  CB  ALA B   7      -8.927 -11.296   6.771  1.00  0.00           C  
ATOM   1292  H   ALA B   7      -8.424  -9.456   8.472  1.00  0.00           H  
ATOM   1293  HA  ALA B   7      -6.839 -11.589   7.151  1.00  0.00           H  
ATOM   1294  HB1 ALA B   7      -9.627 -10.470   6.642  1.00  0.00           H  
ATOM   1295  HB2 ALA B   7      -8.930 -11.896   5.860  1.00  0.00           H  
ATOM   1296  HB3 ALA B   7      -9.243 -11.918   7.609  1.00  0.00           H  
ATOM   1297  N   VAL B   8      -5.851 -10.134   5.331  1.00  0.00           N  
ATOM   1298  CA  VAL B   8      -5.198  -9.311   4.297  1.00  0.00           C  
ATOM   1299  C   VAL B   8      -5.242 -10.071   2.967  1.00  0.00           C  
ATOM   1300  O   VAL B   8      -4.248 -10.636   2.523  1.00  0.00           O  
ATOM   1301  CB  VAL B   8      -3.760  -8.907   4.716  1.00  0.00           C  
ATOM   1302  CG1 VAL B   8      -3.151  -7.899   3.725  1.00  0.00           C  
ATOM   1303  CG2 VAL B   8      -3.749  -8.234   6.099  1.00  0.00           C  
ATOM   1304  H   VAL B   8      -5.342 -10.942   5.698  1.00  0.00           H  
ATOM   1305  HA  VAL B   8      -5.766  -8.388   4.166  1.00  0.00           H  
ATOM   1306  HB  VAL B   8      -3.133  -9.797   4.763  1.00  0.00           H  
ATOM   1307 HG11 VAL B   8      -3.721  -6.971   3.750  1.00  0.00           H  
ATOM   1308 HG12 VAL B   8      -2.119  -7.686   4.003  1.00  0.00           H  
ATOM   1309 HG13 VAL B   8      -3.159  -8.294   2.710  1.00  0.00           H  
ATOM   1310 HG21 VAL B   8      -4.391  -7.355   6.089  1.00  0.00           H  
ATOM   1311 HG22 VAL B   8      -4.105  -8.926   6.859  1.00  0.00           H  
ATOM   1312 HG23 VAL B   8      -2.734  -7.930   6.357  1.00  0.00           H  
ATOM   1313  N   HIS B   9      -6.427 -10.112   2.349  1.00  0.00           N  
ATOM   1314  CA  HIS B   9      -6.764 -11.010   1.224  1.00  0.00           C  
ATOM   1315  C   HIS B   9      -5.806 -10.977   0.004  1.00  0.00           C  
ATOM   1316  O   HIS B   9      -5.737 -11.954  -0.746  1.00  0.00           O  
ATOM   1317  CB  HIS B   9      -8.211 -10.717   0.787  1.00  0.00           C  
ATOM   1318  CG  HIS B   9      -9.245 -11.009   1.851  1.00  0.00           C  
ATOM   1319  CD2 HIS B   9      -9.885 -10.099   2.653  1.00  0.00           C  
ATOM   1320  ND1 HIS B   9      -9.753 -12.250   2.160  1.00  0.00           N  
ATOM   1321  CE1 HIS B   9     -10.667 -12.092   3.132  1.00  0.00           C  
ATOM   1322  NE2 HIS B   9     -10.788 -10.793   3.476  1.00  0.00           N  
ATOM   1323  H   HIS B   9      -7.201  -9.675   2.838  1.00  0.00           H  
ATOM   1324  HA  HIS B   9      -6.734 -12.038   1.590  1.00  0.00           H  
ATOM   1325  HB2 HIS B   9      -8.298  -9.675   0.473  1.00  0.00           H  
ATOM   1326  HB3 HIS B   9      -8.447 -11.337  -0.081  1.00  0.00           H  
ATOM   1327  HD1 HIS B   9      -9.528 -13.125   1.690  1.00  0.00           H  
ATOM   1328  HD2 HIS B   9      -9.735  -9.026   2.629  1.00  0.00           H  
ATOM   1329  HE1 HIS B   9     -11.243 -12.901   3.565  1.00  0.00           H  
ATOM   1330  N   GLY B  10      -5.021  -9.908  -0.186  1.00  0.00           N  
ATOM   1331  CA  GLY B  10      -4.017  -9.800  -1.258  1.00  0.00           C  
ATOM   1332  C   GLY B  10      -2.702 -10.551  -1.001  1.00  0.00           C  
ATOM   1333  O   GLY B  10      -1.907 -10.699  -1.928  1.00  0.00           O  
ATOM   1334  H   GLY B  10      -5.114  -9.141   0.461  1.00  0.00           H  
ATOM   1335  HA2 GLY B  10      -4.434 -10.193  -2.184  1.00  0.00           H  
ATOM   1336  HA3 GLY B  10      -3.765  -8.753  -1.407  1.00  0.00           H  
ATOM   1337  N   MET B  11      -2.452 -11.038   0.221  1.00  0.00           N  
ATOM   1338  CA  MET B  11      -1.279 -11.867   0.534  1.00  0.00           C  
ATOM   1339  C   MET B  11      -1.369 -13.238  -0.147  1.00  0.00           C  
ATOM   1340  O   MET B  11      -2.299 -14.007   0.125  1.00  0.00           O  
ATOM   1341  CB  MET B  11      -1.077 -12.018   2.039  1.00  0.00           C  
ATOM   1342  CG  MET B  11      -0.741 -10.672   2.698  1.00  0.00           C  
ATOM   1343  SD  MET B  11       0.148 -10.793   4.271  1.00  0.00           S  
ATOM   1344  CE  MET B  11      -0.841 -12.098   5.028  1.00  0.00           C  
ATOM   1345  H   MET B  11      -3.145 -10.898   0.946  1.00  0.00           H  
ATOM   1346  HA  MET B  11      -0.379 -11.370   0.189  1.00  0.00           H  
ATOM   1347  HB2 MET B  11      -1.971 -12.449   2.494  1.00  0.00           H  
ATOM   1348  HB3 MET B  11      -0.238 -12.699   2.198  1.00  0.00           H  
ATOM   1349  HG2 MET B  11      -0.130 -10.075   2.020  1.00  0.00           H  
ATOM   1350  HG3 MET B  11      -1.669 -10.128   2.863  1.00  0.00           H  
ATOM   1351  HE1 MET B  11      -0.544 -12.243   6.066  1.00  0.00           H  
ATOM   1352  HE2 MET B  11      -1.893 -11.821   4.979  1.00  0.00           H  
ATOM   1353  HE3 MET B  11      -0.687 -13.022   4.469  1.00  0.00           H  
ATOM   1354  N   THR B  12      -0.383 -13.542  -0.997  1.00  0.00           N  
ATOM   1355  CA  THR B  12      -0.274 -14.788  -1.773  1.00  0.00           C  
ATOM   1356  C   THR B  12       1.183 -15.227  -1.826  1.00  0.00           C  
ATOM   1357  O   THR B  12       1.513 -16.293  -1.306  1.00  0.00           O  
ATOM   1358  CB  THR B  12      -0.850 -14.587  -3.183  1.00  0.00           C  
ATOM   1359  CG2 THR B  12      -0.769 -15.853  -4.032  1.00  0.00           C  
ATOM   1360  OG1 THR B  12      -2.210 -14.245  -3.062  1.00  0.00           O  
ATOM   1361  H   THR B  12       0.324 -12.833  -1.154  1.00  0.00           H  
ATOM   1362  HA  THR B  12      -0.846 -15.578  -1.289  1.00  0.00           H  
ATOM   1363  HB  THR B  12      -0.319 -13.780  -3.693  1.00  0.00           H  
ATOM   1364  HG1 THR B  12      -2.617 -14.338  -3.930  1.00  0.00           H  
ATOM   1365 HG21 THR B  12      -1.339 -16.658  -3.567  1.00  0.00           H  
ATOM   1366 HG22 THR B  12      -1.170 -15.643  -5.022  1.00  0.00           H  
ATOM   1367 HG23 THR B  12       0.267 -16.170  -4.153  1.00  0.00           H  
ATOM   1368  N   CYS B  13       2.040 -14.394  -2.418  1.00  0.00           N  
ATOM   1369  CA  CYS B  13       3.482 -14.568  -2.486  1.00  0.00           C  
ATOM   1370  C   CYS B  13       4.221 -13.988  -1.242  1.00  0.00           C  
ATOM   1371  O   CYS B  13       3.600 -13.448  -0.322  1.00  0.00           O  
ATOM   1372  CB  CYS B  13       3.909 -13.963  -3.837  1.00  0.00           C  
ATOM   1373  SG  CYS B  13       4.350 -12.213  -3.662  1.00  0.00           S  
ATOM   1374  H   CYS B  13       1.676 -13.549  -2.825  1.00  0.00           H  
ATOM   1375  HA  CYS B  13       3.697 -15.636  -2.529  1.00  0.00           H  
ATOM   1376  HB2 CYS B  13       4.757 -14.543  -4.216  1.00  0.00           H  
ATOM   1377  HB3 CYS B  13       3.121 -14.116  -4.582  1.00  0.00           H  
ATOM   1378  N   SER B  14       5.553 -14.038  -1.252  1.00  0.00           N  
ATOM   1379  CA  SER B  14       6.421 -13.513  -0.191  1.00  0.00           C  
ATOM   1380  C   SER B  14       6.789 -12.022  -0.373  1.00  0.00           C  
ATOM   1381  O   SER B  14       6.646 -11.240   0.570  1.00  0.00           O  
ATOM   1382  CB  SER B  14       7.702 -14.364  -0.123  1.00  0.00           C  
ATOM   1383  OG  SER B  14       7.405 -15.742   0.067  1.00  0.00           O  
ATOM   1384  H   SER B  14       5.995 -14.409  -2.084  1.00  0.00           H  
ATOM   1385  HA  SER B  14       5.916 -13.608   0.772  1.00  0.00           H  
ATOM   1386  HB2 SER B  14       8.263 -14.247  -1.052  1.00  0.00           H  
ATOM   1387  HB3 SER B  14       8.321 -14.011   0.703  1.00  0.00           H  
ATOM   1388  HG  SER B  14       8.255 -16.240   0.080  1.00  0.00           H  
ATOM   1389  N   ALA B  15       7.257 -11.600  -1.558  1.00  0.00           N  
ATOM   1390  CA  ALA B  15       7.943 -10.310  -1.775  1.00  0.00           C  
ATOM   1391  C   ALA B  15       7.081  -9.045  -1.576  1.00  0.00           C  
ATOM   1392  O   ALA B  15       7.632  -7.954  -1.387  1.00  0.00           O  
ATOM   1393  CB  ALA B  15       8.557 -10.318  -3.182  1.00  0.00           C  
ATOM   1394  H   ALA B  15       7.279 -12.270  -2.320  1.00  0.00           H  
ATOM   1395  HA  ALA B  15       8.756 -10.240  -1.049  1.00  0.00           H  
ATOM   1396  HB1 ALA B  15       9.198 -11.192  -3.312  1.00  0.00           H  
ATOM   1397  HB2 ALA B  15       7.768 -10.334  -3.934  1.00  0.00           H  
ATOM   1398  HB3 ALA B  15       9.157  -9.421  -3.342  1.00  0.00           H  
ATOM   1399  N   CYS B  16       5.752  -9.165  -1.607  1.00  0.00           N  
ATOM   1400  CA  CYS B  16       4.811  -8.098  -1.299  1.00  0.00           C  
ATOM   1401  C   CYS B  16       4.712  -7.792   0.218  1.00  0.00           C  
ATOM   1402  O   CYS B  16       4.354  -6.676   0.596  1.00  0.00           O  
ATOM   1403  CB  CYS B  16       3.457  -8.563  -1.869  1.00  0.00           C  
ATOM   1404  SG  CYS B  16       3.483  -8.846  -3.666  1.00  0.00           S  
ATOM   1405  H   CYS B  16       5.363 -10.053  -1.890  1.00  0.00           H  
ATOM   1406  HA  CYS B  16       5.113  -7.171  -1.782  1.00  0.00           H  
ATOM   1407  HB2 CYS B  16       3.188  -9.489  -1.350  1.00  0.00           H  
ATOM   1408  HB3 CYS B  16       2.705  -7.814  -1.583  1.00  0.00           H  
ATOM   1409  N   THR B  17       4.954  -8.796   1.072  1.00  0.00           N  
ATOM   1410  CA  THR B  17       4.480  -8.827   2.452  1.00  0.00           C  
ATOM   1411  C   THR B  17       5.327  -8.011   3.408  1.00  0.00           C  
ATOM   1412  O   THR B  17       4.771  -7.353   4.282  1.00  0.00           O  
ATOM   1413  CB  THR B  17       4.363 -10.276   2.916  1.00  0.00           C  
ATOM   1414  CG2 THR B  17       3.409 -11.076   2.028  1.00  0.00           C  
ATOM   1415  OG1 THR B  17       5.620 -10.916   2.973  1.00  0.00           O  
ATOM   1416  H   THR B  17       5.275  -9.682   0.712  1.00  0.00           H  
ATOM   1417  HA  THR B  17       3.482  -8.387   2.493  1.00  0.00           H  
ATOM   1418  HB  THR B  17       3.947 -10.247   3.908  1.00  0.00           H  
ATOM   1419  HG1 THR B  17       5.958 -11.033   2.063  1.00  0.00           H  
ATOM   1420 HG21 THR B  17       2.455 -10.556   1.948  1.00  0.00           H  
ATOM   1421 HG22 THR B  17       3.830 -11.215   1.033  1.00  0.00           H  
ATOM   1422 HG23 THR B  17       3.231 -12.048   2.477  1.00  0.00           H  
ATOM   1423  N   ASN B  18       6.648  -7.972   3.229  1.00  0.00           N  
ATOM   1424  CA  ASN B  18       7.518  -7.241   4.155  1.00  0.00           C  
ATOM   1425  C   ASN B  18       7.281  -5.719   4.096  1.00  0.00           C  
ATOM   1426  O   ASN B  18       7.516  -5.053   5.100  1.00  0.00           O  
ATOM   1427  CB  ASN B  18       9.008  -7.588   3.991  1.00  0.00           C  
ATOM   1428  CG  ASN B  18       9.281  -8.942   3.332  1.00  0.00           C  
ATOM   1429  ND2 ASN B  18       9.371  -8.980   2.017  1.00  0.00           N  
ATOM   1430  OD1 ASN B  18       9.376  -9.979   3.978  1.00  0.00           O  
ATOM   1431  H   ASN B  18       7.062  -8.525   2.492  1.00  0.00           H  
ATOM   1432  HA  ASN B  18       7.238  -7.564   5.159  1.00  0.00           H  
ATOM   1433  HB2 ASN B  18       9.490  -6.783   3.438  1.00  0.00           H  
ATOM   1434  HB3 ASN B  18       9.468  -7.588   4.979  1.00  0.00           H  
ATOM   1435 HD21 ASN B  18       9.263  -8.118   1.492  1.00  0.00           H  
ATOM   1436 HD22 ASN B  18       9.605  -9.851   1.562  1.00  0.00           H  
ATOM   1437  N   THR B  19       6.716  -5.179   2.999  1.00  0.00           N  
ATOM   1438  CA  THR B  19       6.189  -3.798   2.905  1.00  0.00           C  
ATOM   1439  C   THR B  19       5.187  -3.466   4.016  1.00  0.00           C  
ATOM   1440  O   THR B  19       5.068  -2.302   4.393  1.00  0.00           O  
ATOM   1441  CB  THR B  19       5.557  -3.554   1.523  1.00  0.00           C  
ATOM   1442  CG2 THR B  19       5.238  -2.080   1.270  1.00  0.00           C  
ATOM   1443  OG1 THR B  19       6.452  -3.947   0.508  1.00  0.00           O  
ATOM   1444  H   THR B  19       6.650  -5.762   2.172  1.00  0.00           H  
ATOM   1445  HA  THR B  19       7.022  -3.107   3.028  1.00  0.00           H  
ATOM   1446  HB  THR B  19       4.639  -4.138   1.430  1.00  0.00           H  
ATOM   1447  HG1 THR B  19       7.317  -3.524   0.706  1.00  0.00           H  
ATOM   1448 HG21 THR B  19       6.097  -1.458   1.522  1.00  0.00           H  
ATOM   1449 HG22 THR B  19       4.980  -1.929   0.223  1.00  0.00           H  
ATOM   1450 HG23 THR B  19       4.383  -1.778   1.873  1.00  0.00           H  
ATOM   1451  N   ILE B  20       4.507  -4.468   4.586  1.00  0.00           N  
ATOM   1452  CA  ILE B  20       3.736  -4.321   5.837  1.00  0.00           C  
ATOM   1453  C   ILE B  20       4.684  -4.168   7.040  1.00  0.00           C  
ATOM   1454  O   ILE B  20       4.730  -3.099   7.644  1.00  0.00           O  
ATOM   1455  CB  ILE B  20       2.724  -5.486   6.019  1.00  0.00           C  
ATOM   1456  CG1 ILE B  20       1.758  -5.589   4.812  1.00  0.00           C  
ATOM   1457  CG2 ILE B  20       1.942  -5.301   7.334  1.00  0.00           C  
ATOM   1458  CD1 ILE B  20       0.831  -6.813   4.851  1.00  0.00           C  
ATOM   1459  H   ILE B  20       4.609  -5.399   4.185  1.00  0.00           H  
ATOM   1460  HA  ILE B  20       3.169  -3.389   5.790  1.00  0.00           H  
ATOM   1461  HB  ILE B  20       3.274  -6.424   6.095  1.00  0.00           H  
ATOM   1462 HG12 ILE B  20       1.150  -4.685   4.754  1.00  0.00           H  
ATOM   1463 HG13 ILE B  20       2.336  -5.664   3.891  1.00  0.00           H  
ATOM   1464 HG21 ILE B  20       2.622  -5.306   8.185  1.00  0.00           H  
ATOM   1465 HG22 ILE B  20       1.399  -4.357   7.318  1.00  0.00           H  
ATOM   1466 HG23 ILE B  20       1.239  -6.119   7.485  1.00  0.00           H  
ATOM   1467 HD11 ILE B  20       1.418  -7.719   5.005  1.00  0.00           H  
ATOM   1468 HD12 ILE B  20       0.094  -6.713   5.647  1.00  0.00           H  
ATOM   1469 HD13 ILE B  20       0.302  -6.894   3.902  1.00  0.00           H  
ATOM   1470  N   ASN B  21       5.456  -5.205   7.391  1.00  0.00           N  
ATOM   1471  CA  ASN B  21       6.305  -5.225   8.596  1.00  0.00           C  
ATOM   1472  C   ASN B  21       7.318  -4.065   8.646  1.00  0.00           C  
ATOM   1473  O   ASN B  21       7.431  -3.434   9.699  1.00  0.00           O  
ATOM   1474  CB  ASN B  21       6.995  -6.595   8.697  1.00  0.00           C  
ATOM   1475  CG  ASN B  21       7.991  -6.739   9.853  1.00  0.00           C  
ATOM   1476  ND2 ASN B  21       7.715  -7.568  10.842  1.00  0.00           N  
ATOM   1477  OD1 ASN B  21       9.058  -6.135   9.855  1.00  0.00           O  
ATOM   1478  H   ASN B  21       5.402  -6.042   6.830  1.00  0.00           H  
ATOM   1479  HA  ASN B  21       5.655  -5.114   9.465  1.00  0.00           H  
ATOM   1480  HB2 ASN B  21       6.220  -7.351   8.806  1.00  0.00           H  
ATOM   1481  HB3 ASN B  21       7.538  -6.780   7.773  1.00  0.00           H  
ATOM   1482 HD21 ASN B  21       6.859  -8.110  10.852  1.00  0.00           H  
ATOM   1483 HD22 ASN B  21       8.454  -7.794  11.496  1.00  0.00           H  
ATOM   1484  N   THR B  22       8.001  -3.752   7.531  1.00  0.00           N  
ATOM   1485  CA  THR B  22       8.907  -2.600   7.402  1.00  0.00           C  
ATOM   1486  C   THR B  22       8.235  -1.299   7.824  1.00  0.00           C  
ATOM   1487  O   THR B  22       8.836  -0.553   8.594  1.00  0.00           O  
ATOM   1488  CB  THR B  22       9.433  -2.498   5.965  1.00  0.00           C  
ATOM   1489  CG2 THR B  22      10.336  -1.283   5.740  1.00  0.00           C  
ATOM   1490  OG1 THR B  22      10.198  -3.653   5.724  1.00  0.00           O  
ATOM   1491  H   THR B  22       7.919  -4.360   6.715  1.00  0.00           H  
ATOM   1492  HA  THR B  22       9.763  -2.755   8.058  1.00  0.00           H  
ATOM   1493  HB  THR B  22       8.596  -2.457   5.264  1.00  0.00           H  
ATOM   1494  HG1 THR B  22      10.630  -3.556   4.857  1.00  0.00           H  
ATOM   1495 HG21 THR B  22       9.777  -0.359   5.887  1.00  0.00           H  
ATOM   1496 HG22 THR B  22      11.178  -1.308   6.433  1.00  0.00           H  
ATOM   1497 HG23 THR B  22      10.706  -1.285   4.716  1.00  0.00           H  
ATOM   1498  N   GLN B  23       7.007  -1.041   7.363  1.00  0.00           N  
ATOM   1499  CA  GLN B  23       6.276   0.180   7.702  1.00  0.00           C  
ATOM   1500  C   GLN B  23       5.736   0.137   9.132  1.00  0.00           C  
ATOM   1501  O   GLN B  23       5.956   1.085   9.882  1.00  0.00           O  
ATOM   1502  CB  GLN B  23       5.120   0.413   6.714  1.00  0.00           C  
ATOM   1503  CG  GLN B  23       5.604   0.865   5.330  1.00  0.00           C  
ATOM   1504  CD  GLN B  23       4.436   1.270   4.438  1.00  0.00           C  
ATOM   1505  NE2 GLN B  23       3.802   0.342   3.762  1.00  0.00           N  
ATOM   1506  OE1 GLN B  23       4.067   2.437   4.356  1.00  0.00           O  
ATOM   1507  H   GLN B  23       6.536  -1.740   6.804  1.00  0.00           H  
ATOM   1508  HA  GLN B  23       6.959   1.031   7.655  1.00  0.00           H  
ATOM   1509  HB2 GLN B  23       4.522  -0.495   6.617  1.00  0.00           H  
ATOM   1510  HB3 GLN B  23       4.479   1.200   7.117  1.00  0.00           H  
ATOM   1511  HG2 GLN B  23       6.254   1.730   5.444  1.00  0.00           H  
ATOM   1512  HG3 GLN B  23       6.174   0.068   4.853  1.00  0.00           H  
ATOM   1513 HE21 GLN B  23       4.079  -0.628   3.865  1.00  0.00           H  
ATOM   1514 HE22 GLN B  23       2.999   0.624   3.218  1.00  0.00           H  
ATOM   1515  N   LEU B  24       5.049  -0.942   9.532  1.00  0.00           N  
ATOM   1516  CA  LEU B  24       4.421  -1.022  10.852  1.00  0.00           C  
ATOM   1517  C   LEU B  24       5.454  -0.969  11.976  1.00  0.00           C  
ATOM   1518  O   LEU B  24       5.300  -0.163  12.889  1.00  0.00           O  
ATOM   1519  CB  LEU B  24       3.532  -2.275  10.966  1.00  0.00           C  
ATOM   1520  CG  LEU B  24       2.257  -2.268  10.095  1.00  0.00           C  
ATOM   1521  CD1 LEU B  24       1.425  -3.503  10.463  1.00  0.00           C  
ATOM   1522  CD2 LEU B  24       1.395  -1.008  10.293  1.00  0.00           C  
ATOM   1523  H   LEU B  24       4.910  -1.708   8.877  1.00  0.00           H  
ATOM   1524  HA  LEU B  24       3.805  -0.134  10.996  1.00  0.00           H  
ATOM   1525  HB2 LEU B  24       4.125  -3.157  10.717  1.00  0.00           H  
ATOM   1526  HB3 LEU B  24       3.225  -2.367  12.009  1.00  0.00           H  
ATOM   1527  HG  LEU B  24       2.536  -2.335   9.044  1.00  0.00           H  
ATOM   1528 HD11 LEU B  24       1.112  -3.439  11.505  1.00  0.00           H  
ATOM   1529 HD12 LEU B  24       0.541  -3.570   9.832  1.00  0.00           H  
ATOM   1530 HD13 LEU B  24       2.018  -4.405  10.326  1.00  0.00           H  
ATOM   1531 HD21 LEU B  24       0.449  -1.116   9.763  1.00  0.00           H  
ATOM   1532 HD22 LEU B  24       1.192  -0.855  11.354  1.00  0.00           H  
ATOM   1533 HD23 LEU B  24       1.907  -0.135   9.890  1.00  0.00           H  
ATOM   1534  N   ARG B  25       6.545  -1.743  11.905  1.00  0.00           N  
ATOM   1535  CA  ARG B  25       7.588  -1.694  12.943  1.00  0.00           C  
ATOM   1536  C   ARG B  25       8.424  -0.396  12.949  1.00  0.00           C  
ATOM   1537  O   ARG B  25       9.273  -0.233  13.832  1.00  0.00           O  
ATOM   1538  CB  ARG B  25       8.462  -2.953  12.891  1.00  0.00           C  
ATOM   1539  CG  ARG B  25       7.640  -4.209  13.233  1.00  0.00           C  
ATOM   1540  CD  ARG B  25       8.535  -5.404  13.560  1.00  0.00           C  
ATOM   1541  NE  ARG B  25       9.240  -5.225  14.844  1.00  0.00           N  
ATOM   1542  CZ  ARG B  25      10.399  -5.764  15.195  1.00  0.00           C  
ATOM   1543  NH1 ARG B  25      11.148  -6.446  14.359  1.00  0.00           N1+
ATOM   1544  NH2 ARG B  25      10.814  -5.597  16.428  1.00  0.00           N  
ATOM   1545  H   ARG B  25       6.654  -2.388  11.121  1.00  0.00           H  
ATOM   1546  HA  ARG B  25       7.080  -1.705  13.908  1.00  0.00           H  
ATOM   1547  HB2 ARG B  25       8.905  -3.060  11.901  1.00  0.00           H  
ATOM   1548  HB3 ARG B  25       9.264  -2.847  13.621  1.00  0.00           H  
ATOM   1549  HG2 ARG B  25       7.002  -4.013  14.094  1.00  0.00           H  
ATOM   1550  HG3 ARG B  25       7.006  -4.465  12.383  1.00  0.00           H  
ATOM   1551  HD2 ARG B  25       7.909  -6.294  13.626  1.00  0.00           H  
ATOM   1552  HD3 ARG B  25       9.241  -5.543  12.744  1.00  0.00           H  
ATOM   1553  HE  ARG B  25       8.796  -4.653  15.554  1.00  0.00           H  
ATOM   1554 HH11 ARG B  25      10.927  -6.484  13.371  1.00  0.00           H  
ATOM   1555 HH12 ARG B  25      12.030  -6.832  14.670  1.00  0.00           H  
ATOM   1556 HH21 ARG B  25      10.262  -5.011  17.046  1.00  0.00           H  
ATOM   1557 HH22 ARG B  25      11.692  -5.994  16.747  1.00  0.00           H  
ATOM   1558  N   ALA B  26       8.182   0.547  12.028  1.00  0.00           N  
ATOM   1559  CA  ALA B  26       8.703   1.916  12.104  1.00  0.00           C  
ATOM   1560  C   ALA B  26       7.825   2.855  12.962  1.00  0.00           C  
ATOM   1561  O   ALA B  26       8.284   3.938  13.335  1.00  0.00           O  
ATOM   1562  CB  ALA B  26       8.838   2.459  10.676  1.00  0.00           C  
ATOM   1563  H   ALA B  26       7.497   0.355  11.307  1.00  0.00           H  
ATOM   1564  HA  ALA B  26       9.698   1.897  12.555  1.00  0.00           H  
ATOM   1565  HB1 ALA B  26       7.858   2.693  10.264  1.00  0.00           H  
ATOM   1566  HB2 ALA B  26       9.435   3.370  10.687  1.00  0.00           H  
ATOM   1567  HB3 ALA B  26       9.324   1.725  10.035  1.00  0.00           H  
ATOM   1568  N   LEU B  27       6.576   2.474  13.266  1.00  0.00           N  
ATOM   1569  CA  LEU B  27       5.624   3.269  14.044  1.00  0.00           C  
ATOM   1570  C   LEU B  27       5.917   3.139  15.544  1.00  0.00           C  
ATOM   1571  O   LEU B  27       6.065   2.036  16.077  1.00  0.00           O  
ATOM   1572  CB  LEU B  27       4.179   2.856  13.702  1.00  0.00           C  
ATOM   1573  CG  LEU B  27       3.791   2.932  12.211  1.00  0.00           C  
ATOM   1574  CD1 LEU B  27       2.346   2.442  12.034  1.00  0.00           C  
ATOM   1575  CD2 LEU B  27       3.928   4.354  11.644  1.00  0.00           C  
ATOM   1576  H   LEU B  27       6.255   1.563  12.964  1.00  0.00           H  
ATOM   1577  HA  LEU B  27       5.741   4.316  13.776  1.00  0.00           H  
ATOM   1578  HB2 LEU B  27       4.023   1.835  14.048  1.00  0.00           H  
ATOM   1579  HB3 LEU B  27       3.500   3.501  14.259  1.00  0.00           H  
ATOM   1580  HG  LEU B  27       4.437   2.270  11.639  1.00  0.00           H  
ATOM   1581 HD11 LEU B  27       2.080   2.447  10.977  1.00  0.00           H  
ATOM   1582 HD12 LEU B  27       2.253   1.423  12.412  1.00  0.00           H  
ATOM   1583 HD13 LEU B  27       1.659   3.090  12.580  1.00  0.00           H  
ATOM   1584 HD21 LEU B  27       3.329   5.052  12.230  1.00  0.00           H  
ATOM   1585 HD22 LEU B  27       4.972   4.668  11.664  1.00  0.00           H  
ATOM   1586 HD23 LEU B  27       3.587   4.373  10.609  1.00  0.00           H  
ATOM   1587  N   LYS B  28       5.985   4.285  16.228  1.00  0.00           N  
ATOM   1588  CA  LYS B  28       6.549   4.466  17.582  1.00  0.00           C  
ATOM   1589  C   LYS B  28       5.730   3.878  18.757  1.00  0.00           C  
ATOM   1590  O   LYS B  28       5.829   4.331  19.902  1.00  0.00           O  
ATOM   1591  CB  LYS B  28       6.887   5.961  17.787  1.00  0.00           C  
ATOM   1592  CG  LYS B  28       7.909   6.556  16.800  1.00  0.00           C  
ATOM   1593  CD  LYS B  28       9.308   5.925  16.846  1.00  0.00           C  
ATOM   1594  CE  LYS B  28       9.952   6.065  18.230  1.00  0.00           C  
ATOM   1595  NZ  LYS B  28      11.329   5.525  18.253  1.00  0.00           N1+
ATOM   1596  H   LYS B  28       5.778   5.127  15.709  1.00  0.00           H  
ATOM   1597  HA  LYS B  28       7.462   3.880  17.608  1.00  0.00           H  
ATOM   1598  HB2 LYS B  28       5.965   6.538  17.707  1.00  0.00           H  
ATOM   1599  HB3 LYS B  28       7.268   6.111  18.797  1.00  0.00           H  
ATOM   1600  HG2 LYS B  28       7.522   6.469  15.787  1.00  0.00           H  
ATOM   1601  HG3 LYS B  28       8.008   7.620  17.018  1.00  0.00           H  
ATOM   1602  HD2 LYS B  28       9.244   4.872  16.569  1.00  0.00           H  
ATOM   1603  HD3 LYS B  28       9.937   6.432  16.112  1.00  0.00           H  
ATOM   1604  HE2 LYS B  28       9.974   7.123  18.507  1.00  0.00           H  
ATOM   1605  HE3 LYS B  28       9.347   5.532  18.967  1.00  0.00           H  
ATOM   1606  HZ1 LYS B  28      11.932   6.036  17.615  1.00  0.00           H  
ATOM   1607  HZ2 LYS B  28      11.710   5.604  19.192  1.00  0.00           H  
ATOM   1608  HZ3 LYS B  28      11.347   4.548  17.965  1.00  0.00           H  
ATOM   1609  N   GLY B  29       4.929   2.860  18.468  1.00  0.00           N  
ATOM   1610  CA  GLY B  29       4.177   2.023  19.409  1.00  0.00           C  
ATOM   1611  C   GLY B  29       4.099   0.538  19.034  1.00  0.00           C  
ATOM   1612  O   GLY B  29       3.634  -0.241  19.862  1.00  0.00           O  
ATOM   1613  H   GLY B  29       4.891   2.637  17.484  1.00  0.00           H  
ATOM   1614  HA2 GLY B  29       4.601   2.108  20.410  1.00  0.00           H  
ATOM   1615  HA3 GLY B  29       3.151   2.393  19.439  1.00  0.00           H  
ATOM   1616  N   VAL B  30       4.530   0.119  17.835  1.00  0.00           N  
ATOM   1617  CA  VAL B  30       4.429  -1.288  17.387  1.00  0.00           C  
ATOM   1618  C   VAL B  30       5.536  -2.147  18.010  1.00  0.00           C  
ATOM   1619  O   VAL B  30       6.721  -1.808  17.933  1.00  0.00           O  
ATOM   1620  CB  VAL B  30       4.409  -1.409  15.845  1.00  0.00           C  
ATOM   1621  CG1 VAL B  30       4.453  -2.870  15.357  1.00  0.00           C  
ATOM   1622  CG2 VAL B  30       3.128  -0.759  15.290  1.00  0.00           C  
ATOM   1623  H   VAL B  30       4.920   0.802  17.190  1.00  0.00           H  
ATOM   1624  HA  VAL B  30       3.479  -1.679  17.743  1.00  0.00           H  
ATOM   1625  HB  VAL B  30       5.282  -0.888  15.453  1.00  0.00           H  
ATOM   1626 HG11 VAL B  30       5.382  -3.348  15.666  1.00  0.00           H  
ATOM   1627 HG12 VAL B  30       3.610  -3.429  15.767  1.00  0.00           H  
ATOM   1628 HG13 VAL B  30       4.404  -2.901  14.268  1.00  0.00           H  
ATOM   1629 HG21 VAL B  30       2.247  -1.256  15.699  1.00  0.00           H  
ATOM   1630 HG22 VAL B  30       3.092   0.296  15.557  1.00  0.00           H  
ATOM   1631 HG23 VAL B  30       3.100  -0.843  14.203  1.00  0.00           H  
ATOM   1632  N   THR B  31       5.134  -3.276  18.603  1.00  0.00           N  
ATOM   1633  CA  THR B  31       5.969  -4.190  19.401  1.00  0.00           C  
ATOM   1634  C   THR B  31       6.382  -5.439  18.618  1.00  0.00           C  
ATOM   1635  O   THR B  31       7.486  -5.941  18.824  1.00  0.00           O  
ATOM   1636  CB  THR B  31       5.224  -4.579  20.674  1.00  0.00           C  
ATOM   1637  CG2 THR B  31       6.121  -5.215  21.734  1.00  0.00           C  
ATOM   1638  OG1 THR B  31       4.584  -3.464  21.258  1.00  0.00           O  
ATOM   1639  H   THR B  31       4.139  -3.492  18.571  1.00  0.00           H  
ATOM   1640  HA  THR B  31       6.859  -3.695  19.739  1.00  0.00           H  
ATOM   1641  HB  THR B  31       4.479  -5.290  20.370  1.00  0.00           H  
ATOM   1642  HG1 THR B  31       5.269  -2.842  21.579  1.00  0.00           H  
ATOM   1643 HG21 THR B  31       6.517  -6.163  21.371  1.00  0.00           H  
ATOM   1644 HG22 THR B  31       6.946  -4.547  21.980  1.00  0.00           H  
ATOM   1645 HG23 THR B  31       5.535  -5.407  22.633  1.00  0.00           H  
ATOM   1646  N   LYS B  32       5.528  -5.915  17.701  1.00  0.00           N  
ATOM   1647  CA  LYS B  32       5.732  -7.107  16.853  1.00  0.00           C  
ATOM   1648  C   LYS B  32       4.729  -7.136  15.675  1.00  0.00           C  
ATOM   1649  O   LYS B  32       3.626  -6.600  15.791  1.00  0.00           O  
ATOM   1650  CB  LYS B  32       5.629  -8.374  17.730  1.00  0.00           C  
ATOM   1651  CG  LYS B  32       6.090  -9.660  17.028  1.00  0.00           C  
ATOM   1652  CD  LYS B  32       6.149 -10.843  17.998  1.00  0.00           C  
ATOM   1653  CE  LYS B  32       4.776 -11.279  18.523  1.00  0.00           C  
ATOM   1654  NZ  LYS B  32       4.922 -12.112  19.734  1.00  0.00           N1+
ATOM   1655  H   LYS B  32       4.629  -5.449  17.620  1.00  0.00           H  
ATOM   1656  HA  LYS B  32       6.739  -7.061  16.435  1.00  0.00           H  
ATOM   1657  HB2 LYS B  32       6.246  -8.240  18.620  1.00  0.00           H  
ATOM   1658  HB3 LYS B  32       4.600  -8.500  18.053  1.00  0.00           H  
ATOM   1659  HG2 LYS B  32       5.423  -9.905  16.201  1.00  0.00           H  
ATOM   1660  HG3 LYS B  32       7.096  -9.501  16.641  1.00  0.00           H  
ATOM   1661  HD2 LYS B  32       6.607 -11.690  17.489  1.00  0.00           H  
ATOM   1662  HD3 LYS B  32       6.790 -10.565  18.834  1.00  0.00           H  
ATOM   1663  HE2 LYS B  32       4.171 -10.401  18.759  1.00  0.00           H  
ATOM   1664  HE3 LYS B  32       4.263 -11.844  17.740  1.00  0.00           H  
ATOM   1665  HZ1 LYS B  32       4.031 -12.528  19.993  1.00  0.00           H  
ATOM   1666  HZ2 LYS B  32       5.596 -12.855  19.571  1.00  0.00           H  
ATOM   1667  HZ3 LYS B  32       5.265 -11.546  20.503  1.00  0.00           H  
ATOM   1668  N   CYS B  33       5.100  -7.748  14.543  1.00  0.00           N  
ATOM   1669  CA  CYS B  33       4.269  -7.866  13.337  1.00  0.00           C  
ATOM   1670  C   CYS B  33       4.497  -9.218  12.631  1.00  0.00           C  
ATOM   1671  O   CYS B  33       5.473  -9.396  11.893  1.00  0.00           O  
ATOM   1672  CB  CYS B  33       4.577  -6.659  12.434  1.00  0.00           C  
ATOM   1673  SG  CYS B  33       3.626  -6.768  10.892  1.00  0.00           S  
ATOM   1674  H   CYS B  33       6.025  -8.170  14.510  1.00  0.00           H  
ATOM   1675  HA  CYS B  33       3.212  -7.821  13.613  1.00  0.00           H  
ATOM   1676  HB2 CYS B  33       4.312  -5.735  12.954  1.00  0.00           H  
ATOM   1677  HB3 CYS B  33       5.642  -6.642  12.203  1.00  0.00           H  
ATOM   1678  HG  CYS B  33       3.913  -8.043  10.591  1.00  0.00           H  
ATOM   1679  N   ASP B  34       3.571 -10.152  12.842  1.00  0.00           N  
ATOM   1680  CA  ASP B  34       3.536 -11.484  12.231  1.00  0.00           C  
ATOM   1681  C   ASP B  34       2.546 -11.543  11.050  1.00  0.00           C  
ATOM   1682  O   ASP B  34       1.646 -10.712  10.922  1.00  0.00           O  
ATOM   1683  CB  ASP B  34       3.142 -12.527  13.291  1.00  0.00           C  
ATOM   1684  CG  ASP B  34       4.066 -12.562  14.506  1.00  0.00           C  
ATOM   1685  OD1 ASP B  34       5.286 -12.789  14.319  1.00  0.00           O  
ATOM   1686  OD2 ASP B  34       3.566 -12.423  15.647  1.00  0.00           O1-
ATOM   1687  H   ASP B  34       2.756  -9.900  13.395  1.00  0.00           H  
ATOM   1688  HA  ASP B  34       4.529 -11.739  11.857  1.00  0.00           H  
ATOM   1689  HB2 ASP B  34       2.130 -12.318  13.628  1.00  0.00           H  
ATOM   1690  HB3 ASP B  34       3.144 -13.516  12.830  1.00  0.00           H  
ATOM   1691  N   ILE B  35       2.699 -12.559  10.198  1.00  0.00           N  
ATOM   1692  CA  ILE B  35       1.906 -12.808   8.982  1.00  0.00           C  
ATOM   1693  C   ILE B  35       1.825 -14.311   8.687  1.00  0.00           C  
ATOM   1694  O   ILE B  35       2.748 -15.062   9.009  1.00  0.00           O  
ATOM   1695  CB  ILE B  35       2.476 -12.050   7.751  1.00  0.00           C  
ATOM   1696  CG1 ILE B  35       3.999 -12.271   7.573  1.00  0.00           C  
ATOM   1697  CG2 ILE B  35       2.129 -10.552   7.804  1.00  0.00           C  
ATOM   1698  CD1 ILE B  35       4.553 -11.741   6.246  1.00  0.00           C  
ATOM   1699  H   ILE B  35       3.381 -13.261  10.436  1.00  0.00           H  
ATOM   1700  HA  ILE B  35       0.887 -12.472   9.158  1.00  0.00           H  
ATOM   1701  HB  ILE B  35       1.978 -12.451   6.865  1.00  0.00           H  
ATOM   1702 HG12 ILE B  35       4.541 -11.790   8.388  1.00  0.00           H  
ATOM   1703 HG13 ILE B  35       4.212 -13.337   7.610  1.00  0.00           H  
ATOM   1704 HG21 ILE B  35       2.721 -10.049   8.569  1.00  0.00           H  
ATOM   1705 HG22 ILE B  35       2.328 -10.084   6.840  1.00  0.00           H  
ATOM   1706 HG23 ILE B  35       1.071 -10.424   8.028  1.00  0.00           H  
ATOM   1707 HD11 ILE B  35       4.487 -10.654   6.213  1.00  0.00           H  
ATOM   1708 HD12 ILE B  35       5.601 -12.027   6.158  1.00  0.00           H  
ATOM   1709 HD13 ILE B  35       3.997 -12.172   5.414  1.00  0.00           H  
ATOM   1710  N   SER B  36       0.756 -14.753   8.030  1.00  0.00           N  
ATOM   1711  CA  SER B  36       0.539 -16.141   7.596  1.00  0.00           C  
ATOM   1712  C   SER B  36       0.099 -16.185   6.122  1.00  0.00           C  
ATOM   1713  O   SER B  36      -0.889 -15.558   5.732  1.00  0.00           O  
ATOM   1714  CB  SER B  36      -0.514 -16.801   8.491  1.00  0.00           C  
ATOM   1715  OG  SER B  36      -0.017 -16.978   9.807  1.00  0.00           O  
ATOM   1716  H   SER B  36      -0.022 -14.113   7.892  1.00  0.00           H  
ATOM   1717  HA  SER B  36       1.458 -16.714   7.695  1.00  0.00           H  
ATOM   1718  HB2 SER B  36      -1.409 -16.181   8.509  1.00  0.00           H  
ATOM   1719  HB3 SER B  36      -0.770 -17.775   8.079  1.00  0.00           H  
ATOM   1720  HG  SER B  36      -0.716 -16.698  10.444  1.00  0.00           H  
ATOM   1721  N   LEU B  37       0.858 -16.898   5.280  1.00  0.00           N  
ATOM   1722  CA  LEU B  37       0.826 -16.728   3.818  1.00  0.00           C  
ATOM   1723  C   LEU B  37      -0.261 -17.537   3.090  1.00  0.00           C  
ATOM   1724  O   LEU B  37      -0.629 -17.180   1.969  1.00  0.00           O  
ATOM   1725  CB  LEU B  37       2.230 -17.039   3.261  1.00  0.00           C  
ATOM   1726  CG  LEU B  37       3.325 -16.066   3.754  1.00  0.00           C  
ATOM   1727  CD1 LEU B  37       4.710 -16.552   3.313  1.00  0.00           C  
ATOM   1728  CD2 LEU B  37       3.109 -14.637   3.241  1.00  0.00           C  
ATOM   1729  H   LEU B  37       1.623 -17.438   5.671  1.00  0.00           H  
ATOM   1730  HA  LEU B  37       0.594 -15.686   3.600  1.00  0.00           H  
ATOM   1731  HB2 LEU B  37       2.503 -18.058   3.545  1.00  0.00           H  
ATOM   1732  HB3 LEU B  37       2.198 -16.999   2.170  1.00  0.00           H  
ATOM   1733  HG  LEU B  37       3.313 -16.038   4.842  1.00  0.00           H  
ATOM   1734 HD11 LEU B  37       4.751 -16.644   2.227  1.00  0.00           H  
ATOM   1735 HD12 LEU B  37       5.473 -15.846   3.644  1.00  0.00           H  
ATOM   1736 HD13 LEU B  37       4.914 -17.519   3.772  1.00  0.00           H  
ATOM   1737 HD21 LEU B  37       3.945 -14.010   3.553  1.00  0.00           H  
ATOM   1738 HD22 LEU B  37       3.045 -14.635   2.153  1.00  0.00           H  
ATOM   1739 HD23 LEU B  37       2.197 -14.213   3.660  1.00  0.00           H  
ATOM   1740  N   VAL B  38      -0.800 -18.590   3.704  1.00  0.00           N  
ATOM   1741  CA  VAL B  38      -1.879 -19.432   3.141  1.00  0.00           C  
ATOM   1742  C   VAL B  38      -3.257 -18.996   3.669  1.00  0.00           C  
ATOM   1743  O   VAL B  38      -4.244 -19.044   2.936  1.00  0.00           O  
ATOM   1744  CB  VAL B  38      -1.633 -20.932   3.455  1.00  0.00           C  
ATOM   1745  CG1 VAL B  38      -2.723 -21.835   2.856  1.00  0.00           C  
ATOM   1746  CG2 VAL B  38      -0.262 -21.394   2.926  1.00  0.00           C  
ATOM   1747  H   VAL B  38      -0.420 -18.844   4.621  1.00  0.00           H  
ATOM   1748  HA  VAL B  38      -1.880 -19.317   2.056  1.00  0.00           H  
ATOM   1749  HB  VAL B  38      -1.649 -21.068   4.536  1.00  0.00           H  
ATOM   1750 HG11 VAL B  38      -2.814 -21.649   1.786  1.00  0.00           H  
ATOM   1751 HG12 VAL B  38      -2.470 -22.884   3.019  1.00  0.00           H  
ATOM   1752 HG13 VAL B  38      -3.680 -21.644   3.341  1.00  0.00           H  
ATOM   1753 HG21 VAL B  38      -0.201 -21.232   1.849  1.00  0.00           H  
ATOM   1754 HG22 VAL B  38       0.543 -20.846   3.417  1.00  0.00           H  
ATOM   1755 HG23 VAL B  38      -0.121 -22.455   3.135  1.00  0.00           H  
ATOM   1756  N   THR B  39      -3.329 -18.548   4.931  1.00  0.00           N  
ATOM   1757  CA  THR B  39      -4.569 -18.158   5.634  1.00  0.00           C  
ATOM   1758  C   THR B  39      -4.869 -16.659   5.568  1.00  0.00           C  
ATOM   1759  O   THR B  39      -5.890 -16.218   6.099  1.00  0.00           O  
ATOM   1760  CB  THR B  39      -4.474 -18.613   7.094  1.00  0.00           C  
ATOM   1761  CG2 THR B  39      -4.287 -20.129   7.198  1.00  0.00           C  
ATOM   1762  OG1 THR B  39      -3.371 -17.978   7.692  1.00  0.00           O  
ATOM   1763  H   THR B  39      -2.484 -18.551   5.488  1.00  0.00           H  
ATOM   1764  HA  THR B  39      -5.420 -18.663   5.176  1.00  0.00           H  
ATOM   1765  HB  THR B  39      -5.382 -18.337   7.630  1.00  0.00           H  
ATOM   1766  HG1 THR B  39      -3.282 -18.345   8.595  1.00  0.00           H  
ATOM   1767 HG21 THR B  39      -3.319 -20.431   6.797  1.00  0.00           H  
ATOM   1768 HG22 THR B  39      -4.340 -20.430   8.243  1.00  0.00           H  
ATOM   1769 HG23 THR B  39      -5.076 -20.636   6.644  1.00  0.00           H  
ATOM   1770  N   ASN B  40      -3.964 -15.884   4.962  1.00  0.00           N  
ATOM   1771  CA  ASN B  40      -3.930 -14.419   4.839  1.00  0.00           C  
ATOM   1772  C   ASN B  40      -4.081 -13.606   6.149  1.00  0.00           C  
ATOM   1773  O   ASN B  40      -4.334 -12.398   6.108  1.00  0.00           O  
ATOM   1774  CB  ASN B  40      -4.747 -13.902   3.653  1.00  0.00           C  
ATOM   1775  CG  ASN B  40      -6.229 -13.957   3.916  1.00  0.00           C  
ATOM   1776  ND2 ASN B  40      -6.880 -14.945   3.361  1.00  0.00           N  
ATOM   1777  OD1 ASN B  40      -6.796 -13.150   4.642  1.00  0.00           O  
ATOM   1778  H   ASN B  40      -3.151 -16.363   4.605  1.00  0.00           H  
ATOM   1779  HA  ASN B  40      -2.928 -14.224   4.511  1.00  0.00           H  
ATOM   1780  HB2 ASN B  40      -4.470 -12.873   3.461  1.00  0.00           H  
ATOM   1781  HB3 ASN B  40      -4.502 -14.483   2.762  1.00  0.00           H  
ATOM   1782 HD21 ASN B  40      -6.443 -15.544   2.670  1.00  0.00           H  
ATOM   1783 HD22 ASN B  40      -7.818 -15.113   3.653  1.00  0.00           H  
ATOM   1784  N   GLU B  41      -3.914 -14.251   7.305  1.00  0.00           N  
ATOM   1785  CA  GLU B  41      -3.928 -13.610   8.622  1.00  0.00           C  
ATOM   1786  C   GLU B  41      -2.653 -12.767   8.816  1.00  0.00           C  
ATOM   1787  O   GLU B  41      -1.544 -13.254   8.587  1.00  0.00           O  
ATOM   1788  CB  GLU B  41      -4.014 -14.682   9.728  1.00  0.00           C  
ATOM   1789  CG  GLU B  41      -5.284 -15.551   9.693  1.00  0.00           C  
ATOM   1790  CD  GLU B  41      -5.344 -16.622  10.794  1.00  0.00           C  
ATOM   1791  OE1 GLU B  41      -4.293 -16.973  11.388  1.00  0.00           O  
ATOM   1792  OE2 GLU B  41      -6.449 -17.175  11.013  1.00  0.00           O1-
ATOM   1793  H   GLU B  41      -3.687 -15.234   7.262  1.00  0.00           H  
ATOM   1794  HA  GLU B  41      -4.801 -12.959   8.698  1.00  0.00           H  
ATOM   1795  HB2 GLU B  41      -3.153 -15.337   9.623  1.00  0.00           H  
ATOM   1796  HB3 GLU B  41      -3.960 -14.185  10.697  1.00  0.00           H  
ATOM   1797  HG2 GLU B  41      -6.154 -14.902   9.778  1.00  0.00           H  
ATOM   1798  HG3 GLU B  41      -5.342 -16.060   8.732  1.00  0.00           H  
ATOM   1799  N   CYS B  42      -2.782 -11.526   9.291  1.00  0.00           N  
ATOM   1800  CA  CYS B  42      -1.687 -10.656   9.727  1.00  0.00           C  
ATOM   1801  C   CYS B  42      -1.922 -10.270  11.199  1.00  0.00           C  
ATOM   1802  O   CYS B  42      -3.005  -9.780  11.523  1.00  0.00           O  
ATOM   1803  CB  CYS B  42      -1.687  -9.463   8.760  1.00  0.00           C  
ATOM   1804  SG  CYS B  42      -0.798  -8.058   9.464  1.00  0.00           S  
ATOM   1805  H   CYS B  42      -3.713 -11.128   9.381  1.00  0.00           H  
ATOM   1806  HA  CYS B  42      -0.726 -11.165   9.668  1.00  0.00           H  
ATOM   1807  HB2 CYS B  42      -1.234  -9.755   7.810  1.00  0.00           H  
ATOM   1808  HB3 CYS B  42      -2.715  -9.155   8.573  1.00  0.00           H  
ATOM   1809  HG  CYS B  42      -1.646  -7.946  10.495  1.00  0.00           H  
ATOM   1810  N   GLN B  43      -0.950 -10.482  12.089  1.00  0.00           N  
ATOM   1811  CA  GLN B  43      -1.109 -10.468  13.543  1.00  0.00           C  
ATOM   1812  C   GLN B  43      -0.087  -9.496  14.150  1.00  0.00           C  
ATOM   1813  O   GLN B  43       1.097  -9.794  14.293  1.00  0.00           O  
ATOM   1814  CB  GLN B  43      -0.976 -11.914  14.054  1.00  0.00           C  
ATOM   1815  CG  GLN B  43      -1.140 -12.086  15.573  1.00  0.00           C  
ATOM   1816  CD  GLN B  43      -1.117 -13.560  15.966  1.00  0.00           C  
ATOM   1817  NE2 GLN B  43      -2.109 -14.043  16.676  1.00  0.00           N  
ATOM   1818  OE1 GLN B  43      -0.217 -14.314  15.608  1.00  0.00           O  
ATOM   1819  H   GLN B  43      -0.033 -10.749  11.747  1.00  0.00           H  
ATOM   1820  HA  GLN B  43      -2.109 -10.123  13.805  1.00  0.00           H  
ATOM   1821  HB2 GLN B  43      -1.739 -12.520  13.564  1.00  0.00           H  
ATOM   1822  HB3 GLN B  43      -0.011 -12.314  13.755  1.00  0.00           H  
ATOM   1823  HG2 GLN B  43      -0.330 -11.596  16.106  1.00  0.00           H  
ATOM   1824  HG3 GLN B  43      -2.084 -11.638  15.885  1.00  0.00           H  
ATOM   1825 HE21 GLN B  43      -2.868 -13.443  16.991  1.00  0.00           H  
ATOM   1826 HE22 GLN B  43      -2.097 -15.034  16.867  1.00  0.00           H  
ATOM   1827  N   VAL B  44      -0.566  -8.301  14.480  1.00  0.00           N  
ATOM   1828  CA  VAL B  44       0.216  -7.138  14.935  1.00  0.00           C  
ATOM   1829  C   VAL B  44      -0.042  -6.869  16.417  1.00  0.00           C  
ATOM   1830  O   VAL B  44      -1.168  -6.990  16.903  1.00  0.00           O  
ATOM   1831  CB  VAL B  44      -0.130  -5.874  14.106  1.00  0.00           C  
ATOM   1832  CG1 VAL B  44       0.806  -4.691  14.417  1.00  0.00           C  
ATOM   1833  CG2 VAL B  44      -0.095  -6.148  12.592  1.00  0.00           C  
ATOM   1834  H   VAL B  44      -1.563  -8.172  14.361  1.00  0.00           H  
ATOM   1835  HA  VAL B  44       1.282  -7.355  14.828  1.00  0.00           H  
ATOM   1836  HB  VAL B  44      -1.148  -5.575  14.357  1.00  0.00           H  
ATOM   1837 HG11 VAL B  44       0.715  -4.394  15.461  1.00  0.00           H  
ATOM   1838 HG12 VAL B  44       1.840  -4.964  14.206  1.00  0.00           H  
ATOM   1839 HG13 VAL B  44       0.532  -3.831  13.805  1.00  0.00           H  
ATOM   1840 HG21 VAL B  44      -0.835  -6.902  12.322  1.00  0.00           H  
ATOM   1841 HG22 VAL B  44      -0.344  -5.238  12.046  1.00  0.00           H  
ATOM   1842 HG23 VAL B  44       0.896  -6.490  12.294  1.00  0.00           H  
ATOM   1843  N   THR B  45       1.021  -6.486  17.123  1.00  0.00           N  
ATOM   1844  CA  THR B  45       1.086  -6.328  18.575  1.00  0.00           C  
ATOM   1845  C   THR B  45       1.690  -4.952  18.838  1.00  0.00           C  
ATOM   1846  O   THR B  45       2.705  -4.625  18.227  1.00  0.00           O  
ATOM   1847  CB  THR B  45       1.974  -7.456  19.104  1.00  0.00           C  
ATOM   1848  CG2 THR B  45       2.107  -7.430  20.625  1.00  0.00           C  
ATOM   1849  OG1 THR B  45       1.433  -8.715  18.744  1.00  0.00           O  
ATOM   1850  H   THR B  45       1.899  -6.352  16.624  1.00  0.00           H  
ATOM   1851  HA  THR B  45       0.104  -6.395  19.034  1.00  0.00           H  
ATOM   1852  HB  THR B  45       2.949  -7.350  18.633  1.00  0.00           H  
ATOM   1853  HG1 THR B  45       1.875  -9.016  17.925  1.00  0.00           H  
ATOM   1854 HG21 THR B  45       2.710  -8.277  20.951  1.00  0.00           H  
ATOM   1855 HG22 THR B  45       2.590  -6.509  20.949  1.00  0.00           H  
ATOM   1856 HG23 THR B  45       1.119  -7.498  21.077  1.00  0.00           H  
ATOM   1857  N   TYR B  46       1.082  -4.122  19.693  1.00  0.00           N  
ATOM   1858  CA  TYR B  46       1.414  -2.712  19.837  1.00  0.00           C  
ATOM   1859  C   TYR B  46       0.859  -2.135  21.147  1.00  0.00           C  
ATOM   1860  O   TYR B  46      -0.175  -2.545  21.666  1.00  0.00           O  
ATOM   1861  CB  TYR B  46       0.938  -1.905  18.614  1.00  0.00           C  
ATOM   1862  CG  TYR B  46      -0.546  -1.604  18.540  1.00  0.00           C  
ATOM   1863  CD1 TYR B  46      -1.419  -2.482  17.870  1.00  0.00           C  
ATOM   1864  CD2 TYR B  46      -1.041  -0.403  19.087  1.00  0.00           C  
ATOM   1865  CE1 TYR B  46      -2.778  -2.144  17.723  1.00  0.00           C  
ATOM   1866  CE2 TYR B  46      -2.398  -0.066  18.950  1.00  0.00           C  
ATOM   1867  CZ  TYR B  46      -3.269  -0.929  18.248  1.00  0.00           C  
ATOM   1868  OH  TYR B  46      -4.567  -0.578  18.049  1.00  0.00           O  
ATOM   1869  H   TYR B  46       0.335  -4.418  20.295  1.00  0.00           H  
ATOM   1870  HA  TYR B  46       2.501  -2.633  19.878  1.00  0.00           H  
ATOM   1871  HB2 TYR B  46       1.460  -0.949  18.616  1.00  0.00           H  
ATOM   1872  HB3 TYR B  46       1.237  -2.418  17.700  1.00  0.00           H  
ATOM   1873  HD1 TYR B  46      -1.039  -3.397  17.439  1.00  0.00           H  
ATOM   1874  HD2 TYR B  46      -0.369   0.274  19.593  1.00  0.00           H  
ATOM   1875  HE1 TYR B  46      -3.444  -2.788  17.175  1.00  0.00           H  
ATOM   1876  HE2 TYR B  46      -2.766   0.864  19.357  1.00  0.00           H  
ATOM   1877  HH  TYR B  46      -4.733   0.333  18.323  1.00  0.00           H  
ATOM   1878  N   ASP B  47       1.598  -1.177  21.671  1.00  0.00           N  
ATOM   1879  CA  ASP B  47       1.391  -0.417  22.912  1.00  0.00           C  
ATOM   1880  C   ASP B  47       0.102   0.429  22.930  1.00  0.00           C  
ATOM   1881  O   ASP B  47      -0.817   0.159  23.708  1.00  0.00           O  
ATOM   1882  CB  ASP B  47       2.626   0.482  23.110  1.00  0.00           C  
ATOM   1883  CG  ASP B  47       2.533   1.378  24.348  1.00  0.00           C  
ATOM   1884  OD1 ASP B  47       2.473   0.837  25.479  1.00  0.00           O  
ATOM   1885  OD2 ASP B  47       2.581   2.620  24.190  1.00  0.00           O1-
ATOM   1886  H   ASP B  47       2.454  -1.051  21.150  1.00  0.00           H  
ATOM   1887  HA  ASP B  47       1.344  -1.108  23.752  1.00  0.00           H  
ATOM   1888  HB2 ASP B  47       3.507  -0.149  23.195  1.00  0.00           H  
ATOM   1889  HB3 ASP B  47       2.762   1.109  22.227  1.00  0.00           H  
ATOM   1890  N   ASN B  48       0.075   1.488  22.117  1.00  0.00           N  
ATOM   1891  CA  ASN B  48      -0.783   2.661  22.224  1.00  0.00           C  
ATOM   1892  C   ASN B  48      -0.429   3.645  21.092  1.00  0.00           C  
ATOM   1893  O   ASN B  48       0.698   3.652  20.594  1.00  0.00           O  
ATOM   1894  CB  ASN B  48      -0.577   3.341  23.593  1.00  0.00           C  
ATOM   1895  CG  ASN B  48      -1.456   4.562  23.831  1.00  0.00           C  
ATOM   1896  ND2 ASN B  48      -0.920   5.566  24.495  1.00  0.00           N  
ATOM   1897  OD1 ASN B  48      -2.593   4.649  23.386  1.00  0.00           O  
ATOM   1898  H   ASN B  48       0.840   1.611  21.475  1.00  0.00           H  
ATOM   1899  HA  ASN B  48      -1.822   2.347  22.130  1.00  0.00           H  
ATOM   1900  HB2 ASN B  48      -0.742   2.640  24.408  1.00  0.00           H  
ATOM   1901  HB3 ASN B  48       0.456   3.671  23.642  1.00  0.00           H  
ATOM   1902 HD21 ASN B  48       0.018   5.489  24.865  1.00  0.00           H  
ATOM   1903 HD22 ASN B  48      -1.495   6.380  24.672  1.00  0.00           H  
ATOM   1904  N   GLU B  49      -1.399   4.489  20.764  1.00  0.00           N  
ATOM   1905  CA  GLU B  49      -1.421   5.726  19.983  1.00  0.00           C  
ATOM   1906  C   GLU B  49      -2.022   5.531  18.569  1.00  0.00           C  
ATOM   1907  O   GLU B  49      -1.809   6.360  17.681  1.00  0.00           O  
ATOM   1908  CB  GLU B  49      -0.094   6.515  20.028  1.00  0.00           C  
ATOM   1909  CG  GLU B  49       0.369   6.862  21.460  1.00  0.00           C  
ATOM   1910  CD  GLU B  49       1.510   7.883  21.508  1.00  0.00           C  
ATOM   1911  OE1 GLU B  49       1.244   9.104  21.394  1.00  0.00           O  
ATOM   1912  OE2 GLU B  49       2.684   7.509  21.754  1.00  0.00           O1-
ATOM   1913  H   GLU B  49      -2.253   4.299  21.260  1.00  0.00           H  
ATOM   1914  HA  GLU B  49      -2.147   6.363  20.489  1.00  0.00           H  
ATOM   1915  HB2 GLU B  49       0.692   5.987  19.489  1.00  0.00           H  
ATOM   1916  HB3 GLU B  49      -0.300   7.447  19.522  1.00  0.00           H  
ATOM   1917  HG2 GLU B  49      -0.478   7.275  22.011  1.00  0.00           H  
ATOM   1918  HG3 GLU B  49       0.692   5.959  21.976  1.00  0.00           H  
ATOM   1919  N   VAL B  50      -2.806   4.462  18.352  1.00  0.00           N  
ATOM   1920  CA  VAL B  50      -3.471   4.123  17.080  1.00  0.00           C  
ATOM   1921  C   VAL B  50      -4.618   3.118  17.260  1.00  0.00           C  
ATOM   1922  O   VAL B  50      -4.566   2.241  18.120  1.00  0.00           O  
ATOM   1923  CB  VAL B  50      -2.444   3.617  16.046  1.00  0.00           C  
ATOM   1924  CG1 VAL B  50      -1.838   2.244  16.380  1.00  0.00           C  
ATOM   1925  CG2 VAL B  50      -2.992   3.630  14.611  1.00  0.00           C  
ATOM   1926  H   VAL B  50      -2.973   3.831  19.130  1.00  0.00           H  
ATOM   1927  HA  VAL B  50      -3.903   5.049  16.694  1.00  0.00           H  
ATOM   1928  HB  VAL B  50      -1.639   4.333  16.078  1.00  0.00           H  
ATOM   1929 HG11 VAL B  50      -1.050   2.006  15.665  1.00  0.00           H  
ATOM   1930 HG12 VAL B  50      -1.404   2.261  17.380  1.00  0.00           H  
ATOM   1931 HG13 VAL B  50      -2.603   1.470  16.330  1.00  0.00           H  
ATOM   1932 HG21 VAL B  50      -3.395   4.615  14.378  1.00  0.00           H  
ATOM   1933 HG22 VAL B  50      -2.191   3.403  13.907  1.00  0.00           H  
ATOM   1934 HG23 VAL B  50      -3.778   2.886  14.500  1.00  0.00           H  
ATOM   1935  N   THR B  51      -5.647   3.246  16.422  1.00  0.00           N  
ATOM   1936  CA  THR B  51      -6.858   2.402  16.422  1.00  0.00           C  
ATOM   1937  C   THR B  51      -6.855   1.400  15.277  1.00  0.00           C  
ATOM   1938  O   THR B  51      -6.222   1.626  14.246  1.00  0.00           O  
ATOM   1939  CB  THR B  51      -8.125   3.263  16.373  1.00  0.00           C  
ATOM   1940  CG2 THR B  51      -8.257   4.140  17.619  1.00  0.00           C  
ATOM   1941  OG1 THR B  51      -8.101   4.084  15.229  1.00  0.00           O  
ATOM   1942  H   THR B  51      -5.570   3.966  15.718  1.00  0.00           H  
ATOM   1943  HA  THR B  51      -6.905   1.820  17.341  1.00  0.00           H  
ATOM   1944  HB  THR B  51      -8.996   2.611  16.325  1.00  0.00           H  
ATOM   1945  HG1 THR B  51      -8.839   4.706  15.318  1.00  0.00           H  
ATOM   1946 HG21 THR B  51      -9.222   4.646  17.618  1.00  0.00           H  
ATOM   1947 HG22 THR B  51      -8.203   3.517  18.512  1.00  0.00           H  
ATOM   1948 HG23 THR B  51      -7.461   4.884  17.653  1.00  0.00           H  
ATOM   1949  N   ALA B  52      -7.612   0.311  15.427  1.00  0.00           N  
ATOM   1950  CA  ALA B  52      -7.837  -0.663  14.356  1.00  0.00           C  
ATOM   1951  C   ALA B  52      -8.469  -0.016  13.110  1.00  0.00           C  
ATOM   1952  O   ALA B  52      -8.128  -0.391  11.990  1.00  0.00           O  
ATOM   1953  CB  ALA B  52      -8.705  -1.801  14.910  1.00  0.00           C  
ATOM   1954  H   ALA B  52      -8.122   0.182  16.295  1.00  0.00           H  
ATOM   1955  HA  ALA B  52      -6.874  -1.073  14.049  1.00  0.00           H  
ATOM   1956  HB1 ALA B  52      -8.822  -2.574  14.150  1.00  0.00           H  
ATOM   1957  HB2 ALA B  52      -8.234  -2.239  15.791  1.00  0.00           H  
ATOM   1958  HB3 ALA B  52      -9.692  -1.422  15.182  1.00  0.00           H  
ATOM   1959  N   ASP B  53      -9.313   1.005  13.298  1.00  0.00           N  
ATOM   1960  CA  ASP B  53      -9.857   1.823  12.209  1.00  0.00           C  
ATOM   1961  C   ASP B  53      -8.759   2.609  11.468  1.00  0.00           C  
ATOM   1962  O   ASP B  53      -8.745   2.636  10.236  1.00  0.00           O  
ATOM   1963  CB  ASP B  53     -10.916   2.780  12.775  1.00  0.00           C  
ATOM   1964  CG  ASP B  53     -11.441   3.736  11.703  1.00  0.00           C  
ATOM   1965  OD1 ASP B  53     -12.113   3.275  10.754  1.00  0.00           O  
ATOM   1966  OD2 ASP B  53     -11.137   4.950  11.776  1.00  0.00           O1-
ATOM   1967  H   ASP B  53      -9.579   1.225  14.252  1.00  0.00           H  
ATOM   1968  HA  ASP B  53     -10.341   1.161  11.487  1.00  0.00           H  
ATOM   1969  HB2 ASP B  53     -11.749   2.200  13.176  1.00  0.00           H  
ATOM   1970  HB3 ASP B  53     -10.476   3.360  13.588  1.00  0.00           H  
ATOM   1971  N   SER B  54      -7.816   3.222  12.191  1.00  0.00           N  
ATOM   1972  CA  SER B  54      -6.662   3.877  11.563  1.00  0.00           C  
ATOM   1973  C   SER B  54      -5.771   2.862  10.831  1.00  0.00           C  
ATOM   1974  O   SER B  54      -5.351   3.124   9.699  1.00  0.00           O  
ATOM   1975  CB  SER B  54      -5.822   4.638  12.599  1.00  0.00           C  
ATOM   1976  OG  SER B  54      -6.425   5.857  13.021  1.00  0.00           O  
ATOM   1977  H   SER B  54      -7.853   3.151  13.205  1.00  0.00           H  
ATOM   1978  HA  SER B  54      -7.018   4.586  10.820  1.00  0.00           H  
ATOM   1979  HB2 SER B  54      -5.636   3.982  13.448  1.00  0.00           H  
ATOM   1980  HB3 SER B  54      -4.856   4.882  12.154  1.00  0.00           H  
ATOM   1981  HG  SER B  54      -7.381   5.708  13.198  1.00  0.00           H  
ATOM   1982  N   ILE B  55      -5.520   1.693  11.436  1.00  0.00           N  
ATOM   1983  CA  ILE B  55      -4.720   0.607  10.842  1.00  0.00           C  
ATOM   1984  C   ILE B  55      -5.352   0.111   9.536  1.00  0.00           C  
ATOM   1985  O   ILE B  55      -4.655  -0.041   8.534  1.00  0.00           O  
ATOM   1986  CB  ILE B  55      -4.488  -0.533  11.868  1.00  0.00           C  
ATOM   1987  CG1 ILE B  55      -3.547  -0.040  12.994  1.00  0.00           C  
ATOM   1988  CG2 ILE B  55      -3.894  -1.794  11.203  1.00  0.00           C  
ATOM   1989  CD1 ILE B  55      -3.457  -0.976  14.206  1.00  0.00           C  
ATOM   1990  H   ILE B  55      -5.912   1.553  12.368  1.00  0.00           H  
ATOM   1991  HA  ILE B  55      -3.750   1.019  10.579  1.00  0.00           H  
ATOM   1992  HB  ILE B  55      -5.450  -0.805  12.303  1.00  0.00           H  
ATOM   1993 HG12 ILE B  55      -2.545   0.110  12.590  1.00  0.00           H  
ATOM   1994 HG13 ILE B  55      -3.896   0.922  13.359  1.00  0.00           H  
ATOM   1995 HG21 ILE B  55      -3.736  -2.578  11.942  1.00  0.00           H  
ATOM   1996 HG22 ILE B  55      -4.581  -2.195  10.457  1.00  0.00           H  
ATOM   1997 HG23 ILE B  55      -2.943  -1.554  10.725  1.00  0.00           H  
ATOM   1998 HD11 ILE B  55      -2.868  -0.497  14.987  1.00  0.00           H  
ATOM   1999 HD12 ILE B  55      -4.455  -1.183  14.595  1.00  0.00           H  
ATOM   2000 HD13 ILE B  55      -2.965  -1.909  13.934  1.00  0.00           H  
ATOM   2001  N   LYS B  56      -6.673  -0.065   9.491  1.00  0.00           N  
ATOM   2002  CA  LYS B  56      -7.388  -0.465   8.275  1.00  0.00           C  
ATOM   2003  C   LYS B  56      -7.194   0.526   7.113  1.00  0.00           C  
ATOM   2004  O   LYS B  56      -7.111   0.092   5.972  1.00  0.00           O  
ATOM   2005  CB  LYS B  56      -8.865  -0.689   8.641  1.00  0.00           C  
ATOM   2006  CG  LYS B  56      -9.769  -1.068   7.452  1.00  0.00           C  
ATOM   2007  CD  LYS B  56     -11.070  -1.698   7.976  1.00  0.00           C  
ATOM   2008  CE  LYS B  56     -12.228  -1.736   6.970  1.00  0.00           C  
ATOM   2009  NZ  LYS B  56     -11.894  -2.402   5.688  1.00  0.00           N1+
ATOM   2010  H   LYS B  56      -7.207   0.046  10.350  1.00  0.00           H  
ATOM   2011  HA  LYS B  56      -6.975  -1.415   7.933  1.00  0.00           H  
ATOM   2012  HB2 LYS B  56      -8.905  -1.488   9.381  1.00  0.00           H  
ATOM   2013  HB3 LYS B  56      -9.266   0.213   9.106  1.00  0.00           H  
ATOM   2014  HG2 LYS B  56      -9.997  -0.171   6.875  1.00  0.00           H  
ATOM   2015  HG3 LYS B  56      -9.259  -1.788   6.810  1.00  0.00           H  
ATOM   2016  HD2 LYS B  56     -10.860  -2.713   8.317  1.00  0.00           H  
ATOM   2017  HD3 LYS B  56     -11.413  -1.124   8.839  1.00  0.00           H  
ATOM   2018  HE2 LYS B  56     -13.060  -2.268   7.440  1.00  0.00           H  
ATOM   2019  HE3 LYS B  56     -12.567  -0.717   6.779  1.00  0.00           H  
ATOM   2020  HZ1 LYS B  56     -12.744  -2.669   5.202  1.00  0.00           H  
ATOM   2021  HZ2 LYS B  56     -11.341  -1.799   5.081  1.00  0.00           H  
ATOM   2022  HZ3 LYS B  56     -11.367  -3.254   5.846  1.00  0.00           H  
ATOM   2023  N   GLU B  57      -7.037   1.826   7.371  1.00  0.00           N  
ATOM   2024  CA  GLU B  57      -6.833   2.843   6.342  1.00  0.00           C  
ATOM   2025  C   GLU B  57      -5.369   2.849   5.884  1.00  0.00           C  
ATOM   2026  O   GLU B  57      -5.114   2.995   4.694  1.00  0.00           O  
ATOM   2027  CB  GLU B  57      -7.286   4.214   6.874  1.00  0.00           C  
ATOM   2028  CG  GLU B  57      -7.413   5.256   5.755  1.00  0.00           C  
ATOM   2029  CD  GLU B  57      -8.052   6.544   6.262  1.00  0.00           C  
ATOM   2030  OE1 GLU B  57      -7.362   7.359   6.914  1.00  0.00           O  
ATOM   2031  OE2 GLU B  57      -9.263   6.762   6.028  1.00  0.00           O1-
ATOM   2032  H   GLU B  57      -6.890   2.099   8.321  1.00  0.00           H  
ATOM   2033  HA  GLU B  57      -7.457   2.592   5.482  1.00  0.00           H  
ATOM   2034  HB2 GLU B  57      -8.264   4.099   7.343  1.00  0.00           H  
ATOM   2035  HB3 GLU B  57      -6.581   4.567   7.626  1.00  0.00           H  
ATOM   2036  HG2 GLU B  57      -6.426   5.479   5.346  1.00  0.00           H  
ATOM   2037  HG3 GLU B  57      -8.038   4.850   4.960  1.00  0.00           H  
ATOM   2038  N   ILE B  58      -4.415   2.597   6.786  1.00  0.00           N  
ATOM   2039  CA  ILE B  58      -2.986   2.401   6.469  1.00  0.00           C  
ATOM   2040  C   ILE B  58      -2.774   1.157   5.608  1.00  0.00           C  
ATOM   2041  O   ILE B  58      -2.087   1.234   4.594  1.00  0.00           O  
ATOM   2042  CB  ILE B  58      -2.193   2.260   7.785  1.00  0.00           C  
ATOM   2043  CG1 ILE B  58      -2.203   3.595   8.567  1.00  0.00           C  
ATOM   2044  CG2 ILE B  58      -0.731   1.802   7.580  1.00  0.00           C  
ATOM   2045  CD1 ILE B  58      -1.709   3.501  10.017  1.00  0.00           C  
ATOM   2046  H   ILE B  58      -4.697   2.518   7.759  1.00  0.00           H  
ATOM   2047  HA  ILE B  58      -2.607   3.254   5.903  1.00  0.00           H  
ATOM   2048  HB  ILE B  58      -2.719   1.482   8.338  1.00  0.00           H  
ATOM   2049 HG12 ILE B  58      -1.593   4.328   8.036  1.00  0.00           H  
ATOM   2050 HG13 ILE B  58      -3.215   3.986   8.598  1.00  0.00           H  
ATOM   2051 HG21 ILE B  58      -0.685   0.845   7.061  1.00  0.00           H  
ATOM   2052 HG22 ILE B  58      -0.182   2.548   7.006  1.00  0.00           H  
ATOM   2053 HG23 ILE B  58      -0.239   1.661   8.541  1.00  0.00           H  
ATOM   2054 HD11 ILE B  58      -1.870   4.459  10.512  1.00  0.00           H  
ATOM   2055 HD12 ILE B  58      -2.263   2.731  10.552  1.00  0.00           H  
ATOM   2056 HD13 ILE B  58      -0.644   3.274  10.046  1.00  0.00           H  
ATOM   2057  N   ILE B  59      -3.322   0.008   6.011  1.00  0.00           N  
ATOM   2058  CA  ILE B  59      -3.132  -1.275   5.312  1.00  0.00           C  
ATOM   2059  C   ILE B  59      -3.973  -1.347   4.037  1.00  0.00           C  
ATOM   2060  O   ILE B  59      -3.536  -1.953   3.059  1.00  0.00           O  
ATOM   2061  CB  ILE B  59      -3.380  -2.456   6.283  1.00  0.00           C  
ATOM   2062  CG1 ILE B  59      -2.390  -2.445   7.474  1.00  0.00           C  
ATOM   2063  CG2 ILE B  59      -3.313  -3.821   5.567  1.00  0.00           C  
ATOM   2064  CD1 ILE B  59      -0.903  -2.516   7.094  1.00  0.00           C  
ATOM   2065  H   ILE B  59      -3.838   0.014   6.890  1.00  0.00           H  
ATOM   2066  HA  ILE B  59      -2.103  -1.338   4.960  1.00  0.00           H  
ATOM   2067  HB  ILE B  59      -4.385  -2.352   6.695  1.00  0.00           H  
ATOM   2068 HG12 ILE B  59      -2.541  -1.541   8.062  1.00  0.00           H  
ATOM   2069 HG13 ILE B  59      -2.618  -3.288   8.127  1.00  0.00           H  
ATOM   2070 HG21 ILE B  59      -2.374  -3.923   5.022  1.00  0.00           H  
ATOM   2071 HG22 ILE B  59      -3.394  -4.629   6.294  1.00  0.00           H  
ATOM   2072 HG23 ILE B  59      -4.139  -3.918   4.864  1.00  0.00           H  
ATOM   2073 HD11 ILE B  59      -0.306  -2.546   8.001  1.00  0.00           H  
ATOM   2074 HD12 ILE B  59      -0.698  -3.414   6.513  1.00  0.00           H  
ATOM   2075 HD13 ILE B  59      -0.608  -1.635   6.526  1.00  0.00           H  
ATOM   2076  N   GLU B  60      -5.112  -0.655   3.986  1.00  0.00           N  
ATOM   2077  CA  GLU B  60      -5.788  -0.447   2.698  1.00  0.00           C  
ATOM   2078  C   GLU B  60      -5.021   0.546   1.811  1.00  0.00           C  
ATOM   2079  O   GLU B  60      -5.011   0.364   0.594  1.00  0.00           O  
ATOM   2080  CB  GLU B  60      -7.271  -0.065   2.843  1.00  0.00           C  
ATOM   2081  CG  GLU B  60      -8.139  -1.280   3.222  1.00  0.00           C  
ATOM   2082  CD  GLU B  60      -9.605  -1.093   2.829  1.00  0.00           C  
ATOM   2083  OE1 GLU B  60      -9.916  -1.126   1.613  1.00  0.00           O  
ATOM   2084  OE2 GLU B  60     -10.469  -0.927   3.726  1.00  0.00           O1-
ATOM   2085  H   GLU B  60      -5.413  -0.157   4.821  1.00  0.00           H  
ATOM   2086  HA  GLU B  60      -5.763  -1.391   2.153  1.00  0.00           H  
ATOM   2087  HB2 GLU B  60      -7.397   0.745   3.560  1.00  0.00           H  
ATOM   2088  HB3 GLU B  60      -7.608   0.306   1.878  1.00  0.00           H  
ATOM   2089  HG2 GLU B  60      -7.755  -2.161   2.714  1.00  0.00           H  
ATOM   2090  HG3 GLU B  60      -8.068  -1.478   4.290  1.00  0.00           H  
ATOM   2091  N   ASP B  61      -4.336   1.559   2.361  1.00  0.00           N  
ATOM   2092  CA  ASP B  61      -3.396   2.386   1.562  1.00  0.00           C  
ATOM   2093  C   ASP B  61      -2.045   1.707   1.252  1.00  0.00           C  
ATOM   2094  O   ASP B  61      -1.286   2.221   0.433  1.00  0.00           O  
ATOM   2095  CB  ASP B  61      -3.185   3.780   2.181  1.00  0.00           C  
ATOM   2096  CG  ASP B  61      -4.242   4.812   1.769  1.00  0.00           C  
ATOM   2097  OD1 ASP B  61      -5.261   4.458   1.128  1.00  0.00           O  
ATOM   2098  OD2 ASP B  61      -4.038   6.000   2.106  1.00  0.00           O1-
ATOM   2099  H   ASP B  61      -4.458   1.765   3.363  1.00  0.00           H  
ATOM   2100  HA  ASP B  61      -3.837   2.543   0.577  1.00  0.00           H  
ATOM   2101  HB2 ASP B  61      -3.126   3.707   3.267  1.00  0.00           H  
ATOM   2102  HB3 ASP B  61      -2.227   4.173   1.841  1.00  0.00           H  
ATOM   2103  N   CYS B  62      -1.761   0.530   1.823  1.00  0.00           N  
ATOM   2104  CA  CYS B  62      -0.715  -0.374   1.321  1.00  0.00           C  
ATOM   2105  C   CYS B  62      -1.156  -1.131   0.049  1.00  0.00           C  
ATOM   2106  O   CYS B  62      -0.327  -1.799  -0.573  1.00  0.00           O  
ATOM   2107  CB  CYS B  62      -0.283  -1.352   2.425  1.00  0.00           C  
ATOM   2108  SG  CYS B  62       0.490  -0.466   3.805  1.00  0.00           S  
ATOM   2109  H   CYS B  62      -2.385   0.201   2.549  1.00  0.00           H  
ATOM   2110  HA  CYS B  62       0.157   0.219   1.046  1.00  0.00           H  
ATOM   2111  HB2 CYS B  62      -1.143  -1.916   2.780  1.00  0.00           H  
ATOM   2112  HB3 CYS B  62       0.442  -2.056   2.011  1.00  0.00           H  
ATOM   2113  HG  CYS B  62      -0.562   0.319   4.087  1.00  0.00           H  
ATOM   2114  N   GLY B  63      -2.439  -1.040  -0.332  1.00  0.00           N  
ATOM   2115  CA  GLY B  63      -3.020  -1.673  -1.522  1.00  0.00           C  
ATOM   2116  C   GLY B  63      -3.675  -3.027  -1.260  1.00  0.00           C  
ATOM   2117  O   GLY B  63      -3.788  -3.827  -2.191  1.00  0.00           O  
ATOM   2118  H   GLY B  63      -3.048  -0.449   0.223  1.00  0.00           H  
ATOM   2119  HA2 GLY B  63      -3.809  -1.023  -1.898  1.00  0.00           H  
ATOM   2120  HA3 GLY B  63      -2.256  -1.801  -2.285  1.00  0.00           H  
ATOM   2121  N   PHE B  64      -4.113  -3.287  -0.024  1.00  0.00           N  
ATOM   2122  CA  PHE B  64      -4.873  -4.472   0.362  1.00  0.00           C  
ATOM   2123  C   PHE B  64      -6.346  -4.114   0.650  1.00  0.00           C  
ATOM   2124  O   PHE B  64      -6.837  -3.055   0.262  1.00  0.00           O  
ATOM   2125  CB  PHE B  64      -4.157  -5.140   1.551  1.00  0.00           C  
ATOM   2126  CG  PHE B  64      -2.704  -5.498   1.286  1.00  0.00           C  
ATOM   2127  CD1 PHE B  64      -2.387  -6.543   0.398  1.00  0.00           C  
ATOM   2128  CD2 PHE B  64      -1.667  -4.789   1.920  1.00  0.00           C  
ATOM   2129  CE1 PHE B  64      -1.045  -6.876   0.142  1.00  0.00           C  
ATOM   2130  CE2 PHE B  64      -0.323  -5.114   1.657  1.00  0.00           C  
ATOM   2131  CZ  PHE B  64      -0.012  -6.158   0.768  1.00  0.00           C  
ATOM   2132  H   PHE B  64      -3.987  -2.589   0.695  1.00  0.00           H  
ATOM   2133  HA  PHE B  64      -4.883  -5.187  -0.462  1.00  0.00           H  
ATOM   2134  HB2 PHE B  64      -4.212  -4.476   2.415  1.00  0.00           H  
ATOM   2135  HB3 PHE B  64      -4.676  -6.062   1.807  1.00  0.00           H  
ATOM   2136  HD1 PHE B  64      -3.178  -7.085  -0.095  1.00  0.00           H  
ATOM   2137  HD2 PHE B  64      -1.902  -3.991   2.605  1.00  0.00           H  
ATOM   2138  HE1 PHE B  64      -0.807  -7.674  -0.547  1.00  0.00           H  
ATOM   2139  HE2 PHE B  64       0.471  -4.559   2.134  1.00  0.00           H  
ATOM   2140  HZ  PHE B  64       1.022  -6.401   0.563  1.00  0.00           H  
ATOM   2141  N   ASP B  65      -7.061  -5.027   1.308  1.00  0.00           N  
ATOM   2142  CA  ASP B  65      -8.538  -5.076   1.363  1.00  0.00           C  
ATOM   2143  C   ASP B  65      -9.117  -5.278   2.762  1.00  0.00           C  
ATOM   2144  O   ASP B  65     -10.286  -5.625   2.928  1.00  0.00           O  
ATOM   2145  CB  ASP B  65      -9.004  -6.208   0.433  1.00  0.00           C  
ATOM   2146  CG  ASP B  65     -10.212  -5.814  -0.415  1.00  0.00           C  
ATOM   2147  OD1 ASP B  65     -10.136  -4.785  -1.128  1.00  0.00           O  
ATOM   2148  OD2 ASP B  65     -11.207  -6.576  -0.448  1.00  0.00           O1-
ATOM   2149  H   ASP B  65      -6.557  -5.850   1.585  1.00  0.00           H  
ATOM   2150  HA  ASP B  65      -8.940  -4.127   1.041  1.00  0.00           H  
ATOM   2151  HB2 ASP B  65      -8.184  -6.481  -0.222  1.00  0.00           H  
ATOM   2152  HB3 ASP B  65      -9.231  -7.103   1.016  1.00  0.00           H  
ATOM   2153  N   CYS B  66      -8.249  -5.150   3.756  1.00  0.00           N  
ATOM   2154  CA  CYS B  66      -8.373  -5.903   4.992  1.00  0.00           C  
ATOM   2155  C   CYS B  66      -9.624  -5.626   5.836  1.00  0.00           C  
ATOM   2156  O   CYS B  66     -10.072  -4.487   5.985  1.00  0.00           O  
ATOM   2157  CB  CYS B  66      -7.093  -5.740   5.820  1.00  0.00           C  
ATOM   2158  SG  CYS B  66      -6.854  -3.985   6.228  1.00  0.00           S  
ATOM   2159  H   CYS B  66      -7.339  -4.806   3.494  1.00  0.00           H  
ATOM   2160  HA  CYS B  66      -8.458  -6.934   4.660  1.00  0.00           H  
ATOM   2161  HB2 CYS B  66      -7.183  -6.323   6.739  1.00  0.00           H  
ATOM   2162  HB3 CYS B  66      -6.238  -6.122   5.264  1.00  0.00           H  
ATOM   2163  HG  CYS B  66      -8.153  -3.695   6.412  1.00  0.00           H  
ATOM   2164  N   GLU B  67     -10.110  -6.685   6.476  1.00  0.00           N  
ATOM   2165  CA  GLU B  67     -11.163  -6.646   7.492  1.00  0.00           C  
ATOM   2166  C   GLU B  67     -10.589  -7.194   8.798  1.00  0.00           C  
ATOM   2167  O   GLU B  67      -9.832  -8.171   8.802  1.00  0.00           O  
ATOM   2168  CB  GLU B  67     -12.385  -7.468   7.048  1.00  0.00           C  
ATOM   2169  CG  GLU B  67     -13.087  -6.928   5.791  1.00  0.00           C  
ATOM   2170  CD  GLU B  67     -13.688  -5.533   5.967  1.00  0.00           C  
ATOM   2171  OE1 GLU B  67     -14.317  -5.262   7.019  1.00  0.00           O  
ATOM   2172  OE2 GLU B  67     -13.567  -4.713   5.026  1.00  0.00           O1-
ATOM   2173  H   GLU B  67      -9.604  -7.556   6.370  1.00  0.00           H  
ATOM   2174  HA  GLU B  67     -11.480  -5.619   7.685  1.00  0.00           H  
ATOM   2175  HB2 GLU B  67     -12.060  -8.487   6.844  1.00  0.00           H  
ATOM   2176  HB3 GLU B  67     -13.105  -7.508   7.866  1.00  0.00           H  
ATOM   2177  HG2 GLU B  67     -12.382  -6.919   4.958  1.00  0.00           H  
ATOM   2178  HG3 GLU B  67     -13.892  -7.614   5.530  1.00  0.00           H  
ATOM   2179  N   ILE B  68     -10.932  -6.541   9.905  1.00  0.00           N  
ATOM   2180  CA  ILE B  68     -10.334  -6.774  11.223  1.00  0.00           C  
ATOM   2181  C   ILE B  68     -10.879  -8.092  11.785  1.00  0.00           C  
ATOM   2182  O   ILE B  68     -12.048  -8.181  12.167  1.00  0.00           O  
ATOM   2183  CB  ILE B  68     -10.601  -5.547  12.124  1.00  0.00           C  
ATOM   2184  CG1 ILE B  68     -10.073  -4.216  11.528  1.00  0.00           C  
ATOM   2185  CG2 ILE B  68     -10.008  -5.754  13.529  1.00  0.00           C  
ATOM   2186  CD1 ILE B  68      -8.580  -4.191  11.165  1.00  0.00           C  
ATOM   2187  H   ILE B  68     -11.675  -5.844   9.836  1.00  0.00           H  
ATOM   2188  HA  ILE B  68      -9.256  -6.888  11.117  1.00  0.00           H  
ATOM   2189  HB  ILE B  68     -11.684  -5.438  12.216  1.00  0.00           H  
ATOM   2190 HG12 ILE B  68     -10.644  -3.976  10.630  1.00  0.00           H  
ATOM   2191 HG13 ILE B  68     -10.266  -3.413  12.242  1.00  0.00           H  
ATOM   2192 HG21 ILE B  68     -10.192  -4.866  14.136  1.00  0.00           H  
ATOM   2193 HG22 ILE B  68     -10.475  -6.606  14.019  1.00  0.00           H  
ATOM   2194 HG23 ILE B  68      -8.934  -5.933  13.470  1.00  0.00           H  
ATOM   2195 HD11 ILE B  68      -8.305  -3.187  10.844  1.00  0.00           H  
ATOM   2196 HD12 ILE B  68      -7.968  -4.450  12.028  1.00  0.00           H  
ATOM   2197 HD13 ILE B  68      -8.378  -4.883  10.348  1.00  0.00           H  
ATOM   2198  N   LEU B  69     -10.039  -9.128  11.800  1.00  0.00           N  
ATOM   2199  CA  LEU B  69     -10.400 -10.511  12.095  1.00  0.00           C  
ATOM   2200  C   LEU B  69     -10.729 -10.647  13.592  1.00  0.00           C  
ATOM   2201  O   LEU B  69     -11.782 -11.197  13.928  1.00  0.00           O  
ATOM   2202  CB  LEU B  69      -9.305 -11.438  11.513  1.00  0.00           C  
ATOM   2203  CG  LEU B  69      -8.852 -12.662  12.321  1.00  0.00           C  
ATOM   2204  CD1 LEU B  69      -9.925 -13.715  12.621  1.00  0.00           C  
ATOM   2205  CD2 LEU B  69      -7.747 -13.376  11.523  1.00  0.00           C  
ATOM   2206  H   LEU B  69      -9.051  -8.945  11.696  1.00  0.00           H  
ATOM   2207  HA  LEU B  69     -11.293 -10.742  11.528  1.00  0.00           H  
ATOM   2208  HB2 LEU B  69      -9.634 -11.776  10.530  1.00  0.00           H  
ATOM   2209  HB3 LEU B  69      -8.409 -10.848  11.340  1.00  0.00           H  
ATOM   2210  HG  LEU B  69      -8.464 -12.276  13.261  1.00  0.00           H  
ATOM   2211 HD11 LEU B  69     -10.412 -14.036  11.700  1.00  0.00           H  
ATOM   2212 HD12 LEU B  69      -9.463 -14.582  13.093  1.00  0.00           H  
ATOM   2213 HD13 LEU B  69     -10.660 -13.329  13.315  1.00  0.00           H  
ATOM   2214 HD21 LEU B  69      -7.020 -12.663  11.138  1.00  0.00           H  
ATOM   2215 HD22 LEU B  69      -7.240 -14.103  12.157  1.00  0.00           H  
ATOM   2216 HD23 LEU B  69      -8.185 -13.895  10.669  1.00  0.00           H  
ATOM   2217  N   ARG B  70      -9.892 -10.061  14.461  1.00  0.00           N  
ATOM   2218  CA  ARG B  70     -10.119  -9.820  15.887  1.00  0.00           C  
ATOM   2219  C   ARG B  70      -9.297  -8.597  16.308  1.00  0.00           C  
ATOM   2220  O   ARG B  70      -8.209  -8.343  15.796  1.00  0.00           O  
ATOM   2221  CB  ARG B  70      -9.675 -10.993  16.788  1.00  0.00           C  
ATOM   2222  CG  ARG B  70     -10.090 -12.407  16.359  1.00  0.00           C  
ATOM   2223  CD  ARG B  70      -9.621 -13.467  17.365  1.00  0.00           C  
ATOM   2224  NE  ARG B  70      -8.151 -13.529  17.493  1.00  0.00           N  
ATOM   2225  CZ  ARG B  70      -7.359 -14.563  17.231  1.00  0.00           C  
ATOM   2226  NH1 ARG B  70      -7.787 -15.671  16.660  1.00  0.00           N1+
ATOM   2227  NH2 ARG B  70      -6.090 -14.493  17.550  1.00  0.00           N  
ATOM   2228  H   ARG B  70      -9.075  -9.591  14.088  1.00  0.00           H  
ATOM   2229  HA  ARG B  70     -11.178  -9.621  16.052  1.00  0.00           H  
ATOM   2230  HB2 ARG B  70      -8.593 -10.972  16.859  1.00  0.00           H  
ATOM   2231  HB3 ARG B  70     -10.063 -10.812  17.792  1.00  0.00           H  
ATOM   2232  HG2 ARG B  70     -11.176 -12.455  16.284  1.00  0.00           H  
ATOM   2233  HG3 ARG B  70      -9.654 -12.640  15.389  1.00  0.00           H  
ATOM   2234  HD2 ARG B  70     -10.052 -13.244  18.342  1.00  0.00           H  
ATOM   2235  HD3 ARG B  70     -10.014 -14.430  17.043  1.00  0.00           H  
ATOM   2236  HE  ARG B  70      -7.689 -12.714  17.908  1.00  0.00           H  
ATOM   2237 HH11 ARG B  70      -8.739 -15.756  16.336  1.00  0.00           H  
ATOM   2238 HH12 ARG B  70      -7.133 -16.412  16.424  1.00  0.00           H  
ATOM   2239 HH21 ARG B  70      -5.695 -13.628  17.905  1.00  0.00           H  
ATOM   2240 HH22 ARG B  70      -5.509 -15.324  17.527  1.00  0.00           H  
ATOM   2241  N   ASP B  71      -9.775  -7.898  17.322  1.00  0.00           N  
ATOM   2242  CA  ASP B  71      -9.030  -6.892  18.090  1.00  0.00           C  
ATOM   2243  C   ASP B  71      -8.245  -7.515  19.271  1.00  0.00           C  
ATOM   2244  O   ASP B  71      -8.122  -6.894  20.333  1.00  0.00           O  
ATOM   2245  CB  ASP B  71      -9.991  -5.759  18.508  1.00  0.00           C  
ATOM   2246  CG  ASP B  71     -11.105  -6.194  19.465  1.00  0.00           C  
ATOM   2247  OD1 ASP B  71     -11.858  -7.136  19.122  1.00  0.00           O  
ATOM   2248  OD2 ASP B  71     -11.270  -5.574  20.541  1.00  0.00           O1-
ATOM   2249  H   ASP B  71     -10.696  -8.146  17.646  1.00  0.00           H  
ATOM   2250  HA  ASP B  71      -8.284  -6.448  17.431  1.00  0.00           H  
ATOM   2251  HB2 ASP B  71      -9.412  -4.958  18.971  1.00  0.00           H  
ATOM   2252  HB3 ASP B  71     -10.450  -5.344  17.609  1.00  0.00           H  
ATOM   2253  N   SER B  72      -7.750  -8.758  19.119  1.00  0.00           N  
ATOM   2254  CA  SER B  72      -7.071  -9.556  20.167  1.00  0.00           C  
ATOM   2255  C   SER B  72      -6.327 -10.774  19.630  1.00  0.00           C  
ATOM   2256  O   SER B  72      -5.343 -11.163  20.289  1.00  0.00           O  
ATOM   2257  CB  SER B  72      -8.054 -10.021  21.239  1.00  0.00           C  
ATOM   2258  OG  SER B  72      -8.324  -8.931  22.093  1.00  0.00           O  
ATOM   2259  OXT SER B  72      -6.707 -11.340  18.584  1.00  0.00           O1-
ATOM   2260  H   SER B  72      -7.821  -9.197  18.204  1.00  0.00           H  
ATOM   2261  HA  SER B  72      -6.314  -8.941  20.647  1.00  0.00           H  
ATOM   2262  HB2 SER B  72      -8.967 -10.376  20.763  1.00  0.00           H  
ATOM   2263  HB3 SER B  72      -7.616 -10.836  21.822  1.00  0.00           H  
ATOM   2264  HG  SER B  72      -8.353  -8.139  21.520  1.00  0.00           H  
