# Supplementary material for: Structural Descriptors for Subunit Interface Regions in Homodimers: Effect of Lipid Membrane and Secondary Structure Type
Source: J Chem Inf Model. 2025 Mar 27;65(7):3117–26. doi: 10.1021/acs.jcim.4c01233 (PMC12004529; doi:10.1021/acs.jcim.4c01233)
Supplement: Supplementary file 3 — ci4c01233_si_003.tar [file ci4c01233_si_003.tar › database/alpha/4j5p_cytop.pdb]

ATOM      1  N   GLY A   1      38.492   0.106 -54.952  1.00103.53           N  
ATOM      2  CA  GLY A   1      38.645   0.284 -53.476  1.00100.04           C  
ATOM      3  C   GLY A   1      39.726  -0.590 -52.833  1.00105.99           C  
ATOM      4  O   GLY A   1      39.534  -1.076 -51.721  1.00101.02           O  
ATOM      5  N   ARG A   2      40.857  -0.791 -53.526  1.00110.04           N  
ATOM      6  CA  ARG A   2      42.008  -1.650 -53.073  1.00104.80           C  
ATOM      7  C   ARG A   2      43.385  -1.096 -53.533  1.00103.90           C  
ATOM      8  O   ARG A   2      44.364  -1.861 -53.625  1.00105.73           O  
ATOM      9  CB  ARG A   2      41.862  -3.087 -53.625  1.00102.31           C  
ATOM     10  CG  ARG A   2      40.940  -4.005 -52.851  1.00101.09           C  
ATOM     11  CD  ARG A   2      41.607  -4.533 -51.584  1.00102.41           C  
ATOM     12  NE  ARG A   2      40.646  -4.854 -50.508  1.00 96.68           N  
ATOM     13  CZ  ARG A   2      40.002  -6.007 -50.335  1.00 92.15           C  
ATOM     14  NH1 ARG A   2      40.174  -7.050 -51.154  1.00100.05           N1+
ATOM     15  NH2 ARG A   2      39.152  -6.107 -49.335  1.00 82.67           N  
ATOM     16  N   GLN A   3      43.458   0.208 -53.811  1.00 99.19           N  
ATOM     17  CA  GLN A   3      44.639   0.811 -54.434  1.00 99.01           C  
ATOM     18  C   GLN A   3      45.891   0.656 -53.582  1.00 94.21           C  
ATOM     19  O   GLN A   3      46.965   0.333 -54.110  1.00 84.38           O  
ATOM     20  CB  GLN A   3      44.435   2.305 -54.672  1.00104.91           C  
ATOM     21  CG  GLN A   3      43.390   2.676 -55.706  1.00111.38           C  
ATOM     22  CD  GLN A   3      43.565   4.120 -56.199  1.00119.94           C  
ATOM     23  NE2 GLN A   3      42.578   4.627 -56.935  1.00120.96           N  
ATOM     24  OE1 GLN A   3      44.581   4.768 -55.925  1.00122.83           O  
ATOM     25  N   LYS A   4      45.751   0.894 -52.272  1.00 87.08           N  
ATOM     26  CA  LYS A   4      46.882   0.808 -51.340  1.00 81.74           C  
ATOM     27  C   LYS A   4      47.471  -0.593 -51.368  1.00 74.42           C  
ATOM     28  O   LYS A   4      48.673  -0.789 -51.550  1.00 71.82           O  
ATOM     29  CB  LYS A   4      46.439   1.248 -49.918  1.00 83.26           C  
ATOM     30  CG  LYS A   4      46.622   2.752 -49.690  1.00 90.53           C  
ATOM     31  CD  LYS A   4      45.562   3.652 -50.382  1.00 96.03           C  
ATOM     32  CE  LYS A   4      46.177   4.881 -51.085  1.00 96.63           C  
ATOM     33  NZ  LYS A   4      45.187   5.910 -51.518  1.00 93.54           N1+
ATOM     34  N   ALA A   5      46.604  -1.580 -51.270  1.00 76.74           N  
ATOM     35  CA  ALA A   5      47.025  -2.988 -51.286  1.00 76.91           C  
ATOM     36  C   ALA A   5      47.767  -3.368 -52.557  1.00 73.81           C  
ATOM     37  O   ALA A   5      48.832  -4.000 -52.516  1.00 74.17           O  
ATOM     38  CB  ALA A   5      45.820  -3.896 -51.098  1.00 77.91           C  
ATOM     39  N   ARG A   6      47.210  -2.991 -53.697  1.00 72.26           N  
ATOM     40  CA  ARG A   6      47.905  -3.244 -54.965  1.00 73.18           C  
ATOM     41  C   ARG A   6      49.263  -2.508 -55.001  1.00 66.95           C  
ATOM     42  O   ARG A   6      50.285  -3.101 -55.425  1.00 65.18           O  
ATOM     43  CB  ARG A   6      47.013  -2.911 -56.175  1.00 79.66           C  
ATOM     44  CG  ARG A   6      46.202  -4.121 -56.653  1.00 88.05           C  
ATOM     45  CD  ARG A   6      45.415  -3.900 -57.960  1.00 96.30           C  
ATOM     46  NE  ARG A   6      43.986  -3.619 -57.730  1.00103.55           N  
ATOM     47  CZ  ARG A   6      43.423  -2.412 -57.546  1.00112.48           C  
ATOM     48  NH1 ARG A   6      44.144  -1.279 -57.563  1.00114.87           N1+
ATOM     49  NH2 ARG A   6      42.097  -2.340 -57.348  1.00111.29           N  
ATOM     50  N   GLY A   7      49.290  -1.251 -54.535  1.00 60.51           N  
ATOM     51  CA  GLY A   7      50.535  -0.470 -54.541  1.00 61.16           C  
ATOM     52  C   GLY A   7      51.597  -1.159 -53.717  1.00 60.67           C  
ATOM     53  O   GLY A   7      52.758  -1.304 -54.138  1.00 62.68           O  
ATOM     54  N   ALA A   8      51.161  -1.586 -52.537  1.00 58.37           N  
ATOM     55  CA  ALA A   8      52.014  -2.222 -51.598  1.00 58.20           C  
ATOM     56  C   ALA A   8      52.622  -3.459 -52.198  1.00 59.10           C  
ATOM     57  O   ALA A   8      53.853  -3.638 -52.190  1.00 61.31           O  
ATOM     58  CB  ALA A   8      51.215  -2.577 -50.355  1.00 57.37           C  
ATOM     59  N   ALA A   9      51.765  -4.330 -52.714  1.00 60.79           N  
ATOM     60  CA  ALA A   9      52.246  -5.563 -53.361  1.00 64.50           C  
ATOM     61  C   ALA A   9      53.280  -5.282 -54.484  1.00 65.41           C  
ATOM     62  O   ALA A   9      54.244  -6.057 -54.662  1.00 68.16           O  
ATOM     63  CB  ALA A   9      51.066  -6.368 -53.898  1.00 64.25           C  
ATOM     64  N   THR A  10      53.076  -4.180 -55.216  1.00 62.64           N  
ATOM     65  CA  THR A  10      53.933  -3.842 -56.327  1.00 64.34           C  
ATOM     66  C   THR A  10      55.276  -3.370 -55.806  1.00 66.79           C  
ATOM     67  O   THR A  10      56.325  -3.877 -56.246  1.00 69.69           O  
ATOM     68  CB  THR A  10      53.294  -2.764 -57.235  1.00 64.44           C  
ATOM     69  CG2 THR A  10      54.179  -2.453 -58.427  1.00 64.11           C  
ATOM     70  OG1 THR A  10      52.033  -3.232 -57.700  1.00 62.70           O  
ATOM     71  N   ARG A  11      55.266  -2.432 -54.867  1.00 67.10           N  
ATOM     72  CA  ARG A  11      56.518  -1.988 -54.292  1.00 69.68           C  
ATOM     73  C   ARG A  11      57.264  -3.211 -53.714  1.00 68.33           C  
ATOM     74  O   ARG A  11      58.488  -3.392 -53.942  1.00 64.28           O  
ATOM     75  CB  ARG A  11      56.275  -0.989 -53.165  1.00 72.48           C  
ATOM     76  CG  ARG A  11      55.973   0.433 -53.577  1.00 75.13           C  
ATOM     77  CD  ARG A  11      55.290   1.193 -52.436  1.00 77.46           C  
ATOM     78  NE  ARG A  11      54.077   1.802 -52.970  1.00 82.03           N  
ATOM     79  CZ  ARG A  11      52.860   1.775 -52.422  1.00 83.18           C  
ATOM     80  NH1 ARG A  11      51.853   2.359 -53.070  1.00 86.81           N1+
ATOM     81  NH2 ARG A  11      52.621   1.200 -51.252  1.00 78.99           N  
ATOM     82  N   ALA A  12      56.538  -4.030 -52.946  1.00 62.79           N  
ATOM     83  CA  ALA A  12      57.152  -5.174 -52.296  1.00 61.92           C  
ATOM     84  C   ALA A  12      57.695  -6.198 -53.295  1.00 60.55           C  
ATOM     85  O   ALA A  12      58.797  -6.743 -53.111  1.00 56.24           O  
ATOM     86  CB  ALA A  12      56.176  -5.840 -51.318  1.00 61.00           C  
ATOM     87  N   ARG A  13      56.928  -6.494 -54.340  1.00 62.84           N  
ATOM     88  CA  ARG A  13      57.482  -7.335 -55.415  1.00 68.59           C  
ATOM     89  C   ARG A  13      58.775  -6.738 -55.983  1.00 65.61           C  
ATOM     90  O   ARG A  13      59.765  -7.458 -56.125  1.00 61.83           O  
ATOM     91  CB  ARG A  13      56.440  -7.629 -56.497  1.00 77.59           C  
ATOM     92  CG  ARG A  13      55.540  -8.799 -56.093  1.00 85.85           C  
ATOM     93  CD  ARG A  13      54.235  -8.973 -56.883  1.00 94.97           C  
ATOM     94  NE  ARG A  13      53.238  -9.652 -56.029  1.00100.17           N  
ATOM     95  CZ  ARG A  13      53.151 -10.976 -55.793  1.00 99.33           C  
ATOM     96  NH1 ARG A  13      52.204 -11.402 -54.973  1.00103.99           N1+
ATOM     97  NH2 ARG A  13      53.965 -11.884 -56.354  1.00 94.93           N  
ATOM     98  N   GLN A  14      58.794  -5.420 -56.223  1.00 68.64           N  
ATOM     99  CA  GLN A  14      60.023  -4.712 -56.723  1.00 71.59           C  
ATOM    100  C   GLN A  14      61.203  -4.892 -55.775  1.00 69.53           C  
ATOM    101  O   GLN A  14      62.303  -5.231 -56.237  1.00 68.58           O  
ATOM    102  CB  GLN A  14      59.805  -3.206 -56.872  1.00 74.52           C  
ATOM    103  CG  GLN A  14      59.528  -2.700 -58.255  1.00 83.78           C  
ATOM    104  CD  GLN A  14      58.584  -1.463 -58.278  1.00 88.97           C  
ATOM    105  NE2 GLN A  14      57.945  -1.266 -59.437  1.00 89.70           N  
ATOM    106  OE1 GLN A  14      58.438  -0.694 -57.291  1.00 77.77           O  
ATOM    107  N   LYS A  15      60.978  -4.655 -54.467  1.00 62.88           N  
ATOM    108  CA  LYS A  15      62.066  -4.685 -53.493  1.00 62.26           C  
ATOM    109  C   LYS A  15      62.620  -6.069 -53.370  1.00 59.40           C  
ATOM    110  O   LYS A  15      63.829  -6.253 -53.169  1.00 60.88           O  
ATOM    111  CB  LYS A  15      61.655  -4.153 -52.110  1.00 64.68           C  
ATOM    112  CG  LYS A  15      61.880  -2.660 -51.895  1.00 69.50           C  
ATOM    113  CD  LYS A  15      61.509  -2.238 -50.462  1.00 77.79           C  
ATOM    114  CE  LYS A  15      60.053  -1.820 -50.335  1.00 79.50           C  
ATOM    115  NZ  LYS A  15      59.723  -1.504 -48.919  1.00 84.50           N1+
ATOM    116  N   GLN A  16      61.744  -7.057 -53.483  1.00 59.15           N  
ATOM    117  CA  GLN A  16      62.183  -8.461 -53.449  1.00 58.66           C  
ATOM    118  C   GLN A  16      63.055  -8.793 -54.660  1.00 58.84           C  
ATOM    119  O   GLN A  16      64.144  -9.342 -54.524  1.00 58.64           O  
ATOM    120  CB  GLN A  16      60.982  -9.431 -53.319  1.00 58.35           C  
ATOM    121  CG  GLN A  16      61.419 -10.893 -53.360  1.00 59.53           C  
ATOM    122  CD  GLN A  16      60.267 -11.842 -53.416  1.00 59.38           C  
ATOM    123  NE2 GLN A  16      60.344 -12.929 -52.660  1.00 61.68           N  
ATOM    124  OE1 GLN A  16      59.313 -11.602 -54.109  1.00 61.69           O  
ATOM    125  N   ARG A  17      62.580  -8.446 -55.836  1.00 60.24           N  
ATOM    126  CA  ARG A  17      63.363  -8.661 -57.063  1.00 67.26           C  
ATOM    127  C   ARG A  17      64.752  -8.020 -56.969  1.00 64.24           C  
ATOM    128  O   ARG A  17      65.779  -8.653 -57.244  1.00 62.61           O  
ATOM    129  CB  ARG A  17      62.590  -8.081 -58.266  1.00 72.15           C  
ATOM    130  CG  ARG A  17      62.847  -8.757 -59.603  1.00 77.02           C  
ATOM    131  CD  ARG A  17      61.904  -8.183 -60.686  1.00 87.36           C  
ATOM    132  NE  ARG A  17      60.478  -8.074 -60.215  1.00 91.53           N  
ATOM    133  CZ  ARG A  17      59.788  -6.930 -59.991  1.00 94.55           C  
ATOM    134  NH1 ARG A  17      58.523  -6.978 -59.535  1.00 88.87           N1+
ATOM    135  NH2 ARG A  17      60.328  -5.721 -60.225  1.00101.57           N  
ATOM    136  N   ALA A  18      64.768  -6.762 -56.561  1.00 62.76           N  
ATOM    137  CA  ALA A  18      66.026  -6.015 -56.493  1.00 60.75           C  
ATOM    138  C   ALA A  18      66.971  -6.640 -55.477  1.00 58.67           C  
ATOM    139  O   ALA A  18      68.165  -6.665 -55.743  1.00 55.65           O  
ATOM    140  CB  ALA A  18      65.767  -4.538 -56.163  1.00 60.81           C  
ATOM    141  N   SER A  19      66.432  -7.147 -54.334  1.00 55.37           N  
ATOM    142  CA  SER A  19      67.240  -7.827 -53.334  1.00 54.31           C  
ATOM    143  C   SER A  19      67.905  -9.041 -53.911  1.00 55.53           C  
ATOM    144  O   SER A  19      69.100  -9.243 -53.754  1.00 57.17           O  
ATOM    145  CB  SER A  19      66.381  -8.321 -52.110  1.00 54.22           C  
ATOM    146  OG  SER A  19      66.084  -7.272 -51.251  1.00 54.78           O  
ATOM    147  N   LEU A  20      67.098  -9.898 -54.530  1.00 60.09           N  
ATOM    148  CA  LEU A  20      67.609 -11.116 -55.178  1.00 62.43           C  
ATOM    149  C   LEU A  20      68.648 -10.806 -56.226  1.00 64.22           C  
ATOM    150  O   LEU A  20      69.635 -11.538 -56.333  1.00 69.22           O  
ATOM    151  CB  LEU A  20      66.470 -11.953 -55.763  1.00 62.38           C  
ATOM    152  CG  LEU A  20      65.478 -12.463 -54.693  1.00 64.49           C  
ATOM    153  CD1 LEU A  20      64.223 -13.026 -55.366  1.00 68.20           C  
ATOM    154  CD2 LEU A  20      66.101 -13.470 -53.714  1.00 59.50           C  
ATOM    155  N   GLU A  21      68.456  -9.705 -56.967  1.00 67.84           N  
ATOM    156  CA  GLU A  21      69.414  -9.243 -58.015  1.00 69.68           C  
ATOM    157  C   GLU A  21      70.756  -8.850 -57.369  1.00 67.84           C  
ATOM    158  O   GLU A  21      71.829  -9.328 -57.750  1.00 61.81           O  
ATOM    159  CB  GLU A  21      68.789  -8.048 -58.778  1.00 73.61           C  
ATOM    160  CG  GLU A  21      69.568  -7.568 -60.010  1.00 83.94           C  
ATOM    161  CD  GLU A  21      69.563  -8.557 -61.183  1.00 89.88           C  
ATOM    162  OE1 GLU A  21      68.830  -9.609 -61.117  1.00 84.87           O  
ATOM    163  OE2 GLU A  21      70.293  -8.265 -62.187  1.00 89.33           O1-
ATOM    164  N   THR A  22      70.668  -8.058 -56.296  1.00 68.89           N  
ATOM    165  CA  THR A  22      71.849  -7.654 -55.523  1.00 65.18           C  
ATOM    166  C   THR A  22      72.609  -8.901 -55.035  1.00 65.37           C  
ATOM    167  O   THR A  22      73.819  -9.018 -55.218  1.00 65.45           O  
ATOM    168  CB  THR A  22      71.443  -6.699 -54.384  1.00 63.13           C  
ATOM    169  CG2 THR A  22      72.644  -6.161 -53.628  1.00 64.39           C  
ATOM    170  OG1 THR A  22      70.746  -5.587 -54.944  1.00 59.25           O  
ATOM    171  N   MET A  23      71.880  -9.864 -54.489  1.00 64.46           N  
ATOM    172  CA  MET A  23      72.491 -11.097 -54.011  1.00 65.84           C  
ATOM    173  C   MET A  23      73.254 -11.813 -55.124  1.00 69.54           C  
ATOM    174  O   MET A  23      74.424 -12.183 -54.969  1.00 65.66           O  
ATOM    175  CB  MET A  23      71.408 -12.019 -53.452  1.00 66.02           C  
ATOM    176  CG  MET A  23      70.958 -11.688 -52.055  1.00 63.46           C  
ATOM    177  SD  MET A  23      69.353 -12.430 -51.661  1.00 61.79           S  
ATOM    178  CE  MET A  23      69.844 -14.131 -51.344  1.00 58.87           C  
ATOM    179  N   ASP A  24      72.569 -12.008 -56.249  1.00 74.57           N  
ATOM    180  CA  ASP A  24      73.145 -12.626 -57.454  1.00 76.00           C  
ATOM    181  C   ASP A  24      74.467 -11.928 -57.858  1.00 78.37           C  
ATOM    182  O   ASP A  24      75.502 -12.589 -57.994  1.00 74.24           O  
ATOM    183  CB  ASP A  24      72.100 -12.547 -58.606  1.00 78.01           C  
ATOM    184  CG  ASP A  24      72.405 -13.474 -59.793  1.00 75.93           C  
ATOM    185  OD1 ASP A  24      73.177 -14.442 -59.652  1.00 75.53           O  
ATOM    186  OD2 ASP A  24      71.835 -13.226 -60.875  1.00 74.66           O1-
ATOM    187  N   LYS A  25      74.422 -10.599 -58.024  1.00 81.96           N  
ATOM    188  CA  LYS A  25      75.615  -9.801 -58.383  1.00 82.86           C  
ATOM    189  C   LYS A  25      76.773 -10.077 -57.408  1.00 80.46           C  
ATOM    190  O   LYS A  25      77.889 -10.404 -57.838  1.00 77.06           O  
ATOM    191  CB  LYS A  25      75.362  -8.268 -58.380  1.00 85.45           C  
ATOM    192  CG  LYS A  25      74.621  -7.587 -59.547  1.00 90.76           C  
ATOM    193  CD  LYS A  25      74.566  -8.398 -60.827  1.00 95.88           C  
ATOM    194  CE  LYS A  25      73.965  -7.587 -61.996  1.00100.50           C  
ATOM    195  NZ  LYS A  25      74.797  -7.639 -63.261  1.00101.17           N1+
ATOM    196  N   ALA A  26      76.506  -9.958 -56.102  1.00 74.28           N  
ATOM    197  CA  ALA A  26      77.562 -10.114 -55.119  1.00 74.34           C  
ATOM    198  C   ALA A  26      78.154 -11.530 -55.170  1.00 75.81           C  
ATOM    199  O   ALA A  26      79.385 -11.712 -55.167  1.00 81.48           O  
ATOM    200  CB  ALA A  26      77.059  -9.784 -53.728  1.00 73.14           C  
ATOM    201  N   VAL A  27      77.285 -12.532 -55.263  1.00 75.08           N  
ATOM    202  CA  VAL A  27      77.731 -13.925 -55.337  1.00 74.43           C  
ATOM    203  C   VAL A  27      78.576 -14.180 -56.587  1.00 77.53           C  
ATOM    204  O   VAL A  27      79.635 -14.810 -56.524  1.00 79.04           O  
ATOM    205  CB  VAL A  27      76.524 -14.874 -55.313  1.00 73.60           C  
ATOM    206  CG1 VAL A  27      76.929 -16.312 -55.590  1.00 73.62           C  
ATOM    207  CG2 VAL A  27      75.852 -14.796 -53.966  1.00 74.66           C  
ATOM    208  N   GLN A  28      78.105 -13.694 -57.733  1.00 79.43           N  
ATOM    209  CA  GLN A  28      78.839 -13.876 -58.981  1.00 84.19           C  
ATOM    210  C   GLN A  28      80.215 -13.219 -58.902  1.00 83.95           C  
ATOM    211  O   GLN A  28      81.202 -13.809 -59.348  1.00 90.43           O  
ATOM    212  CB  GLN A  28      78.069 -13.284 -60.181  1.00 88.34           C  
ATOM    213  CG  GLN A  28      77.944 -14.190 -61.417  1.00 95.07           C  
ATOM    214  CD  GLN A  28      76.621 -14.943 -61.454  1.00 96.18           C  
ATOM    215  NE2 GLN A  28      76.518 -15.989 -60.647  1.00 93.34           N  
ATOM    216  OE1 GLN A  28      75.692 -14.566 -62.182  1.00106.84           O  
ATOM    217  N   ARG A  29      80.276 -11.995 -58.381  1.00 78.89           N  
ATOM    218  CA  ARG A  29      81.553 -11.315 -58.252  1.00 81.36           C  
ATOM    219  C   ARG A  29      82.460 -12.105 -57.327  1.00 78.00           C  
ATOM    220  O   ARG A  29      83.643 -12.282 -57.618  1.00 79.16           O  
ATOM    221  CB  ARG A  29      81.373  -9.847 -57.813  1.00 87.95           C  
ATOM    222  CG  ARG A  29      82.524  -9.190 -57.061  1.00 94.30           C  
ATOM    223  CD  ARG A  29      82.176  -7.775 -56.534  1.00 99.52           C  
ATOM    224  NE  ARG A  29      81.046  -7.109 -57.229  1.00102.70           N  
ATOM    225  CZ  ARG A  29      79.813  -6.924 -56.727  1.00103.08           C  
ATOM    226  NH1 ARG A  29      78.895  -6.310 -57.477  1.00101.02           N1+
ATOM    227  NH2 ARG A  29      79.483  -7.308 -55.487  1.00 97.16           N  
ATOM    228  N   PHE A  30      81.907 -12.626 -56.232  1.00 79.34           N  
ATOM    229  CA  PHE A  30      82.721 -13.407 -55.304  1.00 77.59           C  
ATOM    230  C   PHE A  30      83.277 -14.680 -55.944  1.00 78.91           C  
ATOM    231  O   PHE A  30      84.439 -15.037 -55.710  1.00 76.79           O  
ATOM    232  CB  PHE A  30      81.984 -13.778 -54.019  1.00 75.36           C  
ATOM    233  CG  PHE A  30      82.828 -14.603 -53.089  1.00 75.45           C  
ATOM    234  CD1 PHE A  30      83.780 -13.985 -52.283  1.00 76.75           C  
ATOM    235  CD2 PHE A  30      82.731 -16.001 -53.068  1.00 74.66           C  
ATOM    236  CE1 PHE A  30      84.604 -14.728 -51.443  1.00 77.56           C  
ATOM    237  CE2 PHE A  30      83.561 -16.755 -52.237  1.00 78.00           C  
ATOM    238  CZ  PHE A  30      84.500 -16.115 -51.426  1.00 78.06           C  
ATOM    239  N   ARG A  31      82.444 -15.377 -56.709  1.00 79.35           N  
ATOM    240  CA  ARG A  31      82.865 -16.624 -57.371  1.00 82.13           C  
ATOM    241  C   ARG A  31      84.012 -16.464 -58.372  1.00 85.15           C  
ATOM    242  O   ARG A  31      84.829 -17.392 -58.531  1.00 85.70           O  
ATOM    243  CB  ARG A  31      81.686 -17.285 -58.067  1.00 81.14           C  
ATOM    244  CG  ARG A  31      80.751 -17.973 -57.090  1.00 77.11           C  
ATOM    245  CD  ARG A  31      79.541 -18.516 -57.811  1.00 76.34           C  
ATOM    246  NE  ARG A  31      78.629 -19.161 -56.876  1.00 76.26           N  
ATOM    247  CZ  ARG A  31      77.333 -19.376 -57.087  1.00 73.37           C  
ATOM    248  NH1 ARG A  31      76.756 -18.999 -58.222  1.00 74.41           N1+
ATOM    249  NH2 ARG A  31      76.605 -19.945 -56.145  1.00 66.67           N  
ATOM    250  N   LEU A  32      84.092 -15.298 -59.014  1.00 87.60           N  
ATOM    251  CA  LEU A  32      85.145 -15.064 -59.998  1.00 94.25           C  
ATOM    252  C   LEU A  32      86.450 -14.656 -59.343  1.00 88.89           C  
ATOM    253  O   LEU A  32      87.499 -14.914 -59.894  1.00 90.22           O  
ATOM    254  CB  LEU A  32      84.717 -14.046 -61.065  1.00103.39           C  
ATOM    255  CG  LEU A  32      83.832 -14.652 -62.178  1.00105.14           C  
ATOM    256  CD1 LEU A  32      82.853 -13.621 -62.742  1.00107.40           C  
ATOM    257  CD2 LEU A  32      84.681 -15.291 -63.271  1.00 99.58           C  
ATOM    258  N   GLN A  33      86.394 -14.051 -58.165  1.00 84.94           N  
ATOM    259  CA  GLN A  33      87.606 -13.862 -57.367  1.00 84.50           C  
ATOM    260  C   GLN A  33      88.092 -15.190 -56.717  1.00 84.92           C  
ATOM    261  O   GLN A  33      89.247 -15.292 -56.308  1.00 88.49           O  
ATOM    262  CB  GLN A  33      87.408 -12.772 -56.271  1.00 84.54           C  
ATOM    263  CG  GLN A  33      87.687 -11.331 -56.641  1.00 86.37           C  
ATOM    264  CD  GLN A  33      89.021 -11.168 -57.369  1.00 91.72           C  
ATOM    265  NE2 GLN A  33      88.955 -11.038 -58.686  1.00 92.63           N  
ATOM    266  OE1 GLN A  33      90.098 -11.174 -56.756  1.00 88.93           O  
ATOM    267  N   ASN A  34      87.226 -16.192 -56.599  1.00 85.77           N  
ATOM    268  CA  ASN A  34      87.502 -17.358 -55.743  1.00 88.73           C  
ATOM    269  C   ASN A  34      87.027 -18.654 -56.387  1.00 90.96           C  
ATOM    270  O   ASN A  34      86.222 -19.379 -55.819  1.00 90.87           O  
ATOM    271  CB  ASN A  34      86.831 -17.179 -54.351  1.00 83.77           C  
ATOM    272  CG  ASN A  34      87.511 -16.124 -53.480  1.00 84.23           C  
ATOM    273  ND2 ASN A  34      87.024 -14.879 -53.525  1.00 83.73           N  
ATOM    274  OD1 ASN A  34      88.466 -16.427 -52.778  1.00 85.83           O  
ATOM    275  N   PRO A  35      87.536 -18.961 -57.575  1.00 98.70           N  
ATOM    276  CA  PRO A  35      87.028 -20.101 -58.351  1.00100.97           C  
ATOM    277  C   PRO A  35      87.361 -21.472 -57.753  1.00101.60           C  
ATOM    278  O   PRO A  35      86.621 -22.430 -57.961  1.00 97.68           O  
ATOM    279  CB  PRO A  35      87.727 -19.938 -59.709  1.00100.44           C  
ATOM    280  CG  PRO A  35      89.011 -19.239 -59.383  1.00102.20           C  
ATOM    281  CD  PRO A  35      88.768 -18.392 -58.157  1.00102.99           C  
ATOM    282  N   ASP A  36      88.455 -21.547 -57.000  1.00105.72           N  
ATOM    283  CA  ASP A  36      88.924 -22.807 -56.438  1.00109.58           C  
ATOM    284  C   ASP A  36      88.523 -22.986 -54.972  1.00107.97           C  
ATOM    285  O   ASP A  36      89.343 -23.340 -54.129  1.00111.45           O  
ATOM    286  CB  ASP A  36      90.441 -22.876 -56.560  1.00111.98           C  
ATOM    287  CG  ASP A  36      90.882 -23.233 -57.934  1.00116.16           C  
ATOM    288  OD1 ASP A  36      90.125 -23.955 -58.629  1.00120.52           O  
ATOM    289  OD2 ASP A  36      91.987 -22.800 -58.319  1.00120.61           O1-
ATOM    290  N   LEU A  37      87.263 -22.741 -54.665  1.00101.52           N  
ATOM    291  CA  LEU A  37      86.777 -22.880 -53.294  1.00101.93           C  
ATOM    292  C   LEU A  37      85.760 -24.022 -53.354  1.00101.39           C  
ATOM    293  O   LEU A  37      84.755 -23.911 -54.058  1.00100.18           O  
ATOM    294  CB  LEU A  37      86.174 -21.547 -52.803  1.00 97.26           C  
ATOM    295  CG  LEU A  37      85.547 -21.372 -51.400  1.00 95.62           C  
ATOM    296  CD1 LEU A  37      84.129 -21.938 -51.366  1.00 91.61           C  
ATOM    297  CD2 LEU A  37      86.414 -21.956 -50.269  1.00 94.80           C  
ATOM    298  N   ASP A  38      86.030 -25.122 -52.647  1.00 96.61           N  
ATOM    299  CA  ASP A  38      85.102 -26.231 -52.656  1.00 94.86           C  
ATOM    300  C   ASP A  38      83.854 -25.745 -51.907  1.00 93.78           C  
ATOM    301  O   ASP A  38      83.821 -25.667 -50.664  1.00 96.61           O  
ATOM    302  CB  ASP A  38      85.702 -27.511 -52.045  1.00 92.32           C  
ATOM    303  CG  ASP A  38      84.800 -28.732 -52.241  1.00 92.64           C  
ATOM    304  OD1 ASP A  38      85.166 -29.814 -51.758  1.00 92.43           O  
ATOM    305  OD2 ASP A  38      83.707 -28.617 -52.848  1.00 94.56           O1-
ATOM    306  N   SER A  39      82.841 -25.385 -52.686  1.00 89.21           N  
ATOM    307  CA  SER A  39      81.648 -24.790 -52.139  1.00 85.48           C  
ATOM    308  C   SER A  39      80.771 -25.850 -51.476  1.00 86.88           C  
ATOM    309  O   SER A  39      80.260 -25.616 -50.360  1.00 93.49           O  
ATOM    310  CB  SER A  39      80.875 -24.051 -53.224  1.00 81.69           C  
ATOM    311  OG  SER A  39      79.934 -24.914 -53.786  1.00 81.99           O  
ATOM    312  N   GLU A  40      80.603 -27.008 -52.115  1.00 87.55           N  
ATOM    313  CA  GLU A  40      79.686 -28.014 -51.542  1.00 88.43           C  
ATOM    314  C   GLU A  40      80.247 -28.610 -50.264  1.00 80.71           C  
ATOM    315  O   GLU A  40      79.478 -29.010 -49.409  1.00 79.10           O  
ATOM    316  CB  GLU A  40      79.254 -29.159 -52.482  1.00 94.84           C  
ATOM    317  CG  GLU A  40      78.721 -28.753 -53.835  1.00101.75           C  
ATOM    318  CD  GLU A  40      79.784 -28.949 -54.901  1.00114.21           C  
ATOM    319  OE1 GLU A  40      80.780 -28.187 -54.880  1.00126.32           O  
ATOM    320  OE2 GLU A  40      79.648 -29.882 -55.734  1.00112.71           O1-
ATOM    321  N   ALA A  41      81.569 -28.649 -50.123  1.00 79.84           N  
ATOM    322  CA  ALA A  41      82.197 -29.129 -48.873  1.00 80.83           C  
ATOM    323  C   ALA A  41      81.820 -28.242 -47.711  1.00 75.29           C  
ATOM    324  O   ALA A  41      81.477 -28.709 -46.638  1.00 76.04           O  
ATOM    325  CB  ALA A  41      83.716 -29.170 -49.000  1.00 83.83           C  
ATOM    326  N   LEU A  42      81.871 -26.950 -47.975  1.00 73.47           N  
ATOM    327  CA  LEU A  42      81.519 -25.920 -47.009  1.00 71.06           C  
ATOM    328  C   LEU A  42      80.043 -25.958 -46.604  1.00 68.06           C  
ATOM    329  O   LEU A  42      79.719 -25.808 -45.458  1.00 71.29           O  
ATOM    330  CB  LEU A  42      81.881 -24.542 -47.606  1.00 70.57           C  
ATOM    331  CG  LEU A  42      81.847 -23.292 -46.711  1.00 67.76           C  
ATOM    332  CD1 LEU A  42      82.814 -22.228 -47.209  1.00 66.75           C  
ATOM    333  CD2 LEU A  42      80.436 -22.735 -46.636  1.00 68.12           C  
ATOM    334  N   LEU A  43      79.154 -26.135 -47.564  1.00 68.36           N  
ATOM    335  CA  LEU A  43      77.735 -26.027 -47.309  1.00 66.15           C  
ATOM    336  C   LEU A  43      77.195 -27.191 -46.508  1.00 69.45           C  
ATOM    337  O   LEU A  43      76.140 -27.067 -45.853  1.00 67.07           O  
ATOM    338  CB  LEU A  43      76.982 -25.941 -48.626  1.00 66.77           C  
ATOM    339  CG  LEU A  43      77.024 -24.584 -49.325  1.00 65.02           C  
ATOM    340  CD1 LEU A  43      76.511 -24.699 -50.752  1.00 62.77           C  
ATOM    341  CD2 LEU A  43      76.211 -23.554 -48.559  1.00 64.81           C  
ATOM    342  N   THR A  44      77.908 -28.314 -46.569  1.00 70.86           N  
ATOM    343  CA  THR A  44      77.464 -29.511 -45.865  1.00 74.08           C  
ATOM    344  C   THR A  44      78.095 -29.667 -44.496  1.00 72.99           C  
ATOM    345  O   THR A  44      77.689 -30.550 -43.762  1.00 74.37           O  
ATOM    346  CB  THR A  44      77.761 -30.812 -46.645  1.00 72.20           C  
ATOM    347  CG2 THR A  44      77.214 -30.748 -48.062  1.00 71.23           C  
ATOM    348  OG1 THR A  44      79.173 -31.048 -46.657  1.00 71.50           O  
ATOM    349  N   LEU A  45      79.114 -28.874 -44.160  1.00 74.30           N  
ATOM    350  CA  LEU A  45      79.632 -28.898 -42.778  1.00 74.11           C  
ATOM    351  C   LEU A  45      78.519 -28.717 -41.764  1.00 71.18           C  
ATOM    352  O   LEU A  45      77.662 -27.861 -41.930  1.00 70.40           O  
ATOM    353  CB  LEU A  45      80.649 -27.792 -42.544  1.00 77.40           C  
ATOM    354  CG  LEU A  45      82.028 -28.077 -43.118  1.00 81.49           C  
ATOM    355  CD1 LEU A  45      82.975 -26.892 -42.911  1.00 80.37           C  
ATOM    356  CD2 LEU A  45      82.589 -29.347 -42.495  1.00 83.08           C  
ATOM    357  N   PRO A  46      78.502 -29.542 -40.722  1.00 68.64           N  
ATOM    358  CA  PRO A  46      77.621 -29.196 -39.616  1.00 66.16           C  
ATOM    359  C   PRO A  46      78.017 -27.850 -39.014  1.00 65.45           C  
ATOM    360  O   PRO A  46      79.215 -27.524 -38.915  1.00 68.29           O  
ATOM    361  CB  PRO A  46      77.847 -30.331 -38.616  1.00 68.69           C  
ATOM    362  CG  PRO A  46      78.388 -31.470 -39.437  1.00 71.39           C  
ATOM    363  CD  PRO A  46      79.170 -30.839 -40.543  1.00 69.65           C  
ATOM    364  N   LEU A  47      77.027 -27.064 -38.622  1.00 60.09           N  
ATOM    365  CA  LEU A  47      77.298 -25.734 -38.040  1.00 60.10           C  
ATOM    366  C   LEU A  47      78.434 -25.714 -37.020  1.00 60.22           C  
ATOM    367  O   LEU A  47      79.308 -24.848 -37.062  1.00 55.62           O  
ATOM    368  CB  LEU A  47      76.048 -25.174 -37.396  1.00 57.75           C  
ATOM    369  CG  LEU A  47      76.154 -23.767 -36.837  1.00 62.34           C  
ATOM    370  CD1 LEU A  47      76.574 -22.767 -37.881  1.00 63.75           C  
ATOM    371  CD2 LEU A  47      74.827 -23.346 -36.202  1.00 62.60           C  
ATOM    372  N   LEU A  48      78.430 -26.670 -36.104  1.00 60.89           N  
ATOM    373  CA  LEU A  48      79.468 -26.690 -35.107  1.00 65.39           C  
ATOM    374  C   LEU A  48      80.856 -26.700 -35.743  1.00 68.67           C  
ATOM    375  O   LEU A  48      81.741 -25.978 -35.287  1.00 65.36           O  
ATOM    376  CB  LEU A  48      79.341 -27.893 -34.187  1.00 71.12           C  
ATOM    377  CG  LEU A  48      79.425 -27.438 -32.730  1.00 72.88           C  
ATOM    378  CD1 LEU A  48      78.085 -26.796 -32.411  1.00 69.90           C  
ATOM    379  CD2 LEU A  48      79.771 -28.589 -31.779  1.00 76.30           C  
ATOM    380  N   GLN A  49      81.047 -27.518 -36.780  1.00 66.23           N  
ATOM    381  CA  GLN A  49      82.335 -27.542 -37.460  1.00 70.73           C  
ATOM    382  C   GLN A  49      82.592 -26.285 -38.254  1.00 64.55           C  
ATOM    383  O   GLN A  49      83.692 -25.805 -38.290  1.00 61.91           O  
ATOM    384  CB  GLN A  49      82.469 -28.770 -38.318  1.00 77.62           C  
ATOM    385  CG  GLN A  49      82.658 -30.010 -37.462  1.00 88.00           C  
ATOM    386  CD  GLN A  49      82.489 -31.277 -38.261  1.00 95.92           C  
ATOM    387  NE2 GLN A  49      83.140 -31.328 -39.425  1.00 97.88           N  
ATOM    388  OE1 GLN A  49      81.777 -32.197 -37.853  1.00 98.71           O  
ATOM    389  N   LEU A  50      81.553 -25.734 -38.860  1.00 66.08           N  
ATOM    390  CA  LEU A  50      81.667 -24.462 -39.590  1.00 62.13           C  
ATOM    391  C   LEU A  50      82.224 -23.382 -38.662  1.00 57.34           C  
ATOM    392  O   LEU A  50      83.197 -22.697 -38.976  1.00 54.61           O  
ATOM    393  CB  LEU A  50      80.291 -24.038 -40.138  1.00 60.49           C  
ATOM    394  CG  LEU A  50      80.245 -22.801 -41.032  1.00 59.71           C  
ATOM    395  CD1 LEU A  50      81.024 -23.061 -42.308  1.00 60.85           C  
ATOM    396  CD2 LEU A  50      78.813 -22.413 -41.338  1.00 57.60           C  
ATOM    397  N   VAL A  51      81.578 -23.255 -37.515  1.00 56.91           N  
ATOM    398  CA  VAL A  51      81.971 -22.311 -36.471  1.00 57.13           C  
ATOM    399  C   VAL A  51      83.421 -22.518 -36.032  1.00 61.35           C  
ATOM    400  O   VAL A  51      84.164 -21.553 -35.860  1.00 62.10           O  
ATOM    401  CB  VAL A  51      81.032 -22.455 -35.274  1.00 54.74           C  
ATOM    402  CG1 VAL A  51      81.678 -22.052 -33.949  1.00 55.38           C  
ATOM    403  CG2 VAL A  51      79.783 -21.660 -35.543  1.00 54.20           C  
ATOM    404  N   GLN A  52      83.834 -23.764 -35.880  1.00 65.08           N  
ATOM    405  CA  GLN A  52      85.171 -24.035 -35.385  1.00 75.34           C  
ATOM    406  C   GLN A  52      86.226 -23.606 -36.429  1.00 80.50           C  
ATOM    407  O   GLN A  52      87.241 -22.957 -36.094  1.00 79.94           O  
ATOM    408  CB  GLN A  52      85.289 -25.509 -34.995  1.00 80.28           C  
ATOM    409  CG  GLN A  52      86.551 -25.871 -34.237  1.00 87.14           C  
ATOM    410  CD  GLN A  52      87.577 -26.543 -35.127  1.00 99.40           C  
ATOM    411  NE2 GLN A  52      88.440 -25.744 -35.756  1.00108.82           N  
ATOM    412  OE1 GLN A  52      87.576 -27.767 -35.275  1.00104.65           O  
ATOM    413  N   LYS A  53      85.952 -23.937 -37.691  1.00 81.50           N  
ATOM    414  CA  LYS A  53      86.792 -23.530 -38.823  1.00 86.08           C  
ATOM    415  C   LYS A  53      86.766 -22.029 -39.054  1.00 84.74           C  
ATOM    416  O   LYS A  53      87.769 -21.461 -39.446  1.00 81.77           O  
ATOM    417  CB  LYS A  53      86.356 -24.230 -40.105  1.00 91.28           C  
ATOM    418  CG  LYS A  53      86.537 -25.742 -40.052  1.00 94.55           C  
ATOM    419  CD  LYS A  53      85.939 -26.433 -41.272  1.00 94.80           C  
ATOM    420  CE  LYS A  53      87.011 -26.969 -42.183  1.00 98.54           C  
ATOM    421  NZ  LYS A  53      87.688 -28.151 -41.576  1.00101.07           N1+
ATOM    422  N   LEU A  54      85.639 -21.378 -38.783  1.00 81.63           N  
ATOM    423  CA  LEU A  54      85.623 -19.904 -38.779  1.00 77.61           C  
ATOM    424  C   LEU A  54      86.440 -19.296 -37.615  1.00 76.86           C  
ATOM    425  O   LEU A  54      87.107 -18.279 -37.806  1.00 73.98           O  
ATOM    426  CB  LEU A  54      84.198 -19.371 -38.772  1.00 72.41           C  
ATOM    427  CG  LEU A  54      83.470 -19.394 -40.113  1.00 69.97           C  
ATOM    428  CD1 LEU A  54      81.964 -19.384 -39.914  1.00 70.73           C  
ATOM    429  CD2 LEU A  54      83.873 -18.192 -40.932  1.00 69.30           C  
ATOM    430  N   GLN A  55      86.438 -19.951 -36.450  1.00 77.46           N  
ATOM    431  CA  GLN A  55      87.227 -19.493 -35.286  1.00 80.71           C  
ATOM    432  C   GLN A  55      88.733 -19.642 -35.504  1.00 82.08           C  
ATOM    433  O   GLN A  55      89.479 -18.709 -35.271  1.00 84.51           O  
ATOM    434  CB  GLN A  55      86.843 -20.257 -34.018  1.00 82.07           C  
ATOM    435  CG  GLN A  55      87.504 -19.766 -32.737  1.00 85.92           C  
ATOM    436  CD  GLN A  55      87.106 -18.350 -32.304  1.00 92.74           C  
ATOM    437  NE2 GLN A  55      86.040 -17.792 -32.883  1.00 91.25           N  
ATOM    438  OE1 GLN A  55      87.743 -17.781 -31.414  1.00102.00           O  
ATOM    439  N   SER A  56      89.164 -20.803 -35.979  1.00 80.94           N  
ATOM    440  CA  SER A  56      90.579 -21.059 -36.235  1.00 80.01           C  
ATOM    441  C   SER A  56      91.149 -20.214 -37.383  1.00 82.83           C  
ATOM    442  O   SER A  56      92.358 -20.005 -37.443  1.00 88.75           O  
ATOM    443  CB  SER A  56      90.828 -22.554 -36.522  1.00 78.94           C  
ATOM    444  OG  SER A  56      90.526 -22.907 -37.871  1.00 75.73           O  
ATOM    445  N   GLY A  57      90.292 -19.741 -38.287  1.00 82.31           N  
ATOM    446  CA  GLY A  57      90.720 -18.954 -39.446  1.00 80.40           C  
ATOM    447  C   GLY A  57      91.000 -19.813 -40.669  1.00 81.75           C  
ATOM    448  O   GLY A  57      91.582 -19.347 -41.656  1.00 80.32           O  
ATOM    449  N   GLU A  58      90.581 -21.077 -40.602  1.00 83.09           N  
ATOM    450  CA  GLU A  58      90.694 -22.010 -41.728  1.00 82.85           C  
ATOM    451  C   GLU A  58      89.679 -21.655 -42.821  1.00 79.25           C  
ATOM    452  O   GLU A  58      89.859 -22.005 -43.980  1.00 81.96           O  
ATOM    453  CB  GLU A  58      90.491 -23.458 -41.257  1.00 83.43           C  
ATOM    454  CG  GLU A  58      90.940 -24.493 -42.267  1.00 90.64           C  
ATOM    455  CD  GLU A  58      90.415 -25.877 -41.948  1.00 93.67           C  
ATOM    456  OE1 GLU A  58      90.413 -26.230 -40.749  1.00 90.62           O  
ATOM    457  OE2 GLU A  58      90.019 -26.605 -42.902  1.00 94.12           O1-
ATOM    458  N   LEU A  59      88.616 -20.958 -42.456  1.00 74.12           N  
ATOM    459  CA  LEU A  59      87.672 -20.462 -43.435  1.00 74.59           C  
ATOM    460  C   LEU A  59      87.410 -19.003 -43.146  1.00 73.69           C  
ATOM    461  O   LEU A  59      87.095 -18.640 -42.027  1.00 74.46           O  
ATOM    462  CB  LEU A  59      86.352 -21.217 -43.352  1.00 73.52           C  
ATOM    463  CG  LEU A  59      86.269 -22.650 -43.858  1.00 73.41           C  
ATOM    464  CD1 LEU A  59      84.901 -23.213 -43.509  1.00 72.58           C  
ATOM    465  CD2 LEU A  59      86.506 -22.684 -45.361  1.00 76.13           C  
ATOM    466  N   SER A  60      87.529 -18.172 -44.168  1.00 78.55           N  
ATOM    467  CA  SER A  60      87.236 -16.759 -44.025  1.00 79.93           C  
ATOM    468  C   SER A  60      85.728 -16.567 -43.925  1.00 75.47           C  
ATOM    469  O   SER A  60      84.967 -17.408 -44.397  1.00 72.83           O  
ATOM    470  CB  SER A  60      87.790 -15.965 -45.217  1.00 82.28           C  
ATOM    471  OG  SER A  60      86.932 -16.089 -46.337  1.00 82.20           O  
ATOM    472  N   PRO A  61      85.306 -15.459 -43.307  1.00 77.79           N  
ATOM    473  CA  PRO A  61      83.890 -15.089 -43.262  1.00 78.77           C  
ATOM    474  C   PRO A  61      83.311 -14.800 -44.642  1.00 72.89           C  
ATOM    475  O   PRO A  61      82.190 -15.199 -44.939  1.00 77.04           O  
ATOM    476  CB  PRO A  61      83.873 -13.819 -42.381  1.00 78.12           C  
ATOM    477  CG  PRO A  61      85.104 -13.920 -41.544  1.00 79.69           C  
ATOM    478  CD  PRO A  61      86.119 -14.664 -42.362  1.00 78.63           C  
ATOM    479  N   GLU A  62      84.052 -14.080 -45.454  1.00 71.62           N  
ATOM    480  CA  GLU A  62      83.632 -13.818 -46.828  1.00 74.29           C  
ATOM    481  C   GLU A  62      83.306 -15.147 -47.532  1.00 71.84           C  
ATOM    482  O   GLU A  62      82.224 -15.294 -48.096  1.00 72.13           O  
ATOM    483  CB  GLU A  62      84.703 -13.034 -47.606  1.00 78.98           C  
ATOM    484  CG  GLU A  62      85.085 -11.693 -46.960  1.00 84.58           C  
ATOM    485  CD  GLU A  62      86.104 -11.851 -45.803  1.00 88.53           C  
ATOM    486  OE1 GLU A  62      86.994 -12.728 -45.941  1.00 84.36           O  
ATOM    487  OE2 GLU A  62      85.992 -11.146 -44.741  1.00 86.74           O1-
ATOM    488  N   ALA A  63      84.200 -16.131 -47.435  1.00 68.11           N  
ATOM    489  CA  ALA A  63      83.967 -17.446 -48.065  1.00 66.79           C  
ATOM    490  C   ALA A  63      82.716 -18.138 -47.596  1.00 65.61           C  
ATOM    491  O   ALA A  63      81.988 -18.705 -48.391  1.00 67.69           O  
ATOM    492  CB  ALA A  63      85.149 -18.379 -47.856  1.00 67.90           C  
ATOM    493  N   VAL A  64      82.453 -18.097 -46.298  1.00 63.82           N  
ATOM    494  CA  VAL A  64      81.263 -18.729 -45.782  1.00 61.34           C  
ATOM    495  C   VAL A  64      80.047 -17.911 -46.149  1.00 60.84           C  
ATOM    496  O   VAL A  64      79.016 -18.478 -46.466  1.00 64.43           O  
ATOM    497  CB  VAL A  64      81.353 -18.918 -44.243  1.00 62.79           C  
ATOM    498  CG1 VAL A  64      80.020 -19.356 -43.659  1.00 60.78           C  
ATOM    499  CG2 VAL A  64      82.431 -19.940 -43.918  1.00 63.46           C  
ATOM    500  N   PHE A  65      80.158 -16.585 -46.073  1.00 61.34           N  
ATOM    501  CA  PHE A  65      79.017 -15.708 -46.286  1.00 60.92           C  
ATOM    502  C   PHE A  65      78.547 -15.857 -47.717  1.00 61.25           C  
ATOM    503  O   PHE A  65      77.403 -16.126 -47.953  1.00 57.79           O  
ATOM    504  CB  PHE A  65      79.358 -14.232 -46.025  1.00 62.10           C  
ATOM    505  CG  PHE A  65      78.206 -13.301 -46.284  1.00 61.85           C  
ATOM    506  CD1 PHE A  65      78.127 -12.583 -47.452  1.00 65.35           C  
ATOM    507  CD2 PHE A  65      77.164 -13.221 -45.406  1.00 61.61           C  
ATOM    508  CE1 PHE A  65      77.049 -11.753 -47.707  1.00 68.16           C  
ATOM    509  CE2 PHE A  65      76.075 -12.391 -45.640  1.00 64.15           C  
ATOM    510  CZ  PHE A  65      76.017 -11.655 -46.793  1.00 67.72           C  
ATOM    511  N   PHE A  66      79.445 -15.674 -48.673  1.00 63.83           N  
ATOM    512  CA  PHE A  66      79.028 -15.598 -50.075  1.00 64.77           C  
ATOM    513  C   PHE A  66      78.623 -16.951 -50.646  1.00 63.88           C  
ATOM    514  O   PHE A  66      77.788 -16.999 -51.569  1.00 67.19           O  
ATOM    515  CB  PHE A  66      80.111 -14.943 -50.912  1.00 67.14           C  
ATOM    516  CG  PHE A  66      80.174 -13.461 -50.723  1.00 69.89           C  
ATOM    517  CD1 PHE A  66      79.130 -12.661 -51.165  1.00 70.07           C  
ATOM    518  CD2 PHE A  66      81.241 -12.865 -50.068  1.00 70.15           C  
ATOM    519  CE1 PHE A  66      79.159 -11.291 -50.982  1.00 69.28           C  
ATOM    520  CE2 PHE A  66      81.270 -11.499 -49.879  1.00 69.38           C  
ATOM    521  CZ  PHE A  66      80.236 -10.709 -50.351  1.00 69.28           C  
ATOM    522  N   THR A  67      79.156 -18.036 -50.075  1.00 60.90           N  
ATOM    523  CA  THR A  67      78.750 -19.385 -50.464  1.00 59.80           C  
ATOM    524  C   THR A  67      77.327 -19.640 -50.017  1.00 61.60           C  
ATOM    525  O   THR A  67      76.507 -20.090 -50.804  1.00 62.95           O  
ATOM    526  CB  THR A  67      79.683 -20.470 -49.895  1.00 61.18           C  
ATOM    527  CG2 THR A  67      79.325 -21.844 -50.425  1.00 61.38           C  
ATOM    528  OG1 THR A  67      81.031 -20.205 -50.295  1.00 62.69           O  
ATOM    529  N   TYR A  68      77.009 -19.329 -48.754  1.00 59.69           N  
ATOM    530  CA  TYR A  68      75.631 -19.464 -48.291  1.00 56.52           C  
ATOM    531  C   TYR A  68      74.748 -18.524 -49.078  1.00 54.79           C  
ATOM    532  O   TYR A  68      73.602 -18.862 -49.361  1.00 54.77           O  
ATOM    533  CB  TYR A  68      75.455 -19.260 -46.745  1.00 53.29           C  
ATOM    534  CG  TYR A  68      75.512 -20.616 -46.045  1.00 55.46           C  
ATOM    535  CD1 TYR A  68      74.409 -21.479 -46.033  1.00 55.58           C  
ATOM    536  CD2 TYR A  68      76.661 -21.054 -45.427  1.00 54.81           C  
ATOM    537  CE1 TYR A  68      74.470 -22.721 -45.400  1.00 54.90           C  
ATOM    538  CE2 TYR A  68      76.717 -22.286 -44.793  1.00 54.44           C  
ATOM    539  CZ  TYR A  68      75.639 -23.118 -44.792  1.00 53.74           C  
ATOM    540  OH  TYR A  68      75.777 -24.354 -44.207  1.00 53.19           O  
ATOM    541  N   LEU A  69      75.263 -17.346 -49.425  1.00 54.53           N  
ATOM    542  CA  LEU A  69      74.414 -16.356 -50.080  1.00 56.39           C  
ATOM    543  C   LEU A  69      74.020 -16.884 -51.441  1.00 56.97           C  
ATOM    544  O   LEU A  69      72.852 -16.765 -51.826  1.00 57.80           O  
ATOM    545  CB  LEU A  69      75.065 -14.987 -50.206  1.00 56.19           C  
ATOM    546  CG  LEU A  69      74.055 -13.890 -50.547  1.00 57.24           C  
ATOM    547  CD1 LEU A  69      73.061 -13.682 -49.421  1.00 56.92           C  
ATOM    548  CD2 LEU A  69      74.752 -12.588 -50.895  1.00 58.80           C  
ATOM    549  N   GLY A  70      74.962 -17.513 -52.133  1.00 58.58           N  
ATOM    550  CA  GLY A  70      74.631 -18.131 -53.418  1.00 61.89           C  
ATOM    551  C   GLY A  70      73.608 -19.250 -53.260  1.00 62.00           C  
ATOM    552  O   GLY A  70      72.705 -19.430 -54.108  1.00 61.54           O  
ATOM    553  N   LYS A  71      73.748 -20.003 -52.171  1.00 57.34           N  
ATOM    554  CA  LYS A  71      72.970 -21.191 -52.002  1.00 56.44           C  
ATOM    555  C   LYS A  71      71.550 -20.770 -51.725  1.00 57.06           C  
ATOM    556  O   LYS A  71      70.605 -21.367 -52.264  1.00 55.79           O  
ATOM    557  CB  LYS A  71      73.541 -22.049 -50.882  1.00 56.15           C  
ATOM    558  CG  LYS A  71      72.730 -23.309 -50.584  1.00 57.07           C  
ATOM    559  CD  LYS A  71      72.700 -24.233 -51.786  1.00 60.95           C  
ATOM    560  CE  LYS A  71      71.942 -25.484 -51.446  1.00 60.92           C  
ATOM    561  NZ  LYS A  71      72.151 -26.504 -52.481  1.00 64.15           N1+
ATOM    562  N   ALA A  72      71.415 -19.721 -50.908  1.00 55.47           N  
ATOM    563  CA  ALA A  72      70.149 -19.143 -50.595  1.00 54.75           C  
ATOM    564  C   ALA A  72      69.458 -18.674 -51.849  1.00 55.50           C  
ATOM    565  O   ALA A  72      68.258 -18.972 -52.080  1.00 58.38           O  
ATOM    566  CB  ALA A  72      70.329 -17.976 -49.635  1.00 55.44           C  
ATOM    567  N   TRP A  73      70.190 -17.903 -52.648  1.00 56.04           N  
ATOM    568  CA  TRP A  73      69.668 -17.410 -53.909  1.00 56.86           C  
ATOM    569  C   TRP A  73      69.154 -18.581 -54.772  1.00 57.87           C  
ATOM    570  O   TRP A  73      68.041 -18.509 -55.320  1.00 57.84           O  
ATOM    571  CB  TRP A  73      70.722 -16.581 -54.673  1.00 57.17           C  
ATOM    572  CG  TRP A  73      70.196 -15.954 -55.970  1.00 58.02           C  
ATOM    573  CD1 TRP A  73      69.425 -14.803 -56.116  1.00 58.24           C  
ATOM    574  CD2 TRP A  73      70.369 -16.472 -57.271  1.00 59.03           C  
ATOM    575  CE2 TRP A  73      69.721 -15.574 -58.182  1.00 60.84           C  
ATOM    576  CE3 TRP A  73      71.018 -17.604 -57.774  1.00 62.28           C  
ATOM    577  NE1 TRP A  73      69.145 -14.572 -57.450  1.00 59.86           N  
ATOM    578  CZ2 TRP A  73      69.723 -15.778 -59.561  1.00 62.91           C  
ATOM    579  CZ3 TRP A  73      71.040 -17.797 -59.162  1.00 62.96           C  
ATOM    580  CH2 TRP A  73      70.380 -16.896 -60.028  1.00 63.52           C  
ATOM    581  N   GLU A  74      69.951 -19.642 -54.886  1.00 59.21           N  
ATOM    582  CA  GLU A  74      69.557 -20.820 -55.689  1.00 59.29           C  
ATOM    583  C   GLU A  74      68.289 -21.537 -55.174  1.00 60.17           C  
ATOM    584  O   GLU A  74      67.398 -21.859 -55.955  1.00 60.61           O  
ATOM    585  CB  GLU A  74      70.694 -21.813 -55.750  1.00 60.67           C  
ATOM    586  CG  GLU A  74      71.794 -21.411 -56.727  1.00 64.77           C  
ATOM    587  CD  GLU A  74      73.120 -22.094 -56.445  1.00 65.39           C  
ATOM    588  OE1 GLU A  74      74.137 -21.649 -57.025  1.00 68.41           O  
ATOM    589  OE2 GLU A  74      73.128 -23.078 -55.655  1.00 67.22           O1-
ATOM    590  N   VAL A  75      68.188 -21.778 -53.868  1.00 57.44           N  
ATOM    591  CA  VAL A  75      67.054 -22.571 -53.372  1.00 55.35           C  
ATOM    592  C   VAL A  75      65.798 -21.744 -53.371  1.00 55.70           C  
ATOM    593  O   VAL A  75      64.683 -22.268 -53.393  1.00 56.78           O  
ATOM    594  CB  VAL A  75      67.298 -23.150 -51.966  1.00 57.03           C  
ATOM    595  CG1 VAL A  75      68.506 -24.073 -52.001  1.00 61.36           C  
ATOM    596  CG2 VAL A  75      67.504 -22.060 -50.958  1.00 52.51           C  
ATOM    597  N   ASN A  76      65.973 -20.439 -53.338  1.00 55.95           N  
ATOM    598  CA  ASN A  76      64.849 -19.566 -53.393  1.00 55.19           C  
ATOM    599  C   ASN A  76      64.093 -19.682 -54.724  1.00 60.18           C  
ATOM    600  O   ASN A  76      62.878 -19.431 -54.750  1.00 60.42           O  
ATOM    601  CB  ASN A  76      65.270 -18.129 -53.211  1.00 54.52           C  
ATOM    602  CG  ASN A  76      64.078 -17.232 -53.133  1.00 53.77           C  
ATOM    603  ND2 ASN A  76      63.945 -16.328 -54.072  1.00 56.56           N  
ATOM    604  OD1 ASN A  76      63.230 -17.422 -52.278  1.00 49.71           O  
ATOM    605  N   LYS A  77      64.777 -20.068 -55.816  1.00 59.86           N  
ATOM    606  CA  LYS A  77      64.095 -20.168 -57.108  1.00 64.90           C  
ATOM    607  C   LYS A  77      62.886 -21.106 -56.987  1.00 63.68           C  
ATOM    608  O   LYS A  77      61.778 -20.767 -57.441  1.00 61.56           O  
ATOM    609  CB  LYS A  77      65.035 -20.713 -58.214  1.00 66.70           C  
ATOM    610  CG  LYS A  77      66.174 -19.785 -58.554  1.00 70.93           C  
ATOM    611  CD  LYS A  77      65.655 -18.500 -59.203  1.00 75.58           C  
ATOM    612  CE  LYS A  77      66.783 -17.596 -59.711  1.00 76.63           C  
ATOM    613  NZ  LYS A  77      67.265 -18.150 -60.975  1.00 80.32           N1+
ATOM    614  N   GLY A  78      63.114 -22.291 -56.408  1.00 59.82           N  
ATOM    615  CA  GLY A  78      62.039 -23.250 -56.245  1.00 60.78           C  
ATOM    616  C   GLY A  78      61.180 -23.047 -55.010  1.00 59.05           C  
ATOM    617  O   GLY A  78      60.166 -23.709 -54.861  1.00 65.13           O  
ATOM    618  N   THR A  79      61.551 -22.144 -54.113  1.00 58.38           N  
ATOM    619  CA  THR A  79      60.814 -22.021 -52.848  1.00 54.38           C  
ATOM    620  C   THR A  79      60.143 -20.706 -52.527  1.00 50.06           C  
ATOM    621  O   THR A  79      59.200 -20.713 -51.751  1.00 51.21           O  
ATOM    622  CB  THR A  79      61.687 -22.461 -51.642  1.00 55.39           C  
ATOM    623  CG2 THR A  79      61.959 -23.983 -51.706  1.00 54.47           C  
ATOM    624  OG1 THR A  79      62.937 -21.752 -51.630  1.00 55.94           O  
ATOM    625  N   ASN A  80      60.619 -19.602 -53.075  1.00 48.24           N  
ATOM    626  CA  ASN A  80      60.148 -18.249 -52.750  1.00 47.62           C  
ATOM    627  C   ASN A  80      60.114 -18.018 -51.229  1.00 48.53           C  
ATOM    628  O   ASN A  80      59.102 -17.720 -50.667  1.00 50.44           O  
ATOM    629  CB  ASN A  80      58.801 -17.977 -53.412  1.00 46.58           C  
ATOM    630  CG  ASN A  80      58.348 -16.532 -53.265  1.00 47.14           C  
ATOM    631  ND2 ASN A  80      57.097 -16.326 -52.975  1.00 45.66           N  
ATOM    632  OD1 ASN A  80      59.129 -15.604 -53.419  1.00 53.69           O  
ATOM    633  N   CYS A  81      61.228 -18.295 -50.568  1.00 50.89           N  
ATOM    634  CA  CYS A  81      61.348 -18.149 -49.156  1.00 49.79           C  
ATOM    635  C   CYS A  81      61.996 -16.855 -48.700  1.00 51.47           C  
ATOM    636  O   CYS A  81      61.884 -16.492 -47.503  1.00 47.87           O  
ATOM    637  CB  CYS A  81      62.117 -19.320 -48.594  1.00 50.85           C  
ATOM    638  SG  CYS A  81      63.739 -19.641 -49.213  1.00 54.05           S  
ATOM    639  N   VAL A  82      62.637 -16.124 -49.615  1.00 49.81           N  
ATOM    640  CA  VAL A  82      63.343 -14.918 -49.245  1.00 50.67           C  
ATOM    641  C   VAL A  82      62.589 -13.702 -49.683  1.00 50.21           C  
ATOM    642  O   VAL A  82      62.314 -13.543 -50.868  1.00 53.98           O  
ATOM    643  CB  VAL A  82      64.726 -14.899 -49.899  1.00 52.79           C  
ATOM    644  CG1 VAL A  82      65.437 -13.598 -49.571  1.00 53.04           C  
ATOM    645  CG2 VAL A  82      65.534 -16.081 -49.403  1.00 52.96           C  
ATOM    646  N   THR A  83      62.307 -12.811 -48.746  1.00 49.09           N  
ATOM    647  CA  THR A  83      61.605 -11.534 -49.028  1.00 49.91           C  
ATOM    648  C   THR A  83      62.516 -10.348 -49.228  1.00 51.42           C  
ATOM    649  O   THR A  83      62.182  -9.447 -50.005  1.00 50.84           O  
ATOM    650  CB  THR A  83      60.681 -11.091 -47.887  1.00 49.96           C  
ATOM    651  CG2 THR A  83      59.663 -12.153 -47.601  1.00 49.41           C  
ATOM    652  OG1 THR A  83      61.460 -10.796 -46.715  1.00 49.60           O  
ATOM    653  N   SER A  84      63.644 -10.353 -48.516  1.00 53.06           N  
ATOM    654  CA  SER A  84      64.590  -9.235 -48.530  1.00 52.46           C  
ATOM    655  C   SER A  84      66.002  -9.682 -48.214  1.00 52.96           C  
ATOM    656  O   SER A  84      66.204 -10.565 -47.338  1.00 50.25           O  
ATOM    657  CB  SER A  84      64.191  -8.219 -47.487  1.00 50.53           C  
ATOM    658  OG  SER A  84      64.974  -7.057 -47.583  1.00 56.99           O  
ATOM    659  N   TYR A  85      66.971  -9.015 -48.851  1.00 52.00           N  
ATOM    660  CA  TYR A  85      68.382  -9.258 -48.559  1.00 56.89           C  
ATOM    661  C   TYR A  85      68.746  -8.175 -47.593  1.00 60.91           C  
ATOM    662  O   TYR A  85      68.476  -7.021 -47.886  1.00 63.12           O  
ATOM    663  CB  TYR A  85      69.220  -9.130 -49.812  1.00 62.06           C  
ATOM    664  CG  TYR A  85      70.729  -9.147 -49.615  1.00 61.91           C  
ATOM    665  CD1 TYR A  85      71.544  -8.203 -50.244  1.00 63.47           C  
ATOM    666  CD2 TYR A  85      71.341 -10.142 -48.860  1.00 63.22           C  
ATOM    667  CE1 TYR A  85      72.931  -8.243 -50.117  1.00 63.50           C  
ATOM    668  CE2 TYR A  85      72.727 -10.181 -48.694  1.00 62.08           C  
ATOM    669  CZ  TYR A  85      73.516  -9.241 -49.328  1.00 66.48           C  
ATOM    670  OH  TYR A  85      74.874  -9.309 -49.156  1.00 67.45           O  
ATOM    671  N   LEU A  86      69.327  -8.513 -46.440  1.00 61.00           N  
ATOM    672  CA  LEU A  86      69.604  -7.498 -45.409  1.00 61.30           C  
ATOM    673  C   LEU A  86      70.861  -6.728 -45.806  1.00 67.27           C  
ATOM    674  O   LEU A  86      71.947  -6.959 -45.261  1.00 67.82           O  
ATOM    675  CB  LEU A  86      69.763  -8.149 -44.065  1.00 56.94           C  
ATOM    676  CG  LEU A  86      68.535  -8.999 -43.698  1.00 56.36           C  
ATOM    677  CD1 LEU A  86      68.707  -9.575 -42.313  1.00 54.77           C  
ATOM    678  CD2 LEU A  86      67.220  -8.226 -43.764  1.00 57.96           C  
ATOM    679  N   THR A  87      70.674  -5.813 -46.769  1.00 78.01           N  
ATOM    680  CA  THR A  87      71.757  -5.182 -47.600  1.00 80.84           C  
ATOM    681  C   THR A  87      73.038  -4.798 -46.862  1.00 81.26           C  
ATOM    682  O   THR A  87      74.158  -5.025 -47.371  1.00 75.95           O  
ATOM    683  CB  THR A  87      71.237  -3.958 -48.421  1.00 83.70           C  
ATOM    684  CG2 THR A  87      71.255  -4.259 -49.943  1.00 84.03           C  
ATOM    685  OG1 THR A  87      69.889  -3.632 -48.031  1.00 88.64           O  
ATOM    686  N   ASP A  88      72.896  -4.256 -45.648  1.00 83.87           N  
ATOM    687  CA  ASP A  88      74.099  -3.765 -44.956  1.00 86.85           C  
ATOM    688  C   ASP A  88      75.057  -4.834 -44.404  1.00 83.03           C  
ATOM    689  O   ASP A  88      76.083  -4.471 -43.856  1.00 86.16           O  
ATOM    690  CB  ASP A  88      73.757  -2.756 -43.885  1.00 86.60           C  
ATOM    691  CG  ASP A  88      72.993  -3.356 -42.758  1.00 90.97           C  
ATOM    692  OD1 ASP A  88      72.607  -4.563 -42.826  1.00 84.27           O  
ATOM    693  OD2 ASP A  88      72.793  -2.584 -41.799  1.00 87.64           O1-
ATOM    694  N   CYS A  89      74.773  -6.120 -44.630  1.00 82.52           N  
ATOM    695  CA  CYS A  89      75.523  -7.234 -44.011  1.00 83.91           C  
ATOM    696  C   CYS A  89      76.946  -7.610 -44.557  1.00 86.39           C  
ATOM    697  O   CYS A  89      77.619  -8.465 -43.981  1.00 85.48           O  
ATOM    698  CB  CYS A  89      74.619  -8.489 -43.960  1.00 82.43           C  
ATOM    699  SG  CYS A  89      73.993  -9.090 -45.538  1.00 84.09           S  
ATOM    700  N   GLU A  90      77.408  -6.991 -45.641  1.00 91.52           N  
ATOM    701  CA  GLU A  90      78.793  -7.217 -46.122  1.00 94.64           C  
ATOM    702  C   GLU A  90      79.738  -6.381 -45.242  1.00 94.22           C  
ATOM    703  O   GLU A  90      80.877  -6.748 -44.982  1.00 93.44           O  
ATOM    704  CB  GLU A  90      78.936  -6.856 -47.612  1.00 97.39           C  
ATOM    705  CG  GLU A  90      77.645  -7.075 -48.415  1.00 98.77           C  
ATOM    706  CD  GLU A  90      77.832  -7.134 -49.922  1.00100.27           C  
ATOM    707  OE1 GLU A  90      76.824  -7.465 -50.605  1.00 93.36           O  
ATOM    708  OE2 GLU A  90      78.961  -6.840 -50.410  1.00100.45           O1-
ATOM    709  N   THR A  91      79.214  -5.243 -44.803  1.00 92.88           N  
ATOM    710  CA  THR A  91      79.820  -4.375 -43.811  1.00 93.84           C  
ATOM    711  C   THR A  91      79.891  -5.040 -42.422  1.00 89.93           C  
ATOM    712  O   THR A  91      80.926  -4.940 -41.754  1.00 91.61           O  
ATOM    713  CB  THR A  91      78.940  -3.102 -43.704  1.00 95.36           C  
ATOM    714  CG2 THR A  91      79.630  -1.948 -42.949  1.00 94.07           C  
ATOM    715  OG1 THR A  91      78.554  -2.682 -45.030  1.00 88.80           O  
ATOM    716  N   GLN A  92      78.778  -5.651 -41.990  1.00 83.36           N  
ATOM    717  CA  GLN A  92      78.696  -6.456 -40.732  1.00 77.82           C  
ATOM    718  C   GLN A  92      79.682  -7.625 -40.688  1.00 77.79           C  
ATOM    719  O   GLN A  92      80.220  -7.918 -39.624  1.00 73.42           O  
ATOM    720  CB  GLN A  92      77.265  -7.007 -40.484  1.00 78.47           C  
ATOM    721  CG  GLN A  92      77.021  -7.925 -39.255  1.00 73.53           C  
ATOM    722  CD  GLN A  92      77.519  -7.347 -37.911  1.00 74.26           C  
ATOM    723  NE2 GLN A  92      78.129  -8.203 -37.002  1.00 69.40           N  
ATOM    724  OE1 GLN A  92      77.312  -6.148 -37.670  1.00 70.23           O  
ATOM    725  N   LEU A  93      79.903  -8.283 -41.832  1.00 81.16           N  
ATOM    726  CA  LEU A  93      80.976  -9.285 -42.027  1.00 84.98           C  
ATOM    727  C   LEU A  93      82.344  -8.863 -41.500  1.00 87.41           C  
ATOM    728  O   LEU A  93      82.999  -9.620 -40.769  1.00 82.81           O  
ATOM    729  CB  LEU A  93      81.173  -9.584 -43.531  1.00 90.37           C  
ATOM    730  CG  LEU A  93      80.552 -10.808 -44.177  1.00 89.64           C  
ATOM    731  CD1 LEU A  93      80.943 -10.817 -45.647  1.00 87.02           C  
ATOM    732  CD2 LEU A  93      81.013 -12.074 -43.467  1.00 92.55           C  
ATOM    733  N   SER A  94      82.804  -7.691 -41.938  1.00 93.46           N  
ATOM    734  CA  SER A  94      84.151  -7.219 -41.607  1.00102.06           C  
ATOM    735  C   SER A  94      84.240  -6.719 -40.153  1.00101.45           C  
ATOM    736  O   SER A  94      85.288  -6.858 -39.533  1.00104.25           O  
ATOM    737  CB  SER A  94      84.615  -6.125 -42.581  1.00104.39           C  
ATOM    738  OG  SER A  94      84.010  -4.883 -42.257  1.00110.29           O  
ATOM    739  N   GLN A  95      83.152  -6.156 -39.620  1.00 94.98           N  
ATOM    740  CA  GLN A  95      83.103  -5.670 -38.224  1.00 93.34           C  
ATOM    741  C   GLN A  95      82.797  -6.771 -37.171  1.00 87.78           C  
ATOM    742  O   GLN A  95      82.688  -6.467 -35.984  1.00 85.19           O  
ATOM    743  CB  GLN A  95      82.024  -4.576 -38.089  1.00100.52           C  
ATOM    744  CG  GLN A  95      82.236  -3.301 -38.912  1.00107.05           C  
ATOM    745  CD  GLN A  95      81.130  -2.255 -38.671  1.00114.61           C  
ATOM    746  NE2 GLN A  95      80.792  -2.008 -37.403  1.00113.42           N  
ATOM    747  OE1 GLN A  95      80.573  -1.697 -39.618  1.00118.17           O  
ATOM    748  N   ALA A  96      82.633  -8.024 -37.597  1.00 81.46           N  
ATOM    749  CA  ALA A  96      82.064  -9.090 -36.742  1.00 76.86           C  
ATOM    750  C   ALA A  96      82.927  -9.483 -35.509  1.00 76.61           C  
ATOM    751  O   ALA A  96      84.036  -9.992 -35.672  1.00 76.02           O  
ATOM    752  CB  ALA A  96      81.786 -10.334 -37.593  1.00 73.04           C  
ATOM    753  N   PRO A  97      82.414  -9.287 -34.275  1.00 72.47           N  
ATOM    754  CA  PRO A  97      83.274  -9.565 -33.106  1.00 73.25           C  
ATOM    755  C   PRO A  97      83.929 -10.975 -33.059  1.00 75.81           C  
ATOM    756  O   PRO A  97      83.255 -12.008 -33.053  1.00 80.13           O  
ATOM    757  CB  PRO A  97      82.345  -9.305 -31.922  1.00 70.89           C  
ATOM    758  CG  PRO A  97      81.376  -8.275 -32.427  1.00 69.20           C  
ATOM    759  CD  PRO A  97      81.186  -8.562 -33.895  1.00 71.44           C  
ATOM    760  N   ARG A  98      85.255 -10.981 -32.995  1.00 78.12           N  
ATOM    761  CA  ARG A  98      86.081 -12.132 -33.356  1.00 82.73           C  
ATOM    762  C   ARG A  98      85.962 -13.341 -32.411  1.00 81.00           C  
ATOM    763  O   ARG A  98      86.008 -14.483 -32.878  1.00 80.25           O  
ATOM    764  CB  ARG A  98      87.551 -11.672 -33.490  1.00 83.46           C  
ATOM    765  CG  ARG A  98      88.520 -12.713 -34.024  1.00 86.17           C  
ATOM    766  CD  ARG A  98      88.212 -13.092 -35.461  1.00 86.11           C  
ATOM    767  NE  ARG A  98      89.210 -13.978 -36.090  1.00 85.99           N  
ATOM    768  CZ  ARG A  98      89.280 -15.306 -35.929  1.00 84.32           C  
ATOM    769  NH1 ARG A  98      90.201 -15.998 -36.586  1.00 83.10           N1+
ATOM    770  NH2 ARG A  98      88.446 -15.961 -35.113  1.00 83.74           N  
ATOM    771  N   GLN A  99      85.840 -13.105 -31.101  1.00 78.64           N  
ATOM    772  CA  GLN A  99      85.657 -14.220 -30.145  1.00 80.31           C  
ATOM    773  C   GLN A  99      84.175 -14.498 -29.876  1.00 77.00           C  
ATOM    774  O   GLN A  99      83.827 -15.245 -28.952  1.00 75.11           O  
ATOM    775  CB  GLN A  99      86.386 -13.966 -28.813  1.00 86.00           C  
ATOM    776  CG  GLN A  99      87.911 -14.024 -28.892  1.00 87.09           C  
ATOM    777  CD  GLN A  99      88.486 -12.740 -29.453  1.00 89.92           C  
ATOM    778  NE2 GLN A  99      89.326 -12.856 -30.500  1.00 94.70           N  
ATOM    779  OE1 GLN A  99      88.166 -11.648 -28.967  1.00 83.39           O  
ATOM    780  N   GLY A 100      83.301 -13.875 -30.662  1.00 71.58           N  
ATOM    781  CA  GLY A 100      81.903 -14.176 -30.589  1.00 65.95           C  
ATOM    782  C   GLY A 100      81.677 -15.653 -30.885  1.00 62.83           C  
ATOM    783  O   GLY A 100      82.358 -16.251 -31.717  1.00 62.62           O  
ATOM    784  N   LEU A 101      80.713 -16.223 -30.182  1.00 60.32           N  
ATOM    785  CA  LEU A 101      80.363 -17.633 -30.267  1.00 59.28           C  
ATOM    786  C   LEU A 101      79.806 -18.062 -31.626  1.00 57.14           C  
ATOM    787  O   LEU A 101      79.835 -19.243 -31.929  1.00 58.69           O  
ATOM    788  CB  LEU A 101      79.348 -17.980 -29.147  1.00 55.73           C  
ATOM    789  CG  LEU A 101      79.906 -18.579 -27.840  1.00 56.71           C  
ATOM    790  CD1 LEU A 101      81.308 -18.116 -27.478  1.00 57.68           C  
ATOM    791  CD2 LEU A 101      78.973 -18.290 -26.678  1.00 57.49           C  
ATOM    792  N   LEU A 102      79.286 -17.105 -32.396  1.00 54.22           N  
ATOM    793  CA  LEU A 102      78.823 -17.325 -33.752  1.00 54.13           C  
ATOM    794  C   LEU A 102      79.611 -16.496 -34.812  1.00 56.98           C  
ATOM    795  O   LEU A 102      79.050 -16.104 -35.845  1.00 55.19           O  
ATOM    796  CB  LEU A 102      77.337 -16.981 -33.845  1.00 51.59           C  
ATOM    797  CG  LEU A 102      76.429 -17.734 -32.884  1.00 52.98           C  
ATOM    798  CD1 LEU A 102      75.015 -17.195 -32.950  1.00 50.80           C  
ATOM    799  CD2 LEU A 102      76.431 -19.223 -33.192  1.00 54.47           C  
ATOM    800  N   TYR A 103      80.891 -16.244 -34.558  1.00 54.83           N  
ATOM    801  CA  TYR A 103      81.675 -15.443 -35.470  1.00 57.11           C  
ATOM    802  C   TYR A 103      81.525 -16.025 -36.877  1.00 56.31           C  
ATOM    803  O   TYR A 103      81.867 -17.181 -37.098  1.00 53.81           O  
ATOM    804  CB  TYR A 103      83.161 -15.366 -35.045  1.00 58.64           C  
ATOM    805  CG  TYR A 103      84.057 -14.718 -36.078  1.00 57.72           C  
ATOM    806  CD1 TYR A 103      84.980 -15.456 -36.816  1.00 57.13           C  
ATOM    807  CD2 TYR A 103      83.940 -13.372 -36.343  1.00 58.57           C  
ATOM    808  CE1 TYR A 103      85.777 -14.849 -37.764  1.00 59.11           C  
ATOM    809  CE2 TYR A 103      84.717 -12.753 -37.301  1.00 58.41           C  
ATOM    810  CZ  TYR A 103      85.638 -13.466 -38.008  1.00 61.30           C  
ATOM    811  OH  TYR A 103      86.397 -12.745 -38.949  1.00 58.53           O  
ATOM    812  N   GLY A 104      81.004 -15.193 -37.787  1.00 56.58           N  
ATOM    813  CA  GLY A 104      80.998 -15.449 -39.216  1.00 59.92           C  
ATOM    814  C   GLY A 104      79.852 -16.295 -39.725  1.00 58.31           C  
ATOM    815  O   GLY A 104      79.771 -16.580 -40.925  1.00 64.01           O  
ATOM    816  N   VAL A 105      78.951 -16.663 -38.833  1.00 54.83           N  
ATOM    817  CA  VAL A 105      77.792 -17.470 -39.209  1.00 53.25           C  
ATOM    818  C   VAL A 105      76.691 -16.632 -39.879  1.00 54.23           C  
ATOM    819  O   VAL A 105      76.152 -15.713 -39.269  1.00 52.28           O  
ATOM    820  CB  VAL A 105      77.205 -18.185 -37.986  1.00 51.33           C  
ATOM    821  CG1 VAL A 105      75.981 -18.968 -38.386  1.00 50.87           C  
ATOM    822  CG2 VAL A 105      78.245 -19.119 -37.367  1.00 52.23           C  
ATOM    823  N   PRO A 106      76.337 -16.954 -41.139  1.00 54.11           N  
ATOM    824  CA  PRO A 106      75.186 -16.290 -41.687  1.00 52.23           C  
ATOM    825  C   PRO A 106      73.961 -16.840 -41.044  1.00 50.71           C  
ATOM    826  O   PRO A 106      73.812 -18.053 -40.952  1.00 51.47           O  
ATOM    827  CB  PRO A 106      75.219 -16.663 -43.165  1.00 53.80           C  
ATOM    828  CG  PRO A 106      76.499 -17.372 -43.395  1.00 54.64           C  
ATOM    829  CD  PRO A 106      76.865 -17.949 -42.066  1.00 54.96           C  
ATOM    830  N   VAL A 107      73.065 -15.956 -40.635  1.00 49.53           N  
ATOM    831  CA  VAL A 107      71.846 -16.375 -39.953  1.00 47.76           C  
ATOM    832  C   VAL A 107      70.649 -15.794 -40.671  1.00 48.02           C  
ATOM    833  O   VAL A 107      70.657 -14.661 -41.017  1.00 50.11           O  
ATOM    834  CB  VAL A 107      71.840 -15.870 -38.493  1.00 45.82           C  
ATOM    835  CG1 VAL A 107      70.499 -16.123 -37.869  1.00 46.78           C  
ATOM    836  CG2 VAL A 107      72.919 -16.597 -37.699  1.00 43.88           C  
ATOM    837  N   SER A 108      69.605 -16.588 -40.861  1.00 48.83           N  
ATOM    838  CA  SER A 108      68.390 -16.122 -41.523  1.00 47.39           C  
ATOM    839  C   SER A 108      67.420 -15.717 -40.458  1.00 49.81           C  
ATOM    840  O   SER A 108      67.444 -16.257 -39.346  1.00 48.98           O  
ATOM    841  CB  SER A 108      67.826 -17.247 -42.411  1.00 47.96           C  
ATOM    842  OG  SER A 108      67.905 -18.542 -41.795  1.00 48.29           O  
ATOM    843  N   LEU A 109      66.536 -14.797 -40.810  1.00 48.42           N  
ATOM    844  CA  LEU A 109      65.619 -14.221 -39.911  1.00 46.28           C  
ATOM    845  C   LEU A 109      64.206 -14.161 -40.457  1.00 46.75           C  
ATOM    846  O   LEU A 109      63.940 -13.536 -41.476  1.00 47.11           O  
ATOM    847  CB  LEU A 109      66.040 -12.767 -39.598  1.00 48.12           C  
ATOM    848  CG  LEU A 109      67.290 -12.517 -38.783  1.00 48.35           C  
ATOM    849  CD1 LEU A 109      67.547 -11.008 -38.729  1.00 49.51           C  
ATOM    850  CD2 LEU A 109      67.153 -13.132 -37.397  1.00 46.58           C  
ATOM    851  N   LYS A 110      63.269 -14.684 -39.675  1.00 48.84           N  
ATOM    852  CA  LYS A 110      61.877 -14.554 -39.981  1.00 46.69           C  
ATOM    853  C   LYS A 110      61.592 -13.059 -40.117  1.00 45.08           C  
ATOM    854  O   LYS A 110      62.143 -12.247 -39.361  1.00 44.32           O  
ATOM    855  CB  LYS A 110      61.057 -15.165 -38.859  1.00 45.51           C  
ATOM    856  CG  LYS A 110      59.589 -15.378 -39.162  1.00 46.53           C  
ATOM    857  CD  LYS A 110      58.912 -16.087 -38.000  1.00 48.92           C  
ATOM    858  CE  LYS A 110      57.402 -15.993 -38.066  1.00 50.45           C  
ATOM    859  NZ  LYS A 110      56.852 -16.980 -37.089  1.00 53.74           N1+
ATOM    860  N   GLU A 111      60.715 -12.713 -41.050  1.00 41.91           N  
ATOM    861  CA  GLU A 111      60.493 -11.350 -41.399  1.00 42.27           C  
ATOM    862  C   GLU A 111      60.163 -10.418 -40.261  1.00 42.82           C  
ATOM    863  O   GLU A 111      60.373  -9.181 -40.393  1.00 43.20           O  
ATOM    864  CB  GLU A 111      59.399 -11.193 -42.453  1.00 42.92           C  
ATOM    865  CG  GLU A 111      59.583  -9.982 -43.347  1.00 45.09           C  
ATOM    866  CD  GLU A 111      58.292  -9.300 -43.676  1.00 47.12           C  
ATOM    867  OE1 GLU A 111      58.307  -8.386 -44.511  1.00 50.74           O  
ATOM    868  OE2 GLU A 111      57.254  -9.655 -43.097  1.00 49.83           O1-
ATOM    869  N   CYS A 112      59.610 -10.952 -39.168  1.00 45.56           N  
ATOM    870  CA  CYS A 112      59.155 -10.132 -38.042  1.00 43.19           C  
ATOM    871  C   CYS A 112      60.263  -9.681 -37.153  1.00 46.04           C  
ATOM    872  O   CYS A 112      60.040  -8.823 -36.283  1.00 46.23           O  
ATOM    873  CB  CYS A 112      58.138 -10.897 -37.188  1.00 43.36           C  
ATOM    874  SG  CYS A 112      58.735 -12.472 -36.597  1.00 43.22           S  
ATOM    875  N   PHE A 113      61.431 -10.290 -37.291  1.00 46.43           N  
ATOM    876  CA  PHE A 113      62.574  -9.825 -36.530  1.00 47.66           C  
ATOM    877  C   PHE A 113      63.138  -8.531 -37.105  1.00 46.41           C  
ATOM    878  O   PHE A 113      63.930  -8.548 -38.026  1.00 45.69           O  
ATOM    879  CB  PHE A 113      63.667 -10.873 -36.500  1.00 47.29           C  
ATOM    880  CG  PHE A 113      63.340 -12.053 -35.675  1.00 47.42           C  
ATOM    881  CD1 PHE A 113      62.864 -13.186 -36.245  1.00 48.34           C  
ATOM    882  CD2 PHE A 113      63.510 -12.013 -34.282  1.00 48.72           C  
ATOM    883  CE1 PHE A 113      62.606 -14.291 -35.486  1.00 46.22           C  
ATOM    884  CE2 PHE A 113      63.230 -13.105 -33.519  1.00 47.08           C  
ATOM    885  CZ  PHE A 113      62.767 -14.244 -34.118  1.00 46.36           C  
ATOM    886  N   SER A 114      62.743  -7.423 -36.501  1.00 46.33           N  
ATOM    887  CA  SER A 114      63.060  -6.068 -36.968  1.00 44.68           C  
ATOM    888  C   SER A 114      64.523  -5.810 -37.267  1.00 46.25           C  
ATOM    889  O   SER A 114      65.383  -6.129 -36.460  1.00 42.69           O  
ATOM    890  CB  SER A 114      62.637  -5.071 -35.922  1.00 44.61           C  
ATOM    891  OG  SER A 114      61.240  -5.085 -35.844  1.00 43.12           O  
ATOM    892  N   TYR A 115      64.753  -5.241 -38.452  1.00 48.32           N  
ATOM    893  CA  TYR A 115      66.092  -4.978 -38.942  1.00 51.48           C  
ATOM    894  C   TYR A 115      66.124  -3.545 -39.434  1.00 51.85           C  
ATOM    895  O   TYR A 115      65.215  -3.093 -40.118  1.00 51.13           O  
ATOM    896  CB  TYR A 115      66.482  -5.972 -40.010  1.00 48.73           C  
ATOM    897  CG  TYR A 115      67.943  -6.053 -40.218  1.00 51.34           C  
ATOM    898  CD1 TYR A 115      68.717  -6.981 -39.523  1.00 51.72           C  
ATOM    899  CD2 TYR A 115      68.588  -5.221 -41.137  1.00 52.61           C  
ATOM    900  CE1 TYR A 115      70.103  -7.073 -39.734  1.00 52.81           C  
ATOM    901  CE2 TYR A 115      69.932  -5.327 -41.361  1.00 52.32           C  
ATOM    902  CZ  TYR A 115      70.694  -6.244 -40.645  1.00 54.59           C  
ATOM    903  OH  TYR A 115      72.065  -6.332 -40.849  1.00 61.04           O  
ATOM    904  N   LYS A 116      67.136  -2.821 -38.991  1.00 55.21           N  
ATOM    905  CA  LYS A 116      67.263  -1.404 -39.306  1.00 56.75           C  
ATOM    906  C   LYS A 116      67.152  -1.153 -40.793  1.00 54.74           C  
ATOM    907  O   LYS A 116      67.885  -1.739 -41.591  1.00 53.95           O  
ATOM    908  CB  LYS A 116      68.609  -0.890 -38.842  1.00 61.05           C  
ATOM    909  CG  LYS A 116      68.724   0.623 -38.972  1.00 66.53           C  
ATOM    910  CD  LYS A 116      69.867   1.158 -38.146  1.00 68.23           C  
ATOM    911  CE  LYS A 116      70.347   2.451 -38.706  1.00 75.81           C  
ATOM    912  NZ  LYS A 116      69.198   3.381 -38.842  1.00 79.27           N1+
ATOM    913  N   GLY A 117      66.219  -0.293 -41.153  1.00 53.19           N  
ATOM    914  CA  GLY A 117      66.029   0.094 -42.528  1.00 54.46           C  
ATOM    915  C   GLY A 117      65.291  -0.877 -43.443  1.00 54.00           C  
ATOM    916  O   GLY A 117      65.293  -0.690 -44.649  1.00 52.21           O  
ATOM    917  N   HIS A 118      64.661  -1.901 -42.868  1.00 54.37           N  
ATOM    918  CA  HIS A 118      63.829  -2.827 -43.595  1.00 54.21           C  
ATOM    919  C   HIS A 118      62.455  -2.920 -42.988  1.00 54.40           C  
ATOM    920  O   HIS A 118      62.287  -2.765 -41.777  1.00 54.77           O  
ATOM    921  CB  HIS A 118      64.456  -4.201 -43.577  1.00 54.28           C  
ATOM    922  CG  HIS A 118      65.688  -4.307 -44.400  1.00 59.28           C  
ATOM    923  CD2 HIS A 118      66.956  -3.907 -44.166  1.00 60.89           C  
ATOM    924  ND1 HIS A 118      65.693  -4.912 -45.635  1.00 64.38           N  
ATOM    925  CE1 HIS A 118      66.915  -4.878 -46.124  1.00 66.12           C  
ATOM    926  NE2 HIS A 118      67.698  -4.261 -45.259  1.00 64.92           N  
ATOM    927  N   ASP A 119      61.476  -3.171 -43.848  1.00 54.81           N  
ATOM    928  CA  ASP A 119      60.108  -3.406 -43.446  1.00 53.88           C  
ATOM    929  C   ASP A 119      60.065  -4.742 -42.790  1.00 52.56           C  
ATOM    930  O   ASP A 119      60.832  -5.641 -43.143  1.00 50.66           O  
ATOM    931  CB  ASP A 119      59.143  -3.508 -44.671  1.00 53.86           C  
ATOM    932  CG  ASP A 119      58.763  -2.158 -45.285  1.00 52.89           C  
ATOM    933  OD1 ASP A 119      58.189  -2.164 -46.403  1.00 55.96           O  
ATOM    934  OD2 ASP A 119      59.012  -1.096 -44.683  1.00 51.94           O1-
ATOM    935  N   SER A 120      59.134  -4.856 -41.853  1.00 50.10           N  
ATOM    936  CA  SER A 120      58.611  -6.113 -41.371  1.00 48.20           C  
ATOM    937  C   SER A 120      57.114  -6.082 -41.628  1.00 49.38           C  
ATOM    938  O   SER A 120      56.315  -5.707 -40.767  1.00 48.34           O  
ATOM    939  CB  SER A 120      58.896  -6.308 -39.864  1.00 45.40           C  
ATOM    940  OG  SER A 120      60.260  -6.674 -39.625  1.00 43.33           O  
ATOM    941  N   THR A 121      56.752  -6.485 -42.841  1.00 48.34           N  
ATOM    942  CA  THR A 121      55.395  -6.349 -43.357  1.00 48.39           C  
ATOM    943  C   THR A 121      54.455  -7.362 -42.801  1.00 46.02           C  
ATOM    944  O   THR A 121      53.264  -7.094 -42.759  1.00 49.04           O  
ATOM    945  CB  THR A 121      55.327  -6.584 -44.905  1.00 52.50           C  
ATOM    946  CG2 THR A 121      56.180  -5.582 -45.630  1.00 54.91           C  
ATOM    947  OG1 THR A 121      55.759  -7.926 -45.268  1.00 50.80           O  
ATOM    948  N   LEU A 122      54.945  -8.556 -42.522  1.00 42.53           N  
ATOM    949  CA  LEU A 122      54.077  -9.604 -42.123  1.00 45.65           C  
ATOM    950  C   LEU A 122      53.039  -9.907 -43.240  1.00 47.38           C  
ATOM    951  O   LEU A 122      51.965 -10.454 -42.992  1.00 49.69           O  
ATOM    952  CB  LEU A 122      53.352  -9.199 -40.829  1.00 46.70           C  
ATOM    953  CG  LEU A 122      54.195  -8.778 -39.631  1.00 46.00           C  
ATOM    954  CD1 LEU A 122      53.257  -8.808 -38.426  1.00 47.22           C  
ATOM    955  CD2 LEU A 122      55.467  -9.577 -39.402  1.00 46.03           C  
ATOM    956  N   GLY A 123      53.390  -9.596 -44.482  1.00 49.35           N  
ATOM    957  CA  GLY A 123      52.497  -9.836 -45.609  1.00 51.11           C  
ATOM    958  C   GLY A 123      51.330  -8.874 -45.655  1.00 51.85           C  
ATOM    959  O   GLY A 123      50.370  -9.113 -46.379  1.00 58.63           O  
ATOM    960  N   LEU A 124      51.394  -7.809 -44.866  1.00 51.99           N  
ATOM    961  CA  LEU A 124      50.247  -6.928 -44.669  1.00 55.23           C  
ATOM    962  C   LEU A 124      50.572  -5.579 -45.268  1.00 56.84           C  
ATOM    963  O   LEU A 124      51.640  -5.059 -45.019  1.00 56.30           O  
ATOM    964  CB  LEU A 124      49.944  -6.731 -43.168  1.00 52.17           C  
ATOM    965  CG  LEU A 124      49.344  -7.912 -42.407  1.00 54.31           C  
ATOM    966  CD1 LEU A 124      49.454  -7.665 -40.889  1.00 54.80           C  
ATOM    967  CD2 LEU A 124      47.907  -8.189 -42.802  1.00 54.92           C  
ATOM    968  N   SER A 125      49.628  -4.981 -45.989  1.00 60.43           N  
ATOM    969  CA  SER A 125      49.938  -3.785 -46.740  1.00 62.78           C  
ATOM    970  C   SER A 125      50.113  -2.579 -45.798  1.00 62.59           C  
ATOM    971  O   SER A 125      50.971  -1.735 -46.008  1.00 66.37           O  
ATOM    972  CB  SER A 125      48.904  -3.563 -47.834  1.00 66.03           C  
ATOM    973  OG  SER A 125      47.812  -2.811 -47.378  1.00 73.03           O  
ATOM    974  N   LEU A 126      49.344  -2.566 -44.726  1.00 65.08           N  
ATOM    975  CA  LEU A 126      49.463  -1.605 -43.622  1.00 66.27           C  
ATOM    976  C   LEU A 126      50.904  -1.329 -43.204  1.00 63.33           C  
ATOM    977  O   LEU A 126      51.196  -0.232 -42.783  1.00 62.06           O  
ATOM    978  CB  LEU A 126      48.688  -2.156 -42.398  1.00 70.79           C  
ATOM    979  CG  LEU A 126      48.900  -1.522 -40.999  1.00 76.86           C  
ATOM    980  CD1 LEU A 126      47.937  -0.367 -40.736  1.00 79.44           C  
ATOM    981  CD2 LEU A 126      48.783  -2.522 -39.869  1.00 74.30           C  
ATOM    982  N   ASN A 127      51.772  -2.352 -43.268  1.00 60.02           N  
ATOM    983  CA  ASN A 127      53.137  -2.300 -42.779  1.00 54.18           C  
ATOM    984  C   ASN A 127      54.165  -2.163 -43.877  1.00 55.75           C  
ATOM    985  O   ASN A 127      55.351  -2.164 -43.594  1.00 51.75           O  
ATOM    986  CB  ASN A 127      53.499  -3.598 -42.086  1.00 53.70           C  
ATOM    987  CG  ASN A 127      52.775  -3.805 -40.764  1.00 52.61           C  
ATOM    988  ND2 ASN A 127      52.567  -5.054 -40.441  1.00 48.54           N  
ATOM    989  OD1 ASN A 127      52.368  -2.872 -40.087  1.00 51.84           O  
ATOM    990  N   GLU A 128      53.737  -2.073 -45.131  1.00 58.51           N  
ATOM    991  CA  GLU A 128      54.680  -1.845 -46.237  1.00 58.10           C  
ATOM    992  C   GLU A 128      55.147  -0.385 -46.240  1.00 59.45           C  
ATOM    993  O   GLU A 128      54.372   0.527 -45.965  1.00 57.70           O  
ATOM    994  CB  GLU A 128      54.016  -2.222 -47.546  1.00 58.93           C  
ATOM    995  CG  GLU A 128      54.971  -2.395 -48.722  1.00 62.20           C  
ATOM    996  CD  GLU A 128      55.385  -1.116 -49.403  1.00 63.59           C  
ATOM    997  OE1 GLU A 128      54.647  -0.123 -49.226  1.00 65.36           O  
ATOM    998  OE2 GLU A 128      56.450  -1.132 -50.092  1.00 64.73           O1-
ATOM    999  N   GLY A 129      56.418  -0.176 -46.537  1.00 60.42           N  
ATOM   1000  CA  GLY A 129      56.973   1.168 -46.555  1.00 66.14           C  
ATOM   1001  C   GLY A 129      57.001   1.788 -45.174  1.00 67.26           C  
ATOM   1002  O   GLY A 129      56.890   3.010 -45.046  1.00 67.34           O  
ATOM   1003  N   MET A 130      57.185   0.956 -44.146  1.00 64.85           N  
ATOM   1004  CA  MET A 130      57.315   1.429 -42.748  1.00 65.19           C  
ATOM   1005  C   MET A 130      58.573   0.803 -42.206  1.00 57.67           C  
ATOM   1006  O   MET A 130      58.498  -0.164 -41.525  1.00 51.53           O  
ATOM   1007  CB  MET A 130      56.151   0.919 -41.918  1.00 69.52           C  
ATOM   1008  CG  MET A 130      54.795   1.443 -42.359  1.00 77.92           C  
ATOM   1009  SD  MET A 130      54.625   3.167 -41.843  1.00 92.36           S  
ATOM   1010  CE  MET A 130      54.289   2.842 -40.083  1.00 83.36           C  
ATOM   1011  N   PRO A 131      59.739   1.307 -42.591  1.00 58.11           N  
ATOM   1012  CA  PRO A 131      60.914   0.574 -42.217  1.00 57.42           C  
ATOM   1013  C   PRO A 131      61.267   0.786 -40.785  1.00 57.56           C  
ATOM   1014  O   PRO A 131      60.924   1.783 -40.174  1.00 57.21           O  
ATOM   1015  CB  PRO A 131      62.025   1.165 -43.101  1.00 58.63           C  
ATOM   1016  CG  PRO A 131      61.507   2.461 -43.539  1.00 57.85           C  
ATOM   1017  CD  PRO A 131      60.031   2.273 -43.656  1.00 59.70           C  
ATOM   1018  N   SER A 132      61.983  -0.188 -40.272  1.00 60.26           N  
ATOM   1019  CA  SER A 132      62.295  -0.284 -38.873  1.00 59.93           C  
ATOM   1020  C   SER A 132      63.404   0.729 -38.561  1.00 61.11           C  
ATOM   1021  O   SER A 132      64.339   0.903 -39.348  1.00 53.73           O  
ATOM   1022  CB  SER A 132      62.708  -1.724 -38.618  1.00 61.55           C  
ATOM   1023  OG  SER A 132      62.991  -1.979 -37.283  1.00 62.62           O  
ATOM   1024  N   GLU A 133      63.262   1.406 -37.417  1.00 63.57           N  
ATOM   1025  CA  GLU A 133      64.229   2.399 -36.994  1.00 64.09           C  
ATOM   1026  C   GLU A 133      65.468   1.755 -36.428  1.00 58.73           C  
ATOM   1027  O   GLU A 133      66.464   2.387 -36.347  1.00 65.08           O  
ATOM   1028  CB  GLU A 133      63.621   3.373 -35.980  1.00 72.21           C  
ATOM   1029  CG  GLU A 133      63.165   4.649 -36.676  1.00 85.21           C  
ATOM   1030  CD  GLU A 133      62.396   5.673 -35.830  1.00 92.29           C  
ATOM   1031  OE1 GLU A 133      62.394   5.627 -34.577  1.00 94.57           O  
ATOM   1032  OE2 GLU A 133      61.791   6.574 -36.462  1.00105.28           O1-
ATOM   1033  N   SER A 134      65.406   0.500 -36.022  1.00 55.66           N  
ATOM   1034  CA  SER A 134      66.552  -0.177 -35.385  1.00 53.23           C  
ATOM   1035  C   SER A 134      66.344  -1.688 -35.379  1.00 48.57           C  
ATOM   1036  O   SER A 134      65.252  -2.173 -35.579  1.00 43.44           O  
ATOM   1037  CB  SER A 134      66.699   0.293 -33.944  1.00 52.99           C  
ATOM   1038  OG  SER A 134      65.411   0.356 -33.369  1.00 57.74           O  
ATOM   1039  N   ASP A 135      67.439  -2.405 -35.201  1.00 47.94           N  
ATOM   1040  CA  ASP A 135      67.445  -3.801 -35.038  1.00 46.69           C  
ATOM   1041  C   ASP A 135      66.772  -4.187 -33.737  1.00 47.49           C  
ATOM   1042  O   ASP A 135      66.911  -3.526 -32.764  1.00 48.79           O  
ATOM   1043  CB  ASP A 135      68.880  -4.274 -34.940  1.00 50.45           C  
ATOM   1044  CG  ASP A 135      69.641  -4.213 -36.260  1.00 50.02           C  
ATOM   1045  OD1 ASP A 135      70.858  -4.497 -36.188  1.00 51.56           O  
ATOM   1046  OD2 ASP A 135      69.060  -3.984 -37.334  1.00 49.06           O1-
ATOM   1047  N   CYS A 136      66.079  -5.300 -33.715  1.00 47.25           N  
ATOM   1048  CA  CYS A 136      65.509  -5.806 -32.463  1.00 47.91           C  
ATOM   1049  C   CYS A 136      66.607  -6.421 -31.613  1.00 46.61           C  
ATOM   1050  O   CYS A 136      67.686  -6.767 -32.117  1.00 45.08           O  
ATOM   1051  CB  CYS A 136      64.405  -6.852 -32.764  1.00 43.01           C  
ATOM   1052  SG  CYS A 136      64.978  -8.374 -33.528  1.00 44.90           S  
ATOM   1053  N   VAL A 137      66.302  -6.586 -30.322  1.00 44.73           N  
ATOM   1054  CA  VAL A 137      67.288  -7.020 -29.354  1.00 41.13           C  
ATOM   1055  C   VAL A 137      67.999  -8.283 -29.736  1.00 41.03           C  
ATOM   1056  O   VAL A 137      69.219  -8.339 -29.659  1.00 42.36           O  
ATOM   1057  CB  VAL A 137      66.648  -7.167 -27.992  1.00 42.05           C  
ATOM   1058  CG1 VAL A 137      67.522  -7.953 -27.035  1.00 43.19           C  
ATOM   1059  CG2 VAL A 137      66.306  -5.812 -27.445  1.00 42.11           C  
ATOM   1060  N   VAL A 138      67.280  -9.331 -30.128  1.00 43.77           N  
ATOM   1061  CA  VAL A 138      67.975 -10.610 -30.485  1.00 44.21           C  
ATOM   1062  C   VAL A 138      68.852 -10.487 -31.717  1.00 43.58           C  
ATOM   1063  O   VAL A 138      69.870 -11.165 -31.827  1.00 43.26           O  
ATOM   1064  CB  VAL A 138      67.046 -11.823 -30.698  1.00 43.93           C  
ATOM   1065  CG1 VAL A 138      66.469 -12.282 -29.403  1.00 47.79           C  
ATOM   1066  CG2 VAL A 138      65.931 -11.502 -31.649  1.00 45.72           C  
ATOM   1067  N   VAL A 139      68.479  -9.610 -32.637  1.00 46.31           N  
ATOM   1068  CA  VAL A 139      69.368  -9.296 -33.788  1.00 46.80           C  
ATOM   1069  C   VAL A 139      70.657  -8.627 -33.315  1.00 44.74           C  
ATOM   1070  O   VAL A 139      71.749  -8.920 -33.826  1.00 41.47           O  
ATOM   1071  CB  VAL A 139      68.648  -8.424 -34.835  1.00 47.59           C  
ATOM   1072  CG1 VAL A 139      69.599  -8.000 -35.953  1.00 51.87           C  
ATOM   1073  CG2 VAL A 139      67.516  -9.241 -35.434  1.00 46.66           C  
ATOM   1074  N   GLN A 140      70.540  -7.747 -32.326  1.00 44.76           N  
ATOM   1075  CA  GLN A 140      71.736  -7.068 -31.817  1.00 44.77           C  
ATOM   1076  C   GLN A 140      72.624  -8.073 -31.155  1.00 47.24           C  
ATOM   1077  O   GLN A 140      73.841  -8.064 -31.336  1.00 52.53           O  
ATOM   1078  CB  GLN A 140      71.407  -5.982 -30.838  1.00 46.11           C  
ATOM   1079  CG  GLN A 140      70.470  -4.907 -31.321  1.00 47.06           C  
ATOM   1080  CD  GLN A 140      70.160  -3.891 -30.236  1.00 50.45           C  
ATOM   1081  NE2 GLN A 140      68.874  -3.576 -30.076  1.00 48.68           N  
ATOM   1082  OE1 GLN A 140      71.075  -3.363 -29.546  1.00 57.65           O  
ATOM   1083  N   VAL A 141      72.040  -8.950 -30.362  1.00 50.78           N  
ATOM   1084  CA  VAL A 141      72.837  -9.971 -29.672  1.00 50.70           C  
ATOM   1085  C   VAL A 141      73.502 -10.935 -30.673  1.00 47.08           C  
ATOM   1086  O   VAL A 141      74.660 -11.325 -30.519  1.00 47.14           O  
ATOM   1087  CB  VAL A 141      71.971 -10.737 -28.660  1.00 51.76           C  
ATOM   1088  CG1 VAL A 141      72.753 -11.892 -28.060  1.00 56.58           C  
ATOM   1089  CG2 VAL A 141      71.520  -9.815 -27.564  1.00 51.49           C  
ATOM   1090  N   LEU A 142      72.768 -11.331 -31.706  1.00 48.20           N  
ATOM   1091  CA  LEU A 142      73.385 -12.146 -32.805  1.00 47.63           C  
ATOM   1092  C   LEU A 142      74.587 -11.411 -33.351  1.00 45.98           C  
ATOM   1093  O   LEU A 142      75.692 -11.985 -33.447  1.00 48.42           O  
ATOM   1094  CB  LEU A 142      72.387 -12.426 -33.937  1.00 47.88           C  
ATOM   1095  CG  LEU A 142      71.300 -13.455 -33.647  1.00 46.56           C  
ATOM   1096  CD1 LEU A 142      70.338 -13.453 -34.796  1.00 46.24           C  
ATOM   1097  CD2 LEU A 142      71.854 -14.867 -33.421  1.00 48.88           C  
ATOM   1098  N   LYS A 143      74.424 -10.117 -33.622  1.00 45.29           N  
ATOM   1099  CA  LYS A 143      75.578  -9.290 -34.127  1.00 46.07           C  
ATOM   1100  C   LYS A 143      76.726  -9.202 -33.178  1.00 48.69           C  
ATOM   1101  O   LYS A 143      77.833  -9.479 -33.566  1.00 51.50           O  
ATOM   1102  CB  LYS A 143      75.140  -7.921 -34.574  1.00 46.59           C  
ATOM   1103  CG  LYS A 143      74.420  -7.956 -35.906  1.00 47.78           C  
ATOM   1104  CD  LYS A 143      73.997  -6.552 -36.315  1.00 50.43           C  
ATOM   1105  CE  LYS A 143      73.227  -6.561 -37.649  1.00 50.29           C  
ATOM   1106  NZ  LYS A 143      72.597  -5.232 -37.908  1.00 53.27           N1+
ATOM   1107  N   LEU A 144      76.447  -8.918 -31.904  1.00 52.39           N  
ATOM   1108  CA  LEU A 144      77.479  -8.899 -30.872  1.00 54.00           C  
ATOM   1109  C   LEU A 144      78.201 -10.231 -30.679  1.00 56.89           C  
ATOM   1110  O   LEU A 144      79.315 -10.266 -30.133  1.00 58.80           O  
ATOM   1111  CB  LEU A 144      76.907  -8.386 -29.546  1.00 54.58           C  
ATOM   1112  CG  LEU A 144      76.493  -6.900 -29.596  1.00 56.34           C  
ATOM   1113  CD1 LEU A 144      75.596  -6.516 -28.439  1.00 59.24           C  
ATOM   1114  CD2 LEU A 144      77.714  -5.988 -29.617  1.00 59.45           C  
ATOM   1115  N   GLN A 145      77.593 -11.334 -31.116  1.00 55.85           N  
ATOM   1116  CA  GLN A 145      78.231 -12.662 -30.990  1.00 53.27           C  
ATOM   1117  C   GLN A 145      78.922 -13.088 -32.287  1.00 53.13           C  
ATOM   1118  O   GLN A 145      79.334 -14.262 -32.452  1.00 51.62           O  
ATOM   1119  CB  GLN A 145      77.171 -13.682 -30.597  1.00 50.70           C  
ATOM   1120  CG  GLN A 145      76.722 -13.533 -29.179  1.00 47.49           C  
ATOM   1121  CD  GLN A 145      77.640 -14.251 -28.202  1.00 50.33           C  
ATOM   1122  NE2 GLN A 145      77.109 -14.547 -27.011  1.00 51.38           N  
ATOM   1123  OE1 GLN A 145      78.811 -14.525 -28.487  1.00 54.47           O  
ATOM   1124  N   GLY A 146      78.998 -12.141 -33.222  1.00 53.81           N  
ATOM   1125  CA  GLY A 146      79.733 -12.329 -34.465  1.00 55.40           C  
ATOM   1126  C   GLY A 146      78.959 -12.902 -35.641  1.00 56.24           C  
ATOM   1127  O   GLY A 146      79.541 -13.114 -36.698  1.00 59.31           O  
ATOM   1128  N   ALA A 147      77.640 -13.101 -35.496  1.00 56.38           N  
ATOM   1129  CA  ALA A 147      76.818 -13.631 -36.586  1.00 53.53           C  
ATOM   1130  C   ALA A 147      76.494 -12.594 -37.608  1.00 52.35           C  
ATOM   1131  O   ALA A 147      76.512 -11.422 -37.318  1.00 54.70           O  
ATOM   1132  CB  ALA A 147      75.530 -14.193 -36.024  1.00 53.39           C  
ATOM   1133  N   VAL A 148      76.100 -13.037 -38.793  1.00 54.47           N  
ATOM   1134  CA  VAL A 148      75.761 -12.135 -39.903  1.00 53.72           C  
ATOM   1135  C   VAL A 148      74.353 -12.390 -40.411  1.00 53.10           C  
ATOM   1136  O   VAL A 148      74.138 -13.153 -41.348  1.00 54.95           O  
ATOM   1137  CB  VAL A 148      76.741 -12.288 -41.087  1.00 55.46           C  
ATOM   1138  CG1 VAL A 148      76.537 -11.143 -42.056  1.00 56.43           C  
ATOM   1139  CG2 VAL A 148      78.179 -12.318 -40.598  1.00 56.32           C  
ATOM   1140  N   PRO A 149      73.372 -11.753 -39.800  1.00 52.27           N  
ATOM   1141  CA  PRO A 149      72.035 -11.895 -40.325  1.00 51.66           C  
ATOM   1142  C   PRO A 149      72.011 -11.460 -41.766  1.00 50.35           C  
ATOM   1143  O   PRO A 149      72.409 -10.361 -42.027  1.00 53.08           O  
ATOM   1144  CB  PRO A 149      71.220 -10.927 -39.468  1.00 52.16           C  
ATOM   1145  CG  PRO A 149      71.945 -10.898 -38.193  1.00 52.66           C  
ATOM   1146  CD  PRO A 149      73.395 -10.916 -38.609  1.00 53.97           C  
ATOM   1147  N   PHE A 150      71.549 -12.294 -42.688  1.00 48.86           N  
ATOM   1148  CA  PHE A 150      71.661 -11.944 -44.115  1.00 51.83           C  
ATOM   1149  C   PHE A 150      70.380 -11.869 -44.935  1.00 52.38           C  
ATOM   1150  O   PHE A 150      70.415 -11.283 -46.016  1.00 53.91           O  
ATOM   1151  CB  PHE A 150      72.649 -12.854 -44.811  1.00 52.83           C  
ATOM   1152  CG  PHE A 150      72.200 -14.258 -44.971  1.00 51.54           C  
ATOM   1153  CD1 PHE A 150      72.126 -15.101 -43.875  1.00 54.23           C  
ATOM   1154  CD2 PHE A 150      71.909 -14.755 -46.227  1.00 51.63           C  
ATOM   1155  CE1 PHE A 150      71.743 -16.421 -44.020  1.00 54.09           C  
ATOM   1156  CE2 PHE A 150      71.530 -16.076 -46.384  1.00 53.14           C  
ATOM   1157  CZ  PHE A 150      71.458 -16.917 -45.288  1.00 53.90           C  
ATOM   1158  N   VAL A 151      69.285 -12.471 -44.454  1.00 48.32           N  
ATOM   1159  CA  VAL A 151      68.003 -12.433 -45.183  1.00 49.83           C  
ATOM   1160  C   VAL A 151      66.794 -12.392 -44.244  1.00 44.23           C  
ATOM   1161  O   VAL A 151      66.835 -12.934 -43.161  1.00 44.57           O  
ATOM   1162  CB  VAL A 151      67.787 -13.639 -46.146  1.00 49.26           C  
ATOM   1163  CG1 VAL A 151      68.747 -13.602 -47.355  1.00 51.07           C  
ATOM   1164  CG2 VAL A 151      67.949 -14.949 -45.422  1.00 49.22           C  
ATOM   1165  N   HIS A 152      65.757 -11.709 -44.669  1.00 42.14           N  
ATOM   1166  CA  HIS A 152      64.414 -11.915 -44.140  1.00 41.42           C  
ATOM   1167  C   HIS A 152      63.653 -12.965 -44.950  1.00 42.93           C  
ATOM   1168  O   HIS A 152      63.630 -12.915 -46.218  1.00 44.43           O  
ATOM   1169  CB  HIS A 152      63.632 -10.628 -44.179  1.00 41.36           C  
ATOM   1170  CG  HIS A 152      63.733  -9.819 -42.931  1.00 43.11           C  
ATOM   1171  CD2 HIS A 152      64.049 -10.177 -41.658  1.00 42.35           C  
ATOM   1172  ND1 HIS A 152      63.429  -8.469 -42.892  1.00 44.08           N  
ATOM   1173  CE1 HIS A 152      63.549  -8.029 -41.651  1.00 43.39           C  
ATOM   1174  NE2 HIS A 152      63.909  -9.045 -40.881  1.00 43.70           N  
ATOM   1175  N   THR A 153      63.013 -13.887 -44.232  1.00 42.09           N  
ATOM   1176  CA  THR A 153      62.261 -14.991 -44.832  1.00 42.84           C  
ATOM   1177  C   THR A 153      60.765 -14.866 -44.649  1.00 46.09           C  
ATOM   1178  O   THR A 153      60.271 -14.202 -43.707  1.00 42.75           O  
ATOM   1179  CB  THR A 153      62.679 -16.325 -44.228  1.00 42.72           C  
ATOM   1180  CG2 THR A 153      64.117 -16.592 -44.601  1.00 42.97           C  
ATOM   1181  OG1 THR A 153      62.519 -16.316 -42.783  1.00 40.41           O  
ATOM   1182  N   ASN A 154      60.023 -15.534 -45.549  1.00 46.60           N  
ATOM   1183  CA  ASN A 154      58.600 -15.263 -45.729  1.00 47.30           C  
ATOM   1184  C   ASN A 154      57.727 -15.847 -44.618  1.00 47.92           C  
ATOM   1185  O   ASN A 154      58.122 -16.790 -43.899  1.00 46.12           O  
ATOM   1186  CB  ASN A 154      58.161 -15.823 -47.050  1.00 50.82           C  
ATOM   1187  CG  ASN A 154      56.902 -15.196 -47.591  1.00 51.01           C  
ATOM   1188  ND2 ASN A 154      56.162 -15.990 -48.382  1.00 52.22           N  
ATOM   1189  OD1 ASN A 154      56.621 -14.012 -47.379  1.00 49.65           O  
ATOM   1190  N   VAL A 155      56.544 -15.247 -44.489  1.00 47.04           N  
ATOM   1191  CA  VAL A 155      55.571 -15.655 -43.502  1.00 46.69           C  
ATOM   1192  C   VAL A 155      54.204 -15.559 -44.132  1.00 49.93           C  
ATOM   1193  O   VAL A 155      53.979 -14.760 -45.041  1.00 49.12           O  
ATOM   1194  CB  VAL A 155      55.611 -14.755 -42.242  1.00 46.21           C  
ATOM   1195  CG1 VAL A 155      56.991 -14.776 -41.590  1.00 43.47           C  
ATOM   1196  CG2 VAL A 155      55.240 -13.313 -42.533  1.00 44.96           C  
ATOM   1197  N   PRO A 156      53.266 -16.366 -43.639  1.00 51.09           N  
ATOM   1198  CA  PRO A 156      51.891 -16.201 -44.093  1.00 49.30           C  
ATOM   1199  C   PRO A 156      51.351 -14.874 -43.647  1.00 48.15           C  
ATOM   1200  O   PRO A 156      51.811 -14.342 -42.649  1.00 46.03           O  
ATOM   1201  CB  PRO A 156      51.156 -17.287 -43.351  1.00 49.05           C  
ATOM   1202  CG  PRO A 156      51.959 -17.489 -42.122  1.00 48.99           C  
ATOM   1203  CD  PRO A 156      53.380 -17.364 -42.564  1.00 48.82           C  
ATOM   1204  N   GLN A 157      50.344 -14.368 -44.345  1.00 45.25           N  
ATOM   1205  CA  GLN A 157      49.848 -13.065 -44.047  1.00 45.29           C  
ATOM   1206  C   GLN A 157      49.424 -12.976 -42.568  1.00 45.83           C  
ATOM   1207  O   GLN A 157      48.604 -13.765 -42.124  1.00 47.77           O  
ATOM   1208  CB  GLN A 157      48.675 -12.798 -44.952  1.00 46.05           C  
ATOM   1209  CG  GLN A 157      48.061 -11.447 -44.757  1.00 48.44           C  
ATOM   1210  CD  GLN A 157      46.977 -11.189 -45.757  1.00 47.76           C  
ATOM   1211  NE2 GLN A 157      46.836  -9.941 -46.123  1.00 49.53           N  
ATOM   1212  OE1 GLN A 157      46.219 -12.081 -46.132  1.00 49.22           O  
ATOM   1213  N   SER A 158      49.981 -12.013 -41.832  1.00 47.84           N  
ATOM   1214  CA  SER A 158      49.721 -11.699 -40.414  1.00 43.94           C  
ATOM   1215  C   SER A 158      50.531 -12.567 -39.478  1.00 44.10           C  
ATOM   1216  O   SER A 158      50.584 -12.284 -38.274  1.00 42.39           O  
ATOM   1217  CB  SER A 158      48.252 -11.832 -40.004  1.00 50.30           C  
ATOM   1218  OG  SER A 158      47.959 -13.209 -39.617  1.00 50.74           O  
ATOM   1219  N   MET A 159      51.120 -13.625 -40.011  1.00 43.68           N  
ATOM   1220  CA  MET A 159      51.836 -14.635 -39.271  1.00 44.76           C  
ATOM   1221  C   MET A 159      50.886 -15.576 -38.511  1.00 47.91           C  
ATOM   1222  O   MET A 159      51.355 -16.501 -37.857  1.00 47.16           O  
ATOM   1223  CB  MET A 159      52.862 -14.007 -38.321  1.00 47.81           C  
ATOM   1224  CG  MET A 159      53.988 -13.208 -38.999  1.00 50.16           C  
ATOM   1225  SD  MET A 159      55.464 -13.076 -37.967  1.00 49.33           S  
ATOM   1226  CE  MET A 159      54.735 -12.149 -36.650  1.00 47.19           C  
ATOM   1227  N   PHE A 160      49.573 -15.421 -38.624  1.00 49.42           N  
ATOM   1228  CA  PHE A 160      48.670 -16.304 -37.852  1.00 55.57           C  
ATOM   1229  C   PHE A 160      48.040 -17.380 -38.686  1.00 54.21           C  
ATOM   1230  O   PHE A 160      46.908 -17.214 -39.155  1.00 55.56           O  
ATOM   1231  CB  PHE A 160      47.551 -15.527 -37.150  1.00 58.25           C  
ATOM   1232  CG  PHE A 160      46.890 -16.310 -36.046  1.00 62.09           C  
ATOM   1233  CD1 PHE A 160      47.536 -16.475 -34.808  1.00 57.65           C  
ATOM   1234  CD2 PHE A 160      45.630 -16.896 -36.229  1.00 66.39           C  
ATOM   1235  CE1 PHE A 160      46.954 -17.198 -33.810  1.00 54.92           C  
ATOM   1236  CE2 PHE A 160      45.039 -17.633 -35.194  1.00 64.21           C  
ATOM   1237  CZ  PHE A 160      45.708 -17.777 -33.985  1.00 58.46           C  
ATOM   1238  N   SER A 161      48.783 -18.482 -38.799  1.00 53.94           N  
ATOM   1239  CA  SER A 161      48.580 -19.530 -39.783  1.00 55.21           C  
ATOM   1240  C   SER A 161      49.791 -20.464 -39.708  1.00 52.45           C  
ATOM   1241  O   SER A 161      50.934 -20.005 -39.461  1.00 50.87           O  
ATOM   1242  CB  SER A 161      48.454 -18.897 -41.212  1.00 58.28           C  
ATOM   1243  OG  SER A 161      48.501 -19.853 -42.300  1.00 61.83           O  
ATOM   1244  N   TYR A 162      49.569 -21.757 -39.963  1.00 52.37           N  
ATOM   1245  CA  TYR A 162      50.690 -22.686 -40.201  1.00 50.15           C  
ATOM   1246  C   TYR A 162      50.933 -23.009 -41.688  1.00 48.45           C  
ATOM   1247  O   TYR A 162      51.545 -24.048 -42.025  1.00 47.52           O  
ATOM   1248  CB  TYR A 162      50.647 -23.974 -39.363  1.00 48.69           C  
ATOM   1249  CG  TYR A 162      49.520 -24.972 -39.581  1.00 49.39           C  
ATOM   1250  CD1 TYR A 162      49.800 -26.252 -40.045  1.00 51.72           C  
ATOM   1251  CD2 TYR A 162      48.219 -24.692 -39.205  1.00 50.15           C  
ATOM   1252  CE1 TYR A 162      48.795 -27.206 -40.193  1.00 54.63           C  
ATOM   1253  CE2 TYR A 162      47.194 -25.634 -39.362  1.00 53.13           C  
ATOM   1254  CZ  TYR A 162      47.498 -26.889 -39.850  1.00 52.00           C  
ATOM   1255  OH  TYR A 162      46.546 -27.845 -40.032  1.00 53.88           O  
ATOM   1256  N   ASP A 163      50.486 -22.113 -42.564  1.00 47.58           N  
ATOM   1257  CA  ASP A 163      50.873 -22.180 -44.008  1.00 49.62           C  
ATOM   1258  C   ASP A 163      51.844 -20.960 -44.230  1.00 48.41           C  
ATOM   1259  O   ASP A 163      52.262 -20.380 -43.267  1.00 45.62           O  
ATOM   1260  CB  ASP A 163      49.613 -22.132 -44.888  1.00 47.92           C  
ATOM   1261  CG  ASP A 163      49.827 -22.712 -46.332  1.00 48.58           C  
ATOM   1262  OD1 ASP A 163      48.853 -22.669 -47.118  1.00 46.34           O  
ATOM   1263  OD2 ASP A 163      50.904 -23.256 -46.667  1.00 47.73           O1-
ATOM   1264  N   CYS A 164      52.192 -20.586 -45.463  1.00 49.79           N  
ATOM   1265  CA  CYS A 164      53.216 -19.533 -45.669  1.00 49.61           C  
ATOM   1266  C   CYS A 164      53.044 -18.757 -46.995  1.00 49.85           C  
ATOM   1267  O   CYS A 164      53.980 -18.673 -47.799  1.00 46.60           O  
ATOM   1268  CB  CYS A 164      54.604 -20.176 -45.592  1.00 49.96           C  
ATOM   1269  SG  CYS A 164      55.943 -19.000 -45.230  1.00 53.09           S  
ATOM   1270  N   SER A 165      51.854 -18.177 -47.167  1.00 48.73           N  
ATOM   1271  CA  SER A 165      51.571 -17.284 -48.249  1.00 49.30           C  
ATOM   1272  C   SER A 165      50.959 -15.934 -47.838  1.00 50.62           C  
ATOM   1273  O   SER A 165      50.163 -15.835 -46.899  1.00 47.16           O  
ATOM   1274  CB  SER A 165      50.616 -17.964 -49.220  1.00 50.45           C  
ATOM   1275  OG  SER A 165      50.486 -17.208 -50.374  1.00 51.38           O  
ATOM   1276  N   ASN A 166      51.299 -14.906 -48.613  1.00 51.89           N  
ATOM   1277  CA  ASN A 166      50.702 -13.591 -48.444  1.00 50.96           C  
ATOM   1278  C   ASN A 166      50.632 -12.842 -49.764  1.00 51.47           C  
ATOM   1279  O   ASN A 166      51.339 -13.186 -50.716  1.00 55.00           O  
ATOM   1280  CB  ASN A 166      51.454 -12.792 -47.386  1.00 49.80           C  
ATOM   1281  CG  ASN A 166      52.876 -12.449 -47.780  1.00 50.16           C  
ATOM   1282  ND2 ASN A 166      53.851 -13.203 -47.248  1.00 49.01           N  
ATOM   1283  OD1 ASN A 166      53.099 -11.527 -48.572  1.00 51.10           O  
ATOM   1284  N   PRO A 167      49.803 -11.801 -49.827  1.00 51.76           N  
ATOM   1285  CA  PRO A 167      49.554 -11.041 -51.057  1.00 51.86           C  
ATOM   1286  C   PRO A 167      50.701 -10.123 -51.475  1.00 56.82           C  
ATOM   1287  O   PRO A 167      50.677  -9.600 -52.619  1.00 56.79           O  
ATOM   1288  CB  PRO A 167      48.332 -10.182 -50.719  1.00 52.35           C  
ATOM   1289  CG  PRO A 167      47.724 -10.817 -49.499  1.00 53.09           C  
ATOM   1290  CD  PRO A 167      48.882 -11.409 -48.753  1.00 52.66           C  
ATOM   1291  N   LEU A 168      51.689  -9.898 -50.594  1.00 58.19           N  
ATOM   1292  CA  LEU A 168      52.854  -9.086 -50.987  1.00 56.86           C  
ATOM   1293  C   LEU A 168      53.906  -9.933 -51.667  1.00 57.90           C  
ATOM   1294  O   LEU A 168      54.207  -9.700 -52.830  1.00 58.71           O  
ATOM   1295  CB  LEU A 168      53.467  -8.331 -49.811  1.00 53.97           C  
ATOM   1296  CG  LEU A 168      52.508  -7.399 -49.055  1.00 55.39           C  
ATOM   1297  CD1 LEU A 168      53.199  -6.654 -47.910  1.00 55.13           C  
ATOM   1298  CD2 LEU A 168      51.891  -6.366 -49.981  1.00 55.07           C  
ATOM   1299  N   PHE A 169      54.488 -10.893 -50.961  1.00 53.98           N  
ATOM   1300  CA  PHE A 169      55.545 -11.736 -51.545  1.00 54.28           C  
ATOM   1301  C   PHE A 169      55.047 -13.070 -52.120  1.00 55.14           C  
ATOM   1302  O   PHE A 169      55.845 -13.856 -52.641  1.00 56.51           O  
ATOM   1303  CB  PHE A 169      56.631 -11.989 -50.496  1.00 54.01           C  
ATOM   1304  CG  PHE A 169      57.170 -10.741 -49.928  1.00 53.91           C  
ATOM   1305  CD1 PHE A 169      56.788 -10.306 -48.653  1.00 57.05           C  
ATOM   1306  CD2 PHE A 169      57.989  -9.947 -50.693  1.00 53.91           C  
ATOM   1307  CE1 PHE A 169      57.262  -9.098 -48.151  1.00 57.38           C  
ATOM   1308  CE2 PHE A 169      58.471  -8.761 -50.224  1.00 55.11           C  
ATOM   1309  CZ  PHE A 169      58.126  -8.328 -48.948  1.00 58.96           C  
ATOM   1310  N   GLY A 170      53.747 -13.341 -52.023  1.00 55.57           N  
ATOM   1311  CA  GLY A 170      53.190 -14.618 -52.487  1.00 55.09           C  
ATOM   1312  C   GLY A 170      53.432 -15.827 -51.601  1.00 52.25           C  
ATOM   1313  O   GLY A 170      53.517 -15.703 -50.363  1.00 49.38           O  
ATOM   1314  N   GLN A 171      53.644 -16.970 -52.256  1.00 51.92           N  
ATOM   1315  CA  GLN A 171      53.498 -18.275 -51.644  1.00 55.37           C  
ATOM   1316  C   GLN A 171      54.815 -18.994 -51.510  1.00 53.49           C  
ATOM   1317  O   GLN A 171      55.504 -19.231 -52.485  1.00 52.03           O  
ATOM   1318  CB  GLN A 171      52.583 -19.132 -52.548  1.00 57.76           C  
ATOM   1319  CG  GLN A 171      52.219 -20.518 -51.968  1.00 59.19           C  
ATOM   1320  CD  GLN A 171      51.330 -21.336 -52.900  1.00 60.01           C  
ATOM   1321  NE2 GLN A 171      51.786 -21.580 -54.127  1.00 58.84           N  
ATOM   1322  OE1 GLN A 171      50.230 -21.716 -52.517  1.00 60.29           O  
ATOM   1323  N   THR A 172      55.170 -19.382 -50.310  1.00 50.27           N  
ATOM   1324  CA  THR A 172      56.387 -20.151 -50.146  1.00 51.12           C  
ATOM   1325  C   THR A 172      56.059 -21.609 -50.300  1.00 54.02           C  
ATOM   1326  O   THR A 172      54.990 -22.059 -49.850  1.00 64.97           O  
ATOM   1327  CB  THR A 172      57.040 -19.889 -48.778  1.00 48.88           C  
ATOM   1328  CG2 THR A 172      58.248 -20.829 -48.573  1.00 48.07           C  
ATOM   1329  OG1 THR A 172      57.459 -18.508 -48.700  1.00 48.34           O  
ATOM   1330  N   MET A 173      56.968 -22.369 -50.882  1.00 55.07           N  
ATOM   1331  CA  MET A 173      56.710 -23.788 -51.112  1.00 59.48           C  
ATOM   1332  C   MET A 173      57.716 -24.683 -50.385  1.00 59.98           C  
ATOM   1333  O   MET A 173      58.850 -24.297 -50.135  1.00 60.13           O  
ATOM   1334  CB  MET A 173      56.710 -24.105 -52.621  1.00 59.94           C  
ATOM   1335  CG  MET A 173      55.736 -23.289 -53.463  1.00 60.12           C  
ATOM   1336  SD  MET A 173      55.918 -23.556 -55.272  1.00 65.56           S  
ATOM   1337  CE  MET A 173      57.090 -22.213 -55.584  1.00 66.49           C  
ATOM   1338  N   ASN A 174      57.273 -25.896 -50.068  1.00 60.28           N  
ATOM   1339  CA  ASN A 174      58.117 -26.883 -49.442  1.00 56.07           C  
ATOM   1340  C   ASN A 174      59.188 -27.322 -50.460  1.00 58.21           C  
ATOM   1341  O   ASN A 174      58.881 -27.696 -51.595  1.00 60.20           O  
ATOM   1342  CB  ASN A 174      57.254 -28.069 -48.987  1.00 54.17           C  
ATOM   1343  CG  ASN A 174      57.981 -28.990 -48.013  1.00 53.98           C  
ATOM   1344  ND2 ASN A 174      57.371 -29.251 -46.876  1.00 52.64           N  
ATOM   1345  OD1 ASN A 174      59.074 -29.457 -48.289  1.00 54.06           O  
ATOM   1346  N   PRO A 175      60.443 -27.341 -50.035  1.00 59.41           N  
ATOM   1347  CA  PRO A 175      61.541 -27.772 -50.865  1.00 61.87           C  
ATOM   1348  C   PRO A 175      61.625 -29.271 -51.148  1.00 61.99           C  
ATOM   1349  O   PRO A 175      62.422 -29.665 -51.974  1.00 64.96           O  
ATOM   1350  CB  PRO A 175      62.766 -27.323 -50.068  1.00 62.05           C  
ATOM   1351  CG  PRO A 175      62.329 -27.387 -48.680  1.00 60.77           C  
ATOM   1352  CD  PRO A 175      60.895 -26.954 -48.692  1.00 61.83           C  
ATOM   1353  N   TRP A 176      60.844 -30.088 -50.455  1.00 64.05           N  
ATOM   1354  CA  TRP A 176      60.756 -31.526 -50.725  1.00 64.36           C  
ATOM   1355  C   TRP A 176      59.672 -31.868 -51.748  1.00 63.99           C  
ATOM   1356  O   TRP A 176      59.657 -32.957 -52.283  1.00 60.20           O  
ATOM   1357  CB  TRP A 176      60.406 -32.282 -49.462  1.00 67.91           C  
ATOM   1358  CG  TRP A 176      61.423 -32.272 -48.418  1.00 66.09           C  
ATOM   1359  CD1 TRP A 176      61.630 -31.309 -47.503  1.00 63.30           C  
ATOM   1360  CD2 TRP A 176      62.354 -33.326 -48.131  1.00 71.30           C  
ATOM   1361  CE2 TRP A 176      63.126 -32.901 -47.027  1.00 65.61           C  
ATOM   1362  CE3 TRP A 176      62.626 -34.582 -48.714  1.00 69.30           C  
ATOM   1363  NE1 TRP A 176      62.656 -31.667 -46.674  1.00 64.41           N  
ATOM   1364  CZ2 TRP A 176      64.157 -33.687 -46.471  1.00 66.56           C  
ATOM   1365  CZ3 TRP A 176      63.661 -35.372 -48.154  1.00 73.07           C  
ATOM   1366  CH2 TRP A 176      64.391 -34.924 -47.018  1.00 70.64           C  
ATOM   1367  N   LYS A 177      58.754 -30.950 -52.004  1.00 62.35           N  
ATOM   1368  CA  LYS A 177      57.688 -31.221 -52.951  1.00 61.46           C  
ATOM   1369  C   LYS A 177      56.935 -29.944 -53.067  1.00 59.92           C  
ATOM   1370  O   LYS A 177      56.425 -29.442 -52.071  1.00 62.39           O  
ATOM   1371  CB  LYS A 177      56.755 -32.283 -52.413  1.00 65.09           C  
ATOM   1372  CG  LYS A 177      55.979 -33.022 -53.486  1.00 68.15           C  
ATOM   1373  CD  LYS A 177      54.670 -33.554 -52.944  1.00 69.89           C  
ATOM   1374  CE  LYS A 177      54.017 -34.570 -53.862  1.00 75.07           C  
ATOM   1375  NZ  LYS A 177      54.705 -35.874 -53.682  1.00 78.85           N1+
ATOM   1376  N   SER A 178      56.889 -29.365 -54.249  1.00 57.96           N  
ATOM   1377  CA  SER A 178      56.372 -28.020 -54.362  1.00 57.25           C  
ATOM   1378  C   SER A 178      54.882 -27.949 -54.255  1.00 56.90           C  
ATOM   1379  O   SER A 178      54.345 -26.871 -54.128  1.00 59.81           O  
ATOM   1380  CB  SER A 178      56.873 -27.375 -55.625  1.00 58.55           C  
ATOM   1381  OG  SER A 178      56.872 -28.327 -56.627  1.00 61.41           O  
ATOM   1382  N   SER A 179      54.192 -29.087 -54.279  1.00 56.64           N  
ATOM   1383  CA  SER A 179      52.724 -29.076 -54.053  1.00 57.11           C  
ATOM   1384  C   SER A 179      52.391 -28.917 -52.550  1.00 54.84           C  
ATOM   1385  O   SER A 179      51.241 -28.683 -52.176  1.00 55.71           O  
ATOM   1386  CB  SER A 179      52.076 -30.337 -54.624  1.00 57.53           C  
ATOM   1387  OG  SER A 179      52.572 -31.494 -53.979  1.00 59.58           O  
ATOM   1388  N   LYS A 180      53.418 -29.030 -51.708  1.00 54.83           N  
ATOM   1389  CA  LYS A 180      53.249 -29.037 -50.252  1.00 52.86           C  
ATOM   1390  C   LYS A 180      53.591 -27.708 -49.528  1.00 52.05           C  
ATOM   1391  O   LYS A 180      54.453 -26.931 -49.943  1.00 50.30           O  
ATOM   1392  CB  LYS A 180      54.130 -30.134 -49.656  1.00 53.68           C  
ATOM   1393  CG  LYS A 180      53.714 -31.552 -49.962  1.00 54.90           C  
ATOM   1394  CD  LYS A 180      52.324 -31.861 -49.481  1.00 56.25           C  
ATOM   1395  CE  LYS A 180      52.006 -33.317 -49.725  1.00 61.82           C  
ATOM   1396  NZ  LYS A 180      50.897 -33.856 -48.890  1.00 64.11           N1+
ATOM   1397  N   SER A 181      52.920 -27.462 -48.409  1.00 52.20           N  
ATOM   1398  CA  SER A 181      53.218 -26.294 -47.614  1.00 50.42           C  
ATOM   1399  C   SER A 181      54.555 -26.557 -46.968  1.00 51.33           C  
ATOM   1400  O   SER A 181      54.901 -27.695 -46.667  1.00 51.83           O  
ATOM   1401  CB  SER A 181      52.173 -26.103 -46.527  1.00 49.53           C  
ATOM   1402  OG  SER A 181      52.510 -25.014 -45.715  1.00 48.01           O  
ATOM   1403  N   PRO A 182      55.321 -25.501 -46.718  1.00 53.17           N  
ATOM   1404  CA  PRO A 182      56.552 -25.683 -45.895  1.00 51.62           C  
ATOM   1405  C   PRO A 182      56.272 -25.545 -44.387  1.00 50.74           C  
ATOM   1406  O   PRO A 182      57.172 -25.791 -43.556  1.00 52.45           O  
ATOM   1407  CB  PRO A 182      57.402 -24.529 -46.323  1.00 48.10           C  
ATOM   1408  CG  PRO A 182      56.373 -23.447 -46.564  1.00 50.50           C  
ATOM   1409  CD  PRO A 182      55.136 -24.101 -47.129  1.00 50.95           C  
ATOM   1410  N   GLY A 183      55.052 -25.166 -44.064  1.00 47.93           N  
ATOM   1411  CA  GLY A 183      54.658 -24.971 -42.695  1.00 49.66           C  
ATOM   1412  C   GLY A 183      54.706 -23.499 -42.413  1.00 49.99           C  
ATOM   1413  O   GLY A 183      55.077 -22.711 -43.292  1.00 51.19           O  
ATOM   1414  N   GLY A 184      54.348 -23.113 -41.193  1.00 45.00           N  
ATOM   1415  CA  GLY A 184      54.378 -21.707 -40.812  1.00 44.00           C  
ATOM   1416  C   GLY A 184      54.010 -21.509 -39.362  1.00 44.44           C  
ATOM   1417  O   GLY A 184      53.693 -22.510 -38.689  1.00 39.73           O  
ATOM   1418  N   SER A 185      54.024 -20.248 -38.885  1.00 43.49           N  
ATOM   1419  CA  SER A 185      54.344 -19.095 -39.737  1.00 44.65           C  
ATOM   1420  C   SER A 185      55.827 -18.877 -40.066  1.00 45.51           C  
ATOM   1421  O   SER A 185      56.125 -18.015 -40.837  1.00 44.18           O  
ATOM   1422  CB  SER A 185      53.732 -17.832 -39.136  1.00 43.17           C  
ATOM   1423  OG  SER A 185      54.092 -17.641 -37.791  1.00 42.31           O  
ATOM   1424  N   SER A 186      56.765 -19.631 -39.485  1.00 45.48           N  
ATOM   1425  CA  SER A 186      58.192 -19.462 -39.811  1.00 42.31           C  
ATOM   1426  C   SER A 186      58.543 -20.347 -41.034  1.00 46.12           C  
ATOM   1427  O   SER A 186      59.524 -21.122 -41.025  1.00 46.16           O  
ATOM   1428  CB  SER A 186      59.045 -19.884 -38.639  1.00 43.57           C  
ATOM   1429  OG  SER A 186      58.540 -19.325 -37.399  1.00 46.50           O  
ATOM   1430  N   GLY A 187      57.702 -20.280 -42.056  1.00 41.95           N  
ATOM   1431  CA  GLY A 187      57.823 -21.201 -43.168  1.00 44.80           C  
ATOM   1432  C   GLY A 187      58.965 -20.897 -44.099  1.00 42.38           C  
ATOM   1433  O   GLY A 187      59.606 -21.822 -44.629  1.00 42.17           O  
ATOM   1434  N   GLY A 188      59.232 -19.604 -44.264  1.00 41.50           N  
ATOM   1435  CA  GLY A 188      60.426 -19.159 -44.992  1.00 44.78           C  
ATOM   1436  C   GLY A 188      61.700 -19.809 -44.484  1.00 44.73           C  
ATOM   1437  O   GLY A 188      62.522 -20.327 -45.278  1.00 43.34           O  
ATOM   1438  N   GLU A 189      61.854 -19.770 -43.155  1.00 44.29           N  
ATOM   1439  CA  GLU A 189      63.046 -20.295 -42.499  1.00 47.23           C  
ATOM   1440  C   GLU A 189      63.135 -21.790 -42.701  1.00 47.57           C  
ATOM   1441  O   GLU A 189      64.215 -22.333 -42.903  1.00 53.49           O  
ATOM   1442  CB  GLU A 189      63.016 -20.022 -40.975  1.00 49.54           C  
ATOM   1443  CG  GLU A 189      63.284 -18.596 -40.605  1.00 48.74           C  
ATOM   1444  CD  GLU A 189      64.611 -18.121 -41.125  1.00 49.79           C  
ATOM   1445  OE1 GLU A 189      65.597 -18.839 -40.884  1.00 52.22           O  
ATOM   1446  OE2 GLU A 189      64.653 -17.001 -41.696  1.00 47.20           O1-
ATOM   1447  N   GLY A 190      62.001 -22.461 -42.610  1.00 46.56           N  
ATOM   1448  CA  GLY A 190      61.959 -23.900 -42.785  1.00 45.29           C  
ATOM   1449  C   GLY A 190      62.319 -24.263 -44.195  1.00 44.69           C  
ATOM   1450  O   GLY A 190      63.108 -25.175 -44.410  1.00 44.12           O  
ATOM   1451  N   ALA A 191      61.796 -23.527 -45.170  1.00 44.93           N  
ATOM   1452  CA  ALA A 191      62.151 -23.853 -46.546  1.00 48.01           C  
ATOM   1453  C   ALA A 191      63.627 -23.563 -46.851  1.00 50.59           C  
ATOM   1454  O   ALA A 191      64.292 -24.324 -47.580  1.00 51.08           O  
ATOM   1455  CB  ALA A 191      61.243 -23.137 -47.496  1.00 49.57           C  
ATOM   1456  N   LEU A 192      64.168 -22.491 -46.260  1.00 50.94           N  
ATOM   1457  CA  LEU A 192      65.538 -22.107 -46.573  1.00 50.85           C  
ATOM   1458  C   LEU A 192      66.484 -23.049 -45.919  1.00 49.89           C  
ATOM   1459  O   LEU A 192      67.413 -23.541 -46.548  1.00 55.27           O  
ATOM   1460  CB  LEU A 192      65.814 -20.683 -46.130  1.00 50.85           C  
ATOM   1461  CG  LEU A 192      67.221 -20.140 -46.368  1.00 51.39           C  
ATOM   1462  CD1 LEU A 192      67.557 -19.948 -47.837  1.00 55.50           C  
ATOM   1463  CD2 LEU A 192      67.383 -18.817 -45.633  1.00 52.78           C  
ATOM   1464  N   ILE A 193      66.275 -23.276 -44.639  1.00 50.56           N  
ATOM   1465  CA  ILE A 193      67.230 -24.041 -43.882  1.00 50.79           C  
ATOM   1466  C   ILE A 193      67.161 -25.458 -44.323  1.00 49.99           C  
ATOM   1467  O   ILE A 193      68.176 -26.137 -44.465  1.00 54.50           O  
ATOM   1468  CB  ILE A 193      66.957 -24.034 -42.365  1.00 49.35           C  
ATOM   1469  CG1 ILE A 193      67.139 -22.652 -41.797  1.00 48.40           C  
ATOM   1470  CG2 ILE A 193      67.912 -24.997 -41.698  1.00 50.27           C  
ATOM   1471  CD1 ILE A 193      66.516 -22.439 -40.432  1.00 46.67           C  
ATOM   1472  N   GLY A 194      65.942 -25.909 -44.507  1.00 49.46           N  
ATOM   1473  CA  GLY A 194      65.697 -27.247 -44.926  1.00 52.51           C  
ATOM   1474  C   GLY A 194      66.134 -27.537 -46.358  1.00 54.20           C  
ATOM   1475  O   GLY A 194      66.212 -28.708 -46.713  1.00 54.06           O  
ATOM   1476  N   SER A 195      66.398 -26.538 -47.209  1.00 54.08           N  
ATOM   1477  CA  SER A 195      67.042 -26.853 -48.535  1.00 52.46           C  
ATOM   1478  C   SER A 195      68.520 -26.523 -48.533  1.00 53.65           C  
ATOM   1479  O   SER A 195      69.168 -26.543 -49.560  1.00 59.83           O  
ATOM   1480  CB  SER A 195      66.347 -26.161 -49.667  1.00 53.79           C  
ATOM   1481  OG  SER A 195      66.221 -24.812 -49.398  1.00 56.09           O  
ATOM   1482  N   GLY A 196      69.079 -26.219 -47.356  1.00 52.91           N  
ATOM   1483  CA  GLY A 196      70.529 -26.216 -47.169  1.00 50.44           C  
ATOM   1484  C   GLY A 196      71.131 -24.854 -47.354  1.00 50.31           C  
ATOM   1485  O   GLY A 196      72.358 -24.755 -47.392  1.00 55.19           O  
ATOM   1486  N   GLY A 197      70.294 -23.817 -47.470  1.00 48.53           N  
ATOM   1487  CA  GLY A 197      70.765 -22.443 -47.714  1.00 47.94           C  
ATOM   1488  C   GLY A 197      70.902 -21.464 -46.542  1.00 47.30           C  
ATOM   1489  O   GLY A 197      71.196 -20.265 -46.743  1.00 47.59           O  
ATOM   1490  N   SER A 198      70.739 -21.959 -45.334  1.00 47.44           N  
ATOM   1491  CA  SER A 198      71.057 -21.184 -44.096  1.00 48.92           C  
ATOM   1492  C   SER A 198      71.373 -22.221 -43.046  1.00 48.19           C  
ATOM   1493  O   SER A 198      70.688 -23.236 -42.964  1.00 49.60           O  
ATOM   1494  CB  SER A 198      69.878 -20.321 -43.651  1.00 48.96           C  
ATOM   1495  OG  SER A 198      70.077 -19.789 -42.346  1.00 50.27           O  
ATOM   1496  N   PRO A 199      72.432 -22.014 -42.278  1.00 49.19           N  
ATOM   1497  CA  PRO A 199      72.778 -22.993 -41.252  1.00 50.36           C  
ATOM   1498  C   PRO A 199      72.046 -22.780 -39.966  1.00 49.21           C  
ATOM   1499  O   PRO A 199      72.034 -23.657 -39.124  1.00 51.27           O  
ATOM   1500  CB  PRO A 199      74.278 -22.755 -41.037  1.00 52.09           C  
ATOM   1501  CG  PRO A 199      74.450 -21.294 -41.280  1.00 51.63           C  
ATOM   1502  CD  PRO A 199      73.451 -20.953 -42.377  1.00 51.87           C  
ATOM   1503  N   LEU A 200      71.451 -21.604 -39.804  1.00 48.94           N  
ATOM   1504  CA  LEU A 200      70.834 -21.220 -38.527  1.00 45.20           C  
ATOM   1505  C   LEU A 200      69.904 -20.076 -38.788  1.00 43.20           C  
ATOM   1506  O   LEU A 200      70.249 -19.120 -39.527  1.00 44.93           O  
ATOM   1507  CB  LEU A 200      71.886 -20.772 -37.501  1.00 45.77           C  
ATOM   1508  CG  LEU A 200      71.352 -20.308 -36.154  1.00 45.56           C  
ATOM   1509  CD1 LEU A 200      70.515 -21.372 -35.467  1.00 45.84           C  
ATOM   1510  CD2 LEU A 200      72.495 -19.894 -35.239  1.00 49.51           C  
ATOM   1511  N   GLY A 201      68.726 -20.177 -38.197  1.00 42.49           N  
ATOM   1512  CA  GLY A 201      67.664 -19.174 -38.314  1.00 43.15           C  
ATOM   1513  C   GLY A 201      66.930 -18.987 -36.969  1.00 41.87           C  
ATOM   1514  O   GLY A 201      67.050 -19.839 -36.108  1.00 44.35           O  
ATOM   1515  N   LEU A 202      66.180 -17.882 -36.846  1.00 41.78           N  
ATOM   1516  CA  LEU A 202      65.256 -17.611 -35.765  1.00 42.14           C  
ATOM   1517  C   LEU A 202      63.830 -17.491 -36.276  1.00 42.23           C  
ATOM   1518  O   LEU A 202      63.572 -16.833 -37.292  1.00 42.08           O  
ATOM   1519  CB  LEU A 202      65.575 -16.288 -35.136  1.00 43.69           C  
ATOM   1520  CG  LEU A 202      66.926 -16.194 -34.469  1.00 47.86           C  
ATOM   1521  CD1 LEU A 202      66.921 -14.902 -33.702  1.00 50.40           C  
ATOM   1522  CD2 LEU A 202      67.214 -17.355 -33.526  1.00 52.30           C  
ATOM   1523  N   GLY A 203      62.914 -18.106 -35.546  1.00 43.51           N  
ATOM   1524  CA  GLY A 203      61.504 -17.948 -35.805  1.00 46.15           C  
ATOM   1525  C   GLY A 203      60.756 -17.633 -34.531  1.00 45.17           C  
ATOM   1526  O   GLY A 203      61.373 -17.509 -33.482  1.00 45.39           O  
ATOM   1527  N   THR A 204      59.444 -17.441 -34.671  1.00 44.69           N  
ATOM   1528  CA  THR A 204      58.521 -17.231 -33.553  1.00 45.49           C  
ATOM   1529  C   THR A 204      57.384 -18.294 -33.626  1.00 45.33           C  
ATOM   1530  O   THR A 204      57.255 -18.961 -34.611  1.00 46.98           O  
ATOM   1531  CB  THR A 204      57.949 -15.803 -33.509  1.00 46.78           C  
ATOM   1532  CG2 THR A 204      59.066 -14.824 -33.582  1.00 47.38           C  
ATOM   1533  OG1 THR A 204      57.000 -15.562 -34.563  1.00 48.72           O  
ATOM   1534  N   ASP A 205      56.623 -18.460 -32.544  1.00 45.25           N  
ATOM   1535  CA  ASP A 205      55.724 -19.592 -32.291  1.00 42.68           C  
ATOM   1536  C   ASP A 205      54.675 -19.195 -31.240  1.00 47.37           C  
ATOM   1537  O   ASP A 205      55.031 -18.849 -30.119  1.00 46.80           O  
ATOM   1538  CB  ASP A 205      56.553 -20.746 -31.754  1.00 41.90           C  
ATOM   1539  CG  ASP A 205      55.824 -22.080 -31.739  1.00 41.66           C  
ATOM   1540  OD1 ASP A 205      56.438 -23.048 -32.176  1.00 38.72           O  
ATOM   1541  OD2 ASP A 205      54.666 -22.204 -31.254  1.00 46.72           O1-
ATOM   1542  N   ILE A 206      53.402 -19.212 -31.606  1.00 48.32           N  
ATOM   1543  CA  ILE A 206      52.337 -19.013 -30.637  1.00 49.60           C  
ATOM   1544  C   ILE A 206      51.295 -20.181 -30.601  1.00 54.11           C  
ATOM   1545  O   ILE A 206      50.545 -20.305 -29.602  1.00 59.51           O  
ATOM   1546  CB  ILE A 206      51.678 -17.626 -30.824  1.00 47.74           C  
ATOM   1547  CG1 ILE A 206      51.014 -17.157 -29.488  1.00 48.51           C  
ATOM   1548  CG2 ILE A 206      50.691 -17.608 -31.953  1.00 45.91           C  
ATOM   1549  CD1 ILE A 206      50.654 -15.661 -29.459  1.00 48.53           C  
ATOM   1550  N   GLY A 207      51.303 -21.017 -31.654  1.00 47.83           N  
ATOM   1551  CA  GLY A 207      50.461 -22.221 -31.838  1.00 48.93           C  
ATOM   1552  C   GLY A 207      51.203 -23.382 -32.492  1.00 45.51           C  
ATOM   1553  O   GLY A 207      50.624 -24.407 -32.854  1.00 44.51           O  
ATOM   1554  N   GLY A 208      52.512 -23.203 -32.655  1.00 49.24           N  
ATOM   1555  CA  GLY A 208      53.368 -24.166 -33.345  1.00 49.90           C  
ATOM   1556  C   GLY A 208      54.279 -23.635 -34.454  1.00 49.20           C  
ATOM   1557  O   GLY A 208      54.955 -24.424 -35.129  1.00 52.00           O  
ATOM   1558  N   SER A 209      54.417 -22.318 -34.565  1.00 50.74           N  
ATOM   1559  CA  SER A 209      55.048 -21.697 -35.747  1.00 50.51           C  
ATOM   1560  C   SER A 209      56.551 -21.891 -35.930  1.00 49.10           C  
ATOM   1561  O   SER A 209      57.079 -21.529 -36.985  1.00 41.33           O  
ATOM   1562  CB  SER A 209      54.704 -20.235 -35.789  1.00 53.24           C  
ATOM   1563  OG  SER A 209      53.338 -20.049 -36.175  1.00 59.48           O  
ATOM   1564  N   ILE A 210      57.240 -22.434 -34.925  1.00 45.78           N  
ATOM   1565  CA  ILE A 210      58.594 -22.936 -35.149  1.00 45.09           C  
ATOM   1566  C   ILE A 210      58.552 -24.389 -35.504  1.00 45.66           C  
ATOM   1567  O   ILE A 210      59.333 -24.887 -36.371  1.00 48.49           O  
ATOM   1568  CB  ILE A 210      59.449 -22.730 -33.898  1.00 44.29           C  
ATOM   1569  CG1 ILE A 210      59.939 -21.328 -33.892  1.00 45.00           C  
ATOM   1570  CG2 ILE A 210      60.646 -23.665 -33.818  1.00 46.28           C  
ATOM   1571  CD1 ILE A 210      60.297 -20.774 -32.548  1.00 45.18           C  
ATOM   1572  N   ARG A 211      57.647 -25.108 -34.842  1.00 44.92           N  
ATOM   1573  CA  ARG A 211      57.634 -26.583 -34.905  1.00 43.57           C  
ATOM   1574  C   ARG A 211      56.987 -27.117 -36.221  1.00 45.09           C  
ATOM   1575  O   ARG A 211      57.422 -28.134 -36.739  1.00 49.42           O  
ATOM   1576  CB  ARG A 211      56.975 -27.129 -33.680  1.00 41.01           C  
ATOM   1577  CG  ARG A 211      57.703 -26.762 -32.383  1.00 44.03           C  
ATOM   1578  CD  ARG A 211      56.889 -26.887 -31.134  1.00 40.91           C  
ATOM   1579  NE  ARG A 211      55.981 -25.774 -30.922  1.00 41.88           N  
ATOM   1580  CZ  ARG A 211      54.916 -25.809 -30.124  1.00 41.27           C  
ATOM   1581  NH1 ARG A 211      54.558 -26.909 -29.507  1.00 41.32           N1+
ATOM   1582  NH2 ARG A 211      54.162 -24.745 -29.992  1.00 42.84           N  
ATOM   1583  N   PHE A 212      55.921 -26.504 -36.718  1.00 44.05           N  
ATOM   1584  CA  PHE A 212      55.337 -26.962 -37.969  1.00 47.16           C  
ATOM   1585  C   PHE A 212      56.338 -26.903 -39.097  1.00 46.96           C  
ATOM   1586  O   PHE A 212      56.523 -27.902 -39.772  1.00 54.59           O  
ATOM   1587  CB  PHE A 212      54.155 -26.106 -38.410  1.00 48.71           C  
ATOM   1588  CG  PHE A 212      52.929 -26.298 -37.587  1.00 47.45           C  
ATOM   1589  CD1 PHE A 212      52.303 -27.516 -37.540  1.00 48.44           C  
ATOM   1590  CD2 PHE A 212      52.389 -25.245 -36.918  1.00 50.83           C  
ATOM   1591  CE1 PHE A 212      51.158 -27.682 -36.836  1.00 48.86           C  
ATOM   1592  CE2 PHE A 212      51.254 -25.402 -36.180  1.00 49.67           C  
ATOM   1593  CZ  PHE A 212      50.645 -26.618 -36.135  1.00 48.68           C  
ATOM   1594  N   PRO A 213      56.988 -25.746 -39.311  1.00 44.32           N  
ATOM   1595  CA  PRO A 213      57.816 -25.666 -40.510  1.00 46.30           C  
ATOM   1596  C   PRO A 213      59.059 -26.463 -40.352  1.00 47.60           C  
ATOM   1597  O   PRO A 213      59.630 -26.924 -41.339  1.00 49.00           O  
ATOM   1598  CB  PRO A 213      58.154 -24.175 -40.618  1.00 45.48           C  
ATOM   1599  CG  PRO A 213      58.016 -23.663 -39.251  1.00 45.61           C  
ATOM   1600  CD  PRO A 213      56.823 -24.414 -38.720  1.00 45.15           C  
ATOM   1601  N   SER A 214      59.504 -26.618 -39.122  1.00 48.66           N  
ATOM   1602  CA  SER A 214      60.667 -27.468 -38.866  1.00 50.04           C  
ATOM   1603  C   SER A 214      60.329 -28.936 -39.242  1.00 51.65           C  
ATOM   1604  O   SER A 214      61.111 -29.620 -39.894  1.00 51.91           O  
ATOM   1605  CB  SER A 214      61.109 -27.351 -37.384  1.00 49.45           C  
ATOM   1606  OG  SER A 214      61.617 -26.094 -37.075  1.00 48.02           O  
ATOM   1607  N   ALA A 215      59.166 -29.422 -38.793  1.00 51.60           N  
ATOM   1608  CA  ALA A 215      58.797 -30.809 -39.009  1.00 51.05           C  
ATOM   1609  C   ALA A 215      58.458 -31.081 -40.466  1.00 52.18           C  
ATOM   1610  O   ALA A 215      58.773 -32.173 -40.994  1.00 47.34           O  
ATOM   1611  CB  ALA A 215      57.609 -31.130 -38.171  1.00 53.06           C  
ATOM   1612  N   PHE A 216      57.752 -30.123 -41.081  1.00 50.22           N  
ATOM   1613  CA  PHE A 216      57.306 -30.257 -42.460  1.00 53.57           C  
ATOM   1614  C   PHE A 216      58.485 -30.207 -43.440  1.00 52.51           C  
ATOM   1615  O   PHE A 216      58.433 -30.821 -44.485  1.00 58.23           O  
ATOM   1616  CB  PHE A 216      56.369 -29.092 -42.835  1.00 54.19           C  
ATOM   1617  CG  PHE A 216      54.962 -29.219 -42.357  1.00 51.48           C  
ATOM   1618  CD1 PHE A 216      54.605 -30.092 -41.369  1.00 51.35           C  
ATOM   1619  CD2 PHE A 216      53.988 -28.392 -42.897  1.00 51.00           C  
ATOM   1620  CE1 PHE A 216      53.303 -30.108 -40.904  1.00 53.25           C  
ATOM   1621  CE2 PHE A 216      52.676 -28.425 -42.462  1.00 51.25           C  
ATOM   1622  CZ  PHE A 216      52.332 -29.280 -41.462  1.00 52.09           C  
ATOM   1623  N   CYS A 217      59.503 -29.401 -43.140  1.00 50.76           N  
ATOM   1624  CA  CYS A 217      60.650 -29.242 -43.978  1.00 48.01           C  
ATOM   1625  C   CYS A 217      61.833 -30.090 -43.530  1.00 48.84           C  
ATOM   1626  O   CYS A 217      62.881 -30.063 -44.140  1.00 51.14           O  
ATOM   1627  CB  CYS A 217      61.063 -27.774 -44.016  1.00 47.90           C  
ATOM   1628  SG  CYS A 217      59.889 -26.673 -44.831  1.00 49.42           S  
ATOM   1629  N   GLY A 218      61.705 -30.854 -42.471  1.00 52.25           N  
ATOM   1630  CA  GLY A 218      62.764 -31.818 -42.088  1.00 55.09           C  
ATOM   1631  C   GLY A 218      63.963 -31.272 -41.334  1.00 55.42           C  
ATOM   1632  O   GLY A 218      65.058 -31.760 -41.510  1.00 57.87           O  
ATOM   1633  N   ILE A 219      63.752 -30.269 -40.481  1.00 55.32           N  
ATOM   1634  CA  ILE A 219      64.820 -29.666 -39.712  1.00 51.88           C  
ATOM   1635  C   ILE A 219      64.456 -29.670 -38.228  1.00 52.89           C  
ATOM   1636  O   ILE A 219      63.333 -30.033 -37.888  1.00 55.61           O  
ATOM   1637  CB  ILE A 219      65.093 -28.285 -40.246  1.00 52.67           C  
ATOM   1638  CG1 ILE A 219      63.918 -27.353 -39.985  1.00 51.52           C  
ATOM   1639  CG2 ILE A 219      65.312 -28.379 -41.761  1.00 54.47           C  
ATOM   1640  CD1 ILE A 219      64.300 -25.904 -40.091  1.00 51.55           C  
ATOM   1641  N   CYS A 220      65.398 -29.301 -37.370  1.00 49.29           N  
ATOM   1642  CA  CYS A 220      65.159 -29.222 -35.952  1.00 50.98           C  
ATOM   1643  C   CYS A 220      64.754 -27.824 -35.626  1.00 50.55           C  
ATOM   1644  O   CYS A 220      65.265 -26.890 -36.232  1.00 52.06           O  
ATOM   1645  CB  CYS A 220      66.407 -29.546 -35.166  1.00 52.33           C  
ATOM   1646  SG  CYS A 220      66.902 -31.250 -35.396  1.00 56.72           S  
ATOM   1647  N   GLY A 221      63.834 -27.686 -34.670  1.00 46.73           N  
ATOM   1648  CA  GLY A 221      63.467 -26.363 -34.154  1.00 46.84           C  
ATOM   1649  C   GLY A 221      63.153 -26.443 -32.664  1.00 46.46           C  
ATOM   1650  O   GLY A 221      62.687 -27.490 -32.194  1.00 48.18           O  
ATOM   1651  N   LEU A 222      63.324 -25.343 -31.932  1.00 45.16           N  
ATOM   1652  CA  LEU A 222      62.943 -25.316 -30.502  1.00 42.77           C  
ATOM   1653  C   LEU A 222      62.157 -24.059 -30.181  1.00 42.85           C  
ATOM   1654  O   LEU A 222      62.582 -22.935 -30.491  1.00 37.74           O  
ATOM   1655  CB  LEU A 222      64.195 -25.413 -29.615  1.00 42.20           C  
ATOM   1656  CG  LEU A 222      64.012 -25.056 -28.125  1.00 42.05           C  
ATOM   1657  CD1 LEU A 222      63.388 -26.214 -27.413  1.00 43.74           C  
ATOM   1658  CD2 LEU A 222      65.325 -24.705 -27.455  1.00 41.40           C  
ATOM   1659  N   LYS A 223      61.013 -24.251 -29.511  1.00 41.81           N  
ATOM   1660  CA  LYS A 223      60.250 -23.137 -29.014  1.00 41.96           C  
ATOM   1661  C   LYS A 223      60.456 -23.024 -27.501  1.00 41.88           C  
ATOM   1662  O   LYS A 223      59.777 -23.705 -26.744  1.00 44.61           O  
ATOM   1663  CB  LYS A 223      58.746 -23.371 -29.229  1.00 40.76           C  
ATOM   1664  CG  LYS A 223      57.968 -22.231 -28.523  1.00 40.14           C  
ATOM   1665  CD  LYS A 223      56.506 -22.490 -28.260  1.00 37.30           C  
ATOM   1666  CE  LYS A 223      56.312 -23.462 -27.135  1.00 36.26           C  
ATOM   1667  NZ  LYS A 223      56.884 -23.044 -25.892  1.00 38.73           N1+
ATOM   1668  N   PRO A 224      61.296 -22.108 -27.018  1.00 44.53           N  
ATOM   1669  CA  PRO A 224      61.514 -22.028 -25.530  1.00 41.48           C  
ATOM   1670  C   PRO A 224      60.318 -21.561 -24.717  1.00 42.74           C  
ATOM   1671  O   PRO A 224      59.258 -21.340 -25.276  1.00 44.29           O  
ATOM   1672  CB  PRO A 224      62.620 -21.013 -25.397  1.00 41.99           C  
ATOM   1673  CG  PRO A 224      63.286 -20.962 -26.743  1.00 45.13           C  
ATOM   1674  CD  PRO A 224      62.200 -21.201 -27.736  1.00 44.70           C  
ATOM   1675  N   THR A 225      60.482 -21.449 -23.389  1.00 39.52           N  
ATOM   1676  CA  THR A 225      59.459 -20.925 -22.560  1.00 37.26           C  
ATOM   1677  C   THR A 225      59.375 -19.489 -23.052  1.00 37.52           C  
ATOM   1678  O   THR A 225      60.392 -18.915 -23.302  1.00 39.33           O  
ATOM   1679  CB  THR A 225      59.961 -20.914 -21.120  1.00 39.23           C  
ATOM   1680  CG2 THR A 225      58.908 -20.383 -20.128  1.00 44.14           C  
ATOM   1681  OG1 THR A 225      60.328 -22.214 -20.713  1.00 37.32           O  
ATOM   1682  N   GLY A 226      58.202 -18.887 -23.060  1.00 36.16           N  
ATOM   1683  CA  GLY A 226      57.972 -17.615 -23.652  1.00 36.93           C  
ATOM   1684  C   GLY A 226      58.860 -16.438 -23.278  1.00 39.98           C  
ATOM   1685  O   GLY A 226      59.157 -15.594 -24.133  1.00 36.48           O  
ATOM   1686  N   ASN A 227      59.267 -16.338 -22.004  1.00 40.68           N  
ATOM   1687  CA  ASN A 227      60.113 -15.235 -21.594  1.00 39.28           C  
ATOM   1688  C   ASN A 227      61.555 -15.696 -21.261  1.00 41.21           C  
ATOM   1689  O   ASN A 227      62.274 -15.062 -20.484  1.00 40.54           O  
ATOM   1690  CB  ASN A 227      59.453 -14.472 -20.477  1.00 39.88           C  
ATOM   1691  CG  ASN A 227      60.160 -13.169 -20.164  1.00 43.52           C  
ATOM   1692  ND2 ASN A 227      60.231 -12.823 -18.874  1.00 46.92           N  
ATOM   1693  OD1 ASN A 227      60.680 -12.520 -21.033  1.00 43.32           O  
ATOM   1694  N   ARG A 228      62.005 -16.748 -21.942  1.00 40.98           N  
ATOM   1695  CA  ARG A 228      63.395 -17.151 -21.861  1.00 40.29           C  
ATOM   1696  C   ARG A 228      64.231 -16.226 -22.784  1.00 41.86           C  
ATOM   1697  O   ARG A 228      65.396 -15.986 -22.488  1.00 44.09           O  
ATOM   1698  CB  ARG A 228      63.572 -18.592 -22.278  1.00 39.11           C  
ATOM   1699  CG  ARG A 228      64.985 -19.136 -22.140  1.00 40.08           C  
ATOM   1700  CD  ARG A 228      65.242 -19.608 -20.763  1.00 41.77           C  
ATOM   1701  NE  ARG A 228      66.641 -19.583 -20.316  1.00 41.45           N  
ATOM   1702  CZ  ARG A 228      67.380 -20.656 -20.026  1.00 39.55           C  
ATOM   1703  NH1 ARG A 228      68.618 -20.516 -19.588  1.00 42.74           N1+
ATOM   1704  NH2 ARG A 228      66.917 -21.860 -20.161  1.00 40.66           N  
ATOM   1705  N   LEU A 229      63.667 -15.764 -23.902  1.00 39.29           N  
ATOM   1706  CA  LEU A 229      64.391 -14.833 -24.796  1.00 40.90           C  
ATOM   1707  C   LEU A 229      63.637 -13.515 -25.021  1.00 41.68           C  
ATOM   1708  O   LEU A 229      62.444 -13.460 -24.842  1.00 47.86           O  
ATOM   1709  CB  LEU A 229      64.693 -15.482 -26.122  1.00 38.88           C  
ATOM   1710  CG  LEU A 229      65.519 -16.753 -26.107  1.00 41.08           C  
ATOM   1711  CD1 LEU A 229      65.457 -17.425 -27.462  1.00 39.80           C  
ATOM   1712  CD2 LEU A 229      66.967 -16.455 -25.774  1.00 43.50           C  
ATOM   1713  N   SER A 230      64.333 -12.471 -25.439  1.00 42.43           N  
ATOM   1714  CA  SER A 230      63.730 -11.160 -25.602  1.00 42.85           C  
ATOM   1715  C   SER A 230      62.883 -11.047 -26.851  1.00 46.71           C  
ATOM   1716  O   SER A 230      63.396 -11.217 -27.969  1.00 48.37           O  
ATOM   1717  CB  SER A 230      64.820 -10.096 -25.653  1.00 42.24           C  
ATOM   1718  OG  SER A 230      64.266  -8.771 -25.666  1.00 41.23           O  
ATOM   1719  N   LYS A 231      61.610 -10.721 -26.658  1.00 44.57           N  
ATOM   1720  CA  LYS A 231      60.729 -10.284 -27.722  1.00 48.66           C  
ATOM   1721  C   LYS A 231      60.774  -8.811 -28.077  1.00 47.56           C  
ATOM   1722  O   LYS A 231      59.919  -8.287 -28.808  1.00 44.54           O  
ATOM   1723  CB  LYS A 231      59.291 -10.601 -27.311  1.00 53.15           C  
ATOM   1724  CG  LYS A 231      58.955 -12.063 -27.544  1.00 56.13           C  
ATOM   1725  CD  LYS A 231      57.643 -12.417 -26.856  1.00 58.99           C  
ATOM   1726  CE  LYS A 231      57.749 -12.287 -25.362  1.00 54.20           C  
ATOM   1727  NZ  LYS A 231      57.150 -13.537 -24.821  1.00 61.25           N1+
ATOM   1728  N   SER A 232      61.721  -8.114 -27.509  1.00 47.27           N  
ATOM   1729  CA  SER A 232      61.762  -6.668 -27.635  1.00 47.99           C  
ATOM   1730  C   SER A 232      62.170  -6.292 -29.076  1.00 50.80           C  
ATOM   1731  O   SER A 232      63.212  -6.737 -29.594  1.00 48.93           O  
ATOM   1732  CB  SER A 232      62.764  -6.134 -26.627  1.00 48.11           C  
ATOM   1733  OG  SER A 232      62.899  -4.763 -26.722  1.00 49.69           O  
ATOM   1734  N   GLY A 233      61.326  -5.499 -29.729  1.00 48.66           N  
ATOM   1735  CA  GLY A 233      61.599  -5.051 -31.049  1.00 44.89           C  
ATOM   1736  C   GLY A 233      60.971  -5.879 -32.103  1.00 47.56           C  
ATOM   1737  O   GLY A 233      61.048  -5.515 -33.276  1.00 48.27           O  
ATOM   1738  N   LEU A 234      60.378  -7.021 -31.733  1.00 49.58           N  
ATOM   1739  CA  LEU A 234      59.689  -7.871 -32.719  1.00 48.32           C  
ATOM   1740  C   LEU A 234      58.472  -7.165 -33.221  1.00 49.26           C  
ATOM   1741  O   LEU A 234      57.832  -6.468 -32.481  1.00 47.86           O  
ATOM   1742  CB  LEU A 234      59.246  -9.166 -32.135  1.00 48.81           C  
ATOM   1743  CG  LEU A 234      60.210 -10.305 -32.341  1.00 49.93           C  
ATOM   1744  CD1 LEU A 234      61.578  -9.952 -31.842  1.00 50.00           C  
ATOM   1745  CD2 LEU A 234      59.638 -11.485 -31.612  1.00 49.03           C  
ATOM   1746  N   LYS A 235      58.212  -7.310 -34.507  1.00 53.29           N  
ATOM   1747  CA  LYS A 235      57.055  -6.739 -35.135  1.00 51.97           C  
ATOM   1748  C   LYS A 235      55.892  -7.700 -34.893  1.00 48.34           C  
ATOM   1749  O   LYS A 235      56.009  -8.932 -35.139  1.00 45.49           O  
ATOM   1750  CB  LYS A 235      57.312  -6.612 -36.628  1.00 56.76           C  
ATOM   1751  CG  LYS A 235      56.145  -6.017 -37.397  1.00 62.34           C  
ATOM   1752  CD  LYS A 235      56.194  -4.500 -37.477  1.00 65.18           C  
ATOM   1753  CE  LYS A 235      54.791  -3.923 -37.541  1.00 78.40           C  
ATOM   1754  NZ  LYS A 235      54.833  -2.606 -38.235  1.00 88.14           N1+
ATOM   1755  N   GLY A 236      54.792  -7.147 -34.389  1.00 49.01           N  
ATOM   1756  CA  GLY A 236      53.569  -7.899 -34.138  1.00 46.82           C  
ATOM   1757  C   GLY A 236      52.326  -7.270 -34.735  1.00 49.08           C  
ATOM   1758  O   GLY A 236      52.391  -6.362 -35.567  1.00 54.35           O  
ATOM   1759  N   CYS A 237      51.177  -7.756 -34.285  1.00 50.43           N  
ATOM   1760  CA  CYS A 237      49.893  -7.370 -34.848  1.00 49.59           C  
ATOM   1761  C   CYS A 237      48.813  -7.226 -33.834  1.00 50.75           C  
ATOM   1762  O   CYS A 237      47.806  -6.586 -34.109  1.00 50.21           O  
ATOM   1763  CB  CYS A 237      49.467  -8.356 -35.924  1.00 53.69           C  
ATOM   1764  SG  CYS A 237      49.276 -10.058 -35.372  1.00 55.10           S  
ATOM   1765  N   VAL A 238      49.027  -7.794 -32.644  1.00 50.96           N  
ATOM   1766  CA  VAL A 238      48.138  -7.645 -31.508  1.00 50.32           C  
ATOM   1767  C   VAL A 238      48.979  -7.246 -30.330  1.00 49.12           C  
ATOM   1768  O   VAL A 238      49.982  -7.867 -30.057  1.00 48.09           O  
ATOM   1769  CB  VAL A 238      47.458  -8.995 -31.156  1.00 52.33           C  
ATOM   1770  CG1 VAL A 238      46.644  -8.904 -29.879  1.00 53.49           C  
ATOM   1771  CG2 VAL A 238      46.549  -9.403 -32.279  1.00 56.39           C  
ATOM   1772  N   TYR A 239      48.555  -6.251 -29.589  1.00 48.98           N  
ATOM   1773  CA  TYR A 239      49.380  -5.790 -28.506  1.00 49.42           C  
ATOM   1774  C   TYR A 239      48.669  -5.957 -27.175  1.00 47.12           C  
ATOM   1775  O   TYR A 239      47.505  -5.525 -27.053  1.00 45.81           O  
ATOM   1776  CB  TYR A 239      49.763  -4.336 -28.816  1.00 53.98           C  
ATOM   1777  CG  TYR A 239      50.151  -4.191 -30.293  1.00 55.24           C  
ATOM   1778  CD1 TYR A 239      51.400  -4.641 -30.762  1.00 51.23           C  
ATOM   1779  CD2 TYR A 239      49.229  -3.682 -31.230  1.00 58.47           C  
ATOM   1780  CE1 TYR A 239      51.711  -4.579 -32.110  1.00 54.40           C  
ATOM   1781  CE2 TYR A 239      49.540  -3.615 -32.592  1.00 55.20           C  
ATOM   1782  CZ  TYR A 239      50.775  -4.067 -33.028  1.00 55.28           C  
ATOM   1783  OH  TYR A 239      51.076  -4.005 -34.411  1.00 66.45           O  
ATOM   1784  N   GLY A 240      49.367  -6.561 -26.193  1.00 46.21           N  
ATOM   1785  CA  GLY A 240      48.895  -6.698 -24.781  1.00 46.64           C  
ATOM   1786  C   GLY A 240      48.175  -8.002 -24.416  1.00 46.55           C  
ATOM   1787  O   GLY A 240      47.597  -8.148 -23.368  1.00 48.49           O  
ATOM   1788  N   GLN A 241      48.191  -8.968 -25.300  1.00 47.22           N  
ATOM   1789  CA  GLN A 241      47.526 -10.224 -25.069  1.00 45.06           C  
ATOM   1790  C   GLN A 241      48.564 -11.009 -24.362  1.00 43.33           C  
ATOM   1791  O   GLN A 241      49.574 -11.302 -24.961  1.00 45.84           O  
ATOM   1792  CB  GLN A 241      47.129 -10.864 -26.416  1.00 45.60           C  
ATOM   1793  CG  GLN A 241      46.270 -12.125 -26.295  1.00 48.36           C  
ATOM   1794  CD  GLN A 241      47.089 -13.345 -25.911  1.00 46.92           C  
ATOM   1795  NE2 GLN A 241      47.905 -13.823 -26.850  1.00 42.75           N  
ATOM   1796  OE1 GLN A 241      47.018 -13.831 -24.767  1.00 47.79           O  
ATOM   1797  N   THR A 242      48.369 -11.304 -23.075  1.00 42.22           N  
ATOM   1798  CA  THR A 242      49.399 -12.006 -22.252  1.00 41.80           C  
ATOM   1799  C   THR A 242      49.027 -13.356 -21.732  1.00 42.37           C  
ATOM   1800  O   THR A 242      49.877 -14.076 -21.233  1.00 49.70           O  
ATOM   1801  CB  THR A 242      49.744 -11.181 -21.031  1.00 38.42           C  
ATOM   1802  CG2 THR A 242      50.390  -9.879 -21.467  1.00 36.04           C  
ATOM   1803  OG1 THR A 242      48.538 -10.879 -20.329  1.00 41.48           O  
ATOM   1804  N   ALA A 243      47.764 -13.727 -21.869  1.00 42.54           N  
ATOM   1805  CA  ALA A 243      47.332 -15.111 -21.597  1.00 41.37           C  
ATOM   1806  C   ALA A 243      48.087 -16.259 -22.298  1.00 42.98           C  
ATOM   1807  O   ALA A 243      48.442 -17.280 -21.667  1.00 41.93           O  
ATOM   1808  CB  ALA A 243      45.871 -15.203 -21.960  1.00 42.77           C  
ATOM   1809  N   VAL A 244      48.209 -16.177 -23.625  1.00 43.48           N  
ATOM   1810  CA  VAL A 244      49.057 -17.109 -24.386  1.00 45.93           C  
ATOM   1811  C   VAL A 244      50.200 -16.315 -24.970  1.00 46.31           C  
ATOM   1812  O   VAL A 244      50.031 -15.523 -25.881  1.00 49.60           O  
ATOM   1813  CB  VAL A 244      48.301 -17.741 -25.563  1.00 47.65           C  
ATOM   1814  CG1 VAL A 244      49.128 -18.834 -26.261  1.00 46.49           C  
ATOM   1815  CG2 VAL A 244      47.023 -18.331 -25.068  1.00 48.45           C  
ATOM   1816  N   GLN A 245      51.390 -16.511 -24.452  1.00 51.51           N  
ATOM   1817  CA  GLN A 245      52.502 -15.677 -24.918  1.00 52.96           C  
ATOM   1818  C   GLN A 245      53.156 -16.261 -26.113  1.00 48.23           C  
ATOM   1819  O   GLN A 245      53.175 -17.514 -26.365  1.00 47.14           O  
ATOM   1820  CB  GLN A 245      53.588 -15.524 -23.875  1.00 60.23           C  
ATOM   1821  CG  GLN A 245      53.392 -14.368 -22.928  1.00 67.40           C  
ATOM   1822  CD  GLN A 245      53.780 -14.803 -21.534  1.00 73.53           C  
ATOM   1823  NE2 GLN A 245      52.850 -14.655 -20.577  1.00 89.14           N  
ATOM   1824  OE1 GLN A 245      54.907 -15.320 -21.319  1.00 63.40           O  
ATOM   1825  N   LEU A 246      53.778 -15.317 -26.806  1.00 51.06           N  
ATOM   1826  CA  LEU A 246      54.521 -15.545 -28.022  1.00 48.08           C  
ATOM   1827  C   LEU A 246      55.909 -15.980 -27.594  1.00 45.79           C  
ATOM   1828  O   LEU A 246      56.324 -15.569 -26.551  1.00 48.73           O  
ATOM   1829  CB  LEU A 246      54.601 -14.233 -28.692  1.00 51.56           C  
ATOM   1830  CG  LEU A 246      55.429 -14.125 -29.949  1.00 51.91           C  
ATOM   1831  CD1 LEU A 246      55.011 -15.235 -30.882  1.00 57.05           C  
ATOM   1832  CD2 LEU A 246      55.117 -12.780 -30.546  1.00 55.12           C  
ATOM   1833  N   SER A 247      56.572 -16.890 -28.307  1.00 39.54           N  
ATOM   1834  CA  SER A 247      57.912 -17.315 -27.972  1.00 38.79           C  
ATOM   1835  C   SER A 247      58.783 -17.233 -29.251  1.00 43.21           C  
ATOM   1836  O   SER A 247      58.262 -17.222 -30.370  1.00 45.85           O  
ATOM   1837  CB  SER A 247      57.847 -18.729 -27.391  1.00 42.39           C  
ATOM   1838  OG  SER A 247      59.120 -19.221 -27.037  1.00 43.67           O  
ATOM   1839  N   LEU A 248      60.095 -17.175 -29.097  1.00 41.52           N  
ATOM   1840  CA  LEU A 248      61.003 -17.148 -30.216  1.00 41.11           C  
ATOM   1841  C   LEU A 248      62.126 -18.111 -29.927  1.00 43.18           C  
ATOM   1842  O   LEU A 248      62.458 -18.384 -28.754  1.00 44.36           O  
ATOM   1843  CB  LEU A 248      61.502 -15.753 -30.461  1.00 41.17           C  
ATOM   1844  CG  LEU A 248      62.567 -15.235 -29.496  1.00 44.43           C  
ATOM   1845  CD1 LEU A 248      63.926 -15.236 -30.161  1.00 45.78           C  
ATOM   1846  CD2 LEU A 248      62.284 -13.819 -29.103  1.00 44.32           C  
ATOM   1847  N   GLY A 249      62.730 -18.626 -30.990  1.00 44.15           N  
ATOM   1848  CA  GLY A 249      63.679 -19.699 -30.851  1.00 41.58           C  
ATOM   1849  C   GLY A 249      64.263 -20.036 -32.167  1.00 43.49           C  
ATOM   1850  O   GLY A 249      63.775 -19.601 -33.189  1.00 41.16           O  
ATOM   1851  N   PRO A 250      65.307 -20.863 -32.130  1.00 44.96           N  
ATOM   1852  CA  PRO A 250      66.104 -21.250 -33.264  1.00 43.01           C  
ATOM   1853  C   PRO A 250      65.558 -22.419 -34.102  1.00 47.72           C  
ATOM   1854  O   PRO A 250      64.774 -23.216 -33.624  1.00 44.07           O  
ATOM   1855  CB  PRO A 250      67.415 -21.689 -32.630  1.00 43.46           C  
ATOM   1856  CG  PRO A 250      67.000 -22.249 -31.333  1.00 44.99           C  
ATOM   1857  CD  PRO A 250      65.881 -21.340 -30.850  1.00 41.48           C  
ATOM   1858  N   MET A 251      66.007 -22.458 -35.363  1.00 46.82           N  
ATOM   1859  CA  MET A 251      65.718 -23.514 -36.325  1.00 47.26           C  
ATOM   1860  C   MET A 251      67.059 -23.754 -36.983  1.00 46.02           C  
ATOM   1861  O   MET A 251      67.839 -22.781 -37.225  1.00 44.84           O  
ATOM   1862  CB  MET A 251      64.690 -23.017 -37.317  1.00 47.41           C  
ATOM   1863  CG  MET A 251      63.338 -22.855 -36.655  1.00 47.83           C  
ATOM   1864  SD  MET A 251      62.111 -21.920 -37.582  1.00 47.48           S  
ATOM   1865  CE  MET A 251      61.716 -23.009 -38.922  1.00 50.69           C  
ATOM   1866  N   ALA A 252      67.383 -25.021 -37.192  1.00 44.31           N  
ATOM   1867  CA  ALA A 252      68.661 -25.407 -37.745  1.00 46.00           C  
ATOM   1868  C   ALA A 252      68.587 -26.839 -38.206  1.00 49.06           C  
ATOM   1869  O   ALA A 252      67.560 -27.478 -38.023  1.00 49.39           O  
ATOM   1870  CB  ALA A 252      69.723 -25.277 -36.683  1.00 48.68           C  
ATOM   1871  N   ARG A 253      69.672 -27.370 -38.767  1.00 48.76           N  
ATOM   1872  CA  ARG A 253      69.632 -28.735 -39.257  1.00 51.81           C  
ATOM   1873  C   ARG A 253      69.953 -29.804 -38.232  1.00 52.26           C  
ATOM   1874  O   ARG A 253      69.787 -30.959 -38.496  1.00 55.71           O  
ATOM   1875  CB  ARG A 253      70.589 -28.917 -40.413  1.00 56.45           C  
ATOM   1876  CG  ARG A 253      70.357 -27.998 -41.617  1.00 59.39           C  
ATOM   1877  CD  ARG A 253      71.146 -28.533 -42.822  1.00 65.02           C  
ATOM   1878  NE  ARG A 253      72.512 -27.989 -42.887  1.00 64.71           N  
ATOM   1879  CZ  ARG A 253      72.814 -26.782 -43.390  1.00 64.69           C  
ATOM   1880  NH1 ARG A 253      74.105 -26.401 -43.442  1.00 58.23           N1+
ATOM   1881  NH2 ARG A 253      71.837 -25.941 -43.851  1.00 63.46           N  
ATOM   1882  N   ASP A 254      70.472 -29.442 -37.083  1.00 55.83           N  
ATOM   1883  CA  ASP A 254      70.762 -30.404 -36.024  1.00 56.23           C  
ATOM   1884  C   ASP A 254      70.474 -29.800 -34.625  1.00 53.86           C  
ATOM   1885  O   ASP A 254      70.310 -28.584 -34.471  1.00 57.90           O  
ATOM   1886  CB  ASP A 254      72.204 -30.960 -36.184  1.00 57.12           C  
ATOM   1887  CG  ASP A 254      73.289 -29.880 -36.176  1.00 58.68           C  
ATOM   1888  OD1 ASP A 254      74.328 -30.063 -36.828  1.00 63.02           O  
ATOM   1889  OD2 ASP A 254      73.142 -28.854 -35.499  1.00 64.35           O1-
ATOM   1890  N   VAL A 255      70.376 -30.633 -33.611  1.00 53.79           N  
ATOM   1891  CA  VAL A 255      70.026 -30.148 -32.247  1.00 52.39           C  
ATOM   1892  C   VAL A 255      71.147 -29.306 -31.647  1.00 51.89           C  
ATOM   1893  O   VAL A 255      70.910 -28.250 -31.022  1.00 54.15           O  
ATOM   1894  CB  VAL A 255      69.686 -31.359 -31.366  1.00 55.62           C  
ATOM   1895  CG1 VAL A 255      69.447 -30.990 -29.928  1.00 55.47           C  
ATOM   1896  CG2 VAL A 255      68.433 -32.016 -31.922  1.00 59.82           C  
ATOM   1897  N   GLU A 256      72.376 -29.721 -31.928  1.00 52.85           N  
ATOM   1898  CA  GLU A 256      73.562 -29.065 -31.441  1.00 55.02           C  
ATOM   1899  C   GLU A 256      73.614 -27.622 -31.877  1.00 52.80           C  
ATOM   1900  O   GLU A 256      74.098 -26.771 -31.111  1.00 52.39           O  
ATOM   1901  CB  GLU A 256      74.808 -29.813 -31.891  1.00 58.87           C  
ATOM   1902  CG  GLU A 256      76.092 -29.305 -31.267  1.00 66.72           C  
ATOM   1903  CD  GLU A 256      76.148 -29.500 -29.736  1.00 71.84           C  
ATOM   1904  OE1 GLU A 256      76.544 -28.525 -29.055  1.00 70.41           O  
ATOM   1905  OE2 GLU A 256      75.785 -30.590 -29.219  1.00 68.85           O1-
ATOM   1906  N   SER A 257      73.057 -27.347 -33.060  1.00 51.21           N  
ATOM   1907  CA  SER A 257      72.986 -26.002 -33.580  1.00 50.71           C  
ATOM   1908  C   SER A 257      72.047 -25.177 -32.728  1.00 52.20           C  
ATOM   1909  O   SER A 257      72.299 -23.997 -32.471  1.00 55.87           O  
ATOM   1910  CB  SER A 257      72.516 -25.986 -35.046  1.00 53.73           C  
ATOM   1911  OG  SER A 257      73.493 -26.490 -35.980  1.00 51.34           O  
ATOM   1912  N   LEU A 258      70.955 -25.787 -32.285  1.00 50.35           N  
ATOM   1913  CA  LEU A 258      69.947 -25.034 -31.557  1.00 50.56           C  
ATOM   1914  C   LEU A 258      70.455 -24.679 -30.174  1.00 49.40           C  
ATOM   1915  O   LEU A 258      70.205 -23.606 -29.703  1.00 47.04           O  
ATOM   1916  CB  LEU A 258      68.688 -25.871 -31.368  1.00 52.02           C  
ATOM   1917  CG  LEU A 258      68.006 -26.422 -32.575  1.00 49.78           C  
ATOM   1918  CD1 LEU A 258      66.844 -27.230 -32.106  1.00 52.25           C  
ATOM   1919  CD2 LEU A 258      67.543 -25.312 -33.489  1.00 50.80           C  
ATOM   1920  N   ALA A 259      71.164 -25.618 -29.541  1.00 50.80           N  
ATOM   1921  CA  ALA A 259      71.881 -25.388 -28.307  1.00 50.66           C  
ATOM   1922  C   ALA A 259      72.921 -24.304 -28.408  1.00 53.62           C  
ATOM   1923  O   ALA A 259      73.094 -23.535 -27.459  1.00 53.85           O  
ATOM   1924  CB  ALA A 259      72.553 -26.657 -27.838  1.00 53.87           C  
ATOM   1925  N   LEU A 260      73.615 -24.222 -29.540  1.00 52.67           N  
ATOM   1926  CA  LEU A 260      74.640 -23.218 -29.680  1.00 52.14           C  
ATOM   1927  C   LEU A 260      74.001 -21.838 -29.780  1.00 52.02           C  
ATOM   1928  O   LEU A 260      74.440 -20.836 -29.163  1.00 55.82           O  
ATOM   1929  CB  LEU A 260      75.454 -23.530 -30.924  1.00 55.19           C  
ATOM   1930  CG  LEU A 260      76.546 -22.539 -31.230  1.00 56.44           C  
ATOM   1931  CD1 LEU A 260      77.642 -22.522 -30.176  1.00 57.16           C  
ATOM   1932  CD2 LEU A 260      77.098 -22.922 -32.597  1.00 57.61           C  
ATOM   1933  N   CYS A 261      72.954 -21.763 -30.571  1.00 49.51           N  
ATOM   1934  CA  CYS A 261      72.229 -20.522 -30.668  1.00 47.79           C  
ATOM   1935  C   CYS A 261      71.714 -20.043 -29.299  1.00 47.62           C  
ATOM   1936  O   CYS A 261      71.793 -18.866 -28.980  1.00 47.61           O  
ATOM   1937  CB  CYS A 261      71.085 -20.670 -31.621  1.00 47.28           C  
ATOM   1938  SG  CYS A 261      70.344 -19.118 -32.102  1.00 47.08           S  
ATOM   1939  N   LEU A 262      71.172 -20.941 -28.499  1.00 51.01           N  
ATOM   1940  CA  LEU A 262      70.626 -20.538 -27.213  1.00 51.95           C  
ATOM   1941  C   LEU A 262      71.781 -20.086 -26.310  1.00 49.77           C  
ATOM   1942  O   LEU A 262      71.709 -19.026 -25.755  1.00 47.94           O  
ATOM   1943  CB  LEU A 262      69.880 -21.696 -26.563  1.00 54.64           C  
ATOM   1944  CG  LEU A 262      68.455 -21.358 -26.183  1.00 55.22           C  
ATOM   1945  CD1 LEU A 262      67.722 -21.347 -27.496  1.00 61.36           C  
ATOM   1946  CD2 LEU A 262      67.898 -22.415 -25.245  1.00 53.58           C  
ATOM   1947  N   LYS A 263      72.873 -20.865 -26.277  1.00 50.35           N  
ATOM   1948  CA  LYS A 263      74.020 -20.553 -25.475  1.00 51.89           C  
ATOM   1949  C   LYS A 263      74.531 -19.145 -25.843  1.00 55.49           C  
ATOM   1950  O   LYS A 263      74.922 -18.346 -24.969  1.00 56.54           O  
ATOM   1951  CB  LYS A 263      75.144 -21.594 -25.654  1.00 58.20           C  
ATOM   1952  CG  LYS A 263      76.304 -21.317 -24.696  1.00 69.61           C  
ATOM   1953  CD  LYS A 263      77.599 -22.124 -24.901  1.00 84.33           C  
ATOM   1954  CE  LYS A 263      77.364 -23.651 -24.982  1.00 93.43           C  
ATOM   1955  NZ  LYS A 263      77.342 -24.152 -26.390  1.00 98.26           N1+
ATOM   1956  N   ALA A 264      74.549 -18.847 -27.138  1.00 52.84           N  
ATOM   1957  CA  ALA A 264      74.984 -17.550 -27.601  1.00 50.49           C  
ATOM   1958  C   ALA A 264      74.016 -16.419 -27.283  1.00 46.98           C  
ATOM   1959  O   ALA A 264      74.489 -15.272 -27.004  1.00 44.39           O  
ATOM   1960  CB  ALA A 264      75.267 -17.575 -29.109  1.00 53.49           C  
ATOM   1961  N   LEU A 265      72.710 -16.659 -27.397  1.00 40.64           N  
ATOM   1962  CA  LEU A 265      71.806 -15.560 -27.104  1.00 40.70           C  
ATOM   1963  C   LEU A 265      71.725 -15.328 -25.548  1.00 42.69           C  
ATOM   1964  O   LEU A 265      71.503 -14.182 -25.083  1.00 43.33           O  
ATOM   1965  CB  LEU A 265      70.431 -15.787 -27.660  1.00 40.00           C  
ATOM   1966  CG  LEU A 265      70.282 -15.789 -29.186  1.00 43.28           C  
ATOM   1967  CD1 LEU A 265      68.978 -16.423 -29.588  1.00 41.11           C  
ATOM   1968  CD2 LEU A 265      70.320 -14.373 -29.710  1.00 45.42           C  
ATOM   1969  N   LEU A 266      71.845 -16.390 -24.760  1.00 39.31           N  
ATOM   1970  CA  LEU A 266      71.613 -16.249 -23.301  1.00 41.94           C  
ATOM   1971  C   LEU A 266      72.923 -15.771 -22.669  1.00 42.92           C  
ATOM   1972  O   LEU A 266      73.694 -16.582 -22.119  1.00 42.07           O  
ATOM   1973  CB  LEU A 266      71.206 -17.580 -22.737  1.00 40.78           C  
ATOM   1974  CG  LEU A 266      69.819 -17.994 -23.140  1.00 41.06           C  
ATOM   1975  CD1 LEU A 266      69.685 -19.477 -22.876  1.00 42.32           C  
ATOM   1976  CD2 LEU A 266      68.719 -17.248 -22.388  1.00 41.81           C  
ATOM   1977  N   CYS A 267      73.221 -14.493 -22.847  1.00 43.15           N  
ATOM   1978  CA  CYS A 267      74.509 -13.917 -22.445  1.00 46.51           C  
ATOM   1979  C   CYS A 267      74.252 -12.526 -21.855  1.00 45.82           C  
ATOM   1980  O   CYS A 267      73.169 -11.955 -22.048  1.00 44.27           O  
ATOM   1981  CB  CYS A 267      75.432 -13.821 -23.695  1.00 51.08           C  
ATOM   1982  SG  CYS A 267      74.861 -12.640 -24.964  1.00 53.37           S  
ATOM   1983  N   GLU A 268      75.242 -11.937 -21.202  1.00 49.53           N  
ATOM   1984  CA  GLU A 268      75.082 -10.562 -20.680  1.00 51.70           C  
ATOM   1985  C   GLU A 268      74.484  -9.548 -21.646  1.00 49.54           C  
ATOM   1986  O   GLU A 268      73.678  -8.749 -21.232  1.00 46.91           O  
ATOM   1987  CB  GLU A 268      76.401 -10.000 -20.148  1.00 59.25           C  
ATOM   1988  CG  GLU A 268      76.681 -10.384 -18.715  1.00 68.07           C  
ATOM   1989  CD  GLU A 268      75.646  -9.775 -17.777  1.00 79.10           C  
ATOM   1990  OE1 GLU A 268      75.324  -8.548 -17.915  1.00 86.84           O  
ATOM   1991  OE2 GLU A 268      75.127 -10.549 -16.935  1.00 83.10           O1-
ATOM   1992  N   HIS A 269      74.882  -9.550 -22.920  1.00 48.44           N  
ATOM   1993  CA  HIS A 269      74.332  -8.581 -23.853  1.00 48.17           C  
ATOM   1994  C   HIS A 269      72.820  -8.577 -23.897  1.00 47.36           C  
ATOM   1995  O   HIS A 269      72.204  -7.516 -23.895  1.00 48.17           O  
ATOM   1996  CB  HIS A 269      74.852  -8.818 -25.277  1.00 54.75           C  
ATOM   1997  CG  HIS A 269      76.329  -8.641 -25.429  1.00 57.83           C  
ATOM   1998  CD2 HIS A 269      77.282  -9.505 -25.861  1.00 62.31           C  
ATOM   1999  ND1 HIS A 269      76.975  -7.446 -25.156  1.00 59.78           N  
ATOM   2000  CE1 HIS A 269      78.270  -7.597 -25.382  1.00 64.95           C  
ATOM   2001  NE2 HIS A 269      78.479  -8.831 -25.826  1.00 65.43           N  
ATOM   2002  N   LEU A 270      72.201  -9.758 -23.975  1.00 47.09           N  
ATOM   2003  CA  LEU A 270      70.726  -9.870 -24.014  1.00 43.80           C  
ATOM   2004  C   LEU A 270      70.146  -9.430 -22.694  1.00 43.61           C  
ATOM   2005  O   LEU A 270      69.187  -8.678 -22.640  1.00 43.25           O  
ATOM   2006  CB  LEU A 270      70.310 -11.319 -24.252  1.00 45.27           C  
ATOM   2007  CG  LEU A 270      68.798 -11.541 -24.317  1.00 48.06           C  
ATOM   2008  CD1 LEU A 270      68.379 -11.802 -25.739  1.00 51.64           C  
ATOM   2009  CD2 LEU A 270      68.397 -12.753 -23.535  1.00 47.64           C  
ATOM   2010  N   PHE A 271      70.722  -9.942 -21.612  1.00 44.16           N  
ATOM   2011  CA  PHE A 271      70.213  -9.639 -20.248  1.00 43.81           C  
ATOM   2012  C   PHE A 271      70.279  -8.177 -19.902  1.00 43.74           C  
ATOM   2013  O   PHE A 271      69.322  -7.669 -19.293  1.00 45.69           O  
ATOM   2014  CB  PHE A 271      70.915 -10.473 -19.184  1.00 41.82           C  
ATOM   2015  CG  PHE A 271      70.781 -11.953 -19.418  1.00 38.46           C  
ATOM   2016  CD1 PHE A 271      69.635 -12.470 -19.925  1.00 37.12           C  
ATOM   2017  CD2 PHE A 271      71.815 -12.798 -19.134  1.00 40.39           C  
ATOM   2018  CE1 PHE A 271      69.510 -13.828 -20.169  1.00 37.31           C  
ATOM   2019  CE2 PHE A 271      71.691 -14.156 -19.336  1.00 40.71           C  
ATOM   2020  CZ  PHE A 271      70.520 -14.667 -19.832  1.00 38.55           C  
ATOM   2021  N   THR A 272      71.301  -7.457 -20.369  1.00 45.38           N  
ATOM   2022  CA  THR A 272      71.351  -6.000 -20.098  1.00 48.86           C  
ATOM   2023  C   THR A 272      70.512  -5.193 -21.093  1.00 48.75           C  
ATOM   2024  O   THR A 272      70.019  -4.154 -20.701  1.00 52.69           O  
ATOM   2025  CB  THR A 272      72.782  -5.447 -20.021  1.00 49.57           C  
ATOM   2026  CG2 THR A 272      73.606  -6.241 -19.042  1.00 50.31           C  
ATOM   2027  OG1 THR A 272      73.389  -5.594 -21.295  1.00 58.67           O  
ATOM   2028  N   LEU A 273      70.328  -5.670 -22.341  1.00 46.20           N  
ATOM   2029  CA  LEU A 273      69.495  -4.981 -23.335  1.00 44.23           C  
ATOM   2030  C   LEU A 273      68.017  -5.158 -23.037  1.00 44.03           C  
ATOM   2031  O   LEU A 273      67.183  -4.309 -23.362  1.00 44.49           O  
ATOM   2032  CB  LEU A 273      69.795  -5.488 -24.746  1.00 44.09           C  
ATOM   2033  CG  LEU A 273      71.065  -4.957 -25.460  1.00 47.86           C  
ATOM   2034  CD1 LEU A 273      71.411  -5.731 -26.724  1.00 48.68           C  
ATOM   2035  CD2 LEU A 273      71.013  -3.428 -25.738  1.00 46.84           C  
ATOM   2036  N   ASP A 274      67.650  -6.294 -22.480  1.00 41.97           N  
ATOM   2037  CA  ASP A 274      66.248  -6.462 -22.076  1.00 42.67           C  
ATOM   2038  C   ASP A 274      66.237  -7.030 -20.648  1.00 41.67           C  
ATOM   2039  O   ASP A 274      66.218  -8.246 -20.460  1.00 44.01           O  
ATOM   2040  CB  ASP A 274      65.473  -7.371 -23.030  1.00 40.80           C  
ATOM   2041  CG  ASP A 274      64.019  -7.387 -22.721  1.00 41.32           C  
ATOM   2042  OD1 ASP A 274      63.235  -7.992 -23.495  1.00 42.24           O  
ATOM   2043  OD2 ASP A 274      63.643  -6.801 -21.669  1.00 40.17           O1-
ATOM   2044  N   PRO A 275      66.285  -6.150 -19.642  1.00 43.43           N  
ATOM   2045  CA  PRO A 275      66.249  -6.635 -18.280  1.00 47.63           C  
ATOM   2046  C   PRO A 275      64.952  -7.346 -17.856  1.00 46.81           C  
ATOM   2047  O   PRO A 275      64.965  -7.874 -16.756  1.00 50.33           O  
ATOM   2048  CB  PRO A 275      66.415  -5.377 -17.452  1.00 46.58           C  
ATOM   2049  CG  PRO A 275      67.022  -4.411 -18.365  1.00 47.04           C  
ATOM   2050  CD  PRO A 275      66.408  -4.698 -19.679  1.00 44.00           C  
ATOM   2051  N   THR A 276      63.900  -7.349 -18.705  1.00 42.17           N  
ATOM   2052  CA  THR A 276      62.656  -8.040 -18.413  1.00 40.47           C  
ATOM   2053  C   THR A 276      62.781  -9.540 -18.555  1.00 39.48           C  
ATOM   2054  O   THR A 276      61.961 -10.270 -18.053  1.00 40.84           O  
ATOM   2055  CB  THR A 276      61.455  -7.581 -19.243  1.00 39.55           C  
ATOM   2056  CG2 THR A 276      61.287  -6.101 -19.119  1.00 37.45           C  
ATOM   2057  OG1 THR A 276      61.598  -7.998 -20.628  1.00 41.97           O  
ATOM   2058  N   VAL A 277      63.847  -9.982 -19.159  1.00 39.40           N  
ATOM   2059  CA  VAL A 277      64.108 -11.375 -19.330  1.00 40.76           C  
ATOM   2060  C   VAL A 277      64.941 -11.896 -18.193  1.00 40.16           C  
ATOM   2061  O   VAL A 277      65.937 -11.284 -17.836  1.00 39.91           O  
ATOM   2062  CB  VAL A 277      64.915 -11.575 -20.636  1.00 40.60           C  
ATOM   2063  CG1 VAL A 277      65.483 -12.978 -20.712  1.00 42.57           C  
ATOM   2064  CG2 VAL A 277      64.067 -11.333 -21.879  1.00 41.81           C  
ATOM   2065  N   PRO A 278      64.583 -13.045 -17.630  1.00 44.19           N  
ATOM   2066  CA  PRO A 278      65.364 -13.479 -16.457  1.00 46.09           C  
ATOM   2067  C   PRO A 278      66.766 -13.904 -16.858  1.00 47.81           C  
ATOM   2068  O   PRO A 278      66.965 -14.525 -17.892  1.00 43.96           O  
ATOM   2069  CB  PRO A 278      64.566 -14.656 -15.895  1.00 44.24           C  
ATOM   2070  CG  PRO A 278      63.598 -14.989 -16.910  1.00 45.04           C  
ATOM   2071  CD  PRO A 278      63.303 -13.757 -17.698  1.00 45.60           C  
ATOM   2072  N   PRO A 279      67.753 -13.517 -16.071  1.00 47.75           N  
ATOM   2073  CA  PRO A 279      69.100 -13.744 -16.598  1.00 48.16           C  
ATOM   2074  C   PRO A 279      69.593 -15.111 -16.250  1.00 45.41           C  
ATOM   2075  O   PRO A 279      70.493 -15.233 -15.419  1.00 44.93           O  
ATOM   2076  CB  PRO A 279      69.919 -12.689 -15.887  1.00 46.56           C  
ATOM   2077  CG  PRO A 279      69.223 -12.555 -14.583  1.00 47.12           C  
ATOM   2078  CD  PRO A 279      67.768 -12.568 -14.967  1.00 46.94           C  
ATOM   2079  N   LEU A 280      68.979 -16.092 -16.899  1.00 45.73           N  
ATOM   2080  CA  LEU A 280      69.256 -17.527 -16.747  1.00 48.44           C  
ATOM   2081  C   LEU A 280      70.266 -17.943 -17.809  1.00 54.02           C  
ATOM   2082  O   LEU A 280      69.911 -18.119 -19.002  1.00 53.47           O  
ATOM   2083  CB  LEU A 280      67.994 -18.347 -16.999  1.00 45.72           C  
ATOM   2084  CG  LEU A 280      66.896 -18.315 -15.972  1.00 49.80           C  
ATOM   2085  CD1 LEU A 280      65.611 -18.838 -16.590  1.00 50.36           C  
ATOM   2086  CD2 LEU A 280      67.252 -19.115 -14.729  1.00 51.45           C  
ATOM   2087  N   PRO A 281      71.521 -18.123 -17.409  1.00 56.42           N  
ATOM   2088  CA  PRO A 281      72.472 -18.632 -18.375  1.00 55.89           C  
ATOM   2089  C   PRO A 281      72.121 -20.016 -18.915  1.00 55.99           C  
ATOM   2090  O   PRO A 281      71.313 -20.740 -18.338  1.00 57.74           O  
ATOM   2091  CB  PRO A 281      73.766 -18.673 -17.558  1.00 58.80           C  
ATOM   2092  CG  PRO A 281      73.297 -18.947 -16.178  1.00 60.34           C  
ATOM   2093  CD  PRO A 281      72.076 -18.084 -16.055  1.00 56.40           C  
ATOM   2094  N   PHE A 282      72.721 -20.380 -20.047  1.00 56.38           N  
ATOM   2095  CA  PHE A 282      72.626 -21.733 -20.575  1.00 54.52           C  
ATOM   2096  C   PHE A 282      73.384 -22.722 -19.668  1.00 57.38           C  
ATOM   2097  O   PHE A 282      74.574 -22.569 -19.478  1.00 57.25           O  
ATOM   2098  CB  PHE A 282      73.205 -21.794 -22.009  1.00 54.54           C  
ATOM   2099  CG  PHE A 282      72.877 -23.060 -22.738  1.00 55.25           C  
ATOM   2100  CD1 PHE A 282      71.694 -23.182 -23.447  1.00 54.49           C  
ATOM   2101  CD2 PHE A 282      73.731 -24.150 -22.691  1.00 55.43           C  
ATOM   2102  CE1 PHE A 282      71.375 -24.374 -24.087  1.00 56.03           C  
ATOM   2103  CE2 PHE A 282      73.420 -25.331 -23.346  1.00 57.74           C  
ATOM   2104  CZ  PHE A 282      72.243 -25.447 -24.043  1.00 56.04           C  
ATOM   2105  N   ARG A 283      72.725 -23.767 -19.169  1.00 56.87           N  
ATOM   2106  CA  ARG A 283      73.384 -24.728 -18.304  1.00 57.88           C  
ATOM   2107  C   ARG A 283      73.972 -25.916 -19.103  1.00 59.93           C  
ATOM   2108  O   ARG A 283      73.292 -26.947 -19.300  1.00 57.77           O  
ATOM   2109  CB  ARG A 283      72.420 -25.216 -17.204  1.00 60.67           C  
ATOM   2110  CG  ARG A 283      72.300 -24.333 -15.947  1.00 65.64           C  
ATOM   2111  CD  ARG A 283      70.943 -23.647 -15.796  1.00 69.26           C  
ATOM   2112  NE  ARG A 283      69.838 -24.486 -15.281  1.00 75.89           N  
ATOM   2113  CZ  ARG A 283      68.551 -24.440 -15.717  1.00 87.16           C  
ATOM   2114  NH1 ARG A 283      67.650 -25.226 -15.131  1.00 92.86           N1+
ATOM   2115  NH2 ARG A 283      68.125 -23.644 -16.739  1.00 80.92           N  
ATOM   2116  N   GLU A 284      75.237 -25.768 -19.525  1.00 63.40           N  
ATOM   2117  CA  GLU A 284      75.959 -26.784 -20.315  1.00 67.93           C  
ATOM   2118  C   GLU A 284      75.750 -28.146 -19.689  1.00 70.66           C  
ATOM   2119  O   GLU A 284      75.297 -29.063 -20.362  1.00 66.75           O  
ATOM   2120  CB  GLU A 284      77.495 -26.549 -20.380  1.00 73.74           C  
ATOM   2121  CG  GLU A 284      78.138 -26.230 -21.763  1.00 82.59           C  
ATOM   2122  CD  GLU A 284      77.758 -27.135 -22.972  1.00 87.86           C  
ATOM   2123  OE1 GLU A 284      76.736 -26.843 -23.638  1.00 85.96           O  
ATOM   2124  OE2 GLU A 284      78.514 -28.085 -23.334  1.00 89.08           O1-
ATOM   2125  N   GLU A 285      76.074 -28.261 -18.392  1.00 71.63           N  
ATOM   2126  CA  GLU A 285      76.002 -29.546 -17.657  1.00 71.92           C  
ATOM   2127  C   GLU A 285      74.661 -30.285 -17.822  1.00 65.61           C  
ATOM   2128  O   GLU A 285      74.649 -31.499 -17.905  1.00 69.37           O  
ATOM   2129  CB  GLU A 285      76.237 -29.355 -16.142  1.00 76.58           C  
ATOM   2130  CG  GLU A 285      76.941 -28.038 -15.717  1.00 83.85           C  
ATOM   2131  CD  GLU A 285      76.009 -26.797 -15.600  1.00 82.07           C  
ATOM   2132  OE1 GLU A 285      76.416 -25.717 -16.067  1.00 76.76           O  
ATOM   2133  OE2 GLU A 285      74.878 -26.865 -15.041  1.00 81.04           O1-
ATOM   2134  N   VAL A 286      73.539 -29.565 -17.863  1.00 59.44           N  
ATOM   2135  CA  VAL A 286      72.227 -30.205 -18.046  1.00 56.97           C  
ATOM   2136  C   VAL A 286      72.021 -30.678 -19.518  1.00 59.87           C  
ATOM   2137  O   VAL A 286      71.484 -31.782 -19.770  1.00 55.39           O  
ATOM   2138  CB  VAL A 286      71.072 -29.267 -17.665  1.00 57.49           C  
ATOM   2139  CG1 VAL A 286      69.712 -29.907 -17.916  1.00 57.18           C  
ATOM   2140  CG2 VAL A 286      71.187 -28.805 -16.217  1.00 57.51           C  
ATOM   2141  N   TYR A 287      72.460 -29.866 -20.478  1.00 59.17           N  
ATOM   2142  CA  TYR A 287      72.321 -30.238 -21.888  1.00 59.28           C  
ATOM   2143  C   TYR A 287      73.166 -31.486 -22.188  1.00 62.03           C  
ATOM   2144  O   TYR A 287      72.691 -32.368 -22.875  1.00 63.44           O  
ATOM   2145  CB  TYR A 287      72.664 -29.058 -22.799  1.00 57.99           C  
ATOM   2146  CG  TYR A 287      72.802 -29.416 -24.250  1.00 58.15           C  
ATOM   2147  CD1 TYR A 287      71.793 -30.075 -24.947  1.00 55.89           C  
ATOM   2148  CD2 TYR A 287      73.956 -29.102 -24.925  1.00 61.62           C  
ATOM   2149  CE1 TYR A 287      71.960 -30.425 -26.278  1.00 57.66           C  
ATOM   2150  CE2 TYR A 287      74.131 -29.431 -26.246  1.00 61.01           C  
ATOM   2151  CZ  TYR A 287      73.140 -30.082 -26.931  1.00 62.55           C  
ATOM   2152  OH  TYR A 287      73.404 -30.368 -28.279  1.00 64.45           O  
ATOM   2153  N   ARG A 288      74.373 -31.574 -21.618  1.00 66.13           N  
ATOM   2154  CA  ARG A 288      75.327 -32.698 -21.827  1.00 67.57           C  
ATOM   2155  C   ARG A 288      75.083 -33.921 -20.973  1.00 66.67           C  
ATOM   2156  O   ARG A 288      75.741 -34.916 -21.146  1.00 65.13           O  
ATOM   2157  CB  ARG A 288      76.755 -32.278 -21.491  1.00 68.73           C  
ATOM   2158  CG  ARG A 288      77.314 -31.153 -22.332  1.00 74.78           C  
ATOM   2159  CD  ARG A 288      77.680 -31.659 -23.700  1.00 77.92           C  
ATOM   2160  NE  ARG A 288      77.707 -30.576 -24.662  1.00 79.67           N  
ATOM   2161  CZ  ARG A 288      77.492 -30.749 -25.970  1.00 83.45           C  
ATOM   2162  NH1 ARG A 288      77.210 -31.962 -26.485  1.00 82.68           N1+
ATOM   2163  NH2 ARG A 288      77.542 -29.702 -26.771  1.00 82.56           N  
ATOM   2164  N   SER A 289      74.192 -33.820 -20.006  1.00 68.29           N  
ATOM   2165  CA  SER A 289      73.853 -34.947 -19.160  1.00 70.27           C  
ATOM   2166  C   SER A 289      73.627 -36.150 -20.031  1.00 71.78           C  
ATOM   2167  O   SER A 289      73.088 -36.019 -21.123  1.00 73.11           O  
ATOM   2168  CB  SER A 289      72.583 -34.652 -18.331  1.00 69.54           C  
ATOM   2169  OG  SER A 289      71.873 -35.840 -17.994  1.00 71.11           O  
ATOM   2170  N   SER A 290      74.037 -37.319 -19.540  1.00 74.16           N  
ATOM   2171  CA  SER A 290      73.684 -38.594 -20.167  1.00 72.39           C  
ATOM   2172  C   SER A 290      72.947 -39.532 -19.204  1.00 70.74           C  
ATOM   2173  O   SER A 290      72.890 -40.727 -19.424  1.00 72.18           O  
ATOM   2174  CB  SER A 290      74.933 -39.274 -20.698  1.00 74.80           C  
ATOM   2175  OG  SER A 290      75.825 -39.453 -19.623  1.00 80.77           O  
ATOM   2176  N   ARG A 291      72.332 -38.999 -18.163  1.00 74.62           N  
ATOM   2177  CA  ARG A 291      71.579 -39.837 -17.228  1.00 79.03           C  
ATOM   2178  C   ARG A 291      70.349 -40.366 -17.955  1.00 77.18           C  
ATOM   2179  O   ARG A 291      69.845 -39.704 -18.864  1.00 66.24           O  
ATOM   2180  CB  ARG A 291      71.194 -39.062 -15.951  1.00 87.58           C  
ATOM   2181  CG  ARG A 291      72.223 -39.246 -14.817  1.00101.95           C  
ATOM   2182  CD  ARG A 291      72.143 -38.240 -13.653  1.00106.98           C  
ATOM   2183  NE  ARG A 291      72.114 -36.813 -14.071  1.00117.87           N  
ATOM   2184  CZ  ARG A 291      73.122 -36.090 -14.608  1.00114.06           C  
ATOM   2185  NH1 ARG A 291      74.322 -36.619 -14.844  1.00118.40           N1+
ATOM   2186  NH2 ARG A 291      72.921 -34.808 -14.930  1.00103.63           N  
ATOM   2187  N   PRO A 292      69.900 -41.590 -17.607  1.00 75.97           N  
ATOM   2188  CA  PRO A 292      68.607 -42.091 -18.081  1.00 74.18           C  
ATOM   2189  C   PRO A 292      67.492 -41.139 -17.758  1.00 72.21           C  
ATOM   2190  O   PRO A 292      67.540 -40.489 -16.722  1.00 75.31           O  
ATOM   2191  CB  PRO A 292      68.394 -43.381 -17.271  1.00 75.57           C  
ATOM   2192  CG  PRO A 292      69.749 -43.796 -16.808  1.00 77.82           C  
ATOM   2193  CD  PRO A 292      70.724 -42.663 -17.029  1.00 75.73           C  
ATOM   2194  N   LEU A 293      66.482 -41.101 -18.613  1.00 69.95           N  
ATOM   2195  CA  LEU A 293      65.376 -40.167 -18.510  1.00 68.90           C  
ATOM   2196  C   LEU A 293      64.134 -40.969 -18.263  1.00 68.44           C  
ATOM   2197  O   LEU A 293      63.985 -42.075 -18.819  1.00 73.29           O  
ATOM   2198  CB  LEU A 293      65.180 -39.420 -19.815  1.00 63.68           C  
ATOM   2199  CG  LEU A 293      66.311 -38.492 -20.184  1.00 66.17           C  
ATOM   2200  CD1 LEU A 293      66.117 -37.997 -21.602  1.00 65.62           C  
ATOM   2201  CD2 LEU A 293      66.373 -37.296 -19.248  1.00 72.14           C  
ATOM   2202  N   ARG A 294      63.231 -40.423 -17.464  1.00 65.42           N  
ATOM   2203  CA  ARG A 294      61.858 -40.936 -17.424  1.00 66.89           C  
ATOM   2204  C   ARG A 294      61.031 -40.112 -18.410  1.00 62.18           C  
ATOM   2205  O   ARG A 294      60.947 -38.904 -18.290  1.00 59.56           O  
ATOM   2206  CB  ARG A 294      61.293 -40.860 -16.014  1.00 67.18           C  
ATOM   2207  CG  ARG A 294      61.881 -41.919 -15.111  1.00 68.96           C  
ATOM   2208  CD  ARG A 294      61.407 -41.751 -13.680  1.00 70.38           C  
ATOM   2209  NE  ARG A 294      59.949 -41.846 -13.582  1.00 71.84           N  
ATOM   2210  CZ  ARG A 294      59.262 -42.981 -13.541  1.00 72.34           C  
ATOM   2211  NH1 ARG A 294      59.877 -44.154 -13.627  1.00 68.46           N1+
ATOM   2212  NH2 ARG A 294      57.942 -42.939 -13.439  1.00 77.05           N  
ATOM   2213  N   VAL A 295      60.452 -40.779 -19.395  1.00 64.83           N  
ATOM   2214  CA  VAL A 295      59.900 -40.110 -20.581  1.00 62.29           C  
ATOM   2215  C   VAL A 295      58.429 -40.439 -20.687  1.00 60.96           C  
ATOM   2216  O   VAL A 295      58.058 -41.612 -20.908  1.00 60.67           O  
ATOM   2217  CB  VAL A 295      60.580 -40.617 -21.861  1.00 63.92           C  
ATOM   2218  CG1 VAL A 295      60.062 -39.867 -23.078  1.00 63.54           C  
ATOM   2219  CG2 VAL A 295      62.085 -40.476 -21.751  1.00 68.11           C  
ATOM   2220  N   GLY A 296      57.592 -39.420 -20.515  1.00 59.27           N  
ATOM   2221  CA  GLY A 296      56.168 -39.559 -20.745  1.00 59.18           C  
ATOM   2222  C   GLY A 296      56.002 -39.674 -22.252  1.00 60.63           C  
ATOM   2223  O   GLY A 296      56.830 -39.179 -22.993  1.00 54.32           O  
ATOM   2224  N   TYR A 297      54.960 -40.377 -22.689  1.00 65.51           N  
ATOM   2225  CA  TYR A 297      54.659 -40.496 -24.110  1.00 66.73           C  
ATOM   2226  C   TYR A 297      53.193 -40.734 -24.334  1.00 64.56           C  
ATOM   2227  O   TYR A 297      52.528 -41.348 -23.505  1.00 67.32           O  
ATOM   2228  CB  TYR A 297      55.476 -41.611 -24.759  1.00 67.12           C  
ATOM   2229  CG  TYR A 297      54.946 -42.990 -24.582  1.00 71.86           C  
ATOM   2230  CD1 TYR A 297      54.092 -43.564 -25.523  1.00 73.10           C  
ATOM   2231  CD2 TYR A 297      55.337 -43.777 -23.498  1.00 75.32           C  
ATOM   2232  CE1 TYR A 297      53.610 -44.852 -25.367  1.00 73.93           C  
ATOM   2233  CE2 TYR A 297      54.869 -45.085 -23.333  1.00 75.84           C  
ATOM   2234  CZ  TYR A 297      53.993 -45.636 -24.258  1.00 79.73           C  
ATOM   2235  OH  TYR A 297      53.497 -46.961 -24.076  1.00 72.75           O  
ATOM   2236  N   TYR A 298      52.679 -40.150 -25.402  1.00 61.22           N  
ATOM   2237  CA  TYR A 298      51.417 -40.534 -25.956  1.00 58.44           C  
ATOM   2238  C   TYR A 298      51.512 -40.672 -27.449  1.00 63.10           C  
ATOM   2239  O   TYR A 298      52.351 -40.015 -28.077  1.00 56.16           O  
ATOM   2240  CB  TYR A 298      50.323 -39.575 -25.606  1.00 57.71           C  
ATOM   2241  CG  TYR A 298      50.566 -38.102 -25.782  1.00 57.62           C  
ATOM   2242  CD1 TYR A 298      51.223 -37.332 -24.800  1.00 58.31           C  
ATOM   2243  CD2 TYR A 298      50.010 -37.416 -26.854  1.00 56.41           C  
ATOM   2244  CE1 TYR A 298      51.369 -35.927 -24.932  1.00 54.86           C  
ATOM   2245  CE2 TYR A 298      50.175 -36.028 -26.997  1.00 53.05           C  
ATOM   2246  CZ  TYR A 298      50.849 -35.283 -26.037  1.00 53.78           C  
ATOM   2247  OH  TYR A 298      51.023 -33.922 -26.226  1.00 58.19           O  
ATOM   2248  N   GLU A 299      50.645 -41.543 -27.998  1.00 63.91           N  
ATOM   2249  CA  GLU A 299      50.636 -41.958 -29.411  1.00 64.88           C  
ATOM   2250  C   GLU A 299      49.675 -41.092 -30.228  1.00 63.44           C  
ATOM   2251  O   GLU A 299      49.844 -40.930 -31.445  1.00 61.79           O  
ATOM   2252  CB  GLU A 299      50.159 -43.423 -29.521  1.00 69.92           C  
ATOM   2253  CG  GLU A 299      51.240 -44.476 -29.462  1.00 73.07           C  
ATOM   2254  CD  GLU A 299      50.659 -45.876 -29.465  1.00 76.59           C  
ATOM   2255  OE1 GLU A 299      50.076 -46.255 -30.518  1.00 80.98           O  
ATOM   2256  OE2 GLU A 299      50.809 -46.577 -28.438  1.00 73.00           O1-
ATOM   2257  N   THR A 300      48.643 -40.585 -29.547  1.00 59.63           N  
ATOM   2258  CA  THR A 300      47.642 -39.671 -30.085  1.00 56.17           C  
ATOM   2259  C   THR A 300      47.178 -38.784 -28.955  1.00 57.77           C  
ATOM   2260  O   THR A 300      47.235 -39.172 -27.801  1.00 54.44           O  
ATOM   2261  CB  THR A 300      46.435 -40.462 -30.659  1.00 58.79           C  
ATOM   2262  CG2 THR A 300      45.968 -41.582 -29.716  1.00 56.01           C  
ATOM   2263  OG1 THR A 300      45.338 -39.568 -30.933  1.00 58.72           O  
ATOM   2264  N   ASP A 301      46.717 -37.588 -29.275  1.00 60.27           N  
ATOM   2265  CA  ASP A 301      46.161 -36.707 -28.279  1.00 59.55           C  
ATOM   2266  C   ASP A 301      44.644 -36.856 -28.166  1.00 60.17           C  
ATOM   2267  O   ASP A 301      43.990 -36.073 -27.496  1.00 59.98           O  
ATOM   2268  CB  ASP A 301      46.590 -35.245 -28.554  1.00 58.24           C  
ATOM   2269  CG  ASP A 301      45.936 -34.630 -29.788  1.00 61.98           C  
ATOM   2270  OD1 ASP A 301      46.210 -33.419 -30.015  1.00 59.24           O  
ATOM   2271  OD2 ASP A 301      45.156 -35.312 -30.529  1.00 58.54           O1-
ATOM   2272  N   ASN A 302      44.082 -37.836 -28.867  1.00 62.19           N  
ATOM   2273  CA  ASN A 302      42.631 -38.065 -28.910  1.00 63.00           C  
ATOM   2274  C   ASN A 302      41.831 -36.862 -29.402  1.00 59.13           C  
ATOM   2275  O   ASN A 302      40.625 -36.761 -29.171  1.00 61.99           O  
ATOM   2276  CB  ASN A 302      42.126 -38.554 -27.534  1.00 66.86           C  
ATOM   2277  CG  ASN A 302      42.640 -39.957 -27.197  1.00 70.24           C  
ATOM   2278  ND2 ASN A 302      42.582 -40.820 -28.143  1.00 68.55           N  
ATOM   2279  OD1 ASN A 302      43.122 -40.227 -26.103  1.00 77.85           O  
ATOM   2280  N   TYR A 303      42.506 -35.936 -30.060  1.00 54.53           N  
ATOM   2281  CA  TYR A 303      41.843 -34.772 -30.625  1.00 53.05           C  
ATOM   2282  C   TYR A 303      42.059 -34.733 -32.158  1.00 54.94           C  
ATOM   2283  O   TYR A 303      41.112 -34.553 -32.917  1.00 59.08           O  
ATOM   2284  CB  TYR A 303      42.372 -33.500 -29.995  1.00 48.72           C  
ATOM   2285  CG  TYR A 303      41.467 -32.303 -30.105  1.00 46.72           C  
ATOM   2286  CD1 TYR A 303      41.669 -31.328 -31.057  1.00 47.89           C  
ATOM   2287  CD2 TYR A 303      40.410 -32.153 -29.292  1.00 46.67           C  
ATOM   2288  CE1 TYR A 303      40.844 -30.196 -31.141  1.00 45.66           C  
ATOM   2289  CE2 TYR A 303      39.603 -31.028 -29.368  1.00 47.72           C  
ATOM   2290  CZ  TYR A 303      39.827 -30.062 -30.306  1.00 46.00           C  
ATOM   2291  OH  TYR A 303      38.954 -28.989 -30.418  1.00 47.53           O  
ATOM   2292  N   THR A 304      43.321 -34.824 -32.567  1.00 55.45           N  
ATOM   2293  CA  THR A 304      43.737 -34.889 -33.979  1.00 52.42           C  
ATOM   2294  C   THR A 304      44.285 -36.264 -34.151  1.00 53.83           C  
ATOM   2295  O   THR A 304      45.363 -36.620 -33.648  1.00 49.91           O  
ATOM   2296  CB  THR A 304      44.790 -33.832 -34.348  1.00 49.30           C  
ATOM   2297  CG2 THR A 304      45.299 -34.071 -35.730  1.00 49.63           C  
ATOM   2298  OG1 THR A 304      44.204 -32.528 -34.344  1.00 47.92           O  
ATOM   2299  N   MET A 305      43.516 -37.077 -34.848  1.00 58.63           N  
ATOM   2300  CA  MET A 305      43.987 -38.417 -35.138  1.00 64.13           C  
ATOM   2301  C   MET A 305      45.276 -38.263 -35.921  1.00 62.22           C  
ATOM   2302  O   MET A 305      45.304 -37.506 -36.901  1.00 62.25           O  
ATOM   2303  CB  MET A 305      42.955 -39.202 -35.987  1.00 69.29           C  
ATOM   2304  CG  MET A 305      43.483 -40.506 -36.596  1.00 74.28           C  
ATOM   2305  SD  MET A 305      43.165 -41.959 -35.597  1.00 83.00           S  
ATOM   2306  CE  MET A 305      44.716 -42.862 -35.649  1.00 77.96           C  
ATOM   2307  N   PRO A 306      46.332 -38.988 -35.511  1.00 58.79           N  
ATOM   2308  CA  PRO A 306      47.603 -38.930 -36.237  1.00 61.16           C  
ATOM   2309  C   PRO A 306      47.611 -39.693 -37.547  1.00 62.85           C  
ATOM   2310  O   PRO A 306      46.915 -40.689 -37.666  1.00 63.20           O  
ATOM   2311  CB  PRO A 306      48.580 -39.617 -35.274  1.00 57.51           C  
ATOM   2312  CG  PRO A 306      47.750 -40.573 -34.570  1.00 55.60           C  
ATOM   2313  CD  PRO A 306      46.457 -39.835 -34.326  1.00 56.65           C  
ATOM   2314  N   SER A 307      48.454 -39.260 -38.478  1.00 63.88           N  
ATOM   2315  CA  SER A 307      48.703 -40.000 -39.727  1.00 64.85           C  
ATOM   2316  C   SER A 307      49.494 -41.245 -39.411  1.00 65.92           C  
ATOM   2317  O   SER A 307      50.129 -41.322 -38.360  1.00 70.87           O  
ATOM   2318  CB  SER A 307      49.551 -39.167 -40.657  1.00 64.79           C  
ATOM   2319  OG  SER A 307      50.846 -38.995 -40.097  1.00 60.96           O  
ATOM   2320  N   PRO A 308      49.471 -42.234 -40.292  1.00 63.21           N  
ATOM   2321  CA  PRO A 308      50.172 -43.474 -39.905  1.00 64.86           C  
ATOM   2322  C   PRO A 308      51.673 -43.240 -39.719  1.00 63.56           C  
ATOM   2323  O   PRO A 308      52.300 -43.865 -38.887  1.00 62.46           O  
ATOM   2324  CB  PRO A 308      49.901 -44.420 -41.079  1.00 68.30           C  
ATOM   2325  CG  PRO A 308      48.635 -43.905 -41.675  1.00 69.94           C  
ATOM   2326  CD  PRO A 308      48.600 -42.403 -41.457  1.00 66.70           C  
ATOM   2327  N   ALA A 309      52.239 -42.337 -40.513  1.00 68.27           N  
ATOM   2328  CA  ALA A 309      53.650 -41.943 -40.382  1.00 67.95           C  
ATOM   2329  C   ALA A 309      53.940 -41.340 -38.985  1.00 66.98           C  
ATOM   2330  O   ALA A 309      54.849 -41.801 -38.286  1.00 66.82           O  
ATOM   2331  CB  ALA A 309      54.022 -40.952 -41.457  1.00 66.19           C  
ATOM   2332  N   MET A 310      53.159 -40.349 -38.573  1.00 62.33           N  
ATOM   2333  CA  MET A 310      53.263 -39.788 -37.184  1.00 59.86           C  
ATOM   2334  C   MET A 310      53.356 -40.881 -36.129  1.00 64.24           C  
ATOM   2335  O   MET A 310      54.263 -40.902 -35.300  1.00 62.31           O  
ATOM   2336  CB  MET A 310      52.026 -38.961 -36.894  1.00 56.29           C  
ATOM   2337  CG  MET A 310      52.191 -37.555 -37.345  1.00 54.98           C  
ATOM   2338  SD  MET A 310      50.641 -36.681 -37.469  1.00 56.27           S  
ATOM   2339  CE  MET A 310      50.327 -36.285 -35.744  1.00 50.62           C  
ATOM   2340  N   ARG A 311      52.434 -41.835 -36.242  1.00 67.73           N  
ATOM   2341  CA  ARG A 311      52.223 -42.853 -35.244  1.00 68.34           C  
ATOM   2342  C   ARG A 311      53.393 -43.810 -35.235  1.00 68.51           C  
ATOM   2343  O   ARG A 311      53.868 -44.227 -34.150  1.00 61.75           O  
ATOM   2344  CB  ARG A 311      50.913 -43.548 -35.588  1.00 75.31           C  
ATOM   2345  CG  ARG A 311      50.345 -44.531 -34.564  1.00 82.05           C  
ATOM   2346  CD  ARG A 311      48.954 -45.089 -34.988  1.00 84.34           C  
ATOM   2347  NE  ARG A 311      47.791 -44.382 -34.422  1.00 87.71           N  
ATOM   2348  CZ  ARG A 311      47.424 -44.406 -33.133  1.00 88.44           C  
ATOM   2349  NH1 ARG A 311      46.339 -43.727 -32.763  1.00 87.84           N1+
ATOM   2350  NH2 ARG A 311      48.115 -45.109 -32.211  1.00 87.97           N  
ATOM   2351  N   ARG A 312      53.867 -44.160 -36.446  1.00 63.99           N  
ATOM   2352  CA  ARG A 312      55.035 -45.048 -36.579  1.00 62.91           C  
ATOM   2353  C   ARG A 312      56.285 -44.317 -36.047  1.00 63.81           C  
ATOM   2354  O   ARG A 312      57.116 -44.899 -35.350  1.00 67.22           O  
ATOM   2355  CB  ARG A 312      55.245 -45.539 -38.048  1.00 62.81           C  
ATOM   2356  CG  ARG A 312      56.394 -46.548 -38.197  1.00 63.19           C  
ATOM   2357  CD  ARG A 312      56.655 -47.018 -39.637  1.00 64.57           C  
ATOM   2358  NE  ARG A 312      56.759 -45.925 -40.607  1.00 61.52           N  
ATOM   2359  CZ  ARG A 312      57.803 -45.119 -40.709  1.00 63.76           C  
ATOM   2360  NH1 ARG A 312      57.793 -44.125 -41.603  1.00 61.25           N1+
ATOM   2361  NH2 ARG A 312      58.851 -45.286 -39.893  1.00 65.44           N  
ATOM   2362  N   ALA A 313      56.393 -43.043 -36.368  1.00 60.31           N  
ATOM   2363  CA  ALA A 313      57.526 -42.249 -35.912  1.00 63.64           C  
ATOM   2364  C   ALA A 313      57.584 -42.237 -34.393  1.00 63.84           C  
ATOM   2365  O   ALA A 313      58.652 -42.387 -33.795  1.00 67.36           O  
ATOM   2366  CB  ALA A 313      57.445 -40.825 -36.462  1.00 57.91           C  
ATOM   2367  N   LEU A 314      56.429 -42.056 -33.788  1.00 64.25           N  
ATOM   2368  CA  LEU A 314      56.360 -41.873 -32.353  1.00 63.97           C  
ATOM   2369  C   LEU A 314      56.814 -43.174 -31.694  1.00 61.57           C  
ATOM   2370  O   LEU A 314      57.689 -43.172 -30.846  1.00 64.24           O  
ATOM   2371  CB  LEU A 314      54.928 -41.448 -31.970  1.00 65.65           C  
ATOM   2372  CG  LEU A 314      54.579 -41.171 -30.485  1.00 63.96           C  
ATOM   2373  CD1 LEU A 314      54.510 -42.475 -29.686  1.00 65.37           C  
ATOM   2374  CD2 LEU A 314      55.599 -40.224 -29.895  1.00 62.21           C  
ATOM   2375  N   ILE A 315      56.255 -44.279 -32.157  1.00 63.70           N  
ATOM   2376  CA  ILE A 315      56.498 -45.578 -31.597  1.00 64.17           C  
ATOM   2377  C   ILE A 315      57.915 -46.059 -31.772  1.00 66.69           C  
ATOM   2378  O   ILE A 315      58.459 -46.736 -30.921  1.00 74.14           O  
ATOM   2379  CB  ILE A 315      55.542 -46.611 -32.212  1.00 68.30           C  
ATOM   2380  CG1 ILE A 315      54.092 -46.374 -31.742  1.00 70.11           C  
ATOM   2381  CG2 ILE A 315      55.961 -48.056 -31.880  1.00 67.24           C  
ATOM   2382  CD1 ILE A 315      53.057 -47.211 -32.508  1.00 72.11           C  
ATOM   2383  N   GLU A 316      58.497 -45.791 -32.913  1.00 72.30           N  
ATOM   2384  CA  GLU A 316      59.872 -46.214 -33.164  1.00 73.14           C  
ATOM   2385  C   GLU A 316      60.839 -45.477 -32.244  1.00 71.74           C  
ATOM   2386  O   GLU A 316      61.727 -46.080 -31.653  1.00 69.95           O  
ATOM   2387  CB  GLU A 316      60.230 -45.985 -34.626  1.00 76.06           C  
ATOM   2388  CG  GLU A 316      59.638 -47.067 -35.557  1.00 78.70           C  
ATOM   2389  CD  GLU A 316      60.164 -47.010 -36.989  1.00 78.43           C  
ATOM   2390  OE1 GLU A 316      61.090 -46.195 -37.283  1.00 67.29           O  
ATOM   2391  OE2 GLU A 316      59.636 -47.793 -37.815  1.00 81.35           O1-
ATOM   2392  N   THR A 317      60.635 -44.175 -32.119  1.00 68.47           N  
ATOM   2393  CA  THR A 317      61.392 -43.350 -31.188  1.00 65.99           C  
ATOM   2394  C   THR A 317      61.232 -43.886 -29.760  1.00 68.18           C  
ATOM   2395  O   THR A 317      62.194 -44.076 -29.032  1.00 69.76           O  
ATOM   2396  CB  THR A 317      60.916 -41.905 -31.332  1.00 63.20           C  
ATOM   2397  CG2 THR A 317      61.750 -40.970 -30.517  1.00 60.50           C  
ATOM   2398  OG1 THR A 317      61.008 -41.527 -32.722  1.00 58.87           O  
ATOM   2399  N   LYS A 318      60.009 -44.195 -29.387  1.00 69.21           N  
ATOM   2400  CA  LYS A 318      59.745 -44.764 -28.092  1.00 72.28           C  
ATOM   2401  C   LYS A 318      60.572 -46.054 -27.868  1.00 77.29           C  
ATOM   2402  O   LYS A 318      61.274 -46.199 -26.862  1.00 73.46           O  
ATOM   2403  CB  LYS A 318      58.258 -45.054 -27.993  1.00 74.68           C  
ATOM   2404  CG  LYS A 318      57.832 -45.885 -26.798  1.00 79.64           C  
ATOM   2405  CD  LYS A 318      56.557 -46.665 -27.135  1.00 87.03           C  
ATOM   2406  CE  LYS A 318      56.065 -47.560 -26.008  1.00 84.63           C  
ATOM   2407  NZ  LYS A 318      56.601 -48.920 -26.123  1.00 89.07           N1+
ATOM   2408  N   GLN A 319      60.487 -46.985 -28.815  1.00 75.58           N  
ATOM   2409  CA  GLN A 319      61.210 -48.244 -28.696  1.00 75.86           C  
ATOM   2410  C   GLN A 319      62.724 -48.043 -28.621  1.00 75.88           C  
ATOM   2411  O   GLN A 319      63.383 -48.724 -27.867  1.00 78.17           O  
ATOM   2412  CB  GLN A 319      60.864 -49.165 -29.857  1.00 78.40           C  
ATOM   2413  CG  GLN A 319      59.418 -49.611 -29.827  1.00 81.23           C  
ATOM   2414  CD  GLN A 319      58.977 -50.417 -31.036  1.00 86.14           C  
ATOM   2415  NE2 GLN A 319      59.770 -50.406 -32.105  1.00 87.86           N  
ATOM   2416  OE1 GLN A 319      57.916 -51.043 -31.006  1.00 88.07           O  
ATOM   2417  N   ARG A 320      63.280 -47.117 -29.397  1.00 75.86           N  
ATOM   2418  CA  ARG A 320      64.731 -46.923 -29.401  1.00 75.13           C  
ATOM   2419  C   ARG A 320      65.157 -46.270 -28.107  1.00 72.66           C  
ATOM   2420  O   ARG A 320      66.162 -46.654 -27.525  1.00 72.87           O  
ATOM   2421  CB  ARG A 320      65.172 -46.078 -30.578  1.00 75.42           C  
ATOM   2422  CG  ARG A 320      64.839 -46.739 -31.900  1.00 80.57           C  
ATOM   2423  CD  ARG A 320      66.012 -47.403 -32.587  1.00 82.00           C  
ATOM   2424  NE  ARG A 320      66.235 -46.674 -33.838  1.00 88.92           N  
ATOM   2425  CZ  ARG A 320      66.145 -47.167 -35.093  1.00 84.07           C  
ATOM   2426  NH1 ARG A 320      65.873 -48.456 -35.362  1.00 83.73           N1+
ATOM   2427  NH2 ARG A 320      66.356 -46.331 -36.103  1.00 79.26           N  
ATOM   2428  N   LEU A 321      64.383 -45.304 -27.635  1.00 66.28           N  
ATOM   2429  CA  LEU A 321      64.632 -44.778 -26.283  1.00 66.35           C  
ATOM   2430  C   LEU A 321      64.629 -45.915 -25.234  1.00 68.92           C  
ATOM   2431  O   LEU A 321      65.567 -46.022 -24.426  1.00 63.73           O  
ATOM   2432  CB  LEU A 321      63.604 -43.725 -25.903  1.00 62.55           C  
ATOM   2433  CG  LEU A 321      63.708 -42.415 -26.680  1.00 59.04           C  
ATOM   2434  CD1 LEU A 321      62.395 -41.659 -26.660  1.00 58.19           C  
ATOM   2435  CD2 LEU A 321      64.853 -41.535 -26.189  1.00 57.48           C  
ATOM   2436  N   GLU A 322      63.622 -46.794 -25.290  1.00 72.36           N  
ATOM   2437  CA  GLU A 322      63.567 -47.953 -24.375  1.00 78.86           C  
ATOM   2438  C   GLU A 322      64.887 -48.766 -24.418  1.00 78.59           C  
ATOM   2439  O   GLU A 322      65.493 -49.050 -23.387  1.00 75.95           O  
ATOM   2440  CB  GLU A 322      62.360 -48.860 -24.679  1.00 84.92           C  
ATOM   2441  CG  GLU A 322      61.098 -48.637 -23.861  1.00 88.15           C  
ATOM   2442  CD  GLU A 322      59.819 -49.107 -24.559  1.00 93.89           C  
ATOM   2443  OE1 GLU A 322      59.851 -50.051 -25.369  1.00 99.74           O  
ATOM   2444  OE2 GLU A 322      58.752 -48.508 -24.338  1.00 98.48           O1-
ATOM   2445  N   ALA A 323      65.317 -49.128 -25.619  1.00 80.08           N  
ATOM   2446  CA  ALA A 323      66.539 -49.922 -25.812  1.00 82.02           C  
ATOM   2447  C   ALA A 323      67.798 -49.179 -25.350  1.00 79.26           C  
ATOM   2448  O   ALA A 323      68.754 -49.810 -24.910  1.00 85.41           O  
ATOM   2449  CB  ALA A 323      66.683 -50.332 -27.278  1.00 79.22           C  
ATOM   2450  N   ALA A 324      67.810 -47.854 -25.450  1.00 71.79           N  
ATOM   2451  CA  ALA A 324      68.955 -47.066 -24.951  1.00 68.47           C  
ATOM   2452  C   ALA A 324      68.933 -46.914 -23.413  1.00 68.34           C  
ATOM   2453  O   ALA A 324      69.882 -46.398 -22.837  1.00 67.00           O  
ATOM   2454  CB  ALA A 324      69.033 -45.703 -25.628  1.00 62.92           C  
ATOM   2455  N   GLY A 325      67.865 -47.377 -22.770  1.00 69.94           N  
ATOM   2456  CA  GLY A 325      67.831 -47.550 -21.311  1.00 75.81           C  
ATOM   2457  C   GLY A 325      66.975 -46.552 -20.550  1.00 76.01           C  
ATOM   2458  O   GLY A 325      67.124 -46.401 -19.348  1.00 76.08           O  
ATOM   2459  N   HIS A 326      66.113 -45.851 -21.279  1.00 75.72           N  
ATOM   2460  CA  HIS A 326      65.217 -44.880 -20.721  1.00 72.05           C  
ATOM   2461  C   HIS A 326      63.917 -45.586 -20.386  1.00 75.03           C  
ATOM   2462  O   HIS A 326      63.565 -46.554 -21.027  1.00 77.24           O  
ATOM   2463  CB  HIS A 326      64.978 -43.767 -21.736  1.00 70.76           C  
ATOM   2464  CG  HIS A 326      66.238 -43.087 -22.197  1.00 71.60           C  
ATOM   2465  CD2 HIS A 326      66.894 -43.120 -23.384  1.00 69.65           C  
ATOM   2466  ND1 HIS A 326      66.974 -42.252 -21.377  1.00 70.36           N  
ATOM   2467  CE1 HIS A 326      68.040 -41.824 -22.028  1.00 70.37           C  
ATOM   2468  NE2 HIS A 326      68.009 -42.326 -23.253  1.00 70.27           N  
ATOM   2469  N   THR A 327      63.221 -45.090 -19.367  1.00 73.21           N  
ATOM   2470  CA  THR A 327      61.915 -45.573 -18.967  1.00 69.04           C  
ATOM   2471  C   THR A 327      60.843 -44.723 -19.643  1.00 66.08           C  
ATOM   2472  O   THR A 327      60.898 -43.487 -19.623  1.00 71.04           O  
ATOM   2473  CB  THR A 327      61.766 -45.426 -17.443  1.00 74.74           C  
ATOM   2474  CG2 THR A 327      60.526 -46.142 -16.929  1.00 76.54           C  
ATOM   2475  OG1 THR A 327      62.950 -45.909 -16.781  1.00 73.63           O  
ATOM   2476  N   LEU A 328      59.903 -45.399 -20.275  1.00 68.85           N  
ATOM   2477  CA  LEU A 328      58.819 -44.819 -21.063  1.00 66.83           C  
ATOM   2478  C   LEU A 328      57.467 -45.082 -20.396  1.00 64.40           C  
ATOM   2479  O   LEU A 328      57.097 -46.199 -20.155  1.00 65.03           O  
ATOM   2480  CB  LEU A 328      58.786 -45.438 -22.473  1.00 67.26           C  
ATOM   2481  CG  LEU A 328      59.665 -44.782 -23.568  1.00 68.10           C  
ATOM   2482  CD1 LEU A 328      59.019 -43.534 -24.156  1.00 64.10           C  
ATOM   2483  CD2 LEU A 328      61.075 -44.446 -23.064  1.00 69.12           C  
ATOM   2484  N   ILE A 329      56.724 -44.020 -20.166  1.00 64.45           N  
ATOM   2485  CA  ILE A 329      55.544 -44.039 -19.374  1.00 64.23           C  
ATOM   2486  C   ILE A 329      54.406 -43.392 -20.123  1.00 61.81           C  
ATOM   2487  O   ILE A 329      54.545 -42.254 -20.563  1.00 64.64           O  
ATOM   2488  CB  ILE A 329      55.804 -43.190 -18.116  1.00 67.45           C  
ATOM   2489  CG1 ILE A 329      56.846 -43.883 -17.226  1.00 67.68           C  
ATOM   2490  CG2 ILE A 329      54.516 -43.012 -17.337  1.00 69.96           C  
ATOM   2491  CD1 ILE A 329      57.769 -42.902 -16.549  1.00 69.45           C  
ATOM   2492  N   PRO A 330      53.261 -44.069 -20.237  1.00 61.82           N  
ATOM   2493  CA  PRO A 330      52.119 -43.422 -20.881  1.00 61.59           C  
ATOM   2494  C   PRO A 330      51.608 -42.228 -20.105  1.00 60.49           C  
ATOM   2495  O   PRO A 330      51.322 -42.317 -18.942  1.00 66.34           O  
ATOM   2496  CB  PRO A 330      51.063 -44.519 -20.966  1.00 63.79           C  
ATOM   2497  CG  PRO A 330      51.813 -45.815 -20.783  1.00 65.05           C  
ATOM   2498  CD  PRO A 330      53.002 -45.480 -19.926  1.00 66.38           C  
ATOM   2499  N   PHE A 331      51.481 -41.122 -20.778  1.00 59.01           N  
ATOM   2500  CA  PHE A 331      51.083 -39.910 -20.183  1.00 61.18           C  
ATOM   2501  C   PHE A 331      50.303 -39.131 -21.202  1.00 63.05           C  
ATOM   2502  O   PHE A 331      50.787 -38.904 -22.271  1.00 62.28           O  
ATOM   2503  CB  PHE A 331      52.340 -39.110 -19.856  1.00 61.53           C  
ATOM   2504  CG  PHE A 331      52.089 -37.872 -19.059  1.00 59.28           C  
ATOM   2505  CD1 PHE A 331      52.091 -36.657 -19.649  1.00 61.70           C  
ATOM   2506  CD2 PHE A 331      51.919 -37.934 -17.692  1.00 65.48           C  
ATOM   2507  CE1 PHE A 331      51.860 -35.504 -18.910  1.00 62.18           C  
ATOM   2508  CE2 PHE A 331      51.690 -36.797 -16.930  1.00 59.27           C  
ATOM   2509  CZ  PHE A 331      51.662 -35.581 -17.540  1.00 61.49           C  
ATOM   2510  N   LEU A 332      49.149 -38.624 -20.826  1.00 68.46           N  
ATOM   2511  CA  LEU A 332      48.478 -37.598 -21.616  1.00 62.30           C  
ATOM   2512  C   LEU A 332      48.006 -36.435 -20.750  1.00 56.66           C  
ATOM   2513  O   LEU A 332      47.261 -36.636 -19.820  1.00 60.30           O  
ATOM   2514  CB  LEU A 332      47.261 -38.251 -22.229  1.00 64.20           C  
ATOM   2515  CG  LEU A 332      46.451 -37.409 -23.190  1.00 63.72           C  
ATOM   2516  CD1 LEU A 332      47.254 -37.319 -24.467  1.00 68.86           C  
ATOM   2517  CD2 LEU A 332      45.115 -38.081 -23.449  1.00 66.57           C  
ATOM   2518  N   PRO A 333      48.399 -35.204 -21.058  1.00 56.28           N  
ATOM   2519  CA  PRO A 333      47.809 -34.119 -20.285  1.00 57.49           C  
ATOM   2520  C   PRO A 333      46.293 -34.178 -20.225  1.00 56.11           C  
ATOM   2521  O   PRO A 333      45.647 -34.550 -21.207  1.00 58.39           O  
ATOM   2522  CB  PRO A 333      48.252 -32.876 -21.057  1.00 58.06           C  
ATOM   2523  CG  PRO A 333      49.606 -33.261 -21.582  1.00 59.41           C  
ATOM   2524  CD  PRO A 333      49.432 -34.704 -21.985  1.00 55.32           C  
ATOM   2525  N   ASN A 334      45.753 -33.832 -19.077  1.00 50.03           N  
ATOM   2526  CA  ASN A 334      44.326 -33.901 -18.854  1.00 51.58           C  
ATOM   2527  C   ASN A 334      43.664 -32.783 -19.638  1.00 50.72           C  
ATOM   2528  O   ASN A 334      44.289 -31.780 -19.941  1.00 46.75           O  
ATOM   2529  CB  ASN A 334      43.996 -33.806 -17.309  1.00 52.53           C  
ATOM   2530  CG  ASN A 334      44.148 -32.387 -16.733  1.00 51.46           C  
ATOM   2531  ND2 ASN A 334      45.319 -32.079 -16.198  1.00 50.24           N  
ATOM   2532  OD1 ASN A 334      43.216 -31.570 -16.770  1.00 56.91           O  
ATOM   2533  N   ASN A 335      42.389 -32.966 -19.977  1.00 51.56           N  
ATOM   2534  CA  ASN A 335      41.564 -31.876 -20.584  1.00 50.68           C  
ATOM   2535  C   ASN A 335      42.197 -31.106 -21.757  1.00 48.16           C  
ATOM   2536  O   ASN A 335      42.087 -29.859 -21.871  1.00 43.52           O  
ATOM   2537  CB  ASN A 335      41.118 -30.902 -19.498  1.00 49.43           C  
ATOM   2538  CG  ASN A 335      40.129 -31.545 -18.557  1.00 53.96           C  
ATOM   2539  ND2 ASN A 335      40.637 -32.097 -17.457  1.00 55.07           N  
ATOM   2540  OD1 ASN A 335      38.920 -31.558 -18.809  1.00 53.34           O  
ATOM   2541  N   ILE A 336      42.771 -31.855 -22.696  1.00 48.58           N  
ATOM   2542  CA  ILE A 336      43.248 -31.205 -23.922  1.00 45.26           C  
ATOM   2543  C   ILE A 336      42.152 -30.415 -24.638  1.00 44.87           C  
ATOM   2544  O   ILE A 336      42.324 -29.253 -24.982  1.00 45.65           O  
ATOM   2545  CB  ILE A 336      43.951 -32.179 -24.789  1.00 45.27           C  
ATOM   2546  CG1 ILE A 336      45.283 -32.474 -24.154  1.00 45.02           C  
ATOM   2547  CG2 ILE A 336      44.177 -31.613 -26.160  1.00 45.83           C  
ATOM   2548  CD1 ILE A 336      45.965 -33.654 -24.727  1.00 44.54           C  
ATOM   2549  N   PRO A 337      40.962 -30.967 -24.669  1.00 44.99           N  
ATOM   2550  CA  PRO A 337      39.973 -30.213 -25.455  1.00 45.76           C  
ATOM   2551  C   PRO A 337      39.710 -28.859 -24.931  1.00 44.23           C  
ATOM   2552  O   PRO A 337      39.500 -27.940 -25.686  1.00 41.84           O  
ATOM   2553  CB  PRO A 337      38.692 -31.140 -25.382  1.00 44.95           C  
ATOM   2554  CG  PRO A 337      39.292 -32.530 -25.339  1.00 44.53           C  
ATOM   2555  CD  PRO A 337      40.543 -32.380 -24.469  1.00 46.08           C  
ATOM   2556  N   TYR A 338      39.678 -28.734 -23.599  1.00 46.35           N  
ATOM   2557  CA  TYR A 338      39.377 -27.460 -22.982  1.00 44.44           C  
ATOM   2558  C   TYR A 338      40.532 -26.504 -23.051  1.00 40.78           C  
ATOM   2559  O   TYR A 338      40.359 -25.329 -23.223  1.00 41.23           O  
ATOM   2560  CB  TYR A 338      38.899 -27.675 -21.552  1.00 45.76           C  
ATOM   2561  CG  TYR A 338      39.193 -26.639 -20.500  1.00 44.27           C  
ATOM   2562  CD1 TYR A 338      38.355 -25.568 -20.273  1.00 44.70           C  
ATOM   2563  CD2 TYR A 338      40.224 -26.858 -19.592  1.00 45.94           C  
ATOM   2564  CE1 TYR A 338      38.579 -24.683 -19.199  1.00 43.14           C  
ATOM   2565  CE2 TYR A 338      40.445 -26.019 -18.530  1.00 43.76           C  
ATOM   2566  CZ  TYR A 338      39.635 -24.938 -18.308  1.00 44.08           C  
ATOM   2567  OH  TYR A 338      39.912 -24.144 -17.157  1.00 43.44           O  
ATOM   2568  N   ALA A 339      41.719 -27.028 -22.939  1.00 41.09           N  
ATOM   2569  CA  ALA A 339      42.916 -26.236 -23.164  1.00 38.79           C  
ATOM   2570  C   ALA A 339      42.968 -25.621 -24.564  1.00 42.00           C  
ATOM   2571  O   ALA A 339      43.401 -24.477 -24.720  1.00 39.00           O  
ATOM   2572  CB  ALA A 339      44.113 -27.163 -22.991  1.00 38.88           C  
ATOM   2573  N   LEU A 340      42.563 -26.396 -25.606  1.00 44.42           N  
ATOM   2574  CA  LEU A 340      42.544 -25.863 -26.983  1.00 45.49           C  
ATOM   2575  C   LEU A 340      41.337 -24.943 -27.223  1.00 49.38           C  
ATOM   2576  O   LEU A 340      41.471 -23.797 -27.679  1.00 46.89           O  
ATOM   2577  CB  LEU A 340      42.498 -27.000 -28.007  1.00 46.38           C  
ATOM   2578  CG  LEU A 340      43.673 -27.950 -27.800  1.00 47.25           C  
ATOM   2579  CD1 LEU A 340      43.544 -29.205 -28.622  1.00 48.24           C  
ATOM   2580  CD2 LEU A 340      45.003 -27.274 -28.098  1.00 46.18           C  
ATOM   2581  N   GLU A 341      40.154 -25.454 -26.886  1.00 48.70           N  
ATOM   2582  CA  GLU A 341      38.922 -24.783 -27.238  1.00 48.86           C  
ATOM   2583  C   GLU A 341      38.661 -23.571 -26.407  1.00 47.44           C  
ATOM   2584  O   GLU A 341      38.167 -22.595 -26.905  1.00 51.18           O  
ATOM   2585  CB  GLU A 341      37.734 -25.757 -27.094  1.00 50.84           C  
ATOM   2586  CG  GLU A 341      37.746 -26.878 -28.153  1.00 52.13           C  
ATOM   2587  CD  GLU A 341      36.843 -28.066 -27.858  1.00 51.86           C  
ATOM   2588  OE1 GLU A 341      37.034 -29.103 -28.533  1.00 53.88           O  
ATOM   2589  OE2 GLU A 341      35.960 -27.969 -26.965  1.00 55.68           O1-
ATOM   2590  N   VAL A 342      38.855 -23.670 -25.093  1.00 48.50           N  
ATOM   2591  CA  VAL A 342      38.478 -22.602 -24.181  1.00 46.19           C  
ATOM   2592  C   VAL A 342      39.654 -21.650 -23.844  1.00 43.70           C  
ATOM   2593  O   VAL A 342      39.517 -20.446 -23.903  1.00 43.69           O  
ATOM   2594  CB  VAL A 342      37.894 -23.228 -22.877  1.00 48.05           C  
ATOM   2595  CG1 VAL A 342      37.663 -22.156 -21.822  1.00 48.06           C  
ATOM   2596  CG2 VAL A 342      36.595 -23.953 -23.154  1.00 49.44           C  
ATOM   2597  N   LEU A 343      40.779 -22.214 -23.430  1.00 44.29           N  
ATOM   2598  CA  LEU A 343      41.912 -21.436 -22.930  1.00 44.27           C  
ATOM   2599  C   LEU A 343      42.725 -20.873 -24.043  1.00 44.18           C  
ATOM   2600  O   LEU A 343      42.977 -19.651 -24.096  1.00 44.74           O  
ATOM   2601  CB  LEU A 343      42.819 -22.302 -22.070  1.00 44.22           C  
ATOM   2602  CG  LEU A 343      42.136 -22.952 -20.830  1.00 45.27           C  
ATOM   2603  CD1 LEU A 343      43.179 -23.627 -19.963  1.00 43.84           C  
ATOM   2604  CD2 LEU A 343      41.355 -21.945 -19.967  1.00 42.94           C  
ATOM   2605  N   SER A 344      43.174 -21.740 -24.935  1.00 45.68           N  
ATOM   2606  CA  SER A 344      44.041 -21.253 -26.084  1.00 45.39           C  
ATOM   2607  C   SER A 344      43.249 -20.303 -26.976  1.00 44.04           C  
ATOM   2608  O   SER A 344      43.640 -19.199 -27.198  1.00 44.00           O  
ATOM   2609  CB  SER A 344      44.584 -22.428 -26.874  1.00 43.88           C  
ATOM   2610  OG  SER A 344      45.367 -23.290 -26.064  1.00 44.89           O  
ATOM   2611  N   THR A 345      42.095 -20.736 -27.447  1.00 48.13           N  
ATOM   2612  CA  THR A 345      41.247 -19.920 -28.298  1.00 48.23           C  
ATOM   2613  C   THR A 345      40.804 -18.652 -27.589  1.00 48.04           C  
ATOM   2614  O   THR A 345      40.903 -17.580 -28.126  1.00 52.13           O  
ATOM   2615  CB  THR A 345      40.029 -20.767 -28.764  1.00 51.08           C  
ATOM   2616  CG2 THR A 345      39.076 -19.924 -29.564  1.00 51.38           C  
ATOM   2617  OG1 THR A 345      40.474 -21.857 -29.607  1.00 50.07           O  
ATOM   2618  N   GLY A 346      40.319 -18.760 -26.361  1.00 46.71           N  
ATOM   2619  CA  GLY A 346      39.825 -17.603 -25.645  1.00 43.50           C  
ATOM   2620  C   GLY A 346      40.882 -16.588 -25.319  1.00 39.85           C  
ATOM   2621  O   GLY A 346      40.630 -15.379 -25.337  1.00 36.72           O  
ATOM   2622  N   GLY A 347      42.088 -17.063 -25.075  1.00 37.46           N  
ATOM   2623  CA  GLY A 347      43.167 -16.117 -24.827  1.00 38.21           C  
ATOM   2624  C   GLY A 347      43.666 -15.422 -26.075  1.00 40.63           C  
ATOM   2625  O   GLY A 347      44.037 -14.233 -26.054  1.00 42.66           O  
ATOM   2626  N   LEU A 348      43.751 -16.151 -27.185  1.00 42.08           N  
ATOM   2627  CA  LEU A 348      44.215 -15.511 -28.401  1.00 40.93           C  
ATOM   2628  C   LEU A 348      43.138 -14.571 -28.848  1.00 41.43           C  
ATOM   2629  O   LEU A 348      43.451 -13.540 -29.354  1.00 39.34           O  
ATOM   2630  CB  LEU A 348      44.573 -16.518 -29.485  1.00 43.24           C  
ATOM   2631  CG  LEU A 348      45.779 -17.384 -29.089  1.00 42.77           C  
ATOM   2632  CD1 LEU A 348      45.796 -18.716 -29.833  1.00 43.56           C  
ATOM   2633  CD2 LEU A 348      47.080 -16.677 -29.334  1.00 42.30           C  
ATOM   2634  N   PHE A 349      41.854 -14.886 -28.629  1.00 44.82           N  
ATOM   2635  CA  PHE A 349      40.779 -14.029 -29.182  1.00 44.79           C  
ATOM   2636  C   PHE A 349      39.811 -13.500 -28.135  1.00 44.30           C  
ATOM   2637  O   PHE A 349      38.627 -13.439 -28.373  1.00 42.73           O  
ATOM   2638  CB  PHE A 349      40.032 -14.822 -30.285  1.00 48.41           C  
ATOM   2639  CG  PHE A 349      40.885 -15.123 -31.503  1.00 49.19           C  
ATOM   2640  CD1 PHE A 349      41.209 -14.123 -32.388  1.00 52.12           C  
ATOM   2641  CD2 PHE A 349      41.362 -16.389 -31.752  1.00 51.70           C  
ATOM   2642  CE1 PHE A 349      42.030 -14.371 -33.473  1.00 52.56           C  
ATOM   2643  CE2 PHE A 349      42.141 -16.668 -32.865  1.00 52.45           C  
ATOM   2644  CZ  PHE A 349      42.501 -15.652 -33.708  1.00 53.60           C  
ATOM   2645  N   SER A 350      40.330 -13.045 -26.982  1.00 45.50           N  
ATOM   2646  CA  SER A 350      39.490 -12.587 -25.871  1.00 41.77           C  
ATOM   2647  C   SER A 350      38.634 -11.420 -26.275  1.00 45.52           C  
ATOM   2648  O   SER A 350      37.583 -11.174 -25.663  1.00 49.82           O  
ATOM   2649  CB  SER A 350      40.315 -12.172 -24.701  1.00 40.44           C  
ATOM   2650  OG  SER A 350      41.364 -13.101 -24.391  1.00 40.18           O  
ATOM   2651  N   ASP A 351      39.083 -10.662 -27.266  1.00 46.67           N  
ATOM   2652  CA  ASP A 351      38.384  -9.427 -27.690  1.00 50.49           C  
ATOM   2653  C   ASP A 351      37.590  -9.677 -28.967  1.00 56.00           C  
ATOM   2654  O   ASP A 351      37.196  -8.722 -29.639  1.00 59.18           O  
ATOM   2655  CB  ASP A 351      39.374  -8.285 -27.961  1.00 47.97           C  
ATOM   2656  CG  ASP A 351      40.161  -8.461 -29.273  1.00 47.90           C  
ATOM   2657  OD1 ASP A 351      40.331  -9.615 -29.716  1.00 45.90           O  
ATOM   2658  OD2 ASP A 351      40.633  -7.441 -29.838  1.00 44.03           O1-
ATOM   2659  N   GLY A 352      37.430 -10.953 -29.313  1.00 53.77           N  
ATOM   2660  CA  GLY A 352      36.609 -11.349 -30.424  1.00 57.06           C  
ATOM   2661  C   GLY A 352      37.263 -11.311 -31.804  1.00 55.64           C  
ATOM   2662  O   GLY A 352      36.625 -11.610 -32.786  1.00 52.62           O  
ATOM   2663  N   GLY A 353      38.522 -10.919 -31.853  1.00 57.17           N  
ATOM   2664  CA  GLY A 353      39.232 -10.726 -33.103  1.00 57.47           C  
ATOM   2665  C   GLY A 353      39.441  -9.266 -33.477  1.00 57.81           C  
ATOM   2666  O   GLY A 353      40.183  -8.989 -34.424  1.00 54.15           O  
ATOM   2667  N   ARG A 354      38.862  -8.333 -32.720  1.00 57.36           N  
ATOM   2668  CA  ARG A 354      38.793  -6.941 -33.174  1.00 63.36           C  
ATOM   2669  C   ARG A 354      40.173  -6.342 -33.430  1.00 59.08           C  
ATOM   2670  O   ARG A 354      40.413  -5.744 -34.472  1.00 60.34           O  
ATOM   2671  CB  ARG A 354      37.981  -6.058 -32.203  1.00 66.24           C  
ATOM   2672  CG  ARG A 354      36.834  -5.278 -32.869  1.00 74.83           C  
ATOM   2673  CD  ARG A 354      36.177  -4.193 -32.002  1.00 82.65           C  
ATOM   2674  NE  ARG A 354      37.056  -3.025 -31.821  1.00 89.92           N  
ATOM   2675  CZ  ARG A 354      36.793  -1.753 -32.169  1.00 94.56           C  
ATOM   2676  NH1 ARG A 354      35.649  -1.369 -32.743  1.00 91.41           N1+
ATOM   2677  NH2 ARG A 354      37.719  -0.827 -31.924  1.00 99.03           N  
ATOM   2678  N   SER A 355      41.095  -6.558 -32.513  1.00 54.08           N  
ATOM   2679  CA  SER A 355      42.420  -5.967 -32.634  1.00 51.77           C  
ATOM   2680  C   SER A 355      43.252  -6.581 -33.771  1.00 50.56           C  
ATOM   2681  O   SER A 355      43.933  -5.887 -34.499  1.00 53.56           O  
ATOM   2682  CB  SER A 355      43.196  -6.082 -31.303  1.00 51.63           C  
ATOM   2683  OG  SER A 355      42.410  -5.696 -30.190  1.00 51.54           O  
ATOM   2684  N   PHE A 356      43.221  -7.891 -33.865  1.00 48.96           N  
ATOM   2685  CA  PHE A 356      43.794  -8.638 -34.958  1.00 49.06           C  
ATOM   2686  C   PHE A 356      43.241  -8.177 -36.288  1.00 50.46           C  
ATOM   2687  O   PHE A 356      43.985  -7.839 -37.146  1.00 49.85           O  
ATOM   2688  CB  PHE A 356      43.474 -10.115 -34.801  1.00 46.87           C  
ATOM   2689  CG  PHE A 356      44.049 -10.991 -35.879  1.00 48.54           C  
ATOM   2690  CD1 PHE A 356      45.388 -11.248 -35.942  1.00 50.98           C  
ATOM   2691  CD2 PHE A 356      43.236 -11.644 -36.764  1.00 50.51           C  
ATOM   2692  CE1 PHE A 356      45.899 -12.120 -36.873  1.00 51.83           C  
ATOM   2693  CE2 PHE A 356      43.747 -12.501 -37.706  1.00 50.02           C  
ATOM   2694  CZ  PHE A 356      45.080 -12.728 -37.773  1.00 50.41           C  
ATOM   2695  N   LEU A 357      41.920  -8.162 -36.422  1.00 54.38           N  
ATOM   2696  CA  LEU A 357      41.235  -7.719 -37.654  1.00 57.03           C  
ATOM   2697  C   LEU A 357      41.639  -6.355 -38.185  1.00 56.70           C  
ATOM   2698  O   LEU A 357      41.656  -6.173 -39.388  1.00 62.51           O  
ATOM   2699  CB  LEU A 357      39.720  -7.730 -37.468  1.00 57.64           C  
ATOM   2700  CG  LEU A 357      39.099  -9.117 -37.525  1.00 58.86           C  
ATOM   2701  CD1 LEU A 357      37.638  -9.030 -37.118  1.00 57.46           C  
ATOM   2702  CD2 LEU A 357      39.235  -9.671 -38.944  1.00 62.48           C  
ATOM   2703  N   GLN A 358      41.967  -5.422 -37.304  1.00 57.06           N  
ATOM   2704  CA  GLN A 358      42.449  -4.078 -37.690  1.00 57.23           C  
ATOM   2705  C   GLN A 358      43.564  -4.145 -38.695  1.00 54.58           C  
ATOM   2706  O   GLN A 358      43.661  -3.285 -39.532  1.00 49.08           O  
ATOM   2707  CB  GLN A 358      43.019  -3.308 -36.523  1.00 59.94           C  
ATOM   2708  CG  GLN A 358      42.065  -3.037 -35.413  1.00 67.94           C  
ATOM   2709  CD  GLN A 358      41.650  -1.604 -35.448  1.00 75.24           C  
ATOM   2710  NE2 GLN A 358      42.105  -0.831 -34.459  1.00 76.88           N  
ATOM   2711  OE1 GLN A 358      40.950  -1.182 -36.369  1.00 78.97           O  
ATOM   2712  N   ASN A 359      44.400  -5.170 -38.599  1.00 52.56           N  
ATOM   2713  CA  ASN A 359      45.557  -5.303 -39.491  1.00 53.82           C  
ATOM   2714  C   ASN A 359      45.160  -5.614 -40.948  1.00 53.72           C  
ATOM   2715  O   ASN A 359      45.997  -5.611 -41.789  1.00 50.73           O  
ATOM   2716  CB  ASN A 359      46.491  -6.418 -39.008  1.00 52.80           C  
ATOM   2717  CG  ASN A 359      47.240  -6.065 -37.731  1.00 53.68           C  
ATOM   2718  ND2 ASN A 359      46.695  -6.504 -36.620  1.00 51.19           N  
ATOM   2719  OD1 ASN A 359      48.309  -5.438 -37.750  1.00 54.68           O  
ATOM   2720  N   PHE A 360      43.888  -5.933 -41.181  1.00 57.53           N  
ATOM   2721  CA  PHE A 360      43.378  -6.372 -42.474  1.00 59.13           C  
ATOM   2722  C   PHE A 360      42.452  -5.338 -43.123  1.00 63.44           C  
ATOM   2723  O   PHE A 360      41.881  -5.600 -44.168  1.00 64.65           O  
ATOM   2724  CB  PHE A 360      42.598  -7.680 -42.296  1.00 57.38           C  
ATOM   2725  CG  PHE A 360      43.459  -8.895 -42.137  1.00 54.82           C  
ATOM   2726  CD1 PHE A 360      43.828  -9.632 -43.220  1.00 52.76           C  
ATOM   2727  CD2 PHE A 360      43.855  -9.322 -40.876  1.00 53.75           C  
ATOM   2728  CE1 PHE A 360      44.637 -10.749 -43.084  1.00 54.50           C  
ATOM   2729  CE2 PHE A 360      44.668 -10.424 -40.721  1.00 50.63           C  
ATOM   2730  CZ  PHE A 360      45.051 -11.147 -41.820  1.00 53.43           C  
ATOM   2731  N   LYS A 361      42.275  -4.175 -42.508  1.00 67.55           N  
ATOM   2732  CA  LYS A 361      41.365  -3.187 -43.053  1.00 73.73           C  
ATOM   2733  C   LYS A 361      41.926  -2.659 -44.366  1.00 73.66           C  
ATOM   2734  O   LYS A 361      43.007  -2.109 -44.409  1.00 73.35           O  
ATOM   2735  CB  LYS A 361      41.131  -2.068 -42.041  1.00 82.10           C  
ATOM   2736  CG  LYS A 361      40.973  -0.676 -42.632  1.00 97.07           C  
ATOM   2737  CD  LYS A 361      40.717   0.388 -41.572  1.00107.36           C  
ATOM   2738  CE  LYS A 361      41.075   1.762 -42.137  1.00115.06           C  
ATOM   2739  NZ  LYS A 361      40.778   2.860 -41.182  1.00119.26           N1+
ATOM   2740  N   GLY A 362      41.174  -2.823 -45.439  1.00 74.12           N  
ATOM   2741  CA  GLY A 362      41.639  -2.448 -46.774  1.00 72.79           C  
ATOM   2742  C   GLY A 362      42.562  -3.435 -47.477  1.00 70.65           C  
ATOM   2743  O   GLY A 362      42.938  -3.206 -48.617  1.00 80.88           O  
ATOM   2744  N   ASP A 363      42.941  -4.529 -46.829  1.00 66.92           N  
ATOM   2745  CA  ASP A 363      43.895  -5.475 -47.425  1.00 65.69           C  
ATOM   2746  C   ASP A 363      43.186  -6.699 -47.998  1.00 63.35           C  
ATOM   2747  O   ASP A 363      42.104  -7.022 -47.588  1.00 60.92           O  
ATOM   2748  CB  ASP A 363      44.912  -5.926 -46.361  1.00 63.42           C  
ATOM   2749  CG  ASP A 363      46.247  -6.363 -46.941  1.00 63.02           C  
ATOM   2750  OD1 ASP A 363      46.412  -6.476 -48.198  1.00 66.63           O  
ATOM   2751  OD2 ASP A 363      47.151  -6.572 -46.116  1.00 58.39           O1-
ATOM   2752  N   PHE A 364      43.817  -7.362 -48.954  1.00 64.77           N  
ATOM   2753  CA  PHE A 364      43.329  -8.644 -49.464  1.00 68.63           C  
ATOM   2754  C   PHE A 364      43.531  -9.703 -48.414  1.00 63.74           C  
ATOM   2755  O   PHE A 364      44.397  -9.546 -47.581  1.00 66.26           O  
ATOM   2756  CB  PHE A 364      44.136  -9.139 -50.688  1.00 69.98           C  
ATOM   2757  CG  PHE A 364      44.147  -8.211 -51.869  1.00 74.15           C  
ATOM   2758  CD1 PHE A 364      45.301  -7.492 -52.198  1.00 77.85           C  
ATOM   2759  CD2 PHE A 364      43.028  -8.122 -52.708  1.00 74.93           C  
ATOM   2760  CE1 PHE A 364      45.329  -6.678 -53.322  1.00 80.60           C  
ATOM   2761  CE2 PHE A 364      43.038  -7.290 -53.794  1.00 77.89           C  
ATOM   2762  CZ  PHE A 364      44.192  -6.576 -54.119  1.00 81.10           C  
ATOM   2763  N   VAL A 365      42.790 -10.808 -48.524  1.00 60.25           N  
ATOM   2764  CA  VAL A 365      42.991 -11.930 -47.672  1.00 58.85           C  
ATOM   2765  C   VAL A 365      43.547 -13.119 -48.425  1.00 57.43           C  
ATOM   2766  O   VAL A 365      42.818 -13.809 -49.144  1.00 58.97           O  
ATOM   2767  CB  VAL A 365      41.659 -12.305 -47.021  1.00 62.19           C  
ATOM   2768  CG1 VAL A 365      41.833 -13.485 -46.072  1.00 61.52           C  
ATOM   2769  CG2 VAL A 365      41.098 -11.091 -46.282  1.00 60.58           C  
ATOM   2770  N   ASP A 366      44.816 -13.425 -48.193  1.00 57.90           N  
ATOM   2771  CA  ASP A 366      45.447 -14.595 -48.840  1.00 57.71           C  
ATOM   2772  C   ASP A 366      44.576 -15.822 -48.589  1.00 59.09           C  
ATOM   2773  O   ASP A 366      44.100 -16.050 -47.463  1.00 61.46           O  
ATOM   2774  CB  ASP A 366      46.842 -14.836 -48.285  1.00 57.45           C  
ATOM   2775  CG  ASP A 366      47.679 -15.746 -49.154  1.00 55.59           C  
ATOM   2776  OD1 ASP A 366      47.517 -16.964 -49.052  1.00 55.55           O  
ATOM   2777  OD2 ASP A 366      48.605 -15.271 -49.834  1.00 59.65           O1-
ATOM   2778  N   PRO A 367      44.322 -16.615 -49.633  1.00 63.98           N  
ATOM   2779  CA  PRO A 367      43.419 -17.758 -49.422  1.00 62.72           C  
ATOM   2780  C   PRO A 367      43.988 -18.865 -48.519  1.00 62.66           C  
ATOM   2781  O   PRO A 367      43.284 -19.832 -48.211  1.00 68.85           O  
ATOM   2782  CB  PRO A 367      43.222 -18.302 -50.834  1.00 63.84           C  
ATOM   2783  CG  PRO A 367      43.698 -17.221 -51.753  1.00 63.86           C  
ATOM   2784  CD  PRO A 367      44.790 -16.528 -51.043  1.00 61.60           C  
ATOM   2785  N   CYS A 368      45.245 -18.731 -48.102  1.00 59.33           N  
ATOM   2786  CA  CYS A 368      45.843 -19.726 -47.236  1.00 56.45           C  
ATOM   2787  C   CYS A 368      45.291 -19.538 -45.829  1.00 55.64           C  
ATOM   2788  O   CYS A 368      45.442 -20.394 -45.000  1.00 50.25           O  
ATOM   2789  CB  CYS A 368      47.366 -19.642 -47.248  1.00 55.72           C  
ATOM   2790  SG  CYS A 368      48.177 -18.405 -46.158  1.00 52.14           S  
ATOM   2791  N   LEU A 369      44.673 -18.394 -45.570  1.00 55.41           N  
ATOM   2792  CA  LEU A 369      43.975 -18.165 -44.291  1.00 54.67           C  
ATOM   2793  C   LEU A 369      42.581 -18.800 -44.241  1.00 55.60           C  
ATOM   2794  O   LEU A 369      41.966 -18.807 -43.187  1.00 56.81           O  
ATOM   2795  CB  LEU A 369      43.795 -16.652 -44.010  1.00 52.64           C  
ATOM   2796  CG  LEU A 369      45.070 -15.823 -43.905  1.00 52.22           C  
ATOM   2797  CD1 LEU A 369      44.738 -14.398 -43.451  1.00 52.42           C  
ATOM   2798  CD2 LEU A 369      46.053 -16.507 -42.961  1.00 51.95           C  
ATOM   2799  N   GLY A 370      42.079 -19.304 -45.364  1.00 56.67           N  
ATOM   2800  CA  GLY A 370      40.724 -19.853 -45.435  1.00 56.50           C  
ATOM   2801  C   GLY A 370      39.691 -18.850 -44.992  1.00 57.94           C  
ATOM   2802  O   GLY A 370      39.797 -17.699 -45.291  1.00 54.50           O  
ATOM   2803  N   ASP A 371      38.736 -19.280 -44.169  1.00 64.28           N  
ATOM   2804  CA  ASP A 371      37.664 -18.390 -43.731  1.00 64.79           C  
ATOM   2805  C   ASP A 371      37.944 -17.770 -42.364  1.00 65.73           C  
ATOM   2806  O   ASP A 371      37.054 -17.145 -41.792  1.00 67.71           O  
ATOM   2807  CB  ASP A 371      36.369 -19.177 -43.667  1.00 62.54           C  
ATOM   2808  CG  ASP A 371      36.048 -19.818 -44.969  1.00 67.77           C  
ATOM   2809  OD1 ASP A 371      35.857 -19.077 -45.962  1.00 66.51           O  
ATOM   2810  OD2 ASP A 371      35.997 -21.058 -45.011  1.00 71.61           O1-
ATOM   2811  N   LEU A 372      39.158 -17.922 -41.837  1.00 63.21           N  
ATOM   2812  CA  LEU A 372      39.468 -17.356 -40.520  1.00 63.75           C  
ATOM   2813  C   LEU A 372      38.957 -15.910 -40.376  1.00 62.83           C  
ATOM   2814  O   LEU A 372      38.255 -15.582 -39.394  1.00 61.74           O  
ATOM   2815  CB  LEU A 372      40.965 -17.431 -40.197  1.00 65.78           C  
ATOM   2816  CG  LEU A 372      41.458 -16.640 -38.949  1.00 68.13           C  
ATOM   2817  CD1 LEU A 372      40.865 -17.274 -37.699  1.00 67.63           C  
ATOM   2818  CD2 LEU A 372      42.999 -16.470 -38.847  1.00 66.75           C  
ATOM   2819  N   ILE A 373      39.261 -15.065 -41.360  1.00 59.03           N  
ATOM   2820  CA  ILE A 373      38.926 -13.658 -41.244  1.00 61.08           C  
ATOM   2821  C   ILE A 373      37.452 -13.448 -41.312  1.00 64.72           C  
ATOM   2822  O   ILE A 373      36.878 -12.693 -40.531  1.00 66.05           O  
ATOM   2823  CB  ILE A 373      39.580 -12.821 -42.337  1.00 61.94           C  
ATOM   2824  CG1 ILE A 373      41.096 -13.021 -42.320  1.00 57.59           C  
ATOM   2825  CG2 ILE A 373      39.209 -11.344 -42.188  1.00 62.02           C  
ATOM   2826  CD1 ILE A 373      41.769 -12.801 -40.999  1.00 60.70           C  
ATOM   2827  N   LEU A 374      36.830 -14.088 -42.283  1.00 67.96           N  
ATOM   2828  CA  LEU A 374      35.380 -13.988 -42.427  1.00 67.85           C  
ATOM   2829  C   LEU A 374      34.669 -14.332 -41.090  1.00 67.75           C  
ATOM   2830  O   LEU A 374      33.777 -13.620 -40.611  1.00 66.53           O  
ATOM   2831  CB  LEU A 374      34.950 -14.908 -43.577  1.00 69.34           C  
ATOM   2832  CG  LEU A 374      33.496 -14.733 -44.012  1.00 73.88           C  
ATOM   2833  CD1 LEU A 374      33.400 -14.589 -45.539  1.00 74.28           C  
ATOM   2834  CD2 LEU A 374      32.641 -15.868 -43.446  1.00 72.36           C  
ATOM   2835  N   ILE A 375      35.093 -15.437 -40.504  1.00 64.00           N  
ATOM   2836  CA  ILE A 375      34.515 -15.936 -39.278  1.00 63.84           C  
ATOM   2837  C   ILE A 375      34.740 -14.942 -38.117  1.00 61.69           C  
ATOM   2838  O   ILE A 375      33.840 -14.746 -37.315  1.00 56.81           O  
ATOM   2839  CB  ILE A 375      35.126 -17.313 -38.920  1.00 62.56           C  
ATOM   2840  CG1 ILE A 375      34.485 -18.406 -39.788  1.00 64.43           C  
ATOM   2841  CG2 ILE A 375      34.988 -17.596 -37.437  1.00 60.38           C  
ATOM   2842  CD1 ILE A 375      35.254 -19.719 -39.831  1.00 64.20           C  
ATOM   2843  N   LEU A 376      35.931 -14.338 -38.040  1.00 59.27           N  
ATOM   2844  CA  LEU A 376      36.263 -13.410 -36.956  1.00 57.16           C  
ATOM   2845  C   LEU A 376      35.417 -12.132 -36.997  1.00 60.07           C  
ATOM   2846  O   LEU A 376      35.143 -11.532 -35.958  1.00 61.47           O  
ATOM   2847  CB  LEU A 376      37.759 -13.052 -36.960  1.00 56.20           C  
ATOM   2848  CG  LEU A 376      38.726 -14.126 -36.449  1.00 55.59           C  
ATOM   2849  CD1 LEU A 376      40.165 -13.755 -36.719  1.00 52.84           C  
ATOM   2850  CD2 LEU A 376      38.583 -14.300 -34.960  1.00 58.88           C  
ATOM   2851  N   ARG A 377      34.988 -11.730 -38.181  1.00 62.79           N  
ATOM   2852  CA  ARG A 377      34.256 -10.467 -38.384  1.00 67.20           C  
ATOM   2853  C   ARG A 377      32.828 -10.559 -37.972  1.00 68.16           C  
ATOM   2854  O   ARG A 377      32.136  -9.535 -37.873  1.00 74.88           O  
ATOM   2855  CB  ARG A 377      34.301 -10.062 -39.877  1.00 69.11           C  
ATOM   2856  CG  ARG A 377      35.649  -9.492 -40.254  1.00 68.65           C  
ATOM   2857  CD  ARG A 377      35.839  -9.280 -41.738  1.00 67.04           C  
ATOM   2858  NE  ARG A 377      37.074  -8.533 -42.011  1.00 62.65           N  
ATOM   2859  CZ  ARG A 377      37.627  -8.392 -43.218  1.00 64.65           C  
ATOM   2860  NH1 ARG A 377      37.084  -8.952 -44.277  1.00 63.05           N1+
ATOM   2861  NH2 ARG A 377      38.726  -7.673 -43.377  1.00 65.05           N  
ATOM   2862  N   LEU A 378      32.362 -11.796 -37.820  1.00 67.41           N  
ATOM   2863  CA  LEU A 378      30.964 -12.072 -37.496  1.00 67.83           C  
ATOM   2864  C   LEU A 378      30.557 -11.425 -36.146  1.00 66.76           C  
ATOM   2865  O   LEU A 378      31.283 -11.528 -35.149  1.00 68.60           O  
ATOM   2866  CB  LEU A 378      30.722 -13.604 -37.483  1.00 66.92           C  
ATOM   2867  CG  LEU A 378      30.918 -14.436 -38.769  1.00 66.51           C  
ATOM   2868  CD1 LEU A 378      30.693 -15.928 -38.515  1.00 66.26           C  
ATOM   2869  CD2 LEU A 378      30.005 -13.978 -39.892  1.00 67.27           C  
ATOM   2870  N   PRO A 379      29.402 -10.752 -36.111  1.00 69.25           N  
ATOM   2871  CA  PRO A 379      28.924 -10.264 -34.809  1.00 70.09           C  
ATOM   2872  C   PRO A 379      28.873 -11.367 -33.729  1.00 74.55           C  
ATOM   2873  O   PRO A 379      28.441 -12.499 -34.007  1.00 75.10           O  
ATOM   2874  CB  PRO A 379      27.486  -9.776 -35.105  1.00 71.31           C  
ATOM   2875  CG  PRO A 379      27.429  -9.593 -36.585  1.00 71.94           C  
ATOM   2876  CD  PRO A 379      28.385 -10.600 -37.169  1.00 67.91           C  
ATOM   2877  N   SER A 380      29.287 -11.008 -32.510  1.00 74.31           N  
ATOM   2878  CA  SER A 380      29.274 -11.903 -31.328  1.00 70.10           C  
ATOM   2879  C   SER A 380      28.051 -12.787 -31.193  1.00 68.43           C  
ATOM   2880  O   SER A 380      28.175 -13.995 -30.998  1.00 67.23           O  
ATOM   2881  CB  SER A 380      29.402 -11.071 -30.047  1.00 68.05           C  
ATOM   2882  OG  SER A 380      29.752 -11.910 -28.976  1.00 66.92           O  
ATOM   2883  N   TRP A 381      26.882 -12.168 -31.282  1.00 68.47           N  
ATOM   2884  CA  TRP A 381      25.620 -12.888 -31.195  1.00 71.93           C  
ATOM   2885  C   TRP A 381      25.463 -14.020 -32.244  1.00 74.70           C  
ATOM   2886  O   TRP A 381      24.922 -15.107 -31.932  1.00 70.30           O  
ATOM   2887  CB  TRP A 381      24.445 -11.907 -31.316  1.00 71.72           C  
ATOM   2888  CG  TRP A 381      24.317 -11.255 -32.658  1.00 73.72           C  
ATOM   2889  CD1 TRP A 381      24.773 -10.032 -33.006  1.00 75.08           C  
ATOM   2890  CD2 TRP A 381      23.634 -11.774 -33.810  1.00 77.19           C  
ATOM   2891  CE2 TRP A 381      23.726 -10.803 -34.815  1.00 79.36           C  
ATOM   2892  CE3 TRP A 381      22.925 -12.954 -34.073  1.00 82.14           C  
ATOM   2893  NE1 TRP A 381      24.435  -9.753 -34.300  1.00 79.72           N  
ATOM   2894  CZ2 TRP A 381      23.182 -10.985 -36.088  1.00 81.10           C  
ATOM   2895  CZ3 TRP A 381      22.379 -13.134 -35.339  1.00 85.68           C  
ATOM   2896  CH2 TRP A 381      22.517 -12.154 -36.331  1.00 84.31           C  
ATOM   2897  N   PHE A 382      25.909 -13.744 -33.472  1.00 71.62           N  
ATOM   2898  CA  PHE A 382      25.806 -14.689 -34.556  1.00 70.94           C  
ATOM   2899  C   PHE A 382      26.824 -15.808 -34.376  1.00 69.06           C  
ATOM   2900  O   PHE A 382      26.531 -16.963 -34.652  1.00 70.34           O  
ATOM   2901  CB  PHE A 382      25.957 -13.974 -35.918  1.00 72.27           C  
ATOM   2902  CG  PHE A 382      25.690 -14.855 -37.112  1.00 71.93           C  
ATOM   2903  CD1 PHE A 382      24.405 -15.011 -37.606  1.00 79.52           C  
ATOM   2904  CD2 PHE A 382      26.716 -15.526 -37.727  1.00 68.78           C  
ATOM   2905  CE1 PHE A 382      24.163 -15.831 -38.705  1.00 80.47           C  
ATOM   2906  CE2 PHE A 382      26.492 -16.340 -38.809  1.00 71.98           C  
ATOM   2907  CZ  PHE A 382      25.219 -16.484 -39.314  1.00 76.04           C  
ATOM   2908  N   LYS A 383      28.024 -15.490 -33.931  1.00 70.66           N  
ATOM   2909  CA  LYS A 383      28.943 -16.547 -33.518  1.00 71.13           C  
ATOM   2910  C   LYS A 383      28.282 -17.461 -32.484  1.00 71.28           C  
ATOM   2911  O   LYS A 383      28.524 -18.665 -32.498  1.00 66.85           O  
ATOM   2912  CB  LYS A 383      30.231 -15.974 -32.917  1.00 74.17           C  
ATOM   2913  CG  LYS A 383      31.143 -15.218 -33.879  1.00 75.23           C  
ATOM   2914  CD  LYS A 383      32.492 -14.947 -33.219  1.00 74.02           C  
ATOM   2915  CE  LYS A 383      33.337 -13.955 -33.993  1.00 70.21           C  
ATOM   2916  NZ  LYS A 383      34.185 -13.187 -33.055  1.00 71.63           N1+
ATOM   2917  N   ARG A 384      27.475 -16.893 -31.581  1.00 74.32           N  
ATOM   2918  CA  ARG A 384      26.789 -17.692 -30.526  1.00 79.04           C  
ATOM   2919  C   ARG A 384      25.676 -18.595 -31.080  1.00 79.22           C  
ATOM   2920  O   ARG A 384      25.678 -19.817 -30.872  1.00 70.30           O  
ATOM   2921  CB  ARG A 384      26.243 -16.777 -29.405  1.00 81.76           C  
ATOM   2922  CG  ARG A 384      26.533 -17.266 -27.986  1.00 88.19           C  
ATOM   2923  CD  ARG A 384      25.259 -17.612 -27.237  1.00 95.91           C  
ATOM   2924  NE  ARG A 384      24.440 -16.401 -27.174  1.00104.48           N  
ATOM   2925  CZ  ARG A 384      23.111 -16.371 -27.077  1.00105.45           C  
ATOM   2926  NH1 ARG A 384      22.490 -15.203 -27.072  1.00108.36           N1+
ATOM   2927  NH2 ARG A 384      22.396 -17.488 -26.980  1.00103.99           N  
ATOM   2928  N   LEU A 385      24.728 -17.978 -31.782  1.00 83.24           N  
ATOM   2929  CA  LEU A 385      23.670 -18.707 -32.476  1.00 86.48           C  
ATOM   2930  C   LEU A 385      24.242 -19.828 -33.372  1.00 84.37           C  
ATOM   2931  O   LEU A 385      23.708 -20.928 -33.421  1.00 86.53           O  
ATOM   2932  CB  LEU A 385      22.824 -17.728 -33.307  1.00 94.67           C  
ATOM   2933  CG  LEU A 385      22.130 -18.271 -34.574  1.00107.20           C  
ATOM   2934  CD1 LEU A 385      20.998 -19.225 -34.226  1.00111.17           C  
ATOM   2935  CD2 LEU A 385      21.605 -17.147 -35.463  1.00108.43           C  
ATOM   2936  N   LEU A 386      25.308 -19.537 -34.101  1.00 79.77           N  
ATOM   2937  CA  LEU A 386      25.911 -20.519 -35.006  1.00 81.65           C  
ATOM   2938  C   LEU A 386      26.505 -21.648 -34.181  1.00 78.20           C  
ATOM   2939  O   LEU A 386      26.547 -22.810 -34.608  1.00 79.84           O  
ATOM   2940  CB  LEU A 386      27.018 -19.863 -35.859  1.00 82.94           C  
ATOM   2941  CG  LEU A 386      27.149 -20.055 -37.369  1.00 83.84           C  
ATOM   2942  CD1 LEU A 386      27.601 -21.473 -37.672  1.00 82.69           C  
ATOM   2943  CD2 LEU A 386      25.822 -19.714 -38.019  1.00 84.79           C  
ATOM   2944  N   SER A 387      27.010 -21.272 -33.012  1.00 77.33           N  
ATOM   2945  CA  SER A 387      27.651 -22.204 -32.105  1.00 76.99           C  
ATOM   2946  C   SER A 387      26.607 -23.147 -31.518  1.00 76.80           C  
ATOM   2947  O   SER A 387      26.899 -24.321 -31.302  1.00 71.50           O  
ATOM   2948  CB  SER A 387      28.359 -21.459 -30.979  1.00 76.09           C  
ATOM   2949  OG  SER A 387      29.034 -22.359 -30.130  1.00 73.63           O  
ATOM   2950  N   LEU A 388      25.401 -22.638 -31.268  1.00 76.24           N  
ATOM   2951  CA  LEU A 388      24.342 -23.473 -30.711  1.00 79.50           C  
ATOM   2952  C   LEU A 388      23.835 -24.429 -31.767  1.00 83.12           C  
ATOM   2953  O   LEU A 388      23.540 -25.583 -31.445  1.00 83.68           O  
ATOM   2954  CB  LEU A 388      23.187 -22.665 -30.108  1.00 79.14           C  
ATOM   2955  CG  LEU A 388      23.188 -22.168 -28.644  1.00 78.84           C  
ATOM   2956  CD1 LEU A 388      24.184 -22.951 -27.799  1.00 77.59           C  
ATOM   2957  CD2 LEU A 388      23.394 -20.673 -28.460  1.00 77.42           C  
ATOM   2958  N   LEU A 389      23.733 -23.950 -33.009  1.00 83.30           N  
ATOM   2959  CA  LEU A 389      23.316 -24.786 -34.145  1.00 82.38           C  
ATOM   2960  C   LEU A 389      24.240 -25.980 -34.366  1.00 82.00           C  
ATOM   2961  O   LEU A 389      23.788 -27.121 -34.480  1.00 81.09           O  
ATOM   2962  CB  LEU A 389      23.225 -23.966 -35.428  1.00 81.14           C  
ATOM   2963  CG  LEU A 389      21.851 -23.395 -35.794  1.00 85.17           C  
ATOM   2964  CD1 LEU A 389      21.139 -22.695 -34.629  1.00 86.12           C  
ATOM   2965  CD2 LEU A 389      22.002 -22.454 -36.985  1.00 86.52           C  
ATOM   2966  N   LEU A 390      25.535 -25.736 -34.402  1.00 78.82           N  
ATOM   2967  CA  LEU A 390      26.446 -26.795 -34.758  1.00 79.21           C  
ATOM   2968  C   LEU A 390      26.770 -27.744 -33.633  1.00 74.13           C  
ATOM   2969  O   LEU A 390      27.353 -28.811 -33.865  1.00 73.21           O  
ATOM   2970  CB  LEU A 390      27.739 -26.188 -35.242  1.00 86.85           C  
ATOM   2971  CG  LEU A 390      27.615 -25.270 -36.447  1.00 90.61           C  
ATOM   2972  CD1 LEU A 390      28.837 -24.371 -36.499  1.00 88.81           C  
ATOM   2973  CD2 LEU A 390      27.458 -26.122 -37.703  1.00 93.25           C  
ATOM   2974  N   LYS A 391      26.402 -27.378 -32.414  1.00 73.43           N  
ATOM   2975  CA  LYS A 391      26.918 -28.090 -31.246  1.00 74.42           C  
ATOM   2976  C   LYS A 391      26.623 -29.607 -31.239  1.00 75.55           C  
ATOM   2977  O   LYS A 391      27.515 -30.417 -30.944  1.00 70.75           O  
ATOM   2978  CB  LYS A 391      26.459 -27.445 -29.918  1.00 76.65           C  
ATOM   2979  CG  LYS A 391      27.404 -27.831 -28.790  1.00 76.90           C  
ATOM   2980  CD  LYS A 391      26.889 -27.602 -27.388  1.00 78.35           C  
ATOM   2981  CE  LYS A 391      27.783 -28.360 -26.402  1.00 78.34           C  
ATOM   2982  NZ  LYS A 391      27.755 -27.756 -25.044  1.00 79.83           N1+
ATOM   2983  N   PRO A 392      25.372 -30.002 -31.542  1.00 81.86           N  
ATOM   2984  CA  PRO A 392      25.098 -31.452 -31.541  1.00 85.06           C  
ATOM   2985  C   PRO A 392      25.783 -32.209 -32.698  1.00 87.93           C  
ATOM   2986  O   PRO A 392      26.289 -33.315 -32.485  1.00 86.94           O  
ATOM   2987  CB  PRO A 392      23.577 -31.527 -31.625  1.00 87.58           C  
ATOM   2988  CG  PRO A 392      23.124 -30.207 -32.169  1.00 88.61           C  
ATOM   2989  CD  PRO A 392      24.160 -29.194 -31.781  1.00 84.65           C  
ATOM   2990  N   LEU A 393      25.867 -31.592 -33.880  1.00 90.92           N  
ATOM   2991  CA  LEU A 393      26.583 -32.182 -35.008  1.00 91.86           C  
ATOM   2992  C   LEU A 393      28.120 -32.175 -34.870  1.00 92.25           C  
ATOM   2993  O   LEU A 393      28.763 -33.227 -34.900  1.00 90.13           O  
ATOM   2994  CB  LEU A 393      26.222 -31.434 -36.289  1.00 97.57           C  
ATOM   2995  CG  LEU A 393      24.779 -31.540 -36.796  1.00103.16           C  
ATOM   2996  CD1 LEU A 393      24.241 -32.954 -36.551  1.00104.79           C  
ATOM   2997  CD2 LEU A 393      23.865 -30.471 -36.204  1.00101.78           C  
ATOM   2998  N   PHE A 394      28.700 -30.981 -34.735  1.00 89.25           N  
ATOM   2999  CA  PHE A 394      30.145 -30.794 -34.867  1.00 82.74           C  
ATOM   3000  C   PHE A 394      30.611 -29.955 -33.692  1.00 79.30           C  
ATOM   3001  O   PHE A 394      30.944 -28.799 -33.859  1.00 82.56           O  
ATOM   3002  CB  PHE A 394      30.456 -30.081 -36.188  1.00 82.18           C  
ATOM   3003  CG  PHE A 394      29.797 -30.711 -37.428  1.00 79.49           C  
ATOM   3004  CD1 PHE A 394      30.207 -31.952 -37.910  1.00 76.45           C  
ATOM   3005  CD2 PHE A 394      28.800 -30.022 -38.132  1.00 77.96           C  
ATOM   3006  CE1 PHE A 394      29.622 -32.494 -39.046  1.00 80.10           C  
ATOM   3007  CE2 PHE A 394      28.226 -30.561 -39.274  1.00 80.35           C  
ATOM   3008  CZ  PHE A 394      28.639 -31.793 -39.732  1.00 78.39           C  
ATOM   3009  N   PRO A 395      30.641 -30.546 -32.486  1.00 77.00           N  
ATOM   3010  CA  PRO A 395      30.903 -29.807 -31.244  1.00 74.14           C  
ATOM   3011  C   PRO A 395      32.245 -29.068 -31.208  1.00 68.06           C  
ATOM   3012  O   PRO A 395      32.349 -28.042 -30.565  1.00 61.34           O  
ATOM   3013  CB  PRO A 395      30.866 -30.897 -30.149  1.00 74.00           C  
ATOM   3014  CG  PRO A 395      31.123 -32.180 -30.855  1.00 75.97           C  
ATOM   3015  CD  PRO A 395      30.518 -31.997 -32.233  1.00 78.83           C  
ATOM   3016  N   ARG A 396      33.238 -29.579 -31.924  1.00 65.74           N  
ATOM   3017  CA  ARG A 396      34.580 -28.966 -31.988  1.00 59.77           C  
ATOM   3018  C   ARG A 396      34.526 -27.618 -32.696  1.00 57.53           C  
ATOM   3019  O   ARG A 396      34.946 -26.569 -32.157  1.00 57.76           O  
ATOM   3020  CB  ARG A 396      35.477 -29.943 -32.673  1.00 62.68           C  
ATOM   3021  CG  ARG A 396      36.906 -29.552 -32.814  1.00 67.18           C  
ATOM   3022  CD  ARG A 396      37.758 -30.805 -33.059  1.00 69.51           C  
ATOM   3023  NE  ARG A 396      37.879 -31.178 -34.481  1.00 70.77           N  
ATOM   3024  CZ  ARG A 396      38.910 -31.838 -35.008  1.00 73.55           C  
ATOM   3025  NH1 ARG A 396      38.913 -32.107 -36.312  1.00 82.89           N1+
ATOM   3026  NH2 ARG A 396      39.937 -32.247 -34.263  1.00 67.98           N  
ATOM   3027  N   LEU A 397      33.900 -27.593 -33.854  1.00 58.53           N  
ATOM   3028  CA  LEU A 397      33.575 -26.327 -34.510  1.00 59.13           C  
ATOM   3029  C   LEU A 397      32.787 -25.355 -33.603  1.00 57.01           C  
ATOM   3030  O   LEU A 397      33.045 -24.146 -33.560  1.00 52.36           O  
ATOM   3031  CB  LEU A 397      32.801 -26.581 -35.811  1.00 61.67           C  
ATOM   3032  CG  LEU A 397      33.620 -26.881 -37.079  1.00 64.02           C  
ATOM   3033  CD1 LEU A 397      34.836 -27.759 -36.809  1.00 64.41           C  
ATOM   3034  CD2 LEU A 397      32.737 -27.516 -38.150  1.00 65.51           C  
ATOM   3035  N   ALA A 398      31.776 -25.886 -32.929  1.00 58.65           N  
ATOM   3036  CA  ALA A 398      30.944 -25.067 -32.061  1.00 57.76           C  
ATOM   3037  C   ALA A 398      31.734 -24.439 -30.899  1.00 54.09           C  
ATOM   3038  O   ALA A 398      31.519 -23.295 -30.571  1.00 50.46           O  
ATOM   3039  CB  ALA A 398      29.819 -25.904 -31.509  1.00 61.63           C  
ATOM   3040  N   ALA A 399      32.644 -25.214 -30.326  1.00 52.23           N  
ATOM   3041  CA  ALA A 399      33.486 -24.758 -29.257  1.00 54.24           C  
ATOM   3042  C   ALA A 399      34.509 -23.678 -29.716  1.00 56.47           C  
ATOM   3043  O   ALA A 399      34.653 -22.656 -29.044  1.00 56.92           O  
ATOM   3044  CB  ALA A 399      34.221 -25.937 -28.645  1.00 53.05           C  
ATOM   3045  N   PHE A 400      35.201 -23.868 -30.851  1.00 59.00           N  
ATOM   3046  CA  PHE A 400      36.175 -22.842 -31.304  1.00 56.48           C  
ATOM   3047  C   PHE A 400      35.345 -21.582 -31.549  1.00 57.38           C  
ATOM   3048  O   PHE A 400      35.660 -20.513 -31.055  1.00 58.98           O  
ATOM   3049  CB  PHE A 400      37.015 -23.288 -32.529  1.00 57.92           C  
ATOM   3050  CG  PHE A 400      38.298 -24.038 -32.163  1.00 58.29           C  
ATOM   3051  CD1 PHE A 400      39.553 -23.399 -32.191  1.00 60.44           C  
ATOM   3052  CD2 PHE A 400      38.284 -25.382 -31.816  1.00 59.68           C  
ATOM   3053  CE1 PHE A 400      40.735 -24.101 -31.852  1.00 59.71           C  
ATOM   3054  CE2 PHE A 400      39.488 -26.065 -31.498  1.00 56.10           C  
ATOM   3055  CZ  PHE A 400      40.700 -25.441 -31.528  1.00 51.88           C  
ATOM   3056  N   LEU A 401      34.201 -21.721 -32.188  1.00 56.42           N  
ATOM   3057  CA  LEU A 401      33.436 -20.537 -32.545  1.00 59.42           C  
ATOM   3058  C   LEU A 401      32.961 -19.710 -31.354  1.00 57.72           C  
ATOM   3059  O   LEU A 401      32.896 -18.503 -31.426  1.00 54.18           O  
ATOM   3060  CB  LEU A 401      32.269 -20.957 -33.418  1.00 63.08           C  
ATOM   3061  CG  LEU A 401      31.536 -19.956 -34.295  1.00 68.81           C  
ATOM   3062  CD1 LEU A 401      32.453 -18.947 -34.959  1.00 73.49           C  
ATOM   3063  CD2 LEU A 401      30.795 -20.755 -35.351  1.00 73.70           C  
ATOM   3064  N   ASN A 402      32.585 -20.373 -30.273  1.00 59.24           N  
ATOM   3065  CA  ASN A 402      31.942 -19.696 -29.154  1.00 60.53           C  
ATOM   3066  C   ASN A 402      32.973 -18.983 -28.296  1.00 58.54           C  
ATOM   3067  O   ASN A 402      32.716 -17.959 -27.672  1.00 57.44           O  
ATOM   3068  CB  ASN A 402      31.160 -20.740 -28.339  1.00 63.07           C  
ATOM   3069  CG  ASN A 402      30.242 -20.129 -27.304  1.00 65.71           C  
ATOM   3070  ND2 ASN A 402      30.396 -20.588 -26.077  1.00 66.22           N  
ATOM   3071  OD1 ASN A 402      29.427 -19.246 -27.583  1.00 65.55           O  
ATOM   3072  N   ASN A 403      34.166 -19.547 -28.285  1.00 58.91           N  
ATOM   3073  CA  ASN A 403      35.250 -19.029 -27.497  1.00 56.15           C  
ATOM   3074  C   ASN A 403      36.058 -17.947 -28.228  1.00 54.46           C  
ATOM   3075  O   ASN A 403      37.046 -17.459 -27.688  1.00 57.26           O  
ATOM   3076  CB  ASN A 403      36.153 -20.182 -27.074  1.00 53.84           C  
ATOM   3077  CG  ASN A 403      35.526 -21.010 -25.986  1.00 53.05           C  
ATOM   3078  ND2 ASN A 403      35.012 -22.156 -26.370  1.00 58.49           N  
ATOM   3079  OD1 ASN A 403      35.515 -20.653 -24.808  1.00 51.42           O  
ATOM   3080  N   MET A 404      35.614 -17.569 -29.423  1.00 56.14           N  
ATOM   3081  CA  MET A 404      36.171 -16.441 -30.178  1.00 58.19           C  
ATOM   3082  C   MET A 404      35.304 -15.211 -30.053  1.00 58.45           C  
ATOM   3083  O   MET A 404      35.363 -14.334 -30.903  1.00 56.99           O  
ATOM   3084  CB  MET A 404      36.179 -16.739 -31.646  1.00 57.23           C  
ATOM   3085  CG  MET A 404      37.164 -17.776 -32.063  1.00 60.44           C  
ATOM   3086  SD  MET A 404      36.981 -18.111 -33.851  1.00 67.55           S  
ATOM   3087  CE  MET A 404      37.923 -19.626 -33.890  1.00 61.53           C  
ATOM   3088  N   ARG A 405      34.501 -15.131 -29.007  1.00 58.07           N  
ATOM   3089  CA  ARG A 405      33.646 -13.964 -28.795  1.00 56.49           C  
ATOM   3090  C   ARG A 405      34.371 -12.957 -27.916  1.00 51.14           C  
ATOM   3091  O   ARG A 405      35.320 -13.338 -27.221  1.00 45.52           O  
ATOM   3092  CB  ARG A 405      32.323 -14.415 -28.194  1.00 61.09           C  
ATOM   3093  CG  ARG A 405      31.592 -15.281 -29.221  1.00 67.77           C  
ATOM   3094  CD  ARG A 405      30.371 -16.060 -28.780  1.00 66.96           C  
ATOM   3095  NE  ARG A 405      29.457 -15.170 -28.123  1.00 71.77           N  
ATOM   3096  CZ  ARG A 405      29.067 -15.302 -26.865  1.00 69.46           C  
ATOM   3097  NH1 ARG A 405      28.204 -14.418 -26.396  1.00 67.51           N1+
ATOM   3098  NH2 ARG A 405      29.513 -16.314 -26.103  1.00 68.03           N  
ATOM   3099  N   PRO A 406      33.979 -11.679 -28.009  1.00 48.86           N  
ATOM   3100  CA  PRO A 406      34.513 -10.675 -27.151  1.00 51.46           C  
ATOM   3101  C   PRO A 406      33.890 -10.799 -25.752  1.00 53.14           C  
ATOM   3102  O   PRO A 406      32.914 -11.507 -25.585  1.00 58.14           O  
ATOM   3103  CB  PRO A 406      34.089  -9.361 -27.814  1.00 49.48           C  
ATOM   3104  CG  PRO A 406      32.883  -9.676 -28.577  1.00 50.49           C  
ATOM   3105  CD  PRO A 406      32.952 -11.131 -28.911  1.00 53.03           C  
ATOM   3106  N   ARG A 407      34.489 -10.138 -24.780  1.00 51.40           N  
ATOM   3107  CA  ARG A 407      34.128 -10.327 -23.394  1.00 52.71           C  
ATOM   3108  C   ARG A 407      34.742  -9.233 -22.548  1.00 52.47           C  
ATOM   3109  O   ARG A 407      35.566  -8.425 -23.029  1.00 52.65           O  
ATOM   3110  CB  ARG A 407      34.622 -11.691 -22.901  1.00 50.68           C  
ATOM   3111  CG  ARG A 407      36.130 -11.793 -22.733  1.00 48.11           C  
ATOM   3112  CD  ARG A 407      36.575 -13.237 -22.821  1.00 47.22           C  
ATOM   3113  NE  ARG A 407      36.506 -13.690 -24.186  1.00 45.71           N  
ATOM   3114  CZ  ARG A 407      36.727 -14.924 -24.589  1.00 47.39           C  
ATOM   3115  NH1 ARG A 407      36.698 -15.199 -25.903  1.00 45.46           N1+
ATOM   3116  NH2 ARG A 407      36.973 -15.899 -23.701  1.00 45.27           N  
ATOM   3117  N   SER A 408      34.361  -9.232 -21.280  1.00 47.93           N  
ATOM   3118  CA  SER A 408      34.765  -8.168 -20.396  1.00 44.62           C  
ATOM   3119  C   SER A 408      36.156  -8.448 -19.845  1.00 45.59           C  
ATOM   3120  O   SER A 408      36.717  -9.573 -19.973  1.00 47.03           O  
ATOM   3121  CB  SER A 408      33.786  -8.045 -19.251  1.00 43.62           C  
ATOM   3122  OG  SER A 408      33.714  -9.276 -18.567  1.00 41.55           O  
ATOM   3123  N   ALA A 409      36.721  -7.429 -19.207  1.00 45.95           N  
ATOM   3124  CA  ALA A 409      37.980  -7.606 -18.510  1.00 46.83           C  
ATOM   3125  C   ALA A 409      37.859  -8.613 -17.365  1.00 44.37           C  
ATOM   3126  O   ALA A 409      38.798  -9.407 -17.097  1.00 42.12           O  
ATOM   3127  CB  ALA A 409      38.456  -6.255 -18.014  1.00 50.63           C  
ATOM   3128  N   GLU A 410      36.696  -8.598 -16.701  1.00 48.74           N  
ATOM   3129  CA  GLU A 410      36.334  -9.605 -15.641  1.00 48.76           C  
ATOM   3130  C   GLU A 410      36.426 -11.059 -16.150  1.00 48.74           C  
ATOM   3131  O   GLU A 410      37.006 -11.927 -15.488  1.00 45.98           O  
ATOM   3132  CB  GLU A 410      34.928  -9.335 -15.108  1.00 51.63           C  
ATOM   3133  CG  GLU A 410      34.591 -10.036 -13.809  1.00 57.90           C  
ATOM   3134  CD  GLU A 410      33.135  -9.833 -13.374  1.00 63.94           C  
ATOM   3135  OE1 GLU A 410      32.547 -10.773 -12.772  1.00 72.39           O  
ATOM   3136  OE2 GLU A 410      32.552  -8.756 -13.654  1.00 62.25           O1-
ATOM   3137  N   LYS A 411      35.940 -11.323 -17.364  1.00 50.55           N  
ATOM   3138  CA  LYS A 411      36.006 -12.679 -17.849  1.00 51.47           C  
ATOM   3139  C   LYS A 411      37.421 -12.958 -18.260  1.00 46.83           C  
ATOM   3140  O   LYS A 411      37.885 -14.091 -18.109  1.00 48.81           O  
ATOM   3141  CB  LYS A 411      35.016 -12.959 -18.980  1.00 59.73           C  
ATOM   3142  CG  LYS A 411      33.560 -12.549 -18.747  1.00 64.12           C  
ATOM   3143  CD  LYS A 411      32.666 -13.663 -18.228  1.00 74.51           C  
ATOM   3144  CE  LYS A 411      32.472 -13.596 -16.693  1.00 84.22           C  
ATOM   3145  NZ  LYS A 411      31.833 -14.816 -16.092  1.00 83.12           N1+
ATOM   3146  N   LEU A 412      38.136 -11.967 -18.787  1.00 45.33           N  
ATOM   3147  CA  LEU A 412      39.528 -12.228 -19.154  1.00 43.32           C  
ATOM   3148  C   LEU A 412      40.346 -12.578 -17.892  1.00 45.06           C  
ATOM   3149  O   LEU A 412      41.197 -13.475 -17.918  1.00 46.42           O  
ATOM   3150  CB  LEU A 412      40.125 -11.025 -19.863  1.00 44.31           C  
ATOM   3151  CG  LEU A 412      41.616 -11.138 -20.216  1.00 47.87           C  
ATOM   3152  CD1 LEU A 412      41.978 -12.442 -20.903  1.00 50.45           C  
ATOM   3153  CD2 LEU A 412      41.973 -10.046 -21.196  1.00 50.92           C  
ATOM   3154  N   TRP A 413      40.082 -11.899 -16.774  1.00 43.23           N  
ATOM   3155  CA  TRP A 413      40.687 -12.337 -15.498  1.00 45.90           C  
ATOM   3156  C   TRP A 413      40.363 -13.768 -15.193  1.00 44.55           C  
ATOM   3157  O   TRP A 413      41.293 -14.567 -14.940  1.00 45.02           O  
ATOM   3158  CB  TRP A 413      40.286 -11.493 -14.292  1.00 45.72           C  
ATOM   3159  CG  TRP A 413      40.914 -10.108 -14.225  1.00 45.91           C  
ATOM   3160  CD1 TRP A 413      41.800  -9.583 -15.071  1.00 47.05           C  
ATOM   3161  CD2 TRP A 413      40.641  -9.103 -13.235  1.00 46.32           C  
ATOM   3162  CE2 TRP A 413      41.387  -7.968 -13.561  1.00 47.47           C  
ATOM   3163  CE3 TRP A 413      39.833  -9.065 -12.107  1.00 46.66           C  
ATOM   3164  NE1 TRP A 413      42.096  -8.265 -14.689  1.00 49.35           N  
ATOM   3165  CZ2 TRP A 413      41.353  -6.795 -12.801  1.00 47.96           C  
ATOM   3166  CZ3 TRP A 413      39.801  -7.883 -11.320  1.00 49.83           C  
ATOM   3167  CH2 TRP A 413      40.572  -6.777 -11.668  1.00 49.73           C  
ATOM   3168  N   LYS A 414      39.077 -14.130 -15.223  1.00 42.68           N  
ATOM   3169  CA  LYS A 414      38.742 -15.527 -14.996  1.00 44.50           C  
ATOM   3170  C   LYS A 414      39.474 -16.492 -15.962  1.00 44.32           C  
ATOM   3171  O   LYS A 414      40.014 -17.541 -15.568  1.00 41.13           O  
ATOM   3172  CB  LYS A 414      37.238 -15.737 -15.051  1.00 51.95           C  
ATOM   3173  CG  LYS A 414      36.860 -17.084 -14.440  1.00 61.81           C  
ATOM   3174  CD  LYS A 414      35.666 -17.769 -15.101  1.00 73.98           C  
ATOM   3175  CE  LYS A 414      34.344 -17.111 -14.743  1.00 80.49           C  
ATOM   3176  NZ  LYS A 414      33.574 -18.000 -13.830  1.00 82.89           N1+
ATOM   3177  N   LEU A 415      39.549 -16.119 -17.240  1.00 43.63           N  
ATOM   3178  CA  LEU A 415      40.267 -16.946 -18.187  1.00 43.64           C  
ATOM   3179  C   LEU A 415      41.751 -17.035 -17.821  1.00 43.95           C  
ATOM   3180  O   LEU A 415      42.324 -18.144 -17.903  1.00 41.46           O  
ATOM   3181  CB  LEU A 415      40.072 -16.417 -19.609  1.00 44.97           C  
ATOM   3182  CG  LEU A 415      40.771 -17.226 -20.662  1.00 47.54           C  
ATOM   3183  CD1 LEU A 415      40.048 -18.526 -20.929  1.00 48.77           C  
ATOM   3184  CD2 LEU A 415      40.796 -16.459 -21.940  1.00 51.33           C  
ATOM   3185  N   GLN A 416      42.374 -15.901 -17.437  1.00 42.42           N  
ATOM   3186  CA  GLN A 416      43.821 -15.912 -17.120  1.00 45.29           C  
ATOM   3187  C   GLN A 416      44.078 -16.780 -15.902  1.00 43.70           C  
ATOM   3188  O   GLN A 416      45.016 -17.600 -15.869  1.00 42.49           O  
ATOM   3189  CB  GLN A 416      44.414 -14.496 -16.922  1.00 46.91           C  
ATOM   3190  CG  GLN A 416      44.729 -13.827 -18.253  1.00 53.83           C  
ATOM   3191  CD  GLN A 416      45.089 -12.298 -18.202  1.00 59.28           C  
ATOM   3192  NE2 GLN A 416      44.697 -11.542 -17.106  1.00 53.06           N  
ATOM   3193  OE1 GLN A 416      45.714 -11.820 -19.145  1.00 46.59           O  
ATOM   3194  N   HIS A 417      43.175 -16.680 -14.933  1.00 44.74           N  
ATOM   3195  CA  HIS A 417      43.210 -17.611 -13.791  1.00 47.61           C  
ATOM   3196  C   HIS A 417      43.098 -19.066 -14.161  1.00 43.88           C  
ATOM   3197  O   HIS A 417      43.873 -19.906 -13.689  1.00 42.91           O  
ATOM   3198  CB  HIS A 417      42.120 -17.283 -12.772  1.00 51.44           C  
ATOM   3199  CG  HIS A 417      42.329 -17.953 -11.463  1.00 54.26           C  
ATOM   3200  CD2 HIS A 417      43.462 -18.223 -10.775  1.00 52.87           C  
ATOM   3201  ND1 HIS A 417      41.292 -18.480 -10.726  1.00 60.26           N  
ATOM   3202  CE1 HIS A 417      41.771 -19.015  -9.620  1.00 57.12           C  
ATOM   3203  NE2 HIS A 417      43.086 -18.878  -9.628  1.00 58.74           N  
ATOM   3204  N   GLU A 418      42.144 -19.387 -15.013  1.00 44.15           N  
ATOM   3205  CA  GLU A 418      42.054 -20.763 -15.532  1.00 44.97           C  
ATOM   3206  C   GLU A 418      43.301 -21.241 -16.241  1.00 43.60           C  
ATOM   3207  O   GLU A 418      43.716 -22.416 -16.083  1.00 43.11           O  
ATOM   3208  CB  GLU A 418      40.817 -20.930 -16.433  1.00 45.76           C  
ATOM   3209  CG  GLU A 418      39.507 -20.987 -15.610  1.00 47.72           C  
ATOM   3210  CD  GLU A 418      38.275 -21.282 -16.445  1.00 48.06           C  
ATOM   3211  OE1 GLU A 418      37.365 -20.424 -16.380  1.00 46.57           O  
ATOM   3212  OE2 GLU A 418      38.241 -22.339 -17.186  1.00 44.72           O1-
ATOM   3213  N   ILE A 419      43.900 -20.354 -17.042  1.00 43.84           N  
ATOM   3214  CA  ILE A 419      45.142 -20.705 -17.700  1.00 43.27           C  
ATOM   3215  C   ILE A 419      46.198 -21.038 -16.650  1.00 41.27           C  
ATOM   3216  O   ILE A 419      46.946 -22.023 -16.749  1.00 42.72           O  
ATOM   3217  CB  ILE A 419      45.587 -19.593 -18.658  1.00 45.33           C  
ATOM   3218  CG1 ILE A 419      44.699 -19.630 -19.899  1.00 44.71           C  
ATOM   3219  CG2 ILE A 419      47.049 -19.769 -19.028  1.00 45.13           C  
ATOM   3220  CD1 ILE A 419      44.753 -18.406 -20.761  1.00 44.00           C  
ATOM   3221  N   GLU A 420      46.233 -20.262 -15.602  1.00 42.98           N  
ATOM   3222  CA  GLU A 420      47.235 -20.520 -14.549  1.00 45.02           C  
ATOM   3223  C   GLU A 420      47.001 -21.822 -13.808  1.00 45.42           C  
ATOM   3224  O   GLU A 420      47.913 -22.616 -13.550  1.00 46.15           O  
ATOM   3225  CB  GLU A 420      47.189 -19.364 -13.594  1.00 50.91           C  
ATOM   3226  CG  GLU A 420      48.295 -19.326 -12.576  1.00 58.54           C  
ATOM   3227  CD  GLU A 420      47.839 -18.593 -11.299  1.00 67.17           C  
ATOM   3228  OE1 GLU A 420      48.253 -19.000 -10.184  1.00 75.92           O  
ATOM   3229  OE2 GLU A 420      47.028 -17.628 -11.390  1.00 69.00           O1-
ATOM   3230  N   MET A 421      45.758 -22.095 -13.450  1.00 46.28           N  
ATOM   3231  CA  MET A 421      45.469 -23.357 -12.748  1.00 47.89           C  
ATOM   3232  C   MET A 421      45.566 -24.591 -13.657  1.00 48.53           C  
ATOM   3233  O   MET A 421      46.070 -25.644 -13.213  1.00 44.25           O  
ATOM   3234  CB  MET A 421      44.138 -23.225 -12.082  1.00 53.82           C  
ATOM   3235  CG  MET A 421      44.242 -22.383 -10.794  1.00 59.45           C  
ATOM   3236  SD  MET A 421      42.569 -22.244 -10.185  1.00 79.26           S  
ATOM   3237  CE  MET A 421      41.470 -22.082 -11.581  1.00 66.79           C  
ATOM   3238  N   TYR A 422      45.175 -24.454 -14.939  1.00 45.09           N  
ATOM   3239  CA  TYR A 422      45.486 -25.525 -15.875  1.00 44.70           C  
ATOM   3240  C   TYR A 422      46.982 -25.816 -15.924  1.00 44.45           C  
ATOM   3241  O   TYR A 422      47.408 -26.989 -15.897  1.00 46.76           O  
ATOM   3242  CB  TYR A 422      45.012 -25.229 -17.262  1.00 46.46           C  
ATOM   3243  CG  TYR A 422      45.220 -26.420 -18.167  1.00 46.59           C  
ATOM   3244  CD1 TYR A 422      46.100 -26.369 -19.204  1.00 45.47           C  
ATOM   3245  CD2 TYR A 422      44.532 -27.605 -17.976  1.00 46.15           C  
ATOM   3246  CE1 TYR A 422      46.329 -27.464 -20.024  1.00 46.71           C  
ATOM   3247  CE2 TYR A 422      44.743 -28.698 -18.805  1.00 44.92           C  
ATOM   3248  CZ  TYR A 422      45.638 -28.624 -19.827  1.00 45.74           C  
ATOM   3249  OH  TYR A 422      45.902 -29.683 -20.689  1.00 44.81           O  
ATOM   3250  N   ARG A 423      47.802 -24.772 -15.993  1.00 39.66           N  
ATOM   3251  CA  ARG A 423      49.257 -24.995 -15.989  1.00 39.25           C  
ATOM   3252  C   ARG A 423      49.747 -25.756 -14.771  1.00 43.27           C  
ATOM   3253  O   ARG A 423      50.497 -26.753 -14.857  1.00 45.95           O  
ATOM   3254  CB  ARG A 423      49.921 -23.625 -16.105  1.00 40.27           C  
ATOM   3255  CG  ARG A 423      51.367 -23.688 -16.516  1.00 40.08           C  
ATOM   3256  CD  ARG A 423      51.908 -22.271 -16.631  1.00 40.14           C  
ATOM   3257  NE  ARG A 423      53.174 -22.259 -17.323  1.00 40.06           N  
ATOM   3258  CZ  ARG A 423      54.183 -21.429 -17.095  1.00 42.46           C  
ATOM   3259  NH1 ARG A 423      55.308 -21.546 -17.815  1.00 42.29           N1+
ATOM   3260  NH2 ARG A 423      54.121 -20.525 -16.131  1.00 45.80           N  
ATOM   3261  N   GLN A 424      49.269 -25.335 -13.589  1.00 48.98           N  
ATOM   3262  CA  GLN A 424      49.582 -26.062 -12.339  1.00 49.56           C  
ATOM   3263  C   GLN A 424      49.021 -27.460 -12.309  1.00 50.35           C  
ATOM   3264  O   GLN A 424      49.705 -28.405 -11.819  1.00 52.33           O  
ATOM   3265  CB  GLN A 424      49.107 -25.291 -11.105  1.00 52.93           C  
ATOM   3266  CG  GLN A 424      49.903 -24.013 -10.844  1.00 50.57           C  
ATOM   3267  CD  GLN A 424      51.375 -24.250 -10.435  1.00 52.83           C  
ATOM   3268  NE2 GLN A 424      52.208 -23.197 -10.540  1.00 59.55           N  
ATOM   3269  OE1 GLN A 424      51.757 -25.338 -10.032  1.00 52.43           O  
ATOM   3270  N   SER A 425      47.839 -27.647 -12.888  1.00 46.13           N  
ATOM   3271  CA  SER A 425      47.298 -29.009 -13.013  1.00 47.37           C  
ATOM   3272  C   SER A 425      48.216 -29.992 -13.748  1.00 47.90           C  
ATOM   3273  O   SER A 425      48.474 -31.108 -13.267  1.00 48.94           O  
ATOM   3274  CB  SER A 425      45.977 -28.962 -13.764  1.00 48.87           C  
ATOM   3275  OG  SER A 425      45.429 -30.264 -13.811  1.00 53.64           O  
ATOM   3276  N   VAL A 426      48.650 -29.618 -14.954  1.00 45.03           N  
ATOM   3277  CA  VAL A 426      49.493 -30.506 -15.745  1.00 44.46           C  
ATOM   3278  C   VAL A 426      50.842 -30.717 -15.086  1.00 45.65           C  
ATOM   3279  O   VAL A 426      51.389 -31.802 -15.132  1.00 45.35           O  
ATOM   3280  CB  VAL A 426      49.631 -30.021 -17.209  1.00 45.00           C  
ATOM   3281  CG1 VAL A 426      50.574 -30.914 -18.015  1.00 43.65           C  
ATOM   3282  CG2 VAL A 426      48.268 -30.081 -17.871  1.00 44.13           C  
ATOM   3283  N   ILE A 427      51.369 -29.687 -14.429  1.00 51.36           N  
ATOM   3284  CA  ILE A 427      52.650 -29.820 -13.708  1.00 48.73           C  
ATOM   3285  C   ILE A 427      52.495 -30.885 -12.631  1.00 49.30           C  
ATOM   3286  O   ILE A 427      53.373 -31.731 -12.427  1.00 47.91           O  
ATOM   3287  CB  ILE A 427      53.091 -28.464 -13.114  1.00 47.79           C  
ATOM   3288  CG1 ILE A 427      53.573 -27.580 -14.251  1.00 48.83           C  
ATOM   3289  CG2 ILE A 427      54.189 -28.683 -12.070  1.00 46.22           C  
ATOM   3290  CD1 ILE A 427      53.802 -26.114 -13.886  1.00 47.66           C  
ATOM   3291  N   ALA A 428      51.352 -30.864 -11.973  1.00 50.98           N  
ATOM   3292  CA  ALA A 428      51.060 -31.858 -10.933  1.00 54.56           C  
ATOM   3293  C   ALA A 428      50.943 -33.284 -11.465  1.00 53.92           C  
ATOM   3294  O   ALA A 428      51.413 -34.229 -10.809  1.00 55.12           O  
ATOM   3295  CB  ALA A 428      49.812 -31.429 -10.144  1.00 54.67           C  
ATOM   3296  N   GLN A 429      50.354 -33.475 -12.657  1.00 55.48           N  
ATOM   3297  CA  GLN A 429      50.294 -34.824 -13.236  1.00 56.96           C  
ATOM   3298  C   GLN A 429      51.701 -35.326 -13.507  1.00 56.48           C  
ATOM   3299  O   GLN A 429      52.066 -36.482 -13.235  1.00 58.13           O  
ATOM   3300  CB  GLN A 429      49.627 -34.843 -14.610  1.00 64.08           C  
ATOM   3301  CG  GLN A 429      48.139 -35.095 -14.762  1.00 62.81           C  
ATOM   3302  CD  GLN A 429      47.753 -34.956 -16.243  1.00 57.81           C  
ATOM   3303  NE2 GLN A 429      47.881 -36.017 -16.995  1.00 53.68           N  
ATOM   3304  OE1 GLN A 429      47.340 -33.886 -16.683  1.00 53.96           O  
ATOM   3305  N   TRP A 430      52.463 -34.442 -14.134  1.00 54.41           N  
ATOM   3306  CA  TRP A 430      53.842 -34.686 -14.534  1.00 53.62           C  
ATOM   3307  C   TRP A 430      54.661 -35.088 -13.327  1.00 55.37           C  
ATOM   3308  O   TRP A 430      55.399 -36.077 -13.384  1.00 60.10           O  
ATOM   3309  CB  TRP A 430      54.362 -33.413 -15.176  1.00 50.46           C  
ATOM   3310  CG  TRP A 430      55.709 -33.427 -15.737  1.00 51.57           C  
ATOM   3311  CD1 TRP A 430      56.879 -33.665 -15.087  1.00 50.37           C  
ATOM   3312  CD2 TRP A 430      56.059 -33.102 -17.091  1.00 52.30           C  
ATOM   3313  CE2 TRP A 430      57.446 -33.161 -17.180  1.00 52.34           C  
ATOM   3314  CE3 TRP A 430      55.317 -32.808 -18.236  1.00 50.41           C  
ATOM   3315  NE1 TRP A 430      57.921 -33.523 -15.948  1.00 53.68           N  
ATOM   3316  CZ2 TRP A 430      58.128 -32.917 -18.374  1.00 55.75           C  
ATOM   3317  CZ3 TRP A 430      55.966 -32.531 -19.380  1.00 50.89           C  
ATOM   3318  CH2 TRP A 430      57.369 -32.604 -19.462  1.00 51.28           C  
ATOM   3319  N   LYS A 431      54.515 -34.357 -12.229  1.00 58.34           N  
ATOM   3320  CA  LYS A 431      55.238 -34.700 -10.990  1.00 61.99           C  
ATOM   3321  C   LYS A 431      54.697 -35.990 -10.384  1.00 60.63           C  
ATOM   3322  O   LYS A 431      55.464 -36.803  -9.856  1.00 63.43           O  
ATOM   3323  CB  LYS A 431      55.282 -33.507 -10.025  1.00 65.82           C  
ATOM   3324  CG  LYS A 431      56.195 -32.408 -10.608  1.00 76.95           C  
ATOM   3325  CD  LYS A 431      56.293 -31.109  -9.826  1.00 86.64           C  
ATOM   3326  CE  LYS A 431      57.249 -31.256  -8.638  1.00101.33           C  
ATOM   3327  NZ  LYS A 431      58.653 -31.191  -9.148  1.00111.13           N1+
ATOM   3328  N   ALA A 432      53.406 -36.264 -10.531  1.00 59.53           N  
ATOM   3329  CA  ALA A 432      52.856 -37.535  -9.962  1.00 60.11           C  
ATOM   3330  C   ALA A 432      53.398 -38.789 -10.675  1.00 63.03           C  
ATOM   3331  O   ALA A 432      53.530 -39.825 -10.054  1.00 63.74           O  
ATOM   3332  CB  ALA A 432      51.335 -37.526  -9.985  1.00 57.21           C  
ATOM   3333  N   MET A 433      53.720 -38.709 -11.974  1.00 66.00           N  
ATOM   3334  CA  MET A 433      54.366 -39.836 -12.677  1.00 65.38           C  
ATOM   3335  C   MET A 433      55.865 -39.726 -12.636  1.00 65.04           C  
ATOM   3336  O   MET A 433      56.572 -40.554 -13.193  1.00 66.00           O  
ATOM   3337  CB  MET A 433      53.906 -39.935 -14.118  1.00 70.63           C  
ATOM   3338  CG  MET A 433      52.397 -40.101 -14.263  1.00 76.94           C  
ATOM   3339  SD  MET A 433      51.969 -41.856 -14.099  1.00 90.99           S  
ATOM   3340  CE  MET A 433      51.220 -41.996 -12.460  1.00 88.08           C  
ATOM   3341  N   ASN A 434      56.344 -38.690 -11.973  1.00 66.12           N  
ATOM   3342  CA  ASN A 434      57.755 -38.428 -11.849  1.00 67.52           C  
ATOM   3343  C   ASN A 434      58.532 -38.374 -13.186  1.00 66.41           C  
ATOM   3344  O   ASN A 434      59.694 -38.822 -13.254  1.00 64.08           O  
ATOM   3345  CB  ASN A 434      58.383 -39.413 -10.881  1.00 70.77           C  
ATOM   3346  CG  ASN A 434      59.745 -38.960 -10.394  1.00 78.58           C  
ATOM   3347  ND2 ASN A 434      60.589 -39.914 -10.042  1.00 82.82           N  
ATOM   3348  OD1 ASN A 434      60.036 -37.757 -10.321  1.00 90.36           O  
ATOM   3349  N   LEU A 435      57.927 -37.736 -14.198  1.00 61.34           N  
ATOM   3350  CA  LEU A 435      58.571 -37.554 -15.522  1.00 59.47           C  
ATOM   3351  C   LEU A 435      59.718 -36.588 -15.488  1.00 57.46           C  
ATOM   3352  O   LEU A 435      59.721 -35.692 -14.689  1.00 61.48           O  
ATOM   3353  CB  LEU A 435      57.580 -36.996 -16.528  1.00 56.53           C  
ATOM   3354  CG  LEU A 435      56.245 -37.718 -16.663  1.00 59.78           C  
ATOM   3355  CD1 LEU A 435      55.430 -37.137 -17.817  1.00 56.35           C  
ATOM   3356  CD2 LEU A 435      56.460 -39.216 -16.842  1.00 59.48           C  
ATOM   3357  N   ASP A 436      60.665 -36.744 -16.393  1.00 57.65           N  
ATOM   3358  CA  ASP A 436      61.693 -35.727 -16.657  1.00 58.08           C  
ATOM   3359  C   ASP A 436      61.362 -34.934 -17.880  1.00 55.33           C  
ATOM   3360  O   ASP A 436      61.674 -33.749 -17.952  1.00 57.87           O  
ATOM   3361  CB  ASP A 436      63.058 -36.358 -16.916  1.00 58.18           C  
ATOM   3362  CG  ASP A 436      63.634 -36.997 -15.691  1.00 58.26           C  
ATOM   3363  OD1 ASP A 436      63.905 -38.200 -15.745  1.00 59.12           O  
ATOM   3364  OD2 ASP A 436      63.832 -36.295 -14.689  1.00 61.91           O1-
ATOM   3365  N   VAL A 437      60.828 -35.629 -18.878  1.00 59.06           N  
ATOM   3366  CA  VAL A 437      60.504 -35.058 -20.192  1.00 57.19           C  
ATOM   3367  C   VAL A 437      59.313 -35.779 -20.802  1.00 56.14           C  
ATOM   3368  O   VAL A 437      58.880 -36.825 -20.322  1.00 56.82           O  
ATOM   3369  CB  VAL A 437      61.663 -35.179 -21.201  1.00 58.89           C  
ATOM   3370  CG1 VAL A 437      62.880 -34.362 -20.762  1.00 55.86           C  
ATOM   3371  CG2 VAL A 437      62.041 -36.635 -21.419  1.00 55.47           C  
ATOM   3372  N   LEU A 438      58.796 -35.220 -21.879  1.00 52.44           N  
ATOM   3373  CA  LEU A 438      57.632 -35.776 -22.505  1.00 53.21           C  
ATOM   3374  C   LEU A 438      57.840 -35.875 -24.051  1.00 54.44           C  
ATOM   3375  O   LEU A 438      58.375 -34.945 -24.679  1.00 52.15           O  
ATOM   3376  CB  LEU A 438      56.456 -34.921 -22.120  1.00 53.77           C  
ATOM   3377  CG  LEU A 438      55.090 -35.237 -22.700  1.00 54.81           C  
ATOM   3378  CD1 LEU A 438      54.726 -36.634 -22.297  1.00 60.09           C  
ATOM   3379  CD2 LEU A 438      54.040 -34.250 -22.225  1.00 53.77           C  
ATOM   3380  N   LEU A 439      57.429 -37.013 -24.627  1.00 50.82           N  
ATOM   3381  CA  LEU A 439      57.555 -37.293 -26.059  1.00 54.20           C  
ATOM   3382  C   LEU A 439      56.173 -37.353 -26.674  1.00 55.49           C  
ATOM   3383  O   LEU A 439      55.330 -38.082 -26.171  1.00 60.04           O  
ATOM   3384  CB  LEU A 439      58.181 -38.667 -26.270  1.00 54.96           C  
ATOM   3385  CG  LEU A 439      58.339 -39.110 -27.741  1.00 57.18           C  
ATOM   3386  CD1 LEU A 439      59.470 -38.356 -28.379  1.00 53.75           C  
ATOM   3387  CD2 LEU A 439      58.637 -40.584 -27.781  1.00 56.55           C  
ATOM   3388  N   THR A 440      55.932 -36.594 -27.729  1.00 52.40           N  
ATOM   3389  CA  THR A 440      54.620 -36.550 -28.301  1.00 52.54           C  
ATOM   3390  C   THR A 440      54.711 -36.619 -29.818  1.00 57.79           C  
ATOM   3391  O   THR A 440      55.731 -36.302 -30.401  1.00 55.02           O  
ATOM   3392  CB  THR A 440      53.898 -35.245 -27.950  1.00 49.46           C  
ATOM   3393  CG2 THR A 440      54.274 -34.746 -26.614  1.00 48.52           C  
ATOM   3394  OG1 THR A 440      54.244 -34.246 -28.878  1.00 49.10           O  
ATOM   3395  N   PRO A 441      53.617 -37.009 -30.472  1.00 61.37           N  
ATOM   3396  CA  PRO A 441      53.582 -36.828 -31.918  1.00 58.34           C  
ATOM   3397  C   PRO A 441      53.626 -35.370 -32.298  1.00 56.62           C  
ATOM   3398  O   PRO A 441      53.275 -34.497 -31.484  1.00 59.24           O  
ATOM   3399  CB  PRO A 441      52.226 -37.354 -32.321  1.00 60.74           C  
ATOM   3400  CG  PRO A 441      51.713 -38.115 -31.161  1.00 65.67           C  
ATOM   3401  CD  PRO A 441      52.314 -37.449 -29.952  1.00 61.26           C  
ATOM   3402  N   MET A 442      54.097 -35.136 -33.518  1.00 52.27           N  
ATOM   3403  CA  MET A 442      54.139 -33.865 -34.150  1.00 49.33           C  
ATOM   3404  C   MET A 442      53.459 -33.979 -35.498  1.00 51.06           C  
ATOM   3405  O   MET A 442      53.678 -34.923 -36.245  1.00 50.53           O  
ATOM   3406  CB  MET A 442      55.599 -33.455 -34.328  1.00 49.27           C  
ATOM   3407  CG  MET A 442      55.756 -32.191 -35.111  1.00 49.70           C  
ATOM   3408  SD  MET A 442      54.803 -30.872 -34.379  1.00 52.21           S  
ATOM   3409  CE  MET A 442      54.315 -29.871 -35.762  1.00 52.35           C  
ATOM   3410  N   LEU A 443      52.648 -32.990 -35.815  1.00 50.40           N  
ATOM   3411  CA  LEU A 443      51.895 -33.000 -37.020  1.00 52.67           C  
ATOM   3412  C   LEU A 443      52.819 -33.198 -38.219  1.00 54.39           C  
ATOM   3413  O   LEU A 443      53.850 -32.562 -38.344  1.00 52.96           O  
ATOM   3414  CB  LEU A 443      51.050 -31.728 -37.159  1.00 52.98           C  
ATOM   3415  CG  LEU A 443      50.087 -31.789 -38.362  1.00 57.66           C  
ATOM   3416  CD1 LEU A 443      48.937 -32.773 -38.084  1.00 59.29           C  
ATOM   3417  CD2 LEU A 443      49.498 -30.429 -38.652  1.00 61.02           C  
ATOM   3418  N   GLY A 444      52.422 -34.119 -39.081  1.00 58.07           N  
ATOM   3419  CA  GLY A 444      53.137 -34.410 -40.318  1.00 60.39           C  
ATOM   3420  C   GLY A 444      52.506 -35.583 -41.012  1.00 59.80           C  
ATOM   3421  O   GLY A 444      51.630 -36.284 -40.429  1.00 62.37           O  
ATOM   3422  N   PRO A 445      52.931 -35.838 -42.257  1.00 59.78           N  
ATOM   3423  CA  PRO A 445      53.829 -35.061 -43.097  1.00 55.46           C  
ATOM   3424  C   PRO A 445      53.218 -33.769 -43.536  1.00 53.25           C  
ATOM   3425  O   PRO A 445      52.063 -33.509 -43.255  1.00 52.84           O  
ATOM   3426  CB  PRO A 445      54.033 -35.964 -44.311  1.00 58.95           C  
ATOM   3427  CG  PRO A 445      52.810 -36.832 -44.377  1.00 60.92           C  
ATOM   3428  CD  PRO A 445      52.475 -37.078 -42.936  1.00 60.22           C  
ATOM   3429  N   ALA A 446      54.007 -32.934 -44.209  1.00 53.91           N  
ATOM   3430  CA  ALA A 446      53.510 -31.667 -44.705  1.00 53.65           C  
ATOM   3431  C   ALA A 446      52.166 -31.783 -45.405  1.00 55.09           C  
ATOM   3432  O   ALA A 446      51.929 -32.715 -46.189  1.00 53.56           O  
ATOM   3433  CB  ALA A 446      54.521 -31.076 -45.679  1.00 57.95           C  
ATOM   3434  N   LEU A 447      51.302 -30.823 -45.119  1.00 53.95           N  
ATOM   3435  CA  LEU A 447      50.005 -30.713 -45.774  1.00 55.92           C  
ATOM   3436  C   LEU A 447      50.091 -30.016 -47.115  1.00 56.90           C  
ATOM   3437  O   LEU A 447      50.990 -29.201 -47.371  1.00 52.65           O  
ATOM   3438  CB  LEU A 447      49.048 -29.859 -44.949  1.00 54.00           C  
ATOM   3439  CG  LEU A 447      48.357 -30.542 -43.771  1.00 56.20           C  
ATOM   3440  CD1 LEU A 447      49.342 -31.132 -42.794  1.00 55.52           C  
ATOM   3441  CD2 LEU A 447      47.442 -29.579 -43.058  1.00 52.95           C  
ATOM   3442  N   ASP A 448      49.088 -30.260 -47.953  1.00 59.72           N  
ATOM   3443  CA  ASP A 448      49.024 -29.565 -49.228  1.00 61.16           C  
ATOM   3444  C   ASP A 448      48.878 -28.068 -49.007  1.00 57.14           C  
ATOM   3445  O   ASP A 448      48.376 -27.610 -47.984  1.00 54.07           O  
ATOM   3446  CB  ASP A 448      47.892 -30.105 -50.113  1.00 65.24           C  
ATOM   3447  CG  ASP A 448      48.112 -31.537 -50.519  1.00 66.77           C  
ATOM   3448  OD1 ASP A 448      49.232 -32.035 -50.336  1.00 65.71           O  
ATOM   3449  OD2 ASP A 448      47.164 -32.166 -51.010  1.00 74.07           O1-
ATOM   3450  N   LEU A 449      49.336 -27.310 -49.990  1.00 55.11           N  
ATOM   3451  CA  LEU A 449      49.175 -25.880 -49.953  1.00 55.43           C  
ATOM   3452  C   LEU A 449      47.694 -25.501 -49.762  1.00 56.44           C  
ATOM   3453  O   LEU A 449      46.811 -26.145 -50.286  1.00 60.98           O  
ATOM   3454  CB  LEU A 449      49.796 -25.244 -51.212  1.00 56.14           C  
ATOM   3455  CG  LEU A 449      51.307 -25.422 -51.343  1.00 53.71           C  
ATOM   3456  CD1 LEU A 449      51.716 -25.288 -52.782  1.00 55.07           C  
ATOM   3457  CD2 LEU A 449      52.016 -24.373 -50.497  1.00 54.00           C  
ATOM   3458  N   ASN A 450      47.454 -24.437 -49.010  1.00 55.56           N  
ATOM   3459  CA  ASN A 450      46.105 -23.895 -48.743  1.00 56.92           C  
ATOM   3460  C   ASN A 450      45.149 -24.773 -47.924  1.00 53.84           C  
ATOM   3461  O   ASN A 450      43.991 -24.432 -47.775  1.00 50.35           O  
ATOM   3462  CB  ASN A 450      45.458 -23.346 -50.001  1.00 58.09           C  
ATOM   3463  CG  ASN A 450      46.371 -22.384 -50.657  1.00 63.21           C  
ATOM   3464  ND2 ASN A 450      46.885 -22.770 -51.823  1.00 61.65           N  
ATOM   3465  OD1 ASN A 450      46.702 -21.323 -50.080  1.00 65.20           O  
ATOM   3466  N   THR A 451      45.695 -25.840 -47.345  1.00 52.06           N  
ATOM   3467  CA  THR A 451      44.954 -26.672 -46.439  1.00 50.52           C  
ATOM   3468  C   THR A 451      45.146 -26.359 -44.953  1.00 52.40           C  
ATOM   3469  O   THR A 451      44.206 -26.516 -44.186  1.00 55.73           O  
ATOM   3470  CB  THR A 451      45.199 -28.197 -46.711  1.00 50.01           C  
ATOM   3471  CG2 THR A 451      44.901 -28.515 -48.188  1.00 53.41           C  
ATOM   3472  OG1 THR A 451      46.547 -28.588 -46.408  1.00 46.02           O  
ATOM   3473  N   PRO A 452      46.331 -25.925 -44.518  1.00 53.18           N  
ATOM   3474  CA  PRO A 452      46.402 -25.648 -43.044  1.00 51.57           C  
ATOM   3475  C   PRO A 452      45.374 -24.689 -42.464  1.00 50.37           C  
ATOM   3476  O   PRO A 452      44.864 -24.928 -41.362  1.00 53.45           O  
ATOM   3477  CB  PRO A 452      47.771 -25.050 -42.866  1.00 50.91           C  
ATOM   3478  CG  PRO A 452      48.587 -25.696 -43.975  1.00 54.08           C  
ATOM   3479  CD  PRO A 452      47.652 -25.761 -45.153  1.00 52.80           C  
ATOM   3480  N   GLY A 453      45.002 -23.657 -43.196  1.00 50.43           N  
ATOM   3481  CA  GLY A 453      43.981 -22.725 -42.686  1.00 51.01           C  
ATOM   3482  C   GLY A 453      42.588 -23.300 -42.773  1.00 54.80           C  
ATOM   3483  O   GLY A 453      41.612 -22.606 -42.498  1.00 58.12           O  
ATOM   3484  N   ARG A 454      42.469 -24.559 -43.218  1.00 57.47           N  
ATOM   3485  CA  ARG A 454      41.176 -25.261 -43.202  1.00 57.50           C  
ATOM   3486  C   ARG A 454      41.219 -26.502 -42.325  1.00 55.79           C  
ATOM   3487  O   ARG A 454      40.223 -27.223 -42.230  1.00 53.33           O  
ATOM   3488  CB  ARG A 454      40.767 -25.607 -44.625  1.00 61.09           C  
ATOM   3489  CG  ARG A 454      40.185 -24.402 -45.340  1.00 64.31           C  
ATOM   3490  CD  ARG A 454      39.953 -24.563 -46.828  1.00 69.08           C  
ATOM   3491  NE  ARG A 454      39.335 -23.331 -47.278  1.00 72.96           N  
ATOM   3492  CZ  ARG A 454      39.937 -22.371 -47.978  1.00 86.16           C  
ATOM   3493  NH1 ARG A 454      41.227 -22.467 -48.382  1.00 95.51           N1+
ATOM   3494  NH2 ARG A 454      39.231 -21.289 -48.296  1.00 83.74           N  
ATOM   3495  N   ALA A 455      42.367 -26.718 -41.673  1.00 51.24           N  
ATOM   3496  CA  ALA A 455      42.524 -27.801 -40.744  1.00 50.59           C  
ATOM   3497  C   ALA A 455      43.001 -27.213 -39.374  1.00 50.33           C  
ATOM   3498  O   ALA A 455      44.009 -27.650 -38.823  1.00 47.99           O  
ATOM   3499  CB  ALA A 455      43.491 -28.852 -41.271  1.00 48.19           C  
ATOM   3500  N   THR A 456      42.256 -26.254 -38.849  1.00 48.97           N  
ATOM   3501  CA  THR A 456      42.639 -25.602 -37.599  1.00 50.72           C  
ATOM   3502  C   THR A 456      42.849 -26.566 -36.408  1.00 51.63           C  
ATOM   3503  O   THR A 456      43.748 -26.375 -35.611  1.00 49.58           O  
ATOM   3504  CB  THR A 456      41.610 -24.508 -37.229  1.00 51.87           C  
ATOM   3505  CG2 THR A 456      41.999 -23.822 -35.984  1.00 52.65           C  
ATOM   3506  OG1 THR A 456      41.569 -23.521 -38.243  1.00 52.94           O  
ATOM   3507  N   GLY A 457      42.054 -27.627 -36.329  1.00 51.77           N  
ATOM   3508  CA  GLY A 457      42.127 -28.546 -35.219  1.00 52.89           C  
ATOM   3509  C   GLY A 457      43.449 -29.280 -35.085  1.00 53.12           C  
ATOM   3510  O   GLY A 457      43.838 -29.747 -33.985  1.00 50.26           O  
ATOM   3511  N   ALA A 458      44.128 -29.420 -36.206  1.00 51.26           N  
ATOM   3512  CA  ALA A 458      45.438 -30.091 -36.239  1.00 54.28           C  
ATOM   3513  C   ALA A 458      46.562 -29.328 -35.530  1.00 52.85           C  
ATOM   3514  O   ALA A 458      47.633 -29.871 -35.354  1.00 52.75           O  
ATOM   3515  CB  ALA A 458      45.838 -30.365 -37.674  1.00 52.87           C  
ATOM   3516  N   VAL A 459      46.305 -28.112 -35.058  1.00 54.54           N  
ATOM   3517  CA  VAL A 459      47.278 -27.443 -34.185  1.00 50.71           C  
ATOM   3518  C   VAL A 459      47.313 -28.056 -32.768  1.00 52.73           C  
ATOM   3519  O   VAL A 459      48.129 -27.669 -31.925  1.00 49.25           O  
ATOM   3520  CB  VAL A 459      47.002 -25.933 -34.038  1.00 49.51           C  
ATOM   3521  CG1 VAL A 459      46.846 -25.246 -35.366  1.00 51.55           C  
ATOM   3522  CG2 VAL A 459      45.793 -25.653 -33.199  1.00 51.01           C  
ATOM   3523  N   SER A 460      46.435 -29.017 -32.510  1.00 52.82           N  
ATOM   3524  CA  SER A 460      46.291 -29.566 -31.193  1.00 54.11           C  
ATOM   3525  C   SER A 460      47.614 -30.047 -30.599  1.00 57.00           C  
ATOM   3526  O   SER A 460      47.883 -29.774 -29.435  1.00 56.60           O  
ATOM   3527  CB  SER A 460      45.256 -30.696 -31.188  1.00 55.55           C  
ATOM   3528  OG  SER A 460      45.609 -31.797 -31.988  1.00 54.81           O  
ATOM   3529  N   TYR A 461      48.437 -30.744 -31.381  1.00 56.60           N  
ATOM   3530  CA  TYR A 461      49.709 -31.285 -30.859  1.00 55.99           C  
ATOM   3531  C   TYR A 461      50.666 -30.222 -30.357  1.00 54.76           C  
ATOM   3532  O   TYR A 461      51.398 -30.467 -29.391  1.00 51.66           O  
ATOM   3533  CB  TYR A 461      50.428 -32.170 -31.887  1.00 57.96           C  
ATOM   3534  CG  TYR A 461      49.711 -33.487 -32.006  1.00 59.46           C  
ATOM   3535  CD1 TYR A 461      49.882 -34.463 -31.048  1.00 62.97           C  
ATOM   3536  CD2 TYR A 461      48.783 -33.716 -33.027  1.00 58.81           C  
ATOM   3537  CE1 TYR A 461      49.193 -35.654 -31.115  1.00 65.36           C  
ATOM   3538  CE2 TYR A 461      48.060 -34.877 -33.079  1.00 59.66           C  
ATOM   3539  CZ  TYR A 461      48.282 -35.855 -32.131  1.00 64.18           C  
ATOM   3540  OH  TYR A 461      47.596 -37.043 -32.180  1.00 63.07           O  
ATOM   3541  N   THR A 462      50.614 -29.044 -30.972  1.00 47.92           N  
ATOM   3542  CA  THR A 462      51.564 -27.981 -30.707  1.00 45.11           C  
ATOM   3543  C   THR A 462      50.991 -26.897 -29.820  1.00 45.70           C  
ATOM   3544  O   THR A 462      51.647 -26.490 -28.841  1.00 49.13           O  
ATOM   3545  CB  THR A 462      52.007 -27.273 -32.003  1.00 43.40           C  
ATOM   3546  CG2 THR A 462      52.948 -28.132 -32.778  1.00 41.28           C  
ATOM   3547  OG1 THR A 462      50.859 -26.945 -32.788  1.00 43.51           O  
ATOM   3548  N   MET A 463      49.782 -26.426 -30.108  1.00 43.07           N  
ATOM   3549  CA  MET A 463      49.254 -25.338 -29.326  1.00 43.88           C  
ATOM   3550  C   MET A 463      49.099 -25.657 -27.826  1.00 45.36           C  
ATOM   3551  O   MET A 463      49.056 -24.787 -27.003  1.00 46.98           O  
ATOM   3552  CB  MET A 463      47.938 -24.809 -29.829  1.00 45.05           C  
ATOM   3553  CG  MET A 463      47.663 -23.455 -29.205  1.00 48.35           C  
ATOM   3554  SD  MET A 463      46.517 -22.515 -30.217  1.00 59.31           S  
ATOM   3555  CE  MET A 463      45.138 -23.641 -30.130  1.00 57.66           C  
ATOM   3556  N   LEU A 464      48.981 -26.908 -27.483  1.00 49.38           N  
ATOM   3557  CA  LEU A 464      48.851 -27.274 -26.095  1.00 50.72           C  
ATOM   3558  C   LEU A 464      49.994 -26.699 -25.247  1.00 46.78           C  
ATOM   3559  O   LEU A 464      49.747 -26.200 -24.136  1.00 46.01           O  
ATOM   3560  CB  LEU A 464      48.776 -28.791 -26.001  1.00 53.58           C  
ATOM   3561  CG  LEU A 464      48.701 -29.394 -24.601  1.00 55.78           C  
ATOM   3562  CD1 LEU A 464      47.417 -29.028 -23.931  1.00 58.49           C  
ATOM   3563  CD2 LEU A 464      48.854 -30.888 -24.777  1.00 58.16           C  
ATOM   3564  N   TYR A 465      51.198 -26.679 -25.827  1.00 42.41           N  
ATOM   3565  CA  TYR A 465      52.376 -26.245 -25.134  1.00 40.19           C  
ATOM   3566  C   TYR A 465      52.622 -24.729 -25.198  1.00 42.62           C  
ATOM   3567  O   TYR A 465      53.418 -24.202 -24.420  1.00 47.67           O  
ATOM   3568  CB  TYR A 465      53.569 -27.125 -25.515  1.00 40.49           C  
ATOM   3569  CG  TYR A 465      53.238 -28.574 -25.180  1.00 41.98           C  
ATOM   3570  CD1 TYR A 465      53.171 -28.987 -23.886  1.00 43.21           C  
ATOM   3571  CD2 TYR A 465      52.819 -29.460 -26.147  1.00 46.13           C  
ATOM   3572  CE1 TYR A 465      52.814 -30.288 -23.542  1.00 46.82           C  
ATOM   3573  CE2 TYR A 465      52.467 -30.786 -25.829  1.00 49.98           C  
ATOM   3574  CZ  TYR A 465      52.474 -31.191 -24.524  1.00 49.15           C  
ATOM   3575  OH  TYR A 465      52.088 -32.461 -24.189  1.00 53.37           O  
ATOM   3576  N   ASN A 466      51.888 -24.014 -26.041  1.00 40.94           N  
ATOM   3577  CA  ASN A 466      51.844 -22.590 -25.961  1.00 39.62           C  
ATOM   3578  C   ASN A 466      50.965 -22.182 -24.767  1.00 43.69           C  
ATOM   3579  O   ASN A 466      51.292 -21.239 -24.018  1.00 42.05           O  
ATOM   3580  CB  ASN A 466      51.275 -22.014 -27.253  1.00 41.87           C  
ATOM   3581  CG  ASN A 466      52.135 -22.354 -28.505  1.00 41.85           C  
ATOM   3582  ND2 ASN A 466      53.203 -21.630 -28.675  1.00 42.40           N  
ATOM   3583  OD1 ASN A 466      51.852 -23.279 -29.266  1.00 40.12           O  
ATOM   3584  N   CYS A 467      49.824 -22.874 -24.629  1.00 41.08           N  
ATOM   3585  CA  CYS A 467      48.903 -22.683 -23.539  1.00 41.50           C  
ATOM   3586  C   CYS A 467      49.545 -22.991 -22.172  1.00 38.62           C  
ATOM   3587  O   CYS A 467      49.382 -22.243 -21.249  1.00 35.19           O  
ATOM   3588  CB  CYS A 467      47.696 -23.612 -23.723  1.00 46.52           C  
ATOM   3589  SG  CYS A 467      46.389 -23.271 -22.552  1.00 45.61           S  
ATOM   3590  N   LEU A 468      50.279 -24.088 -22.095  1.00 38.59           N  
ATOM   3591  CA  LEU A 468      51.039 -24.427 -20.927  1.00 39.87           C  
ATOM   3592  C   LEU A 468      52.350 -23.679 -20.789  1.00 44.50           C  
ATOM   3593  O   LEU A 468      52.882 -23.652 -19.681  1.00 46.47           O  
ATOM   3594  CB  LEU A 468      51.355 -25.920 -20.969  1.00 41.04           C  
ATOM   3595  CG  LEU A 468      50.146 -26.797 -20.745  1.00 41.23           C  
ATOM   3596  CD1 LEU A 468      50.435 -28.197 -21.185  1.00 43.61           C  
ATOM   3597  CD2 LEU A 468      49.748 -26.851 -19.299  1.00 42.15           C  
ATOM   3598  N   ASP A 469      52.902 -23.106 -21.904  1.00 43.57           N  
ATOM   3599  CA  ASP A 469      54.189 -22.375 -21.876  1.00 37.91           C  
ATOM   3600  C   ASP A 469      55.253 -23.267 -21.316  1.00 38.84           C  
ATOM   3601  O   ASP A 469      55.867 -22.969 -20.321  1.00 40.20           O  
ATOM   3602  CB  ASP A 469      54.045 -21.070 -21.081  1.00 40.10           C  
ATOM   3603  CG  ASP A 469      55.200 -20.075 -21.331  1.00 40.26           C  
ATOM   3604  OD1 ASP A 469      55.468 -19.218 -20.452  1.00 42.72           O  
ATOM   3605  OD2 ASP A 469      55.893 -20.178 -22.369  1.00 39.25           O1-
ATOM   3606  N   PHE A 470      55.387 -24.436 -21.913  1.00 41.86           N  
ATOM   3607  CA  PHE A 470      56.458 -25.380 -21.661  1.00 43.60           C  
ATOM   3608  C   PHE A 470      57.356 -25.337 -22.923  1.00 47.72           C  
ATOM   3609  O   PHE A 470      56.896 -25.138 -24.066  1.00 45.16           O  
ATOM   3610  CB  PHE A 470      55.951 -26.850 -21.567  1.00 45.94           C  
ATOM   3611  CG  PHE A 470      55.176 -27.211 -20.327  1.00 46.36           C  
ATOM   3612  CD1 PHE A 470      54.955 -28.571 -20.045  1.00 50.20           C  
ATOM   3613  CD2 PHE A 470      54.649 -26.270 -19.469  1.00 49.30           C  
ATOM   3614  CE1 PHE A 470      54.222 -28.981 -18.958  1.00 48.47           C  
ATOM   3615  CE2 PHE A 470      53.938 -26.666 -18.340  1.00 49.77           C  
ATOM   3616  CZ  PHE A 470      53.729 -28.010 -18.083  1.00 49.33           C  
ATOM   3617  N   PRO A 471      58.639 -25.575 -22.730  1.00 46.45           N  
ATOM   3618  CA  PRO A 471      59.459 -25.624 -23.899  1.00 43.36           C  
ATOM   3619  C   PRO A 471      59.083 -26.870 -24.674  1.00 45.70           C  
ATOM   3620  O   PRO A 471      58.714 -27.894 -24.052  1.00 41.88           O  
ATOM   3621  CB  PRO A 471      60.881 -25.749 -23.360  1.00 43.18           C  
ATOM   3622  CG  PRO A 471      60.743 -26.124 -21.932  1.00 44.98           C  
ATOM   3623  CD  PRO A 471      59.364 -25.772 -21.465  1.00 44.84           C  
ATOM   3624  N   ALA A 472      59.208 -26.788 -26.001  1.00 41.31           N  
ATOM   3625  CA  ALA A 472      58.801 -27.867 -26.854  1.00 42.75           C  
ATOM   3626  C   ALA A 472      59.556 -27.742 -28.162  1.00 44.11           C  
ATOM   3627  O   ALA A 472      59.599 -26.665 -28.725  1.00 41.43           O  
ATOM   3628  CB  ALA A 472      57.316 -27.739 -27.104  1.00 42.99           C  
ATOM   3629  N   GLY A 473      60.176 -28.818 -28.616  1.00 45.16           N  
ATOM   3630  CA  GLY A 473      60.990 -28.770 -29.816  1.00 47.29           C  
ATOM   3631  C   GLY A 473      60.629 -29.919 -30.691  1.00 47.93           C  
ATOM   3632  O   GLY A 473      60.002 -30.851 -30.225  1.00 49.88           O  
ATOM   3633  N   VAL A 474      61.058 -29.901 -31.948  1.00 51.08           N  
ATOM   3634  CA  VAL A 474      60.840 -31.051 -32.804  1.00 48.78           C  
ATOM   3635  C   VAL A 474      62.126 -31.517 -33.484  1.00 47.40           C  
ATOM   3636  O   VAL A 474      62.941 -30.702 -33.823  1.00 47.86           O  
ATOM   3637  CB  VAL A 474      59.757 -30.763 -33.859  1.00 50.62           C  
ATOM   3638  CG1 VAL A 474      58.437 -30.485 -33.167  1.00 47.53           C  
ATOM   3639  CG2 VAL A 474      60.166 -29.636 -34.789  1.00 49.93           C  
ATOM   3640  N   VAL A 475      62.234 -32.828 -33.708  1.00 50.04           N  
ATOM   3641  CA  VAL A 475      63.379 -33.507 -34.303  1.00 51.13           C  
ATOM   3642  C   VAL A 475      62.883 -34.438 -35.406  1.00 53.92           C  
ATOM   3643  O   VAL A 475      62.066 -35.310 -35.146  1.00 57.20           O  
ATOM   3644  CB  VAL A 475      64.091 -34.367 -33.252  1.00 49.84           C  
ATOM   3645  CG1 VAL A 475      65.302 -35.077 -33.808  1.00 49.55           C  
ATOM   3646  CG2 VAL A 475      64.507 -33.477 -32.076  1.00 51.92           C  
ATOM   3647  N   PRO A 476      63.353 -34.271 -36.650  1.00 56.37           N  
ATOM   3648  CA  PRO A 476      62.923 -35.246 -37.698  1.00 58.57           C  
ATOM   3649  C   PRO A 476      63.515 -36.617 -37.434  1.00 59.47           C  
ATOM   3650  O   PRO A 476      64.719 -36.671 -37.164  1.00 58.82           O  
ATOM   3651  CB  PRO A 476      63.539 -34.702 -38.974  1.00 58.39           C  
ATOM   3652  CG  PRO A 476      64.611 -33.797 -38.523  1.00 59.59           C  
ATOM   3653  CD  PRO A 476      64.184 -33.213 -37.203  1.00 58.33           C  
ATOM   3654  N   VAL A 477      62.694 -37.676 -37.501  1.00 59.77           N  
ATOM   3655  CA  VAL A 477      63.143 -39.031 -37.193  1.00 64.17           C  
ATOM   3656  C   VAL A 477      62.951 -40.092 -38.291  1.00 66.14           C  
ATOM   3657  O   VAL A 477      63.600 -41.131 -38.263  1.00 67.90           O  
ATOM   3658  CB  VAL A 477      62.499 -39.560 -35.879  1.00 67.56           C  
ATOM   3659  CG1 VAL A 477      62.850 -38.644 -34.736  1.00 67.28           C  
ATOM   3660  CG2 VAL A 477      60.992 -39.650 -35.970  1.00 68.23           C  
ATOM   3661  N   THR A 478      62.063 -39.857 -39.251  1.00 65.66           N  
ATOM   3662  CA  THR A 478      61.869 -40.821 -40.354  1.00 64.55           C  
ATOM   3663  C   THR A 478      61.240 -40.132 -41.568  1.00 63.33           C  
ATOM   3664  O   THR A 478      60.916 -38.924 -41.539  1.00 60.06           O  
ATOM   3665  CB  THR A 478      60.952 -41.958 -39.864  1.00 70.71           C  
ATOM   3666  CG2 THR A 478      59.493 -41.451 -39.710  1.00 68.87           C  
ATOM   3667  OG1 THR A 478      61.019 -43.115 -40.723  1.00 66.18           O  
ATOM   3668  N   THR A 479      61.030 -40.909 -42.633  1.00 63.95           N  
ATOM   3669  CA  THR A 479      60.323 -40.409 -43.793  1.00 61.21           C  
ATOM   3670  C   THR A 479      59.131 -41.281 -44.129  1.00 62.28           C  
ATOM   3671  O   THR A 479      59.111 -42.484 -43.862  1.00 64.39           O  
ATOM   3672  CB  THR A 479      61.257 -40.243 -45.028  1.00 63.55           C  
ATOM   3673  CG2 THR A 479      62.231 -39.057 -44.885  1.00 58.43           C  
ATOM   3674  OG1 THR A 479      62.022 -41.423 -45.220  1.00 64.42           O  
ATOM   3675  N   VAL A 480      58.136 -40.648 -44.749  1.00 63.19           N  
ATOM   3676  CA  VAL A 480      56.934 -41.342 -45.193  1.00 63.98           C  
ATOM   3677  C   VAL A 480      57.222 -42.431 -46.230  1.00 64.88           C  
ATOM   3678  O   VAL A 480      57.783 -42.185 -47.296  1.00 64.36           O  
ATOM   3679  CB  VAL A 480      55.892 -40.372 -45.789  1.00 63.73           C  
ATOM   3680  CG1 VAL A 480      54.591 -41.106 -46.096  1.00 67.57           C  
ATOM   3681  CG2 VAL A 480      55.578 -39.218 -44.855  1.00 57.95           C  
ATOM   3682  N   THR A 481      56.788 -43.639 -45.903  1.00 69.12           N  
ATOM   3683  CA  THR A 481      56.891 -44.784 -46.795  1.00 72.75           C  
ATOM   3684  C   THR A 481      55.604 -44.994 -47.579  1.00 75.25           C  
ATOM   3685  O   THR A 481      54.541 -44.483 -47.205  1.00 77.79           O  
ATOM   3686  CB  THR A 481      57.146 -46.100 -46.049  1.00 73.86           C  
ATOM   3687  CG2 THR A 481      58.421 -46.053 -45.259  1.00 73.28           C  
ATOM   3688  OG1 THR A 481      56.029 -46.382 -45.192  1.00 81.37           O  
ATOM   3689  N   ALA A 482      55.717 -45.732 -48.684  1.00 76.51           N  
ATOM   3690  CA  ALA A 482      54.560 -46.012 -49.533  1.00 79.16           C  
ATOM   3691  C   ALA A 482      53.464 -46.677 -48.705  1.00 78.48           C  
ATOM   3692  O   ALA A 482      52.279 -46.297 -48.793  1.00 76.53           O  
ATOM   3693  CB  ALA A 482      54.964 -46.882 -50.704  1.00 76.57           C  
ATOM   3694  N   GLU A 483      53.875 -47.609 -47.847  1.00 76.09           N  
ATOM   3695  CA  GLU A 483      52.960 -48.164 -46.872  1.00 78.39           C  
ATOM   3696  C   GLU A 483      52.225 -47.105 -46.003  1.00 77.70           C  
ATOM   3697  O   GLU A 483      50.988 -47.152 -45.890  1.00 77.25           O  
ATOM   3698  CB  GLU A 483      53.674 -49.176 -45.995  1.00 80.86           C  
ATOM   3699  CG  GLU A 483      52.659 -49.875 -45.111  1.00 87.28           C  
ATOM   3700  CD  GLU A 483      53.064 -51.266 -44.684  1.00 94.97           C  
ATOM   3701  OE1 GLU A 483      53.314 -52.097 -45.599  1.00 99.91           O  
ATOM   3702  OE2 GLU A 483      53.080 -51.536 -43.453  1.00 92.15           O1-
ATOM   3703  N   ASP A 484      52.969 -46.174 -45.400  1.00 71.58           N  
ATOM   3704  CA  ASP A 484      52.347 -45.132 -44.580  1.00 73.82           C  
ATOM   3705  C   ASP A 484      51.296 -44.350 -45.357  1.00 74.24           C  
ATOM   3706  O   ASP A 484      50.213 -44.022 -44.831  1.00 73.61           O  
ATOM   3707  CB  ASP A 484      53.357 -44.101 -44.034  1.00 71.36           C  
ATOM   3708  CG  ASP A 484      54.384 -44.692 -43.113  1.00 72.39           C  
ATOM   3709  OD1 ASP A 484      55.529 -44.184 -43.104  1.00 74.87           O  
ATOM   3710  OD2 ASP A 484      54.070 -45.654 -42.379  1.00 78.01           O1-
ATOM   3711  N   ASP A 485      51.633 -44.023 -46.589  1.00 73.78           N  
ATOM   3712  CA  ASP A 485      50.813 -43.135 -47.407  1.00 77.09           C  
ATOM   3713  C   ASP A 485      49.545 -43.855 -47.891  1.00 74.65           C  
ATOM   3714  O   ASP A 485      48.458 -43.257 -47.940  1.00 72.14           O  
ATOM   3715  CB  ASP A 485      51.608 -42.606 -48.626  1.00 79.21           C  
ATOM   3716  CG  ASP A 485      50.980 -41.365 -49.212  1.00 78.55           C  
ATOM   3717  OD1 ASP A 485      51.001 -40.292 -48.573  1.00 90.25           O  
ATOM   3718  OD2 ASP A 485      50.422 -41.454 -50.291  1.00 85.51           O1-
ATOM   3719  N   ALA A 486      49.675 -45.131 -48.222  1.00 74.99           N  
ATOM   3720  CA  ALA A 486      48.512 -45.924 -48.621  1.00 76.16           C  
ATOM   3721  C   ALA A 486      47.550 -46.027 -47.428  1.00 77.57           C  
ATOM   3722  O   ALA A 486      46.319 -45.942 -47.582  1.00 75.20           O  
ATOM   3723  CB  ALA A 486      48.928 -47.304 -49.069  1.00 75.36           C  
ATOM   3724  N   GLN A 487      48.106 -46.143 -46.224  1.00 77.98           N  
ATOM   3725  CA  GLN A 487      47.243 -46.236 -45.043  1.00 78.55           C  
ATOM   3726  C   GLN A 487      46.366 -45.006 -44.834  1.00 76.10           C  
ATOM   3727  O   GLN A 487      45.344 -45.118 -44.197  1.00 78.12           O  
ATOM   3728  CB  GLN A 487      48.033 -46.583 -43.804  1.00 75.87           C  
ATOM   3729  CG  GLN A 487      48.582 -47.984 -43.877  1.00 77.81           C  
ATOM   3730  CD  GLN A 487      49.712 -48.264 -42.890  1.00 81.32           C  
ATOM   3731  NE2 GLN A 487      50.059 -49.531 -42.746  1.00 84.68           N  
ATOM   3732  OE1 GLN A 487      50.290 -47.358 -42.295  1.00 82.74           O  
ATOM   3733  N   MET A 488      46.699 -43.864 -45.428  1.00 75.61           N  
ATOM   3734  CA  MET A 488      45.863 -42.660 -45.250  1.00 78.22           C  
ATOM   3735  C   MET A 488      44.467 -42.837 -45.790  1.00 80.99           C  
ATOM   3736  O   MET A 488      43.586 -42.053 -45.461  1.00 79.08           O  
ATOM   3737  CB  MET A 488      46.450 -41.395 -45.919  1.00 75.94           C  
ATOM   3738  CG  MET A 488      47.470 -40.608 -45.122  1.00 72.77           C  
ATOM   3739  SD  MET A 488      46.921 -40.008 -43.509  1.00 72.33           S  
ATOM   3740  CE  MET A 488      45.535 -38.957 -43.954  1.00 67.84           C  
ATOM   3741  N   GLU A 489      44.256 -43.827 -46.642  1.00 84.51           N  
ATOM   3742  CA  GLU A 489      42.910 -44.066 -47.133  1.00 91.42           C  
ATOM   3743  C   GLU A 489      42.022 -44.592 -45.999  1.00 88.77           C  
ATOM   3744  O   GLU A 489      40.817 -44.482 -46.079  1.00 92.65           O  
ATOM   3745  CB  GLU A 489      42.897 -45.059 -48.323  1.00100.69           C  
ATOM   3746  CG  GLU A 489      43.891 -44.772 -49.451  1.00107.10           C  
ATOM   3747  CD  GLU A 489      43.730 -43.390 -50.060  1.00113.11           C  
ATOM   3748  OE1 GLU A 489      44.749 -42.757 -50.441  1.00119.18           O  
ATOM   3749  OE2 GLU A 489      42.574 -42.935 -50.147  1.00117.10           O1-
ATOM   3750  N   LEU A 490      42.607 -45.211 -44.972  1.00 88.57           N  
ATOM   3751  CA  LEU A 490      41.832 -45.702 -43.817  1.00 87.97           C  
ATOM   3752  C   LEU A 490      41.684 -44.688 -42.680  1.00 84.48           C  
ATOM   3753  O   LEU A 490      41.084 -45.004 -41.673  1.00 86.21           O  
ATOM   3754  CB  LEU A 490      42.455 -46.988 -43.255  1.00 88.97           C  
ATOM   3755  CG  LEU A 490      42.326 -48.271 -44.093  1.00 95.80           C  
ATOM   3756  CD1 LEU A 490      40.924 -48.360 -44.688  1.00 95.44           C  
ATOM   3757  CD2 LEU A 490      43.392 -48.363 -45.186  1.00 97.94           C  
ATOM   3758  N   TYR A 491      42.219 -43.487 -42.856  1.00 80.68           N  
ATOM   3759  CA  TYR A 491      42.142 -42.410 -41.849  1.00 78.42           C  
ATOM   3760  C   TYR A 491      40.728 -41.797 -41.841  1.00 82.60           C  
ATOM   3761  O   TYR A 491      40.139 -41.520 -42.888  1.00 78.29           O  
ATOM   3762  CB  TYR A 491      43.225 -41.356 -42.179  1.00 72.42           C  
ATOM   3763  CG  TYR A 491      43.369 -40.161 -41.266  1.00 70.11           C  
ATOM   3764  CD1 TYR A 491      42.456 -39.084 -41.317  1.00 67.53           C  
ATOM   3765  CD2 TYR A 491      44.439 -40.086 -40.359  1.00 64.96           C  
ATOM   3766  CE1 TYR A 491      42.580 -37.994 -40.480  1.00 64.52           C  
ATOM   3767  CE2 TYR A 491      44.574 -38.984 -39.513  1.00 67.29           C  
ATOM   3768  CZ  TYR A 491      43.650 -37.948 -39.573  1.00 64.52           C  
ATOM   3769  OH  TYR A 491      43.797 -36.876 -38.721  1.00 62.85           O  
ATOM   3770  N   LYS A 492      40.195 -41.587 -40.643  1.00 85.62           N  
ATOM   3771  CA  LYS A 492      38.813 -41.092 -40.455  1.00 91.66           C  
ATOM   3772  C   LYS A 492      38.780 -39.890 -39.476  1.00 83.62           C  
ATOM   3773  O   LYS A 492      37.964 -38.950 -39.639  1.00 81.55           O  
ATOM   3774  CB  LYS A 492      37.892 -42.274 -39.987  1.00 97.73           C  
ATOM   3775  CG  LYS A 492      38.734 -43.409 -39.424  1.00103.33           C  
ATOM   3776  CD  LYS A 492      37.952 -44.605 -38.924  1.00115.12           C  
ATOM   3777  CE  LYS A 492      38.835 -45.494 -38.047  1.00119.34           C  
ATOM   3778  NZ  LYS A 492      37.994 -46.411 -37.233  1.00126.42           N1+
ATOM   3779  N   GLY A 493      39.658 -39.882 -38.478  1.00 71.75           N  
ATOM   3780  CA  GLY A 493      39.602 -38.778 -37.534  1.00 75.23           C  
ATOM   3781  C   GLY A 493      38.612 -39.115 -36.436  1.00 71.33           C  
ATOM   3782  O   GLY A 493      37.839 -40.057 -36.589  1.00 76.77           O  
ATOM   3783  N   TYR A 494      38.655 -38.376 -35.329  1.00 65.65           N  
ATOM   3784  CA  TYR A 494      37.828 -38.696 -34.133  1.00 64.42           C  
ATOM   3785  C   TYR A 494      36.469 -38.003 -34.212  1.00 64.09           C  
ATOM   3786  O   TYR A 494      35.513 -38.499 -33.624  1.00 59.93           O  
ATOM   3787  CB  TYR A 494      38.536 -38.330 -32.791  1.00 61.07           C  
ATOM   3788  CG  TYR A 494      39.852 -39.049 -32.593  1.00 59.49           C  
ATOM   3789  CD1 TYR A 494      39.924 -40.418 -32.536  1.00 60.62           C  
ATOM   3790  CD2 TYR A 494      41.040 -38.338 -32.511  1.00 59.20           C  
ATOM   3791  CE1 TYR A 494      41.144 -41.064 -32.395  1.00 63.40           C  
ATOM   3792  CE2 TYR A 494      42.260 -38.978 -32.374  1.00 57.83           C  
ATOM   3793  CZ  TYR A 494      42.309 -40.327 -32.298  1.00 62.08           C  
ATOM   3794  OH  TYR A 494      43.550 -40.926 -32.183  1.00 70.74           O  
ATOM   3795  N   PHE A 495      36.401 -36.891 -34.955  1.00 63.47           N  
ATOM   3796  CA  PHE A 495      35.197 -36.074 -35.042  1.00 65.25           C  
ATOM   3797  C   PHE A 495      34.441 -36.139 -36.370  1.00 70.05           C  
ATOM   3798  O   PHE A 495      33.293 -35.740 -36.416  1.00 70.99           O  
ATOM   3799  CB  PHE A 495      35.562 -34.620 -34.851  1.00 67.54           C  
ATOM   3800  CG  PHE A 495      36.161 -34.315 -33.497  1.00 67.66           C  
ATOM   3801  CD1 PHE A 495      37.529 -34.305 -33.311  1.00 68.26           C  
ATOM   3802  CD2 PHE A 495      35.341 -34.066 -32.411  1.00 70.30           C  
ATOM   3803  CE1 PHE A 495      38.090 -34.033 -32.064  1.00 69.82           C  
ATOM   3804  CE2 PHE A 495      35.885 -33.820 -31.142  1.00 72.49           C  
ATOM   3805  CZ  PHE A 495      37.264 -33.799 -30.977  1.00 69.10           C  
ATOM   3806  N   GLY A 496      35.081 -36.509 -37.474  1.00 70.70           N  
ATOM   3807  CA  GLY A 496      34.379 -36.512 -38.775  1.00 71.14           C  
ATOM   3808  C   GLY A 496      33.845 -35.134 -39.201  1.00 69.33           C  
ATOM   3809  O   GLY A 496      32.968 -35.039 -40.061  1.00 72.06           O  
ATOM   3810  N   ASP A 497      34.429 -34.058 -38.678  1.00 67.48           N  
ATOM   3811  CA  ASP A 497      34.034 -32.700 -39.091  1.00 67.12           C  
ATOM   3812  C   ASP A 497      34.879 -32.214 -40.301  1.00 65.34           C  
ATOM   3813  O   ASP A 497      35.754 -32.933 -40.816  1.00 64.62           O  
ATOM   3814  CB  ASP A 497      34.039 -31.730 -37.890  1.00 69.52           C  
ATOM   3815  CG  ASP A 497      35.363 -31.712 -37.100  1.00 73.23           C  
ATOM   3816  OD1 ASP A 497      35.310 -31.415 -35.866  1.00 72.78           O  
ATOM   3817  OD2 ASP A 497      36.446 -31.985 -37.692  1.00 70.50           O1-
ATOM   3818  N   ILE A 498      34.563 -31.055 -40.831  1.00 61.89           N  
ATOM   3819  CA  ILE A 498      35.325 -30.560 -41.947  1.00 61.98           C  
ATOM   3820  C   ILE A 498      36.875 -30.604 -41.699  1.00 63.08           C  
ATOM   3821  O   ILE A 498      37.636 -31.033 -42.582  1.00 60.30           O  
ATOM   3822  CB  ILE A 498      34.827 -29.166 -42.376  1.00 63.56           C  
ATOM   3823  CG1 ILE A 498      35.673 -28.621 -43.529  1.00 67.72           C  
ATOM   3824  CG2 ILE A 498      34.886 -28.183 -41.234  1.00 64.53           C  
ATOM   3825  CD1 ILE A 498      35.701 -29.485 -44.821  1.00 69.51           C  
ATOM   3826  N   TRP A 499      37.354 -30.206 -40.515  1.00 56.19           N  
ATOM   3827  CA  TRP A 499      38.788 -30.255 -40.248  1.00 53.63           C  
ATOM   3828  C   TRP A 499      39.426 -31.650 -40.314  1.00 54.06           C  
ATOM   3829  O   TRP A 499      40.600 -31.805 -40.735  1.00 52.58           O  
ATOM   3830  CB  TRP A 499      39.121 -29.647 -38.878  1.00 55.40           C  
ATOM   3831  CG  TRP A 499      38.702 -28.205 -38.666  1.00 53.38           C  
ATOM   3832  CD1 TRP A 499      38.336 -27.301 -39.610  1.00 52.27           C  
ATOM   3833  CD2 TRP A 499      38.604 -27.543 -37.398  1.00 53.76           C  
ATOM   3834  CE2 TRP A 499      38.191 -26.224 -37.658  1.00 53.78           C  
ATOM   3835  CE3 TRP A 499      38.874 -27.931 -36.084  1.00 52.01           C  
ATOM   3836  NE1 TRP A 499      38.010 -26.118 -39.022  1.00 54.96           N  
ATOM   3837  CZ2 TRP A 499      38.003 -25.278 -36.643  1.00 54.21           C  
ATOM   3838  CZ3 TRP A 499      38.671 -26.981 -35.037  1.00 54.31           C  
ATOM   3839  CH2 TRP A 499      38.236 -25.675 -35.332  1.00 54.13           C  
ATOM   3840  N   ASP A 500      38.679 -32.675 -39.937  1.00 55.80           N  
ATOM   3841  CA  ASP A 500      39.162 -34.056 -40.125  1.00 59.97           C  
ATOM   3842  C   ASP A 500      39.206 -34.416 -41.627  1.00 61.09           C  
ATOM   3843  O   ASP A 500      40.120 -35.140 -42.066  1.00 57.78           O  
ATOM   3844  CB  ASP A 500      38.315 -35.086 -39.366  1.00 62.18           C  
ATOM   3845  CG  ASP A 500      38.723 -35.203 -37.870  1.00 66.99           C  
ATOM   3846  OD1 ASP A 500      37.948 -35.800 -37.094  1.00 68.15           O  
ATOM   3847  OD2 ASP A 500      39.811 -34.702 -37.504  1.00 66.77           O1-
ATOM   3848  N   ILE A 501      38.249 -33.889 -42.389  1.00 61.42           N  
ATOM   3849  CA  ILE A 501      38.077 -34.301 -43.783  1.00 66.78           C  
ATOM   3850  C   ILE A 501      39.206 -33.708 -44.608  1.00 65.77           C  
ATOM   3851  O   ILE A 501      39.874 -34.423 -45.355  1.00 67.95           O  
ATOM   3852  CB  ILE A 501      36.715 -33.874 -44.355  1.00 69.67           C  
ATOM   3853  CG1 ILE A 501      35.606 -34.748 -43.734  1.00 73.42           C  
ATOM   3854  CG2 ILE A 501      36.692 -34.021 -45.883  1.00 72.96           C  
ATOM   3855  CD1 ILE A 501      34.201 -34.161 -43.855  1.00 75.17           C  
ATOM   3856  N   ILE A 502      39.410 -32.413 -44.428  1.00 63.67           N  
ATOM   3857  CA  ILE A 502      40.502 -31.688 -45.049  1.00 62.87           C  
ATOM   3858  C   ILE A 502      41.836 -32.308 -44.725  1.00 62.70           C  
ATOM   3859  O   ILE A 502      42.693 -32.475 -45.573  1.00 65.93           O  
ATOM   3860  CB  ILE A 502      40.555 -30.256 -44.560  1.00 61.91           C  
ATOM   3861  CG1 ILE A 502      39.303 -29.460 -44.956  1.00 63.30           C  
ATOM   3862  CG2 ILE A 502      41.794 -29.598 -45.099  1.00 64.60           C  
ATOM   3863  CD1 ILE A 502      39.028 -29.370 -46.433  1.00 65.33           C  
ATOM   3864  N   LEU A 503      42.021 -32.689 -43.490  1.00 67.15           N  
ATOM   3865  CA  LEU A 503      43.328 -33.187 -43.088  1.00 68.19           C  
ATOM   3866  C   LEU A 503      43.648 -34.501 -43.773  1.00 67.55           C  
ATOM   3867  O   LEU A 503      44.751 -34.706 -44.216  1.00 66.33           O  
ATOM   3868  CB  LEU A 503      43.404 -33.319 -41.559  1.00 68.81           C  
ATOM   3869  CG  LEU A 503      44.797 -33.441 -40.988  1.00 69.39           C  
ATOM   3870  CD1 LEU A 503      45.546 -32.132 -41.164  1.00 70.88           C  
ATOM   3871  CD2 LEU A 503      44.686 -33.738 -39.514  1.00 69.89           C  
ATOM   3872  N   LYS A 504      42.679 -35.390 -43.838  1.00 70.70           N  
ATOM   3873  CA  LYS A 504      42.835 -36.621 -44.572  1.00 76.28           C  
ATOM   3874  C   LYS A 504      43.364 -36.413 -46.032  1.00 76.61           C  
ATOM   3875  O   LYS A 504      44.384 -36.990 -46.426  1.00 72.02           O  
ATOM   3876  CB  LYS A 504      41.477 -37.312 -44.622  1.00 80.57           C  
ATOM   3877  CG  LYS A 504      41.574 -38.736 -45.109  1.00 83.87           C  
ATOM   3878  CD  LYS A 504      40.238 -39.252 -45.582  1.00 87.78           C  
ATOM   3879  CE  LYS A 504      40.394 -40.653 -46.223  1.00 92.26           C  
ATOM   3880  NZ  LYS A 504      39.286 -41.595 -45.865  1.00 92.05           N1+
ATOM   3881  N   LYS A 505      42.668 -35.574 -46.811  1.00 75.51           N  
ATOM   3882  CA  LYS A 505      43.042 -35.265 -48.210  1.00 73.94           C  
ATOM   3883  C   LYS A 505      44.426 -34.586 -48.226  1.00 73.96           C  
ATOM   3884  O   LYS A 505      45.281 -34.907 -49.063  1.00 70.77           O  
ATOM   3885  CB  LYS A 505      41.958 -34.340 -48.844  1.00 74.88           C  
ATOM   3886  CG  LYS A 505      40.574 -34.991 -49.022  1.00 84.85           C  
ATOM   3887  CD  LYS A 505      40.316 -35.616 -50.421  1.00 94.39           C  
ATOM   3888  CE  LYS A 505      40.367 -37.154 -50.493  1.00 96.29           C  
ATOM   3889  NZ  LYS A 505      39.596 -37.843 -49.405  1.00 94.39           N1+
ATOM   3890  N   ALA A 506      44.674 -33.719 -47.226  1.00 71.61           N  
ATOM   3891  CA  ALA A 506      45.852 -32.877 -47.191  1.00 66.70           C  
ATOM   3892  C   ALA A 506      47.165 -33.595 -46.901  1.00 66.16           C  
ATOM   3893  O   ALA A 506      48.204 -33.191 -47.393  1.00 66.47           O  
ATOM   3894  CB  ALA A 506      45.642 -31.755 -46.216  1.00 66.80           C  
ATOM   3895  N   MET A 507      47.128 -34.651 -46.115  1.00 69.22           N  
ATOM   3896  CA  MET A 507      48.336 -35.405 -45.768  1.00 70.86           C  
ATOM   3897  C   MET A 507      48.634 -36.544 -46.739  1.00 71.74           C  
ATOM   3898  O   MET A 507      49.632 -37.258 -46.585  1.00 69.30           O  
ATOM   3899  CB  MET A 507      48.178 -35.993 -44.372  1.00 72.61           C  
ATOM   3900  CG  MET A 507      48.003 -34.963 -43.284  1.00 76.19           C  
ATOM   3901  SD  MET A 507      48.440 -35.606 -41.672  1.00 81.02           S  
ATOM   3902  CE  MET A 507      46.915 -36.449 -41.215  1.00 84.46           C  
ATOM   3903  N   LYS A 508      47.745 -36.734 -47.714  1.00 75.14           N  
ATOM   3904  CA  LYS A 508      47.923 -37.743 -48.769  1.00 77.65           C  
ATOM   3905  C   LYS A 508      49.028 -37.350 -49.714  1.00 75.44           C  
ATOM   3906  O   LYS A 508      49.502 -36.221 -49.690  1.00 71.19           O  
ATOM   3907  CB  LYS A 508      46.612 -37.922 -49.566  1.00 85.08           C  
ATOM   3908  CG  LYS A 508      45.616 -38.928 -48.979  1.00 89.97           C  
ATOM   3909  CD  LYS A 508      44.218 -38.861 -49.617  1.00 96.54           C  
ATOM   3910  CE  LYS A 508      44.063 -39.635 -50.918  1.00 99.75           C  
ATOM   3911  NZ  LYS A 508      42.789 -39.260 -51.598  1.00101.01           N1+
ATOM   3912  N   ASN A 509      49.425 -38.295 -50.561  1.00 78.60           N  
ATOM   3913  CA  ASN A 509      50.508 -38.092 -51.530  1.00 80.96           C  
ATOM   3914  C   ASN A 509      51.772 -37.420 -50.946  1.00 76.12           C  
ATOM   3915  O   ASN A 509      52.118 -36.296 -51.306  1.00 72.04           O  
ATOM   3916  CB  ASN A 509      49.968 -37.314 -52.732  1.00 87.51           C  
ATOM   3917  CG  ASN A 509      49.293 -38.222 -53.759  1.00 96.28           C  
ATOM   3918  ND2 ASN A 509      48.039 -38.569 -53.474  1.00 99.62           N  
ATOM   3919  OD1 ASN A 509      49.891 -38.633 -54.786  1.00 94.83           O  
ATOM   3920  N   SER A 510      52.435 -38.130 -50.037  1.00 70.62           N  
ATOM   3921  CA  SER A 510      53.484 -37.567 -49.185  1.00 67.22           C  
ATOM   3922  C   SER A 510      54.697 -38.479 -49.071  1.00 64.89           C  
ATOM   3923  O   SER A 510      55.538 -38.273 -48.185  1.00 62.39           O  
ATOM   3924  CB  SER A 510      52.927 -37.317 -47.746  1.00 64.02           C  
ATOM   3925  OG  SER A 510      51.893 -36.344 -47.740  1.00 60.01           O  
ATOM   3926  N   VAL A 511      54.758 -39.518 -49.898  1.00 64.08           N  
ATOM   3927  CA  VAL A 511      55.847 -40.508 -49.830  1.00 66.33           C  
ATOM   3928  C   VAL A 511      57.191 -39.766 -49.917  1.00 67.07           C  
ATOM   3929  O   VAL A 511      57.320 -38.846 -50.681  1.00 64.04           O  
ATOM   3930  CB  VAL A 511      55.759 -41.533 -50.987  1.00 68.89           C  
ATOM   3931  CG1 VAL A 511      56.913 -42.530 -50.929  1.00 68.39           C  
ATOM   3932  CG2 VAL A 511      54.423 -42.266 -50.952  1.00 71.56           C  
ATOM   3933  N   GLY A 512      58.161 -40.133 -49.084  1.00 70.52           N  
ATOM   3934  CA  GLY A 512      59.465 -39.473 -49.068  1.00 69.87           C  
ATOM   3935  C   GLY A 512      59.638 -38.258 -48.175  1.00 67.94           C  
ATOM   3936  O   GLY A 512      60.770 -37.820 -47.988  1.00 71.60           O  
ATOM   3937  N   LEU A 513      58.544 -37.685 -47.671  1.00 65.15           N  
ATOM   3938  CA  LEU A 513      58.593 -36.433 -46.866  1.00 65.09           C  
ATOM   3939  C   LEU A 513      58.955 -36.720 -45.409  1.00 59.18           C  
ATOM   3940  O   LEU A 513      58.590 -37.764 -44.894  1.00 58.90           O  
ATOM   3941  CB  LEU A 513      57.246 -35.699 -46.863  1.00 65.49           C  
ATOM   3942  CG  LEU A 513      56.654 -35.230 -48.189  1.00 68.41           C  
ATOM   3943  CD1 LEU A 513      55.668 -34.094 -48.008  1.00 65.95           C  
ATOM   3944  CD2 LEU A 513      57.693 -34.813 -49.206  1.00 70.48           C  
ATOM   3945  N   PRO A 514      59.682 -35.805 -44.758  1.00 57.67           N  
ATOM   3946  CA  PRO A 514      60.087 -36.061 -43.352  1.00 55.60           C  
ATOM   3947  C   PRO A 514      58.970 -35.912 -42.404  1.00 53.90           C  
ATOM   3948  O   PRO A 514      58.026 -35.156 -42.670  1.00 52.11           O  
ATOM   3949  CB  PRO A 514      61.112 -34.979 -43.053  1.00 54.01           C  
ATOM   3950  CG  PRO A 514      60.752 -33.868 -43.969  1.00 56.16           C  
ATOM   3951  CD  PRO A 514      60.145 -34.474 -45.213  1.00 57.54           C  
ATOM   3952  N   VAL A 515      59.090 -36.654 -41.301  1.00 54.69           N  
ATOM   3953  CA  VAL A 515      58.130 -36.637 -40.236  1.00 57.00           C  
ATOM   3954  C   VAL A 515      58.901 -36.546 -38.917  1.00 59.25           C  
ATOM   3955  O   VAL A 515      59.950 -37.208 -38.759  1.00 60.83           O  
ATOM   3956  CB  VAL A 515      57.319 -37.954 -40.236  1.00 58.80           C  
ATOM   3957  CG1 VAL A 515      56.329 -38.014 -39.093  1.00 58.48           C  
ATOM   3958  CG2 VAL A 515      56.602 -38.108 -41.572  1.00 63.78           C  
ATOM   3959  N   ALA A 516      58.365 -35.778 -37.959  1.00 56.26           N  
ATOM   3960  CA  ALA A 516      59.078 -35.588 -36.682  1.00 57.31           C  
ATOM   3961  C   ALA A 516      58.278 -36.064 -35.471  1.00 56.40           C  
ATOM   3962  O   ALA A 516      57.143 -36.569 -35.605  1.00 58.94           O  
ATOM   3963  CB  ALA A 516      59.458 -34.139 -36.522  1.00 55.52           C  
ATOM   3964  N   VAL A 517      58.945 -35.973 -34.319  1.00 55.30           N  
ATOM   3965  CA  VAL A 517      58.335 -36.050 -33.017  1.00 52.61           C  
ATOM   3966  C   VAL A 517      58.621 -34.754 -32.251  1.00 54.09           C  
ATOM   3967  O   VAL A 517      59.442 -33.906 -32.673  1.00 50.04           O  
ATOM   3968  CB  VAL A 517      58.868 -37.227 -32.203  1.00 56.77           C  
ATOM   3969  CG1 VAL A 517      58.454 -38.549 -32.852  1.00 61.54           C  
ATOM   3970  CG2 VAL A 517      60.385 -37.158 -31.999  1.00 57.28           C  
ATOM   3971  N   GLN A 518      57.941 -34.621 -31.120  1.00 49.61           N  
ATOM   3972  CA  GLN A 518      58.049 -33.446 -30.284  1.00 47.86           C  
ATOM   3973  C   GLN A 518      58.581 -33.825 -28.917  1.00 46.50           C  
ATOM   3974  O   GLN A 518      58.202 -34.859 -28.322  1.00 44.46           O  
ATOM   3975  CB  GLN A 518      56.697 -32.751 -30.196  1.00 46.02           C  
ATOM   3976  CG  GLN A 518      56.675 -31.486 -29.348  1.00 42.80           C  
ATOM   3977  CD  GLN A 518      55.354 -30.737 -29.476  1.00 41.75           C  
ATOM   3978  NE2 GLN A 518      54.260 -31.439 -29.202  1.00 41.85           N  
ATOM   3979  OE1 GLN A 518      55.314 -29.533 -29.732  1.00 38.88           O  
ATOM   3980  N   CYS A 519      59.458 -32.975 -28.412  1.00 49.29           N  
ATOM   3981  CA  CYS A 519      60.092 -33.211 -27.131  1.00 49.50           C  
ATOM   3982  C   CYS A 519      59.745 -32.005 -26.297  1.00 50.95           C  
ATOM   3983  O   CYS A 519      59.876 -30.863 -26.762  1.00 53.25           O  
ATOM   3984  CB  CYS A 519      61.585 -33.355 -27.347  1.00 53.79           C  
ATOM   3985  SG  CYS A 519      62.088 -34.648 -28.515  1.00 53.85           S  
ATOM   3986  N   VAL A 520      59.287 -32.257 -25.064  1.00 49.43           N  
ATOM   3987  CA  VAL A 520      58.787 -31.234 -24.156  1.00 48.10           C  
ATOM   3988  C   VAL A 520      59.397 -31.450 -22.760  1.00 47.04           C  
ATOM   3989  O   VAL A 520      59.574 -32.578 -22.345  1.00 43.37           O  
ATOM   3990  CB  VAL A 520      57.260 -31.384 -23.971  1.00 51.82           C  
ATOM   3991  CG1 VAL A 520      56.696 -30.350 -23.031  1.00 50.09           C  
ATOM   3992  CG2 VAL A 520      56.537 -31.309 -25.295  1.00 52.43           C  
ATOM   3993  N   ALA A 521      59.742 -30.359 -22.073  1.00 45.87           N  
ATOM   3994  CA  ALA A 521      60.153 -30.385 -20.672  1.00 43.51           C  
ATOM   3995  C   ALA A 521      59.372 -29.343 -19.953  1.00 43.34           C  
ATOM   3996  O   ALA A 521      58.592 -28.639 -20.563  1.00 45.62           O  
ATOM   3997  CB  ALA A 521      61.633 -30.077 -20.566  1.00 45.77           C  
ATOM   3998  N   LEU A 522      59.571 -29.236 -18.652  1.00 43.67           N  
ATOM   3999  CA  LEU A 522      58.890 -28.247 -17.861  1.00 44.18           C  
ATOM   4000  C   LEU A 522      59.372 -26.825 -18.148  1.00 43.21           C  
ATOM   4001  O   LEU A 522      60.459 -26.641 -18.729  1.00 46.31           O  
ATOM   4002  CB  LEU A 522      59.176 -28.562 -16.380  1.00 47.75           C  
ATOM   4003  CG  LEU A 522      58.477 -29.806 -15.838  1.00 52.03           C  
ATOM   4004  CD1 LEU A 522      58.865 -30.100 -14.407  1.00 50.06           C  
ATOM   4005  CD2 LEU A 522      56.971 -29.644 -15.936  1.00 54.91           C  
ATOM   4006  N   PRO A 523      58.629 -25.793 -17.679  1.00 41.19           N  
ATOM   4007  CA  PRO A 523      59.080 -24.378 -17.869  1.00 41.25           C  
ATOM   4008  C   PRO A 523      60.507 -24.080 -17.476  1.00 42.21           C  
ATOM   4009  O   PRO A 523      60.971 -24.605 -16.536  1.00 45.43           O  
ATOM   4010  CB  PRO A 523      58.106 -23.570 -17.025  1.00 40.42           C  
ATOM   4011  CG  PRO A 523      56.849 -24.397 -17.070  1.00 43.55           C  
ATOM   4012  CD  PRO A 523      57.297 -25.839 -17.059  1.00 41.85           C  
ATOM   4013  N   TRP A 524      61.220 -23.294 -18.275  1.00 46.54           N  
ATOM   4014  CA  TRP A 524      62.610 -22.924 -18.006  1.00 46.41           C  
ATOM   4015  C   TRP A 524      63.638 -24.055 -18.165  1.00 45.10           C  
ATOM   4016  O   TRP A 524      64.837 -23.839 -17.903  1.00 48.24           O  
ATOM   4017  CB  TRP A 524      62.749 -22.239 -16.601  1.00 45.82           C  
ATOM   4018  CG  TRP A 524      61.736 -21.182 -16.365  1.00 45.30           C  
ATOM   4019  CD1 TRP A 524      60.697 -21.250 -15.494  1.00 45.64           C  
ATOM   4020  CD2 TRP A 524      61.627 -19.901 -17.019  1.00 43.45           C  
ATOM   4021  CE2 TRP A 524      60.491 -19.255 -16.490  1.00 43.99           C  
ATOM   4022  CE3 TRP A 524      62.390 -19.237 -17.964  1.00 43.23           C  
ATOM   4023  NE1 TRP A 524      59.925 -20.112 -15.580  1.00 49.43           N  
ATOM   4024  CZ2 TRP A 524      60.075 -17.998 -16.906  1.00 43.98           C  
ATOM   4025  CZ3 TRP A 524      61.994 -17.967 -18.371  1.00 43.19           C  
ATOM   4026  CH2 TRP A 524      60.848 -17.365 -17.864  1.00 43.25           C  
ATOM   4027  N   GLN A 525      63.195 -25.228 -18.603  1.00 46.65           N  
ATOM   4028  CA  GLN A 525      64.096 -26.368 -18.826  1.00 48.54           C  
ATOM   4029  C   GLN A 525      64.424 -26.591 -20.348  1.00 46.52           C  
ATOM   4030  O   GLN A 525      64.431 -27.732 -20.864  1.00 49.98           O  
ATOM   4031  CB  GLN A 525      63.483 -27.627 -18.191  1.00 52.29           C  
ATOM   4032  CG  GLN A 525      63.161 -27.509 -16.698  1.00 56.81           C  
ATOM   4033  CD  GLN A 525      64.380 -27.242 -15.815  1.00 65.64           C  
ATOM   4034  NE2 GLN A 525      65.433 -28.005 -16.104  1.00 63.67           N  
ATOM   4035  OE1 GLN A 525      64.390 -26.351 -14.861  1.00 64.62           O  
ATOM   4036  N   GLU A 526      64.741 -25.513 -21.041  1.00 46.85           N  
ATOM   4037  CA  GLU A 526      65.179 -25.590 -22.441  1.00 44.64           C  
ATOM   4038  C   GLU A 526      66.348 -26.522 -22.571  1.00 48.71           C  
ATOM   4039  O   GLU A 526      66.422 -27.319 -23.525  1.00 54.14           O  
ATOM   4040  CB  GLU A 526      65.608 -24.252 -22.929  1.00 44.40           C  
ATOM   4041  CG  GLU A 526      64.492 -23.297 -23.186  1.00 41.90           C  
ATOM   4042  CD  GLU A 526      63.783 -22.878 -21.941  1.00 45.91           C  
ATOM   4043  OE1 GLU A 526      64.468 -22.741 -20.873  1.00 45.32           O  
ATOM   4044  OE2 GLU A 526      62.548 -22.670 -22.038  1.00 48.62           O1-
ATOM   4045  N   GLU A 527      67.248 -26.507 -21.596  1.00 49.13           N  
ATOM   4046  CA  GLU A 527      68.458 -27.310 -21.726  1.00 52.38           C  
ATOM   4047  C   GLU A 527      68.164 -28.817 -21.694  1.00 56.38           C  
ATOM   4048  O   GLU A 527      68.695 -29.591 -22.517  1.00 52.71           O  
ATOM   4049  CB  GLU A 527      69.497 -26.917 -20.681  1.00 51.93           C  
ATOM   4050  CG  GLU A 527      69.964 -25.472 -20.808  1.00 51.63           C  
ATOM   4051  CD  GLU A 527      69.199 -24.475 -19.929  1.00 51.86           C  
ATOM   4052  OE1 GLU A 527      68.080 -24.815 -19.500  1.00 54.80           O  
ATOM   4053  OE2 GLU A 527      69.690 -23.348 -19.710  1.00 46.80           O1-
ATOM   4054  N   LEU A 528      67.290 -29.216 -20.774  1.00 51.09           N  
ATOM   4055  CA  LEU A 528      66.865 -30.600 -20.703  1.00 52.82           C  
ATOM   4056  C   LEU A 528      66.094 -31.097 -21.927  1.00 49.24           C  
ATOM   4057  O   LEU A 528      66.254 -32.232 -22.341  1.00 55.36           O  
ATOM   4058  CB  LEU A 528      65.982 -30.767 -19.481  1.00 53.20           C  
ATOM   4059  CG  LEU A 528      65.546 -32.174 -19.106  1.00 54.92           C  
ATOM   4060  CD1 LEU A 528      66.762 -33.071 -18.948  1.00 55.54           C  
ATOM   4061  CD2 LEU A 528      64.771 -32.062 -17.789  1.00 57.20           C  
ATOM   4062  N   CYS A 529      65.215 -30.252 -22.436  1.00 48.02           N  
ATOM   4063  CA  CYS A 529      64.480 -30.496 -23.649  1.00 46.47           C  
ATOM   4064  C   CYS A 529      65.464 -30.723 -24.808  1.00 48.71           C  
ATOM   4065  O   CYS A 529      65.429 -31.758 -25.463  1.00 54.90           O  
ATOM   4066  CB  CYS A 529      63.582 -29.314 -23.904  1.00 45.69           C  
ATOM   4067  SG  CYS A 529      62.502 -29.433 -25.347  1.00 49.89           S  
ATOM   4068  N   LEU A 530      66.447 -29.843 -24.935  1.00 47.40           N  
ATOM   4069  CA  LEU A 530      67.484 -30.009 -25.919  1.00 48.71           C  
ATOM   4070  C   LEU A 530      68.278 -31.295 -25.711  1.00 52.13           C  
ATOM   4071  O   LEU A 530      68.685 -31.938 -26.686  1.00 56.06           O  
ATOM   4072  CB  LEU A 530      68.437 -28.791 -25.958  1.00 44.79           C  
ATOM   4073  CG  LEU A 530      67.777 -27.579 -26.570  1.00 43.61           C  
ATOM   4074  CD1 LEU A 530      68.550 -26.330 -26.280  1.00 44.80           C  
ATOM   4075  CD2 LEU A 530      67.693 -27.767 -28.053  1.00 44.01           C  
ATOM   4076  N   ARG A 531      68.507 -31.672 -24.456  1.00 51.94           N  
ATOM   4077  CA  ARG A 531      69.220 -32.900 -24.149  1.00 53.00           C  
ATOM   4078  C   ARG A 531      68.446 -34.082 -24.674  1.00 57.35           C  
ATOM   4079  O   ARG A 531      69.000 -35.039 -25.234  1.00 54.81           O  
ATOM   4080  CB  ARG A 531      69.387 -33.041 -22.645  1.00 54.14           C  
ATOM   4081  CG  ARG A 531      70.047 -34.332 -22.144  1.00 55.74           C  
ATOM   4082  CD  ARG A 531      68.998 -35.285 -21.673  1.00 57.51           C  
ATOM   4083  NE  ARG A 531      69.550 -36.533 -21.213  1.00 63.98           N  
ATOM   4084  CZ  ARG A 531      70.008 -37.489 -22.013  1.00 66.74           C  
ATOM   4085  NH1 ARG A 531      70.049 -37.298 -23.337  1.00 69.71           N1+
ATOM   4086  NH2 ARG A 531      70.460 -38.628 -21.484  1.00 62.06           N  
ATOM   4087  N   PHE A 532      67.154 -34.055 -24.405  1.00 59.01           N  
ATOM   4088  CA  PHE A 532      66.286 -35.145 -24.838  1.00 57.00           C  
ATOM   4089  C   PHE A 532      66.195 -35.137 -26.377  1.00 55.49           C  
ATOM   4090  O   PHE A 532      66.267 -36.196 -27.020  1.00 56.08           O  
ATOM   4091  CB  PHE A 532      64.936 -34.925 -24.190  1.00 54.58           C  
ATOM   4092  CG  PHE A 532      63.888 -35.840 -24.629  1.00 52.31           C  
ATOM   4093  CD1 PHE A 532      62.627 -35.371 -24.821  1.00 54.63           C  
ATOM   4094  CD2 PHE A 532      64.145 -37.190 -24.832  1.00 56.44           C  
ATOM   4095  CE1 PHE A 532      61.607 -36.235 -25.220  1.00 56.73           C  
ATOM   4096  CE2 PHE A 532      63.137 -38.063 -25.184  1.00 53.54           C  
ATOM   4097  CZ  PHE A 532      61.863 -37.575 -25.378  1.00 54.08           C  
ATOM   4098  N   MET A 533      66.062 -33.950 -26.955  1.00 50.36           N  
ATOM   4099  CA  MET A 533      66.080 -33.830 -28.441  1.00 53.30           C  
ATOM   4100  C   MET A 533      67.402 -34.369 -29.023  1.00 54.34           C  
ATOM   4101  O   MET A 533      67.413 -35.067 -30.036  1.00 56.19           O  
ATOM   4102  CB  MET A 533      65.895 -32.365 -28.850  1.00 49.35           C  
ATOM   4103  CG  MET A 533      64.483 -31.874 -28.689  1.00 47.68           C  
ATOM   4104  SD  MET A 533      64.490 -30.091 -28.874  1.00 50.49           S  
ATOM   4105  CE  MET A 533      64.695 -29.932 -30.634  1.00 52.00           C  
ATOM   4106  N   ARG A 534      68.511 -34.044 -28.362  1.00 55.60           N  
ATOM   4107  CA  ARG A 534      69.813 -34.560 -28.759  1.00 62.30           C  
ATOM   4108  C   ARG A 534      69.826 -36.088 -28.753  1.00 62.97           C  
ATOM   4109  O   ARG A 534      70.402 -36.675 -29.644  1.00 71.61           O  
ATOM   4110  CB  ARG A 534      70.944 -34.018 -27.879  1.00 62.30           C  
ATOM   4111  CG  ARG A 534      72.298 -34.671 -28.133  1.00 64.86           C  
ATOM   4112  CD  ARG A 534      73.406 -34.002 -27.329  1.00 72.03           C  
ATOM   4113  NE  ARG A 534      73.211 -34.024 -25.869  1.00 73.53           N  
ATOM   4114  CZ  ARG A 534      73.447 -35.072 -25.074  1.00 73.02           C  
ATOM   4115  NH1 ARG A 534      73.262 -34.999 -23.756  1.00 69.65           N1+
ATOM   4116  NH2 ARG A 534      73.892 -36.198 -25.589  1.00 78.08           N  
ATOM   4117  N   GLU A 535      69.182 -36.703 -27.772  1.00 59.73           N  
ATOM   4118  CA  GLU A 535      69.134 -38.127 -27.654  1.00 60.37           C  
ATOM   4119  C   GLU A 535      68.280 -38.737 -28.744  1.00 63.50           C  
ATOM   4120  O   GLU A 535      68.616 -39.792 -29.273  1.00 63.89           O  
ATOM   4121  CB  GLU A 535      68.499 -38.512 -26.333  1.00 63.36           C  
ATOM   4122  CG  GLU A 535      68.506 -40.005 -26.020  1.00 65.95           C  
ATOM   4123  CD  GLU A 535      69.811 -40.506 -25.407  1.00 71.20           C  
ATOM   4124  OE1 GLU A 535      69.897 -41.719 -25.088  1.00 71.20           O  
ATOM   4125  OE2 GLU A 535      70.736 -39.694 -25.229  1.00 70.51           O1-
ATOM   4126  N   VAL A 536      67.125 -38.137 -29.019  1.00 63.63           N  
ATOM   4127  CA  VAL A 536      66.217 -38.661 -30.052  1.00 62.07           C  
ATOM   4128  C   VAL A 536      66.961 -38.616 -31.380  1.00 60.66           C  
ATOM   4129  O   VAL A 536      66.935 -39.558 -32.140  1.00 61.42           O  
ATOM   4130  CB  VAL A 536      64.932 -37.812 -30.119  1.00 61.86           C  
ATOM   4131  CG1 VAL A 536      64.163 -38.036 -31.403  1.00 64.03           C  
ATOM   4132  CG2 VAL A 536      64.058 -38.103 -28.928  1.00 64.02           C  
ATOM   4133  N   GLU A 537      67.661 -37.514 -31.627  1.00 62.07           N  
ATOM   4134  CA  GLU A 537      68.469 -37.355 -32.839  1.00 64.07           C  
ATOM   4135  C   GLU A 537      69.516 -38.477 -32.990  1.00 64.98           C  
ATOM   4136  O   GLU A 537      69.542 -39.127 -34.019  1.00 67.05           O  
ATOM   4137  CB  GLU A 537      69.167 -35.996 -32.855  1.00 65.17           C  
ATOM   4138  CG  GLU A 537      69.707 -35.633 -34.219  1.00 69.33           C  
ATOM   4139  CD  GLU A 537      70.262 -34.241 -34.260  1.00 69.82           C  
ATOM   4140  OE1 GLU A 537      69.726 -33.410 -35.029  1.00 78.89           O  
ATOM   4141  OE2 GLU A 537      71.233 -33.988 -33.540  1.00 67.59           O1-
ATOM   4142  N   GLN A 538      70.318 -38.734 -31.956  1.00 64.72           N  
ATOM   4143  CA  GLN A 538      71.331 -39.798 -32.011  1.00 72.13           C  
ATOM   4144  C   GLN A 538      70.703 -41.148 -32.295  1.00 73.24           C  
ATOM   4145  O   GLN A 538      71.204 -41.875 -33.123  1.00 73.32           O  
ATOM   4146  CB  GLN A 538      72.150 -39.918 -30.743  1.00 80.91           C  
ATOM   4147  CG  GLN A 538      73.385 -39.024 -30.719  1.00 93.80           C  
ATOM   4148  CD  GLN A 538      73.701 -38.445 -29.306  1.00110.21           C  
ATOM   4149  NE2 GLN A 538      73.599 -39.314 -28.291  1.00109.02           N  
ATOM   4150  OE1 GLN A 538      74.001 -37.229 -29.124  1.00111.52           O  
ATOM   4151  N   LEU A 539      69.578 -41.462 -31.664  1.00 70.66           N  
ATOM   4152  CA  LEU A 539      69.008 -42.790 -31.802  1.00 71.88           C  
ATOM   4153  C   LEU A 539      68.267 -43.058 -33.125  1.00 74.16           C  
ATOM   4154  O   LEU A 539      68.259 -44.191 -33.611  1.00 77.99           O  
ATOM   4155  CB  LEU A 539      68.070 -43.078 -30.646  1.00 70.14           C  
ATOM   4156  CG  LEU A 539      68.759 -43.109 -29.282  1.00 71.48           C  
ATOM   4157  CD1 LEU A 539      67.680 -43.142 -28.209  1.00 72.74           C  
ATOM   4158  CD2 LEU A 539      69.723 -44.276 -29.132  1.00 66.26           C  
ATOM   4159  N   MET A 540      67.612 -42.049 -33.678  1.00 71.84           N  
ATOM   4160  CA  MET A 540      66.861 -42.243 -34.910  1.00 72.73           C  
ATOM   4161  C   MET A 540      67.632 -41.816 -36.169  1.00 75.91           C  
ATOM   4162  O   MET A 540      67.407 -42.340 -37.244  1.00 79.74           O  
ATOM   4163  CB  MET A 540      65.561 -41.476 -34.819  1.00 70.52           C  
ATOM   4164  CG  MET A 540      64.712 -41.885 -33.630  1.00 70.74           C  
ATOM   4165  SD  MET A 540      64.066 -43.566 -33.826  1.00 76.60           S  
ATOM   4166  CE  MET A 540      62.895 -43.392 -35.168  1.00 70.90           C  
ATOM   4167  N   THR A 541      68.565 -40.884 -36.026  1.00 78.86           N  
ATOM   4168  CA  THR A 541      69.338 -40.399 -37.165  1.00 82.74           C  
ATOM   4169  C   THR A 541      70.833 -40.323 -36.812  1.00 92.97           C  
ATOM   4170  O   THR A 541      71.401 -39.209 -36.720  1.00 88.39           O  
ATOM   4171  CB  THR A 541      68.793 -39.038 -37.730  1.00 79.28           C  
ATOM   4172  CG2 THR A 541      67.436 -39.250 -38.454  1.00 74.93           C  
ATOM   4173  OG1 THR A 541      68.662 -38.048 -36.687  1.00 71.43           O  
ATOM   4174  N   PRO A 542      71.471 -41.509 -36.612  1.00104.89           N  
ATOM   4175  CA  PRO A 542      72.908 -41.593 -36.297  1.00112.62           C  
ATOM   4176  C   PRO A 542      73.864 -40.893 -37.301  1.00117.76           C  
ATOM   4177  O   PRO A 542      74.785 -40.180 -36.867  1.00113.44           O  
ATOM   4178  CB  PRO A 542      73.183 -43.110 -36.270  1.00119.83           C  
ATOM   4179  CG  PRO A 542      71.860 -43.783 -36.049  1.00114.00           C  
ATOM   4180  CD  PRO A 542      70.804 -42.834 -36.546  1.00108.41           C  
ATOM   4181  N   GLN A 543      73.622 -41.087 -38.605  1.00125.56           N  
ATOM   4182  CA  GLN A 543      74.493 -40.623 -39.703  1.00134.37           C  
ATOM   4183  C   GLN A 543      74.210 -39.146 -40.028  1.00132.83           C  
ATOM   4184  O   GLN A 543      73.140 -38.810 -40.552  1.00119.46           O  
ATOM   4185  CB  GLN A 543      74.299 -41.493 -40.958  1.00136.32           C  
ATOM   4186  CG  GLN A 543      74.467 -43.003 -40.776  1.00134.97           C  
ATOM   4187  CD  GLN A 543      75.912 -43.465 -40.896  1.00134.38           C  
ATOM   4188  NE2 GLN A 543      76.143 -44.397 -41.809  1.00133.63           N  
ATOM   4189  OE1 GLN A 543      76.809 -42.989 -40.190  1.00123.93           O  
ATOM   4190  N   LYS A 544      75.184 -38.283 -39.722  1.00143.25           N  
ATOM   4191  CA  LYS A 544      74.968 -36.828 -39.621  1.00146.57           C  
ATOM   4192  C   LYS A 544      76.266 -36.028 -39.851  1.00149.09           C  
ATOM   4193  O   LYS A 544      76.840 -36.016 -40.946  1.00143.95           O  
ATOM   4194  CB  LYS A 544      74.413 -36.486 -38.221  1.00142.52           C  
ATOM   4195  CG  LYS A 544      73.219 -35.540 -38.196  1.00134.77           C  
ATOM   4196  CD  LYS A 544      71.914 -36.295 -38.418  1.00125.92           C  
ATOM   4197  CE  LYS A 544      70.812 -35.379 -38.920  1.00118.85           C  
ATOM   4198  NZ  LYS A 544      70.527 -34.298 -37.941  1.00116.78           N1+
TER
ATOM   4199  N   GLY B   1      20.669 -10.241   9.379  1.00120.87           N  
ATOM   4200  CA  GLY B   1      21.641 -10.264   8.232  1.00119.11           C  
ATOM   4201  C   GLY B   1      23.016  -9.645   8.499  1.00117.04           C  
ATOM   4202  O   GLY B   1      23.527  -8.917   7.653  1.00105.08           O  
ATOM   4203  N   ARG B   2      23.575  -9.916   9.694  1.00117.93           N  
ATOM   4204  CA  ARG B   2      25.040  -9.907   9.966  1.00107.48           C  
ATOM   4205  C   ARG B   2      25.512 -11.115  10.840  1.00104.14           C  
ATOM   4206  O   ARG B   2      26.609 -11.081  11.407  1.00 94.43           O  
ATOM   4207  CB  ARG B   2      25.494  -8.618  10.665  1.00105.80           C  
ATOM   4208  CG  ARG B   2      25.700  -7.414   9.774  1.00101.49           C  
ATOM   4209  CD  ARG B   2      27.000  -7.522   9.008  1.00 96.79           C  
ATOM   4210  NE  ARG B   2      27.082  -6.420   8.066  1.00 93.90           N  
ATOM   4211  CZ  ARG B   2      26.723  -6.463   6.791  1.00 93.32           C  
ATOM   4212  NH1 ARG B   2      26.256  -7.574   6.228  1.00 94.02           N1+
ATOM   4213  NH2 ARG B   2      26.840  -5.366   6.070  1.00 97.20           N  
ATOM   4214  N   GLN B   3      24.693 -12.168  10.940  1.00 99.86           N  
ATOM   4215  CA  GLN B   3      24.903 -13.239  11.920  1.00 98.98           C  
ATOM   4216  C   GLN B   3      26.194 -14.002  11.648  1.00 94.67           C  
ATOM   4217  O   GLN B   3      26.946 -14.314  12.571  1.00 92.80           O  
ATOM   4218  CB  GLN B   3      23.724 -14.238  11.939  1.00100.45           C  
ATOM   4219  CG  GLN B   3      22.383 -13.681  12.403  1.00103.95           C  
ATOM   4220  CD  GLN B   3      21.373 -14.773  12.852  1.00107.84           C  
ATOM   4221  NE2 GLN B   3      20.113 -14.384  13.064  1.00102.12           N  
ATOM   4222  OE1 GLN B   3      21.738 -15.940  13.025  1.00112.66           O  
ATOM   4223  N   LYS B   4      26.426 -14.353  10.389  1.00 97.43           N  
ATOM   4224  CA  LYS B   4      27.628 -15.122  10.040  1.00 98.31           C  
ATOM   4225  C   LYS B   4      28.867 -14.290  10.360  1.00 89.44           C  
ATOM   4226  O   LYS B   4      29.800 -14.788  10.973  1.00 92.07           O  
ATOM   4227  CB  LYS B   4      27.645 -15.610   8.597  1.00 98.62           C  
ATOM   4228  CG  LYS B   4      28.334 -16.977   8.438  1.00109.11           C  
ATOM   4229  CD  LYS B   4      29.871 -16.877   8.519  1.00114.37           C  
ATOM   4230  CE  LYS B   4      30.617 -17.829   7.565  1.00115.26           C  
ATOM   4231  NZ  LYS B   4      32.100 -17.883   7.795  1.00107.81           N1+
ATOM   4232  N   ALA B   5      28.860 -13.020  10.008  1.00 80.28           N  
ATOM   4233  CA  ALA B   5      29.996 -12.165  10.375  1.00 81.06           C  
ATOM   4234  C   ALA B   5      30.286 -12.137  11.906  1.00 80.19           C  
ATOM   4235  O   ALA B   5      31.447 -12.251  12.348  1.00 74.28           O  
ATOM   4236  CB  ALA B   5      29.750 -10.769   9.853  1.00 80.27           C  
ATOM   4237  N   ARG B   6      29.238 -11.977  12.712  1.00 81.47           N  
ATOM   4238  CA  ARG B   6      29.431 -12.011  14.158  1.00 81.84           C  
ATOM   4239  C   ARG B   6      29.928 -13.378  14.643  1.00 76.08           C  
ATOM   4240  O   ARG B   6      30.871 -13.459  15.428  1.00 73.01           O  
ATOM   4241  CB  ARG B   6      28.176 -11.553  14.886  1.00 89.38           C  
ATOM   4242  CG  ARG B   6      28.180 -10.055  15.180  1.00 98.88           C  
ATOM   4243  CD  ARG B   6      27.039  -9.660  16.122  1.00111.03           C  
ATOM   4244  NE  ARG B   6      25.794  -9.662  15.367  1.00116.92           N  
ATOM   4245  CZ  ARG B   6      25.396  -8.688  14.551  1.00118.68           C  
ATOM   4246  NH1 ARG B   6      24.240  -8.841  13.907  1.00119.77           N1+
ATOM   4247  NH2 ARG B   6      26.129  -7.571  14.372  1.00111.00           N  
ATOM   4248  N   GLY B   7      29.355 -14.457  14.098  1.00 76.10           N  
ATOM   4249  CA  GLY B   7      29.779 -15.815  14.439  1.00 71.59           C  
ATOM   4250  C   GLY B   7      31.245 -16.036  14.138  1.00 69.93           C  
ATOM   4251  O   GLY B   7      32.020 -16.542  14.974  1.00 69.07           O  
ATOM   4252  N   ALA B   8      31.634 -15.589  12.938  1.00 67.34           N  
ATOM   4253  CA  ALA B   8      33.006 -15.679  12.446  1.00 62.93           C  
ATOM   4254  C   ALA B   8      33.979 -14.995  13.386  1.00 63.69           C  
ATOM   4255  O   ALA B   8      34.964 -15.602  13.823  1.00 60.25           O  
ATOM   4256  CB  ALA B   8      33.093 -15.079  11.052  1.00 61.57           C  
ATOM   4257  N   ALA B   9      33.691 -13.726  13.688  1.00 65.75           N  
ATOM   4258  CA  ALA B   9      34.516 -12.952  14.608  1.00 67.58           C  
ATOM   4259  C   ALA B   9      34.658 -13.609  15.988  1.00 68.54           C  
ATOM   4260  O   ALA B   9      35.728 -13.581  16.595  1.00 65.92           O  
ATOM   4261  CB  ALA B   9      33.949 -11.545  14.749  1.00 70.60           C  
ATOM   4262  N   THR B  10      33.596 -14.269  16.433  1.00 71.78           N  
ATOM   4263  CA  THR B  10      33.594 -14.928  17.735  1.00 72.43           C  
ATOM   4264  C   THR B  10      34.478 -16.160  17.682  1.00 75.75           C  
ATOM   4265  O   THR B  10      35.337 -16.328  18.565  1.00 74.28           O  
ATOM   4266  CB  THR B  10      32.168 -15.253  18.155  1.00 74.74           C  
ATOM   4267  CG2 THR B  10      32.100 -15.890  19.540  1.00 77.24           C  
ATOM   4268  OG1 THR B  10      31.434 -14.030  18.159  1.00 74.19           O  
ATOM   4269  N   ARG B  11      34.290 -17.016  16.657  1.00 74.16           N  
ATOM   4270  CA  ARG B  11      35.121 -18.207  16.534  1.00 71.91           C  
ATOM   4271  C   ARG B  11      36.590 -17.764  16.423  1.00 71.67           C  
ATOM   4272  O   ARG B  11      37.474 -18.275  17.122  1.00 72.39           O  
ATOM   4273  CB  ARG B  11      34.748 -19.006  15.311  1.00 73.02           C  
ATOM   4274  CG  ARG B  11      33.521 -19.903  15.394  1.00 76.25           C  
ATOM   4275  CD  ARG B  11      32.998 -20.256  13.959  1.00 75.38           C  
ATOM   4276  NE  ARG B  11      31.561 -19.963  13.931  1.00 75.69           N  
ATOM   4277  CZ  ARG B  11      30.887 -19.262  13.007  1.00 71.56           C  
ATOM   4278  NH1 ARG B  11      29.562 -19.065  13.207  1.00 72.83           N1+
ATOM   4279  NH2 ARG B  11      31.463 -18.808  11.912  1.00 62.06           N  
ATOM   4280  N   ALA B  12      36.848 -16.788  15.563  1.00 72.03           N  
ATOM   4281  CA  ALA B  12      38.219 -16.294  15.363  1.00 73.14           C  
ATOM   4282  C   ALA B  12      38.836 -15.674  16.619  1.00 69.45           C  
ATOM   4283  O   ALA B  12      39.998 -15.929  16.948  1.00 68.55           O  
ATOM   4284  CB  ALA B  12      38.284 -15.312  14.183  1.00 72.84           C  
ATOM   4285  N   ARG B  13      38.069 -14.868  17.332  1.00 71.12           N  
ATOM   4286  CA  ARG B  13      38.548 -14.395  18.636  1.00 72.13           C  
ATOM   4287  C   ARG B  13      38.918 -15.578  19.554  1.00 71.02           C  
ATOM   4288  O   ARG B  13      39.990 -15.565  20.162  1.00 64.66           O  
ATOM   4289  CB  ARG B  13      37.561 -13.394  19.274  1.00 76.21           C  
ATOM   4290  CG  ARG B  13      37.760 -11.995  18.683  1.00 79.50           C  
ATOM   4291  CD  ARG B  13      36.612 -11.010  18.890  1.00 86.30           C  
ATOM   4292  NE  ARG B  13      36.516 -10.094  17.739  1.00 86.72           N  
ATOM   4293  CZ  ARG B  13      37.281  -9.018  17.508  1.00103.83           C  
ATOM   4294  NH1 ARG B  13      37.055  -8.307  16.407  1.00112.32           N1+
ATOM   4295  NH2 ARG B  13      38.263  -8.608  18.342  1.00107.35           N  
ATOM   4296  N   GLN B  14      38.065 -16.623  19.593  1.00 74.73           N  
ATOM   4297  CA  GLN B  14      38.335 -17.849  20.409  1.00 76.46           C  
ATOM   4298  C   GLN B  14      39.638 -18.521  20.035  1.00 71.62           C  
ATOM   4299  O   GLN B  14      40.442 -18.833  20.916  1.00 70.07           O  
ATOM   4300  CB  GLN B  14      37.225 -18.887  20.289  1.00 86.66           C  
ATOM   4301  CG  GLN B  14      36.263 -18.972  21.449  1.00 97.47           C  
ATOM   4302  CD  GLN B  14      34.898 -19.498  21.007  1.00109.97           C  
ATOM   4303  NE2 GLN B  14      34.872 -20.649  20.320  1.00116.23           N  
ATOM   4304  OE1 GLN B  14      33.878 -18.855  21.259  1.00123.25           O  
ATOM   4305  N   LYS B  15      39.857 -18.716  18.726  1.00 70.82           N  
ATOM   4306  CA  LYS B  15      41.022 -19.471  18.248  1.00 68.47           C  
ATOM   4307  C   LYS B  15      42.258 -18.671  18.513  1.00 64.92           C  
ATOM   4308  O   LYS B  15      43.288 -19.231  18.846  1.00 67.07           O  
ATOM   4309  CB  LYS B  15      40.925 -19.849  16.764  1.00 72.46           C  
ATOM   4310  CG  LYS B  15      40.270 -21.185  16.464  1.00 79.43           C  
ATOM   4311  CD  LYS B  15      40.267 -21.467  14.939  1.00 86.77           C  
ATOM   4312  CE  LYS B  15      39.017 -20.942  14.237  1.00 89.89           C  
ATOM   4313  NZ  LYS B  15      39.093 -21.160  12.777  1.00 96.92           N1+
ATOM   4314  N   GLN B  16      42.168 -17.358  18.377  1.00 64.48           N  
ATOM   4315  CA  GLN B  16      43.305 -16.489  18.751  1.00 66.02           C  
ATOM   4316  C   GLN B  16      43.649 -16.556  20.271  1.00 66.59           C  
ATOM   4317  O   GLN B  16      44.795 -16.798  20.652  1.00 65.61           O  
ATOM   4318  CB  GLN B  16      43.084 -15.034  18.306  1.00 63.25           C  
ATOM   4319  CG  GLN B  16      44.254 -14.135  18.700  1.00 63.26           C  
ATOM   4320  CD  GLN B  16      43.978 -12.685  18.458  1.00 64.14           C  
ATOM   4321  NE2 GLN B  16      44.943 -11.960  17.924  1.00 62.73           N  
ATOM   4322  OE1 GLN B  16      42.877 -12.231  18.712  1.00 70.56           O  
ATOM   4323  N   ARG B  17      42.666 -16.392  21.136  1.00 74.46           N  
ATOM   4324  CA  ARG B  17      42.919 -16.573  22.599  1.00 75.73           C  
ATOM   4325  C   ARG B  17      43.569 -17.908  22.931  1.00 75.87           C  
ATOM   4326  O   ARG B  17      44.550 -17.978  23.679  1.00 76.80           O  
ATOM   4327  CB  ARG B  17      41.661 -16.626  23.419  1.00 80.69           C  
ATOM   4328  CG  ARG B  17      40.657 -15.542  23.288  1.00 86.44           C  
ATOM   4329  CD  ARG B  17      39.737 -15.546  24.515  1.00 93.01           C  
ATOM   4330  NE  ARG B  17      38.989 -14.329  24.282  1.00106.95           N  
ATOM   4331  CZ  ARG B  17      37.953 -14.209  23.448  1.00113.96           C  
ATOM   4332  NH1 ARG B  17      37.446 -15.270  22.836  1.00119.43           N1+
ATOM   4333  NH2 ARG B  17      37.397 -13.012  23.243  1.00114.66           N  
ATOM   4334  N   ALA B  18      42.973 -18.979  22.413  1.00 73.95           N  
ATOM   4335  CA  ALA B  18      43.462 -20.312  22.716  1.00 74.78           C  
ATOM   4336  C   ALA B  18      44.891 -20.493  22.206  1.00 74.48           C  
ATOM   4337  O   ALA B  18      45.699 -21.132  22.902  1.00 74.03           O  
ATOM   4338  CB  ALA B  18      42.549 -21.398  22.145  1.00 72.96           C  
ATOM   4339  N   SER B  19      45.195 -19.942  21.014  1.00 68.31           N  
ATOM   4340  CA  SER B  19      46.567 -19.977  20.483  1.00 68.64           C  
ATOM   4341  C   SER B  19      47.556 -19.323  21.450  1.00 67.89           C  
ATOM   4342  O   SER B  19      48.583 -19.917  21.804  1.00 65.96           O  
ATOM   4343  CB  SER B  19      46.701 -19.244  19.108  1.00 64.67           C  
ATOM   4344  OG  SER B  19      46.196 -20.027  18.064  1.00 71.14           O  
ATOM   4345  N   LEU B  20      47.252 -18.079  21.820  1.00 67.76           N  
ATOM   4346  CA  LEU B  20      48.070 -17.350  22.771  1.00 67.76           C  
ATOM   4347  C   LEU B  20      48.258 -18.078  24.094  1.00 70.65           C  
ATOM   4348  O   LEU B  20      49.356 -18.048  24.661  1.00 69.14           O  
ATOM   4349  CB  LEU B  20      47.510 -15.929  22.967  1.00 67.41           C  
ATOM   4350  CG  LEU B  20      47.489 -15.041  21.687  1.00 67.22           C  
ATOM   4351  CD1 LEU B  20      46.674 -13.771  21.878  1.00 65.40           C  
ATOM   4352  CD2 LEU B  20      48.893 -14.756  21.136  1.00 65.93           C  
ATOM   4353  N   GLU B  21      47.201 -18.743  24.576  1.00 77.87           N  
ATOM   4354  CA  GLU B  21      47.280 -19.540  25.834  1.00 79.44           C  
ATOM   4355  C   GLU B  21      48.274 -20.682  25.628  1.00 76.73           C  
ATOM   4356  O   GLU B  21      49.149 -20.902  26.458  1.00 77.23           O  
ATOM   4357  CB  GLU B  21      45.936 -20.144  26.244  1.00 83.07           C  
ATOM   4358  CG  GLU B  21      44.924 -19.186  26.835  1.00 86.74           C  
ATOM   4359  CD  GLU B  21      45.217 -18.819  28.260  1.00 92.55           C  
ATOM   4360  OE1 GLU B  21      45.588 -19.738  29.009  1.00 96.88           O  
ATOM   4361  OE2 GLU B  21      45.092 -17.616  28.624  1.00 89.83           O1-
ATOM   4362  N   THR B  22      48.118 -21.410  24.523  1.00 72.77           N  
ATOM   4363  CA  THR B  22      48.970 -22.568  24.247  1.00 72.34           C  
ATOM   4364  C   THR B  22      50.409 -22.081  24.255  1.00 73.81           C  
ATOM   4365  O   THR B  22      51.265 -22.664  24.910  1.00 81.55           O  
ATOM   4366  CB  THR B  22      48.561 -23.274  22.920  1.00 69.83           C  
ATOM   4367  CG2 THR B  22      49.387 -24.502  22.626  1.00 68.30           C  
ATOM   4368  OG1 THR B  22      47.195 -23.660  23.001  1.00 67.41           O  
ATOM   4369  N   MET B  23      50.653 -20.964  23.594  1.00 73.41           N  
ATOM   4370  CA  MET B  23      51.986 -20.377  23.540  1.00 73.25           C  
ATOM   4371  C   MET B  23      52.525 -20.095  24.941  1.00 75.71           C  
ATOM   4372  O   MET B  23      53.623 -20.523  25.302  1.00 79.78           O  
ATOM   4373  CB  MET B  23      51.957 -19.073  22.706  1.00 72.81           C  
ATOM   4374  CG  MET B  23      51.961 -19.243  21.211  1.00 69.98           C  
ATOM   4375  SD  MET B  23      51.398 -17.768  20.350  1.00 69.48           S  
ATOM   4376  CE  MET B  23      52.849 -16.754  20.459  1.00 67.09           C  
ATOM   4377  N   ASP B  24      51.746 -19.360  25.719  1.00 77.95           N  
ATOM   4378  CA  ASP B  24      52.076 -19.059  27.119  1.00 78.91           C  
ATOM   4379  C   ASP B  24      52.476 -20.332  27.893  1.00 82.30           C  
ATOM   4380  O   ASP B  24      53.554 -20.379  28.520  1.00 82.48           O  
ATOM   4381  CB  ASP B  24      50.857 -18.389  27.776  1.00 79.95           C  
ATOM   4382  CG  ASP B  24      51.203 -17.605  29.059  1.00 82.57           C  
ATOM   4383  OD1 ASP B  24      52.395 -17.273  29.287  1.00 82.43           O  
ATOM   4384  OD2 ASP B  24      50.252 -17.308  29.822  1.00 77.69           O1-
ATOM   4385  N   LYS B  25      51.618 -21.353  27.865  1.00 83.92           N  
ATOM   4386  CA  LYS B  25      51.902 -22.602  28.607  1.00 86.58           C  
ATOM   4387  C   LYS B  25      53.222 -23.185  28.214  1.00 83.75           C  
ATOM   4388  O   LYS B  25      54.042 -23.516  29.055  1.00 85.28           O  
ATOM   4389  CB  LYS B  25      50.835 -23.675  28.400  1.00 91.37           C  
ATOM   4390  CG  LYS B  25      49.768 -23.614  29.466  1.00101.08           C  
ATOM   4391  CD  LYS B  25      48.413 -24.202  29.096  1.00110.90           C  
ATOM   4392  CE  LYS B  25      47.344 -23.407  29.817  1.00116.02           C  
ATOM   4393  NZ  LYS B  25      47.201 -22.028  29.234  1.00117.56           N1+
ATOM   4394  N   ALA B  26      53.429 -23.329  26.928  1.00 80.27           N  
ATOM   4395  CA  ALA B  26      54.641 -23.979  26.460  1.00 81.93           C  
ATOM   4396  C   ALA B  26      55.861 -23.183  26.899  1.00 80.69           C  
ATOM   4397  O   ALA B  26      56.849 -23.739  27.353  1.00 80.74           O  
ATOM   4398  CB  ALA B  26      54.608 -24.126  24.928  1.00 79.90           C  
ATOM   4399  N   VAL B  27      55.791 -21.874  26.748  1.00 81.49           N  
ATOM   4400  CA  VAL B  27      56.920 -21.021  27.111  1.00 85.49           C  
ATOM   4401  C   VAL B  27      57.258 -21.125  28.614  1.00 89.63           C  
ATOM   4402  O   VAL B  27      58.424 -21.302  28.986  1.00 92.42           O  
ATOM   4403  CB  VAL B  27      56.626 -19.560  26.745  1.00 81.58           C  
ATOM   4404  CG1 VAL B  27      57.679 -18.610  27.322  1.00 82.01           C  
ATOM   4405  CG2 VAL B  27      56.564 -19.404  25.237  1.00 81.42           C  
ATOM   4406  N   GLN B  28      56.240 -21.016  29.461  1.00 90.65           N  
ATOM   4407  CA  GLN B  28      56.448 -21.159  30.913  1.00 90.95           C  
ATOM   4408  C   GLN B  28      57.028 -22.519  31.289  1.00 91.50           C  
ATOM   4409  O   GLN B  28      57.977 -22.598  32.061  1.00 98.84           O  
ATOM   4410  CB  GLN B  28      55.179 -20.803  31.683  1.00 91.15           C  
ATOM   4411  CG  GLN B  28      55.303 -19.400  32.232  1.00 97.56           C  
ATOM   4412  CD  GLN B  28      54.031 -18.851  32.852  1.00106.02           C  
ATOM   4413  NE2 GLN B  28      53.123 -18.359  31.998  1.00104.05           N  
ATOM   4414  OE1 GLN B  28      53.871 -18.836  34.104  1.00102.86           O  
ATOM   4415  N   ARG B  29      56.504 -23.591  30.705  1.00 91.71           N  
ATOM   4416  CA  ARG B  29      57.049 -24.923  30.965  1.00 94.08           C  
ATOM   4417  C   ARG B  29      58.505 -24.999  30.512  1.00 92.49           C  
ATOM   4418  O   ARG B  29      59.340 -25.584  31.225  1.00 93.48           O  
ATOM   4419  CB  ARG B  29      56.199 -26.056  30.315  1.00 97.88           C  
ATOM   4420  CG  ARG B  29      57.000 -27.334  29.905  1.00101.46           C  
ATOM   4421  CD  ARG B  29      56.703 -28.614  30.656  1.00105.68           C  
ATOM   4422  NE  ARG B  29      55.807 -29.518  29.922  1.00103.08           N  
ATOM   4423  CZ  ARG B  29      55.588 -30.794  30.261  1.00109.04           C  
ATOM   4424  NH1 ARG B  29      56.202 -31.325  31.313  1.00110.87           N1+
ATOM   4425  NH2 ARG B  29      54.757 -31.562  29.552  1.00111.59           N  
ATOM   4426  N   PHE B  30      58.816 -24.436  29.331  1.00 86.02           N  
ATOM   4427  CA  PHE B  30      60.190 -24.479  28.829  1.00 81.26           C  
ATOM   4428  C   PHE B  30      61.176 -23.737  29.721  1.00 79.39           C  
ATOM   4429  O   PHE B  30      62.300 -24.204  29.935  1.00 78.62           O  
ATOM   4430  CB  PHE B  30      60.345 -23.906  27.421  1.00 78.25           C  
ATOM   4431  CG  PHE B  30      61.762 -23.947  26.965  1.00 77.63           C  
ATOM   4432  CD1 PHE B  30      62.326 -25.152  26.528  1.00 80.91           C  
ATOM   4433  CD2 PHE B  30      62.564 -22.838  27.069  1.00 77.45           C  
ATOM   4434  CE1 PHE B  30      63.664 -25.221  26.153  1.00 82.60           C  
ATOM   4435  CE2 PHE B  30      63.893 -22.897  26.717  1.00 79.03           C  
ATOM   4436  CZ  PHE B  30      64.453 -24.080  26.262  1.00 81.92           C  
ATOM   4437  N   ARG B  31      60.744 -22.587  30.221  1.00 78.34           N  
ATOM   4438  CA  ARG B  31      61.591 -21.769  31.060  1.00 81.52           C  
ATOM   4439  C   ARG B  31      61.967 -22.468  32.354  1.00 83.11           C  
ATOM   4440  O   ARG B  31      63.053 -22.205  32.888  1.00 85.20           O  
ATOM   4441  CB  ARG B  31      60.911 -20.416  31.363  1.00 83.70           C  
ATOM   4442  CG  ARG B  31      60.962 -19.419  30.198  1.00 81.53           C  
ATOM   4443  CD  ARG B  31      60.153 -18.160  30.502  1.00 81.17           C  
ATOM   4444  NE  ARG B  31      60.158 -17.224  29.377  1.00 80.49           N  
ATOM   4445  CZ  ARG B  31      59.263 -16.246  29.164  1.00 80.15           C  
ATOM   4446  NH1 ARG B  31      58.231 -16.081  29.992  1.00 78.56           N1+
ATOM   4447  NH2 ARG B  31      59.389 -15.426  28.104  1.00 76.41           N  
ATOM   4448  N   LEU B  32      61.078 -23.321  32.874  1.00 83.00           N  
ATOM   4449  CA  LEU B  32      61.325 -23.944  34.175  1.00 86.32           C  
ATOM   4450  C   LEU B  32      62.207 -25.178  34.017  1.00 90.65           C  
ATOM   4451  O   LEU B  32      62.897 -25.557  34.983  1.00 91.70           O  
ATOM   4452  CB  LEU B  32      60.029 -24.247  34.917  1.00 85.81           C  
ATOM   4453  CG  LEU B  32      59.419 -23.066  35.663  1.00 86.04           C  
ATOM   4454  CD1 LEU B  32      57.894 -23.150  35.732  1.00 85.11           C  
ATOM   4455  CD2 LEU B  32      60.042 -22.914  37.066  1.00 89.91           C  
ATOM   4456  N   GLN B  33      62.182 -25.819  32.829  1.00 90.12           N  
ATOM   4457  CA  GLN B  33      63.140 -26.925  32.543  1.00 92.62           C  
ATOM   4458  C   GLN B  33      64.539 -26.369  32.240  1.00 93.20           C  
ATOM   4459  O   GLN B  33      65.520 -27.101  32.341  1.00 97.44           O  
ATOM   4460  CB  GLN B  33      62.730 -27.842  31.365  1.00 91.36           C  
ATOM   4461  CG  GLN B  33      62.203 -29.257  31.677  1.00 94.43           C  
ATOM   4462  CD  GLN B  33      62.929 -30.026  32.829  1.00 97.83           C  
ATOM   4463  NE2 GLN B  33      62.191 -30.896  33.456  1.00101.14           N  
ATOM   4464  OE1 GLN B  33      64.111 -29.844  33.138  1.00 98.99           O  
ATOM   4465  N   ASN B  34      64.633 -25.076  31.923  1.00 92.12           N  
ATOM   4466  CA  ASN B  34      65.878 -24.483  31.407  1.00 93.95           C  
ATOM   4467  C   ASN B  34      66.143 -23.119  32.044  1.00 96.22           C  
ATOM   4468  O   ASN B  34      66.160 -22.099  31.368  1.00 95.27           O  
ATOM   4469  CB  ASN B  34      65.790 -24.386  29.876  1.00 91.93           C  
ATOM   4470  CG  ASN B  34      65.861 -25.766  29.215  1.00 93.33           C  
ATOM   4471  ND2 ASN B  34      64.702 -26.374  28.932  1.00 89.98           N  
ATOM   4472  OD1 ASN B  34      66.950 -26.289  28.995  1.00 96.03           O  
ATOM   4473  N   PRO B  35      66.357 -23.096  33.369  1.00 99.61           N  
ATOM   4474  CA  PRO B  35      66.385 -21.822  34.106  1.00101.21           C  
ATOM   4475  C   PRO B  35      67.635 -21.006  33.819  1.00102.94           C  
ATOM   4476  O   PRO B  35      67.618 -19.782  33.959  1.00 99.37           O  
ATOM   4477  CB  PRO B  35      66.366 -22.269  35.587  1.00105.23           C  
ATOM   4478  CG  PRO B  35      66.963 -23.652  35.569  1.00105.80           C  
ATOM   4479  CD  PRO B  35      66.657 -24.262  34.225  1.00102.05           C  
ATOM   4480  N   ASP B  36      68.709 -21.699  33.430  1.00107.72           N  
ATOM   4481  CA  ASP B  36      70.013 -21.073  33.233  1.00113.97           C  
ATOM   4482  C   ASP B  36      70.305 -20.793  31.775  1.00118.29           C  
ATOM   4483  O   ASP B  36      71.387 -21.108  31.282  1.00127.00           O  
ATOM   4484  CB  ASP B  36      71.108 -21.964  33.831  1.00116.47           C  
ATOM   4485  CG  ASP B  36      71.190 -21.845  35.342  1.00116.91           C  
ATOM   4486  OD1 ASP B  36      70.893 -20.735  35.866  1.00114.16           O  
ATOM   4487  OD2 ASP B  36      71.566 -22.856  35.978  1.00116.23           O1-
ATOM   4488  N   LEU B  37      69.335 -20.195  31.090  1.00117.93           N  
ATOM   4489  CA  LEU B  37      69.476 -19.882  29.680  1.00111.92           C  
ATOM   4490  C   LEU B  37      69.346 -18.354  29.541  1.00111.17           C  
ATOM   4491  O   LEU B  37      68.293 -17.770  29.843  1.00112.01           O  
ATOM   4492  CB  LEU B  37      68.414 -20.642  28.871  1.00108.42           C  
ATOM   4493  CG  LEU B  37      68.336 -20.529  27.345  1.00107.36           C  
ATOM   4494  CD1 LEU B  37      67.642 -19.234  26.906  1.00105.69           C  
ATOM   4495  CD2 LEU B  37      69.709 -20.687  26.684  1.00106.66           C  
ATOM   4496  N   ASP B  38      70.429 -17.693  29.138  1.00106.91           N  
ATOM   4497  CA  ASP B  38      70.381 -16.247  28.993  1.00103.75           C  
ATOM   4498  C   ASP B  38      69.468 -15.978  27.793  1.00105.15           C  
ATOM   4499  O   ASP B  38      69.857 -16.140  26.629  1.00101.30           O  
ATOM   4500  CB  ASP B  38      71.781 -15.631  28.815  1.00100.04           C  
ATOM   4501  CG  ASP B  38      71.761 -14.103  28.819  1.00 93.65           C  
ATOM   4502  OD1 ASP B  38      72.847 -13.513  28.686  1.00 98.88           O  
ATOM   4503  OD2 ASP B  38      70.686 -13.480  28.984  1.00 84.65           O1-
ATOM   4504  N   SER B  39      68.238 -15.586  28.101  1.00105.83           N  
ATOM   4505  CA  SER B  39      67.231 -15.400  27.081  1.00102.27           C  
ATOM   4506  C   SER B  39      67.472 -14.107  26.304  1.00 99.45           C  
ATOM   4507  O   SER B  39      67.382 -14.069  25.081  1.00 95.97           O  
ATOM   4508  CB  SER B  39      65.833 -15.400  27.701  1.00102.20           C  
ATOM   4509  OG  SER B  39      65.442 -14.079  28.013  1.00100.87           O  
ATOM   4510  N   GLU B  40      67.776 -13.036  27.012  1.00102.08           N  
ATOM   4511  CA  GLU B  40      67.926 -11.755  26.366  1.00101.10           C  
ATOM   4512  C   GLU B  40      69.162 -11.720  25.427  1.00 94.82           C  
ATOM   4513  O   GLU B  40      69.148 -11.009  24.394  1.00 88.45           O  
ATOM   4514  CB  GLU B  40      67.945 -10.668  27.442  1.00110.42           C  
ATOM   4515  CG  GLU B  40      67.543  -9.283  26.926  1.00117.65           C  
ATOM   4516  CD  GLU B  40      66.037  -9.017  26.942  1.00117.22           C  
ATOM   4517  OE1 GLU B  40      65.349  -9.258  25.904  1.00107.53           O  
ATOM   4518  OE2 GLU B  40      65.557  -8.537  28.000  1.00110.02           O1-
ATOM   4519  N   ALA B  41      70.199 -12.501  25.761  1.00 89.07           N  
ATOM   4520  CA  ALA B  41      71.409 -12.606  24.921  1.00 87.46           C  
ATOM   4521  C   ALA B  41      71.036 -13.187  23.589  1.00 86.35           C  
ATOM   4522  O   ALA B  41      71.468 -12.710  22.549  1.00 86.30           O  
ATOM   4523  CB  ALA B  41      72.482 -13.464  25.572  1.00 86.98           C  
ATOM   4524  N   LEU B  42      70.199 -14.216  23.662  1.00 86.14           N  
ATOM   4525  CA  LEU B  42      69.703 -14.933  22.522  1.00 80.83           C  
ATOM   4526  C   LEU B  42      68.811 -14.070  21.626  1.00 77.44           C  
ATOM   4527  O   LEU B  42      68.958 -14.097  20.417  1.00 77.47           O  
ATOM   4528  CB  LEU B  42      68.942 -16.162  23.009  1.00 81.44           C  
ATOM   4529  CG  LEU B  42      68.530 -17.216  21.987  1.00 78.43           C  
ATOM   4530  CD1 LEU B  42      68.414 -18.579  22.646  1.00 81.42           C  
ATOM   4531  CD2 LEU B  42      67.220 -16.827  21.310  1.00 76.95           C  
ATOM   4532  N   LEU B  43      67.925 -13.286  22.216  1.00 74.32           N  
ATOM   4533  CA  LEU B  43      66.963 -12.520  21.456  1.00 70.83           C  
ATOM   4534  C   LEU B  43      67.554 -11.364  20.671  1.00 71.85           C  
ATOM   4535  O   LEU B  43      66.944 -10.881  19.658  1.00 73.46           O  
ATOM   4536  CB  LEU B  43      65.898 -11.960  22.387  1.00 71.10           C  
ATOM   4537  CG  LEU B  43      64.869 -12.992  22.819  1.00 71.17           C  
ATOM   4538  CD1 LEU B  43      64.030 -12.436  23.937  1.00 70.60           C  
ATOM   4539  CD2 LEU B  43      63.977 -13.378  21.644  1.00 70.76           C  
ATOM   4540  N   THR B  44      68.727 -10.919  21.105  1.00 72.48           N  
ATOM   4541  CA  THR B  44      69.368  -9.763  20.487  1.00 73.84           C  
ATOM   4542  C   THR B  44      70.443 -10.164  19.496  1.00 76.92           C  
ATOM   4543  O   THR B  44      70.919  -9.304  18.760  1.00 77.04           O  
ATOM   4544  CB  THR B  44      70.060  -8.827  21.497  1.00 73.54           C  
ATOM   4545  CG2 THR B  44      69.111  -8.398  22.616  1.00 75.25           C  
ATOM   4546  OG1 THR B  44      71.208  -9.490  22.029  1.00 75.26           O  
ATOM   4547  N   LEU B  45      70.845 -11.438  19.465  1.00 77.59           N  
ATOM   4548  CA  LEU B  45      71.738 -11.889  18.384  1.00 77.16           C  
ATOM   4549  C   LEU B  45      71.227 -11.484  17.009  1.00 70.27           C  
ATOM   4550  O   LEU B  45      70.052 -11.624  16.708  1.00 68.35           O  
ATOM   4551  CB  LEU B  45      71.903 -13.409  18.395  1.00 79.05           C  
ATOM   4552  CG  LEU B  45      72.834 -13.926  19.482  1.00 80.32           C  
ATOM   4553  CD1 LEU B  45      72.897 -15.446  19.471  1.00 81.61           C  
ATOM   4554  CD2 LEU B  45      74.224 -13.326  19.300  1.00 82.77           C  
ATOM   4555  N   PRO B  46      72.108 -10.960  16.170  1.00 69.98           N  
ATOM   4556  CA  PRO B  46      71.699 -10.843  14.751  1.00 66.11           C  
ATOM   4557  C   PRO B  46      71.441 -12.205  14.158  1.00 62.63           C  
ATOM   4558  O   PRO B  46      72.131 -13.182  14.486  1.00 66.46           O  
ATOM   4559  CB  PRO B  46      72.915 -10.167  14.091  1.00 69.37           C  
ATOM   4560  CG  PRO B  46      73.652  -9.477  15.218  1.00 69.54           C  
ATOM   4561  CD  PRO B  46      73.415 -10.329  16.440  1.00 69.62           C  
ATOM   4562  N   LEU B  47      70.413 -12.302  13.330  1.00 61.80           N  
ATOM   4563  CA  LEU B  47      70.043 -13.584  12.702  1.00 61.32           C  
ATOM   4564  C   LEU B  47      71.231 -14.384  12.214  1.00 62.19           C  
ATOM   4565  O   LEU B  47      71.318 -15.581  12.437  1.00 64.77           O  
ATOM   4566  CB  LEU B  47      69.076 -13.355  11.549  1.00 60.15           C  
ATOM   4567  CG  LEU B  47      68.537 -14.610  10.882  1.00 62.27           C  
ATOM   4568  CD1 LEU B  47      67.827 -15.527  11.844  1.00 66.12           C  
ATOM   4569  CD2 LEU B  47      67.579 -14.227   9.777  1.00 63.85           C  
ATOM   4570  N   LEU B  48      72.140 -13.739  11.516  1.00 65.77           N  
ATOM   4571  CA  LEU B  48      73.279 -14.457  10.990  1.00 70.89           C  
ATOM   4572  C   LEU B  48      74.031 -15.206  12.070  1.00 72.07           C  
ATOM   4573  O   LEU B  48      74.407 -16.359  11.880  1.00 77.52           O  
ATOM   4574  CB  LEU B  48      74.239 -13.521  10.282  1.00 74.49           C  
ATOM   4575  CG  LEU B  48      74.598 -14.116   8.929  1.00 80.01           C  
ATOM   4576  CD1 LEU B  48      73.394 -13.901   8.023  1.00 80.06           C  
ATOM   4577  CD2 LEU B  48      75.876 -13.509   8.360  1.00 85.49           C  
ATOM   4578  N   GLN B  49      74.252 -14.556  13.204  1.00 74.14           N  
ATOM   4579  CA  GLN B  49      74.928 -15.207  14.326  1.00 72.98           C  
ATOM   4580  C   GLN B  49      74.046 -16.248  14.975  1.00 72.08           C  
ATOM   4581  O   GLN B  49      74.534 -17.301  15.363  1.00 73.73           O  
ATOM   4582  CB  GLN B  49      75.404 -14.201  15.325  1.00 73.61           C  
ATOM   4583  CG  GLN B  49      76.603 -13.447  14.800  1.00 74.81           C  
ATOM   4584  CD  GLN B  49      76.934 -12.246  15.659  1.00 78.45           C  
ATOM   4585  NE2 GLN B  49      76.989 -12.448  16.967  1.00 78.47           N  
ATOM   4586  OE1 GLN B  49      77.121 -11.136  15.151  1.00 82.43           O  
ATOM   4587  N   LEU B  50      72.744 -15.998  15.029  1.00 68.74           N  
ATOM   4588  CA  LEU B  50      71.807 -17.000  15.553  1.00 65.63           C  
ATOM   4589  C   LEU B  50      71.943 -18.301  14.817  1.00 65.66           C  
ATOM   4590  O   LEU B  50      72.123 -19.388  15.400  1.00 65.69           O  
ATOM   4591  CB  LEU B  50      70.371 -16.473  15.467  1.00 61.13           C  
ATOM   4592  CG  LEU B  50      69.277 -17.308  16.130  1.00 60.94           C  
ATOM   4593  CD1 LEU B  50      69.494 -17.408  17.644  1.00 63.11           C  
ATOM   4594  CD2 LEU B  50      67.904 -16.710  15.814  1.00 58.52           C  
ATOM   4595  N   VAL B  51      71.820 -18.179  13.508  1.00 65.41           N  
ATOM   4596  CA  VAL B  51      71.954 -19.283  12.607  1.00 64.82           C  
ATOM   4597  C   VAL B  51      73.261 -20.036  12.813  1.00 67.62           C  
ATOM   4598  O   VAL B  51      73.301 -21.265  12.751  1.00 69.99           O  
ATOM   4599  CB  VAL B  51      71.843 -18.754  11.138  1.00 64.27           C  
ATOM   4600  CG1 VAL B  51      72.547 -19.668  10.135  1.00 63.97           C  
ATOM   4601  CG2 VAL B  51      70.377 -18.603  10.788  1.00 62.94           C  
ATOM   4602  N   GLN B  52      74.353 -19.303  12.978  1.00 69.96           N  
ATOM   4603  CA  GLN B  52      75.663 -19.943  13.017  1.00 75.02           C  
ATOM   4604  C   GLN B  52      75.768 -20.786  14.294  1.00 78.99           C  
ATOM   4605  O   GLN B  52      76.237 -21.945  14.261  1.00 79.98           O  
ATOM   4606  CB  GLN B  52      76.751 -18.876  12.906  1.00 77.53           C  
ATOM   4607  CG  GLN B  52      78.160 -19.408  12.772  1.00 82.05           C  
ATOM   4608  CD  GLN B  52      78.895 -19.357  14.093  1.00 87.13           C  
ATOM   4609  NE2 GLN B  52      78.842 -20.456  14.828  1.00 89.66           N  
ATOM   4610  OE1 GLN B  52      79.495 -18.332  14.460  1.00 92.31           O  
ATOM   4611  N   LYS B  53      75.283 -20.203  15.393  1.00 75.86           N  
ATOM   4612  CA  LYS B  53      75.209 -20.885  16.661  1.00 77.57           C  
ATOM   4613  C   LYS B  53      74.244 -22.053  16.647  1.00 74.71           C  
ATOM   4614  O   LYS B  53      74.469 -23.041  17.331  1.00 74.52           O  
ATOM   4615  CB  LYS B  53      74.814 -19.907  17.766  1.00 80.31           C  
ATOM   4616  CG  LYS B  53      75.859 -18.818  18.007  1.00 83.22           C  
ATOM   4617  CD  LYS B  53      75.372 -17.773  18.995  1.00 82.44           C  
ATOM   4618  CE  LYS B  53      76.101 -17.882  20.292  1.00 86.74           C  
ATOM   4619  NZ  LYS B  53      77.508 -17.417  20.151  1.00 87.77           N1+
ATOM   4620  N   LEU B  54      73.153 -21.942  15.908  1.00 73.94           N  
ATOM   4621  CA  LEU B  54      72.277 -23.106  15.725  1.00 75.13           C  
ATOM   4622  C   LEU B  54      72.972 -24.231  14.921  1.00 76.31           C  
ATOM   4623  O   LEU B  54      72.768 -25.408  15.196  1.00 75.81           O  
ATOM   4624  CB  LEU B  54      70.943 -22.696  15.095  1.00 72.69           C  
ATOM   4625  CG  LEU B  54      69.920 -22.071  16.036  1.00 70.62           C  
ATOM   4626  CD1 LEU B  54      68.913 -21.237  15.275  1.00 68.50           C  
ATOM   4627  CD2 LEU B  54      69.184 -23.178  16.765  1.00 74.27           C  
ATOM   4628  N   GLN B  55      73.799 -23.854  13.951  1.00 80.50           N  
ATOM   4629  CA  GLN B  55      74.492 -24.826  13.099  1.00 87.10           C  
ATOM   4630  C   GLN B  55      75.556 -25.562  13.890  1.00 88.52           C  
ATOM   4631  O   GLN B  55      75.659 -26.772  13.798  1.00 95.35           O  
ATOM   4632  CB  GLN B  55      75.134 -24.143  11.876  1.00 89.31           C  
ATOM   4633  CG  GLN B  55      75.803 -25.084  10.859  1.00 93.30           C  
ATOM   4634  CD  GLN B  55      74.859 -26.025  10.103  1.00 96.50           C  
ATOM   4635  NE2 GLN B  55      73.554 -25.782  10.169  1.00 97.46           N  
ATOM   4636  OE1 GLN B  55      75.315 -26.966   9.466  1.00102.49           O  
ATOM   4637  N   SER B  56      76.367 -24.823  14.634  1.00 90.64           N  
ATOM   4638  CA  SER B  56      77.463 -25.417  15.407  1.00 87.92           C  
ATOM   4639  C   SER B  56      76.950 -26.286  16.557  1.00 86.16           C  
ATOM   4640  O   SER B  56      77.668 -27.156  17.021  1.00 83.41           O  
ATOM   4641  CB  SER B  56      78.391 -24.329  15.935  1.00 87.26           C  
ATOM   4642  OG  SER B  56      77.858 -23.712  17.105  1.00 91.76           O  
ATOM   4643  N   GLY B  57      75.712 -26.058  16.998  1.00 84.13           N  
ATOM   4644  CA  GLY B  57      75.130 -26.797  18.115  1.00 85.39           C  
ATOM   4645  C   GLY B  57      75.427 -26.126  19.451  1.00 91.04           C  
ATOM   4646  O   GLY B  57      75.287 -26.727  20.509  1.00 87.32           O  
ATOM   4647  N   GLU B  58      75.848 -24.866  19.401  1.00 96.38           N  
ATOM   4648  CA  GLU B  58      76.019 -24.061  20.610  1.00 99.18           C  
ATOM   4649  C   GLU B  58      74.651 -23.632  21.188  1.00 97.27           C  
ATOM   4650  O   GLU B  58      74.543 -23.332  22.364  1.00 99.56           O  
ATOM   4651  CB  GLU B  58      76.882 -22.831  20.309  1.00 99.55           C  
ATOM   4652  CG  GLU B  58      77.414 -22.151  21.569  1.00102.04           C  
ATOM   4653  CD  GLU B  58      77.984 -20.782  21.286  1.00100.47           C  
ATOM   4654  OE1 GLU B  58      78.650 -20.654  20.237  1.00100.86           O  
ATOM   4655  OE2 GLU B  58      77.746 -19.843  22.083  1.00 95.66           O1-
ATOM   4656  N   LEU B  59      73.616 -23.583  20.355  1.00 90.51           N  
ATOM   4657  CA  LEU B  59      72.272 -23.304  20.828  1.00 86.37           C  
ATOM   4658  C   LEU B  59      71.348 -24.350  20.273  1.00 84.38           C  
ATOM   4659  O   LEU B  59      71.328 -24.578  19.058  1.00 86.18           O  
ATOM   4660  CB  LEU B  59      71.798 -21.940  20.336  1.00 83.50           C  
ATOM   4661  CG  LEU B  59      72.392 -20.700  20.949  1.00 84.02           C  
ATOM   4662  CD1 LEU B  59      71.884 -19.478  20.206  1.00 81.53           C  
ATOM   4663  CD2 LEU B  59      72.016 -20.633  22.413  1.00 86.43           C  
ATOM   4664  N   SER B  60      70.564 -24.975  21.134  1.00 84.52           N  
ATOM   4665  CA  SER B  60      69.561 -25.947  20.678  1.00 84.63           C  
ATOM   4666  C   SER B  60      68.399 -25.196  19.989  1.00 81.38           C  
ATOM   4667  O   SER B  60      68.187 -24.000  20.254  1.00 74.72           O  
ATOM   4668  CB  SER B  60      69.026 -26.772  21.845  1.00 85.46           C  
ATOM   4669  OG  SER B  60      68.048 -26.017  22.546  1.00 87.48           O  
ATOM   4670  N   PRO B  61      67.670 -25.883  19.075  1.00 80.25           N  
ATOM   4671  CA  PRO B  61      66.445 -25.346  18.442  1.00 75.98           C  
ATOM   4672  C   PRO B  61      65.314 -25.078  19.434  1.00 73.87           C  
ATOM   4673  O   PRO B  61      64.660 -24.032  19.388  1.00 68.83           O  
ATOM   4674  CB  PRO B  61      66.033 -26.445  17.485  1.00 76.72           C  
ATOM   4675  CG  PRO B  61      67.282 -27.220  17.215  1.00 78.68           C  
ATOM   4676  CD  PRO B  61      68.128 -27.129  18.428  1.00 80.15           C  
ATOM   4677  N   GLU B  62      65.113 -26.002  20.357  1.00 76.69           N  
ATOM   4678  CA  GLU B  62      64.152 -25.785  21.429  1.00 76.05           C  
ATOM   4679  C   GLU B  62      64.459 -24.448  22.119  1.00 72.28           C  
ATOM   4680  O   GLU B  62      63.561 -23.606  22.280  1.00 67.22           O  
ATOM   4681  CB  GLU B  62      64.163 -26.937  22.413  1.00 79.57           C  
ATOM   4682  CG  GLU B  62      63.859 -28.288  21.809  1.00 85.54           C  
ATOM   4683  CD  GLU B  62      65.076 -29.037  21.277  1.00 91.39           C  
ATOM   4684  OE1 GLU B  62      65.074 -30.293  21.319  1.00104.00           O  
ATOM   4685  OE2 GLU B  62      66.040 -28.397  20.847  1.00 91.75           O1-
ATOM   4686  N   ALA B  63      65.721 -24.234  22.493  1.00 72.57           N  
ATOM   4687  CA  ALA B  63      66.076 -22.994  23.194  1.00 74.14           C  
ATOM   4688  C   ALA B  63      65.738 -21.752  22.379  1.00 71.95           C  
ATOM   4689  O   ALA B  63      65.269 -20.758  22.913  1.00 75.38           O  
ATOM   4690  CB  ALA B  63      67.549 -22.983  23.585  1.00 75.23           C  
ATOM   4691  N   VAL B  64      66.026 -21.778  21.087  1.00 71.24           N  
ATOM   4692  CA  VAL B  64      65.768 -20.604  20.248  1.00 69.50           C  
ATOM   4693  C   VAL B  64      64.277 -20.452  20.008  1.00 68.49           C  
ATOM   4694  O   VAL B  64      63.770 -19.335  20.011  1.00 68.12           O  
ATOM   4695  CB  VAL B  64      66.532 -20.676  18.916  1.00 68.62           C  
ATOM   4696  CG1 VAL B  64      66.062 -19.599  17.963  1.00 65.40           C  
ATOM   4697  CG2 VAL B  64      68.021 -20.543  19.188  1.00 71.18           C  
ATOM   4698  N   PHE B  65      63.587 -21.578  19.807  1.00 68.71           N  
ATOM   4699  CA  PHE B  65      62.171 -21.568  19.483  1.00 67.08           C  
ATOM   4700  C   PHE B  65      61.381 -20.983  20.617  1.00 67.56           C  
ATOM   4701  O   PHE B  65      60.629 -20.055  20.424  1.00 65.57           O  
ATOM   4702  CB  PHE B  65      61.650 -22.978  19.197  1.00 69.19           C  
ATOM   4703  CG  PHE B  65      60.181 -23.007  18.878  1.00 70.67           C  
ATOM   4704  CD1 PHE B  65      59.257 -23.403  19.811  1.00 75.46           C  
ATOM   4705  CD2 PHE B  65      59.728 -22.566  17.656  1.00 74.33           C  
ATOM   4706  CE1 PHE B  65      57.901 -23.381  19.534  1.00 73.82           C  
ATOM   4707  CE2 PHE B  65      58.378 -22.547  17.373  1.00 72.14           C  
ATOM   4708  CZ  PHE B  65      57.463 -22.937  18.317  1.00 71.65           C  
ATOM   4709  N   PHE B  66      61.572 -21.527  21.816  1.00 69.79           N  
ATOM   4710  CA  PHE B  66      60.719 -21.170  22.925  1.00 70.31           C  
ATOM   4711  C   PHE B  66      60.998 -19.776  23.438  1.00 72.03           C  
ATOM   4712  O   PHE B  66      60.099 -19.105  23.989  1.00 71.27           O  
ATOM   4713  CB  PHE B  66      60.805 -22.230  24.039  1.00 72.10           C  
ATOM   4714  CG  PHE B  66      60.028 -23.460  23.727  1.00 70.48           C  
ATOM   4715  CD1 PHE B  66      58.644 -23.412  23.675  1.00 69.44           C  
ATOM   4716  CD2 PHE B  66      60.678 -24.651  23.429  1.00 71.73           C  
ATOM   4717  CE1 PHE B  66      57.915 -24.538  23.338  1.00 71.19           C  
ATOM   4718  CE2 PHE B  66      59.947 -25.799  23.093  1.00 72.85           C  
ATOM   4719  CZ  PHE B  66      58.560 -25.737  23.052  1.00 71.57           C  
ATOM   4720  N   THR B  67      62.241 -19.332  23.265  1.00 72.36           N  
ATOM   4721  CA  THR B  67      62.598 -18.004  23.676  1.00 71.55           C  
ATOM   4722  C   THR B  67      61.893 -16.983  22.763  1.00 70.11           C  
ATOM   4723  O   THR B  67      61.287 -16.020  23.249  1.00 72.16           O  
ATOM   4724  CB  THR B  67      64.129 -17.804  23.682  1.00 73.14           C  
ATOM   4725  CG2 THR B  67      64.466 -16.443  24.235  1.00 72.79           C  
ATOM   4726  OG1 THR B  67      64.771 -18.793  24.503  1.00 73.02           O  
ATOM   4727  N   TYR B  68      61.961 -17.182  21.448  1.00 69.66           N  
ATOM   4728  CA  TYR B  68      61.233 -16.290  20.529  1.00 68.26           C  
ATOM   4729  C   TYR B  68      59.745 -16.402  20.778  1.00 67.35           C  
ATOM   4730  O   TYR B  68      59.033 -15.392  20.736  1.00 66.60           O  
ATOM   4731  CB  TYR B  68      61.578 -16.521  19.033  1.00 63.92           C  
ATOM   4732  CG  TYR B  68      62.681 -15.569  18.600  1.00 63.46           C  
ATOM   4733  CD1 TYR B  68      62.426 -14.213  18.359  1.00 61.80           C  
ATOM   4734  CD2 TYR B  68      63.990 -16.006  18.489  1.00 66.35           C  
ATOM   4735  CE1 TYR B  68      63.438 -13.329  17.986  1.00 60.57           C  
ATOM   4736  CE2 TYR B  68      65.010 -15.132  18.138  1.00 66.64           C  
ATOM   4737  CZ  TYR B  68      64.736 -13.792  17.878  1.00 63.91           C  
ATOM   4738  OH  TYR B  68      65.816 -12.976  17.547  1.00 63.21           O  
ATOM   4739  N   LEU B  69      59.287 -17.609  21.083  1.00 66.32           N  
ATOM   4740  CA  LEU B  69      57.878 -17.788  21.280  1.00 65.46           C  
ATOM   4741  C   LEU B  69      57.418 -16.942  22.444  1.00 66.17           C  
ATOM   4742  O   LEU B  69      56.368 -16.305  22.356  1.00 66.47           O  
ATOM   4743  CB  LEU B  69      57.503 -19.261  21.499  1.00 66.61           C  
ATOM   4744  CG  LEU B  69      55.994 -19.511  21.298  1.00 66.33           C  
ATOM   4745  CD1 LEU B  69      55.612 -19.245  19.816  1.00 62.65           C  
ATOM   4746  CD2 LEU B  69      55.604 -20.912  21.713  1.00 67.08           C  
ATOM   4747  N   GLY B  70      58.169 -16.950  23.550  1.00 64.52           N  
ATOM   4748  CA  GLY B  70      57.806 -16.090  24.689  1.00 66.27           C  
ATOM   4749  C   GLY B  70      57.836 -14.594  24.373  1.00 64.69           C  
ATOM   4750  O   GLY B  70      56.957 -13.818  24.786  1.00 62.15           O  
ATOM   4751  N   LYS B  71      58.808 -14.213  23.554  1.00 62.49           N  
ATOM   4752  CA  LYS B  71      58.968 -12.820  23.218  1.00 63.28           C  
ATOM   4753  C   LYS B  71      57.799 -12.379  22.346  1.00 60.52           C  
ATOM   4754  O   LYS B  71      57.271 -11.300  22.541  1.00 59.93           O  
ATOM   4755  CB  LYS B  71      60.298 -12.629  22.508  1.00 65.51           C  
ATOM   4756  CG  LYS B  71      60.580 -11.218  22.091  1.00 66.83           C  
ATOM   4757  CD  LYS B  71      60.656 -10.315  23.324  1.00 67.64           C  
ATOM   4758  CE  LYS B  71      60.964  -8.898  22.908  1.00 69.95           C  
ATOM   4759  NZ  LYS B  71      61.344  -8.064  24.066  1.00 73.47           N1+
ATOM   4760  N   ALA B  72      57.399 -13.241  21.403  1.00 60.44           N  
ATOM   4761  CA  ALA B  72      56.232 -12.992  20.535  1.00 58.48           C  
ATOM   4762  C   ALA B  72      54.971 -12.804  21.374  1.00 63.31           C  
ATOM   4763  O   ALA B  72      54.241 -11.798  21.202  1.00 61.02           O  
ATOM   4764  CB  ALA B  72      56.042 -14.139  19.586  1.00 57.39           C  
ATOM   4765  N   TRP B  73      54.748 -13.763  22.304  1.00 63.45           N  
ATOM   4766  CA  TRP B  73      53.625 -13.700  23.195  1.00 63.54           C  
ATOM   4767  C   TRP B  73      53.626 -12.362  23.954  1.00 64.53           C  
ATOM   4768  O   TRP B  73      52.588 -11.685  24.008  1.00 61.66           O  
ATOM   4769  CB  TRP B  73      53.643 -14.881  24.181  1.00 68.31           C  
ATOM   4770  CG  TRP B  73      52.445 -14.895  25.101  1.00 68.36           C  
ATOM   4771  CD1 TRP B  73      51.189 -15.300  24.790  1.00 69.27           C  
ATOM   4772  CD2 TRP B  73      52.386 -14.392  26.450  1.00 68.48           C  
ATOM   4773  CE2 TRP B  73      51.071 -14.569  26.907  1.00 70.94           C  
ATOM   4774  CE3 TRP B  73      53.335 -13.859  27.321  1.00 70.43           C  
ATOM   4775  NE1 TRP B  73      50.354 -15.140  25.889  1.00 74.14           N  
ATOM   4776  CZ2 TRP B  73      50.667 -14.215  28.189  1.00 72.17           C  
ATOM   4777  CZ3 TRP B  73      52.937 -13.455  28.598  1.00 70.18           C  
ATOM   4778  CH2 TRP B  73      51.608 -13.647  29.015  1.00 71.96           C  
ATOM   4779  N   GLU B  74      54.780 -11.956  24.497  1.00 65.43           N  
ATOM   4780  CA  GLU B  74      54.887 -10.657  25.214  1.00 68.51           C  
ATOM   4781  C   GLU B  74      54.599  -9.404  24.387  1.00 69.53           C  
ATOM   4782  O   GLU B  74      53.845  -8.546  24.812  1.00 70.50           O  
ATOM   4783  CB  GLU B  74      56.262 -10.504  25.837  1.00 69.87           C  
ATOM   4784  CG  GLU B  74      56.425 -11.337  27.098  1.00 77.41           C  
ATOM   4785  CD  GLU B  74      57.885 -11.614  27.409  1.00 83.76           C  
ATOM   4786  OE1 GLU B  74      58.144 -12.547  28.214  1.00 84.08           O  
ATOM   4787  OE2 GLU B  74      58.770 -10.915  26.813  1.00 82.13           O1-
ATOM   4788  N   VAL B  75      55.208  -9.272  23.198  1.00 70.59           N  
ATOM   4789  CA  VAL B  75      55.040  -8.047  22.411  1.00 64.95           C  
ATOM   4790  C   VAL B  75      53.653  -7.980  21.830  1.00 62.58           C  
ATOM   4791  O   VAL B  75      53.165  -6.911  21.467  1.00 61.89           O  
ATOM   4792  CB  VAL B  75      56.074  -7.907  21.287  1.00 64.52           C  
ATOM   4793  CG1 VAL B  75      57.459  -7.904  21.905  1.00 68.56           C  
ATOM   4794  CG2 VAL B  75      55.979  -9.020  20.295  1.00 64.76           C  
ATOM   4795  N   ASN B  76      53.030  -9.141  21.681  1.00 62.31           N  
ATOM   4796  CA  ASN B  76      51.703  -9.180  21.154  1.00 59.71           C  
ATOM   4797  C   ASN B  76      50.737  -8.437  22.092  1.00 63.67           C  
ATOM   4798  O   ASN B  76      49.709  -7.935  21.621  1.00 62.93           O  
ATOM   4799  CB  ASN B  76      51.259 -10.590  20.964  1.00 57.86           C  
ATOM   4800  CG  ASN B  76      49.907 -10.652  20.289  1.00 60.75           C  
ATOM   4801  ND2 ASN B  76      48.921 -11.222  20.956  1.00 57.55           N  
ATOM   4802  OD1 ASN B  76      49.736 -10.078  19.201  1.00 60.37           O  
ATOM   4803  N   LYS B  77      51.037  -8.383  23.408  1.00 65.53           N  
ATOM   4804  CA  LYS B  77      50.138  -7.715  24.369  1.00 68.64           C  
ATOM   4805  C   LYS B  77      49.857  -6.265  23.971  1.00 67.21           C  
ATOM   4806  O   LYS B  77      48.694  -5.851  23.894  1.00 68.47           O  
ATOM   4807  CB  LYS B  77      50.733  -7.712  25.768  1.00 75.14           C  
ATOM   4808  CG  LYS B  77      50.811  -9.057  26.433  1.00 81.70           C  
ATOM   4809  CD  LYS B  77      49.408  -9.553  26.729  1.00 89.24           C  
ATOM   4810  CE  LYS B  77      49.477 -10.672  27.744  1.00 98.47           C  
ATOM   4811  NZ  LYS B  77      48.204 -10.954  28.483  1.00105.82           N1+
ATOM   4812  N   GLY B  78      50.916  -5.510  23.672  1.00 62.14           N  
ATOM   4813  CA  GLY B  78      50.740  -4.175  23.190  1.00 61.13           C  
ATOM   4814  C   GLY B  78      50.451  -4.011  21.698  1.00 61.90           C  
ATOM   4815  O   GLY B  78      50.193  -2.896  21.255  1.00 65.37           O  
ATOM   4816  N   THR B  79      50.538  -5.077  20.895  1.00 58.11           N  
ATOM   4817  CA  THR B  79      50.436  -4.907  19.436  1.00 55.68           C  
ATOM   4818  C   THR B  79      49.330  -5.635  18.704  1.00 55.21           C  
ATOM   4819  O   THR B  79      48.937  -5.163  17.637  1.00 53.30           O  
ATOM   4820  CB  THR B  79      51.769  -5.227  18.725  1.00 55.10           C  
ATOM   4821  CG2 THR B  79      52.814  -4.174  19.084  1.00 56.27           C  
ATOM   4822  OG1 THR B  79      52.260  -6.518  19.092  1.00 57.34           O  
ATOM   4823  N   ASN B  80      48.793  -6.725  19.281  1.00 54.42           N  
ATOM   4824  CA  ASN B  80      47.809  -7.562  18.610  1.00 53.69           C  
ATOM   4825  C   ASN B  80      48.241  -7.860  17.160  1.00 53.23           C  
ATOM   4826  O   ASN B  80      47.531  -7.566  16.235  1.00 52.39           O  
ATOM   4827  CB  ASN B  80      46.436  -6.901  18.647  1.00 53.71           C  
ATOM   4828  CG  ASN B  80      45.332  -7.825  18.156  1.00 54.99           C  
ATOM   4829  ND2 ASN B  80      44.388  -7.280  17.429  1.00 54.15           N  
ATOM   4830  OD1 ASN B  80      45.330  -9.026  18.443  1.00 57.05           O  
ATOM   4831  N   CYS B  81      49.439  -8.421  17.000  1.00 53.56           N  
ATOM   4832  CA  CYS B  81      49.974  -8.777  15.732  1.00 51.92           C  
ATOM   4833  C   CYS B  81      49.831 -10.270  15.383  1.00 56.48           C  
ATOM   4834  O   CYS B  81      49.991 -10.650  14.231  1.00 54.37           O  
ATOM   4835  CB  CYS B  81      51.418  -8.378  15.690  1.00 53.63           C  
ATOM   4836  SG  CYS B  81      52.565  -8.991  16.949  1.00 57.57           S  
ATOM   4837  N   VAL B  82      49.533 -11.116  16.364  1.00 56.90           N  
ATOM   4838  CA  VAL B  82      49.491 -12.533  16.166  1.00 58.82           C  
ATOM   4839  C   VAL B  82      48.048 -12.999  16.128  1.00 61.39           C  
ATOM   4840  O   VAL B  82      47.326 -12.836  17.112  1.00 60.51           O  
ATOM   4841  CB  VAL B  82      50.232 -13.287  17.289  1.00 62.21           C  
ATOM   4842  CG1 VAL B  82      50.097 -14.794  17.115  1.00 61.10           C  
ATOM   4843  CG2 VAL B  82      51.703 -12.878  17.289  1.00 63.23           C  
ATOM   4844  N   THR B  83      47.665 -13.630  15.014  1.00 59.08           N  
ATOM   4845  CA  THR B  83      46.343 -14.233  14.872  1.00 60.30           C  
ATOM   4846  C   THR B  83      46.266 -15.684  15.257  1.00 59.39           C  
ATOM   4847  O   THR B  83      45.215 -16.130  15.724  1.00 66.19           O  
ATOM   4848  CB  THR B  83      45.855 -14.205  13.438  1.00 60.85           C  
ATOM   4849  CG2 THR B  83      45.849 -12.827  12.927  1.00 60.18           C  
ATOM   4850  OG1 THR B  83      46.699 -15.047  12.632  1.00 64.51           O  
ATOM   4851  N   SER B  84      47.335 -16.438  15.044  1.00 57.13           N  
ATOM   4852  CA  SER B  84      47.322 -17.872  15.286  1.00 59.84           C  
ATOM   4853  C   SER B  84      48.695 -18.394  15.591  1.00 60.39           C  
ATOM   4854  O   SER B  84      49.682 -17.959  14.971  1.00 59.51           O  
ATOM   4855  CB  SER B  84      46.856 -18.603  14.013  1.00 61.49           C  
ATOM   4856  OG  SER B  84      46.680 -19.989  14.288  1.00 65.19           O  
ATOM   4857  N   TYR B  85      48.756 -19.405  16.451  1.00 61.12           N  
ATOM   4858  CA  TYR B  85      50.003 -20.093  16.739  1.00 64.60           C  
ATOM   4859  C   TYR B  85      49.990 -21.323  15.858  1.00 67.77           C  
ATOM   4860  O   TYR B  85      49.027 -22.030  15.869  1.00 66.71           O  
ATOM   4861  CB  TYR B  85      50.055 -20.524  18.187  1.00 68.35           C  
ATOM   4862  CG  TYR B  85      51.209 -21.421  18.570  1.00 70.34           C  
ATOM   4863  CD1 TYR B  85      51.007 -22.568  19.346  1.00 72.94           C  
ATOM   4864  CD2 TYR B  85      52.499 -21.113  18.203  1.00 70.38           C  
ATOM   4865  CE1 TYR B  85      52.059 -23.375  19.732  1.00 74.16           C  
ATOM   4866  CE2 TYR B  85      53.555 -21.928  18.579  1.00 74.11           C  
ATOM   4867  CZ  TYR B  85      53.321 -23.038  19.370  1.00 74.25           C  
ATOM   4868  OH  TYR B  85      54.369 -23.834  19.724  1.00 75.48           O  
ATOM   4869  N   LEU B  86      51.042 -21.559  15.072  1.00 69.63           N  
ATOM   4870  CA  LEU B  86      51.023 -22.647  14.104  1.00 74.35           C  
ATOM   4871  C   LEU B  86      51.303 -23.955  14.820  1.00 83.12           C  
ATOM   4872  O   LEU B  86      52.390 -24.515  14.692  1.00 84.18           O  
ATOM   4873  CB  LEU B  86      52.022 -22.383  12.982  1.00 68.11           C  
ATOM   4874  CG  LEU B  86      51.775 -21.037  12.281  1.00 67.19           C  
ATOM   4875  CD1 LEU B  86      52.778 -20.838  11.145  1.00 69.74           C  
ATOM   4876  CD2 LEU B  86      50.359 -20.825  11.762  1.00 63.85           C  
ATOM   4877  N   THR B  87      50.270 -24.427  15.531  1.00 94.95           N  
ATOM   4878  CA  THR B  87      50.340 -25.486  16.589  1.00102.05           C  
ATOM   4879  C   THR B  87      51.280 -26.684  16.269  1.00107.15           C  
ATOM   4880  O   THR B  87      51.979 -27.157  17.182  1.00108.66           O  
ATOM   4881  CB  THR B  87      48.913 -25.998  17.018  1.00 99.07           C  
ATOM   4882  CG2 THR B  87      48.576 -25.605  18.454  1.00100.52           C  
ATOM   4883  OG1 THR B  87      47.890 -25.465  16.154  1.00 94.77           O  
ATOM   4884  N   ASP B  88      51.305 -27.109  14.989  1.00101.39           N  
ATOM   4885  CA  ASP B  88      52.196 -28.172  14.421  1.00106.04           C  
ATOM   4886  C   ASP B  88      53.667 -28.102  14.817  1.00106.98           C  
ATOM   4887  O   ASP B  88      54.372 -29.120  14.768  1.00102.35           O  
ATOM   4888  CB  ASP B  88      52.278 -28.121  12.858  1.00107.19           C  
ATOM   4889  CG  ASP B  88      50.918 -27.946  12.157  1.00112.87           C  
ATOM   4890  OD1 ASP B  88      49.963 -27.461  12.826  1.00116.27           O  
ATOM   4891  OD2 ASP B  88      50.823 -28.282  10.924  1.00 97.93           O1-
ATOM   4892  N   CYS B  89      54.131 -26.886  15.122  1.00100.28           N  
ATOM   4893  CA  CYS B  89      55.547 -26.518  15.015  1.00100.86           C  
ATOM   4894  C   CYS B  89      56.556 -26.974  16.120  1.00110.88           C  
ATOM   4895  O   CYS B  89      57.770 -26.787  15.943  1.00110.85           O  
ATOM   4896  CB  CYS B  89      55.671 -25.000  14.765  1.00 95.79           C  
ATOM   4897  SG  CYS B  89      54.957 -23.936  16.029  1.00100.27           S  
ATOM   4898  N   GLU B  90      56.094 -27.587  17.217  1.00114.05           N  
ATOM   4899  CA  GLU B  90      57.018 -28.189  18.201  1.00115.61           C  
ATOM   4900  C   GLU B  90      57.533 -29.538  17.656  1.00121.38           C  
ATOM   4901  O   GLU B  90      58.689 -29.943  17.895  1.00124.44           O  
ATOM   4902  CB  GLU B  90      56.334 -28.372  19.563  1.00116.00           C  
ATOM   4903  CG  GLU B  90      55.243 -27.332  19.841  1.00114.06           C  
ATOM   4904  CD  GLU B  90      54.895 -27.164  21.318  1.00111.84           C  
ATOM   4905  OE1 GLU B  90      54.177 -26.187  21.643  1.00 98.31           O  
ATOM   4906  OE2 GLU B  90      55.328 -27.995  22.149  1.00111.71           O1-
ATOM   4907  N   THR B  91      56.650 -30.209  16.909  1.00121.00           N  
ATOM   4908  CA  THR B  91      56.953 -31.451  16.190  1.00118.20           C  
ATOM   4909  C   THR B  91      57.887 -31.134  14.954  1.00116.81           C  
ATOM   4910  O   THR B  91      58.869 -31.848  14.697  1.00118.74           O  
ATOM   4911  CB  THR B  91      55.633 -32.292  15.935  1.00116.92           C  
ATOM   4912  CG2 THR B  91      54.756 -32.419  17.237  1.00113.18           C  
ATOM   4913  OG1 THR B  91      54.840 -31.709  14.900  1.00115.64           O  
ATOM   4914  N   GLN B  92      57.636 -30.022  14.257  1.00112.92           N  
ATOM   4915  CA  GLN B  92      58.552 -29.457  13.225  1.00111.82           C  
ATOM   4916  C   GLN B  92      60.011 -29.146  13.649  1.00110.49           C  
ATOM   4917  O   GLN B  92      60.975 -29.321  12.870  1.00 99.70           O  
ATOM   4918  CB  GLN B  92      57.968 -28.128  12.740  1.00112.88           C  
ATOM   4919  CG  GLN B  92      57.248 -28.203  11.420  1.00113.88           C  
ATOM   4920  CD  GLN B  92      58.158 -28.634  10.282  1.00108.64           C  
ATOM   4921  NE2 GLN B  92      59.175 -27.799  10.007  1.00102.58           N  
ATOM   4922  OE1 GLN B  92      57.965 -29.709   9.666  1.00101.18           O  
ATOM   4923  N   LEU B  93      60.131 -28.587  14.852  1.00110.25           N  
ATOM   4924  CA  LEU B  93      61.415 -28.383  15.543  1.00107.30           C  
ATOM   4925  C   LEU B  93      62.358 -29.599  15.530  1.00110.63           C  
ATOM   4926  O   LEU B  93      63.542 -29.485  15.184  1.00113.36           O  
ATOM   4927  CB  LEU B  93      61.146 -28.051  17.007  1.00110.70           C  
ATOM   4928  CG  LEU B  93      61.170 -26.618  17.501  1.00107.13           C  
ATOM   4929  CD1 LEU B  93      60.885 -26.660  18.993  1.00103.40           C  
ATOM   4930  CD2 LEU B  93      62.522 -25.987  17.181  1.00107.57           C  
ATOM   4931  N   SER B  94      61.828 -30.751  15.935  1.00109.54           N  
ATOM   4932  CA  SER B  94      62.629 -31.966  16.046  1.00112.99           C  
ATOM   4933  C   SER B  94      62.931 -32.586  14.670  1.00114.66           C  
ATOM   4934  O   SER B  94      63.976 -33.195  14.503  1.00118.55           O  
ATOM   4935  CB  SER B  94      61.933 -32.985  16.957  1.00114.02           C  
ATOM   4936  OG  SER B  94      60.896 -33.658  16.258  1.00112.50           O  
ATOM   4937  N   GLN B  95      62.017 -32.427  13.705  1.00113.55           N  
ATOM   4938  CA  GLN B  95      62.186 -32.943  12.328  1.00115.52           C
[truncated: 280,828 more chars]
