# Supplementary material for: Structural Descriptors for Subunit Interface Regions in Homodimers: Effect of Lipid Membrane and Secondary Structure Type
Source: J Chem Inf Model. 2025 Mar 27;65(7):3117–26. doi: 10.1021/acs.jcim.4c01233 (PMC12004529; doi:10.1021/acs.jcim.4c01233)
Supplement: Supplementary file 3 — ci4c01233_si_003.tar [file ci4c01233_si_003.tar › database/alpha/1h1y_cytop.pdb]

ATOM      1  N   ALA A   1      -1.670  -2.874  48.879  1.00 16.34           N  
ATOM      2  CA  ALA A   1      -2.858  -3.299  48.077  1.00 19.17           C  
ATOM      3  C   ALA A   1      -2.399  -4.021  46.817  1.00 16.98           C  
ATOM      4  O   ALA A   1      -1.381  -3.657  46.224  1.00 16.11           O  
ATOM      5  CB  ALA A   1      -3.701  -2.085  47.705  1.00 18.82           C  
ATOM      6  N   ALA A   2      -3.153  -5.038  46.408  1.00 16.04           N  
ATOM      7  CA  ALA A   2      -2.807  -5.806  45.215  1.00 15.69           C  
ATOM      8  C   ALA A   2      -2.971  -4.993  43.937  1.00 14.82           C  
ATOM      9  O   ALA A   2      -3.951  -4.264  43.772  1.00 14.34           O  
ATOM     10  CB  ALA A   2      -3.665  -7.060  45.132  1.00 16.14           C  
ATOM     11  N   LYS A   3      -2.003  -5.130  43.035  1.00 13.06           N  
ATOM     12  CA  LYS A   3      -2.028  -4.445  41.745  1.00 10.83           C  
ATOM     13  C   LYS A   3      -1.628  -5.464  40.690  1.00 11.81           C  
ATOM     14  O   LYS A   3      -0.519  -5.991  40.744  1.00 11.11           O  
ATOM     15  CB  LYS A   3      -1.019  -3.294  41.725  1.00 12.49           C  
ATOM     16  CG  LYS A   3      -1.303  -2.209  42.758  1.00 15.50           C  
ATOM     17  CD  LYS A   3      -2.596  -1.499  42.429  1.00 19.28           C  
ATOM     18  CE  LYS A   3      -3.128  -0.730  43.629  1.00 24.43           C  
ATOM     19  NZ  LYS A   3      -2.347   0.471  43.935  1.00 28.39           N1+
ATOM     20  N   ILE A   4      -2.532  -5.757  39.761  1.00 10.34           N  
ATOM     21  CA  ILE A   4      -2.236  -6.700  38.681  1.00 10.78           C  
ATOM     22  C   ILE A   4      -1.893  -5.875  37.446  1.00 11.47           C  
ATOM     23  O   ILE A   4      -2.689  -5.048  37.001  1.00 11.15           O  
ATOM     24  CB  ILE A   4      -3.430  -7.610  38.360  1.00 11.52           C  
ATOM     25  CG1 ILE A   4      -3.898  -8.325  39.634  1.00 10.61           C  
ATOM     26  CG2 ILE A   4      -3.017  -8.647  37.315  1.00 11.00           C  
ATOM     27  CD1 ILE A   4      -2.747  -8.947  40.458  1.00 13.62           C  
ATOM     28  N   ALA A   5      -0.700  -6.098  36.904  1.00 10.72           N  
ATOM     29  CA  ALA A   5      -0.240  -5.329  35.754  1.00  8.05           C  
ATOM     30  C   ALA A   5       0.173  -6.181  34.557  1.00  9.06           C  
ATOM     31  O   ALA A   5       1.322  -6.628  34.476  1.00  9.34           O  
ATOM     32  CB  ALA A   5       0.925  -4.452  36.184  1.00  9.26           C  
ATOM     33  N   PRO A   6      -0.751  -6.416  33.611  1.00  9.25           N  
ATOM     34  CA  PRO A   6      -0.417  -7.222  32.431  1.00  8.40           C  
ATOM     35  C   PRO A   6       0.763  -6.593  31.701  1.00 10.38           C  
ATOM     36  O   PRO A   6       0.843  -5.370  31.590  1.00 10.04           O  
ATOM     37  CB  PRO A   6      -1.685  -7.167  31.596  1.00 10.03           C  
ATOM     38  CG  PRO A   6      -2.776  -7.002  32.637  1.00 11.97           C  
ATOM     39  CD  PRO A   6      -2.167  -6.011  33.593  1.00 10.58           C  
ATOM     40  N   SER A   7       1.667  -7.430  31.208  1.00 11.10           N  
ATOM     41  CA  SER A   7       2.852  -6.954  30.497  1.00 10.94           C  
ATOM     42  C   SER A   7       2.490  -6.824  29.025  1.00 10.65           C  
ATOM     43  O   SER A   7       2.308  -7.818  28.323  1.00 10.13           O  
ATOM     44  CB  SER A   7       4.004  -7.940  30.683  1.00 11.28           C  
ATOM     45  OG  SER A   7       5.172  -7.484  30.017  1.00 14.55           O  
ATOM     46  N   MET A   8       2.397  -5.589  28.553  1.00 11.67           N  
ATOM     47  CA  MET A   8       2.003  -5.358  27.176  1.00 14.02           C  
ATOM     48  C   MET A   8       2.972  -5.922  26.133  1.00 15.02           C  
ATOM     49  O   MET A   8       2.620  -6.019  24.961  1.00 20.18           O  
ATOM     50  CB  MET A   8       1.720  -3.868  26.960  1.00 14.71           C  
ATOM     51  CG  MET A   8       0.657  -3.283  27.922  1.00 14.89           C  
ATOM     52  SD  MET A   8      -0.943  -4.186  28.125  1.00 16.87           S  
ATOM     53  CE  MET A   8      -1.733  -3.780  26.558  1.00 18.59           C  
ATOM     54  N   LEU A   9       4.168  -6.317  26.567  1.00 16.57           N  
ATOM     55  CA  LEU A   9       5.163  -6.941  25.687  1.00 19.88           C  
ATOM     56  C   LEU A   9       4.555  -8.252  25.141  1.00 20.15           C  
ATOM     57  O   LEU A   9       4.925  -8.718  24.060  1.00 17.74           O  
ATOM     58  CB  LEU A   9       6.448  -7.251  26.482  1.00 22.29           C  
ATOM     59  CG  LEU A   9       7.549  -8.188  25.940  1.00 24.03           C  
ATOM     60  CD1 LEU A   9       8.227  -7.581  24.724  1.00 23.29           C  
ATOM     61  CD2 LEU A   9       8.596  -8.440  27.036  1.00 21.71           C  
ATOM     62  N   SER A  10       3.600  -8.823  25.881  1.00 16.55           N  
ATOM     63  CA  SER A  10       2.955 -10.078  25.474  1.00 14.14           C  
ATOM     64  C   SER A  10       1.631  -9.882  24.747  1.00 13.12           C  
ATOM     65  O   SER A  10       0.952 -10.850  24.410  1.00 12.22           O  
ATOM     66  CB  SER A  10       2.717 -10.974  26.696  1.00 15.27           C  
ATOM     67  OG  SER A  10       3.942 -11.371  27.281  1.00 17.83           O  
ATOM     68  N   SER A  11       1.256  -8.633  24.507  1.00 13.21           N  
ATOM     69  CA  SER A  11       0.010  -8.359  23.818  1.00 15.27           C  
ATOM     70  C   SER A  11       0.265  -8.197  22.330  1.00 16.96           C  
ATOM     71  O   SER A  11       1.371  -8.410  21.832  1.00 21.22           O  
ATOM     72  CB  SER A  11      -0.620  -7.062  24.334  1.00 15.44           C  
ATOM     73  OG  SER A  11       0.046  -5.935  23.777  1.00 17.40           O  
ATOM     74  N   ASP A  12      -0.781  -7.801  21.627  1.00 20.59           N  
ATOM     75  CA  ASP A  12      -0.676  -7.553  20.204  1.00 20.91           C  
ATOM     76  C   ASP A  12      -0.176  -6.130  20.069  1.00 20.07           C  
ATOM     77  O   ASP A  12      -0.970  -5.188  20.147  1.00 25.45           O  
ATOM     78  CB  ASP A  12      -2.046  -7.656  19.573  1.00 23.53           C  
ATOM     79  CG  ASP A  12      -1.997  -7.564  18.074  1.00 23.76           C  
ATOM     80  OD1 ASP A  12      -1.060  -6.933  17.528  1.00 21.52           O  
ATOM     81  OD2 ASP A  12      -2.918  -8.115  17.458  1.00 21.26           O1-
ATOM     82  N   PHE A  13       1.126  -5.960  19.886  1.00 20.08           N  
ATOM     83  CA  PHE A  13       1.682  -4.625  19.748  1.00 21.91           C  
ATOM     84  C   PHE A  13       1.007  -3.824  18.631  1.00 21.46           C  
ATOM     85  O   PHE A  13       1.062  -2.596  18.652  1.00 25.14           O  
ATOM     86  CB  PHE A  13       3.184  -4.675  19.459  1.00 23.40           C  
ATOM     87  CG  PHE A  13       4.048  -4.798  20.686  1.00 24.83           C  
ATOM     88  CD1 PHE A  13       4.811  -5.944  20.900  1.00 24.26           C  
ATOM     89  CD2 PHE A  13       4.136  -3.752  21.603  1.00 24.59           C  
ATOM     90  CE1 PHE A  13       5.656  -6.050  22.010  1.00 24.78           C  
ATOM     91  CE2 PHE A  13       4.977  -3.847  22.713  1.00 24.88           C  
ATOM     92  CZ  PHE A  13       5.740  -4.999  22.916  1.00 22.90           C  
ATOM     93  N   ALA A  14       0.376  -4.501  17.668  1.00 14.83           N  
ATOM     94  CA  ALA A  14      -0.259  -3.788  16.548  1.00 12.14           C  
ATOM     95  C   ALA A  14      -1.663  -3.273  16.839  1.00 11.76           C  
ATOM     96  O   ALA A  14      -2.239  -2.545  16.029  1.00 10.29           O  
ATOM     97  CB  ALA A  14      -0.267  -4.663  15.282  1.00 12.47           C  
ATOM     98  N   ASN A  15      -2.220  -3.667  17.980  1.00 10.11           N  
ATOM     99  CA  ASN A  15      -3.531  -3.186  18.407  1.00 11.69           C  
ATOM    100  C   ASN A  15      -3.436  -2.824  19.884  1.00 12.55           C  
ATOM    101  O   ASN A  15      -4.272  -3.232  20.692  1.00 11.60           O  
ATOM    102  CB  ASN A  15      -4.606  -4.256  18.186  1.00 15.01           C  
ATOM    103  CG  ASN A  15      -5.059  -4.333  16.738  1.00 17.03           C  
ATOM    104  ND2 ASN A  15      -4.924  -5.507  16.138  1.00 15.72           N  
ATOM    105  OD1 ASN A  15      -5.523  -3.342  16.165  1.00 16.86           O  
ATOM    106  N   LEU A  16      -2.412  -2.046  20.227  1.00 10.75           N  
ATOM    107  CA  LEU A  16      -2.166  -1.651  21.613  1.00 12.09           C  
ATOM    108  C   LEU A  16      -3.322  -0.972  22.344  1.00 11.99           C  
ATOM    109  O   LEU A  16      -3.637  -1.327  23.484  1.00 12.94           O  
ATOM    110  CB  LEU A  16      -0.937  -0.743  21.695  1.00 14.39           C  
ATOM    111  CG  LEU A  16       0.433  -1.363  21.968  1.00 22.21           C  
ATOM    112  CD1 LEU A  16       1.452  -0.224  22.115  1.00 21.03           C  
ATOM    113  CD2 LEU A  16       0.387  -2.209  23.253  1.00 16.92           C  
ATOM    114  N   ALA A  17      -3.943   0.020  21.718  1.00  9.85           N  
ATOM    115  CA  ALA A  17      -5.048   0.711  22.374  1.00 11.49           C  
ATOM    116  C   ALA A  17      -6.181  -0.268  22.711  1.00 11.05           C  
ATOM    117  O   ALA A  17      -6.751  -0.223  23.806  1.00 13.07           O  
ATOM    118  CB  ALA A  17      -5.570   1.847  21.478  1.00 14.77           C  
ATOM    119  N   ALA A  18      -6.503  -1.159  21.777  1.00  8.93           N  
ATOM    120  CA  ALA A  18      -7.569  -2.127  22.004  1.00 11.67           C  
ATOM    121  C   ALA A  18      -7.177  -3.114  23.098  1.00 12.41           C  
ATOM    122  O   ALA A  18      -8.005  -3.491  23.928  1.00 12.80           O  
ATOM    123  CB  ALA A  18      -7.904  -2.875  20.699  1.00 11.27           C  
ATOM    124  N   GLU A  19      -5.913  -3.528  23.098  1.00 11.59           N  
ATOM    125  CA  GLU A  19      -5.424  -4.460  24.107  1.00 12.51           C  
ATOM    126  C   GLU A  19      -5.451  -3.787  25.478  1.00 12.04           C  
ATOM    127  O   GLU A  19      -5.779  -4.423  26.479  1.00 13.58           O  
ATOM    128  CB  GLU A  19      -3.997  -4.897  23.781  1.00 12.59           C  
ATOM    129  CG  GLU A  19      -3.881  -5.807  22.578  1.00 15.53           C  
ATOM    130  CD  GLU A  19      -4.336  -7.222  22.890  1.00 17.57           C  
ATOM    131  OE1 GLU A  19      -5.553  -7.435  23.035  1.00 20.12           O  
ATOM    132  OE2 GLU A  19      -3.473  -8.116  22.997  1.00 19.09           O1-
ATOM    133  N   ALA A  20      -5.106  -2.505  25.522  1.00 10.89           N  
ATOM    134  CA  ALA A  20      -5.096  -1.763  26.788  1.00 12.76           C  
ATOM    135  C   ALA A  20      -6.517  -1.688  27.343  1.00 15.01           C  
ATOM    136  O   ALA A  20      -6.753  -1.956  28.524  1.00 13.22           O  
ATOM    137  CB  ALA A  20      -4.528  -0.356  26.572  1.00 12.10           C  
ATOM    138  N   ASP A  21      -7.465  -1.320  26.485  1.00 15.23           N  
ATOM    139  CA  ASP A  21      -8.876  -1.250  26.877  1.00 16.38           C  
ATOM    140  C   ASP A  21      -9.374  -2.595  27.395  1.00 15.16           C  
ATOM    141  O   ASP A  21     -10.051  -2.677  28.424  1.00 15.71           O  
ATOM    142  CB  ASP A  21      -9.743  -0.891  25.684  1.00 18.97           C  
ATOM    143  CG  ASP A  21      -9.908   0.582  25.504  1.00 26.06           C  
ATOM    144  OD1 ASP A  21      -9.362   1.370  26.306  1.00 25.81           O  
ATOM    145  OD2 ASP A  21     -10.600   0.953  24.541  1.00 29.14           O1-
ATOM    146  N   ARG A  22      -9.067  -3.643  26.640  1.00 13.34           N  
ATOM    147  CA  ARG A  22      -9.466  -4.992  26.999  1.00 14.40           C  
ATOM    148  C   ARG A  22      -8.924  -5.378  28.381  1.00 14.19           C  
ATOM    149  O   ARG A  22      -9.652  -5.928  29.214  1.00 14.93           O  
ATOM    150  CB  ARG A  22      -8.962  -5.969  25.932  1.00 13.30           C  
ATOM    151  CG  ARG A  22      -9.338  -7.422  26.161  1.00 18.73           C  
ATOM    152  CD  ARG A  22      -8.784  -8.270  25.039  1.00 20.97           C  
ATOM    153  NE  ARG A  22      -8.655  -9.669  25.414  1.00 30.13           N  
ATOM    154  CZ  ARG A  22      -7.536 -10.371  25.269  1.00 30.56           C  
ATOM    155  NH1 ARG A  22      -6.446  -9.801  24.760  1.00 29.47           N1+
ATOM    156  NH2 ARG A  22      -7.507 -11.645  25.631  1.00 34.91           N  
ATOM    157  N   MET A  23      -7.654  -5.087  28.635  1.00 12.81           N  
ATOM    158  CA  MET A  23      -7.069  -5.428  29.935  1.00 12.84           C  
ATOM    159  C   MET A  23      -7.744  -4.661  31.076  1.00 13.68           C  
ATOM    160  O   MET A  23      -8.043  -5.230  32.127  1.00 13.44           O  
ATOM    161  CB  MET A  23      -5.564  -5.147  29.933  1.00 10.36           C  
ATOM    162  CG  MET A  23      -4.757  -6.149  29.126  1.00 12.28           C  
ATOM    163  SD  MET A  23      -4.873  -7.828  29.797  1.00 13.99           S  
ATOM    164  CE  MET A  23      -5.882  -8.638  28.536  1.00 12.37           C  
ATOM    165  N   VAL A  24      -7.989  -3.370  30.877  1.00 11.28           N  
ATOM    166  CA  VAL A  24      -8.641  -2.578  31.919  1.00 14.04           C  
ATOM    167  C   VAL A  24     -10.051  -3.133  32.142  1.00 14.94           C  
ATOM    168  O   VAL A  24     -10.503  -3.306  33.277  1.00 14.76           O  
ATOM    169  CB  VAL A  24      -8.714  -1.086  31.520  1.00 15.47           C  
ATOM    170  CG1 VAL A  24      -9.605  -0.314  32.498  1.00 17.49           C  
ATOM    171  CG2 VAL A  24      -7.312  -0.493  31.511  1.00 14.48           C  
ATOM    172  N   ARG A  25     -10.729  -3.434  31.044  1.00 14.82           N  
ATOM    173  CA  ARG A  25     -12.075  -3.986  31.083  1.00 17.39           C  
ATOM    174  C   ARG A  25     -12.078  -5.310  31.860  1.00 17.08           C  
ATOM    175  O   ARG A  25     -13.037  -5.629  32.565  1.00 16.62           O  
ATOM    176  CB  ARG A  25     -12.542  -4.212  29.644  1.00 19.27           C  
ATOM    177  CG  ARG A  25     -14.022  -4.344  29.443  1.00 27.01           C  
ATOM    178  CD  ARG A  25     -14.465  -3.613  28.162  1.00 29.87           C  
ATOM    179  NE  ARG A  25     -13.552  -3.791  27.031  1.00 33.19           N  
ATOM    180  CZ  ARG A  25     -13.198  -4.970  26.525  1.00 34.37           C  
ATOM    181  NH1 ARG A  25     -13.675  -6.095  27.048  1.00 30.57           N1+
ATOM    182  NH2 ARG A  25     -12.365  -5.021  25.489  1.00 35.83           N  
ATOM    183  N   LEU A  26     -10.990  -6.066  31.742  1.00 17.53           N  
ATOM    184  CA  LEU A  26     -10.873  -7.359  32.414  1.00 16.89           C  
ATOM    185  C   LEU A  26     -10.306  -7.297  33.834  1.00 16.17           C  
ATOM    186  O   LEU A  26     -10.007  -8.332  34.436  1.00 16.96           O  
ATOM    187  CB  LEU A  26     -10.056  -8.328  31.545  1.00 13.23           C  
ATOM    188  CG  LEU A  26     -10.760  -8.748  30.247  1.00 16.07           C  
ATOM    189  CD1 LEU A  26      -9.847  -9.594  29.384  1.00 16.41           C  
ATOM    190  CD2 LEU A  26     -12.023  -9.531  30.596  1.00 20.16           C  
ATOM    191  N   GLY A  27     -10.155  -6.090  34.371  1.00 14.33           N  
ATOM    192  CA  GLY A  27      -9.681  -5.962  35.739  1.00 14.32           C  
ATOM    193  C   GLY A  27      -8.258  -5.526  36.022  1.00 13.47           C  
ATOM    194  O   GLY A  27      -7.874  -5.428  37.186  1.00 16.63           O  
ATOM    195  N   ALA A  28      -7.476  -5.253  34.987  1.00 11.38           N  
ATOM    196  CA  ALA A  28      -6.098  -4.822  35.186  1.00 12.12           C  
ATOM    197  C   ALA A  28      -6.047  -3.510  35.957  1.00 12.78           C  
ATOM    198  O   ALA A  28      -6.858  -2.612  35.713  1.00 14.12           O  
ATOM    199  CB  ALA A  28      -5.405  -4.649  33.837  1.00 14.35           C  
ATOM    200  N   ASP A  29      -5.086  -3.404  36.872  1.00 10.06           N  
ATOM    201  CA  ASP A  29      -4.901  -2.201  37.668  1.00 10.79           C  
ATOM    202  C   ASP A  29      -3.970  -1.246  36.945  1.00 13.30           C  
ATOM    203  O   ASP A  29      -4.227  -0.051  36.895  1.00 11.84           O  
ATOM    204  CB  ASP A  29      -4.314  -2.553  39.030  1.00 15.68           C  
ATOM    205  CG  ASP A  29      -5.273  -3.358  39.868  1.00 17.67           C  
ATOM    206  OD1 ASP A  29      -6.306  -2.788  40.288  1.00 19.77           O  
ATOM    207  OD2 ASP A  29      -5.007  -4.554  40.089  1.00 15.19           O1-
ATOM    208  N   TRP A  30      -2.883  -1.787  36.394  1.00 12.34           N  
ATOM    209  CA  TRP A  30      -1.899  -0.995  35.654  1.00 11.05           C  
ATOM    210  C   TRP A  30      -1.538  -1.757  34.387  1.00 10.25           C  
ATOM    211  O   TRP A  30      -1.832  -2.943  34.260  1.00  9.70           O  
ATOM    212  CB  TRP A  30      -0.576  -0.853  36.412  1.00  9.47           C  
ATOM    213  CG  TRP A  30      -0.601  -0.325  37.797  1.00 12.65           C  
ATOM    214  CD1 TRP A  30      -1.566   0.448  38.382  1.00 12.23           C  
ATOM    215  CD2 TRP A  30       0.460  -0.437  38.748  1.00 10.43           C  
ATOM    216  CE2 TRP A  30       0.078   0.300  39.891  1.00 13.42           C  
ATOM    217  CE3 TRP A  30       1.707  -1.088  38.742  1.00  8.74           C  
ATOM    218  NE1 TRP A  30      -1.163   0.829  39.643  1.00 13.85           N  
ATOM    219  CZ2 TRP A  30       0.897   0.408  41.020  1.00 14.60           C  
ATOM    220  CZ3 TRP A  30       2.524  -0.982  39.871  1.00 14.05           C  
ATOM    221  CH2 TRP A  30       2.112  -0.237  40.992  1.00 14.38           C  
ATOM    222  N   LEU A  31      -0.885  -1.067  33.454  1.00  8.60           N  
ATOM    223  CA  LEU A  31      -0.414  -1.714  32.237  1.00 10.20           C  
ATOM    224  C   LEU A  31       1.108  -1.597  32.310  1.00  9.21           C  
ATOM    225  O   LEU A  31       1.654  -0.490  32.381  1.00  9.93           O  
ATOM    226  CB  LEU A  31      -0.975  -1.008  30.995  1.00  9.34           C  
ATOM    227  CG  LEU A  31      -2.511  -0.972  30.923  1.00 11.66           C  
ATOM    228  CD1 LEU A  31      -2.934  -0.297  29.619  1.00 13.72           C  
ATOM    229  CD2 LEU A  31      -3.076  -2.394  30.976  1.00 12.97           C  
ATOM    230  N   HIS A  32       1.795  -2.739  32.320  1.00  9.72           N  
ATOM    231  CA  HIS A  32       3.249  -2.753  32.431  1.00  7.28           C  
ATOM    232  C   HIS A  32       3.912  -2.617  31.062  1.00  7.79           C  
ATOM    233  O   HIS A  32       3.705  -3.450  30.176  1.00  8.26           O  
ATOM    234  CB  HIS A  32       3.712  -4.051  33.113  1.00  7.21           C  
ATOM    235  CG  HIS A  32       5.157  -4.041  33.508  1.00  9.04           C  
ATOM    236  CD2 HIS A  32       6.249  -4.588  32.923  1.00  8.69           C  
ATOM    237  ND1 HIS A  32       5.617  -3.356  34.610  1.00 10.54           N  
ATOM    238  CE1 HIS A  32       6.930  -3.478  34.687  1.00 10.53           C  
ATOM    239  NE2 HIS A  32       7.339  -4.220  33.675  1.00  8.71           N  
ATOM    240  N   MET A  33       4.714  -1.567  30.900  1.00  6.24           N  
ATOM    241  CA  MET A  33       5.381  -1.294  29.633  1.00  6.53           C  
ATOM    242  C   MET A  33       6.881  -1.520  29.741  1.00  9.83           C  
ATOM    243  O   MET A  33       7.586  -0.773  30.415  1.00  9.38           O  
ATOM    244  CB  MET A  33       5.113   0.153  29.207  1.00  5.00           C  
ATOM    245  CG  MET A  33       3.668   0.596  29.401  1.00 10.67           C  
ATOM    246  SD  MET A  33       2.443  -0.376  28.481  1.00 12.45           S  
ATOM    247  CE  MET A  33       2.830   0.120  26.802  1.00 12.41           C  
ATOM    248  N   ASP A  34       7.363  -2.565  29.082  1.00  7.65           N  
ATOM    249  CA  ASP A  34       8.782  -2.890  29.098  1.00 10.52           C  
ATOM    250  C   ASP A  34       9.522  -2.096  28.042  1.00 10.65           C  
ATOM    251  O   ASP A  34       9.275  -2.276  26.853  1.00 10.53           O  
ATOM    252  CB  ASP A  34       8.974  -4.375  28.813  1.00 15.82           C  
ATOM    253  CG  ASP A  34       8.588  -5.231  29.981  1.00 20.18           C  
ATOM    254  OD1 ASP A  34       9.306  -5.168  30.994  1.00 25.90           O  
ATOM    255  OD2 ASP A  34       7.567  -5.943  29.895  1.00 24.46           O1-
ATOM    256  N   ILE A  35      10.436  -1.236  28.482  1.00  8.13           N  
ATOM    257  CA  ILE A  35      11.226  -0.409  27.589  1.00  9.10           C  
ATOM    258  C   ILE A  35      12.673  -0.923  27.618  1.00  9.31           C  
ATOM    259  O   ILE A  35      13.366  -0.789  28.622  1.00 10.27           O  
ATOM    260  CB  ILE A  35      11.155   1.073  28.037  1.00  8.03           C  
ATOM    261  CG1 ILE A  35       9.689   1.538  27.993  1.00 10.79           C  
ATOM    262  CG2 ILE A  35      12.051   1.929  27.149  1.00  6.78           C  
ATOM    263  CD1 ILE A  35       9.409   2.903  28.603  1.00 13.35           C  
ATOM    264  N   MET A  36      13.100  -1.534  26.516  1.00  5.71           N  
ATOM    265  CA  MET A  36      14.442  -2.106  26.392  1.00  5.23           C  
ATOM    266  C   MET A  36      15.201  -1.450  25.243  1.00  6.08           C  
ATOM    267  O   MET A  36      14.644  -1.281  24.154  1.00  7.41           O  
ATOM    268  CB  MET A  36      14.331  -3.613  26.125  1.00  6.22           C  
ATOM    269  CG  MET A  36      13.567  -4.382  27.194  1.00  9.65           C  
ATOM    270  SD  MET A  36      13.463  -6.135  26.752  1.00  9.57           S  
ATOM    271  CE  MET A  36      12.059  -6.649  27.771  1.00 12.51           C  
ATOM    272  N   ASP A  37      16.476  -1.117  25.463  1.00  5.25           N  
ATOM    273  CA  ASP A  37      17.265  -0.438  24.433  1.00  6.98           C  
ATOM    274  C   ASP A  37      18.285  -1.284  23.670  1.00  8.03           C  
ATOM    275  O   ASP A  37      19.094  -0.742  22.921  1.00  8.39           O  
ATOM    276  CB  ASP A  37      17.971   0.802  25.030  1.00  5.80           C  
ATOM    277  CG  ASP A  37      19.058   0.452  26.038  1.00 10.75           C  
ATOM    278  OD1 ASP A  37      19.261  -0.748  26.355  1.00  9.08           O  
ATOM    279  OD2 ASP A  37      19.719   1.403  26.514  1.00  9.32           O1-
ATOM    280  N   GLY A  38      18.241  -2.604  23.839  1.00  7.74           N  
ATOM    281  CA  GLY A  38      19.180  -3.468  23.131  1.00  7.59           C  
ATOM    282  C   GLY A  38      20.593  -3.425  23.698  1.00  8.38           C  
ATOM    283  O   GLY A  38      21.484  -4.143  23.241  1.00  8.82           O  
ATOM    284  N   HIS A  39      20.810  -2.580  24.698  1.00  6.41           N  
ATOM    285  CA  HIS A  39      22.129  -2.478  25.306  1.00  9.11           C  
ATOM    286  C   HIS A  39      22.146  -2.996  26.746  1.00  9.55           C  
ATOM    287  O   HIS A  39      22.964  -3.852  27.092  1.00  9.38           O  
ATOM    288  CB  HIS A  39      22.635  -1.033  25.242  1.00  6.48           C  
ATOM    289  CG  HIS A  39      23.119  -0.622  23.882  1.00  8.04           C  
ATOM    290  CD2 HIS A  39      24.368  -0.366  23.425  1.00  7.57           C  
ATOM    291  ND1 HIS A  39      22.277  -0.473  22.798  1.00 10.67           N  
ATOM    292  CE1 HIS A  39      22.988  -0.146  21.731  1.00  6.20           C  
ATOM    293  NE2 HIS A  39      24.260  -0.075  22.085  1.00 11.50           N  
ATOM    294  N   PHE A  40      21.253  -2.492  27.591  1.00  9.05           N  
ATOM    295  CA  PHE A  40      21.222  -2.976  28.971  1.00  9.81           C  
ATOM    296  C   PHE A  40      20.797  -4.450  28.975  1.00 10.77           C  
ATOM    297  O   PHE A  40      21.269  -5.245  29.796  1.00  8.33           O  
ATOM    298  CB  PHE A  40      20.260  -2.149  29.826  1.00 10.35           C  
ATOM    299  CG  PHE A  40      20.194  -2.613  31.256  1.00 10.73           C  
ATOM    300  CD1 PHE A  40      21.317  -2.530  32.076  1.00 10.86           C  
ATOM    301  CD2 PHE A  40      19.026  -3.179  31.764  1.00 11.54           C  
ATOM    302  CE1 PHE A  40      21.282  -3.009  33.390  1.00 13.23           C  
ATOM    303  CE2 PHE A  40      18.978  -3.663  33.079  1.00 10.65           C  
ATOM    304  CZ  PHE A  40      20.105  -3.577  33.888  1.00 10.16           C  
ATOM    305  N   VAL A  41      19.901  -4.802  28.056  1.00  9.88           N  
ATOM    306  CA  VAL A  41      19.429  -6.182  27.884  1.00  9.17           C  
ATOM    307  C   VAL A  41      19.492  -6.434  26.372  1.00 10.51           C  
ATOM    308  O   VAL A  41      19.386  -5.499  25.580  1.00 12.76           O  
ATOM    309  CB  VAL A  41      17.960  -6.397  28.381  1.00  9.73           C  
ATOM    310  CG1 VAL A  41      17.887  -6.311  29.912  1.00  8.77           C  
ATOM    311  CG2 VAL A  41      17.039  -5.366  27.754  1.00  9.77           C  
ATOM    312  N   PRO A  42      19.663  -7.697  25.950  1.00 11.23           N  
ATOM    313  CA  PRO A  42      19.747  -8.017  24.518  1.00 12.08           C  
ATOM    314  C   PRO A  42      18.430  -8.076  23.740  1.00 14.30           C  
ATOM    315  O   PRO A  42      18.173  -9.031  23.009  1.00 11.03           O  
ATOM    316  CB  PRO A  42      20.496  -9.351  24.515  1.00 15.18           C  
ATOM    317  CG  PRO A  42      19.985 -10.011  25.752  1.00 14.03           C  
ATOM    318  CD  PRO A  42      19.931  -8.889  26.780  1.00 14.17           C  
ATOM    319  N   ASN A  43      17.602  -7.049  23.896  1.00 10.33           N  
ATOM    320  CA  ASN A  43      16.320  -6.984  23.193  1.00 10.84           C  
ATOM    321  C   ASN A  43      15.933  -5.506  23.131  1.00  8.64           C  
ATOM    322  O   ASN A  43      16.349  -4.721  23.984  1.00  9.65           O  
ATOM    323  CB  ASN A  43      15.258  -7.787  23.959  1.00  9.05           C  
ATOM    324  CG  ASN A  43      14.052  -8.158  23.101  1.00 10.71           C  
ATOM    325  ND2 ASN A  43      14.096  -7.803  21.831  1.00  5.00           N  
ATOM    326  OD1 ASN A  43      13.088  -8.767  23.588  1.00 14.43           O  
ATOM    327  N   LEU A  44      15.159  -5.127  22.119  1.00  8.53           N  
ATOM    328  CA  LEU A  44      14.727  -3.740  21.960  1.00  8.73           C  
ATOM    329  C   LEU A  44      13.223  -3.841  21.768  1.00  8.72           C  
ATOM    330  O   LEU A  44      12.766  -4.558  20.889  1.00  7.28           O  
ATOM    331  CB  LEU A  44      15.394  -3.113  20.725  1.00 11.00           C  
ATOM    332  CG  LEU A  44      15.217  -1.613  20.435  1.00 15.78           C  
ATOM    333  CD1 LEU A  44      16.086  -1.226  19.231  1.00 17.55           C  
ATOM    334  CD2 LEU A  44      13.766  -1.305  20.131  1.00 14.12           C  
ATOM    335  N   THR A  45      12.460  -3.118  22.582  1.00  6.62           N  
ATOM    336  CA  THR A  45      11.010  -3.208  22.523  1.00  7.00           C  
ATOM    337  C   THR A  45      10.273  -1.983  22.023  1.00  6.71           C  
ATOM    338  O   THR A  45       9.917  -1.911  20.847  1.00  6.60           O  
ATOM    339  CB  THR A  45      10.443  -3.593  23.910  1.00 10.83           C  
ATOM    340  CG2 THR A  45      10.881  -5.008  24.284  1.00  9.05           C  
ATOM    341  OG1 THR A  45      10.939  -2.682  24.905  1.00  7.96           O  
ATOM    342  N   ILE A  46      10.022  -1.040  22.929  1.00  7.17           N  
ATOM    343  CA  ILE A  46       9.317   0.194  22.598  1.00  8.06           C  
ATOM    344  C   ILE A  46       9.891   1.333  23.426  1.00  8.75           C  
ATOM    345  O   ILE A  46      10.494   1.113  24.483  1.00  8.03           O  
ATOM    346  CB  ILE A  46       7.793   0.095  22.911  1.00  7.45           C  
ATOM    347  CG1 ILE A  46       7.589  -0.359  24.359  1.00  9.54           C  
ATOM    348  CG2 ILE A  46       7.118  -0.909  21.969  1.00 10.32           C  
ATOM    349  CD1 ILE A  46       6.161  -0.185  24.860  1.00  8.89           C  
ATOM    350  N   GLY A  47       9.695   2.553  22.943  1.00  9.32           N  
ATOM    351  CA  GLY A  47      10.191   3.709  23.661  1.00  6.55           C  
ATOM    352  C   GLY A  47       9.085   4.716  23.921  1.00  7.74           C  
ATOM    353  O   GLY A  47       7.897   4.417  23.756  1.00  6.29           O  
ATOM    354  N   ALA A  48       9.485   5.926  24.304  1.00  6.37           N  
ATOM    355  CA  ALA A  48       8.538   6.995  24.623  1.00  9.36           C  
ATOM    356  C   ALA A  48       7.533   7.333  23.516  1.00  9.14           C  
ATOM    357  O   ALA A  48       6.390   7.704  23.802  1.00  9.89           O  
ATOM    358  CB  ALA A  48       9.310   8.266  25.057  1.00  7.34           C  
ATOM    359  N   PRO A  49       7.933   7.212  22.243  1.00 11.63           N  
ATOM    360  CA  PRO A  49       6.953   7.539  21.201  1.00 10.03           C  
ATOM    361  C   PRO A  49       5.723   6.632  21.280  1.00  9.86           C  
ATOM    362  O   PRO A  49       4.602   7.062  21.012  1.00  8.17           O  
ATOM    363  CB  PRO A  49       7.743   7.331  19.914  1.00 11.83           C  
ATOM    364  CG  PRO A  49       9.140   7.735  20.322  1.00 11.12           C  
ATOM    365  CD  PRO A  49       9.275   7.024  21.658  1.00  9.40           C  
ATOM    366  N   VAL A  50       5.942   5.377  21.652  1.00  7.17           N  
ATOM    367  CA  VAL A  50       4.843   4.418  21.767  1.00  8.74           C  
ATOM    368  C   VAL A  50       3.971   4.751  22.973  1.00  8.76           C  
ATOM    369  O   VAL A  50       2.742   4.707  22.892  1.00  7.82           O  
ATOM    370  CB  VAL A  50       5.386   2.978  21.890  1.00 10.01           C  
ATOM    371  CG1 VAL A  50       4.238   1.989  22.104  1.00  8.90           C  
ATOM    372  CG2 VAL A  50       6.150   2.622  20.610  1.00  8.10           C  
ATOM    373  N   ILE A  51       4.614   5.101  24.083  1.00  6.27           N  
ATOM    374  CA  ILE A  51       3.896   5.462  25.304  1.00  6.19           C  
ATOM    375  C   ILE A  51       3.030   6.694  25.010  1.00  8.37           C  
ATOM    376  O   ILE A  51       1.871   6.775  25.423  1.00  8.77           O  
ATOM    377  CB  ILE A  51       4.877   5.814  26.450  1.00  6.35           C  
ATOM    378  CG1 ILE A  51       5.807   4.627  26.752  1.00  7.21           C  
ATOM    379  CG2 ILE A  51       4.093   6.230  27.700  1.00  8.59           C  
ATOM    380  CD1 ILE A  51       5.080   3.339  27.129  1.00  8.18           C  
ATOM    381  N   GLN A  52       3.599   7.661  24.296  1.00 10.08           N  
ATOM    382  CA  GLN A  52       2.859   8.879  23.973  1.00 10.73           C  
ATOM    383  C   GLN A  52       1.595   8.574  23.168  1.00 11.01           C  
ATOM    384  O   GLN A  52       0.514   9.093  23.464  1.00 10.44           O  
ATOM    385  CB  GLN A  52       3.767   9.839  23.206  1.00 13.29           C  
ATOM    386  CG  GLN A  52       3.224  11.244  23.083  1.00 17.33           C  
ATOM    387  CD  GLN A  52       4.325  12.253  22.809  1.00 24.08           C  
ATOM    388  NE2 GLN A  52       4.286  12.859  21.633  1.00 24.65           N  
ATOM    389  OE1 GLN A  52       5.203  12.484  23.651  1.00 23.60           O  
ATOM    390  N   SER A  53       1.718   7.742  22.138  1.00  8.86           N  
ATOM    391  CA  SER A  53       0.548   7.395  21.344  1.00 10.05           C  
ATOM    392  C   SER A  53      -0.478   6.662  22.213  1.00  9.79           C  
ATOM    393  O   SER A  53      -1.669   6.942  22.134  1.00 10.30           O  
ATOM    394  CB  SER A  53       0.937   6.507  20.153  1.00 11.06           C  
ATOM    395  OG  SER A  53       1.705   7.222  19.191  1.00 13.50           O  
ATOM    396  N   LEU A  54      -0.022   5.737  23.053  1.00  7.41           N  
ATOM    397  CA  LEU A  54      -0.959   4.996  23.895  1.00  7.95           C  
ATOM    398  C   LEU A  54      -1.716   5.894  24.873  1.00 10.05           C  
ATOM    399  O   LEU A  54      -2.929   5.728  25.060  1.00 11.30           O  
ATOM    400  CB  LEU A  54      -0.245   3.888  24.667  1.00  6.59           C  
ATOM    401  CG  LEU A  54      -1.142   3.070  25.610  1.00  8.42           C  
ATOM    402  CD1 LEU A  54      -2.298   2.426  24.840  1.00  9.25           C  
ATOM    403  CD2 LEU A  54      -0.303   2.009  26.291  1.00 10.86           C  
ATOM    404  N   ARG A  55      -1.009   6.846  25.480  1.00 10.51           N  
ATOM    405  CA  ARG A  55      -1.630   7.760  26.440  1.00 11.89           C  
ATOM    406  C   ARG A  55      -2.788   8.552  25.822  1.00 12.41           C  
ATOM    407  O   ARG A  55      -3.721   8.947  26.520  1.00 12.87           O  
ATOM    408  CB  ARG A  55      -0.579   8.721  27.023  1.00 13.05           C  
ATOM    409  CG  ARG A  55      -1.153   9.808  27.949  1.00 12.77           C  
ATOM    410  CD  ARG A  55      -1.978   9.210  29.092  1.00 11.08           C  
ATOM    411  NE  ARG A  55      -1.173   8.629  30.168  1.00 12.52           N  
ATOM    412  CZ  ARG A  55      -1.567   7.594  30.914  1.00 13.36           C  
ATOM    413  NH1 ARG A  55      -2.742   7.028  30.684  1.00 11.61           N1+
ATOM    414  NH2 ARG A  55      -0.810   7.145  31.912  1.00  9.98           N  
ATOM    415  N   LYS A  56      -2.747   8.779  24.514  1.00 13.37           N  
ATOM    416  CA  LYS A  56      -3.831   9.528  23.881  1.00 14.50           C  
ATOM    417  C   LYS A  56      -5.122   8.734  23.865  1.00 15.07           C  
ATOM    418  O   LYS A  56      -6.200   9.296  23.680  1.00 15.23           O  
ATOM    419  CB  LYS A  56      -3.457   9.910  22.451  1.00 17.82           C  
ATOM    420  CG  LYS A  56      -2.293  10.865  22.385  1.00 17.86           C  
ATOM    421  CD  LYS A  56      -1.982  11.271  20.958  1.00 25.59           C  
ATOM    422  CE  LYS A  56      -0.851  12.290  20.937  1.00 28.25           C  
ATOM    423  NZ  LYS A  56      -0.436  12.650  19.552  1.00 32.49           N1+
ATOM    424  N   HIS A  57      -5.011   7.428  24.069  1.00 12.50           N  
ATOM    425  CA  HIS A  57      -6.168   6.544  24.052  1.00 14.75           C  
ATOM    426  C   HIS A  57      -6.634   6.001  25.392  1.00 17.93           C  
ATOM    427  O   HIS A  57      -7.762   5.516  25.490  1.00 17.93           O  
ATOM    428  CB  HIS A  57      -5.903   5.347  23.136  1.00 14.02           C  
ATOM    429  CG  HIS A  57      -5.807   5.709  21.689  1.00 18.34           C  
ATOM    430  CD2 HIS A  57      -4.731   5.967  20.909  1.00 18.75           C  
ATOM    431  ND1 HIS A  57      -6.909   5.792  20.866  1.00 19.50           N  
ATOM    432  CE1 HIS A  57      -6.516   6.084  19.639  1.00 17.15           C  
ATOM    433  NE2 HIS A  57      -5.199   6.194  19.636  1.00 21.56           N  
ATOM    434  N   THR A  58      -5.791   6.066  26.417  1.00 17.69           N  
ATOM    435  CA  THR A  58      -6.175   5.521  27.717  1.00 16.27           C  
ATOM    436  C   THR A  58      -5.746   6.391  28.887  1.00 16.33           C  
ATOM    437  O   THR A  58      -4.768   7.121  28.795  1.00 16.65           O  
ATOM    438  CB  THR A  58      -5.560   4.105  27.915  1.00 18.19           C  
ATOM    439  CG2 THR A  58      -4.027   4.188  27.994  1.00 16.42           C  
ATOM    440  OG1 THR A  58      -6.060   3.525  29.127  1.00 15.63           O  
ATOM    441  N   LYS A  59      -6.495   6.315  29.987  1.00 16.38           N  
ATOM    442  CA  LYS A  59      -6.155   7.063  31.193  1.00 15.13           C  
ATOM    443  C   LYS A  59      -5.534   6.078  32.187  1.00 14.20           C  
ATOM    444  O   LYS A  59      -5.242   6.433  33.328  1.00 14.62           O  
ATOM    445  CB  LYS A  59      -7.411   7.682  31.823  1.00 21.16           C  
ATOM    446  CG  LYS A  59      -8.107   8.729  30.956  1.00 23.84           C  
ATOM    447  CD  LYS A  59      -9.360   9.281  31.636  1.00 29.68           C  
ATOM    448  CE  LYS A  59     -10.393   8.193  31.896  1.00 34.23           C  
ATOM    449  NZ  LYS A  59     -11.642   8.745  32.505  1.00 39.35           N1+
ATOM    450  N   ALA A  60      -5.337   4.839  31.749  1.00 14.09           N  
ATOM    451  CA  ALA A  60      -4.770   3.802  32.619  1.00 14.22           C  
ATOM    452  C   ALA A  60      -3.375   4.142  33.125  1.00 12.40           C  
ATOM    453  O   ALA A  60      -2.632   4.888  32.484  1.00 14.45           O  
ATOM    454  CB  ALA A  60      -4.737   2.465  31.882  1.00 15.57           C  
ATOM    455  N   TYR A  61      -3.032   3.599  34.288  1.00 11.03           N  
ATOM    456  CA  TYR A  61      -1.716   3.810  34.884  1.00 10.12           C  
ATOM    457  C   TYR A  61      -0.731   3.057  34.001  1.00  9.81           C  
ATOM    458  O   TYR A  61      -0.880   1.846  33.806  1.00  9.45           O  
ATOM    459  CB  TYR A  61      -1.688   3.223  36.304  1.00  9.50           C  
ATOM    460  CG  TYR A  61      -0.410   3.462  37.084  1.00 11.89           C  
ATOM    461  CD1 TYR A  61      -0.317   4.498  38.023  1.00 12.95           C  
ATOM    462  CD2 TYR A  61       0.688   2.617  36.928  1.00 10.57           C  
ATOM    463  CE1 TYR A  61       0.841   4.673  38.790  1.00 12.98           C  
ATOM    464  CE2 TYR A  61       1.840   2.782  37.685  1.00 13.28           C  
ATOM    465  CZ  TYR A  61       1.912   3.811  38.617  1.00 14.91           C  
ATOM    466  OH  TYR A  61       3.055   3.951  39.375  1.00 15.02           O  
ATOM    467  N   LEU A  62       0.248   3.771  33.447  1.00  8.67           N  
ATOM    468  CA  LEU A  62       1.254   3.150  32.586  1.00  8.96           C  
ATOM    469  C   LEU A  62       2.536   2.987  33.410  1.00  9.95           C  
ATOM    470  O   LEU A  62       3.275   3.950  33.651  1.00 10.42           O  
ATOM    471  CB  LEU A  62       1.498   4.017  31.337  1.00  9.85           C  
ATOM    472  CG  LEU A  62       0.269   4.277  30.450  1.00 10.45           C  
ATOM    473  CD1 LEU A  62       0.689   5.058  29.207  1.00 11.82           C  
ATOM    474  CD2 LEU A  62      -0.384   2.948  30.044  1.00 11.76           C  
ATOM    475  N   ASP A  63       2.751   1.753  33.861  1.00 10.02           N  
ATOM    476  CA  ASP A  63       3.878   1.336  34.698  1.00  9.12           C  
ATOM    477  C   ASP A  63       5.056   1.036  33.762  1.00 11.01           C  
ATOM    478  O   ASP A  63       5.133  -0.047  33.182  1.00 11.01           O  
ATOM    479  CB  ASP A  63       3.402   0.088  35.475  1.00  8.82           C  
ATOM    480  CG  ASP A  63       4.456  -0.502  36.398  1.00 11.59           C  
ATOM    481  OD1 ASP A  63       5.289   0.255  36.939  1.00 11.09           O  
ATOM    482  OD2 ASP A  63       4.415  -1.746  36.602  1.00 10.94           O1-
ATOM    483  N   CYS A  64       5.963   2.001  33.609  1.00  9.32           N  
ATOM    484  CA  CYS A  64       7.095   1.848  32.697  1.00 10.09           C  
ATOM    485  C   CYS A  64       8.384   1.373  33.354  1.00  9.93           C  
ATOM    486  O   CYS A  64       8.885   1.991  34.302  1.00 10.14           O  
ATOM    487  CB  CYS A  64       7.338   3.167  31.949  1.00 10.31           C  
ATOM    488  SG  CYS A  64       5.943   3.680  30.885  1.00 11.43           S  
ATOM    489  N   HIS A  65       8.911   0.269  32.828  1.00  9.00           N  
ATOM    490  CA  HIS A  65      10.132  -0.348  33.336  1.00  8.91           C  
ATOM    491  C   HIS A  65      11.251  -0.096  32.332  1.00  7.51           C  
ATOM    492  O   HIS A  65      11.230  -0.616  31.213  1.00  6.25           O  
ATOM    493  CB  HIS A  65       9.892  -1.853  33.531  1.00 12.56           C  
ATOM    494  CG  HIS A  65      11.093  -2.613  33.994  1.00 12.92           C  
ATOM    495  CD2 HIS A  65      12.282  -2.196  34.489  1.00 14.44           C  
ATOM    496  ND1 HIS A  65      11.148  -3.990  33.975  1.00 16.03           N  
ATOM    497  CE1 HIS A  65      12.321  -4.389  34.432  1.00 12.26           C  
ATOM    498  NE2 HIS A  65      13.028  -3.320  34.751  1.00 16.10           N  
ATOM    499  N   LEU A  66      12.221   0.711  32.752  1.00  6.54           N  
ATOM    500  CA  LEU A  66      13.352   1.099  31.921  1.00  8.17           C  
ATOM    501  C   LEU A  66      14.553   0.153  32.001  1.00  6.60           C  
ATOM    502  O   LEU A  66      15.358   0.229  32.930  1.00  5.39           O  
ATOM    503  CB  LEU A  66      13.819   2.517  32.305  1.00  8.46           C  
ATOM    504  CG  LEU A  66      12.983   3.761  31.935  1.00 11.72           C  
ATOM    505  CD1 LEU A  66      13.136   4.092  30.453  1.00 12.66           C  
ATOM    506  CD2 LEU A  66      11.529   3.552  32.302  1.00 10.10           C  
ATOM    507  N   MET A  67      14.641  -0.757  31.043  1.00  5.51           N  
ATOM    508  CA  MET A  67      15.779  -1.663  30.949  1.00  7.58           C  
ATOM    509  C   MET A  67      16.656  -1.020  29.882  1.00  5.78           C  
ATOM    510  O   MET A  67      16.768  -1.502  28.750  1.00  5.76           O  
ATOM    511  CB  MET A  67      15.312  -3.057  30.532  1.00  7.93           C  
ATOM    512  CG  MET A  67      14.678  -3.798  31.707  1.00 10.83           C  
ATOM    513  SD  MET A  67      13.651  -5.183  31.220  1.00 12.55           S  
ATOM    514  CE  MET A  67      12.180  -4.326  30.674  1.00 13.65           C  
ATOM    515  N   VAL A  68      17.243   0.110  30.266  1.00  6.18           N  
ATOM    516  CA  VAL A  68      18.089   0.912  29.394  1.00  6.15           C  
ATOM    517  C   VAL A  68      19.306   1.313  30.203  1.00  7.77           C  
ATOM    518  O   VAL A  68      19.282   1.292  31.437  1.00  9.77           O  
ATOM    519  CB  VAL A  68      17.348   2.189  28.910  1.00  6.91           C  
ATOM    520  CG1 VAL A  68      16.004   1.820  28.267  1.00  7.53           C  
ATOM    521  CG2 VAL A  68      17.112   3.124  30.088  1.00  7.80           C  
ATOM    522  N   THR A  69      20.373   1.682  29.512  1.00  9.21           N  
ATOM    523  CA  THR A  69      21.619   2.042  30.180  1.00 10.73           C  
ATOM    524  C   THR A  69      21.668   3.456  30.741  1.00 11.28           C  
ATOM    525  O   THR A  69      22.423   3.731  31.675  1.00 10.18           O  
ATOM    526  CB  THR A  69      22.790   1.909  29.210  1.00 12.04           C  
ATOM    527  CG2 THR A  69      22.968   0.469  28.793  1.00 11.32           C  
ATOM    528  OG1 THR A  69      22.526   2.716  28.052  1.00 10.26           O  
ATOM    529  N   ASN A  70      20.858   4.340  30.176  1.00  8.29           N  
ATOM    530  CA  ASN A  70      20.854   5.748  30.567  1.00 11.01           C  
ATOM    531  C   ASN A  70      19.458   6.240  30.909  1.00  8.44           C  
ATOM    532  O   ASN A  70      18.929   7.123  30.235  1.00  8.02           O  
ATOM    533  CB  ASN A  70      21.420   6.571  29.403  1.00 11.52           C  
ATOM    534  CG  ASN A  70      20.627   6.379  28.112  1.00 12.65           C  
ATOM    535  ND2 ASN A  70      20.538   7.438  27.304  1.00 13.51           N  
ATOM    536  OD1 ASN A  70      20.108   5.288  27.839  1.00 11.99           O  
ATOM    537  N   PRO A  71      18.854   5.697  31.981  1.00  6.15           N  
ATOM    538  CA  PRO A  71      17.502   6.090  32.396  1.00  7.42           C  
ATOM    539  C   PRO A  71      17.260   7.591  32.567  1.00  7.00           C  
ATOM    540  O   PRO A  71      16.156   8.078  32.308  1.00  7.17           O  
ATOM    541  CB  PRO A  71      17.284   5.297  33.692  1.00  7.63           C  
ATOM    542  CG  PRO A  71      18.685   5.104  34.218  1.00  5.84           C  
ATOM    543  CD  PRO A  71      19.476   4.800  32.971  1.00 10.22           C  
ATOM    544  N   SER A  72      18.280   8.325  32.998  1.00  8.32           N  
ATOM    545  CA  SER A  72      18.130   9.768  33.191  1.00 10.42           C  
ATOM    546  C   SER A  72      17.655  10.475  31.924  1.00 10.73           C  
ATOM    547  O   SER A  72      16.889  11.447  31.984  1.00 11.54           O  
ATOM    548  CB  SER A  72      19.457  10.379  33.645  1.00 13.56           C  
ATOM    549  OG  SER A  72      19.744   9.988  34.976  1.00 19.08           O  
ATOM    550  N   ASP A  73      18.111   9.994  30.777  1.00 10.53           N  
ATOM    551  CA  ASP A  73      17.735  10.603  29.513  1.00 11.35           C  
ATOM    552  C   ASP A  73      16.317  10.278  29.064  1.00 11.29           C  
ATOM    553  O   ASP A  73      15.868  10.782  28.038  1.00 10.09           O  
ATOM    554  CB  ASP A  73      18.723  10.203  28.416  1.00 11.49           C  
ATOM    555  CG  ASP A  73      20.123  10.702  28.693  1.00 16.98           C  
ATOM    556  OD1 ASP A  73      20.257  11.806  29.261  1.00 16.46           O  
ATOM    557  OD2 ASP A  73      21.085  10.002  28.337  1.00 13.42           O1-
ATOM    558  N   TYR A  74      15.614   9.437  29.822  1.00  8.85           N  
ATOM    559  CA  TYR A  74      14.239   9.082  29.470  1.00  8.01           C  
ATOM    560  C   TYR A  74      13.205   9.765  30.354  1.00  7.96           C  
ATOM    561  O   TYR A  74      12.008   9.718  30.066  1.00  9.27           O  
ATOM    562  CB  TYR A  74      14.027   7.560  29.552  1.00  5.51           C  
ATOM    563  CG  TYR A  74      14.716   6.809  28.431  1.00  8.02           C  
ATOM    564  CD1 TYR A  74      16.069   6.496  28.505  1.00  9.31           C  
ATOM    565  CD2 TYR A  74      14.020   6.467  27.268  1.00  9.38           C  
ATOM    566  CE1 TYR A  74      16.722   5.863  27.452  1.00  9.01           C  
ATOM    567  CE2 TYR A  74      14.662   5.831  26.203  1.00 10.39           C  
ATOM    568  CZ  TYR A  74      16.011   5.533  26.304  1.00 12.39           C  
ATOM    569  OH  TYR A  74      16.651   4.901  25.268  1.00 10.93           O  
ATOM    570  N   VAL A  75      13.661  10.402  31.426  1.00  9.19           N  
ATOM    571  CA  VAL A  75      12.735  11.059  32.348  1.00  9.38           C  
ATOM    572  C   VAL A  75      11.855  12.103  31.659  1.00  9.83           C  
ATOM    573  O   VAL A  75      10.627  12.072  31.768  1.00  9.14           O  
ATOM    574  CB  VAL A  75      13.500  11.726  33.524  1.00 10.72           C  
ATOM    575  CG1 VAL A  75      12.543  12.521  34.380  1.00  8.93           C  
ATOM    576  CG2 VAL A  75      14.170  10.649  34.388  1.00  8.40           C  
ATOM    577  N   GLU A  76      12.479  13.021  30.937  1.00  9.88           N  
ATOM    578  CA  GLU A  76      11.715  14.061  30.264  1.00 14.17           C  
ATOM    579  C   GLU A  76      10.784  13.496  29.184  1.00 10.89           C  
ATOM    580  O   GLU A  76       9.594  13.817  29.153  1.00 11.20           O  
ATOM    581  CB  GLU A  76      12.665  15.105  29.666  1.00 18.55           C  
ATOM    582  CG  GLU A  76      12.182  16.520  29.850  1.00 33.05           C  
ATOM    583  CD  GLU A  76      10.804  16.731  29.270  1.00 39.14           C  
ATOM    584  OE1 GLU A  76      10.671  16.656  28.029  1.00 44.16           O  
ATOM    585  OE2 GLU A  76       9.852  16.962  30.051  1.00 43.77           O1-
ATOM    586  N   PRO A  77      11.314  12.656  28.276  1.00  9.26           N  
ATOM    587  CA  PRO A  77      10.482  12.073  27.216  1.00 10.06           C  
ATOM    588  C   PRO A  77       9.291  11.272  27.746  1.00 10.08           C  
ATOM    589  O   PRO A  77       8.170  11.376  27.230  1.00  9.79           O  
ATOM    590  CB  PRO A  77      11.465  11.184  26.449  1.00 12.51           C  
ATOM    591  CG  PRO A  77      12.754  11.888  26.607  1.00 12.05           C  
ATOM    592  CD  PRO A  77      12.736  12.336  28.059  1.00  9.21           C  
ATOM    593  N   LEU A  78       9.527  10.454  28.766  1.00  8.48           N  
ATOM    594  CA  LEU A  78       8.439   9.656  29.321  1.00  7.27           C  
ATOM    595  C   LEU A  78       7.445  10.494  30.094  1.00  8.22           C  
ATOM    596  O   LEU A  78       6.252  10.214  30.075  1.00  8.31           O  
ATOM    597  CB  LEU A  78       8.989   8.514  30.193  1.00  7.47           C  
ATOM    598  CG  LEU A  78       9.574   7.399  29.308  1.00  8.43           C  
ATOM    599  CD1 LEU A  78      10.106   6.265  30.171  1.00 11.47           C  
ATOM    600  CD2 LEU A  78       8.487   6.882  28.371  1.00 14.13           C  
ATOM    601  N   ALA A  79       7.914  11.533  30.776  1.00  8.80           N  
ATOM    602  CA  ALA A  79       6.967  12.375  31.505  1.00  9.82           C  
ATOM    603  C   ALA A  79       6.045  13.050  30.478  1.00 11.50           C  
ATOM    604  O   ALA A  79       4.828  13.102  30.666  1.00 11.60           O  
ATOM    605  CB  ALA A  79       7.703  13.423  32.330  1.00 11.38           C  
ATOM    606  N   LYS A  80       6.623  13.552  29.390  1.00 10.45           N  
ATOM    607  CA  LYS A  80       5.831  14.201  28.333  1.00 14.25           C  
ATOM    608  C   LYS A  80       4.878  13.204  27.681  1.00 12.72           C  
ATOM    609  O   LYS A  80       3.752  13.542  27.314  1.00 11.41           O  
ATOM    610  CB  LYS A  80       6.739  14.785  27.252  1.00 16.89           C  
ATOM    611  CG  LYS A  80       7.358  16.120  27.612  1.00 28.77           C  
ATOM    612  CD  LYS A  80       8.228  16.648  26.479  1.00 34.93           C  
ATOM    613  CE  LYS A  80       8.476  18.146  26.632  1.00 38.93           C  
ATOM    614  NZ  LYS A  80       8.947  18.503  27.999  1.00 42.63           N1+
ATOM    615  N   ALA A  81       5.337  11.968  27.530  1.00 12.48           N  
ATOM    616  CA  ALA A  81       4.520  10.926  26.925  1.00 12.02           C  
ATOM    617  C   ALA A  81       3.343  10.520  27.819  1.00 12.00           C  
ATOM    618  O   ALA A  81       2.383   9.919  27.346  1.00 14.96           O  
ATOM    619  CB  ALA A  81       5.387   9.705  26.618  1.00 11.70           C  
ATOM    620  N   GLY A  82       3.424  10.820  29.110  1.00 10.49           N  
ATOM    621  CA  GLY A  82       2.334  10.452  30.000  1.00 11.34           C  
ATOM    622  C   GLY A  82       2.543   9.193  30.831  1.00 11.64           C  
ATOM    623  O   GLY A  82       1.576   8.598  31.309  1.00 12.00           O  
ATOM    624  N   ALA A  83       3.794   8.773  30.997  1.00 11.30           N  
ATOM    625  CA  ALA A  83       4.100   7.593  31.810  1.00 11.73           C  
ATOM    626  C   ALA A  83       3.642   7.881  33.241  1.00 11.12           C  
ATOM    627  O   ALA A  83       3.763   9.013  33.701  1.00 10.57           O  
ATOM    628  CB  ALA A  83       5.596   7.326  31.789  1.00  9.44           C  
ATOM    629  N   SER A  84       3.136   6.862  33.940  1.00 10.99           N  
ATOM    630  CA  SER A  84       2.647   7.028  35.314  1.00  9.64           C  
ATOM    631  C   SER A  84       3.701   6.620  36.333  1.00 10.48           C  
ATOM    632  O   SER A  84       3.912   7.298  37.347  1.00 11.50           O  
ATOM    633  CB  SER A  84       1.395   6.179  35.532  1.00  9.14           C  
ATOM    634  OG  SER A  84       0.406   6.464  34.559  1.00 10.18           O  
ATOM    635  N   GLY A  85       4.335   5.483  36.064  1.00  8.31           N  
ATOM    636  CA  GLY A  85       5.387   4.969  36.923  1.00  8.81           C  
ATOM    637  C   GLY A  85       6.648   4.866  36.083  1.00  7.37           C  
ATOM    638  O   GLY A  85       6.570   4.559  34.892  1.00 10.31           O  
ATOM    639  N   PHE A  86       7.801   5.127  36.690  1.00  8.46           N  
ATOM    640  CA  PHE A  86       9.089   5.083  35.996  1.00  8.11           C  
ATOM    641  C   PHE A  86      10.016   4.254  36.892  1.00 10.33           C  
ATOM    642  O   PHE A  86      10.421   4.700  37.973  1.00  9.29           O  
ATOM    643  CB  PHE A  86       9.622   6.523  35.830  1.00  7.56           C  
ATOM    644  CG  PHE A  86      10.877   6.647  34.983  1.00  7.90           C  
ATOM    645  CD1 PHE A  86      10.837   7.298  33.750  1.00  9.73           C  
ATOM    646  CD2 PHE A  86      12.103   6.179  35.447  1.00  5.95           C  
ATOM    647  CE1 PHE A  86      12.010   7.486  32.993  1.00  9.51           C  
ATOM    648  CE2 PHE A  86      13.279   6.357  34.708  1.00  8.41           C  
ATOM    649  CZ  PHE A  86      13.233   7.014  33.477  1.00  9.41           C  
ATOM    650  N   THR A  87      10.351   3.050  36.438  1.00  9.79           N  
ATOM    651  CA  THR A  87      11.207   2.154  37.206  1.00  6.93           C  
ATOM    652  C   THR A  87      12.526   1.934  36.480  1.00  8.89           C  
ATOM    653  O   THR A  87      12.556   1.416  35.362  1.00  9.38           O  
ATOM    654  CB  THR A  87      10.489   0.794  37.435  1.00  8.14           C  
ATOM    655  CG2 THR A  87      11.388  -0.191  38.190  1.00 10.03           C  
ATOM    656  OG1 THR A  87       9.293   1.017  38.193  1.00  7.08           O  
ATOM    657  N   PHE A  88      13.614   2.347  37.121  1.00  8.03           N  
ATOM    658  CA  PHE A  88      14.949   2.215  36.556  1.00  9.04           C  
ATOM    659  C   PHE A  88      15.723   1.086  37.232  1.00  8.98           C  
ATOM    660  O   PHE A  88      15.324   0.590  38.285  1.00  9.34           O  
ATOM    661  CB  PHE A  88      15.715   3.542  36.708  1.00  8.52           C  
ATOM    662  CG  PHE A  88      15.908   3.979  38.137  1.00  8.72           C  
ATOM    663  CD1 PHE A  88      17.018   3.558  38.866  1.00  8.44           C  
ATOM    664  CD2 PHE A  88      14.961   4.796  38.765  1.00  9.14           C  
ATOM    665  CE1 PHE A  88      17.187   3.942  40.206  1.00  9.58           C  
ATOM    666  CE2 PHE A  88      15.119   5.181  40.098  1.00  9.35           C  
ATOM    667  CZ  PHE A  88      16.231   4.755  40.819  1.00  7.96           C  
ATOM    668  N   HIS A  89      16.828   0.679  36.618  1.00  7.25           N  
ATOM    669  CA  HIS A  89      17.634  -0.388  37.187  1.00  9.54           C  
ATOM    670  C   HIS A  89      18.738   0.113  38.101  1.00  9.57           C  
ATOM    671  O   HIS A  89      19.438   1.088  37.798  1.00  8.44           O  
ATOM    672  CB  HIS A  89      18.198  -1.268  36.072  1.00  9.47           C  
ATOM    673  CG  HIS A  89      17.320  -2.438  35.755  1.00 12.51           C  
ATOM    674  CD2 HIS A  89      16.245  -2.548  34.941  1.00 11.16           C  
ATOM    675  ND1 HIS A  89      17.439  -3.652  36.401  1.00 12.05           N  
ATOM    676  CE1 HIS A  89      16.471  -4.457  36.000  1.00 11.63           C  
ATOM    677  NE2 HIS A  89      15.731  -3.811  35.116  1.00 12.74           N  
ATOM    678  N   ILE A  90      18.890  -0.562  39.235  1.00 10.42           N  
ATOM    679  CA  ILE A  90      19.901  -0.161  40.190  1.00  8.51           C  
ATOM    680  C   ILE A  90      21.300  -0.323  39.621  1.00 10.05           C  
ATOM    681  O   ILE A  90      22.207   0.424  39.990  1.00 11.00           O  
ATOM    682  CB  ILE A  90      19.785  -0.966  41.503  1.00 10.04           C  
ATOM    683  CG1 ILE A  90      20.721  -0.366  42.549  1.00 11.22           C  
ATOM    684  CG2 ILE A  90      20.131  -2.448  41.258  1.00 10.31           C  
ATOM    685  CD1 ILE A  90      20.266  -0.608  43.947  1.00 19.42           C  
ATOM    686  N   GLU A  91      21.462  -1.270  38.700  1.00  7.02           N  
ATOM    687  CA  GLU A  91      22.761  -1.563  38.110  1.00  8.13           C  
ATOM    688  C   GLU A  91      23.325  -0.448  37.227  1.00  9.64           C  
ATOM    689  O   GLU A  91      24.518  -0.424  36.961  1.00  9.52           O  
ATOM    690  CB  GLU A  91      22.694  -2.880  37.316  1.00 11.53           C  
ATOM    691  CG  GLU A  91      22.334  -4.123  38.166  1.00 11.81           C  
ATOM    692  CD  GLU A  91      20.832  -4.312  38.381  1.00 13.39           C  
ATOM    693  OE1 GLU A  91      20.041  -3.517  37.841  1.00 10.78           O  
ATOM    694  OE2 GLU A  91      20.438  -5.267  39.096  1.00 10.93           O1-
ATOM    695  N   VAL A  92      22.484   0.470  36.767  1.00  7.98           N  
ATOM    696  CA  VAL A  92      22.995   1.555  35.924  1.00 11.66           C  
ATOM    697  C   VAL A  92      22.783   2.944  36.538  1.00 14.13           C  
ATOM    698  O   VAL A  92      22.884   3.960  35.846  1.00 15.55           O  
ATOM    699  CB  VAL A  92      22.352   1.529  34.506  1.00 13.72           C  
ATOM    700  CG1 VAL A  92      22.633   0.197  33.832  1.00 13.52           C  
ATOM    701  CG2 VAL A  92      20.854   1.776  34.595  1.00 13.23           C  
ATOM    702  N   SER A  93      22.509   2.989  37.835  1.00 10.59           N  
ATOM    703  CA  SER A  93      22.277   4.264  38.521  1.00 10.28           C  
ATOM    704  C   SER A  93      23.077   4.342  39.811  1.00 13.40           C  
ATOM    705  O   SER A  93      22.680   5.013  40.763  1.00 12.47           O  
ATOM    706  CB  SER A  93      20.791   4.407  38.846  1.00 11.29           C  
ATOM    707  OG  SER A  93      20.330   3.278  39.573  1.00 10.27           O  
ATOM    708  N   ARG A  94      24.215   3.667  39.850  1.00 12.76           N  
ATOM    709  CA  ARG A  94      24.996   3.675  41.076  1.00 17.63           C  
ATOM    710  C   ARG A  94      25.542   5.046  41.475  1.00 17.51           C  
ATOM    711  O   ARG A  94      25.694   5.328  42.661  1.00 16.65           O  
ATOM    712  CB  ARG A  94      26.109   2.626  40.980  1.00 22.19           C  
ATOM    713  CG  ARG A  94      25.501   1.224  40.861  1.00 26.38           C  
ATOM    714  CD  ARG A  94      26.396   0.129  41.387  1.00 30.95           C  
ATOM    715  NE  ARG A  94      25.639  -1.098  41.642  1.00 31.91           N  
ATOM    716  CZ  ARG A  94      25.460  -2.082  40.764  1.00 33.56           C  
ATOM    717  NH1 ARG A  94      25.982  -2.004  39.542  1.00 34.94           N1+
ATOM    718  NH2 ARG A  94      24.772  -3.158  41.119  1.00 28.34           N  
ATOM    719  N   ASP A  95      25.792   5.910  40.498  1.00 16.08           N  
ATOM    720  CA  ASP A  95      26.329   7.229  40.798  1.00 17.95           C  
ATOM    721  C   ASP A  95      25.311   8.360  40.818  1.00 18.31           C  
ATOM    722  O   ASP A  95      25.640   9.464  41.249  1.00 17.94           O  
ATOM    723  CB  ASP A  95      27.434   7.601  39.802  1.00 22.37           C  
ATOM    724  CG  ASP A  95      28.578   6.612  39.800  1.00 25.96           C  
ATOM    725  OD1 ASP A  95      29.039   6.229  40.894  1.00 28.70           O  
ATOM    726  OD2 ASP A  95      29.020   6.228  38.700  1.00 30.61           O1-
ATOM    727  N   ASN A  96      24.082   8.108  40.373  1.00 14.79           N  
ATOM    728  CA  ASN A  96      23.102   9.187  40.337  1.00 13.97           C  
ATOM    729  C   ASN A  96      21.681   8.815  40.731  1.00 11.67           C  
ATOM    730  O   ASN A  96      20.742   9.534  40.384  1.00 12.16           O  
ATOM    731  CB  ASN A  96      23.086   9.805  38.936  1.00 14.45           C  
ATOM    732  CG  ASN A  96      22.356   8.934  37.925  1.00 19.31           C  
ATOM    733  ND2 ASN A  96      21.775   9.563  36.906  1.00 19.75           N  
ATOM    734  OD1 ASN A  96      22.322   7.710  38.054  1.00 16.21           O  
ATOM    735  N   TRP A  97      21.504   7.721  41.468  1.00 10.77           N  
ATOM    736  CA  TRP A  97      20.153   7.329  41.842  1.00 11.43           C  
ATOM    737  C   TRP A  97      19.395   8.367  42.661  1.00 11.80           C  
ATOM    738  O   TRP A  97      18.175   8.458  42.547  1.00 10.52           O  
ATOM    739  CB  TRP A  97      20.130   5.971  42.573  1.00 12.18           C  
ATOM    740  CG  TRP A  97      20.876   5.887  43.875  1.00 13.61           C  
ATOM    741  CD1 TRP A  97      22.147   5.430  44.059  1.00 14.30           C  
ATOM    742  CD2 TRP A  97      20.382   6.239  45.177  1.00 14.31           C  
ATOM    743  CE2 TRP A  97      21.414   5.964  46.102  1.00 16.97           C  
ATOM    744  CE3 TRP A  97      19.168   6.762  45.650  1.00 13.65           C  
ATOM    745  NE1 TRP A  97      22.479   5.470  45.393  1.00 15.74           N  
ATOM    746  CZ2 TRP A  97      21.271   6.191  47.478  1.00 16.85           C  
ATOM    747  CZ3 TRP A  97      19.024   6.990  47.020  1.00 15.01           C  
ATOM    748  CH2 TRP A  97      20.074   6.703  47.916  1.00 16.57           C  
ATOM    749  N   GLN A  98      20.093   9.154  43.479  1.00 11.34           N  
ATOM    750  CA  GLN A  98      19.388  10.160  44.275  1.00 11.67           C  
ATOM    751  C   GLN A  98      18.757  11.212  43.371  1.00 11.07           C  
ATOM    752  O   GLN A  98      17.573  11.539  43.510  1.00 12.57           O  
ATOM    753  CB  GLN A  98      20.331  10.831  45.276  1.00 13.92           C  
ATOM    754  CG  GLN A  98      20.697   9.947  46.455  1.00 21.17           C  
ATOM    755  CD  GLN A  98      21.861  10.500  47.250  1.00 23.95           C  
ATOM    756  NE2 GLN A  98      21.615  10.839  48.511  1.00 23.13           N  
ATOM    757  OE1 GLN A  98      22.969  10.622  46.734  1.00 28.22           O  
ATOM    758  N   GLU A  99      19.548  11.745  42.445  1.00  9.61           N  
ATOM    759  CA  GLU A  99      19.037  12.752  41.526  1.00 10.64           C  
ATOM    760  C   GLU A  99      17.984  12.148  40.596  1.00 11.51           C  
ATOM    761  O   GLU A  99      16.987  12.790  40.261  1.00 11.21           O  
ATOM    762  CB  GLU A  99      20.176  13.345  40.691  1.00 12.23           C  
ATOM    763  CG  GLU A  99      19.672  14.281  39.592  1.00 15.07           C  
ATOM    764  CD  GLU A  99      20.787  14.955  38.807  1.00 19.54           C  
ATOM    765  OE1 GLU A  99      21.928  14.446  38.797  1.00 19.74           O  
ATOM    766  OE2 GLU A  99      20.509  16.000  38.190  1.00 22.66           O1-
ATOM    767  N   LEU A 100      18.209  10.910  40.170  1.00 11.27           N  
ATOM    768  CA  LEU A 100      17.270  10.243  39.268  1.00  8.55           C  
ATOM    769  C   LEU A 100      15.905  10.114  39.928  1.00  9.31           C  
ATOM    770  O   LEU A 100      14.894  10.474  39.333  1.00  7.70           O  
ATOM    771  CB  LEU A 100      17.827   8.868  38.859  1.00  9.33           C  
ATOM    772  CG  LEU A 100      17.013   8.007  37.882  1.00 10.12           C  
ATOM    773  CD1 LEU A 100      16.564   8.838  36.678  1.00  9.05           C  
ATOM    774  CD2 LEU A 100      17.876   6.831  37.422  1.00  7.78           C  
ATOM    775  N   ILE A 101      15.859   9.612  41.164  1.00  9.37           N  
ATOM    776  CA  ILE A 101      14.579   9.499  41.860  1.00 10.83           C  
ATOM    777  C   ILE A 101      13.920  10.881  41.960  1.00 10.27           C  
ATOM    778  O   ILE A 101      12.726  11.032  41.731  1.00  8.87           O  
ATOM    779  CB  ILE A 101      14.740   8.956  43.301  1.00 10.16           C  
ATOM    780  CG1 ILE A 101      15.272   7.516  43.271  1.00 10.83           C  
ATOM    781  CG2 ILE A 101      13.386   9.007  44.021  1.00 10.40           C  
ATOM    782  CD1 ILE A 101      15.636   6.958  44.648  1.00  8.27           C  
ATOM    783  N   GLN A 102      14.698  11.894  42.320  1.00 11.32           N  
ATOM    784  CA  GLN A 102      14.137  13.235  42.443  1.00 10.84           C  
ATOM    785  C   GLN A 102      13.597  13.761  41.111  1.00  9.21           C  
ATOM    786  O   GLN A 102      12.512  14.335  41.058  1.00 10.23           O  
ATOM    787  CB  GLN A 102      15.194  14.192  43.002  1.00 11.23           C  
ATOM    788  CG  GLN A 102      15.544  13.916  44.457  1.00 12.70           C  
ATOM    789  CD  GLN A 102      16.944  14.372  44.811  1.00 14.03           C  
ATOM    790  NE2 GLN A 102      17.393  14.022  46.011  1.00 14.29           N  
ATOM    791  OE1 GLN A 102      17.615  15.028  44.018  1.00 16.44           O  
ATOM    792  N   SER A 103      14.346  13.554  40.035  1.00 11.97           N  
ATOM    793  CA  SER A 103      13.920  14.025  38.717  1.00 11.35           C  
ATOM    794  C   SER A 103      12.624  13.353  38.266  1.00 11.80           C  
ATOM    795  O   SER A 103      11.814  13.957  37.566  1.00 11.69           O  
ATOM    796  CB  SER A 103      15.020  13.764  37.679  1.00 14.65           C  
ATOM    797  OG  SER A 103      16.252  14.348  38.074  1.00 17.54           O  
ATOM    798  N   ILE A 104      12.444  12.091  38.649  1.00 10.72           N  
ATOM    799  CA  ILE A 104      11.242  11.346  38.295  1.00  8.94           C  
ATOM    800  C   ILE A 104      10.061  11.931  39.060  1.00 10.36           C  
ATOM    801  O   ILE A 104       9.014  12.236  38.492  1.00 11.18           O  
ATOM    802  CB  ILE A 104      11.396   9.846  38.667  1.00  8.33           C  
ATOM    803  CG1 ILE A 104      12.437   9.192  37.747  1.00  8.33           C  
ATOM    804  CG2 ILE A 104      10.054   9.126  38.526  1.00  9.85           C  
ATOM    805  CD1 ILE A 104      12.957   7.855  38.260  1.00  7.99           C  
ATOM    806  N   LYS A 105      10.248  12.103  40.362  1.00  9.38           N  
ATOM    807  CA  LYS A 105       9.203  12.641  41.209  1.00 10.72           C  
ATOM    808  C   LYS A 105       8.841  14.070  40.807  1.00 10.58           C  
ATOM    809  O   LYS A 105       7.674  14.467  40.878  1.00 12.90           O  
ATOM    810  CB  LYS A 105       9.653  12.613  42.672  1.00 12.96           C  
ATOM    811  CG  LYS A 105       8.534  12.881  43.649  1.00 20.72           C  
ATOM    812  CD  LYS A 105       7.529  11.743  43.658  1.00 26.33           C  
ATOM    813  CE  LYS A 105       6.422  11.991  44.669  1.00 27.57           C  
ATOM    814  NZ  LYS A 105       5.505  10.828  44.771  1.00 27.04           N1+
ATOM    815  N   ALA A 106       9.838  14.840  40.383  1.00 10.04           N  
ATOM    816  CA  ALA A 106       9.601  16.228  39.977  1.00 12.54           C  
ATOM    817  C   ALA A 106       8.597  16.291  38.827  1.00 15.43           C  
ATOM    818  O   ALA A 106       7.809  17.242  38.714  1.00 13.19           O  
ATOM    819  CB  ALA A 106      10.913  16.872  39.556  1.00 11.12           C  
ATOM    820  N   LYS A 107       8.620  15.265  37.980  1.00 11.98           N  
ATOM    821  CA  LYS A 107       7.738  15.198  36.825  1.00 15.16           C  
ATOM    822  C   LYS A 107       6.387  14.565  37.125  1.00 14.90           C  
ATOM    823  O   LYS A 107       5.577  14.348  36.224  1.00 18.26           O  
ATOM    824  CB  LYS A 107       8.436  14.445  35.683  1.00 15.16           C  
ATOM    825  CG  LYS A 107       9.611  15.199  35.082  1.00 14.88           C  
ATOM    826  CD  LYS A 107       9.152  16.461  34.360  1.00 19.97           C  
ATOM    827  CE  LYS A 107      10.332  17.235  33.788  1.00 22.73           C  
ATOM    828  NZ  LYS A 107       9.864  18.355  32.926  1.00 29.59           N1+
ATOM    829  N   GLY A 108       6.140  14.266  38.393  1.00 13.20           N  
ATOM    830  CA  GLY A 108       4.865  13.684  38.770  1.00 13.52           C  
ATOM    831  C   GLY A 108       4.734  12.183  38.555  1.00 13.48           C  
ATOM    832  O   GLY A 108       3.636  11.638  38.661  1.00 12.76           O  
ATOM    833  N   MET A 109       5.844  11.515  38.252  1.00 12.68           N  
ATOM    834  CA  MET A 109       5.824  10.067  38.039  1.00 11.53           C  
ATOM    835  C   MET A 109       6.265   9.344  39.309  1.00 12.91           C  
ATOM    836  O   MET A 109       7.027   9.882  40.107  1.00 11.87           O  
ATOM    837  CB  MET A 109       6.762   9.680  36.886  1.00  8.60           C  
ATOM    838  CG  MET A 109       6.432  10.374  35.565  1.00 12.00           C  
ATOM    839  SD  MET A 109       7.413   9.764  34.170  1.00 10.83           S  
ATOM    840  CE  MET A 109       9.055  10.412  34.576  1.00  9.11           C  
ATOM    841  N   ARG A 110       5.790   8.114  39.480  1.00 10.52           N  
ATOM    842  CA  ARG A 110       6.135   7.309  40.647  1.00 11.59           C  
ATOM    843  C   ARG A 110       7.467   6.596  40.417  1.00 12.38           C  
ATOM    844  O   ARG A 110       7.584   5.737  39.535  1.00 11.44           O  
ATOM    845  CB  ARG A 110       5.034   6.290  40.905  1.00 16.41           C  
ATOM    846  CG  ARG A 110       5.215   5.501  42.181  1.00 23.95           C  
ATOM    847  CD  ARG A 110       4.020   4.591  42.395  1.00 32.49           C  
ATOM    848  NE  ARG A 110       2.771   5.343  42.447  1.00 38.80           N  
ATOM    849  CZ  ARG A 110       1.567   4.785  42.541  1.00 43.04           C  
ATOM    850  NH1 ARG A 110       1.450   3.465  42.592  1.00 45.09           N1+
ATOM    851  NH2 ARG A 110       0.476   5.543  42.590  1.00 45.14           N  
ATOM    852  N   PRO A 111       8.489   6.939  41.213  1.00 11.64           N  
ATOM    853  CA  PRO A 111       9.802   6.314  41.055  1.00 10.88           C  
ATOM    854  C   PRO A 111       9.879   4.892  41.580  1.00 12.42           C  
ATOM    855  O   PRO A 111       9.389   4.596  42.664  1.00 11.65           O  
ATOM    856  CB  PRO A 111      10.717   7.250  41.826  1.00 11.43           C  
ATOM    857  CG  PRO A 111       9.835   7.678  42.967  1.00 11.29           C  
ATOM    858  CD  PRO A 111       8.513   7.949  42.288  1.00 10.67           C  
ATOM    859  N   GLY A 112      10.500   4.018  40.795  1.00 12.21           N  
ATOM    860  CA  GLY A 112      10.668   2.642  41.214  1.00 10.08           C  
ATOM    861  C   GLY A 112      12.064   2.217  40.823  1.00 10.26           C  
ATOM    862  O   GLY A 112      12.689   2.861  39.973  1.00  8.41           O  
ATOM    863  N   VAL A 113      12.572   1.159  41.454  1.00  6.82           N  
ATOM    864  CA  VAL A 113      13.897   0.644  41.112  1.00  6.97           C  
ATOM    865  C   VAL A 113      13.800  -0.867  40.950  1.00  8.40           C  
ATOM    866  O   VAL A 113      13.083  -1.535  41.696  1.00  9.04           O  
ATOM    867  CB  VAL A 113      14.947   0.940  42.196  1.00  7.09           C  
ATOM    868  CG1 VAL A 113      14.579   0.214  43.497  1.00  8.38           C  
ATOM    869  CG2 VAL A 113      16.312   0.514  41.710  1.00  9.36           C  
ATOM    870  N   SER A 114      14.511  -1.398  39.965  1.00  7.50           N  
ATOM    871  CA  SER A 114      14.488  -2.831  39.710  1.00  9.36           C  
ATOM    872  C   SER A 114      15.869  -3.450  39.891  1.00 11.05           C  
ATOM    873  O   SER A 114      16.899  -2.775  39.775  1.00  8.37           O  
ATOM    874  CB  SER A 114      14.014  -3.089  38.273  1.00 11.00           C  
ATOM    875  OG  SER A 114      13.918  -4.480  38.008  1.00 14.20           O  
ATOM    876  N   LEU A 115      15.899  -4.745  40.172  1.00  9.95           N  
ATOM    877  CA  LEU A 115      17.184  -5.409  40.288  1.00 12.32           C  
ATOM    878  C   LEU A 115      17.156  -6.738  39.551  1.00  8.99           C  
ATOM    879  O   LEU A 115      16.169  -7.472  39.610  1.00  8.81           O  
ATOM    880  CB  LEU A 115      17.591  -5.600  41.755  1.00 17.82           C  
ATOM    881  CG  LEU A 115      16.751  -6.265  42.842  1.00 22.85           C  
ATOM    882  CD1 LEU A 115      17.567  -6.210  44.139  1.00 25.59           C  
ATOM    883  CD2 LEU A 115      15.433  -5.559  43.054  1.00 26.94           C  
ATOM    884  N   ARG A 116      18.236  -7.011  38.827  1.00 10.03           N  
ATOM    885  CA  ARG A 116      18.376  -8.254  38.079  1.00  7.54           C  
ATOM    886  C   ARG A 116      18.592  -9.400  39.066  1.00  8.15           C  
ATOM    887  O   ARG A 116      18.979  -9.179  40.214  1.00  9.35           O  
ATOM    888  CB  ARG A 116      19.580  -8.167  37.141  1.00  9.87           C  
ATOM    889  CG  ARG A 116      19.503  -7.012  36.146  1.00 12.92           C  
ATOM    890  CD  ARG A 116      20.622  -7.082  35.118  1.00 14.10           C  
ATOM    891  NE  ARG A 116      21.946  -6.905  35.713  1.00 15.98           N  
ATOM    892  CZ  ARG A 116      23.019  -6.513  35.032  1.00 18.84           C  
ATOM    893  NH1 ARG A 116      22.924  -6.259  33.734  1.00 19.79           N1+
ATOM    894  NH2 ARG A 116      24.187  -6.356  35.647  1.00 18.42           N  
ATOM    895  N   PRO A 117      18.365 -10.643  38.623  1.00  8.72           N  
ATOM    896  CA  PRO A 117      18.550 -11.788  39.519  1.00 10.31           C  
ATOM    897  C   PRO A 117      19.880 -11.807  40.271  1.00 10.26           C  
ATOM    898  O   PRO A 117      19.913 -12.093  41.466  1.00 11.00           O  
ATOM    899  CB  PRO A 117      18.398 -12.976  38.578  1.00  9.95           C  
ATOM    900  CG  PRO A 117      17.299 -12.482  37.644  1.00 11.05           C  
ATOM    901  CD  PRO A 117      17.773 -11.064  37.339  1.00  8.55           C  
ATOM    902  N   GLY A 118      20.964 -11.493  39.571  1.00 10.34           N  
ATOM    903  CA  GLY A 118      22.285 -11.510  40.183  1.00 12.24           C  
ATOM    904  C   GLY A 118      22.638 -10.396  41.155  1.00 13.81           C  
ATOM    905  O   GLY A 118      23.712 -10.421  41.754  1.00 15.50           O  
ATOM    906  N   THR A 119      21.743  -9.429  41.336  1.00 12.66           N  
ATOM    907  CA  THR A 119      22.004  -8.317  42.247  1.00 11.51           C  
ATOM    908  C   THR A 119      21.411  -8.534  43.645  1.00 10.99           C  
ATOM    909  O   THR A 119      20.208  -8.740  43.800  1.00 10.54           O  
ATOM    910  CB  THR A 119      21.444  -6.994  41.665  1.00 11.17           C  
ATOM    911  CG2 THR A 119      21.719  -5.828  42.612  1.00  9.82           C  
ATOM    912  OG1 THR A 119      22.068  -6.741  40.398  1.00 12.57           O  
ATOM    913  N   PRO A 120      22.261  -8.482  44.684  1.00 12.02           N  
ATOM    914  CA  PRO A 120      21.836  -8.670  46.079  1.00 12.86           C  
ATOM    915  C   PRO A 120      20.779  -7.637  46.456  1.00 12.85           C  
ATOM    916  O   PRO A 120      20.914  -6.460  46.121  1.00 12.27           O  
ATOM    917  CB  PRO A 120      23.128  -8.465  46.863  1.00 12.79           C  
ATOM    918  CG  PRO A 120      24.185  -8.905  45.905  1.00 17.66           C  
ATOM    919  CD  PRO A 120      23.721  -8.299  44.603  1.00 13.84           C  
ATOM    920  N   VAL A 121      19.738  -8.075  47.154  1.00 11.79           N  
ATOM    921  CA  VAL A 121      18.656  -7.178  47.542  1.00 11.33           C  
ATOM    922  C   VAL A 121      19.082  -6.016  48.444  1.00 13.04           C  
ATOM    923  O   VAL A 121      18.478  -4.936  48.391  1.00 12.78           O  
ATOM    924  CB  VAL A 121      17.499  -7.962  48.227  1.00 10.62           C  
ATOM    925  CG1 VAL A 121      17.945  -8.513  49.575  1.00 11.05           C  
ATOM    926  CG2 VAL A 121      16.290  -7.056  48.390  1.00 12.67           C  
ATOM    927  N   GLU A 122      20.119  -6.218  49.259  1.00 11.61           N  
ATOM    928  CA  GLU A 122      20.567  -5.154  50.167  1.00 15.45           C  
ATOM    929  C   GLU A 122      20.946  -3.870  49.447  1.00 14.25           C  
ATOM    930  O   GLU A 122      20.923  -2.798  50.054  1.00 16.10           O  
ATOM    931  CB  GLU A 122      21.780  -5.578  51.000  1.00 16.50           C  
ATOM    932  CG  GLU A 122      21.654  -6.881  51.741  1.00 21.46           C  
ATOM    933  CD  GLU A 122      22.218  -8.023  50.930  1.00 26.65           C  
ATOM    934  OE1 GLU A 122      21.546  -8.461  49.985  1.00 22.16           O  
ATOM    935  OE2 GLU A 122      23.353  -8.468  51.222  1.00 35.93           O1-
ATOM    936  N   GLU A 123      21.315  -3.979  48.174  1.00 11.82           N  
ATOM    937  CA  GLU A 123      21.703  -2.812  47.387  1.00 14.88           C  
ATOM    938  C   GLU A 123      20.596  -1.774  47.242  1.00 14.51           C  
ATOM    939  O   GLU A 123      20.885  -0.585  47.071  1.00 15.47           O  
ATOM    940  CB  GLU A 123      22.166  -3.227  45.982  1.00 14.76           C  
ATOM    941  CG  GLU A 123      23.479  -3.982  45.950  1.00 19.79           C  
ATOM    942  CD  GLU A 123      24.104  -4.002  44.566  1.00 21.19           C  
ATOM    943  OE1 GLU A 123      23.722  -3.174  43.718  1.00 25.01           O  
ATOM    944  OE2 GLU A 123      24.995  -4.839  44.334  1.00 25.72           O1-
ATOM    945  N   VAL A 124      19.336  -2.199  47.298  1.00 12.39           N  
ATOM    946  CA  VAL A 124      18.252  -1.230  47.144  1.00 13.86           C  
ATOM    947  C   VAL A 124      17.747  -0.637  48.462  1.00 14.64           C  
ATOM    948  O   VAL A 124      16.928   0.276  48.449  1.00 12.69           O  
ATOM    949  CB  VAL A 124      17.038  -1.827  46.379  1.00 15.21           C  
ATOM    950  CG1 VAL A 124      17.472  -2.299  45.004  1.00 19.21           C  
ATOM    951  CG2 VAL A 124      16.423  -2.965  47.179  1.00 17.86           C  
ATOM    952  N   PHE A 125      18.239  -1.137  49.595  1.00 12.98           N  
ATOM    953  CA  PHE A 125      17.787  -0.617  50.884  1.00 12.85           C  
ATOM    954  C   PHE A 125      17.961   0.905  50.994  1.00 11.90           C  
ATOM    955  O   PHE A 125      17.049   1.607  51.430  1.00 11.15           O  
ATOM    956  CB  PHE A 125      18.512  -1.339  52.029  1.00 15.38           C  
ATOM    957  CG  PHE A 125      18.128  -2.802  52.172  1.00 15.59           C  
ATOM    958  CD1 PHE A 125      18.840  -3.637  53.026  1.00 16.65           C  
ATOM    959  CD2 PHE A 125      17.042  -3.330  51.472  1.00 14.72           C  
ATOM    960  CE1 PHE A 125      18.476  -4.981  53.183  1.00 18.13           C  
ATOM    961  CE2 PHE A 125      16.670  -4.673  51.620  1.00 16.22           C  
ATOM    962  CZ  PHE A 125      17.387  -5.497  52.477  1.00 15.93           C  
ATOM    963  N   PRO A 126      19.130   1.435  50.604  1.00 13.10           N  
ATOM    964  CA  PRO A 126      19.329   2.890  50.685  1.00 15.34           C  
ATOM    965  C   PRO A 126      18.305   3.680  49.855  1.00 14.93           C  
ATOM    966  O   PRO A 126      17.904   4.783  50.232  1.00 11.80           O  
ATOM    967  CB  PRO A 126      20.744   3.078  50.153  1.00 16.88           C  
ATOM    968  CG  PRO A 126      21.424   1.794  50.527  1.00 18.78           C  
ATOM    969  CD  PRO A 126      20.370   0.760  50.191  1.00 16.85           C  
ATOM    970  N   LEU A 127      17.889   3.117  48.721  1.00 13.45           N  
ATOM    971  CA  LEU A 127      16.923   3.788  47.852  1.00 12.74           C  
ATOM    972  C   LEU A 127      15.526   3.830  48.452  1.00 12.32           C  
ATOM    973  O   LEU A 127      14.764   4.762  48.200  1.00 14.56           O  
ATOM    974  CB  LEU A 127      16.877   3.116  46.464  1.00 12.59           C  
ATOM    975  CG  LEU A 127      18.004   3.488  45.488  1.00 13.34           C  
ATOM    976  CD1 LEU A 127      19.341   2.929  45.981  1.00 11.61           C  
ATOM    977  CD2 LEU A 127      17.683   2.941  44.097  1.00 14.25           C  
ATOM    978  N   VAL A 128      15.186   2.811  49.239  1.00  9.04           N  
ATOM    979  CA  VAL A 128      13.884   2.744  49.887  1.00 10.37           C  
ATOM    980  C   VAL A 128      13.880   3.660  51.118  1.00 11.36           C  
ATOM    981  O   VAL A 128      12.864   4.259  51.457  1.00 12.66           O  
ATOM    982  CB  VAL A 128      13.566   1.292  50.356  1.00  8.61           C  
ATOM    983  CG1 VAL A 128      12.250   1.257  51.122  1.00 13.33           C  
ATOM    984  CG2 VAL A 128      13.477   0.355  49.146  1.00 12.02           C  
ATOM    985  N   GLU A 129      15.031   3.769  51.765  1.00 11.55           N  
ATOM    986  CA  GLU A 129      15.153   4.565  52.986  1.00 17.04           C  
ATOM    987  C   GLU A 129      15.563   6.028  52.816  1.00 17.12           C  
ATOM    988  O   GLU A 129      15.650   6.763  53.800  1.00 16.32           O  
ATOM    989  CB  GLU A 129      16.137   3.862  53.928  1.00 16.35           C  
ATOM    990  CG  GLU A 129      15.613   2.523  54.446  1.00 18.28           C  
ATOM    991  CD  GLU A 129      16.688   1.672  55.121  1.00 23.19           C  
ATOM    992  OE1 GLU A 129      17.715   2.225  55.574  1.00 21.34           O  
ATOM    993  OE2 GLU A 129      16.494   0.438  55.208  1.00 22.25           O1-
ATOM    994  N   ALA A 130      15.801   6.449  51.579  1.00 14.97           N  
ATOM    995  CA  ALA A 130      16.223   7.823  51.293  1.00 15.79           C  
ATOM    996  C   ALA A 130      15.169   8.881  51.613  1.00 14.86           C  
ATOM    997  O   ALA A 130      13.983   8.577  51.688  1.00 14.47           O  
ATOM    998  CB  ALA A 130      16.627   7.935  49.824  1.00 13.80           C  
ATOM    999  N   GLU A 131      15.610  10.128  51.784  1.00 17.64           N  
ATOM   1000  CA  GLU A 131      14.686  11.236  52.064  1.00 19.40           C  
ATOM   1001  C   GLU A 131      13.627  11.320  50.978  1.00 15.78           C  
ATOM   1002  O   GLU A 131      12.467  11.610  51.256  1.00 15.42           O  
ATOM   1003  CB  GLU A 131      15.437  12.569  52.156  1.00 24.65           C  
ATOM   1004  CG  GLU A 131      16.277  12.710  53.417  1.00 35.83           C  
ATOM   1005  CD  GLU A 131      15.463  12.528  54.695  1.00 41.10           C  
ATOM   1006  OE1 GLU A 131      14.552  13.348  54.956  1.00 45.36           O  
ATOM   1007  OE2 GLU A 131      15.735  11.557  55.439  1.00 43.10           O1-
ATOM   1008  N   ASN A 132      14.052  11.105  49.734  1.00 15.63           N  
ATOM   1009  CA  ASN A 132      13.162  11.079  48.570  1.00 13.79           C  
ATOM   1010  C   ASN A 132      13.454   9.665  48.051  1.00 12.59           C  
ATOM   1011  O   ASN A 132      14.383   9.448  47.281  1.00 11.57           O  
ATOM   1012  CB  ASN A 132      13.568  12.155  47.555  1.00 14.60           C  
ATOM   1013  CG  ASN A 132      13.249  13.573  48.048  1.00 17.19           C  
ATOM   1014  ND2 ASN A 132      11.967  13.871  48.214  1.00 20.75           N  
ATOM   1015  OD1 ASN A 132      14.146  14.379  48.261  1.00 24.37           O  
ATOM   1016  N   PRO A 133      12.658   8.682  48.489  1.00 13.21           N  
ATOM   1017  CA  PRO A 133      12.847   7.283  48.097  1.00 12.24           C  
ATOM   1018  C   PRO A 133      12.045   6.764  46.926  1.00 13.56           C  
ATOM   1019  O   PRO A 133      11.148   7.438  46.418  1.00 10.01           O  
ATOM   1020  CB  PRO A 133      12.467   6.551  49.369  1.00 12.97           C  
ATOM   1021  CG  PRO A 133      11.190   7.330  49.751  1.00 14.65           C  
ATOM   1022  CD  PRO A 133      11.589   8.794  49.503  1.00 13.71           C  
ATOM   1023  N   VAL A 134      12.382   5.544  46.504  1.00 11.41           N  
ATOM   1024  CA  VAL A 134      11.629   4.901  45.449  1.00 10.97           C  
ATOM   1025  C   VAL A 134      10.345   4.512  46.163  1.00 11.46           C  
ATOM   1026  O   VAL A 134      10.339   4.351  47.389  1.00 12.22           O  
ATOM   1027  CB  VAL A 134      12.325   3.617  44.924  1.00  8.96           C  
ATOM   1028  CG1 VAL A 134      13.570   3.979  44.127  1.00  9.05           C  
ATOM   1029  CG2 VAL A 134      12.703   2.707  46.103  1.00  9.54           C  
ATOM   1030  N   GLU A 135       9.265   4.368  45.409  1.00  9.56           N  
ATOM   1031  CA  GLU A 135       7.971   4.000  45.966  1.00 11.83           C  
ATOM   1032  C   GLU A 135       7.584   2.595  45.526  1.00  9.84           C  
ATOM   1033  O   GLU A 135       6.493   2.119  45.811  1.00 10.51           O  
ATOM   1034  CB  GLU A 135       6.924   5.016  45.514  1.00 11.83           C  
ATOM   1035  CG  GLU A 135       7.190   6.381  46.136  1.00 15.45           C  
ATOM   1036  CD  GLU A 135       6.365   7.493  45.537  1.00 16.90           C  
ATOM   1037  OE1 GLU A 135       5.208   7.243  45.155  1.00 22.21           O  
ATOM   1038  OE2 GLU A 135       6.875   8.629  45.472  1.00 18.72           O1-
ATOM   1039  N   LEU A 136       8.506   1.934  44.844  1.00 10.75           N  
ATOM   1040  CA  LEU A 136       8.272   0.584  44.360  1.00  9.94           C  
ATOM   1041  C   LEU A 136       9.604  -0.087  44.090  1.00 10.58           C  
ATOM   1042  O   LEU A 136      10.552   0.554  43.645  1.00  8.89           O  
ATOM   1043  CB  LEU A 136       7.456   0.614  43.058  1.00 11.85           C  
ATOM   1044  CG  LEU A 136       7.230  -0.724  42.313  1.00  8.02           C  
ATOM   1045  CD1 LEU A 136       5.902  -0.678  41.572  1.00  9.57           C  
ATOM   1046  CD2 LEU A 136       8.382  -1.003  41.342  1.00  8.49           C  
ATOM   1047  N   VAL A 137       9.691  -1.370  44.409  1.00 10.50           N  
ATOM   1048  CA  VAL A 137      10.891  -2.122  44.097  1.00  9.88           C  
ATOM   1049  C   VAL A 137      10.435  -3.303  43.255  1.00  9.50           C  
ATOM   1050  O   VAL A 137       9.523  -4.046  43.639  1.00 11.33           O  
ATOM   1051  CB  VAL A 137      11.616  -2.664  45.326  1.00 10.63           C  
ATOM   1052  CG1 VAL A 137      12.714  -3.650  44.864  1.00  9.26           C  
ATOM   1053  CG2 VAL A 137      12.241  -1.521  46.106  1.00  8.55           C  
ATOM   1054  N   LEU A 138      11.074  -3.459  42.103  1.00  8.84           N  
ATOM   1055  CA  LEU A 138      10.754  -4.532  41.178  1.00  9.13           C  
ATOM   1056  C   LEU A 138      11.803  -5.624  41.213  1.00  8.26           C  
ATOM   1057  O   LEU A 138      12.929  -5.434  40.756  1.00 10.50           O  
ATOM   1058  CB  LEU A 138      10.645  -3.990  39.751  1.00  7.94           C  
ATOM   1059  CG  LEU A 138      10.592  -5.020  38.606  1.00 10.11           C  
ATOM   1060  CD1 LEU A 138       9.498  -6.075  38.883  1.00 11.47           C  
ATOM   1061  CD2 LEU A 138      10.321  -4.289  37.281  1.00  9.15           C  
ATOM   1062  N   VAL A 139      11.426  -6.764  41.776  1.00  9.25           N  
ATOM   1063  CA  VAL A 139      12.321  -7.909  41.845  1.00 10.85           C  
ATOM   1064  C   VAL A 139      12.099  -8.726  40.571  1.00 10.60           C  
ATOM   1065  O   VAL A 139      11.022  -9.299  40.378  1.00  9.13           O  
ATOM   1066  CB  VAL A 139      12.005  -8.805  43.082  1.00 10.20           C  
ATOM   1067  CG1 VAL A 139      12.872 -10.078  43.043  1.00  7.67           C  
ATOM   1068  CG2 VAL A 139      12.269  -8.019  44.374  1.00  7.58           C  
ATOM   1069  N   MET A 140      13.099  -8.752  39.692  1.00  9.17           N  
ATOM   1070  CA  MET A 140      12.992  -9.535  38.470  1.00  8.48           C  
ATOM   1071  C   MET A 140      13.061 -10.991  38.894  1.00 10.14           C  
ATOM   1072  O   MET A 140      13.919 -11.350  39.703  1.00  8.48           O  
ATOM   1073  CB  MET A 140      14.149  -9.235  37.515  1.00 10.87           C  
ATOM   1074  CG  MET A 140      14.063  -7.866  36.808  1.00  8.06           C  
ATOM   1075  SD  MET A 140      12.495  -7.604  35.953  1.00 13.26           S  
ATOM   1076  CE  MET A 140      12.468  -9.030  34.834  1.00 13.36           C  
ATOM   1077  N   THR A 141      12.160 -11.813  38.355  1.00 10.20           N  
ATOM   1078  CA  THR A 141      12.128 -13.242  38.669  1.00 10.42           C  
ATOM   1079  C   THR A 141      12.582 -14.116  37.480  1.00 12.69           C  
ATOM   1080  O   THR A 141      12.398 -15.331  37.472  1.00 11.76           O  
ATOM   1081  CB  THR A 141      10.730 -13.656  39.180  1.00  8.54           C  
ATOM   1082  CG2 THR A 141      10.486 -13.049  40.572  1.00 10.41           C  
ATOM   1083  OG1 THR A 141       9.722 -13.173  38.288  1.00 10.91           O  
ATOM   1084  N   VAL A 142      13.167 -13.457  36.480  1.00 11.90           N  
ATOM   1085  CA  VAL A 142      13.780 -14.085  35.306  1.00 11.00           C  
ATOM   1086  C   VAL A 142      14.854 -13.071  34.901  1.00 11.69           C  
ATOM   1087  O   VAL A 142      14.805 -11.926  35.339  1.00 10.99           O  
ATOM   1088  CB  VAL A 142      12.819 -14.259  34.080  1.00 11.96           C  
ATOM   1089  CG1 VAL A 142      11.660 -15.191  34.429  1.00 10.73           C  
ATOM   1090  CG2 VAL A 142      12.320 -12.903  33.605  1.00 12.74           C  
ATOM   1091  N   GLU A 143      15.838 -13.485  34.109  1.00 12.34           N  
ATOM   1092  CA  GLU A 143      16.855 -12.541  33.642  1.00 14.04           C  
ATOM   1093  C   GLU A 143      16.094 -11.644  32.657  1.00 16.16           C  
ATOM   1094  O   GLU A 143      15.527 -12.136  31.682  1.00 16.47           O  
ATOM   1095  CB  GLU A 143      17.972 -13.272  32.902  1.00 17.97           C  
ATOM   1096  CG  GLU A 143      18.716 -14.313  33.723  1.00 23.27           C  
ATOM   1097  CD  GLU A 143      19.570 -13.717  34.839  1.00 26.20           C  
ATOM   1098  OE1 GLU A 143      19.866 -12.492  34.797  1.00 16.66           O  
ATOM   1099  OE2 GLU A 143      19.961 -14.496  35.750  1.00 20.35           O1-
ATOM   1100  N   PRO A 144      16.077 -10.319  32.889  1.00 15.31           N  
ATOM   1101  CA  PRO A 144      15.339  -9.445  31.967  1.00 16.41           C  
ATOM   1102  C   PRO A 144      15.752  -9.443  30.501  1.00 16.82           C  
ATOM   1103  O   PRO A 144      16.937  -9.558  30.161  1.00 15.00           O  
ATOM   1104  CB  PRO A 144      15.468  -8.066  32.617  1.00 16.37           C  
ATOM   1105  CG  PRO A 144      16.802  -8.137  33.303  1.00 15.43           C  
ATOM   1106  CD  PRO A 144      16.759  -9.529  33.930  1.00 15.28           C  
ATOM   1107  N   GLY A 145      14.750  -9.298  29.639  1.00 17.14           N  
ATOM   1108  CA  GLY A 145      14.992  -9.265  28.210  1.00 20.12           C  
ATOM   1109  C   GLY A 145      13.898  -9.932  27.394  1.00 22.84           C  
ATOM   1110  O   GLY A 145      13.518  -9.434  26.334  1.00 21.63           O  
ATOM   1111  N   PHE A 146      13.378 -11.055  27.883  1.00 23.52           N  
ATOM   1112  CA  PHE A 146      12.345 -11.780  27.144  1.00 25.64           C  
ATOM   1113  C   PHE A 146      11.236 -12.375  27.997  1.00 26.54           C  
ATOM   1114  O   PHE A 146      11.442 -12.712  29.165  1.00 24.74           O  
ATOM   1115  CB  PHE A 146      12.973 -12.917  26.342  1.00 25.16           C  
ATOM   1116  CG  PHE A 146      14.166 -12.508  25.546  1.00 26.54           C  
ATOM   1117  CD1 PHE A 146      15.426 -12.465  26.131  1.00 28.53           C  
ATOM   1118  CD2 PHE A 146      14.032 -12.146  24.209  1.00 27.51           C  
ATOM   1119  CE1 PHE A 146      16.540 -12.067  25.393  1.00 30.48           C  
ATOM   1120  CE2 PHE A 146      15.137 -11.747  23.461  1.00 26.79           C  
ATOM   1121  CZ  PHE A 146      16.392 -11.706  24.050  1.00 26.87           C  
ATOM   1122  N   GLY A 147      10.062 -12.513  27.391  1.00 27.19           N  
ATOM   1123  CA  GLY A 147       8.939 -13.107  28.087  1.00 28.27           C  
ATOM   1124  C   GLY A 147       9.022 -14.614  27.908  1.00 28.88           C  
ATOM   1125  O   GLY A 147       9.894 -15.111  27.186  1.00 28.17           O  
ATOM   1126  N   GLY A 148       8.139 -15.346  28.575  1.00 29.80           N  
ATOM   1127  CA  GLY A 148       8.141 -16.793  28.439  1.00 28.97           C  
ATOM   1128  C   GLY A 148       9.256 -17.563  29.134  1.00 29.61           C  
ATOM   1129  O   GLY A 148       9.367 -18.773  28.937  1.00 30.01           O  
ATOM   1130  N   GLN A 149      10.077 -16.893  29.942  1.00 26.25           N  
ATOM   1131  CA  GLN A 149      11.164 -17.582  30.647  1.00 23.45           C  
ATOM   1132  C   GLN A 149      10.678 -18.252  31.933  1.00 20.19           C  
ATOM   1133  O   GLN A 149       9.578 -17.975  32.411  1.00 22.83           O  
ATOM   1134  CB  GLN A 149      12.291 -16.613  30.995  1.00 23.15           C  
ATOM   1135  CG  GLN A 149      12.898 -15.905  29.804  1.00 24.40           C  
ATOM   1136  CD  GLN A 149      14.129 -15.121  30.193  1.00 23.89           C  
ATOM   1137  NE2 GLN A 149      13.978 -13.807  30.318  1.00 25.07           N  
ATOM   1138  OE1 GLN A 149      15.201 -15.689  30.397  1.00 22.12           O  
ATOM   1139  N   LYS A 150      11.513 -19.121  32.498  1.00 19.91           N  
ATOM   1140  CA  LYS A 150      11.151 -19.845  33.717  1.00 18.41           C  
ATOM   1141  C   LYS A 150      11.299 -19.053  35.007  1.00 12.32           C  
ATOM   1142  O   LYS A 150      12.352 -18.501  35.288  1.00 14.01           O  
ATOM   1143  CB  LYS A 150      11.975 -21.128  33.846  1.00 22.50           C  
ATOM   1144  CG  LYS A 150      11.619 -22.202  32.837  1.00 27.52           C  
ATOM   1145  CD  LYS A 150      12.383 -23.482  33.133  1.00 32.46           C  
ATOM   1146  CE  LYS A 150      12.146 -24.523  32.059  1.00 36.14           C  
ATOM   1147  NZ  LYS A 150      12.960 -25.746  32.306  1.00 40.41           N1+
ATOM   1148  N   PHE A 151      10.232 -19.044  35.795  1.00 13.39           N  
ATOM   1149  CA  PHE A 151      10.186 -18.354  37.078  1.00 12.82           C  
ATOM   1150  C   PHE A 151      11.342 -18.848  37.966  1.00 13.01           C  
ATOM   1151  O   PHE A 151      11.600 -20.050  38.035  1.00 11.62           O  
ATOM   1152  CB  PHE A 151       8.829 -18.654  37.727  1.00 13.32           C  
ATOM   1153  CG  PHE A 151       8.678 -18.121  39.119  1.00 12.36           C  
ATOM   1154  CD1 PHE A 151       8.421 -16.772  39.338  1.00 13.90           C  
ATOM   1155  CD2 PHE A 151       8.755 -18.980  40.217  1.00 12.29           C  
ATOM   1156  CE1 PHE A 151       8.238 -16.286  40.624  1.00 14.94           C  
ATOM   1157  CE2 PHE A 151       8.575 -18.503  41.506  1.00 12.36           C  
ATOM   1158  CZ  PHE A 151       8.314 -17.155  41.713  1.00 15.95           C  
ATOM   1159  N   MET A 152      12.042 -17.926  38.631  1.00 11.87           N  
ATOM   1160  CA  MET A 152      13.167 -18.281  39.509  1.00 12.73           C  
ATOM   1161  C   MET A 152      12.774 -18.151  40.979  1.00 14.02           C  
ATOM   1162  O   MET A 152      12.838 -17.063  41.542  1.00 11.75           O  
ATOM   1163  CB  MET A 152      14.365 -17.359  39.248  1.00 13.72           C  
ATOM   1164  CG  MET A 152      14.896 -17.383  37.830  1.00 14.87           C  
ATOM   1165  SD  MET A 152      16.119 -16.058  37.575  1.00 20.32           S  
ATOM   1166  CE  MET A 152      17.510 -16.723  38.454  1.00 24.24           C  
ATOM   1167  N   PRO A 153      12.391 -19.265  41.630  1.00 15.20           N  
ATOM   1168  CA  PRO A 153      11.989 -19.230  43.043  1.00 14.29           C  
ATOM   1169  C   PRO A 153      12.992 -18.578  43.996  1.00 12.01           C  
ATOM   1170  O   PRO A 153      12.606 -17.959  44.982  1.00 11.75           O  
ATOM   1171  CB  PRO A 153      11.768 -20.710  43.383  1.00 14.87           C  
ATOM   1172  CG  PRO A 153      11.383 -21.317  42.058  1.00 16.13           C  
ATOM   1173  CD  PRO A 153      12.357 -20.648  41.110  1.00 17.46           C  
ATOM   1174  N   GLU A 154      14.282 -18.732  43.719  1.00 11.58           N  
ATOM   1175  CA  GLU A 154      15.295 -18.163  44.594  1.00 13.40           C  
ATOM   1176  C   GLU A 154      15.106 -16.656  44.789  1.00 14.03           C  
ATOM   1177  O   GLU A 154      15.497 -16.091  45.811  1.00 11.22           O  
ATOM   1178  CB  GLU A 154      16.688 -18.467  44.038  1.00 19.52           C  
ATOM   1179  CG  GLU A 154      16.834 -18.150  42.547  1.00 28.20           C  
ATOM   1180  CD  GLU A 154      16.574 -19.344  41.622  1.00 29.35           C  
ATOM   1181  OE1 GLU A 154      15.574 -20.066  41.804  1.00 25.99           O  
ATOM   1182  OE2 GLU A 154      17.385 -19.543  40.689  1.00 36.86           O1-
ATOM   1183  N   MET A 155      14.482 -15.997  43.821  1.00  9.62           N  
ATOM   1184  CA  MET A 155      14.272 -14.560  43.953  1.00 10.62           C  
ATOM   1185  C   MET A 155      13.233 -14.211  45.021  1.00 12.42           C  
ATOM   1186  O   MET A 155      13.128 -13.061  45.430  1.00 12.13           O  
ATOM   1187  CB  MET A 155      13.865 -13.972  42.600  1.00 10.63           C  
ATOM   1188  CG  MET A 155      14.918 -14.165  41.531  1.00  8.78           C  
ATOM   1189  SD  MET A 155      16.482 -13.359  41.929  1.00 11.33           S  
ATOM   1190  CE  MET A 155      17.536 -14.799  42.352  1.00 10.24           C  
ATOM   1191  N   MET A 156      12.470 -15.200  45.488  1.00 11.53           N  
ATOM   1192  CA  MET A 156      11.467 -14.926  46.509  1.00 11.06           C  
ATOM   1193  C   MET A 156      12.098 -14.471  47.815  1.00 12.68           C  
ATOM   1194  O   MET A 156      11.445 -13.799  48.613  1.00 12.94           O  
ATOM   1195  CB  MET A 156      10.581 -16.150  46.741  1.00 13.78           C  
ATOM   1196  CG  MET A 156       9.724 -16.506  45.528  1.00 10.29           C  
ATOM   1197  SD  MET A 156       8.655 -15.132  45.000  1.00 13.35           S  
ATOM   1198  CE  MET A 156       9.662 -14.406  43.638  1.00 12.87           C  
ATOM   1199  N   GLU A 157      13.362 -14.831  48.034  1.00  9.61           N  
ATOM   1200  CA  GLU A 157      14.069 -14.408  49.246  1.00 12.55           C  
ATOM   1201  C   GLU A 157      14.233 -12.882  49.266  1.00 12.08           C  
ATOM   1202  O   GLU A 157      14.252 -12.264  50.330  1.00 10.59           O  
ATOM   1203  CB  GLU A 157      15.445 -15.069  49.334  1.00 16.25           C  
ATOM   1204  CG  GLU A 157      15.366 -16.550  49.640  1.00 24.89           C  
ATOM   1205  CD  GLU A 157      14.625 -16.819  50.935  1.00 27.87           C  
ATOM   1206  OE1 GLU A 157      15.202 -16.573  52.011  1.00 30.43           O  
ATOM   1207  OE2 GLU A 157      13.461 -17.259  50.873  1.00 30.54           O1-
ATOM   1208  N   LYS A 158      14.349 -12.277  48.089  1.00 10.38           N  
ATOM   1209  CA  LYS A 158      14.493 -10.824  48.012  1.00 11.29           C  
ATOM   1210  C   LYS A 158      13.160 -10.181  48.361  1.00 10.76           C  
ATOM   1211  O   LYS A 158      13.102  -9.184  49.087  1.00 11.97           O  
ATOM   1212  CB  LYS A 158      14.913 -10.396  46.603  1.00 11.54           C  
ATOM   1213  CG  LYS A 158      16.267 -10.931  46.153  1.00 11.27           C  
ATOM   1214  CD  LYS A 158      16.619 -10.364  44.786  1.00 12.37           C  
ATOM   1215  CE  LYS A 158      17.945 -10.894  44.274  1.00 12.51           C  
ATOM   1216  NZ  LYS A 158      18.220 -10.363  42.901  1.00 10.82           N1+
ATOM   1217  N   VAL A 159      12.089 -10.754  47.824  1.00  9.89           N  
ATOM   1218  CA  VAL A 159      10.745 -10.268  48.080  1.00  9.40           C  
ATOM   1219  C   VAL A 159      10.470 -10.347  49.582  1.00 13.10           C  
ATOM   1220  O   VAL A 159       9.957  -9.402  50.177  1.00  9.70           O  
ATOM   1221  CB  VAL A 159       9.711 -11.126  47.313  1.00  9.09           C  
ATOM   1222  CG1 VAL A 159       8.296 -10.730  47.697  1.00 10.41           C  
ATOM   1223  CG2 VAL A 159       9.930 -10.966  45.803  1.00  7.33           C  
ATOM   1224  N   ARG A 160      10.812 -11.481  50.190  1.00 11.85           N  
ATOM   1225  CA  ARG A 160      10.599 -11.658  51.626  1.00 14.37           C  
ATOM   1226  C   ARG A 160      11.372 -10.652  52.462  1.00 12.31           C  
ATOM   1227  O   ARG A 160      10.824 -10.075  53.398  1.00 13.65           O  
ATOM   1228  CB  ARG A 160      11.004 -13.065  52.072  1.00 17.43           C  
ATOM   1229  CG  ARG A 160       9.935 -14.107  51.873  1.00 30.22           C  
ATOM   1230  CD  ARG A 160      10.235 -15.357  52.705  1.00 33.77           C  
ATOM   1231  NE  ARG A 160       9.017 -16.114  52.969  1.00 38.10           N  
ATOM   1232  CZ  ARG A 160       8.334 -16.778  52.046  1.00 39.72           C  
ATOM   1233  NH1 ARG A 160       8.756 -16.788  50.791  1.00 42.33           N1+
ATOM   1234  NH2 ARG A 160       7.218 -17.414  52.374  1.00 41.57           N  
ATOM   1235  N   ALA A 161      12.647 -10.460  52.133  1.00 12.10           N  
ATOM   1236  CA  ALA A 161      13.498  -9.528  52.865  1.00 12.15           C  
ATOM   1237  C   ALA A 161      12.914  -8.124  52.836  1.00 13.79           C  
ATOM   1238  O   ALA A 161      12.888  -7.432  53.854  1.00 12.96           O  
ATOM   1239  CB  ALA A 161      14.899  -9.521  52.271  1.00 12.38           C  
ATOM   1240  N   LEU A 162      12.458  -7.705  51.661  1.00 13.10           N  
ATOM   1241  CA  LEU A 162      11.866  -6.383  51.494  1.00 12.68           C  
ATOM   1242  C   LEU A 162      10.559  -6.236  52.278  1.00 13.53           C  
ATOM   1243  O   LEU A 162      10.358  -5.238  52.974  1.00 13.43           O  
ATOM   1244  CB  LEU A 162      11.613  -6.111  50.003  1.00 12.97           C  
ATOM   1245  CG  LEU A 162      12.868  -5.911  49.141  1.00 12.64           C  
ATOM   1246  CD1 LEU A 162      12.521  -6.028  47.652  1.00 12.06           C  
ATOM   1247  CD2 LEU A 162      13.482  -4.546  49.446  1.00 13.66           C  
ATOM   1248  N   ARG A 163       9.669  -7.220  52.165  1.00 11.47           N  
ATOM   1249  CA  ARG A 163       8.393  -7.150  52.876  1.00 12.83           C  
ATOM   1250  C   ARG A 163       8.590  -7.075  54.389  1.00 16.84           C  
ATOM   1251  O   ARG A 163       7.885  -6.336  55.083  1.00 15.06           O  
ATOM   1252  CB  ARG A 163       7.512  -8.353  52.537  1.00 13.49           C  
ATOM   1253  CG  ARG A 163       6.163  -8.335  53.249  1.00 14.53           C  
ATOM   1254  CD  ARG A 163       5.415  -7.028  52.972  1.00 12.05           C  
ATOM   1255  NE  ARG A 163       4.932  -6.921  51.593  1.00 11.92           N  
ATOM   1256  CZ  ARG A 163       4.899  -5.783  50.894  1.00 16.13           C  
ATOM   1257  NH1 ARG A 163       5.330  -4.650  51.439  1.00 14.31           N1+
ATOM   1258  NH2 ARG A 163       4.418  -5.770  49.654  1.00 12.38           N  
ATOM   1259  N   LYS A 164       9.543  -7.847  54.898  1.00 15.65           N  
ATOM   1260  CA  LYS A 164       9.828  -7.851  56.329  1.00 17.49           C  
ATOM   1261  C   LYS A 164      10.252  -6.463  56.812  1.00 18.93           C  
ATOM   1262  O   LYS A 164       9.749  -5.973  57.821  1.00 19.83           O  
ATOM   1263  CB  LYS A 164      10.940  -8.851  56.641  1.00 20.68           C  
ATOM   1264  CG  LYS A 164      11.296  -8.947  58.120  1.00 23.56           C  
ATOM   1265  CD  LYS A 164      12.417  -9.960  58.335  1.00 31.17           C  
ATOM   1266  CE  LYS A 164      12.825 -10.052  59.801  1.00 35.32           C  
ATOM   1267  NZ  LYS A 164      13.997 -10.961  59.999  1.00 36.38           N1+
ATOM   1268  N   LYS A 165      11.173  -5.833  56.086  1.00 17.77           N  
ATOM   1269  CA  LYS A 165      11.674  -4.511  56.458  1.00 17.43           C  
ATOM   1270  C   LYS A 165      10.714  -3.368  56.158  1.00 18.82           C  
ATOM   1271  O   LYS A 165      10.640  -2.403  56.924  1.00 18.54           O  
ATOM   1272  CB  LYS A 165      12.991  -4.212  55.737  1.00 19.14           C  
ATOM   1273  CG  LYS A 165      14.113  -5.189  55.995  1.00 23.78           C  
ATOM   1274  CD  LYS A 165      15.297  -4.902  55.084  1.00 27.96           C  
ATOM   1275  CE  LYS A 165      16.471  -4.280  55.836  1.00 32.88           C  
ATOM   1276  NZ  LYS A 165      16.174  -2.950  56.414  1.00 34.63           N1+
ATOM   1277  N   TYR A 166       9.989  -3.477  55.046  1.00 16.67           N  
ATOM   1278  CA  TYR A 166       9.069  -2.425  54.608  1.00 16.84           C  
ATOM   1279  C   TYR A 166       7.655  -2.956  54.367  1.00 18.35           C  
ATOM   1280  O   TYR A 166       7.278  -3.249  53.234  1.00 17.82           O  
ATOM   1281  CB  TYR A 166       9.614  -1.796  53.312  1.00 15.45           C  
ATOM   1282  CG  TYR A 166      11.119  -1.573  53.328  1.00 14.21           C  
ATOM   1283  CD1 TYR A 166      11.963  -2.281  52.469  1.00 13.43           C  
ATOM   1284  CD2 TYR A 166      11.698  -0.659  54.207  1.00 13.69           C  
ATOM   1285  CE1 TYR A 166      13.352  -2.080  52.487  1.00 12.99           C  
ATOM   1286  CE2 TYR A 166      13.082  -0.453  54.234  1.00 13.70           C  
ATOM   1287  CZ  TYR A 166      13.899  -1.162  53.375  1.00 13.00           C  
ATOM   1288  OH  TYR A 166      15.255  -0.948  53.398  1.00 12.98           O  
ATOM   1289  N   PRO A 167       6.842  -3.055  55.428  1.00 18.07           N  
ATOM   1290  CA  PRO A 167       5.476  -3.562  55.292  1.00 18.38           C  
ATOM   1291  C   PRO A 167       4.506  -2.839  54.358  1.00 18.78           C  
ATOM   1292  O   PRO A 167       3.548  -3.443  53.894  1.00 20.26           O  
ATOM   1293  CB  PRO A 167       4.973  -3.605  56.741  1.00 21.10           C  
ATOM   1294  CG  PRO A 167       5.788  -2.560  57.426  1.00 22.31           C  
ATOM   1295  CD  PRO A 167       7.155  -2.759  56.839  1.00 19.27           C  
ATOM   1296  N   SER A 168       4.734  -1.563  54.066  1.00 18.24           N  
ATOM   1297  CA  SER A 168       3.798  -0.864  53.190  1.00 20.14           C  
ATOM   1298  C   SER A 168       4.344  -0.596  51.790  1.00 19.20           C  
ATOM   1299  O   SER A 168       3.647  -0.045  50.941  1.00 20.20           O  
ATOM   1300  CB  SER A 168       3.364   0.457  53.832  1.00 22.84           C  
ATOM   1301  OG  SER A 168       4.446   1.366  53.887  1.00 26.72           O  
ATOM   1302  N   LEU A 169       5.581  -1.009  51.543  1.00 17.38           N  
ATOM   1303  CA  LEU A 169       6.203  -0.793  50.242  1.00 15.67           C  
ATOM   1304  C   LEU A 169       5.592  -1.641  49.126  1.00 15.88           C  
ATOM   1305  O   LEU A 169       5.259  -2.814  49.330  1.00 13.89           O  
ATOM   1306  CB  LEU A 169       7.702  -1.100  50.335  1.00 15.91           C  
ATOM   1307  CG  LEU A 169       8.503  -1.053  49.032  1.00 16.21           C  
ATOM   1308  CD1 LEU A 169       8.589   0.384  48.530  1.00 14.48           C  
ATOM   1309  CD2 LEU A 169       9.892  -1.611  49.275  1.00 15.28           C  
ATOM   1310  N   ASP A 170       5.433  -1.044  47.947  1.00 13.93           N  
ATOM   1311  CA  ASP A 170       4.928  -1.790  46.798  1.00 12.14           C  
ATOM   1312  C   ASP A 170       6.094  -2.667  46.325  1.00 11.58           C  
ATOM   1313  O   ASP A 170       7.159  -2.160  45.995  1.00 10.77           O  
ATOM   1314  CB  ASP A 170       4.536  -0.862  45.643  1.00 13.60           C  
ATOM   1315  CG  ASP A 170       3.098  -0.385  45.721  1.00 18.08           C  
ATOM   1316  OD1 ASP A 170       2.267  -1.056  46.370  1.00 16.25           O  
ATOM   1317  OD2 ASP A 170       2.800   0.663  45.102  1.00 19.11           O1-
ATOM   1318  N   ILE A 171       5.898  -3.980  46.320  1.00 10.40           N  
ATOM   1319  CA  ILE A 171       6.931  -4.901  45.858  1.00  9.37           C  
ATOM   1320  C   ILE A 171       6.348  -5.568  44.622  1.00 11.91           C  
ATOM   1321  O   ILE A 171       5.300  -6.222  44.689  1.00 11.40           O  
ATOM   1322  CB  ILE A 171       7.268  -5.970  46.924  1.00  8.96           C  
ATOM   1323  CG1 ILE A 171       7.836  -5.283  48.173  1.00  9.74           C  
ATOM   1324  CG2 ILE A 171       8.304  -6.964  46.358  1.00  9.25           C  
ATOM   1325  CD1 ILE A 171       7.989  -6.202  49.397  1.00  9.56           C  
ATOM   1326  N   GLU A 172       7.021  -5.376  43.493  1.00  9.64           N  
ATOM   1327  CA  GLU A 172       6.568  -5.921  42.222  1.00  8.78           C  
ATOM   1328  C   GLU A 172       7.452  -7.086  41.792  1.00  7.69           C  
ATOM   1329  O   GLU A 172       8.642  -7.116  42.102  1.00  9.57           O  
ATOM   1330  CB  GLU A 172       6.624  -4.815  41.154  1.00  7.22           C  
ATOM   1331  CG  GLU A 172       5.910  -5.137  39.843  1.00  8.65           C  
ATOM   1332  CD  GLU A 172       5.875  -3.944  38.896  1.00 10.02           C  
ATOM   1333  OE1 GLU A 172       6.960  -3.438  38.540  1.00  7.92           O  
ATOM   1334  OE2 GLU A 172       4.762  -3.517  38.501  1.00 10.04           O1-
ATOM   1335  N   VAL A 173       6.864  -8.057  41.103  1.00  8.55           N  
ATOM   1336  CA  VAL A 173       7.641  -9.179  40.580  1.00  6.87           C  
ATOM   1337  C   VAL A 173       7.321  -9.300  39.099  1.00  7.45           C  
ATOM   1338  O   VAL A 173       6.186  -9.067  38.676  1.00  8.55           O  
ATOM   1339  CB  VAL A 173       7.317 -10.533  41.277  1.00  8.21           C  
ATOM   1340  CG1 VAL A 173       7.929 -10.568  42.667  1.00  8.23           C  
ATOM   1341  CG2 VAL A 173       5.805 -10.744  41.349  1.00  9.21           C  
ATOM   1342  N   ASP A 174       8.328  -9.651  38.310  1.00  8.53           N  
ATOM   1343  CA  ASP A 174       8.135  -9.801  36.874  1.00 10.42           C  
ATOM   1344  C   ASP A 174       9.005 -10.921  36.326  1.00  7.45           C  
ATOM   1345  O   ASP A 174      10.222 -10.915  36.506  1.00  8.72           O  
ATOM   1346  CB  ASP A 174       8.484  -8.491  36.157  1.00 10.03           C  
ATOM   1347  CG  ASP A 174       8.281  -8.578  34.649  1.00 15.15           C  
ATOM   1348  OD1 ASP A 174       7.649  -9.544  34.173  1.00 14.31           O  
ATOM   1349  OD2 ASP A 174       8.748  -7.672  33.939  1.00 20.17           O1-
ATOM   1350  N   GLY A 175       8.372 -11.869  35.647  1.00  9.22           N  
ATOM   1351  CA  GLY A 175       9.108 -12.979  35.080  1.00  9.83           C  
ATOM   1352  C   GLY A 175       8.484 -14.308  35.454  1.00 11.05           C  
ATOM   1353  O   GLY A 175       8.691 -14.802  36.558  1.00 10.20           O  
ATOM   1354  N   GLY A 176       7.710 -14.876  34.535  1.00 12.41           N  
ATOM   1355  CA  GLY A 176       7.077 -16.161  34.783  1.00 14.83           C  
ATOM   1356  C   GLY A 176       5.936 -16.176  35.787  1.00 13.69           C  
ATOM   1357  O   GLY A 176       5.614 -17.231  36.333  1.00 12.92           O  
ATOM   1358  N   LEU A 177       5.317 -15.029  36.051  1.00 12.16           N  
ATOM   1359  CA  LEU A 177       4.214 -15.019  37.010  1.00  9.70           C  
ATOM   1360  C   LEU A 177       2.939 -15.502  36.339  1.00 11.63           C  
ATOM   1361  O   LEU A 177       2.638 -15.140  35.198  1.00 10.02           O  
ATOM   1362  CB  LEU A 177       3.997 -13.612  37.594  1.00 12.01           C  
ATOM   1363  CG  LEU A 177       4.792 -13.282  38.867  1.00 11.07           C  
ATOM   1364  CD1 LEU A 177       4.398 -14.242  39.988  1.00 11.16           C  
ATOM   1365  CD2 LEU A 177       6.278 -13.398  38.593  1.00 10.46           C  
ATOM   1366  N   GLY A 178       2.196 -16.340  37.050  1.00 10.95           N  
ATOM   1367  CA  GLY A 178       0.960 -16.863  36.508  1.00 11.65           C  
ATOM   1368  C   GLY A 178       0.298 -17.704  37.575  1.00 12.46           C  
ATOM   1369  O   GLY A 178       0.783 -17.750  38.706  1.00 12.33           O  
ATOM   1370  N   PRO A 179      -0.811 -18.381  37.253  1.00 14.50           N  
ATOM   1371  CA  PRO A 179      -1.512 -19.220  38.231  1.00 15.05           C  
ATOM   1372  C   PRO A 179      -0.622 -20.203  39.007  1.00 14.86           C  
ATOM   1373  O   PRO A 179      -0.828 -20.423  40.195  1.00 16.03           O  
ATOM   1374  CB  PRO A 179      -2.544 -19.950  37.373  1.00 16.42           C  
ATOM   1375  CG  PRO A 179      -2.880 -18.928  36.321  1.00 15.39           C  
ATOM   1376  CD  PRO A 179      -1.506 -18.396  35.951  1.00 13.66           C  
ATOM   1377  N   SER A 180       0.367 -20.782  38.339  1.00 16.77           N  
ATOM   1378  CA  SER A 180       1.221 -21.774  38.982  1.00 17.69           C  
ATOM   1379  C   SER A 180       2.353 -21.226  39.849  1.00 17.59           C  
ATOM   1380  O   SER A 180       2.975 -21.979  40.603  1.00 16.50           O  
ATOM   1381  CB  SER A 180       1.807 -22.709  37.921  1.00 20.92           C  
ATOM   1382  OG  SER A 180       2.776 -22.034  37.139  1.00 25.72           O  
ATOM   1383  N   THR A 181       2.621 -19.926  39.746  1.00 13.25           N  
ATOM   1384  CA  THR A 181       3.692 -19.311  40.527  1.00 12.91           C  
ATOM   1385  C   THR A 181       3.243 -18.163  41.435  1.00 11.17           C  
ATOM   1386  O   THR A 181       4.035 -17.656  42.222  1.00 11.33           O  
ATOM   1387  CB  THR A 181       4.802 -18.757  39.606  1.00 13.33           C  
ATOM   1388  CG2 THR A 181       5.492 -19.896  38.838  1.00 13.93           C  
ATOM   1389  OG1 THR A 181       4.220 -17.830  38.677  1.00 12.19           O  
ATOM   1390  N   ILE A 182       1.980 -17.759  41.349  1.00 11.36           N  
ATOM   1391  CA  ILE A 182       1.522 -16.646  42.171  1.00 10.93           C  
ATOM   1392  C   ILE A 182       1.480 -16.925  43.673  1.00 12.71           C  
ATOM   1393  O   ILE A 182       1.818 -16.056  44.470  1.00 10.12           O  
ATOM   1394  CB  ILE A 182       0.125 -16.135  41.714  1.00 12.37           C  
ATOM   1395  CG1 ILE A 182      -0.245 -14.861  42.486  1.00 11.99           C  
ATOM   1396  CG2 ILE A 182      -0.932 -17.220  41.909  1.00 14.20           C  
ATOM   1397  CD1 ILE A 182       0.722 -13.699  42.248  1.00 12.48           C  
ATOM   1398  N   ASP A 183       1.091 -18.130  44.075  1.00 11.87           N  
ATOM   1399  CA  ASP A 183       1.017 -18.396  45.504  1.00 12.53           C  
ATOM   1400  C   ASP A 183       2.338 -18.209  46.236  1.00 11.52           C  
ATOM   1401  O   ASP A 183       2.373 -17.563  47.284  1.00 11.92           O  
ATOM   1402  CB  ASP A 183       0.452 -19.797  45.777  1.00 15.58           C  
ATOM   1403  CG  ASP A 183      -1.014 -19.912  45.404  1.00 18.38           C  
ATOM   1404  OD1 ASP A 183      -1.692 -18.869  45.319  1.00 15.97           O  
ATOM   1405  OD2 ASP A 183      -1.494 -21.045  45.206  1.00 22.97           O1-
ATOM   1406  N   VAL A 184       3.426 -18.744  45.692  1.00 11.59           N  
ATOM   1407  CA  VAL A 184       4.709 -18.603  46.374  1.00 11.80           C  
ATOM   1408  C   VAL A 184       5.139 -17.131  46.433  1.00 12.49           C  
ATOM   1409  O   VAL A 184       5.737 -16.690  47.412  1.00 12.56           O  
ATOM   1410  CB  VAL A 184       5.820 -19.456  45.699  1.00 12.43           C  
ATOM   1411  CG1 VAL A 184       6.259 -18.826  44.394  1.00 11.71           C  
ATOM   1412  CG2 VAL A 184       7.012 -19.624  46.661  1.00 11.30           C  
ATOM   1413  N   ALA A 185       4.809 -16.371  45.393  1.00 12.34           N  
ATOM   1414  CA  ALA A 185       5.163 -14.950  45.340  1.00 10.90           C  
ATOM   1415  C   ALA A 185       4.304 -14.147  46.310  1.00 13.03           C  
ATOM   1416  O   ALA A 185       4.800 -13.252  47.006  1.00 12.98           O  
ATOM   1417  CB  ALA A 185       4.983 -14.418  43.911  1.00  8.45           C  
ATOM   1418  N   ALA A 186       3.014 -14.465  46.360  1.00 11.90           N  
ATOM   1419  CA  ALA A 186       2.112 -13.761  47.263  1.00 13.11           C  
ATOM   1420  C   ALA A 186       2.517 -14.036  48.714  1.00 14.22           C  
ATOM   1421  O   ALA A 186       2.516 -13.133  49.555  1.00 11.84           O  
ATOM   1422  CB  ALA A 186       0.674 -14.210  47.013  1.00 11.41           C  
ATOM   1423  N   SER A 187       2.865 -15.288  49.005  1.00 14.22           N  
ATOM   1424  CA  SER A 187       3.278 -15.660  50.355  1.00 14.79           C  
ATOM   1425  C   SER A 187       4.561 -14.941  50.748  1.00 13.99           C  
ATOM   1426  O   SER A 187       4.733 -14.550  51.903  1.00 15.14           O  
ATOM   1427  CB  SER A 187       3.495 -17.178  50.454  1.00 18.87           C  
ATOM   1428  OG  SER A 187       2.285 -17.875  50.203  1.00 24.99           O  
ATOM   1429  N   ALA A 188       5.464 -14.768  49.788  1.00 12.09           N  
ATOM   1430  CA  ALA A 188       6.728 -14.093  50.060  1.00 11.87           C  
ATOM   1431  C   ALA A 188       6.515 -12.611  50.378  1.00 11.78           C  
ATOM   1432  O   ALA A 188       7.322 -12.006  51.079  1.00 12.15           O  
ATOM   1433  CB  ALA A 188       7.680 -14.253  48.870  1.00 12.43           C  
ATOM   1434  N   GLY A 189       5.440 -12.027  49.854  1.00 10.64           N  
ATOM   1435  CA  GLY A 189       5.164 -10.629  50.134  1.00 11.80           C  
ATOM   1436  C   GLY A 189       4.961  -9.721  48.930  1.00 12.31           C  
ATOM   1437  O   GLY A 189       4.754  -8.518  49.103  1.00 12.88           O  
ATOM   1438  N   ALA A 190       5.018 -10.268  47.717  1.00 11.79           N  
ATOM   1439  CA  ALA A 190       4.822  -9.444  46.509  1.00 12.26           C  
ATOM   1440  C   ALA A 190       3.360  -9.022  46.372  1.00 13.29           C  
ATOM   1441  O   ALA A 190       2.460  -9.846  46.527  1.00 14.69           O  
ATOM   1442  CB  ALA A 190       5.256 -10.226  45.254  1.00 11.88           C  
ATOM   1443  N   ASN A 191       3.111  -7.744  46.082  1.00 11.98           N  
ATOM   1444  CA  ASN A 191       1.733  -7.280  45.929  1.00 11.83           C  
ATOM   1445  C   ASN A 191       1.418  -6.719  44.532  1.00 12.16           C  
ATOM   1446  O   ASN A 191       0.249  -6.596  44.152  1.00 11.02           O  
ATOM   1447  CB  ASN A 191       1.391  -6.251  47.013  1.00 12.07           C  
ATOM   1448  CG  ASN A 191       2.198  -4.982  46.893  1.00 12.33           C  
ATOM   1449  ND2 ASN A 191       1.506  -3.861  46.691  1.00 11.53           N  
ATOM   1450  OD1 ASN A 191       3.430  -4.999  46.978  1.00 11.06           O  
ATOM   1451  N   CYS A 192       2.458  -6.380  43.773  1.00 11.41           N  
ATOM   1452  CA  CYS A 192       2.285  -5.884  42.410  1.00 10.53           C  
ATOM   1453  C   CYS A 192       2.754  -7.009  41.487  1.00 10.60           C  
ATOM   1454  O   CYS A 192       3.923  -7.395  41.506  1.00 10.80           O  
ATOM   1455  CB  CYS A 192       3.116  -4.621  42.195  1.00 10.75           C  
ATOM   1456  SG  CYS A 192       2.577  -3.253  43.256  1.00 13.42           S  
ATOM   1457  N   ILE A 193       1.835  -7.519  40.678  1.00  9.34           N  
ATOM   1458  CA  ILE A 193       2.126  -8.655  39.811  1.00 11.29           C  
ATOM   1459  C   ILE A 193       2.140  -8.356  38.320  1.00  9.07           C  
ATOM   1460  O   ILE A 193       1.113  -8.005  37.733  1.00  9.99           O  
ATOM   1461  CB  ILE A 193       1.091  -9.780  40.065  1.00  9.12           C  
ATOM   1462  CG1 ILE A 193       0.913  -9.997  41.573  1.00  9.81           C  
ATOM   1463  CG2 ILE A 193       1.521 -11.071  39.367  1.00 12.59           C  
ATOM   1464  CD1 ILE A 193       2.166 -10.381  42.332  1.00 11.11           C  
ATOM   1465  N   VAL A 194       3.308  -8.508  37.703  1.00  8.09           N  
ATOM   1466  CA  VAL A 194       3.429  -8.286  36.271  1.00  8.82           C  
ATOM   1467  C   VAL A 194       3.374  -9.668  35.636  1.00 10.26           C  
ATOM   1468  O   VAL A 194       4.164 -10.540  35.987  1.00 10.25           O  
ATOM   1469  CB  VAL A 194       4.776  -7.636  35.893  1.00  7.78           C  
ATOM   1470  CG1 VAL A 194       4.879  -7.516  34.378  1.00  8.57           C  
ATOM   1471  CG2 VAL A 194       4.899  -6.260  36.550  1.00  8.28           C  
ATOM   1472  N   ALA A 195       2.437  -9.860  34.717  1.00  6.89           N  
ATOM   1473  CA  ALA A 195       2.280 -11.136  34.031  1.00  9.67           C  
ATOM   1474  C   ALA A 195       1.999 -10.892  32.555  1.00  9.86           C  
ATOM   1475  O   ALA A 195       1.220 -10.008  32.195  1.00  9.64           O  
ATOM   1476  CB  ALA A 195       1.137 -11.933  34.662  1.00  9.43           C  
ATOM   1477  N   GLY A 196       2.650 -11.675  31.706  1.00  9.41           N  
ATOM   1478  CA  GLY A 196       2.470 -11.542  30.275  1.00 10.27           C  
ATOM   1479  C   GLY A 196       1.755 -12.720  29.643  1.00 11.65           C  
ATOM   1480  O   GLY A 196       0.532 -12.713  29.519  1.00 10.23           O  
ATOM   1481  N   SER A 197       2.514 -13.745  29.268  1.00 13.62           N  
ATOM   1482  CA  SER A 197       1.943 -14.919  28.616  1.00 17.67           C  
ATOM   1483  C   SER A 197       0.828 -15.604  29.398  1.00 16.12           C  
ATOM   1484  O   SER A 197      -0.119 -16.109  28.801  1.00 16.79           O  
ATOM   1485  CB  SER A 197       3.045 -15.940  28.305  1.00 19.63           C  
ATOM   1486  OG  SER A 197       3.692 -16.355  29.488  1.00 29.02           O  
ATOM   1487  N   SER A 198       0.924 -15.625  30.724  1.00 13.81           N  
ATOM   1488  CA  SER A 198      -0.109 -16.286  31.520  1.00 14.37           C  
ATOM   1489  C   SER A 198      -1.453 -15.568  31.420  1.00 14.67           C  
ATOM   1490  O   SER A 198      -2.501 -16.158  31.686  1.00 13.00           O  
ATOM   1491  CB  SER A 198       0.318 -16.387  32.993  1.00 12.77           C  
ATOM   1492  OG  SER A 198       0.359 -15.111  33.615  1.00 14.60           O  
ATOM   1493  N   ILE A 199      -1.427 -14.292  31.043  1.00 13.30           N  
ATOM   1494  CA  ILE A 199      -2.663 -13.536  30.897  1.00 12.69           C  
ATOM   1495  C   ILE A 199      -3.105 -13.491  29.425  1.00 14.04           C  
ATOM   1496  O   ILE A 199      -4.200 -13.945  29.093  1.00 15.11           O  
ATOM   1497  CB  ILE A 199      -2.521 -12.082  31.454  1.00 11.89           C  
ATOM   1498  CG1 ILE A 199      -2.356 -12.120  32.981  1.00 10.88           C  
ATOM   1499  CG2 ILE A 199      -3.761 -11.259  31.110  1.00 12.06           C  
ATOM   1500  CD1 ILE A 199      -2.224 -10.725  33.633  1.00  9.85           C  
ATOM   1501  N   PHE A 200      -2.251 -12.989  28.539  1.00 14.82           N  
ATOM   1502  CA  PHE A 200      -2.631 -12.896  27.129  1.00 15.63           C  
ATOM   1503  C   PHE A 200      -2.832 -14.245  26.437  1.00 19.56           C  
ATOM   1504  O   PHE A 200      -3.645 -14.357  25.515  1.00 21.42           O  
ATOM   1505  CB  PHE A 200      -1.613 -12.039  26.359  1.00 16.86           C  
ATOM   1506  CG  PHE A 200      -1.659 -10.579  26.731  1.00 14.43           C  
ATOM   1507  CD1 PHE A 200      -0.796 -10.058  27.693  1.00 13.13           C  
ATOM   1508  CD2 PHE A 200      -2.624  -9.743  26.174  1.00 14.70           C  
ATOM   1509  CE1 PHE A 200      -0.896  -8.720  28.101  1.00 11.86           C  
ATOM   1510  CE2 PHE A 200      -2.736  -8.415  26.570  1.00 12.61           C  
ATOM   1511  CZ  PHE A 200      -1.866  -7.901  27.543  1.00  9.72           C  
ATOM   1512  N   GLY A 201      -2.120 -15.271  26.890  1.00 19.07           N  
ATOM   1513  CA  GLY A 201      -2.257 -16.584  26.275  1.00 21.86           C  
ATOM   1514  C   GLY A 201      -3.355 -17.441  26.881  1.00 22.30           C  
ATOM   1515  O   GLY A 201      -3.572 -18.582  26.457  1.00 23.42           O  
ATOM   1516  N   ALA A 202      -4.063 -16.895  27.863  1.00 21.41           N  
ATOM   1517  CA  ALA A 202      -5.132 -17.631  28.531  1.00 22.67           C  
ATOM   1518  C   ALA A 202      -6.468 -17.587  27.800  1.00 23.52           C  
ATOM   1519  O   ALA A 202      -6.805 -16.599  27.147  1.00 22.91           O  
ATOM   1520  CB  ALA A 202      -5.314 -17.108  29.951  1.00 22.00           C  
ATOM   1521  N   ALA A 203      -7.231 -18.667  27.919  1.00 24.43           N  
ATOM   1522  CA  ALA A 203      -8.540 -18.730  27.287  1.00 24.88           C  
ATOM   1523  C   ALA A 203      -9.437 -17.710  27.981  1.00 24.90           C  
ATOM   1524  O   ALA A 203     -10.283 -17.082  27.344  1.00 23.26           O  
ATOM   1525  CB  ALA A 203      -9.125 -20.133  27.424  1.00 27.24           C  
ATOM   1526  N   GLU A 204      -9.222 -17.536  29.285  1.00 23.18           N  
ATOM   1527  CA  GLU A 204      -9.998 -16.602  30.106  1.00 23.10           C  
ATOM   1528  C   GLU A 204      -9.077 -15.608  30.830  1.00 21.00           C  
ATOM   1529  O   GLU A 204      -8.831 -15.739  32.032  1.00 23.06           O  
ATOM   1530  CB  GLU A 204     -10.798 -17.379  31.157  1.00 26.48           C  
ATOM   1531  CG  GLU A 204     -11.800 -18.375  30.594  1.00 31.85           C  
ATOM   1532  CD  GLU A 204     -12.835 -17.708  29.716  1.00 33.50           C  
ATOM   1533  OE1 GLU A 204     -13.233 -16.567  30.028  1.00 37.67           O  
ATOM   1534  OE2 GLU A 204     -13.264 -18.325  28.718  1.00 37.52           O1-
ATOM   1535  N   PRO A 205      -8.565 -14.592  30.114  1.00 19.45           N  
ATOM   1536  CA  PRO A 205      -7.668 -13.599  30.720  1.00 17.10           C  
ATOM   1537  C   PRO A 205      -8.221 -12.940  31.980  1.00 16.76           C  
ATOM   1538  O   PRO A 205      -7.490 -12.731  32.950  1.00 14.13           O  
ATOM   1539  CB  PRO A 205      -7.452 -12.583  29.590  1.00 15.86           C  
ATOM   1540  CG  PRO A 205      -7.642 -13.385  28.363  1.00 17.83           C  
ATOM   1541  CD  PRO A 205      -8.821 -14.268  28.701  1.00 19.68           C  
ATOM   1542  N   GLY A 206      -9.508 -12.601  31.953  1.00 16.13           N  
ATOM   1543  CA  GLY A 206     -10.132 -11.972  33.106  1.00 16.90           C  
ATOM   1544  C   GLY A 206     -10.104 -12.854  34.343  1.00 16.77           C  
ATOM   1545  O   GLY A 206      -9.942 -12.357  35.463  1.00 16.05           O  
ATOM   1546  N   GLU A 207     -10.278 -14.159  34.146  1.00 17.86           N  
ATOM   1547  CA  GLU A 207     -10.253 -15.110  35.256  1.00 18.29           C  
ATOM   1548  C   GLU A 207      -8.843 -15.202  35.832  1.00 16.76           C  
ATOM   1549  O   GLU A 207      -8.669 -15.338  37.040  1.00 16.79           O  
ATOM   1550  CB  GLU A 207     -10.714 -16.495  34.786  1.00 21.56           C  
ATOM   1551  CG  GLU A 207     -12.219 -16.627  34.620  1.00 28.27           C  
ATOM   1552  CD  GLU A 207     -12.632 -17.976  34.037  1.00 32.06           C  
ATOM   1553  OE1 GLU A 207     -12.044 -19.009  34.427  1.00 33.16           O  
ATOM   1554  OE2 GLU A 207     -13.556 -17.999  33.197  1.00 35.14           O1-
ATOM   1555  N   VAL A 208      -7.836 -15.134  34.964  1.00 16.84           N  
ATOM   1556  CA  VAL A 208      -6.452 -15.194  35.417  1.00 14.13           C  
ATOM   1557  C   VAL A 208      -6.152 -13.957  36.261  1.00 14.41           C  
ATOM   1558  O   VAL A 208      -5.551 -14.051  37.330  1.00 15.60           O  
ATOM   1559  CB  VAL A 208      -5.464 -15.249  34.230  1.00 14.35           C  
ATOM   1560  CG1 VAL A 208      -4.044 -15.173  34.740  1.00 13.89           C  
ATOM   1561  CG2 VAL A 208      -5.667 -16.542  33.440  1.00 17.56           C  
ATOM   1562  N   ILE A 209      -6.569 -12.788  35.785  1.00 13.03           N  
ATOM   1563  CA  ILE A 209      -6.326 -11.561  36.540  1.00 11.87           C  
ATOM   1564  C   ILE A 209      -6.955 -11.652  37.933  1.00 13.84           C  
ATOM   1565  O   ILE A 209      -6.337 -11.278  38.933  1.00 14.19           O  
ATOM   1566  CB  ILE A 209      -6.878 -10.335  35.780  1.00 11.40           C  
ATOM   1567  CG1 ILE A 209      -6.028 -10.113  34.515  1.00 10.49           C  
ATOM   1568  CG2 ILE A 209      -6.868  -9.109  36.683  1.00 11.15           C  
ATOM   1569  CD1 ILE A 209      -6.478  -8.963  33.620  1.00 12.55           C  
ATOM   1570  N   SER A 210      -8.178 -12.171  37.996  1.00 14.07           N  
ATOM   1571  CA  SER A 210      -8.879 -12.320  39.268  1.00 16.45           C  
ATOM   1572  C   SER A 210      -8.162 -13.310  40.177  1.00 15.01           C  
ATOM   1573  O   SER A 210      -8.032 -13.078  41.375  1.00 18.34           O  
ATOM   1574  CB  SER A 210     -10.325 -12.786  39.031  1.00 17.49           C  
ATOM   1575  OG  SER A 210     -11.078 -11.761  38.405  1.00 19.78           O  
ATOM   1576  N   ALA A 211      -7.693 -14.413  39.606  1.00 16.66           N  
ATOM   1577  CA  ALA A 211      -6.978 -15.419  40.385  1.00 16.36           C  
ATOM   1578  C   ALA A 211      -5.697 -14.833  40.983  1.00 16.54           C  
ATOM   1579  O   ALA A 211      -5.379 -15.074  42.153  1.00 15.75           O  
ATOM   1580  CB  ALA A 211      -6.657 -16.620  39.513  1.00 17.02           C  
ATOM   1581  N   LEU A 212      -4.959 -14.059  40.189  1.00 15.47           N  
ATOM   1582  CA  LEU A 212      -3.728 -13.441  40.687  1.00 14.58           C  
ATOM   1583  C   LEU A 212      -4.044 -12.482  41.832  1.00 13.78           C  
ATOM   1584  O   LEU A 212      -3.335 -12.445  42.842  1.00 14.42           O  
ATOM   1585  CB  LEU A 212      -3.006 -12.675  39.563  1.00 12.28           C  
ATOM   1586  CG  LEU A 212      -2.566 -13.512  38.353  1.00 12.57           C  
ATOM   1587  CD1 LEU A 212      -1.984 -12.610  37.271  1.00 12.75           C  
ATOM   1588  CD2 LEU A 212      -1.544 -14.553  38.801  1.00 13.81           C  
ATOM   1589  N   ARG A 213      -5.107 -11.702  41.671  1.00 12.28           N  
ATOM   1590  CA  ARG A 213      -5.509 -10.743  42.697  1.00 11.62           C  
ATOM   1591  C   ARG A 213      -5.921 -11.486  43.973  1.00 12.59           C  
ATOM   1592  O   ARG A 213      -5.511 -11.137  45.077  1.00 13.35           O  
ATOM   1593  CB  ARG A 213      -6.687  -9.906  42.190  1.00 13.08           C  
ATOM   1594  CG  ARG A 213      -7.180  -8.840  43.162  1.00 14.50           C  
ATOM   1595  CD  ARG A 213      -8.413  -8.123  42.619  1.00 18.02           C  
ATOM   1596  NE  ARG A 213      -8.194  -7.612  41.265  1.00 18.61           N  
ATOM   1597  CZ  ARG A 213      -7.311  -6.672  40.952  1.00 21.32           C  
ATOM   1598  NH1 ARG A 213      -6.561  -6.122  41.898  1.00 20.61           N1+
ATOM   1599  NH2 ARG A 213      -7.156  -6.301  39.685  1.00 20.07           N  
ATOM   1600  N   LYS A 214      -6.740 -12.514  43.808  1.00 14.89           N  
ATOM   1601  CA  LYS A 214      -7.217 -13.287  44.947  1.00 17.88           C  
ATOM   1602  C   LYS A 214      -6.080 -13.909  45.754  1.00 17.90           C  
ATOM   1603  O   LYS A 214      -6.142 -13.951  46.978  1.00 17.86           O  
ATOM   1604  CB  LYS A 214      -8.178 -14.371  44.462  1.00 19.99           C  
ATOM   1605  CG  LYS A 214      -9.456 -13.797  43.865  1.00 25.37           C  
ATOM   1606  CD  LYS A 214     -10.332 -14.871  43.252  1.00 31.53           C  
ATOM   1607  CE  LYS A 214     -11.630 -14.270  42.726  1.00 32.86           C  
ATOM   1608  NZ  LYS A 214     -12.506 -15.300  42.086  1.00 39.78           N1+
ATOM   1609  N   SER A 215      -5.042 -14.386  45.071  1.00 18.32           N  
ATOM   1610  CA  SER A 215      -3.902 -14.994  45.755  1.00 17.38           C  
ATOM   1611  C   SER A 215      -3.177 -13.948  46.598  1.00 17.99           C  
ATOM   1612  O   SER A 215      -2.823 -14.190  47.757  1.00 17.36           O  
ATOM   1613  CB  SER A 215      -2.932 -15.611  44.740  1.00 20.26           C  
ATOM   1614  OG  SER A 215      -1.774 -16.119  45.391  1.00 20.26           O  
ATOM   1615  N   VAL A 216      -2.958 -12.774  46.020  1.00 15.10           N  
ATOM   1616  CA  VAL A 216      -2.281 -11.712  46.747  1.00 15.93           C  
ATOM   1617  C   VAL A 216      -3.112 -11.267  47.944  1.00 18.09           C  
ATOM   1618  O   VAL A 216      -2.593 -11.116  49.053  1.00 17.80           O  
ATOM   1619  CB  VAL A 216      -2.015 -10.498  45.833  1.00 15.82           C  
ATOM   1620  CG1 VAL A 216      -1.484  -9.334  46.646  1.00 15.71           C  
ATOM   1621  CG2 VAL A 216      -1.012 -10.886  44.757  1.00 14.11           C  
ATOM   1622  N   GLU A 217      -4.406 -11.066  47.725  1.00 17.96           N  
ATOM   1623  CA  GLU A 217      -5.276 -10.624  48.805  1.00 22.55           C  
ATOM   1624  C   GLU A 217      -5.390 -11.699  49.886  1.00 23.30           C  
ATOM   1625  O   GLU A 217      -5.517 -11.388  51.069  1.00 23.54           O  
ATOM   1626  CB  GLU A 217      -6.653 -10.245  48.243  1.00 24.20           C  
ATOM   1627  CG  GLU A 217      -6.555  -9.173  47.157  1.00 26.94           C  
ATOM   1628  CD  GLU A 217      -7.889  -8.583  46.742  1.00 31.07           C  
ATOM   1629  OE1 GLU A 217      -8.843  -9.354  46.519  1.00 30.40           O  
ATOM   1630  OE2 GLU A 217      -7.975  -7.338  46.619  1.00 33.91           O1-
ATOM   1631  N   GLY A 218      -5.320 -12.964  49.479  1.00 24.77           N  
ATOM   1632  CA  GLY A 218      -5.402 -14.054  50.437  1.00 26.59           C  
ATOM   1633  C   GLY A 218      -4.220 -14.062  51.393  1.00 29.45           C  
ATOM   1634  O   GLY A 218      -4.342 -14.493  52.538  1.00 30.50           O  
ATOM   1635  N   SER A 219      -3.070 -13.589  50.922  1.00 29.54           N  
ATOM   1636  CA  SER A 219      -1.859 -13.523  51.737  1.00 32.28           C  
ATOM   1637  C   SER A 219      -1.834 -12.285  52.635  1.00 34.63           C  
ATOM   1638  O   SER A 219      -1.123 -12.330  53.662  1.00 37.35           O  
ATOM   1639  CB  SER A 219      -0.611 -13.522  50.848  1.00 29.64           C  
ATOM   1640  OG  SER A 219      -0.409 -14.787  50.243  1.00 31.95           O  
TER
ATOM   1642  N   ALA B   1      11.697   1.938 -10.341  1.00 17.00           N  
ATOM   1643  CA  ALA B   1      10.229   2.128 -10.115  1.00 18.27           C  
ATOM   1644  C   ALA B   1      10.003   2.907  -8.825  1.00 18.50           C  
ATOM   1645  O   ALA B   1      10.703   2.705  -7.834  1.00 15.86           O  
ATOM   1646  CB  ALA B   1       9.526   0.768 -10.034  1.00 18.91           C  
ATOM   1647  N   ALA B   2       9.018   3.795  -8.841  1.00 16.90           N  
ATOM   1648  CA  ALA B   2       8.703   4.603  -7.673  1.00 16.07           C  
ATOM   1649  C   ALA B   2       8.109   3.757  -6.547  1.00 14.94           C  
ATOM   1650  O   ALA B   2       7.296   2.865  -6.789  1.00 12.11           O  
ATOM   1651  CB  ALA B   2       7.727   5.715  -8.065  1.00 16.95           C  
ATOM   1652  N   LYS B   3       8.543   4.024  -5.319  1.00 12.40           N  
ATOM   1653  CA  LYS B   3       8.022   3.325  -4.149  1.00 13.27           C  
ATOM   1654  C   LYS B   3       7.782   4.389  -3.092  1.00 12.55           C  
ATOM   1655  O   LYS B   3       8.702   5.122  -2.729  1.00 13.30           O  
ATOM   1656  CB  LYS B   3       9.027   2.298  -3.607  1.00 15.47           C  
ATOM   1657  CG  LYS B   3       9.476   1.259  -4.613  1.00 16.18           C  
ATOM   1658  CD  LYS B   3       8.419   0.221  -4.887  1.00 19.36           C  
ATOM   1659  CE  LYS B   3       8.970  -0.773  -5.901  1.00 26.47           C  
ATOM   1660  NZ  LYS B   3       8.124  -1.968  -6.046  1.00 31.97           N1+
ATOM   1661  N   ILE B   4       6.543   4.500  -2.618  1.00  9.21           N  
ATOM   1662  CA  ILE B   4       6.228   5.479  -1.588  1.00  8.57           C  
ATOM   1663  C   ILE B   4       6.129   4.701  -0.282  1.00  9.35           C  
ATOM   1664  O   ILE B   4       5.342   3.762  -0.181  1.00  9.83           O  
ATOM   1665  CB  ILE B   4       4.891   6.196  -1.860  1.00 11.82           C  
ATOM   1666  CG1 ILE B   4       4.902   6.820  -3.261  1.00  9.24           C  
ATOM   1667  CG2 ILE B   4       4.664   7.275  -0.808  1.00  8.05           C  
ATOM   1668  CD1 ILE B   4       6.064   7.794  -3.514  1.00 14.48           C  
ATOM   1669  N   ALA B   5       6.925   5.107   0.711  1.00  8.69           N  
ATOM   1670  CA  ALA B   5       6.980   4.417   1.999  1.00  8.44           C  
ATOM   1671  C   ALA B   5       6.699   5.297   3.209  1.00  8.30           C  
ATOM   1672  O   ALA B   5       7.614   5.906   3.756  1.00  8.98           O  
ATOM   1673  CB  ALA B   5       8.369   3.765   2.166  1.00  9.59           C  
ATOM   1674  N   PRO B   6       5.431   5.371   3.654  1.00  9.17           N  
ATOM   1675  CA  PRO B   6       5.120   6.200   4.821  1.00  7.63           C  
ATOM   1676  C   PRO B   6       5.950   5.758   6.033  1.00  8.48           C  
ATOM   1677  O   PRO B   6       6.137   4.558   6.267  1.00  9.28           O  
ATOM   1678  CB  PRO B   6       3.622   5.964   5.029  1.00  7.97           C  
ATOM   1679  CG  PRO B   6       3.122   5.722   3.620  1.00  9.45           C  
ATOM   1680  CD  PRO B   6       4.207   4.825   3.040  1.00  7.83           C  
ATOM   1681  N   SER B   7       6.452   6.733   6.786  1.00  8.87           N  
ATOM   1682  CA  SER B   7       7.265   6.464   7.972  1.00  9.01           C  
ATOM   1683  C   SER B   7       6.347   6.301   9.174  1.00  8.88           C  
ATOM   1684  O   SER B   7       5.750   7.267   9.643  1.00 11.14           O  
ATOM   1685  CB  SER B   7       8.242   7.620   8.208  1.00 12.71           C  
ATOM   1686  OG  SER B   7       8.912   7.469   9.449  1.00 14.72           O  
ATOM   1687  N   MET B   8       6.256   5.078   9.681  1.00  9.31           N  
ATOM   1688  CA  MET B   8       5.366   4.785  10.791  1.00 13.08           C  
ATOM   1689  C   MET B   8       5.737   5.490  12.082  1.00 10.70           C  
ATOM   1690  O   MET B   8       4.957   5.507  13.027  1.00 10.95           O  
ATOM   1691  CB  MET B   8       5.255   3.265  10.977  1.00 12.17           C  
ATOM   1692  CG  MET B   8       4.761   2.535   9.713  1.00 15.88           C  
ATOM   1693  SD  MET B   8       3.267   3.226   8.913  1.00 17.34           S  
ATOM   1694  CE  MET B   8       1.982   2.599  10.034  1.00 20.77           C  
ATOM   1695  N   LEU B   9       6.922   6.094  12.111  1.00 12.23           N  
ATOM   1696  CA  LEU B   9       7.369   6.851  13.280  1.00 12.48           C  
ATOM   1697  C   LEU B   9       6.416   8.035  13.512  1.00 12.91           C  
ATOM   1698  O   LEU B   9       6.340   8.581  14.618  1.00 11.39           O  
ATOM   1699  CB  LEU B   9       8.792   7.377  13.047  1.00 16.79           C  
ATOM   1700  CG  LEU B   9       9.403   8.345  14.072  1.00 19.75           C  
ATOM   1701  CD1 LEU B   9       9.533   7.663  15.427  1.00 19.78           C  
ATOM   1702  CD2 LEU B   9      10.769   8.814  13.576  1.00 20.73           C  
ATOM   1703  N   SER B  10       5.688   8.420  12.464  1.00 10.65           N  
ATOM   1704  CA  SER B  10       4.741   9.535  12.543  1.00 12.38           C  
ATOM   1705  C   SER B  10       3.285   9.081  12.694  1.00 11.75           C  
ATOM   1706  O   SER B  10       2.362   9.905  12.705  1.00  9.62           O  
ATOM   1707  CB  SER B  10       4.860  10.408  11.288  1.00 12.73           C  
ATOM   1708  OG  SER B  10       6.142  11.009  11.202  1.00 14.52           O  
ATOM   1709  N   SER B  11       3.087   7.775  12.802  1.00 13.19           N  
ATOM   1710  CA  SER B  11       1.753   7.207  12.932  1.00 12.27           C  
ATOM   1711  C   SER B  11       1.316   7.030  14.378  1.00 12.54           C  
ATOM   1712  O   SER B  11       2.075   7.263  15.322  1.00 12.49           O  
ATOM   1713  CB  SER B  11       1.695   5.835  12.264  1.00 14.30           C  
ATOM   1714  OG  SER B  11       2.398   4.880  13.047  1.00 13.55           O  
ATOM   1715  N   ASP B  12       0.074   6.596  14.535  1.00 12.67           N  
ATOM   1716  CA  ASP B  12      -0.481   6.329  15.851  1.00 12.32           C  
ATOM   1717  C   ASP B  12       0.062   4.960  16.257  1.00 12.91           C  
ATOM   1718  O   ASP B  12      -0.476   3.930  15.843  1.00 13.49           O  
ATOM   1719  CB  ASP B  12      -2.005   6.279  15.765  1.00 14.04           C  
ATOM   1720  CG  ASP B  12      -2.655   5.953  17.097  1.00 16.03           C  
ATOM   1721  OD1 ASP B  12      -1.929   5.567  18.039  1.00 13.38           O  
ATOM   1722  OD2 ASP B  12      -3.893   6.075  17.196  1.00 14.78           O1-
ATOM   1723  N   PHE B  13       1.134   4.948  17.047  1.00 12.42           N  
ATOM   1724  CA  PHE B  13       1.747   3.698  17.484  1.00 14.22           C  
ATOM   1725  C   PHE B  13       0.802   2.772  18.249  1.00 14.24           C  
ATOM   1726  O   PHE B  13       1.112   1.596  18.431  1.00 15.22           O  
ATOM   1727  CB  PHE B  13       2.976   3.970  18.365  1.00 15.15           C  
ATOM   1728  CG  PHE B  13       4.233   4.274  17.593  1.00 14.15           C  
ATOM   1729  CD1 PHE B  13       4.817   5.540  17.653  1.00 15.56           C  
ATOM   1730  CD2 PHE B  13       4.848   3.288  16.830  1.00 17.11           C  
ATOM   1731  CE1 PHE B  13       6.001   5.816  16.964  1.00 16.04           C  
ATOM   1732  CE2 PHE B  13       6.030   3.552  16.139  1.00 16.78           C  
ATOM   1733  CZ  PHE B  13       6.609   4.816  16.206  1.00 15.82           C  
ATOM   1734  N   ALA B  14      -0.326   3.295  18.720  1.00 13.10           N  
ATOM   1735  CA  ALA B  14      -1.282   2.476  19.470  1.00 11.92           C  
ATOM   1736  C   ALA B  14      -2.331   1.803  18.582  1.00 11.13           C  
ATOM   1737  O   ALA B  14      -3.180   1.051  19.068  1.00  9.55           O  
ATOM   1738  CB  ALA B  14      -1.965   3.321  20.536  1.00 11.33           C  
ATOM   1739  N   ASN B  15      -2.279   2.085  17.286  1.00 10.59           N  
ATOM   1740  CA  ASN B  15      -3.202   1.486  16.318  1.00 11.69           C  
ATOM   1741  C   ASN B  15      -2.408   1.192  15.048  1.00 10.82           C  
ATOM   1742  O   ASN B  15      -2.831   1.523  13.939  1.00  8.88           O  
ATOM   1743  CB  ASN B  15      -4.354   2.451  16.012  1.00 11.72           C  
ATOM   1744  CG  ASN B  15      -5.380   2.492  17.122  1.00 17.43           C  
ATOM   1745  ND2 ASN B  15      -5.471   3.627  17.816  1.00 16.08           N  
ATOM   1746  OD1 ASN B  15      -6.075   1.507  17.365  1.00 17.02           O  
ATOM   1747  N   LEU B  16      -1.257   0.551  15.223  1.00 10.92           N  
ATOM   1748  CA  LEU B  16      -0.373   0.250  14.104  1.00 10.87           C  
ATOM   1749  C   LEU B  16      -0.981  -0.563  12.979  1.00 10.16           C  
ATOM   1750  O   LEU B  16      -0.731  -0.271  11.813  1.00  9.35           O  
ATOM   1751  CB  LEU B  16       0.897  -0.467  14.583  1.00 13.61           C  
ATOM   1752  CG  LEU B  16       2.098   0.380  15.027  1.00 19.39           C  
ATOM   1753  CD1 LEU B  16       3.231  -0.562  15.429  1.00 18.06           C  
ATOM   1754  CD2 LEU B  16       2.556   1.315  13.903  1.00 16.45           C  
ATOM   1755  N   ALA B  17      -1.746  -1.600  13.314  1.00  7.41           N  
ATOM   1756  CA  ALA B  17      -2.347  -2.424  12.278  1.00  9.81           C  
ATOM   1757  C   ALA B  17      -3.313  -1.589  11.432  1.00  9.68           C  
ATOM   1758  O   ALA B  17      -3.343  -1.710  10.207  1.00  9.45           O  
ATOM   1759  CB  ALA B  17      -3.080  -3.614  12.909  1.00 13.08           C  
ATOM   1760  N   ALA B  18      -4.097  -0.745  12.091  1.00 10.19           N  
ATOM   1761  CA  ALA B  18      -5.058   0.108  11.385  1.00 10.64           C  
ATOM   1762  C   ALA B  18      -4.335   1.134  10.523  1.00 10.29           C  
ATOM   1763  O   ALA B  18      -4.719   1.376   9.377  1.00  9.42           O  
ATOM   1764  CB  ALA B  18      -5.965   0.815  12.381  1.00 11.25           C  
ATOM   1765  N   GLU B  19      -3.287   1.739  11.081  1.00  9.53           N  
ATOM   1766  CA  GLU B  19      -2.511   2.748  10.358  1.00  8.14           C  
ATOM   1767  C   GLU B  19      -1.804   2.147   9.147  1.00  9.04           C  
ATOM   1768  O   GLU B  19      -1.754   2.768   8.085  1.00  7.72           O  
ATOM   1769  CB  GLU B  19      -1.477   3.390  11.282  1.00  9.26           C  
ATOM   1770  CG  GLU B  19      -2.052   4.255  12.380  1.00 10.63           C  
ATOM   1771  CD  GLU B  19      -2.417   5.644  11.904  1.00 12.53           C  
ATOM   1772  OE1 GLU B  19      -3.392   5.791  11.137  1.00 11.99           O  
ATOM   1773  OE2 GLU B  19      -1.719   6.593  12.302  1.00 13.36           O1-
ATOM   1774  N   ALA B  20      -1.246   0.948   9.310  1.00  6.75           N  
ATOM   1775  CA  ALA B  20      -0.567   0.280   8.199  1.00  7.65           C  
ATOM   1776  C   ALA B  20      -1.569   0.028   7.070  1.00 10.94           C  
ATOM   1777  O   ALA B  20      -1.313   0.310   5.903  1.00  8.17           O  
ATOM   1778  CB  ALA B  20       0.013  -1.049   8.667  1.00  7.72           C  
ATOM   1779  N   ASP B  21      -2.718  -0.516   7.439  1.00  9.05           N  
ATOM   1780  CA  ASP B  21      -3.751  -0.829   6.464  1.00 11.05           C  
ATOM   1781  C   ASP B  21      -4.248   0.425   5.753  1.00  9.52           C  
ATOM   1782  O   ASP B  21      -4.455   0.414   4.538  1.00  9.43           O  
ATOM   1783  CB  ASP B  21      -4.895  -1.543   7.172  1.00 11.22           C  
ATOM   1784  CG  ASP B  21      -6.029  -1.862   6.245  1.00 16.98           C  
ATOM   1785  OD1 ASP B  21      -5.822  -2.621   5.274  1.00 13.49           O  
ATOM   1786  OD2 ASP B  21      -7.127  -1.343   6.495  1.00 15.83           O1-
ATOM   1787  N   ARG B  22      -4.416   1.510   6.505  1.00  7.64           N  
ATOM   1788  CA  ARG B  22      -4.886   2.772   5.939  1.00 10.05           C  
ATOM   1789  C   ARG B  22      -3.865   3.284   4.921  1.00  9.87           C  
ATOM   1790  O   ARG B  22      -4.232   3.748   3.838  1.00  7.93           O  
ATOM   1791  CB  ARG B  22      -5.095   3.784   7.071  1.00  8.12           C  
ATOM   1792  CG  ARG B  22      -5.610   5.149   6.666  1.00 11.97           C  
ATOM   1793  CD  ARG B  22      -5.574   6.068   7.899  1.00 16.39           C  
ATOM   1794  NE  ARG B  22      -5.307   7.429   7.480  1.00 29.84           N  
ATOM   1795  CZ  ARG B  22      -4.372   8.211   7.995  1.00 23.10           C  
ATOM   1796  NH1 ARG B  22      -3.581   7.780   8.980  1.00 19.69           N1+
ATOM   1797  NH2 ARG B  22      -4.227   9.433   7.514  1.00 32.70           N  
ATOM   1798  N   MET B  23      -2.581   3.175   5.258  1.00  9.85           N  
ATOM   1799  CA  MET B  23      -1.525   3.619   4.351  1.00  9.68           C  
ATOM   1800  C   MET B  23      -1.529   2.784   3.073  1.00  8.73           C  
ATOM   1801  O   MET B  23      -1.440   3.329   1.966  1.00 10.73           O  
ATOM   1802  CB  MET B  23      -0.157   3.534   5.041  1.00  9.23           C  
ATOM   1803  CG  MET B  23       0.066   4.620   6.077  1.00 10.69           C  
ATOM   1804  SD  MET B  23       0.013   6.300   5.407  1.00 10.71           S  
ATOM   1805  CE  MET B  23      -1.617   6.855   6.030  1.00  9.64           C  
ATOM   1806  N   VAL B  24      -1.637   1.468   3.217  1.00  7.32           N  
ATOM   1807  CA  VAL B  24      -1.680   0.603   2.043  1.00  9.91           C  
ATOM   1808  C   VAL B  24      -2.903   0.950   1.177  1.00 11.74           C  
ATOM   1809  O   VAL B  24      -2.781   1.110  -0.041  1.00 10.92           O  
ATOM   1810  CB  VAL B  24      -1.733  -0.879   2.451  1.00 10.53           C  
ATOM   1811  CG1 VAL B  24      -1.985  -1.753   1.225  1.00 13.15           C  
ATOM   1812  CG2 VAL B  24      -0.395  -1.272   3.116  1.00 11.18           C  
ATOM   1813  N   ARG B  25      -4.073   1.065   1.805  1.00  9.32           N  
ATOM   1814  CA  ARG B  25      -5.281   1.409   1.061  1.00 11.60           C  
ATOM   1815  C   ARG B  25      -5.121   2.724   0.302  1.00 12.14           C  
ATOM   1816  O   ARG B  25      -5.629   2.869  -0.819  1.00 12.97           O  
ATOM   1817  CB  ARG B  25      -6.488   1.486   2.004  1.00 11.88           C  
ATOM   1818  CG  ARG B  25      -7.101   0.117   2.274  1.00 11.63           C  
ATOM   1819  CD  ARG B  25      -8.424   0.163   3.062  1.00 12.08           C  
ATOM   1820  NE  ARG B  25      -8.258   0.577   4.452  1.00 11.83           N  
ATOM   1821  CZ  ARG B  25      -8.459   1.813   4.896  1.00 14.01           C  
ATOM   1822  NH1 ARG B  25      -8.839   2.771   4.062  1.00 12.40           N1+
ATOM   1823  NH2 ARG B  25      -8.277   2.086   6.178  1.00 14.36           N  
ATOM   1824  N   LEU B  26      -4.401   3.669   0.899  1.00  9.11           N  
ATOM   1825  CA  LEU B  26      -4.181   4.970   0.276  1.00 11.12           C  
ATOM   1826  C   LEU B  26      -3.097   4.941  -0.803  1.00 11.57           C  
ATOM   1827  O   LEU B  26      -2.810   5.965  -1.425  1.00 14.15           O  
ATOM   1828  CB  LEU B  26      -3.849   6.031   1.332  1.00  9.24           C  
ATOM   1829  CG  LEU B  26      -5.004   6.427   2.259  1.00  9.54           C  
ATOM   1830  CD1 LEU B  26      -4.493   7.338   3.376  1.00 12.00           C  
ATOM   1831  CD2 LEU B  26      -6.095   7.127   1.448  1.00 12.83           C  
ATOM   1832  N   GLY B  27      -2.489   3.779  -1.015  1.00 10.24           N  
ATOM   1833  CA  GLY B  27      -1.493   3.675  -2.069  1.00 12.63           C  
ATOM   1834  C   GLY B  27      -0.045   3.452  -1.679  1.00 12.11           C  
ATOM   1835  O   GLY B  27       0.833   3.435  -2.551  1.00 11.58           O  
ATOM   1836  N   ALA B  28       0.224   3.279  -0.390  1.00 10.20           N  
ATOM   1837  CA  ALA B  28       1.605   3.058   0.027  1.00 12.57           C  
ATOM   1838  C   ALA B  28       2.141   1.766  -0.574  1.00 11.52           C  
ATOM   1839  O   ALA B  28       1.433   0.765  -0.649  1.00 10.77           O  
ATOM   1840  CB  ALA B  28       1.697   3.006   1.552  1.00 11.29           C  
ATOM   1841  N   ASP B  29       3.397   1.794  -1.017  1.00 13.09           N  
ATOM   1842  CA  ASP B  29       4.038   0.613  -1.581  1.00 10.43           C  
ATOM   1843  C   ASP B  29       4.697  -0.191  -0.468  1.00 11.70           C  
ATOM   1844  O   ASP B  29       4.623  -1.419  -0.458  1.00 11.46           O  
ATOM   1845  CB  ASP B  29       5.091   1.025  -2.597  1.00 12.66           C  
ATOM   1846  CG  ASP B  29       4.483   1.698  -3.799  1.00 14.25           C  
ATOM   1847  OD1 ASP B  29       3.816   0.990  -4.584  1.00 15.39           O  
ATOM   1848  OD2 ASP B  29       4.653   2.923  -3.942  1.00 11.63           O1-
ATOM   1849  N   TRP B  30       5.348   0.518   0.455  1.00  8.79           N  
ATOM   1850  CA  TRP B  30       6.018  -0.098   1.599  1.00  7.62           C  
ATOM   1851  C   TRP B  30       5.688   0.689   2.858  1.00  7.82           C  
ATOM   1852  O   TRP B  30       5.177   1.799   2.786  1.00  9.18           O  
ATOM   1853  CB  TRP B  30       7.542  -0.027   1.481  1.00 10.24           C  
ATOM   1854  CG  TRP B  30       8.185  -0.562   0.263  1.00 10.69           C  
ATOM   1855  CD1 TRP B  30       7.688  -1.489  -0.609  1.00 12.00           C  
ATOM   1856  CD2 TRP B  30       9.531  -0.299  -0.148  1.00 11.55           C  
ATOM   1857  CE2 TRP B  30       9.793  -1.111  -1.272  1.00 14.32           C  
ATOM   1858  CE3 TRP B  30      10.543   0.542   0.334  1.00 12.61           C  
ATOM   1859  NE1 TRP B  30       8.654  -1.829  -1.534  1.00 13.78           N  
ATOM   1860  CZ2 TRP B  30      11.035  -1.107  -1.929  1.00 16.00           C  
ATOM   1861  CZ3 TRP B  30      11.780   0.550  -0.315  1.00 12.52           C  
ATOM   1862  CH2 TRP B  30      12.012  -0.274  -1.439  1.00 15.21           C  
ATOM   1863  N   LEU B  31       5.992   0.103   4.013  1.00  7.99           N  
ATOM   1864  CA  LEU B  31       5.803   0.792   5.283  1.00  8.43           C  
ATOM   1865  C   LEU B  31       7.215   0.896   5.847  1.00  7.84           C  
ATOM   1866  O   LEU B  31       7.882  -0.127   6.039  1.00  8.06           O  
ATOM   1867  CB  LEU B  31       4.914  -0.023   6.225  1.00  8.79           C  
ATOM   1868  CG  LEU B  31       3.519  -0.299   5.641  1.00 10.44           C  
ATOM   1869  CD1 LEU B  31       2.702  -1.114   6.617  1.00 12.70           C  
ATOM   1870  CD2 LEU B  31       2.828   1.027   5.324  1.00 11.26           C  
ATOM   1871  N   HIS B  32       7.675   2.119   6.088  1.00  8.20           N  
ATOM   1872  CA  HIS B  32       9.018   2.330   6.616  1.00  8.26           C  
ATOM   1873  C   HIS B  32       9.037   2.265   8.143  1.00  8.29           C  
ATOM   1874  O   HIS B  32       8.420   3.090   8.822  1.00  8.39           O  
ATOM   1875  CB  HIS B  32       9.562   3.678   6.136  1.00  7.38           C  
ATOM   1876  CG  HIS B  32      11.031   3.846   6.370  1.00  8.20           C  
ATOM   1877  CD2 HIS B  32      11.708   4.525   7.323  1.00  7.65           C  
ATOM   1878  ND1 HIS B  32      11.985   3.232   5.587  1.00  7.53           N  
ATOM   1879  CE1 HIS B  32      13.187   3.524   6.048  1.00  7.81           C  
ATOM   1880  NE2 HIS B  32      13.047   4.307   7.102  1.00  8.85           N  
ATOM   1881  N   MET B  33       9.760   1.284   8.682  1.00  7.84           N  
ATOM   1882  CA  MET B  33       9.822   1.090  10.129  1.00  7.41           C  
ATOM   1883  C   MET B  33      11.163   1.539  10.706  1.00  9.30           C  
ATOM   1884  O   MET B  33      12.185   0.903  10.474  1.00  9.34           O  
ATOM   1885  CB  MET B  33       9.602  -0.391  10.458  1.00  7.85           C  
ATOM   1886  CG  MET B  33       8.464  -1.044   9.689  1.00  9.55           C  
ATOM   1887  SD  MET B  33       6.891  -0.164   9.858  1.00 11.59           S  
ATOM   1888  CE  MET B  33       6.466  -0.600  11.568  1.00  8.89           C  
ATOM   1889  N   ASP B  34      11.148   2.633  11.459  1.00  9.01           N  
ATOM   1890  CA  ASP B  34      12.358   3.171  12.067  1.00 10.63           C  
ATOM   1891  C   ASP B  34      12.660   2.507  13.400  1.00 10.34           C  
ATOM   1892  O   ASP B  34      11.927   2.692  14.356  1.00 10.63           O  
ATOM   1893  CB  ASP B  34      12.206   4.669  12.271  1.00 14.74           C  
ATOM   1894  CG  ASP B  34      12.289   5.426  10.978  1.00 19.58           C  
ATOM   1895  OD1 ASP B  34      13.382   5.389  10.381  1.00 20.70           O  
ATOM   1896  OD2 ASP B  34      11.276   6.029  10.557  1.00 19.26           O1-
ATOM   1897  N   ILE B  35      13.740   1.732  13.438  1.00  9.13           N  
ATOM   1898  CA  ILE B  35      14.170   1.026  14.638  1.00  9.11           C  
ATOM   1899  C   ILE B  35      15.389   1.759  15.197  1.00  9.12           C  
ATOM   1900  O   ILE B  35      16.464   1.742  14.598  1.00 10.52           O  
ATOM   1901  CB  ILE B  35      14.525  -0.433  14.293  1.00 10.65           C  
ATOM   1902  CG1 ILE B  35      13.285  -1.124  13.709  1.00 12.91           C  
ATOM   1903  CG2 ILE B  35      15.055  -1.158  15.530  1.00  7.99           C  
ATOM   1904  CD1 ILE B  35      13.553  -2.477  13.094  1.00 17.03           C  
ATOM   1905  N   MET B  36      15.200   2.408  16.343  1.00  6.98           N  
ATOM   1906  CA  MET B  36      16.242   3.205  16.997  1.00  5.95           C  
ATOM   1907  C   MET B  36      16.484   2.663  18.405  1.00  6.90           C  
ATOM   1908  O   MET B  36      15.522   2.419  19.130  1.00  8.82           O  
ATOM   1909  CB  MET B  36      15.769   4.658  17.085  1.00  7.76           C  
ATOM   1910  CG  MET B  36      15.361   5.266  15.744  1.00  8.65           C  
ATOM   1911  SD  MET B  36      14.902   7.004  15.952  1.00 10.92           S  
ATOM   1912  CE  MET B  36      14.103   7.372  14.346  1.00 11.44           C  
ATOM   1913  N   ASP B  37      17.754   2.503  18.800  1.00  6.20           N  
ATOM   1914  CA  ASP B  37      18.081   1.939  20.107  1.00  7.11           C  
ATOM   1915  C   ASP B  37      18.554   2.913  21.187  1.00  8.08           C  
ATOM   1916  O   ASP B  37      19.094   2.477  22.200  1.00  7.64           O  
ATOM   1917  CB  ASP B  37      19.137   0.821  19.955  1.00  6.09           C  
ATOM   1918  CG  ASP B  37      20.516   1.352  19.535  1.00  9.15           C  
ATOM   1919  OD1 ASP B  37      20.657   2.574  19.321  1.00  9.49           O  
ATOM   1920  OD2 ASP B  37      21.460   0.537  19.420  1.00  8.10           O1-
ATOM   1921  N   GLY B  38      18.364   4.213  20.974  1.00  8.95           N  
ATOM   1922  CA  GLY B  38      18.801   5.183  21.968  1.00  8.57           C  
ATOM   1923  C   GLY B  38      20.307   5.379  22.069  1.00  9.16           C  
ATOM   1924  O   GLY B  38      20.788   6.231  22.835  1.00  9.51           O  
ATOM   1925  N   HIS B  39      21.062   4.598  21.305  1.00  7.78           N  
ATOM   1926  CA  HIS B  39      22.515   4.706  21.319  1.00  7.93           C  
ATOM   1927  C   HIS B  39      23.072   5.247  20.006  1.00 11.49           C  
ATOM   1928  O   HIS B  39      23.831   6.221  20.014  1.00  9.53           O  
ATOM   1929  CB  HIS B  39      23.147   3.351  21.648  1.00 10.60           C  
ATOM   1930  CG  HIS B  39      23.036   2.979  23.094  1.00 10.97           C  
ATOM   1931  CD2 HIS B  39      23.973   2.915  24.072  1.00  9.54           C  
ATOM   1932  ND1 HIS B  39      21.830   2.698  23.701  1.00 12.12           N  
ATOM   1933  CE1 HIS B  39      22.026   2.480  24.989  1.00  8.43           C  
ATOM   1934  NE2 HIS B  39      23.316   2.605  25.241  1.00 12.82           N  
ATOM   1935  N   PHE B  40      22.697   4.637  18.880  1.00  7.80           N  
ATOM   1936  CA  PHE B  40      23.186   5.119  17.586  1.00  8.57           C  
ATOM   1937  C   PHE B  40      22.611   6.510  17.329  1.00  9.80           C  
ATOM   1938  O   PHE B  40      23.259   7.382  16.726  1.00 10.95           O  
ATOM   1939  CB  PHE B  40      22.778   4.169  16.454  1.00  9.52           C  
ATOM   1940  CG  PHE B  40      23.287   4.596  15.099  1.00  8.49           C  
ATOM   1941  CD1 PHE B  40      24.648   4.561  14.809  1.00 10.77           C  
ATOM   1942  CD2 PHE B  40      22.405   5.062  14.127  1.00 11.41           C  
ATOM   1943  CE1 PHE B  40      25.127   4.985  13.571  1.00 11.39           C  
ATOM   1944  CE2 PHE B  40      22.875   5.487  12.890  1.00 11.51           C  
ATOM   1945  CZ  PHE B  40      24.242   5.445  12.614  1.00 10.75           C  
ATOM   1946  N   VAL B  41      21.376   6.700  17.779  1.00 10.39           N  
ATOM   1947  CA  VAL B  41      20.683   7.981  17.686  1.00  9.99           C  
ATOM   1948  C   VAL B  41      20.047   8.191  19.058  1.00 12.09           C  
ATOM   1949  O   VAL B  41      19.736   7.228  19.765  1.00 11.85           O  
ATOM   1950  CB  VAL B  41      19.579   7.988  16.605  1.00  9.37           C  
ATOM   1951  CG1 VAL B  41      20.205   7.940  15.222  1.00 10.19           C  
ATOM   1952  CG2 VAL B  41      18.640   6.812  16.809  1.00 10.84           C  
ATOM   1953  N   PRO B  42      19.845   9.451  19.457  1.00 14.43           N  
ATOM   1954  CA  PRO B  42      19.249   9.755  20.759  1.00 13.49           C  
ATOM   1955  C   PRO B  42      17.727   9.580  20.853  1.00 14.39           C  
ATOM   1956  O   PRO B  42      17.019  10.468  21.327  1.00 10.92           O  
ATOM   1957  CB  PRO B  42      19.682  11.196  20.994  1.00 15.60           C  
ATOM   1958  CG  PRO B  42      19.641  11.764  19.619  1.00 13.98           C  
ATOM   1959  CD  PRO B  42      20.315  10.683  18.797  1.00 16.23           C  
ATOM   1960  N   ASN B  43      17.221   8.434  20.410  1.00  9.53           N  
ATOM   1961  CA  ASN B  43      15.786   8.180  20.488  1.00  9.87           C  
ATOM   1962  C   ASN B  43      15.629   6.662  20.477  1.00  8.80           C  
ATOM   1963  O   ASN B  43      16.483   5.951  19.949  1.00  6.14           O  
ATOM   1964  CB  ASN B  43      15.073   8.810  19.279  1.00  8.09           C  
ATOM   1965  CG  ASN B  43      13.565   8.948  19.472  1.00 12.68           C  
ATOM   1966  ND2 ASN B  43      13.078   8.636  20.668  1.00  5.01           N  
ATOM   1967  OD1 ASN B  43      12.846   9.343  18.541  1.00 17.18           O  
ATOM   1968  N   LEU B  44      14.548   6.178  21.073  1.00  8.63           N  
ATOM   1969  CA  LEU B  44      14.273   4.745  21.132  1.00  9.19           C  
ATOM   1970  C   LEU B  44      12.839   4.621  20.622  1.00  9.68           C  
ATOM   1971  O   LEU B  44      11.938   5.225  21.186  1.00  8.28           O  
ATOM   1972  CB  LEU B  44      14.383   4.260  22.582  1.00  9.22           C  
ATOM   1973  CG  LEU B  44      14.281   2.747  22.840  1.00 14.98           C  
ATOM   1974  CD1 LEU B  44      14.406   2.501  24.340  1.00 16.30           C  
ATOM   1975  CD2 LEU B  44      12.960   2.195  22.344  1.00 18.27           C  
ATOM   1976  N   THR B  45      12.630   3.823  19.577  1.00  8.43           N  
ATOM   1977  CA  THR B  45      11.306   3.702  18.975  1.00  7.10           C  
ATOM   1978  C   THR B  45      10.595   2.362  19.142  1.00  7.68           C  
ATOM   1979  O   THR B  45       9.812   2.184  20.070  1.00  6.64           O  
ATOM   1980  CB  THR B  45      11.387   4.034  17.473  1.00  9.43           C  
ATOM   1981  CG2 THR B  45      11.771   5.514  17.277  1.00  7.61           C  
ATOM   1982  OG1 THR B  45      12.386   3.206  16.856  1.00  9.00           O  
ATOM   1983  N   ILE B  46      10.849   1.434  18.219  1.00  6.66           N  
ATOM   1984  CA  ILE B  46      10.227   0.110  18.259  1.00  7.64           C  
ATOM   1985  C   ILE B  46      11.249  -0.920  17.800  1.00  9.49           C  
ATOM   1986  O   ILE B  46      12.191  -0.576  17.080  1.00 10.10           O  
ATOM   1987  CB  ILE B  46       8.999   0.027  17.322  1.00  7.48           C  
ATOM   1988  CG1 ILE B  46       9.382   0.488  15.910  1.00  9.91           C  
ATOM   1989  CG2 ILE B  46       7.871   0.904  17.872  1.00  9.20           C  
ATOM   1990  CD1 ILE B  46       8.342   0.171  14.837  1.00 11.20           C  
ATOM   1991  N   GLY B  47      11.062  -2.173  18.213  1.00  7.70           N  
ATOM   1992  CA  GLY B  47      11.990  -3.221  17.819  1.00  7.43           C  
ATOM   1993  C   GLY B  47      11.300  -4.406  17.164  1.00 10.35           C  
ATOM   1994  O   GLY B  47      10.129  -4.319  16.774  1.00  7.28           O  
ATOM   1995  N   ALA B  48      12.006  -5.531  17.078  1.00  5.00           N  
ATOM   1996  CA  ALA B  48      11.445  -6.723  16.438  1.00  9.03           C  
ATOM   1997  C   ALA B  48      10.106  -7.202  17.010  1.00  7.75           C  
ATOM   1998  O   ALA B  48       9.252  -7.678  16.263  1.00  8.54           O  
ATOM   1999  CB  ALA B  48      12.469  -7.857  16.456  1.00  6.44           C  
ATOM   2000  N   PRO B  49       9.901  -7.091  18.332  1.00  8.92           N  
ATOM   2001  CA  PRO B  49       8.609  -7.551  18.863  1.00  9.66           C  
ATOM   2002  C   PRO B  49       7.432  -6.800  18.231  1.00  8.95           C  
ATOM   2003  O   PRO B  49       6.354  -7.368  18.018  1.00  8.38           O  
ATOM   2004  CB  PRO B  49       8.733  -7.277  20.366  1.00 10.44           C  
ATOM   2005  CG  PRO B  49      10.227  -7.425  20.612  1.00  9.25           C  
ATOM   2006  CD  PRO B  49      10.812  -6.698  19.424  1.00  9.06           C  
ATOM   2007  N   VAL B  50       7.637  -5.527  17.920  1.00  7.41           N  
ATOM   2008  CA  VAL B  50       6.566  -4.729  17.315  1.00  9.10           C  
ATOM   2009  C   VAL B  50       6.377  -5.150  15.859  1.00  8.16           C  
ATOM   2010  O   VAL B  50       5.251  -5.297  15.386  1.00  8.15           O  
ATOM   2011  CB  VAL B  50       6.884  -3.221  17.397  1.00 10.23           C  
ATOM   2012  CG1 VAL B  50       5.810  -2.410  16.677  1.00  8.91           C  
ATOM   2013  CG2 VAL B  50       6.972  -2.797  18.864  1.00  9.40           C  
ATOM   2014  N   ILE B  51       7.487  -5.369  15.162  1.00  6.24           N  
ATOM   2015  CA  ILE B  51       7.448  -5.800  13.763  1.00  7.77           C  
ATOM   2016  C   ILE B  51       6.730  -7.145  13.667  1.00  9.06           C  
ATOM   2017  O   ILE B  51       5.925  -7.371  12.762  1.00  9.13           O  
ATOM   2018  CB  ILE B  51       8.872  -5.977  13.177  1.00  8.24           C  
ATOM   2019  CG1 ILE B  51       9.636  -4.651  13.239  1.00  5.00           C  
ATOM   2020  CG2 ILE B  51       8.798  -6.471  11.718  1.00 10.23           C  
ATOM   2021  CD1 ILE B  51       8.926  -3.488  12.537  1.00  9.97           C  
ATOM   2022  N   GLN B  52       7.033  -8.037  14.606  1.00  8.09           N  
ATOM   2023  CA  GLN B  52       6.413  -9.353  14.619  1.00 10.49           C  
ATOM   2024  C   GLN B  52       4.891  -9.267  14.754  1.00 10.40           C  
ATOM   2025  O   GLN B  52       4.165  -9.965  14.032  1.00  7.28           O  
ATOM   2026  CB  GLN B  52       7.015 -10.197  15.748  1.00 11.80           C  
ATOM   2027  CG  GLN B  52       6.579 -11.657  15.746  1.00 17.20           C  
ATOM   2028  CD  GLN B  52       7.550 -12.546  16.504  1.00 21.23           C  
ATOM   2029  NE2 GLN B  52       7.106 -13.078  17.635  1.00 21.38           N  
ATOM   2030  OE1 GLN B  52       8.691 -12.748  16.076  1.00 17.98           O  
ATOM   2031  N   SER B  53       4.404  -8.420  15.661  1.00  7.59           N  
ATOM   2032  CA  SER B  53       2.960  -8.278  15.837  1.00  9.79           C  
ATOM   2033  C   SER B  53       2.345  -7.645  14.589  1.00 10.21           C  
ATOM   2034  O   SER B  53       1.271  -8.057  14.145  1.00 10.46           O  
ATOM   2035  CB  SER B  53       2.616  -7.409  17.050  1.00 13.02           C  
ATOM   2036  OG  SER B  53       3.040  -8.004  18.268  1.00 21.09           O  
ATOM   2037  N   LEU B  54       3.018  -6.651  14.010  1.00  6.45           N  
ATOM   2038  CA  LEU B  54       2.469  -6.005  12.817  1.00  7.42           C  
ATOM   2039  C   LEU B  54       2.352  -6.977  11.640  1.00  8.71           C  
ATOM   2040  O   LEU B  54       1.344  -6.975  10.930  1.00  9.61           O  
ATOM   2041  CB  LEU B  54       3.320  -4.799  12.405  1.00  8.26           C  
ATOM   2042  CG  LEU B  54       2.844  -4.083  11.136  1.00  7.85           C  
ATOM   2043  CD1 LEU B  54       1.368  -3.691  11.277  1.00 10.84           C  
ATOM   2044  CD2 LEU B  54       3.708  -2.852  10.879  1.00 12.75           C  
ATOM   2045  N   ARG B  55       3.372  -7.808  11.435  1.00  8.88           N  
ATOM   2046  CA  ARG B  55       3.348  -8.789  10.343  1.00  9.52           C  
ATOM   2047  C   ARG B  55       2.111  -9.706  10.418  1.00 11.35           C  
ATOM   2048  O   ARG B  55       1.619 -10.189   9.391  1.00 10.89           O  
ATOM   2049  CB  ARG B  55       4.632  -9.638  10.364  1.00  8.91           C  
ATOM   2050  CG  ARG B  55       4.649 -10.795   9.351  1.00 10.72           C  
ATOM   2051  CD  ARG B  55       4.345 -10.290   7.946  1.00  8.82           C  
ATOM   2052  NE  ARG B  55       5.471  -9.573   7.351  1.00 11.40           N  
ATOM   2053  CZ  ARG B  55       5.344  -8.623   6.429  1.00  9.86           C  
ATOM   2054  NH1 ARG B  55       4.136  -8.257   6.004  1.00  9.41           N1+
ATOM   2055  NH2 ARG B  55       6.422  -8.071   5.891  1.00  7.87           N  
ATOM   2056  N   LYS B  56       1.609  -9.949  11.621  1.00 11.16           N  
ATOM   2057  CA  LYS B  56       0.441 -10.811  11.766  1.00 13.20           C  
ATOM   2058  C   LYS B  56      -0.802 -10.139  11.191  1.00 15.39           C  
ATOM   2059  O   LYS B  56      -1.802 -10.806  10.895  1.00 14.51           O  
ATOM   2060  CB  LYS B  56       0.206 -11.149  13.238  1.00 15.92           C  
ATOM   2061  CG  LYS B  56       1.347 -11.934  13.877  1.00 17.83           C  
ATOM   2062  CD  LYS B  56       0.981 -12.370  15.292  1.00 25.91           C  
ATOM   2063  CE  LYS B  56       2.107 -13.172  15.930  1.00 28.78           C  
ATOM   2064  NZ  LYS B  56       1.766 -13.606  17.314  1.00 31.72           N1+
ATOM   2065  N   HIS B  57      -0.714  -8.826  11.007  1.00 13.42           N  
ATOM   2066  CA  HIS B  57      -1.830  -8.024  10.507  1.00 14.17           C  
ATOM   2067  C   HIS B  57      -1.659  -7.420   9.121  1.00 17.00           C  
ATOM   2068  O   HIS B  57      -2.536  -6.692   8.654  1.00 18.71           O  
ATOM   2069  CB  HIS B  57      -2.126  -6.879  11.478  1.00 10.21           C  
ATOM   2070  CG  HIS B  57      -2.692  -7.325  12.785  1.00 12.33           C  
ATOM   2071  CD2 HIS B  57      -2.092  -7.609  13.966  1.00 12.09           C  
ATOM   2072  ND1 HIS B  57      -4.044  -7.493  12.990  1.00 15.16           N  
ATOM   2073  CE1 HIS B  57      -4.252  -7.863  14.241  1.00 11.04           C  
ATOM   2074  NE2 HIS B  57      -3.086  -7.940  14.855  1.00 18.41           N  
ATOM   2075  N   THR B  58      -0.537  -7.681   8.462  1.00 16.72           N  
ATOM   2076  CA  THR B  58      -0.346  -7.117   7.129  1.00 15.81           C  
ATOM   2077  C   THR B  58       0.570  -7.957   6.261  1.00 15.01           C  
ATOM   2078  O   THR B  58       1.427  -8.676   6.764  1.00 13.56           O  
ATOM   2079  CB  THR B  58       0.252  -5.693   7.204  1.00 16.27           C  
ATOM   2080  CG2 THR B  58       1.658  -5.745   7.798  1.00 16.03           C  
ATOM   2081  OG1 THR B  58       0.328  -5.128   5.885  1.00 14.95           O  
ATOM   2082  N   LYS B  59       0.374  -7.868   4.951  1.00 13.76           N  
ATOM   2083  CA  LYS B  59       1.224  -8.587   4.009  1.00 14.40           C  
ATOM   2084  C   LYS B  59       2.115  -7.547   3.313  1.00 14.72           C  
ATOM   2085  O   LYS B  59       2.885  -7.866   2.404  1.00 14.08           O  
ATOM   2086  CB  LYS B  59       0.371  -9.331   2.969  1.00 18.51           C  
ATOM   2087  CG  LYS B  59      -0.533 -10.402   3.580  1.00 24.07           C  
ATOM   2088  CD  LYS B  59      -1.239 -11.226   2.523  1.00 30.58           C  
ATOM   2089  CE  LYS B  59      -2.170 -10.367   1.685  1.00 35.95           C  
ATOM   2090  NZ  LYS B  59      -2.861 -11.164   0.627  1.00 41.76           N1+
ATOM   2091  N   ALA B  60       2.005  -6.300   3.751  1.00 10.18           N  
ATOM   2092  CA  ALA B  60       2.788  -5.219   3.172  1.00  9.57           C  
ATOM   2093  C   ALA B  60       4.292  -5.429   3.357  1.00  9.85           C  
ATOM   2094  O   ALA B  60       4.742  -6.121   4.271  1.00 10.58           O  
ATOM   2095  CB  ALA B  60       2.382  -3.888   3.796  1.00 12.42           C  
ATOM   2096  N   TYR B  61       5.062  -4.810   2.476  1.00  8.65           N  
ATOM   2097  CA  TYR B  61       6.513  -4.884   2.544  1.00 10.74           C  
ATOM   2098  C   TYR B  61       6.916  -4.001   3.724  1.00 10.27           C  
ATOM   2099  O   TYR B  61       6.593  -2.812   3.742  1.00  8.98           O  
ATOM   2100  CB  TYR B  61       7.093  -4.332   1.249  1.00 11.45           C  
ATOM   2101  CG  TYR B  61       8.601  -4.362   1.147  1.00  9.70           C  
ATOM   2102  CD1 TYR B  61       9.244  -5.328   0.381  1.00 11.01           C  
ATOM   2103  CD2 TYR B  61       9.377  -3.385   1.767  1.00  9.79           C  
ATOM   2104  CE1 TYR B  61      10.644  -5.315   0.224  1.00 12.73           C  
ATOM   2105  CE2 TYR B  61      10.770  -3.361   1.619  1.00 10.54           C  
ATOM   2106  CZ  TYR B  61      11.393  -4.330   0.841  1.00 13.49           C  
ATOM   2107  OH  TYR B  61      12.766  -4.299   0.679  1.00 12.04           O  
ATOM   2108  N   LEU B  62       7.607  -4.576   4.710  1.00  7.98           N  
ATOM   2109  CA  LEU B  62       8.033  -3.817   5.886  1.00  6.98           C  
ATOM   2110  C   LEU B  62       9.505  -3.466   5.694  1.00  7.23           C  
ATOM   2111  O   LEU B  62      10.383  -4.318   5.806  1.00  8.02           O  
ATOM   2112  CB  LEU B  62       7.821  -4.647   7.167  1.00 11.01           C  
ATOM   2113  CG  LEU B  62       6.354  -5.039   7.435  1.00 10.66           C  
ATOM   2114  CD1 LEU B  62       6.250  -5.860   8.707  1.00  9.41           C  
ATOM   2115  CD2 LEU B  62       5.491  -3.786   7.542  1.00  9.32           C  
ATOM   2116  N   ASP B  63       9.736  -2.200   5.356  1.00  8.24           N  
ATOM   2117  CA  ASP B  63      11.059  -1.633   5.077  1.00  8.32           C  
ATOM   2118  C   ASP B  63      11.649  -1.156   6.406  1.00  8.84           C  
ATOM   2119  O   ASP B  63      11.378  -0.049   6.848  1.00  8.32           O  
ATOM   2120  CB  ASP B  63      10.848  -0.477   4.084  1.00  6.34           C  
ATOM   2121  CG  ASP B  63      12.121   0.253   3.721  1.00  9.49           C  
ATOM   2122  OD1 ASP B  63      13.171  -0.404   3.551  1.00  9.60           O  
ATOM   2123  OD2 ASP B  63      12.053   1.496   3.585  1.00  8.54           O1-
ATOM   2124  N   CYS B  64      12.452  -2.012   7.037  1.00  8.43           N  
ATOM   2125  CA  CYS B  64      13.039  -1.713   8.341  1.00  9.49           C  
ATOM   2126  C   CYS B  64      14.413  -1.065   8.264  1.00  8.73           C  
ATOM   2127  O   CYS B  64      15.330  -1.596   7.643  1.00  8.81           O  
ATOM   2128  CB  CYS B  64      13.116  -2.995   9.182  1.00 10.64           C  
ATOM   2129  SG  CYS B  64      11.503  -3.792   9.434  1.00 10.39           S  
ATOM   2130  N   HIS B  65      14.530   0.085   8.921  1.00  8.64           N  
ATOM   2131  CA  HIS B  65      15.745   0.875   8.951  1.00  8.29           C  
ATOM   2132  C   HIS B  65      16.346   0.767  10.360  1.00  8.31           C  
ATOM   2133  O   HIS B  65      15.769   1.244  11.342  1.00  7.23           O  
ATOM   2134  CB  HIS B  65      15.389   2.323   8.593  1.00  9.62           C  
ATOM   2135  CG  HIS B  65      16.549   3.266   8.634  1.00 12.36           C  
ATOM   2136  CD2 HIS B  65      17.875   3.044   8.765  1.00 14.35           C  
ATOM   2137  ND1 HIS B  65      16.393   4.634   8.568  1.00 16.70           N  
ATOM   2138  CE1 HIS B  65      17.574   5.213   8.664  1.00 11.55           C  
ATOM   2139  NE2 HIS B  65      18.490   4.273   8.785  1.00 16.64           N  
ATOM   2140  N   LEU B  66      17.503   0.123  10.444  1.00  7.65           N  
ATOM   2141  CA  LEU B  66      18.167  -0.114  11.721  1.00  7.86           C  
ATOM   2142  C   LEU B  66      19.112   0.981  12.172  1.00  9.34           C  
ATOM   2143  O   LEU B  66      20.271   1.016  11.772  1.00  8.68           O  
ATOM   2144  CB  LEU B  66      18.946  -1.436  11.673  1.00  7.34           C  
ATOM   2145  CG  LEU B  66      18.223  -2.793  11.675  1.00  6.72           C  
ATOM   2146  CD1 LEU B  66      17.628  -3.069  13.037  1.00  6.45           C  
ATOM   2147  CD2 LEU B  66      17.145  -2.825  10.602  1.00  7.66           C  
ATOM   2148  N   MET B  67      18.606   1.889  12.992  1.00  8.53           N  
ATOM   2149  CA  MET B  67      19.441   2.946  13.534  1.00  8.78           C  
ATOM   2150  C   MET B  67      19.854   2.445  14.914  1.00  7.12           C  
ATOM   2151  O   MET B  67      19.422   2.964  15.950  1.00  7.93           O  
ATOM   2152  CB  MET B  67      18.644   4.246  13.607  1.00  8.93           C  
ATOM   2153  CG  MET B  67      18.514   4.914  12.238  1.00 12.33           C  
ATOM   2154  SD  MET B  67      17.260   6.189  12.174  1.00 14.74           S  
ATOM   2155  CE  MET B  67      15.815   5.166  11.976  1.00 17.62           C  
ATOM   2156  N   VAL B  68      20.683   1.404  14.891  1.00  6.29           N  
ATOM   2157  CA  VAL B  68      21.187   0.748  16.089  1.00  7.26           C  
ATOM   2158  C   VAL B  68      22.687   0.581  15.931  1.00  7.64           C  
ATOM   2159  O   VAL B  68      23.209   0.596  14.816  1.00  9.86           O  
ATOM   2160  CB  VAL B  68      20.561  -0.663  16.263  1.00  7.29           C  
ATOM   2161  CG1 VAL B  68      19.041  -0.556  16.297  1.00  8.94           C  
ATOM   2162  CG2 VAL B  68      20.997  -1.579  15.109  1.00  7.74           C  
ATOM   2163  N   THR B  69      23.384   0.397  17.042  1.00  8.68           N  
ATOM   2164  CA  THR B  69      24.832   0.238  16.979  1.00  8.91           C  
ATOM   2165  C   THR B  69      25.293  -1.159  16.577  1.00  8.81           C  
ATOM   2166  O   THR B  69      26.396  -1.319  16.053  1.00 10.01           O  
ATOM   2167  CB  THR B  69      25.467   0.565  18.333  1.00 10.55           C  
ATOM   2168  CG2 THR B  69      25.226   2.011  18.692  1.00 11.90           C  
ATOM   2169  OG1 THR B  69      24.890  -0.272  19.335  1.00  9.56           O  
ATOM   2170  N   ASN B  70      24.446  -2.162  16.805  1.00  9.15           N  
ATOM   2171  CA  ASN B  70      24.799  -3.551  16.523  1.00 10.65           C  
ATOM   2172  C   ASN B  70      23.798  -4.258  15.613  1.00  9.24           C  
ATOM   2173  O   ASN B  70      23.147  -5.215  16.021  1.00  8.98           O  
ATOM   2174  CB  ASN B  70      24.918  -4.311  17.853  1.00  9.92           C  
ATOM   2175  CG  ASN B  70      23.631  -4.260  18.680  1.00 11.52           C  
ATOM   2176  ND2 ASN B  70      23.310  -5.367  19.345  1.00 12.52           N  
ATOM   2177  OD1 ASN B  70      22.940  -3.237  18.726  1.00 13.99           O  
ATOM   2178  N   PRO B  71      23.689  -3.811  14.354  1.00  9.54           N  
ATOM   2179  CA  PRO B  71      22.748  -4.420  13.407  1.00  8.10           C  
ATOM   2180  C   PRO B  71      22.821  -5.942  13.250  1.00  8.59           C  
ATOM   2181  O   PRO B  71      21.794  -6.594  13.079  1.00  7.97           O  
ATOM   2182  CB  PRO B  71      23.020  -3.655  12.100  1.00  8.62           C  
ATOM   2183  CG  PRO B  71      24.458  -3.193  12.254  1.00 11.09           C  
ATOM   2184  CD  PRO B  71      24.526  -2.788  13.703  1.00  8.44           C  
ATOM   2185  N   SER B  72      24.014  -6.526  13.319  1.00  8.69           N  
ATOM   2186  CA  SER B  72      24.117  -7.981  13.178  1.00 10.06           C  
ATOM   2187  C   SER B  72      23.235  -8.753  14.150  1.00 11.90           C  
ATOM   2188  O   SER B  72      22.764  -9.848  13.834  1.00 11.83           O  
ATOM   2189  CB  SER B  72      25.563  -8.449  13.368  1.00 12.58           C  
ATOM   2190  OG  SER B  72      26.379  -7.957  12.328  1.00 18.94           O  
ATOM   2191  N   ASP B  73      23.027  -8.194  15.337  1.00 10.82           N  
ATOM   2192  CA  ASP B  73      22.210  -8.854  16.345  1.00 11.26           C  
ATOM   2193  C   ASP B  73      20.708  -8.741  16.096  1.00 10.35           C  
ATOM   2194  O   ASP B  73      19.911  -9.312  16.840  1.00 11.02           O  
ATOM   2195  CB  ASP B  73      22.552  -8.311  17.736  1.00 10.40           C  
ATOM   2196  CG  ASP B  73      23.971  -8.659  18.155  1.00 16.11           C  
ATOM   2197  OD1 ASP B  73      24.427  -9.774  17.825  1.00 16.87           O  
ATOM   2198  OD2 ASP B  73      24.624  -7.829  18.811  1.00 15.21           O1-
ATOM   2199  N   TYR B  74      20.321  -8.005  15.058  1.00  8.84           N  
ATOM   2200  CA  TYR B  74      18.905  -7.864  14.730  1.00  6.84           C  
ATOM   2201  C   TYR B  74      18.482  -8.685  13.517  1.00  8.22           C  
ATOM   2202  O   TYR B  74      17.290  -8.813  13.236  1.00  6.19           O  
ATOM   2203  CB  TYR B  74      18.543  -6.401  14.468  1.00  7.19           C  
ATOM   2204  CG  TYR B  74      18.570  -5.562  15.725  1.00  7.37           C  
ATOM   2205  CD1 TYR B  74      19.777  -5.083  16.238  1.00  7.75           C  
ATOM   2206  CD2 TYR B  74      17.397  -5.304  16.436  1.00  8.62           C  
ATOM   2207  CE1 TYR B  74      19.818  -4.367  17.437  1.00  9.45           C  
ATOM   2208  CE2 TYR B  74      17.427  -4.592  17.643  1.00 10.70           C  
ATOM   2209  CZ  TYR B  74      18.640  -4.134  18.132  1.00  8.94           C  
ATOM   2210  OH  TYR B  74      18.677  -3.476  19.332  1.00 10.66           O  
ATOM   2211  N   VAL B  75      19.449  -9.233  12.793  1.00  8.13           N  
ATOM   2212  CA  VAL B  75      19.117 -10.006  11.601  1.00  8.43           C  
ATOM   2213  C   VAL B  75      18.165 -11.164  11.898  1.00  8.61           C  
ATOM   2214  O   VAL B  75      17.098 -11.269  11.283  1.00  9.68           O  
ATOM   2215  CB  VAL B  75      20.393 -10.543  10.910  1.00  8.29           C  
ATOM   2216  CG1 VAL B  75      20.011 -11.437   9.726  1.00  8.99           C  
ATOM   2217  CG2 VAL B  75      21.241  -9.360  10.406  1.00  6.34           C  
ATOM   2218  N   GLU B  76      18.532 -12.024  12.843  1.00  9.64           N  
ATOM   2219  CA  GLU B  76      17.683 -13.169  13.174  1.00 11.57           C  
ATOM   2220  C   GLU B  76      16.305 -12.747  13.707  1.00 10.29           C  
ATOM   2221  O   GLU B  76      15.274 -13.205  13.216  1.00  9.08           O  
ATOM   2222  CB  GLU B  76      18.387 -14.074  14.184  1.00 17.01           C  
ATOM   2223  CG  GLU B  76      18.236 -15.554  13.889  1.00 31.83           C  
ATOM   2224  CD  GLU B  76      16.792 -15.990  13.851  1.00 39.33           C  
ATOM   2225  OE1 GLU B  76      16.128 -15.924  14.908  1.00 45.29           O  
ATOM   2226  OE2 GLU B  76      16.316 -16.393  12.764  1.00 45.36           O1-
ATOM   2227  N   PRO B  77      16.268 -11.866  14.718  1.00 10.13           N  
ATOM   2228  CA  PRO B  77      14.977 -11.431  15.260  1.00 10.05           C  
ATOM   2229  C   PRO B  77      14.048 -10.791  14.216  1.00  8.26           C  
ATOM   2230  O   PRO B  77      12.841 -11.062  14.191  1.00  8.62           O  
ATOM   2231  CB  PRO B  77      15.377 -10.432  16.343  1.00 10.79           C  
ATOM   2232  CG  PRO B  77      16.699 -10.961  16.814  1.00 12.69           C  
ATOM   2233  CD  PRO B  77      17.384 -11.335  15.526  1.00 11.37           C  
ATOM   2234  N   LEU B  78      14.602  -9.940  13.357  1.00  7.58           N  
ATOM   2235  CA  LEU B  78      13.767  -9.281  12.354  1.00  7.45           C  
ATOM   2236  C   LEU B  78      13.329 -10.227  11.255  1.00  8.09           C  
ATOM   2237  O   LEU B  78      12.248 -10.064  10.689  1.00  9.09           O  
ATOM   2238  CB  LEU B  78      14.483  -8.067  11.752  1.00 10.14           C  
ATOM   2239  CG  LEU B  78      14.496  -6.835  12.663  1.00 10.13           C  
ATOM   2240  CD1 LEU B  78      15.214  -5.695  11.955  1.00 12.65           C  
ATOM   2241  CD2 LEU B  78      13.049  -6.420  13.005  1.00 11.16           C  
ATOM   2242  N   ALA B  79      14.158 -11.219  10.949  1.00  8.07           N  
ATOM   2243  CA  ALA B  79      13.778 -12.190   9.918  1.00 10.73           C  
ATOM   2244  C   ALA B  79      12.590 -12.992  10.462  1.00 10.58           C  
ATOM   2245  O   ALA B  79      11.599 -13.201   9.760  1.00 12.62           O  
ATOM   2246  CB  ALA B  79      14.949 -13.117   9.598  1.00 11.14           C  
ATOM   2247  N   LYS B  80      12.694 -13.443  11.711  1.00  9.76           N  
ATOM   2248  CA  LYS B  80      11.614 -14.195  12.347  1.00 12.91           C  
ATOM   2249  C   LYS B  80      10.351 -13.346  12.459  1.00 11.75           C  
ATOM   2250  O   LYS B  80       9.237 -13.852  12.319  1.00 11.32           O  
ATOM   2251  CB  LYS B  80      12.020 -14.645  13.751  1.00 15.47           C  
ATOM   2252  CG  LYS B  80      12.867 -15.901  13.788  1.00 26.49           C  
ATOM   2253  CD  LYS B  80      13.193 -16.289  15.226  1.00 33.35           C  
ATOM   2254  CE  LYS B  80      13.722 -17.716  15.310  1.00 39.11           C  
ATOM   2255  NZ  LYS B  80      14.817 -17.967  14.327  1.00 40.59           N1+
ATOM   2256  N   ALA B  81      10.537 -12.055  12.725  1.00 10.81           N  
ATOM   2257  CA  ALA B  81       9.428 -11.114  12.863  1.00 12.11           C  
ATOM   2258  C   ALA B  81       8.714 -10.828  11.536  1.00 13.83           C  
ATOM   2259  O   ALA B  81       7.578 -10.355  11.529  1.00 14.68           O  
ATOM   2260  CB  ALA B  81       9.931  -9.810  13.473  1.00  9.97           C  
ATOM   2261  N   GLY B  82       9.381 -11.093  10.418  1.00 12.53           N  
ATOM   2262  CA  GLY B  82       8.754 -10.862   9.128  1.00 12.43           C  
ATOM   2263  C   GLY B  82       9.172  -9.607   8.377  1.00 10.85           C  
ATOM   2264  O   GLY B  82       8.490  -9.176   7.440  1.00 12.00           O  
ATOM   2265  N   ALA B  83      10.277  -8.999   8.787  1.00  9.03           N  
ATOM   2266  CA  ALA B  83      10.772  -7.805   8.107  1.00  8.67           C  
ATOM   2267  C   ALA B  83      11.007  -8.167   6.649  1.00  9.46           C  
ATOM   2268  O   ALA B  83      11.406  -9.299   6.351  1.00  9.28           O  
ATOM   2269  CB  ALA B  83      12.090  -7.338   8.742  1.00  7.20           C  
ATOM   2270  N   SER B  84      10.791  -7.212   5.745  1.00  7.90           N  
ATOM   2271  CA  SER B  84      10.972  -7.469   4.314  1.00  8.49           C  
ATOM   2272  C   SER B  84      12.311  -6.934   3.840  1.00 10.07           C  
ATOM   2273  O   SER B  84      13.048  -7.614   3.121  1.00  9.98           O  
ATOM   2274  CB  SER B  84       9.835  -6.817   3.524  1.00 10.16           C  
ATOM   2275  OG  SER B  84       8.583  -7.234   4.056  1.00  9.79           O  
ATOM   2276  N   GLY B  85      12.596  -5.700   4.241  1.00  9.10           N  
ATOM   2277  CA  GLY B  85      13.846  -5.043   3.916  1.00  7.70           C  
ATOM   2278  C   GLY B  85      14.577  -4.785   5.224  1.00  7.05           C  
ATOM   2279  O   GLY B  85      13.945  -4.509   6.246  1.00  6.99           O  
ATOM   2280  N   PHE B  86      15.901  -4.887   5.195  1.00  6.75           N  
ATOM   2281  CA  PHE B  86      16.721  -4.679   6.388  1.00  7.25           C  
ATOM   2282  C   PHE B  86      17.830  -3.726   5.960  1.00  7.45           C  
ATOM   2283  O   PHE B  86      18.733  -4.104   5.213  1.00  7.18           O  
ATOM   2284  CB  PHE B  86      17.299  -6.029   6.857  1.00  6.21           C  
ATOM   2285  CG  PHE B  86      18.070  -5.961   8.157  1.00  7.98           C  
ATOM   2286  CD1 PHE B  86      17.594  -6.610   9.300  1.00  6.33           C  
ATOM   2287  CD2 PHE B  86      19.295  -5.300   8.224  1.00  7.59           C  
ATOM   2288  CE1 PHE B  86      18.339  -6.604  10.496  1.00 10.35           C  
ATOM   2289  CE2 PHE B  86      20.045  -5.288   9.415  1.00  7.34           C  
ATOM   2290  CZ  PHE B  86      19.568  -5.938  10.546  1.00  8.11           C  
ATOM   2291  N   THR B  87      17.754  -2.487   6.434  1.00  7.08           N  
ATOM   2292  CA  THR B  87      18.734  -1.472   6.074  1.00  7.47           C  
ATOM   2293  C   THR B  87      19.582  -1.070   7.275  1.00  8.15           C  
ATOM   2294  O   THR B  87      19.071  -0.551   8.269  1.00  6.31           O  
ATOM   2295  CB  THR B  87      18.027  -0.222   5.505  1.00  8.57           C  
ATOM   2296  CG2 THR B  87      19.051   0.892   5.170  1.00  7.58           C  
ATOM   2297  OG1 THR B  87      17.309  -0.594   4.322  1.00  7.46           O  
ATOM   2298  N   PHE B  88      20.883  -1.330   7.183  1.00  7.24           N  
ATOM   2299  CA  PHE B  88      21.801  -0.981   8.266  1.00  6.20           C  
ATOM   2300  C   PHE B  88      22.596   0.278   7.922  1.00  7.51           C  
ATOM   2301  O   PHE B  88      22.653   0.705   6.762  1.00  7.06           O  
ATOM   2302  CB  PHE B  88      22.751  -2.153   8.549  1.00  7.43           C  
ATOM   2303  CG  PHE B  88      23.586  -2.558   7.373  1.00  8.99           C  
ATOM   2304  CD1 PHE B  88      24.793  -1.916   7.097  1.00 11.11           C  
ATOM   2305  CD2 PHE B  88      23.161  -3.578   6.525  1.00  8.43           C  
ATOM   2306  CE1 PHE B  88      25.567  -2.287   5.991  1.00  9.95           C  
ATOM   2307  CE2 PHE B  88      23.931  -3.955   5.413  1.00  6.91           C  
ATOM   2308  CZ  PHE B  88      25.131  -3.313   5.146  1.00  9.67           C  
ATOM   2309  N   HIS B  89      23.195   0.891   8.938  1.00  6.57           N  
ATOM   2310  CA  HIS B  89      23.984   2.094   8.723  1.00  5.00           C  
ATOM   2311  C   HIS B  89      25.452   1.779   8.459  1.00  6.67           C  
ATOM   2312  O   HIS B  89      26.063   0.978   9.170  1.00  8.59           O  
ATOM   2313  CB  HIS B  89      23.853   3.026   9.925  1.00  7.96           C  
ATOM   2314  CG  HIS B  89      22.762   4.037   9.761  1.00 11.87           C  
ATOM   2315  CD2 HIS B  89      21.441   3.976  10.049  1.00 13.79           C  
ATOM   2316  ND1 HIS B  89      22.967   5.259   9.151  1.00 12.93           N  
ATOM   2317  CE1 HIS B  89      21.816   5.905   9.073  1.00 14.16           C  
ATOM   2318  NE2 HIS B  89      20.874   5.149   9.610  1.00 14.02           N  
ATOM   2319  N   ILE B  90      26.003   2.409   7.426  1.00  5.15           N  
ATOM   2320  CA  ILE B  90      27.404   2.195   7.048  1.00  7.63           C  
ATOM   2321  C   ILE B  90      28.337   2.660   8.165  1.00 10.01           C  
ATOM   2322  O   ILE B  90      29.500   2.227   8.245  1.00  9.55           O  
ATOM   2323  CB  ILE B  90      27.744   2.967   5.742  1.00  8.36           C  
ATOM   2324  CG1 ILE B  90      29.141   2.591   5.249  1.00  9.45           C  
ATOM   2325  CG2 ILE B  90      27.684   4.479   5.982  1.00  6.62           C  
ATOM   2326  CD1 ILE B  90      29.190   1.255   4.544  1.00 12.22           C  
ATOM   2327  N   GLU B  91      27.832   3.540   9.027  1.00  8.54           N  
ATOM   2328  CA  GLU B  91      28.645   4.062  10.129  1.00 12.68           C  
ATOM   2329  C   GLU B  91      28.884   3.064  11.279  1.00 12.42           C  
ATOM   2330  O   GLU B  91      29.687   3.343  12.170  1.00 13.68           O  
ATOM   2331  CB  GLU B  91      28.026   5.350  10.699  1.00  9.21           C  
ATOM   2332  CG  GLU B  91      27.939   6.520   9.709  1.00  9.78           C  
ATOM   2333  CD  GLU B  91      26.692   6.468   8.828  1.00 12.10           C  
ATOM   2334  OE1 GLU B  91      25.841   5.580   9.041  1.00  9.19           O  
ATOM   2335  OE2 GLU B  91      26.554   7.328   7.927  1.00  9.97           O1-
ATOM   2336  N   VAL B  92      28.194   1.923  11.275  1.00 12.67           N  
ATOM   2337  CA  VAL B  92      28.382   0.925  12.341  1.00 13.75           C  
ATOM   2338  C   VAL B  92      28.587  -0.521  11.869  1.00 18.35           C  
ATOM   2339  O   VAL B  92      28.788  -1.437  12.675  1.00 16.56           O  
ATOM   2340  CB  VAL B  92      27.214   0.932  13.340  1.00 16.83           C  
ATOM   2341  CG1 VAL B  92      27.202   2.247  14.108  1.00 16.13           C  
ATOM   2342  CG2 VAL B  92      25.897   0.720  12.612  1.00 15.58           C  
ATOM   2343  N   SER B  93      28.557  -0.728  10.564  1.00 19.21           N  
ATOM   2344  CA  SER B  93      28.741  -2.064  10.002  1.00 25.86           C  
ATOM   2345  C   SER B  93      30.165  -2.270   9.484  1.00 32.19           C  
ATOM   2346  O   SER B  93      30.359  -3.054   8.554  1.00 39.87           O  
ATOM   2347  CB  SER B  93      27.814  -2.234   8.812  1.00 23.94           C  
ATOM   2348  OG  SER B  93      28.240  -1.351   7.782  1.00 17.68           O  
ATOM   2349  N   ARG B  94      31.161  -1.606  10.057  1.00 33.14           N  
ATOM   2350  CA  ARG B  94      32.506  -1.743   9.498  1.00 37.81           C  
ATOM   2351  C   ARG B  94      33.300  -3.046   9.597  1.00 36.05           C  
ATOM   2352  O   ARG B  94      33.483  -3.626  10.659  1.00 40.58           O  
ATOM   2353  CB  ARG B  94      33.362  -0.558   9.944  1.00 42.44           C  
ATOM   2354  CG  ARG B  94      32.962   0.712   9.201  1.00 45.03           C  
ATOM   2355  CD  ARG B  94      33.839   1.913   9.503  1.00 46.87           C  
ATOM   2356  NE  ARG B  94      33.403   3.063   8.715  1.00 48.60           N  
ATOM   2357  CZ  ARG B  94      32.203   3.623   8.828  1.00 47.58           C  
ATOM   2358  NH1 ARG B  94      31.332   3.140   9.704  1.00 50.85           N1+
ATOM   2359  NH2 ARG B  94      31.862   4.641   8.052  1.00 41.01           N  
ATOM   2360  N   ASP B  95      33.779  -3.469   8.432  1.00 35.20           N  
ATOM   2361  CA  ASP B  95      34.557  -4.685   8.221  1.00 28.39           C  
ATOM   2362  C   ASP B  95      33.648  -5.909   8.254  1.00 25.82           C  
ATOM   2363  O   ASP B  95      34.000  -6.965   7.744  1.00 24.95           O  
ATOM   2364  CB  ASP B  95      35.771  -4.761   9.191  1.00 28.88           C  
ATOM   2365  CG  ASP B  95      35.522  -5.589  10.444  1.00 27.31           C  
ATOM   2366  OD1 ASP B  95      35.609  -6.832  10.380  1.00 30.50           O  
ATOM   2367  OD2 ASP B  95      35.265  -4.990  11.505  1.00 26.15           O1-
ATOM   2368  N   ASN B  96      32.445  -5.744   8.796  1.00 21.61           N  
ATOM   2369  CA  ASN B  96      31.480  -6.837   8.842  1.00 21.87           C  
ATOM   2370  C   ASN B  96      30.384  -6.661   7.790  1.00 19.55           C  
ATOM   2371  O   ASN B  96      29.474  -7.485   7.704  1.00 19.61           O  
ATOM   2372  CB  ASN B  96      30.816  -6.913  10.221  1.00 23.20           C  
ATOM   2373  CG  ASN B  96      31.625  -7.717  11.215  1.00 29.30           C  
ATOM   2374  ND2 ASN B  96      32.609  -8.456  10.718  1.00 30.79           N  
ATOM   2375  OD1 ASN B  96      31.361  -7.684  12.416  1.00 32.82           O  
ATOM   2376  N   TRP B  97      30.461  -5.603   6.987  1.00 14.96           N  
ATOM   2377  CA  TRP B  97      29.403  -5.373   6.005  1.00 11.90           C  
ATOM   2378  C   TRP B  97      29.178  -6.490   5.001  1.00 11.49           C  
ATOM   2379  O   TRP B  97      28.039  -6.763   4.630  1.00 11.29           O  
ATOM   2380  CB  TRP B  97      29.603  -4.049   5.257  1.00 11.15           C  
ATOM   2381  CG  TRP B  97      30.852  -3.925   4.461  1.00 13.05           C  
ATOM   2382  CD1 TRP B  97      32.039  -3.379   4.871  1.00 12.61           C  
ATOM   2383  CD2 TRP B  97      31.029  -4.286   3.087  1.00 13.90           C  
ATOM   2384  CE2 TRP B  97      32.346  -3.922   2.726  1.00 14.82           C  
ATOM   2385  CE3 TRP B  97      30.202  -4.879   2.126  1.00 11.36           C  
ATOM   2386  NE1 TRP B  97      32.937  -3.370   3.833  1.00 14.19           N  
ATOM   2387  CZ2 TRP B  97      32.857  -4.132   1.439  1.00 16.85           C  
ATOM   2388  CZ3 TRP B  97      30.709  -5.089   0.841  1.00 16.08           C  
ATOM   2389  CH2 TRP B  97      32.028  -4.715   0.512  1.00 15.75           C  
ATOM   2390  N   GLN B  98      30.243  -7.132   4.541  1.00 11.72           N  
ATOM   2391  CA  GLN B  98      30.064  -8.216   3.580  1.00 12.94           C  
ATOM   2392  C   GLN B  98      29.264  -9.359   4.197  1.00 13.99           C  
ATOM   2393  O   GLN B  98      28.332  -9.877   3.582  1.00 12.96           O  
ATOM   2394  CB  GLN B  98      31.422  -8.712   3.090  1.00 19.15           C  
ATOM   2395  CG  GLN B  98      32.093  -7.720   2.153  1.00 27.18           C  
ATOM   2396  CD  GLN B  98      33.584  -7.951   2.000  1.00 31.68           C  
ATOM   2397  NE2 GLN B  98      34.005  -8.328   0.795  1.00 32.23           N  
ATOM   2398  OE1 GLN B  98      34.350  -7.789   2.952  1.00 33.83           O  
ATOM   2399  N   GLU B  99      29.624  -9.739   5.417  1.00 11.76           N  
ATOM   2400  CA  GLU B  99      28.941 -10.816   6.120  1.00 15.11           C  
ATOM   2401  C   GLU B  99      27.509 -10.425   6.468  1.00 13.51           C  
ATOM   2402  O   GLU B  99      26.590 -11.249   6.407  1.00 12.24           O  
ATOM   2403  CB  GLU B  99      29.688 -11.163   7.412  1.00 20.97           C  
ATOM   2404  CG  GLU B  99      28.870 -12.047   8.355  1.00 29.29           C  
ATOM   2405  CD  GLU B  99      29.669 -12.577   9.534  1.00 34.57           C  
ATOM   2406  OE1 GLU B  99      30.304 -11.770  10.247  1.00 37.35           O  
ATOM   2407  OE2 GLU B  99      29.650 -13.808   9.754  1.00 41.09           O1-
ATOM   2408  N   LEU B 100      27.327  -9.167   6.851  1.00 11.77           N  
ATOM   2409  CA  LEU B 100      26.007  -8.678   7.223  1.00 11.81           C  
ATOM   2410  C   LEU B 100      25.065  -8.807   6.028  1.00 10.68           C  
ATOM   2411  O   LEU B 100      23.965  -9.347   6.151  1.00 10.04           O  
ATOM   2412  CB  LEU B 100      26.107  -7.219   7.671  1.00 11.93           C  
ATOM   2413  CG  LEU B 100      24.901  -6.526   8.310  1.00 14.03           C  
ATOM   2414  CD1 LEU B 100      24.273  -7.395   9.400  1.00 11.18           C  
ATOM   2415  CD2 LEU B 100      25.379  -5.203   8.890  1.00 12.09           C  
ATOM   2416  N   ILE B 101      25.504  -8.315   4.874  1.00  8.88           N  
ATOM   2417  CA  ILE B 101      24.688  -8.398   3.669  1.00  9.96           C  
ATOM   2418  C   ILE B 101      24.303  -9.848   3.381  1.00 11.42           C  
ATOM   2419  O   ILE B 101      23.138 -10.147   3.103  1.00  8.49           O  
ATOM   2420  CB  ILE B 101      25.423  -7.802   2.443  1.00  8.74           C  
ATOM   2421  CG1 ILE B 101      25.605  -6.290   2.636  1.00  7.54           C  
ATOM   2422  CG2 ILE B 101      24.629  -8.096   1.155  1.00 10.61           C  
ATOM   2423  CD1 ILE B 101      26.477  -5.623   1.580  1.00 10.98           C  
ATOM   2424  N   GLN B 102      25.271 -10.757   3.469  1.00 10.87           N  
ATOM   2425  CA  GLN B 102      24.991 -12.166   3.218  1.00 10.49           C  
ATOM   2426  C   GLN B 102      24.002 -12.746   4.218  1.00 11.14           C  
ATOM   2427  O   GLN B 102      23.116 -13.514   3.836  1.00  9.65           O  
ATOM   2428  CB  GLN B 102      26.274 -12.996   3.266  1.00 13.17           C  
ATOM   2429  CG  GLN B 102      27.251 -12.665   2.167  1.00 17.98           C  
ATOM   2430  CD  GLN B 102      28.555 -13.402   2.343  1.00 21.03           C  
ATOM   2431  NE2 GLN B 102      29.408 -13.340   1.332  1.00 21.35           N  
ATOM   2432  OE1 GLN B 102      28.796 -14.020   3.386  1.00 24.34           O  
ATOM   2433  N   SER B 103      24.149 -12.383   5.491  1.00  9.71           N  
ATOM   2434  CA  SER B 103      23.258 -12.890   6.535  1.00  8.34           C  
ATOM   2435  C   SER B 103      21.833 -12.401   6.339  1.00 10.09           C  
ATOM   2436  O   SER B 103      20.884 -13.141   6.591  1.00 11.13           O  
ATOM   2437  CB  SER B 103      23.750 -12.470   7.925  1.00 12.49           C  
ATOM   2438  OG  SER B 103      25.063 -12.961   8.151  1.00 22.40           O  
ATOM   2439  N   ILE B 104      21.691 -11.145   5.922  1.00  8.19           N  
ATOM   2440  CA  ILE B 104      20.372 -10.565   5.667  1.00  7.75           C  
ATOM   2441  C   ILE B 104      19.718 -11.327   4.511  1.00 10.29           C  
ATOM   2442  O   ILE B 104      18.588 -11.808   4.627  1.00 10.95           O  
ATOM   2443  CB  ILE B 104      20.497  -9.077   5.293  1.00  9.34           C  
ATOM   2444  CG1 ILE B 104      20.962  -8.293   6.522  1.00  6.44           C  
ATOM   2445  CG2 ILE B 104      19.142  -8.539   4.772  1.00  7.00           C  
ATOM   2446  CD1 ILE B 104      21.505  -6.912   6.199  1.00  7.67           C  
ATOM   2447  N   LYS B 105      20.443 -11.449   3.404  1.00  8.95           N  
ATOM   2448  CA  LYS B 105      19.928 -12.161   2.234  1.00 10.88           C  
ATOM   2449  C   LYS B 105      19.647 -13.634   2.547  1.00 10.96           C  
ATOM   2450  O   LYS B 105      18.666 -14.207   2.060  1.00 12.08           O  
ATOM   2451  CB  LYS B 105      20.931 -12.070   1.079  1.00 12.65           C  
ATOM   2452  CG  LYS B 105      20.363 -12.517  -0.248  1.00 17.84           C  
ATOM   2453  CD  LYS B 105      19.332 -11.510  -0.753  1.00 21.04           C  
ATOM   2454  CE  LYS B 105      18.727 -11.952  -2.077  1.00 23.10           C  
ATOM   2455  NZ  LYS B 105      17.773 -10.932  -2.593  1.00 19.23           N1+
ATOM   2456  N   ALA B 106      20.504 -14.242   3.362  1.00 10.00           N  
ATOM   2457  CA  ALA B 106      20.349 -15.647   3.726  1.00 11.34           C  
ATOM   2458  C   ALA B 106      19.058 -15.885   4.488  1.00 14.85           C  
ATOM   2459  O   ALA B 106      18.549 -17.000   4.517  1.00 13.30           O  
ATOM   2460  CB  ALA B 106      21.546 -16.115   4.563  1.00 13.21           C  
ATOM   2461  N   LYS B 107      18.525 -14.829   5.096  1.00 14.52           N  
ATOM   2462  CA  LYS B 107      17.290 -14.941   5.860  1.00 15.87           C  
ATOM   2463  C   LYS B 107      16.060 -14.483   5.107  1.00 15.96           C  
ATOM   2464  O   LYS B 107      15.013 -14.254   5.715  1.00 18.56           O  
ATOM   2465  CB  LYS B 107      17.409 -14.151   7.162  1.00 16.65           C  
ATOM   2466  CG  LYS B 107      18.208 -14.869   8.209  1.00 18.76           C  
ATOM   2467  CD  LYS B 107      17.427 -16.065   8.703  1.00 26.42           C  
ATOM   2468  CE  LYS B 107      18.203 -16.841   9.745  1.00 31.62           C  
ATOM   2469  NZ  LYS B 107      17.357 -17.918  10.337  1.00 35.04           N1+
ATOM   2470  N   GLY B 108      16.197 -14.316   3.797  1.00 14.87           N  
ATOM   2471  CA  GLY B 108      15.071 -13.913   2.977  1.00 16.84           C  
ATOM   2472  C   GLY B 108      14.708 -12.439   2.964  1.00 16.83           C  
ATOM   2473  O   GLY B 108      13.654 -12.085   2.442  1.00 15.60           O  
ATOM   2474  N   MET B 109      15.557 -11.581   3.530  1.00 12.47           N  
ATOM   2475  CA  MET B 109      15.282 -10.140   3.546  1.00 12.52           C  
ATOM   2476  C   MET B 109      16.135  -9.407   2.515  1.00 13.25           C  
ATOM   2477  O   MET B 109      17.181  -9.909   2.100  1.00 13.11           O  
ATOM   2478  CB  MET B 109      15.559  -9.563   4.945  1.00  9.45           C  
ATOM   2479  CG  MET B 109      14.729 -10.202   6.064  1.00 10.72           C  
ATOM   2480  SD  MET B 109      15.081  -9.491   7.717  1.00  9.16           S  
ATOM   2481  CE  MET B 109      16.799 -10.034   7.917  1.00  7.82           C  
ATOM   2482  N   ARG B 110      15.693  -8.214   2.119  1.00 10.96           N  
ATOM   2483  CA  ARG B 110      16.404  -7.400   1.140  1.00 12.12           C  
ATOM   2484  C   ARG B 110      17.395  -6.472   1.858  1.00 11.05           C  
ATOM   2485  O   ARG B 110      17.002  -5.613   2.644  1.00  8.98           O  
ATOM   2486  CB  ARG B 110      15.394  -6.579   0.331  1.00 15.81           C  
ATOM   2487  CG  ARG B 110      15.981  -5.822  -0.839  1.00 24.85           C  
ATOM   2488  CD  ARG B 110      14.909  -5.008  -1.559  1.00 30.59           C  
ATOM   2489  NE  ARG B 110      13.883  -5.851  -2.157  1.00 35.15           N  
ATOM   2490  CZ  ARG B 110      12.800  -5.380  -2.776  1.00 41.74           C  
ATOM   2491  NH1 ARG B 110      12.604  -4.072  -2.874  1.00 42.83           N1+
ATOM   2492  NH2 ARG B 110      11.912  -6.214  -3.302  1.00 41.92           N  
ATOM   2493  N   PRO B 111      18.703  -6.646   1.600  1.00  8.36           N  
ATOM   2494  CA  PRO B 111      19.709  -5.805   2.254  1.00  8.10           C  
ATOM   2495  C   PRO B 111      19.843  -4.393   1.699  1.00  9.72           C  
ATOM   2496  O   PRO B 111      19.851  -4.181   0.487  1.00 11.74           O  
ATOM   2497  CB  PRO B 111      20.989  -6.615   2.082  1.00  9.85           C  
ATOM   2498  CG  PRO B 111      20.795  -7.212   0.696  1.00  9.93           C  
ATOM   2499  CD  PRO B 111      19.339  -7.682   0.764  1.00  9.07           C  
ATOM   2500  N   GLY B 112      19.969  -3.431   2.608  1.00  8.10           N  
ATOM   2501  CA  GLY B 112      20.121  -2.053   2.202  1.00  6.55           C  
ATOM   2502  C   GLY B 112      21.098  -1.386   3.141  1.00  7.16           C  
ATOM   2503  O   GLY B 112      21.381  -1.912   4.220  1.00  5.78           O  
ATOM   2504  N   VAL B 113      21.635  -0.250   2.726  1.00  5.97           N  
ATOM   2505  CA  VAL B 113      22.562   0.472   3.582  1.00  7.35           C  
ATOM   2506  C   VAL B 113      22.174   1.945   3.591  1.00  7.09           C  
ATOM   2507  O   VAL B 113      21.703   2.489   2.588  1.00 11.00           O  
ATOM   2508  CB  VAL B 113      24.015   0.303   3.112  1.00  7.54           C  
ATOM   2509  CG1 VAL B 113      24.196   0.917   1.732  1.00  9.04           C  
ATOM   2510  CG2 VAL B 113      24.968   0.944   4.138  1.00  7.37           C  
ATOM   2511  N   SER B 114      22.361   2.588   4.736  1.00  7.69           N  
ATOM   2512  CA  SER B 114      22.010   3.990   4.892  1.00  8.37           C  
ATOM   2513  C   SER B 114      23.217   4.828   5.285  1.00  9.14           C  
ATOM   2514  O   SER B 114      24.182   4.310   5.851  1.00  8.75           O  
ATOM   2515  CB  SER B 114      20.945   4.125   5.987  1.00  9.89           C  
ATOM   2516  OG  SER B 114      20.538   5.473   6.144  1.00 15.93           O  
ATOM   2517  N   LEU B 115      23.179   6.118   4.964  1.00  7.80           N  
ATOM   2518  CA  LEU B 115      24.265   6.997   5.383  1.00 10.21           C  
ATOM   2519  C   LEU B 115      23.757   8.317   5.943  1.00  9.24           C  
ATOM   2520  O   LEU B 115      22.848   8.952   5.382  1.00  8.27           O  
ATOM   2521  CB  LEU B 115      25.277   7.225   4.252  1.00 18.05           C  
ATOM   2522  CG  LEU B 115      24.905   7.682   2.845  1.00 20.70           C  
ATOM   2523  CD1 LEU B 115      26.193   7.961   2.085  1.00 24.58           C  
ATOM   2524  CD2 LEU B 115      24.100   6.618   2.119  1.00 24.22           C  
ATOM   2525  N   ARG B 116      24.341   8.716   7.069  1.00  7.10           N  
ATOM   2526  CA  ARG B 116      23.969   9.959   7.732  1.00  8.62           C  
ATOM   2527  C   ARG B 116      24.470  11.127   6.890  1.00  8.18           C  
ATOM   2528  O   ARG B 116      25.321  10.951   6.027  1.00 10.97           O  
ATOM   2529  CB  ARG B 116      24.592  10.031   9.127  1.00  9.79           C  
ATOM   2530  CG  ARG B 116      24.111   8.950  10.073  1.00 12.95           C  
ATOM   2531  CD  ARG B 116      24.694   9.123  11.472  1.00 16.48           C  
ATOM   2532  NE  ARG B 116      26.154   9.092  11.480  1.00 19.51           N  
ATOM   2533  CZ  ARG B 116      26.885   8.858  12.566  1.00 21.46           C  
ATOM   2534  NH1 ARG B 116      26.282   8.629  13.729  1.00 21.47           N1+
ATOM   2535  NH2 ARG B 116      28.213   8.860  12.493  1.00 21.24           N  
ATOM   2536  N   PRO B 117      23.956  12.338   7.142  1.00  8.26           N  
ATOM   2537  CA  PRO B 117      24.386  13.510   6.366  1.00  8.88           C  
ATOM   2538  C   PRO B 117      25.903  13.725   6.280  1.00 11.52           C  
ATOM   2539  O   PRO B 117      26.434  14.057   5.212  1.00 13.03           O  
ATOM   2540  CB  PRO B 117      23.677  14.659   7.073  1.00  9.68           C  
ATOM   2541  CG  PRO B 117      22.362  14.016   7.484  1.00 10.60           C  
ATOM   2542  CD  PRO B 117      22.823  12.670   8.030  1.00 10.84           C  
ATOM   2543  N   GLY B 118      26.594  13.532   7.397  1.00 11.91           N  
ATOM   2544  CA  GLY B 118      28.037  13.734   7.424  1.00 13.13           C  
ATOM   2545  C   GLY B 118      28.905  12.699   6.732  1.00 14.58           C  
ATOM   2546  O   GLY B 118      30.123  12.904   6.591  1.00 14.71           O  
ATOM   2547  N   THR B 119      28.302  11.598   6.289  1.00 10.43           N  
ATOM   2548  CA  THR B 119      29.036  10.520   5.630  1.00 10.08           C  
ATOM   2549  C   THR B 119      29.132  10.659   4.110  1.00 10.52           C  
ATOM   2550  O   THR B 119      28.116  10.774   3.422  1.00 11.13           O  
ATOM   2551  CB  THR B 119      28.391   9.145   5.952  1.00  8.65           C  
ATOM   2552  CG2 THR B 119      29.150   8.006   5.256  1.00 11.46           C  
ATOM   2553  OG1 THR B 119      28.397   8.939   7.372  1.00  9.10           O  
ATOM   2554  N   PRO B 120      30.360  10.637   3.562  1.00 11.13           N  
ATOM   2555  CA  PRO B 120      30.557  10.758   2.113  1.00 10.70           C  
ATOM   2556  C   PRO B 120      29.873   9.598   1.382  1.00 11.76           C  
ATOM   2557  O   PRO B 120      29.941   8.446   1.814  1.00 10.48           O  
ATOM   2558  CB  PRO B 120      32.084  10.702   1.959  1.00 12.58           C  
ATOM   2559  CG  PRO B 120      32.592  11.175   3.284  1.00 12.79           C  
ATOM   2560  CD  PRO B 120      31.654  10.519   4.260  1.00 10.29           C  
ATOM   2561  N   VAL B 121      29.229   9.901   0.262  1.00 10.99           N  
ATOM   2562  CA  VAL B 121      28.534   8.874  -0.490  1.00 10.45           C  
ATOM   2563  C   VAL B 121      29.457   7.764  -1.003  1.00 11.54           C  
ATOM   2564  O   VAL B 121      29.026   6.611  -1.126  1.00 12.57           O  
ATOM   2565  CB  VAL B 121      27.740   9.506  -1.667  1.00 12.70           C  
ATOM   2566  CG1 VAL B 121      28.688  10.102  -2.693  1.00 11.44           C  
ATOM   2567  CG2 VAL B 121      26.827   8.470  -2.291  1.00 12.15           C  
ATOM   2568  N   GLU B 122      30.724   8.092  -1.271  1.00 12.64           N  
ATOM   2569  CA  GLU B 122      31.685   7.099  -1.768  1.00 13.72           C  
ATOM   2570  C   GLU B 122      31.794   5.910  -0.824  1.00 11.77           C  
ATOM   2571  O   GLU B 122      32.114   4.796  -1.246  1.00 11.61           O  
ATOM   2572  CB  GLU B 122      33.089   7.703  -1.939  1.00 18.55           C  
ATOM   2573  CG  GLU B 122      33.161   8.924  -2.828  1.00 25.36           C  
ATOM   2574  CD  GLU B 122      33.144  10.208  -2.035  1.00 28.48           C  
ATOM   2575  OE1 GLU B 122      32.127  10.496  -1.375  1.00 27.58           O  
ATOM   2576  OE2 GLU B 122      34.162  10.931  -2.067  1.00 35.16           O1-
ATOM   2577  N   GLU B 123      31.534   6.145   0.457  1.00 11.63           N  
ATOM   2578  CA  GLU B 123      31.605   5.070   1.440  1.00 10.41           C  
ATOM   2579  C   GLU B 123      30.759   3.847   1.099  1.00 11.44           C  
ATOM   2580  O   GLU B 123      31.108   2.724   1.473  1.00  9.61           O  
ATOM   2581  CB  GLU B 123      31.203   5.582   2.826  1.00  9.71           C  
ATOM   2582  CG  GLU B 123      32.294   6.370   3.543  1.00 10.66           C  
ATOM   2583  CD  GLU B 123      32.157   6.294   5.053  1.00 14.73           C  
ATOM   2584  OE1 GLU B 123      31.831   5.194   5.556  1.00 12.37           O  
ATOM   2585  OE2 GLU B 123      32.383   7.318   5.738  1.00 13.46           O1-
ATOM   2586  N   VAL B 124      29.652   4.041   0.382  1.00 10.32           N  
ATOM   2587  CA  VAL B 124      28.794   2.904   0.067  1.00  9.12           C  
ATOM   2588  C   VAL B 124      28.998   2.242  -1.292  1.00 11.61           C  
ATOM   2589  O   VAL B 124      28.415   1.190  -1.556  1.00 10.55           O  
ATOM   2590  CB  VAL B 124      27.283   3.282   0.207  1.00 11.88           C  
ATOM   2591  CG1 VAL B 124      27.011   3.810   1.607  1.00 11.07           C  
ATOM   2592  CG2 VAL B 124      26.899   4.320  -0.838  1.00 12.54           C  
ATOM   2593  N   PHE B 125      29.822   2.830  -2.152  1.00 11.66           N  
ATOM   2594  CA  PHE B 125      30.042   2.239  -3.474  1.00 13.21           C  
ATOM   2595  C   PHE B 125      30.454   0.767  -3.463  1.00 12.55           C  
ATOM   2596  O   PHE B 125      29.953  -0.017  -4.261  1.00 13.76           O  
ATOM   2597  CB  PHE B 125      31.076   3.050  -4.260  1.00 13.65           C  
ATOM   2598  CG  PHE B 125      30.639   4.449  -4.587  1.00 16.21           C  
ATOM   2599  CD1 PHE B 125      31.561   5.373  -5.076  1.00 17.25           C  
ATOM   2600  CD2 PHE B 125      29.310   4.847  -4.427  1.00 17.10           C  
ATOM   2601  CE1 PHE B 125      31.174   6.668  -5.402  1.00 17.33           C  
ATOM   2602  CE2 PHE B 125      28.911   6.142  -4.749  1.00 15.63           C  
ATOM   2603  CZ  PHE B 125      29.844   7.054  -5.238  1.00 18.23           C  
ATOM   2604  N   PRO B 126      31.380   0.364  -2.571  1.00 12.53           N  
ATOM   2605  CA  PRO B 126      31.775  -1.051  -2.561  1.00 11.10           C  
ATOM   2606  C   PRO B 126      30.617  -2.002  -2.252  1.00 12.09           C  
ATOM   2607  O   PRO B 126      30.570  -3.119  -2.768  1.00 11.26           O  
ATOM   2608  CB  PRO B 126      32.865  -1.107  -1.483  1.00 13.43           C  
ATOM   2609  CG  PRO B 126      33.462   0.286  -1.535  1.00 15.35           C  
ATOM   2610  CD  PRO B 126      32.230   1.159  -1.664  1.00 13.27           C  
ATOM   2611  N   LEU B 127      29.682  -1.555  -1.412  1.00 11.49           N  
ATOM   2612  CA  LEU B 127      28.538  -2.378  -1.033  1.00 12.19           C  
ATOM   2613  C   LEU B 127      27.582  -2.586  -2.203  1.00 11.03           C  
ATOM   2614  O   LEU B 127      26.953  -3.636  -2.324  1.00 12.00           O  
ATOM   2615  CB  LEU B 127      27.776  -1.751   0.158  1.00  9.94           C  
ATOM   2616  CG  LEU B 127      28.395  -1.929   1.554  1.00 10.64           C  
ATOM   2617  CD1 LEU B 127      29.689  -1.119   1.650  1.00 10.43           C  
ATOM   2618  CD2 LEU B 127      27.390  -1.462   2.631  1.00  7.00           C  
ATOM   2619  N   VAL B 128      27.474  -1.579  -3.057  1.00 11.30           N  
ATOM   2620  CA  VAL B 128      26.606  -1.674  -4.221  1.00 13.64           C  
ATOM   2621  C   VAL B 128      27.250  -2.576  -5.276  1.00 16.56           C  
ATOM   2622  O   VAL B 128      26.563  -3.288  -6.004  1.00 15.52           O  
ATOM   2623  CB  VAL B 128      26.359  -0.279  -4.831  1.00 10.50           C  
ATOM   2624  CG1 VAL B 128      25.538  -0.401  -6.114  1.00 13.25           C  
ATOM   2625  CG2 VAL B 128      25.644   0.615  -3.812  1.00 11.91           C  
ATOM   2626  N   GLU B 129      28.577  -2.576  -5.317  1.00 17.26           N  
ATOM   2627  CA  GLU B 129      29.321  -3.355  -6.306  1.00 18.20           C  
ATOM   2628  C   GLU B 129      29.777  -4.766  -5.909  1.00 19.15           C  
ATOM   2629  O   GLU B 129      30.314  -5.496  -6.736  1.00 19.59           O  
ATOM   2630  CB  GLU B 129      30.523  -2.525  -6.768  1.00 19.16           C  
ATOM   2631  CG  GLU B 129      30.123  -1.263  -7.527  1.00 19.39           C  
ATOM   2632  CD  GLU B 129      31.266  -0.274  -7.692  1.00 24.32           C  
ATOM   2633  OE1 GLU B 129      32.444  -0.700  -7.674  1.00 24.59           O  
ATOM   2634  OE2 GLU B 129      30.987   0.933  -7.857  1.00 22.81           O1-
ATOM   2635  N   ALA B 130      29.550  -5.158  -4.661  1.00 18.94           N  
ATOM   2636  CA  ALA B 130      29.957  -6.478  -4.184  1.00 19.23           C  
ATOM   2637  C   ALA B 130      29.229  -7.638  -4.868  1.00 22.42           C  
ATOM   2638  O   ALA B 130      28.153  -7.462  -5.448  1.00 22.15           O  
ATOM   2639  CB  ALA B 130      29.757  -6.565  -2.674  1.00 17.68           C  
ATOM   2640  N   GLU B 131      29.822  -8.827  -4.779  1.00 23.71           N  
ATOM   2641  CA  GLU B 131      29.247 -10.037  -5.371  1.00 26.06           C  
ATOM   2642  C   GLU B 131      27.820 -10.259  -4.872  1.00 24.28           C  
ATOM   2643  O   GLU B 131      26.941 -10.655  -5.636  1.00 21.26           O  
ATOM   2644  CB  GLU B 131      30.120 -11.249  -5.038  1.00 30.17           C  
ATOM   2645  CG  GLU B 131      31.480 -11.196  -5.702  1.00 38.00           C  
ATOM   2646  CD  GLU B 131      31.370 -11.055  -7.206  1.00 42.51           C  
ATOM   2647  OE1 GLU B 131      30.849 -11.990  -7.854  1.00 45.24           O  
ATOM   2648  OE2 GLU B 131      31.796 -10.007  -7.740  1.00 44.11           O1-
ATOM   2649  N   ASN B 132      27.614 -10.017  -3.582  1.00 19.88           N  
ATOM   2650  CA  ASN B 132      26.305 -10.118  -2.942  1.00 20.75           C  
ATOM   2651  C   ASN B 132      26.168  -8.709  -2.362  1.00 19.57           C  
ATOM   2652  O   ASN B 132      26.543  -8.465  -1.218  1.00 19.52           O  
ATOM   2653  CB  ASN B 132      26.328 -11.171  -1.825  1.00 21.69           C  
ATOM   2654  CG  ASN B 132      26.408 -12.600  -2.363  1.00 25.46           C  
ATOM   2655  ND2 ASN B 132      25.447 -12.978  -3.193  1.00 23.82           N  
ATOM   2656  OD1 ASN B 132      27.331 -13.348  -2.035  1.00 23.77           O  
ATOM   2657  N   PRO B 133      25.650  -7.762  -3.167  1.00 17.27           N  
ATOM   2658  CA  PRO B 133      25.455  -6.354  -2.819  1.00 15.15           C  
ATOM   2659  C   PRO B 133      24.172  -5.956  -2.122  1.00 14.60           C  
ATOM   2660  O   PRO B 133      23.229  -6.741  -2.009  1.00 12.95           O  
ATOM   2661  CB  PRO B 133      25.540  -5.676  -4.171  1.00 15.14           C  
ATOM   2662  CG  PRO B 133      24.721  -6.630  -5.016  1.00 18.03           C  
ATOM   2663  CD  PRO B 133      25.176  -8.016  -4.545  1.00 18.90           C  
ATOM   2664  N   VAL B 134      24.156  -4.713  -1.649  1.00 13.00           N  
ATOM   2665  CA  VAL B 134      22.957  -4.165  -1.045  1.00 12.42           C  
ATOM   2666  C   VAL B 134      22.053  -3.923  -2.247  1.00 12.91           C  
ATOM   2667  O   VAL B 134      22.534  -3.752  -3.383  1.00 10.56           O  
ATOM   2668  CB  VAL B 134      23.212  -2.807  -0.332  1.00 12.10           C  
ATOM   2669  CG1 VAL B 134      23.997  -3.038   0.947  1.00 12.45           C  
ATOM   2670  CG2 VAL B 134      23.951  -1.837  -1.267  1.00 11.00           C  
ATOM   2671  N   GLU B 135      20.749  -3.920  -2.007  1.00 10.55           N  
ATOM   2672  CA  GLU B 135      19.787  -3.711  -3.078  1.00 11.72           C  
ATOM   2673  C   GLU B 135      19.076  -2.371  -2.954  1.00 11.94           C  
ATOM   2674  O   GLU B 135      18.157  -2.066  -3.713  1.00 13.05           O  
ATOM   2675  CB  GLU B 135      18.798  -4.882  -3.089  1.00 12.65           C  
ATOM   2676  CG  GLU B 135      19.481  -6.191  -3.493  1.00 14.74           C  
ATOM   2677  CD  GLU B 135      18.609  -7.410  -3.302  1.00 16.59           C  
ATOM   2678  OE1 GLU B 135      17.402  -7.317  -3.583  1.00 18.31           O  
ATOM   2679  OE2 GLU B 135      19.132  -8.463  -2.880  1.00 19.04           O1-
ATOM   2680  N   LEU B 136      19.529  -1.565  -1.998  1.00 10.31           N  
ATOM   2681  CA  LEU B 136      18.965  -0.255  -1.768  1.00  9.04           C  
ATOM   2682  C   LEU B 136      19.944   0.599  -0.984  1.00  8.74           C  
ATOM   2683  O   LEU B 136      20.655   0.090  -0.124  1.00  7.98           O  
ATOM   2684  CB  LEU B 136      17.653  -0.384  -0.973  1.00  9.76           C  
ATOM   2685  CG  LEU B 136      16.986   0.889  -0.449  1.00 11.00           C  
ATOM   2686  CD1 LEU B 136      15.480   0.641  -0.310  1.00 10.70           C  
ATOM   2687  CD2 LEU B 136      17.593   1.309   0.893  1.00  8.67           C  
ATOM   2688  N   VAL B 137      20.009   1.886  -1.308  1.00  7.39           N  
ATOM   2689  CA  VAL B 137      20.848   2.806  -0.547  1.00  7.39           C  
ATOM   2690  C   VAL B 137      19.939   3.923  -0.052  1.00  9.40           C  
ATOM   2691  O   VAL B 137      19.230   4.545  -0.844  1.00 10.00           O  
ATOM   2692  CB  VAL B 137      21.977   3.421  -1.383  1.00  7.04           C  
ATOM   2693  CG1 VAL B 137      22.683   4.500  -0.561  1.00  7.55           C  
ATOM   2694  CG2 VAL B 137      22.980   2.333  -1.780  1.00  8.30           C  
ATOM   2695  N   LEU B 138      19.953   4.161   1.258  1.00  7.98           N  
ATOM   2696  CA  LEU B 138      19.127   5.193   1.879  1.00  6.61           C  
ATOM   2697  C   LEU B 138      19.949   6.422   2.245  1.00  9.65           C  
ATOM   2698  O   LEU B 138      20.788   6.371   3.145  1.00 10.83           O  
ATOM   2699  CB  LEU B 138      18.450   4.643   3.149  1.00  7.36           C  
ATOM   2700  CG  LEU B 138      17.760   5.643   4.095  1.00  8.92           C  
ATOM   2701  CD1 LEU B 138      16.763   6.500   3.329  1.00 10.87           C  
ATOM   2702  CD2 LEU B 138      17.038   4.879   5.220  1.00  8.61           C  
ATOM   2703  N   VAL B 139      19.709   7.519   1.536  1.00  7.48           N  
ATOM   2704  CA  VAL B 139      20.399   8.774   1.799  1.00  8.07           C  
ATOM   2705  C   VAL B 139      19.550   9.557   2.793  1.00  9.62           C  
ATOM   2706  O   VAL B 139      18.442   9.990   2.463  1.00 10.03           O  
ATOM   2707  CB  VAL B 139      20.567   9.607   0.484  1.00 10.22           C  
ATOM   2708  CG1 VAL B 139      21.121  10.982   0.800  1.00  5.74           C  
ATOM   2709  CG2 VAL B 139      21.466   8.855  -0.496  1.00  8.25           C  
ATOM   2710  N   MET B 140      20.044   9.717   4.019  1.00  8.72           N  
ATOM   2711  CA  MET B 140      19.287  10.476   5.017  1.00  8.79           C  
ATOM   2712  C   MET B 140      19.320  11.939   4.603  1.00 10.89           C  
ATOM   2713  O   MET B 140      20.377  12.453   4.227  1.00  9.31           O  
ATOM   2714  CB  MET B 140      19.906  10.334   6.411  1.00  8.98           C  
ATOM   2715  CG  MET B 140      19.753   8.939   7.042  1.00  8.95           C  
ATOM   2716  SD  MET B 140      18.016   8.427   7.149  1.00 12.34           S  
ATOM   2717  CE  MET B 140      17.357   9.724   8.182  1.00  8.60           C  
ATOM   2718  N   THR B 141      18.167  12.606   4.659  1.00 10.32           N  
ATOM   2719  CA  THR B 141      18.096  14.020   4.295  1.00 10.12           C  
ATOM   2720  C   THR B 141      17.853  14.926   5.513  1.00 10.16           C  
ATOM   2721  O   THR B 141      17.502  16.105   5.382  1.00 10.81           O  
ATOM   2722  CB  THR B 141      17.039  14.251   3.185  1.00 10.03           C  
ATOM   2723  CG2 THR B 141      17.529  13.635   1.872  1.00  9.51           C  
ATOM   2724  OG1 THR B 141      15.796  13.645   3.554  1.00  9.94           O  
ATOM   2725  N   VAL B 142      18.027  14.336   6.698  1.00  9.95           N  
ATOM   2726  CA  VAL B 142      17.964  15.023   7.996  1.00  9.64           C  
ATOM   2727  C   VAL B 142      18.896  14.183   8.879  1.00  9.77           C  
ATOM   2728  O   VAL B 142      19.235  13.066   8.509  1.00  8.85           O  
ATOM   2729  CB  VAL B 142      16.557  14.989   8.672  1.00  9.72           C  
ATOM   2730  CG1 VAL B 142      15.533  15.726   7.817  1.00 10.42           C  
ATOM   2731  CG2 VAL B 142      16.127  13.538   8.915  1.00  9.35           C  
ATOM   2732  N   GLU B 143      19.326  14.708  10.022  1.00 11.17           N  
ATOM   2733  CA  GLU B 143      20.166  13.909  10.930  1.00 13.43           C  
ATOM   2734  C   GLU B 143      19.158  12.916  11.540  1.00 15.19           C  
ATOM   2735  O   GLU B 143      18.180  13.329  12.165  1.00 14.42           O  
ATOM   2736  CB  GLU B 143      20.759  14.785  12.031  1.00 17.93           C  
ATOM   2737  CG  GLU B 143      21.666  15.922  11.539  1.00 22.85           C  
ATOM   2738  CD  GLU B 143      22.966  15.431  10.908  1.00 25.63           C  
ATOM   2739  OE1 GLU B 143      23.362  14.270  11.172  1.00 19.74           O  
ATOM   2740  OE2 GLU B 143      23.599  16.214  10.161  1.00 21.83           O1-
ATOM   2741  N   PRO B 144      19.394  11.602  11.387  1.00 13.81           N  
ATOM   2742  CA  PRO B 144      18.446  10.624  11.935  1.00 13.76           C  
ATOM   2743  C   PRO B 144      18.131  10.697  13.423  1.00 14.82           C  
ATOM   2744  O   PRO B 144      18.963  11.107  14.234  1.00 12.76           O  
ATOM   2745  CB  PRO B 144      19.057   9.288  11.532  1.00 13.08           C  
ATOM   2746  CG  PRO B 144      20.525   9.573  11.562  1.00 14.14           C  
ATOM   2747  CD  PRO B 144      20.609  10.930  10.887  1.00 13.43           C  
ATOM   2748  N   GLY B 145      16.906  10.301  13.763  1.00 15.26           N  
ATOM   2749  CA  GLY B 145      16.482  10.302  15.151  1.00 17.92           C  
ATOM   2750  C   GLY B 145      15.055  10.770  15.378  1.00 19.30           C  
ATOM   2751  O   GLY B 145      14.326  10.195  16.189  1.00 17.73           O  
ATOM   2752  N   PHE B 146      14.646  11.811  14.660  1.00 18.83           N  
ATOM   2753  CA  PHE B 146      13.304  12.358  14.827  1.00 21.28           C  
ATOM   2754  C   PHE B 146      12.637  12.795  13.528  1.00 21.43           C  
ATOM   2755  O   PHE B 146      13.303  13.149  12.552  1.00 19.85           O  
ATOM   2756  CB  PHE B 146      13.334  13.570  15.768  1.00 21.97           C  
ATOM   2757  CG  PHE B 146      14.123  13.349  17.021  1.00 22.98           C  
ATOM   2758  CD1 PHE B 146      15.509  13.479  17.017  1.00 25.28           C  
ATOM   2759  CD2 PHE B 146      13.484  12.989  18.206  1.00 26.05           C  
ATOM   2760  CE1 PHE B 146      16.249  13.253  18.173  1.00 27.61           C  
ATOM   2761  CE2 PHE B 146      14.221  12.759  19.378  1.00 25.06           C  
ATOM   2762  CZ  PHE B 146      15.602  12.891  19.357  1.00 24.72           C  
ATOM   2763  N   GLY B 147      11.307  12.777  13.534  1.00 21.53           N  
ATOM   2764  CA  GLY B 147      10.564  13.222  12.369  1.00 22.65           C  
ATOM   2765  C   GLY B 147      10.361  14.725  12.477  1.00 22.04           C  
ATOM   2766  O   GLY B 147      10.751  15.337  13.473  1.00 20.66           O  
ATOM   2767  N   GLY B 148       9.773  15.327  11.447  1.00 24.06           N  
ATOM   2768  CA  GLY B 148       9.513  16.758  11.475  1.00 23.09           C  
ATOM   2769  C   GLY B 148      10.691  17.709  11.331  1.00 23.19           C  
ATOM   2770  O   GLY B 148      10.530  18.909  11.554  1.00 23.27           O  
ATOM   2771  N   GLN B 149      11.868  17.201  10.969  1.00 20.00           N  
ATOM   2772  CA  GLN B 149      13.038  18.064  10.799  1.00 19.75           C  
ATOM   2773  C   GLN B 149      13.070  18.631   9.383  1.00 18.18           C  
ATOM   2774  O   GLN B 149      12.359  18.151   8.502  1.00 18.41           O  
ATOM   2775  CB  GLN B 149      14.331  17.287  11.050  1.00 18.44           C  
ATOM   2776  CG  GLN B 149      14.435  16.662  12.422  1.00 21.67           C  
ATOM   2777  CD  GLN B 149      15.791  16.023  12.643  1.00 23.17           C  
ATOM   2778  NE2 GLN B 149      15.839  14.696  12.555  1.00 21.67           N  
ATOM   2779  OE1 GLN B 149      16.788  16.715  12.877  1.00 24.60           O  
ATOM   2780  N   LYS B 150      13.908  19.642   9.169  1.00 18.21           N  
ATOM   2781  CA  LYS B 150      14.027  20.288   7.863  1.00 17.54           C  
ATOM   2782  C   LYS B 150      14.827  19.505   6.832  1.00 15.82           C  
ATOM   2783  O   LYS B 150      15.945  19.060   7.092  1.00 15.87           O  
ATOM   2784  CB  LYS B 150      14.670  21.676   8.002  1.00 22.55           C  
ATOM   2785  CG  LYS B 150      13.885  22.673   8.838  1.00 27.97           C  
ATOM   2786  CD  LYS B 150      14.521  24.054   8.746  1.00 33.90           C  
ATOM   2787  CE  LYS B 150      13.732  25.086   9.536  1.00 36.81           C  
ATOM   2788  NZ  LYS B 150      14.339  26.437   9.412  1.00 40.49           N1+
ATOM   2789  N   PHE B 151      14.237  19.362   5.651  1.00 13.17           N  
ATOM   2790  CA  PHE B 151      14.862  18.679   4.530  1.00 13.68           C  
ATOM   2791  C   PHE B 151      16.214  19.355   4.266  1.00 11.78           C  
ATOM   2792  O   PHE B 151      16.321  20.571   4.391  1.00 12.78           O  
ATOM   2793  CB  PHE B 151      13.946  18.830   3.311  1.00 10.97           C  
ATOM   2794  CG  PHE B 151      14.505  18.269   2.042  1.00 12.66           C  
ATOM   2795  CD1 PHE B 151      14.615  16.896   1.858  1.00 13.38           C  
ATOM   2796  CD2 PHE B 151      14.878  19.122   1.000  1.00 10.85           C  
ATOM   2797  CE1 PHE B 151      15.081  16.373   0.655  1.00 14.72           C  
ATOM   2798  CE2 PHE B 151      15.346  18.611  -0.204  1.00 11.94           C  
ATOM   2799  CZ  PHE B 151      15.448  17.231  -0.382  1.00 10.72           C  
ATOM   2800  N   MET B 152      17.235  18.568   3.923  1.00 11.23           N  
ATOM   2801  CA  MET B 152      18.567  19.098   3.620  1.00 10.38           C  
ATOM   2802  C   MET B 152      18.812  18.922   2.120  1.00 10.30           C  
ATOM   2803  O   MET B 152      19.224  17.855   1.667  1.00 10.88           O  
ATOM   2804  CB  MET B 152      19.641  18.336   4.412  1.00 12.47           C  
ATOM   2805  CG  MET B 152      19.566  18.545   5.920  1.00 13.81           C  
ATOM   2806  SD  MET B 152      20.665  17.406   6.830  1.00 16.82           S  
ATOM   2807  CE  MET B 152      22.251  18.235   6.606  1.00 25.19           C  
ATOM   2808  N   PRO B 153      18.566  19.979   1.325  1.00 10.54           N  
ATOM   2809  CA  PRO B 153      18.766  19.886  -0.124  1.00 10.92           C  
ATOM   2810  C   PRO B 153      20.156  19.420  -0.537  1.00  9.33           C  
ATOM   2811  O   PRO B 153      20.295  18.670  -1.504  1.00  9.33           O  
ATOM   2812  CB  PRO B 153      18.488  21.311  -0.611  1.00 12.39           C  
ATOM   2813  CG  PRO B 153      17.586  21.886   0.447  1.00 13.29           C  
ATOM   2814  CD  PRO B 153      18.184  21.345   1.720  1.00 10.90           C  
ATOM   2815  N   GLU B 154      21.168  19.876   0.199  1.00 12.18           N  
ATOM   2816  CA  GLU B 154      22.566  19.554  -0.092  1.00 13.23           C  
ATOM   2817  C   GLU B 154      22.857  18.060  -0.190  1.00 15.34           C  
ATOM   2818  O   GLU B 154      23.845  17.662  -0.800  1.00 11.88           O  
ATOM   2819  CB  GLU B 154      23.501  20.212   0.945  1.00 13.85           C  
ATOM   2820  CG  GLU B 154      23.286  19.779   2.394  1.00 19.40           C  
ATOM   2821  CD  GLU B 154      22.365  20.704   3.167  1.00 22.58           C  
ATOM   2822  OE1 GLU B 154      21.345  21.170   2.600  1.00 18.52           O  
ATOM   2823  OE2 GLU B 154      22.654  20.959   4.355  1.00 24.46           O1-
ATOM   2824  N   MET B 155      21.994  17.233   0.395  1.00 12.84           N  
ATOM   2825  CA  MET B 155      22.181  15.788   0.340  1.00 12.29           C  
ATOM   2826  C   MET B 155      21.840  15.236  -1.041  1.00 12.19           C  
ATOM   2827  O   MET B 155      22.116  14.076  -1.340  1.00 11.48           O  
ATOM   2828  CB  MET B 155      21.306  15.096   1.401  1.00 10.12           C  
ATOM   2829  CG  MET B 155      21.692  15.428   2.837  1.00  9.52           C  
ATOM   2830  SD  MET B 155      23.384  14.846   3.219  1.00 11.91           S  
ATOM   2831  CE  MET B 155      24.337  16.371   3.071  1.00 10.34           C  
ATOM   2832  N   MET B 156      21.244  16.064  -1.898  1.00 12.31           N  
ATOM   2833  CA  MET B 156      20.874  15.588  -3.221  1.00 12.96           C  
ATOM   2834  C   MET B 156      22.090  15.254  -4.070  1.00 10.07           C  
ATOM   2835  O   MET B 156      21.989  14.504  -5.034  1.00 12.32           O  
ATOM   2836  CB  MET B 156      19.974  16.603  -3.940  1.00 13.09           C  
ATOM   2837  CG  MET B 156      18.589  16.746  -3.322  1.00 11.20           C  
ATOM   2838  SD  MET B 156      17.739  15.156  -3.087  1.00 13.99           S  
ATOM   2839  CE  MET B 156      18.065  14.811  -1.323  1.00 12.60           C  
ATOM   2840  N   GLU B 157      23.246  15.800  -3.718  1.00 14.73           N  
ATOM   2841  CA  GLU B 157      24.449  15.478  -4.478  1.00 15.44           C  
ATOM   2842  C   GLU B 157      24.777  13.993  -4.333  1.00 14.12           C  
ATOM   2843  O   GLU B 157      25.299  13.372  -5.262  1.00 13.60           O  
ATOM   2844  CB  GLU B 157      25.620  16.342  -4.016  1.00 21.23           C  
ATOM   2845  CG  GLU B 157      25.453  17.780  -4.452  1.00 29.55           C  
ATOM   2846  CD  GLU B 157      25.114  17.876  -5.930  1.00 37.59           C  
ATOM   2847  OE1 GLU B 157      26.024  17.677  -6.768  1.00 41.46           O  
ATOM   2848  OE2 GLU B 157      23.929  18.126  -6.255  1.00 42.73           O1-
ATOM   2849  N   LYS B 158      24.457  13.416  -3.175  1.00 11.76           N  
ATOM   2850  CA  LYS B 158      24.705  11.988  -2.959  1.00 10.15           C  
ATOM   2851  C   LYS B 158      23.763  11.168  -3.821  1.00 10.46           C  
ATOM   2852  O   LYS B 158      24.157  10.180  -4.442  1.00  8.32           O  
ATOM   2853  CB  LYS B 158      24.477  11.609  -1.494  1.00 11.87           C  
ATOM   2854  CG  LYS B 158      25.354  12.361  -0.517  1.00 10.45           C  
ATOM   2855  CD  LYS B 158      25.117  11.853   0.903  1.00 10.68           C  
ATOM   2856  CE  LYS B 158      26.025  12.566   1.895  1.00 10.11           C  
ATOM   2857  NZ  LYS B 158      25.697  12.187   3.306  1.00  9.01           N1+
ATOM   2858  N   VAL B 159      22.498  11.576  -3.838  1.00 10.83           N  
ATOM   2859  CA  VAL B 159      21.490  10.892  -4.628  1.00  8.87           C  
ATOM   2860  C   VAL B 159      21.894  10.912  -6.112  1.00  9.33           C  
ATOM   2861  O   VAL B 159      21.856   9.885  -6.794  1.00 10.78           O  
ATOM   2862  CB  VAL B 159      20.111  11.588  -4.442  1.00 10.22           C  
ATOM   2863  CG1 VAL B 159      19.079  10.974  -5.372  1.00 11.35           C  
ATOM   2864  CG2 VAL B 159      19.661  11.460  -2.973  1.00 10.83           C  
ATOM   2865  N   ARG B 160      22.268  12.085  -6.611  1.00 10.28           N  
ATOM   2866  CA  ARG B 160      22.687  12.201  -8.010  1.00 13.92           C  
ATOM   2867  C   ARG B 160      23.873  11.299  -8.333  1.00 13.52           C  
ATOM   2868  O   ARG B 160      23.882  10.587  -9.346  1.00 12.77           O  
ATOM   2869  CB  ARG B 160      23.075  13.639  -8.342  1.00 17.49           C  
ATOM   2870  CG  ARG B 160      21.914  14.580  -8.535  1.00 28.09           C  
ATOM   2871  CD  ARG B 160      22.356  15.806  -9.334  1.00 33.02           C  
ATOM   2872  NE  ARG B 160      21.242  16.358 -10.100  1.00 38.82           N  
ATOM   2873  CZ  ARG B 160      20.228  17.036  -9.570  1.00 40.85           C  
ATOM   2874  NH1 ARG B 160      20.188  17.263  -8.262  1.00 38.59           N1+
ATOM   2875  NH2 ARG B 160      19.244  17.470 -10.350  1.00 41.64           N  
ATOM   2876  N   ALA B 161      24.885  11.334  -7.470  1.00 14.17           N  
ATOM   2877  CA  ALA B 161      26.081  10.529  -7.690  1.00 13.09           C  
ATOM   2878  C   ALA B 161      25.717   9.060  -7.795  1.00 13.80           C  
ATOM   2879  O   ALA B 161      26.223   8.343  -8.661  1.00 14.44           O  
ATOM   2880  CB  ALA B 161      27.089  10.753  -6.551  1.00 14.96           C  
ATOM   2881  N   LEU B 162      24.831   8.608  -6.910  1.00 13.15           N  
ATOM   2882  CA  LEU B 162      24.401   7.215  -6.913  1.00 12.18           C  
ATOM   2883  C   LEU B 162      23.606   6.858  -8.162  1.00 13.34           C  
ATOM   2884  O   LEU B 162      23.811   5.794  -8.739  1.00 12.23           O  
ATOM   2885  CB  LEU B 162      23.550   6.923  -5.677  1.00 10.65           C  
ATOM   2886  CG  LEU B 162      24.298   6.877  -4.341  1.00 11.27           C  
ATOM   2887  CD1 LEU B 162      23.301   6.955  -3.186  1.00 11.89           C  
ATOM   2888  CD2 LEU B 162      25.109   5.593  -4.255  1.00 12.30           C  
ATOM   2889  N   ARG B 163      22.697   7.742  -8.572  1.00 13.64           N  
ATOM   2890  CA  ARG B 163      21.874   7.477  -9.754  1.00 16.32           C  
ATOM   2891  C   ARG B 163      22.707   7.428 -11.031  1.00 16.42           C  
ATOM   2892  O   ARG B 163      22.444   6.618 -11.918  1.00 16.76           O  
ATOM   2893  CB  ARG B 163      20.771   8.534  -9.895  1.00 15.71           C  
ATOM   2894  CG  ARG B 163      19.868   8.319 -11.111  1.00 17.02           C  
ATOM   2895  CD  ARG B 163      19.280   6.922 -11.110  1.00 19.43           C  
ATOM   2896  NE  ARG B 163      18.234   6.742 -10.095  1.00 16.54           N  
ATOM   2897  CZ  ARG B 163      18.051   5.618  -9.414  1.00 13.15           C  
ATOM   2898  NH1 ARG B 163      18.848   4.581  -9.623  1.00 15.79           N1+
ATOM   2899  NH2 ARG B 163      17.050   5.516  -8.548  1.00 14.46           N  
ATOM   2900  N   LYS B 164      23.706   8.298 -11.119  1.00 18.02           N  
ATOM   2901  CA  LYS B 164      24.586   8.344 -12.285  1.00 18.83           C  
ATOM   2902  C   LYS B 164      25.358   7.035 -12.447  1.00 18.85           C  
ATOM   2903  O   LYS B 164      25.440   6.482 -13.543  1.00 19.29           O  
ATOM   2904  CB  LYS B 164      25.559   9.517 -12.150  1.00 21.14           C  
ATOM   2905  CG  LYS B 164      26.542   9.644 -13.303  1.00 25.82           C  
ATOM   2906  CD  LYS B 164      27.451  10.847 -13.109  1.00 31.89           C  
ATOM   2907  CE  LYS B 164      28.436  10.988 -14.266  1.00 34.18           C  
ATOM   2908  NZ  LYS B 164      29.336  12.161 -14.081  1.00 38.36           N1+
ATOM   2909  N   LYS B 165      25.908   6.526 -11.350  1.00 16.30           N  
ATOM   2910  CA  LYS B 165      26.666   5.279 -11.387  1.00 18.39           C  
ATOM   2911  C   LYS B 165      25.808   4.022 -11.451  1.00 17.86           C  
ATOM   2912  O   LYS B 165      26.193   3.041 -12.081  1.00 17.35           O  
ATOM   2913  CB  LYS B 165      27.573   5.169 -10.153  1.00 18.80           C  
ATOM   2914  CG  LYS B 165      28.555   6.311  -9.975  1.00 24.78           C  
ATOM   2915  CD  LYS B 165      29.281   6.203  -8.632  1.00 25.95           C  
ATOM   2916  CE  LYS B 165      30.743   5.793  -8.778  1.00 32.97           C  
ATOM   2917  NZ  LYS B 165      30.938   4.394  -9.230  1.00 33.67           N1+
ATOM   2918  N   TYR B 166      24.650   4.052 -10.792  1.00 16.59           N  
ATOM   2919  CA  TYR B 166      23.771   2.890 -10.717  1.00 15.73           C  
ATOM   2920  C   TYR B 166      22.348   3.233 -11.169  1.00 18.13           C  
ATOM   2921  O   TYR B 166      21.475   3.539 -10.348  1.00 16.54           O  
ATOM   2922  CB  TYR B 166      23.757   2.373  -9.265  1.00 13.68           C  
ATOM   2923  CG  TYR B 166      25.139   2.328  -8.618  1.00 14.42           C  
ATOM   2924  CD1 TYR B 166      25.437   3.111  -7.499  1.00 15.22           C  
ATOM   2925  CD2 TYR B 166      26.142   1.497  -9.120  1.00 18.09           C  
ATOM   2926  CE1 TYR B 166      26.707   3.066  -6.892  1.00 15.46           C  
ATOM   2927  CE2 TYR B 166      27.414   1.446  -8.523  1.00 18.14           C  
ATOM   2928  CZ  TYR B 166      27.688   2.227  -7.412  1.00 18.65           C  
ATOM   2929  OH  TYR B 166      28.938   2.155  -6.810  1.00 14.13           O  
ATOM   2930  N   PRO B 167      22.092   3.163 -12.487  1.00 18.50           N  
ATOM   2931  CA  PRO B 167      20.771   3.480 -13.039  1.00 19.40           C  
ATOM   2932  C   PRO B 167      19.553   2.686 -12.567  1.00 20.55           C  
ATOM   2933  O   PRO B 167      18.440   3.208 -12.601  1.00 21.40           O  
ATOM   2934  CB  PRO B 167      20.989   3.381 -14.558  1.00 20.81           C  
ATOM   2935  CG  PRO B 167      22.129   2.421 -14.689  1.00 23.58           C  
ATOM   2936  CD  PRO B 167      23.048   2.851 -13.564  1.00 19.20           C  
ATOM   2937  N   SER B 168      19.736   1.450 -12.116  1.00 20.27           N  
ATOM   2938  CA  SER B 168      18.583   0.666 -11.677  1.00 21.67           C  
ATOM   2939  C   SER B 168      18.505   0.418 -10.166  1.00 20.54           C  
ATOM   2940  O   SER B 168      17.632  -0.318  -9.693  1.00 19.69           O  
ATOM   2941  CB  SER B 168      18.568  -0.677 -12.405  1.00 23.82           C  
ATOM   2942  OG  SER B 168      19.672  -1.470 -12.014  1.00 32.96           O  
ATOM   2943  N   LEU B 169      19.415   1.025  -9.414  1.00 16.51           N  
ATOM   2944  CA  LEU B 169      19.446   0.846  -7.960  1.00 14.80           C  
ATOM   2945  C   LEU B 169      18.327   1.601  -7.249  1.00 13.44           C  
ATOM   2946  O   LEU B 169      17.996   2.721  -7.620  1.00 13.30           O  
ATOM   2947  CB  LEU B 169      20.774   1.350  -7.400  1.00 14.55           C  
ATOM   2948  CG  LEU B 169      20.908   1.356  -5.872  1.00 15.27           C  
ATOM   2949  CD1 LEU B 169      21.050  -0.079  -5.386  1.00 11.63           C  
ATOM   2950  CD2 LEU B 169      22.120   2.189  -5.459  1.00 14.38           C  
ATOM   2951  N   ASP B 170      17.747   0.982  -6.228  1.00 14.71           N  
ATOM   2952  CA  ASP B 170      16.722   1.654  -5.446  1.00 13.00           C  
ATOM   2953  C   ASP B 170      17.461   2.671  -4.584  1.00 13.28           C  
ATOM   2954  O   ASP B 170      18.327   2.296  -3.785  1.00 11.18           O  
ATOM   2955  CB  ASP B 170      15.987   0.675  -4.524  1.00 11.66           C  
ATOM   2956  CG  ASP B 170      14.772   0.025  -5.188  1.00 17.84           C  
ATOM   2957  OD1 ASP B 170      14.262   0.568  -6.192  1.00 13.84           O  
ATOM   2958  OD2 ASP B 170      14.317  -1.023  -4.683  1.00 16.57           O1-
ATOM   2959  N   ILE B 171      17.137   3.947  -4.760  1.00  8.53           N  
ATOM   2960  CA  ILE B 171      17.741   5.007  -3.974  1.00 11.49           C  
ATOM   2961  C   ILE B 171      16.623   5.609  -3.128  1.00 11.41           C  
ATOM   2962  O   ILE B 171      15.643   6.160  -3.642  1.00 12.63           O  
ATOM   2963  CB  ILE B 171      18.388   6.089  -4.874  1.00  9.26           C  
ATOM   2964  CG1 ILE B 171      19.525   5.460  -5.689  1.00  9.77           C  
ATOM   2965  CG2 ILE B 171      18.914   7.240  -4.014  1.00 10.25           C  
ATOM   2966  CD1 ILE B 171      20.141   6.402  -6.729  1.00 12.13           C  
ATOM   2967  N   GLU B 172      16.775   5.500  -1.818  1.00  9.19           N  
ATOM   2968  CA  GLU B 172      15.757   5.994  -0.905  1.00  9.34           C  
ATOM   2969  C   GLU B 172      16.204   7.263  -0.204  1.00  9.29           C  
ATOM   2970  O   GLU B 172      17.397   7.484  -0.001  1.00 11.11           O  
ATOM   2971  CB  GLU B 172      15.451   4.884   0.118  1.00  8.19           C  
ATOM   2972  CG  GLU B 172      14.208   5.082   0.962  1.00  6.96           C  
ATOM   2973  CD  GLU B 172      13.954   3.891   1.866  1.00  9.55           C  
ATOM   2974  OE1 GLU B 172      14.832   3.552   2.689  1.00  8.94           O  
ATOM   2975  OE2 GLU B 172      12.877   3.284   1.750  1.00  6.84           O1-
ATOM   2976  N   VAL B 173      15.246   8.125   0.124  1.00  7.71           N  
ATOM   2977  CA  VAL B 173      15.541   9.355   0.849  1.00  7.90           C  
ATOM   2978  C   VAL B 173      14.581   9.404   2.030  1.00  7.73           C  
ATOM   2979  O   VAL B 173      13.432   8.960   1.929  1.00  9.23           O  
ATOM   2980  CB  VAL B 173      15.369  10.644  -0.021  1.00 10.00           C  
ATOM   2981  CG1 VAL B 173      16.536  10.760  -1.020  1.00  6.29           C  
ATOM   2982  CG2 VAL B 173      14.033  10.617  -0.748  1.00  8.86           C  
ATOM   2983  N   ASP B 174      15.059   9.928   3.148  1.00  8.18           N  
ATOM   2984  CA  ASP B 174      14.242  10.006   4.352  1.00  9.32           C  
ATOM   2985  C   ASP B 174      14.599  11.239   5.154  1.00 10.32           C  
ATOM   2986  O   ASP B 174      15.757  11.424   5.525  1.00  9.90           O  
ATOM   2987  CB  ASP B 174      14.473   8.748   5.194  1.00  7.54           C  
ATOM   2988  CG  ASP B 174      13.666   8.739   6.487  1.00 12.40           C  
ATOM   2989  OD1 ASP B 174      12.739   9.549   6.636  1.00 13.68           O  
ATOM   2990  OD2 ASP B 174      13.959   7.896   7.348  1.00 16.48           O1-
ATOM   2991  N   GLY B 175      13.601  12.080   5.416  1.00  7.94           N  
ATOM   2992  CA  GLY B 175      13.831  13.281   6.190  1.00  8.83           C  
ATOM   2993  C   GLY B 175      13.280  14.535   5.530  1.00 12.13           C  
ATOM   2994  O   GLY B 175      13.894  15.090   4.618  1.00  9.36           O  
ATOM   2995  N   GLY B 176      12.111  14.976   5.986  1.00 11.21           N  
ATOM   2996  CA  GLY B 176      11.513  16.171   5.425  1.00  9.60           C  
ATOM   2997  C   GLY B 176      10.945  16.045   4.023  1.00  9.85           C  
ATOM   2998  O   GLY B 176      10.739  17.062   3.358  1.00 12.29           O  
ATOM   2999  N   LEU B 177      10.696  14.828   3.550  1.00  8.32           N  
ATOM   3000  CA  LEU B 177      10.117  14.672   2.216  1.00  9.69           C  
ATOM   3001  C   LEU B 177       8.614  14.973   2.253  1.00 12.65           C  
ATOM   3002  O   LEU B 177       7.882  14.510   3.139  1.00 10.27           O  
ATOM   3003  CB  LEU B 177      10.340  13.258   1.667  1.00 10.59           C  
ATOM   3004  CG  LEU B 177      11.675  13.020   0.943  1.00  9.82           C  
ATOM   3005  CD1 LEU B 177      11.777  13.929  -0.290  1.00 10.48           C  
ATOM   3006  CD2 LEU B 177      12.820  13.297   1.899  1.00  8.35           C  
ATOM   3007  N   GLY B 178       8.169  15.761   1.284  1.00 12.47           N  
ATOM   3008  CA  GLY B 178       6.766  16.123   1.201  1.00 12.11           C  
ATOM   3009  C   GLY B 178       6.508  16.793  -0.133  1.00 14.61           C  
ATOM   3010  O   GLY B 178       7.413  16.896  -0.966  1.00 11.72           O  
ATOM   3011  N   PRO B 179       5.280  17.262  -0.373  1.00 12.36           N  
ATOM   3012  CA  PRO B 179       4.988  17.915  -1.653  1.00 14.98           C  
ATOM   3013  C   PRO B 179       5.954  19.044  -2.030  1.00 14.71           C  
ATOM   3014  O   PRO B 179       6.275  19.218  -3.203  1.00 15.55           O  
ATOM   3015  CB  PRO B 179       3.562  18.429  -1.459  1.00 14.00           C  
ATOM   3016  CG  PRO B 179       2.952  17.363  -0.582  1.00 14.64           C  
ATOM   3017  CD  PRO B 179       4.059  17.101   0.440  1.00 12.15           C  
ATOM   3018  N   SER B 180       6.417  19.796  -1.038  1.00 14.83           N  
ATOM   3019  CA  SER B 180       7.309  20.925  -1.295  1.00 16.40           C  
ATOM   3020  C   SER B 180       8.773  20.569  -1.559  1.00 16.72           C  
ATOM   3021  O   SER B 180       9.538  21.411  -2.042  1.00 15.11           O  
ATOM   3022  CB  SER B 180       7.252  21.914  -0.130  1.00 17.38           C  
ATOM   3023  OG  SER B 180       7.925  21.402   1.006  1.00 19.60           O  
ATOM   3024  N   THR B 181       9.169  19.339  -1.248  1.00 14.61           N  
ATOM   3025  CA  THR B 181      10.558  18.937  -1.445  1.00 14.26           C  
ATOM   3026  C   THR B 181      10.760  17.746  -2.368  1.00 13.90           C  
ATOM   3027  O   THR B 181      11.893  17.385  -2.678  1.00 15.99           O  
ATOM   3028  CB  THR B 181      11.232  18.618  -0.084  1.00 16.31           C  
ATOM   3029  CG2 THR B 181      11.324  19.871   0.781  1.00 14.89           C  
ATOM   3030  OG1 THR B 181      10.472  17.618   0.606  1.00 15.34           O  
ATOM   3031  N   ILE B 182       9.679  17.126  -2.825  1.00 12.85           N  
ATOM   3032  CA  ILE B 182       9.822  15.955  -3.679  1.00 12.13           C  
ATOM   3033  C   ILE B 182      10.397  16.207  -5.077  1.00 12.90           C  
ATOM   3034  O   ILE B 182      11.171  15.400  -5.576  1.00 11.88           O  
ATOM   3035  CB  ILE B 182       8.474  15.196  -3.821  1.00 13.42           C  
ATOM   3036  CG1 ILE B 182       8.665  13.910  -4.625  1.00 11.75           C  
ATOM   3037  CG2 ILE B 182       7.437  16.093  -4.508  1.00 11.71           C  
ATOM   3038  CD1 ILE B 182       9.569  12.853  -3.954  1.00 14.00           C  
ATOM   3039  N   ASP B 183      10.029  17.306  -5.723  1.00 12.08           N  
ATOM   3040  CA  ASP B 183      10.563  17.531  -7.066  1.00 13.85           C  
ATOM   3041  C   ASP B 183      12.092  17.555  -7.141  1.00 13.04           C  
ATOM   3042  O   ASP B 183      12.671  16.945  -8.040  1.00 11.77           O  
ATOM   3043  CB  ASP B 183       9.997  18.816  -7.672  1.00 16.29           C  
ATOM   3044  CG  ASP B 183       8.518  18.703  -7.975  1.00 18.13           C  
ATOM   3045  OD1 ASP B 183       8.017  17.559  -8.050  1.00 19.13           O  
ATOM   3046  OD2 ASP B 183       7.864  19.753  -8.145  1.00 25.39           O1-
ATOM   3047  N   VAL B 184      12.743  18.240  -6.205  1.00 16.03           N  
ATOM   3048  CA  VAL B 184      14.204  18.305  -6.234  1.00 15.77           C  
ATOM   3049  C   VAL B 184      14.825  16.934  -5.947  1.00 16.15           C  
ATOM   3050  O   VAL B 184      15.886  16.594  -6.488  1.00 15.18           O  
ATOM   3051  CB  VAL B 184      14.753  19.391  -5.252  1.00 16.39           C  
ATOM   3052  CG1 VAL B 184      14.537  18.983  -3.803  1.00 17.47           C  
ATOM   3053  CG2 VAL B 184      16.236  19.639  -5.533  1.00 19.44           C  
ATOM   3054  N   ALA B 185      14.153  16.129  -5.126  1.00 13.22           N  
ATOM   3055  CA  ALA B 185      14.664  14.800  -4.810  1.00 13.59           C  
ATOM   3056  C   ALA B 185      14.433  13.852  -5.984  1.00 14.54           C  
ATOM   3057  O   ALA B 185      15.283  13.011  -6.292  1.00 14.50           O  
ATOM   3058  CB  ALA B 185      13.985  14.254  -3.543  1.00 13.75           C  
ATOM   3059  N   ALA B 186      13.283  13.980  -6.648  1.00 13.08           N  
ATOM   3060  CA  ALA B 186      12.984  13.114  -7.788  1.00 12.91           C  
ATOM   3061  C   ALA B 186      13.931  13.444  -8.946  1.00 14.72           C  
ATOM   3062  O   ALA B 186      14.402  12.549  -9.650  1.00 15.80           O  
ATOM   3063  CB  ALA B 186      11.525  13.298  -8.233  1.00 13.16           C  
ATOM   3064  N   SER B 187      14.213  14.729  -9.130  1.00 15.94           N  
ATOM   3065  CA  SER B 187      15.109  15.163 -10.198  1.00 19.16           C  
ATOM   3066  C   SER B 187      16.514  14.625  -9.964  1.00 18.07           C  
ATOM   3067  O   SER B 187      17.218  14.261 -10.910  1.00 17.55           O  
ATOM   3068  CB  SER B 187      15.152  16.692 -10.270  1.00 19.32           C  
ATOM   3069  OG  SER B 187      13.877  17.195 -10.633  1.00 26.77           O  
ATOM   3070  N   ALA B 188      16.914  14.576  -8.697  1.00 16.38           N  
ATOM   3071  CA  ALA B 188      18.238  14.075  -8.334  1.00 15.03           C  
ATOM   3072  C   ALA B 188      18.362  12.576  -8.605  1.00 14.35           C  
ATOM   3073  O   ALA B 188      19.471  12.065  -8.800  1.00 13.50           O  
ATOM   3074  CB  ALA B 188      18.529  14.384  -6.857  1.00 13.72           C  
ATOM   3075  N   GLY B 189      17.231  11.867  -8.617  1.00 13.04           N  
ATOM   3076  CA  GLY B 189      17.259  10.440  -8.888  1.00 11.65           C  
ATOM   3077  C   GLY B 189      16.656   9.520  -7.835  1.00 11.15           C  
ATOM   3078  O   GLY B 189      16.654   8.306  -7.997  1.00 12.90           O  
ATOM   3079  N   ALA B 190      16.149  10.077  -6.745  1.00 11.77           N  
ATOM   3080  CA  ALA B 190      15.562   9.238  -5.706  1.00 12.69           C  
ATOM   3081  C   ALA B 190      14.253   8.647  -6.222  1.00 14.84           C  
ATOM   3082  O   ALA B 190      13.457   9.360  -6.847  1.00 15.85           O  
ATOM   3083  CB  ALA B 190      15.312  10.064  -4.446  1.00 12.04           C  
ATOM   3084  N   ASN B 191      14.040   7.351  -5.986  1.00 12.82           N  
ATOM   3085  CA  ASN B 191      12.811   6.690  -6.422  1.00 13.53           C  
ATOM   3086  C   ASN B 191      12.028   6.058  -5.264  1.00 15.84           C  
ATOM   3087  O   ASN B 191      10.858   5.712  -5.427  1.00 14.95           O  
ATOM   3088  CB  ASN B 191      13.094   5.628  -7.495  1.00 11.56           C  
ATOM   3089  CG  ASN B 191      13.924   4.480  -6.976  1.00 15.45           C  
ATOM   3090  ND2 ASN B 191      13.348   3.284  -6.975  1.00 10.37           N  
ATOM   3091  OD1 ASN B 191      15.074   4.665  -6.577  1.00 15.70           O  
ATOM   3092  N   CYS B 192      12.670   5.892  -4.106  1.00 13.31           N  
ATOM   3093  CA  CYS B 192      11.996   5.333  -2.929  1.00 11.23           C  
ATOM   3094  C   CYS B 192      11.872   6.494  -1.948  1.00 12.41           C  
ATOM   3095  O   CYS B 192      12.868   7.027  -1.457  1.00 11.52           O  
ATOM   3096  CB  CYS B 192      12.808   4.182  -2.334  1.00 11.36           C  
ATOM   3097  SG  CYS B 192      12.977   2.763  -3.458  1.00 12.95           S  
ATOM   3098  N   ILE B 193      10.633   6.880  -1.665  1.00  9.77           N  
ATOM   3099  CA  ILE B 193      10.364   8.042  -0.838  1.00  8.84           C  
ATOM   3100  C   ILE B 193       9.768   7.748   0.526  1.00 10.33           C  
ATOM   3101  O   ILE B 193       8.641   7.272   0.622  1.00  8.89           O  
ATOM   3102  CB  ILE B 193       9.385   8.991  -1.596  1.00  9.65           C  
ATOM   3103  CG1 ILE B 193       9.858   9.169  -3.044  1.00 10.00           C  
ATOM   3104  CG2 ILE B 193       9.268  10.325  -0.885  1.00  9.76           C  
ATOM   3105  CD1 ILE B 193      11.230   9.803  -3.195  1.00 10.37           C  
ATOM   3106  N   VAL B 194      10.530   8.030   1.580  1.00  8.66           N  
ATOM   3107  CA  VAL B 194      10.030   7.843   2.938  1.00  9.06           C  
ATOM   3108  C   VAL B 194       9.510   9.202   3.392  1.00 10.11           C  
ATOM   3109  O   VAL B 194      10.216  10.208   3.300  1.00 13.60           O  
ATOM   3110  CB  VAL B 194      11.143   7.379   3.920  1.00  7.46           C  
ATOM   3111  CG1 VAL B 194      10.557   7.169   5.315  1.00  7.91           C  
ATOM   3112  CG2 VAL B 194      11.758   6.077   3.428  1.00  6.57           C  
ATOM   3113  N   ALA B 195       8.273   9.239   3.879  1.00 10.38           N  
ATOM   3114  CA  ALA B 195       7.681  10.490   4.340  1.00 10.11           C  
ATOM   3115  C   ALA B 195       6.809  10.206   5.547  1.00  8.47           C  
ATOM   3116  O   ALA B 195       6.053   9.238   5.554  1.00  8.39           O  
ATOM   3117  CB  ALA B 195       6.842  11.122   3.233  1.00  9.56           C  
ATOM   3118  N   GLY B 196       6.932  11.056   6.561  1.00  8.91           N  
ATOM   3119  CA  GLY B 196       6.163  10.891   7.781  1.00 11.32           C  
ATOM   3120  C   GLY B 196       5.132  11.984   7.988  1.00  9.72           C  
ATOM   3121  O   GLY B 196       3.974  11.832   7.591  1.00  9.01           O  
ATOM   3122  N   SER B 197       5.558  13.096   8.578  1.00 12.76           N  
ATOM   3123  CA  SER B 197       4.664  14.209   8.862  1.00 15.44           C  
ATOM   3124  C   SER B 197       3.900  14.741   7.651  1.00 14.57           C  
ATOM   3125  O   SER B 197       2.760  15.161   7.795  1.00 12.88           O  
ATOM   3126  CB  SER B 197       5.431  15.358   9.531  1.00 18.14           C  
ATOM   3127  OG  SER B 197       6.414  15.888   8.665  1.00 28.46           O  
ATOM   3128  N   SER B 198       4.505  14.714   6.465  1.00 12.92           N  
ATOM   3129  CA  SER B 198       3.817  15.221   5.276  1.00 12.13           C  
ATOM   3130  C   SER B 198       2.637  14.335   4.873  1.00 11.99           C  
ATOM   3131  O   SER B 198       1.738  14.778   4.155  1.00 11.55           O  
ATOM   3132  CB  SER B 198       4.786  15.357   4.091  1.00 10.48           C  
ATOM   3133  OG  SER B 198       5.221  14.091   3.624  1.00 11.16           O  
ATOM   3134  N   ILE B 199       2.638  13.084   5.318  1.00 10.33           N  
ATOM   3135  CA  ILE B 199       1.527  12.183   5.006  1.00  9.20           C  
ATOM   3136  C   ILE B 199       0.571  12.045   6.206  1.00 13.63           C  
ATOM   3137  O   ILE B 199      -0.642  12.249   6.082  1.00 11.19           O  
ATOM   3138  CB  ILE B 199       2.021  10.763   4.611  1.00  9.38           C  
ATOM   3139  CG1 ILE B 199       2.744  10.806   3.257  1.00  9.94           C  
ATOM   3140  CG2 ILE B 199       0.821   9.802   4.523  1.00 10.01           C  
ATOM   3141  CD1 ILE B 199       3.392   9.462   2.835  1.00  8.83           C  
ATOM   3142  N   PHE B 200       1.104  11.707   7.375  1.00 10.16           N  
ATOM   3143  CA  PHE B 200       0.230  11.535   8.534  1.00 12.06           C  
ATOM   3144  C   PHE B 200      -0.403  12.827   9.039  1.00 14.79           C  
ATOM   3145  O   PHE B 200      -1.444  12.799   9.698  1.00 13.59           O  
ATOM   3146  CB  PHE B 200       0.976  10.836   9.673  1.00 12.63           C  
ATOM   3147  CG  PHE B 200       1.218   9.378   9.418  1.00 11.14           C  
ATOM   3148  CD1 PHE B 200       2.401   8.943   8.821  1.00 13.13           C  
ATOM   3149  CD2 PHE B 200       0.236   8.442   9.715  1.00 10.38           C  
ATOM   3150  CE1 PHE B 200       2.600   7.593   8.526  1.00 13.16           C  
ATOM   3151  CE2 PHE B 200       0.424   7.096   9.423  1.00 12.48           C  
ATOM   3152  CZ  PHE B 200       1.607   6.667   8.827  1.00 12.17           C  
ATOM   3153  N   GLY B 201       0.217  13.959   8.727  1.00 13.30           N  
ATOM   3154  CA  GLY B 201      -0.340  15.224   9.164  1.00 17.97           C  
ATOM   3155  C   GLY B 201      -1.151  15.932   8.088  1.00 18.83           C  
ATOM   3156  O   GLY B 201      -1.593  17.061   8.293  1.00 21.77           O  
ATOM   3157  N   ALA B 202      -1.357  15.275   6.951  1.00 16.87           N  
ATOM   3158  CA  ALA B 202      -2.097  15.874   5.841  1.00 17.99           C  
ATOM   3159  C   ALA B 202      -3.613  15.669   5.871  1.00 18.50           C  
ATOM   3160  O   ALA B 202      -4.109  14.645   6.335  1.00 17.11           O  
ATOM   3161  CB  ALA B 202      -1.550  15.349   4.525  1.00 17.09           C  
ATOM   3162  N   ALA B 203      -4.346  16.646   5.342  1.00 21.10           N  
ATOM   3163  CA  ALA B 203      -5.807  16.554   5.274  1.00 19.79           C  
ATOM   3164  C   ALA B 203      -6.169  15.528   4.207  1.00 18.97           C  
ATOM   3165  O   ALA B 203      -7.179  14.822   4.315  1.00 17.78           O  
ATOM   3166  CB  ALA B 203      -6.408  17.912   4.912  1.00 23.78           C  
ATOM   3167  N   GLU B 204      -5.334  15.449   3.171  1.00 17.40           N  
ATOM   3168  CA  GLU B 204      -5.551  14.506   2.075  1.00 16.20           C  
ATOM   3169  C   GLU B 204      -4.309  13.642   1.860  1.00 16.14           C  
ATOM   3170  O   GLU B 204      -3.591  13.820   0.873  1.00 13.40           O  
ATOM   3171  CB  GLU B 204      -5.855  15.257   0.777  1.00 18.47           C  
ATOM   3172  CG  GLU B 204      -7.156  16.049   0.784  1.00 19.62           C  
ATOM   3173  CD  GLU B 204      -8.380  15.160   0.867  1.00 18.42           C  
ATOM   3174  OE1 GLU B 204      -8.266  13.964   0.540  1.00 16.32           O  
ATOM   3175  OE2 GLU B 204      -9.461  15.670   1.238  1.00 21.10           O1-
ATOM   3176  N   PRO B 205      -4.059  12.679   2.765  1.00 13.52           N  
ATOM   3177  CA  PRO B 205      -2.885  11.806   2.640  1.00 11.08           C  
ATOM   3178  C   PRO B 205      -2.837  10.996   1.350  1.00 12.67           C  
ATOM   3179  O   PRO B 205      -1.752  10.710   0.834  1.00 14.52           O  
ATOM   3180  CB  PRO B 205      -2.956  10.935   3.901  1.00 12.77           C  
ATOM   3181  CG  PRO B 205      -4.429  10.873   4.208  1.00 11.39           C  
ATOM   3182  CD  PRO B 205      -4.889  12.300   3.926  1.00 13.71           C  
ATOM   3183  N   GLY B 206      -4.004  10.622   0.828  1.00 10.79           N  
ATOM   3184  CA  GLY B 206      -4.036   9.867  -0.412  1.00 13.22           C  
ATOM   3185  C   GLY B 206      -3.509  10.735  -1.537  1.00 14.93           C  
ATOM   3186  O   GLY B 206      -2.755  10.279  -2.400  1.00 14.11           O  
ATOM   3187  N   GLU B 207      -3.919  11.999  -1.541  1.00 15.79           N  
ATOM   3188  CA  GLU B 207      -3.450  12.924  -2.567  1.00 16.80           C  
ATOM   3189  C   GLU B 207      -1.937  13.143  -2.443  1.00 13.69           C  
ATOM   3190  O   GLU B 207      -1.238  13.244  -3.451  1.00 14.16           O  
ATOM   3191  CB  GLU B 207      -4.198  14.258  -2.460  1.00 17.85           C  
ATOM   3192  CG  GLU B 207      -5.637  14.163  -2.981  1.00 21.87           C  
ATOM   3193  CD  GLU B 207      -6.442  15.438  -2.777  1.00 26.42           C  
ATOM   3194  OE1 GLU B 207      -5.838  16.528  -2.725  1.00 25.26           O  
ATOM   3195  OE2 GLU B 207      -7.685  15.349  -2.684  1.00 27.47           O1-
ATOM   3196  N   VAL B 208      -1.434  13.217  -1.216  1.00 13.63           N  
ATOM   3197  CA  VAL B 208       0.003  13.413  -1.006  1.00 12.41           C  
ATOM   3198  C   VAL B 208       0.780  12.213  -1.551  1.00 13.30           C  
ATOM   3199  O   VAL B 208       1.776  12.380  -2.257  1.00 13.45           O  
ATOM   3200  CB  VAL B 208       0.346  13.596   0.497  1.00 11.50           C  
ATOM   3201  CG1 VAL B 208       1.869  13.637   0.694  1.00  9.37           C  
ATOM   3202  CG2 VAL B 208      -0.266  14.876   1.015  1.00 10.02           C  
ATOM   3203  N   ILE B 209       0.336  11.003  -1.220  1.00 11.02           N  
ATOM   3204  CA  ILE B 209       1.009   9.798  -1.701  1.00 11.36           C  
ATOM   3205  C   ILE B 209       1.042   9.782  -3.234  1.00 14.08           C  
ATOM   3206  O   ILE B 209       2.080   9.518  -3.844  1.00 12.47           O  
ATOM   3207  CB  ILE B 209       0.313   8.526  -1.144  1.00 10.38           C  
ATOM   3208  CG1 ILE B 209       0.628   8.406   0.355  1.00  8.26           C  
ATOM   3209  CG2 ILE B 209       0.778   7.281  -1.894  1.00  9.85           C  
ATOM   3210  CD1 ILE B 209       0.014   7.194   1.040  1.00 13.23           C  
ATOM   3211  N   SER B 210      -0.093  10.085  -3.858  1.00 13.86           N  
ATOM   3212  CA  SER B 210      -0.156  10.113  -5.312  1.00 15.49           C  
ATOM   3213  C   SER B 210       0.774  11.175  -5.892  1.00 12.83           C  
ATOM   3214  O   SER B 210       1.435  10.930  -6.901  1.00 19.00           O  
ATOM   3215  CB  SER B 210      -1.599  10.372  -5.781  1.00 15.58           C  
ATOM   3216  OG  SER B 210      -2.404   9.235  -5.531  1.00 18.87           O  
ATOM   3217  N   ALA B 211       0.825  12.344  -5.259  1.00 14.55           N  
ATOM   3218  CA  ALA B 211       1.674  13.437  -5.728  1.00 15.99           C  
ATOM   3219  C   ALA B 211       3.147  13.047  -5.650  1.00 17.64           C  
ATOM   3220  O   ALA B 211       3.932  13.354  -6.554  1.00 14.70           O  
ATOM   3221  CB  ALA B 211       1.427  14.692  -4.899  1.00 18.26           C  
ATOM   3222  N   LEU B 212       3.524  12.377  -4.563  1.00 15.55           N  
ATOM   3223  CA  LEU B 212       4.912  11.944  -4.405  1.00 15.80           C  
ATOM   3224  C   LEU B 212       5.263  10.959  -5.517  1.00 14.85           C  
ATOM   3225  O   LEU B 212       6.330  11.062  -6.135  1.00 16.68           O  
ATOM   3226  CB  LEU B 212       5.119  11.294  -3.029  1.00 12.98           C  
ATOM   3227  CG  LEU B 212       4.898  12.206  -1.814  1.00 13.31           C  
ATOM   3228  CD1 LEU B 212       5.078  11.399  -0.520  1.00 11.34           C  
ATOM   3229  CD2 LEU B 212       5.883  13.374  -1.847  1.00 14.98           C  
ATOM   3230  N   ARG B 213       4.369  10.006  -5.769  1.00 12.19           N  
ATOM   3231  CA  ARG B 213       4.568   9.010  -6.822  1.00 13.44           C  
ATOM   3232  C   ARG B 213       4.645   9.675  -8.206  1.00 16.94           C  
ATOM   3233  O   ARG B 213       5.509   9.340  -9.025  1.00 16.25           O  
ATOM   3234  CB  ARG B 213       3.419   7.996  -6.815  1.00 10.35           C  
ATOM   3235  CG  ARG B 213       3.511   6.931  -7.894  1.00 14.84           C  
ATOM   3236  CD  ARG B 213       2.261   6.046  -7.902  1.00 18.38           C  
ATOM   3237  NE  ARG B 213       1.924   5.589  -6.556  1.00 20.47           N  
ATOM   3238  CZ  ARG B 213       2.662   4.743  -5.846  1.00 24.65           C  
ATOM   3239  NH1 ARG B 213       3.783   4.247  -6.356  1.00 26.67           N1+
ATOM   3240  NH2 ARG B 213       2.297   4.415  -4.611  1.00 22.97           N  
ATOM   3241  N   LYS B 214       3.733  10.609  -8.462  1.00 16.32           N  
ATOM   3242  CA  LYS B 214       3.706  11.310  -9.748  1.00 18.75           C  
ATOM   3243  C   LYS B 214       5.001  12.066 -10.027  1.00 18.19           C  
ATOM   3244  O   LYS B 214       5.504  12.052 -11.157  1.00 18.57           O  
ATOM   3245  CB  LYS B 214       2.510  12.266  -9.799  1.00 20.03           C  
ATOM   3246  CG  LYS B 214       1.178  11.524  -9.830  1.00 26.35           C  
ATOM   3247  CD  LYS B 214      -0.038  12.448  -9.728  1.00 30.03           C  
ATOM   3248  CE  LYS B 214      -1.319  11.619  -9.702  1.00 33.56           C  
ATOM   3249  NZ  LYS B 214      -2.536  12.440  -9.450  1.00 38.94           N1+
ATOM   3250  N   SER B 215       5.540  12.722  -9.003  1.00 17.36           N  
ATOM   3251  CA  SER B 215       6.784  13.474  -9.146  1.00 17.59           C  
ATOM   3252  C   SER B 215       7.924  12.538  -9.539  1.00 18.66           C  
ATOM   3253  O   SER B 215       8.686  12.827 -10.466  1.00 18.73           O  
ATOM   3254  CB  SER B 215       7.133  14.197  -7.839  1.00 18.12           C  
ATOM   3255  OG  SER B 215       8.375  14.890  -7.954  1.00 18.67           O  
ATOM   3256  N   VAL B 216       8.042  11.416  -8.833  1.00 15.88           N  
ATOM   3257  CA  VAL B 216       9.086  10.448  -9.137  1.00 16.76           C  
ATOM   3258  C   VAL B 216       8.917   9.910 -10.558  1.00 19.44           C  
ATOM   3259  O   VAL B 216       9.881   9.853 -11.323  1.00 18.13           O  
ATOM   3260  CB  VAL B 216       9.076   9.253  -8.147  1.00 15.30           C  
ATOM   3261  CG1 VAL B 216      10.048   8.177  -8.614  1.00 14.37           C  
ATOM   3262  CG2 VAL B 216       9.474   9.724  -6.752  1.00 13.40           C  
ATOM   3263  N   GLU B 217       7.692   9.535 -10.916  1.00 19.32           N  
ATOM   3264  CA  GLU B 217       7.437   8.990 -12.247  1.00 21.54           C  
ATOM   3265  C   GLU B 217       7.647  10.045 -13.328  1.00 22.53           C  
ATOM   3266  O   GLU B 217       8.040   9.725 -14.449  1.00 23.39           O  
ATOM   3267  CB  GLU B 217       6.021   8.397 -12.313  1.00 23.15           C  
ATOM   3268  CG  GLU B 217       5.803   7.296 -11.273  1.00 26.23           C  
ATOM   3269  CD  GLU B 217       4.468   6.571 -11.395  1.00 29.63           C  
ATOM   3270  OE1 GLU B 217       3.429   7.240 -11.572  1.00 29.91           O  
ATOM   3271  OE2 GLU B 217       4.463   5.325 -11.289  1.00 32.10           O1-
ATOM   3272  N   GLY B 218       7.405  11.305 -12.980  1.00 24.59           N  
ATOM   3273  CA  GLY B 218       7.591  12.388 -13.928  1.00 26.70           C  
ATOM   3274  C   GLY B 218       9.060  12.582 -14.267  1.00 29.51           C  
ATOM   3275  O   GLY B 218       9.397  13.027 -15.365  1.00 29.08           O  
ATOM   3276  N   SER B 219       9.935  12.249 -13.319  1.00 28.66           N  
ATOM   3277  CA  SER B 219      11.381  12.369 -13.506  1.00 31.94           C  
ATOM   3278  C   SER B 219      11.963  11.206 -14.305  1.00 33.83           C  
ATOM   3279  O   SER B 219      13.034  11.407 -14.916  1.00 35.94           O  
ATOM   3280  CB  SER B 219      12.093  12.455 -12.153  1.00 29.93           C  
ATOM   3281  OG  SER B 219      12.037  13.772 -11.638  1.00 35.06           O  
