# Supplementary material for: Structural Descriptors for Subunit Interface Regions in Homodimers: Effect of Lipid Membrane and Secondary Structure Type
Source: J Chem Inf Model. 2025 Mar 27;65(7):3117–26. doi: 10.1021/acs.jcim.4c01233 (PMC12004529; doi:10.1021/acs.jcim.4c01233)
Supplement: Supplementary file 3 — ci4c01233_si_003.tar [file ci4c01233_si_003.tar › database/alpha/2flo_cytop.pdb]

ATOM      1  N   ARG A  20     -21.434  20.096  66.416  1.00208.02           N  
ATOM      2  CA  ARG A  20     -21.256  21.106  67.419  1.00208.02           C  
ATOM      3  C   ARG A  20     -20.295  22.121  66.904  1.00208.02           C  
ATOM      4  O   ARG A  20     -19.208  21.795  66.430  1.00208.02           O  
ATOM      5  CB  ARG A  20     -20.697  20.561  68.744  1.00208.02           C  
ATOM      6  CG  ARG A  20     -21.649  19.588  69.441  1.00208.02           C  
ATOM      7  CD  ARG A  20     -21.154  19.097  70.803  1.00208.02           C  
ATOM      8  NE  ARG A  20     -19.936  18.269  70.580  1.00208.02           N  
ATOM      9  CZ  ARG A  20     -19.554  17.355  71.520  1.00208.02           C  
ATOM     10  NH1 ARG A  20     -20.309  17.179  72.645  1.00208.02           N1+
ATOM     11  NH2 ARG A  20     -18.424  16.613  71.334  1.00208.02           N  
ATOM     12  N   PRO A  21     -20.703  23.359  66.962  1.00190.98           N  
ATOM     13  CA  PRO A  21     -19.819  24.398  66.528  1.00190.98           C  
ATOM     14  C   PRO A  21     -19.013  24.828  67.703  1.00190.98           C  
ATOM     15  O   PRO A  21     -19.362  24.479  68.829  1.00190.98           O  
ATOM     16  CB  PRO A  21     -20.698  25.539  66.018  1.00190.98           C  
ATOM     17  CG  PRO A  21     -22.042  24.867  65.703  1.00190.98           C  
ATOM     18  CD  PRO A  21     -22.090  23.689  66.684  1.00190.98           C  
ATOM     19  N   GLN A  22     -17.926  25.574  67.455  1.00264.55           N  
ATOM     20  CA  GLN A  22     -17.197  26.191  68.518  1.00264.55           C  
ATOM     21  C   GLN A  22     -17.438  27.641  68.286  1.00264.55           C  
ATOM     22  O   GLN A  22     -17.465  28.083  67.139  1.00264.55           O  
ATOM     23  CB  GLN A  22     -15.675  25.992  68.435  1.00264.55           C  
ATOM     24  CG  GLN A  22     -14.914  26.670  69.575  1.00264.55           C  
ATOM     25  CD  GLN A  22     -13.427  26.434  69.358  1.00264.55           C  
ATOM     26  NE2 GLN A  22     -12.577  27.275  70.007  1.00264.55           N  
ATOM     27  OE1 GLN A  22     -13.027  25.529  68.627  1.00264.55           O  
ATOM     28  N   GLU A  23     -17.660  28.425  69.354  1.00 79.27           N  
ATOM     29  CA  GLU A  23     -17.865  29.815  69.097  1.00 79.27           C  
ATOM     30  C   GLU A  23     -16.560  30.485  69.332  1.00 79.27           C  
ATOM     31  O   GLU A  23     -15.883  30.218  70.322  1.00 79.27           O  
ATOM     32  CB  GLU A  23     -18.889  30.507  70.015  1.00 79.27           C  
ATOM     33  CG  GLU A  23     -20.341  30.096  69.763  1.00 79.27           C  
ATOM     34  CD  GLU A  23     -21.234  31.067  70.523  1.00 79.27           C  
ATOM     35  OE1 GLU A  23     -20.727  32.153  70.912  1.00 79.27           O  
ATOM     36  OE2 GLU A  23     -22.435  30.740  70.716  1.00 79.27           O1-
ATOM     37  N   PHE A  24     -16.147  31.344  68.387  1.00 85.17           N  
ATOM     38  CA  PHE A  24     -14.948  32.086  68.609  1.00 85.17           C  
ATOM     39  C   PHE A  24     -15.230  33.504  68.251  1.00 85.17           C  
ATOM     40  O   PHE A  24     -16.174  33.807  67.520  1.00 85.17           O  
ATOM     41  CB  PHE A  24     -13.687  31.556  67.887  1.00 85.17           C  
ATOM     42  CG  PHE A  24     -13.875  31.446  66.412  1.00 85.17           C  
ATOM     43  CD1 PHE A  24     -13.672  32.524  65.580  1.00 85.17           C  
ATOM     44  CD2 PHE A  24     -14.228  30.237  65.858  1.00 85.17           C  
ATOM     45  CE1 PHE A  24     -13.835  32.396  64.221  1.00 85.17           C  
ATOM     46  CE2 PHE A  24     -14.397  30.104  64.500  1.00 85.17           C  
ATOM     47  CZ  PHE A  24     -14.201  31.187  63.679  1.00 85.17           C  
ATOM     48  N   ALA A  25     -14.432  34.437  68.799  1.00 60.64           N  
ATOM     49  CA  ALA A  25     -14.777  35.799  68.551  1.00 60.64           C  
ATOM     50  C   ALA A  25     -13.591  36.550  68.055  1.00 60.64           C  
ATOM     51  O   ALA A  25     -12.443  36.268  68.399  1.00 60.64           O  
ATOM     52  CB  ALA A  25     -15.287  36.530  69.804  1.00 60.64           C  
ATOM     53  N   ALA A  26     -13.866  37.534  67.183  1.00 78.02           N  
ATOM     54  CA  ALA A  26     -12.835  38.390  66.702  1.00 78.02           C  
ATOM     55  C   ALA A  26     -13.212  39.751  67.168  1.00 78.02           C  
ATOM     56  O   ALA A  26     -14.343  40.185  66.949  1.00 78.02           O  
ATOM     57  CB  ALA A  26     -12.776  38.452  65.177  1.00 78.02           C  
ATOM     58  N   VAL A  27     -12.291  40.463  67.847  1.00173.21           N  
ATOM     59  CA  VAL A  27     -12.677  41.793  68.191  1.00173.21           C  
ATOM     60  C   VAL A  27     -11.781  42.677  67.406  1.00173.21           C  
ATOM     61  O   VAL A  27     -10.602  42.388  67.185  1.00173.21           O  
ATOM     62  CB  VAL A  27     -12.523  42.238  69.616  1.00173.21           C  
ATOM     63  CG1 VAL A  27     -13.166  41.218  70.558  1.00173.21           C  
ATOM     64  CG2 VAL A  27     -11.069  42.603  69.873  1.00173.21           C  
ATOM     65  N   ASP A  28     -12.368  43.784  66.943  1.00106.92           N  
ATOM     66  CA  ASP A  28     -11.690  44.726  66.125  1.00106.92           C  
ATOM     67  C   ASP A  28     -11.746  46.024  66.851  1.00106.92           C  
ATOM     68  O   ASP A  28     -12.826  46.570  67.072  1.00106.92           O  
ATOM     69  CB  ASP A  28     -12.433  44.915  64.790  1.00106.92           C  
ATOM     70  CG  ASP A  28     -11.718  45.920  63.906  1.00106.92           C  
ATOM     71  OD1 ASP A  28     -10.662  46.457  64.333  1.00106.92           O  
ATOM     72  OD2 ASP A  28     -12.237  46.171  62.786  1.00106.92           O1-
ATOM     73  N   LEU A  29     -10.581  46.552  67.264  1.00 96.65           N  
ATOM     74  CA  LEU A  29     -10.612  47.821  67.925  1.00 96.65           C  
ATOM     75  C   LEU A  29     -10.437  48.859  66.858  1.00 96.65           C  
ATOM     76  O   LEU A  29      -9.317  49.186  66.473  1.00 96.65           O  
ATOM     77  CB  LEU A  29      -9.494  47.991  68.970  1.00 96.65           C  
ATOM     78  CG  LEU A  29      -9.518  46.914  70.077  1.00 96.65           C  
ATOM     79  CD1 LEU A  29      -8.553  47.269  71.219  1.00 96.65           C  
ATOM     80  CD2 LEU A  29     -10.946  46.619  70.563  1.00 96.65           C  
ATOM     81  N   GLY A  30     -11.565  49.419  66.367  1.00 52.22           N  
ATOM     82  CA  GLY A  30     -11.532  50.337  65.257  1.00 52.22           C  
ATOM     83  C   GLY A  30     -11.409  51.748  65.707  1.00 52.22           C  
ATOM     84  O   GLY A  30     -11.331  52.053  66.896  1.00 52.22           O  
ATOM     85  N   SER A  31     -11.364  52.646  64.703  1.00 69.30           N  
ATOM     86  CA  SER A  31     -11.258  54.055  64.914  1.00 69.30           C  
ATOM     87  C   SER A  31     -12.516  54.544  65.547  1.00 69.30           C  
ATOM     88  O   SER A  31     -12.476  55.238  66.561  1.00 69.30           O  
ATOM     89  CB  SER A  31     -11.042  54.838  63.608  1.00 69.30           C  
ATOM     90  OG  SER A  31      -9.790  54.487  63.037  1.00 69.30           O  
ATOM     91  N   ASN A  32     -13.661  54.270  64.891  1.00 95.06           N  
ATOM     92  CA  ASN A  32     -14.957  54.659  65.369  1.00 95.06           C  
ATOM     93  C   ASN A  32     -15.557  53.696  66.369  1.00 95.06           C  
ATOM     94  O   ASN A  32     -16.097  54.123  67.389  1.00 95.06           O  
ATOM     95  CB  ASN A  32     -15.949  54.850  64.212  1.00 95.06           C  
ATOM     96  CG  ASN A  32     -15.424  56.020  63.386  1.00 95.06           C  
ATOM     97  ND2 ASN A  32     -15.209  55.785  62.063  1.00 95.06           N  
ATOM     98  OD1 ASN A  32     -15.192  57.109  63.908  1.00 95.06           O  
ATOM     99  N   SER A  33     -15.488  52.364  66.127  1.00 82.67           N  
ATOM    100  CA  SER A  33     -16.182  51.474  67.028  1.00 82.67           C  
ATOM    101  C   SER A  33     -15.402  50.200  67.231  1.00 82.67           C  
ATOM    102  O   SER A  33     -14.385  49.988  66.574  1.00 82.67           O  
ATOM    103  CB  SER A  33     -17.569  51.037  66.523  1.00 82.67           C  
ATOM    104  OG  SER A  33     -18.445  52.152  66.461  1.00 82.67           O  
ATOM    105  N   PHE A  34     -15.853  49.346  68.195  1.00193.33           N  
ATOM    106  CA  PHE A  34     -15.287  48.025  68.435  1.00193.33           C  
ATOM    107  C   PHE A  34     -16.390  46.966  68.112  1.00193.33           C  
ATOM    108  O   PHE A  34     -17.542  47.313  68.373  1.00193.33           O  
ATOM    109  CB  PHE A  34     -14.851  47.738  69.890  1.00193.33           C  
ATOM    110  CG  PHE A  34     -13.787  48.701  70.299  1.00193.33           C  
ATOM    111  CD1 PHE A  34     -12.806  49.080  69.416  1.00193.33           C  
ATOM    112  CD2 PHE A  34     -13.725  49.179  71.588  1.00193.33           C  
ATOM    113  CE1 PHE A  34     -11.811  49.954  69.789  1.00193.33           C  
ATOM    114  CE2 PHE A  34     -12.730  50.051  71.970  1.00193.33           C  
ATOM    115  CZ  PHE A  34     -11.771  50.447  71.070  1.00193.33           C  
ATOM    116  N   HIS A  35     -16.076  45.694  67.586  1.00371.84           N  
ATOM    117  CA  HIS A  35     -16.982  44.566  67.071  1.00371.84           C  
ATOM    118  C   HIS A  35     -16.473  42.994  67.394  1.00371.84           C  
ATOM    119  O   HIS A  35     -15.457  43.085  68.089  1.00371.84           O  
ATOM    120  CB  HIS A  35     -17.047  44.589  65.530  1.00371.84           C  
ATOM    121  CG  HIS A  35     -17.203  45.952  64.909  1.00371.84           C  
ATOM    122  CD2 HIS A  35     -16.266  46.920  64.699  1.00371.84           C  
ATOM    123  ND1 HIS A  35     -18.380  46.454  64.400  1.00371.84           N  
ATOM    124  CE1 HIS A  35     -18.100  47.688  63.909  1.00371.84           C  
ATOM    125  NE2 HIS A  35     -16.830  48.015  64.068  1.00371.84           N  
ATOM    126  N   MET A  36     -16.930  41.568  67.049  1.00415.34           N  
ATOM    127  CA  MET A  36     -17.912  40.535  66.366  1.00415.34           C  
ATOM    128  C   MET A  36     -17.792  38.961  66.740  1.00415.34           C  
ATOM    129  O   MET A  36     -16.713  38.462  67.054  1.00415.34           O  
ATOM    130  CB  MET A  36     -17.895  40.661  64.829  1.00415.34           C  
ATOM    131  CG  MET A  36     -18.999  39.893  64.096  1.00415.34           C  
ATOM    132  SD  MET A  36     -18.623  38.153  63.732  1.00415.34           S  
ATOM    133  CE  MET A  36     -17.481  38.555  62.381  1.00415.34           C  
ATOM    134  N   VAL A  37     -18.884  38.076  66.662  1.00108.28           N  
ATOM    135  CA  VAL A  37     -18.878  36.640  67.088  1.00108.28           C  
ATOM    136  C   VAL A  37     -19.295  35.652  66.003  1.00108.28           C  
ATOM    137  O   VAL A  37     -20.163  35.928  65.178  1.00108.28           O  
ATOM    138  CB  VAL A  37     -19.790  36.382  68.253  1.00108.28           C  
ATOM    139  CG1 VAL A  37     -19.723  34.889  68.617  1.00108.28           C  
ATOM    140  CG2 VAL A  37     -19.410  37.335  69.400  1.00108.28           C  
ATOM    141  N   ILE A  38     -18.696  34.424  66.016  1.00147.96           N  
ATOM    142  CA  ILE A  38     -18.909  33.429  64.979  1.00147.96           C  
ATOM    143  C   ILE A  38     -18.845  32.018  65.503  1.00147.96           C  
ATOM    144  O   ILE A  38     -18.283  31.755  66.564  1.00147.96           O  
ATOM    145  CB  ILE A  38     -17.835  33.560  63.940  1.00147.96           C  
ATOM    146  CG1 ILE A  38     -17.963  32.546  62.796  1.00147.96           C  
ATOM    147  CG2 ILE A  38     -16.505  33.520  64.695  1.00147.96           C  
ATOM    148  CD1 ILE A  38     -17.077  32.865  61.591  1.00147.96           C  
ATOM    149  N   ALA A  39     -19.440  31.070  64.735  1.00 60.01           N  
ATOM    150  CA  ALA A  39     -19.420  29.654  65.011  1.00 60.01           C  
ATOM    151  C   ALA A  39     -19.214  28.974  63.687  1.00 60.01           C  
ATOM    152  O   ALA A  39     -19.513  29.541  62.637  1.00 60.01           O  
ATOM    153  CB  ALA A  39     -20.738  29.119  65.593  1.00 60.01           C  
ATOM    154  N   ARG A  40     -18.678  27.735  63.684  1.00192.21           N  
ATOM    155  CA  ARG A  40     -18.434  27.096  62.419  1.00192.21           C  
ATOM    156  C   ARG A  40     -19.346  25.926  62.258  1.00192.21           C  
ATOM    157  O   ARG A  40     -19.229  24.934  62.974  1.00192.21           O  
ATOM    158  CB  ARG A  40     -16.989  26.584  62.280  1.00192.21           C  
ATOM    159  CG  ARG A  40     -16.696  25.904  60.942  1.00192.21           C  
ATOM    160  CD  ARG A  40     -16.677  24.374  61.013  1.00192.21           C  
ATOM    161  NE  ARG A  40     -15.495  23.965  61.826  1.00192.21           N  
ATOM    162  CZ  ARG A  40     -15.619  23.759  63.169  1.00192.21           C  
ATOM    163  NH1 ARG A  40     -16.827  23.928  63.781  1.00192.21           N1+
ATOM    164  NH2 ARG A  40     -14.534  23.365  63.900  1.00192.21           N  
ATOM    165  N   VAL A  41     -20.291  26.016  61.300  1.00 64.14           N  
ATOM    166  CA  VAL A  41     -21.152  24.896  61.051  1.00 64.14           C  
ATOM    167  C   VAL A  41     -21.026  24.543  59.602  1.00 64.14           C  
ATOM    168  O   VAL A  41     -21.457  25.296  58.729  1.00 64.14           O  
ATOM    169  CB  VAL A  41     -22.603  25.192  61.288  1.00 64.14           C  
ATOM    170  CG1 VAL A  41     -23.428  23.987  60.804  1.00 64.14           C  
ATOM    171  CG2 VAL A  41     -22.804  25.526  62.775  1.00 64.14           C  
ATOM    172  N   VAL A  42     -20.393  23.389  59.303  1.00144.24           N  
ATOM    173  CA  VAL A  42     -20.255  22.880  57.961  1.00144.24           C  
ATOM    174  C   VAL A  42     -19.371  23.789  57.149  1.00144.24           C  
ATOM    175  O   VAL A  42     -18.968  23.447  56.040  1.00144.24           O  
ATOM    176  CB  VAL A  42     -21.592  22.758  57.274  1.00144.24           C  
ATOM    177  CG1 VAL A  42     -21.404  22.217  55.845  1.00144.24           C  
ATOM    178  CG2 VAL A  42     -22.496  21.872  58.148  1.00144.24           C  
ATOM    179  N   ASP A  43     -19.002  24.951  57.716  1.00201.54           N  
ATOM    180  CA  ASP A  43     -18.159  25.932  57.102  1.00201.54           C  
ATOM    181  C   ASP A  43     -17.970  26.970  58.154  1.00201.54           C  
ATOM    182  O   ASP A  43     -18.929  27.366  58.812  1.00201.54           O  
ATOM    183  CB  ASP A  43     -18.775  26.665  55.894  1.00201.54           C  
ATOM    184  CG  ASP A  43     -18.670  25.789  54.655  1.00201.54           C  
ATOM    185  OD1 ASP A  43     -17.610  25.127  54.489  1.00201.54           O  
ATOM    186  OD2 ASP A  43     -19.648  25.764  53.861  1.00201.54           O1-
ATOM    187  N   GLY A  44     -16.722  27.427  58.352  1.00 96.33           N  
ATOM    188  CA  GLY A  44     -16.462  28.430  59.344  1.00 96.33           C  
ATOM    189  C   GLY A  44     -17.189  29.667  58.936  1.00 96.33           C  
ATOM    190  O   GLY A  44     -17.729  30.396  59.766  1.00 96.33           O  
ATOM    191  N   ALA A  45     -17.207  29.924  57.618  1.00 49.17           N  
ATOM    192  CA  ALA A  45     -17.814  31.078  57.025  1.00 49.17           C  
ATOM    193  C   ALA A  45     -19.281  31.053  57.306  1.00 49.17           C  
ATOM    194  O   ALA A  45     -19.918  32.097  57.436  1.00 49.17           O  
ATOM    195  CB  ALA A  45     -17.642  31.124  55.498  1.00 49.17           C  
ATOM    196  N   MET A  46     -19.851  29.843  57.428  1.00218.34           N  
ATOM    197  CA  MET A  46     -21.272  29.691  57.505  1.00218.34           C  
ATOM    198  C   MET A  46     -21.886  30.465  58.638  1.00218.34           C  
ATOM    199  O   MET A  46     -22.941  31.061  58.433  1.00218.34           O  
ATOM    200  CB  MET A  46     -21.729  28.231  57.659  1.00218.34           C  
ATOM    201  CG  MET A  46     -23.255  28.117  57.733  1.00218.34           C  
ATOM    202  SD  MET A  46     -23.920  26.425  57.776  1.00218.34           S  
ATOM    203  CE  MET A  46     -23.747  26.144  55.989  1.00218.34           C  
ATOM    204  N   GLN A  47     -21.303  30.525  59.855  1.00132.89           N  
ATOM    205  CA  GLN A  47     -22.167  31.134  60.830  1.00132.89           C  
ATOM    206  C   GLN A  47     -21.585  32.313  61.534  1.00132.89           C  
ATOM    207  O   GLN A  47     -20.614  32.197  62.275  1.00132.89           O  
ATOM    208  CB  GLN A  47     -22.600  30.154  61.935  1.00132.89           C  
ATOM    209  CG  GLN A  47     -23.511  30.774  63.001  1.00132.89           C  
ATOM    210  CD  GLN A  47     -24.906  30.945  62.419  1.00132.89           C  
ATOM    211  NE2 GLN A  47     -25.849  31.457  63.254  1.00132.89           N  
ATOM    212  OE1 GLN A  47     -25.153  30.629  61.256  1.00132.89           O  
ATOM    213  N   ILE A  48     -22.209  33.494  61.347  1.00 92.77           N  
ATOM    214  CA  ILE A  48     -21.850  34.615  62.157  1.00 92.77           C  
ATOM    215  C   ILE A  48     -22.988  34.722  63.122  1.00 92.77           C  
ATOM    216  O   ILE A  48     -24.101  35.088  62.748  1.00 92.77           O  
ATOM    217  CB  ILE A  48     -21.711  35.902  61.398  1.00 92.77           C  
ATOM    218  CG1 ILE A  48     -20.515  35.795  60.435  1.00 92.77           C  
ATOM    219  CG2 ILE A  48     -21.592  37.055  62.407  1.00 92.77           C  
ATOM    220  CD1 ILE A  48     -20.392  36.968  59.466  1.00 92.77           C  
ATOM    221  N   ILE A  49     -22.728  34.312  64.381  1.00 75.38           N  
ATOM    222  CA  ILE A  49     -23.725  34.233  65.410  1.00 75.38           C  
ATOM    223  C   ILE A  49     -24.161  35.574  65.887  1.00 75.38           C  
ATOM    224  O   ILE A  49     -25.356  35.855  65.945  1.00 75.38           O  
ATOM    225  CB  ILE A  49     -23.238  33.466  66.602  1.00 75.38           C  
ATOM    226  CG1 ILE A  49     -22.938  32.014  66.195  1.00 75.38           C  
ATOM    227  CG2 ILE A  49     -24.279  33.597  67.725  1.00 75.38           C  
ATOM    228  CD1 ILE A  49     -22.171  31.226  67.254  1.00 75.38           C  
ATOM    229  N   GLY A  50     -23.215  36.466  66.226  1.00 48.10           N  
ATOM    230  CA  GLY A  50     -23.704  37.690  66.774  1.00 48.10           C  
ATOM    231  C   GLY A  50     -22.756  38.784  66.454  1.00 48.10           C  
ATOM    232  O   GLY A  50     -21.547  38.581  66.351  1.00 48.10           O  
ATOM    233  N   ARG A  51     -23.317  39.994  66.283  1.00136.51           N  
ATOM    234  CA  ARG A  51     -22.501  41.129  66.008  1.00136.51           C  
ATOM    235  C   ARG A  51     -22.966  42.213  66.927  1.00136.51           C  
ATOM    236  O   ARG A  51     -24.158  42.512  66.989  1.00136.51           O  
ATOM    237  CB  ARG A  51     -22.639  41.635  64.560  1.00136.51           C  
ATOM    238  CG  ARG A  51     -22.178  40.605  63.524  1.00136.51           C  
ATOM    239  CD  ARG A  51     -22.336  41.053  62.067  1.00136.51           C  
ATOM    240  NE  ARG A  51     -21.141  41.865  61.703  1.00136.51           N  
ATOM    241  CZ  ARG A  51     -20.553  41.707  60.480  1.00136.51           C  
ATOM    242  NH1 ARG A  51     -21.037  40.781  59.601  1.00136.51           N1+
ATOM    243  NH2 ARG A  51     -19.477  42.471  60.137  1.00136.51           N  
ATOM    244  N   LEU A  52     -22.032  42.800  67.702  1.00139.61           N  
ATOM    245  CA  LEU A  52     -22.384  43.886  68.563  1.00139.61           C  
ATOM    246  C   LEU A  52     -21.299  44.899  68.438  1.00139.61           C  
ATOM    247  O   LEU A  52     -20.134  44.553  68.250  1.00139.61           O  
ATOM    248  CB  LEU A  52     -22.540  43.483  70.046  1.00139.61           C  
ATOM    249  CG  LEU A  52     -21.255  43.026  70.770  1.00139.61           C  
ATOM    250  CD1 LEU A  52     -20.327  44.201  71.123  1.00139.61           C  
ATOM    251  CD2 LEU A  52     -21.597  42.155  71.988  1.00139.61           C  
ATOM    252  N   LYS A  53     -21.657  46.192  68.511  1.00112.85           N  
ATOM    253  CA  LYS A  53     -20.638  47.186  68.401  1.00112.85           C  
ATOM    254  C   LYS A  53     -20.944  48.259  69.383  1.00112.85           C  
ATOM    255  O   LYS A  53     -22.094  48.471  69.768  1.00112.85           O  
ATOM    256  CB  LYS A  53     -20.588  47.868  67.025  1.00112.85           C  
ATOM    257  CG  LYS A  53     -21.821  48.728  66.742  1.00112.85           C  
ATOM    258  CD  LYS A  53     -21.638  49.702  65.578  1.00112.85           C  
ATOM    259  CE  LYS A  53     -22.866  50.577  65.318  1.00112.85           C  
ATOM    260  NZ  LYS A  53     -23.079  51.501  66.455  1.00112.85           N1+
ATOM    261  N   GLN A  54     -19.884  48.938  69.843  1.00 57.96           N  
ATOM    262  CA  GLN A  54     -20.070  50.074  70.689  1.00 57.96           C  
ATOM    263  C   GLN A  54     -19.276  51.156  70.040  1.00 57.96           C  
ATOM    264  O   GLN A  54     -18.174  50.913  69.546  1.00 57.96           O  
ATOM    265  CB  GLN A  54     -19.558  49.866  72.125  1.00 57.96           C  
ATOM    266  CG  GLN A  54     -19.764  51.081  73.030  1.00 57.96           C  
ATOM    267  CD  GLN A  54     -19.528  50.640  74.468  1.00 57.96           C  
ATOM    268  NE2 GLN A  54     -19.393  51.626  75.395  1.00 57.96           N  
ATOM    269  OE1 GLN A  54     -19.478  49.446  74.761  1.00 57.96           O  
ATOM    270  N   ARG A  55     -19.829  52.382  70.001  1.00152.80           N  
ATOM    271  CA  ARG A  55     -19.127  53.446  69.345  1.00152.80           C  
ATOM    272  C   ARG A  55     -18.181  54.031  70.341  1.00152.80           C  
ATOM    273  O   ARG A  55     -18.587  54.762  71.241  1.00152.80           O  
ATOM    274  CB  ARG A  55     -20.049  54.581  68.873  1.00152.80           C  
ATOM    275  CG  ARG A  55     -21.075  54.115  67.842  1.00152.80           C  
ATOM    276  CD  ARG A  55     -21.902  55.246  67.232  1.00152.80           C  
ATOM    277  NE  ARG A  55     -21.018  55.974  66.281  1.00152.80           N  
ATOM    278  CZ  ARG A  55     -20.796  55.455  65.038  1.00152.80           C  
ATOM    279  NH1 ARG A  55     -21.296  54.226  64.715  1.00152.80           N1+
ATOM    280  NH2 ARG A  55     -20.068  56.157  64.122  1.00152.80           N  
ATOM    281  N   VAL A  56     -16.901  53.625  70.241  1.00 93.16           N  
ATOM    282  CA  VAL A  56     -15.824  54.082  71.078  1.00 93.16           C  
ATOM    283  C   VAL A  56     -15.315  55.436  70.677  1.00 93.16           C  
ATOM    284  O   VAL A  56     -15.080  56.293  71.527  1.00 93.16           O  
ATOM    285  CB  VAL A  56     -14.664  53.135  71.046  1.00 93.16           C  
ATOM    286  CG1 VAL A  56     -13.535  53.695  71.928  1.00 93.16           C  
ATOM    287  CG2 VAL A  56     -15.173  51.749  71.478  1.00 93.16           C  
ATOM    288  N   HIS A  57     -15.146  55.669  69.359  1.00 86.33           N  
ATOM    289  CA  HIS A  57     -14.557  56.887  68.866  1.00 86.33           C  
ATOM    290  C   HIS A  57     -13.191  57.078  69.469  1.00 86.33           C  
ATOM    291  O   HIS A  57     -12.864  58.146  69.984  1.00 86.33           O  
ATOM    292  CB  HIS A  57     -15.406  58.142  69.142  1.00 86.33           C  
ATOM    293  CG  HIS A  57     -16.686  58.170  68.356  1.00 86.33           C  
ATOM    294  CD2 HIS A  57     -17.965  57.913  68.745  1.00 86.33           C  
ATOM    295  ND1 HIS A  57     -16.759  58.488  67.018  1.00 86.33           N  
ATOM    296  CE1 HIS A  57     -18.067  58.409  66.666  1.00 86.33           C  
ATOM    297  NE2 HIS A  57     -18.837  58.065  67.682  1.00 86.33           N  
ATOM    298  N   LEU A  58     -12.355  56.024  69.393  1.00148.25           N  
ATOM    299  CA  LEU A  58     -11.007  55.975  69.890  1.00148.25           C  
ATOM    300  C   LEU A  58     -10.181  56.984  69.145  1.00148.25           C  
ATOM    301  O   LEU A  58      -9.357  57.685  69.732  1.00148.25           O  
ATOM    302  CB  LEU A  58     -10.411  54.571  69.639  1.00148.25           C  
ATOM    303  CG  LEU A  58      -9.001  54.271  70.196  1.00148.25           C  
ATOM    304  CD1 LEU A  58      -7.915  55.153  69.570  1.00148.25           C  
ATOM    305  CD2 LEU A  58      -8.979  54.284  71.726  1.00148.25           C  
ATOM    306  N   ALA A  59     -10.406  57.082  67.822  1.00 65.57           N  
ATOM    307  CA  ALA A  59      -9.657  57.934  66.935  1.00 65.57           C  
ATOM    308  C   ALA A  59      -9.829  59.366  67.337  1.00 65.57           C  
ATOM    309  O   ALA A  59      -8.897  60.161  67.241  1.00 65.57           O  
ATOM    310  CB  ALA A  59     -10.108  57.803  65.470  1.00 65.57           C  
ATOM    311  N   ASP A  60     -11.027  59.741  67.812  1.00 67.52           N  
ATOM    312  CA  ASP A  60     -11.300  61.109  68.152  1.00 67.52           C  
ATOM    313  C   ASP A  60     -10.339  61.571  69.212  1.00 67.52           C  
ATOM    314  O   ASP A  60     -10.013  62.753  69.286  1.00 67.52           O  
ATOM    315  CB  ASP A  60     -12.723  61.317  68.697  1.00 67.52           C  
ATOM    316  CG  ASP A  60     -13.710  61.117  67.552  1.00 67.52           C  
ATOM    317  OD1 ASP A  60     -13.252  60.946  66.392  1.00 67.52           O  
ATOM    318  OD2 ASP A  60     -14.938  61.138  67.825  1.00 67.52           O1-
ATOM    319  N   GLY A  61      -9.904  60.653  70.093  1.00 71.80           N  
ATOM    320  CA  GLY A  61      -8.992  60.916  71.174  1.00 71.80           C  
ATOM    321  C   GLY A  61      -7.602  61.242  70.697  1.00 71.80           C  
ATOM    322  O   GLY A  61      -6.831  61.856  71.429  1.00 71.80           O  
ATOM    323  N   LEU A  62      -7.200  60.767  69.505  1.00102.10           N  
ATOM    324  CA  LEU A  62      -5.841  60.932  69.043  1.00102.10           C  
ATOM    325  C   LEU A  62      -5.526  62.395  68.833  1.00102.10           C  
ATOM    326  O   LEU A  62      -6.258  63.104  68.145  1.00102.10           O  
ATOM    327  CB  LEU A  62      -5.640  60.169  67.721  1.00102.10           C  
ATOM    328  CG  LEU A  62      -4.195  60.040  67.223  1.00102.10           C  
ATOM    329  CD1 LEU A  62      -3.353  59.179  68.181  1.00102.10           C  
ATOM    330  CD2 LEU A  62      -4.169  59.509  65.783  1.00102.10           C  
ATOM    331  N   GLY A  63      -4.419  62.894  69.440  1.00 66.61           N  
ATOM    332  CA  GLY A  63      -4.045  64.285  69.327  1.00 66.61           C  
ATOM    333  C   GLY A  63      -2.878  64.448  68.393  1.00 66.61           C  
ATOM    334  O   GLY A  63      -2.438  63.517  67.720  1.00 66.61           O  
ATOM    335  N   PRO A  64      -2.392  65.662  68.320  1.00167.45           N  
ATOM    336  CA  PRO A  64      -1.189  65.976  67.595  1.00167.45           C  
ATOM    337  C   PRO A  64      -0.093  65.366  68.408  1.00167.45           C  
ATOM    338  O   PRO A  64       1.013  65.163  67.905  1.00167.45           O  
ATOM    339  CB  PRO A  64      -1.133  67.504  67.512  1.00167.45           C  
ATOM    340  CG  PRO A  64      -2.187  67.992  68.525  1.00167.45           C  
ATOM    341  CD  PRO A  64      -3.200  66.839  68.584  1.00167.45           C  
ATOM    342  N   ASP A  65      -0.407  65.156  69.698  1.00158.07           N  
ATOM    343  CA  ASP A  65       0.341  64.504  70.732  1.00158.07           C  
ATOM    344  C   ASP A  65       0.330  63.023  70.455  1.00158.07           C  
ATOM    345  O   ASP A  65       1.280  62.318  70.793  1.00158.07           O  
ATOM    346  CB  ASP A  65      -0.316  64.746  72.101  1.00158.07           C  
ATOM    347  CG  ASP A  65       0.348  63.871  73.147  1.00158.07           C  
ATOM    348  OD1 ASP A  65       0.061  62.645  73.148  1.00158.07           O  
ATOM    349  OD2 ASP A  65       1.126  64.415  73.975  1.00158.07           O1-
ATOM    350  N   ASN A  66      -0.736  62.548  69.773  1.00174.62           N  
ATOM    351  CA  ASN A  66      -1.040  61.172  69.433  1.00174.62           C  
ATOM    352  C   ASN A  66      -1.547  60.207  70.531  1.00174.62           C  
ATOM    353  O   ASN A  66      -0.917  59.167  70.710  1.00174.62           O  
ATOM    354  CB  ASN A  66       0.120  60.454  68.717  1.00174.62           C  
ATOM    355  CG  ASN A  66       0.208  60.968  67.286  1.00174.62           C  
ATOM    356  ND2 ASN A  66      -0.928  61.499  66.763  1.00174.62           N  
ATOM    357  OD1 ASN A  66       1.257  60.894  66.648  1.00174.62           O  
ATOM    358  N   MET A  67      -2.646  60.534  71.301  1.00210.36           N  
ATOM    359  CA  MET A  67      -3.539  59.674  72.094  1.00210.36           C  
ATOM    360  C   MET A  67      -3.902  60.371  73.364  1.00210.36           C  
ATOM    361  O   MET A  67      -3.077  60.455  74.270  1.00210.36           O  
ATOM    362  CB  MET A  67      -2.958  58.310  72.451  1.00210.36           C  
ATOM    363  CG  MET A  67      -2.920  57.372  71.254  1.00210.36           C  
ATOM    364  SD  MET A  67      -4.552  56.783  70.714  1.00210.36           S  
ATOM    365  CE  MET A  67      -4.801  55.743  72.180  1.00210.36           C  
ATOM    366  N   LEU A  68      -5.178  60.809  73.497  1.00115.29           N  
ATOM    367  CA  LEU A  68      -5.531  61.587  74.645  1.00115.29           C  
ATOM    368  C   LEU A  68      -5.241  60.819  75.880  1.00115.29           C  
ATOM    369  O   LEU A  68      -5.950  59.875  76.244  1.00115.29           O  
ATOM    370  CB  LEU A  68      -6.983  62.089  74.636  1.00115.29           C  
ATOM    371  CG  LEU A  68      -7.221  63.295  73.714  1.00115.29           C  
ATOM    372  CD1 LEU A  68      -8.688  63.751  73.749  1.00115.29           C  
ATOM    373  CD2 LEU A  68      -6.232  64.429  74.022  1.00115.29           C  
ATOM    374  N   SER A  69      -4.132  61.264  76.524  1.00100.02           N  
ATOM    375  CA  SER A  69      -3.660  60.820  77.799  1.00100.02           C  
ATOM    376  C   SER A  69      -4.754  61.302  78.649  1.00100.02           C  
ATOM    377  O   SER A  69      -5.062  60.737  79.696  1.00100.02           O  
ATOM    378  CB  SER A  69      -2.372  61.522  78.259  1.00100.02           C  
ATOM    379  OG  SER A  69      -1.295  61.196  77.393  1.00100.02           O  
ATOM    380  N   GLU A  70      -5.336  62.425  78.182  1.00194.88           N  
ATOM    381  CA  GLU A  70      -6.583  62.819  78.716  1.00194.88           C  
ATOM    382  C   GLU A  70      -7.371  61.630  78.304  1.00194.88           C  
ATOM    383  O   GLU A  70      -7.761  61.449  77.157  1.00194.88           O  
ATOM    384  CB  GLU A  70      -7.150  64.076  78.036  1.00194.88           C  
ATOM    385  CG  GLU A  70      -6.269  65.308  78.265  1.00194.88           C  
ATOM    386  CD  GLU A  70      -6.821  66.449  77.426  1.00194.88           C  
ATOM    387  OE1 GLU A  70      -7.927  66.275  76.850  1.00194.88           O  
ATOM    388  OE2 GLU A  70      -6.142  67.508  77.349  1.00194.88           O1-
ATOM    389  N   GLU A  71      -7.635  60.790  79.291  1.00224.54           N  
ATOM    390  CA  GLU A  71      -8.152  59.475  79.224  1.00224.54           C  
ATOM    391  C   GLU A  71      -9.556  59.463  78.743  1.00224.54           C  
ATOM    392  O   GLU A  71     -10.284  58.518  79.001  1.00224.54           O  
ATOM    393  CB  GLU A  71      -7.953  58.641  80.505  1.00224.54           C  
ATOM    394  CG  GLU A  71      -8.533  59.182  81.806  1.00224.54           C  
ATOM    395  CD  GLU A  71      -8.029  58.221  82.877  1.00224.54           C  
ATOM    396  OE1 GLU A  71      -8.700  57.179  83.102  1.00224.54           O  
ATOM    397  OE2 GLU A  71      -6.950  58.503  83.465  1.00224.54           O1-
ATOM    398  N   ALA A  72     -10.024  60.561  78.136  1.00 62.39           N  
ATOM    399  CA  ALA A  72     -11.355  60.552  77.599  1.00 62.39           C  
ATOM    400  C   ALA A  72     -11.468  59.354  76.692  1.00 62.39           C  
ATOM    401  O   ALA A  72     -12.527  58.735  76.598  1.00 62.39           O  
ATOM    402  CB  ALA A  72     -11.663  61.802  76.757  1.00 62.39           C  
ATOM    403  N   MET A  73     -10.349  58.970  76.052  1.00158.49           N  
ATOM    404  CA  MET A  73     -10.248  57.846  75.157  1.00158.49           C  
ATOM    405  C   MET A  73     -10.573  56.571  75.928  1.00158.49           C  
ATOM    406  O   MET A  73     -10.875  55.579  75.268  1.00158.49           O  
ATOM    407  CB  MET A  73      -8.862  57.660  74.531  1.00158.49           C  
ATOM    408  CG  MET A  73      -8.476  58.765  73.549  1.00158.49           C  
ATOM    409  SD  MET A  73      -6.870  58.514  72.737  1.00158.49           S  
ATOM    410  CE  MET A  73      -7.442  57.130  71.708  1.00158.49           C  
ATOM    411  N   THR A  74     -10.544  56.573  77.305  1.00195.69           N  
ATOM    412  CA  THR A  74     -10.796  55.502  78.273  1.00195.69           C  
ATOM    413  C   THR A  74     -12.121  54.871  77.945  1.00195.69           C  
ATOM    414  O   THR A  74     -12.464  53.805  78.455  1.00195.69           O  
ATOM    415  CB  THR A  74     -10.762  55.925  79.724  1.00195.69           C  
ATOM    416  CG2 THR A  74     -11.175  54.772  80.652  1.00195.69           C  
ATOM    417  OG1 THR A  74      -9.447  56.339  80.059  1.00195.69           O  
ATOM    418  N   ARG A  75     -12.897  55.538  77.087  1.00110.07           N  
ATOM    419  CA  ARG A  75     -14.108  54.975  76.584  1.00110.07           C  
ATOM    420  C   ARG A  75     -13.728  53.626  76.032  1.00110.07           C  
ATOM    421  O   ARG A  75     -14.533  52.698  76.067  1.00110.07           O  
ATOM    422  CB  ARG A  75     -14.679  55.797  75.417  1.00110.07           C  
ATOM    423  CG  ARG A  75     -15.054  57.230  75.801  1.00110.07           C  
ATOM    424  CD  ARG A  75     -15.278  58.146  74.595  1.00110.07           C  
ATOM    425  NE  ARG A  75     -13.996  58.183  73.839  1.00110.07           N  
ATOM    426  CZ  ARG A  75     -13.665  59.269  73.080  1.00110.07           C  
ATOM    427  NH1 ARG A  75     -14.499  60.345  73.022  1.00110.07           N1+
ATOM    428  NH2 ARG A  75     -12.493  59.277  72.380  1.00110.07           N  
ATOM    429  N   GLY A  76     -12.501  53.480  75.484  1.00 49.75           N  
ATOM    430  CA  GLY A  76     -12.070  52.201  74.974  1.00 49.75           C  
ATOM    431  C   GLY A  76     -12.008  51.179  76.076  1.00 49.75           C  
ATOM    432  O   GLY A  76     -12.473  50.052  75.908  1.00 49.75           O  
ATOM    433  N   LEU A  77     -11.432  51.540  77.241  1.00103.89           N  
ATOM    434  CA  LEU A  77     -11.281  50.598  78.315  1.00103.89           C  
ATOM    435  C   LEU A  77     -12.624  50.203  78.836  1.00103.89           C  
ATOM    436  O   LEU A  77     -12.839  49.041  79.174  1.00103.89           O  
ATOM    437  CB  LEU A  77     -10.452  51.136  79.487  1.00103.89           C  
ATOM    438  CG  LEU A  77      -9.020  51.498  79.066  1.00103.89           C  
ATOM    439  CD1 LEU A  77      -8.987  52.791  78.234  1.00103.89           C  
ATOM    440  CD2 LEU A  77      -8.078  51.512  80.274  1.00103.89           C  
ATOM    441  N   ASN A  78     -13.567  51.160  78.915  1.00 39.90           N  
ATOM    442  CA  ASN A  78     -14.875  50.889  79.443  1.00 39.90           C  
ATOM    443  C   ASN A  78     -15.545  49.871  78.574  1.00 39.90           C  
ATOM    444  O   ASN A  78     -16.186  48.947  79.071  1.00 39.90           O  
ATOM    445  CB  ASN A  78     -15.781  52.134  79.439  1.00 39.90           C  
ATOM    446  CG  ASN A  78     -15.166  53.173  80.363  1.00 39.90           C  
ATOM    447  ND2 ASN A  78     -15.182  54.461  79.923  1.00 39.90           N  
ATOM    448  OD1 ASN A  78     -14.675  52.850  81.443  1.00 39.90           O  
ATOM    449  N   CYS A  79     -15.407  50.023  77.243  1.00 40.15           N  
ATOM    450  CA  CYS A  79     -16.029  49.153  76.285  1.00 40.15           C  
ATOM    451  C   CYS A  79     -15.490  47.766  76.447  1.00 40.15           C  
ATOM    452  O   CYS A  79     -16.236  46.788  76.409  1.00 40.15           O  
ATOM    453  CB  CYS A  79     -15.737  49.602  74.843  1.00 40.15           C  
ATOM    454  SG  CYS A  79     -16.499  48.529  73.592  1.00 40.15           S  
ATOM    455  N   LEU A  80     -14.167  47.659  76.644  1.00 53.71           N  
ATOM    456  CA  LEU A  80     -13.506  46.395  76.781  1.00 53.71           C  
ATOM    457  C   LEU A  80     -14.023  45.714  78.006  1.00 53.71           C  
ATOM    458  O   LEU A  80     -14.156  44.493  78.036  1.00 53.71           O  
ATOM    459  CB  LEU A  80     -11.981  46.541  76.912  1.00 53.71           C  
ATOM    460  CG  LEU A  80     -11.334  47.101  75.631  1.00 53.71           C  
ATOM    461  CD1 LEU A  80      -9.812  47.240  75.780  1.00 53.71           C  
ATOM    462  CD2 LEU A  80     -11.744  46.274  74.403  1.00 53.71           C  
ATOM    463  N   SER A  81     -14.316  46.491  79.063  1.00 29.09           N  
ATOM    464  CA  SER A  81     -14.815  45.903  80.271  1.00 29.09           C  
ATOM    465  C   SER A  81     -16.110  45.216  79.959  1.00 29.09           C  
ATOM    466  O   SER A  81     -16.376  44.122  80.453  1.00 29.09           O  
ATOM    467  CB  SER A  81     -15.095  46.937  81.372  1.00 29.09           C  
ATOM    468  OG  SER A  81     -15.581  46.283  82.535  1.00 29.09           O  
ATOM    469  N   LEU A  82     -16.955  45.856  79.129  1.00 38.89           N  
ATOM    470  CA  LEU A  82     -18.237  45.322  78.758  1.00 38.89           C  
ATOM    471  C   LEU A  82     -18.035  44.076  77.949  1.00 38.89           C  
ATOM    472  O   LEU A  82     -18.732  43.079  78.138  1.00 38.89           O  
ATOM    473  CB  LEU A  82     -19.044  46.320  77.906  1.00 38.89           C  
ATOM    474  CG  LEU A  82     -19.453  47.585  78.686  1.00 38.89           C  
ATOM    475  CD1 LEU A  82     -20.230  48.569  77.797  1.00 38.89           C  
ATOM    476  CD2 LEU A  82     -20.230  47.217  79.960  1.00 38.89           C  
ATOM    477  N   PHE A  83     -17.058  44.106  77.024  1.00 74.24           N  
ATOM    478  CA  PHE A  83     -16.764  42.996  76.165  1.00 74.24           C  
ATOM    479  C   PHE A  83     -16.297  41.828  76.972  1.00 74.24           C  
ATOM    480  O   PHE A  83     -16.688  40.691  76.712  1.00 74.24           O  
ATOM    481  CB  PHE A  83     -15.682  43.316  75.113  1.00 74.24           C  
ATOM    482  CG  PHE A  83     -16.343  43.959  73.941  1.00 74.24           C  
ATOM    483  CD1 PHE A  83     -16.996  45.163  74.052  1.00 74.24           C  
ATOM    484  CD2 PHE A  83     -16.274  43.353  72.707  1.00 74.24           C  
ATOM    485  CE1 PHE A  83     -17.592  45.734  72.952  1.00 74.24           C  
ATOM    486  CE2 PHE A  83     -16.868  43.922  71.605  1.00 74.24           C  
ATOM    487  CZ  PHE A  83     -17.533  45.117  71.726  1.00 74.24           C  
ATOM    488  N   ALA A  84     -15.461  42.078  77.993  1.00 36.18           N  
ATOM    489  CA  ALA A  84     -14.914  41.006  78.769  1.00 36.18           C  
ATOM    490  C   ALA A  84     -16.036  40.233  79.385  1.00 36.18           C  
ATOM    491  O   ALA A  84     -16.002  39.004  79.420  1.00 36.18           O  
ATOM    492  CB  ALA A  84     -14.002  41.497  79.907  1.00 36.18           C  
ATOM    493  N   GLU A  85     -17.072  40.932  79.882  1.00 71.43           N  
ATOM    494  CA  GLU A  85     -18.161  40.262  80.537  1.00 71.43           C  
ATOM    495  C   GLU A  85     -18.889  39.392  79.555  1.00 71.43           C  
ATOM    496  O   GLU A  85     -19.235  38.253  79.864  1.00 71.43           O  
ATOM    497  CB  GLU A  85     -19.168  41.246  81.154  1.00 71.43           C  
ATOM    498  CG  GLU A  85     -18.548  42.121  82.248  1.00 71.43           C  
ATOM    499  CD  GLU A  85     -18.069  41.220  83.380  1.00 71.43           C  
ATOM    500  OE1 GLU A  85     -18.520  40.045  83.438  1.00 71.43           O  
ATOM    501  OE2 GLU A  85     -17.244  41.697  84.203  1.00 71.43           O1-
ATOM    502  N   ARG A  86     -19.131  39.901  78.334  1.00 59.26           N  
ATOM    503  CA  ARG A  86     -19.858  39.161  77.340  1.00 59.26           C  
ATOM    504  C   ARG A  86     -19.064  37.954  76.930  1.00 59.26           C  
ATOM    505  O   ARG A  86     -19.621  36.913  76.588  1.00 59.26           O  
ATOM    506  CB  ARG A  86     -20.163  40.002  76.087  1.00 59.26           C  
ATOM    507  CG  ARG A  86     -21.141  41.144  76.380  1.00 59.26           C  
ATOM    508  CD  ARG A  86     -21.298  42.151  75.237  1.00 59.26           C  
ATOM    509  NE  ARG A  86     -22.269  43.187  75.690  1.00 59.26           N  
ATOM    510  CZ  ARG A  86     -23.595  43.072  75.386  1.00 59.26           C  
ATOM    511  NH1 ARG A  86     -24.032  42.028  74.623  1.00 59.26           N1+
ATOM    512  NH2 ARG A  86     -24.482  44.005  75.839  1.00 59.26           N  
ATOM    513  N   LEU A  87     -17.729  38.104  76.913  1.00 99.49           N  
ATOM    514  CA  LEU A  87     -16.751  37.125  76.523  1.00 99.49           C  
ATOM    515  C   LEU A  87     -16.570  36.027  77.526  1.00 99.49           C  
ATOM    516  O   LEU A  87     -15.940  35.024  77.202  1.00 99.49           O  
ATOM    517  CB  LEU A  87     -15.379  37.743  76.202  1.00 99.49           C  
ATOM    518  CG  LEU A  87     -15.414  38.600  74.920  1.00 99.49           C  
ATOM    519  CD1 LEU A  87     -14.040  39.212  74.600  1.00 99.49           C  
ATOM    520  CD2 LEU A  87     -15.997  37.800  73.742  1.00 99.49           C  
ATOM    521  N   GLN A  88     -17.028  36.208  78.778  1.00174.69           N  
ATOM    522  CA  GLN A  88     -16.790  35.256  79.834  1.00174.69           C  
ATOM    523  C   GLN A  88     -17.086  33.855  79.376  1.00174.69           C  
ATOM    524  O   GLN A  88     -18.123  33.578  78.774  1.00174.69           O  
ATOM    525  CB  GLN A  88     -17.644  35.541  81.077  1.00174.69           C  
ATOM    526  CG  GLN A  88     -17.190  34.772  82.312  1.00174.69           C  
ATOM    527  CD  GLN A  88     -15.971  35.493  82.877  1.00174.69           C  
ATOM    528  NE2 GLN A  88     -16.219  36.597  83.630  1.00174.69           N  
ATOM    529  OE1 GLN A  88     -14.831  35.091  82.649  1.00174.69           O  
ATOM    530  N   GLY A  89     -16.137  32.929  79.647  1.00 30.66           N  
ATOM    531  CA  GLY A  89     -16.295  31.549  79.281  1.00 30.66           C  
ATOM    532  C   GLY A  89     -15.546  31.265  78.015  1.00 30.66           C  
ATOM    533  O   GLY A  89     -15.423  30.108  77.615  1.00 30.66           O  
ATOM    534  N   PHE A  90     -15.014  32.307  77.346  1.00 60.82           N  
ATOM    535  CA  PHE A  90     -14.278  32.073  76.135  1.00 60.82           C  
ATOM    536  C   PHE A  90     -12.843  31.880  76.506  1.00 60.82           C  
ATOM    537  O   PHE A  90     -12.279  32.652  77.278  1.00 60.82           O  
ATOM    538  CB  PHE A  90     -14.335  33.245  75.129  1.00 60.82           C  
ATOM    539  CG  PHE A  90     -15.638  33.222  74.398  1.00 60.82           C  
ATOM    540  CD1 PHE A  90     -16.800  33.671  74.982  1.00 60.82           C  
ATOM    541  CD2 PHE A  90     -15.689  32.758  73.105  1.00 60.82           C  
ATOM    542  CE1 PHE A  90     -17.991  33.647  74.296  1.00 60.82           C  
ATOM    543  CE2 PHE A  90     -16.877  32.731  72.413  1.00 60.82           C  
ATOM    544  CZ  PHE A  90     -18.033  33.175  73.008  1.00 60.82           C  
ATOM    545  N   SER A  91     -12.217  30.816  75.968  1.00 34.90           N  
ATOM    546  CA  SER A  91     -10.828  30.590  76.239  1.00 34.90           C  
ATOM    547  C   SER A  91     -10.071  31.573  75.404  1.00 34.90           C  
ATOM    548  O   SER A  91     -10.595  32.086  74.418  1.00 34.90           O  
ATOM    549  CB  SER A  91     -10.346  29.178  75.868  1.00 34.90           C  
ATOM    550  OG  SER A  91     -10.453  28.980  74.466  1.00 34.90           O  
ATOM    551  N   PRO A  92      -8.849  31.854  75.767  1.00 65.68           N  
ATOM    552  CA  PRO A  92      -8.071  32.811  75.030  1.00 65.68           C  
ATOM    553  C   PRO A  92      -7.840  32.363  73.622  1.00 65.68           C  
ATOM    554  O   PRO A  92      -7.591  33.206  72.762  1.00 65.68           O  
ATOM    555  CB  PRO A  92      -6.803  33.029  75.851  1.00 65.68           C  
ATOM    556  CG  PRO A  92      -7.269  32.773  77.296  1.00 65.68           C  
ATOM    557  CD  PRO A  92      -8.429  31.770  77.157  1.00 65.68           C  
ATOM    558  N   ALA A  93      -7.888  31.043  73.373  1.00 47.10           N  
ATOM    559  CA  ALA A  93      -7.701  30.499  72.059  1.00 47.10           C  
ATOM    560  C   ALA A  93      -8.836  30.944  71.181  1.00 47.10           C  
ATOM    561  O   ALA A  93      -8.659  31.173  69.983  1.00 47.10           O  
ATOM    562  CB  ALA A  93      -7.693  28.961  72.054  1.00 47.10           C  
ATOM    563  N   SER A  94     -10.046  31.027  71.770  1.00 69.02           N  
ATOM    564  CA  SER A  94     -11.280  31.344  71.099  1.00 69.02           C  
ATOM    565  C   SER A  94     -11.389  32.802  70.752  1.00 69.02           C  
ATOM    566  O   SER A  94     -12.306  33.183  70.025  1.00 69.02           O  
ATOM    567  CB  SER A  94     -12.515  30.998  71.947  1.00 69.02           C  
ATOM    568  OG  SER A  94     -12.571  29.599  72.184  1.00 69.02           O  
ATOM    569  N   VAL A  95     -10.503  33.675  71.273  1.00 58.71           N  
ATOM    570  CA  VAL A  95     -10.699  35.072  70.988  1.00 58.71           C  
ATOM    571  C   VAL A  95      -9.449  35.664  70.405  1.00 58.71           C  
ATOM    572  O   VAL A  95      -8.335  35.309  70.785  1.00 58.71           O  
ATOM    573  CB  VAL A  95     -11.024  35.873  72.215  1.00 58.71           C  
ATOM    574  CG1 VAL A  95     -11.109  37.362  71.835  1.00 58.71           C  
ATOM    575  CG2 VAL A  95     -12.309  35.305  72.843  1.00 58.71           C  
ATOM    576  N   CYS A  96      -9.617  36.587  69.433  1.00 64.91           N  
ATOM    577  CA  CYS A  96      -8.496  37.283  68.871  1.00 64.91           C  
ATOM    578  C   CYS A  96      -8.859  38.731  68.844  1.00 64.91           C  
ATOM    579  O   CYS A  96      -9.894  39.110  68.300  1.00 64.91           O  
ATOM    580  CB  CYS A  96      -8.177  36.871  67.422  1.00 64.91           C  
ATOM    581  SG  CYS A  96      -6.754  37.768  66.732  1.00 64.91           S  
ATOM    582  N   ILE A  97      -8.014  39.594  69.437  1.00151.63           N  
ATOM    583  CA  ILE A  97      -8.361  40.982  69.422  1.00151.63           C  
ATOM    584  C   ILE A  97      -7.287  41.689  68.669  1.00151.63           C  
ATOM    585  O   ILE A  97      -6.102  41.537  68.960  1.00151.63           O  
ATOM    586  CB  ILE A  97      -8.481  41.562  70.802  1.00151.63           C  
ATOM    587  CG1 ILE A  97      -7.154  41.508  71.520  1.00151.63           C  
ATOM    588  CG2 ILE A  97      -9.542  40.789  71.582  1.00151.63           C  
ATOM    589  CD1 ILE A  97      -7.267  41.969  72.970  1.00151.63           C  
ATOM    590  N   VAL A  98      -7.687  42.472  67.650  1.00 56.17           N  
ATOM    591  CA  VAL A  98      -6.714  43.138  66.843  1.00 56.17           C  
ATOM    592  C   VAL A  98      -6.914  44.611  66.961  1.00 56.17           C  
ATOM    593  O   VAL A  98      -8.029  45.097  67.146  1.00 56.17           O  
ATOM    594  CB  VAL A  98      -6.809  42.807  65.379  1.00 56.17           C  
ATOM    595  CG1 VAL A  98      -6.513  41.310  65.191  1.00 56.17           C  
ATOM    596  CG2 VAL A  98      -8.193  43.237  64.864  1.00 56.17           C  
ATOM    597  N   GLY A  99      -5.797  45.356  66.878  1.00 40.85           N  
ATOM    598  CA  GLY A  99      -5.835  46.787  66.888  1.00 40.85           C  
ATOM    599  C   GLY A  99      -5.347  47.210  65.537  1.00 40.85           C  
ATOM    600  O   GLY A  99      -4.509  46.535  64.939  1.00 40.85           O  
ATOM    601  N   THR A 100      -5.871  48.340  65.017  1.00 72.65           N  
ATOM    602  CA  THR A 100      -5.516  48.787  63.697  1.00 72.65           C  
ATOM    603  C   THR A 100      -4.852  50.134  63.739  1.00 72.65           C  
ATOM    604  O   THR A 100      -3.991  50.403  64.573  1.00 72.65           O  
ATOM    605  CB  THR A 100      -6.683  48.866  62.756  1.00 72.65           C  
ATOM    606  CG2 THR A 100      -7.301  47.463  62.623  1.00 72.65           C  
ATOM    607  OG1 THR A 100      -7.650  49.787  63.238  1.00 72.65           O  
ATOM    608  N   HIS A 101      -5.276  51.037  62.828  1.00 89.01           N  
ATOM    609  CA  HIS A 101      -4.587  52.281  62.606  1.00 89.01           C  
ATOM    610  C   HIS A 101      -4.430  53.110  63.848  1.00 89.01           C  
ATOM    611  O   HIS A 101      -3.314  53.528  64.150  1.00 89.01           O  
ATOM    612  CB  HIS A 101      -5.251  53.189  61.558  1.00 89.01           C  
ATOM    613  CG  HIS A 101      -4.498  54.479  61.402  1.00 89.01           C  
ATOM    614  CD2 HIS A 101      -3.439  54.794  60.605  1.00 89.01           C  
ATOM    615  ND1 HIS A 101      -4.773  55.619  62.125  1.00 89.01           N  
ATOM    616  CE1 HIS A 101      -3.875  56.557  61.735  1.00 89.01           C  
ATOM    617  NE2 HIS A 101      -3.045  56.103  60.814  1.00 89.01           N  
ATOM    618  N   THR A 102      -5.505  53.351  64.624  1.00136.46           N  
ATOM    619  CA  THR A 102      -5.357  54.247  65.741  1.00136.46           C  
ATOM    620  C   THR A 102      -4.326  53.730  66.696  1.00136.46           C  
ATOM    621  O   THR A 102      -3.516  54.498  67.213  1.00136.46           O  
ATOM    622  CB  THR A 102      -6.627  54.510  66.502  1.00136.46           C  
ATOM    623  CG2 THR A 102      -7.586  55.322  65.620  1.00136.46           C  
ATOM    624  OG1 THR A 102      -7.229  53.294  66.919  1.00136.46           O  
ATOM    625  N   LEU A 103      -4.334  52.417  66.967  1.00 87.57           N  
ATOM    626  CA  LEU A 103      -3.384  51.824  67.867  1.00 87.57           C  
ATOM    627  C   LEU A 103      -2.005  51.866  67.284  1.00 87.57           C  
ATOM    628  O   LEU A 103      -1.016  51.865  68.012  1.00 87.57           O  
ATOM    629  CB  LEU A 103      -3.749  50.383  68.268  1.00 87.57           C  
ATOM    630  CG  LEU A 103      -4.946  50.333  69.244  1.00 87.57           C  
ATOM    631  CD1 LEU A 103      -5.308  48.892  69.637  1.00 87.57           C  
ATOM    632  CD2 LEU A 103      -4.682  51.213  70.478  1.00 87.57           C  
ATOM    633  N   ARG A 104      -1.901  51.809  65.947  1.00155.59           N  
ATOM    634  CA  ARG A 104      -0.636  51.857  65.270  1.00155.59           C  
ATOM    635  C   ARG A 104      -0.009  53.212  65.460  1.00155.59           C  
ATOM    636  O   ARG A 104       1.178  53.327  65.765  1.00155.59           O  
ATOM    637  CB  ARG A 104      -0.874  51.632  63.768  1.00155.59           C  
ATOM    638  CG  ARG A 104       0.328  51.188  62.944  1.00155.59           C  
ATOM    639  CD  ARG A 104      -0.077  50.855  61.503  1.00155.59           C  
ATOM    640  NE  ARG A 104      -1.108  49.776  61.569  1.00155.59           N  
ATOM    641  CZ  ARG A 104      -2.205  49.790  60.751  1.00155.59           C  
ATOM    642  NH1 ARG A 104      -2.405  50.809  59.866  1.00155.59           N1+
ATOM    643  NH2 ARG A 104      -3.112  48.772  60.821  1.00155.59           N  
ATOM    644  N   GLN A 105      -0.803  54.284  65.266  1.00147.54           N  
ATOM    645  CA  GLN A 105      -0.299  55.627  65.332  1.00147.54           C  
ATOM    646  C   GLN A 105      -0.010  56.057  66.742  1.00147.54           C  
ATOM    647  O   GLN A 105       0.908  56.839  66.980  1.00147.54           O  
ATOM    648  CB  GLN A 105      -1.217  56.656  64.659  1.00147.54           C  
ATOM    649  CG  GLN A 105      -0.470  57.954  64.363  1.00147.54           C  
ATOM    650  CD  GLN A 105      -1.289  58.801  63.407  1.00147.54           C  
ATOM    651  NE2 GLN A 105      -0.694  59.123  62.228  1.00147.54           N  
ATOM    652  OE1 GLN A 105      -2.423  59.174  63.698  1.00147.54           O  
ATOM    653  N   ALA A 106      -0.803  55.560  67.710  1.00 68.37           N  
ATOM    654  CA  ALA A 106      -0.731  55.962  69.090  1.00 68.37           C  
ATOM    655  C   ALA A 106       0.658  55.819  69.631  1.00 68.37           C  
ATOM    656  O   ALA A 106       1.241  54.737  69.625  1.00 68.37           O  
ATOM    657  CB  ALA A 106      -1.617  55.077  69.980  1.00 68.37           C  
ATOM    658  N   LEU A 107       1.211  56.937  70.145  1.00 67.49           N  
ATOM    659  CA  LEU A 107       2.510  56.932  70.755  1.00 67.49           C  
ATOM    660  C   LEU A 107       2.425  56.153  72.032  1.00 67.49           C  
ATOM    661  O   LEU A 107       3.339  55.396  72.356  1.00 67.49           O  
ATOM    662  CB  LEU A 107       3.020  58.342  71.095  1.00 67.49           C  
ATOM    663  CG  LEU A 107       3.231  59.228  69.852  1.00 67.49           C  
ATOM    664  CD1 LEU A 107       3.794  60.607  70.232  1.00 67.49           C  
ATOM    665  CD2 LEU A 107       4.077  58.508  68.789  1.00 67.49           C  
ATOM    666  N   ASN A 108       1.327  56.327  72.804  1.00136.42           N  
ATOM    667  CA  ASN A 108       1.235  55.613  74.048  1.00136.42           C  
ATOM    668  C   ASN A 108       0.251  54.489  73.914  1.00136.42           C  
ATOM    669  O   ASN A 108      -0.643  54.314  74.746  1.00136.42           O  
ATOM    670  CB  ASN A 108       0.821  56.502  75.236  1.00136.42           C  
ATOM    671  CG  ASN A 108      -0.561  57.046  74.938  1.00136.42           C  
ATOM    672  ND2 ASN A 108      -1.219  57.658  75.958  1.00136.42           N  
ATOM    673  OD1 ASN A 108      -1.039  56.924  73.815  1.00136.42           O  
ATOM    674  N   ALA A 109       0.436  53.664  72.865  1.00 56.64           N  
ATOM    675  CA  ALA A 109      -0.402  52.529  72.613  1.00 56.64           C  
ATOM    676  C   ALA A 109      -0.220  51.542  73.720  1.00 56.64           C  
ATOM    677  O   ALA A 109      -1.186  50.948  74.194  1.00 56.64           O  
ATOM    678  CB  ALA A 109      -0.059  51.810  71.295  1.00 56.64           C  
ATOM    679  N   THR A 110       1.038  51.367  74.170  1.00 38.36           N  
ATOM    680  CA  THR A 110       1.390  50.394  75.166  1.00 38.36           C  
ATOM    681  C   THR A 110       0.684  50.701  76.448  1.00 38.36           C  
ATOM    682  O   THR A 110       0.235  49.789  77.141  1.00 38.36           O  
ATOM    683  CB  THR A 110       2.867  50.356  75.446  1.00 38.36           C  
ATOM    684  CG2 THR A 110       3.608  50.039  74.135  1.00 38.36           C  
ATOM    685  OG1 THR A 110       3.306  51.604  75.966  1.00 38.36           O  
ATOM    686  N   ASP A 111       0.573  51.994  76.809  1.00 45.34           N  
ATOM    687  CA  ASP A 111      -0.083  52.361  78.034  1.00 45.34           C  
ATOM    688  C   ASP A 111      -1.514  51.929  77.945  1.00 45.34           C  
ATOM    689  O   ASP A 111      -2.103  51.478  78.926  1.00 45.34           O  
ATOM    690  CB  ASP A 111      -0.096  53.878  78.294  1.00 45.34           C  
ATOM    691  CG  ASP A 111      -0.776  54.109  79.639  1.00 45.34           C  
ATOM    692  OD1 ASP A 111      -0.885  53.130  80.424  1.00 45.34           O  
ATOM    693  OD2 ASP A 111      -1.204  55.265  79.898  1.00 45.34           O1-
ATOM    694  N   PHE A 112      -2.124  52.074  76.757  1.00 72.16           N  
ATOM    695  CA  PHE A 112      -3.493  51.690  76.578  1.00 72.16           C  
ATOM    696  C   PHE A 112      -3.599  50.210  76.785  1.00 72.16           C  
ATOM    697  O   PHE A 112      -4.508  49.729  77.460  1.00 72.16           O  
ATOM    698  CB  PHE A 112      -3.980  52.009  75.151  1.00 72.16           C  
ATOM    699  CG  PHE A 112      -5.449  51.779  75.047  1.00 72.16           C  
ATOM    700  CD1 PHE A 112      -6.332  52.742  75.477  1.00 72.16           C  
ATOM    701  CD2 PHE A 112      -5.946  50.615  74.506  1.00 72.16           C  
ATOM    702  CE1 PHE A 112      -7.690  52.545  75.379  1.00 72.16           C  
ATOM    703  CE2 PHE A 112      -7.303  50.413  74.406  1.00 72.16           C  
ATOM    704  CZ  PHE A 112      -8.177  51.378  74.844  1.00 72.16           C  
ATOM    705  N   LEU A 113      -2.653  49.454  76.198  1.00 77.78           N  
ATOM    706  CA  LEU A 113      -2.643  48.014  76.237  1.00 77.78           C  
ATOM    707  C   LEU A 113      -2.422  47.498  77.625  1.00 77.78           C  
ATOM    708  O   LEU A 113      -3.045  46.515  78.023  1.00 77.78           O  
ATOM    709  CB  LEU A 113      -1.562  47.437  75.316  1.00 77.78           C  
ATOM    710  CG  LEU A 113      -1.897  47.712  73.844  1.00 77.78           C  
ATOM    711  CD1 LEU A 113      -0.835  47.145  72.902  1.00 77.78           C  
ATOM    712  CD2 LEU A 113      -3.298  47.184  73.506  1.00 77.78           C  
ATOM    713  N   LYS A 114      -1.512  48.128  78.391  1.00108.17           N  
ATOM    714  CA  LYS A 114      -1.225  47.684  79.726  1.00108.17           C  
ATOM    715  C   LYS A 114      -2.455  47.855  80.563  1.00108.17           C  
ATOM    716  O   LYS A 114      -2.809  46.982  81.353  1.00108.17           O  
ATOM    717  CB  LYS A 114      -0.094  48.498  80.380  1.00108.17           C  
ATOM    718  CG  LYS A 114       1.260  48.364  79.676  1.00108.17           C  
ATOM    719  CD  LYS A 114       1.825  46.941  79.661  1.00108.17           C  
ATOM    720  CE  LYS A 114       3.180  46.827  78.956  1.00108.17           C  
ATOM    721  NZ  LYS A 114       4.225  47.503  79.758  1.00108.17           N1+
ATOM    722  N   ARG A 115      -3.144  49.002  80.410  1.00164.42           N  
ATOM    723  CA  ARG A 115      -4.333  49.269  81.168  1.00164.42           C  
ATOM    724  C   ARG A 115      -5.423  48.309  80.779  1.00164.42           C  
ATOM    725  O   ARG A 115      -6.241  47.922  81.611  1.00164.42           O  
ATOM    726  CB  ARG A 115      -4.809  50.738  81.073  1.00164.42           C  
ATOM    727  CG  ARG A 115      -4.991  51.293  79.659  1.00164.42           C  
ATOM    728  CD  ARG A 115      -5.478  52.747  79.615  1.00164.42           C  
ATOM    729  NE  ARG A 115      -4.754  53.532  80.658  1.00164.42           N  
ATOM    730  CZ  ARG A 115      -5.220  54.766  81.017  1.00164.42           C  
ATOM    731  NH1 ARG A 115      -6.337  55.272  80.416  1.00164.42           N1+
ATOM    732  NH2 ARG A 115      -4.577  55.496  81.976  1.00164.42           N  
ATOM    733  N   ALA A 116      -5.466  47.902  79.495  1.00 47.32           N  
ATOM    734  CA  ALA A 116      -6.455  46.996  78.973  1.00 47.32           C  
ATOM    735  C   ALA A 116      -6.315  45.658  79.630  1.00 47.32           C  
ATOM    736  O   ALA A 116      -7.302  44.953  79.838  1.00 47.32           O  
ATOM    737  CB  ALA A 116      -6.322  46.782  77.455  1.00 47.32           C  
ATOM    738  N   GLU A 117      -5.075  45.269  79.973  1.00 46.92           N  
ATOM    739  CA  GLU A 117      -4.819  43.969  80.521  1.00 46.92           C  
ATOM    740  C   GLU A 117      -5.633  43.784  81.760  1.00 46.92           C  
ATOM    741  O   GLU A 117      -6.081  42.677  82.050  1.00 46.92           O  
ATOM    742  CB  GLU A 117      -3.344  43.755  80.899  1.00 46.92           C  
ATOM    743  CG  GLU A 117      -2.416  43.620  79.690  1.00 46.92           C  
ATOM    744  CD  GLU A 117      -0.991  43.497  80.208  1.00 46.92           C  
ATOM    745  OE1 GLU A 117      -0.610  44.323  81.080  1.00 46.92           O  
ATOM    746  OE2 GLU A 117      -0.264  42.577  79.745  1.00 46.92           O1-
ATOM    747  N   LYS A 118      -5.823  44.847  82.559  1.00 51.65           N  
ATOM    748  CA  LYS A 118      -6.582  44.665  83.760  1.00 51.65           C  
ATOM    749  C   LYS A 118      -8.019  44.336  83.464  1.00 51.65           C  
ATOM    750  O   LYS A 118      -8.602  43.476  84.120  1.00 51.65           O  
ATOM    751  CB  LYS A 118      -6.539  45.885  84.693  1.00 51.65           C  
ATOM    752  CG  LYS A 118      -5.180  46.039  85.380  1.00 51.65           C  
ATOM    753  CD  LYS A 118      -5.004  47.355  86.134  1.00 51.65           C  
ATOM    754  CE  LYS A 118      -3.693  47.429  86.919  1.00 51.65           C  
ATOM    755  NZ  LYS A 118      -3.595  48.727  87.622  1.00 51.65           N1+
ATOM    756  N   VAL A 119      -8.640  45.049  82.499  1.00 66.18           N  
ATOM    757  CA  VAL A 119     -10.030  44.898  82.148  1.00 66.18           C  
ATOM    758  C   VAL A 119     -10.355  43.648  81.369  1.00 66.18           C  
ATOM    759  O   VAL A 119     -11.395  43.035  81.611  1.00 66.18           O  
ATOM    760  CB  VAL A 119     -10.551  46.065  81.359  1.00 66.18           C  
ATOM    761  CG1 VAL A 119     -10.440  47.324  82.233  1.00 66.18           C  
ATOM    762  CG2 VAL A 119      -9.787  46.159  80.028  1.00 66.18           C  
ATOM    763  N   ILE A 120      -9.511  43.254  80.386  1.00 70.53           N  
ATOM    764  CA  ILE A 120      -9.839  42.129  79.548  1.00 70.53           C  
ATOM    765  C   ILE A 120      -8.694  41.150  79.522  1.00 70.53           C  
ATOM    766  O   ILE A 120      -7.530  41.512  79.362  1.00 70.53           O  
ATOM    767  CB  ILE A 120     -10.149  42.555  78.137  1.00 70.53           C  
ATOM    768  CG1 ILE A 120     -10.738  41.398  77.319  1.00 70.53           C  
ATOM    769  CG2 ILE A 120      -8.886  43.189  77.530  1.00 70.53           C  
ATOM    770  CD1 ILE A 120     -11.333  41.849  75.987  1.00 70.53           C  
ATOM    771  N   PRO A 121      -9.050  39.899  79.682  1.00190.51           N  
ATOM    772  CA  PRO A 121      -8.108  38.801  79.748  1.00190.51           C  
ATOM    773  C   PRO A 121      -7.499  38.349  78.449  1.00190.51           C  
ATOM    774  O   PRO A 121      -6.914  37.265  78.447  1.00190.51           O  
ATOM    775  CB  PRO A 121      -8.835  37.659  80.454  1.00190.51           C  
ATOM    776  CG  PRO A 121      -9.896  38.366  81.309  1.00190.51           C  
ATOM    777  CD  PRO A 121     -10.214  39.641  80.518  1.00190.51           C  
ATOM    778  N   TYR A 122      -7.672  39.074  77.326  1.00 77.58           N  
ATOM    779  CA  TYR A 122      -7.089  38.604  76.097  1.00 77.58           C  
ATOM    780  C   TYR A 122      -6.156  39.679  75.610  1.00 77.58           C  
ATOM    781  O   TYR A 122      -6.491  40.862  75.640  1.00 77.58           O  
ATOM    782  CB  TYR A 122      -8.132  38.425  74.983  1.00 77.58           C  
ATOM    783  CG  TYR A 122      -9.220  37.566  75.529  1.00 77.58           C  
ATOM    784  CD1 TYR A 122      -9.105  36.195  75.553  1.00 77.58           C  
ATOM    785  CD2 TYR A 122     -10.365  38.149  76.022  1.00 77.58           C  
ATOM    786  CE1 TYR A 122     -10.121  35.421  76.066  1.00 77.58           C  
ATOM    787  CE2 TYR A 122     -11.383  37.381  76.535  1.00 77.58           C  
ATOM    788  CZ  TYR A 122     -11.261  36.014  76.557  1.00 77.58           C  
ATOM    789  OH  TYR A 122     -12.306  35.225  77.082  1.00 77.58           O  
ATOM    790  N   PRO A 123      -4.982  39.291  75.175  1.00 79.05           N  
ATOM    791  CA  PRO A 123      -3.965  40.193  74.691  1.00 79.05           C  
ATOM    792  C   PRO A 123      -4.425  40.882  73.446  1.00 79.05           C  
ATOM    793  O   PRO A 123      -5.049  40.217  72.624  1.00 79.05           O  
ATOM    794  CB  PRO A 123      -2.763  39.301  74.391  1.00 79.05           C  
ATOM    795  CG  PRO A 123      -3.413  37.959  73.999  1.00 79.05           C  
ATOM    796  CD  PRO A 123      -4.696  37.905  74.847  1.00 79.05           C  
ATOM    797  N   ILE A 124      -4.075  42.178  73.260  1.00 64.01           N  
ATOM    798  CA  ILE A 124      -4.492  42.932  72.106  1.00 64.01           C  
ATOM    799  C   ILE A 124      -3.345  42.925  71.144  1.00 64.01           C  
ATOM    800  O   ILE A 124      -2.244  43.367  71.471  1.00 64.01           O  
ATOM    801  CB  ILE A 124      -4.765  44.378  72.401  1.00 64.01           C  
ATOM    802  CG1 ILE A 124      -5.894  44.531  73.430  1.00 64.01           C  
ATOM    803  CG2 ILE A 124      -5.042  45.088  71.067  1.00 64.01           C  
ATOM    804  CD1 ILE A 124      -6.025  45.948  73.979  1.00 64.01           C  
ATOM    805  N   GLU A 125      -3.584  42.424  69.915  1.00 73.41           N  
ATOM    806  CA  GLU A 125      -2.522  42.288  68.955  1.00 73.41           C  
ATOM    807  C   GLU A 125      -2.638  43.338  67.893  1.00 73.41           C  
ATOM    808  O   GLU A 125      -3.538  43.308  67.058  1.00 73.41           O  
ATOM    809  CB  GLU A 125      -2.554  40.916  68.268  1.00 73.41           C  
ATOM    810  CG  GLU A 125      -2.307  39.767  69.249  1.00 73.41           C  
ATOM    811  CD  GLU A 125      -2.801  38.479  68.610  1.00 73.41           C  
ATOM    812  OE1 GLU A 125      -3.845  38.537  67.908  1.00 73.41           O  
ATOM    813  OE2 GLU A 125      -2.148  37.422  68.817  1.00 73.41           O1-
ATOM    814  N   ILE A 126      -1.683  44.289  67.878  1.00110.74           N  
ATOM    815  CA  ILE A 126      -1.686  45.322  66.882  1.00110.74           C  
ATOM    816  C   ILE A 126      -1.096  44.740  65.630  1.00110.74           C  
ATOM    817  O   ILE A 126      -0.119  43.990  65.677  1.00110.74           O  
ATOM    818  CB  ILE A 126      -0.882  46.531  67.273  1.00110.74           C  
ATOM    819  CG1 ILE A 126      -1.472  47.187  68.533  1.00110.74           C  
ATOM    820  CG2 ILE A 126      -0.841  47.483  66.067  1.00110.74           C  
ATOM    821  CD1 ILE A 126      -1.335  46.340  69.796  1.00110.74           C  
ATOM    822  N   ILE A 127      -1.713  45.060  64.470  1.00 60.08           N  
ATOM    823  CA  ILE A 127      -1.287  44.532  63.202  1.00 60.08           C  
ATOM    824  C   ILE A 127      -0.991  45.683  62.289  1.00 60.08           C  
ATOM    825  O   ILE A 127      -1.456  46.800  62.499  1.00 60.08           O  
ATOM    826  CB  ILE A 127      -2.331  43.684  62.535  1.00 60.08           C  
ATOM    827  CG1 ILE A 127      -3.585  44.519  62.225  1.00 60.08           C  
ATOM    828  CG2 ILE A 127      -2.600  42.467  63.436  1.00 60.08           C  
ATOM    829  CD1 ILE A 127      -4.582  43.810  61.309  1.00 60.08           C  
ATOM    830  N   SER A 128      -0.166  45.434  61.253  1.00 41.51           N  
ATOM    831  CA  SER A 128       0.239  46.457  60.330  1.00 41.51           C  
ATOM    832  C   SER A 128      -0.858  46.708  59.343  1.00 41.51           C  
ATOM    833  O   SER A 128      -1.786  45.914  59.195  1.00 41.51           O  
ATOM    834  CB  SER A 128       1.503  46.087  59.536  1.00 41.51           C  
ATOM    835  OG  SER A 128       1.246  44.954  58.718  1.00 41.51           O  
ATOM    836  N   GLY A 129      -0.762  47.850  58.632  1.00 29.29           N  
ATOM    837  CA  GLY A 129      -1.745  48.234  57.660  1.00 29.29           C  
ATOM    838  C   GLY A 129      -1.799  47.205  56.574  1.00 29.29           C  
ATOM    839  O   GLY A 129      -2.877  46.856  56.094  1.00 29.29           O  
ATOM    840  N   ASN A 130      -0.631  46.700  56.142  1.00 46.22           N  
ATOM    841  CA  ASN A 130      -0.584  45.734  55.083  1.00 46.22           C  
ATOM    842  C   ASN A 130      -1.251  44.466  55.523  1.00 46.22           C  
ATOM    843  O   ASN A 130      -1.955  43.834  54.739  1.00 46.22           O  
ATOM    844  CB  ASN A 130       0.849  45.392  54.643  1.00 46.22           C  
ATOM    845  CG  ASN A 130       1.412  46.609  53.924  1.00 46.22           C  
ATOM    846  ND2 ASN A 130       2.758  46.785  53.997  1.00 46.22           N  
ATOM    847  OD1 ASN A 130       0.676  47.384  53.313  1.00 46.22           O  
ATOM    848  N   GLU A 131      -1.032  44.040  56.782  1.00 91.10           N  
ATOM    849  CA  GLU A 131      -1.637  42.823  57.250  1.00 91.10           C  
ATOM    850  C   GLU A 131      -3.115  43.033  57.320  1.00 91.10           C  
ATOM    851  O   GLU A 131      -3.905  42.132  57.043  1.00 91.10           O  
ATOM    852  CB  GLU A 131      -1.159  42.383  58.641  1.00 91.10           C  
ATOM    853  CG  GLU A 131      -1.797  41.066  59.087  1.00 91.10           C  
ATOM    854  CD  GLU A 131      -1.314  39.975  58.140  1.00 91.10           C  
ATOM    855  OE1 GLU A 131      -0.315  40.221  57.414  1.00 91.10           O  
ATOM    856  OE2 GLU A 131      -1.941  38.882  58.127  1.00 91.10           O1-
ATOM    857  N   GLU A 132      -3.519  44.251  57.714  1.00 56.18           N  
ATOM    858  CA  GLU A 132      -4.904  44.596  57.811  1.00 56.18           C  
ATOM    859  C   GLU A 132      -5.505  44.488  56.440  1.00 56.18           C  
ATOM    860  O   GLU A 132      -6.608  43.968  56.271  1.00 56.18           O  
ATOM    861  CB  GLU A 132      -5.095  46.043  58.293  1.00 56.18           C  
ATOM    862  CG  GLU A 132      -6.556  46.475  58.419  1.00 56.18           C  
ATOM    863  CD  GLU A 132      -6.567  47.854  59.059  1.00 56.18           C  
ATOM    864  OE1 GLU A 132      -5.468  48.350  59.420  1.00 56.18           O  
ATOM    865  OE2 GLU A 132      -7.679  48.429  59.197  1.00 56.18           O1-
ATOM    866  N   ALA A 133      -4.770  44.960  55.415  1.00 39.87           N  
ATOM    867  CA  ALA A 133      -5.257  44.964  54.064  1.00 39.87           C  
ATOM    868  C   ALA A 133      -5.517  43.557  53.619  1.00 39.87           C  
ATOM    869  O   ALA A 133      -6.543  43.275  53.002  1.00 39.87           O  
ATOM    870  CB  ALA A 133      -4.250  45.575  53.075  1.00 39.87           C  
ATOM    871  N   ARG A 134      -4.593  42.630  53.942  1.00145.67           N  
ATOM    872  CA  ARG A 134      -4.714  41.257  53.527  1.00145.67           C  
ATOM    873  C   ARG A 134      -5.950  40.671  54.128  1.00145.67           C  
ATOM    874  O   ARG A 134      -6.678  39.935  53.464  1.00145.67           O  
ATOM    875  CB  ARG A 134      -3.565  40.365  54.020  1.00145.67           C  
ATOM    876  CG  ARG A 134      -2.215  40.659  53.379  1.00145.67           C  
ATOM    877  CD  ARG A 134      -1.107  39.747  53.899  1.00145.67           C  
ATOM    878  NE  ARG A 134       0.140  40.150  53.201  1.00145.67           N  
ATOM    879  CZ  ARG A 134       0.873  41.191  53.688  1.00145.67           C  
ATOM    880  NH1 ARG A 134       0.494  41.826  54.835  1.00145.67           N1+
ATOM    881  NH2 ARG A 134       1.986  41.606  53.016  1.00145.67           N  
ATOM    882  N   LEU A 135      -6.209  40.982  55.414  1.00 60.64           N  
ATOM    883  CA  LEU A 135      -7.329  40.444  56.135  1.00 60.64           C  
ATOM    884  C   LEU A 135      -8.601  40.902  55.488  1.00 60.64           C  
ATOM    885  O   LEU A 135      -9.551  40.134  55.350  1.00 60.64           O  
ATOM    886  CB  LEU A 135      -7.382  40.949  57.589  1.00 60.64           C  
ATOM    887  CG  LEU A 135      -6.200  40.494  58.464  1.00 60.64           C  
ATOM    888  CD1 LEU A 135      -6.327  41.039  59.896  1.00 60.64           C  
ATOM    889  CD2 LEU A 135      -6.042  38.967  58.432  1.00 60.64           C  
ATOM    890  N   ILE A 136      -8.638  42.175  55.060  1.00 66.43           N  
ATOM    891  CA  ILE A 136      -9.793  42.780  54.455  1.00 66.43           C  
ATOM    892  C   ILE A 136     -10.106  42.008  53.224  1.00 66.43           C  
ATOM    893  O   ILE A 136     -11.265  41.841  52.852  1.00 66.43           O  
ATOM    894  CB  ILE A 136      -9.570  44.219  54.093  1.00 66.43           C  
ATOM    895  CG1 ILE A 136      -9.275  45.027  55.369  1.00 66.43           C  
ATOM    896  CG2 ILE A 136     -10.804  44.718  53.324  1.00 66.43           C  
ATOM    897  CD1 ILE A 136      -8.765  46.441  55.100  1.00 66.43           C  
ATOM    898  N   PHE A 137      -9.054  41.475  52.588  1.00146.62           N  
ATOM    899  CA  PHE A 137      -9.183  40.695  51.400  1.00146.62           C  
ATOM    900  C   PHE A 137     -10.189  39.596  51.729  1.00146.62           C  
ATOM    901  O   PHE A 137     -10.768  39.056  50.786  1.00146.62           O  
ATOM    902  CB  PHE A 137      -7.828  40.098  50.977  1.00146.62           C  
ATOM    903  CG  PHE A 137      -7.929  39.466  49.633  1.00146.62           C  
ATOM    904  CD1 PHE A 137      -8.126  40.236  48.509  1.00146.62           C  
ATOM    905  CD2 PHE A 137      -7.782  38.106  49.492  1.00146.62           C  
ATOM    906  CE1 PHE A 137      -8.206  39.652  47.267  1.00146.62           C  
ATOM    907  CE2 PHE A 137      -7.859  37.519  48.252  1.00146.62           C  
ATOM    908  CZ  PHE A 137      -8.075  38.291  47.136  1.00146.62           C  
ATOM    909  N   MET A 138     -10.364  39.198  53.042  1.00285.28           N  
ATOM    910  CA  MET A 138     -11.303  38.187  53.485  1.00285.28           C  
ATOM    911  C   MET A 138     -12.608  38.792  53.684  1.00285.28           C  
ATOM    912  O   MET A 138     -12.767  40.005  53.744  1.00285.28           O  
ATOM    913  CB  MET A 138     -10.841  37.336  54.660  1.00285.28           C  
ATOM    914  CG  MET A 138      -9.645  36.444  54.323  1.00285.28           C  
ATOM    915  SD  MET A 138      -9.035  35.438  55.710  1.00285.28           S  
ATOM    916  CE  MET A 138      -8.114  36.793  56.493  1.00285.28           C  
ATOM    917  N   GLY A 139     -13.639  37.957  53.584  1.00 58.47           N  
ATOM    918  CA  GLY A 139     -14.926  38.548  53.598  1.00 58.47           C  
ATOM    919  C   GLY A 139     -15.112  38.921  52.166  1.00 58.47           C  
ATOM    920  O   GLY A 139     -16.104  38.563  51.548  1.00 58.47           O  
ATOM    921  N   VAL A 140     -14.138  39.637  51.568  1.00 87.92           N  
ATOM    922  CA  VAL A 140     -14.304  39.895  50.194  1.00 87.92           C  
ATOM    923  C   VAL A 140     -14.254  38.564  49.528  1.00 87.92           C  
ATOM    924  O   VAL A 140     -15.246  38.110  48.965  1.00 87.92           O  
ATOM    925  CB  VAL A 140     -13.213  40.742  49.607  1.00 87.92           C  
ATOM    926  CG1 VAL A 140     -13.445  40.850  48.091  1.00 87.92           C  
ATOM    927  CG2 VAL A 140     -13.202  42.099  50.331  1.00 87.92           C  
ATOM    928  N   GLU A 141     -13.114  37.857  49.666  1.00100.59           N  
ATOM    929  CA  GLU A 141     -12.981  36.593  49.003  1.00100.59           C  
ATOM    930  C   GLU A 141     -13.873  35.571  49.625  1.00100.59           C  
ATOM    931  O   GLU A 141     -14.500  34.781  48.921  1.00100.59           O  
ATOM    932  CB  GLU A 141     -11.543  36.059  48.980  1.00100.59           C  
ATOM    933  CG  GLU A 141     -10.690  36.772  47.931  1.00100.59           C  
ATOM    934  CD  GLU A 141     -11.210  36.365  46.557  1.00100.59           C  
ATOM    935  OE1 GLU A 141     -11.206  35.140  46.264  1.00100.59           O  
ATOM    936  OE2 GLU A 141     -11.624  37.272  45.787  1.00100.59           O1-
ATOM    937  N   HIS A 142     -13.945  35.543  50.966  1.00 76.19           N  
ATOM    938  CA  HIS A 142     -14.739  34.543  51.612  1.00 76.19           C  
ATOM    939  C   HIS A 142     -16.214  34.762  51.413  1.00 76.19           C  
ATOM    940  O   HIS A 142     -16.951  33.790  51.254  1.00 76.19           O  
ATOM    941  CB  HIS A 142     -14.429  34.395  53.109  1.00 76.19           C  
ATOM    942  CG  HIS A 142     -13.118  33.695  53.332  1.00 76.19           C  
ATOM    943  CD2 HIS A 142     -11.893  34.184  53.664  1.00 76.19           C  
ATOM    944  ND1 HIS A 142     -12.956  32.333  53.207  1.00 76.19           N  
ATOM    945  CE1 HIS A 142     -11.651  32.067  53.467  1.00 76.19           C  
ATOM    946  NE2 HIS A 142     -10.966  33.159  53.751  1.00 76.19           N  
ATOM    947  N   THR A 143     -16.706  36.020  51.456  1.00110.54           N  
ATOM    948  CA  THR A 143     -18.130  36.224  51.337  1.00110.54           C  
ATOM    949  C   THR A 143     -18.619  36.138  49.921  1.00110.54           C  
ATOM    950  O   THR A 143     -19.825  36.006  49.734  1.00110.54           O  
ATOM    951  CB  THR A 143     -18.740  37.503  51.866  1.00110.54           C  
ATOM    952  CG2 THR A 143     -18.125  37.821  53.241  1.00110.54           C  
ATOM    953  OG1 THR A 143     -18.574  38.584  50.960  1.00110.54           O  
ATOM    954  N   GLN A 144     -17.755  36.309  48.891  1.00 78.98           N  
ATOM    955  CA  GLN A 144     -18.272  36.351  47.540  1.00 78.98           C  
ATOM    956  C   GLN A 144     -17.879  35.130  46.748  1.00 78.98           C  
ATOM    957  O   GLN A 144     -16.721  34.717  46.722  1.00 78.98           O  
ATOM    958  CB  GLN A 144     -17.786  37.589  46.763  1.00 78.98           C  
ATOM    959  CG  GLN A 144     -18.445  37.785  45.395  1.00 78.98           C  
ATOM    960  CD  GLN A 144     -17.846  39.043  44.782  1.00 78.98           C  
ATOM    961  NE2 GLN A 144     -18.570  39.644  43.799  1.00 78.98           N  
ATOM    962  OE1 GLN A 144     -16.762  39.476  45.167  1.00 78.98           O  
ATOM    963  N   PRO A 145     -18.862  34.532  46.117  1.00 79.99           N  
ATOM    964  CA  PRO A 145     -18.726  33.348  45.301  1.00 79.99           C  
ATOM    965  C   PRO A 145     -17.915  33.512  44.048  1.00 79.99           C  
ATOM    966  O   PRO A 145     -17.257  32.553  43.648  1.00 79.99           O  
ATOM    967  CB  PRO A 145     -20.155  32.906  44.986  1.00 79.99           C  
ATOM    968  CG  PRO A 145     -20.976  34.204  45.100  1.00 79.99           C  
ATOM    969  CD  PRO A 145     -20.232  35.016  46.174  1.00 79.99           C  
ATOM    970  N   GLU A 146     -17.938  34.693  43.402  1.00 68.10           N  
ATOM    971  CA  GLU A 146     -17.264  34.828  42.140  1.00 68.10           C  
ATOM    972  C   GLU A 146     -15.790  34.848  42.368  1.00 68.10           C  
ATOM    973  O   GLU A 146     -15.316  35.251  43.427  1.00 68.10           O  
ATOM    974  CB  GLU A 146     -17.619  36.118  41.380  1.00 68.10           C  
ATOM    975  CG  GLU A 146     -17.254  37.385  42.155  1.00 68.10           C  
ATOM    976  CD  GLU A 146     -17.327  38.568  41.200  1.00 68.10           C  
ATOM    977  OE1 GLU A 146     -16.316  38.809  40.488  1.00 68.10           O  
ATOM    978  OE2 GLU A 146     -18.388  39.244  41.166  1.00 68.10           O1-
ATOM    979  N   LYS A 147     -15.018  34.385  41.365  1.00142.92           N  
ATOM    980  CA  LYS A 147     -13.593  34.420  41.494  1.00142.92           C  
ATOM    981  C   LYS A 147     -13.082  35.457  40.542  1.00142.92           C  
ATOM    982  O   LYS A 147     -13.813  36.370  40.165  1.00142.92           O  
ATOM    983  CB  LYS A 147     -12.897  33.059  41.269  1.00142.92           C  
ATOM    984  CG  LYS A 147     -13.268  32.311  39.989  1.00142.92           C  
ATOM    985  CD  LYS A 147     -12.325  31.137  39.697  1.00142.92           C  
ATOM    986  CE  LYS A 147     -12.321  30.053  40.782  1.00142.92           C  
ATOM    987  NZ  LYS A 147     -11.243  29.072  40.519  1.00142.92           N1+
ATOM    988  N   GLY A 148     -11.793  35.391  40.163  1.00 30.34           N  
ATOM    989  CA  GLY A 148     -11.290  36.378  39.251  1.00 30.34           C  
ATOM    990  C   GLY A 148     -10.514  37.394  40.026  1.00 30.34           C  
ATOM    991  O   GLY A 148     -10.590  37.455  41.252  1.00 30.34           O  
ATOM    992  N   ARG A 149      -9.741  38.227  39.300  1.00 96.16           N  
ATOM    993  CA  ARG A 149      -8.903  39.213  39.915  1.00 96.16           C  
ATOM    994  C   ARG A 149      -9.763  40.310  40.438  1.00 96.16           C  
ATOM    995  O   ARG A 149     -10.718  40.734  39.787  1.00 96.16           O  
ATOM    996  CB  ARG A 149      -7.870  39.819  38.950  1.00 96.16           C  
ATOM    997  CG  ARG A 149      -6.754  40.591  39.655  1.00 96.16           C  
ATOM    998  CD  ARG A 149      -5.702  41.158  38.701  1.00 96.16           C  
ATOM    999  NE  ARG A 149      -5.087  40.011  37.975  1.00 96.16           N  
ATOM   1000  CZ  ARG A 149      -4.087  39.285  38.555  1.00 96.16           C  
ATOM   1001  NH1 ARG A 149      -3.686  39.567  39.828  1.00 96.16           N1+
ATOM   1002  NH2 ARG A 149      -3.484  38.275  37.862  1.00 96.16           N  
ATOM   1003  N   LYS A 150      -9.439  40.801  41.649  1.00 73.71           N  
ATOM   1004  CA  LYS A 150     -10.270  41.822  42.198  1.00 73.71           C  
ATOM   1005  C   LYS A 150      -9.437  42.875  42.854  1.00 73.71           C  
ATOM   1006  O   LYS A 150      -8.338  42.619  43.348  1.00 73.71           O  
ATOM   1007  CB  LYS A 150     -11.244  41.299  43.267  1.00 73.71           C  
ATOM   1008  CG  LYS A 150     -12.327  40.382  42.699  1.00 73.71           C  
ATOM   1009  CD  LYS A 150     -13.086  39.602  43.771  1.00 73.71           C  
ATOM   1010  CE  LYS A 150     -14.179  38.700  43.205  1.00 73.71           C  
ATOM   1011  NZ  LYS A 150     -14.579  37.719  44.232  1.00 73.71           N1+
ATOM   1012  N   LEU A 151      -9.969  44.114  42.832  1.00 80.34           N  
ATOM   1013  CA  LEU A 151      -9.393  45.229  43.523  1.00 80.34           C  
ATOM   1014  C   LEU A 151     -10.237  45.421  44.746  1.00 80.34           C  
ATOM   1015  O   LEU A 151     -11.464  45.391  44.671  1.00 80.34           O  
ATOM   1016  CB  LEU A 151      -9.450  46.550  42.736  1.00 80.34           C  
ATOM   1017  CG  LEU A 151      -8.861  47.745  43.509  1.00 80.34           C  
ATOM   1018  CD1 LEU A 151      -7.355  47.572  43.755  1.00 80.34           C  
ATOM   1019  CD2 LEU A 151      -9.211  49.078  42.830  1.00 80.34           C  
ATOM   1020  N   VAL A 152      -9.608  45.598  45.924  1.00 68.45           N  
ATOM   1021  CA  VAL A 152     -10.394  45.772  47.113  1.00 68.45           C  
ATOM   1022  C   VAL A 152     -10.011  47.086  47.715  1.00 68.45           C  
ATOM   1023  O   VAL A 152      -8.829  47.369  47.903  1.00 68.45           O  
ATOM   1024  CB  VAL A 152     -10.140  44.713  48.147  1.00 68.45           C  
ATOM   1025  CG1 VAL A 152     -11.011  45.003  49.382  1.00 68.45           C  
ATOM   1026  CG2 VAL A 152     -10.397  43.336  47.512  1.00 68.45           C  
ATOM   1027  N   ILE A 153     -11.016  47.930  48.029  1.00130.84           N  
ATOM   1028  CA  ILE A 153     -10.726  49.204  48.613  1.00130.84           C  
ATOM   1029  C   ILE A 153     -11.477  49.292  49.899  1.00130.84           C  
ATOM   1030  O   ILE A 153     -12.647  48.916  49.986  1.00130.84           O  
ATOM   1031  CB  ILE A 153     -11.142  50.367  47.763  1.00130.84           C  
ATOM   1032  CG1 ILE A 153     -10.489  50.299  46.367  1.00130.84           C  
ATOM   1033  CG2 ILE A 153     -10.810  51.656  48.535  1.00130.84           C  
ATOM   1034  CD1 ILE A 153      -8.965  50.298  46.371  1.00130.84           C  
ATOM   1035  N   ASP A 154     -10.786  49.766  50.954  1.00 75.47           N  
ATOM   1036  CA  ASP A 154     -11.424  49.913  52.226  1.00 75.47           C  
ATOM   1037  C   ASP A 154     -11.061  51.264  52.748  1.00 75.47           C  
ATOM   1038  O   ASP A 154      -9.895  51.533  53.020  1.00 75.47           O  
ATOM   1039  CB  ASP A 154     -10.950  48.869  53.256  1.00 75.47           C  
ATOM   1040  CG  ASP A 154     -11.852  48.917  54.483  1.00 75.47           C  
ATOM   1041  OD1 ASP A 154     -12.279  50.035  54.875  1.00 75.47           O  
ATOM   1042  OD2 ASP A 154     -12.132  47.825  55.046  1.00 75.47           O1-
ATOM   1043  N   ILE A 155     -12.054  52.162  52.891  1.00 78.49           N  
ATOM   1044  CA  ILE A 155     -11.749  53.445  53.455  1.00 78.49           C  
ATOM   1045  C   ILE A 155     -12.255  53.365  54.861  1.00 78.49           C  
ATOM   1046  O   ILE A 155     -13.450  53.176  55.077  1.00 78.49           O  
ATOM   1047  CB  ILE A 155     -12.461  54.580  52.778  1.00 78.49           C  
ATOM   1048  CG1 ILE A 155     -12.063  54.657  51.295  1.00 78.49           C  
ATOM   1049  CG2 ILE A 155     -12.158  55.866  53.565  1.00 78.49           C  
ATOM   1050  CD1 ILE A 155     -12.972  55.560  50.462  1.00 78.49           C  
ATOM   1051  N   GLY A 156     -11.341  53.443  55.851  1.00 75.19           N  
ATOM   1052  CA  GLY A 156     -11.691  53.358  57.243  1.00 75.19           C  
ATOM   1053  C   GLY A 156     -11.644  54.710  57.856  1.00 75.19           C  
ATOM   1054  O   GLY A 156     -11.711  55.692  57.133  1.00 75.19           O  
ATOM   1055  N   GLY A 157     -11.636  54.785  59.209  1.00 80.10           N  
ATOM   1056  CA  GLY A 157     -11.507  56.021  59.943  1.00 80.10           C  
ATOM   1057  C   GLY A 157     -10.103  56.556  59.934  1.00 80.10           C  
ATOM   1058  O   GLY A 157      -9.885  57.765  59.921  1.00 80.10           O  
ATOM   1059  N   GLY A 158      -9.114  55.678  60.168  1.00 99.96           N  
ATOM   1060  CA  GLY A 158      -7.726  56.057  60.143  1.00 99.96           C  
ATOM   1061  C   GLY A 158      -7.009  55.905  58.836  1.00 99.96           C  
ATOM   1062  O   GLY A 158      -6.196  56.755  58.478  1.00 99.96           O  
ATOM   1063  N   SER A 159      -7.241  54.779  58.118  1.00 74.34           N  
ATOM   1064  CA  SER A 159      -6.415  54.499  56.968  1.00 74.34           C  
ATOM   1065  C   SER A 159      -7.225  53.862  55.878  1.00 74.34           C  
ATOM   1066  O   SER A 159      -8.401  53.549  56.062  1.00 74.34           O  
ATOM   1067  CB  SER A 159      -5.227  53.568  57.279  1.00 74.34           C  
ATOM   1068  OG  SER A 159      -5.686  52.292  57.700  1.00 74.34           O  
ATOM   1069  N   THR A 160      -6.608  53.700  54.683  1.00130.84           N  
ATOM   1070  CA  THR A 160      -7.311  53.106  53.582  1.00130.84           C  
ATOM   1071  C   THR A 160      -6.447  52.014  53.021  1.00130.84           C  
ATOM   1072  O   THR A 160      -5.232  52.166  52.898  1.00130.84           O  
ATOM   1073  CB  THR A 160      -7.631  54.075  52.479  1.00130.84           C  
ATOM   1074  CG2 THR A 160      -6.360  54.335  51.655  1.00130.84           C  
ATOM   1075  OG1 THR A 160      -8.645  53.543  51.643  1.00130.84           O  
ATOM   1076  N   GLU A 161      -7.061  50.867  52.666  1.00106.89           N  
ATOM   1077  CA  GLU A 161      -6.296  49.764  52.163  1.00106.89           C  
ATOM   1078  C   GLU A 161      -6.727  49.460  50.761  1.00106.89           C  
ATOM   1079  O   GLU A 161      -7.905  49.561  50.411  1.00106.89           O  
ATOM   1080  CB  GLU A 161      -6.444  48.474  52.990  1.00106.89           C  
ATOM   1081  CG  GLU A 161      -5.640  48.487  54.294  1.00106.89           C  
ATOM   1082  CD  GLU A 161      -6.269  49.487  55.252  1.00106.89           C  
ATOM   1083  OE1 GLU A 161      -7.526  49.503  55.354  1.00106.89           O  
ATOM   1084  OE2 GLU A 161      -5.499  50.251  55.894  1.00106.89           O1-
ATOM   1085  N   LEU A 162      -5.741  49.105  49.908  1.00106.55           N  
ATOM   1086  CA  LEU A 162      -6.022  48.773  48.544  1.00106.55           C  
ATOM   1087  C   LEU A 162      -5.321  47.487  48.244  1.00106.55           C  
ATOM   1088  O   LEU A 162      -4.110  47.378  48.425  1.00106.55           O  
ATOM   1089  CB  LEU A 162      -5.491  49.810  47.542  1.00106.55           C  
ATOM   1090  CG  LEU A 162      -6.091  51.216  47.732  1.00106.55           C  
ATOM   1091  CD1 LEU A 162      -5.657  51.830  49.072  1.00106.55           C  
ATOM   1092  CD2 LEU A 162      -5.777  52.125  46.533  1.00106.55           C  
ATOM   1093  N   VAL A 163      -6.061  46.465  47.774  1.00119.59           N  
ATOM   1094  CA  VAL A 163      -5.362  45.250  47.486  1.00119.59           C  
ATOM   1095  C   VAL A 163      -5.862  44.713  46.184  1.00119.59           C  
ATOM   1096  O   VAL A 163      -7.044  44.826  45.861  1.00119.59           O  
ATOM   1097  CB  VAL A 163      -5.568  44.176  48.519  1.00119.59           C  
ATOM   1098  CG1 VAL A 163      -6.888  43.442  48.231  1.00119.59           C  
ATOM   1099  CG2 VAL A 163      -4.327  43.275  48.543  1.00119.59           C  
ATOM   1100  N   ILE A 164      -4.946  44.138  45.383  1.00 59.67           N  
ATOM   1101  CA  ILE A 164      -5.328  43.466  44.179  1.00 59.67           C  
ATOM   1102  C   ILE A 164      -4.934  42.046  44.420  1.00 59.67           C  
ATOM   1103  O   ILE A 164      -3.818  41.785  44.864  1.00 59.67           O  
ATOM   1104  CB  ILE A 164      -4.614  43.948  42.950  1.00 59.67           C  
ATOM   1105  CG1 ILE A 164      -4.961  45.420  42.671  1.00 59.67           C  
ATOM   1106  CG2 ILE A 164      -4.974  43.011  41.786  1.00 59.67           C  
ATOM   1107  CD1 ILE A 164      -4.105  46.046  41.572  1.00 59.67           C  
ATOM   1108  N   GLY A 165      -5.851  41.087  44.174  1.00 32.78           N  
ATOM   1109  CA  GLY A 165      -5.504  39.715  44.423  1.00 32.78           C  
ATOM   1110  C   GLY A 165      -6.498  38.835  43.734  1.00 32.78           C  
ATOM   1111  O   GLY A 165      -7.489  39.310  43.180  1.00 32.78           O  
ATOM   1112  N   GLU A 166      -6.224  37.511  43.744  1.00106.99           N  
ATOM   1113  CA  GLU A 166      -7.089  36.537  43.134  1.00106.99           C  
ATOM   1114  C   GLU A 166      -6.945  35.245  43.875  1.00106.99           C  
ATOM   1115  O   GLU A 166      -5.873  34.907  44.371  1.00106.99           O  
ATOM   1116  CB  GLU A 166      -6.711  36.129  41.701  1.00106.99           C  
ATOM   1117  CG  GLU A 166      -6.881  37.203  40.641  1.00106.99           C  
ATOM   1118  CD  GLU A 166      -6.670  36.535  39.291  1.00106.99           C  
ATOM   1119  OE1 GLU A 166      -5.493  36.455  38.848  1.00106.99           O  
ATOM   1120  OE2 GLU A 166      -7.682  36.087  38.689  1.00106.99           O1-
ATOM   1121  N   ASN A 167      -8.051  34.485  43.948  1.00 77.48           N  
ATOM   1122  CA  ASN A 167      -8.066  33.161  44.500  1.00 77.48           C  
ATOM   1123  C   ASN A 167      -7.358  33.120  45.826  1.00 77.48           C  
ATOM   1124  O   ASN A 167      -6.493  32.276  46.051  1.00 77.48           O  
ATOM   1125  CB  ASN A 167      -7.433  32.111  43.567  1.00 77.48           C  
ATOM   1126  CG  ASN A 167      -7.962  30.735  43.951  1.00 77.48           C  
ATOM   1127  ND2 ASN A 167      -7.378  29.668  43.344  1.00 77.48           N  
ATOM   1128  OD1 ASN A 167      -8.877  30.611  44.764  1.00 77.48           O  
ATOM   1129  N   PHE A 168      -7.728  34.034  46.743  1.00 86.00           N  
ATOM   1130  CA  PHE A 168      -7.220  34.062  48.088  1.00 86.00           C  
ATOM   1131  C   PHE A 168      -5.748  34.357  48.143  1.00 86.00           C  
ATOM   1132  O   PHE A 168      -5.113  34.066  49.156  1.00 86.00           O  
ATOM   1133  CB  PHE A 168      -7.478  32.739  48.831  1.00 86.00           C  
ATOM   1134  CG  PHE A 168      -8.957  32.543  48.875  1.00 86.00           C  
ATOM   1135  CD1 PHE A 168      -9.720  33.117  49.866  1.00 86.00           C  
ATOM   1136  CD2 PHE A 168      -9.581  31.781  47.915  1.00 86.00           C  
ATOM   1137  CE1 PHE A 168     -11.083  32.930  49.896  1.00 86.00           C  
ATOM   1138  CE2 PHE A 168     -10.942  31.589  47.939  1.00 86.00           C  
ATOM   1139  CZ  PHE A 168     -11.697  32.166  48.933  1.00 86.00           C  
ATOM   1140  N   GLU A 169      -5.161  34.963  47.087  1.00103.21           N  
ATOM   1141  CA  GLU A 169      -3.761  35.308  47.171  1.00103.21           C  
ATOM   1142  C   GLU A 169      -3.588  36.740  46.741  1.00103.21           C  
ATOM   1143  O   GLU A 169      -3.935  37.100  45.618  1.00103.21           O  
ATOM   1144  CB  GLU A 169      -2.847  34.445  46.282  1.00103.21           C  
ATOM   1145  CG  GLU A 169      -2.734  32.992  46.750  1.00103.21           C  
ATOM   1146  CD  GLU A 169      -2.001  32.958  48.088  1.00103.21           C  
ATOM   1147  OE1 GLU A 169      -1.067  33.781  48.283  1.00103.21           O  
ATOM   1148  OE2 GLU A 169      -2.370  32.102  48.936  1.00103.21           O1-
ATOM   1149  N   PRO A 170      -3.083  37.580  47.617  1.00101.95           N  
ATOM   1150  CA  PRO A 170      -2.883  38.956  47.227  1.00101.95           C  
ATOM   1151  C   PRO A 170      -1.703  39.194  46.335  1.00101.95           C  
ATOM   1152  O   PRO A 170      -0.633  38.651  46.608  1.00101.95           O  
ATOM   1153  CB  PRO A 170      -2.846  39.770  48.521  1.00101.95           C  
ATOM   1154  CG  PRO A 170      -3.689  38.933  49.496  1.00101.95           C  
ATOM   1155  CD  PRO A 170      -3.504  37.485  49.007  1.00101.95           C  
ATOM   1156  N   ILE A 171      -1.902  39.921  45.212  1.00126.23           N  
ATOM   1157  CA  ILE A 171      -0.822  40.321  44.353  1.00126.23           C  
ATOM   1158  C   ILE A 171      -0.156  41.575  44.847  1.00126.23           C  
ATOM   1159  O   ILE A 171       1.058  41.619  45.043  1.00126.23           O  
ATOM   1160  CB  ILE A 171      -1.269  40.581  42.941  1.00126.23           C  
ATOM   1161  CG1 ILE A 171      -1.819  39.300  42.288  1.00126.23           C  
ATOM   1162  CG2 ILE A 171      -0.077  41.180  42.178  1.00126.23           C  
ATOM   1163  CD1 ILE A 171      -3.196  38.869  42.792  1.00126.23           C  
ATOM   1164  N   LEU A 172      -0.965  42.637  45.077  1.00 74.58           N  
ATOM   1165  CA  LEU A 172      -0.449  43.923  45.464  1.00 74.58           C  
ATOM   1166  C   LEU A 172      -1.174  44.317  46.708  1.00 74.58           C  
ATOM   1167  O   LEU A 172      -2.387  44.138  46.799  1.00 74.58           O  
ATOM   1168  CB  LEU A 172      -0.748  45.032  44.436  1.00 74.58           C  
ATOM   1169  CG  LEU A 172      -0.212  44.746  43.020  1.00 74.58           C  
ATOM   1170  CD1 LEU A 172      -0.543  45.899  42.059  1.00 74.58           C  
ATOM   1171  CD2 LEU A 172       1.282  44.391  43.035  1.00 74.58           C  
ATOM   1172  N   VAL A 173      -0.454  44.853  47.715  1.00124.22           N  
ATOM   1173  CA  VAL A 173      -1.152  45.247  48.905  1.00124.22           C  
ATOM   1174  C   VAL A 173      -0.586  46.571  49.341  1.00124.22           C  
ATOM   1175  O   VAL A 173       0.631  46.749  49.374  1.00124.22           O  
ATOM   1176  CB  VAL A 173      -1.025  44.224  50.005  1.00124.22           C  
ATOM   1177  CG1 VAL A 173       0.293  44.419  50.768  1.00124.22           C  
ATOM   1178  CG2 VAL A 173      -2.302  44.246  50.851  1.00124.22           C  
ATOM   1179  N   GLU A 174      -1.460  47.552  49.666  1.00 92.51           N  
ATOM   1180  CA  GLU A 174      -0.996  48.856  50.069  1.00 92.51           C  
ATOM   1181  C   GLU A 174      -1.928  49.410  51.113  1.00 92.51           C  
ATOM   1182  O   GLU A 174      -3.072  48.972  51.224  1.00 92.51           O  
ATOM   1183  CB  GLU A 174      -0.980  49.879  48.920  1.00 92.51           C  
ATOM   1184  CG  GLU A 174       0.075  49.586  47.853  1.00 92.51           C  
ATOM   1185  CD  GLU A 174       1.436  49.888  48.462  1.00 92.51           C  
ATOM   1186  OE1 GLU A 174       1.530  50.885  49.225  1.00 92.51           O  
ATOM   1187  OE2 GLU A 174       2.396  49.124  48.176  1.00 92.51           O1-
ATOM   1188  N   SER A 175      -1.435  50.373  51.932  1.00101.22           N  
ATOM   1189  CA  SER A 175      -2.274  51.036  52.902  1.00101.22           C  
ATOM   1190  C   SER A 175      -1.811  52.470  53.014  1.00101.22           C  
ATOM   1191  O   SER A 175      -0.618  52.739  52.898  1.00101.22           O  
ATOM   1192  CB  SER A 175      -2.232  50.428  54.315  1.00101.22           C  
ATOM   1193  OG  SER A 175      -1.005  50.738  54.957  1.00101.22           O  
ATOM   1194  N   ARG A 176      -2.749  53.426  53.249  1.00 97.13           N  
ATOM   1195  CA  ARG A 176      -2.440  54.841  53.357  1.00 97.13           C  
ATOM   1196  C   ARG A 176      -3.243  55.422  54.509  1.00 97.13           C  
ATOM   1197  O   ARG A 176      -4.091  54.732  55.065  1.00 97.13           O  
ATOM   1198  CB  ARG A 176      -2.807  55.647  52.097  1.00 97.13           C  
ATOM   1199  CG  ARG A 176      -2.002  55.272  50.848  1.00 97.13           C  
ATOM   1200  CD  ARG A 176      -0.599  55.885  50.809  1.00 97.13           C  
ATOM   1201  NE  ARG A 176       0.029  55.512  49.507  1.00 97.13           N  
ATOM   1202  CZ  ARG A 176       0.712  54.337  49.378  1.00 97.13           C  
ATOM   1203  NH1 ARG A 176       0.788  53.475  50.434  1.00 97.13           N1+
ATOM   1204  NH2 ARG A 176       1.320  54.026  48.195  1.00 97.13           N  
ATOM   1205  N   ARG A 177      -3.019  56.708  54.914  1.00297.94           N  
ATOM   1206  CA  ARG A 177      -3.713  57.210  56.096  1.00297.94           C  
ATOM   1207  C   ARG A 177      -4.792  58.277  55.775  1.00297.94           C  
ATOM   1208  O   ARG A 177      -4.396  59.347  55.306  1.00297.94           O  
ATOM   1209  CB  ARG A 177      -2.775  57.908  57.096  1.00297.94           C  
ATOM   1210  CG  ARG A 177      -1.593  57.057  57.559  1.00297.94           C  
ATOM   1211  CD  ARG A 177      -0.509  56.902  56.491  1.00297.94           C  
ATOM   1212  NE  ARG A 177      -0.137  58.273  56.034  1.00297.94           N  
ATOM   1213  CZ  ARG A 177       0.772  59.012  56.736  1.00297.94           C  
ATOM   1214  NH1 ARG A 177       1.336  58.501  57.869  1.00297.94           N1+
ATOM   1215  NH2 ARG A 177       1.115  60.260  56.307  1.00297.94           N  
ATOM   1216  N   MET A 178      -6.155  58.070  56.016  1.00358.17           N  
ATOM   1217  CA  MET A 178      -7.039  59.165  55.712  1.00358.17           C  
ATOM   1218  C   MET A 178      -8.406  59.009  56.049  1.00358.17           C  
ATOM   1219  O   MET A 178      -9.201  59.863  55.639  1.00358.17           O  
ATOM   1220  CB  MET A 178      -6.983  59.521  54.218  1.00358.17           C  
ATOM   1221  CG  MET A 178      -7.065  58.313  53.282  1.00358.17           C  
ATOM   1222  SD  MET A 178      -8.656  57.435  53.286  1.00358.17           S  
ATOM   1223  CE  MET A 178      -8.240  56.359  54.685  1.00358.17           C  
ATOM   1224  N   GLY A 179      -8.637  58.033  56.922  1.00 78.06           N  
ATOM   1225  CA  GLY A 179      -9.953  57.672  57.226  1.00 78.06           C  
ATOM   1226  C   GLY A 179     -10.691  58.887  57.588  1.00 78.06           C  
ATOM   1227  O   GLY A 179     -10.086  59.874  58.009  1.00 78.06           O  
ATOM   1228  N   CYS A 180     -12.013  58.784  57.487  1.00129.47           N  
ATOM   1229  CA  CYS A 180     -12.851  59.931  57.469  1.00129.47           C  
ATOM   1230  C   CYS A 180     -12.526  60.821  58.622  1.00129.47           C  
ATOM   1231  O   CYS A 180     -12.545  62.041  58.475  1.00129.47           O  
ATOM   1232  CB  CYS A 180     -14.342  59.580  57.604  1.00129.47           C  
ATOM   1233  SG  CYS A 180     -14.958  58.536  56.251  1.00129.47           S  
ATOM   1234  N   VAL A 181     -12.174  60.242  59.786  1.00123.96           N  
ATOM   1235  CA  VAL A 181     -11.887  61.079  60.915  1.00123.96           C  
ATOM   1236  C   VAL A 181     -10.694  61.973  60.686  1.00123.96           C  
ATOM   1237  O   VAL A 181     -10.780  63.177  60.914  1.00123.96           O  
ATOM   1238  CB  VAL A 181     -11.676  60.319  62.197  1.00123.96           C  
ATOM   1239  CG1 VAL A 181     -12.984  59.591  62.547  1.00123.96           C  
ATOM   1240  CG2 VAL A 181     -10.472  59.384  62.050  1.00123.96           C  
ATOM   1241  N   SER A 182      -9.557  61.434  60.202  1.00 89.95           N  
ATOM   1242  CA  SER A 182      -8.364  62.236  60.056  1.00 89.95           C  
ATOM   1243  C   SER A 182      -8.598  63.336  59.068  1.00 89.95           C  
ATOM   1244  O   SER A 182      -8.186  64.473  59.290  1.00 89.95           O  
ATOM   1245  CB  SER A 182      -7.163  61.420  59.548  1.00 89.95           C  
ATOM   1246  OG  SER A 182      -6.819  60.422  60.496  1.00 89.95           O  
ATOM   1247  N   PHE A 183      -9.261  63.018  57.943  1.00 91.94           N  
ATOM   1248  CA  PHE A 183      -9.563  63.984  56.923  1.00 91.94           C  
ATOM   1249  C   PHE A 183     -10.526  65.013  57.417  1.00 91.94           C  
ATOM   1250  O   PHE A 183     -10.434  66.175  57.027  1.00 91.94           O  
ATOM   1251  CB  PHE A 183     -10.117  63.376  55.617  1.00 91.94           C  
ATOM   1252  CG  PHE A 183      -9.003  63.262  54.628  1.00 91.94           C  
ATOM   1253  CD1 PHE A 183      -7.872  62.518  54.870  1.00 91.94           C  
ATOM   1254  CD2 PHE A 183      -9.122  63.903  53.416  1.00 91.94           C  
ATOM   1255  CE1 PHE A 183      -6.874  62.445  53.923  1.00 91.94           C  
ATOM   1256  CE2 PHE A 183      -8.131  63.829  52.467  1.00 91.94           C  
ATOM   1257  CZ  PHE A 183      -6.997  63.099  52.721  1.00 91.94           C  
ATOM   1258  N   ALA A 184     -11.493  64.627  58.268  1.00 42.60           N  
ATOM   1259  CA  ALA A 184     -12.442  65.609  58.703  1.00 42.60           C  
ATOM   1260  C   ALA A 184     -11.701  66.710  59.399  1.00 42.60           C  
ATOM   1261  O   ALA A 184     -11.944  67.886  59.135  1.00 42.60           O  
ATOM   1262  CB  ALA A 184     -13.476  65.046  59.694  1.00 42.60           C  
ATOM   1263  N   GLN A 185     -10.751  66.368  60.290  1.00 55.93           N  
ATOM   1264  CA  GLN A 185     -10.071  67.401  61.016  1.00 55.93           C  
ATOM   1265  C   GLN A 185      -9.194  68.225  60.114  1.00 55.93           C  
ATOM   1266  O   GLN A 185      -9.121  69.443  60.267  1.00 55.93           O  
ATOM   1267  CB  GLN A 185      -9.197  66.884  62.171  1.00 55.93           C  
ATOM   1268  CG  GLN A 185      -8.533  68.024  62.947  1.00 55.93           C  
ATOM   1269  CD  GLN A 185      -7.808  67.443  64.152  1.00 55.93           C  
ATOM   1270  NE2 GLN A 185      -6.867  68.236  64.732  1.00 55.93           N  
ATOM   1271  OE1 GLN A 185      -8.075  66.319  64.572  1.00 55.93           O  
ATOM   1272  N   LEU A 186      -8.468  67.587  59.179  1.00 77.71           N  
ATOM   1273  CA  LEU A 186      -7.543  68.334  58.367  1.00 77.71           C  
ATOM   1274  C   LEU A 186      -8.230  69.270  57.415  1.00 77.71           C  
ATOM   1275  O   LEU A 186      -7.961  70.470  57.396  1.00 77.71           O  
ATOM   1276  CB  LEU A 186      -6.671  67.407  57.503  1.00 77.71           C  
ATOM   1277  CG  LEU A 186      -5.790  66.439  58.317  1.00 77.71           C  
ATOM   1278  CD1 LEU A 186      -4.949  65.547  57.388  1.00 77.71           C  
ATOM   1279  CD2 LEU A 186      -4.934  67.191  59.347  1.00 77.71           C  
ATOM   1280  N   TYR A 187      -9.097  68.704  56.557  1.00120.64           N  
ATOM   1281  CA  TYR A 187      -9.792  69.389  55.503  1.00120.64           C  
ATOM   1282  C   TYR A 187     -11.024  70.135  55.904  1.00120.64           C  
ATOM   1283  O   TYR A 187     -11.360  71.132  55.263  1.00120.64           O  
ATOM   1284  CB  TYR A 187     -10.083  68.471  54.310  1.00120.64           C  
ATOM   1285  CG  TYR A 187      -8.715  68.251  53.770  1.00120.64           C  
ATOM   1286  CD1 TYR A 187      -8.115  69.242  53.031  1.00120.64           C  
ATOM   1287  CD2 TYR A 187      -8.027  67.084  54.012  1.00120.64           C  
ATOM   1288  CE1 TYR A 187      -6.847  69.074  52.528  1.00120.64           C  
ATOM   1289  CE2 TYR A 187      -6.758  66.910  53.510  1.00120.64           C  
ATOM   1290  CZ  TYR A 187      -6.168  67.905  52.767  1.00120.64           C  
ATOM   1291  OH  TYR A 187      -4.867  67.731  52.252  1.00120.64           O  
ATOM   1292  N   PHE A 188     -11.791  69.635  56.895  1.00171.74           N  
ATOM   1293  CA  PHE A 188     -13.016  70.324  57.204  1.00171.74           C  
ATOM   1294  C   PHE A 188     -13.020  70.703  58.656  1.00171.74           C  
ATOM   1295  O   PHE A 188     -13.695  70.049  59.452  1.00171.74           O  
ATOM   1296  CB  PHE A 188     -14.240  69.412  57.020  1.00171.74           C  
ATOM   1297  CG  PHE A 188     -14.225  68.896  55.623  1.00171.74           C  
ATOM   1298  CD1 PHE A 188     -13.566  67.724  55.331  1.00171.74           C  
ATOM   1299  CD2 PHE A 188     -14.858  69.574  54.607  1.00171.74           C  
ATOM   1300  CE1 PHE A 188     -13.539  67.230  54.048  1.00171.74           C  
ATOM   1301  CE2 PHE A 188     -14.835  69.084  53.322  1.00171.74           C  
ATOM   1302  CZ  PHE A 188     -14.176  67.912  53.040  1.00171.74           C  
ATOM   1303  N   PRO A 189     -12.350  71.754  59.042  1.00156.07           N  
ATOM   1304  CA  PRO A 189     -12.380  72.093  60.438  1.00156.07           C  
ATOM   1305  C   PRO A 189     -13.703  72.677  60.803  1.00156.07           C  
ATOM   1306  O   PRO A 189     -14.261  73.428  60.005  1.00156.07           O  
ATOM   1307  CB  PRO A 189     -11.194  73.023  60.676  1.00156.07           C  
ATOM   1308  CG  PRO A 189     -10.187  72.595  59.595  1.00156.07           C  
ATOM   1309  CD  PRO A 189     -11.063  72.069  58.443  1.00156.07           C  
ATOM   1310  N   GLY A 190     -14.227  72.340  61.997  1.00 20.77           N  
ATOM   1311  CA  GLY A 190     -15.467  72.904  62.437  1.00 20.77           C  
ATOM   1312  C   GLY A 190     -16.588  72.197  61.744  1.00 20.77           C  
ATOM   1313  O   GLY A 190     -17.757  72.500  61.974  1.00 20.77           O  
ATOM   1314  N   GLY A 191     -16.261  71.230  60.868  1.00 27.56           N  
ATOM   1315  CA  GLY A 191     -17.285  70.490  60.192  1.00 27.56           C  
ATOM   1316  C   GLY A 191     -17.806  71.271  59.023  1.00 27.56           C  
ATOM   1317  O   GLY A 191     -18.821  70.898  58.436  1.00 27.56           O  
ATOM   1318  N   VAL A 192     -17.113  72.360  58.631  1.00 45.28           N  
ATOM   1319  CA  VAL A 192     -17.597  73.195  57.565  1.00 45.28           C  
ATOM   1320  C   VAL A 192     -17.435  72.507  56.247  1.00 45.28           C  
ATOM   1321  O   VAL A 192     -16.381  71.954  55.931  1.00 45.28           O  
ATOM   1322  CB  VAL A 192     -16.893  74.519  57.468  1.00 45.28           C  
ATOM   1323  CG1 VAL A 192     -17.458  75.290  56.261  1.00 45.28           C  
ATOM   1324  CG2 VAL A 192     -17.051  75.259  58.806  1.00 45.28           C  
ATOM   1325  N   ILE A 193     -18.504  72.561  55.427  1.00 57.42           N  
ATOM   1326  CA  ILE A 193     -18.506  71.923  54.140  1.00 57.42           C  
ATOM   1327  C   ILE A 193     -18.599  72.969  53.076  1.00 57.42           C  
ATOM   1328  O   ILE A 193     -19.506  73.801  53.075  1.00 57.42           O  
ATOM   1329  CB  ILE A 193     -19.675  71.002  53.930  1.00 57.42           C  
ATOM   1330  CG1 ILE A 193     -19.658  69.850  54.948  1.00 57.42           C  
ATOM   1331  CG2 ILE A 193     -19.651  70.530  52.466  1.00 57.42           C  
ATOM   1332  CD1 ILE A 193     -20.960  69.052  54.973  1.00 57.42           C  
ATOM   1333  N   ASN A 194     -17.622  72.961  52.146  1.00 74.45           N  
ATOM   1334  CA  ASN A 194     -17.667  73.839  51.016  1.00 74.45           C  
ATOM   1335  C   ASN A 194     -16.813  73.229  49.947  1.00 74.45           C  
ATOM   1336  O   ASN A 194     -16.049  72.297  50.193  1.00 74.45           O  
ATOM   1337  CB  ASN A 194     -17.227  75.286  51.313  1.00 74.45           C  
ATOM   1338  CG  ASN A 194     -15.815  75.278  51.867  1.00 74.45           C  
ATOM   1339  ND2 ASN A 194     -15.624  75.921  53.049  1.00 74.45           N  
ATOM   1340  OD1 ASN A 194     -14.905  74.719  51.261  1.00 74.45           O  
ATOM   1341  N   LYS A 195     -16.925  73.760  48.718  1.00 88.21           N  
ATOM   1342  CA  LYS A 195     -16.276  73.233  47.553  1.00 88.21           C  
ATOM   1343  C   LYS A 195     -14.789  73.234  47.731  1.00 88.21           C  
ATOM   1344  O   LYS A 195     -14.114  72.318  47.266  1.00 88.21           O  
ATOM   1345  CB  LYS A 195     -16.606  74.075  46.309  1.00 88.21           C  
ATOM   1346  CG  LYS A 195     -16.293  75.562  46.512  1.00 88.21           C  
ATOM   1347  CD  LYS A 195     -16.368  76.412  45.243  1.00 88.21           C  
ATOM   1348  CE  LYS A 195     -16.061  77.892  45.494  1.00 88.21           C  
ATOM   1349  NZ  LYS A 195     -16.045  78.634  44.214  1.00 88.21           N1+
ATOM   1350  N   GLU A 196     -14.224  74.277  48.363  1.00122.43           N  
ATOM   1351  CA  GLU A 196     -12.797  74.325  48.520  1.00122.43           C  
ATOM   1352  C   GLU A 196     -12.299  73.278  49.475  1.00122.43           C  
ATOM   1353  O   GLU A 196     -11.275  72.648  49.219  1.00122.43           O  
ATOM   1354  CB  GLU A 196     -12.271  75.712  48.940  1.00122.43           C  
ATOM   1355  CG  GLU A 196     -13.097  76.410  50.019  1.00122.43           C  
ATOM   1356  CD  GLU A 196     -14.189  77.191  49.297  1.00122.43           C  
ATOM   1357  OE1 GLU A 196     -14.029  77.438  48.072  1.00122.43           O  
ATOM   1358  OE2 GLU A 196     -15.197  77.553  49.960  1.00122.43           O1-
ATOM   1359  N   ASN A 197     -13.001  73.054  50.603  1.00 45.29           N  
ATOM   1360  CA  ASN A 197     -12.554  72.088  51.566  1.00 45.29           C  
ATOM   1361  C   ASN A 197     -12.618  70.717  50.969  1.00 45.29           C  
ATOM   1362  O   ASN A 197     -11.734  69.890  51.188  1.00 45.29           O  
ATOM   1363  CB  ASN A 197     -13.383  72.086  52.862  1.00 45.29           C  
ATOM   1364  CG  ASN A 197     -12.982  73.303  53.689  1.00 45.29           C  
ATOM   1365  ND2 ASN A 197     -13.843  73.680  54.671  1.00 45.29           N  
ATOM   1366  OD1 ASN A 197     -11.924  73.893  53.476  1.00 45.29           O  
ATOM   1367  N   PHE A 198     -13.686  70.441  50.200  1.00 54.82           N  
ATOM   1368  CA  PHE A 198     -13.893  69.155  49.599  1.00 54.82           C  
ATOM   1369  C   PHE A 198     -12.809  68.879  48.600  1.00 54.82           C  
ATOM   1370  O   PHE A 198     -12.213  67.804  48.598  1.00 54.82           O  
ATOM   1371  CB  PHE A 198     -15.245  69.079  48.861  1.00 54.82           C  
ATOM   1372  CG  PHE A 198     -15.486  67.671  48.432  1.00 54.82           C  
ATOM   1373  CD1 PHE A 198     -16.077  66.775  49.293  1.00 54.82           C  
ATOM   1374  CD2 PHE A 198     -15.130  67.248  47.173  1.00 54.82           C  
ATOM   1375  CE1 PHE A 198     -16.305  65.475  48.907  1.00 54.82           C  
ATOM   1376  CE2 PHE A 198     -15.355  65.949  46.780  1.00 54.82           C  
ATOM   1377  CZ  PHE A 198     -15.945  65.061  47.648  1.00 54.82           C  
ATOM   1378  N   GLN A 199     -12.507  69.864  47.734  1.00108.60           N  
ATOM   1379  CA  GLN A 199     -11.560  69.662  46.672  1.00108.60           C  
ATOM   1380  C   GLN A 199     -10.203  69.382  47.231  1.00108.60           C  
ATOM   1381  O   GLN A 199      -9.487  68.523  46.717  1.00108.60           O  
ATOM   1382  CB  GLN A 199     -11.448  70.870  45.728  1.00108.60           C  
ATOM   1383  CG  GLN A 199     -12.710  71.093  44.893  1.00108.60           C  
ATOM   1384  CD  GLN A 199     -12.853  69.906  43.948  1.00108.60           C  
ATOM   1385  NE2 GLN A 199     -14.008  69.832  43.233  1.00108.60           N  
ATOM   1386  OE1 GLN A 199     -11.961  69.065  43.848  1.00108.60           O  
ATOM   1387  N   ARG A 200      -9.800  70.097  48.294  1.00 34.94           N  
ATOM   1388  CA  ARG A 200      -8.488  69.861  48.822  1.00 34.94           C  
ATOM   1389  C   ARG A 200      -8.417  68.468  49.358  1.00 34.94           C  
ATOM   1390  O   ARG A 200      -7.414  67.779  49.177  1.00 34.94           O  
ATOM   1391  CB  ARG A 200      -8.085  70.852  49.926  1.00 34.94           C  
ATOM   1392  CG  ARG A 200      -7.648  72.205  49.360  1.00 34.94           C  
ATOM   1393  CD  ARG A 200      -7.235  73.224  50.421  1.00 34.94           C  
ATOM   1394  NE  ARG A 200      -8.480  73.742  51.049  1.00 34.94           N  
ATOM   1395  CZ  ARG A 200      -9.077  74.861  50.543  1.00 34.94           C  
ATOM   1396  NH1 ARG A 200      -8.518  75.508  49.478  1.00 34.94           N1+
ATOM   1397  NH2 ARG A 200     -10.226  75.338  51.105  1.00 34.94           N  
ATOM   1398  N   ALA A 201      -9.488  68.009  50.029  1.00 27.87           N  
ATOM   1399  CA  ALA A 201      -9.489  66.686  50.581  1.00 27.87           C  
ATOM   1400  C   ALA A 201      -9.373  65.691  49.466  1.00 27.87           C  
ATOM   1401  O   ALA A 201      -8.647  64.704  49.575  1.00 27.87           O  
ATOM   1402  CB  ALA A 201     -10.784  66.366  51.350  1.00 27.87           C  
ATOM   1403  N   ARG A 202     -10.093  65.928  48.357  1.00114.13           N  
ATOM   1404  CA  ARG A 202     -10.085  64.995  47.266  1.00114.13           C  
ATOM   1405  C   ARG A 202      -8.719  64.922  46.651  1.00114.13           C  
ATOM   1406  O   ARG A 202      -8.239  63.832  46.339  1.00114.13           O  
ATOM   1407  CB  ARG A 202     -11.099  65.344  46.161  1.00114.13           C  
ATOM   1408  CG  ARG A 202     -11.082  64.340  45.005  1.00114.13           C  
ATOM   1409  CD  ARG A 202     -12.397  64.267  44.228  1.00114.13           C  
ATOM   1410  NE  ARG A 202     -12.328  65.167  43.044  1.00114.13           N  
ATOM   1411  CZ  ARG A 202     -13.082  64.874  41.944  1.00114.13           C  
ATOM   1412  NH1 ARG A 202     -13.813  63.722  41.902  1.00114.13           N1+
ATOM   1413  NH2 ARG A 202     -13.113  65.735  40.886  1.00114.13           N  
ATOM   1414  N   MET A 203      -8.057  66.081  46.472  1.00 73.41           N  
ATOM   1415  CA  MET A 203      -6.750  66.098  45.882  1.00 73.41           C  
ATOM   1416  C   MET A 203      -5.789  65.375  46.768  1.00 73.41           C  
ATOM   1417  O   MET A 203      -4.947  64.616  46.295  1.00 73.41           O  
ATOM   1418  CB  MET A 203      -6.191  67.516  45.676  1.00 73.41           C  
ATOM   1419  CG  MET A 203      -4.802  67.522  45.036  1.00 73.41           C  
ATOM   1420  SD  MET A 203      -4.085  69.170  44.759  1.00 73.41           S  
ATOM   1421  CE  MET A 203      -3.740  69.501  46.512  1.00 73.41           C  
ATOM   1422  N   ALA A 204      -5.903  65.577  48.090  1.00122.42           N  
ATOM   1423  CA  ALA A 204      -4.975  64.984  49.007  1.00122.42           C  
ATOM   1424  C   ALA A 204      -5.055  63.499  48.884  1.00122.42           C  
ATOM   1425  O   ALA A 204      -4.037  62.811  48.914  1.00122.42           O  
ATOM   1426  CB  ALA A 204      -5.275  65.344  50.473  1.00122.42           C  
ATOM   1427  N   ALA A 205      -6.275  62.958  48.732  1.00 43.82           N  
ATOM   1428  CA  ALA A 205      -6.424  61.534  48.658  1.00 43.82           C  
ATOM   1429  C   ALA A 205      -5.682  61.027  47.460  1.00 43.82           C  
ATOM   1430  O   ALA A 205      -4.975  60.023  47.538  1.00 43.82           O  
ATOM   1431  CB  ALA A 205      -7.892  61.099  48.507  1.00 43.82           C  
ATOM   1432  N   ALA A 206      -5.816  61.725  46.317  1.00 31.41           N  
ATOM   1433  CA  ALA A 206      -5.184  61.323  45.092  1.00 31.41           C  
ATOM   1434  C   ALA A 206      -3.694  61.384  45.242  1.00 31.41           C  
ATOM   1435  O   ALA A 206      -2.979  60.519  44.738  1.00 31.41           O  
ATOM   1436  CB  ALA A 206      -5.561  62.222  43.903  1.00 31.41           C  
ATOM   1437  N   GLN A 207      -3.179  62.410  45.946  1.00 87.65           N  
ATOM   1438  CA  GLN A 207      -1.754  62.577  46.033  1.00 87.65           C  
ATOM   1439  C   GLN A 207      -1.157  61.389  46.723  1.00 87.65           C  
ATOM   1440  O   GLN A 207      -0.062  60.950  46.376  1.00 87.65           O  
ATOM   1441  CB  GLN A 207      -1.290  63.838  46.791  1.00 87.65           C  
ATOM   1442  CG  GLN A 207      -1.571  63.825  48.292  1.00 87.65           C  
ATOM   1443  CD  GLN A 207      -1.018  65.113  48.883  1.00 87.65           C  
ATOM   1444  NE2 GLN A 207      -0.519  65.036  50.146  1.00 87.65           N  
ATOM   1445  OE1 GLN A 207      -1.020  66.160  48.239  1.00 87.65           O  
ATOM   1446  N   LYS A 208      -1.865  60.837  47.723  1.00112.61           N  
ATOM   1447  CA  LYS A 208      -1.378  59.722  48.488  1.00112.61           C  
ATOM   1448  C   LYS A 208      -1.182  58.532  47.590  1.00112.61           C  
ATOM   1449  O   LYS A 208      -0.300  57.711  47.827  1.00112.61           O  
ATOM   1450  CB  LYS A 208      -2.366  59.298  49.588  1.00112.61           C  
ATOM   1451  CG  LYS A 208      -2.448  60.270  50.767  1.00112.61           C  
ATOM   1452  CD  LYS A 208      -1.155  60.347  51.580  1.00112.61           C  
ATOM   1453  CE  LYS A 208      -1.233  61.304  52.772  1.00112.61           C  
ATOM   1454  NZ  LYS A 208      -0.118  61.031  53.708  1.00112.61           N1+
ATOM   1455  N   LEU A 209      -2.064  58.389  46.584  1.00 96.16           N  
ATOM   1456  CA  LEU A 209      -2.144  57.324  45.613  1.00 96.16           C  
ATOM   1457  C   LEU A 209      -1.107  57.360  44.523  1.00 96.16           C  
ATOM   1458  O   LEU A 209      -0.888  56.348  43.859  1.00 96.16           O  
ATOM   1459  CB  LEU A 209      -3.518  57.250  44.926  1.00 96.16           C  
ATOM   1460  CG  LEU A 209      -4.656  56.915  45.907  1.00 96.16           C  
ATOM   1461  CD1 LEU A 209      -5.980  56.677  45.163  1.00 96.16           C  
ATOM   1462  CD2 LEU A 209      -4.271  55.752  46.836  1.00 96.16           C  
ATOM   1463  N   GLU A 210      -0.461  58.510  44.277  1.00116.07           N  
ATOM   1464  CA  GLU A 210       0.339  58.713  43.095  1.00116.07           C  
ATOM   1465  C   GLU A 210       1.354  57.630  42.871  1.00116.07           C  
ATOM   1466  O   GLU A 210       1.550  57.202  41.736  1.00116.07           O  
ATOM   1467  CB  GLU A 210       1.124  60.033  43.161  1.00116.07           C  
ATOM   1468  CG  GLU A 210       0.229  61.272  43.188  1.00116.07           C  
ATOM   1469  CD  GLU A 210       1.099  62.472  43.535  1.00116.07           C  
ATOM   1470  OE1 GLU A 210       1.492  62.591  44.726  1.00116.07           O  
ATOM   1471  OE2 GLU A 210       1.385  63.284  42.614  1.00116.07           O1-
ATOM   1472  N   THR A 211       2.050  57.160  43.915  1.00112.53           N  
ATOM   1473  CA  THR A 211       3.083  56.189  43.687  1.00112.53           C  
ATOM   1474  C   THR A 211       2.534  54.897  43.140  1.00112.53           C  
ATOM   1475  O   THR A 211       3.116  54.323  42.221  1.00112.53           O  
ATOM   1476  CB  THR A 211       3.847  55.868  44.936  1.00112.53           C  
ATOM   1477  CG2 THR A 211       2.885  55.283  45.983  1.00112.53           C  
ATOM   1478  OG1 THR A 211       4.884  54.945  44.648  1.00112.53           O  
ATOM   1479  N   LEU A 212       1.429  54.395  43.725  1.00148.27           N  
ATOM   1480  CA  LEU A 212       0.799  53.130  43.433  1.00148.27           C  
ATOM   1481  C   LEU A 212      -0.001  53.070  42.157  1.00148.27           C  
ATOM   1482  O   LEU A 212      -0.187  51.988  41.603  1.00148.27           O  
ATOM   1483  CB  LEU A 212      -0.088  52.620  44.589  1.00148.27           C  
ATOM   1484  CG  LEU A 212      -1.282  53.518  44.974  1.00148.27           C  
ATOM   1485  CD1 LEU A 212      -2.352  53.562  43.869  1.00148.27           C  
ATOM   1486  CD2 LEU A 212      -1.861  53.103  46.336  1.00148.27           C  
ATOM   1487  N   THR A 213      -0.510  54.212  41.659  1.00115.59           N  
ATOM   1488  CA  THR A 213      -1.500  54.221  40.614  1.00115.59           C  
ATOM   1489  C   THR A 213      -1.095  53.458  39.386  1.00115.59           C  
ATOM   1490  O   THR A 213      -1.880  52.664  38.871  1.00115.59           O  
ATOM   1491  CB  THR A 213      -1.841  55.614  40.176  1.00115.59           C  
ATOM   1492  CG2 THR A 213      -2.943  55.533  39.112  1.00115.59           C  
ATOM   1493  OG1 THR A 213      -2.300  56.373  41.283  1.00115.59           O  
ATOM   1494  N   TRP A 214       0.131  53.664  38.879  1.00 65.88           N  
ATOM   1495  CA  TRP A 214       0.544  53.038  37.654  1.00 65.88           C  
ATOM   1496  C   TRP A 214       0.544  51.548  37.816  1.00 65.88           C  
ATOM   1497  O   TRP A 214       0.016  50.822  36.975  1.00 65.88           O  
ATOM   1498  CB  TRP A 214       1.963  53.486  37.252  1.00 65.88           C  
ATOM   1499  CG  TRP A 214       2.450  53.007  35.904  1.00 65.88           C  
ATOM   1500  CD1 TRP A 214       2.220  53.546  34.673  1.00 65.88           C  
ATOM   1501  CD2 TRP A 214       3.306  51.873  35.700  1.00 65.88           C  
ATOM   1502  CE2 TRP A 214       3.556  51.788  34.329  1.00 65.88           C  
ATOM   1503  CE3 TRP A 214       3.844  50.979  36.580  1.00 65.88           C  
ATOM   1504  NE1 TRP A 214       2.884  52.821  33.712  1.00 65.88           N  
ATOM   1505  CZ2 TRP A 214       4.349  50.802  33.817  1.00 65.88           C  
ATOM   1506  CZ3 TRP A 214       4.639  49.983  36.060  1.00 65.88           C  
ATOM   1507  CH2 TRP A 214       4.887  49.896  34.705  1.00 65.88           C  
ATOM   1508  N   GLN A 215       1.123  51.053  38.925  1.00 34.76           N  
ATOM   1509  CA  GLN A 215       1.263  49.641  39.137  1.00 34.76           C  
ATOM   1510  C   GLN A 215      -0.087  48.995  39.241  1.00 34.76           C  
ATOM   1511  O   GLN A 215      -0.304  47.913  38.698  1.00 34.76           O  
ATOM   1512  CB  GLN A 215       2.034  49.310  40.426  1.00 34.76           C  
ATOM   1513  CG  GLN A 215       2.238  47.810  40.645  1.00 34.76           C  
ATOM   1514  CD  GLN A 215       3.009  47.620  41.944  1.00 34.76           C  
ATOM   1515  NE2 GLN A 215       3.654  46.431  42.096  1.00 34.76           N  
ATOM   1516  OE1 GLN A 215       3.039  48.502  42.799  1.00 34.76           O  
ATOM   1517  N   PHE A 216      -1.028  49.632  39.959  1.00 60.24           N  
ATOM   1518  CA  PHE A 216      -2.337  49.068  40.147  1.00 60.24           C  
ATOM   1519  C   PHE A 216      -3.095  48.993  38.860  1.00 60.24           C  
ATOM   1520  O   PHE A 216      -3.674  47.956  38.539  1.00 60.24           O  
ATOM   1521  CB  PHE A 216      -3.194  49.865  41.147  1.00 60.24           C  
ATOM   1522  CG  PHE A 216      -2.751  49.485  42.516  1.00 60.24           C  
ATOM   1523  CD1 PHE A 216      -1.549  49.917  43.026  1.00 60.24           C  
ATOM   1524  CD2 PHE A 216      -3.561  48.694  43.298  1.00 60.24           C  
ATOM   1525  CE1 PHE A 216      -1.159  49.555  44.294  1.00 60.24           C  
ATOM   1526  CE2 PHE A 216      -3.176  48.330  44.566  1.00 60.24           C  
ATOM   1527  CZ  PHE A 216      -1.971  48.759  45.066  1.00 60.24           C  
ATOM   1528  N   ARG A 217      -3.092  50.085  38.075  1.00107.88           N  
ATOM   1529  CA  ARG A 217      -3.874  50.144  36.873  1.00107.88           C  
ATOM   1530  C   ARG A 217      -3.399  49.108  35.908  1.00107.88           C  
ATOM   1531  O   ARG A 217      -4.194  48.536  35.164  1.00107.88           O  
ATOM   1532  CB  ARG A 217      -3.831  51.516  36.184  1.00107.88           C  
ATOM   1533  CG  ARG A 217      -4.519  52.606  37.008  1.00107.88           C  
ATOM   1534  CD  ARG A 217      -4.907  53.831  36.183  1.00107.88           C  
ATOM   1535  NE  ARG A 217      -5.982  53.392  35.247  1.00107.88           N  
ATOM   1536  CZ  ARG A 217      -6.457  54.247  34.296  1.00107.88           C  
ATOM   1537  NH1 ARG A 217      -5.951  55.511  34.205  1.00107.88           N1+
ATOM   1538  NH2 ARG A 217      -7.436  53.836  33.439  1.00107.88           N  
ATOM   1539  N   ILE A 218      -2.082  48.861  35.869  1.00 48.57           N  
ATOM   1540  CA  ILE A 218      -1.533  47.886  34.975  1.00 48.57           C  
ATOM   1541  C   ILE A 218      -2.032  46.528  35.360  1.00 48.57           C  
ATOM   1542  O   ILE A 218      -2.390  45.726  34.499  1.00 48.57           O  
ATOM   1543  CB  ILE A 218      -0.038  47.851  35.026  1.00 48.57           C  
ATOM   1544  CG1 ILE A 218       0.522  49.200  34.564  1.00 48.57           C  
ATOM   1545  CG2 ILE A 218       0.456  46.660  34.191  1.00 48.57           C  
ATOM   1546  CD1 ILE A 218       1.995  49.352  34.904  1.00 48.57           C  
ATOM   1547  N   GLN A 219      -2.076  46.235  36.673  1.00 52.11           N  
ATOM   1548  CA  GLN A 219      -2.456  44.923  37.115  1.00 52.11           C  
ATOM   1549  C   GLN A 219      -3.856  44.620  36.663  1.00 52.11           C  
ATOM   1550  O   GLN A 219      -4.119  43.537  36.142  1.00 52.11           O  
ATOM   1551  CB  GLN A 219      -2.403  44.788  38.647  1.00 52.11           C  
ATOM   1552  CG  GLN A 219      -2.643  43.363  39.148  1.00 52.11           C  
ATOM   1553  CD  GLN A 219      -1.451  42.516  38.728  1.00 52.11           C  
ATOM   1554  NE2 GLN A 219      -1.709  41.485  37.882  1.00 52.11           N  
ATOM   1555  OE1 GLN A 219      -0.318  42.769  39.133  1.00 52.11           O  
ATOM   1556  N   GLY A 220      -4.801  45.565  36.844  1.00 29.15           N  
ATOM   1557  CA  GLY A 220      -6.148  45.362  36.373  1.00 29.15           C  
ATOM   1558  C   GLY A 220      -6.941  44.613  37.404  1.00 29.15           C  
ATOM   1559  O   GLY A 220      -6.388  44.075  38.361  1.00 29.15           O  
ATOM   1560  N   TRP A 221      -8.284  44.582  37.228  1.00 74.01           N  
ATOM   1561  CA  TRP A 221      -9.146  43.865  38.124  1.00 74.01           C  
ATOM   1562  C   TRP A 221     -10.486  43.690  37.472  1.00 74.01           C  
ATOM   1563  O   TRP A 221     -10.906  44.519  36.666  1.00 74.01           O  
ATOM   1564  CB  TRP A 221      -9.363  44.605  39.458  1.00 74.01           C  
ATOM   1565  CG  TRP A 221      -9.862  46.026  39.310  1.00 74.01           C  
ATOM   1566  CD1 TRP A 221     -11.140  46.496  39.225  1.00 74.01           C  
ATOM   1567  CD2 TRP A 221      -9.003  47.177  39.242  1.00 74.01           C  
ATOM   1568  CE2 TRP A 221      -9.823  48.299  39.118  1.00 74.01           C  
ATOM   1569  CE3 TRP A 221      -7.642  47.292  39.283  1.00 74.01           C  
ATOM   1570  NE1 TRP A 221     -11.131  47.866  39.107  1.00 74.01           N  
ATOM   1571  CZ2 TRP A 221      -9.293  49.554  39.033  1.00 74.01           C  
ATOM   1572  CZ3 TRP A 221      -7.112  48.560  39.194  1.00 74.01           C  
ATOM   1573  CH2 TRP A 221      -7.921  49.670  39.073  1.00 74.01           C  
ATOM   1574  N   ASN A 222     -11.175  42.570  37.779  1.00 58.36           N  
ATOM   1575  CA  ASN A 222     -12.498  42.332  37.276  1.00 58.36           C  
ATOM   1576  C   ASN A 222     -13.455  43.292  37.942  1.00 58.36           C  
ATOM   1577  O   ASN A 222     -14.322  43.842  37.264  1.00 58.36           O  
ATOM   1578  CB  ASN A 222     -13.004  40.904  37.543  1.00 58.36           C  
ATOM   1579  CG  ASN A 222     -12.257  39.957  36.613  1.00 58.36           C  
ATOM   1580  ND2 ASN A 222     -12.406  38.626  36.851  1.00 58.36           N  
ATOM   1581  OD1 ASN A 222     -11.570  40.389  35.690  1.00 58.36           O  
ATOM   1582  N   VAL A 223     -13.330  43.515  39.283  1.00140.95           N  
ATOM   1583  CA  VAL A 223     -14.239  44.395  40.004  1.00140.95           C  
ATOM   1584  C   VAL A 223     -13.611  44.898  41.321  1.00140.95           C  
ATOM   1585  O   VAL A 223     -12.512  44.459  41.651  1.00140.95           O  
ATOM   1586  CB  VAL A 223     -15.535  43.725  40.368  1.00140.95           C  
ATOM   1587  CG1 VAL A 223     -15.255  42.679  41.460  1.00140.95           C  
ATOM   1588  CG2 VAL A 223     -16.561  44.799  40.769  1.00140.95           C  
ATOM   1589  N   ALA A 224     -14.288  45.848  42.075  1.00260.57           N  
ATOM   1590  CA  ALA A 224     -13.924  46.454  43.393  1.00260.57           C  
ATOM   1591  C   ALA A 224     -15.233  46.723  44.248  1.00260.57           C  
ATOM   1592  O   ALA A 224     -16.254  46.638  43.569  1.00260.57           O  
ATOM   1593  CB  ALA A 224     -13.192  47.802  43.257  1.00260.57           C  
ATOM   1594  N   MET A 225     -15.421  47.063  45.637  1.00347.38           N  
ATOM   1595  CA  MET A 225     -14.812  47.377  46.966  1.00347.38           C  
ATOM   1596  C   MET A 225     -15.938  47.410  47.968  1.00347.38           C  
ATOM   1597  O   MET A 225     -16.407  46.411  48.522  1.00347.38           O  
ATOM   1598  CB  MET A 225     -14.211  48.789  47.064  1.00347.38           C  
ATOM   1599  CG  MET A 225     -13.159  49.116  46.008  1.00347.38           C  
ATOM   1600  SD  MET A 225     -13.327  50.791  45.307  1.00347.38           S  
ATOM   1601  CE  MET A 225     -13.613  51.683  46.866  1.00347.38           C  
ATOM   1602  N   GLY A 226     -16.342  48.637  48.317  1.00 24.17           N  
ATOM   1603  CA  GLY A 226     -17.486  48.762  49.155  1.00 24.17           C  
ATOM   1604  C   GLY A 226     -17.190  48.179  50.487  1.00 24.17           C  
ATOM   1605  O   GLY A 226     -18.097  47.692  51.160  1.00 24.17           O  
ATOM   1606  N   ALA A 227     -15.920  48.195  50.924  1.00 78.51           N  
ATOM   1607  CA  ALA A 227     -15.780  47.617  52.221  1.00 78.51           C  
ATOM   1608  C   ALA A 227     -15.748  48.739  53.202  1.00 78.51           C  
ATOM   1609  O   ALA A 227     -15.077  49.742  52.970  1.00 78.51           O  
ATOM   1610  CB  ALA A 227     -14.489  46.801  52.398  1.00 78.51           C  
ATOM   1611  N   SER A 228     -16.551  48.618  54.283  1.00224.91           N  
ATOM   1612  CA  SER A 228     -16.505  49.518  55.405  1.00224.91           C  
ATOM   1613  C   SER A 228     -17.527  50.614  55.286  1.00224.91           C  
ATOM   1614  O   SER A 228     -18.263  50.719  54.307  1.00224.91           O  
ATOM   1615  CB  SER A 228     -15.104  50.125  55.666  1.00224.91           C  
ATOM   1616  OG  SER A 228     -15.055  50.824  56.901  1.00224.91           O  
ATOM   1617  N   GLY A 229     -17.548  51.494  56.308  1.00 68.19           N  
ATOM   1618  CA  GLY A 229     -18.554  52.494  56.511  1.00 68.19           C  
ATOM   1619  C   GLY A 229     -18.681  53.485  55.389  1.00 68.19           C  
ATOM   1620  O   GLY A 229     -19.795  53.790  54.969  1.00 68.19           O  
ATOM   1621  N   THR A 230     -17.563  54.026  54.872  1.00 51.32           N  
ATOM   1622  CA  THR A 230     -17.667  55.062  53.879  1.00 51.32           C  
ATOM   1623  C   THR A 230     -18.362  54.547  52.659  1.00 51.32           C  
ATOM   1624  O   THR A 230     -19.333  55.142  52.189  1.00 51.32           O  
ATOM   1625  CB  THR A 230     -16.321  55.560  53.443  1.00 51.32           C  
ATOM   1626  CG2 THR A 230     -16.515  56.655  52.381  1.00 51.32           C  
ATOM   1627  OG1 THR A 230     -15.605  56.074  54.556  1.00 51.32           O  
ATOM   1628  N   ILE A 231     -17.898  53.406  52.122  1.00 67.32           N  
ATOM   1629  CA  ILE A 231     -18.476  52.925  50.904  1.00 67.32           C  
ATOM   1630  C   ILE A 231     -19.893  52.516  51.128  1.00 67.32           C  
ATOM   1631  O   ILE A 231     -20.745  52.741  50.272  1.00 67.32           O  
ATOM   1632  CB  ILE A 231     -17.762  51.788  50.256  1.00 67.32           C  
ATOM   1633  CG1 ILE A 231     -16.303  52.176  49.953  1.00 67.32           C  
ATOM   1634  CG2 ILE A 231     -18.570  51.477  48.984  1.00 67.32           C  
ATOM   1635  CD1 ILE A 231     -15.414  50.995  49.575  1.00 67.32           C  
ATOM   1636  N   LYS A 232     -20.194  51.883  52.278  1.00117.46           N  
ATOM   1637  CA  LYS A 232     -21.552  51.467  52.476  1.00117.46           C  
ATOM   1638  C   LYS A 232     -22.422  52.686  52.469  1.00117.46           C  
ATOM   1639  O   LYS A 232     -23.527  52.662  51.928  1.00117.46           O  
ATOM   1640  CB  LYS A 232     -21.820  50.728  53.796  1.00117.46           C  
ATOM   1641  CG  LYS A 232     -23.256  50.195  53.856  1.00117.46           C  
ATOM   1642  CD  LYS A 232     -23.526  49.070  52.851  1.00117.46           C  
ATOM   1643  CE  LYS A 232     -25.006  48.737  52.665  1.00117.46           C  
ATOM   1644  NZ  LYS A 232     -25.554  49.509  51.527  1.00117.46           N1+
ATOM   1645  N   ALA A 233     -21.948  53.792  53.071  1.00 36.09           N  
ATOM   1646  CA  ALA A 233     -22.730  54.996  53.126  1.00 36.09           C  
ATOM   1647  C   ALA A 233     -22.964  55.500  51.736  1.00 36.09           C  
ATOM   1648  O   ALA A 233     -24.056  55.966  51.414  1.00 36.09           O  
ATOM   1649  CB  ALA A 233     -22.038  56.119  53.916  1.00 36.09           C  
ATOM   1650  N   ALA A 234     -21.932  55.429  50.874  1.00 39.24           N  
ATOM   1651  CA  ALA A 234     -22.069  55.912  49.530  1.00 39.24           C  
ATOM   1652  C   ALA A 234     -23.120  55.098  48.843  1.00 39.24           C  
ATOM   1653  O   ALA A 234     -23.937  55.630  48.094  1.00 39.24           O  
ATOM   1654  CB  ALA A 234     -20.774  55.780  48.713  1.00 39.24           C  
ATOM   1655  N   HIS A 235     -23.118  53.776  49.095  1.00 95.44           N  
ATOM   1656  CA  HIS A 235     -24.032  52.855  48.482  1.00 95.44           C  
ATOM   1657  C   HIS A 235     -25.437  53.198  48.870  1.00 95.44           C  
ATOM   1658  O   HIS A 235     -26.325  53.283  48.024  1.00 95.44           O  
ATOM   1659  CB  HIS A 235     -23.766  51.414  48.954  1.00 95.44           C  
ATOM   1660  CG  HIS A 235     -24.637  50.378  48.308  1.00 95.44           C  
ATOM   1661  CD2 HIS A 235     -24.393  49.578  47.237  1.00 95.44           C  
ATOM   1662  ND1 HIS A 235     -25.901  50.050  48.742  1.00 95.44           N  
ATOM   1663  CE1 HIS A 235     -26.357  49.074  47.917  1.00 95.44           C  
ATOM   1664  NE2 HIS A 235     -25.476  48.754  46.987  1.00 95.44           N  
ATOM   1665  N   GLU A 236     -25.668  53.424  50.172  1.00137.96           N  
ATOM   1666  CA  GLU A 236     -26.986  53.665  50.683  1.00137.96           C  
ATOM   1667  C   GLU A 236     -27.532  54.958  50.141  1.00137.96           C  
ATOM   1668  O   GLU A 236     -28.696  55.029  49.750  1.00137.96           O  
ATOM   1669  CB  GLU A 236     -26.984  53.763  52.217  1.00137.96           C  
ATOM   1670  CG  GLU A 236     -28.328  53.429  52.855  1.00137.96           C  
ATOM   1671  CD  GLU A 236     -28.433  51.910  52.903  1.00137.96           C  
ATOM   1672  OE1 GLU A 236     -27.714  51.294  53.736  1.00137.96           O  
ATOM   1673  OE2 GLU A 236     -29.221  51.345  52.099  1.00137.96           O1-
ATOM   1674  N   VAL A 237     -26.687  56.007  50.070  1.00150.42           N  
ATOM   1675  CA  VAL A 237     -27.110  57.328  49.678  1.00150.42           C  
ATOM   1676  C   VAL A 237     -27.592  57.358  48.269  1.00150.42           C  
ATOM   1677  O   VAL A 237     -28.425  58.193  47.918  1.00150.42           O  
ATOM   1678  CB  VAL A 237     -26.059  58.397  49.840  1.00150.42           C  
ATOM   1679  CG1 VAL A 237     -25.732  58.539  51.333  1.00150.42           C  
ATOM   1680  CG2 VAL A 237     -24.834  58.062  48.984  1.00150.42           C  
ATOM   1681  N   LEU A 238     -27.133  56.419  47.419  1.00127.43           N  
ATOM   1682  CA  LEU A 238     -27.444  56.463  46.027  1.00127.43           C  
ATOM   1683  C   LEU A 238     -28.942  56.548  45.801  1.00127.43           C  
ATOM   1684  O   LEU A 238     -29.337  57.022  44.739  1.00127.43           O  
ATOM   1685  CB  LEU A 238     -26.826  55.286  45.237  1.00127.43           C  
ATOM   1686  CG  LEU A 238     -25.286  55.396  45.180  1.00127.43           C  
ATOM   1687  CD1 LEU A 238     -24.656  54.237  44.390  1.00127.43           C  
ATOM   1688  CD2 LEU A 238     -24.846  56.770  44.646  1.00127.43           C  
ATOM   1689  N   MET A 239     -29.819  56.127  46.760  1.00311.09           N  
ATOM   1690  CA  MET A 239     -31.265  56.184  46.603  1.00311.09           C  
ATOM   1691  C   MET A 239     -31.666  57.516  46.037  1.00311.09           C  
ATOM   1692  O   MET A 239     -31.297  58.546  46.602  1.00311.09           O  
ATOM   1693  CB  MET A 239     -32.017  55.996  47.931  1.00311.09           C  
ATOM   1694  CG  MET A 239     -33.532  55.889  47.766  1.00311.09           C  
ATOM   1695  SD  MET A 239     -34.440  55.667  49.324  1.00311.09           S  
ATOM   1696  CE  MET A 239     -36.053  55.444  48.519  1.00311.09           C  
ATOM   1697  N   GLU A 240     -32.454  57.601  44.923  1.00250.19           N  
ATOM   1698  CA  GLU A 240     -33.084  56.631  44.052  1.00250.19           C  
ATOM   1699  C   GLU A 240     -32.173  55.824  43.167  1.00250.19           C  
ATOM   1700  O   GLU A 240     -32.411  54.628  42.995  1.00250.19           O  
ATOM   1701  CB  GLU A 240     -34.165  57.291  43.172  1.00250.19           C  
ATOM   1702  CG  GLU A 240     -33.846  58.734  42.755  1.00250.19           C  
ATOM   1703  CD  GLU A 240     -32.509  58.801  42.031  1.00250.19           C  
ATOM   1704  OE1 GLU A 240     -32.486  58.597  40.788  1.00250.19           O  
ATOM   1705  OE2 GLU A 240     -31.486  59.063  42.719  1.00250.19           O1-
ATOM   1706  N   MET A 241     -31.117  56.407  42.567  1.00121.64           N  
ATOM   1707  CA  MET A 241     -30.378  55.593  41.636  1.00121.64           C  
ATOM   1708  C   MET A 241     -29.404  54.798  42.393  1.00121.64           C  
ATOM   1709  O   MET A 241     -28.537  55.314  43.085  1.00121.64           O  
ATOM   1710  CB  MET A 241     -29.604  56.383  40.566  1.00121.64           C  
ATOM   1711  CG  MET A 241     -28.874  55.479  39.569  1.00121.64           C  
ATOM   1712  SD  MET A 241     -28.069  56.357  38.196  1.00121.64           S  
ATOM   1713  CE  MET A 241     -29.612  56.634  37.278  1.00121.64           C  
ATOM   1714  N   GLY A 242     -29.489  53.478  42.263  1.00 22.87           N  
ATOM   1715  CA  GLY A 242     -28.564  52.785  43.073  1.00 22.87           C  
ATOM   1716  C   GLY A 242     -29.273  52.494  44.346  1.00 22.87           C  
ATOM   1717  O   GLY A 242     -28.695  51.953  45.286  1.00 22.87           O  
ATOM   1718  N   GLU A 243     -30.549  52.906  44.449  1.00 98.04           N  
ATOM   1719  CA  GLU A 243     -31.218  52.411  45.604  1.00 98.04           C  
ATOM   1720  C   GLU A 243     -31.230  50.951  45.322  1.00 98.04           C  
ATOM   1721  O   GLU A 243     -30.920  50.124  46.177  1.00 98.04           O  
ATOM   1722  CB  GLU A 243     -32.675  52.897  45.754  1.00 98.04           C  
ATOM   1723  CG  GLU A 243     -33.606  52.501  44.604  1.00 98.04           C  
ATOM   1724  CD  GLU A 243     -35.019  52.948  44.952  1.00 98.04           C  
ATOM   1725  OE1 GLU A 243     -35.469  52.664  46.094  1.00 98.04           O  
ATOM   1726  OE2 GLU A 243     -35.669  53.581  44.076  1.00 98.04           O1-
ATOM   1727  N   LYS A 244     -31.579  50.618  44.065  1.00113.54           N  
ATOM   1728  CA  LYS A 244     -31.541  49.255  43.654  1.00113.54           C  
ATOM   1729  C   LYS A 244     -30.119  48.788  43.554  1.00113.54           C  
ATOM   1730  O   LYS A 244     -29.700  47.899  44.293  1.00113.54           O  
ATOM   1731  CB  LYS A 244     -32.185  49.050  42.273  1.00113.54           C  
ATOM   1732  CG  LYS A 244     -33.694  49.304  42.261  1.00113.54           C  
ATOM   1733  CD  LYS A 244     -34.473  48.353  43.171  1.00113.54           C  
ATOM   1734  CE  LYS A 244     -35.985  48.583  43.151  1.00113.54           C  
ATOM   1735  NZ  LYS A 244     -36.661  47.545  43.963  1.00113.54           N1+
ATOM   1736  N   ASP A 245     -29.330  49.403  42.642  1.00153.09           N  
ATOM   1737  CA  ASP A 245     -27.978  48.965  42.399  1.00153.09           C  
ATOM   1738  C   ASP A 245     -27.070  49.302  43.538  1.00153.09           C  
ATOM   1739  O   ASP A 245     -26.458  48.436  44.161  1.00153.09           O  
ATOM   1740  CB  ASP A 245     -27.324  49.666  41.194  1.00153.09           C  
ATOM   1741  CG  ASP A 245     -27.990  49.232  39.902  1.00153.09           C  
ATOM   1742  OD1 ASP A 245     -28.266  48.013  39.750  1.00153.09           O  
ATOM   1743  OD2 ASP A 245     -28.211  50.122  39.040  1.00153.09           O1-
ATOM   1744  N   GLY A 246     -26.988  50.610  43.830  1.00 49.30           N  
ATOM   1745  CA  GLY A 246     -26.127  51.161  44.832  1.00 49.30           C  
ATOM   1746  C   GLY A 246     -24.731  51.160  44.298  1.00 49.30           C  
ATOM   1747  O   GLY A 246     -23.785  51.430  45.036  1.00 49.30           O  
ATOM   1748  N   ILE A 247     -24.571  50.893  42.987  1.00 80.25           N  
ATOM   1749  CA  ILE A 247     -23.260  50.764  42.409  1.00 80.25           C  
ATOM   1750  C   ILE A 247     -22.654  52.119  42.234  1.00 80.25           C  
ATOM   1751  O   ILE A 247     -23.278  53.031  41.695  1.00 80.25           O  
ATOM   1752  CB  ILE A 247     -23.270  50.108  41.058  1.00 80.25           C  
ATOM   1753  CG1 ILE A 247     -23.818  48.676  41.160  1.00 80.25           C  
ATOM   1754  CG2 ILE A 247     -21.847  50.183  40.483  1.00 80.25           C  
ATOM   1755  CD1 ILE A 247     -24.126  48.047  39.803  1.00 80.25           C  
ATOM   1756  N   ILE A 248     -21.391  52.275  42.683  1.00 73.90           N  
ATOM   1757  CA  ILE A 248     -20.750  53.553  42.587  1.00 73.90           C  
ATOM   1758  C   ILE A 248     -19.977  53.629  41.306  1.00 73.90           C  
ATOM   1759  O   ILE A 248     -19.190  52.741  40.977  1.00 73.90           O  
ATOM   1760  CB  ILE A 248     -19.825  53.856  43.732  1.00 73.90           C  
ATOM   1761  CG1 ILE A 248     -20.606  53.824  45.058  1.00 73.90           C  
ATOM   1762  CG2 ILE A 248     -19.156  55.216  43.463  1.00 73.90           C  
ATOM   1763  CD1 ILE A 248     -19.716  53.858  46.299  1.00 73.90           C  
ATOM   1764  N   THR A 249     -20.228  54.715  40.542  1.00 59.61           N  
ATOM   1765  CA  THR A 249     -19.585  55.002  39.290  1.00 59.61           C  
ATOM   1766  C   THR A 249     -19.134  56.429  39.377  1.00 59.61           C  
ATOM   1767  O   THR A 249     -19.531  57.147  40.294  1.00 59.61           O  
ATOM   1768  CB  THR A 249     -20.511  54.917  38.111  1.00 59.61           C  
ATOM   1769  CG2 THR A 249     -21.103  53.499  38.040  1.00 59.61           C  
ATOM   1770  OG1 THR A 249     -21.551  55.875  38.238  1.00 59.61           O  
ATOM   1771  N   PRO A 250     -18.297  56.865  38.471  1.00 82.35           N  
ATOM   1772  CA  PRO A 250     -17.826  58.222  38.518  1.00 82.35           C  
ATOM   1773  C   PRO A 250     -18.913  59.244  38.371  1.00 82.35           C  
ATOM   1774  O   PRO A 250     -18.851  60.275  39.040  1.00 82.35           O  
ATOM   1775  CB  PRO A 250     -16.723  58.311  37.466  1.00 82.35           C  
ATOM   1776  CG  PRO A 250     -16.160  56.877  37.412  1.00 82.35           C  
ATOM   1777  CD  PRO A 250     -17.350  55.981  37.806  1.00 82.35           C  
ATOM   1778  N   GLU A 251     -19.913  58.993  37.504  1.00 78.83           N  
ATOM   1779  CA  GLU A 251     -20.959  59.955  37.294  1.00 78.83           C  
ATOM   1780  C   GLU A 251     -21.787  60.065  38.534  1.00 78.83           C  
ATOM   1781  O   GLU A 251     -22.149  61.162  38.958  1.00 78.83           O  
ATOM   1782  CB  GLU A 251     -21.900  59.583  36.136  1.00 78.83           C  
ATOM   1783  CG  GLU A 251     -21.210  59.581  34.770  1.00 78.83           C  
ATOM   1784  CD  GLU A 251     -20.462  58.263  34.628  1.00 78.83           C  
ATOM   1785  OE1 GLU A 251     -20.604  57.402  35.536  1.00 78.83           O  
ATOM   1786  OE2 GLU A 251     -19.742  58.098  33.606  1.00 78.83           O1-
ATOM   1787  N   ARG A 252     -22.096  58.915  39.158  1.00113.78           N  
ATOM   1788  CA  ARG A 252     -22.938  58.894  40.323  1.00113.78           C  
ATOM   1789  C   ARG A 252     -22.226  59.621  41.413  1.00113.78           C  
ATOM   1790  O   ARG A 252     -22.839  60.307  42.229  1.00113.78           O  
ATOM   1791  CB  ARG A 252     -23.223  57.475  40.847  1.00113.78           C  
ATOM   1792  CG  ARG A 252     -23.980  56.581  39.862  1.00113.78           C  
ATOM   1793  CD  ARG A 252     -24.521  55.301  40.505  1.00113.78           C  
ATOM   1794  NE  ARG A 252     -25.126  54.465  39.430  1.00113.78           N  
ATOM   1795  CZ  ARG A 252     -25.995  53.463  39.756  1.00113.78           C  
ATOM   1796  NH1 ARG A 252     -26.378  53.286  41.054  1.00113.78           N1+
ATOM   1797  NH2 ARG A 252     -26.477  52.631  38.786  1.00113.78           N  
ATOM   1798  N   LEU A 253     -20.893  59.465  41.453  1.00 58.35           N  
ATOM   1799  CA  LEU A 253     -20.080  60.057  42.470  1.00 58.35           C  
ATOM   1800  C   LEU A 253     -20.176  61.547  42.351  1.00 58.35           C  
ATOM   1801  O   LEU A 253     -20.265  62.249  43.358  1.00 58.35           O  
ATOM   1802  CB  LEU A 253     -18.609  59.622  42.329  1.00 58.35           C  
ATOM   1803  CG  LEU A 253     -17.705  60.034  43.500  1.00 58.35           C  
ATOM   1804  CD1 LEU A 253     -18.215  59.436  44.821  1.00 58.35           C  
ATOM   1805  CD2 LEU A 253     -16.242  59.648  43.220  1.00 58.35           C  
ATOM   1806  N   GLU A 254     -20.171  62.072  41.110  1.00 85.42           N  
ATOM   1807  CA  GLU A 254     -20.256  63.493  40.928  1.00 85.42           C  
ATOM   1808  C   GLU A 254     -21.576  63.956  41.443  1.00 85.42           C  
ATOM   1809  O   GLU A 254     -21.683  65.024  42.044  1.00 85.42           O  
ATOM   1810  CB  GLU A 254     -20.101  63.941  39.467  1.00 85.42           C  
ATOM   1811  CG  GLU A 254     -18.656  63.831  38.978  1.00 85.42           C  
ATOM   1812  CD  GLU A 254     -17.799  64.701  39.892  1.00 85.42           C  
ATOM   1813  OE1 GLU A 254     -18.326  65.729  40.392  1.00 85.42           O  
ATOM   1814  OE2 GLU A 254     -16.609  64.346  40.107  1.00 85.42           O1-
ATOM   1815  N   LYS A 255     -22.623  63.145  41.224  1.00120.98           N  
ATOM   1816  CA  LYS A 255     -23.939  63.494  41.663  1.00120.98           C  
ATOM   1817  C   LYS A 255     -23.939  63.576  43.162  1.00120.98           C  
ATOM   1818  O   LYS A 255     -24.595  64.442  43.739  1.00120.98           O  
ATOM   1819  CB  LYS A 255     -24.989  62.454  41.237  1.00120.98           C  
ATOM   1820  CG  LYS A 255     -24.999  62.205  39.726  1.00120.98           C  
ATOM   1821  CD  LYS A 255     -25.163  63.475  38.889  1.00120.98           C  
ATOM   1822  CE  LYS A 255     -23.850  64.232  38.675  1.00120.98           C  
ATOM   1823  NZ  LYS A 255     -24.083  65.443  37.858  1.00120.98           N1+
ATOM   1824  N   LEU A 256     -23.214  62.663  43.841  1.00 59.29           N  
ATOM   1825  CA  LEU A 256     -23.198  62.659  45.279  1.00 59.29           C  
ATOM   1826  C   LEU A 256     -22.535  63.902  45.782  1.00 59.29           C  
ATOM   1827  O   LEU A 256     -22.994  64.514  46.744  1.00 59.29           O  
ATOM   1828  CB  LEU A 256     -22.466  61.442  45.878  1.00 59.29           C  
ATOM   1829  CG  LEU A 256     -23.173  60.095  45.614  1.00 59.29           C  
ATOM   1830  CD1 LEU A 256     -22.398  58.924  46.236  1.00 59.29           C  
ATOM   1831  CD2 LEU A 256     -24.642  60.136  46.061  1.00 59.29           C  
ATOM   1832  N   VAL A 257     -21.434  64.307  45.126  1.00 61.60           N  
ATOM   1833  CA  VAL A 257     -20.649  65.446  45.510  1.00 61.60           C  
ATOM   1834  C   VAL A 257     -21.462  66.704  45.428  1.00 61.60           C  
ATOM   1835  O   VAL A 257     -21.412  67.541  46.328  1.00 61.60           O  
ATOM   1836  CB  VAL A 257     -19.461  65.593  44.603  1.00 61.60           C  
ATOM   1837  CG1 VAL A 257     -18.787  66.946  44.843  1.00 61.60           C  
ATOM   1838  CG2 VAL A 257     -18.525  64.403  44.851  1.00 61.60           C  
ATOM   1839  N   LYS A 258     -22.238  66.878  44.344  1.00 93.75           N  
ATOM   1840  CA  LYS A 258     -22.993  68.087  44.177  1.00 93.75           C  
ATOM   1841  C   LYS A 258     -24.011  68.197  45.270  1.00 93.75           C  
ATOM   1842  O   LYS A 258     -24.244  69.281  45.803  1.00 93.75           O  
ATOM   1843  CB  LYS A 258     -23.716  68.153  42.816  1.00 93.75           C  
ATOM   1844  CG  LYS A 258     -24.755  67.050  42.600  1.00 93.75           C  
ATOM   1845  CD  LYS A 258     -25.578  67.211  41.318  1.00 93.75           C  
ATOM   1846  CE  LYS A 258     -26.515  68.419  41.322  1.00 93.75           C  
ATOM   1847  NZ  LYS A 258     -27.260  68.484  40.043  1.00 93.75           N1+
ATOM   1848  N   GLU A 259     -24.645  67.069  45.639  1.00 90.92           N  
ATOM   1849  CA  GLU A 259     -25.679  67.090  46.633  1.00 90.92           C  
ATOM   1850  C   GLU A 259     -25.121  67.499  47.963  1.00 90.92           C  
ATOM   1851  O   GLU A 259     -25.718  68.316  48.662  1.00 90.92           O  
ATOM   1852  CB  GLU A 259     -26.367  65.728  46.820  1.00 90.92           C  
ATOM   1853  CG  GLU A 259     -27.649  65.814  47.650  1.00 90.92           C  
ATOM   1854  CD  GLU A 259     -28.698  66.513  46.798  1.00 90.92           C  
ATOM   1855  OE1 GLU A 259     -29.361  65.816  45.986  1.00 90.92           O  
ATOM   1856  OE2 GLU A 259     -28.843  67.756  46.940  1.00 90.92           O1-
ATOM   1857  N   VAL A 260     -23.951  66.951  48.346  1.00 56.59           N  
ATOM   1858  CA  VAL A 260     -23.357  67.244  49.624  1.00 56.59           C  
ATOM   1859  C   VAL A 260     -22.968  68.692  49.662  1.00 56.59           C  
ATOM   1860  O   VAL A 260     -22.960  69.319  50.720  1.00 56.59           O  
ATOM   1861  CB  VAL A 260     -22.134  66.422  49.935  1.00 56.59           C  
ATOM   1862  CG1 VAL A 260     -22.546  64.940  49.978  1.00 56.59           C  
ATOM   1863  CG2 VAL A 260     -21.022  66.740  48.923  1.00 56.59           C  
ATOM   1864  N   LEU A 261     -22.616  69.250  48.493  1.00 69.08           N  
ATOM   1865  CA  LEU A 261     -22.183  70.614  48.342  1.00 69.08           C  
ATOM   1866  C   LEU A 261     -23.307  71.546  48.690  1.00 69.08           C  
ATOM   1867  O   LEU A 261     -23.079  72.691  49.075  1.00 69.08           O  
ATOM   1868  CB  LEU A 261     -21.705  70.912  46.911  1.00 69.08           C  
ATOM   1869  CG  LEU A 261     -20.428  70.132  46.534  1.00 69.08           C  
ATOM   1870  CD1 LEU A 261     -19.973  70.456  45.104  1.00 69.08           C  
ATOM   1871  CD2 LEU A 261     -19.312  70.358  47.566  1.00 69.08           C  
ATOM   1872  N   ARG A 262     -24.555  71.076  48.530  1.00212.08           N  
ATOM   1873  CA  ARG A 262     -25.752  71.823  48.797  1.00212.08           C  
ATOM   1874  C   ARG A 262     -25.860  72.134  50.263  1.00212.08           C  
ATOM   1875  O   ARG A 262     -26.726  72.915  50.649  1.00212.08           O  
ATOM   1876  CB  ARG A 262     -27.036  71.092  48.390  1.00212.08           C  
ATOM   1877  CG  ARG A 262     -27.269  71.052  46.880  1.00212.08           C  
ATOM   1878  CD  ARG A 262     -28.617  70.449  46.482  1.00212.08           C  
ATOM   1879  NE  ARG A 262     -29.679  71.160  47.249  1.00212.08           N  
ATOM   1880  CZ  ARG A 262     -30.036  70.714  48.489  1.00212.08           C  
ATOM   1881  NH1 ARG A 262     -29.415  69.627  49.032  1.00212.08           N1+
ATOM   1882  NH2 ARG A 262     -31.021  71.348  49.189  1.00212.08           N  
ATOM   1883  N   HIS A 263     -25.077  71.463  51.133  1.00 88.83           N  
ATOM   1884  CA  HIS A 263     -25.181  71.719  52.550  1.00 88.83           C  
ATOM   1885  C   HIS A 263     -23.932  72.391  53.074  1.00 88.83           C  
ATOM   1886  O   HIS A 263     -22.870  72.344  52.456  1.00 88.83           O  
ATOM   1887  CB  HIS A 263     -25.381  70.436  53.369  1.00 88.83           C  
ATOM   1888  CG  HIS A 263     -26.634  69.711  52.984  1.00 88.83           C  
ATOM   1889  CD2 HIS A 263     -27.836  69.630  53.617  1.00 88.83           C  
ATOM   1890  ND1 HIS A 263     -26.761  68.960  51.836  1.00 88.83           N  
ATOM   1891  CE1 HIS A 263     -28.024  68.466  51.831  1.00 88.83           C  
ATOM   1892  NE2 HIS A 263     -28.714  68.845  52.892  1.00 88.83           N  
ATOM   1893  N   ARG A 264     -24.094  73.160  54.179  1.00147.19           N  
ATOM   1894  CA  ARG A 264     -23.051  73.873  54.876  1.00147.19           C  
ATOM   1895  C   ARG A 264     -22.172  73.134  55.850  1.00147.19           C  
ATOM   1896  O   ARG A 264     -20.968  73.385  55.882  1.00147.19           O  
ATOM   1897  CB  ARG A 264     -23.549  75.139  55.584  1.00147.19           C  
ATOM   1898  CG  ARG A 264     -23.123  76.391  54.826  1.00147.19           C  
ATOM   1899  CD  ARG A 264     -21.855  76.975  55.452  1.00147.19           C  
ATOM   1900  NE  ARG A 264     -21.221  77.927  54.499  1.00147.19           N  
ATOM   1901  CZ  ARG A 264     -19.987  77.630  53.994  1.00147.19           C  
ATOM   1902  NH1 ARG A 264     -19.395  76.439  54.304  1.00147.19           N1+
ATOM   1903  NH2 ARG A 264     -19.334  78.524  53.197  1.00147.19           N  
ATOM   1904  N   ASN A 265     -22.719  72.236  56.699  1.00 66.31           N  
ATOM   1905  CA  ASN A 265     -21.881  71.676  57.730  1.00 66.31           C  
ATOM   1906  C   ASN A 265     -22.248  70.237  57.927  1.00 66.31           C  
ATOM   1907  O   ASN A 265     -23.253  69.765  57.400  1.00 66.31           O  
ATOM   1908  CB  ASN A 265     -22.060  72.401  59.079  1.00 66.31           C  
ATOM   1909  CG  ASN A 265     -20.880  72.099  59.996  1.00 66.31           C  
ATOM   1910  ND2 ASN A 265     -19.872  73.011  59.997  1.00 66.31           N  
ATOM   1911  OD1 ASN A 265     -20.856  71.090  60.699  1.00 66.31           O  
ATOM   1912  N   PHE A 266     -21.429  69.496  58.704  1.00125.56           N  
ATOM   1913  CA  PHE A 266     -21.697  68.103  58.933  1.00125.56           C  
ATOM   1914  C   PHE A 266     -22.982  67.965  59.683  1.00125.56           C  
ATOM   1915  O   PHE A 266     -23.719  67.001  59.479  1.00125.56           O  
ATOM   1916  CB  PHE A 266     -20.633  67.337  59.738  1.00125.56           C  
ATOM   1917  CG  PHE A 266     -19.412  67.191  58.900  1.00125.56           C  
ATOM   1918  CD1 PHE A 266     -19.384  66.332  57.826  1.00125.56           C  
ATOM   1919  CD2 PHE A 266     -18.295  67.936  59.170  1.00125.56           C  
ATOM   1920  CE1 PHE A 266     -18.249  66.213  57.057  1.00125.56           C  
ATOM   1921  CE2 PHE A 266     -17.156  67.825  58.410  1.00125.56           C  
ATOM   1922  CZ  PHE A 266     -17.130  66.957  57.348  1.00125.56           C  
ATOM   1923  N   ALA A 267     -23.265  68.901  60.608  1.00 38.78           N  
ATOM   1924  CA  ALA A 267     -24.458  68.829  61.404  1.00 38.78           C  
ATOM   1925  C   ALA A 267     -25.681  68.925  60.532  1.00 38.78           C  
ATOM   1926  O   ALA A 267     -26.668  68.229  60.766  1.00 38.78           O  
ATOM   1927  CB  ALA A 267     -24.550  69.963  62.440  1.00 38.78           C  
ATOM   1928  N   SER A 268     -25.656  69.824  59.530  1.00113.22           N  
ATOM   1929  CA  SER A 268     -26.756  70.089  58.635  1.00113.22           C  
ATOM   1930  C   SER A 268     -26.845  69.101  57.506  1.00113.22           C  
ATOM   1931  O   SER A 268     -27.648  69.302  56.596  1.00113.22           O  
ATOM   1932  CB  SER A 268     -26.667  71.472  57.970  1.00113.22           C  
ATOM   1933  OG  SER A 268     -26.780  72.496  58.945  1.00113.22           O  
ATOM   1934  N   LEU A 269     -26.022  68.035  57.484  1.00192.97           N  
ATOM   1935  CA  LEU A 269     -26.031  67.146  56.349  1.00192.97           C  
ATOM   1936  C   LEU A 269     -27.229  66.260  56.361  1.00192.97           C  
ATOM   1937  O   LEU A 269     -27.184  65.160  56.906  1.00192.97           O  
ATOM   1938  CB  LEU A 269     -24.837  66.177  56.303  1.00192.97           C  
ATOM   1939  CG  LEU A 269     -23.564  66.748  55.668  1.00192.97           C  
ATOM   1940  CD1 LEU A 269     -22.432  65.706  55.673  1.00192.97           C  
ATOM   1941  CD2 LEU A 269     -23.872  67.245  54.246  1.00192.97           C  
ATOM   1942  N   SER A 270     -28.319  66.675  55.686  1.00 64.79           N  
ATOM   1943  CA  SER A 270     -29.458  65.808  55.681  1.00 64.79           C  
ATOM   1944  C   SER A 270     -29.486  65.075  54.375  1.00 64.79           C  
ATOM   1945  O   SER A 270     -30.142  65.490  53.422  1.00 64.79           O  
ATOM   1946  CB  SER A 270     -30.788  66.565  55.846  1.00 64.79           C  
ATOM   1947  OG  SER A 270     -30.949  67.515  54.803  1.00 64.79           O  
ATOM   1948  N   LEU A 271     -28.778  63.929  54.321  1.00123.20           N  
ATOM   1949  CA  LEU A 271     -28.749  63.103  53.145  1.00123.20           C  
ATOM   1950  C   LEU A 271     -29.526  61.856  53.423  1.00123.20           C  
ATOM   1951  O   LEU A 271     -29.432  61.263  54.496  1.00123.20           O  
ATOM   1952  CB  LEU A 271     -27.340  62.651  52.702  1.00123.20           C  
ATOM   1953  CG  LEU A 271     -26.524  63.694  51.913  1.00123.20           C  
ATOM   1954  CD1 LEU A 271     -26.298  64.989  52.705  1.00123.20           C  
ATOM   1955  CD2 LEU A 271     -25.208  63.079  51.408  1.00123.20           C  
ATOM   1956  N   PRO A 272     -30.322  61.472  52.462  1.00 87.64           N  
ATOM   1957  CA  PRO A 272     -31.130  60.285  52.537  1.00 87.64           C  
ATOM   1958  C   PRO A 272     -30.249  59.084  52.684  1.00 87.64           C  
ATOM   1959  O   PRO A 272     -29.311  58.937  51.900  1.00 87.64           O  
ATOM   1960  CB  PRO A 272     -31.886  60.235  51.212  1.00 87.64           C  
ATOM   1961  CG  PRO A 272     -30.912  60.921  50.234  1.00 87.64           C  
ATOM   1962  CD  PRO A 272     -30.182  61.961  51.102  1.00 87.64           C  
ATOM   1963  N   GLY A 273     -30.571  58.187  53.639  1.00 32.52           N  
ATOM   1964  CA  GLY A 273     -29.811  56.982  53.818  1.00 32.52           C  
ATOM   1965  C   GLY A 273     -28.569  57.270  54.602  1.00 32.52           C  
ATOM   1966  O   GLY A 273     -27.585  56.541  54.482  1.00 32.52           O  
ATOM   1967  N   LEU A 274     -28.564  58.340  55.423  1.00 79.60           N  
ATOM   1968  CA  LEU A 274     -27.356  58.620  56.141  1.00 79.60           C  
ATOM   1969  C   LEU A 274     -27.710  58.710  57.605  1.00 79.60           C  
ATOM   1970  O   LEU A 274     -28.581  59.488  57.993  1.00 79.60           O  
ATOM   1971  CB  LEU A 274     -26.731  59.952  55.672  1.00 79.60           C  
ATOM   1972  CG  LEU A 274     -25.246  60.145  56.021  1.00 79.60           C  
ATOM   1973  CD1 LEU A 274     -24.378  59.147  55.233  1.00 79.60           C  
ATOM   1974  CD2 LEU A 274     -24.797  61.601  55.804  1.00 79.60           C  
ATOM   1975  N   SER A 275     -27.040  57.902  58.460  1.00101.09           N  
ATOM   1976  CA  SER A 275     -27.305  57.890  59.876  1.00101.09           C  
ATOM   1977  C   SER A 275     -26.632  59.077  60.480  1.00101.09           C  
ATOM   1978  O   SER A 275     -25.732  59.668  59.890  1.00101.09           O  
ATOM   1979  CB  SER A 275     -26.712  56.678  60.614  1.00101.09           C  
ATOM   1980  OG  SER A 275     -27.293  55.473  60.149  1.00101.09           O  
ATOM   1981  N   GLU A 276     -27.051  59.441  61.705  1.00 96.98           N  
ATOM   1982  CA  GLU A 276     -26.499  60.583  62.371  1.00 96.98           C  
ATOM   1983  C   GLU A 276     -25.043  60.347  62.617  1.00 96.98           C  
ATOM   1984  O   GLU A 276     -24.233  61.264  62.497  1.00 96.98           O  
ATOM   1985  CB  GLU A 276     -27.188  60.879  63.713  1.00 96.98           C  
ATOM   1986  CG  GLU A 276     -28.489  61.677  63.575  1.00 96.98           C  
ATOM   1987  CD  GLU A 276     -29.454  60.939  62.655  1.00 96.98           C  
ATOM   1988  OE1 GLU A 276     -29.199  60.913  61.422  1.00 96.98           O  
ATOM   1989  OE2 GLU A 276     -30.467  60.401  63.171  1.00 96.98           O1-
ATOM   1990  N   GLU A 277     -24.673  59.100  62.961  1.00140.10           N  
ATOM   1991  CA  GLU A 277     -23.312  58.779  63.285  1.00140.10           C  
ATOM   1992  C   GLU A 277     -22.458  59.002  62.075  1.00140.10           C  
ATOM   1993  O   GLU A 277     -21.356  59.539  62.162  1.00140.10           O  
ATOM   1994  CB  GLU A 277     -23.124  57.290  63.610  1.00140.10           C  
ATOM   1995  CG  GLU A 277     -24.103  56.748  64.645  1.00140.10           C  
ATOM   1996  CD  GLU A 277     -25.287  56.174  63.885  1.00140.10           C  
ATOM   1997  OE1 GLU A 277     -25.098  55.132  63.202  1.00140.10           O  
ATOM   1998  OE2 GLU A 277     -26.392  56.772  63.972  1.00140.10           O1-
ATOM   1999  N   ARG A 278     -22.971  58.561  60.913  1.00163.71           N  
ATOM   2000  CA  ARG A 278     -22.319  58.572  59.632  1.00163.71           C  
ATOM   2001  C   ARG A 278     -22.128  59.975  59.138  1.00163.71           C  
ATOM   2002  O   ARG A 278     -21.169  60.265  58.425  1.00163.71           O  
ATOM   2003  CB  ARG A 278     -23.153  57.833  58.572  1.00163.71           C  
ATOM   2004  CG  ARG A 278     -22.418  57.545  57.261  1.00163.71           C  
ATOM   2005  CD  ARG A 278     -21.568  56.274  57.287  1.00163.71           C  
ATOM   2006  NE  ARG A 278     -20.440  56.472  58.239  1.00163.71           N  
ATOM   2007  CZ  ARG A 278     -19.836  55.383  58.800  1.00163.71           C  
ATOM   2008  NH1 ARG A 278     -20.304  54.129  58.531  1.00163.71           N1+
ATOM   2009  NH2 ARG A 278     -18.761  55.548  59.624  1.00163.71           N  
ATOM   2010  N   LYS A 279     -23.047  60.888  59.496  1.00 65.19           N  
ATOM   2011  CA  LYS A 279     -23.039  62.235  58.990  1.00 65.19           C  
ATOM   2012  C   LYS A 279     -21.747  62.912  59.337  1.00 65.19           C  
ATOM   2013  O   LYS A 279     -21.278  63.775  58.596  1.00 65.19           O  
ATOM   2014  CB  LYS A 279     -24.174  63.100  59.564  1.00 65.19           C  
ATOM   2015  CG  LYS A 279     -25.565  62.660  59.103  1.00 65.19           C  
ATOM   2016  CD  LYS A 279     -26.713  63.366  59.827  1.00 65.19           C  
ATOM   2017  CE  LYS A 279     -28.088  63.020  59.252  1.00 65.19           C  
ATOM   2018  NZ  LYS A 279     -29.111  63.945  59.790  1.00 65.19           N1+
ATOM   2019  N   THR A 280     -21.152  62.563  60.490  1.00 73.91           N  
ATOM   2020  CA  THR A 280     -19.966  63.236  60.943  1.00 73.91           C  
ATOM   2021  C   THR A 280     -18.792  63.071  60.006  1.00 73.91           C  
ATOM   2022  O   THR A 280     -18.078  64.034  59.738  1.00 73.91           O  
ATOM   2023  CB  THR A 280     -19.513  62.752  62.290  1.00 73.91           C  
ATOM   2024  CG2 THR A 280     -20.653  62.970  63.300  1.00 73.91           C  
ATOM   2025  OG1 THR A 280     -19.170  61.375  62.229  1.00 73.91           O  
ATOM   2026  N   VAL A 281     -18.490  61.824  59.598  1.00129.89           N  
ATOM   2027  CA  VAL A 281     -17.383  61.417  58.756  1.00129.89           C  
ATOM   2028  C   VAL A 281     -17.628  61.347  57.269  1.00129.89           C  
ATOM   2029  O   VAL A 281     -16.679  61.172  56.503  1.00129.89           O  
ATOM   2030  CB  VAL A 281     -16.843  60.077  59.160  1.00129.89           C  
ATOM   2031  CG1 VAL A 281     -16.301  60.185  60.596  1.00129.89           C  
ATOM   2032  CG2 VAL A 281     -17.952  59.025  58.984  1.00129.89           C  
ATOM   2033  N   PHE A 282     -18.892  61.382  56.817  1.00 92.62           N  
ATOM   2034  CA  PHE A 282     -19.243  61.049  55.458  1.00 92.62           C  
ATOM   2035  C   PHE A 282     -18.527  61.885  54.435  1.00 92.62           C  
ATOM   2036  O   PHE A 282     -18.017  61.344  53.453  1.00 92.62           O  
ATOM   2037  CB  PHE A 282     -20.762  61.198  55.232  1.00 92.62           C  
ATOM   2038  CG  PHE A 282     -21.125  60.826  53.833  1.00 92.62           C  
ATOM   2039  CD1 PHE A 282     -21.209  59.504  53.458  1.00 92.62           C  
ATOM   2040  CD2 PHE A 282     -21.412  61.797  52.901  1.00 92.62           C  
ATOM   2041  CE1 PHE A 282     -21.552  59.158  52.172  1.00 92.62           C  
ATOM   2042  CE2 PHE A 282     -21.757  61.457  51.613  1.00 92.62           C  
ATOM   2043  CZ  PHE A 282     -21.826  60.135  51.245  1.00 92.62           C  
ATOM   2044  N   VAL A 283     -18.464  63.215  54.619  1.00 75.48           N  
ATOM   2045  CA  VAL A 283     -17.909  64.063  53.598  1.00 75.48           C  
ATOM   2046  C   VAL A 283     -16.458  63.775  53.335  1.00 75.48           C  
ATOM   2047  O   VAL A 283     -16.081  63.592  52.179  1.00 75.48           O  
ATOM   2048  CB  VAL A 283     -18.038  65.525  53.909  1.00 75.48           C  
ATOM   2049  CG1 VAL A 283     -17.317  66.324  52.810  1.00 75.48           C  
ATOM   2050  CG2 VAL A 283     -19.535  65.859  54.027  1.00 75.48           C  
ATOM   2051  N   PRO A 284     -15.611  63.727  54.326  1.00 99.45           N  
ATOM   2052  CA  PRO A 284     -14.215  63.460  54.121  1.00 99.45           C  
ATOM   2053  C   PRO A 284     -14.006  62.078  53.585  1.00 99.45           C  
ATOM   2054  O   PRO A 284     -13.021  61.843  52.884  1.00 99.45           O  
ATOM   2055  CB  PRO A 284     -13.539  63.729  55.469  1.00 99.45           C  
ATOM   2056  CG  PRO A 284     -14.697  63.771  56.486  1.00 99.45           C  
ATOM   2057  CD  PRO A 284     -15.903  64.234  55.653  1.00 99.45           C  
ATOM   2058  N   GLY A 285     -14.894  61.135  53.943  1.00 45.12           N  
ATOM   2059  CA  GLY A 285     -14.794  59.792  53.453  1.00 45.12           C  
ATOM   2060  C   GLY A 285     -15.076  59.783  51.990  1.00 45.12           C  
ATOM   2061  O   GLY A 285     -14.412  59.082  51.228  1.00 45.12           O  
ATOM   2062  N   LEU A 286     -16.101  60.558  51.578  1.00 53.71           N  
ATOM   2063  CA  LEU A 286     -16.530  60.629  50.213  1.00 53.71           C  
ATOM   2064  C   LEU A 286     -15.434  61.233  49.391  1.00 53.71           C  
ATOM   2065  O   LEU A 286     -15.187  60.796  48.269  1.00 53.71           O  
ATOM   2066  CB  LEU A 286     -17.778  61.510  50.042  1.00 53.71           C  
ATOM   2067  CG  LEU A 286     -18.269  61.624  48.587  1.00 53.71           C  
ATOM   2068  CD1 LEU A 286     -18.698  60.255  48.033  1.00 53.71           C  
ATOM   2069  CD2 LEU A 286     -19.374  62.683  48.461  1.00 53.71           C  
ATOM   2070  N   ALA A 287     -14.751  62.262  49.931  1.00 36.36           N  
ATOM   2071  CA  ALA A 287     -13.703  62.945  49.221  1.00 36.36           C  
ATOM   2072  C   ALA A 287     -12.608  61.970  48.932  1.00 36.36           C  
ATOM   2073  O   ALA A 287     -11.999  61.992  47.865  1.00 36.36           O  
ATOM   2074  CB  ALA A 287     -13.090  64.101  50.031  1.00 36.36           C  
ATOM   2075  N   ILE A 288     -12.315  61.093  49.902  1.00 58.88           N  
ATOM   2076  CA  ILE A 288     -11.282  60.113  49.744  1.00 58.88           C  
ATOM   2077  C   ILE A 288     -11.680  59.169  48.656  1.00 58.88           C  
ATOM   2078  O   ILE A 288     -10.853  58.780  47.834  1.00 58.88           O  
ATOM   2079  CB  ILE A 288     -11.085  59.298  50.979  1.00 58.88           C  
ATOM   2080  CG1 ILE A 288     -10.692  60.214  52.146  1.00 58.88           C  
ATOM   2081  CG2 ILE A 288     -10.051  58.204  50.661  1.00 58.88           C  
ATOM   2082  CD1 ILE A 288     -10.878  59.547  53.502  1.00 58.88           C  
ATOM   2083  N   LEU A 289     -12.968  58.778  48.635  1.00 57.87           N  
ATOM   2084  CA  LEU A 289     -13.469  57.829  47.685  1.00 57.87           C  
ATOM   2085  C   LEU A 289     -13.311  58.393  46.306  1.00 57.87           C  
ATOM   2086  O   LEU A 289     -12.984  57.667  45.369  1.00 57.87           O  
ATOM   2087  CB  LEU A 289     -14.959  57.509  47.908  1.00 57.87           C  
ATOM   2088  CG  LEU A 289     -15.543  56.493  46.911  1.00 57.87           C  
ATOM   2089  CD1 LEU A 289     -14.877  55.116  47.067  1.00 57.87           C  
ATOM   2090  CD2 LEU A 289     -17.075  56.424  47.017  1.00 57.87           C  
ATOM   2091  N   CYS A 290     -13.563  59.706  46.141  1.00 40.22           N  
ATOM   2092  CA  CYS A 290     -13.422  60.338  44.860  1.00 40.22           C  
ATOM   2093  C   CYS A 290     -11.977  60.311  44.459  1.00 40.22           C  
ATOM   2094  O   CYS A 290     -11.652  60.073  43.296  1.00 40.22           O  
ATOM   2095  CB  CYS A 290     -13.879  61.805  44.866  1.00 40.22           C  
ATOM   2096  SG  CYS A 290     -15.658  61.998  45.194  1.00 40.22           S  
ATOM   2097  N   GLY A 291     -11.065  60.548  45.422  1.00 25.63           N  
ATOM   2098  CA  GLY A 291      -9.665  60.589  45.114  1.00 25.63           C  
ATOM   2099  C   GLY A 291      -9.246  59.256  44.574  1.00 25.63           C  
ATOM   2100  O   GLY A 291      -8.446  59.186  43.643  1.00 25.63           O  
ATOM   2101  N   VAL A 292      -9.761  58.161  45.169  1.00 39.78           N  
ATOM   2102  CA  VAL A 292      -9.440  56.827  44.737  1.00 39.78           C  
ATOM   2103  C   VAL A 292      -9.928  56.634  43.333  1.00 39.78           C  
ATOM   2104  O   VAL A 292      -9.218  56.085  42.490  1.00 39.78           O  
ATOM   2105  CB  VAL A 292     -10.076  55.776  45.602  1.00 39.78           C  
ATOM   2106  CG1 VAL A 292      -9.805  54.393  44.985  1.00 39.78           C  
ATOM   2107  CG2 VAL A 292      -9.529  55.929  47.032  1.00 39.78           C  
ATOM   2108  N   PHE A 293     -11.158  57.093  43.039  1.00 64.02           N  
ATOM   2109  CA  PHE A 293     -11.705  56.944  41.720  1.00 64.02           C  
ATOM   2110  C   PHE A 293     -10.881  57.707  40.740  1.00 64.02           C  
ATOM   2111  O   PHE A 293     -10.597  57.213  39.651  1.00 64.02           O  
ATOM   2112  CB  PHE A 293     -13.158  57.430  41.588  1.00 64.02           C  
ATOM   2113  CG  PHE A 293     -14.040  56.298  41.978  1.00 64.02           C  
ATOM   2114  CD1 PHE A 293     -14.229  55.947  43.294  1.00 64.02           C  
ATOM   2115  CD2 PHE A 293     -14.689  55.587  40.997  1.00 64.02           C  
ATOM   2116  CE1 PHE A 293     -15.052  54.894  43.619  1.00 64.02           C  
ATOM   2117  CE2 PHE A 293     -15.512  54.536  41.316  1.00 64.02           C  
ATOM   2118  CZ  PHE A 293     -15.693  54.187  42.631  1.00 64.02           C  
ATOM   2119  N   ASP A 294     -10.478  58.940  41.094  1.00 42.38           N  
ATOM   2120  CA  ASP A 294      -9.732  59.725  40.158  1.00 42.38           C  
ATOM   2121  C   ASP A 294      -8.446  59.025  39.833  1.00 42.38           C  
ATOM   2122  O   ASP A 294      -8.103  58.860  38.663  1.00 42.38           O  
ATOM   2123  CB  ASP A 294      -9.364  61.117  40.705  1.00 42.38           C  
ATOM   2124  CG  ASP A 294     -10.632  61.951  40.833  1.00 42.38           C  
ATOM   2125  OD1 ASP A 294     -11.693  61.512  40.317  1.00 42.38           O  
ATOM   2126  OD2 ASP A 294     -10.550  63.048  41.449  1.00 42.38           O1-
ATOM   2127  N   ALA A 295      -7.696  58.590  40.864  1.00 52.11           N  
ATOM   2128  CA  ALA A 295      -6.405  58.001  40.628  1.00 52.11           C  
ATOM   2129  C   ALA A 295      -6.478  56.676  39.914  1.00 52.11           C  
ATOM   2130  O   ALA A 295      -5.746  56.444  38.953  1.00 52.11           O  
ATOM   2131  CB  ALA A 295      -5.617  57.773  41.929  1.00 52.11           C  
ATOM   2132  N   LEU A 296      -7.341  55.765  40.404  1.00 97.24           N  
ATOM   2133  CA  LEU A 296      -7.510  54.417  39.918  1.00 97.24           C  
ATOM   2134  C   LEU A 296      -8.321  54.317  38.660  1.00 97.24           C  
ATOM   2135  O   LEU A 296      -8.247  53.313  37.952  1.00 97.24           O  
ATOM   2136  CB  LEU A 296      -8.091  53.464  40.973  1.00 97.24           C  
ATOM   2137  CG  LEU A 296      -7.107  53.219  42.132  1.00 97.24           C  
ATOM   2138  CD1 LEU A 296      -7.646  52.175  43.120  1.00 97.24           C  
ATOM   2139  CD2 LEU A 296      -5.704  52.871  41.606  1.00 97.24           C  
ATOM   2140  N   ALA A 297      -9.160  55.326  38.368  1.00 70.07           N  
ATOM   2141  CA  ALA A 297     -10.033  55.265  37.227  1.00 70.07           C  
ATOM   2142  C   ALA A 297     -10.921  54.062  37.335  1.00 70.07           C  
ATOM   2143  O   ALA A 297     -11.032  53.270  36.400  1.00 70.07           O  
ATOM   2144  CB  ALA A 297      -9.285  55.197  35.886  1.00 70.07           C  
ATOM   2145  N   ILE A 298     -11.596  53.904  38.491  1.00 88.74           N  
ATOM   2146  CA  ILE A 298     -12.479  52.787  38.699  1.00 88.74           C  
ATOM   2147  C   ILE A 298     -13.799  53.088  38.057  1.00 88.74           C  
ATOM   2148  O   ILE A 298     -14.369  54.156  38.263  1.00 88.74           O  
ATOM   2149  CB  ILE A 298     -12.748  52.521  40.155  1.00 88.74           C  
ATOM   2150  CG1 ILE A 298     -11.447  52.157  40.895  1.00 88.74           C  
ATOM   2151  CG2 ILE A 298     -13.836  51.441  40.250  1.00 88.74           C  
ATOM   2152  CD1 ILE A 298     -11.590  52.137  42.416  1.00 88.74           C  
ATOM   2153  N   ARG A 299     -14.271  52.182  37.173  1.00185.38           N  
ATOM   2154  CA  ARG A 299     -15.550  52.336  36.532  1.00185.38           C  
ATOM   2155  C   ARG A 299     -16.704  52.011  37.428  1.00185.38           C  
ATOM   2156  O   ARG A 299     -17.674  52.764  37.491  1.00185.38           O  
ATOM   2157  CB  ARG A 299     -15.663  51.538  35.225  1.00185.38           C  
ATOM   2158  CG  ARG A 299     -15.018  52.337  34.096  1.00185.38           C  
ATOM   2159  CD  ARG A 299     -13.557  52.675  34.384  1.00185.38           C  
ATOM   2160  NE  ARG A 299     -13.265  53.963  33.700  1.00185.38           N  
ATOM   2161  CZ  ARG A 299     -13.541  55.141  34.336  1.00185.38           C  
ATOM   2162  NH1 ARG A 299     -14.033  55.132  35.608  1.00185.38           N1+
ATOM   2163  NH2 ARG A 299     -13.330  56.329  33.700  1.00185.38           N  
ATOM   2164  N   GLU A 300     -16.632  50.883  38.164  1.00 64.33           N  
ATOM   2165  CA  GLU A 300     -17.766  50.500  38.953  1.00 64.33           C  
ATOM   2166  C   GLU A 300     -17.268  49.932  40.238  1.00 64.33           C  
ATOM   2167  O   GLU A 300     -16.284  49.195  40.273  1.00 64.33           O  
ATOM   2168  CB  GLU A 300     -18.641  49.435  38.264  1.00 64.33           C  
ATOM   2169  CG  GLU A 300     -19.318  49.959  36.995  1.00 64.33           C  
ATOM   2170  CD  GLU A 300     -20.140  48.837  36.378  1.00 64.33           C  
ATOM   2171  OE1 GLU A 300     -20.944  48.212  37.120  1.00 64.33           O  
ATOM   2172  OE2 GLU A 300     -19.975  48.590  35.154  1.00 64.33           O1-
ATOM   2173  N   LEU A 301     -17.963  50.284  41.334  1.00112.02           N  
ATOM   2174  CA  LEU A 301     -17.605  49.887  42.664  1.00112.02           C  
ATOM   2175  C   LEU A 301     -18.772  49.173  43.293  1.00112.02           C  
ATOM   2176  O   LEU A 301     -19.864  49.731  43.368  1.00112.02           O  
ATOM   2177  CB  LEU A 301     -17.353  51.135  43.519  1.00112.02           C  
ATOM   2178  CG  LEU A 301     -17.256  50.804  44.999  1.00112.02           C  
ATOM   2179  CD1 LEU A 301     -16.202  49.732  45.167  1.00112.02           C  
ATOM   2180  CD2 LEU A 301     -16.996  52.045  45.864  1.00112.02           C  
ATOM   2181  N   ARG A 302     -18.568  47.930  43.792  1.00 72.38           N  
ATOM   2182  CA  ARG A 302     -19.640  47.190  44.418  1.00 72.38           C  
ATOM   2183  C   ARG A 302     -19.295  46.947  45.868  1.00 72.38           C  
ATOM   2184  O   ARG A 302     -18.137  46.756  46.234  1.00 72.38           O  
ATOM   2185  CB  ARG A 302     -19.913  45.824  43.760  1.00 72.38           C  
ATOM   2186  CG  ARG A 302     -20.391  45.935  42.308  1.00 72.38           C  
ATOM   2187  CD  ARG A 302     -20.667  44.585  41.639  1.00 72.38           C  
ATOM   2188  NE  ARG A 302     -21.052  44.854  40.224  1.00 72.38           N  
ATOM   2189  CZ  ARG A 302     -22.354  45.102  39.900  1.00 72.38           C  
ATOM   2190  NH1 ARG A 302     -23.309  45.132  40.874  1.00 72.38           N1+
ATOM   2191  NH2 ARG A 302     -22.702  45.327  38.599  1.00 72.38           N  
ATOM   2192  N   LEU A 303     -20.325  46.961  46.740  1.00152.87           N  
ATOM   2193  CA  LEU A 303     -20.186  46.819  48.168  1.00152.87           C  
ATOM   2194  C   LEU A 303     -19.979  45.359  48.483  1.00152.87           C  
ATOM   2195  O   LEU A 303     -20.650  44.507  47.902  1.00152.87           O  
ATOM   2196  CB  LEU A 303     -21.481  47.305  48.856  1.00152.87           C  
ATOM   2197  CG  LEU A 303     -21.422  47.577  50.370  1.00152.87           C  
ATOM   2198  CD1 LEU A 303     -21.044  46.330  51.173  1.00152.87           C  
ATOM   2199  CD2 LEU A 303     -20.560  48.810  50.677  1.00152.87           C  
ATOM   2200  N   SER A 304     -19.052  45.037  49.424  1.00 86.32           N  
ATOM   2201  CA  SER A 304     -18.755  43.680  49.812  1.00 86.32           C  
ATOM   2202  C   SER A 304     -19.314  43.439  51.181  1.00 86.32           C  
ATOM   2203  O   SER A 304     -19.360  44.338  52.018  1.00 86.32           O  
ATOM   2204  CB  SER A 304     -17.250  43.369  49.884  1.00 86.32           C  
ATOM   2205  OG  SER A 304     -17.049  42.018  50.271  1.00 86.32           O  
ATOM   2206  N   ASP A 305     -19.810  42.204  51.394  1.00170.24           N  
ATOM   2207  CA  ASP A 305     -20.392  41.698  52.608  1.00170.24           C  
ATOM   2208  C   ASP A 305     -19.346  41.373  53.630  1.00170.24           C  
ATOM   2209  O   ASP A 305     -19.671  41.238  54.807  1.00170.24           O  
ATOM   2210  CB  ASP A 305     -21.177  40.399  52.380  1.00170.24           C  
ATOM   2211  CG  ASP A 305     -22.344  40.712  51.462  1.00170.24           C  
ATOM   2212  OD1 ASP A 305     -23.160  41.610  51.804  1.00170.24           O  
ATOM   2213  OD2 ASP A 305     -22.431  40.046  50.397  1.00170.24           O1-
ATOM   2214  N   GLY A 306     -18.086  41.138  53.216  1.00 60.08           N  
ATOM   2215  CA  GLY A 306     -17.103  40.741  54.193  1.00 60.08           C  
ATOM   2216  C   GLY A 306     -15.984  41.733  54.187  1.00 60.08           C  
ATOM   2217  O   GLY A 306     -15.747  42.425  53.196  1.00 60.08           O  
ATOM   2218  N   ALA A 307     -15.245  41.783  55.316  1.00 77.38           N  
ATOM   2219  CA  ALA A 307     -14.170  42.715  55.514  1.00 77.38           C  
ATOM   2220  C   ALA A 307     -13.204  42.150  56.525  1.00 77.38           C  
ATOM   2221  O   ALA A 307     -13.023  40.936  56.616  1.00 77.38           O  
ATOM   2222  CB  ALA A 307     -14.634  44.082  56.049  1.00 77.38           C  
ATOM   2223  N   LEU A 308     -12.529  43.038  57.296  1.00144.71           N  
ATOM   2224  CA  LEU A 308     -11.476  42.622  58.184  1.00144.71           C  
ATOM   2225  C   LEU A 308     -11.969  41.650  59.210  1.00144.71           C  
ATOM   2226  O   LEU A 308     -11.323  40.629  59.432  1.00144.71           O  
ATOM   2227  CB  LEU A 308     -10.793  43.817  58.895  1.00144.71           C  
ATOM   2228  CG  LEU A 308      -9.587  43.488  59.814  1.00144.71           C  
ATOM   2229  CD1 LEU A 308      -8.861  44.776  60.211  1.00144.71           C  
ATOM   2230  CD2 LEU A 308      -9.969  42.703  61.079  1.00144.71           C  
ATOM   2231  N   ARG A 309     -13.125  41.906  59.849  1.00134.36           N  
ATOM   2232  CA  ARG A 309     -13.563  41.023  60.889  1.00134.36           C  
ATOM   2233  C   ARG A 309     -13.734  39.655  60.330  1.00134.36           C  
ATOM   2234  O   ARG A 309     -13.280  38.682  60.927  1.00134.36           O  
ATOM   2235  CB  ARG A 309     -14.884  41.486  61.523  1.00134.36           C  
ATOM   2236  CG  ARG A 309     -14.705  42.766  62.346  1.00134.36           C  
ATOM   2237  CD  ARG A 309     -16.006  43.388  62.850  1.00134.36           C  
ATOM   2238  NE  ARG A 309     -16.678  44.022  61.683  1.00134.36           N  
ATOM   2239  CZ  ARG A 309     -16.383  45.311  61.344  1.00134.36           C  
ATOM   2240  NH1 ARG A 309     -15.437  46.006  62.040  1.00134.36           N1+
ATOM   2241  NH2 ARG A 309     -17.026  45.905  60.296  1.00134.36           N  
ATOM   2242  N   GLU A 310     -14.361  39.538  59.150  1.00110.72           N  
ATOM   2243  CA  GLU A 310     -14.559  38.242  58.580  1.00110.72           C  
ATOM   2244  C   GLU A 310     -13.228  37.628  58.301  1.00110.72           C  
ATOM   2245  O   GLU A 310     -13.028  36.436  58.517  1.00110.72           O  
ATOM   2246  CB  GLU A 310     -15.380  38.272  57.280  1.00110.72           C  
ATOM   2247  CG  GLU A 310     -16.873  38.511  57.519  1.00110.72           C  
ATOM   2248  CD  GLU A 310     -17.066  39.952  57.971  1.00110.72           C  
ATOM   2249  OE1 GLU A 310     -16.234  40.812  57.577  1.00110.72           O  
ATOM   2250  OE2 GLU A 310     -18.047  40.215  58.716  1.00110.72           O1-
ATOM   2251  N   GLY A 311     -12.260  38.430  57.835  1.00 48.41           N  
ATOM   2252  CA  GLY A 311     -10.978  37.885  57.501  1.00 48.41           C  
ATOM   2253  C   GLY A 311     -10.336  37.272  58.695  1.00 48.41           C  
ATOM   2254  O   GLY A 311      -9.759  36.190  58.610  1.00 48.41           O  
ATOM   2255  N   VAL A 312     -10.417  37.955  59.845  1.00123.46           N  
ATOM   2256  CA  VAL A 312      -9.754  37.488  61.019  1.00123.46           C  
ATOM   2257  C   VAL A 312     -10.366  36.192  61.462  1.00123.46           C  
ATOM   2258  O   VAL A 312      -9.660  35.296  61.919  1.00123.46           O  
ATOM   2259  CB  VAL A 312      -9.787  38.517  62.110  1.00123.46           C  
ATOM   2260  CG1 VAL A 312     -11.194  38.569  62.708  1.00123.46           C  
ATOM   2261  CG2 VAL A 312      -8.653  38.241  63.102  1.00123.46           C  
ATOM   2262  N   LEU A 313     -11.699  36.053  61.330  1.00125.51           N  
ATOM   2263  CA  LEU A 313     -12.379  34.850  61.731  1.00125.51           C  
ATOM   2264  C   LEU A 313     -11.920  33.673  60.923  1.00125.51           C  
ATOM   2265  O   LEU A 313     -11.737  32.590  61.475  1.00125.51           O  
ATOM   2266  CB  LEU A 313     -13.911  34.927  61.601  1.00125.51           C  
ATOM   2267  CG  LEU A 313     -14.630  35.644  62.762  1.00125.51           C  
ATOM   2268  CD1 LEU A 313     -14.161  37.088  62.958  1.00125.51           C  
ATOM   2269  CD2 LEU A 313     -16.149  35.558  62.583  1.00125.51           C  
ATOM   2270  N   TYR A 314     -11.717  33.860  59.601  1.00 87.49           N  
ATOM   2271  CA  TYR A 314     -11.315  32.821  58.685  1.00 87.49           C  
ATOM   2272  C   TYR A 314      -9.956  32.335  59.052  1.00 87.49           C  
ATOM   2273  O   TYR A 314      -9.610  31.175  58.830  1.00 87.49           O  
ATOM   2274  CB  TYR A 314     -11.284  33.241  57.204  1.00 87.49           C  
ATOM   2275  CG  TYR A 314     -12.692  33.435  56.755  1.00 87.49           C  
ATOM   2276  CD1 TYR A 314     -13.543  32.361  56.625  1.00 87.49           C  
ATOM   2277  CD2 TYR A 314     -13.156  34.686  56.431  1.00 87.49           C  
ATOM   2278  CE1 TYR A 314     -14.842  32.541  56.208  1.00 87.49           C  
ATOM   2279  CE2 TYR A 314     -14.452  34.876  56.015  1.00 87.49           C  
ATOM   2280  CZ  TYR A 314     -15.299  33.801  55.905  1.00 87.49           C  
ATOM   2281  OH  TYR A 314     -16.630  33.991  55.476  1.00 87.49           O  
ATOM   2282  N   GLU A 315      -9.144  33.222  59.643  1.00157.89           N  
ATOM   2283  CA  GLU A 315      -7.800  32.899  60.016  1.00157.89           C  
ATOM   2284  C   GLU A 315      -7.814  31.665  60.901  1.00157.89           C  
ATOM   2285  O   GLU A 315      -6.759  31.076  61.123  1.00157.89           O  
ATOM   2286  CB  GLU A 315      -7.064  34.039  60.728  1.00157.89           C  
ATOM   2287  CG  GLU A 315      -6.816  35.234  59.804  1.00157.89           C  
ATOM   2288  CD  GLU A 315      -5.811  36.163  60.465  1.00157.89           C  
ATOM   2289  OE1 GLU A 315      -4.627  35.754  60.597  1.00157.89           O  
ATOM   2290  OE2 GLU A 315      -6.211  37.296  60.843  1.00157.89           O1-
ATOM   2291  N   MET A 316      -8.984  31.253  61.456  1.00301.22           N  
ATOM   2292  CA  MET A 316      -9.090  30.114  62.332  1.00301.22           C  
ATOM   2293  C   MET A 316      -8.593  28.913  61.594  1.00301.22           C  
ATOM   2294  O   MET A 316      -8.017  28.013  62.200  1.00301.22           O  
ATOM   2295  CB  MET A 316     -10.518  29.806  62.828  1.00301.22           C  
ATOM   2296  CG  MET A 316     -11.388  28.950  61.905  1.00301.22           C  
ATOM   2297  SD  MET A 316     -12.055  29.784  60.438  1.00301.22           S  
ATOM   2298  CE  MET A 316     -13.263  28.472  60.092  1.00301.22           C  
ATOM   2299  N   GLU A 317      -8.810  28.859  60.271  1.00 80.85           N  
ATOM   2300  CA  GLU A 317      -8.304  27.734  59.554  1.00 80.85           C  
ATOM   2301  C   GLU A 317      -6.836  27.728  59.742  1.00 80.85           C  
ATOM   2302  O   GLU A 317      -6.223  26.683  59.946  1.00 80.85           O  
ATOM   2303  CB  GLU A 317      -8.585  27.798  58.044  1.00 80.85           C  
ATOM   2304  CG  GLU A 317     -10.070  27.686  57.699  1.00 80.85           C  
ATOM   2305  CD  GLU A 317     -10.206  27.728  56.184  1.00 80.85           C  
ATOM   2306  OE1 GLU A 317      -9.153  27.816  55.497  1.00 80.85           O  
ATOM   2307  OE2 GLU A 317     -11.364  27.668  55.693  1.00 80.85           O1-
ATOM   2308  N   GLY A 318      -6.219  28.914  59.698  1.00 91.24           N  
ATOM   2309  CA  GLY A 318      -4.804  28.871  59.811  1.00 91.24           C  
ATOM   2310  C   GLY A 318      -4.389  28.334  61.138  1.00 91.24           C  
ATOM   2311  O   GLY A 318      -3.609  27.390  61.227  1.00 91.24           O  
ATOM   2312  N   ARG A 319      -4.892  28.923  62.226  1.00173.43           N  
ATOM   2313  CA  ARG A 319      -4.389  28.456  63.480  1.00173.43           C  
ATOM   2314  C   ARG A 319      -4.920  27.106  63.854  1.00173.43           C  
ATOM   2315  O   ARG A 319      -4.155  26.189  64.153  1.00173.43           O  
ATOM   2316  CB  ARG A 319      -4.708  29.430  64.628  1.00173.43           C  
ATOM   2317  CG  ARG A 319      -3.991  30.778  64.483  1.00173.43           C  
ATOM   2318  CD  ARG A 319      -4.360  31.519  63.194  1.00173.43           C  
ATOM   2319  NE  ARG A 319      -3.657  32.833  63.168  1.00173.43           N  
ATOM   2320  CZ  ARG A 319      -2.373  32.927  62.715  1.00173.43           C  
ATOM   2321  NH1 ARG A 319      -1.665  31.799  62.412  1.00173.43           N1+
ATOM   2322  NH2 ARG A 319      -1.797  34.155  62.559  1.00173.43           N  
ATOM   2323  N   PHE A 320      -6.256  26.947  63.817  1.00 59.43           N  
ATOM   2324  CA  PHE A 320      -6.870  25.738  64.286  1.00 59.43           C  
ATOM   2325  C   PHE A 320      -6.490  24.586  63.409  1.00 59.43           C  
ATOM   2326  O   PHE A 320      -6.078  23.533  63.892  1.00 59.43           O  
ATOM   2327  CB  PHE A 320      -8.407  25.817  64.334  1.00 59.43           C  
ATOM   2328  CG  PHE A 320      -8.779  26.747  65.441  1.00 59.43           C  
ATOM   2329  CD1 PHE A 320      -8.734  26.320  66.750  1.00 59.43           C  
ATOM   2330  CD2 PHE A 320      -9.183  28.036  65.178  1.00 59.43           C  
ATOM   2331  CE1 PHE A 320      -9.077  27.166  67.778  1.00 59.43           C  
ATOM   2332  CE2 PHE A 320      -9.528  28.887  66.203  1.00 59.43           C  
ATOM   2333  CZ  PHE A 320      -9.474  28.454  67.506  1.00 59.43           C  
ATOM   2334  N   ARG A 321      -6.615  24.776  62.083  1.00139.16           N  
ATOM   2335  CA  ARG A 321      -6.323  23.765  61.107  1.00139.16           C  
ATOM   2336  C   ARG A 321      -4.843  23.556  61.033  1.00139.16           C  
ATOM   2337  O   ARG A 321      -4.380  22.558  60.485  1.00139.16           O  
ATOM   2338  CB  ARG A 321      -6.874  24.037  59.695  1.00139.16           C  
ATOM   2339  CG  ARG A 321      -8.403  24.009  59.646  1.00139.16           C  
ATOM   2340  CD  ARG A 321      -8.973  23.697  58.262  1.00139.16           C  
ATOM   2341  NE  ARG A 321      -8.804  22.232  58.049  1.00139.16           N  
ATOM   2342  CZ  ARG A 321      -9.597  21.561  57.161  1.00139.16           C  
ATOM   2343  NH1 ARG A 321     -10.551  22.230  56.450  1.00139.16           N1+
ATOM   2344  NH2 ARG A 321      -9.434  20.217  56.988  1.00139.16           N  
ATOM   2345  N   HIS A 322      -4.060  24.498  61.590  1.00 74.51           N  
ATOM   2346  CA  HIS A 322      -2.629  24.444  61.501  1.00 74.51           C  
ATOM   2347  C   HIS A 322      -2.193  24.753  60.100  1.00 74.51           C  
ATOM   2348  O   HIS A 322      -1.210  24.195  59.613  1.00 74.51           O  
ATOM   2349  CB  HIS A 322      -2.034  23.058  61.820  1.00 74.51           C  
ATOM   2350  CG  HIS A 322      -2.235  22.585  63.228  1.00 74.51           C  
ATOM   2351  CD2 HIS A 322      -1.410  22.675  64.307  1.00 74.51           C  
ATOM   2352  ND1 HIS A 322      -3.357  21.918  63.667  1.00 74.51           N  
ATOM   2353  CE1 HIS A 322      -3.156  21.639  64.979  1.00 74.51           C  
ATOM   2354  NE2 HIS A 322      -1.989  22.079  65.413  1.00 74.51           N  
ATOM   2355  N   GLN A 323      -2.927  25.653  59.410  1.00114.35           N  
ATOM   2356  CA  GLN A 323      -2.512  26.129  58.119  1.00114.35           C  
ATOM   2357  C   GLN A 323      -2.035  27.539  58.330  1.00114.35           C  
ATOM   2358  O   GLN A 323      -2.779  28.479  58.058  1.00114.35           O  
ATOM   2359  CB  GLN A 323      -3.676  26.232  57.118  1.00114.35           C  
ATOM   2360  CG  GLN A 323      -4.354  24.900  56.794  1.00114.35           C  
ATOM   2361  CD  GLN A 323      -3.523  24.181  55.744  1.00114.35           C  
ATOM   2362  NE2 GLN A 323      -3.718  22.840  55.634  1.00114.35           N  
ATOM   2363  OE1 GLN A 323      -2.727  24.795  55.035  1.00114.35           O  
ATOM   2364  N   ASP A 324      -0.768  27.728  58.763  1.00 81.54           N  
ATOM   2365  CA  ASP A 324      -0.263  29.031  59.117  1.00 81.54           C  
ATOM   2366  C   ASP A 324       0.548  29.582  57.973  1.00 81.54           C  
ATOM   2367  O   ASP A 324       1.455  28.928  57.458  1.00 81.54           O  
ATOM   2368  CB  ASP A 324       0.626  28.965  60.373  1.00 81.54           C  
ATOM   2369  CG  ASP A 324       0.735  30.341  61.011  1.00 81.54           C  
ATOM   2370  OD1 ASP A 324       0.447  31.357  60.323  1.00 81.54           O  
ATOM   2371  OD2 ASP A 324       1.109  30.390  62.213  1.00 81.54           O1-
ATOM   2372  N   VAL A 325       0.222  30.822  57.546  1.00140.28           N  
ATOM   2373  CA  VAL A 325       0.868  31.491  56.447  1.00140.28           C  
ATOM   2374  C   VAL A 325       2.287  31.815  56.812  1.00140.28           C  
ATOM   2375  O   VAL A 325       3.156  31.896  55.946  1.00140.28           O  
ATOM   2376  CB  VAL A 325       0.247  32.808  56.073  1.00140.28           C  
ATOM   2377  CG1 VAL A 325      -1.233  32.592  55.736  1.00140.28           C  
ATOM   2378  CG2 VAL A 325       0.507  33.827  57.188  1.00140.28           C  
ATOM   2379  N   ARG A 326       2.551  32.018  58.115  1.00109.47           N  
ATOM   2380  CA  ARG A 326       3.813  32.495  58.608  1.00109.47           C  
ATOM   2381  C   ARG A 326       4.941  31.582  58.213  1.00109.47           C  
ATOM   2382  O   ARG A 326       6.050  32.045  57.949  1.00109.47           O  
ATOM   2383  CB  ARG A 326       3.801  32.672  60.138  1.00109.47           C  
ATOM   2384  CG  ARG A 326       2.821  33.764  60.591  1.00109.47           C  
ATOM   2385  CD  ARG A 326       2.765  33.991  62.106  1.00109.47           C  
ATOM   2386  NE  ARG A 326       2.117  32.802  62.727  1.00109.47           N  
ATOM   2387  CZ  ARG A 326       2.119  32.656  64.085  1.00109.47           C  
ATOM   2388  NH1 ARG A 326       2.710  33.602  64.871  1.00109.47           N1+
ATOM   2389  NH2 ARG A 326       1.533  31.561  64.654  1.00109.47           N  
ATOM   2390  N   SER A 327       4.713  30.260  58.175  1.00 33.05           N  
ATOM   2391  CA  SER A 327       5.773  29.362  57.807  1.00 33.05           C  
ATOM   2392  C   SER A 327       6.206  29.677  56.405  1.00 33.05           C  
ATOM   2393  O   SER A 327       7.398  29.703  56.094  1.00 33.05           O  
ATOM   2394  CB  SER A 327       5.335  27.891  57.841  1.00 33.05           C  
ATOM   2395  OG  SER A 327       4.966  27.530  59.163  1.00 33.05           O  
ATOM   2396  N   ARG A 328       5.219  29.930  55.527  1.00112.24           N  
ATOM   2397  CA  ARG A 328       5.420  30.239  54.141  1.00112.24           C  
ATOM   2398  C   ARG A 328       6.170  31.525  54.040  1.00112.24           C  
ATOM   2399  O   ARG A 328       7.070  31.668  53.212  1.00112.24           O  
ATOM   2400  CB  ARG A 328       4.074  30.411  53.415  1.00112.24           C  
ATOM   2401  CG  ARG A 328       4.175  30.967  51.995  1.00112.24           C  
ATOM   2402  CD  ARG A 328       2.825  31.009  51.274  1.00112.24           C  
ATOM   2403  NE  ARG A 328       1.835  31.680  52.165  1.00112.24           N  
ATOM   2404  CZ  ARG A 328       0.500  31.556  51.901  1.00112.24           C  
ATOM   2405  NH1 ARG A 328       0.085  30.802  50.842  1.00112.24           N1+
ATOM   2406  NH2 ARG A 328      -0.423  32.181  52.687  1.00112.24           N  
ATOM   2407  N   THR A 329       5.823  32.498  54.901  1.00117.46           N  
ATOM   2408  CA  THR A 329       6.440  33.784  54.819  1.00117.46           C  
ATOM   2409  C   THR A 329       7.902  33.617  55.120  1.00117.46           C  
ATOM   2410  O   THR A 329       8.749  34.237  54.481  1.00117.46           O  
ATOM   2411  CB  THR A 329       5.822  34.791  55.754  1.00117.46           C  
ATOM   2412  CG2 THR A 329       6.425  34.642  57.156  1.00117.46           C  
ATOM   2413  OG1 THR A 329       6.071  36.105  55.285  1.00117.46           O  
ATOM   2414  N   ALA A 330       8.243  32.759  56.102  1.00 42.56           N  
ATOM   2415  CA  ALA A 330       9.617  32.561  56.474  1.00 42.56           C  
ATOM   2416  C   ALA A 330      10.396  31.955  55.343  1.00 42.56           C  
ATOM   2417  O   ALA A 330      11.514  32.383  55.055  1.00 42.56           O  
ATOM   2418  CB  ALA A 330       9.778  31.626  57.687  1.00 42.56           C  
ATOM   2419  N   SER A 331       9.823  30.940  54.668  1.00 73.99           N  
ATOM   2420  CA  SER A 331      10.530  30.267  53.615  1.00 73.99           C  
ATOM   2421  C   SER A 331      10.767  31.224  52.493  1.00 73.99           C  
ATOM   2422  O   SER A 331      11.855  31.262  51.920  1.00 73.99           O  
ATOM   2423  CB  SER A 331       9.753  29.070  53.043  1.00 73.99           C  
ATOM   2424  OG  SER A 331      10.506  28.455  52.009  1.00 73.99           O  
ATOM   2425  N   SER A 332       9.749  32.036  52.166  1.00 71.26           N  
ATOM   2426  CA  SER A 332       9.840  32.946  51.064  1.00 71.26           C  
ATOM   2427  C   SER A 332      10.932  33.931  51.335  1.00 71.26           C  
ATOM   2428  O   SER A 332      11.735  34.239  50.459  1.00 71.26           O  
ATOM   2429  CB  SER A 332       8.530  33.726  50.863  1.00 71.26           C  
ATOM   2430  OG  SER A 332       8.649  34.618  49.768  1.00 71.26           O  
ATOM   2431  N   LEU A 333      11.000  34.432  52.580  1.00 54.24           N  
ATOM   2432  CA  LEU A 333      11.963  35.429  52.948  1.00 54.24           C  
ATOM   2433  C   LEU A 333      13.340  34.852  52.815  1.00 54.24           C  
ATOM   2434  O   LEU A 333      14.273  35.527  52.383  1.00 54.24           O  
ATOM   2435  CB  LEU A 333      11.771  35.892  54.403  1.00 54.24           C  
ATOM   2436  CG  LEU A 333      12.677  37.062  54.826  1.00 54.24           C  
ATOM   2437  CD1 LEU A 333      12.322  38.339  54.049  1.00 54.24           C  
ATOM   2438  CD2 LEU A 333      12.649  37.268  56.350  1.00 54.24           C  
ATOM   2439  N   ALA A 334      13.509  33.577  53.202  1.00 37.73           N  
ATOM   2440  CA  ALA A 334      14.799  32.959  53.121  1.00 37.73           C  
ATOM   2441  C   ALA A 334      15.219  32.910  51.687  1.00 37.73           C  
ATOM   2442  O   ALA A 334      16.370  33.204  51.368  1.00 37.73           O  
ATOM   2443  CB  ALA A 334      14.801  31.513  53.645  1.00 37.73           C  
ATOM   2444  N   ASN A 335      14.279  32.543  50.792  1.00 45.98           N  
ATOM   2445  CA  ASN A 335      14.550  32.393  49.390  1.00 45.98           C  
ATOM   2446  C   ASN A 335      14.889  33.714  48.773  1.00 45.98           C  
ATOM   2447  O   ASN A 335      15.812  33.804  47.966  1.00 45.98           O  
ATOM   2448  CB  ASN A 335      13.355  31.833  48.602  1.00 45.98           C  
ATOM   2449  CG  ASN A 335      13.802  31.623  47.161  1.00 45.98           C  
ATOM   2450  ND2 ASN A 335      12.813  31.480  46.239  1.00 45.98           N  
ATOM   2451  OD1 ASN A 335      14.995  31.594  46.862  1.00 45.98           O  
ATOM   2452  N   GLN A 336      14.156  34.783  49.139  1.00 99.21           N  
ATOM   2453  CA  GLN A 336      14.389  36.040  48.485  1.00 99.21           C  
ATOM   2454  C   GLN A 336      15.792  36.487  48.752  1.00 99.21           C  
ATOM   2455  O   GLN A 336      16.502  36.928  47.850  1.00 99.21           O  
ATOM   2456  CB  GLN A 336      13.473  37.170  48.980  1.00 99.21           C  
ATOM   2457  CG  GLN A 336      11.994  36.969  48.653  1.00 99.21           C  
ATOM   2458  CD  GLN A 336      11.242  38.174  49.198  1.00 99.21           C  
ATOM   2459  NE2 GLN A 336      11.623  39.389  48.719  1.00 99.21           N  
ATOM   2460  OE1 GLN A 336      10.340  38.042  50.024  1.00 99.21           O  
ATOM   2461  N   TYR A 337      16.212  36.384  50.021  1.00108.53           N  
ATOM   2462  CA  TYR A 337      17.508  36.771  50.500  1.00108.53           C  
ATOM   2463  C   TYR A 337      18.572  35.820  50.047  1.00108.53           C  
ATOM   2464  O   TYR A 337      19.753  36.164  50.068  1.00108.53           O  
ATOM   2465  CB  TYR A 337      17.545  37.028  52.015  1.00108.53           C  
ATOM   2466  CG  TYR A 337      16.756  38.290  52.166  1.00108.53           C  
ATOM   2467  CD1 TYR A 337      17.345  39.514  51.932  1.00108.53           C  
ATOM   2468  CD2 TYR A 337      15.427  38.255  52.519  1.00108.53           C  
ATOM   2469  CE1 TYR A 337      16.625  40.680  52.056  1.00108.53           C  
ATOM   2470  CE2 TYR A 337      14.701  39.418  52.645  1.00108.53           C  
ATOM   2471  CZ  TYR A 337      15.299  40.632  52.413  1.00108.53           C  
ATOM   2472  OH  TYR A 337      14.552  41.823  52.540  1.00108.53           O  
ATOM   2473  N   HIS A 338      18.186  34.575  49.698  1.00112.04           N  
ATOM   2474  CA  HIS A 338      19.120  33.583  49.245  1.00112.04           C  
ATOM   2475  C   HIS A 338      20.151  33.350  50.297  1.00112.04           C  
ATOM   2476  O   HIS A 338      21.355  33.441  50.066  1.00112.04           O  
ATOM   2477  CB  HIS A 338      19.814  33.929  47.915  1.00112.04           C  
ATOM   2478  CG  HIS A 338      18.855  33.919  46.760  1.00112.04           C  
ATOM   2479  CD2 HIS A 338      18.091  32.900  46.280  1.00112.04           C  
ATOM   2480  ND1 HIS A 338      18.564  35.008  45.969  1.00112.04           N  
ATOM   2481  CE1 HIS A 338      17.646  34.597  45.058  1.00112.04           C  
ATOM   2482  NE2 HIS A 338      17.328  33.325  45.208  1.00112.04           N  
ATOM   2483  N   ILE A 339      19.657  33.039  51.505  1.00114.10           N  
ATOM   2484  CA  ILE A 339      20.461  32.744  52.652  1.00114.10           C  
ATOM   2485  C   ILE A 339      20.926  31.322  52.567  1.00114.10           C  
ATOM   2486  O   ILE A 339      20.286  30.486  51.930  1.00114.10           O  
ATOM   2487  CB  ILE A 339      19.730  32.967  53.953  1.00114.10           C  
ATOM   2488  CG1 ILE A 339      18.454  32.107  54.066  1.00114.10           C  
ATOM   2489  CG2 ILE A 339      19.458  34.476  54.072  1.00114.10           C  
ATOM   2490  CD1 ILE A 339      18.684  30.619  54.333  1.00114.10           C  
ATOM   2491  N   ASP A 340      22.107  31.033  53.155  1.00 61.28           N  
ATOM   2492  CA  ASP A 340      22.629  29.695  53.185  1.00 61.28           C  
ATOM   2493  C   ASP A 340      21.700  28.894  54.047  1.00 61.28           C  
ATOM   2494  O   ASP A 340      21.669  29.047  55.268  1.00 61.28           O  
ATOM   2495  CB  ASP A 340      24.040  29.626  53.802  1.00 61.28           C  
ATOM   2496  CG  ASP A 340      24.602  28.214  53.679  1.00 61.28           C  
ATOM   2497  OD1 ASP A 340      23.814  27.268  53.408  1.00 61.28           O  
ATOM   2498  OD2 ASP A 340      25.841  28.064  53.859  1.00 61.28           O1-
ATOM   2499  N   SER A 341      20.916  28.010  53.402  1.00 39.29           N  
ATOM   2500  CA  SER A 341      19.924  27.199  54.049  1.00 39.29           C  
ATOM   2501  C   SER A 341      20.576  26.247  55.001  1.00 39.29           C  
ATOM   2502  O   SER A 341      20.047  25.989  56.081  1.00 39.29           O  
ATOM   2503  CB  SER A 341      19.121  26.358  53.042  1.00 39.29           C  
ATOM   2504  OG  SER A 341      19.984  25.456  52.363  1.00 39.29           O  
ATOM   2505  N   GLU A 342      21.742  25.690  54.620  1.00 44.12           N  
ATOM   2506  CA  GLU A 342      22.416  24.718  55.436  1.00 44.12           C  
ATOM   2507  C   GLU A 342      22.873  25.354  56.713  1.00 44.12           C  
ATOM   2508  O   GLU A 342      22.770  24.755  57.783  1.00 44.12           O  
ATOM   2509  CB  GLU A 342      23.634  24.104  54.732  1.00 44.12           C  
ATOM   2510  CG  GLU A 342      23.241  23.219  53.548  1.00 44.12           C  
ATOM   2511  CD  GLU A 342      24.513  22.680  52.913  1.00 44.12           C  
ATOM   2512  OE1 GLU A 342      25.502  23.455  52.829  1.00 44.12           O  
ATOM   2513  OE2 GLU A 342      24.512  21.489  52.505  1.00 44.12           O1-
ATOM   2514  N   GLN A 343      23.400  26.591  56.639  1.00142.04           N  
ATOM   2515  CA  GLN A 343      23.819  27.261  57.837  1.00142.04           C  
ATOM   2516  C   GLN A 343      22.641  27.470  58.725  1.00142.04           C  
ATOM   2517  O   GLN A 343      22.720  27.249  59.933  1.00142.04           O  
ATOM   2518  CB  GLN A 343      24.412  28.660  57.593  1.00142.04           C  
ATOM   2519  CG  GLN A 343      25.929  28.677  57.500  1.00142.04           C  
ATOM   2520  CD  GLN A 343      26.371  28.704  58.957  1.00142.04           C  
ATOM   2521  NE2 GLN A 343      27.310  27.805  59.340  1.00142.04           N  
ATOM   2522  OE1 GLN A 343      25.862  29.490  59.752  1.00142.04           O  
ATOM   2523  N   ALA A 344      21.506  27.888  58.141  1.00 40.29           N  
ATOM   2524  CA  ALA A 344      20.349  28.165  58.932  1.00 40.29           C  
ATOM   2525  C   ALA A 344      19.943  26.909  59.637  1.00 40.29           C  
ATOM   2526  O   ALA A 344      19.597  26.937  60.817  1.00 40.29           O  
ATOM   2527  CB  ALA A 344      19.151  28.634  58.087  1.00 40.29           C  
ATOM   2528  N   ARG A 345      19.989  25.767  58.928  1.00177.24           N  
ATOM   2529  CA  ARG A 345      19.583  24.510  59.493  1.00177.24           C  
ATOM   2530  C   ARG A 345      20.469  24.134  60.637  1.00177.24           C  
ATOM   2531  O   ARG A 345      19.987  23.701  61.683  1.00177.24           O  
ATOM   2532  CB  ARG A 345      19.644  23.345  58.491  1.00177.24           C  
ATOM   2533  CG  ARG A 345      18.486  23.340  57.497  1.00177.24           C  
ATOM   2534  CD  ARG A 345      17.193  22.798  58.107  1.00177.24           C  
ATOM   2535  NE  ARG A 345      17.397  21.348  58.384  1.00177.24           N  
ATOM   2536  CZ  ARG A 345      17.006  20.820  59.580  1.00177.24           C  
ATOM   2537  NH1 ARG A 345      16.478  21.626  60.547  1.00177.24           N1+
ATOM   2538  NH2 ARG A 345      17.146  19.483  59.813  1.00177.24           N  
ATOM   2539  N   ARG A 346      21.793  24.290  60.472  1.00153.81           N  
ATOM   2540  CA  ARG A 346      22.685  23.860  61.510  1.00153.81           C  
ATOM   2541  C   ARG A 346      22.463  24.673  62.750  1.00153.81           C  
ATOM   2542  O   ARG A 346      22.468  24.131  63.853  1.00153.81           O  
ATOM   2543  CB  ARG A 346      24.175  23.918  61.114  1.00153.81           C  
ATOM   2544  CG  ARG A 346      24.686  25.287  60.663  1.00153.81           C  
ATOM   2545  CD  ARG A 346      26.208  25.340  60.494  1.00153.81           C  
ATOM   2546  NE  ARG A 346      26.624  24.236  59.581  1.00153.81           N  
ATOM   2547  CZ  ARG A 346      26.766  24.453  58.240  1.00153.81           C  
ATOM   2548  NH1 ARG A 346      26.524  25.687  57.710  1.00153.81           N1+
ATOM   2549  NH2 ARG A 346      27.170  23.436  57.426  1.00153.81           N  
ATOM   2550  N   VAL A 347      22.263  25.998  62.608  1.00 42.57           N  
ATOM   2551  CA  VAL A 347      22.060  26.842  63.753  1.00 42.57           C  
ATOM   2552  C   VAL A 347      20.777  26.462  64.435  1.00 42.57           C  
ATOM   2553  O   VAL A 347      20.725  26.339  65.659  1.00 42.57           O  
ATOM   2554  CB  VAL A 347      21.979  28.297  63.384  1.00 42.57           C  
ATOM   2555  CG1 VAL A 347      21.636  29.109  64.646  1.00 42.57           C  
ATOM   2556  CG2 VAL A 347      23.311  28.705  62.724  1.00 42.57           C  
ATOM   2557  N   LEU A 348      19.705  26.253  63.649  1.00116.89           N  
ATOM   2558  CA  LEU A 348      18.413  25.918  64.179  1.00116.89           C  
ATOM   2559  C   LEU A 348      18.498  24.588  64.866  1.00116.89           C  
ATOM   2560  O   LEU A 348      17.859  24.344  65.884  1.00116.89           O  
ATOM   2561  CB  LEU A 348      17.337  25.835  63.073  1.00116.89           C  
ATOM   2562  CG  LEU A 348      15.901  25.494  63.540  1.00116.89           C  
ATOM   2563  CD1 LEU A 348      15.751  24.030  63.982  1.00116.89           C  
ATOM   2564  CD2 LEU A 348      15.411  26.488  64.605  1.00116.89           C  
ATOM   2565  N   ASP A 349      19.260  23.656  64.293  1.00 93.69           N  
ATOM   2566  CA  ASP A 349      19.390  22.338  64.842  1.00 93.69           C  
ATOM   2567  C   ASP A 349      20.240  22.342  66.079  1.00 93.69           C  
ATOM   2568  O   ASP A 349      20.084  21.462  66.924  1.00 93.69           O  
ATOM   2569  CB  ASP A 349      20.038  21.366  63.844  1.00 93.69           C  
ATOM   2570  CG  ASP A 349      19.070  21.207  62.681  1.00 93.69           C  
ATOM   2571  OD1 ASP A 349      17.861  21.511  62.866  1.00 93.69           O  
ATOM   2572  OD2 ASP A 349      19.529  20.787  61.585  1.00 93.69           O1-
ATOM   2573  N   THR A 350      21.107  23.365  66.238  1.00217.70           N  
ATOM   2574  CA  THR A 350      22.240  23.322  67.127  1.00217.70           C  
ATOM   2575  C   THR A 350      21.891  22.817  68.464  1.00217.70           C  
ATOM   2576  O   THR A 350      20.755  22.923  68.885  1.00217.70           O  
ATOM   2577  CB  THR A 350      22.813  24.705  67.324  1.00217.70           C  
ATOM   2578  CG2 THR A 350      24.109  24.651  68.154  1.00217.70           C  
ATOM   2579  OG1 THR A 350      23.095  25.293  66.066  1.00217.70           O  
ATOM   2580  N   THR A 351      22.907  22.338  69.203  1.00106.01           N  
ATOM   2581  CA  THR A 351      22.693  21.824  70.515  1.00106.01           C  
ATOM   2582  C   THR A 351      22.196  22.992  71.266  1.00106.01           C  
ATOM   2583  O   THR A 351      21.256  22.912  72.054  1.00106.01           O  
ATOM   2584  CB  THR A 351      23.973  21.361  71.137  1.00106.01           C  
ATOM   2585  CG2 THR A 351      24.503  20.152  70.350  1.00106.01           C  
ATOM   2586  OG1 THR A 351      24.922  22.416  71.110  1.00106.01           O  
ATOM   2587  N   MET A 352      22.840  24.134  70.994  1.00 65.51           N  
ATOM   2588  CA  MET A 352      22.428  25.347  71.601  1.00 65.51           C  
ATOM   2589  C   MET A 352      21.058  25.642  71.093  1.00 65.51           C  
ATOM   2590  O   MET A 352      20.227  26.133  71.855  1.00 65.51           O  
ATOM   2591  CB  MET A 352      23.385  26.507  71.313  1.00 65.51           C  
ATOM   2592  CG  MET A 352      24.761  26.253  71.941  1.00 65.51           C  
ATOM   2593  SD  MET A 352      24.803  26.251  73.765  1.00 65.51           S  
ATOM   2594  CE  MET A 352      23.875  24.723  74.082  1.00 65.51           C  
ATOM   2595  N   GLN A 353      20.764  25.359  69.802  1.00208.05           N  
ATOM   2596  CA  GLN A 353      19.412  25.649  69.486  1.00208.05           C  
ATOM   2597  C   GLN A 353      18.495  24.710  70.280  1.00208.05           C  
ATOM   2598  O   GLN A 353      17.497  25.246  70.745  1.00208.05           O  
ATOM   2599  CB  GLN A 353      19.047  25.578  68.003  1.00208.05           C  
ATOM   2600  CG  GLN A 353      17.758  26.359  67.709  1.00208.05           C  
ATOM   2601  CD  GLN A 353      18.149  27.772  67.301  1.00208.05           C  
ATOM   2602  NE2 GLN A 353      17.617  28.233  66.138  1.00208.05           N  
ATOM   2603  OE1 GLN A 353      18.916  28.442  67.990  1.00208.05           O  
ATOM   2604  N   MET A 354      18.836  23.381  70.504  1.00310.08           N  
ATOM   2605  CA  MET A 354      18.188  22.275  71.212  1.00310.08           C  
ATOM   2606  C   MET A 354      17.840  22.746  72.604  1.00310.08           C  
ATOM   2607  O   MET A 354      18.405  22.275  73.591  1.00310.08           O  
ATOM   2608  CB  MET A 354      19.057  21.010  71.313  1.00310.08           C  
ATOM   2609  CG  MET A 354      18.298  19.783  71.824  1.00310.08           C  
ATOM   2610  SD  MET A 354      19.298  18.267  71.910  1.00310.08           S  
ATOM   2611  CE  MET A 354      20.349  18.855  73.268  1.00310.08           C  
ATOM   2612  N   TYR A 355      16.805  23.624  72.619  1.00251.64           N  
ATOM   2613  CA  TYR A 355      15.982  24.440  73.489  1.00251.64           C  
ATOM   2614  C   TYR A 355      15.239  23.502  74.375  1.00251.64           C  
ATOM   2615  O   TYR A 355      14.750  23.865  75.447  1.00251.64           O  
ATOM   2616  CB  TYR A 355      15.012  25.204  72.558  1.00251.64           C  
ATOM   2617  CG  TYR A 355      13.834  25.869  73.179  1.00251.64           C  
ATOM   2618  CD1 TYR A 355      13.911  27.120  73.744  1.00251.64           C  
ATOM   2619  CD2 TYR A 355      12.618  25.234  73.139  1.00251.64           C  
ATOM   2620  CE1 TYR A 355      12.790  27.713  74.281  1.00251.64           C  
ATOM   2621  CE2 TYR A 355      11.495  25.820  73.672  1.00251.64           C  
ATOM   2622  CZ  TYR A 355      11.578  27.061  74.246  1.00251.64           C  
ATOM   2623  OH  TYR A 355      10.420  27.658  74.790  1.00251.64           O  
ATOM   2624  N   GLU A 356      15.093  22.259  73.894  1.00129.40           N  
ATOM   2625  CA  GLU A 356      14.375  21.232  74.572  1.00129.40           C  
ATOM   2626  C   GLU A 356      14.913  21.023  75.953  1.00129.40           C  
ATOM   2627  O   GLU A 356      14.143  20.738  76.867  1.00129.40           O  
ATOM   2628  CB  GLU A 356      14.441  19.877  73.852  1.00129.40           C  
ATOM   2629  CG  GLU A 356      13.668  18.783  74.589  1.00129.40           C  
ATOM   2630  CD  GLU A 356      12.190  19.115  74.479  1.00129.40           C  
ATOM   2631  OE1 GLU A 356      11.696  19.167  73.323  1.00129.40           O  
ATOM   2632  OE2 GLU A 356      11.538  19.331  75.535  1.00129.40           O1-
ATOM   2633  N   GLN A 357      16.239  21.120  76.156  1.00 93.60           N  
ATOM   2634  CA  GLN A 357      16.738  20.883  77.481  1.00 93.60           C  
ATOM   2635  C   GLN A 357      16.281  21.969  78.411  1.00 93.60           C  
ATOM   2636  O   GLN A 357      15.903  21.696  79.549  1.00 93.60           O  
ATOM   2637  CB  GLN A 357      18.266  20.753  77.552  1.00 93.60           C  
ATOM   2638  CG  GLN A 357      18.737  20.197  78.896  1.00 93.60           C  
ATOM   2639  CD  GLN A 357      20.151  19.672  78.702  1.00 93.60           C  
ATOM   2640  NE2 GLN A 357      20.719  19.030  79.759  1.00 93.60           N  
ATOM   2641  OE1 GLN A 357      20.731  19.813  77.628  1.00 93.60           O  
ATOM   2642  N   TRP A 358      16.287  23.230  77.940  1.00 81.61           N  
ATOM   2643  CA  TRP A 358      15.898  24.376  78.717  1.00 81.61           C  
ATOM   2644  C   TRP A 358      14.454  24.233  79.092  1.00 81.61           C  
ATOM   2645  O   TRP A 358      14.058  24.534  80.215  1.00 81.61           O  
ATOM   2646  CB  TRP A 358      16.056  25.683  77.914  1.00 81.61           C  
ATOM   2647  CG  TRP A 358      15.639  26.946  78.628  1.00 81.61           C  
ATOM   2648  CD1 TRP A 358      16.306  27.663  79.578  1.00 81.61           C  
ATOM   2649  CD2 TRP A 358      14.417  27.657  78.369  1.00 81.61           C  
ATOM   2650  CE2 TRP A 358      14.410  28.781  79.194  1.00 81.61           C  
ATOM   2651  CE3 TRP A 358      13.388  27.398  77.509  1.00 81.61           C  
ATOM   2652  NE1 TRP A 358      15.573  28.771  79.933  1.00 81.61           N  
ATOM   2653  CZ2 TRP A 358      13.369  29.666  79.172  1.00 81.61           C  
ATOM   2654  CZ3 TRP A 358      12.337  28.289  77.493  1.00 81.61           C  
ATOM   2655  CH2 TRP A 358      12.328  29.403  78.308  1.00 81.61           C  
ATOM   2656  N   ARG A 359      13.621  23.768  78.147  1.00169.08           N  
ATOM   2657  CA  ARG A 359      12.208  23.634  78.362  1.00169.08           C  
ATOM   2658  C   ARG A 359      11.956  22.646  79.453  1.00169.08           C  
ATOM   2659  O   ARG A 359      11.138  22.878  80.338  1.00169.08           O  
ATOM   2660  CB  ARG A 359      11.494  23.052  77.143  1.00169.08           C  
ATOM   2661  CG  ARG A 359      11.719  23.844  75.865  1.00169.08           C  
ATOM   2662  CD  ARG A 359      11.321  23.043  74.630  1.00169.08           C  
ATOM   2663  NE  ARG A 359       9.834  23.017  74.581  1.00169.08           N  
ATOM   2664  CZ  ARG A 359       9.202  22.090  73.805  1.00169.08           C  
ATOM   2665  NH1 ARG A 359       9.931  21.150  73.140  1.00169.08           N1+
ATOM   2666  NH2 ARG A 359       7.843  22.110  73.686  1.00169.08           N  
ATOM   2667  N   GLU A 360      12.677  21.515  79.439  1.00 58.94           N  
ATOM   2668  CA  GLU A 360      12.391  20.476  80.383  1.00 58.94           C  
ATOM   2669  C   GLU A 360      12.554  21.009  81.772  1.00 58.94           C  
ATOM   2670  O   GLU A 360      11.811  20.631  82.676  1.00 58.94           O  
ATOM   2671  CB  GLU A 360      13.294  19.245  80.188  1.00 58.94           C  
ATOM   2672  CG  GLU A 360      12.959  18.507  78.887  1.00 58.94           C  
ATOM   2673  CD  GLU A 360      13.893  17.319  78.721  1.00 58.94           C  
ATOM   2674  OE1 GLU A 360      14.840  17.184  79.539  1.00 58.94           O  
ATOM   2675  OE2 GLU A 360      13.671  16.533  77.761  1.00 58.94           O1-
ATOM   2676  N   GLN A 361      13.568  21.859  81.999  1.00 89.55           N  
ATOM   2677  CA  GLN A 361      13.780  22.430  83.300  1.00 89.55           C  
ATOM   2678  C   GLN A 361      12.787  23.523  83.624  1.00 89.55           C  
ATOM   2679  O   GLN A 361      12.404  23.688  84.777  1.00 89.55           O  
ATOM   2680  CB  GLN A 361      15.214  22.962  83.459  1.00 89.55           C  
ATOM   2681  CG  GLN A 361      16.229  21.818  83.371  1.00 89.55           C  
ATOM   2682  CD  GLN A 361      17.640  22.367  83.530  1.00 89.55           C  
ATOM   2683  NE2 GLN A 361      18.582  21.858  82.692  1.00 89.55           N  
ATOM   2684  OE1 GLN A 361      17.901  23.219  84.379  1.00 89.55           O  
ATOM   2685  N   GLN A 362      12.479  24.360  82.613  1.00206.47           N  
ATOM   2686  CA  GLN A 362      11.643  25.534  82.493  1.00206.47           C  
ATOM   2687  C   GLN A 362      10.190  25.395  82.106  1.00206.47           C  
ATOM   2688  O   GLN A 362       9.581  26.455  81.984  1.00206.47           O  
ATOM   2689  CB  GLN A 362      12.263  26.600  81.577  1.00206.47           C  
ATOM   2690  CG  GLN A 362      13.361  27.421  82.263  1.00206.47           C  
ATOM   2691  CD  GLN A 362      14.566  26.540  82.560  1.00206.47           C  
ATOM   2692  NE2 GLN A 362      14.761  26.198  83.860  1.00206.47           N  
ATOM   2693  OE1 GLN A 362      15.327  26.177  81.667  1.00206.47           O  
ATOM   2694  N   PRO A 363       9.581  24.266  81.852  1.00115.25           N  
ATOM   2695  CA  PRO A 363       8.341  24.179  81.099  1.00115.25           C  
ATOM   2696  C   PRO A 363       7.265  25.218  81.261  1.00115.25           C  
ATOM   2697  O   PRO A 363       6.561  25.461  80.282  1.00115.25           O  
ATOM   2698  CB  PRO A 363       7.804  22.771  81.351  1.00115.25           C  
ATOM   2699  CG  PRO A 363       8.377  22.409  82.729  1.00115.25           C  
ATOM   2700  CD  PRO A 363       9.723  23.150  82.773  1.00115.25           C  
ATOM   2701  N   LYS A 364       7.075  25.828  82.438  1.00177.16           N  
ATOM   2702  CA  LYS A 364       6.038  26.813  82.536  1.00177.16           C  
ATOM   2703  C   LYS A 364       6.380  27.979  81.652  1.00177.16           C  
ATOM   2704  O   LYS A 364       5.498  28.607  81.068  1.00177.16           O  
ATOM   2705  CB  LYS A 364       5.870  27.355  83.962  1.00177.16           C  
ATOM   2706  CG  LYS A 364       4.477  27.925  84.198  1.00177.16           C  
ATOM   2707  CD  LYS A 364       3.402  26.841  84.118  1.00177.16           C  
ATOM   2708  CE  LYS A 364       3.663  25.644  85.037  1.00177.16           C  
ATOM   2709  NZ  LYS A 364       4.684  24.749  84.444  1.00177.16           N1+
ATOM   2710  N   LEU A 365       7.682  28.314  81.584  1.00 63.92           N  
ATOM   2711  CA  LEU A 365       8.235  29.408  80.836  1.00 63.92           C  
ATOM   2712  C   LEU A 365       8.149  29.182  79.355  1.00 63.92           C  
ATOM   2713  O   LEU A 365       8.056  30.141  78.591  1.00 63.92           O  
ATOM   2714  CB  LEU A 365       9.712  29.671  81.175  1.00 63.92           C  
ATOM   2715  CG  LEU A 365       9.935  30.126  82.629  1.00 63.92           C  
ATOM   2716  CD1 LEU A 365      11.424  30.375  82.916  1.00 63.92           C  
ATOM   2717  CD2 LEU A 365       9.048  31.330  82.980  1.00 63.92           C  
ATOM   2718  N   ALA A 366       8.216  27.917  78.893  1.00 63.41           N  
ATOM   2719  CA  ALA A 366       8.284  27.705  77.475  1.00 63.41           C  
ATOM   2720  C   ALA A 366       6.924  27.551  76.871  1.00 63.41           C  
ATOM   2721  O   ALA A 366       6.222  26.570  77.109  1.00 63.41           O  
ATOM   2722  CB  ALA A 366       9.096  26.454  77.092  1.00 63.41           C  
ATOM   2723  N   HIS A 367       6.540  28.523  76.018  1.00 57.37           N  
ATOM   2724  CA  HIS A 367       5.283  28.468  75.325  1.00 57.37           C  
ATOM   2725  C   HIS A 367       5.591  28.299  73.869  1.00 57.37           C  
ATOM   2726  O   HIS A 367       6.619  28.753  73.369  1.00 57.37           O  
ATOM   2727  CB  HIS A 367       4.402  29.719  75.503  1.00 57.37           C  
ATOM   2728  CG  HIS A 367       3.644  29.716  76.800  1.00 57.37           C  
ATOM   2729  CD2 HIS A 367       2.310  29.563  77.023  1.00 57.37           C  
ATOM   2730  ND1 HIS A 367       4.218  29.870  78.044  1.00 57.37           N  
ATOM   2731  CE1 HIS A 367       3.209  29.801  78.950  1.00 57.37           C  
ATOM   2732  NE2 HIS A 367       2.033  29.615  78.377  1.00 57.37           N  
ATOM   2733  N   PRO A 368       4.710  27.615  73.193  1.00 69.88           N  
ATOM   2734  CA  PRO A 368       4.901  27.315  71.798  1.00 69.88           C  
ATOM   2735  C   PRO A 368       4.929  28.495  70.882  1.00 69.88           C  
ATOM   2736  O   PRO A 368       5.532  28.390  69.815  1.00 69.88           O  
ATOM   2737  CB  PRO A 368       3.834  26.277  71.453  1.00 69.88           C  
ATOM   2738  CG  PRO A 368       3.602  25.545  72.788  1.00 69.88           C  
ATOM   2739  CD  PRO A 368       3.911  26.601  73.862  1.00 69.88           C  
ATOM   2740  N   GLN A 369       4.269  29.608  71.242  1.00105.66           N  
ATOM   2741  CA  GLN A 369       4.248  30.745  70.363  1.00105.66           C  
ATOM   2742  C   GLN A 369       5.635  31.310  70.274  1.00105.66           C  
ATOM   2743  O   GLN A 369       6.107  31.648  69.189  1.00105.66           O  
ATOM   2744  CB  GLN A 369       3.286  31.840  70.869  1.00105.66           C  
ATOM   2745  CG  GLN A 369       2.846  32.860  69.811  1.00105.66           C  
ATOM   2746  CD  GLN A 369       3.761  34.076  69.823  1.00105.66           C  
ATOM   2747  NE2 GLN A 369       4.835  34.033  70.654  1.00105.66           N  
ATOM   2748  OE1 GLN A 369       3.516  35.053  69.115  1.00105.66           O  
ATOM   2749  N   LEU A 370       6.331  31.426  71.425  1.00111.77           N  
ATOM   2750  CA  LEU A 370       7.649  32.004  71.425  1.00111.77           C  
ATOM   2751  C   LEU A 370       8.612  31.088  70.750  1.00111.77           C  
ATOM   2752  O   LEU A 370       9.567  31.540  70.118  1.00111.77           O  
ATOM   2753  CB  LEU A 370       8.211  32.335  72.819  1.00111.77           C  
ATOM   2754  CG  LEU A 370       7.445  33.468  73.525  1.00111.77           C  
ATOM   2755  CD1 LEU A 370       6.086  32.989  74.053  1.00111.77           C  
ATOM   2756  CD2 LEU A 370       8.306  34.162  74.585  1.00111.77           C  
ATOM   2757  N   GLU A 371       8.396  29.767  70.897  1.00 56.61           N  
ATOM   2758  CA  GLU A 371       9.302  28.817  70.328  1.00 56.61           C  
ATOM   2759  C   GLU A 371       9.325  28.954  68.834  1.00 56.61           C  
ATOM   2760  O   GLU A 371      10.391  28.890  68.224  1.00 56.61           O  
ATOM   2761  CB  GLU A 371       8.952  27.366  70.693  1.00 56.61           C  
ATOM   2762  CG  GLU A 371      10.056  26.372  70.329  1.00 56.61           C  
ATOM   2763  CD  GLU A 371       9.607  24.987  70.769  1.00 56.61           C  
ATOM   2764  OE1 GLU A 371       8.513  24.888  71.387  1.00 56.61           O  
ATOM   2765  OE2 GLU A 371      10.355  24.011  70.496  1.00 56.61           O1-
ATOM   2766  N   ALA A 372       8.155  29.167  68.201  1.00 41.46           N  
ATOM   2767  CA  ALA A 372       8.090  29.288  66.766  1.00 41.46           C  
ATOM   2768  C   ALA A 372       8.921  30.465  66.341  1.00 41.46           C  
ATOM   2769  O   ALA A 372       9.642  30.411  65.345  1.00 41.46           O  
ATOM   2770  CB  ALA A 372       6.660  29.530  66.255  1.00 41.46           C  
ATOM   2771  N   LEU A 373       8.845  31.565  67.108  1.00 65.24           N  
ATOM   2772  CA  LEU A 373       9.533  32.790  66.811  1.00 65.24           C  
ATOM   2773  C   LEU A 373      11.012  32.541  66.858  1.00 65.24           C  
ATOM   2774  O   LEU A 373      11.773  33.070  66.048  1.00 65.24           O  
ATOM   2775  CB  LEU A 373       9.196  33.866  67.856  1.00 65.24           C  
ATOM   2776  CG  LEU A 373       7.686  34.173  67.923  1.00 65.24           C  
ATOM   2777  CD1 LEU A 373       7.369  35.218  69.003  1.00 65.24           C  
ATOM   2778  CD2 LEU A 373       7.133  34.562  66.543  1.00 65.24           C  
ATOM   2779  N   LEU A 374      11.459  31.728  67.831  1.00 62.04           N  
ATOM   2780  CA  LEU A 374      12.852  31.425  67.966  1.00 62.04           C  
ATOM   2781  C   LEU A 374      13.314  30.686  66.750  1.00 62.04           C  
ATOM   2782  O   LEU A 374      14.396  30.958  66.234  1.00 62.04           O  
ATOM   2783  CB  LEU A 374      13.160  30.546  69.190  1.00 62.04           C  
ATOM   2784  CG  LEU A 374      14.652  30.191  69.336  1.00 62.04           C  
ATOM   2785  CD1 LEU A 374      15.520  31.448  69.512  1.00 62.04           C  
ATOM   2786  CD2 LEU A 374      14.866  29.161  70.457  1.00 62.04           C  
ATOM   2787  N   ARG A 375      12.497  29.734  66.259  1.00131.86           N  
ATOM   2788  CA  ARG A 375      12.860  28.919  65.134  1.00131.86           C  
ATOM   2789  C   ARG A 375      13.040  29.791  63.923  1.00131.86           C  
ATOM   2790  O   ARG A 375      14.014  29.647  63.188  1.00131.86           O  
ATOM   2791  CB  ARG A 375      11.781  27.872  64.798  1.00131.86           C  
ATOM   2792  CG  ARG A 375      11.408  26.983  65.988  1.00131.86           C  
ATOM   2793  CD  ARG A 375      12.299  25.754  66.178  1.00131.86           C  
ATOM   2794  NE  ARG A 375      11.982  24.794  65.085  1.00131.86           N  
ATOM   2795  CZ  ARG A 375      12.253  23.466  65.248  1.00131.86           C  
ATOM   2796  NH1 ARG A 375      12.801  23.021  66.416  1.00131.86           N1+
ATOM   2797  NH2 ARG A 375      11.973  22.585  64.245  1.00131.86           N  
ATOM   2798  N   TRP A 376      12.106  30.732  63.692  1.00 91.84           N  
ATOM   2799  CA  TRP A 376      12.138  31.608  62.551  1.00 91.84           C  
ATOM   2800  C   TRP A 376      13.314  32.543  62.654  1.00 91.84           C  
ATOM   2801  O   TRP A 376      13.902  32.927  61.644  1.00 91.84           O  
ATOM   2802  CB  TRP A 376      10.831  32.405  62.396  1.00 91.84           C  
ATOM   2803  CG  TRP A 376       9.702  31.544  61.872  1.00 91.84           C  
ATOM   2804  CD1 TRP A 376       9.763  30.532  60.957  1.00 91.84           C  
ATOM   2805  CD2 TRP A 376       8.327  31.633  62.282  1.00 91.84           C  
ATOM   2806  CE2 TRP A 376       7.620  30.659  61.576  1.00 91.84           C  
ATOM   2807  CE3 TRP A 376       7.703  32.455  63.177  1.00 91.84           C  
ATOM   2808  NE1 TRP A 376       8.514  29.994  60.764  1.00 91.84           N  
ATOM   2809  CZ2 TRP A 376       6.276  30.492  61.754  1.00 91.84           C  
ATOM   2810  CZ3 TRP A 376       6.346  32.286  63.351  1.00 91.84           C  
ATOM   2811  CH2 TRP A 376       5.645  31.323  62.654  1.00 91.84           C  
ATOM   2812  N   ALA A 377      13.699  32.915  63.888  1.00 74.53           N  
ATOM   2813  CA  ALA A 377      14.780  33.824  64.177  1.00 74.53           C  
ATOM   2814  C   ALA A 377      16.040  33.274  63.600  1.00 74.53           C  
ATOM   2815  O   ALA A 377      16.934  34.008  63.190  1.00 74.53           O  
ATOM   2816  CB  ALA A 377      15.009  34.026  65.684  1.00 74.53           C  
ATOM   2817  N   ALA A 378      16.121  31.947  63.514  1.00172.97           N  
ATOM   2818  CA  ALA A 378      17.255  31.289  62.946  1.00172.97           C  
ATOM   2819  C   ALA A 378      17.548  31.918  61.535  1.00172.97           C  
ATOM   2820  O   ALA A 378      18.633  31.607  61.048  1.00172.97           O  
ATOM   2821  CB  ALA A 378      17.046  29.775  62.755  1.00172.97           C  
ATOM   2822  N   MET A 379      16.612  32.731  60.864  1.00263.50           N  
ATOM   2823  CA  MET A 379      16.527  33.538  59.616  1.00263.50           C  
ATOM   2824  C   MET A 379      17.499  34.693  59.773  1.00263.50           C  
ATOM   2825  O   MET A 379      17.501  35.703  59.064  1.00263.50           O  
ATOM   2826  CB  MET A 379      15.131  34.119  59.310  1.00263.50           C  
ATOM   2827  CG  MET A 379      14.104  33.053  58.916  1.00263.50           C  
ATOM   2828  SD  MET A 379      14.594  32.002  57.514  1.00263.50           S  
ATOM   2829  CE  MET A 379      14.534  33.316  56.263  1.00263.50           C  
ATOM   2830  N   LEU A 380      18.307  34.588  60.829  1.00174.56           N  
ATOM   2831  CA  LEU A 380      19.249  35.546  61.323  1.00174.56           C  
ATOM   2832  C   LEU A 380      20.149  36.113  60.245  1.00174.56           C  
ATOM   2833  O   LEU A 380      20.622  37.236  60.396  1.00174.56           O  
ATOM   2834  CB  LEU A 380      20.116  34.855  62.397  1.00174.56           C  
ATOM   2835  CG  LEU A 380      21.257  35.628  63.082  1.00174.56           C  
ATOM   2836  CD1 LEU A 380      21.812  34.753  64.214  1.00174.56           C  
ATOM   2837  CD2 LEU A 380      22.392  36.030  62.121  1.00174.56           C  
ATOM   2838  N   HIS A 381      20.496  35.341  59.202  1.00114.98           N  
ATOM   2839  CA  HIS A 381      21.394  35.683  58.121  1.00114.98           C  
ATOM   2840  C   HIS A 381      20.839  36.546  57.013  1.00114.98           C  
ATOM   2841  O   HIS A 381      21.594  36.899  56.109  1.00114.98           O  
ATOM   2842  CB  HIS A 381      22.000  34.438  57.456  1.00114.98           C  
ATOM   2843  CG  HIS A 381      22.793  33.614  58.423  1.00114.98           C  
ATOM   2844  CD2 HIS A 381      22.444  32.487  59.102  1.00114.98           C  
ATOM   2845  ND1 HIS A 381      24.082  33.902  58.812  1.00114.98           N  
ATOM   2846  CE1 HIS A 381      24.446  32.943  59.700  1.00114.98           C  
ATOM   2847  NE2 HIS A 381      23.484  32.062  59.909  1.00114.98           N  
ATOM   2848  N   GLU A 382      19.529  36.851  56.963  1.00116.26           N  
ATOM   2849  CA  GLU A 382      19.011  37.448  55.756  1.00116.26           C  
ATOM   2850  C   GLU A 382      19.703  38.713  55.313  1.00116.26           C  
ATOM   2851  O   GLU A 382      20.141  38.806  54.171  1.00116.26           O  
ATOM   2852  CB  GLU A 382      17.515  37.807  55.853  1.00116.26           C  
ATOM   2853  CG  GLU A 382      17.201  38.874  56.903  1.00116.26           C  
ATOM   2854  CD  GLU A 382      15.750  39.299  56.727  1.00116.26           C  
ATOM   2855  OE1 GLU A 382      15.085  38.761  55.801  1.00116.26           O  
ATOM   2856  OE2 GLU A 382      15.288  40.171  57.510  1.00116.26           O1-
ATOM   2857  N   VAL A 383      19.787  39.744  56.160  1.00167.24           N  
ATOM   2858  CA  VAL A 383      20.281  41.014  55.693  1.00167.24           C  
ATOM   2859  C   VAL A 383      21.751  41.157  55.696  1.00167.24           C  
ATOM   2860  O   VAL A 383      22.344  41.779  54.813  1.00167.24           O  
ATOM   2861  CB  VAL A 383      19.722  42.104  56.499  1.00167.24           C  
ATOM   2862  CG1 VAL A 383      20.081  43.468  55.892  1.00167.24           C  
ATOM   2863  CG2 VAL A 383      18.249  41.781  56.722  1.00167.24           C  
ATOM   2864  N   GLY A 384      22.375  40.611  56.740  1.00 87.97           N  
ATOM   2865  CA  GLY A 384      23.777  40.783  56.861  1.00 87.97           C  
ATOM   2866  C   GLY A 384      24.350  40.146  55.663  1.00 87.97           C  
ATOM   2867  O   GLY A 384      25.431  40.515  55.214  1.00 87.97           O  
ATOM   2868  N   LEU A 385      23.671  39.120  55.125  1.00190.85           N  
ATOM   2869  CA  LEU A 385      24.378  38.562  54.032  1.00190.85           C  
ATOM   2870  C   LEU A 385      24.454  39.527  52.877  1.00190.85           C  
ATOM   2871  O   LEU A 385      25.549  39.926  52.484  1.00190.85           O  
ATOM   2872  CB  LEU A 385      23.797  37.206  53.568  1.00190.85           C  
ATOM   2873  CG  LEU A 385      22.688  37.246  52.499  1.00190.85           C  
ATOM   2874  CD1 LEU A 385      23.267  37.489  51.094  1.00190.85           C  
ATOM   2875  CD2 LEU A 385      21.802  35.995  52.568  1.00190.85           C  
ATOM   2876  N   ASN A 386      23.298  40.001  52.368  1.00 76.23           N  
ATOM   2877  CA  ASN A 386      23.284  40.824  51.188  1.00 76.23           C  
ATOM   2878  C   ASN A 386      23.845  42.177  51.464  1.00 76.23           C  
ATOM   2879  O   ASN A 386      24.723  42.645  50.741  1.00 76.23           O  
ATOM   2880  CB  ASN A 386      21.857  41.047  50.655  1.00 76.23           C  
ATOM   2881  CG  ASN A 386      21.288  39.712  50.190  1.00 76.23           C  
ATOM   2882  ND2 ASN A 386      21.309  39.476  48.852  1.00 76.23           N  
ATOM   2883  OD1 ASN A 386      20.824  38.905  50.995  1.00 76.23           O  
ATOM   2884  N   ILE A 387      23.334  42.849  52.515  1.00 94.57           N  
ATOM   2885  CA  ILE A 387      23.760  44.194  52.769  1.00 94.57           C  
ATOM   2886  C   ILE A 387      25.186  44.235  53.207  1.00 94.57           C  
ATOM   2887  O   ILE A 387      25.995  44.941  52.608  1.00 94.57           O  
ATOM   2888  CB  ILE A 387      22.927  44.891  53.804  1.00 94.57           C  
ATOM   2889  CG1 ILE A 387      21.492  45.100  53.286  1.00 94.57           C  
ATOM   2890  CG2 ILE A 387      23.635  46.210  54.156  1.00 94.57           C  
ATOM   2891  CD1 ILE A 387      20.722  43.803  53.038  1.00 94.57           C  
ATOM   2892  N   ASN A 388      25.561  43.469  54.252  1.00 69.60           N  
ATOM   2893  CA  ASN A 388      26.940  43.554  54.636  1.00 69.60           C  
ATOM   2894  C   ASN A 388      27.215  42.523  55.678  1.00 69.60           C  
ATOM   2895  O   ASN A 388      26.442  42.357  56.619  1.00 69.60           O  
ATOM   2896  CB  ASN A 388      27.318  44.928  55.217  1.00 69.60           C  
ATOM   2897  CG  ASN A 388      28.836  45.031  55.267  1.00 69.60           C  
ATOM   2898  ND2 ASN A 388      29.450  45.462  54.133  1.00 69.60           N  
ATOM   2899  OD1 ASN A 388      29.462  44.727  56.280  1.00 69.60           O  
ATOM   2900  N   HIS A 389      28.343  41.799  55.528  1.00 43.98           N  
ATOM   2901  CA  HIS A 389      28.695  40.774  56.464  1.00 43.98           C  
ATOM   2902  C   HIS A 389      28.953  41.417  57.783  1.00 43.98           C  
ATOM   2903  O   HIS A 389      28.578  40.884  58.825  1.00 43.98           O  
ATOM   2904  CB  HIS A 389      29.963  39.994  56.079  1.00 43.98           C  
ATOM   2905  CG  HIS A 389      30.293  38.919  57.074  1.00 43.98           C  
ATOM   2906  CD2 HIS A 389      29.800  37.656  57.198  1.00 43.98           C  
ATOM   2907  ND1 HIS A 389      31.197  39.071  58.102  1.00 43.98           N  
ATOM   2908  CE1 HIS A 389      31.208  37.903  58.792  1.00 43.98           C  
ATOM   2909  NE2 HIS A 389      30.375  37.014  58.281  1.00 43.98           N  
ATOM   2910  N   SER A 390      29.629  42.579  57.779  1.00 36.70           N  
ATOM   2911  CA  SER A 390      29.869  43.223  59.033  1.00 36.70           C  
ATOM   2912  C   SER A 390      28.574  43.824  59.475  1.00 36.70           C  
ATOM   2913  O   SER A 390      27.863  44.438  58.681  1.00 36.70           O  
ATOM   2914  CB  SER A 390      30.908  44.354  58.956  1.00 36.70           C  
ATOM   2915  OG  SER A 390      32.173  43.827  58.582  1.00 36.70           O  
ATOM   2916  N   GLY A 391      28.237  43.662  60.769  1.00 36.87           N  
ATOM   2917  CA  GLY A 391      27.030  44.235  61.295  1.00 36.87           C  
ATOM   2918  C   GLY A 391      25.840  43.423  60.868  1.00 36.87           C  
ATOM   2919  O   GLY A 391      24.712  43.905  60.921  1.00 36.87           O  
ATOM   2920  N   LEU A 392      26.059  42.138  60.528  1.00 92.28           N  
ATOM   2921  CA  LEU A 392      25.060  41.237  60.011  1.00 92.28           C  
ATOM   2922  C   LEU A 392      23.867  41.213  60.912  1.00 92.28           C  
ATOM   2923  O   LEU A 392      22.732  41.260  60.442  1.00 92.28           O  
ATOM   2924  CB  LEU A 392      25.638  39.803  59.971  1.00 92.28           C  
ATOM   2925  CG  LEU A 392      24.654  38.605  59.957  1.00 92.28           C  
ATOM   2926  CD1 LEU A 392      23.719  38.551  58.746  1.00 92.28           C  
ATOM   2927  CD2 LEU A 392      25.433  37.291  60.126  1.00 92.28           C  
ATOM   2928  N   HIS A 393      24.084  41.161  62.234  1.00 68.42           N  
ATOM   2929  CA  HIS A 393      22.978  41.045  63.139  1.00 68.42           C  
ATOM   2930  C   HIS A 393      22.070  42.231  63.023  1.00 68.42           C  
ATOM   2931  O   HIS A 393      20.849  42.072  63.048  1.00 68.42           O  
ATOM   2932  CB  HIS A 393      23.415  40.891  64.613  1.00 68.42           C  
ATOM   2933  CG  HIS A 393      24.269  41.992  65.167  1.00 68.42           C  
ATOM   2934  CD2 HIS A 393      25.542  42.359  64.856  1.00 68.42           C  
ATOM   2935  ND1 HIS A 393      23.866  42.846  66.170  1.00 68.42           N  
ATOM   2936  CE1 HIS A 393      24.908  43.680  66.415  1.00 68.42           C  
ATOM   2937  NE2 HIS A 393      25.947  43.423  65.641  1.00 68.42           N  
ATOM   2938  N   ARG A 394      22.626  43.453  62.917  1.00130.33           N  
ATOM   2939  CA  ARG A 394      21.772  44.605  62.821  1.00130.33           C  
ATOM   2940  C   ARG A 394      21.035  44.608  61.524  1.00130.33           C  
ATOM   2941  O   ARG A 394      19.860  44.965  61.470  1.00130.33           O  
ATOM   2942  CB  ARG A 394      22.474  45.978  62.896  1.00130.33           C  
ATOM   2943  CG  ARG A 394      23.083  46.325  64.255  1.00130.33           C  
ATOM   2944  CD  ARG A 394      24.546  45.918  64.406  1.00130.33           C  
ATOM   2945  NE  ARG A 394      25.300  47.162  64.740  1.00130.33           N  
ATOM   2946  CZ  ARG A 394      25.549  48.102  63.781  1.00130.33           C  
ATOM   2947  NH1 ARG A 394      25.070  47.927  62.515  1.00130.33           N1+
ATOM   2948  NH2 ARG A 394      26.258  49.226  64.094  1.00130.33           N  
ATOM   2949  N   HIS A 395      21.715  44.233  60.430  1.00 97.48           N  
ATOM   2950  CA  HIS A 395      21.087  44.311  59.151  1.00 97.48           C  
ATOM   2951  C   HIS A 395      19.938  43.369  59.090  1.00 97.48           C  
ATOM   2952  O   HIS A 395      18.876  43.726  58.583  1.00 97.48           O  
ATOM   2953  CB  HIS A 395      22.062  44.033  57.999  1.00 97.48           C  
ATOM   2954  CG  HIS A 395      23.063  45.142  57.893  1.00 97.48           C  
ATOM   2955  CD2 HIS A 395      23.067  46.243  57.093  1.00 97.48           C  
ATOM   2956  ND1 HIS A 395      24.193  45.239  58.674  1.00 97.48           N  
ATOM   2957  CE1 HIS A 395      24.819  46.387  58.313  1.00 97.48           C  
ATOM   2958  NE2 HIS A 395      24.174  47.030  57.357  1.00 97.48           N  
ATOM   2959  N   SER A 396      20.118  42.120  59.560  1.00 93.83           N  
ATOM   2960  CA  SER A 396      19.069  41.142  59.476  1.00 93.83           C  
ATOM   2961  C   SER A 396      17.901  41.622  60.283  1.00 93.83           C  
ATOM   2962  O   SER A 396      16.750  41.477  59.875  1.00 93.83           O  
ATOM   2963  CB  SER A 396      19.505  39.749  59.978  1.00 93.83           C  
ATOM   2964  OG  SER A 396      19.971  39.814  61.318  1.00 93.83           O  
ATOM   2965  N   ALA A 397      18.170  42.231  61.449  1.00 43.44           N  
ATOM   2966  CA  ALA A 397      17.119  42.726  62.287  1.00 43.44           C  
ATOM   2967  C   ALA A 397      16.389  43.805  61.548  1.00 43.44           C  
ATOM   2968  O   ALA A 397      15.169  43.913  61.631  1.00 43.44           O  
ATOM   2969  CB  ALA A 397      17.636  43.339  63.601  1.00 43.44           C  
ATOM   2970  N   TYR A 398      17.125  44.642  60.797  1.00 58.33           N  
ATOM   2971  CA  TYR A 398      16.510  45.750  60.128  1.00 58.33           C  
ATOM   2972  C   TYR A 398      15.519  45.247  59.118  1.00 58.33           C  
ATOM   2973  O   TYR A 398      14.394  45.742  59.060  1.00 58.33           O  
ATOM   2974  CB  TYR A 398      17.541  46.620  59.389  1.00 58.33           C  
ATOM   2975  CG  TYR A 398      16.863  47.877  58.975  1.00 58.33           C  
ATOM   2976  CD1 TYR A 398      16.702  48.894  59.888  1.00 58.33           C  
ATOM   2977  CD2 TYR A 398      16.399  48.047  57.692  1.00 58.33           C  
ATOM   2978  CE1 TYR A 398      16.083  50.067  59.531  1.00 58.33           C  
ATOM   2979  CE2 TYR A 398      15.777  49.219  57.329  1.00 58.33           C  
ATOM   2980  CZ  TYR A 398      15.619  50.230  58.248  1.00 58.33           C  
ATOM   2981  OH  TYR A 398      14.983  51.433  57.878  1.00 58.33           O  
ATOM   2982  N   ILE A 399      15.899  44.248  58.293  1.00126.18           N  
ATOM   2983  CA  ILE A 399      14.973  43.763  57.305  1.00126.18           C  
ATOM   2984  C   ILE A 399      13.792  43.118  57.955  1.00126.18           C  
ATOM   2985  O   ILE A 399      12.663  43.342  57.523  1.00126.18           O  
ATOM   2986  CB  ILE A 399      15.531  42.796  56.301  1.00126.18           C  
ATOM   2987  CG1 ILE A 399      16.401  43.521  55.256  1.00126.18           C  
ATOM   2988  CG2 ILE A 399      14.354  42.021  55.684  1.00126.18           C  
ATOM   2989  CD1 ILE A 399      15.616  44.426  54.313  1.00126.18           C  
ATOM   2990  N   LEU A 400      14.015  42.308  59.008  1.00 65.51           N  
ATOM   2991  CA  LEU A 400      12.955  41.580  59.642  1.00 65.51           C  
ATOM   2992  C   LEU A 400      11.962  42.527  60.240  1.00 65.51           C  
ATOM   2993  O   LEU A 400      10.756  42.328  60.118  1.00 65.51           O  
ATOM   2994  CB  LEU A 400      13.461  40.659  60.766  1.00 65.51           C  
ATOM   2995  CG  LEU A 400      14.357  39.508  60.266  1.00 65.51           C  
ATOM   2996  CD1 LEU A 400      14.831  38.625  61.431  1.00 65.51           C  
ATOM   2997  CD2 LEU A 400      13.662  38.699  59.160  1.00 65.51           C  
ATOM   2998  N   GLN A 401      12.433  43.583  60.923  1.00 71.83           N  
ATOM   2999  CA  GLN A 401      11.513  44.489  61.543  1.00 71.83           C  
ATOM   3000  C   GLN A 401      10.736  45.255  60.502  1.00 71.83           C  
ATOM   3001  O   GLN A 401       9.541  45.497  60.656  1.00 71.83           O  
ATOM   3002  CB  GLN A 401      12.201  45.495  62.480  1.00 71.83           C  
ATOM   3003  CG  GLN A 401      11.205  46.316  63.300  1.00 71.83           C  
ATOM   3004  CD  GLN A 401      11.992  47.189  64.265  1.00 71.83           C  
ATOM   3005  NE2 GLN A 401      11.265  48.015  65.064  1.00 71.83           N  
ATOM   3006  OE1 GLN A 401      13.220  47.133  64.311  1.00 71.83           O  
ATOM   3007  N   ASN A 402      11.417  45.694  59.429  1.00100.86           N  
ATOM   3008  CA  ASN A 402      10.870  46.521  58.383  1.00100.86           C  
ATOM   3009  C   ASN A 402      10.028  45.834  57.341  1.00100.86           C  
ATOM   3010  O   ASN A 402       9.131  46.465  56.789  1.00100.86           O  
ATOM   3011  CB  ASN A 402      11.958  47.320  57.656  1.00100.86           C  
ATOM   3012  CG  ASN A 402      12.413  48.384  58.641  1.00100.86           C  
ATOM   3013  ND2 ASN A 402      11.613  49.477  58.754  1.00100.86           N  
ATOM   3014  OD1 ASN A 402      13.438  48.240  59.303  1.00100.86           O  
ATOM   3015  N   SER A 403      10.293  44.556  57.006  1.00 57.87           N  
ATOM   3016  CA  SER A 403       9.639  43.909  55.895  1.00 57.87           C  
ATOM   3017  C   SER A 403       8.184  43.675  56.150  1.00 57.87           C  
ATOM   3018  O   SER A 403       7.694  43.815  57.269  1.00 57.87           O  
ATOM   3019  CB  SER A 403      10.251  42.542  55.541  1.00 57.87           C  
ATOM   3020  OG  SER A 403      11.592  42.701  55.107  1.00 57.87           O  
ATOM   3021  N   ASP A 404       7.445  43.344  55.066  1.00 58.83           N  
ATOM   3022  CA  ASP A 404       6.052  43.033  55.183  1.00 58.83           C  
ATOM   3023  C   ASP A 404       5.983  41.536  55.266  1.00 58.83           C  
ATOM   3024  O   ASP A 404       6.291  40.844  54.296  1.00 58.83           O  
ATOM   3025  CB  ASP A 404       5.239  43.488  53.957  1.00 58.83           C  
ATOM   3026  CG  ASP A 404       3.763  43.529  54.326  1.00 58.83           C  
ATOM   3027  OD1 ASP A 404       3.409  43.054  55.437  1.00 58.83           O  
ATOM   3028  OD2 ASP A 404       2.968  44.043  53.494  1.00 58.83           O1-
ATOM   3029  N   LEU A 405       5.604  40.991  56.443  1.00 85.68           N  
ATOM   3030  CA  LEU A 405       5.575  39.561  56.584  1.00 85.68           C  
ATOM   3031  C   LEU A 405       4.161  39.138  56.817  1.00 85.68           C  
ATOM   3032  O   LEU A 405       3.617  39.360  57.895  1.00 85.68           O  
ATOM   3033  CB  LEU A 405       6.383  39.048  57.789  1.00 85.68           C  
ATOM   3034  CG  LEU A 405       7.883  39.394  57.745  1.00 85.68           C  
ATOM   3035  CD1 LEU A 405       8.614  38.823  58.973  1.00 85.68           C  
ATOM   3036  CD2 LEU A 405       8.525  38.975  56.414  1.00 85.68           C  
ATOM   3037  N   PRO A 406       3.559  38.475  55.871  1.00 91.57           N  
ATOM   3038  CA  PRO A 406       2.182  38.111  56.033  1.00 91.57           C  
ATOM   3039  C   PRO A 406       1.982  37.156  57.165  1.00 91.57           C  
ATOM   3040  O   PRO A 406       2.789  36.244  57.328  1.00 91.57           O  
ATOM   3041  CB  PRO A 406       1.734  37.582  54.675  1.00 91.57           C  
ATOM   3042  CG  PRO A 406       2.634  38.345  53.683  1.00 91.57           C  
ATOM   3043  CD  PRO A 406       3.921  38.640  54.473  1.00 91.57           C  
ATOM   3044  N   GLY A 407       0.912  37.362  57.961  1.00 48.50           N  
ATOM   3045  CA  GLY A 407       0.566  36.453  59.015  1.00 48.50           C  
ATOM   3046  C   GLY A 407       1.097  36.891  60.351  1.00 48.50           C  
ATOM   3047  O   GLY A 407       0.680  36.357  61.378  1.00 48.50           O  
ATOM   3048  N   PHE A 408       2.003  37.885  60.403  1.00159.50           N  
ATOM   3049  CA  PHE A 408       2.574  38.231  61.680  1.00159.50           C  
ATOM   3050  C   PHE A 408       1.955  39.483  62.222  1.00159.50           C  
ATOM   3051  O   PHE A 408       1.591  40.389  61.474  1.00159.50           O  
ATOM   3052  CB  PHE A 408       4.088  38.509  61.620  1.00159.50           C  
ATOM   3053  CG  PHE A 408       4.775  37.219  61.355  1.00159.50           C  
ATOM   3054  CD1 PHE A 408       4.973  36.789  60.065  1.00159.50           C  
ATOM   3055  CD2 PHE A 408       5.211  36.436  62.400  1.00159.50           C  
ATOM   3056  CE1 PHE A 408       5.601  35.593  59.823  1.00159.50           C  
ATOM   3057  CE2 PHE A 408       5.841  35.240  62.159  1.00159.50           C  
ATOM   3058  CZ  PHE A 408       6.036  34.818  60.867  1.00159.50           C  
ATOM   3059  N   ASN A 409       1.809  39.524  63.568  1.00149.62           N  
ATOM   3060  CA  ASN A 409       1.357  40.662  64.324  1.00149.62           C  
ATOM   3061  C   ASN A 409       2.584  41.480  64.521  1.00149.62           C  
ATOM   3062  O   ASN A 409       3.674  40.985  64.274  1.00149.62           O  
ATOM   3063  CB  ASN A 409       0.931  40.329  65.762  1.00149.62           C  
ATOM   3064  CG  ASN A 409      -0.298  39.453  65.739  1.00149.62           C  
ATOM   3065  ND2 ASN A 409      -0.164  38.202  66.257  1.00149.62           N  
ATOM   3066  OD1 ASN A 409      -1.355  39.875  65.279  1.00149.62           O  
ATOM   3067  N   GLN A 410       2.441  42.741  64.977  1.00 76.68           N  
ATOM   3068  CA  GLN A 410       3.558  43.636  65.138  1.00 76.68           C  
ATOM   3069  C   GLN A 410       4.506  43.206  66.228  1.00 76.68           C  
ATOM   3070  O   GLN A 410       5.720  43.348  66.092  1.00 76.68           O  
ATOM   3071  CB  GLN A 410       3.111  45.084  65.409  1.00 76.68           C  
ATOM   3072  CG  GLN A 410       2.346  45.669  64.217  1.00 76.68           C  
ATOM   3073  CD  GLN A 410       1.927  47.098  64.528  1.00 76.68           C  
ATOM   3074  NE2 GLN A 410       2.630  47.742  65.496  1.00 76.68           N  
ATOM   3075  OE1 GLN A 410       1.006  47.631  63.913  1.00 76.68           O  
ATOM   3076  N   GLU A 411       3.981  42.702  67.357  1.00115.03           N  
ATOM   3077  CA  GLU A 411       4.764  42.314  68.503  1.00115.03           C  
ATOM   3078  C   GLU A 411       5.488  41.021  68.318  1.00115.03           C  
ATOM   3079  O   GLU A 411       6.415  40.716  69.065  1.00115.03           O  
ATOM   3080  CB  GLU A 411       3.972  42.274  69.818  1.00115.03           C  
ATOM   3081  CG  GLU A 411       3.651  43.691  70.299  1.00115.03           C  
ATOM   3082  CD  GLU A 411       3.225  43.630  71.754  1.00115.03           C  
ATOM   3083  OE1 GLU A 411       3.695  42.706  72.470  1.00115.03           O  
ATOM   3084  OE2 GLU A 411       2.432  44.516  72.169  1.00115.03           O1-
ATOM   3085  N   GLN A 412       5.137  40.260  67.277  1.00219.61           N  
ATOM   3086  CA  GLN A 412       5.546  38.901  67.100  1.00219.61           C  
ATOM   3087  C   GLN A 412       7.002  38.669  67.331  1.00219.61           C  
ATOM   3088  O   GLN A 412       7.334  37.518  67.515  1.00219.61           O  
ATOM   3089  CB  GLN A 412       5.152  38.304  65.738  1.00219.61           C  
ATOM   3090  CG  GLN A 412       3.660  37.971  65.643  1.00219.61           C  
ATOM   3091  CD  GLN A 412       3.426  36.610  66.290  1.00219.61           C  
ATOM   3092  NE2 GLN A 412       2.145  36.304  66.630  1.00219.61           N  
ATOM   3093  OE1 GLN A 412       4.360  35.832  66.479  1.00219.61           O  
ATOM   3094  N   GLN A 413       7.931  39.637  67.242  1.00204.69           N  
ATOM   3095  CA  GLN A 413       9.326  39.360  67.552  1.00204.69           C  
ATOM   3096  C   GLN A 413       9.893  38.770  66.319  1.00204.69           C  
ATOM   3097  O   GLN A 413      10.977  39.119  65.858  1.00204.69           O  
ATOM   3098  CB  GLN A 413       9.599  38.391  68.725  1.00204.69           C  
ATOM   3099  CG  GLN A 413       9.178  38.912  70.099  1.00204.69           C  
ATOM   3100  CD  GLN A 413       9.511  37.829  71.116  1.00204.69           C  
ATOM   3101  NE2 GLN A 413       8.804  36.673  71.015  1.00204.69           N  
ATOM   3102  OE1 GLN A 413      10.373  38.005  71.976  1.00204.69           O  
ATOM   3103  N   LEU A 414       9.200  37.769  65.772  1.00127.43           N  
ATOM   3104  CA  LEU A 414       9.555  37.550  64.437  1.00127.43           C  
ATOM   3105  C   LEU A 414       9.066  38.857  63.913  1.00127.43           C  
ATOM   3106  O   LEU A 414       9.714  39.455  63.054  1.00127.43           O  
ATOM   3107  CB  LEU A 414       8.842  36.369  63.759  1.00127.43           C  
ATOM   3108  CG  LEU A 414       9.458  36.045  62.383  1.00127.43           C  
ATOM   3109  CD1 LEU A 414       8.837  34.788  61.762  1.00127.43           C  
ATOM   3110  CD2 LEU A 414       9.403  37.257  61.441  1.00127.43           C  
ATOM   3111  N   MET A 415       7.899  39.358  64.426  1.00226.51           N  
ATOM   3112  CA  MET A 415       7.669  40.679  63.962  1.00226.51           C  
ATOM   3113  C   MET A 415       8.753  41.563  64.507  1.00226.51           C  
ATOM   3114  O   MET A 415       9.592  42.044  63.763  1.00226.51           O  
ATOM   3115  CB  MET A 415       6.357  41.301  64.390  1.00226.51           C  
ATOM   3116  CG  MET A 415       5.978  42.494  63.506  1.00226.51           C  
ATOM   3117  SD  MET A 415       5.492  42.047  61.812  1.00226.51           S  
ATOM   3118  CE  MET A 415       5.440  43.756  61.196  1.00226.51           C  
ATOM   3119  N   MET A 416       8.883  41.698  65.836  1.00185.81           N  
ATOM   3120  CA  MET A 416       9.911  42.580  66.314  1.00185.81           C  
ATOM   3121  C   MET A 416      11.166  41.744  66.498  1.00185.81           C  
ATOM   3122  O   MET A 416      11.379  41.296  67.621  1.00185.81           O  
ATOM   3123  CB  MET A 416       9.576  43.222  67.672  1.00185.81           C  
ATOM   3124  CG  MET A 416      10.628  44.212  68.180  1.00185.81           C  
ATOM   3125  SD  MET A 416      10.693  45.789  67.277  1.00185.81           S  
ATOM   3126  CE  MET A 416      11.911  46.561  68.381  1.00185.81           C  
ATOM   3127  N   ALA A 417      12.003  41.541  65.416  1.00190.84           N  
ATOM   3128  CA  ALA A 417      13.217  40.764  65.225  1.00190.84           C  
ATOM   3129  C   ALA A 417      14.302  41.208  66.157  1.00190.84           C  
ATOM   3130  O   ALA A 417      15.445  41.459  65.773  1.00190.84           O  
ATOM   3131  CB  ALA A 417      13.774  40.886  63.797  1.00190.84           C  
ATOM   3132  N   THR A 418      13.954  41.230  67.446  1.00146.56           N  
ATOM   3133  CA  THR A 418      14.812  41.553  68.533  1.00146.56           C  
ATOM   3134  C   THR A 418      15.731  40.393  68.772  1.00146.56           C  
ATOM   3135  O   THR A 418      16.896  40.573  69.115  1.00146.56           O  
ATOM   3136  CB  THR A 418      14.046  41.846  69.794  1.00146.56           C  
ATOM   3137  CG2 THR A 418      13.487  40.534  70.365  1.00146.56           C  
ATOM   3138  OG1 THR A 418      14.885  42.473  70.750  1.00146.56           O  
ATOM   3139  N   LEU A 419      15.223  39.157  68.589  1.00 62.20           N  
ATOM   3140  CA  LEU A 419      16.028  37.996  68.848  1.00 62.20           C  
ATOM   3141  C   LEU A 419      17.211  38.045  67.934  1.00 62.20           C  
ATOM   3142  O   LEU A 419      18.335  37.789  68.358  1.00 62.20           O  
ATOM   3143  CB  LEU A 419      15.282  36.672  68.597  1.00 62.20           C  
ATOM   3144  CG  LEU A 419      14.118  36.419  69.578  1.00 62.20           C  
ATOM   3145  CD1 LEU A 419      13.410  35.088  69.284  1.00 62.20           C  
ATOM   3146  CD2 LEU A 419      14.586  36.523  71.040  1.00 62.20           C  
ATOM   3147  N   VAL A 420      16.987  38.388  66.650  1.00114.94           N  
ATOM   3148  CA  VAL A 420      18.063  38.434  65.697  1.00114.94           C  
ATOM   3149  C   VAL A 420      19.012  39.557  66.016  1.00114.94           C  
ATOM   3150  O   VAL A 420      20.226  39.405  65.892  1.00114.94           O  
ATOM   3151  CB  VAL A 420      17.608  38.606  64.280  1.00114.94           C  
ATOM   3152  CG1 VAL A 420      17.087  40.038  64.091  1.00114.94           C  
ATOM   3153  CG2 VAL A 420      18.783  38.246  63.358  1.00114.94           C  
ATOM   3154  N   ARG A 421      18.493  40.717  66.457  1.00145.74           N  
ATOM   3155  CA  ARG A 421      19.324  41.867  66.706  1.00145.74           C  
ATOM   3156  C   ARG A 421      20.363  41.523  67.744  1.00145.74           C  
ATOM   3157  O   ARG A 421      21.508  41.965  67.675  1.00145.74           O  
ATOM   3158  CB  ARG A 421      18.497  43.051  67.243  1.00145.74           C  
ATOM   3159  CG  ARG A 421      19.288  44.326  67.542  1.00145.74           C  
ATOM   3160  CD  ARG A 421      19.835  45.024  66.295  1.00145.74           C  
ATOM   3161  NE  ARG A 421      20.328  46.366  66.716  1.00145.74           N  
ATOM   3162  CZ  ARG A 421      21.558  46.498  67.292  1.00145.74           C  
ATOM   3163  NH1 ARG A 421      22.314  45.390  67.546  1.00145.74           N1+
ATOM   3164  NH2 ARG A 421      22.027  47.737  67.621  1.00145.74           N  
ATOM   3165  N   TYR A 422      19.952  40.759  68.763  1.00137.17           N  
ATOM   3166  CA  TYR A 422      20.703  40.319  69.912  1.00137.17           C  
ATOM   3167  C   TYR A 422      21.661  39.171  69.714  1.00137.17           C  
ATOM   3168  O   TYR A 422      22.413  38.850  70.632  1.00137.17           O  
ATOM   3169  CB  TYR A 422      19.829  40.078  71.148  1.00137.17           C  
ATOM   3170  CG  TYR A 422      19.393  41.459  71.488  1.00137.17           C  
ATOM   3171  CD1 TYR A 422      20.269  42.318  72.111  1.00137.17           C  
ATOM   3172  CD2 TYR A 422      18.132  41.905  71.173  1.00137.17           C  
ATOM   3173  CE1 TYR A 422      19.891  43.602  72.421  1.00137.17           C  
ATOM   3174  CE2 TYR A 422      17.747  43.188  71.480  1.00137.17           C  
ATOM   3175  CZ  TYR A 422      18.627  44.037  72.106  1.00137.17           C  
ATOM   3176  OH  TYR A 422      18.234  45.356  72.422  1.00137.17           O  
ATOM   3177  N   HIS A 423      21.597  38.437  68.589  1.00114.94           N  
ATOM   3178  CA  HIS A 423      22.362  37.219  68.457  1.00114.94           C  
ATOM   3179  C   HIS A 423      23.853  37.418  68.575  1.00114.94           C  
ATOM   3180  O   HIS A 423      24.560  36.456  68.876  1.00114.94           O  
ATOM   3181  CB  HIS A 423      22.091  36.442  67.159  1.00114.94           C  
ATOM   3182  CG  HIS A 423      22.931  36.870  65.997  1.00114.94           C  
ATOM   3183  CD2 HIS A 423      24.138  36.396  65.582  1.00114.94           C  
ATOM   3184  ND1 HIS A 423      22.574  37.843  65.091  1.00114.94           N  
ATOM   3185  CE1 HIS A 423      23.575  37.906  64.176  1.00114.94           C  
ATOM   3186  NE2 HIS A 423      24.545  37.047  64.433  1.00114.94           N  
ATOM   3187  N   ARG A 424      24.403  38.614  68.268  1.00148.69           N  
ATOM   3188  CA  ARG A 424      25.831  38.749  68.420  1.00148.69           C  
ATOM   3189  C   ARG A 424      26.149  40.079  69.063  1.00148.69           C  
ATOM   3190  O   ARG A 424      25.320  40.986  69.070  1.00148.69           O  
ATOM   3191  CB  ARG A 424      26.561  38.642  67.069  1.00148.69           C  
ATOM   3192  CG  ARG A 424      28.054  38.345  67.188  1.00148.69           C  
ATOM   3193  CD  ARG A 424      28.703  37.902  65.873  1.00148.69           C  
ATOM   3194  NE  ARG A 424      28.241  36.515  65.578  1.00148.69           N  
ATOM   3195  CZ  ARG A 424      28.946  35.442  66.045  1.00148.69           C  
ATOM   3196  NH1 ARG A 424      30.070  35.632  66.794  1.00148.69           N1+
ATOM   3197  NH2 ARG A 424      28.527  34.177  65.762  1.00148.69           N  
ATOM   3198  N   LYS A 425      27.351  40.207  69.679  1.00159.53           N  
ATOM   3199  CA  LYS A 425      27.795  41.459  70.245  1.00159.53           C  
ATOM   3200  C   LYS A 425      27.255  41.663  71.629  1.00159.53           C  
ATOM   3201  O   LYS A 425      26.536  40.823  72.166  1.00159.53           O  
ATOM   3202  CB  LYS A 425      27.446  42.691  69.392  1.00159.53           C  
ATOM   3203  CG  LYS A 425      28.216  42.732  68.072  1.00159.53           C  
ATOM   3204  CD  LYS A 425      29.732  42.692  68.268  1.00159.53           C  
ATOM   3205  CE  LYS A 425      30.527  42.731  66.963  1.00159.53           C  
ATOM   3206  NZ  LYS A 425      30.723  44.135  66.538  1.00159.53           N1+
ATOM   3207  N   ALA A 426      27.613  42.816  72.240  1.00 39.08           N  
ATOM   3208  CA  ALA A 426      27.248  43.141  73.592  1.00 39.08           C  
ATOM   3209  C   ALA A 426      25.761  43.241  73.697  1.00 39.08           C  
ATOM   3210  O   ALA A 426      25.086  43.690  72.773  1.00 39.08           O  
ATOM   3211  CB  ALA A 426      27.839  44.474  74.083  1.00 39.08           C  
ATOM   3212  N   ILE A 427      25.217  42.818  74.857  1.00124.41           N  
ATOM   3213  CA  ILE A 427      23.795  42.787  75.035  1.00124.41           C  
ATOM   3214  C   ILE A 427      23.419  43.706  76.160  1.00124.41           C  
ATOM   3215  O   ILE A 427      23.888  43.558  77.289  1.00124.41           O  
ATOM   3216  CB  ILE A 427      23.327  41.375  75.301  1.00124.41           C  
ATOM   3217  CG1 ILE A 427      21.794  41.231  75.355  1.00124.41           C  
ATOM   3218  CG2 ILE A 427      24.073  40.868  76.539  1.00124.41           C  
ATOM   3219  CD1 ILE A 427      21.122  41.895  76.551  1.00124.41           C  
ATOM   3220  N   LYS A 428      22.565  44.710  75.859  1.00 61.29           N  
ATOM   3221  CA  LYS A 428      22.128  45.639  76.865  1.00 61.29           C  
ATOM   3222  C   LYS A 428      20.651  45.448  77.042  1.00 61.29           C  
ATOM   3223  O   LYS A 428      19.863  45.667  76.123  1.00 61.29           O  
ATOM   3224  CB  LYS A 428      22.376  47.111  76.496  1.00 61.29           C  
ATOM   3225  CG  LYS A 428      21.989  48.086  77.609  1.00 61.29           C  
ATOM   3226  CD  LYS A 428      22.485  49.513  77.379  1.00 61.29           C  
ATOM   3227  CE  LYS A 428      21.913  50.522  78.377  1.00 61.29           C  
ATOM   3228  NZ  LYS A 428      22.171  51.898  77.906  1.00 61.29           N1+
ATOM   3229  N   LEU A 429      20.248  45.055  78.265  1.00 92.63           N  
ATOM   3230  CA  LEU A 429      18.887  44.734  78.594  1.00 92.63           C  
ATOM   3231  C   LEU A 429      18.007  45.938  78.473  1.00 92.63           C  
ATOM   3232  O   LEU A 429      16.849  45.827  78.073  1.00 92.63           O  
ATOM   3233  CB  LEU A 429      18.732  44.177  80.021  1.00 92.63           C  
ATOM   3234  CG  LEU A 429      19.389  42.797  80.215  1.00 92.63           C  
ATOM   3235  CD1 LEU A 429      18.675  41.710  79.396  1.00 92.63           C  
ATOM   3236  CD2 LEU A 429      20.896  42.854  79.924  1.00 92.63           C  
ATOM   3237  N   ASP A 430      18.534  47.126  78.817  1.00 45.84           N  
ATOM   3238  CA  ASP A 430      17.756  48.334  78.827  1.00 45.84           C  
ATOM   3239  C   ASP A 430      17.258  48.641  77.445  1.00 45.84           C  
ATOM   3240  O   ASP A 430      16.193  49.231  77.285  1.00 45.84           O  
ATOM   3241  CB  ASP A 430      18.558  49.552  79.311  1.00 45.84           C  
ATOM   3242  CG  ASP A 430      18.852  49.362  80.792  1.00 45.84           C  
ATOM   3243  OD1 ASP A 430      18.320  48.383  81.379  1.00 45.84           O  
ATOM   3244  OD2 ASP A 430      19.610  50.195  81.356  1.00 45.84           O1-
ATOM   3245  N   ASP A 431      18.029  48.264  76.410  1.00 60.74           N  
ATOM   3246  CA  ASP A 431      17.729  48.558  75.033  1.00 60.74           C  
ATOM   3247  C   ASP A 431      16.493  47.845  74.549  1.00 60.74           C  
ATOM   3248  O   ASP A 431      15.861  48.294  73.595  1.00 60.74           O  
ATOM   3249  CB  ASP A 431      18.873  48.176  74.081  1.00 60.74           C  
ATOM   3250  CG  ASP A 431      20.016  49.150  74.320  1.00 60.74           C  
ATOM   3251  OD1 ASP A 431      19.742  50.378  74.393  1.00 60.74           O  
ATOM   3252  OD2 ASP A 431      21.179  48.680  74.427  1.00 60.74           O1-
ATOM   3253  N   LEU A 432      16.123  46.708  75.168  1.00 73.02           N  
ATOM   3254  CA  LEU A 432      15.025  45.893  74.707  1.00 73.02           C  
ATOM   3255  C   LEU A 432      13.740  46.667  74.650  1.00 73.02           C  
ATOM   3256  O   LEU A 432      13.490  47.584  75.430  1.00 73.02           O  
ATOM   3257  CB  LEU A 432      14.737  44.694  75.631  1.00 73.02           C  
ATOM   3258  CG  LEU A 432      15.847  43.631  75.699  1.00 73.02           C  
ATOM   3259  CD1 LEU A 432      15.458  42.489  76.652  1.00 73.02           C  
ATOM   3260  CD2 LEU A 432      16.206  43.109  74.299  1.00 73.02           C  
ATOM   3261  N   PRO A 433      12.918  46.297  73.693  1.00146.97           N  
ATOM   3262  CA  PRO A 433      11.614  46.888  73.558  1.00146.97           C  
ATOM   3263  C   PRO A 433      10.743  46.329  74.640  1.00146.97           C  
ATOM   3264  O   PRO A 433      11.086  45.280  75.184  1.00146.97           O  
ATOM   3265  CB  PRO A 433      11.143  46.566  72.136  1.00146.97           C  
ATOM   3266  CG  PRO A 433      12.139  45.511  71.618  1.00146.97           C  
ATOM   3267  CD  PRO A 433      13.414  45.785  72.426  1.00146.97           C  
ATOM   3268  N   ARG A 434       9.634  47.009  74.996  1.00102.27           N  
ATOM   3269  CA  ARG A 434       8.796  46.484  76.036  1.00102.27           C  
ATOM   3270  C   ARG A 434       7.590  45.874  75.394  1.00102.27           C  
ATOM   3271  O   ARG A 434       6.756  46.574  74.820  1.00102.27           O  
ATOM   3272  CB  ARG A 434       8.294  47.539  77.033  1.00102.27           C  
ATOM   3273  CG  ARG A 434       9.382  48.065  77.970  1.00102.27           C  
ATOM   3274  CD  ARG A 434      10.103  46.959  78.741  1.00102.27           C  
ATOM   3275  NE  ARG A 434       9.062  46.056  79.310  1.00102.27           N  
ATOM   3276  CZ  ARG A 434       8.413  46.379  80.466  1.00102.27           C  
ATOM   3277  NH1 ARG A 434       8.677  47.557  81.100  1.00102.27           N1+
ATOM   3278  NH2 ARG A 434       7.487  45.517  80.980  1.00102.27           N  
ATOM   3279  N   PHE A 435       7.462  44.535  75.514  1.00 87.41           N  
ATOM   3280  CA  PHE A 435       6.408  43.804  74.865  1.00 87.41           C  
ATOM   3281  C   PHE A 435       5.268  43.598  75.821  1.00 87.41           C  
ATOM   3282  O   PHE A 435       5.470  43.332  77.004  1.00 87.41           O  
ATOM   3283  CB  PHE A 435       6.834  42.386  74.443  1.00 87.41           C  
ATOM   3284  CG  PHE A 435       7.963  42.476  73.472  1.00 87.41           C  
ATOM   3285  CD1 PHE A 435       7.723  42.614  72.125  1.00 87.41           C  
ATOM   3286  CD2 PHE A 435       9.265  42.414  73.915  1.00 87.41           C  
ATOM   3287  CE1 PHE A 435       8.768  42.692  71.235  1.00 87.41           C  
ATOM   3288  CE2 PHE A 435      10.314  42.493  73.031  1.00 87.41           C  
ATOM   3289  CZ  PHE A 435      10.066  42.632  71.687  1.00 87.41           C  
ATOM   3290  N   THR A 436       4.026  43.810  75.342  1.00 72.63           N  
ATOM   3291  CA  THR A 436       2.847  43.507  76.111  1.00 72.63           C  
ATOM   3292  C   THR A 436       2.525  42.038  76.036  1.00 72.63           C  
ATOM   3293  O   THR A 436       1.992  41.458  76.981  1.00 72.63           O  
ATOM   3294  CB  THR A 436       1.624  44.259  75.665  1.00 72.63           C  
ATOM   3295  CG2 THR A 436       1.951  45.761  75.672  1.00 72.63           C  
ATOM   3296  OG1 THR A 436       1.229  43.851  74.365  1.00 72.63           O  
ATOM   3297  N   LEU A 437       2.768  41.433  74.856  1.00129.85           N  
ATOM   3298  CA  LEU A 437       2.509  40.051  74.538  1.00129.85           C  
ATOM   3299  C   LEU A 437       3.458  39.118  75.230  1.00129.85           C  
ATOM   3300  O   LEU A 437       3.092  37.979  75.517  1.00129.85           O  
ATOM   3301  CB  LEU A 437       2.572  39.745  73.025  1.00129.85           C  
ATOM   3302  CG  LEU A 437       1.328  40.190  72.224  1.00129.85           C  
ATOM   3303  CD1 LEU A 437       1.066  41.697  72.347  1.00129.85           C  
ATOM   3304  CD2 LEU A 437       1.413  39.725  70.758  1.00129.85           C  
ATOM   3305  N   PHE A 438       4.712  39.547  75.481  1.00 74.48           N  
ATOM   3306  CA  PHE A 438       5.682  38.617  75.994  1.00 74.48           C  
ATOM   3307  C   PHE A 438       6.281  39.168  77.251  1.00 74.48           C  
ATOM   3308  O   PHE A 438       6.250  40.373  77.495  1.00 74.48           O  
ATOM   3309  CB  PHE A 438       6.857  38.397  75.027  1.00 74.48           C  
ATOM   3310  CG  PHE A 438       6.296  37.994  73.706  1.00 74.48           C  
ATOM   3311  CD1 PHE A 438       5.858  36.712  73.480  1.00 74.48           C  
ATOM   3312  CD2 PHE A 438       6.220  38.914  72.683  1.00 74.48           C  
ATOM   3313  CE1 PHE A 438       5.345  36.359  72.253  1.00 74.48           C  
ATOM   3314  CE2 PHE A 438       5.709  38.567  71.456  1.00 74.48           C  
ATOM   3315  CZ  PHE A 438       5.268  37.284  71.238  1.00 74.48           C  
ATOM   3316  N   LYS A 439       6.851  38.273  78.087  1.00 43.75           N  
ATOM   3317  CA  LYS A 439       7.456  38.670  79.328  1.00 43.75           C  
ATOM   3318  C   LYS A 439       8.927  38.390  79.218  1.00 43.75           C  
ATOM   3319  O   LYS A 439       9.341  37.470  78.515  1.00 43.75           O  
ATOM   3320  CB  LYS A 439       6.887  37.887  80.522  1.00 43.75           C  
ATOM   3321  CG  LYS A 439       5.396  38.172  80.718  1.00 43.75           C  
ATOM   3322  CD  LYS A 439       4.650  37.139  81.563  1.00 43.75           C  
ATOM   3323  CE  LYS A 439       3.153  37.441  81.688  1.00 43.75           C  
ATOM   3324  NZ  LYS A 439       2.434  36.260  82.218  1.00 43.75           N1+
ATOM   3325  N   LYS A 440       9.757  39.189  79.923  1.00 53.16           N  
ATOM   3326  CA  LYS A 440      11.189  39.067  79.847  1.00 53.16           C  
ATOM   3327  C   LYS A 440      11.618  37.724  80.340  1.00 53.16           C  
ATOM   3328  O   LYS A 440      12.540  37.121  79.795  1.00 53.16           O  
ATOM   3329  CB  LYS A 440      11.944  40.144  80.648  1.00 53.16           C  
ATOM   3330  CG  LYS A 440      11.847  41.529  80.002  1.00 53.16           C  
ATOM   3331  CD  LYS A 440      12.550  42.646  80.773  1.00 53.16           C  
ATOM   3332  CE  LYS A 440      12.527  43.983  80.028  1.00 53.16           C  
ATOM   3333  NZ  LYS A 440      13.555  44.894  80.579  1.00 53.16           N1+
ATOM   3334  N   LYS A 441      10.952  37.207  81.384  1.00 93.43           N  
ATOM   3335  CA  LYS A 441      11.339  35.939  81.924  1.00 93.43           C  
ATOM   3336  C   LYS A 441      11.173  34.892  80.865  1.00 93.43           C  
ATOM   3337  O   LYS A 441      11.875  33.883  80.870  1.00 93.43           O  
ATOM   3338  CB  LYS A 441      10.541  35.562  83.190  1.00 93.43           C  
ATOM   3339  CG  LYS A 441       9.020  35.702  83.076  1.00 93.43           C  
ATOM   3340  CD  LYS A 441       8.290  35.276  84.354  1.00 93.43           C  
ATOM   3341  CE  LYS A 441       6.803  35.638  84.381  1.00 93.43           C  
ATOM   3342  NZ  LYS A 441       6.228  35.313  85.706  1.00 93.43           N1+
ATOM   3343  N   GLN A 442      10.176  35.064  79.977  1.00 75.85           N  
ATOM   3344  CA  GLN A 442       9.942  34.116  78.921  1.00 75.85           C  
ATOM   3345  C   GLN A 442      10.947  34.179  77.792  1.00 75.85           C  
ATOM   3346  O   GLN A 442      11.463  33.144  77.375  1.00 75.85           O  
ATOM   3347  CB  GLN A 442       8.540  34.299  78.318  1.00 75.85           C  
ATOM   3348  CG  GLN A 442       7.433  34.068  79.350  1.00 75.85           C  
ATOM   3349  CD  GLN A 442       6.095  34.434  78.724  1.00 75.85           C  
ATOM   3350  NE2 GLN A 442       4.983  34.086  79.425  1.00 75.85           N  
ATOM   3351  OE1 GLN A 442       6.041  35.022  77.646  1.00 75.85           O  
ATOM   3352  N   PHE A 443      11.213  35.385  77.240  1.00112.40           N  
ATOM   3353  CA  PHE A 443      12.039  35.566  76.064  1.00112.40           C  
ATOM   3354  C   PHE A 443      13.529  35.621  76.273  1.00112.40           C  
ATOM   3355  O   PHE A 443      14.284  35.307  75.352  1.00112.40           O  
ATOM   3356  CB  PHE A 443      11.609  36.732  75.145  1.00112.40           C  
ATOM   3357  CG  PHE A 443      11.843  38.071  75.755  1.00112.40           C  
ATOM   3358  CD1 PHE A 443      13.079  38.668  75.664  1.00112.40           C  
ATOM   3359  CD2 PHE A 443      10.823  38.743  76.387  1.00112.40           C  
ATOM   3360  CE1 PHE A 443      13.301  39.910  76.210  1.00112.40           C  
ATOM   3361  CE2 PHE A 443      11.039  39.985  76.936  1.00112.40           C  
ATOM   3362  CZ  PHE A 443      12.280  40.570  76.850  1.00112.40           C  
ATOM   3363  N   LEU A 444      14.008  36.056  77.453  1.00 68.31           N  
ATOM   3364  CA  LEU A 444      15.420  36.279  77.634  1.00 68.31           C  
ATOM   3365  C   LEU A 444      16.195  35.026  77.373  1.00 68.31           C  
ATOM   3366  O   LEU A 444      17.261  35.092  76.763  1.00 68.31           O  
ATOM   3367  CB  LEU A 444      15.781  36.792  79.040  1.00 68.31           C  
ATOM   3368  CG  LEU A 444      15.277  38.223  79.306  1.00 68.31           C  
ATOM   3369  CD1 LEU A 444      15.721  38.729  80.688  1.00 68.31           C  
ATOM   3370  CD2 LEU A 444      15.684  39.174  78.168  1.00 68.31           C  
ATOM   3371  N   PRO A 445      15.737  33.888  77.800  1.00 85.34           N  
ATOM   3372  CA  PRO A 445      16.478  32.691  77.516  1.00 85.34           C  
ATOM   3373  C   PRO A 445      16.519  32.375  76.048  1.00 85.34           C  
ATOM   3374  O   PRO A 445      17.395  31.618  75.637  1.00 85.34           O  
ATOM   3375  CB  PRO A 445      15.849  31.607  78.386  1.00 85.34           C  
ATOM   3376  CG  PRO A 445      15.325  32.389  79.605  1.00 85.34           C  
ATOM   3377  CD  PRO A 445      15.009  33.792  79.056  1.00 85.34           C  
ATOM   3378  N   LEU A 446      15.570  32.892  75.245  1.00118.94           N  
ATOM   3379  CA  LEU A 446      15.589  32.638  73.831  1.00118.94           C  
ATOM   3380  C   LEU A 446      16.757  33.333  73.214  1.00118.94           C  
ATOM   3381  O   LEU A 446      17.334  32.838  72.248  1.00118.94           O  
ATOM   3382  CB  LEU A 446      14.304  33.051  73.098  1.00118.94           C  
ATOM   3383  CG  LEU A 446      13.105  32.210  73.565  1.00118.94           C  
ATOM   3384  CD1 LEU A 446      12.652  32.627  74.964  1.00118.94           C  
ATOM   3385  CD2 LEU A 446      11.968  32.199  72.543  1.00118.94           C  
ATOM   3386  N   ILE A 447      17.113  34.519  73.743  1.00107.18           N  
ATOM   3387  CA  ILE A 447      18.232  35.267  73.246  1.00107.18           C  
ATOM   3388  C   ILE A 447      19.459  34.446  73.484  1.00107.18           C  
ATOM   3389  O   ILE A 447      20.297  34.289  72.599  1.00107.18           O  
ATOM   3390  CB  ILE A 447      18.456  36.544  74.016  1.00107.18           C  
ATOM   3391  CG1 ILE A 447      17.221  37.463  73.991  1.00107.18           C  
ATOM   3392  CG2 ILE A 447      19.725  37.208  73.454  1.00107.18           C  
ATOM   3393  CD1 ILE A 447      16.876  38.022  72.613  1.00107.18           C  
ATOM   3394  N   GLN A 448      19.575  33.880  74.700  1.00 70.15           N  
ATOM   3395  CA  GLN A 448      20.738  33.137  75.086  1.00 70.15           C  
ATOM   3396  C   GLN A 448      20.893  31.934  74.202  1.00 70.15           C  
ATOM   3397  O   GLN A 448      22.001  31.620  73.774  1.00 70.15           O  
ATOM   3398  CB  GLN A 448      20.677  32.679  76.556  1.00 70.15           C  
ATOM   3399  CG  GLN A 448      20.776  33.852  77.540  1.00 70.15           C  
ATOM   3400  CD  GLN A 448      20.497  33.353  78.952  1.00 70.15           C  
ATOM   3401  NE2 GLN A 448      21.456  33.592  79.886  1.00 70.15           N  
ATOM   3402  OE1 GLN A 448      19.447  32.770  79.219  1.00 70.15           O  
ATOM   3403  N   LEU A 449      19.787  31.229  73.891  1.00 74.01           N  
ATOM   3404  CA  LEU A 449      19.857  30.028  73.102  1.00 74.01           C  
ATOM   3405  C   LEU A 449      20.318  30.329  71.708  1.00 74.01           C  
ATOM   3406  O   LEU A 449      21.168  29.626  71.169  1.00 74.01           O  
ATOM   3407  CB  LEU A 449      18.498  29.314  73.005  1.00 74.01           C  
ATOM   3408  CG  LEU A 449      18.019  28.758  74.358  1.00 74.01           C  
ATOM   3409  CD1 LEU A 449      16.659  28.061  74.229  1.00 74.01           C  
ATOM   3410  CD2 LEU A 449      19.087  27.850  74.990  1.00 74.01           C  
ATOM   3411  N   LEU A 450      19.772  31.383  71.079  1.00 65.73           N  
ATOM   3412  CA  LEU A 450      20.125  31.706  69.729  1.00 65.73           C  
ATOM   3413  C   LEU A 450      21.570  32.106  69.675  1.00 65.73           C  
ATOM   3414  O   LEU A 450      22.294  31.733  68.754  1.00 65.73           O  
ATOM   3415  CB  LEU A 450      19.284  32.861  69.156  1.00 65.73           C  
ATOM   3416  CG  LEU A 450      19.644  33.224  67.703  1.00 65.73           C  
ATOM   3417  CD1 LEU A 450      19.373  32.043  66.756  1.00 65.73           C  
ATOM   3418  CD2 LEU A 450      18.936  34.514  67.256  1.00 65.73           C  
ATOM   3419  N   ARG A 451      22.042  32.869  70.673  1.00104.76           N  
ATOM   3420  CA  ARG A 451      23.398  33.345  70.641  1.00104.76           C  
ATOM   3421  C   ARG A 451      24.328  32.174  70.634  1.00104.76           C  
ATOM   3422  O   ARG A 451      25.295  32.142  69.871  1.00104.76           O  
ATOM   3423  CB  ARG A 451      23.768  34.204  71.867  1.00104.76           C  
ATOM   3424  CG  ARG A 451      23.007  35.529  71.958  1.00104.76           C  
ATOM   3425  CD  ARG A 451      23.404  36.377  73.172  1.00104.76           C  
ATOM   3426  NE  ARG A 451      24.583  37.200  72.779  1.00104.76           N  
ATOM   3427  CZ  ARG A 451      25.478  37.632  73.715  1.00104.76           C  
ATOM   3428  NH1 ARG A 451      25.354  37.260  75.021  1.00104.76           N1+
ATOM   3429  NH2 ARG A 451      26.511  38.440  73.342  1.00104.76           N  
ATOM   3430  N   LEU A 452      24.058  31.179  71.497  1.00 61.23           N  
ATOM   3431  CA  LEU A 452      24.905  30.032  71.596  1.00 61.23           C  
ATOM   3432  C   LEU A 452      24.812  29.239  70.330  1.00 61.23           C  
ATOM   3433  O   LEU A 452      25.827  28.777  69.810  1.00 61.23           O  
ATOM   3434  CB  LEU A 452      24.505  29.132  72.774  1.00 61.23           C  
ATOM   3435  CG  LEU A 452      24.724  29.800  74.147  1.00 61.23           C  
ATOM   3436  CD1 LEU A 452      24.315  28.872  75.303  1.00 61.23           C  
ATOM   3437  CD2 LEU A 452      26.165  30.319  74.292  1.00 61.23           C  
ATOM   3438  N   GLY A 453      23.584  29.094  69.788  1.00 40.59           N  
ATOM   3439  CA  GLY A 453      23.371  28.287  68.623  1.00 40.59           C  
ATOM   3440  C   GLY A 453      24.167  28.840  67.482  1.00 40.59           C  
ATOM   3441  O   GLY A 453      24.756  28.089  66.708  1.00 40.59           O  
ATOM   3442  N   VAL A 454      24.175  30.175  67.328  1.00 54.18           N  
ATOM   3443  CA  VAL A 454      24.914  30.808  66.267  1.00 54.18           C  
ATOM   3444  C   VAL A 454      26.386  30.619  66.470  1.00 54.18           C  
ATOM   3445  O   VAL A 454      27.116  30.295  65.533  1.00 54.18           O  
ATOM   3446  CB  VAL A 454      24.680  32.293  66.213  1.00 54.18           C  
ATOM   3447  CG1 VAL A 454      25.681  32.922  65.226  1.00 54.18           C  
ATOM   3448  CG2 VAL A 454      23.209  32.544  65.844  1.00 54.18           C  
ATOM   3449  N   LEU A 455      26.851  30.799  67.720  1.00 76.88           N  
ATOM   3450  CA  LEU A 455      28.254  30.777  68.035  1.00 76.88           C  
ATOM   3451  C   LEU A 455      28.853  29.452  67.715  1.00 76.88           C  
ATOM   3452  O   LEU A 455      29.937  29.373  67.137  1.00 76.88           O  
ATOM   3453  CB  LEU A 455      28.542  30.995  69.527  1.00 76.88           C  
ATOM   3454  CG  LEU A 455      30.033  30.793  69.841  1.00 76.88           C  
ATOM   3455  CD1 LEU A 455      30.886  31.827  69.106  1.00 76.88           C  
ATOM   3456  CD2 LEU A 455      30.315  30.749  71.347  1.00 76.88           C  
ATOM   3457  N   LEU A 456      28.143  28.374  68.067  1.00 89.63           N  
ATOM   3458  CA  LEU A 456      28.654  27.053  67.881  1.00 89.63           C  
ATOM   3459  C   LEU A 456      28.887  26.808  66.426  1.00 89.63           C  
ATOM   3460  O   LEU A 456      29.710  25.965  66.074  1.00 89.63           O  
ATOM   3461  CB  LEU A 456      27.725  25.943  68.403  1.00 89.63           C  
ATOM   3462  CG  LEU A 456      27.602  25.912  69.937  1.00 89.63           C  
ATOM   3463  CD1 LEU A 456      26.758  24.716  70.405  1.00 89.63           C  
ATOM   3464  CD2 LEU A 456      28.984  25.958  70.610  1.00 89.63           C  
ATOM   3465  N   ASN A 457      28.135  27.478  65.530  1.00131.73           N  
ATOM   3466  CA  ASN A 457      28.340  27.183  64.137  1.00131.73           C  
ATOM   3467  C   ASN A 457      29.014  28.318  63.418  1.00131.73           C  
ATOM   3468  O   ASN A 457      28.700  28.584  62.259  1.00131.73           O  
ATOM   3469  CB  ASN A 457      27.026  26.909  63.393  1.00131.73           C  
ATOM   3470  CG  ASN A 457      26.490  25.578  63.896  1.00131.73           C  
ATOM   3471  ND2 ASN A 457      25.390  25.636  64.690  1.00131.73           N  
ATOM   3472  OD1 ASN A 457      27.039  24.518  63.601  1.00131.73           O  
ATOM   3473  N   ASN A 458      30.010  28.970  64.050  1.00 66.54           N  
ATOM   3474  CA  ASN A 458      30.708  30.066  63.426  1.00 66.54           C  
ATOM   3475  C   ASN A 458      31.474  29.575  62.234  1.00 66.54           C  
ATOM   3476  O   ASN A 458      31.572  30.266  61.220  1.00 66.54           O  
ATOM   3477  CB  ASN A 458      31.740  30.744  64.349  1.00 66.54           C  
ATOM   3478  CG  ASN A 458      31.024  31.625  65.364  1.00 66.54           C  
ATOM   3479  ND2 ASN A 458      31.780  32.082  66.396  1.00 66.54           N  
ATOM   3480  OD1 ASN A 458      29.838  31.918  65.233  1.00 66.54           O  
ATOM   3481  N   GLN A 459      32.045  28.362  62.345  1.00 68.85           N  
ATOM   3482  CA  GLN A 459      32.900  27.770  61.354  1.00 68.85           C  
ATOM   3483  C   GLN A 459      32.143  27.504  60.095  1.00 68.85           C  
ATOM   3484  O   GLN A 459      32.746  27.504  59.022  1.00 68.85           O  
ATOM   3485  CB  GLN A 459      33.549  26.466  61.855  1.00 68.85           C  
ATOM   3486  CG  GLN A 459      34.442  26.704  63.079  1.00 68.85           C  
ATOM   3487  CD  GLN A 459      35.057  25.385  63.526  1.00 68.85           C  
ATOM   3488  NE2 GLN A 459      35.923  25.448  64.574  1.00 68.85           N  
ATOM   3489  OE1 GLN A 459      34.782  24.329  62.960  1.00 68.85           O  
ATOM   3490  N   ARG A 460      30.832  27.196  60.195  1.00110.58           N  
ATOM   3491  CA  ARG A 460      30.023  26.976  59.026  1.00110.58           C  
ATOM   3492  C   ARG A 460      30.125  25.533  58.661  1.00110.58           C  
ATOM   3493  O   ARG A 460      29.920  24.652  59.492  1.00110.58           O  
ATOM   3494  CB  ARG A 460      30.335  27.881  57.818  1.00110.58           C  
ATOM   3495  CG  ARG A 460      30.019  29.350  58.106  1.00110.58           C  
ATOM   3496  CD  ARG A 460      30.305  30.294  56.939  1.00110.58           C  
ATOM   3497  NE  ARG A 460      29.207  31.300  56.924  1.00110.58           N  
ATOM   3498  CZ  ARG A 460      28.045  30.994  56.277  1.00110.58           C  
ATOM   3499  NH1 ARG A 460      27.922  29.791  55.646  1.00110.58           N1+
ATOM   3500  NH2 ARG A 460      27.008  31.882  56.265  1.00110.58           N  
ATOM   3501  N   GLN A 461      30.429  25.261  57.383  1.00165.21           N  
ATOM   3502  CA  GLN A 461      30.536  23.919  56.887  1.00165.21           C  
ATOM   3503  C   GLN A 461      31.652  23.231  57.613  1.00165.21           C  
ATOM   3504  O   GLN A 461      31.635  22.015  57.796  1.00165.21           O  
ATOM   3505  CB  GLN A 461      30.854  23.872  55.385  1.00165.21           C  
ATOM   3506  CG  GLN A 461      29.780  24.540  54.525  1.00165.21           C  
ATOM   3507  CD  GLN A 461      29.907  26.045  54.713  1.00165.21           C  
ATOM   3508  NE2 GLN A 461      31.088  26.603  54.340  1.00165.21           N  
ATOM   3509  OE1 GLN A 461      28.985  26.709  55.183  1.00165.21           O  
ATOM   3510  N   ALA A 462      32.677  24.012  58.000  1.00 51.19           N  
ATOM   3511  CA  ALA A 462      33.846  23.564  58.708  1.00 51.19           C  
ATOM   3512  C   ALA A 462      33.475  23.069  60.081  1.00 51.19           C  
ATOM   3513  O   ALA A 462      34.160  22.226  60.655  1.00 51.19           O  
ATOM   3514  CB  ALA A 462      34.896  24.676  58.883  1.00 51.19           C  
ATOM   3515  N   THR A 463      32.391  23.610  60.662  1.00 62.34           N  
ATOM   3516  CA  THR A 463      32.008  23.344  62.022  1.00 62.34           C  
ATOM   3517  C   THR A 463      32.030  21.884  62.374  1.00 62.34           C  
ATOM   3518  O   THR A 463      31.725  21.006  61.567  1.00 62.34           O  
ATOM   3519  CB  THR A 463      30.630  23.849  62.345  1.00 62.34           C  
ATOM   3520  CG2 THR A 463      30.327  23.546  63.822  1.00 62.34           C  
ATOM   3521  OG1 THR A 463      30.549  25.246  62.104  1.00 62.34           O  
ATOM   3522  N   THR A 464      32.434  21.610  63.637  1.00 50.71           N  
ATOM   3523  CA  THR A 464      32.426  20.288  64.198  1.00 50.71           C  
ATOM   3524  C   THR A 464      31.338  20.310  65.229  1.00 50.71           C  
ATOM   3525  O   THR A 464      31.383  21.095  66.175  1.00 50.71           O  
ATOM   3526  CB  THR A 464      33.700  19.940  64.910  1.00 50.71           C  
ATOM   3527  CG2 THR A 464      33.580  18.514  65.476  1.00 50.71           C  
ATOM   3528  OG1 THR A 464      34.798  20.023  64.014  1.00 50.71           O  
ATOM   3529  N   THR A 465      30.324  19.436  65.083  1.00 53.67           N  
ATOM   3530  CA  THR A 465      29.225  19.465  66.006  1.00 53.67           C  
ATOM   3531  C   THR A 465      29.460  18.436  67.067  1.00 53.67           C  
ATOM   3532  O   THR A 465      29.694  17.261  66.789  1.00 53.67           O  
ATOM   3533  CB  THR A 465      27.895  19.173  65.364  1.00 53.67           C  
ATOM   3534  CG2 THR A 465      26.793  19.220  66.436  1.00 53.67           C  
ATOM   3535  OG1 THR A 465      27.621  20.127  64.348  1.00 53.67           O  
ATOM   3536  N   PRO A 466      29.416  18.891  68.294  1.00 92.35           N  
ATOM   3537  CA  PRO A 466      29.623  18.051  69.446  1.00 92.35           C  
ATOM   3538  C   PRO A 466      28.633  16.931  69.430  1.00 92.35           C  
ATOM   3539  O   PRO A 466      27.446  17.191  69.246  1.00 92.35           O  
ATOM   3540  CB  PRO A 466      29.389  18.960  70.649  1.00 92.35           C  
ATOM   3541  CG  PRO A 466      28.349  19.968  70.124  1.00 92.35           C  
ATOM   3542  CD  PRO A 466      28.692  20.106  68.631  1.00 92.35           C  
ATOM   3543  N   PRO A 467      29.072  15.724  69.645  1.00 68.76           N  
ATOM   3544  CA  PRO A 467      28.163  14.615  69.647  1.00 68.76           C  
ATOM   3545  C   PRO A 467      27.163  14.752  70.741  1.00 68.76           C  
ATOM   3546  O   PRO A 467      26.021  14.336  70.557  1.00 68.76           O  
ATOM   3547  CB  PRO A 467      29.040  13.368  69.724  1.00 68.76           C  
ATOM   3548  CG  PRO A 467      30.345  13.811  69.033  1.00 68.76           C  
ATOM   3549  CD  PRO A 467      30.422  15.327  69.284  1.00 68.76           C  
ATOM   3550  N   THR A 468      27.570  15.323  71.890  1.00 46.60           N  
ATOM   3551  CA  THR A 468      26.643  15.487  72.964  1.00 46.60           C  
ATOM   3552  C   THR A 468      26.842  16.855  73.514  1.00 46.60           C  
ATOM   3553  O   THR A 468      27.954  17.381  73.505  1.00 46.60           O  
ATOM   3554  CB  THR A 468      26.858  14.532  74.104  1.00 46.60           C  
ATOM   3555  CG2 THR A 468      26.790  13.094  73.563  1.00 46.60           C  
ATOM   3556  OG1 THR A 468      28.120  14.768  74.710  1.00 46.60           O  
ATOM   3557  N   LEU A 469      25.744  17.493  73.953  1.00 84.04           N  
ATOM   3558  CA  LEU A 469      25.889  18.738  74.634  1.00 84.04           C  
ATOM   3559  C   LEU A 469      24.810  18.763  75.664  1.00 84.04           C  
ATOM   3560  O   LEU A 469      23.644  18.521  75.359  1.00 84.04           O  
ATOM   3561  CB  LEU A 469      25.756  19.997  73.760  1.00 84.04           C  
ATOM   3562  CG  LEU A 469      26.084  21.277  74.554  1.00 84.04           C  
ATOM   3563  CD1 LEU A 469      27.526  21.251  75.080  1.00 84.04           C  
ATOM   3564  CD2 LEU A 469      25.813  22.539  73.736  1.00 84.04           C  
ATOM   3565  N   THR A 470      25.175  19.030  76.929  1.00137.70           N  
ATOM   3566  CA  THR A 470      24.176  19.072  77.954  1.00137.70           C  
ATOM   3567  C   THR A 470      24.100  20.455  78.499  1.00137.70           C  
ATOM   3568  O   THR A 470      25.111  21.090  78.795  1.00137.70           O  
ATOM   3569  CB  THR A 470      24.402  18.144  79.115  1.00137.70           C  
ATOM   3570  CG2 THR A 470      24.115  16.702  78.697  1.00137.70           C  
ATOM   3571  OG1 THR A 470      25.720  18.286  79.614  1.00137.70           O  
ATOM   3572  N   LEU A 471      22.864  20.963  78.621  1.00 63.74           N  
ATOM   3573  CA  LEU A 471      22.667  22.275  79.152  1.00 63.74           C  
ATOM   3574  C   LEU A 471      21.978  22.146  80.471  1.00 63.74           C  
ATOM   3575  O   LEU A 471      20.905  21.556  80.577  1.00 63.74           O  
ATOM   3576  CB  LEU A 471      21.797  23.167  78.248  1.00 63.74           C  
ATOM   3577  CG  LEU A 471      21.527  24.573  78.813  1.00 63.74           C  
ATOM   3578  CD1 LEU A 471      22.827  25.367  79.018  1.00 63.74           C  
ATOM   3579  CD2 LEU A 471      20.508  25.321  77.940  1.00 63.74           C  
ATOM   3580  N   ILE A 472      22.602  22.710  81.521  1.00 64.71           N  
ATOM   3581  CA  ILE A 472      22.049  22.654  82.838  1.00 64.71           C  
ATOM   3582  C   ILE A 472      21.781  24.068  83.230  1.00 64.71           C  
ATOM   3583  O   ILE A 472      22.684  24.904  83.245  1.00 64.71           O  
ATOM   3584  CB  ILE A 472      23.024  22.023  83.781  1.00 64.71           C  
ATOM   3585  CG1 ILE A 472      23.314  20.599  83.264  1.00 64.71           C  
ATOM   3586  CG2 ILE A 472      22.455  22.076  85.209  1.00 64.71           C  
ATOM   3587  CD1 ILE A 472      24.615  19.988  83.772  1.00 64.71           C  
ATOM   3588  N   THR A 473      20.511  24.374  83.561  1.00 56.10           N  
ATOM   3589  CA  THR A 473      20.192  25.740  83.829  1.00 56.10           C  
ATOM   3590  C   THR A 473      19.800  25.885  85.255  1.00 56.10           C  
ATOM   3591  O   THR A 473      19.220  24.990  85.867  1.00 56.10           O  
ATOM   3592  CB  THR A 473      19.052  26.269  83.007  1.00 56.10           C  
ATOM   3593  CG2 THR A 473      19.391  26.085  81.518  1.00 56.10           C  
ATOM   3594  OG1 THR A 473      17.854  25.574  83.320  1.00 56.10           O  
ATOM   3595  N   ASP A 474      20.194  27.032  85.827  1.00 70.80           N  
ATOM   3596  CA  ASP A 474      19.815  27.440  87.141  1.00 70.80           C  
ATOM   3597  C   ASP A 474      19.458  28.871  86.933  1.00 70.80           C  
ATOM   3598  O   ASP A 474      20.316  29.747  87.027  1.00 70.80           O  
ATOM   3599  CB  ASP A 474      20.983  27.390  88.143  1.00 70.80           C  
ATOM   3600  CG  ASP A 474      20.482  27.835  89.509  1.00 70.80           C  
ATOM   3601  OD1 ASP A 474      19.279  28.193  89.610  1.00 70.80           O  
ATOM   3602  OD2 ASP A 474      21.298  27.828  90.469  1.00 70.80           O1-
ATOM   3603  N   ASP A 475      18.175  29.153  86.640  1.00130.57           N  
ATOM   3604  CA  ASP A 475      17.847  30.505  86.313  1.00130.57           C  
ATOM   3605  C   ASP A 475      18.660  30.831  85.093  1.00130.57           C  
ATOM   3606  O   ASP A 475      18.761  30.023  84.172  1.00130.57           O  
ATOM   3607  CB  ASP A 475      18.193  31.507  87.433  1.00130.57           C  
ATOM   3608  CG  ASP A 475      17.509  32.838  87.144  1.00130.57           C  
ATOM   3609  OD1 ASP A 475      16.355  32.823  86.637  1.00130.57           O  
ATOM   3610  OD2 ASP A 475      18.147  33.891  87.412  1.00130.57           O1-
ATOM   3611  N   SER A 476      19.211  32.056  85.035  1.00 84.00           N  
ATOM   3612  CA  SER A 476      20.019  32.512  83.940  1.00 84.00           C  
ATOM   3613  C   SER A 476      21.434  32.024  84.064  1.00 84.00           C  
ATOM   3614  O   SER A 476      22.288  32.423  83.272  1.00 84.00           O  
ATOM   3615  CB  SER A 476      20.042  34.041  83.806  1.00 84.00           C  
ATOM   3616  OG  SER A 476      18.739  34.511  83.496  1.00 84.00           O  
ATOM   3617  N   HIS A 477      21.749  31.211  85.094  1.00 60.01           N  
ATOM   3618  CA  HIS A 477      23.082  30.677  85.170  1.00 60.01           C  
ATOM   3619  C   HIS A 477      23.042  29.381  84.424  1.00 60.01           C  
ATOM   3620  O   HIS A 477      22.298  28.472  84.789  1.00 60.01           O  
ATOM   3621  CB  HIS A 477      23.574  30.369  86.595  1.00 60.01           C  
ATOM   3622  CG  HIS A 477      23.760  31.593  87.441  1.00 60.01           C  
ATOM   3623  CD2 HIS A 477      23.528  32.901  87.152  1.00 60.01           C  
ATOM   3624  ND1 HIS A 477      24.218  31.569  88.740  1.00 60.01           N  
ATOM   3625  CE1 HIS A 477      24.241  32.856  89.168  1.00 60.01           C  
ATOM   3626  NE2 HIS A 477      23.832  33.701  88.239  1.00 60.01           N  
ATOM   3627  N   TRP A 478      23.845  29.262  83.348  1.00 64.98           N  
ATOM   3628  CA  TRP A 478      23.776  28.071  82.554  1.00 64.98           C  
ATOM   3629  C   TRP A 478      25.140  27.475  82.436  1.00 64.98           C  
ATOM   3630  O   TRP A 478      26.147  28.182  82.462  1.00 64.98           O  
ATOM   3631  CB  TRP A 478      23.311  28.329  81.108  1.00 64.98           C  
ATOM   3632  CG  TRP A 478      21.887  28.808  80.958  1.00 64.98           C  
ATOM   3633  CD1 TRP A 478      20.961  29.116  81.912  1.00 64.98           C  
ATOM   3634  CD2 TRP A 478      21.248  29.021  79.690  1.00 64.98           C  
ATOM   3635  CE2 TRP A 478      19.947  29.452  79.949  1.00 64.98           C  
ATOM   3636  CE3 TRP A 478      21.708  28.870  78.412  1.00 64.98           C  
ATOM   3637  NE1 TRP A 478      19.785  29.506  81.318  1.00 64.98           N  
ATOM   3638  CZ2 TRP A 478      19.083  29.737  78.931  1.00 64.98           C  
ATOM   3639  CZ3 TRP A 478      20.834  29.160  77.387  1.00 64.98           C  
ATOM   3640  CH2 TRP A 478      19.546  29.584  77.642  1.00 64.98           C  
ATOM   3641  N   THR A 479      25.199  26.130  82.327  1.00 51.70           N  
ATOM   3642  CA  THR A 479      26.459  25.489  82.095  1.00 51.70           C  
ATOM   3643  C   THR A 479      26.261  24.602  80.909  1.00 51.70           C  
ATOM   3644  O   THR A 479      25.233  23.935  80.783  1.00 51.70           O  
ATOM   3645  CB  THR A 479      26.936  24.585  83.196  1.00 51.70           C  
ATOM   3646  CG2 THR A 479      26.848  25.350  84.527  1.00 51.70           C  
ATOM   3647  OG1 THR A 479      26.144  23.408  83.257  1.00 51.70           O  
ATOM   3648  N   LEU A 480      27.247  24.581  79.997  1.00 64.76           N  
ATOM   3649  CA  LEU A 480      27.157  23.740  78.843  1.00 64.76           C  
ATOM   3650  C   LEU A 480      28.186  22.675  79.017  1.00 64.76           C  
ATOM   3651  O   LEU A 480      29.354  22.968  79.268  1.00 64.76           O  
ATOM   3652  CB  LEU A 480      27.524  24.475  77.547  1.00 64.76           C  
ATOM   3653  CG  LEU A 480      26.559  25.614  77.184  1.00 64.76           C  
ATOM   3654  CD1 LEU A 480      27.009  26.309  75.891  1.00 64.76           C  
ATOM   3655  CD2 LEU A 480      25.104  25.121  77.119  1.00 64.76           C  
ATOM   3656  N   ARG A 481      27.778  21.398  78.885  1.00100.36           N  
ATOM   3657  CA  ARG A 481      28.734  20.349  79.061  1.00100.36           C  
ATOM   3658  C   ARG A 481      28.958  19.707  77.729  1.00100.36           C  
ATOM   3659  O   ARG A 481      28.014  19.363  77.021  1.00100.36           O  
ATOM   3660  CB  ARG A 481      28.287  19.260  80.053  1.00100.36           C  
ATOM   3661  CG  ARG A 481      29.337  18.173  80.293  1.00100.36           C  
ATOM   3662  CD  ARG A 481      28.892  17.087  81.278  1.00100.36           C  
ATOM   3663  NE  ARG A 481      28.702  17.726  82.611  1.00100.36           N  
ATOM   3664  CZ  ARG A 481      27.454  17.787  83.158  1.00100.36           C  
ATOM   3665  NH1 ARG A 481      26.386  17.299  82.466  1.00100.36           N1+
ATOM   3666  NH2 ARG A 481      27.270  18.330  84.397  1.00100.36           N  
ATOM   3667  N   PHE A 482      30.246  19.530  77.371  1.00160.45           N  
ATOM   3668  CA  PHE A 482      30.657  18.977  76.110  1.00160.45           C  
ATOM   3669  C   PHE A 482      31.287  17.643  76.399  1.00160.45           C  
ATOM   3670  O   PHE A 482      31.464  17.266  77.556  1.00160.45           O  
ATOM   3671  CB  PHE A 482      31.736  19.821  75.406  1.00160.45           C  
ATOM   3672  CG  PHE A 482      31.155  21.139  75.015  1.00160.45           C  
ATOM   3673  CD1 PHE A 482      31.144  22.191  75.904  1.00160.45           C  
ATOM   3674  CD2 PHE A 482      30.616  21.323  73.761  1.00160.45           C  
ATOM   3675  CE1 PHE A 482      30.610  23.407  75.546  1.00160.45           C  
ATOM   3676  CE2 PHE A 482      30.082  22.538  73.398  1.00160.45           C  
ATOM   3677  CZ  PHE A 482      30.077  23.583  74.291  1.00160.45           C  
ATOM   3678  N   PRO A 483      31.621  16.911  75.364  1.00 66.34           N  
ATOM   3679  CA  PRO A 483      32.224  15.609  75.525  1.00 66.34           C  
ATOM   3680  C   PRO A 483      33.597  15.746  76.104  1.00 66.34           C  
ATOM   3681  O   PRO A 483      34.165  16.835  76.030  1.00 66.34           O  
ATOM   3682  CB  PRO A 483      32.204  14.974  74.136  1.00 66.34           C  
ATOM   3683  CG  PRO A 483      31.001  15.643  73.444  1.00 66.34           C  
ATOM   3684  CD  PRO A 483      30.901  17.027  74.107  1.00 66.34           C  
ATOM   3685  N   HIS A 484      34.150  14.666  76.696  1.00 46.80           N  
ATOM   3686  CA  HIS A 484      35.429  14.786  77.337  1.00 46.80           C  
ATOM   3687  C   HIS A 484      36.492  15.013  76.306  1.00 46.80           C  
ATOM   3688  O   HIS A 484      36.494  14.400  75.240  1.00 46.80           O  
ATOM   3689  CB  HIS A 484      35.827  13.575  78.198  1.00 46.80           C  
ATOM   3690  CG  HIS A 484      36.983  13.884  79.104  1.00 46.80           C  
ATOM   3691  CD2 HIS A 484      38.307  13.591  78.982  1.00 46.80           C  
ATOM   3692  ND1 HIS A 484      36.860  14.579  80.286  1.00 46.80           N  
ATOM   3693  CE1 HIS A 484      38.105  14.674  80.818  1.00 46.80           C  
ATOM   3694  NE2 HIS A 484      39.016  14.089  80.062  1.00 46.80           N  
ATOM   3695  N   ASP A 485      37.425  15.933  76.627  1.00 52.84           N  
ATOM   3696  CA  ASP A 485      38.542  16.299  75.799  1.00 52.84           C  
ATOM   3697  C   ASP A 485      38.057  16.808  74.477  1.00 52.84           C  
ATOM   3698  O   ASP A 485      38.791  16.774  73.490  1.00 52.84           O  
ATOM   3699  CB  ASP A 485      39.505  15.132  75.522  1.00 52.84           C  
ATOM   3700  CG  ASP A 485      40.276  14.819  76.796  1.00 52.84           C  
ATOM   3701  OD1 ASP A 485      40.363  15.718  77.673  1.00 52.84           O  
ATOM   3702  OD2 ASP A 485      40.794  13.675  76.903  1.00 52.84           O1-
ATOM   3703  N   TRP A 486      36.820  17.333  74.420  1.00 86.73           N  
ATOM   3704  CA  TRP A 486      36.313  17.785  73.155  1.00 86.73           C  
ATOM   3705  C   TRP A 486      37.088  18.989  72.694  1.00 86.73           C  
ATOM   3706  O   TRP A 486      37.451  19.094  71.524  1.00 86.73           O  
ATOM   3707  CB  TRP A 486      34.814  18.133  73.192  1.00 86.73           C  
ATOM   3708  CG  TRP A 486      34.208  18.339  71.823  1.00 86.73           C  
ATOM   3709  CD1 TRP A 486      33.928  17.405  70.868  1.00 86.73           C  
ATOM   3710  CD2 TRP A 486      33.777  19.602  71.290  1.00 86.73           C  
ATOM   3711  CE2 TRP A 486      33.258  19.358  70.019  1.00 86.73           C  
ATOM   3712  CE3 TRP A 486      33.808  20.860  71.818  1.00 86.73           C  
ATOM   3713  NE1 TRP A 486      33.360  18.005  69.772  1.00 86.73           N  
ATOM   3714  CZ2 TRP A 486      32.760  20.372  69.253  1.00 86.73           C  
ATOM   3715  CZ3 TRP A 486      33.306  21.881  71.041  1.00 86.73           C  
ATOM   3716  CH2 TRP A 486      32.793  21.642  69.783  1.00 86.73           C  
ATOM   3717  N   PHE A 487      37.404  19.909  73.626  1.00 83.05           N  
ATOM   3718  CA  PHE A 487      38.022  21.176  73.322  1.00 83.05           C  
ATOM   3719  C   PHE A 487      39.390  21.025  72.740  1.00 83.05           C  
ATOM   3720  O   PHE A 487      39.815  21.884  71.969  1.00 83.05           O  
ATOM   3721  CB  PHE A 487      38.093  22.139  74.520  1.00 83.05           C  
ATOM   3722  CG  PHE A 487      36.694  22.599  74.747  1.00 83.05           C  
ATOM   3723  CD1 PHE A 487      36.107  23.477  73.864  1.00 83.05           C  
ATOM   3724  CD2 PHE A 487      35.972  22.168  75.834  1.00 83.05           C  
ATOM   3725  CE1 PHE A 487      34.817  23.914  74.055  1.00 83.05           C  
ATOM   3726  CE2 PHE A 487      34.682  22.600  76.033  1.00 83.05           C  
ATOM   3727  CZ  PHE A 487      34.101  23.472  75.143  1.00 83.05           C  
ATOM   3728  N   SER A 488      40.135  19.966  73.107  1.00 41.24           N  
ATOM   3729  CA  SER A 488      41.471  19.837  72.591  1.00 41.24           C  
ATOM   3730  C   SER A 488      41.412  19.849  71.089  1.00 41.24           C  
ATOM   3731  O   SER A 488      42.306  20.379  70.430  1.00 41.24           O  
ATOM   3732  CB  SER A 488      42.153  18.530  73.031  1.00 41.24           C  
ATOM   3733  OG  SER A 488      41.435  17.411  72.533  1.00 41.24           O  
ATOM   3734  N   GLN A 489      40.372  19.222  70.513  1.00 82.19           N  
ATOM   3735  CA  GLN A 489      40.149  19.194  69.094  1.00 82.19           C  
ATOM   3736  C   GLN A 489      39.622  20.510  68.578  1.00 82.19           C  
ATOM   3737  O   GLN A 489      39.928  20.891  67.449  1.00 82.19           O  
ATOM   3738  CB  GLN A 489      39.138  18.109  68.687  1.00 82.19           C  
ATOM   3739  CG  GLN A 489      39.596  16.699  69.063  1.00 82.19           C  
ATOM   3740  CD  GLN A 489      40.915  16.437  68.351  1.00 82.19           C  
ATOM   3741  NE2 GLN A 489      41.918  15.919  69.108  1.00 82.19           N  
ATOM   3742  OE1 GLN A 489      41.052  16.697  67.157  1.00 82.19           O  
ATOM   3743  N   ASN A 490      38.771  21.220  69.357  1.00156.25           N  
ATOM   3744  CA  ASN A 490      38.165  22.425  68.845  1.00156.25           C  
ATOM   3745  C   ASN A 490      38.527  23.597  69.710  1.00156.25           C  
ATOM   3746  O   ASN A 490      37.699  24.103  70.468  1.00156.25           O  
ATOM   3747  CB  ASN A 490      36.629  22.335  68.861  1.00156.25           C  
ATOM   3748  CG  ASN A 490      36.215  21.150  68.000  1.00156.25           C  
ATOM   3749  ND2 ASN A 490      35.892  20.007  68.663  1.00156.25           N  
ATOM   3750  OD1 ASN A 490      36.194  21.229  66.773  1.00156.25           O  
ATOM   3751  N   ALA A 491      39.760  24.110  69.564  1.00 50.78           N  
ATOM   3752  CA  ALA A 491      40.236  25.188  70.382  1.00 50.78           C  
ATOM   3753  C   ALA A 491      39.453  26.441  70.128  1.00 50.78           C  
ATOM   3754  O   ALA A 491      39.110  27.158  71.064  1.00 50.78           O  
ATOM   3755  CB  ALA A 491      41.715  25.517  70.123  1.00 50.78           C  
ATOM   3756  N   LEU A 492      39.130  26.727  68.855  1.00 46.43           N  
ATOM   3757  CA  LEU A 492      38.504  27.965  68.484  1.00 46.43           C  
ATOM   3758  C   LEU A 492      37.159  28.107  69.127  1.00 46.43           C  
ATOM   3759  O   LEU A 492      36.792  29.202  69.555  1.00 46.43           O  
ATOM   3760  CB  LEU A 492      38.311  28.092  66.965  1.00 46.43           C  
ATOM   3761  CG  LEU A 492      39.643  28.156  66.199  1.00 46.43           C  
ATOM   3762  CD1 LEU A 492      39.413  28.289  64.685  1.00 46.43           C  
ATOM   3763  CD2 LEU A 492      40.553  29.256  66.763  1.00 46.43           C  
ATOM   3764  N   VAL A 493      36.377  27.016  69.211  1.00109.49           N  
ATOM   3765  CA  VAL A 493      35.070  27.125  69.792  1.00109.49           C  
ATOM   3766  C   VAL A 493      35.194  27.558  71.218  1.00109.49           C  
ATOM   3767  O   VAL A 493      34.373  28.334  71.701  1.00109.49           O  
ATOM   3768  CB  VAL A 493      34.273  25.852  69.790  1.00109.49           C  
ATOM   3769  CG1 VAL A 493      33.962  25.465  68.340  1.00109.49           C  
ATOM   3770  CG2 VAL A 493      35.043  24.779  70.574  1.00109.49           C  
ATOM   3771  N   LEU A 494      36.218  27.057  71.933  1.00 46.96           N  
ATOM   3772  CA  LEU A 494      36.402  27.398  73.314  1.00 46.96           C  
ATOM   3773  C   LEU A 494      36.629  28.874  73.422  1.00 46.96           C  
ATOM   3774  O   LEU A 494      36.067  29.531  74.296  1.00 46.96           O  
ATOM   3775  CB  LEU A 494      37.615  26.685  73.938  1.00 46.96           C  
ATOM   3776  CG  LEU A 494      37.851  27.031  75.420  1.00 46.96           C  
ATOM   3777  CD1 LEU A 494      36.646  26.637  76.289  1.00 46.96           C  
ATOM   3778  CD2 LEU A 494      39.168  26.418  75.928  1.00 46.96           C  
ATOM   3779  N   LEU A 495      37.447  29.450  72.521  1.00 81.17           N  
ATOM   3780  CA  LEU A 495      37.689  30.860  72.593  1.00 81.17           C  
ATOM   3781  C   LEU A 495      36.391  31.574  72.389  1.00 81.17           C  
ATOM   3782  O   LEU A 495      36.105  32.561  73.066  1.00 81.17           O  
ATOM   3783  CB  LEU A 495      38.676  31.380  71.530  1.00 81.17           C  
ATOM   3784  CG  LEU A 495      40.145  30.999  71.794  1.00 81.17           C  
ATOM   3785  CD1 LEU A 495      40.370  29.485  71.748  1.00 81.17           C  
ATOM   3786  CD2 LEU A 495      41.085  31.767  70.856  1.00 81.17           C  
ATOM   3787  N   ASP A 496      35.559  31.082  71.453  1.00 38.21           N  
ATOM   3788  CA  ASP A 496      34.306  31.714  71.149  1.00 38.21           C  
ATOM   3789  C   ASP A 496      33.430  31.702  72.364  1.00 38.21           C  
ATOM   3790  O   ASP A 496      32.769  32.693  72.673  1.00 38.21           O  
ATOM   3791  CB  ASP A 496      33.531  30.960  70.059  1.00 38.21           C  
ATOM   3792  CG  ASP A 496      34.228  31.143  68.721  1.00 38.21           C  
ATOM   3793  OD1 ASP A 496      35.129  32.020  68.628  1.00 38.21           O  
ATOM   3794  OD2 ASP A 496      33.862  30.407  67.766  1.00 38.21           O1-
ATOM   3795  N   LEU A 497      33.400  30.563  73.080  1.00 53.75           N  
ATOM   3796  CA  LEU A 497      32.577  30.394  74.244  1.00 53.75           C  
ATOM   3797  C   LEU A 497      33.050  31.320  75.323  1.00 53.75           C  
ATOM   3798  O   LEU A 497      32.247  31.881  76.067  1.00 53.75           O  
ATOM   3799  CB  LEU A 497      32.624  28.948  74.766  1.00 53.75           C  
ATOM   3800  CG  LEU A 497      32.022  27.940  73.766  1.00 53.75           C  
ATOM   3801  CD1 LEU A 497      32.077  26.499  74.301  1.00 53.75           C  
ATOM   3802  CD2 LEU A 497      30.600  28.359  73.357  1.00 53.75           C  
ATOM   3803  N   GLU A 498      34.378  31.497  75.435  1.00 37.91           N  
ATOM   3804  CA  GLU A 498      34.960  32.334  76.446  1.00 37.91           C  
ATOM   3805  C   GLU A 498      34.519  33.748  76.221  1.00 37.91           C  
ATOM   3806  O   GLU A 498      34.234  34.474  77.172  1.00 37.91           O  
ATOM   3807  CB  GLU A 498      36.498  32.290  76.409  1.00 37.91           C  
ATOM   3808  CG  GLU A 498      37.051  30.905  76.762  1.00 37.91           C  
ATOM   3809  CD  GLU A 498      38.546  30.877  76.475  1.00 37.91           C  
ATOM   3810  OE1 GLU A 498      38.971  31.498  75.465  1.00 37.91           O  
ATOM   3811  OE2 GLU A 498      39.284  30.228  77.263  1.00 37.91           O1-
ATOM   3812  N   LYS A 499      34.449  34.182  74.948  1.00 28.51           N  
ATOM   3813  CA  LYS A 499      34.047  35.526  74.648  1.00 28.51           C  
ATOM   3814  C   LYS A 499      32.631  35.722  75.104  1.00 28.51           C  
ATOM   3815  O   LYS A 499      32.285  36.772  75.642  1.00 28.51           O  
ATOM   3816  CB  LYS A 499      34.095  35.851  73.144  1.00 28.51           C  
ATOM   3817  CG  LYS A 499      33.760  37.312  72.829  1.00 28.51           C  
ATOM   3818  CD  LYS A 499      34.038  37.721  71.379  1.00 28.51           C  
ATOM   3819  CE  LYS A 499      33.692  39.185  71.086  1.00 28.51           C  
ATOM   3820  NZ  LYS A 499      33.966  39.504  69.666  1.00 28.51           N1+
ATOM   3821  N   GLU A 500      31.776  34.702  74.900  1.00 73.33           N  
ATOM   3822  CA  GLU A 500      30.382  34.768  75.259  1.00 73.33           C  
ATOM   3823  C   GLU A 500      30.242  34.898  76.744  1.00 73.33           C  
ATOM   3824  O   GLU A 500      29.352  35.596  77.229  1.00 73.33           O  
ATOM   3825  CB  GLU A 500      29.593  33.520  74.826  1.00 73.33           C  
ATOM   3826  CG  GLU A 500      28.107  33.562  75.199  1.00 73.33           C  
ATOM   3827  CD  GLU A 500      27.377  34.525  74.273  1.00 73.33           C  
ATOM   3828  OE1 GLU A 500      28.057  35.223  73.477  1.00 73.33           O  
ATOM   3829  OE2 GLU A 500      26.120  34.573  74.356  1.00 73.33           O1-
ATOM   3830  N   GLN A 501      31.120  34.225  77.510  1.00 34.86           N  
ATOM   3831  CA  GLN A 501      31.047  34.273  78.942  1.00 34.86           C  
ATOM   3832  C   GLN A 501      31.217  35.704  79.342  1.00 34.86           C  
ATOM   3833  O   GLN A 501      30.524  36.199  80.231  1.00 34.86           O  
ATOM   3834  CB  GLN A 501      32.191  33.494  79.614  1.00 34.86           C  
ATOM   3835  CG  GLN A 501      32.175  31.989  79.338  1.00 34.86           C  
ATOM   3836  CD  GLN A 501      33.424  31.390  79.969  1.00 34.86           C  
ATOM   3837  NE2 GLN A 501      33.231  30.483  80.962  1.00 34.86           N  
ATOM   3838  OE1 GLN A 501      34.546  31.724  79.590  1.00 34.86           O  
ATOM   3839  N   GLU A 502      32.145  36.405  78.667  1.00 67.91           N  
ATOM   3840  CA  GLU A 502      32.456  37.771  78.971  1.00 67.91           C  
ATOM   3841  C   GLU A 502      31.242  38.619  78.743  1.00 67.91           C  
ATOM   3842  O   GLU A 502      30.935  39.492  79.552  1.00 67.91           O  
ATOM   3843  CB  GLU A 502      33.591  38.315  78.088  1.00 67.91           C  
ATOM   3844  CG  GLU A 502      34.086  39.701  78.496  1.00 67.91           C  
ATOM   3845  CD  GLU A 502      35.212  40.084  77.545  1.00 67.91           C  
ATOM   3846  OE1 GLU A 502      34.943  40.182  76.318  1.00 67.91           O  
ATOM   3847  OE2 GLU A 502      36.357  40.278  78.034  1.00 67.91           O1-
ATOM   3848  N   TYR A 503      30.499  38.369  77.646  1.00 59.64           N  
ATOM   3849  CA  TYR A 503      29.334  39.157  77.350  1.00 59.64           C  
ATOM   3850  C   TYR A 503      28.340  39.002  78.458  1.00 59.64           C  
ATOM   3851  O   TYR A 503      27.701  39.970  78.865  1.00 59.64           O  
ATOM   3852  CB  TYR A 503      28.581  38.744  76.068  1.00 59.64           C  
ATOM   3853  CG  TYR A 503      29.286  39.235  74.850  1.00 59.64           C  
ATOM   3854  CD1 TYR A 503      29.160  40.550  74.465  1.00 59.64           C  
ATOM   3855  CD2 TYR A 503      30.042  38.386  74.076  1.00 59.64           C  
ATOM   3856  CE1 TYR A 503      29.792  41.021  73.338  1.00 59.64           C  
ATOM   3857  CE2 TYR A 503      30.676  38.851  72.947  1.00 59.64           C  
ATOM   3858  CZ  TYR A 503      30.553  40.169  72.577  1.00 59.64           C  
ATOM   3859  OH  TYR A 503      31.203  40.646  71.418  1.00 59.64           O  
ATOM   3860  N   TRP A 504      28.180  37.766  78.964  1.00 72.38           N  
ATOM   3861  CA  TRP A 504      27.213  37.455  79.979  1.00 72.38           C  
ATOM   3862  C   TRP A 504      27.545  38.152  81.263  1.00 72.38           C  
ATOM   3863  O   TRP A 504      26.654  38.459  82.053  1.00 72.38           O  
ATOM   3864  CB  TRP A 504      27.069  35.950  80.252  1.00 72.38           C  
ATOM   3865  CG  TRP A 504      26.412  35.218  79.106  1.00 72.38           C  
ATOM   3866  CD1 TRP A 504      26.343  35.573  77.790  1.00 72.38           C  
ATOM   3867  CD2 TRP A 504      25.687  33.986  79.234  1.00 72.38           C  
ATOM   3868  CE2 TRP A 504      25.212  33.654  77.965  1.00 72.38           C  
ATOM   3869  CE3 TRP A 504      25.431  33.197  80.320  1.00 72.38           C  
ATOM   3870  NE1 TRP A 504      25.624  34.636  77.089  1.00 72.38           N  
ATOM   3871  CZ2 TRP A 504      24.472  32.524  77.762  1.00 72.38           C  
ATOM   3872  CZ3 TRP A 504      24.689  32.057  80.110  1.00 72.38           C  
ATOM   3873  CH2 TRP A 504      24.218  31.726  78.855  1.00 72.38           C  
ATOM   3874  N   GLU A 505      28.841  38.408  81.516  1.00 79.42           N  
ATOM   3875  CA  GLU A 505      29.251  39.045  82.737  1.00 79.42           C  
ATOM   3876  C   GLU A 505      28.570  40.380  82.803  1.00 79.42           C  
ATOM   3877  O   GLU A 505      28.247  40.876  83.881  1.00 79.42           O  
ATOM   3878  CB  GLU A 505      30.768  39.300  82.787  1.00 79.42           C  
ATOM   3879  CG  GLU A 505      31.610  38.023  82.721  1.00 79.42           C  
ATOM   3880  CD  GLU A 505      31.367  37.206  83.984  1.00 79.42           C  
ATOM   3881  OE1 GLU A 505      30.178  37.041  84.369  1.00 79.42           O  
ATOM   3882  OE2 GLU A 505      32.370  36.734  84.581  1.00 79.42           O1-
ATOM   3883  N   GLY A 506      28.380  41.005  81.630  1.00 48.21           N  
ATOM   3884  CA  GLY A 506      27.750  42.283  81.447  1.00 48.21           C  
ATOM   3885  C   GLY A 506      26.286  42.238  81.784  1.00 48.21           C  
ATOM   3886  O   GLY A 506      25.696  43.274  82.087  1.00 48.21           O  
ATOM   3887  N   VAL A 507      25.628  41.067  81.656  1.00 53.81           N  
ATOM   3888  CA  VAL A 507      24.204  41.031  81.866  1.00 53.81           C  
ATOM   3889  C   VAL A 507      23.890  40.553  83.248  1.00 53.81           C  
ATOM   3890  O   VAL A 507      24.355  39.503  83.688  1.00 53.81           O  
ATOM   3891  CB  VAL A 507      23.504  40.134  80.888  1.00 53.81           C  
ATOM   3892  CG1 VAL A 507      21.996  40.132  81.190  1.00 53.81           C  
ATOM   3893  CG2 VAL A 507      23.862  40.606  79.470  1.00 53.81           C  
ATOM   3894  N   ALA A 508      23.060  41.328  83.973  1.00 40.94           N  
ATOM   3895  CA  ALA A 508      22.750  40.973  85.325  1.00 40.94           C  
ATOM   3896  C   ALA A 508      21.964  39.704  85.330  1.00 40.94           C  
ATOM   3897  O   ALA A 508      20.948  39.580  84.646  1.00 40.94           O  
ATOM   3898  CB  ALA A 508      21.924  42.039  86.069  1.00 40.94           C  
ATOM   3899  N   GLY A 509      22.428  38.724  86.132  1.00 28.98           N  
ATOM   3900  CA  GLY A 509      21.720  37.489  86.300  1.00 28.98           C  
ATOM   3901  C   GLY A 509      22.210  36.434  85.350  1.00 28.98           C  
ATOM   3902  O   GLY A 509      21.829  35.273  85.482  1.00 28.98           O  
ATOM   3903  N   TRP A 510      23.078  36.776  84.378  1.00 64.79           N  
ATOM   3904  CA  TRP A 510      23.494  35.760  83.449  1.00 64.79           C  
ATOM   3905  C   TRP A 510      24.887  35.324  83.778  1.00 64.79           C  
ATOM   3906  O   TRP A 510      25.758  36.146  84.058  1.00 64.79           O  
ATOM   3907  CB  TRP A 510      23.547  36.226  81.982  1.00 64.79           C  
ATOM   3908  CG  TRP A 510      22.205  36.504  81.351  1.00 64.79           C  
ATOM   3909  CD1 TRP A 510      20.962  36.511  81.911  1.00 64.79           C  
ATOM   3910  CD2 TRP A 510      22.028  36.821  79.962  1.00 64.79           C  
ATOM   3911  CE2 TRP A 510      20.662  37.007  79.753  1.00 64.79           C  
ATOM   3912  CE3 TRP A 510      22.929  36.947  78.944  1.00 64.79           C  
ATOM   3913  NE1 TRP A 510      20.019  36.814  80.958  1.00 64.79           N  
ATOM   3914  CZ2 TRP A 510      20.175  37.323  78.517  1.00 64.79           C  
ATOM   3915  CZ3 TRP A 510      22.435  37.265  77.699  1.00 64.79           C  
ATOM   3916  CH2 TRP A 510      21.084  37.450  77.490  1.00 64.79           C  
ATOM   3917  N   ARG A 511      25.118  33.994  83.777  1.00123.78           N  
ATOM   3918  CA  ARG A 511      26.438  33.470  83.986  1.00123.78           C  
ATOM   3919  C   ARG A 511      26.559  32.240  83.134  1.00123.78           C  
ATOM   3920  O   ARG A 511      25.634  31.431  83.071  1.00123.78           O  
ATOM   3921  CB  ARG A 511      26.718  33.044  85.436  1.00123.78           C  
ATOM   3922  CG  ARG A 511      28.161  32.584  85.658  1.00123.78           C  
ATOM   3923  CD  ARG A 511      28.389  31.880  86.997  1.00123.78           C  
ATOM   3924  NE  ARG A 511      28.127  32.863  88.084  1.00123.78           N  
ATOM   3925  CZ  ARG A 511      27.911  32.424  89.359  1.00123.78           C  
ATOM   3926  NH1 ARG A 511      27.914  31.087  89.629  1.00123.78           N1+
ATOM   3927  NH2 ARG A 511      27.695  33.322  90.364  1.00123.78           N  
ATOM   3928  N   LEU A 512      27.713  32.065  82.452  1.00 52.15           N  
ATOM   3929  CA  LEU A 512      27.878  30.926  81.589  1.00 52.15           C  
ATOM   3930  C   LEU A 512      29.061  30.135  82.058  1.00 52.15           C  
ATOM   3931  O   LEU A 512      30.150  30.676  82.244  1.00 52.15           O  
ATOM   3932  CB  LEU A 512      28.168  31.319  80.127  1.00 52.15           C  
ATOM   3933  CG  LEU A 512      28.344  30.122  79.171  1.00 52.15           C  
ATOM   3934  CD1 LEU A 512      27.020  29.366  78.979  1.00 52.15           C  
ATOM   3935  CD2 LEU A 512      28.984  30.547  77.837  1.00 52.15           C  
ATOM   3936  N   LYS A 513      28.869  28.814  82.256  1.00 44.15           N  
ATOM   3937  CA  LYS A 513      29.944  27.959  82.677  1.00 44.15           C  
ATOM   3938  C   LYS A 513      30.149  26.938  81.599  1.00 44.15           C  
ATOM   3939  O   LYS A 513      29.187  26.412  81.040  1.00 44.15           O  
ATOM   3940  CB  LYS A 513      29.641  27.213  83.991  1.00 44.15           C  
ATOM   3941  CG  LYS A 513      29.542  28.151  85.199  1.00 44.15           C  
ATOM   3942  CD  LYS A 513      28.903  27.519  86.438  1.00 44.15           C  
ATOM   3943  CE  LYS A 513      28.806  28.477  87.628  1.00 44.15           C  
ATOM   3944  NZ  LYS A 513      27.948  27.894  88.684  1.00 44.15           N1+
ATOM   3945  N   ILE A 514      31.426  26.637  81.279  1.00101.74           N  
ATOM   3946  CA  ILE A 514      31.739  25.701  80.234  1.00101.74           C  
ATOM   3947  C   ILE A 514      32.424  24.535  80.869  1.00101.74           C  
ATOM   3948  O   ILE A 514      33.341  24.696  81.672  1.00101.74           O  
ATOM   3949  CB  ILE A 514      32.670  26.262  79.200  1.00101.74           C  
ATOM   3950  CG1 ILE A 514      32.033  27.496  78.538  1.00101.74           C  
ATOM   3951  CG2 ILE A 514      33.019  25.138  78.211  1.00101.74           C  
ATOM   3952  CD1 ILE A 514      30.690  27.202  77.871  1.00101.74           C  
ATOM   3953  N   GLU A 515      31.991  23.314  80.498  1.00107.79           N  
ATOM   3954  CA  GLU A 515      32.464  22.139  81.164  1.00107.79           C  
ATOM   3955  C   GLU A 515      32.722  21.071  80.146  1.00107.79           C  
ATOM   3956  O   GLU A 515      32.220  21.122  79.024  1.00107.79           O  
ATOM   3957  CB  GLU A 515      31.367  21.640  82.121  1.00107.79           C  
ATOM   3958  CG  GLU A 515      31.710  20.485  83.051  1.00107.79           C  
ATOM   3959  CD  GLU A 515      30.442  20.225  83.859  1.00107.79           C  
ATOM   3960  OE1 GLU A 515      29.527  21.092  83.808  1.00107.79           O  
ATOM   3961  OE2 GLU A 515      30.366  19.165  84.533  1.00107.79           O1-
ATOM   3962  N   GLU A 516      33.562  20.082  80.514  1.00 78.71           N  
ATOM   3963  CA  GLU A 516      33.788  18.951  79.663  1.00 78.71           C  
ATOM   3964  C   GLU A 516      33.313  17.782  80.455  1.00 78.71           C  
ATOM   3965  O   GLU A 516      33.301  17.832  81.684  1.00 78.71           O  
ATOM   3966  CB  GLU A 516      35.254  18.744  79.250  1.00 78.71           C  
ATOM   3967  CG  GLU A 516      35.759  19.878  78.350  1.00 78.71           C  
ATOM   3968  CD  GLU A 516      37.018  19.418  77.630  1.00 78.71           C  
ATOM   3969  OE1 GLU A 516      36.899  18.498  76.778  1.00 78.71           O  
ATOM   3970  OE2 GLU A 516      38.109  19.982  77.909  1.00 78.71           O1-
ATOM   3971  N   GLU A 517      32.898  16.695  79.775  1.00218.11           N  
ATOM   3972  CA  GLU A 517      32.289  15.630  80.510  1.00218.11           C  
ATOM   3973  C   GLU A 517      33.231  15.101  81.528  1.00218.11           C  
ATOM   3974  O   GLU A 517      34.242  14.466  81.231  1.00218.11           O  
ATOM   3975  CB  GLU A 517      31.704  14.506  79.638  1.00218.11           C  
ATOM   3976  CG  GLU A 517      30.512  15.028  78.826  1.00218.11           C  
ATOM   3977  CD  GLU A 517      29.701  13.866  78.276  1.00218.11           C  
ATOM   3978  OE1 GLU A 517      30.245  13.098  77.439  1.00218.11           O  
ATOM   3979  OE2 GLU A 517      28.516  13.739  78.686  1.00218.11           O1-
ATOM   3980  N   SER A 518      32.878  15.436  82.782  1.00212.80           N  
ATOM   3981  CA  SER A 518      33.512  15.083  84.011  1.00212.80           C  
ATOM   3982  C   SER A 518      32.718  15.851  85.015  1.00212.80           C  
ATOM   3983  O   SER A 518      32.133  16.878  84.673  1.00212.80           O  
ATOM   3984  CB  SER A 518      34.975  15.546  84.108  1.00212.80           C  
ATOM   3985  OG  SER A 518      35.045  16.961  84.010  1.00212.80           O  
ATOM   3986  N   THR A 519      32.642  15.393  86.276  1.00167.66           N  
ATOM   3987  CA  THR A 519      31.835  16.179  87.161  1.00167.66           C  
ATOM   3988  C   THR A 519      32.701  16.730  88.240  1.00167.66           C  
ATOM   3989  O   THR A 519      33.091  16.027  89.170  1.00167.66           O  
ATOM   3990  CB  THR A 519      30.742  15.403  87.833  1.00167.66           C  
ATOM   3991  CG2 THR A 519      29.936  16.370  88.718  1.00167.66           C  
ATOM   3992  OG1 THR A 519      29.892  14.812  86.863  1.00167.66           O  
ATOM   3993  N   PRO A 520      33.020  17.984  88.122  1.00166.72           N  
ATOM   3994  CA  PRO A 520      33.779  18.683  89.113  1.00166.72           C  
ATOM   3995  C   PRO A 520      32.946  18.705  90.351  1.00166.72           C  
ATOM   3996  O   PRO A 520      33.499  18.840  91.442  1.00166.72           O  
ATOM   3997  CB  PRO A 520      33.988  20.086  88.543  1.00166.72           C  
ATOM   3998  CG  PRO A 520      32.780  20.279  87.605  1.00166.72           C  
ATOM   3999  CD  PRO A 520      32.480  18.859  87.096  1.00166.72           C  
ATOM   4000  N   GLU A 521      31.611  18.595  90.200  1.00213.72           N  
ATOM   4001  CA  GLU A 521      30.747  18.678  91.337  1.00213.72           C  
ATOM   4002  C   GLU A 521      30.777  17.389  92.083  1.00213.72           C  
ATOM   4003  O   GLU A 521      30.813  16.306  91.503  1.00213.72           O  
ATOM   4004  CB  GLU A 521      29.288  19.010  90.981  1.00213.72           C  
ATOM   4005  CG  GLU A 521      29.139  20.426  90.417  1.00213.72           C  
ATOM   4006  CD  GLU A 521      27.671  20.691  90.115  1.00213.72           C  
ATOM   4007  OE1 GLU A 521      26.829  19.800  90.406  1.00213.72           O  
ATOM   4008  OE2 GLU A 521      27.374  21.798  89.593  1.00213.72           O1-
ATOM   4009  N   ILE A 522      30.781  17.506  93.423  1.00170.44           N  
ATOM   4010  CA  ILE A 522      30.800  16.384  94.308  1.00170.44           C  
ATOM   4011  C   ILE A 522      29.514  15.636  94.172  1.00170.44           C  
ATOM   4012  O   ILE A 522      29.507  14.408  94.108  1.00170.44           O  
ATOM   4013  CB  ILE A 522      30.962  16.798  95.746  1.00170.44           C  
ATOM   4014  CG1 ILE A 522      31.118  15.566  96.652  1.00170.44           C  
ATOM   4015  CG2 ILE A 522      29.797  17.727  96.132  1.00170.44           C  
ATOM   4016  CD1 ILE A 522      31.574  15.912  98.070  1.00170.44           C  
ATOM   4017  N   ALA A 523      28.386  16.365  94.103  1.00198.90           N  
ATOM   4018  CA  ALA A 523      27.115  15.708  94.071  1.00198.90           C  
ATOM   4019  C   ALA A 523      27.022  14.886  92.832  1.00198.90           C  
ATOM   4020  O   ALA A 523      27.418  15.310  91.748  1.00198.90           O  
ATOM   4021  CB  ALA A 523      25.919  16.677  94.075  1.00198.90           C  
ATOM   4022  N   ALA A 524      26.489  13.661  92.988  1.00 36.50           N  
ATOM   4023  CA  ALA A 524      26.298  12.783  91.877  1.00 36.50           C  
ATOM   4024  C   ALA A 524      24.798  12.816  91.607  1.00 36.50           C  
ATOM   4025  O   ALA A 524      24.092  13.571  92.326  1.00 36.50           O  
ATOM   4026  CB  ALA A 524      26.677  11.324  92.182  1.00 36.50           C  
ATOM   4027  OXT ALA A 524      24.339  12.088  90.687  1.00 36.50           O1-
TER   
ATOM   4028  N   ARG B  20      49.046  65.112  29.693  1.00272.88           N  
ATOM   4029  CA  ARG B  20      50.428  65.253  30.045  1.00272.88           C  
ATOM   4030  C   ARG B  20      50.733  64.224  31.079  1.00272.88           C  
ATOM   4031  O   ARG B  20      49.850  63.535  31.587  1.00272.88           O  
ATOM   4032  CB  ARG B  20      50.776  66.609  30.680  1.00272.88           C  
ATOM   4033  CG  ARG B  20      50.609  67.802  29.738  1.00272.88           C  
ATOM   4034  CD  ARG B  20      51.158  69.103  30.324  1.00272.88           C  
ATOM   4035  NE  ARG B  20      52.644  68.988  30.309  1.00272.88           N  
ATOM   4036  CZ  ARG B  20      53.357  69.455  29.241  1.00272.88           C  
ATOM   4037  NH1 ARG B  20      52.727  70.152  28.251  1.00272.88           N1+
ATOM   4038  NH2 ARG B  20      54.702  69.233  29.170  1.00272.88           N  
ATOM   4039  N   PRO B  21      51.995  64.091  31.365  1.00117.56           N  
ATOM   4040  CA  PRO B  21      52.425  63.206  32.406  1.00117.56           C  
ATOM   4041  C   PRO B  21      52.056  63.878  33.683  1.00117.56           C  
ATOM   4042  O   PRO B  21      51.973  65.105  33.696  1.00117.56           O  
ATOM   4043  CB  PRO B  21      53.928  62.999  32.195  1.00117.56           C  
ATOM   4044  CG  PRO B  21      54.330  64.062  31.155  1.00117.56           C  
ATOM   4045  CD  PRO B  21      53.032  64.321  30.378  1.00117.56           C  
ATOM   4046  N   GLN B  22      51.814  63.119  34.765  1.00309.36           N  
ATOM   4047  CA  GLN B  22      51.383  63.807  35.942  1.00309.36           C  
ATOM   4048  C   GLN B  22      52.088  63.231  37.125  1.00309.36           C  
ATOM   4049  O   GLN B  22      52.522  62.081  37.111  1.00309.36           O  
ATOM   4050  CB  GLN B  22      49.873  63.647  36.197  1.00309.36           C  
ATOM   4051  CG  GLN B  22      49.300  64.634  37.214  1.00309.36           C  
ATOM   4052  CD  GLN B  22      49.077  65.946  36.477  1.00309.36           C  
ATOM   4053  NE2 GLN B  22      49.326  65.937  35.139  1.00309.36           N  
ATOM   4054  OE1 GLN B  22      48.691  66.952  37.069  1.00309.36           O  
ATOM   4055  N   GLU B  23      52.242  64.055  38.178  1.00246.87           N  
ATOM   4056  CA  GLU B  23      52.800  63.596  39.415  1.00246.87           C  
ATOM   4057  C   GLU B  23      51.646  63.574  40.358  1.00246.87           C  
ATOM   4058  O   GLU B  23      50.888  64.538  40.450  1.00246.87           O  
ATOM   4059  CB  GLU B  23      53.871  64.534  40.002  1.00246.87           C  
ATOM   4060  CG  GLU B  23      54.582  63.962  41.231  1.00246.87           C  
ATOM   4061  CD  GLU B  23      55.608  64.981  41.709  1.00246.87           C  
ATOM   4062  OE1 GLU B  23      55.691  66.073  41.084  1.00246.87           O  
ATOM   4063  OE2 GLU B  23      56.316  64.685  42.708  1.00246.87           O1-
ATOM   4064  N   PHE B  24      51.453  62.447  41.059  1.00 95.90           N  
ATOM   4065  CA  PHE B  24      50.351  62.357  41.964  1.00 95.90           C  
ATOM   4066  C   PHE B  24      50.804  61.590  43.158  1.00 95.90           C  
ATOM   4067  O   PHE B  24      51.830  60.909  43.130  1.00 95.90           O  
ATOM   4068  CB  PHE B  24      49.101  61.692  41.358  1.00 95.90           C  
ATOM   4069  CG  PHE B  24      49.485  60.363  40.811  1.00 95.90           C  
ATOM   4070  CD1 PHE B  24      49.536  59.250  41.615  1.00 95.90           C  
ATOM   4071  CD2 PHE B  24      49.789  60.239  39.476  1.00 95.90           C  
ATOM   4072  CE1 PHE B  24      49.891  58.031  41.090  1.00 95.90           C  
ATOM   4073  CE2 PHE B  24      50.145  59.023  38.945  1.00 95.90           C  
ATOM   4074  CZ  PHE B  24      50.195  57.915  39.755  1.00 95.90           C  
ATOM   4075  N   ALA B  25      50.051  61.697  44.268  1.00 56.75           N  
ATOM   4076  CA  ALA B  25      50.557  61.047  45.432  1.00 56.75           C  
ATOM   4077  C   ALA B  25      49.468  60.345  46.168  1.00 56.75           C  
ATOM   4078  O   ALA B  25      48.297  60.723  46.127  1.00 56.75           O  
ATOM   4079  CB  ALA B  25      51.223  62.016  46.427  1.00 56.75           C  
ATOM   4080  N   ALA B  26      49.862  59.260  46.860  1.00 62.07           N  
ATOM   4081  CA  ALA B  26      48.968  58.523  47.695  1.00 62.07           C  
ATOM   4082  C   ALA B  26      49.542  58.629  49.073  1.00 62.07           C  
ATOM   4083  O   ALA B  26      50.742  58.435  49.264  1.00 62.07           O  
ATOM   4084  CB  ALA B  26      48.890  57.030  47.323  1.00 62.07           C  
ATOM   4085  N   VAL B  27      48.702  58.967  50.074  1.00 65.87           N  
ATOM   4086  CA  VAL B  27      49.212  59.088  51.408  1.00 65.87           C  
ATOM   4087  C   VAL B  27      48.517  58.062  52.243  1.00 65.87           C  
ATOM   4088  O   VAL B  27      47.290  57.955  52.238  1.00 65.87           O  
ATOM   4089  CB  VAL B  27      48.963  60.434  52.031  1.00 65.87           C  
ATOM   4090  CG1 VAL B  27      49.497  60.419  53.474  1.00 65.87           C  
ATOM   4091  CG2 VAL B  27      49.620  61.511  51.149  1.00 65.87           C  
ATOM   4092  N   ASP B  28      49.317  57.279  52.990  1.00 84.85           N  
ATOM   4093  CA  ASP B  28      48.803  56.209  53.790  1.00 84.85           C  
ATOM   4094  C   ASP B  28      49.049  56.568  55.219  1.00 84.85           C  
ATOM   4095  O   ASP B  28      50.194  56.643  55.662  1.00 84.85           O  
ATOM   4096  CB  ASP B  28      49.545  54.887  53.503  1.00 84.85           C  
ATOM   4097  CG  ASP B  28      48.944  53.741  54.304  1.00 84.85           C  
ATOM   4098  OD1 ASP B  28      47.839  53.924  54.881  1.00 84.85           O  
ATOM   4099  OD2 ASP B  28      49.590  52.659  54.348  1.00 84.85           O1-
ATOM   4100  N   LEU B  29      47.972  56.820  55.984  1.00 85.67           N  
ATOM   4101  CA  LEU B  29      48.168  57.132  57.369  1.00 85.67           C  
ATOM   4102  C   LEU B  29      48.070  55.827  58.093  1.00 85.67           C  
ATOM   4103  O   LEU B  29      46.981  55.387  58.452  1.00 85.67           O  
ATOM   4104  CB  LEU B  29      47.082  58.060  57.936  1.00 85.67           C  
ATOM   4105  CG  LEU B  29      46.955  59.396  57.177  1.00 85.67           C  
ATOM   4106  CD1 LEU B  29      45.955  60.331  57.876  1.00 85.67           C  
ATOM   4107  CD2 LEU B  29      48.321  60.056  56.931  1.00 85.67           C  
ATOM   4108  N   GLY B  30      49.226  55.181  58.349  1.00 51.87           N  
ATOM   4109  CA  GLY B  30      49.202  53.857  58.905  1.00 51.87           C  
ATOM   4110  C   GLY B  30      49.330  53.862  60.385  1.00 51.87           C  
ATOM   4111  O   GLY B  30      49.333  54.904  61.038  1.00 51.87           O  
ATOM   4112  N   SER B  31      49.401  52.634  60.939  1.00 58.47           N  
ATOM   4113  CA  SER B  31      49.570  52.416  62.340  1.00 58.47           C  
ATOM   4114  C   SER B  31      50.931  52.885  62.743  1.00 58.47           C  
ATOM   4115  O   SER B  31      51.065  53.714  63.640  1.00 58.47           O  
ATOM   4116  CB  SER B  31      49.462  50.933  62.733  1.00 58.47           C  
ATOM   4117  OG  SER B  31      48.150  50.457  62.469  1.00 58.47           O  
ATOM   4118  N   ASN B  32      51.980  52.313  62.116  1.00 87.46           N  
ATOM   4119  CA  ASN B  32      53.343  52.651  62.428  1.00 87.46           C  
ATOM   4120  C   ASN B  32      53.797  53.956  61.833  1.00 87.46           C  
ATOM   4121  O   ASN B  32      54.437  54.754  62.516  1.00 87.46           O  
ATOM   4122  CB  ASN B  32      54.343  51.565  62.005  1.00 87.46           C  
ATOM   4123  CG  ASN B  32      55.676  51.926  62.643  1.00 87.46           C  
ATOM   4124  ND2 ASN B  32      55.997  51.284  63.799  1.00 87.46           N  
ATOM   4125  OD1 ASN B  32      56.407  52.777  62.140  1.00 87.46           O  
ATOM   4126  N   SER B  33      53.492  54.224  60.542  1.00128.03           N  
ATOM   4127  CA  SER B  33      54.037  55.420  59.952  1.00128.03           C  
ATOM   4128  C   SER B  33      53.140  55.920  58.847  1.00128.03           C  
ATOM   4129  O   SER B  33      52.130  55.288  58.543  1.00128.03           O  
ATOM   4130  CB  SER B  33      55.450  55.211  59.377  1.00128.03           C  
ATOM   4131  OG  SER B  33      55.464  54.125  58.466  1.00128.03           O  
ATOM   4132  N   PHE B  34      53.474  57.108  58.263  1.00201.06           N  
ATOM   4133  CA  PHE B  34      52.753  57.688  57.135  1.00201.06           C  
ATOM   4134  C   PHE B  34      53.686  57.651  55.880  1.00201.06           C  
ATOM   4135  O   PHE B  34      54.890  57.754  56.118  1.00201.06           O  
ATOM   4136  CB  PHE B  34      52.361  59.177  57.284  1.00201.06           C  
ATOM   4137  CG  PHE B  34      51.438  59.381  58.439  1.00201.06           C  
ATOM   4138  CD1 PHE B  34      50.414  58.500  58.685  1.00201.06           C  
ATOM   4139  CD2 PHE B  34      51.547  60.498  59.237  1.00201.06           C  
ATOM   4140  CE1 PHE B  34      49.548  58.695  59.734  1.00201.06           C  
ATOM   4141  CE2 PHE B  34      50.682  60.701  60.288  1.00201.06           C  
ATOM   4142  CZ  PHE B  34      49.682  59.796  60.544  1.00201.06           C  
ATOM   4143  N   HIS B  35      53.179  57.533  54.565  1.00368.51           N  
ATOM   4144  CA  HIS B  35      53.910  57.369  53.225  1.00368.51           C  
ATOM   4145  C   HIS B  35      53.160  58.049  51.880  1.00368.51           C  
ATOM   4146  O   HIS B  35      52.113  58.566  52.280  1.00368.51           O  
ATOM   4147  CB  HIS B  35      54.022  55.874  52.864  1.00368.51           C  
ATOM   4148  CG  HIS B  35      54.447  54.989  54.006  1.00368.51           C  
ATOM   4149  CD2 HIS B  35      53.691  54.429  54.990  1.00368.51           C  
ATOM   4150  ND1 HIS B  35      55.737  54.570  54.240  1.00368.51           N  
ATOM   4151  CE1 HIS B  35      55.699  53.780  55.343  1.00368.51           C  
ATOM   4152  NE2 HIS B  35      54.478  53.663  55.833  1.00368.51           N  
ATOM   4153  N   MET B  36      53.435  58.154  50.373  1.00432.42           N  
ATOM   4154  CA  MET B  36      54.303  57.871  49.088  1.00432.42           C  
ATOM   4155  C   MET B  36      53.924  58.617  47.702  1.00432.42           C  
ATOM   4156  O   MET B  36      52.759  58.899  47.423  1.00432.42           O  
ATOM   4157  CB  MET B  36      54.411  56.352  48.832  1.00432.42           C  
ATOM   4158  CG  MET B  36      55.453  55.933  47.798  1.00432.42           C  
ATOM   4159  SD  MET B  36      54.825  55.892  46.101  1.00432.42           S  
ATOM   4160  CE  MET B  36      54.165  54.206  46.260  1.00432.42           C  
ATOM   4161  N   VAL B  37      54.882  58.920  46.720  1.00190.08           N  
ATOM   4162  CA  VAL B  37      54.607  59.705  45.479  1.00190.08           C  
ATOM   4163  C   VAL B  37      54.941  58.975  44.176  1.00190.08           C  
ATOM   4164  O   VAL B  37      55.886  58.189  44.103  1.00190.08           O  
ATOM   4165  CB  VAL B  37      55.330  61.019  45.441  1.00190.08           C  
ATOM   4166  CG1 VAL B  37      54.824  61.888  46.603  1.00190.08           C  
ATOM   4167  CG2 VAL B  37      56.842  60.755  45.495  1.00190.08           C  
ATOM   4168  N   ILE B  38      54.172  59.270  43.080  1.00150.20           N  
ATOM   4169  CA  ILE B  38      54.298  58.584  41.805  1.00150.20           C  
ATOM   4170  C   ILE B  38      54.177  59.556  40.660  1.00150.20           C  
ATOM   4171  O   ILE B  38      53.709  60.679  40.830  1.00150.20           O  
ATOM   4172  CB  ILE B  38      53.195  57.579  41.660  1.00150.20           C  
ATOM   4173  CG1 ILE B  38      53.226  56.683  42.898  1.00150.20           C  
ATOM   4174  CG2 ILE B  38      53.344  56.798  40.341  1.00150.20           C  
ATOM   4175  CD1 ILE B  38      54.567  55.979  43.046  1.00150.20           C  
ATOM   4176  N   ALA B  39      54.627  59.142  39.449  1.00 59.69           N  
ATOM   4177  CA  ALA B  39      54.543  59.973  38.277  1.00 59.69           C  
ATOM   4178  C   ALA B  39      54.251  59.100  37.097  1.00 59.69           C  
ATOM   4179  O   ALA B  39      54.523  57.900  37.111  1.00 59.69           O  
ATOM   4180  CB  ALA B  39      55.845  60.736  37.975  1.00 59.69           C  
ATOM   4181  N   ARG B  40      53.670  59.695  36.034  1.00117.21           N  
ATOM   4182  CA  ARG B  40      53.350  58.930  34.866  1.00117.21           C  
ATOM   4183  C   ARG B  40      54.393  59.179  33.838  1.00117.21           C  
ATOM   4184  O   ARG B  40      54.871  60.297  33.649  1.00117.21           O  
ATOM   4185  CB  ARG B  40      52.037  59.300  34.158  1.00117.21           C  
ATOM   4186  CG  ARG B  40      50.765  58.977  34.928  1.00117.21           C  
ATOM   4187  CD  ARG B  40      49.629  58.565  33.990  1.00117.21           C  
ATOM   4188  NE  ARG B  40      49.440  59.614  32.950  1.00117.21           N  
ATOM   4189  CZ  ARG B  40      48.409  60.501  33.062  1.00117.21           C  
ATOM   4190  NH1 ARG B  40      47.572  60.447  34.139  1.00117.21           N1+
ATOM   4191  NH2 ARG B  40      48.206  61.430  32.085  1.00117.21           N  
ATOM   4192  N   VAL B  41      54.756  58.101  33.133  1.00100.70           N  
ATOM   4193  CA  VAL B  41      55.701  58.188  32.071  1.00100.70           C  
ATOM   4194  C   VAL B  41      54.997  57.573  30.914  1.00100.70           C  
ATOM   4195  O   VAL B  41      53.805  57.286  30.992  1.00100.70           O  
ATOM   4196  CB  VAL B  41      56.952  57.403  32.321  1.00100.70           C  
ATOM   4197  CG1 VAL B  41      56.611  55.906  32.266  1.00100.70           C  
ATOM   4198  CG2 VAL B  41      58.025  57.853  31.319  1.00100.70           C  
ATOM   4199  N   VAL B  42      55.695  57.392  29.786  1.00 46.16           N  
ATOM   4200  CA  VAL B  42      55.032  56.774  28.682  1.00 46.16           C  
ATOM   4201  C   VAL B  42      54.617  55.416  29.151  1.00 46.16           C  
ATOM   4202  O   VAL B  42      55.188  54.873  30.095  1.00 46.16           O  
ATOM   4203  CB  VAL B  42      55.908  56.632  27.465  1.00 46.16           C  
ATOM   4204  CG1 VAL B  42      55.166  55.828  26.383  1.00 46.16           C  
ATOM   4205  CG2 VAL B  42      56.322  58.042  27.006  1.00 46.16           C  
ATOM   4206  N   ASP B  43      53.585  54.842  28.502  1.00103.30           N  
ATOM   4207  CA  ASP B  43      53.083  53.548  28.858  1.00103.30           C  
ATOM   4208  C   ASP B  43      52.552  53.565  30.251  1.00103.30           C  
ATOM   4209  O   ASP B  43      52.814  52.659  31.041  1.00103.30           O  
ATOM   4210  CB  ASP B  43      54.156  52.450  28.764  1.00103.30           C  
ATOM   4211  CG  ASP B  43      53.476  51.093  28.885  1.00103.30           C  
ATOM   4212  OD1 ASP B  43      52.219  51.066  28.964  1.00103.30           O  
ATOM   4213  OD2 ASP B  43      54.204  50.065  28.894  1.00103.30           O1-
ATOM   4214  N   GLY B  44      51.789  54.618  30.590  1.00 79.03           N  
ATOM   4215  CA  GLY B  44      51.180  54.668  31.883  1.00 79.03           C  
ATOM   4216  C   GLY B  44      52.225  55.140  32.823  1.00 79.03           C  
ATOM   4217  O   GLY B  44      53.393  55.258  32.456  1.00 79.03           O  
ATOM   4218  N   ALA B  45      51.838  55.409  34.080  1.00180.46           N  
ATOM   4219  CA  ALA B  45      52.846  55.880  34.971  1.00180.46           C  
ATOM   4220  C   ALA B  45      53.706  54.714  35.302  1.00180.46           C  
ATOM   4221  O   ALA B  45      53.247  53.729  35.878  1.00180.46           O  
ATOM   4222  CB  ALA B  45      52.298  56.437  36.296  1.00180.46           C  
ATOM   4223  N   MET B  46      54.991  54.793  34.916  1.00220.30           N  
ATOM   4224  CA  MET B  46      55.883  53.746  35.282  1.00220.30           C  
ATOM   4225  C   MET B  46      56.914  54.391  36.158  1.00220.30           C  
ATOM   4226  O   MET B  46      58.096  54.361  35.825  1.00220.30           O  
ATOM   4227  CB  MET B  46      56.632  53.140  34.082  1.00220.30           C  
ATOM   4228  CG  MET B  46      57.450  51.886  34.406  1.00220.30           C  
ATOM   4229  SD  MET B  46      56.466  50.378  34.674  1.00220.30           S  
ATOM   4230  CE  MET B  46      55.895  50.841  36.333  1.00220.30           C  
ATOM   4231  N   GLN B  47      56.512  55.002  37.303  1.00139.27           N  
ATOM   4232  CA  GLN B  47      57.551  55.603  38.096  1.00139.27           C  
ATOM   4233  C   GLN B  47      57.097  55.857  39.493  1.00139.27           C  
ATOM   4234  O   GLN B  47      55.974  56.291  39.747  1.00139.27           O  
ATOM   4235  CB  GLN B  47      58.068  56.969  37.605  1.00139.27           C  
ATOM   4236  CG  GLN B  47      58.897  56.933  36.321  1.00139.27           C  
ATOM   4237  CD  GLN B  47      59.567  58.291  36.185  1.00139.27           C  
ATOM   4238  NE2 GLN B  47      59.576  59.074  37.296  1.00139.27           N  
ATOM   4239  OE1 GLN B  47      60.080  58.644  35.124  1.00139.27           O  
ATOM   4240  N   ILE B  48      58.008  55.587  40.444  1.00141.62           N  
ATOM   4241  CA  ILE B  48      57.788  55.916  41.813  1.00141.62           C  
ATOM   4242  C   ILE B  48      58.812  56.977  42.058  1.00141.62           C  
ATOM   4243  O   ILE B  48      59.995  56.664  42.183  1.00141.62           O  
ATOM   4244  CB  ILE B  48      58.158  54.800  42.751  1.00141.62           C  
ATOM   4245  CG1 ILE B  48      57.488  53.471  42.353  1.00141.62           C  
ATOM   4246  CG2 ILE B  48      57.831  55.266  44.180  1.00141.62           C  
ATOM   4247  CD1 ILE B  48      55.963  53.493  42.329  1.00141.62           C  
ATOM   4248  N   ILE B  49      58.416  58.266  42.091  1.00183.55           N  
ATOM   4249  CA  ILE B  49      59.444  59.248  42.283  1.00183.55           C  
ATOM   4250  C   ILE B  49      60.000  59.174  43.661  1.00183.55           C  
ATOM   4251  O   ILE B  49      61.217  59.177  43.835  1.00183.55           O  
ATOM   4252  CB  ILE B  49      59.065  60.670  41.964  1.00183.55           C  
ATOM   4253  CG1 ILE B  49      57.828  61.119  42.739  1.00183.55           C  
ATOM   4254  CG2 ILE B  49      58.891  60.770  40.443  1.00183.55           C  
ATOM   4255  CD1 ILE B  49      56.580  60.431  42.207  1.00183.55           C  
ATOM   4256  N   GLY B  50      59.152  59.081  44.697  1.00 53.20           N  
ATOM   4257  CA  GLY B  50      59.816  59.057  45.960  1.00 53.20           C  
ATOM   4258  C   GLY B  50      58.901  58.551  47.008  1.00 53.20           C  
ATOM   4259  O   GLY B  50      57.681  58.508  46.844  1.00 53.20           O  
ATOM   4260  N   ARG B  51      59.502  58.119  48.128  1.00181.10           N  
ATOM   4261  CA  ARG B  51      58.684  57.716  49.217  1.00181.10           C  
ATOM   4262  C   ARG B  51      59.300  58.236  50.474  1.00181.10           C  
ATOM   4263  O   ARG B  51      60.483  58.020  50.742  1.00181.10           O  
ATOM   4264  CB  ARG B  51      58.430  56.200  49.289  1.00181.10           C  
ATOM   4265  CG  ARG B  51      59.675  55.321  49.311  1.00181.10           C  
ATOM   4266  CD  ARG B  51      59.334  53.838  49.135  1.00181.10           C  
ATOM   4267  NE  ARG B  51      58.746  53.670  47.772  1.00181.10           N  
ATOM   4268  CZ  ARG B  51      57.767  52.745  47.543  1.00181.10           C  
ATOM   4269  NH1 ARG B  51      57.284  51.981  48.566  1.00181.10           N1+
ATOM   4270  NH2 ARG B  51      57.251  52.592  46.288  1.00181.10           N  
ATOM   4271  N   LEU B  52      58.489  58.980  51.253  1.00113.40           N  
ATOM   4272  CA  LEU B  52      58.912  59.543  52.498  1.00113.40           C  
ATOM   4273  C   LEU B  52      58.100  58.865  53.542  1.00113.40           C  
ATOM   4274  O   LEU B  52      56.931  58.552  53.324  1.00113.40           O  
ATOM   4275  CB  LEU B  52      58.599  61.042  52.654  1.00113.40           C  
ATOM   4276  CG  LEU B  52      59.239  61.940  51.583  1.00113.40           C  
ATOM   4277  CD1 LEU B  52      60.773  61.859  51.621  1.00113.40           C  
ATOM   4278  CD2 LEU B  52      58.650  61.655  50.195  1.00113.40           C  
ATOM   4279  N   LYS B  53      58.709  58.581  54.705  1.00133.92           N  
ATOM   4280  CA  LYS B  53      57.927  57.975  55.733  1.00133.92           C  
ATOM   4281  C   LYS B  53      58.385  58.550  57.024  1.00133.92           C  
ATOM   4282  O   LYS B  53      59.552  58.906  57.188  1.00133.92           O  
ATOM   4283  CB  LYS B  53      58.069  56.439  55.795  1.00133.92           C  
ATOM   4284  CG  LYS B  53      59.429  55.929  56.282  1.00133.92           C  
ATOM   4285  CD  LYS B  53      59.608  55.993  57.800  1.00133.92           C  
ATOM   4286  CE  LYS B  53      61.012  55.628  58.278  1.00133.92           C  
ATOM   4287  NZ  LYS B  53      61.127  55.881  59.731  1.00133.92           N1+
ATOM   4288  N   GLN B  54      57.444  58.694  57.970  1.00 55.29           N  
ATOM   4289  CA  GLN B  54      57.800  59.142  59.280  1.00 55.29           C  
ATOM   4290  C   GLN B  54      57.132  58.193  60.209  1.00 55.29           C  
ATOM   4291  O   GLN B  54      55.976  57.827  60.001  1.00 55.29           O  
ATOM   4292  CB  GLN B  54      57.286  60.553  59.602  1.00 55.29           C  
ATOM   4293  CG  GLN B  54      57.964  61.636  58.764  1.00 55.29           C  
ATOM   4294  CD  GLN B  54      59.397  61.770  59.258  1.00 55.29           C  
ATOM   4295  NE2 GLN B  54      60.371  61.315  58.427  1.00 55.29           N  
ATOM   4296  OE1 GLN B  54      59.641  62.266  60.357  1.00 55.29           O  
ATOM   4297  N   ARG B  55      57.849  57.763  61.263  1.00135.60           N  
ATOM   4298  CA  ARG B  55      57.253  56.819  62.155  1.00135.60           C  
ATOM   4299  C   ARG B  55      56.484  57.615  63.155  1.00135.60           C  
ATOM   4300  O   ARG B  55      57.027  58.035  64.175  1.00135.60           O  
ATOM   4301  CB  ARG B  55      58.288  55.985  62.928  1.00135.60           C  
ATOM   4302  CG  ARG B  55      59.289  55.255  62.028  1.00135.60           C  
ATOM   4303  CD  ARG B  55      58.730  54.028  61.305  1.00135.60           C  
ATOM   4304  NE  ARG B  55      59.859  53.427  60.539  1.00135.60           N  
ATOM   4305  CZ  ARG B  55      59.716  52.213  59.935  1.00135.60           C  
ATOM   4306  NH1 ARG B  55      58.523  51.555  60.002  1.00135.60           N1+
ATOM   4307  NH2 ARG B  55      60.769  51.653  59.271  1.00135.60           N  
ATOM   4308  N   VAL B  56      55.197  57.865  62.840  1.00 82.85           N  
ATOM   4309  CA  VAL B  56      54.270  58.608  63.652  1.00 82.85           C  
ATOM   4310  C   VAL B  56      53.845  57.812  64.854  1.00 82.85           C  
ATOM   4311  O   VAL B  56      53.638  58.362  65.934  1.00 82.85           O  
ATOM   4312  CB  VAL B  56      53.028  58.985  62.901  1.00 82.85           C  
ATOM   4313  CG1 VAL B  56      52.107  59.769  63.853  1.00 82.85           C  
ATOM   4314  CG2 VAL B  56      53.444  59.765  61.645  1.00 82.85           C  
ATOM   4315  N   HIS B  57      53.701  56.484  64.697  1.00 95.73           N  
ATOM   4316  CA  HIS B  57      53.232  55.649  65.768  1.00 95.73           C  
ATOM   4317  C   HIS B  57      51.883  56.114  66.232  1.00 95.73           C  
ATOM   4318  O   HIS B  57      51.657  56.302  67.427  1.00 95.73           O  
ATOM   4319  CB  HIS B  57      54.166  55.618  66.990  1.00 95.73           C  
ATOM   4320  CG  HIS B  57      55.484  54.957  66.718  1.00 95.73           C  
ATOM   4321  CD2 HIS B  57      55.806  53.636  66.674  1.00 95.73           C  
ATOM   4322  ND1 HIS B  57      56.653  55.636  66.456  1.00 95.73           N  
ATOM   4323  CE1 HIS B  57      57.616  54.700  66.268  1.00 95.73           C  
ATOM   4324  NE2 HIS B  57      57.149  53.471  66.391  1.00 95.73           N  
ATOM   4325  N   LEU B  58      50.937  56.295  65.285  1.00140.45           N  
ATOM   4326  CA  LEU B  58      49.610  56.717  65.636  1.00140.45           C  
ATOM   4327  C   LEU B  58      48.991  55.689  66.533  1.00140.45           C  
ATOM   4328  O   LEU B  58      48.341  56.028  67.520  1.00140.45           O  
ATOM   4329  CB  LEU B  58      48.632  56.823  64.449  1.00140.45           C  
ATOM   4330  CG  LEU B  58      48.874  57.983  63.472  1.00140.45           C  
ATOM   4331  CD1 LEU B  58      50.200  57.827  62.713  1.00140.45           C  
ATOM   4332  CD2 LEU B  58      47.668  58.169  62.537  1.00140.45           C  
ATOM   4333  N   ALA B  59      49.185  54.400  66.203  1.00 66.88           N  
ATOM   4334  CA  ALA B  59      48.578  53.306  66.912  1.00 66.88           C  
ATOM   4335  C   ALA B  59      49.050  53.274  68.337  1.00 66.88           C  
ATOM   4336  O   ALA B  59      48.278  52.942  69.234  1.00 66.88           O  
ATOM   4337  CB  ALA B  59      48.900  51.938  66.284  1.00 66.88           C  
ATOM   4338  N   ASP B  60      50.330  53.605  68.594  1.00 68.06           N  
ATOM   4339  CA  ASP B  60      50.846  53.571  69.939  1.00 68.06           C  
ATOM   4340  C   ASP B  60      50.067  54.540  70.779  1.00 68.06           C  
ATOM   4341  O   ASP B  60      49.869  54.336  71.975  1.00 68.06           O  
ATOM   4342  CB  ASP B  60      52.321  53.999  70.052  1.00 68.06           C  
ATOM   4343  CG  ASP B  60      53.216  52.883  69.536  1.00 68.06           C  
ATOM   4344  OD1 ASP B  60      52.676  51.823  69.123  1.00 68.06           O  
ATOM   4345  OD2 ASP B  60      54.462  53.074  69.558  1.00 68.06           O1-
ATOM   4346  N   GLY B  61      49.633  55.648  70.163  1.00 73.28           N  
ATOM   4347  CA  GLY B  61      48.883  56.686  70.809  1.00 73.28           C  
ATOM   4348  C   GLY B  61      47.539  56.171  71.242  1.00 73.28           C  
ATOM   4349  O   GLY B  61      46.902  56.748  72.117  1.00 73.28           O  
ATOM   4350  N   LEU B  62      47.014  55.118  70.599  1.00103.81           N  
ATOM   4351  CA  LEU B  62      45.671  54.697  70.908  1.00103.81           C  
ATOM   4352  C   LEU B  62      45.621  54.038  72.267  1.00103.81           C  
ATOM   4353  O   LEU B  62      46.170  52.958  72.463  1.00103.81           O  
ATOM   4354  CB  LEU B  62      45.163  53.694  69.852  1.00103.81           C  
ATOM   4355  CG  LEU B  62      43.670  53.337  69.931  1.00103.81           C  
ATOM   4356  CD1 LEU B  62      42.793  54.547  69.572  1.00103.81           C  
ATOM   4357  CD2 LEU B  62      43.357  52.102  69.069  1.00103.81           C  
ATOM   4358  N   GLY B  63      44.938  54.670  73.250  1.00 54.19           N  
ATOM   4359  CA  GLY B  63      44.831  54.124  74.582  1.00 54.19           C  
ATOM   4360  C   GLY B  63      43.571  53.314  74.661  1.00 54.19           C  
ATOM   4361  O   GLY B  63      42.875  53.124  73.667  1.00 54.19           O  
ATOM   4362  N   PRO B  64      43.251  52.816  75.823  1.00171.51           N  
ATOM   4363  CA  PRO B  64      42.004  52.118  75.974  1.00171.51           C  
ATOM   4364  C   PRO B  64      40.911  53.137  75.812  1.00171.51           C  
ATOM   4365  O   PRO B  64      39.747  52.757  75.687  1.00171.51           O  
ATOM   4366  CB  PRO B  64      42.078  51.429  77.333  1.00171.51           C  
ATOM   4367  CG  PRO B  64      43.588  51.171  77.510  1.00171.51           C  
ATOM   4368  CD  PRO B  64      44.272  52.301  76.722  1.00171.51           C  
ATOM   4369  N   ASP B  65      41.293  54.428  75.900  1.00151.86           N  
ATOM   4370  CA  ASP B  65      40.515  55.630  75.719  1.00151.86           C  
ATOM   4371  C   ASP B  65      40.244  55.821  74.247  1.00151.86           C  
ATOM   4372  O   ASP B  65      39.203  56.358  73.869  1.00151.86           O  
ATOM   4373  CB  ASP B  65      41.288  56.875  76.171  1.00151.86           C  
ATOM   4374  CG  ASP B  65      41.617  56.653  77.632  1.00151.86           C  
ATOM   4375  OD1 ASP B  65      41.082  55.660  78.192  1.00151.86           O  
ATOM   4376  OD2 ASP B  65      42.407  57.450  78.204  1.00151.86           O1-
ATOM   4377  N   ASN B  66      41.174  55.312  73.406  1.00163.98           N  
ATOM   4378  CA  ASN B  66      41.281  55.375  71.962  1.00163.98           C  
ATOM   4379  C   ASN B  66      41.602  56.715  71.263  1.00163.98           C  
ATOM   4380  O   ASN B  66      40.754  57.201  70.512  1.00163.98           O  
ATOM   4381  CB  ASN B  66      40.087  54.733  71.237  1.00163.98           C  
ATOM   4382  CG  ASN B  66      40.155  53.224  71.442  1.00163.98           C  
ATOM   4383  ND2 ASN B  66      39.028  52.622  71.906  1.00163.98           N  
ATOM   4384  OD1 ASN B  66      41.184  52.592  71.205  1.00163.98           O  
ATOM   4385  N   MET B  67      42.806  57.342  71.525  1.00205.27           N  
ATOM   4386  CA  MET B  67      43.549  58.369  70.774  1.00205.27           C  
ATOM   4387  C   MET B  67      44.311  59.218  71.760  1.00205.27           C  
ATOM   4388  O   MET B  67      43.699  60.111  72.337  1.00205.27           O  
ATOM   4389  CB  MET B  67      42.650  59.333  69.979  1.00205.27           C  
ATOM   4390  CG  MET B  67      43.442  60.393  69.209  1.00205.27           C  
ATOM   4391  SD  MET B  67      42.433  61.561  68.253  1.00205.27           S  
ATOM   4392  CE  MET B  67      42.188  60.428  66.854  1.00205.27           C  
ATOM   4393  N   LEU B  68      45.658  59.034  71.922  1.00135.64           N  
ATOM   4394  CA  LEU B  68      46.392  59.782  72.923  1.00135.64           C  
ATOM   4395  C   LEU B  68      46.220  61.198  72.627  1.00135.64           C  
ATOM   4396  O   LEU B  68      46.890  61.736  71.737  1.00135.64           O  
ATOM   4397  CB  LEU B  68      47.921  59.564  73.006  1.00135.64           C  
ATOM   4398  CG  LEU B  68      48.386  58.315  73.778  1.00135.64           C  
ATOM   4399  CD1 LEU B  68      49.920  58.211  73.797  1.00135.64           C  
ATOM   4400  CD2 LEU B  68      47.762  58.257  75.183  1.00135.64           C  
ATOM   4401  N   SER B  69      45.328  61.807  73.440  1.00116.83           N  
ATOM   4402  CA  SER B  69      44.867  63.148  73.326  1.00116.83           C  
ATOM   4403  C   SER B  69      44.839  63.518  71.886  1.00116.83           C  
ATOM   4404  O   SER B  69      44.686  62.699  70.980  1.00116.83           O  
ATOM   4405  CB  SER B  69      45.695  64.161  74.137  1.00116.83           C  
ATOM   4406  OG  SER B  69      47.067  64.072  73.787  1.00116.83           O  
ATOM   4407  N   GLU B  70      44.803  64.812  71.631  1.00102.32           N  
ATOM   4408  CA  GLU B  70      45.057  65.191  70.293  1.00102.32           C  
ATOM   4409  C   GLU B  70      46.552  65.070  70.210  1.00102.32           C  
ATOM   4410  O   GLU B  70      47.148  64.820  69.165  1.00102.32           O  
ATOM   4411  CB  GLU B  70      44.634  66.655  70.111  1.00102.32           C  
ATOM   4412  CG  GLU B  70      43.168  66.816  70.523  1.00102.32           C  
ATOM   4413  CD  GLU B  70      42.806  68.284  70.704  1.00102.32           C  
ATOM   4414  OE1 GLU B  70      42.967  68.792  71.844  1.00102.32           O  
ATOM   4415  OE2 GLU B  70      42.352  68.915  69.713  1.00102.32           O1-
ATOM   4416  N   GLU B  71      47.149  65.243  71.406  1.00194.10           N  
ATOM   4417  CA  GLU B  71      48.510  65.614  71.632  1.00194.10           C  
ATOM   4418  C   GLU B  71      49.681  64.739  71.357  1.00194.10           C  
ATOM   4419  O   GLU B  71      50.520  65.136  70.555  1.00194.10           O  
ATOM   4420  CB  GLU B  71      48.719  66.236  73.023  1.00194.10           C  
ATOM   4421  CG  GLU B  71      48.500  67.755  73.053  1.00194.10           C  
ATOM   4422  CD  GLU B  71      47.148  68.099  72.442  1.00194.10           C  
ATOM   4423  OE1 GLU B  71      46.965  67.847  71.222  1.00194.10           O  
ATOM   4424  OE2 GLU B  71      46.284  68.640  73.182  1.00194.10           O1-
ATOM   4425  N   ALA B  72      49.811  63.552  71.967  1.00 60.52           N  
ATOM   4426  CA  ALA B  72      51.076  62.874  71.797  1.00 60.52           C  
ATOM   4427  C   ALA B  72      51.240  62.517  70.360  1.00 60.52           C  
ATOM   4428  O   ALA B  72      52.276  62.734  69.729  1.00 60.52           O  
ATOM   4429  CB  ALA B  72      51.162  61.566  72.604  1.00 60.52           C  
ATOM   4430  N   MET B  73      50.125  62.046  69.810  1.00139.83           N  
ATOM   4431  CA  MET B  73      49.972  61.568  68.483  1.00139.83           C  
ATOM   4432  C   MET B  73      50.116  62.713  67.504  1.00139.83           C  
ATOM   4433  O   MET B  73      50.243  62.405  66.323  1.00139.83           O  
ATOM   4434  CB  MET B  73      48.623  60.866  68.233  1.00139.83           C  
ATOM   4435  CG  MET B  73      48.567  60.134  66.889  1.00139.83           C  
ATOM   4436  SD  MET B  73      47.146  59.016  66.701  1.00139.83           S  
ATOM   4437  CE  MET B  73      45.906  60.339  66.631  1.00139.83           C  
ATOM   4438  N   THR B  74      50.115  64.018  67.962  1.00240.06           N  
ATOM   4439  CA  THR B  74      50.224  65.297  67.255  1.00240.06           C  
ATOM   4440  C   THR B  74      51.378  65.203  66.312  1.00240.06           C  
ATOM   4441  O   THR B  74      51.506  65.995  65.381  1.00240.06           O  
ATOM   4442  CB  THR B  74      50.520  66.462  68.155  1.00240.06           C  
ATOM   4443  CG2 THR B  74      51.991  66.371  68.603  1.00240.06           C  
ATOM   4444  OG1 THR B  74      50.311  67.683  67.464  1.00240.06           O  
ATOM   4445  N   ARG B  75      52.270  64.239  66.560  1.00 91.14           N  
ATOM   4446  CA  ARG B  75      53.366  63.982  65.682  1.00 91.14           C  
ATOM   4447  C   ARG B  75      52.775  63.783  64.311  1.00 91.14           C  
ATOM   4448  O   ARG B  75      53.437  64.035  63.306  1.00 91.14           O  
ATOM   4449  CB  ARG B  75      54.131  62.696  66.034  1.00 91.14           C  
ATOM   4450  CG  ARG B  75      54.871  62.763  67.371  1.00 91.14           C  
ATOM   4451  CD  ARG B  75      55.673  61.499  67.690  1.00 91.14           C  
ATOM   4452  NE  ARG B  75      54.704  60.374  67.806  1.00 91.14           N  
ATOM   4453  CZ  ARG B  75      54.155  60.062  69.015  1.00 91.14           C  
ATOM   4454  NH1 ARG B  75      54.513  60.762  70.130  1.00 91.14           N1+
ATOM   4455  NH2 ARG B  75      53.245  59.048  69.108  1.00 91.14           N  
ATOM   4456  N   GLY B  76      51.528  63.276  64.231  1.00 46.99           N  
ATOM   4457  CA  GLY B  76      50.864  63.050  62.974  1.00 46.99           C  
ATOM   4458  C   GLY B  76      50.655  64.342  62.238  1.00 46.99           C  
ATOM   4459  O   GLY B  76      50.872  64.407  61.028  1.00 46.99           O  
ATOM   4460  N   LEU B  77      50.214  65.403  62.941  1.00100.68           N  
ATOM   4461  CA  LEU B  77      49.957  66.654  62.290  1.00100.68           C  
ATOM   4462  C   LEU B  77      51.249  67.202  61.782  1.00100.68           C  
ATOM   4463  O   LEU B  77      51.313  67.751  60.685  1.00100.68           O  
ATOM   4464  CB  LEU B  77      49.334  67.710  63.218  1.00100.68           C  
ATOM   4465  CG  LEU B  77      47.971  67.286  63.799  1.00100.68           C  
ATOM   4466  CD1 LEU B  77      48.126  66.211  64.887  1.00100.68           C  
ATOM   4467  CD2 LEU B  77      47.151  68.497  64.254  1.00100.68           C  
ATOM   4468  N   ASN B  78      52.321  67.059  62.578  1.00 42.06           N  
ATOM   4469  CA  ASN B  78      53.598  67.588  62.205  1.00 42.06           C  
ATOM   4470  C   ASN B  78      54.043  66.920  60.940  1.00 42.06           C  
ATOM   4471  O   ASN B  78      54.574  67.574  60.045  1.00 42.06           O  
ATOM   4472  CB  ASN B  78      54.668  67.345  63.281  1.00 42.06           C  
ATOM   4473  CG  ASN B  78      55.877  68.206  62.945  1.00 42.06           C  
ATOM   4474  ND2 ASN B  78      56.321  69.032  63.929  1.00 42.06           N  
ATOM   4475  OD1 ASN B  78      56.406  68.156  61.836  1.00 42.06           O  
ATOM   4476  N   CYS B  79      53.826  65.594  60.826  1.00 95.08           N  
ATOM   4477  CA  CYS B  79      54.247  64.882  59.651  1.00 95.08           C  
ATOM   4478  C   CYS B  79      53.511  65.427  58.475  1.00 95.08           C  
ATOM   4479  O   CYS B  79      54.092  65.645  57.415  1.00 95.08           O  
ATOM   4480  CB  CYS B  79      53.899  63.385  59.667  1.00 95.08           C  
ATOM   4481  SG  CYS B  79      54.930  62.414  60.796  1.00 95.08           S  
ATOM   4482  N   LEU B  80      52.201  65.666  58.649  1.00 63.81           N  
ATOM   4483  CA  LEU B  80      51.363  66.125  57.580  1.00 63.81           C  
ATOM   4484  C   LEU B  80      51.818  67.468  57.097  1.00 63.81           C  
ATOM   4485  O   LEU B  80      51.813  67.725  55.895  1.00 63.81           O  
ATOM   4486  CB  LEU B  80      49.881  66.202  57.982  1.00 63.81           C  
ATOM   4487  CG  LEU B  80      49.276  64.808  58.241  1.00 63.81           C  
ATOM   4488  CD1 LEU B  80      47.797  64.901  58.640  1.00 63.81           C  
ATOM   4489  CD2 LEU B  80      49.498  63.881  57.034  1.00 63.81           C  
ATOM   4490  N   SER B  81      52.224  68.373  58.006  1.00 27.95           N  
ATOM   4491  CA  SER B  81      52.658  69.670  57.570  1.00 27.95           C  
ATOM   4492  C   SER B  81      53.866  69.488  56.708  1.00 27.95           C  
ATOM   4493  O   SER B  81      54.014  70.145  55.678  1.00 27.95           O  
ATOM   4494  CB  SER B  81      53.060  70.587  58.737  1.00 27.95           C  
ATOM   4495  OG  SER B  81      51.940  70.832  59.576  1.00 27.95           O  
ATOM   4496  N   LEU B  82      54.763  68.572  57.111  1.00 36.91           N  
ATOM   4497  CA  LEU B  82      55.965  68.327  56.370  1.00 36.91           C  
ATOM   4498  C   LEU B  82      55.586  67.776  55.027  1.00 36.91           C  
ATOM   4499  O   LEU B  82      56.174  68.139  54.009  1.00 36.91           O  
ATOM   4500  CB  LEU B  82      56.885  67.296  57.051  1.00 36.91           C  
ATOM   4501  CG  LEU B  82      57.412  67.747  58.429  1.00 36.91           C  
ATOM   4502  CD1 LEU B  82      58.356  66.695  59.033  1.00 36.91           C  
ATOM   4503  CD2 LEU B  82      58.047  69.146  58.365  1.00 36.91           C  
ATOM   4504  N   PHE B  83      54.577  66.884  54.992  1.00114.98           N  
ATOM   4505  CA  PHE B  83      54.167  66.271  53.762  1.00114.98           C  
ATOM   4506  C   PHE B  83      53.623  67.324  52.852  1.00114.98           C  
ATOM   4507  O   PHE B  83      53.831  67.272  51.642  1.00114.98           O  
ATOM   4508  CB  PHE B  83      53.067  65.203  53.908  1.00114.98           C  
ATOM   4509  CG  PHE B  83      53.615  64.041  54.661  1.00114.98           C  
ATOM   4510  CD1 PHE B  83      54.667  63.314  54.155  1.00114.98           C  
ATOM   4511  CD2 PHE B  83      53.047  63.649  55.850  1.00114.98           C  
ATOM   4512  CE1 PHE B  83      55.169  62.235  54.842  1.00114.98           C  
ATOM   4513  CE2 PHE B  83      53.543  62.570  56.540  1.00114.98           C  
ATOM   4514  CZ  PHE B  83      54.608  61.863  56.039  1.00114.98           C  
ATOM   4515  N   ALA B  84      52.907  68.309  53.424  1.00 41.33           N  
ATOM   4516  CA  ALA B  84      52.250  69.340  52.673  1.00 41.33           C  
ATOM   4517  C   ALA B  84      53.258  70.108  51.879  1.00 41.33           C  
ATOM   4518  O   ALA B  84      52.989  70.504  50.747  1.00 41.33           O  
ATOM   4519  CB  ALA B  84      51.508  70.348  53.570  1.00 41.33           C  
ATOM   4520  N   GLU B  85      54.454  70.340  52.445  1.00109.82           N  
ATOM   4521  CA  GLU B  85      55.416  71.141  51.746  1.00109.82           C  
ATOM   4522  C   GLU B  85      55.754  70.495  50.432  1.00109.82           C  
ATOM   4523  O   GLU B  85      55.833  71.178  49.413  1.00109.82           O  
ATOM   4524  CB  GLU B  85      56.716  71.347  52.545  1.00109.82           C  
ATOM   4525  CG  GLU B  85      57.682  72.335  51.892  1.00109.82           C  
ATOM   4526  CD  GLU B  85      58.549  71.566  50.907  1.00109.82           C  
ATOM   4527  OE1 GLU B  85      58.789  70.354  51.158  1.00109.82           O  
ATOM   4528  OE2 GLU B  85      58.994  72.178  49.900  1.00109.82           O1-
ATOM   4529  N   ARG B  86      55.953  69.161  50.407  1.00195.27           N  
ATOM   4530  CA  ARG B  86      56.309  68.504  49.175  1.00195.27           C  
ATOM   4531  C   ARG B  86      55.156  68.543  48.212  1.00195.27           C  
ATOM   4532  O   ARG B  86      55.352  68.515  46.999  1.00195.27           O  
ATOM   4533  CB  ARG B  86      56.704  67.019  49.304  1.00195.27           C  
ATOM   4534  CG  ARG B  86      55.593  66.088  49.791  1.00195.27           C  
ATOM   4535  CD  ARG B  86      55.883  64.609  49.514  1.00195.27           C  
ATOM   4536  NE  ARG B  86      55.673  64.361  48.055  1.00195.27           N  
ATOM   4537  CZ  ARG B  86      56.678  64.568  47.152  1.00195.27           C  
ATOM   4538  NH1 ARG B  86      57.882  65.056  47.565  1.00195.27           N1+
ATOM   4539  NH2 ARG B  86      56.484  64.279  45.832  1.00195.27           N  
ATOM   4540  N   LEU B  87      53.923  68.498  48.747  1.00101.22           N  
ATOM   4541  CA  LEU B  87      52.673  68.474  48.030  1.00101.22           C  
ATOM   4542  C   LEU B  87      52.226  69.787  47.448  1.00101.22           C  
ATOM   4543  O   LEU B  87      51.339  69.794  46.601  1.00101.22           O  
ATOM   4544  CB  LEU B  87      51.516  67.889  48.856  1.00101.22           C  
ATOM   4545  CG  LEU B  87      51.714  66.387  49.139  1.00101.22           C  
ATOM   4546  CD1 LEU B  87      50.525  65.789  49.907  1.00101.22           C  
ATOM   4547  CD2 LEU B  87      52.048  65.618  47.849  1.00101.22           C  
ATOM   4548  N   GLN B  88      52.743  70.937  47.919  1.00 61.38           N  
ATOM   4549  CA  GLN B  88      52.229  72.212  47.484  1.00 61.38           C  
ATOM   4550  C   GLN B  88      52.177  72.320  45.987  1.00 61.38           C  
ATOM   4551  O   GLN B  88      53.124  71.983  45.279  1.00 61.38           O  
ATOM   4552  CB  GLN B  88      53.039  73.398  48.036  1.00 61.38           C  
ATOM   4553  CG  GLN B  88      54.494  73.413  47.565  1.00 61.38           C  
ATOM   4554  CD  GLN B  88      55.197  74.589  48.228  1.00 61.38           C  
ATOM   4555  NE2 GLN B  88      56.544  74.662  48.059  1.00 61.38           N  
ATOM   4556  OE1 GLN B  88      54.566  75.417  48.884  1.00 61.38           O  
ATOM   4557  N   GLY B  89      51.018  72.789  45.474  1.00 29.11           N  
ATOM   4558  CA  GLY B  89      50.822  72.991  44.066  1.00 29.11           C  
ATOM   4559  C   GLY B  89      50.063  71.837  43.481  1.00 29.11           C  
ATOM   4560  O   GLY B  89      49.476  71.959  42.407  1.00 29.11           O  
ATOM   4561  N   PHE B  90      50.039  70.684  44.176  1.00 77.86           N  
ATOM   4562  CA  PHE B  90      49.326  69.546  43.664  1.00 77.86           C  
ATOM   4563  C   PHE B  90      47.866  69.869  43.697  1.00 77.86           C  
ATOM   4564  O   PHE B  90      47.377  70.494  44.635  1.00 77.86           O  
ATOM   4565  CB  PHE B  90      49.524  68.261  44.497  1.00 77.86           C  
ATOM   4566  CG  PHE B  90      50.837  67.607  44.195  1.00 77.86           C  
ATOM   4567  CD1 PHE B  90      52.039  68.209  44.486  1.00 77.86           C  
ATOM   4568  CD2 PHE B  90      50.859  66.344  43.647  1.00 77.86           C  
ATOM   4569  CE1 PHE B  90      53.235  67.584  44.215  1.00 77.86           C  
ATOM   4570  CE2 PHE B  90      52.049  65.710  43.374  1.00 77.86           C  
ATOM   4571  CZ  PHE B  90      53.241  66.330  43.655  1.00 77.86           C  
ATOM   4572  N   SER B  91      47.128  69.465  42.645  1.00 38.31           N  
ATOM   4573  CA  SER B  91      45.712  69.693  42.630  1.00 38.31           C  
ATOM   4574  C   SER B  91      45.100  68.650  43.513  1.00 38.31           C  
ATOM   4575  O   SER B  91      45.738  67.648  43.832  1.00 38.31           O  
ATOM   4576  CB  SER B  91      45.081  69.582  41.230  1.00 38.31           C  
ATOM   4577  OG  SER B  91      45.239  68.267  40.720  1.00 38.31           O  
ATOM   4578  N   PRO B  92      43.882  68.862  43.936  1.00 69.23           N  
ATOM   4579  CA  PRO B  92      43.247  67.923  44.821  1.00 69.23           C  
ATOM   4580  C   PRO B  92      43.056  66.565  44.216  1.00 69.23           C  
ATOM   4581  O   PRO B  92      43.051  65.579  44.952  1.00 69.23           O  
ATOM   4582  CB  PRO B  92      41.962  68.603  45.283  1.00 69.23           C  
ATOM   4583  CG  PRO B  92      42.313  70.101  45.236  1.00 69.23           C  
ATOM   4584  CD  PRO B  92      43.370  70.210  44.122  1.00 69.23           C  
ATOM   4585  N   ALA B  93      42.882  66.486  42.887  1.00 50.51           N  
ATOM   4586  CA  ALA B  93      42.700  65.234  42.211  1.00 50.51           C  
ATOM   4587  C   ALA B  93      43.958  64.427  42.350  1.00 50.51           C  
ATOM   4588  O   ALA B  93      43.920  63.196  42.400  1.00 50.51           O  
ATOM   4589  CB  ALA B  93      42.421  65.395  40.706  1.00 50.51           C  
ATOM   4590  N   SER B  94      45.111  65.123  42.366  1.00 67.91           N  
ATOM   4591  CA  SER B  94      46.419  64.529  42.387  1.00 67.91           C  
ATOM   4592  C   SER B  94      46.746  63.892  43.706  1.00 67.91           C  
ATOM   4593  O   SER B  94      47.716  63.138  43.789  1.00 67.91           O  
ATOM   4594  CB  SER B  94      47.527  65.549  42.080  1.00 67.91           C  
ATOM   4595  OG  SER B  94      47.386  66.038  40.753  1.00 67.91           O  
ATOM   4596  N   VAL B  95      45.991  64.175  44.785  1.00 52.43           N  
ATOM   4597  CA  VAL B  95      46.398  63.595  46.036  1.00 52.43           C  
ATOM   4598  C   VAL B  95      45.274  62.802  46.625  1.00 52.43           C  
ATOM   4599  O   VAL B  95      44.106  63.174  46.530  1.00 52.43           O  
ATOM   4600  CB  VAL B  95      46.805  64.620  47.053  1.00 52.43           C  
ATOM   4601  CG1 VAL B  95      47.139  63.910  48.375  1.00 52.43           C  
ATOM   4602  CG2 VAL B  95      47.971  65.438  46.469  1.00 52.43           C  
ATOM   4603  N   CYS B  96      45.619  61.647  47.235  1.00 60.54           N  
ATOM   4604  CA  CYS B  96      44.640  60.851  47.914  1.00 60.54           C  
ATOM   4605  C   CYS B  96      45.229  60.472  49.236  1.00 60.54           C  
ATOM   4606  O   CYS B  96      46.261  59.805  49.294  1.00 60.54           O  
ATOM   4607  CB  CYS B  96      44.290  59.542  47.185  1.00 60.54           C  
ATOM   4608  SG  CYS B  96      43.047  58.559  48.077  1.00 60.54           S  
ATOM   4609  N   ILE B  97      44.578  60.884  50.343  1.00 55.65           N  
ATOM   4610  CA  ILE B  97      45.095  60.565  51.644  1.00 55.65           C  
ATOM   4611  C   ILE B  97      44.110  59.631  52.269  1.00 55.65           C  
ATOM   4612  O   ILE B  97      42.919  59.927  52.325  1.00 55.65           O  
ATOM   4613  CB  ILE B  97      45.193  61.757  52.553  1.00 55.65           C  
ATOM   4614  CG1 ILE B  97      46.131  62.819  51.959  1.00 55.65           C  
ATOM   4615  CG2 ILE B  97      45.634  61.263  53.942  1.00 55.65           C  
ATOM   4616  CD1 ILE B  97      46.063  64.159  52.689  1.00 55.65           C  
ATOM   4617  N   VAL B  98      44.584  58.469  52.759  1.00126.07           N  
ATOM   4618  CA  VAL B  98      43.674  57.499  53.292  1.00126.07           C  
ATOM   4619  C   VAL B  98      44.048  57.136  54.699  1.00126.07           C  
ATOM   4620  O   VAL B  98      45.220  57.054  55.060  1.00126.07           O  
ATOM   4621  CB  VAL B  98      43.668  56.247  52.457  1.00126.07           C  
ATOM   4622  CG1 VAL B  98      45.098  55.701  52.394  1.00126.07           C  
ATOM   4623  CG2 VAL B  98      42.662  55.243  53.029  1.00126.07           C  
ATOM   4624  N   GLY B  99      43.025  56.915  55.547  1.00 39.16           N  
ATOM   4625  CA  GLY B  99      43.261  56.497  56.898  1.00 39.16           C  
ATOM   4626  C   GLY B  99      42.691  55.117  56.997  1.00 39.16           C  
ATOM   4627  O   GLY B  99      41.672  54.817  56.376  1.00 39.16           O  
ATOM   4628  N   THR B 100      43.349  54.237  57.780  1.00 66.97           N  
ATOM   4629  CA  THR B 100      42.916  52.872  57.899  1.00 66.97           C  
ATOM   4630  C   THR B 100      42.407  52.592  59.283  1.00 66.97           C  
ATOM   4631  O   THR B 100      41.660  53.375  59.864  1.00 66.97           O  
ATOM   4632  CB  THR B 100      43.984  51.860  57.597  1.00 66.97           C  
ATOM   4633  CG2 THR B 100      44.443  52.050  56.141  1.00 66.97           C  
ATOM   4634  OG1 THR B 100      45.080  52.012  58.486  1.00 66.97           O  
ATOM   4635  N   HIS B 101      42.836  51.445  59.855  1.00 76.32           N  
ATOM   4636  CA  HIS B 101      42.300  50.926  61.085  1.00 76.32           C  
ATOM   4637  C   HIS B 101      42.429  51.871  62.239  1.00 76.32           C  
ATOM   4638  O   HIS B 101      41.458  52.047  62.973  1.00 76.32           O  
ATOM   4639  CB  HIS B 101      42.921  49.587  61.513  1.00 76.32           C  
ATOM   4640  CG  HIS B 101      42.270  49.037  62.748  1.00 76.32           C  
ATOM   4641  CD2 HIS B 101      42.748  48.951  64.020  1.00 76.32           C  
ATOM   4642  ND1 HIS B 101      40.997  48.512  62.789  1.00 76.32           N  
ATOM   4643  CE1 HIS B 101      40.768  48.140  64.074  1.00 76.32           C  
ATOM   4644  NE2 HIS B 101      41.801  48.387  64.857  1.00 76.32           N  
ATOM   4645  N   THR B 102      43.594  52.518  62.433  1.00 55.17           N  
ATOM   4646  CA  THR B 102      43.744  53.354  63.592  1.00 55.17           C  
ATOM   4647  C   THR B 102      42.685  54.419  63.571  1.00 55.17           C  
ATOM   4648  O   THR B 102      42.036  54.672  64.585  1.00 55.17           O  
ATOM   4649  CB  THR B 102      45.081  54.038  63.645  1.00 55.17           C  
ATOM   4650  CG2 THR B 102      45.149  54.895  64.922  1.00 55.17           C  
ATOM   4651  OG1 THR B 102      46.124  53.075  63.647  1.00 55.17           O  
ATOM   4652  N   LEU B 103      42.483  55.079  62.417  1.00124.53           N  
ATOM   4653  CA  LEU B 103      41.472  56.103  62.330  1.00124.53           C  
ATOM   4654  C   LEU B 103      40.090  55.533  62.385  1.00124.53           C  
ATOM   4655  O   LEU B 103      39.167  56.210  62.833  1.00124.53           O  
ATOM   4656  CB  LEU B 103      41.567  57.041  61.114  1.00124.53           C  
ATOM   4657  CG  LEU B 103      42.727  58.053  61.209  1.00124.53           C  
ATOM   4658  CD1 LEU B 103      44.089  57.399  60.943  1.00124.53           C  
ATOM   4659  CD2 LEU B 103      42.464  59.299  60.354  1.00124.53           C  
ATOM   4660  N   ARG B 104      39.876  54.309  61.869  1.00 97.40           N  
ATOM   4661  CA  ARG B 104      38.549  53.755  61.933  1.00 97.40           C  
ATOM   4662  C   ARG B 104      38.166  53.575  63.373  1.00 97.40           C  
ATOM   4663  O   ARG B 104      37.047  53.904  63.764  1.00 97.40           O  
ATOM   4664  CB  ARG B 104      38.448  52.364  61.281  1.00 97.40           C  
ATOM   4665  CG  ARG B 104      38.432  52.377  59.752  1.00 97.40           C  
ATOM   4666  CD  ARG B 104      38.438  50.981  59.120  1.00 97.40           C  
ATOM   4667  NE  ARG B 104      39.847  50.491  59.127  1.00 97.40           N  
ATOM   4668  CZ  ARG B 104      40.131  49.170  58.937  1.00 97.40           C  
ATOM   4669  NH1 ARG B 104      39.127  48.252  58.842  1.00 97.40           N1+
ATOM   4670  NH2 ARG B 104      41.431  48.764  58.837  1.00 97.40           N  
ATOM   4671  N   GLN B 105      39.083  53.014  64.190  1.00 70.87           N  
ATOM   4672  CA  GLN B 105      38.831  52.713  65.574  1.00 70.87           C  
ATOM   4673  C   GLN B 105      38.792  53.930  66.458  1.00 70.87           C  
ATOM   4674  O   GLN B 105      37.990  53.987  67.389  1.00 70.87           O  
ATOM   4675  CB  GLN B 105      39.854  51.731  66.175  1.00 70.87           C  
ATOM   4676  CG  GLN B 105      39.579  51.395  67.643  1.00 70.87           C  
ATOM   4677  CD  GLN B 105      40.601  50.363  68.097  1.00 70.87           C  
ATOM   4678  NE2 GLN B 105      40.828  50.286  69.435  1.00 70.87           N  
ATOM   4679  OE1 GLN B 105      41.179  49.640  67.286  1.00 70.87           O  
ATOM   4680  N   ALA B 106      39.656  54.936  66.199  1.00 64.46           N  
ATOM   4681  CA  ALA B 106      39.789  56.053  67.102  1.00 64.46           C  
ATOM   4682  C   ALA B 106      38.483  56.759  67.316  1.00 64.46           C  
ATOM   4683  O   ALA B 106      37.798  57.159  66.376  1.00 64.46           O  
ATOM   4684  CB  ALA B 106      40.811  57.102  66.628  1.00 64.46           C  
ATOM   4685  N   LEU B 107      38.122  56.946  68.603  1.00115.56           N  
ATOM   4686  CA  LEU B 107      36.911  57.623  68.972  1.00115.56           C  
ATOM   4687  C   LEU B 107      37.024  59.064  68.594  1.00115.56           C  
ATOM   4688  O   LEU B 107      36.033  59.677  68.197  1.00115.56           O  
ATOM   4689  CB  LEU B 107      36.592  57.559  70.479  1.00115.56           C  
ATOM   4690  CG  LEU B 107      36.122  56.177  70.975  1.00115.56           C  
ATOM   4691  CD1 LEU B 107      34.785  55.783  70.333  1.00115.56           C  
ATOM   4692  CD2 LEU B 107      37.202  55.105  70.796  1.00115.56           C  
ATOM   4693  N   ASN B 108      38.230  59.654  68.735  1.00195.05           N  
ATOM   4694  CA  ASN B 108      38.372  61.052  68.439  1.00195.05           C  
ATOM   4695  C   ASN B 108      39.035  61.186  67.107  1.00195.05           C  
ATOM   4696  O   ASN B 108      39.934  62.007  66.928  1.00195.05           O  
ATOM   4697  CB  ASN B 108      39.284  61.755  69.447  1.00195.05           C  
ATOM   4698  CG  ASN B 108      38.681  61.466  70.804  1.00195.05           C  
ATOM   4699  ND2 ASN B 108      37.779  62.366  71.278  1.00195.05           N  
ATOM   4700  OD1 ASN B 108      38.994  60.445  71.415  1.00195.05           O  
ATOM   4701  N   ALA B 109      38.575  60.396  66.127  1.00 58.01           N  
ATOM   4702  CA  ALA B 109      39.116  60.442  64.802  1.00 58.01           C  
ATOM   4703  C   ALA B 109      38.808  61.779  64.214  1.00 58.01           C  
ATOM   4704  O   ALA B 109      39.637  62.357  63.513  1.00 58.01           O  
ATOM   4705  CB  ALA B 109      38.515  59.379  63.866  1.00 58.01           C  
ATOM   4706  N   THR B 110      37.599  62.302  64.501  1.00105.56           N  
ATOM   4707  CA  THR B 110      37.139  63.533  63.931  1.00105.56           C  
ATOM   4708  C   THR B 110      38.029  64.658  64.355  1.00105.56           C  
ATOM   4709  O   THR B 110      38.339  65.538  63.555  1.00105.56           O  
ATOM   4710  CB  THR B 110      35.721  63.873  64.309  1.00105.56           C  
ATOM   4711  CG2 THR B 110      35.667  64.340  65.774  1.00105.56           C  
ATOM   4712  OG1 THR B 110      35.225  64.892  63.455  1.00105.56           O  
ATOM   4713  N   ASP B 111      38.473  64.659  65.626  1.00 55.41           N  
ATOM   4714  CA  ASP B 111      39.288  65.739  66.106  1.00 55.41           C  
ATOM   4715  C   ASP B 111      40.547  65.775  65.295  1.00 55.41           C  
ATOM   4716  O   ASP B 111      40.984  66.838  64.860  1.00 55.41           O  
ATOM   4717  CB  ASP B 111      39.684  65.569  67.581  1.00 55.41           C  
ATOM   4718  CG  ASP B 111      40.329  66.865  68.055  1.00 55.41           C  
ATOM   4719  OD1 ASP B 111      40.406  67.831  67.250  1.00 55.41           O  
ATOM   4720  OD2 ASP B 111      40.756  66.907  69.238  1.00 55.41           O1-
ATOM   4721  N   PHE B 112      41.156  64.602  65.048  1.00 73.89           N  
ATOM   4722  CA  PHE B 112      42.370  64.547  64.286  1.00 73.89           C  
ATOM   4723  C   PHE B 112      42.114  65.035  62.895  1.00 73.89           C  
ATOM   4724  O   PHE B 112      42.896  65.815  62.353  1.00 73.89           O  
ATOM   4725  CB  PHE B 112      42.945  63.121  64.185  1.00 73.89           C  
ATOM   4726  CG  PHE B 112      44.200  63.155  63.374  1.00 73.89           C  
ATOM   4727  CD1 PHE B 112      45.358  63.698  63.884  1.00 73.89           C  
ATOM   4728  CD2 PHE B 112      44.226  62.615  62.106  1.00 73.89           C  
ATOM   4729  CE1 PHE B 112      46.513  63.721  63.134  1.00 73.89           C  
ATOM   4730  CE2 PHE B 112      45.377  62.636  61.354  1.00 73.89           C  
ATOM   4731  CZ  PHE B 112      46.525  63.192  61.866  1.00 73.89           C  
ATOM   4732  N   LEU B 113      41.001  64.593  62.285  1.00 75.17           N  
ATOM   4733  CA  LEU B 113      40.709  64.933  60.920  1.00 75.17           C  
ATOM   4734  C   LEU B 113      40.516  66.414  60.770  1.00 75.17           C  
ATOM   4735  O   LEU B 113      41.043  67.014  59.833  1.00 75.17           O  
ATOM   4736  CB  LEU B 113      39.464  64.190  60.411  1.00 75.17           C  
ATOM   4737  CG  LEU B 113      39.726  62.675  60.298  1.00 75.17           C  
ATOM   4738  CD1 LEU B 113      38.478  61.899  59.873  1.00 75.17           C  
ATOM   4739  CD2 LEU B 113      40.905  62.400  59.355  1.00 75.17           C  
ATOM   4740  N   LYS B 114      39.774  67.051  61.694  1.00 61.83           N  
ATOM   4741  CA  LYS B 114      39.534  68.464  61.595  1.00 61.83           C  
ATOM   4742  C   LYS B 114      40.840  69.191  61.715  1.00 61.83           C  
ATOM   4743  O   LYS B 114      41.088  70.156  60.995  1.00 61.83           O  
ATOM   4744  CB  LYS B 114      38.605  68.994  62.698  1.00 61.83           C  
ATOM   4745  CG  LYS B 114      37.194  68.405  62.632  1.00 61.83           C  
ATOM   4746  CD  LYS B 114      36.348  68.695  63.874  1.00 61.83           C  
ATOM   4747  CE  LYS B 114      36.884  68.056  65.157  1.00 61.83           C  
ATOM   4748  NZ  LYS B 114      36.032  68.436  66.307  1.00 61.83           N1+
ATOM   4749  N   ARG B 115      41.714  68.732  62.631  1.00119.48           N  
ATOM   4750  CA  ARG B 115      42.986  69.358  62.866  1.00119.48           C  
ATOM   4751  C   ARG B 115      43.840  69.263  61.642  1.00119.48           C  
ATOM   4752  O   ARG B 115      44.623  70.166  61.353  1.00119.48           O  
ATOM   4753  CB  ARG B 115      43.807  68.687  63.979  1.00119.48           C  
ATOM   4754  CG  ARG B 115      43.401  69.074  65.396  1.00119.48           C  
ATOM   4755  CD  ARG B 115      44.329  68.457  66.441  1.00119.48           C  
ATOM   4756  NE  ARG B 115      44.098  69.175  67.723  1.00119.48           N  
ATOM   4757  CZ  ARG B 115      45.086  69.194  68.662  1.00119.48           C  
ATOM   4758  NH1 ARG B 115      46.233  68.483  68.453  1.00119.48           N1+
ATOM   4759  NH2 ARG B 115      44.943  69.948  69.792  1.00119.48           N  
ATOM   4760  N   ALA B 116      43.724  68.145  60.908  1.00 48.22           N  
ATOM   4761  CA  ALA B 116      44.536  67.859  59.757  1.00 48.22           C  
ATOM   4762  C   ALA B 116      44.304  68.884  58.693  1.00 48.22           C  
ATOM   4763  O   ALA B 116      45.215  69.232  57.943  1.00 48.22           O  
ATOM   4764  CB  ALA B 116      44.237  66.481  59.144  1.00 48.22           C  
ATOM   4765  N   GLU B 117      43.068  69.396  58.594  1.00 45.40           N  
ATOM   4766  CA  GLU B 117      42.726  70.312  57.546  1.00 45.40           C  
ATOM   4767  C   GLU B 117      43.611  71.521  57.621  1.00 45.40           C  
ATOM   4768  O   GLU B 117      43.940  72.117  56.597  1.00 45.40           O  
ATOM   4769  CB  GLU B 117      41.258  70.766  57.630  1.00 45.40           C  
ATOM   4770  CG  GLU B 117      40.273  69.621  57.374  1.00 45.40           C  
ATOM   4771  CD  GLU B 117      38.854  70.160  57.476  1.00 45.40           C  
ATOM   4772  OE1 GLU B 117      38.691  71.409  57.513  1.00 45.40           O  
ATOM   4773  OE2 GLU B 117      37.911  69.325  57.510  1.00 45.40           O1-
ATOM   4774  N   LYS B 118      43.994  71.947  58.834  1.00103.64           N  
ATOM   4775  CA  LYS B 118      44.829  73.105  58.967  1.00103.64           C  
ATOM   4776  C   LYS B 118      46.204  72.856  58.402  1.00103.64           C  
ATOM   4777  O   LYS B 118      46.782  73.746  57.782  1.00103.64           O  
ATOM   4778  CB  LYS B 118      44.964  73.536  60.435  1.00103.64           C  
ATOM   4779  CG  LYS B 118      43.602  73.868  61.050  1.00103.64           C  
ATOM   4780  CD  LYS B 118      43.612  73.971  62.576  1.00103.64           C  
ATOM   4781  CE  LYS B 118      42.242  74.288  63.179  1.00103.64           C  
ATOM   4782  NZ  LYS B 118      41.467  73.041  63.359  1.00103.64           N1+
ATOM   4783  N   VAL B 119      46.790  71.667  58.656  1.00 71.97           N  
ATOM   4784  CA  VAL B 119      48.121  71.318  58.219  1.00 71.97           C  
ATOM   4785  C   VAL B 119      48.240  70.996  56.750  1.00 71.97           C  
ATOM   4786  O   VAL B 119      49.243  71.353  56.130  1.00 71.97           O  
ATOM   4787  CB  VAL B 119      48.694  70.168  58.993  1.00 71.97           C  
ATOM   4788  CG1 VAL B 119      48.825  70.608  60.460  1.00 71.97           C  
ATOM   4789  CG2 VAL B 119      47.804  68.931  58.799  1.00 71.97           C  
ATOM   4790  N   ILE B 120      47.265  70.264  56.161  1.00 66.95           N  
ATOM   4791  CA  ILE B 120      47.369  69.896  54.773  1.00 66.95           C  
ATOM   4792  C   ILE B 120      46.046  70.145  54.098  1.00 66.95           C  
ATOM   4793  O   ILE B 120      44.979  69.867  54.640  1.00 66.95           O  
ATOM   4794  CB  ILE B 120      47.763  68.454  54.590  1.00 66.95           C  
ATOM   4795  CG1 ILE B 120      48.205  68.184  53.143  1.00 66.95           C  
ATOM   4796  CG2 ILE B 120      46.610  67.567  55.087  1.00 66.95           C  
ATOM   4797  CD1 ILE B 120      48.937  66.852  52.978  1.00 66.95           C  
ATOM   4798  N   PRO B 121      46.130  70.678  52.907  1.00180.77           N  
ATOM   4799  CA  PRO B 121      44.971  71.047  52.124  1.00180.77           C  
ATOM   4800  C   PRO B 121      44.209  69.905  51.516  1.00180.77           C  
ATOM   4801  O   PRO B 121      43.280  70.177  50.755  1.00180.77           O  
ATOM   4802  CB  PRO B 121      45.476  72.023  51.062  1.00180.77           C  
ATOM   4803  CG  PRO B 121      46.727  72.646  51.696  1.00180.77           C  
ATOM   4804  CD  PRO B 121      47.263  71.545  52.621  1.00180.77           C  
ATOM   4805  N   TYR B 122      44.591  68.639  51.773  1.00 72.52           N  
ATOM   4806  CA  TYR B 122      43.886  67.543  51.170  1.00 72.52           C  
ATOM   4807  C   TYR B 122      43.199  66.806  52.281  1.00 72.52           C  
ATOM   4808  O   TYR B 122      43.777  66.593  53.345  1.00 72.52           O  
ATOM   4809  CB  TYR B 122      44.830  66.536  50.499  1.00 72.52           C  
ATOM   4810  CG  TYR B 122      45.659  67.316  49.541  1.00 72.52           C  
ATOM   4811  CD1 TYR B 122      45.215  67.597  48.271  1.00 72.52           C  
ATOM   4812  CD2 TYR B 122      46.893  67.775  49.937  1.00 72.52           C  
ATOM   4813  CE1 TYR B 122      46.000  68.322  47.405  1.00 72.52           C  
ATOM   4814  CE2 TYR B 122      47.682  68.501  49.078  1.00 72.52           C  
ATOM   4815  CZ  TYR B 122      47.233  68.773  47.810  1.00 72.52           C  
ATOM   4816  OH  TYR B 122      48.042  69.518  46.927  1.00 72.52           O  
ATOM   4817  N   PRO B 123      41.970  66.421  52.063  1.00162.17           N  
ATOM   4818  CA  PRO B 123      41.222  65.754  53.100  1.00162.17           C  
ATOM   4819  C   PRO B 123      41.662  64.349  53.365  1.00162.17           C  
ATOM   4820  O   PRO B 123      42.166  63.687  52.459  1.00162.17           O  
ATOM   4821  CB  PRO B 123      39.757  65.835  52.681  1.00162.17           C  
ATOM   4822  CG  PRO B 123      39.698  67.094  51.800  1.00162.17           C  
ATOM   4823  CD  PRO B 123      41.105  67.200  51.190  1.00162.17           C  
ATOM   4824  N   ILE B 124      41.469  63.873  54.612  1.00 55.76           N  
ATOM   4825  CA  ILE B 124      41.806  62.522  54.951  1.00 55.76           C  
ATOM   4826  C   ILE B 124      40.586  61.713  54.678  1.00 55.76           C  
ATOM   4827  O   ILE B 124      39.495  62.036  55.147  1.00 55.76           O  
ATOM   4828  CB  ILE B 124      42.154  62.333  56.401  1.00 55.76           C  
ATOM   4829  CG1 ILE B 124      43.439  63.101  56.746  1.00 55.76           C  
ATOM   4830  CG2 ILE B 124      42.233  60.824  56.690  1.00 55.76           C  
ATOM   4831  CD1 ILE B 124      43.703  63.192  58.246  1.00 55.76           C  
ATOM   4832  N   GLU B 125      40.741  60.637  53.883  1.00 74.39           N  
ATOM   4833  CA  GLU B 125      39.609  59.828  53.542  1.00 74.39           C  
ATOM   4834  C   GLU B 125      39.732  58.524  54.265  1.00 74.39           C  
ATOM   4835  O   GLU B 125      40.540  57.670  53.905  1.00 74.39           O  
ATOM   4836  CB  GLU B 125      39.549  59.523  52.037  1.00 74.39           C  
ATOM   4837  CG  GLU B 125      39.379  60.787  51.190  1.00 74.39           C  
ATOM   4838  CD  GLU B 125      39.435  60.393  49.724  1.00 74.39           C  
ATOM   4839  OE1 GLU B 125      39.248  59.183  49.424  1.00 74.39           O  
ATOM   4840  OE2 GLU B 125      39.666  61.303  48.883  1.00 74.39           O1-
ATOM   4841  N   ILE B 126      38.903  58.328  55.307  1.00124.54           N  
ATOM   4842  CA  ILE B 126      38.933  57.093  56.034  1.00124.54           C  
ATOM   4843  C   ILE B 126      38.198  56.090  55.198  1.00124.54           C  
ATOM   4844  O   ILE B 126      37.138  56.382  54.637  1.00124.54           O  
ATOM   4845  CB  ILE B 126      38.260  57.166  57.376  1.00124.54           C  
ATOM   4846  CG1 ILE B 126      38.931  58.233  58.261  1.00124.54           C  
ATOM   4847  CG2 ILE B 126      38.303  55.759  57.995  1.00124.54           C  
ATOM   4848  CD1 ILE B 126      40.404  57.960  58.556  1.00124.54           C  
ATOM   4849  N   ILE B 127      38.778  54.877  55.083  1.00 64.36           N  
ATOM   4850  CA  ILE B 127      38.230  53.839  54.255  1.00 64.36           C  
ATOM   4851  C   ILE B 127      37.982  52.627  55.103  1.00 64.36           C  
ATOM   4852  O   ILE B 127      38.625  52.417  56.129  1.00 64.36           O  
ATOM   4853  CB  ILE B 127      39.165  53.416  53.157  1.00 64.36           C  
ATOM   4854  CG1 ILE B 127      40.464  52.840  53.751  1.00 64.36           C  
ATOM   4855  CG2 ILE B 127      39.389  54.618  52.226  1.00 64.36           C  
ATOM   4856  CD1 ILE B 127      41.344  52.133  52.721  1.00 64.36           C  
ATOM   4857  N   SER B 128      37.011  51.798  54.675  1.00 84.45           N  
ATOM   4858  CA  SER B 128      36.620  50.608  55.377  1.00 84.45           C  
ATOM   4859  C   SER B 128      37.702  49.576  55.251  1.00 84.45           C  
ATOM   4860  O   SER B 128      38.579  49.670  54.394  1.00 84.45           O  
ATOM   4861  CB  SER B 128      35.328  49.990  54.811  1.00 84.45           C  
ATOM   4862  OG  SER B 128      35.074  48.734  55.419  1.00 84.45           O  
ATOM   4863  N   GLY B 129      37.662  48.557  56.133  1.00 30.65           N  
ATOM   4864  CA  GLY B 129      38.630  47.497  56.122  1.00 30.65           C  
ATOM   4865  C   GLY B 129      38.535  46.766  54.820  1.00 30.65           C  
ATOM   4866  O   GLY B 129      39.549  46.371  54.246  1.00 30.65           O  
ATOM   4867  N   ASN B 130      37.303  46.546  54.324  1.00 49.64           N  
ATOM   4868  CA  ASN B 130      37.122  45.825  53.096  1.00 49.64           C  
ATOM   4869  C   ASN B 130      37.718  46.597  51.955  1.00 49.64           C  
ATOM   4870  O   ASN B 130      38.356  46.014  51.081  1.00 49.64           O  
ATOM   4871  CB  ASN B 130      35.645  45.546  52.773  1.00 49.64           C  
ATOM   4872  CG  ASN B 130      35.148  44.490  53.750  1.00 49.64           C  
ATOM   4873  ND2 ASN B 130      33.800  44.329  53.830  1.00 49.64           N  
ATOM   4874  OD1 ASN B 130      35.935  43.819  54.418  1.00 49.64           O  
ATOM   4875  N   GLU B 131      37.521  47.932  51.927  1.00126.60           N  
ATOM   4876  CA  GLU B 131      38.049  48.759  50.874  1.00126.60           C  
ATOM   4877  C   GLU B 131      39.538  48.689  50.927  1.00126.60           C  
ATOM   4878  O   GLU B 131      40.211  48.622  49.899  1.00126.60           O  
ATOM   4879  CB  GLU B 131      37.700  50.244  51.034  1.00126.60           C  
ATOM   4880  CG  GLU B 131      36.282  50.597  50.610  1.00126.60           C  
ATOM   4881  CD  GLU B 131      36.241  50.503  49.091  1.00126.60           C  
ATOM   4882  OE1 GLU B 131      37.089  49.776  48.509  1.00126.60           O  
ATOM   4883  OE2 GLU B 131      35.352  51.161  48.491  1.00126.60           O1-
ATOM   4884  N   GLU B 132      40.089  48.710  52.152  1.00 57.82           N  
ATOM   4885  CA  GLU B 132      41.506  48.637  52.341  1.00 57.82           C  
ATOM   4886  C   GLU B 132      41.972  47.344  51.747  1.00 57.82           C  
ATOM   4887  O   GLU B 132      42.991  47.292  51.061  1.00 57.82           O  
ATOM   4888  CB  GLU B 132      41.872  48.604  53.839  1.00 57.82           C  
ATOM   4889  CG  GLU B 132      43.372  48.523  54.126  1.00 57.82           C  
ATOM   4890  CD  GLU B 132      43.551  48.490  55.637  1.00 57.82           C  
ATOM   4891  OE1 GLU B 132      42.516  48.426  56.353  1.00 57.82           O  
ATOM   4892  OE2 GLU B 132      44.724  48.522  56.096  1.00 57.82           O1-
ATOM   4893  N   ALA B 133      41.212  46.257  51.981  1.00 40.32           N  
ATOM   4894  CA  ALA B 133      41.591  44.958  51.501  1.00 40.32           C  
ATOM   4895  C   ALA B 133      41.638  44.967  50.003  1.00 40.32           C  
ATOM   4896  O   ALA B 133      42.550  44.404  49.403  1.00 40.32           O  
ATOM   4897  CB  ALA B 133      40.608  43.852  51.927  1.00 40.32           C  
ATOM   4898  N   ARG B 134      40.656  45.618  49.353  1.00145.75           N  
ATOM   4899  CA  ARG B 134      40.586  45.610  47.917  1.00145.75           C  
ATOM   4900  C   ARG B 134      41.783  46.286  47.324  1.00145.75           C  
ATOM   4901  O   ARG B 134      42.329  45.824  46.324  1.00145.75           O  
ATOM   4902  CB  ARG B 134      39.364  46.349  47.357  1.00145.75           C  
ATOM   4903  CG  ARG B 134      38.039  45.646  47.633  1.00145.75           C  
ATOM   4904  CD  ARG B 134      36.846  46.338  46.975  1.00145.75           C  
ATOM   4905  NE  ARG B 134      35.643  45.541  47.330  1.00145.75           N  
ATOM   4906  CZ  ARG B 134      34.988  45.778  48.503  1.00145.75           C  
ATOM   4907  NH1 ARG B 134      35.401  46.790  49.319  1.00145.75           N1+
ATOM   4908  NH2 ARG B 134      33.927  44.995  48.855  1.00145.75           N  
ATOM   4909  N   LEU B 135      42.204  47.411  47.927  1.00 72.50           N  
ATOM   4910  CA  LEU B 135      43.282  48.236  47.449  1.00 72.50           C  
ATOM   4911  C   LEU B 135      44.583  47.485  47.516  1.00 72.50           C  
ATOM   4912  O   LEU B 135      45.418  47.592  46.616  1.00 72.50           O  
ATOM   4913  CB  LEU B 135      43.411  49.506  48.310  1.00 72.50           C  
ATOM   4914  CG  LEU B 135      42.093  50.307  48.380  1.00 72.50           C  
ATOM   4915  CD1 LEU B 135      42.234  51.570  49.242  1.00 72.50           C  
ATOM   4916  CD2 LEU B 135      41.544  50.613  46.978  1.00 72.50           C  
ATOM   4917  N   ILE B 136      44.777  46.693  48.588  1.00115.06           N  
ATOM   4918  CA  ILE B 136      45.974  45.927  48.824  1.00115.06           C  
ATOM   4919  C   ILE B 136      46.125  44.991  47.678  1.00115.06           C  
ATOM   4920  O   ILE B 136      47.222  44.737  47.183  1.00115.06           O  
ATOM   4921  CB  ILE B 136      45.886  45.061  50.050  1.00115.06           C  
ATOM   4922  CG1 ILE B 136      45.727  45.893  51.335  1.00115.06           C  
ATOM   4923  CG2 ILE B 136      47.129  44.154  50.062  1.00115.06           C  
ATOM   4924  CD1 ILE B 136      46.952  46.731  51.690  1.00115.06           C  
ATOM   4925  N   PHE B 137      44.986  44.489  47.196  1.00163.50           N  
ATOM   4926  CA  PHE B 137      44.949  43.562  46.122  1.00163.50           C  
ATOM   4927  C   PHE B 137      45.722  44.190  44.954  1.00163.50           C  
ATOM   4928  O   PHE B 137      46.165  43.431  44.097  1.00163.50           O  
ATOM   4929  CB  PHE B 137      43.475  43.271  45.753  1.00163.50           C  
ATOM   4930  CG  PHE B 137      43.342  42.203  44.723  1.00163.50           C  
ATOM   4931  CD1 PHE B 137      43.729  40.909  44.986  1.00163.50           C  
ATOM   4932  CD2 PHE B 137      42.767  42.493  43.508  1.00163.50           C  
ATOM   4933  CE1 PHE B 137      43.586  39.930  44.031  1.00163.50           C  
ATOM   4934  CE2 PHE B 137      42.618  41.519  42.550  1.00163.50           C  
ATOM   4935  CZ  PHE B 137      43.034  40.235  42.811  1.00163.50           C  
ATOM   4936  N   MET B 138      45.827  45.562  44.847  1.00363.16           N  
ATOM   4937  CA  MET B 138      46.514  46.327  43.813  1.00363.16           C  
ATOM   4938  C   MET B 138      47.986  46.320  43.825  1.00363.16           C
[truncated: 252,404 more chars]
