# Supplementary material for: Structural Descriptors for Subunit Interface Regions in Homodimers: Effect of Lipid Membrane and Secondary Structure Type
Source: J Chem Inf Model. 2025 Mar 27;65(7):3117–26. doi: 10.1021/acs.jcim.4c01233 (PMC12004529; doi:10.1021/acs.jcim.4c01233)
Supplement: Supplementary file 3 — ci4c01233_si_003.tar [file ci4c01233_si_003.tar › database/alpha/7eqe_cytop.pdb]

ATOM      1  N   GLY A  17      89.967  17.198   9.161  1.00112.05           N  
ATOM      2  CA  GLY A  17      91.030  17.977   9.721  1.00112.05           C  
ATOM      3  C   GLY A  17      92.184  17.862   8.782  1.00112.05           C  
ATOM      4  O   GLY A  17      92.316  16.872   8.064  1.00112.05           O  
ATOM      5  N   ALA A  18      93.058  18.886   8.772  1.00248.23           N  
ATOM      6  CA  ALA A  18      94.176  18.873   7.879  1.00248.23           C  
ATOM      7  C   ALA A  18      95.091  19.979   8.281  1.00248.23           C  
ATOM      8  O   ALA A  18      94.765  20.795   9.142  1.00248.23           O  
ATOM      9  CB  ALA A  18      93.789  19.132   6.413  1.00248.23           C  
ATOM     10  N   ASN A  19      96.291  20.008   7.672  1.00110.81           N  
ATOM     11  CA  ASN A  19      97.218  21.064   7.936  1.00110.81           C  
ATOM     12  C   ASN A  19      96.636  22.327   7.386  1.00110.81           C  
ATOM     13  O   ASN A  19      96.885  23.412   7.908  1.00110.81           O  
ATOM     14  CB  ASN A  19      98.630  20.827   7.353  1.00110.81           C  
ATOM     15  CG  ASN A  19      98.548  20.607   5.850  1.00110.81           C  
ATOM     16  ND2 ASN A  19      99.214  21.496   5.066  1.00110.81           N  
ATOM     17  OD1 ASN A  19      97.919  19.658   5.386  1.00110.81           O  
ATOM     18  N   THR A  20      95.831  22.212   6.314  1.00 36.94           N  
ATOM     19  CA  THR A  20      95.243  23.357   5.680  1.00 36.94           C  
ATOM     20  C   THR A  20      94.331  24.037   6.657  1.00 36.94           C  
ATOM     21  O   THR A  20      94.229  25.263   6.666  1.00 36.94           O  
ATOM     22  CB  THR A  20      94.443  23.005   4.461  1.00 36.94           C  
ATOM     23  CG2 THR A  20      93.960  24.313   3.810  1.00 36.94           C  
ATOM     24  OG1 THR A  20      95.251  22.288   3.539  1.00 36.94           O  
ATOM     25  N   ARG A  21      93.626  23.256   7.499  1.00 48.58           N  
ATOM     26  CA  ARG A  21      92.709  23.839   8.439  1.00 48.58           C  
ATOM     27  C   ARG A  21      93.450  24.709   9.409  1.00 48.58           C  
ATOM     28  O   ARG A  21      92.997  25.806   9.737  1.00 48.58           O  
ATOM     29  CB  ARG A  21      91.919  22.796   9.248  1.00 48.58           C  
ATOM     30  CG  ARG A  21      90.923  23.430  10.220  1.00 48.58           C  
ATOM     31  CD  ARG A  21      89.875  22.449  10.749  1.00 48.58           C  
ATOM     32  NE  ARG A  21      88.977  23.197  11.673  1.00 48.58           N  
ATOM     33  CZ  ARG A  21      89.122  23.081  13.025  1.00 48.58           C  
ATOM     34  NH1 ARG A  21      90.074  22.255  13.546  1.00 48.58           N1+
ATOM     35  NH2 ARG A  21      88.303  23.788  13.857  1.00 48.58           N  
ATOM     36  N   ASP A  22      94.612  24.248   9.907  1.00112.06           N  
ATOM     37  CA  ASP A  22      95.334  25.045  10.856  1.00112.06           C  
ATOM     38  C   ASP A  22      95.876  26.269  10.182  1.00112.06           C  
ATOM     39  O   ASP A  22      96.021  27.318  10.806  1.00112.06           O  
ATOM     40  CB  ASP A  22      96.447  24.282  11.617  1.00112.06           C  
ATOM     41  CG  ASP A  22      97.562  23.802  10.702  1.00112.06           C  
ATOM     42  OD1 ASP A  22      98.032  24.599   9.850  1.00112.06           O  
ATOM     43  OD2 ASP A  22      97.967  22.618  10.854  1.00112.06           O1-
ATOM     44  N   LYS A  23      96.188  26.171   8.877  1.00 80.23           N  
ATOM     45  CA  LYS A  23      96.756  27.278   8.161  1.00 80.23           C  
ATOM     46  C   LYS A  23      95.759  28.392   8.105  1.00 80.23           C  
ATOM     47  O   LYS A  23      96.124  29.567   8.146  1.00 80.23           O  
ATOM     48  CB  LYS A  23      97.166  26.909   6.724  1.00 80.23           C  
ATOM     49  CG  LYS A  23      97.786  28.076   5.957  1.00 80.23           C  
ATOM     50  CD  LYS A  23      99.110  28.566   6.546  1.00 80.23           C  
ATOM     51  CE  LYS A  23      99.721  29.744   5.784  1.00 80.23           C  
ATOM     52  NZ  LYS A  23     100.883  30.278   6.528  1.00 80.23           N1+
ATOM     53  N   ILE A  24      94.464  28.050   7.988  1.00 94.41           N  
ATOM     54  CA  ILE A  24      93.440  29.051   7.900  1.00 94.41           C  
ATOM     55  C   ILE A  24      93.418  29.838   9.176  1.00 94.41           C  
ATOM     56  O   ILE A  24      93.340  31.066   9.160  1.00 94.41           O  
ATOM     57  CB  ILE A  24      92.071  28.450   7.746  1.00 94.41           C  
ATOM     58  CG1 ILE A  24      91.952  27.644   6.439  1.00 94.41           C  
ATOM     59  CG2 ILE A  24      91.047  29.590   7.874  1.00 94.41           C  
ATOM     60  CD1 ILE A  24      92.073  28.486   5.170  1.00 94.41           C  
ATOM     61  N   GLN A  25      93.485  29.139  10.322  1.00118.95           N  
ATOM     62  CA  GLN A  25      93.386  29.780  11.601  1.00118.95           C  
ATOM     63  C   GLN A  25      94.559  30.677  11.861  1.00118.95           C  
ATOM     64  O   GLN A  25      94.395  31.751  12.437  1.00118.95           O  
ATOM     65  CB  GLN A  25      93.172  28.769  12.742  1.00118.95           C  
ATOM     66  CG  GLN A  25      94.280  27.731  12.883  1.00118.95           C  
ATOM     67  CD  GLN A  25      93.766  26.626  13.793  1.00118.95           C  
ATOM     68  NE2 GLN A  25      94.514  26.354  14.896  1.00118.95           N  
ATOM     69  OE1 GLN A  25      92.727  26.020  13.531  1.00118.95           O  
ATOM     70  N   SER A  26      95.778  30.275  11.451  1.00 35.93           N  
ATOM     71  CA  SER A  26      96.920  31.113  11.697  1.00 35.93           C  
ATOM     72  C   SER A  26      96.772  32.390  10.929  1.00 35.93           C  
ATOM     73  O   SER A  26      96.978  33.475  11.467  1.00 35.93           O  
ATOM     74  CB  SER A  26      98.249  30.479  11.253  1.00 35.93           C  
ATOM     75  OG  SER A  26      98.539  29.338  12.045  1.00 35.93           O  
ATOM     76  N   VAL A  27      96.396  32.288   9.639  1.00 34.03           N  
ATOM     77  CA  VAL A  27      96.276  33.444   8.800  1.00 34.03           C  
ATOM     78  C   VAL A  27      95.203  34.324   9.357  1.00 34.03           C  
ATOM     79  O   VAL A  27      95.338  35.545   9.377  1.00 34.03           O  
ATOM     80  CB  VAL A  27      95.906  33.097   7.387  1.00 34.03           C  
ATOM     81  CG1 VAL A  27      95.717  34.398   6.591  1.00 34.03           C  
ATOM     82  CG2 VAL A  27      96.993  32.175   6.811  1.00 34.03           C  
ATOM     83  N   ALA A  28      94.095  33.716   9.816  1.00 37.02           N  
ATOM     84  CA  ALA A  28      92.991  34.471  10.337  1.00 37.02           C  
ATOM     85  C   ALA A  28      93.396  35.211  11.574  1.00 37.02           C  
ATOM     86  O   ALA A  28      93.050  36.380  11.744  1.00 37.02           O  
ATOM     87  CB  ALA A  28      91.786  33.588  10.704  1.00 37.02           C  
ATOM     88  N   LEU A  29      94.153  34.558  12.477  1.00 53.57           N  
ATOM     89  CA  LEU A  29      94.490  35.188  13.724  1.00 53.57           C  
ATOM     90  C   LEU A  29      95.353  36.374  13.452  1.00 53.57           C  
ATOM     91  O   LEU A  29      95.215  37.418  14.086  1.00 53.57           O  
ATOM     92  CB  LEU A  29      95.240  34.272  14.705  1.00 53.57           C  
ATOM     93  CG  LEU A  29      95.413  34.932  16.086  1.00 53.57           C  
ATOM     94  CD1 LEU A  29      94.042  35.199  16.731  1.00 53.57           C  
ATOM     95  CD2 LEU A  29      96.342  34.121  16.997  1.00 53.57           C  
ATOM     96  N   GLU A  30      96.273  36.237  12.486  1.00 83.28           N  
ATOM     97  CA  GLU A  30      97.176  37.304  12.181  1.00 83.28           C  
ATOM     98  C   GLU A  30      96.369  38.474  11.704  1.00 83.28           C  
ATOM     99  O   GLU A  30      96.609  39.613  12.102  1.00 83.28           O  
ATOM    100  CB  GLU A  30      98.147  36.893  11.067  1.00 83.28           C  
ATOM    101  CG  GLU A  30      99.398  37.755  10.946  1.00 83.28           C  
ATOM    102  CD  GLU A  30     100.319  37.014   9.988  1.00 83.28           C  
ATOM    103  OE1 GLU A  30      99.840  36.649   8.881  1.00 83.28           O  
ATOM    104  OE2 GLU A  30     101.500  36.782  10.356  1.00 83.28           O1-
ATOM    105  N   LEU A  31      95.376  38.208  10.835  1.00 58.50           N  
ATOM    106  CA  LEU A  31      94.538  39.229  10.281  1.00 58.50           C  
ATOM    107  C   LEU A  31      93.677  39.819  11.354  1.00 58.50           C  
ATOM    108  O   LEU A  31      93.420  41.023  11.357  1.00 58.50           O  
ATOM    109  CB  LEU A  31      93.639  38.691   9.158  1.00 58.50           C  
ATOM    110  CG  LEU A  31      94.465  38.130   7.985  1.00 58.50           C  
ATOM    111  CD1 LEU A  31      93.571  37.759   6.789  1.00 58.50           C  
ATOM    112  CD2 LEU A  31      95.621  39.080   7.619  1.00 58.50           C  
ATOM    113  N   PHE A  32      93.198  38.990  12.303  1.00 76.90           N  
ATOM    114  CA  PHE A  32      92.346  39.534  13.319  1.00 76.90           C  
ATOM    115  C   PHE A  32      93.107  40.557  14.100  1.00 76.90           C  
ATOM    116  O   PHE A  32      92.572  41.613  14.434  1.00 76.90           O  
ATOM    117  CB  PHE A  32      91.793  38.520  14.335  1.00 76.90           C  
ATOM    118  CG  PHE A  32      90.865  37.602  13.619  1.00 76.90           C  
ATOM    119  CD1 PHE A  32      89.791  38.097  12.915  1.00 76.90           C  
ATOM    120  CD2 PHE A  32      91.042  36.241  13.694  1.00 76.90           C  
ATOM    121  CE1 PHE A  32      88.929  37.246  12.264  1.00 76.90           C  
ATOM    122  CE2 PHE A  32      90.181  35.387  13.046  1.00 76.90           C  
ATOM    123  CZ  PHE A  32      89.125  35.888  12.325  1.00 76.90           C  
ATOM    124  N   ILE A  33      94.374  40.262  14.442  1.00 99.38           N  
ATOM    125  CA  ILE A  33      95.148  41.186  15.222  1.00 99.38           C  
ATOM    126  C   ILE A  33      95.419  42.439  14.443  1.00 99.38           C  
ATOM    127  O   ILE A  33      95.264  43.544  14.962  1.00 99.38           O  
ATOM    128  CB  ILE A  33      96.488  40.642  15.627  1.00 99.38           C  
ATOM    129  CG1 ILE A  33      96.333  39.414  16.540  1.00 99.38           C  
ATOM    130  CG2 ILE A  33      97.271  41.790  16.289  1.00 99.38           C  
ATOM    131  CD1 ILE A  33      95.660  39.738  17.873  1.00 99.38           C  
ATOM    132  N   GLU A  34      95.845  42.315  13.172  1.00145.42           N  
ATOM    133  CA  GLU A  34      96.247  43.511  12.486  1.00145.42           C  
ATOM    134  C   GLU A  34      95.096  44.452  12.302  1.00145.42           C  
ATOM    135  O   GLU A  34      95.076  45.555  12.847  1.00145.42           O  
ATOM    136  CB  GLU A  34      96.717  43.227  11.051  1.00145.42           C  
ATOM    137  CG  GLU A  34      97.910  42.284  10.958  1.00145.42           C  
ATOM    138  CD  GLU A  34      99.103  43.016  11.531  1.00145.42           C  
ATOM    139  OE1 GLU A  34      98.993  44.247  11.775  1.00145.42           O  
ATOM    140  OE2 GLU A  34     100.148  42.346  11.737  1.00145.42           O1-
ATOM    141  N   ARG A  35      94.133  43.999  11.476  1.00225.11           N  
ATOM    142  CA  ARG A  35      92.966  44.697  11.011  1.00225.11           C  
ATOM    143  C   ARG A  35      91.840  44.762  11.996  1.00225.11           C  
ATOM    144  O   ARG A  35      91.155  45.779  12.095  1.00225.11           O  
ATOM    145  CB  ARG A  35      92.422  44.037   9.735  1.00225.11           C  
ATOM    146  CG  ARG A  35      93.465  44.043   8.619  1.00225.11           C  
ATOM    147  CD  ARG A  35      93.120  43.206   7.387  1.00225.11           C  
ATOM    148  NE  ARG A  35      94.222  43.416   6.405  1.00225.11           N  
ATOM    149  CZ  ARG A  35      94.596  42.420   5.547  1.00225.11           C  
ATOM    150  NH1 ARG A  35      93.959  41.213   5.577  1.00225.11           N1+
ATOM    151  NH2 ARG A  35      95.614  42.629   4.664  1.00225.11           N  
ATOM    152  N   GLY A  36      91.608  43.670  12.746  1.00 36.96           N  
ATOM    153  CA  GLY A  36      90.464  43.601  13.610  1.00 36.96           C  
ATOM    154  C   GLY A  36      89.586  42.505  13.087  1.00 36.96           C  
ATOM    155  O   GLY A  36      89.567  42.224  11.890  1.00 36.96           O  
ATOM    156  N   TYR A  37      88.849  41.842  14.002  1.00 92.09           N  
ATOM    157  CA  TYR A  37      87.991  40.729  13.695  1.00 92.09           C  
ATOM    158  C   TYR A  37      86.856  41.135  12.813  1.00 92.09           C  
ATOM    159  O   TYR A  37      86.577  40.481  11.810  1.00 92.09           O  
ATOM    160  CB  TYR A  37      87.395  40.104  14.972  1.00 92.09           C  
ATOM    161  CG  TYR A  37      86.213  39.267  14.618  1.00 92.09           C  
ATOM    162  CD1 TYR A  37      86.341  38.067  13.960  1.00 92.09           C  
ATOM    163  CD2 TYR A  37      84.953  39.695  14.977  1.00 92.09           C  
ATOM    164  CE1 TYR A  37      85.226  37.320  13.660  1.00 92.09           C  
ATOM    165  CE2 TYR A  37      83.836  38.952  14.680  1.00 92.09           C  
ATOM    166  CZ  TYR A  37      83.973  37.758  14.016  1.00 92.09           C  
ATOM    167  OH  TYR A  37      82.832  36.988  13.708  1.00 92.09           O  
ATOM    168  N   GLU A  38      86.160  42.228  13.165  1.00 98.84           N  
ATOM    169  CA  GLU A  38      85.011  42.606  12.401  1.00 98.84           C  
ATOM    170  C   GLU A  38      85.425  43.127  11.063  1.00 98.84           C  
ATOM    171  O   GLU A  38      84.760  42.881  10.057  1.00 98.84           O  
ATOM    172  CB  GLU A  38      84.132  43.635  13.120  1.00 98.84           C  
ATOM    173  CG  GLU A  38      82.707  43.653  12.575  1.00 98.84           C  
ATOM    174  CD  GLU A  38      81.805  44.178  13.679  1.00 98.84           C  
ATOM    175  OE1 GLU A  38      82.120  45.262  14.235  1.00 98.84           O  
ATOM    176  OE2 GLU A  38      80.796  43.491  13.991  1.00 98.84           O1-
ATOM    177  N   LYS A  39      86.550  43.862  11.021  1.00 89.14           N  
ATOM    178  CA  LYS A  39      87.009  44.469   9.805  1.00 89.14           C  
ATOM    179  C   LYS A  39      87.348  43.417   8.791  1.00 89.14           C  
ATOM    180  O   LYS A  39      86.975  43.545   7.626  1.00 89.14           O  
ATOM    181  CB  LYS A  39      88.268  45.321  10.024  1.00 89.14           C  
ATOM    182  CG  LYS A  39      88.016  46.579  10.854  1.00 89.14           C  
ATOM    183  CD  LYS A  39      87.056  47.563  10.186  1.00 89.14           C  
ATOM    184  CE  LYS A  39      86.864  48.864  10.968  1.00 89.14           C  
ATOM    185  NZ  LYS A  39      86.268  49.891  10.084  1.00 89.14           N1+
ATOM    186  N   THR A  40      88.035  42.335   9.203  1.00115.23           N  
ATOM    187  CA  THR A  40      88.471  41.349   8.253  1.00115.23           C  
ATOM    188  C   THR A  40      87.287  40.628   7.693  1.00115.23           C  
ATOM    189  O   THR A  40      86.214  40.619   8.296  1.00115.23           O  
ATOM    190  CB  THR A  40      89.392  40.316   8.833  1.00115.23           C  
ATOM    191  CG2 THR A  40      88.609  39.462   9.844  1.00115.23           C  
ATOM    192  OG1 THR A  40      89.919  39.499   7.799  1.00115.23           O  
ATOM    193  N   SER A  41      87.466  40.007   6.501  1.00112.43           N  
ATOM    194  CA  SER A  41      86.375  39.355   5.834  1.00112.43           C  
ATOM    195  C   SER A  41      86.904  38.399   4.786  1.00112.43           C  
ATOM    196  O   SER A  41      87.957  37.787   4.978  1.00112.43           O  
ATOM    197  CB  SER A  41      85.446  40.337   5.107  1.00112.43           C  
ATOM    198  OG  SER A  41      86.153  40.980   4.052  1.00112.43           O  
ATOM    199  N   MET A  42      86.107  38.230   3.684  1.00286.13           N  
ATOM    200  CA  MET A  42      86.268  37.387   2.526  1.00286.13           C  
ATOM    201  C   MET A  42      87.477  37.681   1.728  1.00286.13           C  
ATOM    202  O   MET A  42      88.296  36.800   1.498  1.00286.13           O  
ATOM    203  CB  MET A  42      85.099  37.548   1.542  1.00286.13           C  
ATOM    204  CG  MET A  42      83.732  37.168   2.104  1.00286.13           C  
ATOM    205  SD  MET A  42      82.351  37.500   0.971  1.00286.13           S  
ATOM    206  CE  MET A  42      82.775  36.175  -0.196  1.00286.13           C  
ATOM    207  N   ARG A  43      87.650  38.946   1.301  1.00106.63           N  
ATOM    208  CA  ARG A  43      88.747  39.185   0.412  1.00106.63           C  
ATOM    209  C   ARG A  43      89.986  38.894   1.169  1.00106.63           C  
ATOM    210  O   ARG A  43      90.929  38.306   0.652  1.00106.63           O  
ATOM    211  CB  ARG A  43      88.794  40.634  -0.093  1.00106.63           C  
ATOM    212  CG  ARG A  43      87.676  40.953  -1.091  1.00106.63           C  
ATOM    213  CD  ARG A  43      87.664  42.400  -1.586  1.00106.63           C  
ATOM    214  NE  ARG A  43      87.237  43.255  -0.444  1.00106.63           N  
ATOM    215  CZ  ARG A  43      87.028  44.591  -0.634  1.00106.63           C  
ATOM    216  NH1 ARG A  43      87.219  45.143  -1.868  1.00106.63           N1+
ATOM    217  NH2 ARG A  43      86.622  45.374   0.408  1.00106.63           N  
ATOM    218  N   GLU A  44      89.993  39.295   2.439  1.00 97.37           N  
ATOM    219  CA  GLU A  44      91.174  39.169   3.217  1.00 97.37           C  
ATOM    220  C   GLU A  44      91.541  37.775   3.639  1.00 97.37           C  
ATOM    221  O   GLU A  44      92.681  37.364   3.434  1.00 97.37           O  
ATOM    222  CB  GLU A  44      91.087  40.086   4.441  1.00 97.37           C  
ATOM    223  CG  GLU A  44      91.026  41.546   3.985  1.00 97.37           C  
ATOM    224  CD  GLU A  44      90.501  42.407   5.116  1.00 97.37           C  
ATOM    225  OE1 GLU A  44      90.822  42.102   6.295  1.00 97.37           O  
ATOM    226  OE2 GLU A  44      89.768  43.385   4.812  1.00 97.37           O1-
ATOM    227  N   ILE A  45      90.610  36.998   4.228  1.00111.11           N  
ATOM    228  CA  ILE A  45      91.013  35.731   4.780  1.00111.11           C  
ATOM    229  C   ILE A  45      91.393  34.775   3.700  1.00111.11           C  
ATOM    230  O   ILE A  45      92.462  34.166   3.738  1.00111.11           O  
ATOM    231  CB  ILE A  45      89.933  35.100   5.603  1.00111.11           C  
ATOM    232  CG1 ILE A  45      89.531  36.054   6.744  1.00111.11           C  
ATOM    233  CG2 ILE A  45      90.444  33.736   6.097  1.00111.11           C  
ATOM    234  CD1 ILE A  45      90.690  36.434   7.664  1.00111.11           C  
ATOM    235  N   ALA A  46      90.514  34.626   2.695  1.00 38.47           N  
ATOM    236  CA  ALA A  46      90.739  33.695   1.629  1.00 38.47           C  
ATOM    237  C   ALA A  46      91.919  34.115   0.804  1.00 38.47           C  
ATOM    238  O   ALA A  46      92.755  33.289   0.443  1.00 38.47           O  
ATOM    239  CB  ALA A  46      89.530  33.583   0.686  1.00 38.47           C  
ATOM    240  N   GLU A  47      92.021  35.418   0.478  1.00 75.81           N  
ATOM    241  CA  GLU A  47      93.083  35.854  -0.385  1.00 75.81           C  
ATOM    242  C   GLU A  47      94.411  35.735   0.291  1.00 75.81           C  
ATOM    243  O   GLU A  47      95.411  35.434  -0.359  1.00 75.81           O  
ATOM    244  CB  GLU A  47      92.930  37.292  -0.908  1.00 75.81           C  
ATOM    245  CG  GLU A  47      91.774  37.454  -1.901  1.00 75.81           C  
ATOM    246  CD  GLU A  47      92.133  36.713  -3.185  1.00 75.81           C  
ATOM    247  OE1 GLU A  47      93.052  35.851  -3.137  1.00 75.81           O  
ATOM    248  OE2 GLU A  47      91.492  36.996  -4.232  1.00 75.81           O1-
ATOM    249  N   GLY A  48      94.474  35.974   1.615  1.00 22.33           N  
ATOM    250  CA  GLY A  48      95.745  35.927   2.279  1.00 22.33           C  
ATOM    251  C   GLY A  48      96.317  34.552   2.150  1.00 22.33           C  
ATOM    252  O   GLY A  48      97.515  34.388   1.928  1.00 22.33           O  
ATOM    253  N   LEU A  49      95.470  33.525   2.331  1.00 63.24           N  
ATOM    254  CA  LEU A  49      95.886  32.157   2.242  1.00 63.24           C  
ATOM    255  C   LEU A  49      96.215  31.818   0.819  1.00 63.24           C  
ATOM    256  O   LEU A  49      97.165  31.081   0.560  1.00 63.24           O  
ATOM    257  CB  LEU A  49      94.799  31.185   2.728  1.00 63.24           C  
ATOM    258  CG  LEU A  49      95.249  29.714   2.755  1.00 63.24           C  
ATOM    259  CD1 LEU A  49      96.346  29.488   3.805  1.00 63.24           C  
ATOM    260  CD2 LEU A  49      94.054  28.767   2.936  1.00 63.24           C  
ATOM    261  N   GLY A  50      95.448  32.363  -0.149  1.00 34.12           N  
ATOM    262  CA  GLY A  50      95.691  32.033  -1.525  1.00 34.12           C  
ATOM    263  C   GLY A  50      94.762  30.937  -1.957  1.00 34.12           C  
ATOM    264  O   GLY A  50      95.053  30.203  -2.899  1.00 34.12           O  
ATOM    265  N   ILE A  51      93.609  30.802  -1.274  1.00104.71           N  
ATOM    266  CA  ILE A  51      92.639  29.807  -1.626  1.00104.71           C  
ATOM    267  C   ILE A  51      91.359  30.504  -1.979  1.00104.71           C  
ATOM    268  O   ILE A  51      91.191  31.696  -1.728  1.00104.71           O  
ATOM    269  CB  ILE A  51      92.413  28.776  -0.546  1.00104.71           C  
ATOM    270  CG1 ILE A  51      91.994  29.413   0.793  1.00104.71           C  
ATOM    271  CG2 ILE A  51      93.689  27.924  -0.444  1.00104.71           C  
ATOM    272  CD1 ILE A  51      90.585  29.997   0.818  1.00104.71           C  
ATOM    273  N   THR A  52      90.443  29.761  -2.632  1.00 42.36           N  
ATOM    274  CA  THR A  52      89.207  30.300  -3.124  1.00 42.36           C  
ATOM    275  C   THR A  52      88.242  30.503  -1.999  1.00 42.36           C  
ATOM    276  O   THR A  52      88.430  30.031  -0.879  1.00 42.36           O  
ATOM    277  CB  THR A  52      88.537  29.390  -4.104  1.00 42.36           C  
ATOM    278  CG2 THR A  52      89.481  29.161  -5.295  1.00 42.36           C  
ATOM    279  OG1 THR A  52      88.235  28.150  -3.479  1.00 42.36           O  
ATOM    280  N   LYS A  53      87.166  31.253  -2.295  1.00133.97           N  
ATOM    281  CA  LYS A  53      86.139  31.546  -1.343  1.00133.97           C  
ATOM    282  C   LYS A  53      85.463  30.272  -0.955  1.00133.97           C  
ATOM    283  O   LYS A  53      85.178  30.048   0.221  1.00133.97           O  
ATOM    284  CB  LYS A  53      85.077  32.505  -1.917  1.00133.97           C  
ATOM    285  CG  LYS A  53      85.482  33.981  -1.867  1.00133.97           C  
ATOM    286  CD  LYS A  53      85.474  34.544  -0.442  1.00133.97           C  
ATOM    287  CE  LYS A  53      86.410  33.810   0.519  1.00133.97           C  
ATOM    288  NZ  LYS A  53      85.816  33.775   1.876  1.00133.97           N1+
ATOM    289  N   ALA A  54      85.192  29.408  -1.954  1.00 29.41           N  
ATOM    290  CA  ALA A  54      84.524  28.156  -1.741  1.00 29.41           C  
ATOM    291  C   ALA A  54      85.379  27.267  -0.896  1.00 29.41           C  
ATOM    292  O   ALA A  54      84.877  26.573  -0.014  1.00 29.41           O  
ATOM    293  CB  ALA A  54      84.240  27.413  -3.055  1.00 29.41           C  
ATOM    294  N   ALA A  55      86.701  27.262  -1.152  1.00 30.03           N  
ATOM    295  CA  ALA A  55      87.596  26.400  -0.432  1.00 30.03           C  
ATOM    296  C   ALA A  55      87.566  26.779   1.012  1.00 30.03           C  
ATOM    297  O   ALA A  55      87.624  25.923   1.893  1.00 30.03           O  
ATOM    298  CB  ALA A  55      89.055  26.511  -0.907  1.00 30.03           C  
ATOM    299  N   LEU A  56      87.502  28.091   1.290  1.00 53.48           N  
ATOM    300  CA  LEU A  56      87.513  28.556   2.647  1.00 53.48           C  
ATOM    301  C   LEU A  56      86.265  28.123   3.360  1.00 53.48           C  
ATOM    302  O   LEU A  56      86.323  27.707   4.515  1.00 53.48           O  
ATOM    303  CB  LEU A  56      87.624  30.085   2.768  1.00 53.48           C  
ATOM    304  CG  LEU A  56      87.637  30.571   4.229  1.00 53.48           C  
ATOM    305  CD1 LEU A  56      88.837  29.998   4.998  1.00 53.48           C  
ATOM    306  CD2 LEU A  56      87.565  32.104   4.309  1.00 53.48           C  
ATOM    307  N   TYR A  57      85.101  28.203   2.687  1.00130.14           N  
ATOM    308  CA  TYR A  57      83.841  27.845   3.277  1.00130.14           C  
ATOM    309  C   TYR A  57      83.798  26.394   3.609  1.00130.14           C  
ATOM    310  O   TYR A  57      83.177  26.004   4.594  1.00130.14           O  
ATOM    311  CB  TYR A  57      82.611  28.164   2.405  1.00130.14           C  
ATOM    312  CG  TYR A  57      82.180  29.567   2.675  1.00130.14           C  
ATOM    313  CD1 TYR A  57      82.765  30.642   2.046  1.00130.14           C  
ATOM    314  CD2 TYR A  57      81.174  29.799   3.588  1.00130.14           C  
ATOM    315  CE1 TYR A  57      82.344  31.923   2.318  1.00130.14           C  
ATOM    316  CE2 TYR A  57      80.748  31.076   3.864  1.00130.14           C  
ATOM    317  CZ  TYR A  57      81.333  32.141   3.225  1.00130.14           C  
ATOM    318  OH  TYR A  57      80.899  33.454   3.506  1.00130.14           O  
ATOM    319  N   TYR A  58      84.425  25.536   2.790  1.00 56.25           N  
ATOM    320  CA  TYR A  58      84.293  24.146   3.106  1.00 56.25           C  
ATOM    321  C   TYR A  58      84.893  23.872   4.455  1.00 56.25           C  
ATOM    322  O   TYR A  58      84.320  23.122   5.242  1.00 56.25           O  
ATOM    323  CB  TYR A  58      84.929  23.197   2.084  1.00 56.25           C  
ATOM    324  CG  TYR A  58      84.618  21.848   2.626  1.00 56.25           C  
ATOM    325  CD1 TYR A  58      83.319  21.391   2.628  1.00 56.25           C  
ATOM    326  CD2 TYR A  58      85.613  21.043   3.124  1.00 56.25           C  
ATOM    327  CE1 TYR A  58      83.013  20.150   3.132  1.00 56.25           C  
ATOM    328  CE2 TYR A  58      85.311  19.799   3.627  1.00 56.25           C  
ATOM    329  CZ  TYR A  58      84.012  19.353   3.633  1.00 56.25           C  
ATOM    330  OH  TYR A  58      83.703  18.077   4.151  1.00 56.25           O  
ATOM    331  N   HIS A  59      86.073  24.452   4.755  1.00 62.66           N  
ATOM    332  CA  HIS A  59      86.705  24.240   6.030  1.00 62.66           C  
ATOM    333  C   HIS A  59      85.902  24.868   7.137  1.00 62.66           C  
ATOM    334  O   HIS A  59      85.672  24.246   8.175  1.00 62.66           O  
ATOM    335  CB  HIS A  59      88.111  24.869   6.113  1.00 62.66           C  
ATOM    336  CG  HIS A  59      89.142  24.230   5.227  1.00 62.66           C  
ATOM    337  CD2 HIS A  59      89.985  23.193   5.486  1.00 62.66           C  
ATOM    338  ND1 HIS A  59      89.429  24.633   3.942  1.00 62.66           N  
ATOM    339  CE1 HIS A  59      90.423  23.827   3.490  1.00 62.66           C  
ATOM    340  NE2 HIS A  59      90.793  22.937   4.393  1.00 62.66           N  
ATOM    341  N   PHE A  60      85.459  26.130   6.962  1.00 75.64           N  
ATOM    342  CA  PHE A  60      84.742  26.773   8.028  1.00 75.64           C  
ATOM    343  C   PHE A  60      83.503  27.389   7.455  1.00 75.64           C  
ATOM    344  O   PHE A  60      83.545  28.084   6.440  1.00 75.64           O  
ATOM    345  CB  PHE A  60      85.541  27.916   8.688  1.00 75.64           C  
ATOM    346  CG  PHE A  60      86.771  27.352   9.320  1.00 75.64           C  
ATOM    347  CD1 PHE A  60      86.754  26.879  10.615  1.00 75.64           C  
ATOM    348  CD2 PHE A  60      87.952  27.300   8.616  1.00 75.64           C  
ATOM    349  CE1 PHE A  60      87.894  26.365  11.191  1.00 75.64           C  
ATOM    350  CE2 PHE A  60      89.093  26.787   9.187  1.00 75.64           C  
ATOM    351  CZ  PHE A  60      89.068  26.318  10.478  1.00 75.64           C  
ATOM    352  N   LYS A  61      82.364  27.147   8.123  1.00 99.53           N  
ATOM    353  CA  LYS A  61      81.071  27.607   7.714  1.00 99.53           C  
ATOM    354  C   LYS A  61      80.981  29.103   7.822  1.00 99.53           C  
ATOM    355  O   LYS A  61      80.372  29.753   6.971  1.00 99.53           O  
ATOM    356  CB  LYS A  61      79.979  26.962   8.580  1.00 99.53           C  
ATOM    357  CG  LYS A  61      79.926  25.447   8.365  1.00 99.53           C  
ATOM    358  CD  LYS A  61      79.229  24.672   9.482  1.00 99.53           C  
ATOM    359  CE  LYS A  61      80.185  23.882  10.381  1.00 99.53           C  
ATOM    360  NZ  LYS A  61      80.658  22.661   9.684  1.00 99.53           N1+
ATOM    361  N   ALA A  62      81.572  29.699   8.876  1.00 46.63           N  
ATOM    362  CA  ALA A  62      81.464  31.122   9.027  1.00 46.63           C  
ATOM    363  C   ALA A  62      82.726  31.624   9.651  1.00 46.63           C  
ATOM    364  O   ALA A  62      83.582  30.854  10.082  1.00 46.63           O  
ATOM    365  CB  ALA A  62      80.314  31.553   9.954  1.00 46.63           C  
ATOM    366  N   LYS A  63      82.864  32.960   9.693  1.00 97.55           N  
ATOM    367  CA  LYS A  63      84.003  33.625  10.253  1.00 97.55           C  
ATOM    368  C   LYS A  63      84.065  33.256  11.702  1.00 97.55           C  
ATOM    369  O   LYS A  63      85.143  33.062  12.262  1.00 97.55           O  
ATOM    370  CB  LYS A  63      83.829  35.150  10.143  1.00 97.55           C  
ATOM    371  CG  LYS A  63      85.011  36.005  10.596  1.00 97.55           C  
ATOM    372  CD  LYS A  63      84.822  37.475  10.215  1.00 97.55           C  
ATOM    373  CE  LYS A  63      83.356  37.919  10.269  1.00 97.55           C  
ATOM    374  NZ  LYS A  63      83.227  39.344   9.890  1.00 97.55           N1+
ATOM    375  N   GLU A  64      82.888  33.128  12.340  1.00 56.42           N  
ATOM    376  CA  GLU A  64      82.827  32.839  13.743  1.00 56.42           C  
ATOM    377  C   GLU A  64      83.429  31.497  14.014  1.00 56.42           C  
ATOM    378  O   GLU A  64      84.060  31.300  15.051  1.00 56.42           O  
ATOM    379  CB  GLU A  64      81.403  32.835  14.324  1.00 56.42           C  
ATOM    380  CG  GLU A  64      80.523  31.685  13.835  1.00 56.42           C  
ATOM    381  CD  GLU A  64      79.255  31.702  14.679  1.00 56.42           C  
ATOM    382  OE1 GLU A  64      79.076  32.679  15.453  1.00 56.42           O  
ATOM    383  OE2 GLU A  64      78.452  30.738  14.567  1.00 56.42           O1-
ATOM    384  N   GLU A  65      83.256  30.536  13.088  1.00 87.88           N  
ATOM    385  CA  GLU A  65      83.738  29.198  13.298  1.00 87.88           C  
ATOM    386  C   GLU A  65      85.230  29.223  13.437  1.00 87.88           C  
ATOM    387  O   GLU A  65      85.797  28.450  14.206  1.00 87.88           O  
ATOM    388  CB  GLU A  65      83.388  28.241  12.145  1.00 87.88           C  
ATOM    389  CG  GLU A  65      81.881  28.082  11.928  1.00 87.88           C  
ATOM    390  CD  GLU A  65      81.233  27.739  13.265  1.00 87.88           C  
ATOM    391  OE1 GLU A  65      81.808  26.899  14.007  1.00 87.88           O  
ATOM    392  OE2 GLU A  65      80.159  28.324  13.565  1.00 87.88           O1-
ATOM    393  N   ILE A  66      85.926  30.088  12.679  1.00 47.47           N  
ATOM    394  CA  ILE A  66      87.354  30.145  12.792  1.00 47.47           C  
ATOM    395  C   ILE A  66      87.703  30.637  14.162  1.00 47.47           C  
ATOM    396  O   ILE A  66      88.651  30.152  14.779  1.00 47.47           O  
ATOM    397  CB  ILE A  66      87.993  31.052  11.782  1.00 47.47           C  
ATOM    398  CG1 ILE A  66      87.716  30.528  10.364  1.00 47.47           C  
ATOM    399  CG2 ILE A  66      89.493  31.152  12.112  1.00 47.47           C  
ATOM    400  CD1 ILE A  66      88.078  31.522   9.263  1.00 47.47           C  
ATOM    401  N   LEU A  67      86.943  31.625  14.677  1.00187.53           N  
ATOM    402  CA  LEU A  67      87.217  32.155  15.982  1.00187.53           C  
ATOM    403  C   LEU A  67      87.083  31.071  16.996  1.00187.53           C  
ATOM    404  O   LEU A  67      87.879  31.002  17.930  1.00187.53           O  
ATOM    405  CB  LEU A  67      86.220  33.215  16.496  1.00187.53           C  
ATOM    406  CG  LEU A  67      86.328  34.610  15.878  1.00187.53           C  
ATOM    407  CD1 LEU A  67      87.680  35.264  16.201  1.00187.53           C  
ATOM    408  CD2 LEU A  67      85.993  34.573  14.388  1.00187.53           C  
ATOM    409  N   VAL A  68      86.048  30.220  16.872  1.00121.78           N  
ATOM    410  CA  VAL A  68      85.897  29.211  17.878  1.00121.78           C  
ATOM    411  C   VAL A  68      87.051  28.262  17.815  1.00121.78           C  
ATOM    412  O   VAL A  68      87.564  27.840  18.849  1.00121.78           O  
ATOM    413  CB  VAL A  68      84.611  28.427  17.825  1.00121.78           C  
ATOM    414  CG1 VAL A  68      83.453  29.386  18.124  1.00121.78           C  
ATOM    415  CG2 VAL A  68      84.480  27.702  16.483  1.00121.78           C  
ATOM    416  N   ALA A  69      87.505  27.918  16.597  1.00 49.33           N  
ATOM    417  CA  ALA A  69      88.574  26.980  16.404  1.00 49.33           C  
ATOM    418  C   ALA A  69      89.833  27.499  17.025  1.00 49.33           C  
ATOM    419  O   ALA A  69      90.618  26.729  17.573  1.00 49.33           O  
ATOM    420  CB  ALA A  69      88.887  26.726  14.918  1.00 49.33           C  
ATOM    421  N   ILE A  70      90.080  28.816  16.927  1.00 58.07           N  
ATOM    422  CA  ILE A  70      91.295  29.382  17.440  1.00 58.07           C  
ATOM    423  C   ILE A  70      91.329  29.215  18.926  1.00 58.07           C  
ATOM    424  O   ILE A  70      92.349  28.824  19.487  1.00 58.07           O  
ATOM    425  CB  ILE A  70      91.420  30.848  17.148  1.00 58.07           C  
ATOM    426  CG1 ILE A  70      91.492  31.089  15.630  1.00 58.07           C  
ATOM    427  CG2 ILE A  70      92.638  31.391  17.917  1.00 58.07           C  
ATOM    428  CD1 ILE A  70      91.342  32.560  15.244  1.00 58.07           C  
ATOM    429  N   SER A  71      90.199  29.529  19.583  1.00132.60           N  
ATOM    430  CA  SER A  71      89.987  29.500  21.004  1.00132.60           C  
ATOM    431  C   SER A  71      89.703  28.103  21.487  1.00132.60           C  
ATOM    432  O   SER A  71      89.318  27.927  22.642  1.00132.60           O  
ATOM    433  CB  SER A  71      88.758  30.326  21.415  1.00132.60           C  
ATOM    434  OG  SER A  71      88.846  31.634  20.874  1.00132.60           O  
ATOM    435  N   GLN A  72      89.881  27.072  20.642  1.00153.65           N  
ATOM    436  CA  GLN A  72      89.381  25.759  20.965  1.00153.65           C  
ATOM    437  C   GLN A  72      89.977  25.161  22.208  1.00153.65           C  
ATOM    438  O   GLN A  72      89.536  25.496  23.300  1.00153.65           O  
ATOM    439  CB  GLN A  72      89.496  24.742  19.820  1.00153.65           C  
ATOM    440  CG  GLN A  72      88.461  23.629  19.980  1.00153.65           C  
ATOM    441  CD  GLN A  72      87.096  24.308  19.859  1.00153.65           C  
ATOM    442  NE2 GLN A  72      86.022  23.642  20.361  1.00153.65           N  
ATOM    443  OE1 GLN A  72      86.990  25.415  19.333  1.00153.65           O  
ATOM    444  N   GLY A  73      90.975  24.261  22.050  1.00121.25           N  
ATOM    445  CA  GLY A  73      91.651  23.407  23.001  1.00121.25           C  
ATOM    446  C   GLY A  73      92.366  24.167  24.075  1.00121.25           C  
ATOM    447  O   GLY A  73      92.748  23.583  25.087  1.00121.25           O  
ATOM    448  N   LEU A  74      92.602  25.472  23.872  1.00141.80           N  
ATOM    449  CA  LEU A  74      93.415  26.310  24.710  1.00141.80           C  
ATOM    450  C   LEU A  74      93.012  26.187  26.156  1.00141.80           C  
ATOM    451  O   LEU A  74      93.876  26.161  27.031  1.00141.80           O  
ATOM    452  CB  LEU A  74      93.195  27.797  24.376  1.00141.80           C  
ATOM    453  CG  LEU A  74      93.630  28.263  22.971  1.00141.80           C  
ATOM    454  CD1 LEU A  74      93.037  27.393  21.854  1.00141.80           C  
ATOM    455  CD2 LEU A  74      93.238  29.735  22.765  1.00141.80           C  
ATOM    456  N   GLY A  75      91.698  26.131  26.430  1.00 73.75           N  
ATOM    457  CA  GLY A  75      91.032  26.097  27.709  1.00 73.75           C  
ATOM    458  C   GLY A  75      91.259  24.849  28.517  1.00 73.75           C  
ATOM    459  O   GLY A  75      91.026  24.866  29.723  1.00 73.75           O  
ATOM    460  N   GLY A  76      91.646  23.721  27.896  1.00 47.96           N  
ATOM    461  CA  GLY A  76      91.668  22.446  28.564  1.00 47.96           C  
ATOM    462  C   GLY A  76      92.503  22.441  29.817  1.00 47.96           C  
ATOM    463  O   GLY A  76      92.076  21.861  30.810  1.00 47.96           O  
ATOM    464  N   PRO A  77      93.660  23.034  29.851  1.00 72.12           N  
ATOM    465  CA  PRO A  77      94.450  22.965  31.050  1.00 72.12           C  
ATOM    466  C   PRO A  77      93.820  23.654  32.221  1.00 72.12           C  
ATOM    467  O   PRO A  77      94.205  23.363  33.351  1.00 72.12           O  
ATOM    468  CB  PRO A  77      95.827  23.495  30.662  1.00 72.12           C  
ATOM    469  CG  PRO A  77      95.940  23.128  29.169  1.00 72.12           C  
ATOM    470  CD  PRO A  77      94.487  23.129  28.661  1.00 72.12           C  
ATOM    471  N   VAL A  78      92.887  24.595  31.984  1.00 43.99           N  
ATOM    472  CA  VAL A  78      92.237  25.289  33.059  1.00 43.99           C  
ATOM    473  C   VAL A  78      91.408  24.323  33.840  1.00 43.99           C  
ATOM    474  O   VAL A  78      91.436  24.314  35.070  1.00 43.99           O  
ATOM    475  CB  VAL A  78      91.324  26.377  32.572  1.00 43.99           C  
ATOM    476  CG1 VAL A  78      90.615  27.010  33.781  1.00 43.99           C  
ATOM    477  CG2 VAL A  78      92.157  27.376  31.750  1.00 43.99           C  
ATOM    478  N   ASP A  79      90.651  23.465  33.136  1.00 78.46           N  
ATOM    479  CA  ASP A  79      89.782  22.543  33.800  1.00 78.46           C  
ATOM    480  C   ASP A  79      90.617  21.611  34.618  1.00 78.46           C  
ATOM    481  O   ASP A  79      90.242  21.242  35.729  1.00 78.46           O  
ATOM    482  CB  ASP A  79      88.960  21.693  32.826  1.00 78.46           C  
ATOM    483  CG  ASP A  79      87.861  21.046  33.647  1.00 78.46           C  
ATOM    484  OD1 ASP A  79      87.779  21.357  34.865  1.00 78.46           O  
ATOM    485  OD2 ASP A  79      87.088  20.236  33.070  1.00 78.46           O1-
ATOM    486  N   GLU A  80      91.778  21.203  34.076  1.00 32.53           N  
ATOM    487  CA  GLU A  80      92.652  20.294  34.757  1.00 32.53           C  
ATOM    488  C   GLU A  80      93.158  20.969  35.992  1.00 32.53           C  
ATOM    489  O   GLU A  80      93.356  20.329  37.022  1.00 32.53           O  
ATOM    490  CB  GLU A  80      93.857  19.879  33.896  1.00 32.53           C  
ATOM    491  CG  GLU A  80      93.450  19.027  32.691  1.00 32.53           C  
ATOM    492  CD  GLU A  80      94.701  18.683  31.896  1.00 32.53           C  
ATOM    493  OE1 GLU A  80      95.788  19.220  32.236  1.00 32.53           O  
ATOM    494  OE2 GLU A  80      94.582  17.878  30.934  1.00 32.53           O1-
ATOM    495  N   LEU A  81      93.382  22.293  35.913  1.00 48.36           N  
ATOM    496  CA  LEU A  81      93.892  23.059  37.013  1.00 48.36           C  
ATOM    497  C   LEU A  81      92.915  23.011  38.153  1.00 48.36           C  
ATOM    498  O   LEU A  81      93.308  22.840  39.305  1.00 48.36           O  
ATOM    499  CB  LEU A  81      94.081  24.539  36.624  1.00 48.36           C  
ATOM    500  CG  LEU A  81      94.621  25.449  37.744  1.00 48.36           C  
ATOM    501  CD1 LEU A  81      96.036  25.033  38.179  1.00 48.36           C  
ATOM    502  CD2 LEU A  81      94.542  26.928  37.329  1.00 48.36           C  
ATOM    503  N   VAL A  82      91.610  23.168  37.860  1.00 44.38           N  
ATOM    504  CA  VAL A  82      90.598  23.193  38.879  1.00 44.38           C  
ATOM    505  C   VAL A  82      90.520  21.870  39.576  1.00 44.38           C  
ATOM    506  O   VAL A  82      90.489  21.809  40.805  1.00 44.38           O  
ATOM    507  CB  VAL A  82      89.237  23.479  38.328  1.00 44.38           C  
ATOM    508  CG1 VAL A  82      88.228  23.443  39.487  1.00 44.38           C  
ATOM    509  CG2 VAL A  82      89.285  24.824  37.582  1.00 44.38           C  
ATOM    510  N   ALA A  83      90.498  20.770  38.801  1.00 26.07           N  
ATOM    511  CA  ALA A  83      90.355  19.459  39.369  1.00 26.07           C  
ATOM    512  C   ALA A  83      91.523  19.218  40.263  1.00 26.07           C  
ATOM    513  O   ALA A  83      91.384  18.651  41.345  1.00 26.07           O  
ATOM    514  CB  ALA A  83      90.351  18.351  38.303  1.00 26.07           C  
ATOM    515  N   TRP A  84      92.709  19.656  39.813  1.00 81.74           N  
ATOM    516  CA  TRP A  84      93.945  19.508  40.523  1.00 81.74           C  
ATOM    517  C   TRP A  84      93.896  20.291  41.798  1.00 81.74           C  
ATOM    518  O   TRP A  84      94.417  19.859  42.823  1.00 81.74           O  
ATOM    519  CB  TRP A  84      95.142  20.038  39.718  1.00 81.74           C  
ATOM    520  CG  TRP A  84      96.440  20.029  40.487  1.00 81.74           C  
ATOM    521  CD1 TRP A  84      97.352  19.029  40.645  1.00 81.74           C  
ATOM    522  CD2 TRP A  84      96.939  21.160  41.216  1.00 81.74           C  
ATOM    523  CE2 TRP A  84      98.150  20.774  41.793  1.00 81.74           C  
ATOM    524  CE3 TRP A  84      96.436  22.417  41.392  1.00 81.74           C  
ATOM    525  NE1 TRP A  84      98.389  19.464  41.435  1.00 81.74           N  
ATOM    526  CZ2 TRP A  84      98.873  21.645  42.558  1.00 81.74           C  
ATOM    527  CZ3 TRP A  84      97.168  23.292  42.164  1.00 81.74           C  
ATOM    528  CH2 TRP A  84      98.364  22.913  42.737  1.00 81.74           C  
ATOM    529  N   ALA A  85      93.277  21.481  41.772  1.00 47.94           N  
ATOM    530  CA  ALA A  85      93.259  22.331  42.926  1.00 47.94           C  
ATOM    531  C   ALA A  85      92.555  21.643  44.048  1.00 47.94           C  
ATOM    532  O   ALA A  85      92.952  21.746  45.206  1.00 47.94           O  
ATOM    533  CB  ALA A  85      92.531  23.662  42.666  1.00 47.94           C  
ATOM    534  N   ARG A  86      91.489  20.905  43.719  1.00105.00           N  
ATOM    535  CA  ARG A  86      90.662  20.245  44.681  1.00105.00           C  
ATOM    536  C   ARG A  86      91.476  19.237  45.434  1.00105.00           C  
ATOM    537  O   ARG A  86      91.170  18.937  46.585  1.00105.00           O  
ATOM    538  CB  ARG A  86      89.496  19.517  44.004  1.00105.00           C  
ATOM    539  CG  ARG A  86      88.639  20.451  43.144  1.00105.00           C  
ATOM    540  CD  ARG A  86      87.821  21.467  43.942  1.00105.00           C  
ATOM    541  NE  ARG A  86      86.784  22.010  43.020  1.00105.00           N  
ATOM    542  CZ  ARG A  86      87.006  23.147  42.300  1.00105.00           C  
ATOM    543  NH1 ARG A  86      88.161  23.854  42.466  1.00105.00           N1+
ATOM    544  NH2 ARG A  86      86.063  23.577  41.411  1.00105.00           N  
ATOM    545  N   THR A  87      92.485  18.632  44.778  1.00123.12           N  
ATOM    546  CA  THR A  87      93.285  17.602  45.383  1.00123.12           C  
ATOM    547  C   THR A  87      94.246  18.107  46.433  1.00123.12           C  
ATOM    548  O   THR A  87      94.443  17.440  47.445  1.00123.12           O  
ATOM    549  CB  THR A  87      94.081  16.792  44.390  1.00123.12           C  
ATOM    550  CG2 THR A  87      95.345  17.565  43.982  1.00123.12           C  
ATOM    551  OG1 THR A  87      94.467  15.560  44.979  1.00123.12           O  
ATOM    552  N   GLN A  88      94.864  19.293  46.233  1.00 87.22           N  
ATOM    553  CA  GLN A  88      95.942  19.757  47.075  1.00 87.22           C  
ATOM    554  C   GLN A  88      95.454  20.323  48.379  1.00 87.22           C  
ATOM    555  O   GLN A  88      94.284  20.654  48.559  1.00 87.22           O  
ATOM    556  CB  GLN A  88      96.794  20.842  46.400  1.00 87.22           C  
ATOM    557  CG  GLN A  88      97.318  20.428  45.022  1.00 87.22           C  
ATOM    558  CD  GLN A  88      98.155  19.168  45.171  1.00 87.22           C  
ATOM    559  NE2 GLN A  88      98.880  19.043  46.314  1.00 87.22           N  
ATOM    560  OE1 GLN A  88      98.166  18.313  44.286  1.00 87.22           O  
ATOM    561  N   PRO A  89      96.370  20.401  49.318  1.00 82.24           N  
ATOM    562  CA  PRO A  89      96.091  20.973  50.606  1.00 82.24           C  
ATOM    563  C   PRO A  89      96.064  22.461  50.477  1.00 82.24           C  
ATOM    564  O   PRO A  89      96.736  22.985  49.589  1.00 82.24           O  
ATOM    565  CB  PRO A  89      97.182  20.457  51.548  1.00 82.24           C  
ATOM    566  CG  PRO A  89      98.278  19.917  50.612  1.00 82.24           C  
ATOM    567  CD  PRO A  89      97.504  19.494  49.354  1.00 82.24           C  
ATOM    568  N   ARG A  90      95.311  23.164  51.350  1.00193.33           N  
ATOM    569  CA  ARG A  90      95.260  24.590  51.229  1.00193.33           C  
ATOM    570  C   ARG A  90      96.439  25.149  51.947  1.00193.33           C  
ATOM    571  O   ARG A  90      96.372  25.459  53.137  1.00193.33           O  
ATOM    572  CB  ARG A  90      93.997  25.227  51.837  1.00193.33           C  
ATOM    573  CG  ARG A  90      92.786  25.257  50.900  1.00193.33           C  
ATOM    574  CD  ARG A  90      92.327  23.885  50.405  1.00193.33           C  
ATOM    575  NE  ARG A  90      91.043  24.088  49.672  1.00193.33           N  
ATOM    576  CZ  ARG A  90      90.843  23.515  48.449  1.00193.33           C  
ATOM    577  NH1 ARG A  90      91.834  22.780  47.862  1.00193.33           N1+
ATOM    578  NH2 ARG A  90      89.651  23.686  47.808  1.00193.33           N  
ATOM    579  N   THR A  91      97.547  25.320  51.200  1.00133.12           N  
ATOM    580  CA  THR A  91      98.776  25.811  51.739  1.00133.12           C  
ATOM    581  C   THR A  91      99.221  26.911  50.830  1.00133.12           C  
ATOM    582  O   THR A  91      98.688  27.076  49.733  1.00133.12           O  
ATOM    583  CB  THR A  91      99.874  24.795  51.722  1.00133.12           C  
ATOM    584  CG2 THR A  91      99.364  23.522  52.408  1.00133.12           C  
ATOM    585  OG1 THR A  91     100.238  24.491  50.385  1.00133.12           O  
ATOM    586  N   LEU A  92     100.213  27.707  51.269  1.00 56.34           N  
ATOM    587  CA  LEU A  92     100.693  28.789  50.455  1.00 56.34           C  
ATOM    588  C   LEU A  92     101.324  28.244  49.222  1.00 56.34           C  
ATOM    589  O   LEU A  92     101.193  28.826  48.146  1.00 56.34           O  
ATOM    590  CB  LEU A  92     101.751  29.679  51.130  1.00 56.34           C  
ATOM    591  CG  LEU A  92     102.295  30.767  50.179  1.00 56.34           C  
ATOM    592  CD1 LEU A  92     101.169  31.689  49.683  1.00 56.34           C  
ATOM    593  CD2 LEU A  92     103.462  31.543  50.810  1.00 56.34           C  
ATOM    594  N   GLU A  93     102.041  27.115  49.353  1.00 98.09           N  
ATOM    595  CA  GLU A  93     102.726  26.573  48.218  1.00 98.09           C  
ATOM    596  C   GLU A  93     101.723  26.199  47.181  1.00 98.09           C  
ATOM    597  O   GLU A  93     101.967  26.386  45.991  1.00 98.09           O  
ATOM    598  CB  GLU A  93     103.568  25.329  48.540  1.00 98.09           C  
ATOM    599  CG  GLU A  93     104.261  24.743  47.306  1.00 98.09           C  
ATOM    600  CD  GLU A  93     105.089  25.837  46.642  1.00 98.09           C  
ATOM    601  OE1 GLU A  93     106.209  26.135  47.137  1.00 98.09           O  
ATOM    602  OE2 GLU A  93     104.603  26.392  45.621  1.00 98.09           O1-
ATOM    603  N   THR A  94     100.562  25.659  47.598  1.00117.20           N  
ATOM    604  CA  THR A  94      99.609  25.237  46.614  1.00117.20           C  
ATOM    605  C   THR A  94      99.112  26.436  45.854  1.00117.20           C  
ATOM    606  O   THR A  94      99.052  26.414  44.626  1.00117.20           O  
ATOM    607  CB  THR A  94      98.446  24.477  47.207  1.00117.20           C  
ATOM    608  CG2 THR A  94      97.473  25.439  47.904  1.00117.20           C  
ATOM    609  OG1 THR A  94      97.762  23.770  46.187  1.00117.20           O  
ATOM    610  N   LYS A  95      98.795  27.539  46.560  1.00 65.98           N  
ATOM    611  CA  LYS A  95      98.284  28.714  45.912  1.00 65.98           C  
ATOM    612  C   LYS A  95      99.316  29.217  44.952  1.00 65.98           C  
ATOM    613  O   LYS A  95      98.991  29.709  43.872  1.00 65.98           O  
ATOM    614  CB  LYS A  95      97.954  29.852  46.898  1.00 65.98           C  
ATOM    615  CG  LYS A  95      96.764  29.549  47.814  1.00 65.98           C  
ATOM    616  CD  LYS A  95      96.552  30.586  48.921  1.00 65.98           C  
ATOM    617  CE  LYS A  95      95.330  30.311  49.803  1.00 65.98           C  
ATOM    618  NZ  LYS A  95      95.667  29.332  50.861  1.00 65.98           N1+
ATOM    619  N   ARG A  96     100.599  29.110  45.327  1.00169.24           N  
ATOM    620  CA  ARG A  96     101.660  29.570  44.480  1.00169.24           C  
ATOM    621  C   ARG A  96     101.654  28.770  43.214  1.00169.24           C  
ATOM    622  O   ARG A  96     101.883  29.315  42.136  1.00169.24           O  
ATOM    623  CB  ARG A  96     103.039  29.413  45.135  1.00169.24           C  
ATOM    624  CG  ARG A  96     103.209  30.328  46.346  1.00169.24           C  
ATOM    625  CD  ARG A  96     104.471  30.044  47.157  1.00169.24           C  
ATOM    626  NE  ARG A  96     105.603  30.738  46.492  1.00169.24           N  
ATOM    627  CZ  ARG A  96     106.668  31.147  47.240  1.00169.24           C  
ATOM    628  NH1 ARG A  96     106.671  30.934  48.589  1.00169.24           N1+
ATOM    629  NH2 ARG A  96     107.719  31.775  46.639  1.00169.24           N  
ATOM    630  N   GLU A  97     101.400  27.450  43.317  1.00129.98           N  
ATOM    631  CA  GLU A  97     101.424  26.568  42.177  1.00129.98           C  
ATOM    632  C   GLU A  97     100.338  26.897  41.203  1.00129.98           C  
ATOM    633  O   GLU A  97     100.574  26.936  39.997  1.00129.98           O  
ATOM    634  CB  GLU A  97     101.176  25.096  42.545  1.00129.98           C  
ATOM    635  CG  GLU A  97     102.403  24.343  43.045  1.00129.98           C  
ATOM    636  CD  GLU A  97     103.202  23.953  41.813  1.00129.98           C  
ATOM    637  OE1 GLU A  97     103.591  24.877  41.047  1.00129.98           O  
ATOM    638  OE2 GLU A  97     103.422  22.732  41.609  1.00129.98           O1-
ATOM    639  N   VAL A  98      99.111  27.128  41.698  1.00107.12           N  
ATOM    640  CA  VAL A  98      98.019  27.377  40.804  1.00107.12           C  
ATOM    641  C   VAL A  98      98.274  28.643  40.050  1.00107.12           C  
ATOM    642  O   VAL A  98      97.890  28.763  38.888  1.00107.12           O  
ATOM    643  CB  VAL A  98      96.694  27.475  41.505  1.00107.12           C  
ATOM    644  CG1 VAL A  98      96.784  28.528  42.619  1.00107.12           C  
ATOM    645  CG2 VAL A  98      95.621  27.782  40.447  1.00107.12           C  
ATOM    646  N   LEU A  99      98.912  29.640  40.693  1.00166.79           N  
ATOM    647  CA  LEU A  99      99.162  30.866  39.989  1.00166.79           C  
ATOM    648  C   LEU A  99     100.062  30.628  38.822  1.00166.79           C  
ATOM    649  O   LEU A  99      99.804  31.115  37.724  1.00166.79           O  
ATOM    650  CB  LEU A  99      99.849  31.958  40.818  1.00166.79           C  
ATOM    651  CG  LEU A  99      98.944  32.621  41.862  1.00166.79           C  
ATOM    652  CD1 LEU A  99      99.634  33.865  42.438  1.00166.79           C  
ATOM    653  CD2 LEU A  99      97.548  32.919  41.291  1.00166.79           C  
ATOM    654  N   ARG A 100     101.158  29.881  39.028  1.00180.80           N  
ATOM    655  CA  ARG A 100     102.082  29.658  37.956  1.00180.80           C  
ATOM    656  C   ARG A 100     101.452  28.828  36.881  1.00180.80           C  
ATOM    657  O   ARG A 100     101.718  29.031  35.699  1.00180.80           O  
ATOM    658  CB  ARG A 100     103.417  29.069  38.441  1.00180.80           C  
ATOM    659  CG  ARG A 100     103.278  27.807  39.282  1.00180.80           C  
ATOM    660  CD  ARG A 100     104.549  27.453  40.058  1.00180.80           C  
ATOM    661  NE  ARG A 100     104.869  28.610  40.943  1.00180.80           N  
ATOM    662  CZ  ARG A 100     105.302  28.406  42.222  1.00180.80           C  
ATOM    663  NH1 ARG A 100     105.379  27.140  42.727  1.00180.80           N1+
ATOM    664  NH2 ARG A 100     105.671  29.466  42.999  1.00180.80           N  
ATOM    665  N   ARG A 101     100.614  27.852  37.269  1.00137.89           N  
ATOM    666  CA  ARG A 101      99.950  26.974  36.350  1.00137.89           C  
ATOM    667  C   ARG A 101      98.929  27.731  35.544  1.00137.89           C  
ATOM    668  O   ARG A 101      98.763  27.481  34.351  1.00137.89           O  
ATOM    669  CB  ARG A 101      99.309  25.802  37.115  1.00137.89           C  
ATOM    670  CG  ARG A 101     100.390  25.027  37.885  1.00137.89           C  
ATOM    671  CD  ARG A 101      99.892  24.069  38.969  1.00137.89           C  
ATOM    672  NE  ARG A 101      99.959  22.681  38.435  1.00137.89           N  
ATOM    673  CZ  ARG A 101     100.492  21.677  39.192  1.00137.89           C  
ATOM    674  NH1 ARG A 101     101.058  21.953  40.402  1.00137.89           N1+
ATOM    675  NH2 ARG A 101     100.452  20.390  38.737  1.00137.89           N  
ATOM    676  N   TYR A 102      98.208  28.677  36.181  1.00 80.45           N  
ATOM    677  CA  TYR A 102      97.192  29.454  35.524  1.00 80.45           C  
ATOM    678  C   TYR A 102      97.837  30.355  34.515  1.00 80.45           C  
ATOM    679  O   TYR A 102      97.283  30.606  33.445  1.00 80.45           O  
ATOM    680  CB  TYR A 102      96.355  30.296  36.504  1.00 80.45           C  
ATOM    681  CG  TYR A 102      95.227  30.925  35.754  1.00 80.45           C  
ATOM    682  CD1 TYR A 102      94.250  30.142  35.180  1.00 80.45           C  
ATOM    683  CD2 TYR A 102      95.117  32.295  35.656  1.00 80.45           C  
ATOM    684  CE1 TYR A 102      93.197  30.705  34.498  1.00 80.45           C  
ATOM    685  CE2 TYR A 102      94.064  32.863  34.976  1.00 80.45           C  
ATOM    686  CZ  TYR A 102      93.106  32.072  34.393  1.00 80.45           C  
ATOM    687  OH  TYR A 102      92.027  32.658  33.697  1.00 80.45           O  
ATOM    688  N   SER A 103      99.021  30.899  34.844  1.00 37.97           N  
ATOM    689  CA  SER A 103      99.694  31.788  33.942  1.00 37.97           C  
ATOM    690  C   SER A 103     100.055  31.032  32.698  1.00 37.97           C  
ATOM    691  O   SER A 103      99.982  31.566  31.593  1.00 37.97           O  
ATOM    692  CB  SER A 103     100.988  32.365  34.541  1.00 37.97           C  
ATOM    693  OG  SER A 103     101.611  33.235  33.611  1.00 37.97           O  
ATOM    694  N   GLU A 104     100.443  29.753  32.852  1.00 42.08           N  
ATOM    695  CA  GLU A 104     100.857  28.918  31.757  1.00 42.08           C  
ATOM    696  C   GLU A 104      99.688  28.686  30.852  1.00 42.08           C  
ATOM    697  O   GLU A 104      99.838  28.562  29.636  1.00 42.08           O  
ATOM    698  CB  GLU A 104     101.365  27.546  32.234  1.00 42.08           C  
ATOM    699  CG  GLU A 104     102.616  27.649  33.110  1.00 42.08           C  
ATOM    700  CD  GLU A 104     103.030  26.247  33.529  1.00 42.08           C  
ATOM    701  OE1 GLU A 104     102.132  25.440  33.891  1.00 42.08           O  
ATOM    702  OE2 GLU A 104     104.257  25.965  33.487  1.00 42.08           O1-
ATOM    703  N   ALA A 105      98.479  28.639  31.430  1.00 60.78           N  
ATOM    704  CA  ALA A 105      97.275  28.328  30.720  1.00 60.78           C  
ATOM    705  C   ALA A 105      97.009  29.321  29.621  1.00 60.78           C  
ATOM    706  O   ALA A 105      96.457  28.942  28.590  1.00 60.78           O  
ATOM    707  CB  ALA A 105      96.035  28.323  31.633  1.00 60.78           C  
ATOM    708  N   LEU A 106      97.366  30.615  29.787  1.00183.64           N  
ATOM    709  CA  LEU A 106      96.904  31.579  28.811  1.00183.64           C  
ATOM    710  C   LEU A 106      97.779  31.775  27.565  1.00183.64           C  
ATOM    711  O   LEU A 106      98.158  32.922  27.312  1.00183.64           O  
ATOM    712  CB  LEU A 106      96.677  32.972  29.431  1.00183.64           C  
ATOM    713  CG  LEU A 106      95.523  33.001  30.457  1.00183.64           C  
ATOM    714  CD1 LEU A 106      95.792  32.058  31.640  1.00183.64           C  
ATOM    715  CD2 LEU A 106      95.221  34.431  30.927  1.00183.64           C  
ATOM    716  N   MET A 107      98.146  30.697  26.789  1.00231.17           N  
ATOM    717  CA  MET A 107      98.816  30.708  25.480  1.00231.17           C  
ATOM    718  C   MET A 107      97.937  31.090  24.342  1.00231.17           C  
ATOM    719  O   MET A 107      98.216  31.994  23.559  1.00231.17           O  
ATOM    720  CB  MET A 107      99.417  29.337  25.132  1.00231.17           C  
ATOM    721  CG  MET A 107     100.119  29.301  23.775  1.00231.17           C  
ATOM    722  SD  MET A 107     101.656  30.267  23.691  1.00231.17           S  
ATOM    723  CE  MET A 107     102.592  29.192  24.815  1.00231.17           C  
ATOM    724  N   GLY A 108      96.812  30.390  24.203  1.00 91.20           N  
ATOM    725  CA  GLY A 108      95.981  30.732  23.101  1.00 91.20           C  
ATOM    726  C   GLY A 108      95.469  32.067  23.453  1.00 91.20           C  
ATOM    727  O   GLY A 108      95.145  32.901  22.610  1.00 91.20           O  
ATOM    728  N   ALA A 109      95.396  32.266  24.771  1.00 99.31           N  
ATOM    729  CA  ALA A 109      94.708  33.369  25.313  1.00 99.31           C  
ATOM    730  C   ALA A 109      95.260  34.699  24.936  1.00 99.31           C  
ATOM    731  O   ALA A 109      94.472  35.567  24.571  1.00 99.31           O  
ATOM    732  CB  ALA A 109      94.651  33.330  26.850  1.00 99.31           C  
ATOM    733  N   ALA A 110      96.591  34.904  24.951  1.00 56.38           N  
ATOM    734  CA  ALA A 110      97.070  36.259  24.846  1.00 56.38           C  
ATOM    735  C   ALA A 110      96.616  36.922  23.577  1.00 56.38           C  
ATOM    736  O   ALA A 110      96.076  38.023  23.657  1.00 56.38           O  
ATOM    737  CB  ALA A 110      98.605  36.365  24.943  1.00 56.38           C  
ATOM    738  N   PRO A 111      96.767  36.345  22.414  1.00 72.85           N  
ATOM    739  CA  PRO A 111      96.248  37.023  21.256  1.00 72.85           C  
ATOM    740  C   PRO A 111      94.750  36.982  21.201  1.00 72.85           C  
ATOM    741  O   PRO A 111      94.150  37.891  20.630  1.00 72.85           O  
ATOM    742  CB  PRO A 111      96.922  36.375  20.051  1.00 72.85           C  
ATOM    743  CG  PRO A 111      98.262  35.873  20.614  1.00 72.85           C  
ATOM    744  CD  PRO A 111      97.964  35.581  22.095  1.00 72.85           C  
ATOM    745  N   LEU A 112      94.133  35.931  21.772  1.00 60.28           N  
ATOM    746  CA  LEU A 112      92.708  35.760  21.740  1.00 60.28           C  
ATOM    747  C   LEU A 112      92.058  36.870  22.505  1.00 60.28           C  
ATOM    748  O   LEU A 112      91.079  37.462  22.056  1.00 60.28           O  
ATOM    749  CB  LEU A 112      92.282  34.445  22.413  1.00 60.28           C  
ATOM    750  CG  LEU A 112      90.761  34.231  22.455  1.00 60.28           C  
ATOM    751  CD1 LEU A 112      90.177  34.076  21.043  1.00 60.28           C  
ATOM    752  CD2 LEU A 112      90.397  33.073  23.398  1.00 60.28           C  
ATOM    753  N   PHE A 113      92.616  37.184  23.685  1.00122.13           N  
ATOM    754  CA  PHE A 113      92.119  38.217  24.550  1.00122.13           C  
ATOM    755  C   PHE A 113      92.275  39.525  23.845  1.00122.13           C  
ATOM    756  O   PHE A 113      91.491  40.444  24.050  1.00122.13           O  
ATOM    757  CB  PHE A 113      92.880  38.325  25.886  1.00122.13           C  
ATOM    758  CG  PHE A 113      92.432  37.258  26.834  1.00122.13           C  
ATOM    759  CD1 PHE A 113      92.630  35.927  26.557  1.00122.13           C  
ATOM    760  CD2 PHE A 113      91.844  37.594  28.033  1.00122.13           C  
ATOM    761  CE1 PHE A 113      92.233  34.948  27.433  1.00122.13           C  
ATOM    762  CE2 PHE A 113      91.444  36.620  28.918  1.00122.13           C  
ATOM    763  CZ  PHE A 113      91.631  35.292  28.618  1.00122.13           C  
ATOM    764  N   ARG A 114      93.318  39.660  23.007  1.00162.39           N  
ATOM    765  CA  ARG A 114      93.554  40.897  22.316  1.00162.39           C  
ATOM    766  C   ARG A 114      92.376  41.195  21.437  1.00162.39           C  
ATOM    767  O   ARG A 114      92.021  42.355  21.229  1.00162.39           O  
ATOM    768  CB  ARG A 114      94.792  40.872  21.406  1.00162.39           C  
ATOM    769  CG  ARG A 114      95.014  42.197  20.676  1.00162.39           C  
ATOM    770  CD  ARG A 114      95.399  43.352  21.603  1.00162.39           C  
ATOM    771  NE  ARG A 114      96.855  43.611  21.422  1.00162.39           N  
ATOM    772  CZ  ARG A 114      97.264  44.466  20.441  1.00162.39           C  
ATOM    773  NH1 ARG A 114      96.337  45.072  19.645  1.00162.39           N1+
ATOM    774  NH2 ARG A 114      98.592  44.721  20.257  1.00162.39           N  
ATOM    775  N   ILE A 115      91.738  40.143  20.899  1.00142.59           N  
ATOM    776  CA  ILE A 115      90.603  40.347  20.059  1.00142.59           C  
ATOM    777  C   ILE A 115      89.604  41.111  20.892  1.00142.59           C  
ATOM    778  O   ILE A 115      88.773  41.841  20.352  1.00142.59           O  
ATOM    779  CB  ILE A 115      90.018  39.061  19.529  1.00142.59           C  
ATOM    780  CG1 ILE A 115      91.102  38.337  18.704  1.00142.59           C  
ATOM    781  CG2 ILE A 115      88.763  39.399  18.708  1.00142.59           C  
ATOM    782  CD1 ILE A 115      91.676  39.183  17.567  1.00142.59           C  
ATOM    783  N   MET A 116      89.664  40.950  22.238  1.00235.19           N  
ATOM    784  CA  MET A 116      88.776  41.634  23.149  1.00235.19           C  
ATOM    785  C   MET A 116      88.995  43.093  23.043  1.00235.19           C  
ATOM    786  O   MET A 116      90.094  43.543  22.720  1.00235.19           O  
ATOM    787  CB  MET A 116      88.940  41.204  24.617  1.00235.19           C  
ATOM    788  CG  MET A 116      88.747  39.693  24.802  1.00235.19           C  
ATOM    789  SD  MET A 116      89.236  39.023  26.422  1.00235.19           S  
ATOM    790  CE  MET A 116      87.868  39.783  27.342  1.00235.19           C  
ATOM    791  N   GLN A 117      87.914  43.869  23.274  1.00191.84           N  
ATOM    792  CA  GLN A 117      87.965  45.299  23.177  1.00191.84           C  
ATOM    793  C   GLN A 117      87.938  45.641  21.732  1.00191.84           C  
ATOM    794  O   GLN A 117      87.138  46.461  21.284  1.00191.84           O  
ATOM    795  CB  GLN A 117      89.242  45.939  23.749  1.00191.84           C  
ATOM    796  CG  GLN A 117      89.415  45.800  25.260  1.00191.84           C  
ATOM    797  CD  GLN A 117      90.663  46.591  25.618  1.00191.84           C  
ATOM    798  NE2 GLN A 117      91.324  47.173  24.582  1.00191.84           N  
ATOM    799  OE1 GLN A 117      91.040  46.697  26.784  1.00191.84           O  
ATOM    800  N   GLU A 118      88.827  44.992  20.963  1.00127.86           N  
ATOM    801  CA  GLU A 118      88.949  45.284  19.577  1.00127.86           C  
ATOM    802  C   GLU A 118      87.655  44.976  18.892  1.00127.86           C  
ATOM    803  O   GLU A 118      87.240  45.725  18.010  1.00127.86           O  
ATOM    804  CB  GLU A 118      90.080  44.498  18.888  1.00127.86           C  
ATOM    805  CG  GLU A 118      90.340  44.945  17.448  1.00127.86           C  
ATOM    806  CD  GLU A 118      91.734  44.474  17.050  1.00127.86           C  
ATOM    807  OE1 GLU A 118      92.674  44.682  17.863  1.00127.86           O  
ATOM    808  OE2 GLU A 118      91.883  43.908  15.935  1.00127.86           O1-
ATOM    809  N   SER A 119      86.982  43.862  19.250  1.00101.37           N  
ATOM    810  CA  SER A 119      85.715  43.632  18.615  1.00101.37           C  
ATOM    811  C   SER A 119      84.718  43.189  19.630  1.00101.37           C  
ATOM    812  O   SER A 119      84.943  42.246  20.389  1.00101.37           O  
ATOM    813  CB  SER A 119      85.709  42.554  17.515  1.00101.37           C  
ATOM    814  OG  SER A 119      86.322  43.043  16.332  1.00101.37           O  
ATOM    815  N   GLY A 120      83.575  43.895  19.655  1.00 23.31           N  
ATOM    816  CA  GLY A 120      82.482  43.536  20.502  1.00 23.31           C  
ATOM    817  C   GLY A 120      81.937  42.249  19.984  1.00 23.31           C  
ATOM    818  O   GLY A 120      81.506  41.389  20.748  1.00 23.31           O  
ATOM    819  N   ALA A 121      81.930  42.104  18.645  1.00 30.87           N  
ATOM    820  CA  ALA A 121      81.372  40.948  18.011  1.00 30.87           C  
ATOM    821  C   ALA A 121      82.138  39.733  18.430  1.00 30.87           C  
ATOM    822  O   ALA A 121      81.545  38.691  18.703  1.00 30.87           O  
ATOM    823  CB  ALA A 121      81.425  41.027  16.475  1.00 30.87           C  
ATOM    824  N   ALA A 122      83.480  39.826  18.483  1.00 36.54           N  
ATOM    825  CA  ALA A 122      84.265  38.686  18.856  1.00 36.54           C  
ATOM    826  C   ALA A 122      83.954  38.315  20.272  1.00 36.54           C  
ATOM    827  O   ALA A 122      83.832  37.136  20.602  1.00 36.54           O  
ATOM    828  CB  ALA A 122      85.778  38.938  18.750  1.00 36.54           C  
ATOM    829  N   LEU A 123      83.818  39.313  21.161  1.00156.77           N  
ATOM    830  CA  LEU A 123      83.545  38.968  22.527  1.00156.77           C  
ATOM    831  C   LEU A 123      82.209  38.314  22.633  1.00156.77           C  
ATOM    832  O   LEU A 123      82.045  37.345  23.373  1.00156.77           O  
ATOM    833  CB  LEU A 123      83.560  40.150  23.504  1.00156.77           C  
ATOM    834  CG  LEU A 123      84.971  40.707  23.729  1.00156.77           C  
ATOM    835  CD1 LEU A 123      85.020  41.595  24.980  1.00156.77           C  
ATOM    836  CD2 LEU A 123      86.009  39.575  23.732  1.00156.77           C  
ATOM    837  N   ARG A 124      81.215  38.830  21.894  1.00113.61           N  
ATOM    838  CA  ARG A 124      79.876  38.321  21.966  1.00113.61           C  
ATOM    839  C   ARG A 124      79.845  36.896  21.505  1.00113.61           C  
ATOM    840  O   ARG A 124      79.208  36.051  22.130  1.00113.61           O  
ATOM    841  CB  ARG A 124      78.915  39.125  21.073  1.00113.61           C  
ATOM    842  CG  ARG A 124      77.458  38.655  21.089  1.00113.61           C  
ATOM    843  CD  ARG A 124      76.755  38.843  22.434  1.00113.61           C  
ATOM    844  NE  ARG A 124      75.294  38.673  22.194  1.00113.61           N  
ATOM    845  CZ  ARG A 124      74.574  37.789  22.943  1.00113.61           C  
ATOM    846  NH1 ARG A 124      75.205  37.033  23.887  1.00113.61           N1+
ATOM    847  NH2 ARG A 124      73.231  37.655  22.741  1.00113.61           N  
ATOM    848  N   THR A 125      80.537  36.584  20.392  1.00130.77           N  
ATOM    849  CA  THR A 125      80.450  35.251  19.869  1.00130.77           C  
ATOM    850  C   THR A 125      81.010  34.244  20.827  1.00130.77           C  
ATOM    851  O   THR A 125      80.342  33.265  21.153  1.00130.77           O  
ATOM    852  CB  THR A 125      81.142  35.097  18.541  1.00130.77           C  
ATOM    853  CG2 THR A 125      80.389  35.925  17.488  1.00130.77           C  
ATOM    854  OG1 THR A 125      82.496  35.516  18.628  1.00130.77           O  
ATOM    855  N   LEU A 126      82.252  34.450  21.303  1.00117.62           N  
ATOM    856  CA  LEU A 126      82.858  33.497  22.192  1.00117.62           C  
ATOM    857  C   LEU A 126      82.164  33.496  23.521  1.00117.62           C  
ATOM    858  O   LEU A 126      81.770  32.445  24.023  1.00117.62           O  
ATOM    859  CB  LEU A 126      84.355  33.793  22.401  1.00117.62           C  
ATOM    860  CG  LEU A 126      85.211  33.579  21.130  1.00117.62           C  
ATOM    861  CD1 LEU A 126      84.726  34.431  19.947  1.00117.62           C  
ATOM    862  CD2 LEU A 126      86.698  33.818  21.420  1.00117.62           C  
ATOM    863  N   GLY A 127      81.976  34.688  24.121  1.00 31.05           N  
ATOM    864  CA  GLY A 127      81.320  34.784  25.398  1.00 31.05           C  
ATOM    865  C   GLY A 127      82.378  34.808  26.456  1.00 31.05           C  
ATOM    866  O   GLY A 127      83.101  33.830  26.656  1.00 31.05           O  
ATOM    867  N   ILE A 128      82.487  35.945  27.168  1.00 59.01           N  
ATOM    868  CA  ILE A 128      83.464  36.109  28.202  1.00 59.01           C  
ATOM    869  C   ILE A 128      83.125  35.256  29.385  1.00 59.01           C  
ATOM    870  O   ILE A 128      84.003  34.651  29.998  1.00 59.01           O  
ATOM    871  CB  ILE A 128      83.651  37.540  28.625  1.00 59.01           C  
ATOM    872  CG1 ILE A 128      84.923  37.671  29.477  1.00 59.01           C  
ATOM    873  CG2 ILE A 128      82.368  38.032  29.313  1.00 59.01           C  
ATOM    874  CD1 ILE A 128      85.394  39.113  29.664  1.00 59.01           C  
ATOM    875  N   GLY A 129      81.829  35.192  29.742  1.00 21.20           N  
ATOM    876  CA  GLY A 129      81.436  34.447  30.903  1.00 21.20           C  
ATOM    877  C   GLY A 129      81.765  32.999  30.720  1.00 21.20           C  
ATOM    878  O   GLY A 129      82.243  32.340  31.641  1.00 21.20           O  
ATOM    879  N   GLN A 130      81.492  32.459  29.519  1.00156.21           N  
ATOM    880  CA  GLN A 130      81.696  31.066  29.239  1.00156.21           C  
ATOM    881  C   GLN A 130      83.159  30.767  29.248  1.00156.21           C  
ATOM    882  O   GLN A 130      83.590  29.718  29.725  1.00156.21           O  
ATOM    883  CB  GLN A 130      81.186  30.676  27.844  1.00156.21           C  
ATOM    884  CG  GLN A 130      79.783  31.208  27.561  1.00156.21           C  
ATOM    885  CD  GLN A 130      78.974  31.116  28.844  1.00156.21           C  
ATOM    886  NE2 GLN A 130      78.168  32.179  29.119  1.00156.21           N  
ATOM    887  OE1 GLN A 130      79.065  30.142  29.587  1.00156.21           O  
ATOM    888  N   THR A 131      83.969  31.693  28.706  1.00 61.91           N  
ATOM    889  CA  THR A 131      85.367  31.418  28.606  1.00 61.91           C  
ATOM    890  C   THR A 131      86.094  32.094  29.727  1.00 61.91           C  
ATOM    891  O   THR A 131      86.168  33.319  29.796  1.00 61.91           O  
ATOM    892  CB  THR A 131      85.965  31.908  27.322  1.00 61.91           C  
ATOM    893  CG2 THR A 131      85.230  31.236  26.147  1.00 61.91           C  
ATOM    894  OG1 THR A 131      85.837  33.320  27.233  1.00 61.91           O  
ATOM    895  N   LEU A 132      86.679  31.273  30.625  1.00 95.64           N  
ATOM    896  CA  LEU A 132      87.486  31.725  31.723  1.00 95.64           C  
ATOM    897  C   LEU A 132      86.798  32.752  32.558  1.00 95.64           C  
ATOM    898  O   LEU A 132      87.301  33.861  32.735  1.00 95.64           O  
ATOM    899  CB  LEU A 132      88.831  32.317  31.250  1.00 95.64           C  
ATOM    900  CG  LEU A 132      89.745  31.307  30.525  1.00 95.64           C  
ATOM    901  CD1 LEU A 132      91.066  31.953  30.078  1.00 95.64           C  
ATOM    902  CD2 LEU A 132      89.970  30.047  31.375  1.00 95.64           C  
ATOM    903  N   ASN A 133      85.612  32.413  33.092  1.00118.44           N  
ATOM    904  CA  ASN A 133      84.958  33.350  33.951  1.00118.44           C  
ATOM    905  C   ASN A 133      84.529  32.559  35.147  1.00118.44           C  
ATOM    906  O   ASN A 133      84.853  32.896  36.285  1.00118.44           O  
ATOM    907  CB  ASN A 133      83.715  33.962  33.294  1.00118.44           C  
ATOM    908  CG  ASN A 133      83.556  35.377  33.824  1.00118.44           C  
ATOM    909  ND2 ASN A 133      82.893  36.240  33.009  1.00118.44           N  
ATOM    910  OD1 ASN A 133      84.027  35.716  34.908  1.00118.44           O  
ATOM    911  N   ASP A 134      83.778  31.469  34.895  1.00 45.37           N  
ATOM    912  CA  ASP A 134      83.312  30.592  35.928  1.00 45.37           C  
ATOM    913  C   ASP A 134      84.516  29.969  36.561  1.00 45.37           C  
ATOM    914  O   ASP A 134      84.555  29.760  37.772  1.00 45.37           O  
ATOM    915  CB  ASP A 134      82.453  29.439  35.381  1.00 45.37           C  
ATOM    916  CG  ASP A 134      81.148  30.014  34.851  1.00 45.37           C  
ATOM    917  OD1 ASP A 134      80.776  31.141  35.271  1.00 45.37           O  
ATOM    918  OD2 ASP A 134      80.504  29.329  34.013  1.00 45.37           O1-
ATOM    919  N   ARG A 135      85.528  29.636  35.734  1.00130.78           N  
ATOM    920  CA  ARG A 135      86.729  29.007  36.206  1.00130.78           C  
ATOM    921  C   ARG A 135      87.484  29.939  37.101  1.00130.78           C  
ATOM    922  O   ARG A 135      88.069  29.508  38.093  1.00130.78           O  
ATOM    923  CB  ARG A 135      87.662  28.552  35.074  1.00130.78           C  
ATOM    924  CG  ARG A 135      87.107  27.359  34.292  1.00130.78           C  
ATOM    925  CD  ARG A 135      87.031  26.069  35.114  1.00130.78           C  
ATOM    926  NE  ARG A 135      85.779  26.120  35.920  1.00130.78           N  
ATOM    927  CZ  ARG A 135      85.301  24.986  36.511  1.00130.78           C  
ATOM    928  NH1 ARG A 135      85.973  23.806  36.374  1.00130.78           N1+
ATOM    929  NH2 ARG A 135      84.147  25.027  37.239  1.00130.78           N  
ATOM    930  N   ILE A 136      87.507  31.244  36.771  1.00 93.90           N  
ATOM    931  CA  ILE A 136      88.196  32.190  37.600  1.00 93.90           C  
ATOM    932  C   ILE A 136      87.528  32.183  38.936  1.00 93.90           C  
ATOM    933  O   ILE A 136      88.189  32.245  39.971  1.00 93.90           O  
ATOM    934  CB  ILE A 136      88.190  33.587  37.041  1.00 93.90           C  
ATOM    935  CG1 ILE A 136      89.052  33.651  35.767  1.00 93.90           C  
ATOM    936  CG2 ILE A 136      88.653  34.551  38.146  1.00 93.90           C  
ATOM    937  CD1 ILE A 136      90.522  33.304  36.018  1.00 93.90           C  
ATOM    938  N   ALA A 137      86.185  32.107  38.945  1.00 25.85           N  
ATOM    939  CA  ALA A 137      85.447  32.062  40.174  1.00 25.85           C  
ATOM    940  C   ALA A 137      85.835  30.817  40.915  1.00 25.85           C  
ATOM    941  O   ALA A 137      85.990  30.840  42.133  1.00 25.85           O  
ATOM    942  CB  ALA A 137      83.924  32.015  39.949  1.00 25.85           C  
ATOM    943  N   ALA A 138      85.987  29.689  40.189  1.00 34.20           N  
ATOM    944  CA  ALA A 138      86.320  28.420  40.776  1.00 34.20           C  
ATOM    945  C   ALA A 138      87.691  28.472  41.382  1.00 34.20           C  
ATOM    946  O   ALA A 138      87.908  27.959  42.478  1.00 34.20           O  
ATOM    947  CB  ALA A 138      86.324  27.276  39.748  1.00 34.20           C  
ATOM    948  N   ILE A 139      88.653  29.094  40.673  1.00 42.00           N  
ATOM    949  CA  ILE A 139      90.008  29.182  41.140  1.00 42.00           C  
ATOM    950  C   ILE A 139      90.025  29.992  42.397  1.00 42.00           C  
ATOM    951  O   ILE A 139      90.760  29.688  43.334  1.00 42.00           O  
ATOM    952  CB  ILE A 139      90.938  29.841  40.164  1.00 42.00           C  
ATOM    953  CG1 ILE A 139      91.049  29.005  38.879  1.00 42.00           C  
ATOM    954  CG2 ILE A 139      92.286  30.060  40.873  1.00 42.00           C  
ATOM    955  CD1 ILE A 139      91.757  29.737  37.740  1.00 42.00           C  
ATOM    956  N   GLY A 140      89.211  31.061  42.432  1.00 36.93           N  
ATOM    957  CA  GLY A 140      89.120  31.956  43.550  1.00 36.93           C  
ATOM    958  C   GLY A 140      88.627  31.209  44.756  1.00 36.93           C  
ATOM    959  O   GLY A 140      89.001  31.529  45.884  1.00 36.93           O  
ATOM    960  N   GLU A 141      87.774  30.188  44.542  1.00102.78           N  
ATOM    961  CA  GLU A 141      87.132  29.405  45.572  1.00102.78           C  
ATOM    962  C   GLU A 141      88.208  28.778  46.403  1.00102.78           C  
ATOM    963  O   GLU A 141      88.026  28.478  47.582  1.00102.78           O  
ATOM    964  CB  GLU A 141      86.300  28.250  44.989  1.00102.78           C  
ATOM    965  CG  GLU A 141      85.212  28.691  44.005  1.00102.78           C  
ATOM    966  CD  GLU A 141      84.144  29.462  44.763  1.00102.78           C  
ATOM    967  OE1 GLU A 141      83.838  29.069  45.920  1.00102.78           O  
ATOM    968  OE2 GLU A 141      83.620  30.459  44.196  1.00102.78           O1-
ATOM    969  N   LEU A 142      89.371  28.578  45.781  1.00153.35           N  
ATOM    970  CA  LEU A 142      90.526  27.997  46.383  1.00153.35           C  
ATOM    971  C   LEU A 142      90.964  28.854  47.585  1.00153.35           C  
ATOM    972  O   LEU A 142      91.897  28.406  48.262  1.00153.35           O  
ATOM    973  CB  LEU A 142      91.712  27.877  45.416  1.00153.35           C  
ATOM    974  CG  LEU A 142      91.417  26.968  44.206  1.00153.35           C  
ATOM    975  CD1 LEU A 142      92.669  26.759  43.350  1.00153.35           C  
ATOM    976  CD2 LEU A 142      90.757  25.647  44.642  1.00153.35           C  
ATOM    977  N   MET A 143      90.382  30.098  47.799  1.00152.86           N  
ATOM    978  CA  MET A 143      90.538  31.166  48.816  1.00152.86           C  
ATOM    979  C   MET A 143      90.673  30.624  50.216  1.00152.86           C  
ATOM    980  O   MET A 143      90.386  29.460  50.477  1.00152.86           O  
ATOM    981  CB  MET A 143      89.335  32.123  48.841  1.00152.86           C  
ATOM    982  CG  MET A 143      88.020  31.400  49.164  1.00152.86           C  
ATOM    983  SD  MET A 143      86.573  32.479  49.399  1.00152.86           S  
ATOM    984  CE  MET A 143      86.873  32.752  51.168  1.00152.86           C  
ATOM    985  N   TYR A 144      91.120  31.482  51.171  1.00 88.47           N  
ATOM    986  CA  TYR A 144      91.346  30.984  52.502  1.00 88.47           C  
ATOM    987  C   TYR A 144      90.248  31.423  53.411  1.00 88.47           C  
ATOM    988  O   TYR A 144      89.918  32.602  53.519  1.00 88.47           O  
ATOM    989  CB  TYR A 144      92.690  31.378  53.143  1.00 88.47           C  
ATOM    990  CG  TYR A 144      92.712  30.672  54.459  1.00 88.47           C  
ATOM    991  CD1 TYR A 144      92.833  29.300  54.502  1.00 88.47           C  
ATOM    992  CD2 TYR A 144      92.630  31.362  55.645  1.00 88.47           C  
ATOM    993  CE1 TYR A 144      92.849  28.629  55.703  1.00 88.47           C  
ATOM    994  CE2 TYR A 144      92.645  30.697  56.851  1.00 88.47           C  
ATOM    995  CZ  TYR A 144      92.752  29.328  56.881  1.00 88.47           C  
ATOM    996  OH  TYR A 144      92.766  28.642  58.114  1.00 88.47           O  
ATOM    997  N   GLN A 145      89.687  30.432  54.131  1.00 69.52           N  
ATOM    998  CA  GLN A 145      88.577  30.575  55.027  1.00 69.52           C  
ATOM    999  C   GLN A 145      88.909  31.652  56.001  1.00 69.52           C  
ATOM   1000  O   GLN A 145      90.036  32.137  56.042  1.00 69.52           O  
ATOM   1001  CB  GLN A 145      88.299  29.282  55.822  1.00 69.52           C  
ATOM   1002  CG  GLN A 145      87.119  29.356  56.793  1.00 69.52           C  
ATOM   1003  CD  GLN A 145      87.077  28.052  57.577  1.00 69.52           C  
ATOM   1004  NE2 GLN A 145      87.898  27.054  57.149  1.00 69.52           N  
ATOM   1005  OE1 GLN A 145      86.340  27.926  58.552  1.00 69.52           O  
ATOM   1006  N   ASP A 146      87.927  32.057  56.827  1.00134.79           N  
ATOM   1007  CA  ASP A 146      88.164  33.147  57.728  1.00134.79           C  
ATOM   1008  C   ASP A 146      89.302  32.769  58.608  1.00134.79           C  
ATOM   1009  O   ASP A 146      89.772  31.633  58.600  1.00134.79           O  
ATOM   1010  CB  ASP A 146      86.965  33.513  58.621  1.00134.79           C  
ATOM   1011  CG  ASP A 146      87.230  34.893  59.217  1.00134.79           C  
ATOM   1012  OD1 ASP A 146      88.113  35.616  58.681  1.00134.79           O  
ATOM   1013  OD2 ASP A 146      86.553  35.244  60.219  1.00134.79           O1-
ATOM   1014  N   GLY A 147      89.810  33.746  59.369  1.00 31.85           N  
ATOM   1015  CA  GLY A 147      90.990  33.530  60.138  1.00 31.85           C  
ATOM   1016  C   GLY A 147      92.030  34.166  59.293  1.00 31.85           C  
ATOM   1017  O   GLY A 147      93.082  34.587  59.770  1.00 31.85           O  
ATOM   1018  N   ALA A 148      91.738  34.232  57.979  1.00 39.44           N  
ATOM   1019  CA  ALA A 148      92.580  34.962  57.094  1.00 39.44           C  
ATOM   1020  C   ALA A 148      92.168  36.376  57.293  1.00 39.44           C  
ATOM   1021  O   ALA A 148      90.985  36.662  57.470  1.00 39.44           O  
ATOM   1022  CB  ALA A 148      92.373  34.611  55.609  1.00 39.44           C  
ATOM   1023  N   SER A 149      93.124  37.316  57.274  1.00 70.93           N  
ATOM   1024  CA  SER A 149      92.722  38.666  57.521  1.00 70.93           C  
ATOM   1025  C   SER A 149      92.149  39.203  56.251  1.00 70.93           C  
ATOM   1026  O   SER A 149      92.220  38.563  55.204  1.00 70.93           O  
ATOM   1027  CB  SER A 149      93.878  39.578  57.956  1.00 70.93           C  
ATOM   1028  OG  SER A 149      93.393  40.888  58.212  1.00 70.93           O  
ATOM   1029  N   VAL A 150      91.516  40.387  56.332  1.00 25.49           N  
ATOM   1030  CA  VAL A 150      90.978  41.010  55.160  1.00 25.49           C  
ATOM   1031  C   VAL A 150      92.137  41.343  54.284  1.00 25.49           C  
ATOM   1032  O   VAL A 150      92.066  41.215  53.063  1.00 25.49           O  
ATOM   1033  CB  VAL A 150      90.258  42.297  55.443  1.00 25.49           C  
ATOM   1034  CG1 VAL A 150      89.882  42.941  54.097  1.00 25.49           C  
ATOM   1035  CG2 VAL A 150      89.050  41.995  56.344  1.00 25.49           C  
ATOM   1036  N   ARG A 151      93.243  41.781  54.910  1.00 90.53           N  
ATOM   1037  CA  ARG A 151      94.427  42.164  54.202  1.00 90.53           C  
ATOM   1038  C   ARG A 151      94.945  40.985  53.443  1.00 90.53           C  
ATOM   1039  O   ARG A 151      95.308  41.106  52.273  1.00 90.53           O  
ATOM   1040  CB  ARG A 151      95.533  42.642  55.161  1.00 90.53           C  
ATOM   1041  CG  ARG A 151      96.928  42.689  54.540  1.00 90.53           C  
ATOM   1042  CD  ARG A 151      98.013  43.152  55.517  1.00 90.53           C  
ATOM   1043  NE  ARG A 151      99.315  42.659  54.990  1.00 90.53           N  
ATOM   1044  CZ  ARG A 151     100.327  43.524  54.696  1.00 90.53           C  
ATOM   1045  NH1 ARG A 151     100.138  44.871  54.813  1.00 90.53           N1+
ATOM   1046  NH2 ARG A 151     101.529  43.037  54.273  1.00 90.53           N  
ATOM   1047  N   SER A 152      94.989  39.807  54.089  1.00 81.87           N  
ATOM   1048  CA  SER A 152      95.503  38.632  53.444  1.00 81.87           C  
ATOM   1049  C   SER A 152      94.586  38.221  52.330  1.00 81.87           C  
ATOM   1050  O   SER A 152      95.032  37.827  51.252  1.00 81.87           O  
ATOM   1051  CB  SER A 152      95.629  37.444  54.411  1.00 81.87           C  
ATOM   1052  OG  SER A 152      96.139  36.312  53.725  1.00 81.87           O  
ATOM   1053  N   GLN A 153      93.264  38.313  52.563  1.00128.10           N  
ATOM   1054  CA  GLN A 153      92.298  37.870  51.599  1.00128.10           C  
ATOM   1055  C   GLN A 153      92.398  38.702  50.364  1.00128.10           C  
ATOM   1056  O   GLN A 153      92.352  38.184  49.248  1.00128.10           O  
ATOM   1057  CB  GLN A 153      90.855  37.999  52.117  1.00128.10           C  
ATOM   1058  CG  GLN A 153      90.537  37.087  53.303  1.00128.10           C  
ATOM   1059  CD  GLN A 153      90.358  35.669  52.777  1.00128.10           C  
ATOM   1060  NE2 GLN A 153      89.148  35.094  53.001  1.00128.10           N  
ATOM   1061  OE1 GLN A 153      91.265  35.091  52.180  1.00128.10           O  
ATOM   1062  N   VAL A 154      92.538  40.028  50.537  1.00 91.58           N  
ATOM   1063  CA  VAL A 154      92.579  40.910  49.407  1.00 91.58           C  
ATOM   1064  C   VAL A 154      93.816  40.652  48.596  1.00 91.58           C  
ATOM   1065  O   VAL A 154      93.762  40.628  47.367  1.00 91.58           O  
ATOM   1066  CB  VAL A 154      92.545  42.361  49.795  1.00 91.58           C  
ATOM   1067  CG1 VAL A 154      93.857  42.724  50.511  1.00 91.58           C  
ATOM   1068  CG2 VAL A 154      92.262  43.192  48.532  1.00 91.58           C  
ATOM   1069  N   ARG A 155      94.962  40.436  49.269  1.00 47.97           N  
ATOM   1070  CA  ARG A 155      96.223  40.235  48.605  1.00 47.97           C  
ATOM   1071  C   ARG A 155      96.159  38.982  47.796  1.00 47.97           C  
ATOM   1072  O   ARG A 155      96.736  38.896  46.713  1.00 47.97           O  
ATOM   1073  CB  ARG A 155      97.396  40.089  49.590  1.00 47.97           C  
ATOM   1074  CG  ARG A 155      97.669  41.364  50.387  1.00 47.97           C  
ATOM   1075  CD  ARG A 155      98.868  41.264  51.331  1.00 47.97           C  
ATOM   1076  NE  ARG A 155      99.050  42.606  51.950  1.00 47.97           N  
ATOM   1077  CZ  ARG A 155      99.753  43.567  51.282  1.00 47.97           C  
ATOM   1078  NH1 ARG A 155     100.284  43.291  50.057  1.00 47.97           N1+
ATOM   1079  NH2 ARG A 155      99.920  44.806  51.831  1.00 47.97           N  
ATOM   1080  N   ILE A 156      95.476  37.954  48.321  1.00 41.24           N  
ATOM   1081  CA  ILE A 156      95.375  36.722  47.601  1.00 41.24           C  
ATOM   1082  C   ILE A 156      94.625  36.978  46.332  1.00 41.24           C  
ATOM   1083  O   ILE A 156      95.019  36.517  45.263  1.00 41.24           O  
ATOM   1084  CB  ILE A 156      94.626  35.663  48.361  1.00 41.24           C  
ATOM   1085  CG1 ILE A 156      95.378  35.286  49.650  1.00 41.24           C  
ATOM   1086  CG2 ILE A 156      94.386  34.476  47.414  1.00 41.24           C  
ATOM   1087  CD1 ILE A 156      94.555  34.424  50.608  1.00 41.24           C  
ATOM   1088  N   SER A 157      93.518  37.734  46.422  1.00 73.28           N  
ATOM   1089  CA  SER A 157      92.711  38.010  45.270  1.00 73.28           C  
ATOM   1090  C   SER A 157      93.483  38.862  44.315  1.00 73.28           C  
ATOM   1091  O   SER A 157      93.327  38.731  43.103  1.00 73.28           O  
ATOM   1092  CB  SER A 157      91.415  38.761  45.621  1.00 73.28           C  
ATOM   1093  OG  SER A 157      90.661  39.008  44.444  1.00 73.28           O  
ATOM   1094  N   ASP A 158      94.335  39.764  44.841  1.00 38.70           N  
ATOM   1095  CA  ASP A 158      95.076  40.664  44.003  1.00 38.70           C  
ATOM   1096  C   ASP A 158      96.021  39.885  43.143  1.00 38.70           C  
ATOM   1097  O   ASP A 158      96.167  40.163  41.953  1.00 38.70           O  
ATOM   1098  CB  ASP A 158      95.921  41.671  44.806  1.00 38.70           C  
ATOM   1099  CG  ASP A 158      96.499  42.708  43.849  1.00 38.70           C  
ATOM   1100  OD1 ASP A 158      95.944  42.865  42.728  1.00 38.70           O  
ATOM   1101  OD2 ASP A 158      97.510  43.357  44.228  1.00 38.70           O1-
ATOM   1102  N   ALA A 159      96.699  38.883  43.728  1.00 31.76           N  
ATOM   1103  CA  ALA A 159      97.662  38.128  42.981  1.00 31.76           C  
ATOM   1104  C   ALA A 159      96.977  37.393  41.870  1.00 31.76           C  
ATOM   1105  O   ALA A 159      97.490  37.334  40.753  1.00 31.76           O  
ATOM   1106  CB  ALA A 159      98.404  37.093  43.842  1.00 31.76           C  
ATOM   1107  N   LEU A 160      95.800  36.795  42.140  1.00 55.64           N  
ATOM   1108  CA  LEU A 160      95.152  36.041  41.104  1.00 55.64           C  
ATOM   1109  C   LEU A 160      94.688  36.947  40.005  1.00 55.64           C  
ATOM   1110  O   LEU A 160      94.782  36.603  38.829  1.00 55.64           O  
ATOM   1111  CB  LEU A 160      93.942  35.216  41.565  1.00 55.64           C  
ATOM   1112  CG  LEU A 160      93.320  34.424  40.396  1.00 55.64           C  
ATOM   1113  CD1 LEU A 160      94.326  33.420  39.810  1.00 55.64           C  
ATOM   1114  CD2 LEU A 160      91.994  33.762  40.798  1.00 55.64           C  
ATOM   1115  N   ALA A 161      94.157  38.130  40.365  1.00 36.33           N  
ATOM   1116  CA  ALA A 161      93.623  39.064  39.411  1.00 36.33           C  
ATOM   1117  C   ALA A 161      94.709  39.552  38.512  1.00 36.33           C  
ATOM   1118  O   ALA A 161      94.493  39.748  37.318  1.00 36.33           O  
ATOM   1119  CB  ALA A 161      92.997  40.301  40.078  1.00 36.33           C  
ATOM   1120  N   SER A 162      95.912  39.768  39.068  1.00 78.49           N  
ATOM   1121  CA  SER A 162      96.979  40.345  38.307  1.00 78.49           C  
ATOM   1122  C   SER A 162      97.315  39.453  37.150  1.00 78.49           C  
ATOM   1123  O   SER A 162      97.596  39.933  36.053  1.00 78.49           O  
ATOM   1124  CB  SER A 162      98.244  40.556  39.154  1.00 78.49           C  
ATOM   1125  OG  SER A 162      99.184  41.344  38.443  1.00 78.49           O  
ATOM   1126  N   VAL A 163      97.347  38.127  37.369  1.00121.12           N  
ATOM   1127  CA  VAL A 163      97.669  37.227  36.301  1.00121.12           C  
ATOM   1128  C   VAL A 163      96.526  37.117  35.327  1.00121.12           C  
ATOM   1129  O   VAL A 163      96.739  37.114  34.116  1.00121.12           O  
ATOM   1130  CB  VAL A 163      98.049  35.858  36.801  1.00121.12           C  
ATOM   1131  CG1 VAL A 163      96.788  35.085  37.210  1.00121.12           C  
ATOM   1132  CG2 VAL A 163      98.917  35.169  35.739  1.00121.12           C  
ATOM   1133  N   HIS A 164      95.271  37.027  35.824  1.00 72.67           N  
ATOM   1134  CA  HIS A 164      94.151  36.830  34.942  1.00 72.67           C  
ATOM   1135  C   HIS A 164      93.995  37.987  33.999  1.00 72.67           C  
ATOM   1136  O   HIS A 164      93.905  37.802  32.787  1.00 72.67           O  
ATOM   1137  CB  HIS A 164      92.800  36.646  35.652  1.00 72.67           C  
ATOM   1138  CG  HIS A 164      91.696  36.422  34.659  1.00 72.67           C  
ATOM   1139  CD2 HIS A 164      90.608  37.185  34.362  1.00 72.67           C  
ATOM   1140  ND1 HIS A 164      91.622  35.328  33.826  1.00 72.67           N  
ATOM   1141  CE1 HIS A 164      90.504  35.483  33.072  1.00 72.67           C  
ATOM   1142  NE2 HIS A 164      89.855  36.594  33.363  1.00 72.67           N  
ATOM   1143  N   PHE A 165      93.978  39.214  34.538  1.00 73.90           N  
ATOM   1144  CA  PHE A 165      93.801  40.430  33.796  1.00 73.90           C  
ATOM   1145  C   PHE A 165      95.022  40.699  32.973  1.00 73.90           C  
ATOM   1146  O   PHE A 165      94.960  41.434  31.989  1.00 73.90           O  
ATOM   1147  CB  PHE A 165      93.551  41.661  34.684  1.00 73.90           C  
ATOM   1148  CG  PHE A 165      92.239  41.453  35.363  1.00 73.90           C  
ATOM   1149  CD1 PHE A 165      91.060  41.615  34.672  1.00 73.90           C  
ATOM   1150  CD2 PHE A 165      92.189  41.107  36.693  1.00 73.90           C  
ATOM   1151  CE1 PHE A 165      89.851  41.425  35.297  1.00 73.90           C  
ATOM   1152  CE2 PHE A 165      90.982  40.917  37.323  1.00 73.90           C  
ATOM   1153  CZ  PHE A 165      89.809  41.072  36.624  1.00 73.90           C  
ATOM   1154  N   GLY A 166      96.174  40.131  33.374  1.00 44.75           N  
ATOM   1155  CA  GLY A 166      97.447  40.438  32.784  1.00 44.75           C  
ATOM   1156  C   GLY A 166      97.455  40.193  31.299  1.00 44.75           C  
ATOM   1157  O   GLY A 166      98.004  40.987  30.540  1.00 44.75           O  
ATOM   1158  N   ALA A 167      96.816  39.117  30.824  1.00 67.46           N  
ATOM   1159  CA  ALA A 167      96.868  38.778  29.430  1.00 67.46           C  
ATOM   1160  C   ALA A 167      96.349  39.919  28.606  1.00 67.46           C  
ATOM   1161  O   ALA A 167      96.731  40.068  27.445  1.00 67.46           O  
ATOM   1162  CB  ALA A 167      96.009  37.545  29.098  1.00 67.46           C  
ATOM   1163  N   PHE A 168      95.395  40.701  29.142  1.00 74.00           N  
ATOM   1164  CA  PHE A 168      94.842  41.784  28.373  1.00 74.00           C  
ATOM   1165  C   PHE A 168      95.876  42.837  28.062  1.00 74.00           C  
ATOM   1166  O   PHE A 168      96.112  43.149  26.895  1.00 74.00           O  
ATOM   1167  CB  PHE A 168      93.718  42.527  29.116  1.00 74.00           C  
ATOM   1168  CG  PHE A 168      92.633  41.560  29.440  1.00 74.00           C  
ATOM   1169  CD1 PHE A 168      91.743  41.142  28.479  1.00 74.00           C  
ATOM   1170  CD2 PHE A 168      92.500  41.083  30.723  1.00 74.00           C  
ATOM   1171  CE1 PHE A 168      90.746  40.252  28.795  1.00 74.00           C  
ATOM   1172  CE2 PHE A 168      91.504  40.194  31.044  1.00 74.00           C  
ATOM   1173  CZ  PHE A 168      90.624  39.773  30.077  1.00 74.00           C  
ATOM   1174  N   PHE A 169      96.517  43.407  29.110  1.00161.62           N  
ATOM   1175  CA  PHE A 169      97.415  44.525  28.969  1.00161.62           C  
ATOM   1176  C   PHE A 169      98.783  44.162  28.466  1.00161.62           C  
ATOM   1177  O   PHE A 169      99.473  45.012  27.908  1.00161.62           O  
ATOM   1178  CB  PHE A 169      97.528  45.438  30.212  1.00161.62           C  
ATOM   1179  CG  PHE A 169      98.176  44.761  31.367  1.00161.62           C  
ATOM   1180  CD1 PHE A 169      97.419  44.060  32.275  1.00161.62           C  
ATOM   1181  CD2 PHE A 169      99.538  44.847  31.554  1.00161.62           C  
ATOM   1182  CE1 PHE A 169      98.010  43.442  33.351  1.00161.62           C  
ATOM   1183  CE2 PHE A 169     100.134  44.231  32.629  1.00161.62           C  
ATOM   1184  CZ  PHE A 169      99.370  43.526  33.526  1.00161.62           C  
ATOM   1185  N   LEU A 170      99.232  42.908  28.652  1.00136.53           N  
ATOM   1186  CA  LEU A 170     100.579  42.558  28.285  1.00136.53           C  
ATOM   1187  C   LEU A 170     100.872  42.842  26.845  1.00136.53           C  
ATOM   1188  O   LEU A 170     102.032  43.047  26.493  1.00136.53           O  
ATOM   1189  CB  LEU A 170     100.987  41.095  28.541  1.00136.53           C  
ATOM   1190  CG  LEU A 170     101.633  40.829  29.915  1.00136.53           C  
ATOM   1191  CD1 LEU A 170     100.679  41.036  31.095  1.00136.53           C  
ATOM   1192  CD2 LEU A 170     102.316  39.455  29.927  1.00136.53           C  
ATOM   1193  N   SER A 171      99.861  42.805  25.962  1.00 91.47           N  
ATOM   1194  CA  SER A 171     100.070  43.047  24.558  1.00 91.47           C  
ATOM   1195  C   SER A 171     100.553  44.451  24.319  1.00 91.47           C  
ATOM   1196  O   SER A 171     101.325  44.691  23.392  1.00 91.47           O  
ATOM   1197  CB  SER A 171      98.774  42.908  23.744  1.00 91.47           C  
ATOM   1198  OG  SER A 171      98.243  41.602  23.899  1.00 91.47           O  
ATOM   1199  N   ALA A 172     100.086  45.426  25.124  1.00 37.28           N  
ATOM   1200  CA  ALA A 172     100.435  46.806  24.921  1.00 37.28           C  
ATOM   1201  C   ALA A 172     101.904  47.029  25.131  1.00 37.28           C  
ATOM   1202  O   ALA A 172     102.549  47.729  24.351  1.00 37.28           O  
ATOM   1203  CB  ALA A 172      99.689  47.758  25.870  1.00 37.28           C  
ATOM   1204  N   ILE A 173     102.476  46.431  26.192  1.00 68.47           N  
ATOM   1205  CA  ILE A 173     103.866  46.627  26.491  1.00 68.47           C  
ATOM   1206  C   ILE A 173     104.689  45.973  25.434  1.00 68.47           C  
ATOM   1207  O   ILE A 173     104.375  44.881  24.963  1.00 68.47           O  
ATOM   1208  CB  ILE A 173     104.299  46.053  27.807  1.00 68.47           C  
ATOM   1209  CG1 ILE A 173     105.801  46.330  28.012  1.00 68.47           C  
ATOM   1210  CG2 ILE A 173     103.911  44.566  27.841  1.00 68.47           C  
ATOM   1211  CD1 ILE A 173     106.301  46.023  29.419  1.00 68.47           C  
ATOM   1212  N   GLU A 174     105.776  46.654  25.025  1.00 77.41           N  
ATOM   1213  CA  GLU A 174     106.605  46.118  23.994  1.00 77.41           C  
ATOM   1214  C   GLU A 174     107.640  45.263  24.654  1.00 77.41           C  
ATOM   1215  O   GLU A 174     108.305  45.688  25.597  1.00 77.41           O  
ATOM   1216  CB  GLU A 174     107.334  47.203  23.180  1.00 77.41           C  
ATOM   1217  CG  GLU A 174     107.750  46.742  21.784  1.00 77.41           C  
ATOM   1218  CD  GLU A 174     106.500  46.811  20.914  1.00 77.41           C  
ATOM   1219  OE1 GLU A 174     105.698  45.839  20.957  1.00 77.41           O  
ATOM   1220  OE2 GLU A 174     106.323  47.840  20.211  1.00 77.41           O1-
ATOM   1221  N   GLY A 175     107.781  44.011  24.175  1.00 15.26           N  
ATOM   1222  CA  GLY A 175     108.738  43.098  24.723  1.00 15.26           C  
ATOM   1223  C   GLY A 175     108.317  41.725  24.307  1.00 15.26           C  
ATOM   1224  O   GLY A 175     107.257  41.549  23.709  1.00 15.26           O  
ATOM   1225  N   ASP A 176     109.147  40.707  24.618  1.00 42.77           N  
ATOM   1226  CA  ASP A 176     108.822  39.357  24.251  1.00 42.77           C  
ATOM   1227  C   ASP A 176     107.634  38.950  25.066  1.00 42.77           C  
ATOM   1228  O   ASP A 176     107.541  39.273  26.247  1.00 42.77           O  
ATOM   1229  CB  ASP A 176     109.959  38.363  24.549  1.00 42.77           C  
ATOM   1230  CG  ASP A 176     109.597  37.014  23.949  1.00 42.77           C  
ATOM   1231  OD1 ASP A 176     109.106  36.991  22.788  1.00 42.77           O  
ATOM   1232  OD2 ASP A 176     109.793  35.986  24.651  1.00 42.77           O1-
ATOM   1233  N   PRO A 177     106.712  38.253  24.452  1.00 76.09           N  
ATOM   1234  CA  PRO A 177     105.526  37.837  25.151  1.00 76.09           C  
ATOM   1235  C   PRO A 177     105.795  36.889  26.272  1.00 76.09           C  
ATOM   1236  O   PRO A 177     105.085  36.939  27.275  1.00 76.09           O  
ATOM   1237  CB  PRO A 177     104.586  37.285  24.080  1.00 76.09           C  
ATOM   1238  CG  PRO A 177     104.988  38.067  22.816  1.00 76.09           C  
ATOM   1239  CD  PRO A 177     106.476  38.402  23.025  1.00 76.09           C  
ATOM   1240  N   GLU A 178     106.778  35.987  26.109  1.00131.47           N  
ATOM   1241  CA  GLU A 178     107.089  35.070  27.162  1.00131.47           C  
ATOM   1242  C   GLU A 178     107.745  35.804  28.283  1.00131.47           C  
ATOM   1243  O   GLU A 178     107.439  35.567  29.450  1.00131.47           O  
ATOM   1244  CB  GLU A 178     108.039  33.942  26.726  1.00131.47           C  
ATOM   1245  CG  GLU A 178     108.558  33.110  27.900  1.00131.47           C  
ATOM   1246  CD  GLU A 178     107.377  32.456  28.600  1.00131.47           C  
ATOM   1247  OE1 GLU A 178     106.472  31.945  27.891  1.00131.47           O  
ATOM   1248  OE2 GLU A 178     107.365  32.463  29.861  1.00131.47           O1-
ATOM   1249  N   GLU A 179     108.666  36.732  27.954  1.00 80.72           N  
ATOM   1250  CA  GLU A 179     109.388  37.403  28.993  1.00 80.72           C  
ATOM   1251  C   GLU A 179     108.448  38.247  29.790  1.00 80.72           C  
ATOM   1252  O   GLU A 179     108.602  38.370  31.003  1.00 80.72           O  
ATOM   1253  CB  GLU A 179     110.585  38.241  28.498  1.00 80.72           C  
ATOM   1254  CG  GLU A 179     110.280  39.336  27.479  1.00 80.72           C  
ATOM   1255  CD  GLU A 179     111.614  39.998  27.156  1.00 80.72           C  
ATOM   1256  OE1 GLU A 179     112.114  40.770  28.018  1.00 80.72           O  
ATOM   1257  OE2 GLU A 179     112.158  39.730  26.052  1.00 80.72           O1-
ATOM   1258  N   LYS A 180     107.447  38.855  29.128  1.00 89.09           N  
ATOM   1259  CA  LYS A 180     106.511  39.693  29.819  1.00 89.09           C  
ATOM   1260  C   LYS A 180     105.702  38.865  30.775  1.00 89.09           C  
ATOM   1261  O   LYS A 180     105.398  39.305  31.882  1.00 89.09           O  
ATOM   1262  CB  LYS A 180     105.553  40.431  28.862  1.00 89.09           C  
ATOM   1263  CG  LYS A 180     106.287  41.434  27.964  1.00 89.09           C  
ATOM   1264  CD  LYS A 180     105.433  42.060  26.856  1.00 89.09           C  
ATOM   1265  CE  LYS A 180     104.952  41.073  25.792  1.00 89.09           C  
ATOM   1266  NZ  LYS A 180     103.582  40.611  26.110  1.00 89.09           N1+
ATOM   1267  N   ARG A 181     105.328  37.636  30.369  1.00121.19           N  
ATOM   1268  CA  ARG A 181     104.524  36.781  31.201  1.00121.19           C  
ATOM   1269  C   ARG A 181     105.261  36.442  32.459  1.00121.19           C  
ATOM   1270  O   ARG A 181     104.690  36.465  33.550  1.00121.19           O  
ATOM   1271  CB  ARG A 181     104.176  35.449  30.510  1.00121.19           C  
ATOM   1272  CG  ARG A 181     103.446  34.448  31.412  1.00121.19           C  
ATOM   1273  CD  ARG A 181     102.937  33.204  30.675  1.00121.19           C  
ATOM   1274  NE  ARG A 181     104.071  32.251  30.493  1.00121.19           N  
ATOM   1275  CZ  ARG A 181     104.290  31.254  31.402  1.00121.19           C  
ATOM   1276  NH1 ARG A 181     103.488  31.138  32.500  1.00121.19           N1+
ATOM   1277  NH2 ARG A 181     105.305  30.362  31.203  1.00121.19           N  
ATOM   1278  N   LYS A 182     106.559  36.113  32.339  1.00 35.93           N  
ATOM   1279  CA  LYS A 182     107.334  35.716  33.479  1.00 35.93           C  
ATOM   1280  C   LYS A 182     107.435  36.859  34.437  1.00 35.93           C  
ATOM   1281  O   LYS A 182     107.353  36.670  35.649  1.00 35.93           O  
ATOM   1282  CB  LYS A 182     108.767  35.293  33.109  1.00 35.93           C  
ATOM   1283  CG  LYS A 182     108.847  33.975  32.337  1.00 35.93           C  
ATOM   1284  CD  LYS A 182     110.215  33.733  31.694  1.00 35.93           C  
ATOM   1285  CE  LYS A 182     110.328  32.395  30.963  1.00 35.93           C  
ATOM   1286  NZ  LYS A 182     111.625  32.317  30.250  1.00 35.93           N1+
ATOM   1287  N   ALA A 183     107.623  38.084  33.916  1.00 24.99           N  
ATOM   1288  CA  ALA A 183     107.783  39.208  34.789  1.00 24.99           C  
ATOM   1289  C   ALA A 183     106.531  39.400  35.585  1.00 24.99           C  
ATOM   1290  O   ALA A 183     106.588  39.619  36.793  1.00 24.99           O  
ATOM   1291  CB  ALA A 183     108.045  40.522  34.031  1.00 24.99           C  
ATOM   1292  N   LEU A 184     105.359  39.312  34.926  1.00 47.53           N  
ATOM   1293  CA  LEU A 184     104.116  39.554  35.601  1.00 47.53           C  
ATOM   1294  C   LEU A 184     103.874  38.482  36.623  1.00 47.53           C  
ATOM   1295  O   LEU A 184     103.448  38.765  37.742  1.00 47.53           O  
ATOM   1296  CB  LEU A 184     102.918  39.607  34.635  1.00 47.53           C  
ATOM   1297  CG  LEU A 184     101.607  40.048  35.312  1.00 47.53           C  
ATOM   1298  CD1 LEU A 184     101.755  41.451  35.925  1.00 47.53           C  
ATOM   1299  CD2 LEU A 184     100.421  39.968  34.338  1.00 47.53           C  
ATOM   1300  N   LEU A 185     104.166  37.216  36.268  1.00 53.51           N  
ATOM   1301  CA  LEU A 185     103.943  36.112  37.160  1.00 53.51           C  
ATOM   1302  C   LEU A 185     104.774  36.315  38.385  1.00 53.51           C  
ATOM   1303  O   LEU A 185     104.326  36.041  39.498  1.00 53.51           O  
ATOM   1304  CB  LEU A 185     104.352  34.757  36.556  1.00 53.51           C  
ATOM   1305  CG  LEU A 185     104.194  33.574  37.533  1.00 53.51           C  
ATOM   1306  CD1 LEU A 185     102.728  33.378  37.957  1.00 53.51           C  
ATOM   1307  CD2 LEU A 185     104.820  32.294  36.960  1.00 53.51           C  
ATOM   1308  N   GLU A 186     106.015  36.806  38.211  1.00 94.95           N  
ATOM   1309  CA  GLU A 186     106.902  37.008  39.324  1.00 94.95           C  
ATOM   1310  C   GLU A 186     106.295  38.004  40.255  1.00 94.95           C  
ATOM   1311  O   GLU A 186     106.328  37.828  41.471  1.00 94.95           O  
ATOM   1312  CB  GLU A 186     108.254  37.615  38.914  1.00 94.95           C  
ATOM   1313  CG  GLU A 186     109.201  36.650  38.204  1.00 94.95           C  
ATOM   1314  CD  GLU A 186     110.050  35.954  39.259  1.00 94.95           C  
ATOM   1315  OE1 GLU A 186     109.496  35.587  40.330  1.00 94.95           O  
ATOM   1316  OE2 GLU A 186     111.273  35.785  39.006  1.00 94.95           O1-
ATOM   1317  N   SER A 187     105.725  39.088  39.703  1.00 76.77           N  
ATOM   1318  CA  SER A 187     105.188  40.130  40.526  1.00 76.77           C  
ATOM   1319  C   SER A 187     104.030  39.601  41.316  1.00 76.77           C  
ATOM   1320  O   SER A 187     103.890  39.904  42.499  1.00 76.77           O  
ATOM   1321  CB  SER A 187     104.674  41.327  39.709  1.00 76.77           C  
ATOM   1322  OG  SER A 187     105.748  41.921  38.994  1.00 76.77           O  
ATOM   1323  N   ALA A 188     103.173  38.786  40.672  1.00 33.04           N  
ATOM   1324  CA  ALA A 188     101.992  38.266  41.301  1.00 33.04           C  
ATOM   1325  C   ALA A 188     102.372  37.389  42.455  1.00 33.04           C  
ATOM   1326  O   ALA A 188     101.740  37.436  43.509  1.00 33.04           O  
ATOM   1327  CB  ALA A 188     101.129  37.424  40.344  1.00 33.04           C  
ATOM   1328  N   LEU A 189     103.420  36.561  42.288  1.00113.16           N  
ATOM   1329  CA  LEU A 189     103.832  35.682  43.346  1.00113.16           C  
ATOM   1330  C   LEU A 189     104.278  36.480  44.528  1.00113.16           C  
ATOM   1331  O   LEU A 189     104.071  36.069  45.668  1.00113.16           O  
ATOM   1332  CB  LEU A 189     104.942  34.684  42.962  1.00113.16           C  
ATOM   1333  CG  LEU A 189     104.411  33.386  42.315  1.00113.16           C  
ATOM   1334  CD1 LEU A 189     103.535  33.658  41.086  1.00113.16           C  
ATOM   1335  CD2 LEU A 189     105.559  32.414  42.001  1.00113.16           C  
ATOM   1336  N   GLU A 190     104.921  37.635  44.289  1.00 30.63           N  
ATOM   1337  CA  GLU A 190     105.370  38.452  45.378  1.00 30.63           C  
ATOM   1338  C   GLU A 190     104.168  38.919  46.146  1.00 30.63           C  
ATOM   1339  O   GLU A 190     104.183  38.944  47.376  1.00 30.63           O  
ATOM   1340  CB  GLU A 190     106.149  39.696  44.901  1.00 30.63           C  
ATOM   1341  CG  GLU A 190     107.481  39.346  44.232  1.00 30.63           C  
ATOM   1342  CD  GLU A 190     108.162  40.625  43.761  1.00 30.63           C  
ATOM   1343  OE1 GLU A 190     107.554  41.719  43.911  1.00 30.63           O  
ATOM   1344  OE2 GLU A 190     109.305  40.518  43.237  1.00 30.63           O1-
ATOM   1345  N   THR A 191     103.087  39.295  45.434  1.00 30.33           N  
ATOM   1346  CA  THR A 191     101.896  39.795  46.064  1.00 30.33           C  
ATOM   1347  C   THR A 191     101.265  38.704  46.878  1.00 30.33           C  
ATOM   1348  O   THR A 191     100.773  38.941  47.981  1.00 30.33           O  
ATOM   1349  CB  THR A 191     100.882  40.278  45.066  1.00 30.33           C  
ATOM   1350  CG2 THR A 191      99.664  40.831  45.828  1.00 30.33           C  
ATOM   1351  OG1 THR A 191     101.445  41.293  44.247  1.00 30.33           O  
ATOM   1352  N   LEU A 192     101.259  37.473  46.339  1.00 49.66           N  
ATOM   1353  CA  LEU A 192     100.664  36.335  46.982  1.00 49.66           C  
ATOM   1354  C   LEU A 192     101.405  36.033  48.251  1.00 49.66           C  
ATOM   1355  O   LEU A 192     100.804  35.711  49.275  1.00 49.66           O  
ATOM   1356  CB  LEU A 192     100.722  35.089  46.078  1.00 49.66           C  
ATOM   1357  CG  LEU A 192     100.109  33.811  46.678  1.00 49.66           C  
ATOM   1358  CD1 LEU A 192      98.601  33.968  46.936  1.00 49.66           C  
ATOM   1359  CD2 LEU A 192     100.436  32.587  45.803  1.00 49.66           C  
ATOM   1360  N   ASP A 193     102.745  36.136  48.212  1.00 39.08           N  
ATOM   1361  CA  ASP A 193     103.576  35.835  49.345  1.00 39.08           C  
ATOM   1362  C   ASP A 193     103.280  36.817  50.438  1.00 39.08           C  
ATOM   1363  O   ASP A 193     103.320  36.484  51.621  1.00 39.08           O  
ATOM   1364  CB  ASP A 193     105.075  35.939  49.011  1.00 39.08           C  
ATOM   1365  CG  ASP A 193     105.417  34.834  48.018  1.00 39.08           C  
ATOM   1366  OD1 ASP A 193     104.733  33.776  48.041  1.00 39.08           O  
ATOM   1367  OD2 ASP A 193     106.367  35.037  47.216  1.00 39.08           O1-
ATOM   1368  N   SER A 194     102.958  38.063  50.053  1.00 82.81           N  
ATOM   1369  CA  SER A 194     102.714  39.138  50.970  1.00 82.81           C  
ATOM   1370  C   SER A 194     101.539  38.800  51.834  1.00 82.81           C  
ATOM   1371  O   SER A 194     101.402  39.317  52.942  1.00 82.81           O  
ATOM   1372  CB  SER A 194     102.378  40.440  50.229  1.00 82.81           C  
ATOM   1373  OG  SER A 194     102.028  41.453  51.156  1.00 82.81           O  
ATOM   1374  N   SER A 195     100.655  37.913  51.356  1.00109.13           N  
ATOM   1375  CA  SER A 195      99.478  37.579  52.102  1.00109.13           C  
ATOM   1376  C   SER A 195      99.868  36.886  53.371  1.00109.13           C  
ATOM   1377  O   SER A 195      99.097  36.879  54.329  1.00109.13           O  
ATOM   1378  CB  SER A 195      98.549  36.618  51.341  1.00109.13           C  
ATOM   1379  OG  SER A 195      98.065  37.230  50.153  1.00109.13           O  
ATOM   1380  N   ALA A 196     101.076  36.287  53.418  1.00223.51           N  
ATOM   1381  CA  ALA A 196     101.499  35.505  54.548  1.00223.51           C  
ATOM   1382  C   ALA A 196     101.763  36.360  55.745  1.00223.51           C  
ATOM   1383  O   ALA A 196     102.112  37.534  55.644  1.00223.51           O  
ATOM   1384  CB  ALA A 196     102.766  34.673  54.280  1.00223.51           C  
ATOM   1385  N   GLU A 197     101.587  35.749  56.933  1.00255.72           N  
ATOM   1386  CA  GLU A 197     101.802  36.410  58.186  1.00255.72           C  
ATOM   1387  C   GLU A 197     103.270  36.613  58.337  1.00255.72           C  
ATOM   1388  O   GLU A 197     104.073  35.822  57.847  1.00255.72           O  
ATOM   1389  CB  GLU A 197     101.331  35.581  59.394  1.00255.72           C  
ATOM   1390  CG  GLU A 197      99.815  35.392  59.442  1.00255.72           C  
ATOM   1391  CD  GLU A 197      99.204  36.722  59.850  1.00255.72           C  
ATOM   1392  OE1 GLU A 197      99.983  37.625  60.256  1.00255.72           O  
ATOM   1393  OE2 GLU A 197      97.954  36.853  59.763  1.00255.72           O1-
ATOM   1394  N   GLU A 198     103.666  37.711  59.009  1.00205.03           N  
ATOM   1395  CA  GLU A 198     105.064  37.947  59.192  1.00205.03           C  
ATOM   1396  C   GLU A 198     105.383  37.555  60.600  1.00205.03           C  
ATOM   1397  O   GLU A 198     104.897  38.158  61.555  1.00205.03           O  
ATOM   1398  CB  GLU A 198     105.447  39.417  58.955  1.00205.03           C  
ATOM   1399  CG  GLU A 198     105.246  39.822  57.489  1.00205.03           C  
ATOM   1400  CD  GLU A 198     105.402  41.330  57.360  1.00205.03           C  
ATOM   1401  OE1 GLU A 198     106.426  41.871  57.859  1.00205.03           O  
ATOM   1402  OE2 GLU A 198     104.495  41.963  56.757  1.00205.03           O1-
ATOM   1403  N   ASP A 199     106.202  36.495  60.746  1.00222.35           N  
ATOM   1404  CA  ASP A 199     106.550  35.951  62.025  1.00222.35           C  
ATOM   1405  C   ASP A 199     107.725  36.689  62.578  1.00222.35           C  
ATOM   1406  O   ASP A 199     108.526  37.258  61.838  1.00222.35           O  
ATOM   1407  CB  ASP A 199     106.907  34.451  61.928  1.00222.35           C  
ATOM   1408  CG  ASP A 199     107.221  33.865  63.299  1.00222.35           C  
ATOM   1409  OD1 ASP A 199     108.325  34.146  63.837  1.00222.35           O  
ATOM   1410  OD2 ASP A 199     106.358  33.109  63.823  1.00222.35           O1-
ATOM   1411  N   LEU A 200     107.837  36.713  63.924  1.00 41.37           N  
ATOM   1412  CA  LEU A 200     108.979  37.312  64.547  1.00 41.37           C  
ATOM   1413  C   LEU A 200     110.128  36.353  64.283  1.00 41.37           C  
ATOM   1414  O   LEU A 200     110.734  35.868  65.275  1.00 41.37           O  
ATOM   1415  CB  LEU A 200     108.862  37.451  66.078  1.00 41.37           C  
ATOM   1416  CG  LEU A 200     107.866  38.521  66.554  1.00 41.37           C  
ATOM   1417  CD1 LEU A 200     107.815  38.586  68.090  1.00 41.37           C  
ATOM   1418  CD2 LEU A 200     108.176  39.890  65.926  1.00 41.37           C  
ATOM   1419  OXT LEU A 200     110.411  36.087  63.083  1.00 41.37           O1-
TER   
ATOM   1420  N   GLY B  17      73.518  68.507  33.769  1.00109.72           N  
ATOM   1421  CA  GLY B  17      72.539  67.791  34.526  1.00109.72           C  
ATOM   1422  C   GLY B  17      71.486  68.746  34.983  1.00109.72           C  
ATOM   1423  O   GLY B  17      71.672  69.962  34.996  1.00109.72           O  
ATOM   1424  N   ALA B  18      70.337  68.172  35.375  1.00237.43           N  
ATOM   1425  CA  ALA B  18      69.186  68.857  35.879  1.00237.43           C  
ATOM   1426  C   ALA B  18      68.444  67.773  36.585  1.00237.43           C  
ATOM   1427  O   ALA B  18      68.938  66.653  36.684  1.00237.43           O  
ATOM   1428  CB  ALA B  18      68.260  69.410  34.781  1.00237.43           C  
ATOM   1429  N   ASN B  19      67.254  68.069  37.129  1.00 60.48           N  
ATOM   1430  CA  ASN B  19      66.548  67.030  37.815  1.00 60.48           C  
ATOM   1431  C   ASN B  19      66.229  65.950  36.826  1.00 60.48           C  
ATOM   1432  O   ASN B  19      66.370  64.764  37.117  1.00 60.48           O  
ATOM   1433  CB  ASN B  19      65.215  67.507  38.420  1.00 60.48           C  
ATOM   1434  CG  ASN B  19      64.706  66.416  39.351  1.00 60.48           C  
ATOM   1435  ND2 ASN B  19      63.362  66.362  39.551  1.00 60.48           N  
ATOM   1436  OD1 ASN B  19      65.485  65.626  39.881  1.00 60.48           O  
ATOM   1437  N   THR B  20      65.798  66.348  35.613  1.00 96.92           N  
ATOM   1438  CA  THR B  20      65.393  65.410  34.607  1.00 96.92           C  
ATOM   1439  C   THR B  20      66.546  64.557  34.188  1.00 96.92           C  
ATOM   1440  O   THR B  20      66.417  63.339  34.078  1.00 96.92           O  
ATOM   1441  CB  THR B  20      64.923  66.078  33.357  1.00 96.92           C  
ATOM   1442  CG2 THR B  20      64.500  64.973  32.383  1.00 96.92           C  
ATOM   1443  OG1 THR B  20      63.833  66.944  33.625  1.00 96.92           O  
ATOM   1444  N   ARG B  21      67.710  65.183  33.934  1.00 68.17           N  
ATOM   1445  CA  ARG B  21      68.849  64.449  33.467  1.00 68.17           C  
ATOM   1446  C   ARG B  21      69.283  63.478  34.515  1.00 68.17           C  
ATOM   1447  O   ARG B  21      69.675  62.354  34.205  1.00 68.17           O  
ATOM   1448  CB  ARG B  21      70.065  65.330  33.135  1.00 68.17           C  
ATOM   1449  CG  ARG B  21      71.272  64.500  32.690  1.00 68.17           C  
ATOM   1450  CD  ARG B  21      72.433  65.320  32.122  1.00 68.17           C  
ATOM   1451  NE  ARG B  21      73.579  64.385  31.934  1.00 68.17           N  
ATOM   1452  CZ  ARG B  21      74.573  64.332  32.871  1.00 68.17           C  
ATOM   1453  NH1 ARG B  21      74.563  65.201  33.922  1.00 68.17           N1+
ATOM   1454  NH2 ARG B  21      75.580  63.417  32.762  1.00 68.17           N  
ATOM   1455  N   ASP B  22      69.243  63.900  35.789  1.00 79.50           N  
ATOM   1456  CA  ASP B  22      69.671  63.038  36.849  1.00 79.50           C  
ATOM   1457  C   ASP B  22      68.726  61.878  36.927  1.00 79.50           C  
ATOM   1458  O   ASP B  22      69.134  60.756  37.220  1.00 79.50           O  
ATOM   1459  CB  ASP B  22      69.692  63.723  38.225  1.00 79.50           C  
ATOM   1460  CG  ASP B  22      70.497  62.826  39.153  1.00 79.50           C  
ATOM   1461  OD1 ASP B  22      71.009  61.785  38.664  1.00 79.50           O  
ATOM   1462  OD2 ASP B  22      70.613  63.168  40.361  1.00 79.50           O1-
ATOM   1463  N   LYS B  23      67.426  62.129  36.673  1.00 64.90           N  
ATOM   1464  CA  LYS B  23      66.413  61.117  36.753  1.00 64.90           C  
ATOM   1465  C   LYS B  23      66.655  60.074  35.701  1.00 64.90           C  
ATOM   1466  O   LYS B  23      66.431  58.887  35.935  1.00 64.90           O  
ATOM   1467  CB  LYS B  23      64.998  61.685  36.560  1.00 64.90           C  
ATOM   1468  CG  LYS B  23      63.894  60.673  36.869  1.00 64.90           C  
ATOM   1469  CD  LYS B  23      62.519  61.316  37.046  1.00 64.90           C  
ATOM   1470  CE  LYS B  23      61.393  60.310  37.294  1.00 64.90           C  
ATOM   1471  NZ  LYS B  23      61.096  59.562  36.052  1.00 64.90           N1+
ATOM   1472  N   ILE B  24      67.105  60.490  34.503  1.00 48.70           N  
ATOM   1473  CA  ILE B  24      67.375  59.563  33.437  1.00 48.70           C  
ATOM   1474  C   ILE B  24      68.495  58.662  33.860  1.00 48.70           C  
ATOM   1475  O   ILE B  24      68.468  57.457  33.605  1.00 48.70           O  
ATOM   1476  CB  ILE B  24      67.796  60.248  32.170  1.00 48.70           C  
ATOM   1477  CG1 ILE B  24      66.675  61.184  31.693  1.00 48.70           C  
ATOM   1478  CG2 ILE B  24      68.178  59.169  31.140  1.00 48.70           C  
ATOM   1479  CD1 ILE B  24      67.116  62.150  30.596  1.00 48.70           C  
ATOM   1480  N   GLN B  25      69.529  59.232  34.508  1.00 56.81           N  
ATOM   1481  CA  GLN B  25      70.661  58.466  34.951  1.00 56.81           C  
ATOM   1482  C   GLN B  25      70.227  57.485  35.991  1.00 56.81           C  
ATOM   1483  O   GLN B  25      70.653  56.331  35.980  1.00 56.81           O  
ATOM   1484  CB  GLN B  25      71.740  59.321  35.630  1.00 56.81           C  
ATOM   1485  CG  GLN B  25      72.481  60.272  34.694  1.00 56.81           C  
ATOM   1486  CD  GLN B  25      73.490  61.019  35.550  1.00 56.81           C  
ATOM   1487  NE2 GLN B  25      74.775  61.036  35.104  1.00 56.81           N  
ATOM   1488  OE1 GLN B  25      73.147  61.560  36.601  1.00 56.81           O  
ATOM   1489  N   SER B  26      69.363  57.925  36.924  1.00 44.11           N  
ATOM   1490  CA  SER B  26      68.966  57.091  38.022  1.00 44.11           C  
ATOM   1491  C   SER B  26      68.227  55.891  37.510  1.00 44.11           C  
ATOM   1492  O   SER B  26      68.476  54.775  37.963  1.00 44.11           O  
ATOM   1493  CB  SER B  26      68.031  57.817  39.003  1.00 44.11           C  
ATOM   1494  OG  SER B  26      68.708  58.916  39.593  1.00 44.11           O  
ATOM   1495  N   VAL B  27      67.283  56.085  36.565  1.00110.30           N  
ATOM   1496  CA  VAL B  27      66.523  54.977  36.050  1.00110.30           C  
ATOM   1497  C   VAL B  27      67.427  54.040  35.320  1.00110.30           C  
ATOM   1498  O   VAL B  27      67.323  52.826  35.479  1.00110.30           O  
ATOM   1499  CB  VAL B  27      65.440  55.356  35.079  1.00110.30           C  
ATOM   1500  CG1 VAL B  27      64.328  56.089  35.836  1.00110.30           C  
ATOM   1501  CG2 VAL B  27      66.062  56.177  33.937  1.00110.30           C  
ATOM   1502  N   ALA B  28      68.330  54.581  34.484  1.00 43.26           N  
ATOM   1503  CA  ALA B  28      69.208  53.750  33.713  1.00 43.26           C  
ATOM   1504  C   ALA B  28      70.115  52.990  34.630  1.00 43.26           C  
ATOM   1505  O   ALA B  28      70.376  51.808  34.411  1.00 43.26           O  
ATOM   1506  CB  ALA B  28      70.078  54.547  32.727  1.00 43.26           C  
ATOM   1507  N   LEU B  29      70.614  53.660  35.686  1.00112.29           N  
ATOM   1508  CA  LEU B  29      71.513  53.060  36.633  1.00112.29           C  
ATOM   1509  C   LEU B  29      70.777  51.941  37.305  1.00112.29           C  
ATOM   1510  O   LEU B  29      71.338  50.872  37.534  1.00112.29           O  
ATOM   1511  CB  LEU B  29      71.980  54.067  37.708  1.00112.29           C  
ATOM   1512  CG  LEU B  29      72.975  53.524  38.758  1.00112.29           C  
ATOM   1513  CD1 LEU B  29      72.321  52.539  39.740  1.00112.29           C  
ATOM   1514  CD2 LEU B  29      74.231  52.955  38.076  1.00112.29           C  
ATOM   1515  N   GLU B  30      69.487  52.140  37.634  1.00 82.40           N  
ATOM   1516  CA  GLU B  30      68.787  51.087  38.316  1.00 82.40           C  
ATOM   1517  C   GLU B  30      68.746  49.883  37.430  1.00 82.40           C  
ATOM   1518  O   GLU B  30      68.959  48.765  37.894  1.00 82.40           O  
ATOM   1519  CB  GLU B  30      67.310  51.395  38.620  1.00 82.40           C  
ATOM   1520  CG  GLU B  30      67.057  52.437  39.707  1.00 82.40           C  
ATOM   1521  CD  GLU B  30      65.547  52.509  39.900  1.00 82.40           C  
ATOM   1522  OE1 GLU B  30      64.945  51.448  40.216  1.00 82.40           O  
ATOM   1523  OE2 GLU B  30      64.975  53.618  39.729  1.00 82.40           O1-
ATOM   1524  N   LEU B  31      68.457  50.086  36.130  1.00 57.32           N  
ATOM   1525  CA  LEU B  31      68.326  49.018  35.178  1.00 57.32           C  
ATOM   1526  C   LEU B  31      69.639  48.335  34.972  1.00 57.32           C  
ATOM   1527  O   LEU B  31      69.695  47.113  34.838  1.00 57.32           O  
ATOM   1528  CB  LEU B  31      67.833  49.513  33.806  1.00 57.32           C  
ATOM   1529  CG  LEU B  31      66.390  50.046  33.844  1.00 57.32           C  
ATOM   1530  CD1 LEU B  31      65.934  50.530  32.458  1.00 57.32           C  
ATOM   1531  CD2 LEU B  31      65.441  48.999  34.450  1.00 57.32           C  
ATOM   1532  N   PHE B  32      70.740  49.104  34.927  1.00 90.99           N  
ATOM   1533  CA  PHE B  32      72.007  48.478  34.698  1.00 90.99           C  
ATOM   1534  C   PHE B  32      72.307  47.549  35.829  1.00 90.99           C  
ATOM   1535  O   PHE B  32      72.840  46.460  35.616  1.00 90.99           O  
ATOM   1536  CB  PHE B  32      73.192  49.446  34.534  1.00 90.99           C  
ATOM   1537  CG  PHE B  32      72.971  50.185  33.259  1.00 90.99           C  
ATOM   1538  CD1 PHE B  32      72.826  49.498  32.075  1.00 90.99           C  
ATOM   1539  CD2 PHE B  32      72.950  51.561  33.231  1.00 90.99           C  
ATOM   1540  CE1 PHE B  32      72.627  50.169  30.890  1.00 90.99           C  
ATOM   1541  CE2 PHE B  32      72.753  52.235  32.049  1.00 90.99           C  
ATOM   1542  CZ  PHE B  32      72.591  51.542  30.874  1.00 90.99           C  
ATOM   1543  N   ILE B  33      72.021  47.960  37.078  1.00119.84           N  
ATOM   1544  CA  ILE B  33      72.300  47.059  38.156  1.00119.84           C  
ATOM   1545  C   ILE B  33      71.393  45.862  38.100  1.00119.84           C  
ATOM   1546  O   ILE B  33      71.871  44.732  38.187  1.00119.84           O  
ATOM   1547  CB  ILE B  33      72.218  47.700  39.512  1.00119.84           C  
ATOM   1548  CG1 ILE B  33      73.441  48.613  39.720  1.00119.84           C  
ATOM   1549  CG2 ILE B  33      72.115  46.593  40.575  1.00119.84           C  
ATOM   1550  CD1 ILE B  33      73.539  49.778  38.741  1.00119.84           C  
ATOM   1551  N   GLU B  34      70.058  46.036  37.977  1.00145.75           N  
ATOM   1552  CA  GLU B  34      69.285  44.824  37.980  1.00145.75           C  
ATOM   1553  C   GLU B  34      69.399  44.038  36.700  1.00145.75           C  
ATOM   1554  O   GLU B  34      69.786  42.871  36.726  1.00145.75           O  
ATOM   1555  CB  GLU B  34      67.787  45.002  38.303  1.00145.75           C  
ATOM   1556  CG  GLU B  34      67.030  46.014  37.445  1.00145.75           C  
ATOM   1557  CD  GLU B  34      66.739  47.222  38.322  1.00145.75           C  
ATOM   1558  OE1 GLU B  34      66.829  47.084  39.571  1.00145.75           O  
ATOM   1559  OE2 GLU B  34      66.422  48.300  37.753  1.00145.75           O1-
ATOM   1560  N   ARG B  35      69.038  44.659  35.553  1.00176.61           N  
ATOM   1561  CA  ARG B  35      69.036  44.030  34.254  1.00176.61           C  
ATOM   1562  C   ARG B  35      70.387  43.866  33.627  1.00176.61           C  
ATOM   1563  O   ARG B  35      70.667  42.821  33.043  1.00176.61           O  
ATOM   1564  CB  ARG B  35      68.081  44.717  33.266  1.00176.61           C  
ATOM   1565  CG  ARG B  35      66.680  44.122  33.396  1.00176.61           C  
ATOM   1566  CD  ARG B  35      66.225  44.016  34.852  1.00176.61           C  
ATOM   1567  NE  ARG B  35      65.138  45.002  35.084  1.00176.61           N  
ATOM   1568  CZ  ARG B  35      64.232  44.761  36.076  1.00176.61           C  
ATOM   1569  NH1 ARG B  35      64.383  43.664  36.873  1.00176.61           N1+
ATOM   1570  NH2 ARG B  35      63.169  45.597  36.262  1.00176.61           N  
ATOM   1571  N   GLY B  36      71.269  44.879  33.730  1.00 36.59           N  
ATOM   1572  CA  GLY B  36      72.557  44.766  33.097  1.00 36.59           C  
ATOM   1573  C   GLY B  36      72.613  45.720  31.939  1.00 36.59           C  
ATOM   1574  O   GLY B  36      71.610  45.989  31.283  1.00 36.59           O  
ATOM   1575  N   TYR B  37      73.828  46.238  31.662  1.00 87.52           N  
ATOM   1576  CA  TYR B  37      74.105  47.211  30.642  1.00 87.52           C  
ATOM   1577  C   TYR B  37      73.826  46.641  29.291  1.00 87.52           C  
ATOM   1578  O   TYR B  37      73.298  47.322  28.414  1.00 87.52           O  
ATOM   1579  CB  TYR B  37      75.578  47.658  30.664  1.00 87.52           C  
ATOM   1580  CG  TYR B  37      75.820  48.652  29.577  1.00 87.52           C  
ATOM   1581  CD1 TYR B  37      75.482  49.974  29.747  1.00 87.52           C  
ATOM   1582  CD2 TYR B  37      76.409  48.258  28.397  1.00 87.52           C  
ATOM   1583  CE1 TYR B  37      75.717  50.888  28.748  1.00 87.52           C  
ATOM   1584  CE2 TYR B  37      76.647  49.167  27.393  1.00 87.52           C  
ATOM   1585  CZ  TYR B  37      76.301  50.487  27.570  1.00 87.52           C  
ATOM   1586  OH  TYR B  37      76.542  51.427  26.546  1.00 87.52           O  
ATOM   1587  N   GLU B  38      74.215  45.382  29.057  1.00104.49           N  
ATOM   1588  CA  GLU B  38      73.992  44.849  27.751  1.00104.49           C  
ATOM   1589  C   GLU B  38      72.519  44.643  27.530  1.00104.49           C  
ATOM   1590  O   GLU B  38      72.007  44.867  26.436  1.00104.49           O  
ATOM   1591  CB  GLU B  38      74.763  43.549  27.508  1.00104.49           C  
ATOM   1592  CG  GLU B  38      74.961  43.274  26.022  1.00104.49           C  
ATOM   1593  CD  GLU B  38      76.232  42.452  25.892  1.00104.49           C  
ATOM   1594  OE1 GLU B  38      76.787  42.066  26.953  1.00104.49           O  
ATOM   1595  OE2 GLU B  38      76.674  42.214  24.736  1.00104.49           O1-
ATOM   1596  N   LYS B  39      71.811  44.197  28.586  1.00124.75           N  
ATOM   1597  CA  LYS B  39      70.404  43.885  28.586  1.00124.75           C  
ATOM   1598  C   LYS B  39      69.529  45.096  28.389  1.00124.75           C  
ATOM   1599  O   LYS B  39      68.567  45.049  27.622  1.00124.75           O  
ATOM   1600  CB  LYS B  39      69.987  43.264  29.932  1.00124.75           C  
ATOM   1601  CG  LYS B  39      68.483  43.047  30.101  1.00124.75           C  
ATOM   1602  CD  LYS B  39      67.901  41.903  29.274  1.00124.75           C  
ATOM   1603  CE  LYS B  39      66.381  41.777  29.405  1.00124.75           C  
ATOM   1604  NZ  LYS B  39      65.999  41.604  30.825  1.00124.75           N1+
ATOM   1605  N   THR B  40      69.841  46.219  29.066  1.00 58.80           N  
ATOM   1606  CA  THR B  40      68.961  47.362  29.090  1.00 58.80           C  
ATOM   1607  C   THR B  40      68.839  47.991  27.730  1.00 58.80           C  
ATOM   1608  O   THR B  40      69.830  48.140  27.018  1.00 58.80           O  
ATOM   1609  CB  THR B  40      69.415  48.421  30.050  1.00 58.80           C  
ATOM   1610  CG2 THR B  40      68.393  49.568  30.033  1.00 58.80           C  
ATOM   1611  OG1 THR B  40      69.511  47.881  31.361  1.00 58.80           O  
ATOM   1612  N   SER B  41      67.597  48.410  27.366  1.00135.21           N  
ATOM   1613  CA  SER B  41      67.289  48.945  26.060  1.00135.21           C  
ATOM   1614  C   SER B  41      66.302  50.097  26.193  1.00135.21           C  
ATOM   1615  O   SER B  41      66.126  50.634  27.287  1.00135.21           O  
ATOM   1616  CB  SER B  41      66.687  47.885  25.129  1.00135.21           C  
ATOM   1617  OG  SER B  41      66.588  48.370  23.797  1.00135.21           O  
ATOM   1618  N   MET B  42      65.686  50.527  25.051  1.00237.82           N  
ATOM   1619  CA  MET B  42      64.722  51.600  24.890  1.00237.82           C  
ATOM   1620  C   MET B  42      63.453  51.363  25.601  1.00237.82           C  
ATOM   1621  O   MET B  42      62.948  52.242  26.302  1.00237.82           O  
ATOM   1622  CB  MET B  42      64.361  51.850  23.417  1.00237.82           C  
ATOM   1623  CG  MET B  42      65.526  52.349  22.564  1.00237.82           C  
ATOM   1624  SD  MET B  42      65.092  52.637  20.825  1.00237.82           S  
ATOM   1625  CE  MET B  42      64.057  54.080  21.199  1.00237.82           C  
ATOM   1626  N   ARG B  43      62.907  50.156  25.451  1.00101.31           N  
ATOM   1627  CA  ARG B  43      61.631  49.906  26.037  1.00101.31           C  
ATOM   1628  C   ARG B  43      61.800  50.068  27.504  1.00101.31           C  
ATOM   1629  O   ARG B  43      60.970  50.676  28.177  1.00101.31           O  
ATOM   1630  CB  ARG B  43      61.158  48.477  25.742  1.00101.31           C  
ATOM   1631  CG  ARG B  43      61.029  48.216  24.241  1.00101.31           C  
ATOM   1632  CD  ARG B  43      60.873  46.738  23.892  1.00101.31           C  
ATOM   1633  NE  ARG B  43      59.446  46.367  24.089  1.00101.31           N  
ATOM   1634  CZ  ARG B  43      59.121  45.061  24.316  1.00101.31           C  
ATOM   1635  NH1 ARG B  43      60.108  44.125  24.427  1.00101.31           N1+
ATOM   1636  NH2 ARG B  43      57.814  44.687  24.439  1.00101.31           N  
ATOM   1637  N   GLU B  44      62.908  49.540  28.039  1.00114.59           N  
ATOM   1638  CA  GLU B  44      63.064  49.571  29.456  1.00114.59           C  
ATOM   1639  C   GLU B  44      63.267  50.935  30.041  1.00114.59           C  
ATOM   1640  O   GLU B  44      62.454  51.359  30.858  1.00114.59           O  
ATOM   1641  CB  GLU B  44      64.229  48.703  29.964  1.00114.59           C  
ATOM   1642  CG  GLU B  44      63.945  47.199  29.927  1.00114.59           C  
ATOM   1643  CD  GLU B  44      64.088  46.718  28.493  1.00114.59           C  
ATOM   1644  OE1 GLU B  44      64.530  47.529  27.637  1.00114.59           O  
ATOM   1645  OE2 GLU B  44      63.765  45.528  28.235  1.00114.59           O1-
ATOM   1646  N   ILE B  45      64.321  51.679  29.632  1.00123.01           N  
ATOM   1647  CA  ILE B  45      64.587  52.903  30.345  1.00123.01           C  
ATOM   1648  C   ILE B  45      63.516  53.896  30.059  1.00123.01           C  
ATOM   1649  O   ILE B  45      63.053  54.602  30.952  1.00123.01           O  
ATOM   1650  CB  ILE B  45      65.890  53.589  30.046  1.00123.01           C  
ATOM   1651  CG1 ILE B  45      65.914  54.175  28.631  1.00123.01           C  
ATOM   1652  CG2 ILE B  45      67.021  52.585  30.315  1.00123.01           C  
ATOM   1653  CD1 ILE B  45      66.988  55.247  28.462  1.00123.01           C  
ATOM   1654  N   ALA B  46      63.102  53.974  28.784  1.00 31.91           N  
ATOM   1655  CA  ALA B  46      62.132  54.943  28.382  1.00 31.91           C  
ATOM   1656  C   ALA B  46      60.875  54.677  29.140  1.00 31.91           C  
ATOM   1657  O   ALA B  46      60.210  55.603  29.600  1.00 31.91           O  
ATOM   1658  CB  ALA B  46      61.798  54.851  26.884  1.00 31.91           C  
ATOM   1659  N   GLU B  47      60.515  53.391  29.284  1.00 43.25           N  
ATOM   1660  CA  GLU B  47      59.299  53.038  29.955  1.00 43.25           C  
ATOM   1661  C   GLU B  47      59.411  53.366  31.412  1.00 43.25           C  
ATOM   1662  O   GLU B  47      58.446  53.821  32.025  1.00 43.25           O  
ATOM   1663  CB  GLU B  47      58.937  51.553  29.793  1.00 43.25           C  
ATOM   1664  CG  GLU B  47      57.490  51.237  30.170  1.00 43.25           C  
ATOM   1665  CD  GLU B  47      57.127  49.905  29.529  1.00 43.25           C  
ATOM   1666  OE1 GLU B  47      57.392  49.751  28.306  1.00 43.25           O  
ATOM   1667  OE2 GLU B  47      56.585  49.024  30.248  1.00 43.25           O1-
ATOM   1668  N   GLY B  48      60.600  53.141  32.001  1.00 30.88           N  
ATOM   1669  CA  GLY B  48      60.830  53.368  33.402  1.00 30.88           C  
ATOM   1670  C   GLY B  48      60.685  54.824  33.736  1.00 30.88           C  
ATOM   1671  O   GLY B  48      60.192  55.167  34.810  1.00 30.88           O  
ATOM   1672  N   LEU B  49      61.150  55.724  32.848  1.00 85.98           N  
ATOM   1673  CA  LEU B  49      61.076  57.135  33.112  1.00 85.98           C  
ATOM   1674  C   LEU B  49      59.660  57.615  33.150  1.00 85.98           C  
ATOM   1675  O   LEU B  49      59.358  58.559  33.879  1.00 85.98           O  
ATOM   1676  CB  LEU B  49      61.919  58.012  32.168  1.00 85.98           C  
ATOM   1677  CG  LEU B  49      63.407  57.966  32.565  1.00 85.98           C  
ATOM   1678  CD1 LEU B  49      64.285  58.857  31.682  1.00 85.98           C  
ATOM   1679  CD2 LEU B  49      63.572  58.311  34.053  1.00 85.98           C  
ATOM   1680  N   GLY B  50      58.755  57.001  32.361  1.00 36.95           N  
ATOM   1681  CA  GLY B  50      57.371  57.392  32.404  1.00 36.95           C  
ATOM   1682  C   GLY B  50      57.181  58.651  31.615  1.00 36.95           C  
ATOM   1683  O   GLY B  50      57.462  58.694  30.420  1.00 36.95           O  
ATOM   1684  N   ILE B  51      56.655  59.698  32.277  1.00106.05           N  
ATOM   1685  CA  ILE B  51      56.361  60.979  31.692  1.00106.05           C  
ATOM   1686  C   ILE B  51      57.633  61.615  31.220  1.00106.05           C  
ATOM   1687  O   ILE B  51      57.665  62.302  30.201  1.00106.05           O  
ATOM   1688  CB  ILE B  51      55.685  61.902  32.664  1.00106.05           C  
ATOM   1689  CG1 ILE B  51      56.583  62.184  33.879  1.00106.05           C  
ATOM   1690  CG2 ILE B  51      54.340  61.265  33.043  1.00106.05           C  
ATOM   1691  CD1 ILE B  51      56.028  63.278  34.790  1.00106.05           C  
ATOM   1692  N   THR B  52      58.719  61.368  31.968  1.00140.76           N  
ATOM   1693  CA  THR B  52      60.038  61.912  31.814  1.00140.76           C  
ATOM   1694  C   THR B  52      60.629  61.477  30.505  1.00140.76           C  
ATOM   1695  O   THR B  52      61.664  61.991  30.089  1.00140.76           O  
ATOM   1696  CB  THR B  52      60.966  61.427  32.889  1.00140.76           C  
ATOM   1697  CG2 THR B  52      62.314  62.150  32.747  1.00140.76           C  
ATOM   1698  OG1 THR B  52      60.413  61.700  34.165  1.00140.76           O  
ATOM   1699  N   LYS B  53      60.017  60.482  29.841  1.00 77.64           N  
ATOM   1700  CA  LYS B  53      60.559  59.914  28.635  1.00 77.64           C  
ATOM   1701  C   LYS B  53      60.846  60.957  27.594  1.00 77.64           C  
ATOM   1702  O   LYS B  53      61.846  60.853  26.882  1.00 77.64           O  
ATOM   1703  CB  LYS B  53      59.606  58.925  27.955  1.00 77.64           C  
ATOM   1704  CG  LYS B  53      60.206  58.364  26.670  1.00 77.64           C  
ATOM   1705  CD  LYS B  53      59.357  57.288  26.002  1.00 77.64           C  
ATOM   1706  CE  LYS B  53      59.922  56.859  24.648  1.00 77.64           C  
ATOM   1707  NZ  LYS B  53      59.064  55.821  24.034  1.00 77.64           N1+
ATOM   1708  N   ALA B  54      59.988  61.983  27.461  1.00 42.20           N  
ATOM   1709  CA  ALA B  54      60.158  62.966  26.425  1.00 42.20           C  
ATOM   1710  C   ALA B  54      61.482  63.640  26.601  1.00 42.20           C  
ATOM   1711  O   ALA B  54      62.153  63.981  25.630  1.00 42.20           O  
ATOM   1712  CB  ALA B  54      59.069  64.054  26.455  1.00 42.20           C  
ATOM   1713  N   ALA B  55      61.869  63.856  27.868  1.00 58.65           N  
ATOM   1714  CA  ALA B  55      63.076  64.511  28.281  1.00 58.65           C  
ATOM   1715  C   ALA B  55      64.306  63.734  27.889  1.00 58.65           C  
ATOM   1716  O   ALA B  55      65.371  64.328  27.736  1.00 58.65           O  
ATOM   1717  CB  ALA B  55      63.125  64.730  29.797  1.00 58.65           C  
ATOM   1718  N   LEU B  56      64.226  62.389  27.767  1.00139.14           N  
ATOM   1719  CA  LEU B  56      65.416  61.602  27.522  1.00139.14           C  
ATOM   1720  C   LEU B  56      66.130  62.019  26.283  1.00139.14           C  
ATOM   1721  O   LEU B  56      67.339  62.244  26.308  1.00139.14           O  
ATOM   1722  CB  LEU B  56      65.168  60.108  27.278  1.00139.14           C  
ATOM   1723  CG  LEU B  56      64.752  59.342  28.526  1.00139.14           C  
ATOM   1724  CD1 LEU B  56      63.468  59.946  29.078  1.00139.14           C  
ATOM   1725  CD2 LEU B  56      64.650  57.831  28.260  1.00139.14           C  
ATOM   1726  N   TYR B  57      65.404  62.151  25.167  1.00 78.24           N  
ATOM   1727  CA  TYR B  57      66.029  62.464  23.917  1.00 78.24           C  
ATOM   1728  C   TYR B  57      66.688  63.802  24.009  1.00 78.24           C  
ATOM   1729  O   TYR B  57      67.699  64.047  23.356  1.00 78.24           O  
ATOM   1730  CB  TYR B  57      65.054  62.455  22.726  1.00 78.24           C  
ATOM   1731  CG  TYR B  57      64.716  61.023  22.481  1.00 78.24           C  
ATOM   1732  CD1 TYR B  57      65.613  60.210  21.826  1.00 78.24           C  
ATOM   1733  CD2 TYR B  57      63.516  60.488  22.896  1.00 78.24           C  
ATOM   1734  CE1 TYR B  57      65.324  58.887  21.591  1.00 78.24           C  
ATOM   1735  CE2 TYR B  57      63.221  59.162  22.663  1.00 78.24           C  
ATOM   1736  CZ  TYR B  57      64.127  58.357  22.010  1.00 78.24           C  
ATOM   1737  OH  TYR B  57      63.836  56.997  21.767  1.00 78.24           O  
ATOM   1738  N   TYR B  58      66.115  64.728  24.794  1.00 53.51           N  
ATOM   1739  CA  TYR B  58      66.707  66.030  24.886  1.00 53.51           C  
ATOM   1740  C   TYR B  58      68.109  65.885  25.404  1.00 53.51           C  
ATOM   1741  O   TYR B  58      69.040  66.459  24.844  1.00 53.51           O  
ATOM   1742  CB  TYR B  58      65.944  66.934  25.877  1.00 53.51           C  
ATOM   1743  CG  TYR B  58      66.631  68.253  25.984  1.00 53.51           C  
ATOM   1744  CD1 TYR B  58      66.366  69.266  25.088  1.00 53.51           C  
ATOM   1745  CD2 TYR B  58      67.540  68.472  26.992  1.00 53.51           C  
ATOM   1746  CE1 TYR B  58      67.001  70.479  25.202  1.00 53.51           C  
ATOM   1747  CE2 TYR B  58      68.177  69.683  27.112  1.00 53.51           C  
ATOM   1748  CZ  TYR B  58      67.909  70.686  26.213  1.00 53.51           C  
ATOM   1749  OH  TYR B  58      68.563  71.929  26.333  1.00 53.51           O  
ATOM   1750  N   HIS B  59      68.293  65.140  26.511  1.00 80.36           N  
ATOM   1751  CA  HIS B  59      69.590  64.970  27.102  1.00 80.36           C  
ATOM   1752  C   HIS B  59      70.509  64.025  26.365  1.00 80.36           C  
ATOM   1753  O   HIS B  59      71.652  64.382  26.083  1.00 80.36           O  
ATOM   1754  CB  HIS B  59      69.501  64.462  28.552  1.00 80.36           C  
ATOM   1755  CG  HIS B  59      68.853  65.438  29.491  1.00 80.36           C  
ATOM   1756  CD2 HIS B  59      67.544  65.601  29.830  1.00 80.36           C  
ATOM   1757  ND1 HIS B  59      69.545  66.389  30.208  1.00 80.36           N  
ATOM   1758  CE1 HIS B  59      68.630  67.073  30.939  1.00 80.36           C  
ATOM   1759  NE2 HIS B  59      67.400  66.631  30.744  1.00 80.36           N  
ATOM   1760  N   PHE B  60      70.047  62.796  26.022  1.00108.70           N  
ATOM   1761  CA  PHE B  60      70.972  61.821  25.495  1.00108.70           C  
ATOM   1762  C   PHE B  60      70.410  61.161  24.268  1.00108.70           C  
ATOM   1763  O   PHE B  60      69.204  60.925  24.173  1.00108.70           O  
ATOM   1764  CB  PHE B  60      71.193  60.631  26.452  1.00108.70           C  
ATOM   1765  CG  PHE B  60      71.626  61.075  27.813  1.00108.70           C  
ATOM   1766  CD1 PHE B  60      72.926  61.451  28.070  1.00108.70           C  
ATOM   1767  CD2 PHE B  60      70.723  61.077  28.851  1.00108.70           C  
ATOM   1768  CE1 PHE B  60      73.308  61.847  29.331  1.00108.70           C  
ATOM   1769  CE2 PHE B  60      71.100  61.472  30.115  1.00108.70           C  
ATOM   1770  CZ  PHE B  60      72.397  61.854  30.361  1.00108.70           C  
ATOM   1771  N   LYS B  61      71.275  60.951  23.248  1.00183.10           N  
ATOM   1772  CA  LYS B  61      70.940  60.188  22.075  1.00183.10           C  
ATOM   1773  C   LYS B  61      71.190  58.699  22.197  1.00183.10           C  
ATOM   1774  O   LYS B  61      70.415  57.903  21.667  1.00183.10           O  
ATOM   1775  CB  LYS B  61      71.609  60.710  20.794  1.00183.10           C  
ATOM   1776  CG  LYS B  61      70.950  62.006  20.318  1.00183.10           C  
ATOM   1777  CD  LYS B  61      69.437  61.855  20.118  1.00183.10           C  
ATOM   1778  CE  LYS B  61      68.706  63.157  19.779  1.00183.10           C  
ATOM   1779  NZ  LYS B  61      68.570  63.299  18.313  1.00183.10           N1+
ATOM   1780  N   ALA B  62      72.281  58.271  22.881  1.00 55.31           N  
ATOM   1781  CA  ALA B  62      72.648  56.874  22.873  1.00 55.31           C  
ATOM   1782  C   ALA B  62      72.821  56.357  24.272  1.00 55.31           C  
ATOM   1783  O   ALA B  62      72.963  57.123  25.221  1.00 55.31           O  
ATOM   1784  CB  ALA B  62      73.966  56.598  22.134  1.00 55.31           C  
ATOM   1785  N   LYS B  63      72.775  55.010  24.414  1.00 86.28           N  
ATOM   1786  CA  LYS B  63      72.919  54.316  25.666  1.00 86.28           C  
ATOM   1787  C   LYS B  63      74.302  54.518  26.204  1.00 86.28           C  
ATOM   1788  O   LYS B  63      74.484  54.723  27.403  1.00 86.28           O  
ATOM   1789  CB  LYS B  63      72.701  52.800  25.518  1.00 86.28           C  
ATOM   1790  CG  LYS B  63      72.797  52.030  26.836  1.00 86.28           C  
ATOM   1791  CD  LYS B  63      72.343  50.575  26.723  1.00 86.28           C  
ATOM   1792  CE  LYS B  63      73.313  49.712  25.916  1.00 86.28           C  
ATOM   1793  NZ  LYS B  63      72.833  48.313  25.870  1.00 86.28           N1+
ATOM   1794  N   GLU B  64      75.324  54.462  25.330  1.00122.29           N  
ATOM   1795  CA  GLU B  64      76.676  54.634  25.770  1.00122.29           C  
ATOM   1796  C   GLU B  64      76.810  56.017  26.321  1.00122.29           C  
ATOM   1797  O   GLU B  64      77.557  56.241  27.273  1.00122.29           O  
ATOM   1798  CB  GLU B  64      77.722  54.447  24.655  1.00122.29           C  
ATOM   1799  CG  GLU B  64      77.562  55.386  23.459  1.00122.29           C  
ATOM   1800  CD  GLU B  64      76.840  54.628  22.355  1.00122.29           C  
ATOM   1801  OE1 GLU B  64      76.474  53.446  22.593  1.00122.29           O  
ATOM   1802  OE2 GLU B  64      76.650  55.217  21.257  1.00122.29           O1-
ATOM   1803  N   GLU B  65      76.091  56.990  25.733  1.00 60.02           N  
ATOM   1804  CA  GLU B  65      76.172  58.346  26.194  1.00 60.02           C  
ATOM   1805  C   GLU B  65      75.655  58.429  27.599  1.00 60.02           C  
ATOM   1806  O   GLU B  65      76.132  59.234  28.393  1.00 60.02           O  
ATOM   1807  CB  GLU B  65      75.353  59.357  25.373  1.00 60.02           C  
ATOM   1808  CG  GLU B  65      75.604  60.791  25.848  1.00 60.02           C  
ATOM   1809  CD  GLU B  65      74.728  61.748  25.057  1.00 60.02           C  
ATOM   1810  OE1 GLU B  65      73.764  61.270  24.403  1.00 60.02           O  
ATOM   1811  OE2 GLU B  65      75.009  62.976  25.108  1.00 60.02           O1-
ATOM   1812  N   ILE B  66      74.619  57.640  27.934  1.00 68.90           N  
ATOM   1813  CA  ILE B  66      74.063  57.682  29.257  1.00 68.90           C  
ATOM   1814  C   ILE B  66      75.055  57.122  30.233  1.00 68.90           C  
ATOM   1815  O   ILE B  66      75.232  57.661  31.325  1.00 68.90           O  
ATOM   1816  CB  ILE B  66      72.780  56.905  29.375  1.00 68.90           C  
ATOM   1817  CG1 ILE B  66      71.703  57.511  28.454  1.00 68.90           C  
ATOM   1818  CG2 ILE B  66      72.364  56.887  30.856  1.00 68.90           C  
ATOM   1819  CD1 ILE B  66      70.446  56.651  28.321  1.00 68.90           C  
ATOM   1820  N   LEU B  67      75.729  56.014  29.862  1.00 67.17           N  
ATOM   1821  CA  LEU B  67      76.658  55.359  30.735  1.00 67.17           C  
ATOM   1822  C   LEU B  67      77.798  56.284  31.014  1.00 67.17           C  
ATOM   1823  O   LEU B  67      78.251  56.397  32.153  1.00 67.17           O  
ATOM   1824  CB  LEU B  67      77.231  54.077  30.104  1.00 67.17           C  
ATOM   1825  CG  LEU B  67      78.232  53.322  30.994  1.00 67.17           C  
ATOM   1826  CD1 LEU B  67      77.562  52.810  32.280  1.00 67.17           C  
ATOM   1827  CD2 LEU B  67      78.921  52.197  30.206  1.00 67.17           C  
ATOM   1828  N   VAL B  68      78.291  56.982  29.974  1.00111.97           N  
ATOM   1829  CA  VAL B  68      79.390  57.878  30.162  1.00111.97           C  
ATOM   1830  C   VAL B  68      78.957  58.965  31.090  1.00111.97           C  
ATOM   1831  O   VAL B  68      79.749  59.434  31.900  1.00111.97           O  
ATOM   1832  CB  VAL B  68      79.920  58.492  28.891  1.00111.97           C  
ATOM   1833  CG1 VAL B  68      78.859  59.409  28.268  1.00111.97           C  
ATOM   1834  CG2 VAL B  68      81.232  59.218  29.223  1.00111.97           C  
ATOM   1835  N   ALA B  69      77.691  59.409  30.987  1.00 57.23           N  
ATOM   1836  CA  ALA B  69      77.158  60.457  31.820  1.00 57.23           C  
ATOM   1837  C   ALA B  69      77.113  60.026  33.255  1.00 57.23           C  
ATOM   1838  O   ALA B  69      77.383  60.827  34.149  1.00 57.23           O  
ATOM   1839  CB  ALA B  69      75.724  60.854  31.429  1.00 57.23           C  
ATOM   1840  N   ILE B  70      76.738  58.759  33.525  1.00 65.73           N  
ATOM   1841  CA  ILE B  70      76.645  58.310  34.883  1.00 65.73           C  
ATOM   1842  C   ILE B  70      78.020  58.361  35.413  1.00 65.73           C  
ATOM   1843  O   ILE B  70      78.266  58.802  36.534  1.00 65.73           O  
ATOM   1844  CB  ILE B  70      76.133  56.902  35.008  1.00 65.73           C  
ATOM   1845  CG1 ILE B  70      74.683  56.817  34.503  1.00 65.73           C  
ATOM   1846  CG2 ILE B  70      76.299  56.455  36.470  1.00 65.73           C  
ATOM   1847  CD1 ILE B  70      74.168  55.383  34.377  1.00 65.73           C  
ATOM   1848  N   SER B  71      78.959  57.909  34.576  1.00136.07           N  
ATOM   1849  CA  SER B  71      80.319  57.943  34.946  1.00136.07           C  
ATOM   1850  C   SER B  71      80.717  59.383  35.090  1.00136.07           C  
ATOM   1851  O   SER B  71      81.571  59.704  35.901  1.00136.07           O  
ATOM   1852  CB  SER B  71      81.235  57.319  33.880  1.00136.07           C  
ATOM   1853  OG  SER B  71      80.883  55.959  33.667  1.00136.07           O  
ATOM   1854  N   GLN B  72      80.109  60.305  34.325  1.00 82.67           N  
ATOM   1855  CA  GLN B  72      80.485  61.697  34.358  1.00 82.67           C  
ATOM   1856  C   GLN B  72      80.222  62.265  35.713  1.00 82.67           C  
ATOM   1857  O   GLN B  72      81.048  62.997  36.256  1.00 82.67           O  
ATOM   1858  CB  GLN B  72      79.684  62.555  33.362  1.00 82.67           C  
ATOM   1859  CG  GLN B  72      80.034  62.309  31.893  1.00 82.67           C  
ATOM   1860  CD  GLN B  72      81.306  63.086  31.583  1.00 82.67           C  
ATOM   1861  NE2 GLN B  72      81.736  63.060  30.294  1.00 82.67           N  
ATOM   1862  OE1 GLN B  72      81.898  63.707  32.464  1.00 82.67           O  
ATOM   1863  N   GLY B  73      79.049  61.971  36.295  1.00 45.79           N  
ATOM   1864  CA  GLY B  73      78.773  62.554  37.573  1.00 45.79           C  
ATOM   1865  C   GLY B  73      79.695  61.988  38.607  1.00 45.79           C  
ATOM   1866  O   GLY B  73      80.351  62.716  39.352  1.00 45.79           O  
ATOM   1867  N   LEU B  74      79.795  60.649  38.620  1.00 89.58           N  
ATOM   1868  CA  LEU B  74      80.519  59.891  39.600  1.00 89.58           C  
ATOM   1869  C   LEU B  74      81.981  60.231  39.516  1.00 89.58           C  
ATOM   1870  O   LEU B  74      82.704  60.315  40.506  1.00 89.58           O  
ATOM   1871  CB  LEU B  74      80.411  58.395  39.276  1.00 89.58           C  
ATOM   1872  CG  LEU B  74      78.963  57.865  39.244  1.00 89.58           C  
ATOM   1873  CD1 LEU B  74      78.930  56.342  39.026  1.00 89.58           C  
ATOM   1874  CD2 LEU B  74      78.160  58.330  40.470  1.00 89.58           C  
ATOM   1875  N   GLY B  75      82.403  60.422  38.267  1.00124.16           N  
ATOM   1876  CA  GLY B  75      83.683  60.625  37.660  1.00124.16           C  
ATOM   1877  C   GLY B  75      84.362  61.914  37.952  1.00124.16           C  
ATOM   1878  O   GLY B  75      85.450  62.117  37.420  1.00124.16           O  
ATOM   1879  N   GLY B  76      83.722  62.855  38.671  1.00 66.72           N  
ATOM   1880  CA  GLY B  76      84.287  64.174  38.766  1.00 66.72           C  
ATOM   1881  C   GLY B  76      85.729  64.147  39.200  1.00 66.72           C  
ATOM   1882  O   GLY B  76      86.556  64.810  38.573  1.00 66.72           O  
ATOM   1883  N   PRO B  77      86.108  63.423  40.208  1.00 85.49           N  
ATOM   1884  CA  PRO B  77      87.503  63.441  40.561  1.00 85.49           C  
ATOM   1885  C   PRO B  77      88.430  62.813  39.552  1.00 85.49           C  
ATOM   1886  O   PRO B  77      89.599  63.190  39.505  1.00 85.49           O  
ATOM   1887  CB  PRO B  77      87.577  62.820  41.954  1.00 85.49           C  
ATOM   1888  CG  PRO B  77      86.210  63.175  42.572  1.00 85.49           C  
ATOM   1889  CD  PRO B  77      85.254  63.260  41.371  1.00 85.49           C  
ATOM   1890  N   VAL B  78      87.948  61.835  38.764  1.00 71.86           N  
ATOM   1891  CA  VAL B  78      88.745  61.127  37.791  1.00 71.86           C  
ATOM   1892  C   VAL B  78      89.109  62.003  36.628  1.00 71.86           C  
ATOM   1893  O   VAL B  78      90.192  61.857  36.063  1.00 71.86           O  
ATOM   1894  CB  VAL B  78      88.030  59.930  37.236  1.00 71.86           C  
ATOM   1895  CG1 VAL B  78      88.933  59.258  36.188  1.00 71.86           C  
ATOM   1896  CG2 VAL B  78      87.631  59.012  38.403  1.00 71.86           C  
ATOM   1897  N   ASP B  79      88.194  62.892  36.192  1.00 64.25           N  
ATOM   1898  CA  ASP B  79      88.459  63.742  35.062  1.00 64.25           C  
ATOM   1899  C   ASP B  79      89.546  64.683  35.419  1.00 64.25           C  
ATOM   1900  O   ASP B  79      90.415  64.964  34.598  1.00 64.25           O  
ATOM   1901  CB  ASP B  79      87.232  64.555  34.627  1.00 64.25           C  
ATOM   1902  CG  ASP B  79      86.311  63.587  33.904  1.00 64.25           C  
ATOM   1903  OD1 ASP B  79      86.617  63.251  32.728  1.00 64.25           O  
ATOM   1904  OD2 ASP B  79      85.290  63.170  34.513  1.00 64.25           O1-
ATOM   1905  N   GLU B  80      89.521  65.184  36.667  1.00 68.41           N  
ATOM   1906  CA  GLU B  80      90.521  66.099  37.120  1.00 68.41           C  
ATOM   1907  C   GLU B  80      91.827  65.383  37.072  1.00 68.41           C  
ATOM   1908  O   GLU B  80      92.835  65.941  36.647  1.00 68.41           O  
ATOM   1909  CB  GLU B  80      90.320  66.517  38.585  1.00 68.41           C  
ATOM   1910  CG  GLU B  80      89.090  67.395  38.814  1.00 68.41           C  
ATOM   1911  CD  GLU B  80      89.448  68.807  38.376  1.00 68.41           C  
ATOM   1912  OE1 GLU B  80      90.407  68.952  37.572  1.00 68.41           O  
ATOM   1913  OE2 GLU B  80      88.768  69.758  38.844  1.00 68.41           O1-
ATOM   1914  N   LEU B  81      91.829  64.107  37.499  1.00 53.19           N  
ATOM   1915  CA  LEU B  81      93.043  63.352  37.550  1.00 53.19           C  
ATOM   1916  C   LEU B  81      93.620  63.185  36.178  1.00 53.19           C  
ATOM   1917  O   LEU B  81      94.825  63.346  35.995  1.00 53.19           O  
ATOM   1918  CB  LEU B  81      92.862  61.941  38.138  1.00 53.19           C  
ATOM   1919  CG  LEU B  81      94.177  61.135  38.183  1.00 53.19           C  
ATOM   1920  CD1 LEU B  81      95.214  61.809  39.093  1.00 53.19           C  
ATOM   1921  CD2 LEU B  81      93.928  59.664  38.555  1.00 53.19           C  
ATOM   1922  N   VAL B  82      92.785  62.855  35.176  1.00 46.67           N  
ATOM   1923  CA  VAL B  82      93.286  62.618  33.850  1.00 46.67           C  
ATOM   1924  C   VAL B  82      93.874  63.869  33.275  1.00 46.67           C  
ATOM   1925  O   VAL B  82      94.960  63.840  32.702  1.00 46.67           O  
ATOM   1926  CB  VAL B  82      92.236  62.137  32.897  1.00 46.67           C  
ATOM   1927  CG1 VAL B  82      92.887  61.980  31.513  1.00 46.67           C  
ATOM   1928  CG2 VAL B  82      91.627  60.839  33.455  1.00 46.67           C  
ATOM   1929  N   ALA B  83      93.168  65.005  33.419  1.00 28.22           N  
ATOM   1930  CA  ALA B  83      93.619  66.249  32.867  1.00 28.22           C  
ATOM   1931  C   ALA B  83      94.906  66.635  33.522  1.00 28.22           C  
ATOM   1932  O   ALA B  83      95.826  67.125  32.869  1.00 28.22           O  
ATOM   1933  CB  ALA B  83      92.619  67.393  33.097  1.00 28.22           C  
ATOM   1934  N   TRP B  84      95.002  66.418  34.843  1.00 81.31           N  
ATOM   1935  CA  TRP B  84      96.173  66.783  35.581  1.00 81.31           C  
ATOM   1936  C   TRP B  84      97.338  66.011  35.058  1.00 81.31           C  
ATOM   1937  O   TRP B  84      98.408  66.568  34.832  1.00 81.31           O  
ATOM   1938  CB  TRP B  84      96.042  66.457  37.077  1.00 81.31           C  
ATOM   1939  CG  TRP B  84      97.310  66.639  37.874  1.00 81.31           C  
ATOM   1940  CD1 TRP B  84      97.862  67.768  38.406  1.00 81.31           C  
ATOM   1941  CD2 TRP B  84      98.184  65.554  38.224  1.00 81.31           C  
ATOM   1942  CE2 TRP B  84      99.238  66.095  38.958  1.00 81.31           C  
ATOM   1943  CE3 TRP B  84      98.114  64.218  37.953  1.00 81.31           C  
ATOM   1944  NE1 TRP B  84      99.029  67.454  39.061  1.00 81.31           N  
ATOM   1945  CZ2 TRP B  84     100.244  65.302  39.432  1.00 81.31           C  
ATOM   1946  CZ3 TRP B  84      99.127  63.419  38.439  1.00 81.31           C  
ATOM   1947  CH2 TRP B  84     100.172  63.952  39.164  1.00 81.31           C  
ATOM   1948  N   ALA B  85      97.138  64.712  34.798  1.00 65.59           N  
ATOM   1949  CA  ALA B  85      98.186  63.812  34.421  1.00 65.59           C  
ATOM   1950  C   ALA B  85      98.840  64.251  33.151  1.00 65.59           C  
ATOM   1951  O   ALA B  85     100.028  64.012  32.954  1.00 65.59           O  
ATOM   1952  CB  ALA B  85      97.691  62.372  34.216  1.00 65.59           C  
ATOM   1953  N   ARG B  86      98.091  64.892  32.243  1.00110.82           N  
ATOM   1954  CA  ARG B  86      98.643  65.258  30.972  1.00110.82           C  
ATOM   1955  C   ARG B  86      99.835  66.142  31.185  1.00110.82           C  
ATOM   1956  O   ARG B  86     100.812  66.066  30.443  1.00110.82           O  
ATOM   1957  CB  ARG B  86      97.629  66.012  30.097  1.00110.82           C  
ATOM   1958  CG  ARG B  86      96.379  65.177  29.813  1.00110.82           C  
ATOM   1959  CD  ARG B  86      96.684  63.848  29.119  1.00110.82           C  
ATOM   1960  NE  ARG B  86      95.409  63.083  29.033  1.00110.82           N  
ATOM   1961  CZ  ARG B  86      95.428  61.778  28.631  1.00110.82           C  
ATOM   1962  NH1 ARG B  86      96.615  61.182  28.317  1.00110.82           N1+
ATOM   1963  NH2 ARG B  86      94.267  61.067  28.552  1.00110.82           N  
ATOM   1964  N   THR B  87      99.766  67.018  32.200  1.00123.54           N  
ATOM   1965  CA  THR B  87     100.774  67.991  32.518  1.00123.54           C  
ATOM   1966  C   THR B  87     102.050  67.386  33.038  1.00123.54           C  
ATOM   1967  O   THR B  87     103.125  67.896  32.736  1.00123.54           O  
ATOM   1968  CB  THR B  87     100.304  68.963  33.557  1.00123.54           C  
ATOM   1969  CG2 THR B  87     101.419  69.991  33.790  1.00123.54           C  
ATOM   1970  OG1 THR B  87      99.125  69.620  33.119  1.00123.54           O  
ATOM   1971  N   GLN B  88     101.980  66.299  33.837  1.00127.61           N  
ATOM   1972  CA  GLN B  88     103.129  65.779  34.538  1.00127.61           C  
ATOM   1973  C   GLN B  88     104.077  65.005  33.670  1.00127.61           C  
ATOM   1974  O   GLN B  88     103.752  64.504  32.595  1.00127.61           O  
ATOM   1975  CB  GLN B  88     102.767  64.905  35.748  1.00127.61           C  
ATOM   1976  CG  GLN B  88     102.489  65.703  37.025  1.00127.61           C  
ATOM   1977  CD  GLN B  88     101.638  66.913  36.695  1.00127.61           C  
ATOM   1978  NE2 GLN B  88     102.061  68.107  37.185  1.00127.61           N  
ATOM   1979  OE1 GLN B  88     100.620  66.806  36.017  1.00127.61           O  
ATOM   1980  N   PRO B  89     105.294  64.950  34.165  1.00 78.04           N  
ATOM   1981  CA  PRO B  89     106.379  64.264  33.519  1.00 78.04           C  
ATOM   1982  C   PRO B  89     106.200  62.790  33.653  1.00 78.04           C  
ATOM   1983  O   PRO B  89     105.616  62.346  34.642  1.00 78.04           O  
ATOM   1984  CB  PRO B  89     107.659  64.781  34.176  1.00 78.04           C  
ATOM   1985  CG  PRO B  89     107.185  65.407  35.499  1.00 78.04           C  
ATOM   1986  CD  PRO B  89     105.754  65.874  35.185  1.00 78.04           C  
ATOM   1987  N   ARG B  90     106.711  62.009  32.681  1.00126.66           N  
ATOM   1988  CA  ARG B  90     106.523  60.598  32.773  1.00126.66           C  
ATOM   1989  C   ARG B  90     107.606  60.080  33.652  1.00126.66           C  
ATOM   1990  O   ARG B  90     108.709  59.779  33.195  1.00126.66           O  
ATOM   1991  CB  ARG B  90     106.622  59.876  31.417  1.00126.66           C  
ATOM   1992  CG  ARG B  90     106.281  58.384  31.475  1.00126.66           C  
ATOM   1993  CD  ARG B  90     104.805  58.075  31.758  1.00126.66           C  
ATOM   1994  NE  ARG B  90     104.018  58.336  30.518  1.00126.66           N  
ATOM   1995  CZ  ARG B  90     103.250  59.461  30.412  1.00126.66           C  
ATOM   1996  NH1 ARG B  90     103.195  60.350  31.447  1.00126.66           N1+
ATOM   1997  NH2 ARG B  90     102.533  59.700  29.276  1.00126.66           N  
ATOM   1998  N   THR B  91     107.293  59.959  34.955  1.00 40.87           N  
ATOM   1999  CA  THR B  91     108.244  59.507  35.922  1.00 40.87           C  
ATOM   2000  C   THR B  91     107.529  58.553  36.826  1.00 40.87           C  
ATOM   2001  O   THR B  91     106.307  58.418  36.773  1.00 40.87           O  
ATOM   2002  CB  THR B  91     108.802  60.620  36.763  1.00 40.87           C  
ATOM   2003  CG2 THR B  91     109.510  61.622  35.836  1.00 40.87           C  
ATOM   2004  OG1 THR B  91     107.762  61.269  37.481  1.00 40.87           O  
ATOM   2005  N   LEU B  92     108.298  57.843  37.669  1.00 57.45           N  
ATOM   2006  CA  LEU B  92     107.765  56.889  38.595  1.00 57.45           C  
ATOM   2007  C   LEU B  92     106.905  57.588  39.602  1.00 57.45           C  
ATOM   2008  O   LEU B  92     105.852  57.082  39.987  1.00 57.45           O  
ATOM   2009  CB  LEU B  92     108.869  56.162  39.380  1.00 57.45           C  
ATOM   2010  CG  LEU B  92     108.341  55.130  40.388  1.00 57.45           C  
ATOM   2011  CD1 LEU B  92     107.556  54.019  39.675  1.00 57.45           C  
ATOM   2012  CD2 LEU B  92     109.479  54.570  41.254  1.00 57.45           C  
ATOM   2013  N   GLU B  93     107.337  58.778  40.053  1.00 77.11           N  
ATOM   2014  CA  GLU B  93     106.618  59.490  41.069  1.00 77.11           C  
ATOM   2015  C   GLU B  93     105.254  59.815  40.560  1.00 77.11           C  
ATOM   2016  O   GLU B  93     104.270  59.714  41.292  1.00 77.11           O  
ATOM   2017  CB  GLU B  93     107.284  60.826  41.448  1.00 77.11           C  
ATOM   2018  CG  GLU B  93     106.455  61.650  42.436  1.00 77.11           C  
ATOM   2019  CD  GLU B  93     106.473  60.914  43.763  1.00 77.11           C  
ATOM   2020  OE1 GLU B  93     107.574  60.826  44.369  1.00 77.11           O  
ATOM   2021  OE2 GLU B  93     105.393  60.418  44.183  1.00 77.11           O1-
ATOM   2022  N   THR B  94     105.155  60.205  39.279  1.00 38.47           N  
ATOM   2023  CA  THR B  94     103.883  60.600  38.755  1.00 38.47           C  
ATOM   2024  C   THR B  94     102.952  59.433  38.816  1.00 38.47           C  
ATOM   2025  O   THR B  94     101.801  59.563  39.229  1.00 38.47           O  
ATOM   2026  CB  THR B  94     103.954  61.042  37.320  1.00 38.47           C  
ATOM   2027  CG2 THR B  94     102.544  61.447  36.860  1.00 38.47           C  
ATOM   2028  OG1 THR B  94     104.841  62.144  37.185  1.00 38.47           O  
ATOM   2029  N   LYS B  95     103.437  58.244  38.428  1.00135.43           N  
ATOM   2030  CA  LYS B  95     102.578  57.104  38.393  1.00135.43           C  
ATOM   2031  C   LYS B  95     102.051  56.807  39.765  1.00135.43           C  
ATOM   2032  O   LYS B  95     100.872  56.493  39.924  1.00135.43           O  
ATOM   2033  CB  LYS B  95     103.295  55.858  37.846  1.00135.43           C  
ATOM   2034  CG  LYS B  95     102.337  54.724  37.490  1.00135.43           C  
ATOM   2035  CD  LYS B  95     102.953  53.653  36.586  1.00135.43           C  
ATOM   2036  CE  LYS B  95     102.993  54.044  35.107  1.00135.43           C  
ATOM   2037  NZ  LYS B  95     104.072  55.027  34.870  1.00135.43           N1+
ATOM   2038  N   ARG B  96     102.899  56.897  40.804  1.00171.52           N  
ATOM   2039  CA  ARG B  96     102.428  56.572  42.121  1.00171.52           C  
ATOM   2040  C   ARG B  96     101.396  57.558  42.571  1.00171.52           C  
ATOM   2041  O   ARG B  96     100.407  57.184  43.202  1.00171.52           O  
ATOM   2042  CB  ARG B  96     103.561  56.377  43.154  1.00171.52           C  
ATOM   2043  CG  ARG B  96     104.526  57.543  43.351  1.00171.52           C  
ATOM   2044  CD  ARG B  96     105.757  57.167  44.188  1.00171.52           C  
ATOM   2045  NE  ARG B  96     106.947  57.140  43.289  1.00171.52           N  
ATOM   2046  CZ  ARG B  96     108.159  56.722  43.760  1.00171.52           C  
ATOM   2047  NH1 ARG B  96     108.275  56.210  45.019  1.00171.52           N1+
ATOM   2048  NH2 ARG B  96     109.273  56.836  42.980  1.00171.52           N  
ATOM   2049  N   GLU B  97     101.579  58.851  42.246  1.00 84.49           N  
ATOM   2050  CA  GLU B  97     100.619  59.841  42.645  1.00 84.49           C  
ATOM   2051  C   GLU B  97      99.329  59.560  41.935  1.00 84.49           C  
ATOM   2052  O   GLU B  97      98.251  59.715  42.506  1.00 84.49           O  
ATOM   2053  CB  GLU B  97     101.049  61.274  42.290  1.00 84.49           C  
ATOM   2054  CG  GLU B  97     100.031  62.336  42.714  1.00 84.49           C  
ATOM   2055  CD  GLU B  97      99.995  62.380  44.236  1.00 84.49           C  
ATOM   2056  OE1 GLU B  97     100.863  61.723  44.869  1.00 84.49           O  
ATOM   2057  OE2 GLU B  97      99.095  63.069  44.787  1.00 84.49           O1-
ATOM   2058  N   VAL B  98      99.410  59.142  40.656  1.00 45.35           N  
ATOM   2059  CA  VAL B  98      98.224  58.857  39.899  1.00 45.35           C  
ATOM   2060  C   VAL B  98      97.491  57.726  40.562  1.00 45.35           C  
ATOM   2061  O   VAL B  98      96.269  57.771  40.693  1.00 45.35           O  
ATOM   2062  CB  VAL B  98      98.524  58.438  38.490  1.00 45.35           C  
ATOM   2063  CG1 VAL B  98      97.212  58.009  37.813  1.00 45.35           C  
ATOM   2064  CG2 VAL B  98      99.236  59.601  37.776  1.00 45.35           C  
ATOM   2065  N   LEU B  99      98.217  56.678  41.008  1.00171.88           N  
ATOM   2066  CA  LEU B  99      97.559  55.546  41.612  1.00171.88           C  
ATOM   2067  C   LEU B  99      96.837  55.920  42.868  1.00171.88           C  
ATOM   2068  O   LEU B  99      95.720  55.462  43.098  1.00171.88           O  
ATOM   2069  CB  LEU B  99      98.480  54.383  42.038  1.00171.88           C  
ATOM   2070  CG  LEU B  99      98.866  53.371  40.943  1.00171.88           C  
ATOM   2071  CD1 LEU B  99      97.621  52.673  40.370  1.00171.88           C  
ATOM   2072  CD2 LEU B  99      99.790  53.973  39.882  1.00171.88           C  
ATOM   2073  N   ARG B 100      97.466  56.730  43.739  1.00 52.74           N  
ATOM   2074  CA  ARG B 100      96.838  57.064  44.986  1.00 52.74           C  
ATOM   2075  C   ARG B 100      95.595  57.862  44.736  1.00 52.74           C  
ATOM   2076  O   ARG B 100      94.557  57.617  45.350  1.00 52.74           O  
ATOM   2077  CB  ARG B 100      97.759  57.870  45.914  1.00 52.74           C  
ATOM   2078  CG  ARG B 100      98.899  57.038  46.504  1.00 52.74           C  
ATOM   2079  CD  ARG B 100      99.705  57.789  47.564  1.00 52.74           C  
ATOM   2080  NE  ARG B 100     100.524  58.817  46.864  1.00 52.74           N  
ATOM   2081  CZ  ARG B 100     101.769  58.499  46.400  1.00 52.74           C  
ATOM   2082  NH1 ARG B 100     102.245  57.225  46.519  1.00 52.74           N1+
ATOM   2083  NH2 ARG B 100     102.542  59.460  45.818  1.00 52.74           N  
ATOM   2084  N   ARG B 101      95.669  58.836  43.811  1.00 84.85           N  
ATOM   2085  CA  ARG B 101      94.551  59.686  43.519  1.00 84.85           C  
ATOM   2086  C   ARG B 101      93.442  58.866  42.928  1.00 84.85           C  
ATOM   2087  O   ARG B 101      92.268  59.082  43.223  1.00 84.85           O  
ATOM   2088  CB  ARG B 101      94.884  60.795  42.503  1.00 84.85           C  
ATOM   2089  CG  ARG B 101      95.947  61.797  42.970  1.00 84.85           C  
ATOM   2090  CD  ARG B 101      96.179  62.934  41.967  1.00 84.85           C  
ATOM   2091  NE  ARG B 101      97.223  63.838  42.524  1.00 84.85           N  
ATOM   2092  CZ  ARG B 101      97.257  65.157  42.173  1.00 84.85           C  
ATOM   2093  NH1 ARG B 101      96.295  65.681  41.358  1.00 84.85           N1+
ATOM   2094  NH2 ARG B 101      98.261  65.953  42.645  1.00 84.85           N  
ATOM   2095  N   TYR B 102      93.793  57.892  42.069  1.00 78.85           N  
ATOM   2096  CA  TYR B 102      92.831  57.090  41.366  1.00 78.85           C  
ATOM   2097  C   TYR B 102      92.046  56.275  42.351  1.00 78.85           C  
ATOM   2098  O   TYR B 102      90.843  56.080  42.193  1.00 78.85           O  
ATOM   2099  CB  TYR B 102      93.503  56.167  40.332  1.00 78.85           C  
ATOM   2100  CG  TYR B 102      92.439  55.508  39.526  1.00 78.85           C  
ATOM   2101  CD1 TYR B 102      91.637  56.275  38.714  1.00 78.85           C  
ATOM   2102  CD2 TYR B 102      92.266  54.143  39.541  1.00 78.85           C  
ATOM   2103  CE1 TYR B 102      90.647  55.694  37.961  1.00 78.85           C  
ATOM   2104  CE2 TYR B 102      91.277  53.554  38.785  1.00 78.85           C  
ATOM   2105  CZ  TYR B 102      90.468  54.334  37.990  1.00 78.85           C  
ATOM   2106  OH  TYR B 102      89.449  53.752  37.208  1.00 78.85           O  
ATOM   2107  N   SER B 103      92.702  55.757  43.401  1.00 44.55           N  
ATOM   2108  CA  SER B 103      92.000  54.950  44.355  1.00 44.55           C  
ATOM   2109  C   SER B 103      90.917  55.766  44.991  1.00 44.55           C  
ATOM   2110  O   SER B 103      89.788  55.301  45.153  1.00 44.55           O  
ATOM   2111  CB  SER B 103      92.921  54.446  45.479  1.00 44.55           C  
ATOM   2112  OG  SER B 103      92.188  53.651  46.400  1.00 44.55           O  
ATOM   2113  N   GLU B 104      91.239  57.018  45.356  1.00 50.03           N  
ATOM   2114  CA  GLU B 104      90.316  57.885  46.032  1.00 50.03           C  
ATOM   2115  C   GLU B 104      89.180  58.213  45.122  1.00 50.03           C  
ATOM   2116  O   GLU B 104      88.042  58.356  45.561  1.00 50.03           O  
ATOM   2117  CB  GLU B 104      90.962  59.205  46.485  1.00 50.03           C  
ATOM   2118  CG  GLU B 104      91.986  59.013  47.606  1.00 50.03           C  
ATOM   2119  CD  GLU B 104      92.615  60.362  47.929  1.00 50.03           C  
ATOM   2120  OE1 GLU B 104      92.312  61.358  47.217  1.00 50.03           O  
ATOM   2121  OE2 GLU B 104      93.418  60.408  48.898  1.00 50.03           O1-
ATOM   2122  N   ALA B 105      89.469  58.319  43.815  1.00 63.64           N  
ATOM   2123  CA  ALA B 105      88.515  58.766  42.844  1.00 63.64           C  
ATOM   2124  C   ALA B 105      87.297  57.875  42.744  1.00 63.64           C  
ATOM   2125  O   ALA B 105      86.191  58.388  42.597  1.00 63.64           O  
ATOM   2126  CB  ALA B 105      89.111  58.861  41.428  1.00 63.64           C  
ATOM   2127  N   LEU B 106      87.439  56.537  42.848  1.00218.87           N  
ATOM   2128  CA  LEU B 106      86.370  55.619  42.484  1.00218.87           C  
ATOM   2129  C   LEU B 106      85.080  55.602  43.337  1.00218.87           C  
ATOM   2130  O   LEU B 106      84.664  54.507  43.718  1.00218.87           O  
ATOM   2131  CB  LEU B 106      86.909  54.177  42.401  1.00218.87           C  
ATOM   2132  CG  LEU B 106      87.742  53.896  41.131  1.00218.87           C  
ATOM   2133  CD1 LEU B 106      88.717  55.036  40.827  1.00218.87           C  
ATOM   2134  CD2 LEU B 106      88.503  52.564  41.254  1.00218.87           C  
ATOM   2135  N   MET B 107      84.418  56.772  43.645  1.00368.28           N  
ATOM   2136  CA  MET B 107      83.141  56.994  44.347  1.00368.28           C  
ATOM   2137  C   MET B 107      81.875  56.646  43.634  1.00368.28           C  
ATOM   2138  O   MET B 107      81.078  55.827  44.078  1.00368.28           O  
ATOM   2139  CB  MET B 107      82.973  58.468  44.748  1.00368.28           C  
ATOM   2140  CG  MET B 107      81.636  58.763  45.429  1.00368.28           C  
ATOM   2141  SD  MET B 107      81.300  60.532  45.683  1.00368.28           S  
ATOM   2142  CE  MET B 107      81.104  60.935  43.921  1.00368.28           C  
ATOM   2143  N   GLY B 108      81.633  57.239  42.463  1.00119.72           N  
ATOM   2144  CA  GLY B 108      80.390  56.948  41.815  1.00119.72           C  
ATOM   2145  C   GLY B 108      80.513  55.545  41.390  1.00119.72           C  
ATOM   2146  O   GLY B 108      79.548  54.804  41.209  1.00119.72           O  
ATOM   2147  N   ALA B 109      81.786  55.190  41.242  1.00121.32           N  
ATOM   2148  CA  ALA B 109      82.272  54.008  40.669  1.00121.32           C  
ATOM   2149  C   ALA B 109      81.802  52.767  41.333  1.00121.32           C  
ATOM   2150  O   ALA B 109      81.682  51.777  40.625  1.00121.32           O  
ATOM   2151  CB  ALA B 109      83.805  53.968  40.649  1.00121.32           C  
ATOM   2152  N   ALA B 110      81.533  52.742  42.657  1.00 69.61           N  
ATOM   2153  CA  ALA B 110      81.244  51.476  43.286  1.00 69.61           C  
ATOM   2154  C   ALA B 110      80.100  50.768  42.585  1.00 69.61           C  
ATOM   2155  O   ALA B 110      80.260  49.597  42.248  1.00 69.61           O  
ATOM   2156  CB  ALA B 110      80.870  51.627  44.772  1.00 69.61           C  
ATOM   2157  N   PRO B 111      78.966  51.355  42.304  1.00181.99           N  
ATOM   2158  CA  PRO B 111      77.978  50.600  41.574  1.00181.99           C  
ATOM   2159  C   PRO B 111      78.370  50.431  40.140  1.00181.99           C  
ATOM   2160  O   PRO B 111      77.959  49.454  39.515  1.00181.99           O  
ATOM   2161  CB  PRO B 111      76.661  51.344  41.756  1.00181.99           C  
ATOM   2162  CG  PRO B 111      76.837  52.054  43.110  1.00181.99           C  
ATOM   2163  CD  PRO B 111      78.351  52.294  43.229  1.00181.99           C  
ATOM   2164  N   LEU B 112      79.159  51.382  39.602  1.00 84.55           N  
ATOM   2165  CA  LEU B 112      79.523  51.355  38.222  1.00 84.55           C  
ATOM   2166  C   LEU B 112      80.410  50.178  37.985  1.00 84.55           C  
ATOM   2167  O   LEU B 112      80.404  49.596  36.906  1.00 84.55           O  
ATOM   2168  CB  LEU B 112      80.217  52.637  37.737  1.00 84.55           C  
ATOM   2169  CG  LEU B 112      80.362  52.676  36.205  1.00 84.55           C  
ATOM   2170  CD1 LEU B 112      78.991  52.517  35.520  1.00 84.55           C  
ATOM   2171  CD2 LEU B 112      81.095  53.949  35.753  1.00 84.55           C  
ATOM   2172  N   PHE B 113      81.217  49.814  38.993  1.00106.51           N  
ATOM   2173  CA  PHE B 113      82.118  48.696  38.951  1.00106.51           C  
ATOM   2174  C   PHE B 113      81.343  47.440  38.823  1.00106.51           C  
ATOM   2175  O   PHE B 113      81.762  46.500  38.149  1.00106.51           O  
ATOM   2176  CB  PHE B 113      82.970  48.500  40.216  1.00106.51           C  
ATOM   2177  CG  PHE B 113      84.090  49.466  40.154  1.00106.51           C  
ATOM   2178  CD1 PHE B 113      85.084  49.278  39.224  1.00106.51           C  
ATOM   2179  CD2 PHE B 113      84.165  50.525  41.025  1.00106.51           C  
ATOM   2180  CE1 PHE B 113      86.136  50.154  39.146  1.00106.51           C  
ATOM   2181  CE2 PHE B 113      85.218  51.403  40.949  1.00106.51           C  
ATOM   2182  CZ  PHE B 113      86.202  51.218  40.009  1.00106.51           C  
ATOM   2183  N   ARG B 114      80.178  47.396  39.476  1.00177.21           N  
ATOM   2184  CA  ARG B 114      79.406  46.197  39.493  1.00177.21           C  
ATOM   2185  C   ARG B 114      79.108  45.843  38.069  1.00177.21           C  
ATOM   2186  O   ARG B 114      79.006  44.665  37.728  1.00177.21           O  
ATOM   2187  CB  ARG B 114      78.086  46.365  40.259  1.00177.21           C  
ATOM   2188  CG  ARG B 114      78.348  46.634  41.740  1.00177.21           C  
ATOM   2189  CD  ARG B 114      77.108  46.802  42.616  1.00177.21           C  
ATOM   2190  NE  ARG B 114      77.605  46.855  44.022  1.00177.21           N  
ATOM   2191  CZ  ARG B 114      76.751  46.651  45.066  1.00177.21           C  
ATOM   2192  NH1 ARG B 114      75.413  46.513  44.832  1.00177.21           N1+
ATOM   2193  NH2 ARG B 114      77.238  46.563  46.338  1.00177.21           N  
ATOM   2194  N   ILE B 115      79.009  46.859  37.190  1.00209.06           N  
ATOM   2195  CA  ILE B 115      78.680  46.645  35.811  1.00209.06           C  
ATOM   2196  C   ILE B 115      79.751  45.713  35.267  1.00209.06           C  
ATOM   2197  O   ILE B 115      79.463  44.916  34.373  1.00209.06           O  
ATOM   2198  CB  ILE B 115      78.663  47.939  35.039  1.00209.06           C  
ATOM   2199  CG1 ILE B 115      77.669  47.893  33.874  1.00209.06           C  
ATOM   2200  CG2 ILE B 115      80.090  48.232  34.560  1.00209.06           C  
ATOM   2201  CD1 ILE B 115      77.381  49.282  33.306  1.00209.06           C  
ATOM   2202  N   MET B 116      81.031  45.837  35.729  1.00368.60           N  
ATOM   2203  CA  MET B 116      82.087  44.916  35.359  1.00368.60           C  
ATOM   2204  C   MET B 116      81.863  43.582  35.970  1.00368.60           C  
ATOM   2205  O   MET B 116      82.233  42.576  35.369  1.00368.60           O  
ATOM   2206  CB  MET B 116      83.527  45.342  35.707  1.00368.60           C  
ATOM   2207  CG  MET B 116      84.550  44.395  35.058  1.00368.60           C  
ATOM   2208  SD  MET B 116      86.298  44.858  35.240  1.00368.60           S  
ATOM   2209  CE  MET B 116      86.945  43.552  34.152  1.00368.60           C  
ATOM   2210  N   GLN B 117      81.331  43.577  37.211  1.00394.82           N  
ATOM   2211  CA  GLN B 117      80.961  42.419  37.980  1.00394.82           C  
ATOM   2212  C   GLN B 117      81.719  42.421  39.255  1.00394.82           C  
ATOM   2213  O   GLN B 117      82.706  43.135  39.420  1.00394.82           O  
ATOM   2214  CB  GLN B 117      81.190  41.035  37.348  1.00394.82           C  
ATOM   2215  CG  GLN B 117      80.237  40.735  36.195  1.00394.82           C  
ATOM   2216  CD  GLN B 117      78.862  40.473  36.780  1.00394.82           C  
ATOM   2217  NE2 GLN B 117      78.742  40.613  38.127  1.00394.82           N  
ATOM   2218  OE1 GLN B 117      77.922  40.147  36.060  1.00394.82           O  
ATOM   2219  N   GLU B 118      81.228  41.602  40.201  1.00255.98           N  
ATOM   2220  CA  GLU B 118      81.832  41.410  41.478  1.00255.98           C  
ATOM   2221  C   GLU B 118      81.811  39.934  41.660  1.00255.98           C  
ATOM   2222  O   GLU B 118      81.298  39.208  40.810  1.00255.98           O  
ATOM   2223  CB  GLU B 118      81.013  42.005  42.633  1.00255.98           C  
ATOM   2224  CG  GLU B 118      80.916  43.530  42.594  1.00255.98           C  
ATOM   2225  CD  GLU B 118      79.901  43.930  43.652  1.00255.98           C  
ATOM   2226  OE1 GLU B 118      79.219  43.007  44.170  1.00255.98           O  
ATOM   2227  OE2 GLU B 118      79.789  45.148  43.954  1.00255.98           O1-
ATOM   2228  N   SER B 119      82.400  39.435  42.757  1.00120.64           N  
ATOM   2229  CA  SER B 119      82.299  38.026  42.955  1.00120.64           C  
ATOM   2230  C   SER B 119      80.849  37.798  43.219  1.00120.64           C  
ATOM   2231  O   SER B 119      80.120  38.737  43.533  1.00120.64           O  
ATOM   2232  CB  SER B 119      83.076  37.513  44.174  1.00120.64           C  
ATOM   2233  OG  SER B 119      82.434  37.952  45.362  1.00120.64           O  
ATOM   2234  N   GLY B 120      80.371  36.552  43.071  1.00 46.46           N  
ATOM   2235  CA  GLY B 120      78.977  36.351  43.322  1.00 46.46           C  
ATOM   2236  C   GLY B 120      78.536  35.193  42.500  1.00 46.46           C  
ATOM   2237  O   GLY B 120      79.274  34.226  42.317  1.00 46.46           O  
ATOM   2238  N   ALA B 121      77.300  35.275  41.977  1.00 46.19           N  
ATOM   2239  CA  ALA B 121      76.764  34.207  41.191  1.00 46.19           C  
ATOM   2240  C   ALA B 121      77.661  34.023  40.012  1.00 46.19           C  
ATOM   2241  O   ALA B 121      77.996  32.898  39.643  1.00 46.19           O  
ATOM   2242  CB  ALA B 121      75.360  34.531  40.657  1.00 46.19           C  
ATOM   2243  N   ALA B 122      78.095  35.133  39.391  1.00202.20           N  
ATOM   2244  CA  ALA B 122      78.956  35.001  38.256  1.00202.20           C  
ATOM   2245  C   ALA B 122      80.344  35.196  38.758  1.00202.20           C  
ATOM   2246  O   ALA B 122      80.592  36.077  39.577  1.00202.20           O  
ATOM   2247  CB  ALA B 122      78.708  36.062  37.171  1.00202.20           C  
ATOM   2248  N   LEU B 123      81.291  34.360  38.289  1.00238.70           N  
ATOM   2249  CA  LEU B 123      82.621  34.504  38.793  1.00238.70           C  
ATOM   2250  C   LEU B 123      83.410  35.343  37.849  1.00238.70           C  
ATOM   2251  O   LEU B 123      83.828  34.890  36.784  1.00238.70           O  
ATOM   2252  CB  LEU B 123      83.378  33.174  38.957  1.00238.70           C  
ATOM   2253  CG  LEU B 123      82.832  32.274  40.081  1.00238.70           C  
ATOM   2254  CD1 LEU B 123      83.048  32.918  41.462  1.00238.70           C  
ATOM   2255  CD2 LEU B 123      81.372  31.871  39.818  1.00238.70           C  
ATOM   2256  N   ARG B 124      83.607  36.614  38.237  1.00287.08           N  
ATOM   2257  CA  ARG B 124      84.444  37.541  37.538  1.00287.08           C  
ATOM   2258  C   ARG B 124      84.149  37.528  36.077  1.00287.08           C  
ATOM   2259  O   ARG B 124      85.068  37.511  35.262  1.00287.08           O  
ATOM   2260  CB  ARG B 124      85.944  37.269  37.729  1.00287.08           C  
ATOM   2261  CG  ARG B 124      86.348  37.226  39.205  1.00287.08           C  
ATOM   2262  CD  ARG B 124      87.852  37.356  39.458  1.00287.08           C  
ATOM   2263  NE  ARG B 124      88.105  38.769  39.866  1.00287.08           N  
ATOM   2264  CZ  ARG B 124      89.317  39.139  40.371  1.00287.08           C  
ATOM   2265  NH1 ARG B 124      90.333  38.229  40.441  1.00287.08           N1+
ATOM   2266  NH2 ARG B 124      89.511  40.414  40.822  1.00287.08           N  
ATOM   2267  N   THR B 125      82.862  37.534  35.695  1.00264.54           N  
ATOM   2268  CA  THR B 125      82.589  37.619  34.294  1.00264.54           C  
ATOM   2269  C   THR B 125      82.564  39.074  33.994  1.00264.54           C  
ATOM   2270  O   THR B 125      82.493  39.897  34.903  1.00264.54           O  
ATOM   2271  CB  THR B 125      81.243  37.089  33.898  1.00264.54           C  
ATOM   2272  CG2 THR B 125      80.161  38.015  34.481  1.00264.54           C  
ATOM   2273  OG1 THR B 125      81.132  37.043  32.483  1.00264.54           O  
ATOM   2274  N   LEU B 126      82.679  39.456  32.714  1.00193.50           N  
ATOM   2275  CA  LEU B 126      82.482  40.850  32.508  1.00193.50           C  
ATOM   2276  C   LEU B 126      81.007  40.969  32.658  1.00193.50           C  
ATOM   2277  O   LEU B 126      80.275  40.262  31.966  1.00193.50           O  
ATOM   2278  CB  LEU B 126      82.865  41.328  31.097  1.00193.50           C  
ATOM   2279  CG  LEU B 126      84.357  41.114  30.762  1.00193.50           C  
ATOM   2280  CD1 LEU B 126      84.709  41.688  29.382  1.00193.50           C  
ATOM   2281  CD2 LEU B 126      85.279  41.628  31.879  1.00193.50           C  
ATOM   2282  N   GLY B 127      80.530  41.821  33.591  1.00 81.11           N  
ATOM   2283  CA  GLY B 127      79.118  41.928  33.750  1.00 81.11           C  
ATOM   2284  C   GLY B 127      78.654  42.404  32.422  1.00 81.11           C  
ATOM   2285  O   GLY B 127      77.767  41.820  31.806  1.00 81.11           O  
ATOM   2286  N   ILE B 128      79.301  43.476  31.936  1.00152.18           N  
ATOM   2287  CA  ILE B 128      79.075  43.979  30.621  1.00152.18           C  
ATOM   2288  C   ILE B 128      80.416  44.364  30.085  1.00152.18           C  
ATOM   2289  O   ILE B 128      81.081  45.259  30.606  1.00152.18           O  
ATOM   2290  CB  ILE B 128      78.152  45.155  30.635  1.00152.18           C  
ATOM   2291  CG1 ILE B 128      78.030  45.840  29.263  1.00152.18           C  
ATOM   2292  CG2 ILE B 128      78.595  46.025  31.805  1.00152.18           C  
ATOM   2293  CD1 ILE B 128      77.290  45.007  28.220  1.00152.18           C  
ATOM   2294  N   GLY B 129      80.849  43.664  29.022  1.00 21.59           N  
ATOM   2295  CA  GLY B 129      82.123  43.902  28.410  1.00 21.59           C  
ATOM   2296  C   GLY B 129      82.106  45.256  27.786  1.00 21.59           C  
ATOM   2297  O   GLY B 129      83.108  45.970  27.777  1.00 21.59           O  
ATOM   2298  N   GLN B 130      80.946  45.630  27.227  1.00133.62           N  
ATOM   2299  CA  GLN B 130      80.803  46.851  26.498  1.00133.62           C  
ATOM   2300  C   GLN B 130      81.048  48.012  27.420  1.00133.62           C  
ATOM   2301  O   GLN B 130      81.703  48.984  27.044  1.00133.62           O  
ATOM   2302  CB  GLN B 130      79.380  46.996  25.926  1.00133.62           C  
ATOM   2303  CG  GLN B 130      78.921  45.799  25.084  1.00133.62           C  
ATOM   2304  CD  GLN B 130      79.850  45.638  23.890  1.00133.62           C  
ATOM   2305  NE2 GLN B 130      80.480  44.438  23.777  1.00133.62           N  
ATOM   2306  OE1 GLN B 130      80.015  46.551  23.084  1.00133.62           O  
ATOM   2307  N   THR B 131      80.528  47.948  28.664  1.00130.09           N  
ATOM   2308  CA  THR B 131      80.713  49.062  29.548  1.00130.09           C  
ATOM   2309  C   THR B 131      82.161  49.190  29.851  1.00130.09           C  
ATOM   2310  O   THR B 131      82.681  50.294  29.987  1.00130.09           O  
ATOM   2311  CB  THR B 131      80.055  48.950  30.878  1.00130.09           C  
ATOM   2312  CG2 THR B 131      78.555  48.734  30.660  1.00130.09           C  
ATOM   2313  OG1 THR B 131      80.636  47.890  31.621  1.00130.09           O  
ATOM   2314  N   LEU B 132      82.843  48.044  29.991  1.00157.89           N  
ATOM   2315  CA  LEU B 132      84.240  48.052  30.296  1.00157.89           C  
ATOM   2316  C   LEU B 132      84.963  48.735  29.175  1.00157.89           C  
ATOM   2317  O   LEU B 132      85.931  49.460  29.389  1.00157.89           O  
ATOM   2318  CB  LEU B 132      84.811  46.639  30.468  1.00157.89           C  
ATOM   2319  CG  LEU B 132      84.192  45.895  31.663  1.00157.89           C  
ATOM   2320  CD1 LEU B 132      84.869  44.539  31.878  1.00157.89           C  
ATOM   2321  CD2 LEU B 132      84.195  46.766  32.929  1.00157.89           C  
ATOM   2322  N   ASN B 133      84.525  48.526  27.928  1.00 53.63           N  
ATOM   2323  CA  ASN B 133      85.190  49.215  26.859  1.00 53.63           C  
ATOM   2324  C   ASN B 133      84.970  50.689  27.055  1.00 53.63           C  
ATOM   2325  O   ASN B 133      85.834  51.506  26.741  1.00 53.63           O  
ATOM   2326  CB  ASN B 133      84.677  48.821  25.465  1.00 53.63           C  
ATOM   2327  CG  ASN B 133      85.225  47.436  25.145  1.00 53.63           C  
ATOM   2328  ND2 ASN B 133      85.505  46.627  26.203  1.00 53.63           N  
ATOM   2329  OD1 ASN B 133      85.405  47.084  23.982  1.00 53.63           O  
ATOM   2330  N   ASP B 134      83.792  51.054  27.596  1.00125.42           N  
ATOM   2331  CA  ASP B 134      83.359  52.410  27.829  1.00125.42           C  
ATOM   2332  C   ASP B 134      84.249  53.094  28.860  1.00125.42           C  
ATOM   2333  O   ASP B 134      84.399  54.313  28.827  1.00125.42           O  
ATOM   2334  CB  ASP B 134      81.905  52.443  28.349  1.00125.42           C  
ATOM   2335  CG  ASP B 134      81.309  53.844  28.237  1.00125.42           C  
ATOM   2336  OD1 ASP B 134      81.922  54.821  28.741  1.00125.42           O  
ATOM   2337  OD2 ASP B 134      80.209  53.947  27.630  1.00125.42           O1-
ATOM   2338  N   ARG B 135      84.834  52.301  29.791  1.00281.75           N  
ATOM   2339  CA  ARG B 135      85.691  52.531  30.961  1.00281.75           C  
ATOM   2340  C   ARG B 135      86.551  53.808  31.141  1.00281.75           C  
ATOM   2341  O   ARG B 135      85.916  54.874  31.181  1.00281.75           O  
ATOM   2342  CB  ARG B 135      86.696  51.391  31.231  1.00281.75           C  
ATOM   2343  CG  ARG B 135      86.167  50.185  32.013  1.00281.75           C  
ATOM   2344  CD  ARG B 135      87.267  49.169  32.344  1.00281.75           C  
ATOM   2345  NE  ARG B 135      87.859  48.720  31.052  1.00281.75           N  
ATOM   2346  CZ  ARG B 135      88.917  47.857  31.027  1.00281.75           C  
ATOM   2347  NH1 ARG B 135      89.435  47.388  32.197  1.00281.75           N1+
ATOM   2348  NH2 ARG B 135      89.442  47.468  29.828  1.00281.75           N  
ATOM   2349  N   ILE B 136      87.928  53.601  31.506  1.00189.45           N  
ATOM   2350  CA  ILE B 136      89.176  54.387  31.818  1.00189.45           C  
ATOM   2351  C   ILE B 136      90.420  54.078  30.977  1.00189.45           C  
ATOM   2352  O   ILE B 136      91.489  53.748  31.499  1.00189.45           O  
ATOM   2353  CB  ILE B 136      89.599  54.217  33.248  1.00189.45           C  
ATOM   2354  CG1 ILE B 136      89.958  52.747  33.531  1.00189.45           C  
ATOM   2355  CG2 ILE B 136      88.469  54.741  34.156  1.00189.45           C  
ATOM   2356  CD1 ILE B 136      90.745  52.534  34.820  1.00189.45           C  
ATOM   2357  N   ALA B 137      90.346  54.265  29.655  1.00 53.68           N  
ATOM   2358  CA  ALA B 137      91.487  54.059  28.794  1.00 53.68           C  
ATOM   2359  C   ALA B 137      92.515  55.127  29.005  1.00 53.68           C  
ATOM   2360  O   ALA B 137      93.715  54.869  28.936  1.00 53.68           O  
ATOM   2361  CB  ALA B 137      91.116  54.075  27.301  1.00 53.68           C  
ATOM   2362  N   ALA B 138      92.056  56.367  29.261  1.00 44.27           N  
ATOM   2363  CA  ALA B 138      92.907  57.522  29.329  1.00 44.27           C  
ATOM   2364  C   ALA B 138      93.929  57.350  30.404  1.00 44.27           C  
ATOM   2365  O   ALA B 138      95.074  57.758  30.234  1.00 44.27           O  
ATOM   2366  CB  ALA B 138      92.127  58.816  29.620  1.00 44.27           C  
ATOM   2367  N   ILE B 139      93.550  56.765  31.549  1.00 64.53           N  
ATOM   2368  CA  ILE B 139      94.481  56.590  32.624  1.00 64.53           C  
ATOM   2369  C   ILE B 139      95.564  55.631  32.225  1.00 64.53           C  
ATOM   2370  O   ILE B 139      96.724  55.828  32.574  1.00 64.53           O  
ATOM   2371  CB  ILE B 139      93.821  56.086  33.868  1.00 64.53           C  
ATOM   2372  CG1 ILE B 139      92.767  57.111  34.315  1.00 64.53           C  
ATOM   2373  CG2 ILE B 139      94.907  55.821  34.924  1.00 64.53           C  
ATOM   2374  CD1 ILE B 139      91.845  56.608  35.421  1.00 64.53           C  
ATOM   2375  N   GLY B 140      95.211  54.554  31.498  1.00 59.34           N  
ATOM   2376  CA  GLY B 140      96.150  53.547  31.072  1.00 59.34           C  
ATOM   2377  C   GLY B 140      97.166  54.141  30.151  1.00 59.34           C  
ATOM   2378  O   GLY B 140      98.317  53.710  30.122  1.00 59.34           O  
ATOM   2379  N   GLU B 141      96.750  55.144  29.367  1.00110.06           N  
ATOM   2380  CA  GLU B 141      97.561  55.798  28.376  1.00110.06           C  
ATOM   2381  C   GLU B 141      98.748  56.403  29.055  1.00110.06           C  
ATOM   2382  O   GLU B 141      99.791  56.635  28.446  1.00110.06           O  
ATOM   2383  CB  GLU B 141      96.769  56.905  27.660  1.00110.06           C  
ATOM   2384  CG  GLU B 141      97.404  57.402  26.365  1.00110.06           C  
ATOM   2385  CD  GLU B 141      96.383  58.312  25.696  1.00110.06           C  
ATOM   2386  OE1 GLU B 141      95.417  58.730  26.391  1.00110.06           O  
ATOM   2387  OE2 GLU B 141      96.550  58.598  24.480  1.00110.06           O1-
ATOM   2388  N   LEU B 142      98.609  56.671  30.361  1.00149.96           N  
ATOM   2389  CA  LEU B 142      99.635  57.246  31.181  1.00149.96           C  
ATOM   2390  C   LEU B 142     100.872  56.319  31.205  1.00149.96           C  
ATOM   2391  O   LEU B 142     101.878  56.776  31.754  1.00149.96           O  
ATOM   2392  CB  LEU B 142      99.151  57.546  32.604  1.00149.96           C  
ATOM   2393  CG  LEU B 142      98.008  58.585  32.600  1.00149.96           C  
ATOM   2394  CD1 LEU B 142      97.530  58.942  34.013  1.00149.96           C  
ATOM   2395  CD2 LEU B 142      98.391  59.822  31.770  1.00149.96           C  
ATOM   2396  N   MET B 143     100.778  55.020  30.711  1.00218.50           N  
ATOM   2397  CA  MET B 143     101.737  53.906  30.570  1.00218.50           C  
ATOM   2398  C   MET B 143     103.030  54.319  29.906  1.00218.50           C  
ATOM   2399  O   MET B 143     103.179  55.458  29.471  1.00218.50           O  
ATOM   2400  CB  MET B 143     101.147  52.680  29.846  1.00218.50           C  
ATOM   2401  CG  MET B 143     100.544  52.973  28.472  1.00218.50           C  
ATOM   2402  SD  MET B 143     101.752  53.319  27.161  1.00218.50           S  
ATOM   2403  CE  MET B 143     100.492  53.563  25.876  1.00218.50           C  
ATOM   2404  N   TYR B 144     104.022  53.389  29.838  1.00179.95           N  
ATOM   2405  CA  TYR B 144     105.338  53.771  29.397  1.00179.95           C  
ATOM   2406  C   TYR B 144     105.675  53.121  28.091  1.00179.95           C  
ATOM   2407  O   TYR B 144     105.299  51.984  27.804  1.00179.95           O  
ATOM   2408  CB  TYR B 144     106.409  53.442  30.450  1.00179.95           C  
ATOM   2409  CG  TYR B 144     107.664  54.142  30.073  1.00179.95           C  
ATOM   2410  CD1 TYR B 144     107.733  55.517  30.109  1.00179.95           C  
ATOM   2411  CD2 TYR B 144     108.780  53.426  29.720  1.00179.95           C  
ATOM   2412  CE1 TYR B 144     108.894  56.171  29.772  1.00179.95           C  
ATOM   2413  CE2 TYR B 144     109.943  54.071  29.382  1.00179.95           C  
ATOM   2414  CZ  TYR B 144     110.000  55.445  29.404  1.00179.95           C  
ATOM   2415  OH  TYR B 144     111.198  56.103  29.056  1.00179.95           O  
ATOM   2416  N   GLN B 145     106.442  53.869  27.273  1.00150.98           N  
ATOM   2417  CA  GLN B 145     106.805  53.517  25.933  1.00150.98           C  
ATOM   2418  C   GLN B 145     107.267  52.103  25.894  1.00150.98           C  
ATOM   2419  O   GLN B 145     107.635  51.520  26.910  1.00150.98           O  
ATOM   2420  CB  GLN B 145     107.919  54.395  25.332  1.00150.98           C  
ATOM   2421  CG  GLN B 145     107.479  55.818  24.968  1.00150.98           C  
ATOM   2422  CD  GLN B 145     107.568  56.734  26.183  1.00150.98           C  
ATOM   2423  NE2 GLN B 145     107.940  58.018  25.935  1.00150.98           N  
ATOM   2424  OE1 GLN B 145     107.315  56.332  27.318  1.00150.98           O  
ATOM   2425  N   ASP B 146     107.242  51.533  24.677  1.00187.74           N  
ATOM   2426  CA  ASP B 146     107.541  50.163  24.392  1.00187.74           C  
ATOM   2427  C   ASP B 146     108.960  49.899  24.768  1.00187.74           C  
ATOM   2428  O   ASP B 146     109.334  48.769  25.076  1.00187.74           O  
ATOM   2429  CB  ASP B 146     107.358  49.825  22.902  1.00187.74           C  
ATOM   2430  CG  ASP B 146     107.217  48.317  22.761  1.00187.74           C  
ATOM   2431  OD1 ASP B 146     107.498  47.597  23.756  1.00187.74           O  
ATOM   2432  OD2 ASP B 146     106.810  47.864  21.657  1.00187.74           O1-
ATOM   2433  N   GLY B 147     109.794  50.949  24.752  1.00 90.85           N  
ATOM   2434  CA  GLY B 147     111.181  50.789  25.068  1.00 90.85           C  
ATOM   2435  C   GLY B 147     111.287  50.214  26.446  1.00 90.85           C  
ATOM   2436  O   GLY B 147     112.199  49.436  26.725  1.00 90.85           O  
ATOM   2437  N   ALA B 148     110.362  50.588  27.352  1.00 47.69           N  
ATOM   2438  CA  ALA B 148     110.428  50.107  28.702  1.00 47.69           C  
ATOM   2439  C   ALA B 148     110.435  48.622  28.670  1.00 47.69           C  
ATOM   2440  O   ALA B 148     109.921  48.000  27.743  1.00 47.69           O  
ATOM   2441  CB  ALA B 148     109.236  50.519  29.583  1.00 47.69           C  
ATOM   2442  N   SER B 149     111.051  48.018  29.704  1.00 72.53           N  
ATOM   2443  CA  SER B 149     111.135  46.594  29.765  1.00 72.53           C  
ATOM   2444  C   SER B 149     109.743  46.080  29.844  1.00 72.53           C  
ATOM   2445  O   SER B 149     108.846  46.742  30.365  1.00 72.53           O  
ATOM   2446  CB  SER B 149     111.879  46.067  31.004  1.00 72.53           C  
ATOM   2447  OG  SER B 149     113.227  46.510  30.994  1.00 72.53           O  
ATOM   2448  N   VAL B 150     109.535  44.872  29.292  1.00 80.73           N  
ATOM   2449  CA  VAL B 150     108.241  44.268  29.289  1.00 80.73           C  
ATOM   2450  C   VAL B 150     107.845  43.992  30.703  1.00 80.73           C  
ATOM   2451  O   VAL B 150     106.692  44.189  31.076  1.00 80.73           O  
ATOM   2452  CB  VAL B 150     108.204  42.975  28.528  1.00 80.73           C  
ATOM   2453  CG1 VAL B 150     109.139  41.966  29.214  1.00 80.73           C  
ATOM   2454  CG2 VAL B 150     106.741  42.511  28.435  1.00 80.73           C  
ATOM   2455  N   ARG B 151     108.800  43.537  31.537  1.00 51.11           N  
ATOM   2456  CA  ARG B 151     108.464  43.201  32.890  1.00 51.11           C  
ATOM   2457  C   ARG B 151     107.967  44.418  33.593  1.00 51.11           C  
ATOM   2458  O   ARG B 151     106.979  44.356  34.323  1.00 51.11           O  
ATOM   2459  CB  ARG B 151     109.647  42.658  33.707  1.00 51.11           C  
ATOM   2460  CG  ARG B 151     109.309  42.512  35.194  1.00 51.11           C  
ATOM   2461  CD  ARG B 151     110.444  41.922  36.030  1.00 51.11           C  
ATOM   2462  NE  ARG B 151     110.033  41.977  37.461  1.00 51.11           N  
ATOM   2463  CZ  ARG B 151     110.669  42.834  38.311  1.00 51.11           C  
ATOM   2464  NH1 ARG B 151     111.692  43.612  37.850  1.00 51.11           N1+
ATOM   2465  NH2 ARG B 151     110.296  42.904  39.622  1.00 51.11           N  
ATOM   2466  N   SER B 152     108.639  45.564  33.393  1.00 84.45           N  
ATOM   2467  CA  SER B 152     108.248  46.764  34.074  1.00 84.45           C  
ATOM   2468  C   SER B 152     106.897  47.208  33.599  1.00 84.45           C  
ATOM   2469  O   SER B 152     106.108  47.754  34.368  1.00 84.45           O  
ATOM   2470  CB  SER B 152     109.244  47.919  33.869  1.00 84.45           C  
ATOM   2471  OG  SER B 152     109.314  48.275  32.496  1.00 84.45           O  
ATOM   2472  N   GLN B 153     106.600  47.004  32.303  1.00141.89           N  
ATOM   2473  CA  GLN B 153     105.341  47.426  31.756  1.00141.89           C  
ATOM   2474  C   GLN B 153     104.224  46.611  32.320  1.00141.89           C  
ATOM   2475  O   GLN B 153     103.153  47.145  32.608  1.00141.89           O  
ATOM   2476  CB  GLN B 153     105.285  47.337  30.224  1.00141.89           C  
ATOM   2477  CG  GLN B 153     106.167  48.389  29.549  1.00141.89           C  
ATOM   2478  CD  GLN B 153     105.540  49.745  29.840  1.00141.89           C  
ATOM   2479  NE2 GLN B 153     104.297  49.955  29.331  1.00141.89           N  
ATOM   2480  OE1 GLN B 153     106.131  50.593  30.508  1.00141.89           O  
ATOM   2481  N   VAL B 154     104.442  45.291  32.475  1.00 35.09           N  
ATOM   2482  CA  VAL B 154     103.418  44.425  32.983  1.00 35.09           C  
ATOM   2483  C   VAL B 154     103.127  44.803  34.399  1.00 35.09           C  
ATOM   2484  O   VAL B 154     101.968  44.871  34.803  1.00 35.09           O  
ATOM   2485  CB  VAL B 154     103.804  42.972  32.963  1.00 35.09           C  
ATOM   2486  CG1 VAL B 154     102.672  42.161  33.616  1.00 35.09           C  
ATOM   2487  CG2 VAL B 154     104.094  42.560  31.509  1.00 35.09           C  
ATOM   2488  N   ARG B 155     104.179  45.077  35.190  1.00 61.45           N  
ATOM   2489  CA  ARG B 155     104.011  45.402  36.578  1.00 61.45           C  
ATOM   2490  C   ARG B 155     103.252  46.682  36.709  1.00 61.45           C  
ATOM   2491  O   ARG B 155     102.463  46.850  37.638  1.00 61.45           O  
ATOM   2492  CB  ARG B 155     105.344  45.536  37.330  1.00 61.45           C  
ATOM   2493  CG  ARG B 155     106.006  44.180  37.568  1.00 61.45           C  
ATOM   2494  CD  ARG B 155     107.316  44.256  38.349  1.00 61.45           C  
ATOM   2495  NE  ARG B 155     107.617  42.871  38.801  1.00 61.45           N  
ATOM   2496  CZ  ARG B 155     106.983  42.402  39.913  1.00 61.45           C  
ATOM   2497  NH1 ARG B 155     106.095  43.207  40.564  1.00 61.45           N1+
ATOM   2498  NH2 ARG B 155     107.232  41.142  40.373  1.00 61.45           N  
ATOM   2499  N   ILE B 156     103.492  47.641  35.799  1.00 56.83           N  
ATOM   2500  CA  ILE B 156     102.783  48.886  35.857  1.00 56.83           C  
ATOM   2501  C   ILE B 156     101.334  48.630  35.616  1.00 56.83           C  
ATOM   2502  O   ILE B 156     100.481  49.186  36.307  1.00 56.83           O  
ATOM   2503  CB  ILE B 156     103.270  49.878  34.841  1.00 56.83           C  
ATOM   2504  CG1 ILE B 156     104.732  50.250  35.136  1.00 56.83           C  
ATOM   2505  CG2 ILE B 156     102.315  51.082  34.840  1.00 56.83           C  
ATOM   2506  CD1 ILE B 156     105.404  51.018  34.000  1.00 56.83           C  
ATOM   2507  N   SER B 157     101.008  47.784  34.623  1.00 87.85           N  
ATOM   2508  CA  SER B 157      99.634  47.504  34.340  1.00 87.85           C  
ATOM   2509  C   SER B 157      99.065  46.754  35.500  1.00 87.85           C  
ATOM   2510  O   SER B 157      97.891  46.917  35.821  1.00 87.85           O  
ATOM   2511  CB  SER B 157      99.430  46.657  33.071  1.00 87.85           C  
ATOM   2512  OG  SER B 157      99.964  45.354  33.250  1.00 87.85           O  
ATOM   2513  N   ASP B 158      99.882  45.912  36.164  1.00 46.74           N  
ATOM   2514  CA  ASP B 158      99.378  45.139  37.263  1.00 46.74           C  
ATOM   2515  C   ASP B 158      98.964  46.058  38.373  1.00 46.74           C  
ATOM   2516  O   ASP B 158      97.896  45.891  38.958  1.00 46.74           O  
ATOM   2517  CB  ASP B 158     100.408  44.165  37.857  1.00 46.74           C  
ATOM   2518  CG  ASP B 158      99.681  43.318  38.895  1.00 46.74           C  
ATOM   2519  OD1 ASP B 158      98.427  43.410  38.962  1.00 46.74           O  
ATOM   2520  OD2 ASP B 158     100.372  42.572  39.638  1.00 46.74           O1-
ATOM   2521  N   ALA B 159      99.794  47.067  38.691  1.00 43.50           N  
ATOM   2522  CA  ALA B 159      99.486  47.951  39.778  1.00 43.50           C  
ATOM   2523  C   ALA B 159      98.223  48.702  39.475  1.00 43.50           C  
ATOM   2524  O   ALA B 159      97.387  48.888  40.354  1.00 43.50           O  
ATOM   2525  CB  ALA B 159     100.591  48.993  40.029  1.00 43.50           C  
ATOM   2526  N   LEU B 160      98.059  49.169  38.222  1.00 64.09           N  
ATOM   2527  CA  LEU B 160      96.904  49.939  37.844  1.00 64.09           C  
ATOM   2528  C   LEU B 160      95.684  49.078  37.904  1.00 64.09           C  
ATOM   2529  O   LEU B 160      94.631  49.520  38.358  1.00 64.09           O  
ATOM   2530  CB  LEU B 160      97.027  50.502  36.417  1.00 64.09           C  
ATOM   2531  CG  LEU B 160      95.858  51.410  35.995  1.00 64.09           C  
ATOM   2532  CD1 LEU B 160      95.794  52.672  36.868  1.00 64.09           C  
ATOM   2533  CD2 LEU B 160      95.921  51.739  34.494  1.00 64.09           C  
ATOM   2534  N   ALA B 161      95.806  47.825  37.425  1.00 55.49           N  
ATOM   2535  CA  ALA B 161      94.721  46.888  37.384  1.00 55.49           C  
ATOM   2536  C   ALA B 161      94.302  46.565  38.775  1.00 55.49           C  
ATOM   2537  O   ALA B 161      93.116  46.401  39.028  1.00 55.49           O  
ATOM   2538  CB  ALA B 161      95.093  45.561  36.699  1.00 55.49           C  
ATOM   2539  N   SER B 162      95.249  46.444  39.719  1.00 95.42           N  
ATOM   2540  CA  SER B 162      94.879  46.070  41.053  1.00 95.42           C  
ATOM   2541  C   SER B 162      93.981  47.112  41.654  1.00 95.42           C  
ATOM   2542  O   SER B 162      93.012  46.776  42.330  1.00 95.42           O  
ATOM   2543  CB  SER B 162      96.086  45.862  41.989  1.00 95.42           C  
ATOM   2544  OG  SER B 162      96.861  47.048  42.084  1.00 95.42           O  
ATOM   2545  N   VAL B 163      94.298  48.407  41.460  1.00 67.18           N  
ATOM   2546  CA  VAL B 163      93.489  49.468  41.993  1.00 67.18           C  
ATOM   2547  C   VAL B 163      92.189  49.526  41.260  1.00 67.18           C  
ATOM   2548  O   VAL B 163      91.121  49.644  41.859  1.00 67.18           O  
ATOM   2549  CB  VAL B 163      94.140  50.815  41.842  1.00 67.18           C  
ATOM   2550  CG1 VAL B 163      93.174  51.898  42.355  1.00 67.18           C  
ATOM   2551  CG2 VAL B 163      95.494  50.792  42.569  1.00 67.18           C  
ATOM   2552  N   HIS B 164      92.252  49.449  39.922  1.00118.29           N  
ATOM   2553  CA  HIS B 164      91.065  49.581  39.144  1.00118.29           C  
ATOM   2554  C   HIS B 164      90.139  48.444  39.440  1.00118.29           C  
ATOM   2555  O   HIS B 164      88.975  48.654  39.758  1.00118.29           O  
ATOM   2556  CB  HIS B 164      91.340  49.619  37.629  1.00118.29           C  
ATOM   2557  CG  HIS B 164      90.101  49.842  36.811  1.00118.29           C  
ATOM   2558  CD2 HIS B 164      89.628  49.160  35.732  1.00118.29           C  
ATOM   2559  ND1 HIS B 164      89.193  50.850  37.046  1.00118.29           N  
ATOM   2560  CE1 HIS B 164      88.221  50.729  36.108  1.00118.29           C  
ATOM   2561  NE2 HIS B 164      88.441  49.717  35.287  1.00118.29           N  
ATOM   2562  N   PHE B 165      90.680  47.217  39.393  1.00195.70           N  
ATOM   2563  CA  PHE B 165      90.073  45.926  39.566  1.00195.70           C  
ATOM   2564  C   PHE B 165      89.680  45.675  40.980  1.00195.70           C  
ATOM   2565  O   PHE B 165      88.923  44.749  41.257  1.00195.70           O  
ATOM   2566  CB  PHE B 165      90.925  44.756  39.042  1.00195.70           C  
ATOM   2567  CG  PHE B 165      90.785  44.813  37.559  1.00195.70           C  
ATOM   2568  CD1 PHE B 165      91.503  45.720  36.817  1.00195.70           C  
ATOM   2569  CD2 PHE B 165      89.923  43.961  36.907  1.00195.70           C  
ATOM   2570  CE1 PHE B 165      91.366  45.775  35.450  1.00195.70           C  
ATOM   2571  CE2 PHE B 165      89.781  44.009  35.541  1.00195.70           C  
ATOM   2572  CZ  PHE B 165      90.505  44.918  34.808  1.00195.70           C  
ATOM   2573  N   GLY B 166      90.221  46.455  41.925  1.00 65.01           N  
ATOM   2574  CA  GLY B 166      90.020  46.173  43.313  1.00 65.01           C  
ATOM   2575  C   GLY B 166      88.564  46.122  43.671  1.00 65.01           C  
ATOM   2576  O   GLY B 166      88.154  45.276  44.459  1.00 65.01           O  
ATOM   2577  N   ALA B 167      87.737  47.012  43.103  1.00 76.70           N  
ATOM   2578  CA  ALA B 167      86.345  47.080  43.447  1.00 76.70           C  
ATOM   2579  C   ALA B 167      85.671  45.779  43.123  1.00 76.70           C  
ATOM   2580  O   ALA B 167      84.630  45.452  43.690  1.00 76.70           O  
ATOM   2581  CB  ALA B 167      85.600  48.193  42.697  1.00 76.70           C  
ATOM   2582  N   PHE B 168      86.184  45.046  42.122  1.00151.36           N  
ATOM   2583  CA  PHE B 168      85.535  43.840  41.692  1.00151.36           C  
ATOM   2584  C   PHE B 168      85.549  42.778  42.754  1.00151.36           C  
ATOM   2585  O   PHE B 168      84.491  42.249  43.093  1.00151.36           O  
ATOM   2586  CB  PHE B 168      86.175  43.290  40.410  1.00151.36           C  
ATOM   2587  CG  PHE B 168      86.152  44.452  39.477  1.00151.36           C  
ATOM   2588  CD1 PHE B 168      84.969  44.986  39.026  1.00151.36           C  
ATOM   2589  CD2 PHE B 168      87.328  45.011  39.047  1.00151.36           C  
ATOM   2590  CE1 PHE B 168      84.968  46.063  38.172  1.00151.36           C  
ATOM   2591  CE2 PHE B 168      87.337  46.088  38.193  1.00151.36           C  
ATOM   2592  CZ  PHE B 168      86.152  46.621  37.754  1.00151.36           C  
ATOM   2593  N   PHE B 169      86.742  42.423  43.283  1.00 95.43           N  
ATOM   2594  CA  PHE B 169      86.876  41.387  44.273  1.00 95.43           C  
ATOM   2595  C   PHE B 169      86.563  41.856  45.668  1.00 95.43           C  
ATOM   2596  O   PHE B 169      86.152  41.062  46.512  1.00 95.43           O  
ATOM   2597  CB  PHE B 169      88.222  40.634  44.248  1.00 95.43           C  
ATOM   2598  CG  PHE B 169      89.367  41.480  44.679  1.00 95.43           C  
ATOM   2599  CD1 PHE B 169      89.694  41.568  46.011  1.00 95.43           C  
ATOM   2600  CD2 PHE B 169      90.129  42.161  43.757  1.00 95.43           C  
ATOM   2601  CE1 PHE B 169      90.760  42.332  46.421  1.00 95.43           C  
ATOM   2602  CE2 PHE B 169      91.196  42.927  44.162  1.00 95.43           C  
ATOM   2603  CZ  PHE B 169      91.512  43.017  45.496  1.00 95.43           C  
ATOM   2604  N   LEU B 170      86.767  43.155  45.959  1.00 87.99           N  
ATOM   2605  CA  LEU B 170      86.613  43.701  47.284  1.00 87.99           C  
ATOM   2606  C   LEU B 170      85.206  43.526  47.779  1.00 87.99           C  
ATOM   2607  O   LEU B 170      84.991  43.460  48.989  1.00 87.99           O  
ATOM   2608  CB  LEU B 170      86.932  45.204  47.386  1.00 87.99           C  
ATOM   2609  CG  LEU B 170      88.422  45.547  47.221  1.00 87.99           C  
ATOM   2610  CD1 LEU B 170      88.664  47.061  47.338  1.00 87.99           C  
ATOM   2611  CD2 LEU B 170      89.282  44.730  48.198  1.00 87.99           C  
ATOM   2612  N   SER B 171      84.212  43.490  46.868  1.00 56.26           N  
ATOM   2613  CA  SER B 171      82.830  43.381  47.248  1.00 56.26           C  
ATOM   2614  C   SER B 171      82.633  42.139  48.064  1.00 56.26           C  
ATOM   2615  O   SER B 171      81.942  42.157  49.083  1.00 56.26           O  
ATOM   2616  CB  SER B 171      81.885  43.296  46.039  1.00 56.26           C  
ATOM   2617  OG  SER B 171      82.159  42.120  45.289  1.00 56.26           O  
ATOM   2618  N   ALA B 172      83.258  41.027  47.641  1.00 49.17           N  
ATOM   2619  CA  ALA B 172      83.098  39.764  48.300  1.00 49.17           C  
ATOM   2620  C   ALA B 172      83.601  39.846  49.717  1.00 49.17           C  
ATOM   2621  O   ALA B 172      82.979  39.303  50.630  1.00 49.17           O  
ATOM   2622  CB  ALA B 172      83.897  38.638  47.625  1.00 49.17           C  
ATOM   2623  N   ILE B 173      84.736  40.538  49.938  1.00117.29           N  
ATOM   2624  CA  ILE B 173      85.398  40.593  51.215  1.00117.29           C  
ATOM   2625  C   ILE B 173      84.590  41.368  52.210  1.00117.29           C  
ATOM   2626  O   ILE B 173      84.016  42.409  51.901  1.00117.29           O  
ATOM   2627  CB  ILE B 173      86.758  41.222  51.130  1.00117.29           C  
ATOM   2628  CG1 ILE B 173      87.639  40.416  50.164  1.00117.29           C  
ATOM   2629  CG2 ILE B 173      87.341  41.313  52.550  1.00117.29           C  
ATOM   2630  CD1 ILE B 173      87.839  38.965  50.597  1.00117.29           C  
ATOM   2631  N   GLU B 174      84.521  40.848  53.455  1.00 67.25           N  
ATOM   2632  CA  GLU B 174      83.783  41.506  54.492  1.00 67.25           C  
ATOM   2633  C   GLU B 174      84.732  42.379  55.240  1.00 67.25           C  
ATOM   2634  O   GLU B 174      85.829  41.957  55.604  1.00 67.25           O  
ATOM   2635  CB  GLU B 174      83.191  40.552  55.543  1.00 67.25           C  
ATOM   2636  CG  GLU B 174      84.261  39.789  56.330  1.00 67.25           C  
ATOM   2637  CD  GLU B 174      83.589  39.124  57.523  1.00 67.25           C  
ATOM   2638  OE1 GLU B 174      82.335  39.203  57.610  1.00 67.25           O  
ATOM   2639  OE2 GLU B 174      84.318  38.532  58.364  1.00 67.25           O1-
ATOM   2640  N   GLY B 175      84.325  43.637  55.491  1.00 16.54           N  
ATOM   2641  CA  GLY B 175      85.163  44.536  56.223  1.00 16.54           C  
ATOM   2642  C   GLY B 175      84.779  45.914  55.806  1.00 16.54           C  
ATOM   2643  O   GLY B 175      83.930  46.092  54.935  1.00 16.54           O  
ATOM   2644  N   ASP B 176      85.410  46.930  56.426  1.00 38.42           N  
ATOM   2645  CA  ASP B 176      85.124  48.294  56.091  1.00 38.42           C  
ATOM   2646  C   ASP B 176      85.601  48.499  54.691  1.00 38.42           C  
ATOM   2647  O   ASP B 176      86.679  48.037  54.312  1.00 38.42           O  
ATOM   2648  CB  ASP B 176      85.863  49.299  56.995  1.00 38.42           C  
ATOM   2649  CG  ASP B 176      85.319  50.701  56.751  1.00 38.42           C  
ATOM   2650  OD1 ASP B 176      84.230  50.829  56.131  1.00 38.42           O  
ATOM   2651  OD2 ASP B 176      85.997  51.669  57.187  1.00 38.42           O1-
ATOM   2652  N   PRO B 177      84.814  49.169  53.900  1.00 83.78           N  
ATOM   2653  CA  PRO B 177      85.206  49.397  52.539  1.00 83.78           C  
ATOM   2654  C   PRO B 177      86.432  50.254  52.486  1.00 83.78           C  
ATOM   2655  O   PRO B 177      87.219  50.111  51.550  1.00 83.78           O  
ATOM   2656  CB  PRO B 177      83.976  49.977  51.850  1.00 83.78           C  
ATOM   2657  CG  PRO B 177      82.808  49.351  52.637  1.00 83.78           C  
ATOM   2658  CD  PRO B 177      83.370  49.121  54.050  1.00 83.78           C  
ATOM   2659  N   GLU B 178      86.598  51.165  53.465  1.00141.82           N  
ATOM   2660  CA  GLU B 178      87.743  52.026  53.495  1.00141.82           C  
ATOM   2661  C   GLU B 178      88.958  51.222  53.833  1.00141.82           C  
ATOM   2662  O   GLU B 178      90.024  51.406  53.249  1.00141.82           O  
ATOM   2663  CB  GLU B 178      87.617  53.153  54.531  1.00141.82           C  
ATOM   2664  CG  GLU B 178      88.783  54.137  54.466  1.00141.82           C  
ATOM   2665  CD  GLU B 178      88.728  54.814  53.104  1.00141.82           C  
ATOM   2666  OE1 GLU B 178      89.201  54.191  52.116  1.00141.82           O  
ATOM   2667  OE2 GLU B 178      88.209  55.958  53.030  1.00141.82           O1-
ATOM   2668  N   GLU B 179      88.806  50.288  54.790  1.00 35.70           N  
ATOM   2669  CA  GLU B 179      89.882  49.472  55.273  1.00 35.70           C  
ATOM   2670  C   GLU B 179      90.380  48.634  54.136  1.00 35.70           C  
ATOM   2671  O   GLU B 179      91.585  48.470  53.947  1.00 35.70           O  
ATOM   2672  CB  GLU B 179      89.390  48.538  56.395  1.00 35.70           C  
ATOM   2673  CG  GLU B 179      90.465  47.700  57.086  1.00 35.70           C  
ATOM   2674  CD  GLU B 179      89.762  46.925  58.195  1.00 35.70           C  
ATOM   2675  OE1 GLU B 179      88.516  47.074  58.315  1.00 35.70           O  
ATOM   2676  OE2 GLU B 179      90.456  46.179  58.935  1.00 35.70           O1-
ATOM   2677  N   LYS B 180      89.443  48.094  53.338  1.00136.69           N  
ATOM   2678  CA  LYS B 180      89.766  47.243  52.231  1.00136.69           C  
ATOM   2679  C   LYS B 180      90.557  48.015  51.221  1.00136.69           C  
ATOM   2680  O   LYS B 180      91.571  47.543  50.712  1.00136.69           O  
ATOM   2681  CB  LYS B 180      88.514  46.827  51.437  1.00136.69           C  
ATOM   2682  CG  LYS B 180      87.443  46.060  52.209  1.00136.69           C  
ATOM   2683  CD  LYS B 180      87.884  44.667  52.642  1.00136.69           C  
ATOM   2684  CE  LYS B 180      88.435  44.611  54.062  1.00136.69           C  
ATOM   2685  NZ  LYS B 180      88.877  43.229  54.345  1.00136.69           N1+
ATOM   2686  N   ARG B 181      90.084  49.235  50.903  1.00157.12           N  
ATOM   2687  CA  ARG B 181      90.645  50.034  49.848  1.00157.12           C  
ATOM   2688  C   ARG B 181      92.065  50.426  50.132  1.00157.12           C  
ATOM   2689  O   ARG B 181      92.926  50.353  49.256  1.00157.12           O  
ATOM   2690  CB  ARG B 181      89.836  51.322  49.600  1.00157.12           C  
ATOM   2691  CG  ARG B 181      90.364  52.192  48.457  1.00157.12           C  
ATOM   2692  CD  ARG B 181      89.503  53.434  48.203  1.00157.12           C  
ATOM   2693  NE  ARG B 181      89.571  54.280  49.426  1.00157.12           N  
ATOM   2694  CZ  ARG B 181      90.490  55.285  49.537  1.00157.12           C  
ATOM   2695  NH1 ARG B 181      91.284  55.616  48.479  1.00157.12           N1+
ATOM   2696  NH2 ARG B 181      90.614  55.965  50.714  1.00157.12           N  
ATOM   2697  N   LYS B 182      92.353  50.860  51.367  1.00 48.01           N  
ATOM   2698  CA  LYS B 182      93.676  51.311  51.689  1.00 48.01           C  
ATOM   2699  C   LYS B 182      94.642  50.168  51.620  1.00 48.01           C  
ATOM   2700  O   LYS B 182      95.774  50.334  51.165  1.00 48.01           O  
ATOM   2701  CB  LYS B 182      93.741  51.955  53.082  1.00 48.01           C  
ATOM   2702  CG  LYS B 182      92.951  53.265  53.139  1.00 48.01           C  
ATOM   2703  CD  LYS B 182      92.727  53.800  54.554  1.00 48.01           C  
ATOM   2704  CE  LYS B 182      91.932  55.107  54.596  1.00 48.01           C  
ATOM   2705  NZ  LYS B 182      91.762  55.553  55.997  1.00 48.01           N1+
ATOM   2706  N   ALA B 183      94.223  48.968  52.067  1.00 33.42           N  
ATOM   2707  CA  ALA B 183      95.114  47.844  52.059  1.00 33.42           C  
ATOM   2708  C   ALA B 183      95.500  47.559  50.644  1.00 33.42           C  
ATOM   2709  O   ALA B 183      96.672  47.335  50.343  1.00 33.42           O  
ATOM   2710  CB  ALA B 183      94.469  46.570  52.636  1.00 33.42           C  
ATOM   2711  N   LEU B 184      94.515  47.591  49.725  1.00113.46           N  
ATOM   2712  CA  LEU B 184      94.799  47.303  48.349  1.00113.46           C  
ATOM   2713  C   LEU B 184      95.755  48.308  47.775  1.00113.46           C  
ATOM   2714  O   LEU B 184      96.692  47.939  47.068  1.00113.46           O  
ATOM   2715  CB  LEU B 184      93.565  47.321  47.429  1.00113.46           C  
ATOM   2716  CG  LEU B 184      92.738  46.027  47.419  1.00113.46           C  
ATOM   2717  CD1 LEU B 184      92.174  45.676  48.801  1.00113.46           C  
ATOM   2718  CD2 LEU B 184      91.656  46.095  46.331  1.00113.46           C  
ATOM   2719  N   LEU B 185      95.559  49.607  48.072  1.00 56.59           N  
ATOM   2720  CA  LEU B 185      96.389  50.631  47.493  1.00 56.59           C  
ATOM   2721  C   LEU B 185      97.802  50.425  47.931  1.00 56.59           C  
ATOM   2722  O   LEU B 185      98.741  50.652  47.168  1.00 56.59           O  
ATOM   2723  CB  LEU B 185      95.973  52.055  47.897  1.00 56.59           C  
ATOM   2724  CG  LEU B 185      96.861  53.157  47.279  1.00 56.59           C  
ATOM   2725  CD1 LEU B 185      96.801  53.148  45.741  1.00 56.59           C  
ATOM   2726  CD2 LEU B 185      96.521  54.532  47.874  1.00 56.59           C  
ATOM   2727  N   GLU B 186      97.990  49.992  49.190  1.00 46.77           N  
ATOM   2728  CA  GLU B 186      99.309  49.785  49.704  1.00 46.77           C  
ATOM   2729  C   GLU B 186      99.988  48.739  48.873  1.00 46.77           C  
ATOM   2730  O   GLU B 186     101.151  48.890  48.502  1.00 46.77           O  
ATOM   2731  CB  GLU B 186      99.288  49.257  51.150  1.00 46.77           C  
ATOM   2732  CG  GLU B 186     100.669  49.030  51.771  1.00 46.77           C  
ATOM   2733  CD  GLU B 186     100.447  48.488  53.178  1.00 46.77           C  
ATOM   2734  OE1 GLU B 186      99.285  48.560  53.662  1.00 46.77           O  
ATOM   2735  OE2 GLU B 186     101.432  47.989  53.786  1.00 46.77           O1-
ATOM   2736  N   SER B 187      99.272  47.645  48.554  1.00 33.53           N  
ATOM   2737  CA  SER B 187      99.866  46.567  47.812  1.00 33.53           C  
ATOM   2738  C   SER B 187     100.179  47.018  46.415  1.00 33.53           C  
ATOM   2739  O   SER B 187     101.229  46.691  45.863  1.00 33.53           O  
ATOM   2740  CB  SER B 187      98.938  45.342  47.697  1.00 33.53           C  
ATOM   2741  OG  SER B 187      99.569  44.311  46.952  1.00 33.53           O  
ATOM   2742  N   ALA B 188      99.274  47.802  45.805  1.00 38.22           N  
ATOM   2743  CA  ALA B 188      99.451  48.188  44.435  1.00 38.22           C  
ATOM   2744  C   ALA B 188     100.689  49.008  44.276  1.00 38.22           C  
ATOM   2745  O   ALA B 188     101.434  48.831  43.312  1.00 38.22           O  
ATOM   2746  CB  ALA B 188      98.287  49.035  43.898  1.00 38.22           C  
ATOM   2747  N   LEU B 189     100.939  49.934  45.217  1.00 60.06           N  
ATOM   2748  CA  LEU B 189     102.070  50.805  45.095  1.00 60.06           C  
ATOM   2749  C   LEU B 189     103.324  50.002  45.161  1.00 60.06           C  
ATOM   2750  O   LEU B 189     104.304  50.302  44.482  1.00 60.06           O  
ATOM   2751  CB  LEU B 189     102.116  51.904  46.165  1.00 60.06           C  
ATOM   2752  CG  LEU B 189     101.022  52.970  45.966  1.00 60.06           C  
ATOM   2753  CD1 LEU B 189     101.102  54.054  47.047  1.00 60.06           C  
ATOM   2754  CD2 LEU B 189     101.062  53.558  44.545  1.00 60.06           C  
ATOM   2755  N   GLU B 190     103.322  48.949  45.989  1.00 79.60           N  
ATOM   2756  CA  GLU B 190     104.496  48.147  46.119  1.00 79.60           C  
ATOM   2757  C   GLU B 190     104.788  47.537  44.778  1.00 79.60           C  
ATOM   2758  O   GLU B 190     105.943  47.476  44.358  1.00 79.60           O  
ATOM   2759  CB  GLU B 190     104.308  47.040  47.169  1.00 79.60           C  
ATOM   2760  CG  GLU B 190     105.619  46.501  47.736  1.00 79.60           C  
ATOM   2761  CD  GLU B 190     105.300  45.841  49.072  1.00 79.60           C  
ATOM   2762  OE1 GLU B 190     104.094  45.789  49.436  1.00 79.60           O  
ATOM   2763  OE2 GLU B 190     106.260  45.390  49.752  1.00 79.60           O1-
ATOM   2764  N   THR B 191     103.740  47.082  44.060  1.00 32.53           N  
ATOM   2765  CA  THR B 191     103.893  46.482  42.760  1.00 32.53           C  
ATOM   2766  C   THR B 191     104.395  47.514  41.797  1.00 32.53           C  
ATOM   2767  O   THR B 191     105.216  47.222  40.928  1.00 32.53           O  
ATOM   2768  CB  THR B 191     102.600  45.960  42.207  1.00 32.53           C  
ATOM   2769  CG2 THR B 191     102.871  45.333  40.829  1.00 32.53           C  
ATOM   2770  OG1 THR B 191     102.049  44.992  43.088  1.00 32.53           O  
ATOM   2771  N   LEU B 192     103.896  48.756  41.921  1.00 61.84           N  
ATOM   2772  CA  LEU B 192     104.273  49.819  41.033  1.00 61.84           C  
ATOM   2773  C   LEU B 192     105.737  50.101  41.161  1.00 61.84           C  
ATOM   2774  O   LEU B 192     106.420  50.321  40.163  1.00 61.84           O  
ATOM   2775  CB  LEU B 192     103.543  51.135  41.350  1.00 61.84           C  
ATOM   2776  CG  LEU B 192     103.989  52.312  40.463  1.00 61.84           C  
ATOM   2777  CD1 LEU B 192     103.675  52.052  38.983  1.00 61.84           C  
ATOM   2778  CD2 LEU B 192     103.407  53.640  40.970  1.00 61.84           C  
ATOM   2779  N   ASP B 193     106.253  50.118  42.402  1.00 56.15           N  
ATOM   2780  CA  ASP B 193     107.639  50.420  42.623  1.00 56.15           C  
ATOM   2781  C   ASP B 193     108.492  49.320  42.065  1.00 56.15           C  
ATOM   2782  O   ASP B 193     109.622  49.555  41.640  1.00 56.15           O  
ATOM   2783  CB  ASP B 193     107.987  50.645  44.108  1.00 56.15           C  
ATOM   2784  CG  ASP B 193     107.433  52.012  44.520  1.00 56.15           C  
ATOM   2785  OD1 ASP B 193     107.225  52.865  43.615  1.00 56.15           O  
ATOM   2786  OD2 ASP B 193     107.213  52.221  45.742  1.00 56.15           O1-
ATOM   2787  N   SER B 194     107.962  48.085  42.045  1.00 88.07           N  
ATOM   2788  CA  SER B 194     108.690  46.929  41.603  1.00 88.07           C  
ATOM   2789  C   SER B 194     109.089  47.080  40.167  1.00 88.07           C  
ATOM   2790  O   SER B 194     110.040  46.448  39.713  1.00 88.07           O  
ATOM   2791  CB  SER B 194     107.848  45.649  41.696  1.00 88.07           C  
ATOM   2792  OG  SER B 194     108.601  44.543  41.232  1.00 88.07           O  
ATOM   2793  N   SER B 195     108.365  47.912  39.401  1.00103.65           N  
ATOM   2794  CA  SER B 195     108.665  48.069  38.007  1.00103.65           C  
ATOM   2795  C   SER B 195     110.015  48.707  37.871  1.00103.65           C  
ATOM   2796  O   SER B 195     110.686  48.537  36.854  1.00103.65           O  
ATOM   2797  CB  SER B 195     107.665  48.993  37.291  1.00103.65           C  
ATOM   2798  OG  SER B 195     106.352  48.463  37.385  1.00103.65           O  
ATOM   2799  N   ALA B 196     110.441  49.453  38.908  1.00208.64           N  
ATOM   2800  CA  ALA B 196     111.661  50.213  38.905  1.00208.64           C  
ATOM   2801  C   ALA B 196     112.866  49.331  39.036  1.00208.64           C  
ATOM   2802  O   ALA B 196     112.774  48.123  39.247  1.00208.64           O  
ATOM   2803  CB  ALA B 196     111.734  51.255  40.034  1.00208.64           C  
ATOM   2804  N   GLU B 197     114.043  49.969  38.870  1.00260.98           N  
ATOM   2805  CA  GLU B 197     115.352  49.381  38.893  1.00260.98           C  
ATOM   2806  C   GLU B 197     115.750  49.053  40.300  1.00260.98           C  
ATOM   2807  O   GLU B 197     115.147  49.517  41.267  1.00260.98           O  
ATOM   2808  CB  GLU B 197     116.418  50.319  38.300  1.00260.98           C  
ATOM   2809  CG  GLU B 197     117.835  49.746  38.238  1.00260.98           C  
ATOM   2810  CD  GLU B 197     118.713  50.805  37.582  1.00260.98           C  
ATOM   2811  OE1 GLU B 197     118.150  51.841  37.136  1.00260.98           O  
ATOM   2812  OE2 GLU B 197     119.954  50.596  37.517  1.00260.98           O1-
ATOM   2813  N   GLU B 198     116.788  48.199  40.424  1.00271.90           N  
ATOM   2814  CA  GLU B 198     117.306  47.737  41.680  1.00271.90           C  
ATOM   2815  C   GLU B 198     118.040  48.839  42.374  1.00271.90           C  
ATOM   2816  O   GLU B 198     118.579  49.747  41.744  1.00271.90           O  
ATOM   2817  CB  GLU B 198     118.330  46.599  41.546  1.00271.90           C  
ATOM   2818  CG  GLU B 198     118.897  46.181  42.904  1.00271.90           C  
ATOM   2819  CD  GLU B 198     120.201  45.430  42.683  1.00271.90           C  
ATOM   2820  OE1 GLU B 198     120.624  45.308  41.502  1.00271.90           O  
ATOM   2821  OE2 GLU B 198     120.797  44.979  43.698  1.00271.90           O1-
ATOM   2822  N   ASP B 199     118.043  48.780  43.723  1.00208.91           N  
ATOM   2823  CA  ASP B 199     118.775  49.706  44.536  1.00208.91           C  
ATOM   2824  C   ASP B 199     120.173  49.182  44.593  1.00208.91           C  
ATOM   2825  O   ASP B 199     120.416  48.015  44.287  1.00208.91           O  
ATOM   2826  CB  ASP B 199     118.253  49.782  45.985  1.00208.91           C  
ATOM   2827  CG  ASP B 199     118.992  50.891  46.723  1.00208.91           C  
ATOM   2828  OD1 ASP B 199     119.531  51.803  46.041  1.00208.91           O  
ATOM   2829  OD2 ASP B 199     119.034  50.836  47.982  1.00208.91           O1-
ATOM   2830  N   LEU B 200     121.140  50.041  44.968  1.00119.46           N  
ATOM   2831  CA  LEU B 200     122.496  49.596  45.084  1.00119.46           C  
ATOM   2832  C   LEU B 200     122.769  49.399  46.571  1.00119.46           C  
ATOM   2833  O   LEU B 200     122.384  50.296  47.369  1.00119.46           O  
ATOM   2834  CB  LEU B 200     123.523  50.614  44.565  1.00119.46           C  
ATOM   2835  CG  LEU B 200     124.980  50.133  44.700  1.00119.46           C  
ATOM   2836  CD1 LEU B 200     125.230  48.868  43.862  1.00119.46           C  
ATOM   2837  CD2 LEU B 200     125.970  51.263  44.379  1.00119.46           C  
ATOM   2838  OXT LEU B 200     123.371  48.351  46.925  1.00119.46           O1-
TER   
