# Supplementary material for: Structural Descriptors for Subunit Interface Regions in Homodimers: Effect of Lipid Membrane and Secondary Structure Type
Source: J Chem Inf Model. 2025 Mar 27;65(7):3117–26. doi: 10.1021/acs.jcim.4c01233 (PMC12004529; doi:10.1021/acs.jcim.4c01233)
Supplement: Supplementary file 3 — ci4c01233_si_003.tar [file ci4c01233_si_003.tar › database/alpha/1hn4_cytop.pdb]

ATOM      1  N   GLN A   1      29.661   3.859  13.372  1.00 77.85           N  
ATOM      2  CA  GLN A   1      30.452   5.000  13.884  1.00 77.85           C  
ATOM      3  C   GLN A   1      29.574   6.180  14.131  1.00 77.85           C  
ATOM      4  O   GLN A   1      28.352   6.087  14.039  1.00 77.85           O  
ATOM      5  CB  GLN A   1      31.542   5.390  12.873  1.00 77.85           C  
ATOM      6  CG  GLN A   1      32.611   4.310  12.691  1.00 77.85           C  
ATOM      7  CD  GLN A   1      33.440   4.265  13.966  1.00 77.85           C  
ATOM      8  NE2 GLN A   1      34.209   5.356  14.226  1.00 77.85           N  
ATOM      9  OE1 GLN A   1      33.404   3.289  14.715  1.00 77.85           O  
ATOM     10  N   GLU A   2      30.188   7.331  14.465  1.00240.35           N  
ATOM     11  CA  GLU A   2      29.415   8.504  14.745  1.00240.35           C  
ATOM     12  C   GLU A   2      29.608   9.461  13.619  1.00240.35           C  
ATOM     13  O   GLU A   2      30.674   9.516  13.007  1.00240.35           O  
ATOM     14  CB  GLU A   2      29.846   9.241  16.026  1.00240.35           C  
ATOM     15  CG  GLU A   2      31.305   9.708  15.991  1.00240.35           C  
ATOM     16  CD  GLU A   2      31.557  10.599  17.200  1.00240.35           C  
ATOM     17  OE1 GLU A   2      31.178  11.798  17.138  1.00240.35           O  
ATOM     18  OE2 GLU A   2      32.135  10.094  18.200  1.00240.35           O1-
ATOM     19  N   GLY A   3      28.548  10.227  13.301  1.00 78.53           N  
ATOM     20  CA  GLY A   3      28.638  11.213  12.266  1.00 78.53           C  
ATOM     21  C   GLY A   3      29.205  12.438  12.902  1.00 78.53           C  
ATOM     22  O   GLY A   3      29.432  12.469  14.110  1.00 78.53           O  
ATOM     23  N   ILE A   4      29.456  13.490  12.101  1.00123.39           N  
ATOM     24  CA  ILE A   4      30.008  14.676  12.680  1.00123.39           C  
ATOM     25  C   ILE A   4      28.895  15.662  12.835  1.00123.39           C  
ATOM     26  O   ILE A   4      28.889  16.732  12.226  1.00123.39           O  
ATOM     27  CB  ILE A   4      31.080  15.278  11.818  1.00123.39           C  
ATOM     28  CG1 ILE A   4      32.196  14.246  11.580  1.00123.39           C  
ATOM     29  CG2 ILE A   4      31.597  16.552  12.501  1.00123.39           C  
ATOM     30  CD1 ILE A   4      32.866  13.767  12.865  1.00123.39           C  
ATOM     31  N   SER A   5      27.930  15.339  13.713  1.00 36.69           N  
ATOM     32  CA  SER A   5      26.833  16.227  13.944  1.00 36.69           C  
ATOM     33  C   SER A   5      26.715  16.367  15.419  1.00 36.69           C  
ATOM     34  O   SER A   5      27.148  15.497  16.174  1.00 36.69           O  
ATOM     35  CB  SER A   5      25.487  15.706  13.411  1.00 36.69           C  
ATOM     36  OG  SER A   5      25.101  14.533  14.112  1.00 36.69           O  
ATOM     37  N   SER A   6      26.122  17.484  15.871  1.00 54.95           N  
ATOM     38  CA  SER A   6      26.028  17.710  17.278  1.00 54.95           C  
ATOM     39  C   SER A   6      24.644  18.183  17.576  1.00 54.95           C  
ATOM     40  O   SER A   6      23.698  17.960  16.825  1.00 54.95           O  
ATOM     41  CB  SER A   6      26.994  18.792  17.789  1.00 54.95           C  
ATOM     42  OG  SER A   6      26.657  20.051  17.225  1.00 54.95           O  
ATOM     43  N   ARG A   7      24.540  18.895  18.705  1.00226.38           N  
ATOM     44  CA  ARG A   7      23.376  19.461  19.308  1.00226.38           C  
ATOM     45  C   ARG A   7      22.821  20.502  18.367  1.00226.38           C  
ATOM     46  O   ARG A   7      21.749  21.025  18.650  1.00226.38           O  
ATOM     47  CB  ARG A   7      23.684  20.106  20.668  1.00226.38           C  
ATOM     48  CG  ARG A   7      22.443  20.441  21.496  1.00226.38           C  
ATOM     49  CD  ARG A   7      22.770  20.713  22.964  1.00226.38           C  
ATOM     50  NE  ARG A   7      23.300  19.438  23.528  1.00226.38           N  
ATOM     51  CZ  ARG A   7      24.518  19.409  24.144  1.00226.38           C  
ATOM     52  NH1 ARG A   7      25.260  20.548  24.252  1.00226.38           N1+
ATOM     53  NH2 ARG A   7      25.001  18.231  24.639  1.00226.38           N  
ATOM     54  N   ALA A   8      23.544  20.825  17.248  1.00157.89           N  
ATOM     55  CA  ALA A   8      23.220  21.744  16.163  1.00157.89           C  
ATOM     56  C   ALA A   8      21.866  21.330  15.673  1.00157.89           C  
ATOM     57  O   ALA A   8      21.135  22.108  15.061  1.00157.89           O  
ATOM     58  CB  ALA A   8      24.203  21.641  14.982  1.00157.89           C  
ATOM     59  N   LEU A   9      21.512  20.058  15.925  1.00 74.91           N  
ATOM     60  CA  LEU A   9      20.232  19.521  15.579  1.00 74.91           C  
ATOM     61  C   LEU A   9      19.190  20.416  16.190  1.00 74.91           C  
ATOM     62  O   LEU A   9      18.119  20.608  15.619  1.00 74.91           O  
ATOM     63  CB  LEU A   9      20.018  18.115  16.166  1.00 74.91           C  
ATOM     64  CG  LEU A   9      21.002  17.064  15.625  1.00 74.91           C  
ATOM     65  CD1 LEU A   9      20.736  15.689  16.252  1.00 74.91           C  
ATOM     66  CD2 LEU A   9      20.999  17.026  14.087  1.00 74.91           C  
ATOM     67  N   TRP A  10      19.478  20.983  17.376  1.00 54.09           N  
ATOM     68  CA  TRP A  10      18.573  21.860  18.065  1.00 54.09           C  
ATOM     69  C   TRP A  10      18.284  23.056  17.204  1.00 54.09           C  
ATOM     70  O   TRP A  10      17.138  23.490  17.106  1.00 54.09           O  
ATOM     71  CB  TRP A  10      19.148  22.376  19.398  1.00 54.09           C  
ATOM     72  CG  TRP A  10      18.250  23.350  20.123  1.00 54.09           C  
ATOM     73  CD1 TRP A  10      18.256  24.713  20.093  1.00 54.09           C  
ATOM     74  CD2 TRP A  10      17.178  22.967  20.999  1.00 54.09           C  
ATOM     75  CE2 TRP A  10      16.583  24.142  21.459  1.00 54.09           C  
ATOM     76  CE3 TRP A  10      16.727  21.738  21.387  1.00 54.09           C  
ATOM     77  NE1 TRP A  10      17.255  25.205  20.896  1.00 54.09           N  
ATOM     78  CZ2 TRP A  10      15.520  24.104  22.318  1.00 54.09           C  
ATOM     79  CZ3 TRP A  10      15.655  21.706  22.252  1.00 54.09           C  
ATOM     80  CH2 TRP A  10      15.062  22.865  22.708  1.00 54.09           C  
ATOM     81  N   GLN A  11      19.313  23.636  16.557  1.00126.48           N  
ATOM     82  CA  GLN A  11      19.083  24.782  15.722  1.00126.48           C  
ATOM     83  C   GLN A  11      18.215  24.383  14.575  1.00126.48           C  
ATOM     84  O   GLN A  11      17.323  25.128  14.171  1.00126.48           O  
ATOM     85  CB  GLN A  11      20.362  25.382  15.116  1.00126.48           C  
ATOM     86  CG  GLN A  11      21.168  26.214  16.109  1.00126.48           C  
ATOM     87  CD  GLN A  11      20.281  27.375  16.536  1.00126.48           C  
ATOM     88  NE2 GLN A  11      19.756  28.135  15.538  1.00126.48           N  
ATOM     89  OE1 GLN A  11      20.053  27.593  17.725  1.00126.48           O  
ATOM     90  N   PHE A  12      18.460  23.187  14.019  1.00 64.70           N  
ATOM     91  CA  PHE A  12      17.708  22.725  12.893  1.00 64.70           C  
ATOM     92  C   PHE A  12      16.279  22.579  13.316  1.00 64.70           C  
ATOM     93  O   PHE A  12      15.366  22.943  12.575  1.00 64.70           O  
ATOM     94  CB  PHE A  12      18.228  21.377  12.359  1.00 64.70           C  
ATOM     95  CG  PHE A  12      17.414  20.990  11.172  1.00 64.70           C  
ATOM     96  CD1 PHE A  12      17.468  21.737  10.019  1.00 64.70           C  
ATOM     97  CD2 PHE A  12      16.627  19.862  11.196  1.00 64.70           C  
ATOM     98  CE1 PHE A  12      16.728  21.382   8.915  1.00 64.70           C  
ATOM     99  CE2 PHE A  12      15.885  19.501  10.095  1.00 64.70           C  
ATOM    100  CZ  PHE A  12      15.932  20.263   8.952  1.00 64.70           C  
ATOM    101  N   ARG A  13      16.037  22.052  14.532  1.00157.97           N  
ATOM    102  CA  ARG A  13      14.671  21.874  14.929  1.00157.97           C  
ATOM    103  C   ARG A  13      14.037  23.227  15.005  1.00157.97           C  
ATOM    104  O   ARG A  13      12.869  23.392  14.658  1.00157.97           O  
ATOM    105  CB  ARG A  13      14.435  21.199  16.292  1.00157.97           C  
ATOM    106  CG  ARG A  13      14.859  22.019  17.506  1.00157.97           C  
ATOM    107  CD  ARG A  13      14.193  21.535  18.795  1.00157.97           C  
ATOM    108  NE  ARG A  13      12.721  21.585  18.561  1.00157.97           N  
ATOM    109  CZ  ARG A  13      11.875  22.003  19.546  1.00157.97           C  
ATOM    110  NH1 ARG A  13      12.373  22.425  20.744  1.00157.97           N1+
ATOM    111  NH2 ARG A  13      10.527  22.006  19.329  1.00157.97           N  
ATOM    112  N   SER A  14      14.803  24.239  15.458  1.00 89.75           N  
ATOM    113  CA  SER A  14      14.281  25.570  15.611  1.00 89.75           C  
ATOM    114  C   SER A  14      13.778  26.053  14.286  1.00 89.75           C  
ATOM    115  O   SER A  14      12.693  26.626  14.201  1.00 89.75           O  
ATOM    116  CB  SER A  14      15.350  26.591  16.043  1.00 89.75           C  
ATOM    117  OG  SER A  14      15.851  26.283  17.333  1.00 89.75           O  
ATOM    118  N   MET A  15      14.553  25.823  13.209  1.00 55.39           N  
ATOM    119  CA  MET A  15      14.166  26.308  11.914  1.00 55.39           C  
ATOM    120  C   MET A  15      12.893  25.654  11.483  1.00 55.39           C  
ATOM    121  O   MET A  15      12.033  26.301  10.888  1.00 55.39           O  
ATOM    122  CB  MET A  15      15.194  26.058  10.796  1.00 55.39           C  
ATOM    123  CG  MET A  15      16.406  26.992  10.824  1.00 55.39           C  
ATOM    124  SD  MET A  15      17.533  26.761   9.414  1.00 55.39           S  
ATOM    125  CE  MET A  15      18.650  28.130   9.833  1.00 55.39           C  
ATOM    126  N   ILE A  16      12.735  24.350  11.765  1.00 39.89           N  
ATOM    127  CA  ILE A  16      11.554  23.651  11.351  1.00 39.89           C  
ATOM    128  C   ILE A  16      10.379  24.265  12.040  1.00 39.89           C  
ATOM    129  O   ILE A  16       9.319  24.451  11.444  1.00 39.89           O  
ATOM    130  CB  ILE A  16      11.588  22.191  11.695  1.00 39.89           C  
ATOM    131  CG1 ILE A  16      12.769  21.511  10.982  1.00 39.89           C  
ATOM    132  CG2 ILE A  16      10.221  21.580  11.338  1.00 39.89           C  
ATOM    133  CD1 ILE A  16      13.069  20.103  11.495  1.00 39.89           C  
ATOM    134  N   LYS A  17      10.543  24.602  13.329  1.00155.18           N  
ATOM    135  CA  LYS A  17       9.473  25.188  14.078  1.00155.18           C  
ATOM    136  C   LYS A  17       9.113  26.485  13.425  1.00155.18           C  
ATOM    137  O   LYS A  17       7.941  26.851  13.351  1.00155.18           O  
ATOM    138  CB  LYS A  17       9.872  25.477  15.532  1.00155.18           C  
ATOM    139  CG  LYS A  17      10.109  24.203  16.343  1.00155.18           C  
ATOM    140  CD  LYS A  17       8.882  23.295  16.380  1.00155.18           C  
ATOM    141  CE  LYS A  17       7.580  24.083  16.524  1.00155.18           C  
ATOM    142  NZ  LYS A  17       7.556  24.798  17.816  1.00155.18           N1+
ATOM    143  N   CYS A  18      10.129  27.224  12.943  1.00101.91           N  
ATOM    144  CA  CYS A  18       9.906  28.495  12.311  1.00101.91           C  
ATOM    145  C   CYS A  18       9.051  28.342  11.098  1.00101.91           C  
ATOM    146  O   CYS A  18       8.006  28.978  10.970  1.00101.91           O  
ATOM    147  CB  CYS A  18      11.193  29.098  11.740  1.00101.91           C  
ATOM    148  SG  CYS A  18      12.239  29.871  12.983  1.00101.91           S  
ATOM    149  N   ALA A  19       9.507  27.488  10.165  1.00 48.23           N  
ATOM    150  CA  ALA A  19       8.862  27.314   8.900  1.00 48.23           C  
ATOM    151  C   ALA A  19       7.513  26.697   9.072  1.00 48.23           C  
ATOM    152  O   ALA A  19       6.563  27.071   8.388  1.00 48.23           O  
ATOM    153  CB  ALA A  19       9.665  26.420   7.941  1.00 48.23           C  
ATOM    154  N   ILE A  20       7.393  25.708   9.974  1.00120.55           N  
ATOM    155  CA  ILE A  20       6.118  25.068  10.098  1.00120.55           C  
ATOM    156  C   ILE A  20       5.611  25.244  11.500  1.00120.55           C  
ATOM    157  O   ILE A  20       6.118  24.675  12.464  1.00120.55           O  
ATOM    158  CB  ILE A  20       6.205  23.611   9.726  1.00120.55           C  
ATOM    159  CG1 ILE A  20       4.821  22.968   9.626  1.00120.55           C  
ATOM    160  CG2 ILE A  20       7.185  22.904  10.673  1.00120.55           C  
ATOM    161  CD1 ILE A  20       4.869  21.594   8.957  1.00120.55           C  
ATOM    162  N   PRO A  21       4.588  26.042  11.622  1.00 70.20           N  
ATOM    163  CA  PRO A  21       4.058  26.293  12.932  1.00 70.20           C  
ATOM    164  C   PRO A  21       3.343  25.104  13.482  1.00 70.20           C  
ATOM    165  O   PRO A  21       2.654  24.418  12.727  1.00 70.20           O  
ATOM    166  CB  PRO A  21       3.183  27.538  12.800  1.00 70.20           C  
ATOM    167  CG  PRO A  21       3.824  28.301  11.627  1.00 70.20           C  
ATOM    168  CD  PRO A  21       4.453  27.200  10.755  1.00 70.20           C  
ATOM    169  N   GLY A  22       3.500  24.846  14.795  1.00 22.50           N  
ATOM    170  CA  GLY A  22       2.792  23.790  15.459  1.00 22.50           C  
ATOM    171  C   GLY A  22       3.473  22.483  15.220  1.00 22.50           C  
ATOM    172  O   GLY A  22       2.989  21.439  15.653  1.00 22.50           O  
ATOM    173  N   SER A  23       4.623  22.503  14.529  1.00 87.21           N  
ATOM    174  CA  SER A  23       5.299  21.281  14.226  1.00 87.21           C  
ATOM    175  C   SER A  23       6.045  20.826  15.437  1.00 87.21           C  
ATOM    176  O   SER A  23       6.394  21.622  16.307  1.00 87.21           O  
ATOM    177  CB  SER A  23       6.313  21.460  13.087  1.00 87.21           C  
ATOM    178  OG  SER A  23       6.971  20.241  12.799  1.00 87.21           O  
ATOM    179  N   HIS A  24       6.272  19.504  15.540  1.00 80.73           N  
ATOM    180  CA  HIS A  24       7.092  18.957  16.580  1.00 80.73           C  
ATOM    181  C   HIS A  24       8.080  18.120  15.838  1.00 80.73           C  
ATOM    182  O   HIS A  24       7.794  16.997  15.423  1.00 80.73           O  
ATOM    183  CB  HIS A  24       6.304  18.086  17.567  1.00 80.73           C  
ATOM    184  CG  HIS A  24       5.262  18.910  18.259  1.00 80.73           C  
ATOM    185  CD2 HIS A  24       3.908  18.916  18.117  1.00 80.73           C  
ATOM    186  ND1 HIS A  24       5.547  19.884  19.187  1.00 80.73           N  
ATOM    187  CE1 HIS A  24       4.361  20.430  19.558  1.00 80.73           C  
ATOM    188  NE2 HIS A  24       3.338  19.875  18.935  1.00 80.73           N  
ATOM    189  N   PRO A  25       9.246  18.673  15.665  1.00 82.27           N  
ATOM    190  CA  PRO A  25      10.251  18.084  14.828  1.00 82.27           C  
ATOM    191  C   PRO A  25      10.671  16.688  15.145  1.00 82.27           C  
ATOM    192  O   PRO A  25      10.767  15.884  14.218  1.00 82.27           O  
ATOM    193  CB  PRO A  25      11.401  19.091  14.796  1.00 82.27           C  
ATOM    194  CG  PRO A  25      10.697  20.444  15.016  1.00 82.27           C  
ATOM    195  CD  PRO A  25       9.452  20.100  15.852  1.00 82.27           C  
ATOM    196  N   LEU A  26      10.921  16.357  16.422  1.00 95.18           N  
ATOM    197  CA  LEU A  26      11.373  15.026  16.694  1.00 95.18           C  
ATOM    198  C   LEU A  26      10.254  14.097  16.355  1.00 95.18           C  
ATOM    199  O   LEU A  26      10.452  13.073  15.704  1.00 95.18           O  
ATOM    200  CB  LEU A  26      11.750  14.817  18.174  1.00 95.18           C  
ATOM    201  CG  LEU A  26      12.435  13.467  18.487  1.00 95.18           C  
ATOM    202  CD1 LEU A  26      11.494  12.267  18.299  1.00 95.18           C  
ATOM    203  CD2 LEU A  26      13.747  13.325  17.699  1.00 95.18           C  
ATOM    204  N   MET A  27       9.028  14.454  16.778  1.00128.74           N  
ATOM    205  CA  MET A  27       7.910  13.582  16.572  1.00128.74           C  
ATOM    206  C   MET A  27       7.685  13.386  15.109  1.00128.74           C  
ATOM    207  O   MET A  27       7.524  12.258  14.648  1.00128.74           O  
ATOM    208  CB  MET A  27       6.596  14.183  17.100  1.00128.74           C  
ATOM    209  CG  MET A  27       6.531  14.350  18.616  1.00128.74           C  
ATOM    210  SD  MET A  27       6.310  12.795  19.527  1.00128.74           S  
ATOM    211  CE  MET A  27       5.921  13.586  21.114  1.00128.74           C  
ATOM    212  N   ASP A  28       7.635  14.494  14.348  1.00 77.97           N  
ATOM    213  CA  ASP A  28       7.309  14.418  12.955  1.00 77.97           C  
ATOM    214  C   ASP A  28       8.407  13.847  12.090  1.00 77.97           C  
ATOM    215  O   ASP A  28       8.171  12.935  11.300  1.00 77.97           O  
ATOM    216  CB  ASP A  28       6.956  15.800  12.383  1.00 77.97           C  
ATOM    217  CG  ASP A  28       5.677  16.267  13.066  1.00 77.97           C  
ATOM    218  OD1 ASP A  28       4.984  15.407  13.673  1.00 77.97           O  
ATOM    219  OD2 ASP A  28       5.376  17.488  12.995  1.00 77.97           O1-
ATOM    220  N   PHE A  29       9.614  14.444  12.172  1.00130.33           N  
ATOM    221  CA  PHE A  29      10.758  14.165  11.335  1.00130.33           C  
ATOM    222  C   PHE A  29      11.713  13.081  11.763  1.00130.33           C  
ATOM    223  O   PHE A  29      12.452  12.563  10.928  1.00130.33           O  
ATOM    224  CB  PHE A  29      11.564  15.442  11.051  1.00130.33           C  
ATOM    225  CG  PHE A  29      10.591  16.351  10.381  1.00130.33           C  
ATOM    226  CD1 PHE A  29      10.196  16.119   9.085  1.00130.33           C  
ATOM    227  CD2 PHE A  29      10.073  17.436  11.049  1.00130.33           C  
ATOM    228  CE1 PHE A  29       9.294  16.954   8.469  1.00130.33           C  
ATOM    229  CE2 PHE A  29       9.172  18.276  10.437  1.00130.33           C  
ATOM    230  CZ  PHE A  29       8.781  18.035   9.143  1.00130.33           C  
ATOM    231  N   ASN A  30      11.801  12.760  13.067  1.00 95.38           N  
ATOM    232  CA  ASN A  30      12.855  11.918  13.578  1.00 95.38           C  
ATOM    233  C   ASN A  30      12.876  10.537  12.990  1.00 95.38           C  
ATOM    234  O   ASN A  30      13.960  10.015  12.744  1.00 95.38           O  
ATOM    235  CB  ASN A  30      12.791  11.768  15.109  1.00 95.38           C  
ATOM    236  CG  ASN A  30      14.115  11.197  15.594  1.00 95.38           C  
ATOM    237  ND2 ASN A  30      14.047  10.104  16.402  1.00 95.38           N  
ATOM    238  OD1 ASN A  30      15.184  11.710  15.266  1.00 95.38           O  
ATOM    239  N   ASN A  31      11.721   9.862  12.816  1.00212.84           N  
ATOM    240  CA  ASN A  31      11.785   8.561  12.204  1.00212.84           C  
ATOM    241  C   ASN A  31      10.747   8.483  11.122  1.00212.84           C  
ATOM    242  O   ASN A  31       9.678   7.894  11.283  1.00212.84           O  
ATOM    243  CB  ASN A  31      11.619   7.379  13.195  1.00212.84           C  
ATOM    244  CG  ASN A  31      10.266   7.391  13.900  1.00212.84           C  
ATOM    245  ND2 ASN A  31       9.557   8.549  13.863  1.00212.84           N  
ATOM    246  OD1 ASN A  31       9.843   6.382  14.461  1.00212.84           O  
ATOM    247  N   TYR A  32      11.068   9.061   9.952  1.00 89.92           N  
ATOM    248  CA  TYR A  32      10.145   9.111   8.856  1.00 89.92           C  
ATOM    249  C   TYR A  32      10.880   8.657   7.633  1.00 89.92           C  
ATOM    250  O   TYR A  32      12.001   9.097   7.378  1.00 89.92           O  
ATOM    251  CB  TYR A  32       9.678  10.559   8.613  1.00 89.92           C  
ATOM    252  CG  TYR A  32       8.708  10.654   7.485  1.00 89.92           C  
ATOM    253  CD1 TYR A  32       9.129  10.649   6.176  1.00 89.92           C  
ATOM    254  CD2 TYR A  32       7.365  10.777   7.754  1.00 89.92           C  
ATOM    255  CE1 TYR A  32       8.215  10.754   5.150  1.00 89.92           C  
ATOM    256  CE2 TYR A  32       6.448  10.883   6.738  1.00 89.92           C  
ATOM    257  CZ  TYR A  32       6.874  10.867   5.434  1.00 89.92           C  
ATOM    258  OH  TYR A  32       5.929  10.977   4.393  1.00 89.92           O  
ATOM    259  N   GLY A  33      10.284   7.733   6.853  1.00 43.48           N  
ATOM    260  CA  GLY A  33      10.903   7.323   5.629  1.00 43.48           C  
ATOM    261  C   GLY A  33      12.241   6.724   5.929  1.00 43.48           C  
ATOM    262  O   GLY A  33      12.511   6.294   7.052  1.00 43.48           O  
ATOM    263  N   CYS A  34      13.073   6.592   4.874  1.00 83.70           N  
ATOM    264  CA  CYS A  34      14.415   6.090   4.985  1.00 83.70           C  
ATOM    265  C   CYS A  34      15.398   7.098   5.512  1.00 83.70           C  
ATOM    266  O   CYS A  34      16.317   6.745   6.250  1.00 83.70           O  
ATOM    267  CB  CYS A  34      14.959   5.560   3.647  1.00 83.70           C  
ATOM    268  SG  CYS A  34      14.038   4.086   3.134  1.00 83.70           S  
ATOM    269  N   TYR A  35      15.315   8.345   5.009  1.00122.82           N  
ATOM    270  CA  TYR A  35      16.204   9.436   5.332  1.00122.82           C  
ATOM    271  C   TYR A  35      15.901  10.283   6.534  1.00122.82           C  
ATOM    272  O   TYR A  35      16.823  10.801   7.160  1.00122.82           O  
ATOM    273  CB  TYR A  35      16.479  10.344   4.126  1.00122.82           C  
ATOM    274  CG  TYR A  35      17.359   9.510   3.263  1.00122.82           C  
ATOM    275  CD1 TYR A  35      18.719   9.504   3.470  1.00122.82           C  
ATOM    276  CD2 TYR A  35      16.830   8.718   2.271  1.00122.82           C  
ATOM    277  CE1 TYR A  35      19.546   8.735   2.689  1.00122.82           C  
ATOM    278  CE2 TYR A  35      17.653   7.944   1.486  1.00122.82           C  
ATOM    279  CZ  TYR A  35      19.012   7.952   1.695  1.00122.82           C  
ATOM    280  OH  TYR A  35      19.857   7.159   0.891  1.00122.82           O  
ATOM    281  N   CYS A  36      14.618  10.525   6.861  1.00 65.66           N  
ATOM    282  CA  CYS A  36      14.359  11.480   7.907  1.00 65.66           C  
ATOM    283  C   CYS A  36      14.660  10.884   9.248  1.00 65.66           C  
ATOM    284  O   CYS A  36      13.982   9.972   9.720  1.00 65.66           O  
ATOM    285  CB  CYS A  36      12.919  12.005   7.887  1.00 65.66           C  
ATOM    286  SG  CYS A  36      12.536  12.848   6.321  1.00 65.66           S  
ATOM    287  N   GLY A  37      15.702  11.438   9.904  1.00 33.73           N  
ATOM    288  CA  GLY A  37      16.167  10.973  11.178  1.00 33.73           C  
ATOM    289  C   GLY A  37      17.657  11.002  11.071  1.00 33.73           C  
ATOM    290  O   GLY A  37      18.192  11.455  10.061  1.00 33.73           O  
ATOM    291  N   LEU A  38      18.387  10.538  12.104  1.00 90.26           N  
ATOM    292  CA  LEU A  38      19.814  10.553  11.964  1.00 90.26           C  
ATOM    293  C   LEU A  38      20.219   9.422  11.072  1.00 90.26           C  
ATOM    294  O   LEU A  38      19.830   8.275  11.288  1.00 90.26           O  
ATOM    295  CB  LEU A  38      20.584  10.433  13.291  1.00 90.26           C  
ATOM    296  CG  LEU A  38      20.495  11.702  14.159  1.00 90.26           C  
ATOM    297  CD1 LEU A  38      21.218  12.880  13.486  1.00 90.26           C  
ATOM    298  CD2 LEU A  38      19.043  12.036  14.530  1.00 90.26           C  
ATOM    299  N   GLY A  39      21.040   9.726  10.045  1.00 17.74           N  
ATOM    300  CA  GLY A  39      21.510   8.719   9.136  1.00 17.74           C  
ATOM    301  C   GLY A  39      20.452   8.446   8.113  1.00 17.74           C  
ATOM    302  O   GLY A  39      19.476   9.187   7.992  1.00 17.74           O  
ATOM    303  N   GLY A  40      20.642   7.363   7.326  1.00 21.15           N  
ATOM    304  CA  GLY A  40      19.672   7.001   6.331  1.00 21.15           C  
ATOM    305  C   GLY A  40      20.274   5.960   5.439  1.00 21.15           C  
ATOM    306  O   GLY A  40      21.489   5.763   5.426  1.00 21.15           O  
ATOM    307  N   SER A  41      19.419   5.261   4.662  1.00 76.19           N  
ATOM    308  CA  SER A  41      19.902   4.247   3.771  1.00 76.19           C  
ATOM    309  C   SER A  41      18.834   3.982   2.753  1.00 76.19           C  
ATOM    310  O   SER A  41      17.670   4.324   2.951  1.00 76.19           O  
ATOM    311  CB  SER A  41      20.177   2.914   4.488  1.00 76.19           C  
ATOM    312  OG  SER A  41      20.644   1.942   3.566  1.00 76.19           O  
ATOM    313  N   GLY A  42      19.218   3.369   1.614  1.00 28.17           N  
ATOM    314  CA  GLY A  42      18.261   2.985   0.614  1.00 28.17           C  
ATOM    315  C   GLY A  42      17.828   4.174  -0.182  1.00 28.17           C  
ATOM    316  O   GLY A  42      18.594   5.110  -0.404  1.00 28.17           O  
ATOM    317  N   THR A  43      16.564   4.139  -0.657  1.00107.88           N  
ATOM    318  CA  THR A  43      16.060   5.191  -1.489  1.00107.88           C  
ATOM    319  C   THR A  43      14.891   5.840  -0.803  1.00107.88           C  
ATOM    320  O   THR A  43      14.040   5.173  -0.217  1.00107.88           O  
ATOM    321  CB  THR A  43      15.596   4.691  -2.828  1.00107.88           C  
ATOM    322  CG2 THR A  43      14.294   3.894  -2.636  1.00107.88           C  
ATOM    323  OG1 THR A  43      15.381   5.774  -3.719  1.00107.88           O  
ATOM    324  N   PRO A  44      14.851   7.148  -0.860  1.00 77.37           N  
ATOM    325  CA  PRO A  44      13.800   7.931  -0.264  1.00 77.37           C  
ATOM    326  C   PRO A  44      12.464   7.513  -0.807  1.00 77.37           C  
ATOM    327  O   PRO A  44      12.333   7.349  -2.019  1.00 77.37           O  
ATOM    328  CB  PRO A  44      14.123   9.380  -0.616  1.00 77.37           C  
ATOM    329  CG  PRO A  44      14.890   9.257  -1.946  1.00 77.37           C  
ATOM    330  CD  PRO A  44      15.623   7.911  -1.826  1.00 77.37           C  
ATOM    331  N   VAL A  45      11.475   7.321   0.088  1.00 72.97           N  
ATOM    332  CA  VAL A  45      10.143   6.889  -0.238  1.00 72.97           C  
ATOM    333  C   VAL A  45       9.312   7.959  -0.890  1.00 72.97           C  
ATOM    334  O   VAL A  45       8.495   7.661  -1.759  1.00 72.97           O  
ATOM    335  CB  VAL A  45       9.399   6.411   0.976  1.00 72.97           C  
ATOM    336  CG1 VAL A  45      10.147   5.194   1.543  1.00 72.97           C  
ATOM    337  CG2 VAL A  45       9.260   7.575   1.971  1.00 72.97           C  
ATOM    338  N   ASP A  46       9.439   9.230  -0.456  1.00111.78           N  
ATOM    339  CA  ASP A  46       8.600  10.244  -1.041  1.00111.78           C  
ATOM    340  C   ASP A  46       9.315  11.566  -1.045  1.00111.78           C  
ATOM    341  O   ASP A  46      10.515  11.645  -0.796  1.00111.78           O  
ATOM    342  CB  ASP A  46       7.239  10.387  -0.333  1.00111.78           C  
ATOM    343  CG  ASP A  46       7.460  10.718   1.135  1.00111.78           C  
ATOM    344  OD1 ASP A  46       8.632  10.945   1.537  1.00111.78           O  
ATOM    345  OD2 ASP A  46       6.444  10.743   1.878  1.00111.78           O1-
ATOM    346  N   GLU A  47       8.566  12.649  -1.345  1.00 55.48           N  
ATOM    347  CA  GLU A  47       9.115  13.971  -1.481  1.00 55.48           C  
ATOM    348  C   GLU A  47       9.737  14.413  -0.188  1.00 55.48           C  
ATOM    349  O   GLU A  47      10.845  14.948  -0.178  1.00 55.48           O  
ATOM    350  CB  GLU A  47       8.033  14.995  -1.872  1.00 55.48           C  
ATOM    351  CG  GLU A  47       8.570  16.378  -2.242  1.00 55.48           C  
ATOM    352  CD  GLU A  47       7.416  17.144  -2.873  1.00 55.48           C  
ATOM    353  OE1 GLU A  47       6.269  16.624  -2.823  1.00 55.48           O  
ATOM    354  OE2 GLU A  47       7.663  18.252  -3.418  1.00 55.48           O1-
ATOM    355  N   LEU A  48       9.050  14.180   0.945  1.00 57.68           N  
ATOM    356  CA  LEU A  48       9.551  14.602   2.225  1.00 57.68           C  
ATOM    357  C   LEU A  48      10.821  13.863   2.508  1.00 57.68           C  
ATOM    358  O   LEU A  48      11.796  14.432   3.000  1.00 57.68           O  
ATOM    359  CB  LEU A  48       8.564  14.276   3.360  1.00 57.68           C  
ATOM    360  CG  LEU A  48       9.051  14.696   4.757  1.00 57.68           C  
ATOM    361  CD1 LEU A  48       9.262  16.215   4.831  1.00 57.68           C  
ATOM    362  CD2 LEU A  48       8.109  14.178   5.855  1.00 57.68           C  
ATOM    363  N   ASP A  49      10.847  12.556   2.189  1.00 45.97           N  
ATOM    364  CA  ASP A  49      11.997  11.743   2.453  1.00 45.97           C  
ATOM    365  C   ASP A  49      13.148  12.271   1.649  1.00 45.97           C  
ATOM    366  O   ASP A  49      14.284  12.297   2.117  1.00 45.97           O  
ATOM    367  CB  ASP A  49      11.762  10.278   2.051  1.00 45.97           C  
ATOM    368  CG  ASP A  49      12.829   9.421   2.715  1.00 45.97           C  
ATOM    369  OD1 ASP A  49      13.635   9.990   3.501  1.00 45.97           O  
ATOM    370  OD2 ASP A  49      12.851   8.188   2.451  1.00 45.97           O1-
ATOM    371  N   ARG A  50      12.876  12.712   0.407  1.00 58.93           N  
ATOM    372  CA  ARG A  50      13.899  13.217  -0.468  1.00 58.93           C  
ATOM    373  C   ARG A  50      14.467  14.465   0.132  1.00 58.93           C  
ATOM    374  O   ARG A  50      15.646  14.774  -0.028  1.00 58.93           O  
ATOM    375  CB  ARG A  50      13.380  13.534  -1.882  1.00 58.93           C  
ATOM    376  CG  ARG A  50      12.982  12.273  -2.656  1.00 58.93           C  
ATOM    377  CD  ARG A  50      12.619  12.520  -4.121  1.00 58.93           C  
ATOM    378  NE  ARG A  50      11.352  13.302  -4.152  1.00 58.93           N  
ATOM    379  CZ  ARG A  50      10.531  13.218  -5.239  1.00 58.93           C  
ATOM    380  NH1 ARG A  50      10.858  12.392  -6.276  1.00 58.93           N1+
ATOM    381  NH2 ARG A  50       9.380  13.947  -5.285  1.00 58.93           N  
ATOM    382  N   CYS A  51      13.616  15.217   0.841  1.00 91.44           N  
ATOM    383  CA  CYS A  51      13.975  16.449   1.469  1.00 91.44           C  
ATOM    384  C   CYS A  51      15.098  16.152   2.417  1.00 91.44           C  
ATOM    385  O   CYS A  51      16.123  16.835   2.433  1.00 91.44           O  
ATOM    386  CB  CYS A  51      12.782  16.892   2.318  1.00 91.44           C  
ATOM    387  SG  CYS A  51      12.812  18.628   2.738  1.00 91.44           S  
ATOM    388  N   CYS A  52      14.911  15.100   3.234  1.00 46.59           N  
ATOM    389  CA  CYS A  52      15.859  14.702   4.232  1.00 46.59           C  
ATOM    390  C   CYS A  52      17.124  14.204   3.597  1.00 46.59           C  
ATOM    391  O   CYS A  52      18.219  14.523   4.059  1.00 46.59           O  
ATOM    392  CB  CYS A  52      15.280  13.632   5.183  1.00 46.59           C  
ATOM    393  SG  CYS A  52      13.928  14.327   6.191  1.00 46.59           S  
ATOM    394  N   GLU A  53      17.016  13.417   2.509  1.00 65.02           N  
ATOM    395  CA  GLU A  53      18.194  12.886   1.879  1.00 65.02           C  
ATOM    396  C   GLU A  53      19.007  14.025   1.358  1.00 65.02           C  
ATOM    397  O   GLU A  53      20.230  14.047   1.492  1.00 65.02           O  
ATOM    398  CB  GLU A  53      17.896  12.025   0.645  1.00 65.02           C  
ATOM    399  CG  GLU A  53      19.173  11.457   0.025  1.00 65.02           C  
ATOM    400  CD  GLU A  53      18.917  11.202  -1.450  1.00 65.02           C  
ATOM    401  OE1 GLU A  53      18.463  10.081  -1.799  1.00 65.02           O  
ATOM    402  OE2 GLU A  53      19.176  12.141  -2.250  1.00 65.02           O1-
ATOM    403  N   THR A  54      18.329  15.013   0.748  1.00 30.58           N  
ATOM    404  CA  THR A  54      19.011  16.129   0.161  1.00 30.58           C  
ATOM    405  C   THR A  54      19.726  16.856   1.253  1.00 30.58           C  
ATOM    406  O   THR A  54      20.856  17.310   1.078  1.00 30.58           O  
ATOM    407  CB  THR A  54      18.074  17.099  -0.497  1.00 30.58           C  
ATOM    408  CG2 THR A  54      18.906  18.236  -1.115  1.00 30.58           C  
ATOM    409  OG1 THR A  54      17.322  16.442  -1.507  1.00 30.58           O  
ATOM    410  N   HIS A  55      19.074  16.974   2.423  1.00 53.92           N  
ATOM    411  CA  HIS A  55      19.634  17.682   3.536  1.00 53.92           C  
ATOM    412  C   HIS A  55      20.904  17.001   3.941  1.00 53.92           C  
ATOM    413  O   HIS A  55      21.920  17.654   4.176  1.00 53.92           O  
ATOM    414  CB  HIS A  55      18.681  17.660   4.744  1.00 53.92           C  
ATOM    415  CG  HIS A  55      19.108  18.517   5.898  1.00 53.92           C  
ATOM    416  CD2 HIS A  55      20.196  19.319   6.052  1.00 53.92           C  
ATOM    417  ND1 HIS A  55      18.388  18.630   7.066  1.00 53.92           N  
ATOM    418  CE1 HIS A  55      19.072  19.489   7.865  1.00 53.92           C  
ATOM    419  NE2 HIS A  55      20.176  19.932   7.291  1.00 53.92           N  
ATOM    420  N   ASP A  56      20.880  15.656   4.012  1.00 34.94           N  
ATOM    421  CA  ASP A  56      22.026  14.904   4.444  1.00 34.94           C  
ATOM    422  C   ASP A  56      23.153  15.114   3.485  1.00 34.94           C  
ATOM    423  O   ASP A  56      24.302  15.276   3.892  1.00 34.94           O  
ATOM    424  CB  ASP A  56      21.761  13.389   4.494  1.00 34.94           C  
ATOM    425  CG  ASP A  56      20.761  13.117   5.610  1.00 34.94           C  
ATOM    426  OD1 ASP A  56      20.423  14.078   6.352  1.00 34.94           O  
ATOM    427  OD2 ASP A  56      20.327  11.941   5.735  1.00 34.94           O1-
ATOM    428  N   ASN A  57      22.853  15.115   2.175  1.00 39.08           N  
ATOM    429  CA  ASN A  57      23.886  15.269   1.193  1.00 39.08           C  
ATOM    430  C   ASN A  57      24.491  16.630   1.330  1.00 39.08           C  
ATOM    431  O   ASN A  57      25.700  16.795   1.171  1.00 39.08           O  
ATOM    432  CB  ASN A  57      23.373  15.095  -0.246  1.00 39.08           C  
ATOM    433  CG  ASN A  57      23.082  13.613  -0.443  1.00 39.08           C  
ATOM    434  ND2 ASN A  57      22.038  13.294  -1.255  1.00 39.08           N  
ATOM    435  OD1 ASN A  57      23.766  12.759   0.116  1.00 39.08           O  
ATOM    436  N   CYS A  58      23.664  17.646   1.637  1.00 32.21           N  
ATOM    437  CA  CYS A  58      24.143  18.996   1.751  1.00 32.21           C  
ATOM    438  C   CYS A  58      25.125  19.045   2.880  1.00 32.21           C  
ATOM    439  O   CYS A  58      26.140  19.735   2.811  1.00 32.21           O  
ATOM    440  CB  CYS A  58      23.017  20.003   2.069  1.00 32.21           C  
ATOM    441  SG  CYS A  58      23.516  21.742   1.865  1.00 32.21           S  
ATOM    442  N   TYR A  59      24.840  18.310   3.968  1.00 55.23           N  
ATOM    443  CA  TYR A  59      25.712  18.317   5.106  1.00 55.23           C  
ATOM    444  C   TYR A  59      27.008  17.686   4.702  1.00 55.23           C  
ATOM    445  O   TYR A  59      28.081  18.112   5.128  1.00 55.23           O  
ATOM    446  CB  TYR A  59      25.138  17.555   6.314  1.00 55.23           C  
ATOM    447  CG  TYR A  59      25.955  17.924   7.506  1.00 55.23           C  
ATOM    448  CD1 TYR A  59      25.802  19.166   8.083  1.00 55.23           C  
ATOM    449  CD2 TYR A  59      26.854  17.041   8.059  1.00 55.23           C  
ATOM    450  CE1 TYR A  59      26.540  19.527   9.185  1.00 55.23           C  
ATOM    451  CE2 TYR A  59      27.593  17.396   9.163  1.00 55.23           C  
ATOM    452  CZ  TYR A  59      27.438  18.640   9.725  1.00 55.23           C  
ATOM    453  OH  TYR A  59      28.196  19.005  10.858  1.00 55.23           O  
ATOM    454  N   ARG A  60      26.938  16.634   3.865  1.00 78.22           N  
ATOM    455  CA  ARG A  60      28.121  15.949   3.430  1.00 78.22           C  
ATOM    456  C   ARG A  60      28.988  16.929   2.704  1.00 78.22           C  
ATOM    457  O   ARG A  60      30.201  16.959   2.903  1.00 78.22           O  
ATOM    458  CB  ARG A  60      27.811  14.798   2.453  1.00 78.22           C  
ATOM    459  CG  ARG A  60      27.112  13.604   3.109  1.00 78.22           C  
ATOM    460  CD  ARG A  60      26.757  12.474   2.139  1.00 78.22           C  
ATOM    461  NE  ARG A  60      26.331  11.314   2.971  1.00 78.22           N  
ATOM    462  CZ  ARG A  60      25.377  10.440   2.535  1.00 78.22           C  
ATOM    463  NH1 ARG A  60      24.764  10.613   1.329  1.00 78.22           N1+
ATOM    464  NH2 ARG A  60      25.027   9.379   3.314  1.00 78.22           N  
ATOM    465  N   ASP A  61      28.394  17.772   1.840  1.00112.44           N  
ATOM    466  CA  ASP A  61      29.209  18.697   1.112  1.00112.44           C  
ATOM    467  C   ASP A  61      29.815  19.696   2.057  1.00112.44           C  
ATOM    468  O   ASP A  61      30.946  20.137   1.850  1.00112.44           O  
ATOM    469  CB  ASP A  61      28.489  19.395  -0.069  1.00112.44           C  
ATOM    470  CG  ASP A  61      27.342  20.268   0.408  1.00112.44           C  
ATOM    471  OD1 ASP A  61      27.597  21.141   1.279  1.00112.44           O  
ATOM    472  OD2 ASP A  61      26.205  20.100  -0.106  1.00112.44           O1-
ATOM    473  N   ALA A  62      29.093  20.069   3.133  1.00 30.78           N  
ATOM    474  CA  ALA A  62      29.591  21.040   4.066  1.00 30.78           C  
ATOM    475  C   ALA A  62      30.836  20.495   4.696  1.00 30.78           C  
ATOM    476  O   ALA A  62      31.821  21.209   4.867  1.00 30.78           O  
ATOM    477  CB  ALA A  62      28.590  21.352   5.192  1.00 30.78           C  
ATOM    478  N   LYS A  63      30.830  19.191   5.023  1.00 44.43           N  
ATOM    479  CA  LYS A  63      31.939  18.549   5.670  1.00 44.43           C  
ATOM    480  C   LYS A  63      33.137  18.638   4.773  1.00 44.43           C  
ATOM    481  O   LYS A  63      34.272  18.719   5.240  1.00 44.43           O  
ATOM    482  CB  LYS A  63      31.695  17.054   5.928  1.00 44.43           C  
ATOM    483  CG  LYS A  63      30.581  16.771   6.936  1.00 44.43           C  
ATOM    484  CD  LYS A  63      30.112  15.315   6.925  1.00 44.43           C  
ATOM    485  CE  LYS A  63      29.007  15.018   7.938  1.00 44.43           C  
ATOM    486  NZ  LYS A  63      28.531  13.626   7.769  1.00 44.43           N1+
ATOM    487  N   ASN A  64      32.907  18.591   3.451  1.00 51.59           N  
ATOM    488  CA  ASN A  64      33.943  18.610   2.456  1.00 51.59           C  
ATOM    489  C   ASN A  64      34.648  19.933   2.441  1.00 51.59           C  
ATOM    490  O   ASN A  64      35.817  20.003   2.063  1.00 51.59           O  
ATOM    491  CB  ASN A  64      33.403  18.371   1.036  1.00 51.59           C  
ATOM    492  CG  ASN A  64      32.839  16.959   0.990  1.00 51.59           C  
ATOM    493  ND2 ASN A  64      31.597  16.823   0.452  1.00 51.59           N  
ATOM    494  OD1 ASN A  64      33.480  16.004   1.429  1.00 51.59           O  
ATOM    495  N   LEU A  65      33.952  21.022   2.822  1.00 49.95           N  
ATOM    496  CA  LEU A  65      34.519  22.341   2.732  1.00 49.95           C  
ATOM    497  C   LEU A  65      35.703  22.451   3.642  1.00 49.95           C  
ATOM    498  O   LEU A  65      35.710  21.929   4.755  1.00 49.95           O  
ATOM    499  CB  LEU A  65      33.530  23.456   3.121  1.00 49.95           C  
ATOM    500  CG  LEU A  65      32.272  23.506   2.234  1.00 49.95           C  
ATOM    501  CD1 LEU A  65      31.337  24.654   2.652  1.00 49.95           C  
ATOM    502  CD2 LEU A  65      32.634  23.538   0.740  1.00 49.95           C  
ATOM    503  N   ASP A  66      36.741  23.168   3.167  1.00 37.79           N  
ATOM    504  CA  ASP A  66      37.967  23.346   3.888  1.00 37.79           C  
ATOM    505  C   ASP A  66      37.674  24.104   5.145  1.00 37.79           C  
ATOM    506  O   ASP A  66      38.285  23.860   6.184  1.00 37.79           O  
ATOM    507  CB  ASP A  66      39.009  24.154   3.095  1.00 37.79           C  
ATOM    508  CG  ASP A  66      39.464  23.311   1.912  1.00 37.79           C  
ATOM    509  OD1 ASP A  66      39.261  22.068   1.958  1.00 37.79           O  
ATOM    510  OD2 ASP A  66      40.016  23.898   0.945  1.00 37.79           O1-
ATOM    511  N   SER A  67      36.724  25.055   5.078  1.00 52.06           N  
ATOM    512  CA  SER A  67      36.399  25.888   6.199  1.00 52.06           C  
ATOM    513  C   SER A  67      35.799  25.070   7.309  1.00 52.06           C  
ATOM    514  O   SER A  67      35.777  25.506   8.458  1.00 52.06           O  
ATOM    515  CB  SER A  67      35.391  26.992   5.843  1.00 52.06           C  
ATOM    516  OG  SER A  67      34.162  26.413   5.432  1.00 52.06           O  
ATOM    517  N   CYS A  68      35.213  23.910   6.963  1.00100.29           N  
ATOM    518  CA  CYS A  68      34.576  22.954   7.837  1.00100.29           C  
ATOM    519  C   CYS A  68      35.518  21.978   8.503  1.00100.29           C  
ATOM    520  O   CYS A  68      35.068  21.099   9.233  1.00100.29           O  
ATOM    521  CB  CYS A  68      33.419  22.190   7.173  1.00100.29           C  
ATOM    522  SG  CYS A  68      32.021  23.292   6.780  1.00100.29           S  
ATOM    523  N   LYS A  69      36.838  22.047   8.250  1.00 88.92           N  
ATOM    524  CA  LYS A  69      37.754  21.032   8.718  1.00 88.92           C  
ATOM    525  C   LYS A  69      37.631  20.795  10.201  1.00 88.92           C  
ATOM    526  O   LYS A  69      37.838  19.673  10.661  1.00 88.92           O  
ATOM    527  CB  LYS A  69      39.226  21.367   8.418  1.00 88.92           C  
ATOM    528  CG  LYS A  69      39.551  21.347   6.921  1.00 88.92           C  
ATOM    529  CD  LYS A  69      40.925  21.927   6.582  1.00 88.92           C  
ATOM    530  CE  LYS A  69      41.239  21.925   5.084  1.00 88.92           C  
ATOM    531  NZ  LYS A  69      41.289  20.536   4.574  1.00 88.92           N1+
ATOM    532  N   PHE A  70      37.275  21.818  10.995  1.00 98.34           N  
ATOM    533  CA  PHE A  70      37.176  21.696  12.424  1.00 98.34           C  
ATOM    534  C   PHE A  70      36.144  20.678  12.835  1.00 98.34           C  
ATOM    535  O   PHE A  70      36.205  20.143  13.941  1.00 98.34           O  
ATOM    536  CB  PHE A  70      36.949  23.038  13.152  1.00 98.34           C  
ATOM    537  CG  PHE A  70      35.871  23.829  12.494  1.00 98.34           C  
ATOM    538  CD1 PHE A  70      34.546  23.480  12.596  1.00 98.34           C  
ATOM    539  CD2 PHE A  70      36.204  24.964  11.788  1.00 98.34           C  
ATOM    540  CE1 PHE A  70      33.579  24.245  11.982  1.00 98.34           C  
ATOM    541  CE2 PHE A  70      35.242  25.732  11.174  1.00 98.34           C  
ATOM    542  CZ  PHE A  70      33.921  25.369  11.269  1.00 98.34           C  
ATOM    543  N   LEU A  71      35.146  20.398  11.980  1.00119.63           N  
ATOM    544  CA  LEU A  71      34.104  19.453  12.292  1.00119.63           C  
ATOM    545  C   LEU A  71      34.667  18.087  12.562  1.00119.63           C  
ATOM    546  O   LEU A  71      34.083  17.327  13.329  1.00119.63           O  
ATOM    547  CB  LEU A  71      33.074  19.269  11.160  1.00119.63           C  
ATOM    548  CG  LEU A  71      32.086  20.436  10.950  1.00119.63           C  
ATOM    549  CD1 LEU A  71      31.119  20.573  12.132  1.00119.63           C  
ATOM    550  CD2 LEU A  71      32.806  21.749  10.633  1.00119.63           C  
ATOM    551  N   VAL A  72      35.787  17.702  11.928  1.00 48.75           N  
ATOM    552  CA  VAL A  72      36.266  16.361  12.115  1.00 48.75           C  
ATOM    553  C   VAL A  72      36.522  16.102  13.572  1.00 48.75           C  
ATOM    554  O   VAL A  72      36.132  15.058  14.096  1.00 48.75           O  
ATOM    555  CB  VAL A  72      37.553  16.103  11.391  1.00 48.75           C  
ATOM    556  CG1 VAL A  72      38.009  14.669  11.707  1.00 48.75           C  
ATOM    557  CG2 VAL A  72      37.343  16.386   9.893  1.00 48.75           C  
ATOM    558  N   ASP A  73      37.250  17.012  14.246  1.00 95.05           N  
ATOM    559  CA  ASP A  73      37.565  16.866  15.639  1.00 95.05           C  
ATOM    560  C   ASP A  73      36.426  17.207  16.550  1.00 95.05           C  
ATOM    561  O   ASP A  73      36.141  16.461  17.485  1.00 95.05           O  
ATOM    562  CB  ASP A  73      38.774  17.718  16.036  1.00 95.05           C  
ATOM    563  CG  ASP A  73      39.953  17.106  15.297  1.00 95.05           C  
ATOM    564  OD1 ASP A  73      39.857  15.902  14.936  1.00 95.05           O  
ATOM    565  OD2 ASP A  73      40.958  17.831  15.074  1.00 95.05           O1-
ATOM    566  N   ASN A  74      35.740  18.349  16.331  1.00233.79           N  
ATOM    567  CA  ASN A  74      34.717  18.679  17.280  1.00233.79           C  
ATOM    568  C   ASN A  74      33.559  19.381  16.638  1.00233.79           C  
ATOM    569  O   ASN A  74      33.529  20.598  16.457  1.00233.79           O  
ATOM    570  CB  ASN A  74      35.270  19.508  18.452  1.00233.79           C  
ATOM    571  CG  ASN A  74      36.078  20.659  17.877  1.00233.79           C  
ATOM    572  ND2 ASN A  74      36.864  21.338  18.754  1.00233.79           N  
ATOM    573  OD1 ASN A  74      36.038  20.930  16.679  1.00233.79           O  
ATOM    574  N   PRO A  75      32.584  18.585  16.309  1.00171.49           N  
ATOM    575  CA  PRO A  75      31.377  19.083  15.714  1.00171.49           C  
ATOM    576  C   PRO A  75      30.524  19.846  16.682  1.00171.49           C  
ATOM    577  O   PRO A  75      29.718  20.664  16.242  1.00171.49           O  
ATOM    578  CB  PRO A  75      30.688  17.877  15.069  1.00171.49           C  
ATOM    579  CG  PRO A  75      31.468  16.652  15.584  1.00171.49           C  
ATOM    580  CD  PRO A  75      32.855  17.215  15.913  1.00171.49           C  
ATOM    581  N   TYR A  76      30.673  19.580  17.993  1.00 88.09           N  
ATOM    582  CA  TYR A  76      29.922  20.201  19.050  1.00 88.09           C  
ATOM    583  C   TYR A  76      30.296  21.646  19.168  1.00 88.09           C  
ATOM    584  O   TYR A  76      29.510  22.479  19.615  1.00 88.09           O  
ATOM    585  CB  TYR A  76      30.099  19.513  20.418  1.00 88.09           C  
ATOM    586  CG  TYR A  76      31.549  19.449  20.771  1.00 88.09           C  
ATOM    587  CD1 TYR A  76      32.205  20.550  21.272  1.00 88.09           C  
ATOM    588  CD2 TYR A  76      32.248  18.275  20.616  1.00 88.09           C  
ATOM    589  CE1 TYR A  76      33.539  20.483  21.601  1.00 88.09           C  
ATOM    590  CE2 TYR A  76      33.583  18.201  20.943  1.00 88.09           C  
ATOM    591  CZ  TYR A  76      34.231  19.307  21.437  1.00 88.09           C  
ATOM    592  OH  TYR A  76      35.600  19.236  21.774  1.00 88.09           O  
ATOM    593  N   THR A  77      31.545  21.960  18.800  1.00137.64           N  
ATOM    594  CA  THR A  77      32.141  23.254  18.940  1.00137.64           C  
ATOM    595  C   THR A  77      31.451  24.303  18.114  1.00137.64           C  
ATOM    596  O   THR A  77      31.480  25.473  18.487  1.00137.64           O  
ATOM    597  CB  THR A  77      33.576  23.246  18.524  1.00137.64           C  
ATOM    598  CG2 THR A  77      34.151  24.649  18.748  1.00137.64           C  
ATOM    599  OG1 THR A  77      34.296  22.299  19.295  1.00137.64           O  
ATOM    600  N   GLU A  78      30.845  23.956  16.960  1.00110.02           N  
ATOM    601  CA  GLU A  78      30.341  25.022  16.134  1.00110.02           C  
ATOM    602  C   GLU A  78      28.840  25.081  16.090  1.00110.02           C  
ATOM    603  O   GLU A  78      28.140  24.076  16.211  1.00110.02           O  
ATOM    604  CB  GLU A  78      30.827  24.919  14.680  1.00110.02           C  
ATOM    605  CG  GLU A  78      32.350  25.001  14.552  1.00110.02           C  
ATOM    606  CD  GLU A  78      32.793  26.416  14.892  1.00110.02           C  
ATOM    607  OE1 GLU A  78      32.317  27.369  14.218  1.00110.02           O  
ATOM    608  OE2 GLU A  78      33.617  26.563  15.833  1.00110.02           O1-
ATOM    609  N   SER A  79      28.311  26.315  15.930  1.00 95.07           N  
ATOM    610  CA  SER A  79      26.897  26.537  15.802  1.00 95.07           C  
ATOM    611  C   SER A  79      26.735  27.808  15.019  1.00 95.07           C  
ATOM    612  O   SER A  79      27.561  28.711  15.132  1.00 95.07           O  
ATOM    613  CB  SER A  79      26.192  26.721  17.157  1.00 95.07           C  
ATOM    614  OG  SER A  79      24.802  26.935  16.968  1.00 95.07           O  
ATOM    615  N   TYR A  80      25.644  27.930  14.230  1.00109.12           N  
ATOM    616  CA  TYR A  80      25.434  29.090  13.408  1.00109.12           C  
ATOM    617  C   TYR A  80      24.265  29.820  13.981  1.00109.12           C  
ATOM    618  O   TYR A  80      23.561  29.299  14.847  1.00109.12           O  
ATOM    619  CB  TYR A  80      25.123  28.770  11.930  1.00109.12           C  
ATOM    620  CG  TYR A  80      23.867  27.969  11.861  1.00109.12           C  
ATOM    621  CD1 TYR A  80      22.637  28.587  11.856  1.00109.12           C  
ATOM    622  CD2 TYR A  80      23.919  26.595  11.798  1.00109.12           C  
ATOM    623  CE1 TYR A  80      21.481  27.846  11.797  1.00109.12           C  
ATOM    624  CE2 TYR A  80      22.765  25.848  11.737  1.00109.12           C  
ATOM    625  CZ  TYR A  80      21.543  26.475  11.738  1.00109.12           C  
ATOM    626  OH  TYR A  80      20.357  25.713  11.676  1.00109.12           O  
ATOM    627  N   SER A  81      24.074  31.084  13.545  1.00 48.20           N  
ATOM    628  CA  SER A  81      23.005  31.890  14.059  1.00 48.20           C  
ATOM    629  C   SER A  81      22.050  32.182  12.940  1.00 48.20           C  
ATOM    630  O   SER A  81      22.458  32.372  11.796  1.00 48.20           O  
ATOM    631  CB  SER A  81      23.490  33.248  14.597  1.00 48.20           C  
ATOM    632  OG  SER A  81      22.394  34.003  15.088  1.00 48.20           O  
ATOM    633  N   TYR A  82      20.732  32.182  13.245  1.00178.04           N  
ATOM    634  CA  TYR A  82      19.761  32.512  12.240  1.00178.04           C  
ATOM    635  C   TYR A  82      18.660  33.263  12.927  1.00178.04           C  
ATOM    636  O   TYR A  82      18.548  33.226  14.151  1.00178.04           O  
ATOM    637  CB  TYR A  82      19.129  31.299  11.529  1.00178.04           C  
ATOM    638  CG  TYR A  82      18.073  30.692  12.392  1.00178.04           C  
ATOM    639  CD1 TYR A  82      18.370  29.722  13.324  1.00178.04           C  
ATOM    640  CD2 TYR A  82      16.767  31.106  12.258  1.00178.04           C  
ATOM    641  CE1 TYR A  82      17.374  29.177  14.106  1.00178.04           C  
ATOM    642  CE2 TYR A  82      15.770  30.566  13.034  1.00178.04           C  
ATOM    643  CZ  TYR A  82      16.074  29.600  13.961  1.00178.04           C  
ATOM    644  OH  TYR A  82      15.052  29.046  14.760  1.00178.04           O  
ATOM    645  N   SER A  83      17.818  33.978  12.152  1.00 47.80           N  
ATOM    646  CA  SER A  83      16.751  34.730  12.754  1.00 47.80           C  
ATOM    647  C   SER A  83      15.452  34.198  12.242  1.00 47.80           C  
ATOM    648  O   SER A  83      15.339  33.809  11.080  1.00 47.80           O  
ATOM    649  CB  SER A  83      16.790  36.230  12.420  1.00 47.80           C  
ATOM    650  OG  SER A  83      17.966  36.819  12.956  1.00 47.80           O  
ATOM    651  N   CYS A  84      14.433  34.177  13.123  1.00 70.82           N  
ATOM    652  CA  CYS A  84      13.142  33.654  12.786  1.00 70.82           C  
ATOM    653  C   CYS A  84      12.178  34.793  12.859  1.00 70.82           C  
ATOM    654  O   CYS A  84      12.023  35.406  13.914  1.00 70.82           O  
ATOM    655  CB  CYS A  84      12.673  32.648  13.845  1.00 70.82           C  
ATOM    656  SG  CYS A  84      11.292  31.634  13.282  1.00 70.82           S  
ATOM    657  N   SER A  85      11.507  35.130  11.741  1.00 50.25           N  
ATOM    658  CA  SER A  85      10.540  36.184  11.828  1.00 50.25           C  
ATOM    659  C   SER A  85       9.402  35.847  10.917  1.00 50.25           C  
ATOM    660  O   SER A  85       9.579  35.711   9.709  1.00 50.25           O  
ATOM    661  CB  SER A  85      11.090  37.554  11.396  1.00 50.25           C  
ATOM    662  OG  SER A  85      10.083  38.549  11.506  0.50 50.25           O  
ATOM    663  N   ASN A  86       8.186  35.727  11.485  1.00 70.26           N  
ATOM    664  CA  ASN A  86       7.012  35.459  10.701  1.00 70.26           C  
ATOM    665  C   ASN A  86       7.245  34.276   9.813  1.00 70.26           C  
ATOM    666  O   ASN A  86       6.976  34.334   8.615  1.00 70.26           O  
ATOM    667  CB  ASN A  86       6.608  36.651   9.818  1.00 70.26           C  
ATOM    668  CG  ASN A  86       6.224  37.787  10.751  1.00 70.26           C  
ATOM    669  ND2 ASN A  86       4.937  37.801  11.184  1.00 70.26           N  
ATOM    670  OD1 ASN A  86       7.045  38.638  11.089  1.00 70.26           O  
ATOM    671  N   THR A  87       7.755  33.178  10.405  1.00 71.51           N  
ATOM    672  CA  THR A  87       8.024  31.909   9.780  1.00 71.51           C  
ATOM    673  C   THR A  87       9.049  32.047   8.695  1.00 71.51           C  
ATOM    674  O   THR A  87       9.225  31.136   7.886  1.00 71.51           O  
ATOM    675  CB  THR A  87       6.813  31.215   9.212  1.00 71.51           C  
ATOM    676  CG2 THR A  87       5.744  31.134  10.314  1.00 71.51           C  
ATOM    677  OG1 THR A  87       6.297  31.913   8.089  1.00 71.51           O  
ATOM    678  N   GLU A  88       9.803  33.162   8.689  1.00 85.09           N  
ATOM    679  CA  GLU A  88      10.803  33.355   7.679  1.00 85.09           C  
ATOM    680  C   GLU A  88      12.129  33.100   8.327  1.00 85.09           C  
ATOM    681  O   GLU A  88      12.395  33.604   9.417  1.00 85.09           O  
ATOM    682  CB  GLU A  88      10.851  34.802   7.160  1.00 85.09           C  
ATOM    683  CG  GLU A  88       9.576  35.247   6.440  1.00 85.09           C  
ATOM    684  CD  GLU A  88       9.615  34.710   5.018  1.00 85.09           C  
ATOM    685  OE1 GLU A  88       9.888  33.492   4.849  1.00 85.09           O  
ATOM    686  OE2 GLU A  88       9.368  35.513   4.080  1.00 85.09           O1-
ATOM    687  N   ILE A  89      13.005  32.303   7.677  1.00203.95           N  
ATOM    688  CA  ILE A  89      14.291  32.066   8.272  1.00203.95           C  
ATOM    689  C   ILE A  89      15.356  32.752   7.492  1.00203.95           C  
ATOM    690  O   ILE A  89      15.392  32.721   6.262  1.00203.95           O  
ATOM    691  CB  ILE A  89      14.700  30.628   8.474  1.00203.95           C  
ATOM    692  CG1 ILE A  89      14.573  29.802   7.192  1.00203.95           C  
ATOM    693  CG2 ILE A  89      13.945  30.063   9.676  1.00203.95           C  
ATOM    694  CD1 ILE A  89      13.126  29.541   6.785  1.00203.95           C  
ATOM    695  N   THR A  90      16.239  33.453   8.227  1.00120.51           N  
ATOM    696  CA  THR A  90      17.319  34.124   7.578  1.00120.51           C  
ATOM    697  C   THR A  90      18.584  33.773   8.303  1.00120.51           C  
ATOM    698  O   THR A  90      18.670  33.866   9.527  1.00120.51           O  
ATOM    699  CB  THR A  90      17.145  35.617   7.555  1.00120.51           C  
ATOM    700  CG2 THR A  90      17.336  36.191   8.969  1.00120.51           C  
ATOM    701  OG1 THR A  90      18.072  36.198   6.656  1.00120.51           O  
ATOM    702  N   CYS A  91      19.605  33.326   7.548  1.00 61.94           N  
ATOM    703  CA  CYS A  91      20.879  33.002   8.129  1.00 61.94           C  
ATOM    704  C   CYS A  91      21.571  34.283   8.466  1.00 61.94           C  
ATOM    705  O   CYS A  91      21.514  35.247   7.704  1.00 61.94           O  
ATOM    706  CB  CYS A  91      21.823  32.264   7.171  1.00 61.94           C  
ATOM    707  SG  CYS A  91      21.448  30.503   6.999  1.00 61.94           S  
ATOM    708  N   ASN A  92      22.273  34.312   9.617  1.00 43.32           N  
ATOM    709  CA  ASN A  92      22.959  35.495  10.061  1.00 43.32           C  
ATOM    710  C   ASN A  92      24.155  35.722   9.178  1.00 43.32           C  
ATOM    711  O   ASN A  92      24.864  34.787   8.808  1.00 43.32           O  
ATOM    712  CB  ASN A  92      23.445  35.379  11.520  1.00 43.32           C  
ATOM    713  CG  ASN A  92      23.790  36.758  12.070  1.00 43.32           C  
ATOM    714  ND2 ASN A  92      23.600  36.940  13.405  1.00 43.32           N  
ATOM    715  OD1 ASN A  92      24.217  37.652  11.341  1.00 43.32           O  
ATOM    716  N   SER A  93      24.411  36.994   8.814  1.00 33.04           N  
ATOM    717  CA  SER A  93      25.517  37.338   7.963  1.00 33.04           C  
ATOM    718  C   SER A  93      26.797  37.119   8.710  1.00 33.04           C  
ATOM    719  O   SER A  93      27.863  36.986   8.111  1.00 33.04           O  
ATOM    720  CB  SER A  93      25.486  38.806   7.501  1.00 33.04           C  
ATOM    721  OG  SER A  93      25.630  39.675   8.614  1.00 33.04           O  
ATOM    722  N   LYS A  94      26.717  37.095  10.052  1.00127.32           N  
ATOM    723  CA  LYS A  94      27.855  36.950  10.915  1.00127.32           C  
ATOM    724  C   LYS A  94      28.481  35.595  10.786  1.00127.32           C  
ATOM    725  O   LYS A  94      29.697  35.466  10.920  1.00127.32           O  
ATOM    726  CB  LYS A  94      27.504  37.164  12.395  1.00127.32           C  
ATOM    727  CG  LYS A  94      27.007  38.583  12.675  1.00127.32           C  
ATOM    728  CD  LYS A  94      28.016  39.663  12.286  1.00127.32           C  
ATOM    729  CE  LYS A  94      27.437  41.078  12.324  1.00127.32           C  
ATOM    730  NZ  LYS A  94      26.406  41.230  11.271  1.00127.32           N1+
ATOM    731  N   ASN A  95      27.692  34.533  10.533  1.00140.93           N  
ATOM    732  CA  ASN A  95      28.307  33.235  10.549  1.00140.93           C  
ATOM    733  C   ASN A  95      29.407  33.111   9.542  1.00140.93           C  
ATOM    734  O   ASN A  95      29.432  33.774   8.505  1.00140.93           O  
ATOM    735  CB  ASN A  95      27.334  32.034  10.538  1.00140.93           C  
ATOM    736  CG  ASN A  95      26.261  32.165   9.473  1.00140.93           C  
ATOM    737  ND2 ASN A  95      25.006  32.384   9.941  1.00140.93           N  
ATOM    738  OD1 ASN A  95      26.514  32.045   8.277  1.00140.93           O  
ATOM    739  N   ASN A  96      30.400  32.267   9.896  1.00 60.89           N  
ATOM    740  CA  ASN A  96      31.577  32.045   9.108  1.00 60.89           C  
ATOM    741  C   ASN A  96      31.209  31.187   7.941  1.00 60.89           C  
ATOM    742  O   ASN A  96      30.065  30.761   7.808  1.00 60.89           O  
ATOM    743  CB  ASN A  96      32.732  31.393   9.895  1.00 60.89           C  
ATOM    744  CG  ASN A  96      32.277  30.052  10.451  1.00 60.89           C  
ATOM    745  ND2 ASN A  96      32.410  29.877  11.794  1.00 60.89           N  
ATOM    746  OD1 ASN A  96      31.815  29.181   9.716  1.00 60.89           O  
ATOM    747  N   ALA A  97      32.185  30.917   7.053  1.00 36.09           N  
ATOM    748  CA  ALA A  97      31.892  30.222   5.834  1.00 36.09           C  
ATOM    749  C   ALA A  97      31.294  28.874   6.116  1.00 36.09           C  
ATOM    750  O   ALA A  97      30.307  28.498   5.487  1.00 36.09           O  
ATOM    751  CB  ALA A  97      33.143  30.000   4.966  1.00 36.09           C  
ATOM    752  N   CYS A  98      31.865  28.105   7.064  1.00 47.60           N  
ATOM    753  CA  CYS A  98      31.334  26.790   7.315  1.00 47.60           C  
ATOM    754  C   CYS A  98      29.952  26.886   7.900  1.00 47.60           C  
ATOM    755  O   CYS A  98      29.031  26.192   7.469  1.00 47.60           O  
ATOM    756  CB  CYS A  98      32.217  25.957   8.272  1.00 47.60           C  
ATOM    757  SG  CYS A  98      31.609  24.257   8.527  1.00 47.60           S  
ATOM    758  N   GLU A  99      29.762  27.787   8.882  1.00 46.55           N  
ATOM    759  CA  GLU A  99      28.506  27.910   9.573  1.00 46.55           C  
ATOM    760  C   GLU A  99      27.443  28.341   8.615  1.00 46.55           C  
ATOM    761  O   GLU A  99      26.305  27.882   8.697  1.00 46.55           O  
ATOM    762  CB  GLU A  99      28.564  28.937  10.714  1.00 46.55           C  
ATOM    763  CG  GLU A  99      29.458  28.493  11.872  1.00 46.55           C  
ATOM    764  CD  GLU A  99      29.461  29.600  12.916  1.00 46.55           C  
ATOM    765  OE1 GLU A  99      29.086  30.748  12.558  1.00 46.55           O  
ATOM    766  OE2 GLU A  99      29.841  29.312  14.082  1.00 46.55           O1-
ATOM    767  N   ALA A 100      27.787  29.248   7.685  1.00 30.37           N  
ATOM    768  CA  ALA A 100      26.827  29.766   6.755  1.00 30.37           C  
ATOM    769  C   ALA A 100      26.320  28.669   5.871  1.00 30.37           C  
ATOM    770  O   ALA A 100      25.125  28.589   5.592  1.00 30.37           O  
ATOM    771  CB  ALA A 100      27.420  30.850   5.839  1.00 30.37           C  
ATOM    772  N   PHE A 101      27.222  27.788   5.408  1.00101.05           N  
ATOM    773  CA  PHE A 101      26.847  26.761   4.480  1.00101.05           C  
ATOM    774  C   PHE A 101      25.880  25.832   5.150  1.00101.05           C  
ATOM    775  O   PHE A 101      24.863  25.449   4.574  1.00101.05           O  
ATOM    776  CB  PHE A 101      28.053  25.923   4.027  1.00101.05           C  
ATOM    777  CG  PHE A 101      27.647  25.243   2.772  1.00101.05           C  
ATOM    778  CD1 PHE A 101      26.764  24.189   2.794  1.00101.05           C  
ATOM    779  CD2 PHE A 101      28.160  25.666   1.568  1.00101.05           C  
ATOM    780  CE1 PHE A 101      26.393  23.574   1.626  1.00101.05           C  
ATOM    781  CE2 PHE A 101      27.793  25.049   0.397  1.00101.05           C  
ATOM    782  CZ  PHE A 101      26.907  24.001   0.424  1.00101.05           C  
ATOM    783  N   ILE A 102      26.190  25.447   6.402  1.00 40.28           N  
ATOM    784  CA  ILE A 102      25.383  24.527   7.152  1.00 40.28           C  
ATOM    785  C   ILE A 102      24.044  25.137   7.418  1.00 40.28           C  
ATOM    786  O   ILE A 102      23.016  24.471   7.305  1.00 40.28           O  
ATOM    787  CB  ILE A 102      26.002  24.182   8.478  1.00 40.28           C  
ATOM    788  CG1 ILE A 102      27.366  23.500   8.267  1.00 40.28           C  
ATOM    789  CG2 ILE A 102      25.002  23.321   9.267  1.00 40.28           C  
ATOM    790  CD1 ILE A 102      28.203  23.391   9.541  1.00 40.28           C  
ATOM    791  N   CYS A 103      24.014  26.431   7.780  1.00100.62           N  
ATOM    792  CA  CYS A 103      22.753  27.027   8.099  1.00100.62           C  
ATOM    793  C   CYS A 103      21.902  27.016   6.865  1.00100.62           C  
ATOM    794  O   CYS A 103      20.692  26.817   6.940  1.00100.62           O  
ATOM    795  CB  CYS A 103      22.858  28.453   8.659  1.00100.62           C  
ATOM    796  SG  CYS A 103      23.259  29.690   7.410  1.00100.62           S  
ATOM    797  N   ASN A 104      22.519  27.222   5.685  1.00 42.64           N  
ATOM    798  CA  ASN A 104      21.798  27.235   4.442  1.00 42.64           C  
ATOM    799  C   ASN A 104      21.214  25.876   4.194  1.00 42.64           C  
ATOM    800  O   ASN A 104      20.082  25.757   3.726  1.00 42.64           O  
ATOM    801  CB  ASN A 104      22.697  27.584   3.241  1.00 42.64           C  
ATOM    802  CG  ASN A 104      21.815  27.785   2.017  1.00 42.64           C  
ATOM    803  ND2 ASN A 104      22.077  26.994   0.942  1.00 42.64           N  
ATOM    804  OD1 ASN A 104      20.914  28.625   2.015  1.00 42.64           O  
ATOM    805  N   CYS A 105      21.973  24.806   4.503  1.00 35.51           N  
ATOM    806  CA  CYS A 105      21.489  23.477   4.250  1.00 35.51           C  
ATOM    807  C   CYS A 105      20.253  23.272   5.066  1.00 35.51           C  
ATOM    808  O   CYS A 105      19.263  22.723   4.585  1.00 35.51           O  
ATOM    809  CB  CYS A 105      22.477  22.367   4.666  1.00 35.51           C  
ATOM    810  SG  CYS A 105      24.036  22.362   3.730  1.00 35.51           S  
ATOM    811  N   ASP A 106      20.288  23.718   6.336  1.00 62.23           N  
ATOM    812  CA  ASP A 106      19.182  23.549   7.235  1.00 62.23           C  
ATOM    813  C   ASP A 106      18.000  24.329   6.747  1.00 62.23           C  
ATOM    814  O   ASP A 106      16.867  23.850   6.794  1.00 62.23           O  
ATOM    815  CB  ASP A 106      19.487  24.049   8.658  1.00 62.23           C  
ATOM    816  CG  ASP A 106      20.502  23.112   9.298  1.00 62.23           C  
ATOM    817  OD1 ASP A 106      20.817  22.060   8.683  1.00 62.23           O  
ATOM    818  OD2 ASP A 106      20.979  23.443  10.417  1.00 62.23           O1-
ATOM    819  N   ARG A 107      18.232  25.562   6.267  1.00 47.55           N  
ATOM    820  CA  ARG A 107      17.144  26.395   5.846  1.00 47.55           C  
ATOM    821  C   ARG A 107      16.449  25.764   4.678  1.00 47.55           C  
ATOM    822  O   ARG A 107      15.221  25.746   4.611  1.00 47.55           O  
ATOM    823  CB  ARG A 107      17.601  27.808   5.455  1.00 47.55           C  
ATOM    824  CG  ARG A 107      16.464  28.722   5.001  1.00 47.55           C  
ATOM    825  CD  ARG A 107      16.892  30.181   4.845  1.00 47.55           C  
ATOM    826  NE  ARG A 107      15.761  30.904   4.206  1.00 47.55           N  
ATOM    827  CZ  ARG A 107      15.695  30.958   2.842  1.00 47.55           C  
ATOM    828  NH1 ARG A 107      16.669  30.366   2.091  1.00 47.55           N1+
ATOM    829  NH2 ARG A 107      14.658  31.598   2.232  1.00 47.55           N  
ATOM    830  N   ASN A 108      17.219  25.209   3.725  1.00 30.16           N  
ATOM    831  CA  ASN A 108      16.620  24.611   2.567  1.00 30.16           C  
ATOM    832  C   ASN A 108      15.777  23.455   3.004  1.00 30.16           C  
ATOM    833  O   ASN A 108      14.685  23.241   2.481  1.00 30.16           O  
ATOM    834  CB  ASN A 108      17.649  24.071   1.558  1.00 30.16           C  
ATOM    835  CG  ASN A 108      18.311  25.255   0.870  1.00 30.16           C  
ATOM    836  ND2 ASN A 108      19.555  25.046   0.360  1.00 30.16           N  
ATOM    837  OD1 ASN A 108      17.732  26.337   0.778  1.00 30.16           O  
ATOM    838  N   ALA A 109      16.271  22.665   3.972  1.00 33.16           N  
ATOM    839  CA  ALA A 109      15.545  21.511   4.417  1.00 33.16           C  
ATOM    840  C   ALA A 109      14.253  21.918   5.056  1.00 33.16           C  
ATOM    841  O   ALA A 109      13.209  21.324   4.787  1.00 33.16           O  
ATOM    842  CB  ALA A 109      16.323  20.681   5.452  1.00 33.16           C  
ATOM    843  N   ALA A 110      14.285  22.958   5.910  1.00 34.29           N  
ATOM    844  CA  ALA A 110      13.112  23.361   6.636  1.00 34.29           C  
ATOM    845  C   ALA A 110      12.053  23.803   5.675  1.00 34.29           C  
ATOM    846  O   ALA A 110      10.888  23.432   5.814  1.00 34.29           O  
ATOM    847  CB  ALA A 110      13.381  24.536   7.593  1.00 34.29           C  
ATOM    848  N   ILE A 111      12.436  24.600   4.660  1.00 34.28           N  
ATOM    849  CA  ILE A 111      11.494  25.109   3.705  1.00 34.28           C  
ATOM    850  C   ILE A 111      10.929  23.959   2.944  1.00 34.28           C  
ATOM    851  O   ILE A 111       9.730  23.872   2.694  1.00 34.28           O  
ATOM    852  CB  ILE A 111      12.126  26.034   2.706  1.00 34.28           C  
ATOM    853  CG1 ILE A 111      12.672  27.289   3.407  1.00 34.28           C  
ATOM    854  CG2 ILE A 111      11.092  26.334   1.606  1.00 34.28           C  
ATOM    855  CD1 ILE A 111      13.586  28.136   2.521  1.00 34.28           C  
ATOM    856  N   CYS A 112      11.808  23.029   2.560  1.00 62.33           N  
ATOM    857  CA  CYS A 112      11.431  21.894   1.786  1.00 62.33           C  
ATOM    858  C   CYS A 112      10.444  21.061   2.562  1.00 62.33           C  
ATOM    859  O   CYS A 112       9.466  20.576   1.993  1.00 62.33           O  
ATOM    860  CB  CYS A 112      12.701  21.147   1.373  1.00 62.33           C  
ATOM    861  SG  CYS A 112      12.419  19.436   0.935  1.00 62.33           S  
ATOM    862  N   PHE A 113      10.640  20.902   3.888  1.00115.15           N  
ATOM    863  CA  PHE A 113       9.715  20.129   4.673  1.00115.15           C  
ATOM    864  C   PHE A 113       8.370  20.790   4.652  1.00115.15           C  
ATOM    865  O   PHE A 113       7.344  20.122   4.548  1.00115.15           O  
ATOM    866  CB  PHE A 113      10.058  20.018   6.170  1.00115.15           C  
ATOM    867  CG  PHE A 113      11.304  19.226   6.361  1.00115.15           C  
ATOM    868  CD1 PHE A 113      11.404  17.944   5.876  1.00115.15           C  
ATOM    869  CD2 PHE A 113      12.349  19.742   7.088  1.00115.15           C  
ATOM    870  CE1 PHE A 113      12.549  17.208   6.066  1.00115.15           C  
ATOM    871  CE2 PHE A 113      13.496  19.011   7.283  1.00115.15           C  
ATOM    872  CZ  PHE A 113      13.600  17.741   6.770  1.00115.15           C  
ATOM    873  N   SER A 114       8.336  22.132   4.761  1.00 44.46           N  
ATOM    874  CA  SER A 114       7.073  22.806   4.869  1.00 44.46           C  
ATOM    875  C   SER A 114       6.241  22.535   3.651  1.00 44.46           C  
ATOM    876  O   SER A 114       5.026  22.390   3.753  1.00 44.46           O  
ATOM    877  CB  SER A 114       7.196  24.333   5.021  1.00 44.46           C  
ATOM    878  OG  SER A 114       7.656  24.919   3.812  1.00 44.46           O  
ATOM    879  N   LYS A 115       6.880  22.502   2.467  1.00 97.38           N  
ATOM    880  CA  LYS A 115       6.238  22.299   1.195  1.00 97.38           C  
ATOM    881  C   LYS A 115       5.735  20.893   1.000  1.00 97.38           C  
ATOM    882  O   LYS A 115       4.626  20.693   0.510  1.00 97.38           O  
ATOM    883  CB  LYS A 115       7.211  22.559   0.036  1.00 97.38           C  
ATOM    884  CG  LYS A 115       7.694  24.004  -0.050  1.00 97.38           C  
ATOM    885  CD  LYS A 115       8.991  24.140  -0.847  1.00 97.38           C  
ATOM    886  CE  LYS A 115       9.063  23.207  -2.056  1.00 97.38           C  
ATOM    887  NZ  LYS A 115      10.343  23.405  -2.771  1.00 97.38           N1+
ATOM    888  N   ALA A 116       6.536  19.878   1.381  1.00 53.97           N  
ATOM    889  CA  ALA A 116       6.253  18.505   1.039  1.00 53.97           C  
ATOM    890  C   ALA A 116       5.089  17.943   1.793  1.00 53.97           C  
ATOM    891  O   ALA A 116       4.780  18.334   2.916  1.00 53.97           O  
ATOM    892  CB  ALA A 116       7.449  17.565   1.267  1.00 53.97           C  
ATOM    893  N   PRO A 117       4.439  17.001   1.149  1.00152.13           N  
ATOM    894  CA  PRO A 117       3.305  16.342   1.742  1.00152.13           C  
ATOM    895  C   PRO A 117       3.775  15.440   2.836  1.00152.13           C  
ATOM    896  O   PRO A 117       4.922  14.999   2.794  1.00152.13           O  
ATOM    897  CB  PRO A 117       2.605  15.605   0.605  1.00152.13           C  
ATOM    898  CG  PRO A 117       2.980  16.423  -0.643  1.00152.13           C  
ATOM    899  CD  PRO A 117       4.349  17.032  -0.302  1.00152.13           C  
ATOM    900  N   TYR A 118       2.909  15.151   3.824  1.00 64.32           N  
ATOM    901  CA  TYR A 118       3.321  14.336   4.924  1.00 64.32           C  
ATOM    902  C   TYR A 118       2.488  13.096   4.854  1.00 64.32           C  
ATOM    903  O   TYR A 118       1.260  13.158   4.906  1.00 64.32           O  
ATOM    904  CB  TYR A 118       3.066  15.042   6.269  1.00 64.32           C  
ATOM    905  CG  TYR A 118       3.762  14.327   7.376  1.00 64.32           C  
ATOM    906  CD1 TYR A 118       3.149  13.298   8.052  1.00 64.32           C  
ATOM    907  CD2 TYR A 118       5.037  14.699   7.740  1.00 64.32           C  
ATOM    908  CE1 TYR A 118       3.799  12.653   9.077  1.00 64.32           C  
ATOM    909  CE2 TYR A 118       5.694  14.059   8.763  1.00 64.32           C  
ATOM    910  CZ  TYR A 118       5.071  13.036   9.432  1.00 64.32           C  
ATOM    911  OH  TYR A 118       5.742  12.380  10.483  1.00 64.32           O  
ATOM    912  N   ASN A 119       3.145  11.928   4.718  1.00 81.32           N  
ATOM    913  CA  ASN A 119       2.416  10.699   4.594  1.00 81.32           C  
ATOM    914  C   ASN A 119       2.650   9.924   5.853  1.00 81.32           C  
ATOM    915  O   ASN A 119       3.768   9.499   6.138  1.00 81.32           O  
ATOM    916  CB  ASN A 119       2.939   9.828   3.441  1.00 81.32           C  
ATOM    917  CG  ASN A 119       2.904  10.659   2.166  1.00 81.32           C  
ATOM    918  ND2 ASN A 119       1.686  10.900   1.619  1.00 81.32           N  
ATOM    919  OD1 ASN A 119       3.941  11.088   1.664  1.00 81.32           O  
ATOM    920  N   LYS A 120       1.576   9.694   6.628  1.00 93.91           N  
ATOM    921  CA  LYS A 120       1.670   9.003   7.883  1.00 93.91           C  
ATOM    922  C   LYS A 120       2.100   7.587   7.658  1.00 93.91           C  
ATOM    923  O   LYS A 120       2.720   6.977   8.528  1.00 93.91           O  
ATOM    924  CB  LYS A 120       0.362   9.009   8.695  1.00 93.91           C  
ATOM    925  CG  LYS A 120       0.084  10.371   9.339  1.00 93.91           C  
ATOM    926  CD  LYS A 120      -1.296  10.499   9.985  1.00 93.91           C  
ATOM    927  CE  LYS A 120      -2.421  10.774   8.986  1.00 93.91           C  
ATOM    928  NZ  LYS A 120      -2.816   9.517   8.314  1.00 93.91           N1+
ATOM    929  N   GLU A 121       1.785   7.020   6.483  1.00 80.38           N  
ATOM    930  CA  GLU A 121       2.115   5.647   6.224  1.00 80.38           C  
ATOM    931  C   GLU A 121       3.600   5.471   6.324  1.00 80.38           C  
ATOM    932  O   GLU A 121       4.080   4.448   6.810  1.00 80.38           O  
ATOM    933  CB  GLU A 121       1.707   5.207   4.810  1.00 80.38           C  
ATOM    934  CG  GLU A 121       0.197   5.239   4.585  1.00 80.38           C  
ATOM    935  CD  GLU A 121      -0.422   4.203   5.507  1.00 80.38           C  
ATOM    936  OE1 GLU A 121      -0.214   2.986   5.258  1.00 80.38           O  
ATOM    937  OE2 GLU A 121      -1.111   4.617   6.479  1.00 80.38           O1-
ATOM    938  N   HIS A 122       4.360   6.473   5.849  1.00 92.08           N  
ATOM    939  CA  HIS A 122       5.795   6.465   5.797  1.00 92.08           C  
ATOM    940  C   HIS A 122       6.424   6.592   7.155  1.00 92.08           C  
ATOM    941  O   HIS A 122       7.619   6.338   7.305  1.00 92.08           O  
ATOM    942  CB  HIS A 122       6.349   7.543   4.855  1.00 92.08           C  
ATOM    943  CG  HIS A 122       5.978   7.226   3.436  1.00 92.08           C  
ATOM    944  CD2 HIS A 122       5.553   6.048   2.900  1.00 92.08           C  
ATOM    945  ND1 HIS A 122       6.012   8.122   2.390  1.00 92.08           N  
ATOM    946  CE1 HIS A 122       5.608   7.449   1.284  1.00 92.08           C  
ATOM    947  NE2 HIS A 122       5.319   6.186   1.544  1.00 92.08           N  
ATOM    948  N   LYS A 123       5.674   7.075   8.164  1.00187.40           N  
ATOM    949  CA  LYS A 123       6.227   7.205   9.488  1.00187.40           C  
ATOM    950  C   LYS A 123       6.530   5.855  10.061  1.00187.40           C  
ATOM    951  O   LYS A 123       5.789   4.893   9.863  1.00187.40           O  
ATOM    952  CB  LYS A 123       5.288   7.901  10.485  1.00187.40           C  
ATOM    953  CG  LYS A 123       5.422   9.419  10.498  0.50187.40           C  
ATOM    954  CD  LYS A 123       6.804   9.857  10.977  0.50187.40           C  
ATOM    955  CE  LYS A 123       7.295   9.061  12.185  0.50187.40           C  
ATOM    956  NZ  LYS A 123       6.305   9.140  13.283  0.50187.40           N1+
ATOM    957  N   ASN A 124       7.652   5.774  10.811  1.00 77.02           N  
ATOM    958  CA  ASN A 124       8.081   4.568  11.462  1.00 77.02           C  
ATOM    959  C   ASN A 124       8.070   3.464  10.451  1.00 77.02           C  
ATOM    960  O   ASN A 124       7.492   2.399  10.664  1.00 77.02           O  
ATOM    961  CB  ASN A 124       7.182   4.177  12.651  1.00 77.02           C  
ATOM    962  CG  ASN A 124       7.964   3.237  13.562  1.00 77.02           C  
ATOM    963  ND2 ASN A 124       7.975   1.920  13.232  1.00 77.02           N  
ATOM    964  OD1 ASN A 124       8.552   3.670  14.552  1.00 77.02           O  
ATOM    965  N   LEU A 125       8.738   3.705   9.309  1.00 59.47           N  
ATOM    966  CA  LEU A 125       8.779   2.781   8.214  1.00 59.47           C  
ATOM    967  C   LEU A 125       9.665   1.626   8.577  1.00 59.47           C  
ATOM    968  O   LEU A 125      10.577   1.754   9.392  1.00 59.47           O  
ATOM    969  CB  LEU A 125       9.319   3.444   6.931  1.00 59.47           C  
ATOM    970  CG  LEU A 125       9.333   2.553   5.677  1.00 59.47           C  
ATOM    971  CD1 LEU A 125       7.907   2.146   5.273  1.00 59.47           C  
ATOM    972  CD2 LEU A 125      10.097   3.235   4.527  1.00 59.47           C  
ATOM    973  N   ASP A 126       9.380   0.444   7.984  1.00 77.18           N  
ATOM    974  CA  ASP A 126      10.154  -0.743   8.214  1.00 77.18           C  
ATOM    975  C   ASP A 126      11.405  -0.580   7.421  1.00 77.18           C  
ATOM    976  O   ASP A 126      11.492  -1.017   6.275  1.00 77.18           O  
ATOM    977  CB  ASP A 126       9.457  -2.017   7.705  1.00 77.18           C  
ATOM    978  CG  ASP A 126      10.333  -3.234   7.982  1.00 77.18           C  
ATOM    979  OD1 ASP A 126      11.432  -3.067   8.576  1.00 77.18           O  
ATOM    980  OD2 ASP A 126       9.908  -4.356   7.599  1.00 77.18           O1-
ATOM    981  N   THR A 127      12.429   0.003   8.063  1.00108.83           N  
ATOM    982  CA  THR A 127      13.661   0.337   7.424  1.00108.83           C  
ATOM    983  C   THR A 127      14.285  -0.907   6.891  1.00108.83           C  
ATOM    984  O   THR A 127      14.886  -0.891   5.818  1.00108.83           O  
ATOM    985  CB  THR A 127      14.635   0.964   8.373  1.00108.83           C  
ATOM    986  CG2 THR A 127      15.886   1.357   7.579  1.00108.83           C  
ATOM    987  OG1 THR A 127      14.066   2.122   8.966  1.00108.83           O  
ATOM    988  N   LYS A 128      14.171  -2.029   7.621  1.00 59.40           N  
ATOM    989  CA  LYS A 128      14.821  -3.203   7.119  1.00 59.40           C  
ATOM    990  C   LYS A 128      14.251  -3.548   5.778  1.00 59.40           C  
ATOM    991  O   LYS A 128      14.996  -3.773   4.825  1.00 59.40           O  
ATOM    992  CB  LYS A 128      14.682  -4.425   8.043  1.00 59.40           C  
ATOM    993  CG  LYS A 128      15.560  -4.320   9.291  1.00 59.40           C  
ATOM    994  CD  LYS A 128      15.320  -5.420  10.326  1.00 59.40           C  
ATOM    995  CE  LYS A 128      16.308  -5.370  11.493  1.00 59.40           C  
ATOM    996  NZ  LYS A 128      16.068  -6.506  12.411  1.00 59.40           N1+
ATOM    997  N   LYS A 129      12.914  -3.595   5.650  1.00 85.96           N  
ATOM    998  CA  LYS A 129      12.359  -3.994   4.388  1.00 85.96           C  
ATOM    999  C   LYS A 129      12.521  -2.948   3.319  1.00 85.96           C  
ATOM   1000  O   LYS A 129      13.090  -3.216   2.263  1.00 85.96           O  
ATOM   1001  CB  LYS A 129      10.862  -4.328   4.505  1.00 85.96           C  
ATOM   1002  CG  LYS A 129      10.306  -5.117   3.321  1.00 85.96           C  
ATOM   1003  CD  LYS A 129       8.952  -5.765   3.619  1.00 85.96           C  
ATOM   1004  CE  LYS A 129       8.430  -6.655   2.487  1.00 85.96           C  
ATOM   1005  NZ  LYS A 129       8.089  -5.828   1.307  1.00 85.96           N1+
ATOM   1006  N   TYR A 130      12.013  -1.725   3.583  1.00 70.06           N  
ATOM   1007  CA  TYR A 130      11.974  -0.627   2.649  1.00 70.06           C  
ATOM   1008  C   TYR A 130      13.294   0.028   2.392  1.00 70.06           C  
ATOM   1009  O   TYR A 130      13.571   0.451   1.270  1.00 70.06           O  
ATOM   1010  CB  TYR A 130      10.967   0.470   3.033  1.00 70.06           C  
ATOM   1011  CG  TYR A 130       9.618  -0.048   2.669  1.00 70.06           C  
ATOM   1012  CD1 TYR A 130       8.947  -0.930   3.482  1.00 70.06           C  
ATOM   1013  CD2 TYR A 130       9.025   0.359   1.495  1.00 70.06           C  
ATOM   1014  CE1 TYR A 130       7.704  -1.399   3.127  1.00 70.06           C  
ATOM   1015  CE2 TYR A 130       7.784  -0.106   1.135  1.00 70.06           C  
ATOM   1016  CZ  TYR A 130       7.120  -0.988   1.952  1.00 70.06           C  
ATOM   1017  OH  TYR A 130       5.846  -1.468   1.585  1.00 70.06           O  
ATOM   1018  N   CYS A 131      14.131   0.185   3.431  1.00 37.23           N  
ATOM   1019  CA  CYS A 131      15.348   0.916   3.240  1.00 37.23           C  
ATOM   1020  C   CYS A 131      16.500  -0.073   3.155  1.00 37.23           C  
ATOM   1021  O   CYS A 131      17.668   0.397   3.107  1.00 37.23           O  
ATOM   1022  CB  CYS A 131      15.632   1.855   4.421  1.00 37.23           C  
ATOM   1023  SG  CYS A 131      14.187   2.898   4.771  1.00 37.23           S  
ATOM   1024  OXT CYS A 131      16.232  -1.304   3.144  1.00 37.23           O1-
TER   
ATOM   1025  N   GLN B   1       5.400   7.853  22.618  1.00 69.65           N  
ATOM   1026  CA  GLN B   1       5.147   8.124  21.186  1.00 69.65           C  
ATOM   1027  C   GLN B   1       6.431   8.110  20.434  1.00 69.65           C  
ATOM   1028  O   GLN B   1       6.817   7.094  19.858  1.00 69.65           O  
ATOM   1029  CB  GLN B   1       4.504   9.510  21.006  1.00 69.65           C  
ATOM   1030  CG  GLN B   1       4.214   9.853  19.543  1.00 69.65           C  
ATOM   1031  CD  GLN B   1       3.587  11.239  19.493  1.00 69.65           C  
ATOM   1032  NE2 GLN B   1       3.071  11.626  18.296  1.00 69.65           N  
ATOM   1033  OE1 GLN B   1       3.563  11.959  20.491  1.00 69.65           O  
ATOM   1034  N   GLU B   2       7.130   9.258  20.433  1.00179.55           N  
ATOM   1035  CA  GLU B   2       8.376   9.353  19.729  1.00179.55           C  
ATOM   1036  C   GLU B   2       9.390   8.595  20.516  1.00179.55           C  
ATOM   1037  O   GLU B   2       9.229   8.429  21.722  1.00179.55           O  
ATOM   1038  CB  GLU B   2       8.884  10.800  19.599  1.00179.55           C  
ATOM   1039  CG  GLU B   2       7.999  11.678  18.712  1.00179.55           C  
ATOM   1040  CD  GLU B   2       8.429  13.123  18.921  1.00179.55           C  
ATOM   1041  OE1 GLU B   2       8.368  13.581  20.093  1.00179.55           O  
ATOM   1042  OE2 GLU B   2       8.824  13.786  17.924  1.00179.55           O1-
ATOM   1043  N   GLY B   3      10.440   8.099  19.827  1.00117.34           N  
ATOM   1044  CA  GLY B   3      11.525   7.345  20.399  1.00117.34           C  
ATOM   1045  C   GLY B   3      11.920   7.958  21.707  1.00117.34           C  
ATOM   1046  O   GLY B   3      11.397   7.627  22.757  1.00117.34           O  
ATOM   1047  N   ILE B   4      12.818   8.936  21.656  1.00177.82           N  
ATOM   1048  CA  ILE B   4      13.440   9.684  22.712  1.00177.82           C  
ATOM   1049  C   ILE B   4      12.380  10.307  23.568  1.00177.82           C  
ATOM   1050  O   ILE B   4      12.663  10.862  24.629  1.00177.82           O  
ATOM   1051  CB  ILE B   4      14.272  10.775  22.126  1.00177.82           C  
ATOM   1052  CG1 ILE B   4      13.368  11.741  21.336  1.00177.82           C  
ATOM   1053  CG2 ILE B   4      15.361  10.108  21.264  1.00177.82           C  
ATOM   1054  CD1 ILE B   4      14.068  13.004  20.845  1.00177.82           C  
ATOM   1055  N   SER B   5      11.148  10.335  23.044  1.00131.00           N  
ATOM   1056  CA  SER B   5       9.989  10.876  23.686  1.00131.00           C  
ATOM   1057  C   SER B   5       9.933  12.334  23.424  1.00131.00           C  
ATOM   1058  O   SER B   5       8.838  12.868  23.275  1.00131.00           O  
ATOM   1059  CB  SER B   5       9.988  10.675  25.214  1.00131.00           C  
ATOM   1060  OG  SER B   5       8.814  11.238  25.780  1.00131.00           O  
ATOM   1061  N   SER B   6      11.088  13.001  23.239  1.00123.01           N  
ATOM   1062  CA  SER B   6      10.988  14.410  23.019  1.00123.01           C  
ATOM   1063  C   SER B   6      12.376  14.954  23.070  1.00123.01           C  
ATOM   1064  O   SER B   6      13.363  14.235  23.194  1.00123.01           O  
ATOM   1065  CB  SER B   6      10.167  15.097  24.140  1.00123.01           C  
ATOM   1066  OG  SER B   6       9.929  16.470  23.871  1.00123.01           O  
ATOM   1067  N   ARG B   7      12.444  16.289  23.069  1.00140.13           N  
ATOM   1068  CA  ARG B   7      13.592  17.127  23.181  1.00140.13           C  
ATOM   1069  C   ARG B   7      14.178  16.860  24.547  1.00140.13           C  
ATOM   1070  O   ARG B   7      15.249  17.384  24.829  1.00140.13           O  
ATOM   1071  CB  ARG B   7      13.266  18.625  23.092  1.00140.13           C  
ATOM   1072  CG  ARG B   7      12.956  19.068  21.664  1.00140.13           C  
ATOM   1073  CD  ARG B   7      12.905  20.585  21.490  1.00140.13           C  
ATOM   1074  NE  ARG B   7      12.876  20.851  20.025  1.00140.13           N  
ATOM   1075  CZ  ARG B   7      14.047  20.905  19.326  1.00140.13           C  
ATOM   1076  NH1 ARG B   7      15.235  20.717  19.973  1.00140.13           N1+
ATOM   1077  NH2 ARG B   7      14.037  21.132  17.979  1.00140.13           N  
ATOM   1078  N   ALA B   8      13.470  16.050  25.401  1.00167.87           N  
ATOM   1079  CA  ALA B   8      13.740  15.540  26.735  1.00167.87           C  
ATOM   1080  C   ALA B   8      15.100  14.916  26.637  1.00167.87           C  
ATOM   1081  O   ALA B   8      15.801  14.749  27.635  1.00167.87           O  
ATOM   1082  CB  ALA B   8      12.736  14.450  27.157  1.00167.87           C  
ATOM   1083  N   LEU B   9      15.490  14.530  25.409  1.00 87.35           N  
ATOM   1084  CA  LEU B   9      16.800  14.010  25.175  1.00 87.35           C  
ATOM   1085  C   LEU B   9      17.798  15.000  25.689  1.00 87.35           C  
ATOM   1086  O   LEU B   9      18.851  14.614  26.193  1.00 87.35           O  
ATOM   1087  CB  LEU B   9      17.152  13.849  23.692  1.00 87.35           C  
ATOM   1088  CG  LEU B   9      16.441  12.694  22.993  1.00 87.35           C  
ATOM   1089  CD1 LEU B   9      16.902  12.606  21.534  1.00 87.35           C  
ATOM   1090  CD2 LEU B   9      16.639  11.387  23.773  1.00 87.35           C  
ATOM   1091  N   TRP B  10      17.503  16.304  25.560  1.00 62.03           N  
ATOM   1092  CA  TRP B  10      18.417  17.329  25.977  1.00 62.03           C  
ATOM   1093  C   TRP B  10      18.641  17.190  27.456  1.00 62.03           C  
ATOM   1094  O   TRP B  10      19.769  17.308  27.928  1.00 62.03           O  
ATOM   1095  CB  TRP B  10      17.896  18.752  25.703  1.00 62.03           C  
ATOM   1096  CG  TRP B  10      18.946  19.819  25.872  1.00 62.03           C  
ATOM   1097  CD1 TRP B  10      19.326  20.509  26.984  1.00 62.03           C  
ATOM   1098  CD2 TRP B  10      19.759  20.306  24.792  1.00 62.03           C  
ATOM   1099  CE2 TRP B  10      20.606  21.278  25.319  1.00 62.03           C  
ATOM   1100  CE3 TRP B  10      19.792  19.970  23.469  1.00 62.03           C  
ATOM   1101  NE1 TRP B  10      20.331  21.391  26.667  1.00 62.03           N  
ATOM   1102  CZ2 TRP B  10      21.505  21.933  24.526  1.00 62.03           C  
ATOM   1103  CZ3 TRP B  10      20.703  20.630  22.675  1.00 62.03           C  
ATOM   1104  CH2 TRP B  10      21.544  21.592  23.192  1.00 62.03           C  
ATOM   1105  N   GLN B  11      17.571  16.935  28.240  1.00 51.92           N  
ATOM   1106  CA  GLN B  11      17.726  16.810  29.664  1.00 51.92           C  
ATOM   1107  C   GLN B  11      18.587  15.618  29.944  1.00 51.92           C  
ATOM   1108  O   GLN B  11      19.460  15.657  30.808  1.00 51.92           O  
ATOM   1109  CB  GLN B  11      16.405  16.592  30.426  1.00 51.92           C  
ATOM   1110  CG  GLN B  11      15.449  17.783  30.373  1.00 51.92           C  
ATOM   1111  CD  GLN B  11      14.343  17.530  31.385  1.00 51.92           C  
ATOM   1112  NE2 GLN B  11      13.147  17.109  30.892  1.00 51.92           N  
ATOM   1113  OE1 GLN B  11      14.539  17.703  32.587  1.00 51.92           O  
ATOM   1114  N   PHE B  12      18.372  14.522  29.201  1.00 67.23           N  
ATOM   1115  CA  PHE B  12      19.136  13.326  29.398  1.00 67.23           C  
ATOM   1116  C   PHE B  12      20.569  13.661  29.119  1.00 67.23           C  
ATOM   1117  O   PHE B  12      21.472  13.241  29.842  1.00 67.23           O  
ATOM   1118  CB  PHE B  12      18.677  12.194  28.455  1.00 67.23           C  
ATOM   1119  CG  PHE B  12      19.492  10.966  28.683  1.00 67.23           C  
ATOM   1120  CD1 PHE B  12      19.493  10.322  29.900  1.00 67.23           C  
ATOM   1121  CD2 PHE B  12      20.224  10.431  27.649  1.00 67.23           C  
ATOM   1122  CE1 PHE B  12      20.243   9.183  30.089  1.00 67.23           C  
ATOM   1123  CE2 PHE B  12      20.973   9.292  27.830  1.00 67.23           C  
ATOM   1124  CZ  PHE B  12      20.985   8.669  29.054  1.00 67.23           C  
ATOM   1125  N   ARG B  13      20.812  14.457  28.064  1.00114.36           N  
ATOM   1126  CA  ARG B  13      22.150  14.818  27.695  1.00114.36           C  
ATOM   1127  C   ARG B  13      22.796  15.552  28.835  1.00114.36           C  
ATOM   1128  O   ARG B  13      23.944  15.276  29.182  1.00114.36           O  
ATOM   1129  CB  ARG B  13      22.184  15.751  26.477  1.00114.36           C  
ATOM   1130  CG  ARG B  13      23.597  16.139  26.049  1.00114.36           C  
ATOM   1131  CD  ARG B  13      23.625  17.351  25.120  1.00114.36           C  
ATOM   1132  NE  ARG B  13      23.303  18.538  25.960  1.00114.36           N  
ATOM   1133  CZ  ARG B  13      23.886  19.740  25.683  1.00114.36           C  
ATOM   1134  NH1 ARG B  13      24.749  19.847  24.631  1.00114.36           N1+
ATOM   1135  NH2 ARG B  13      23.603  20.832  26.450  1.00114.36           N  
ATOM   1136  N   SER B  14      22.071  16.495  29.467  1.00 31.55           N  
ATOM   1137  CA  SER B  14      22.652  17.281  30.523  1.00 31.55           C  
ATOM   1138  C   SER B  14      23.003  16.392  31.679  1.00 31.55           C  
ATOM   1139  O   SER B  14      24.013  16.605  32.349  1.00 31.55           O  
ATOM   1140  CB  SER B  14      21.717  18.389  31.038  1.00 31.55           C  
ATOM   1141  OG  SER B  14      20.569  17.823  31.650  1.00 31.55           O  
ATOM   1142  N   MET B  15      22.169  15.373  31.948  1.00 45.58           N  
ATOM   1143  CA  MET B  15      22.396  14.486  33.053  1.00 45.58           C  
ATOM   1144  C   MET B  15      23.652  13.703  32.816  1.00 45.58           C  
ATOM   1145  O   MET B  15      24.433  13.472  33.738  1.00 45.58           O  
ATOM   1146  CB  MET B  15      21.232  13.502  33.250  1.00 45.58           C  
ATOM   1147  CG  MET B  15      21.275  12.744  34.577  1.00 45.58           C  
ATOM   1148  SD  MET B  15      19.798  11.732  34.898  1.00 45.58           S  
ATOM   1149  CE  MET B  15      18.716  13.142  35.273  1.00 45.58           C  
ATOM   1150  N   ILE B  16      23.879  13.268  31.563  1.00 44.51           N  
ATOM   1151  CA  ILE B  16      25.035  12.481  31.227  1.00 44.51           C  
ATOM   1152  C   ILE B  16      26.267  13.307  31.431  1.00 44.51           C  
ATOM   1153  O   ILE B  16      27.288  12.815  31.909  1.00 44.51           O  
ATOM   1154  CB  ILE B  16      25.017  12.003  29.808  1.00 44.51           C  
ATOM   1155  CG1 ILE B  16      23.804  11.083  29.590  1.00 44.51           C  
ATOM   1156  CG2 ILE B  16      26.366  11.327  29.518  1.00 44.51           C  
ATOM   1157  CD1 ILE B  16      23.531  10.768  28.122  1.00 44.51           C  
ATOM   1158  N   LYS B  17      26.198  14.596  31.062  1.00 94.03           N  
ATOM   1159  CA  LYS B  17      27.322  15.475  31.189  1.00 94.03           C  
ATOM   1160  C   LYS B  17      27.673  15.545  32.642  1.00 94.03           C  
ATOM   1161  O   LYS B  17      28.843  15.634  33.012  1.00 94.03           O  
ATOM   1162  CB  LYS B  17      26.986  16.893  30.704  1.00 94.03           C  
ATOM   1163  CG  LYS B  17      26.623  16.939  29.218  1.00 94.03           C  
ATOM   1164  CD  LYS B  17      25.892  18.217  28.804  1.00 94.03           C  
ATOM   1165  CE  LYS B  17      26.685  19.493  29.085  1.00 94.03           C  
ATOM   1166  NZ  LYS B  17      27.842  19.575  28.169  1.00 94.03           N1+
ATOM   1167  N   CYS B  18      26.649  15.521  33.512  1.00 93.33           N  
ATOM   1168  CA  CYS B  18      26.883  15.578  34.931  1.00 93.33           C  
ATOM   1169  C   CYS B  18      27.685  14.396  35.376  1.00 93.33           C  
ATOM   1170  O   CYS B  18      28.668  14.538  36.103  1.00 93.33           O  
ATOM   1171  CB  CYS B  18      25.594  15.471  35.751  1.00 93.33           C  
ATOM   1172  SG  CYS B  18      24.762  17.048  36.012  1.00 93.33           S  
ATOM   1173  N   ALA B  19      27.244  13.191  34.975  1.00 50.32           N  
ATOM   1174  CA  ALA B  19      27.867  11.971  35.395  1.00 50.32           C  
ATOM   1175  C   ALA B  19      29.243  11.836  34.820  1.00 50.32           C  
ATOM   1176  O   ALA B  19      30.167  11.428  35.523  1.00 50.32           O  
ATOM   1177  CB  ALA B  19      27.065  10.730  34.974  1.00 50.32           C  
ATOM   1178  N   ILE B  20      29.421  12.156  33.520  1.00 97.06           N  
ATOM   1179  CA  ILE B  20      30.726  11.983  32.942  1.00 97.06           C  
ATOM   1180  C   ILE B  20      31.229  13.319  32.493  1.00 97.06           C  
ATOM   1181  O   ILE B  20      30.698  13.911  31.554  1.00 97.06           O  
ATOM   1182  CB  ILE B  20      30.737  11.112  31.714  1.00 97.06           C  
ATOM   1183  CG1 ILE B  20      30.142   9.721  32.002  1.00 97.06           C  
ATOM   1184  CG2 ILE B  20      32.183  11.054  31.196  1.00 97.06           C  
ATOM   1185  CD1 ILE B  20      28.618   9.707  32.128  1.00 97.06           C  
ATOM   1186  N   PRO B  21      32.269  13.805  33.112  1.00155.73           N  
ATOM   1187  CA  PRO B  21      32.775  15.083  32.698  1.00155.73           C  
ATOM   1188  C   PRO B  21      33.463  14.992  31.374  1.00155.73           C  
ATOM   1189  O   PRO B  21      34.126  13.988  31.115  1.00155.73           O  
ATOM   1190  CB  PRO B  21      33.683  15.565  33.824  1.00155.73           C  
ATOM   1191  CG  PRO B  21      33.104  14.876  35.072  1.00155.73           C  
ATOM   1192  CD  PRO B  21      32.471  13.579  34.535  1.00155.73           C  
ATOM   1193  N   GLY B  22      33.313  16.030  30.526  1.00 21.51           N  
ATOM   1194  CA  GLY B  22      33.990  16.093  29.261  1.00 21.51           C  
ATOM   1195  C   GLY B  22      33.297  15.217  28.269  1.00 21.51           C  
ATOM   1196  O   GLY B  22      33.790  15.007  27.162  1.00 21.51           O  
ATOM   1197  N   SER B  23      32.123  14.687  28.640  1.00 87.86           N  
ATOM   1198  CA  SER B  23      31.428  13.785  27.775  1.00 87.86           C  
ATOM   1199  C   SER B  23      30.684  14.570  26.738  1.00 87.86           C  
ATOM   1200  O   SER B  23      30.320  15.728  26.951  1.00 87.86           O  
ATOM   1201  CB  SER B  23      30.421  12.927  28.558  1.00 87.86           C  
ATOM   1202  OG  SER B  23      29.739  12.039  27.692  1.00 87.86           O  
ATOM   1203  N   HIS B  24      30.478  13.948  25.559  1.00 73.75           N  
ATOM   1204  CA  HIS B  24      29.704  14.526  24.499  1.00 73.75           C  
ATOM   1205  C   HIS B  24      28.687  13.468  24.213  1.00 73.75           C  
ATOM   1206  O   HIS B  24      28.949  12.515  23.480  1.00 73.75           O  
ATOM   1207  CB  HIS B  24      30.525  14.742  23.223  1.00 73.75           C  
ATOM   1208  CG  HIS B  24      31.763  15.537  23.507  1.00 73.75           C  
ATOM   1209  CD2 HIS B  24      33.050  15.121  23.660  1.00 73.75           C  
ATOM   1210  ND1 HIS B  24      31.784  16.900  23.695  1.00 73.75           N  
ATOM   1211  CE1 HIS B  24      33.072  17.240  23.952  1.00 73.75           C  
ATOM   1212  NE2 HIS B  24      33.877  16.193  23.942  1.00 73.75           N  
ATOM   1213  N   PRO B  25      27.526  13.625  24.779  1.00 81.99           N  
ATOM   1214  CA  PRO B  25      26.523  12.602  24.716  1.00 81.99           C  
ATOM   1215  C   PRO B  25      26.099  12.147  23.360  1.00 81.99           C  
ATOM   1216  O   PRO B  25      26.033  10.938  23.142  1.00 81.99           O  
ATOM   1217  CB  PRO B  25      25.384  13.097  25.604  1.00 81.99           C  
ATOM   1218  CG  PRO B  25      26.098  13.983  26.646  1.00 81.99           C  
ATOM   1219  CD  PRO B  25      27.337  14.520  25.911  1.00 81.99           C  
ATOM   1220  N   LEU B  26      25.813  13.071  22.432  1.00 41.59           N  
ATOM   1221  CA  LEU B  26      25.350  12.647  21.146  1.00 41.59           C  
ATOM   1222  C   LEU B  26      26.461  11.915  20.473  1.00 41.59           C  
ATOM   1223  O   LEU B  26      26.265  10.848  19.895  1.00 41.59           O  
ATOM   1224  CB  LEU B  26      24.949  13.834  20.253  1.00 41.59           C  
ATOM   1225  CG  LEU B  26      24.374  13.419  18.888  1.00 41.59           C  
ATOM   1226  CD1 LEU B  26      23.052  12.653  19.058  1.00 41.59           C  
ATOM   1227  CD2 LEU B  26      24.244  14.623  17.942  1.00 41.59           C  
ATOM   1228  N   MET B  27      27.679  12.480  20.547  1.00 73.25           N  
ATOM   1229  CA  MET B  27      28.797  11.894  19.873  1.00 73.25           C  
ATOM   1230  C   MET B  27      29.117  10.548  20.451  1.00 73.25           C  
ATOM   1231  O   MET B  27      29.344   9.592  19.713  1.00 73.25           O  
ATOM   1232  CB  MET B  27      30.068  12.749  20.001  1.00 73.25           C  
ATOM   1233  CG  MET B  27      31.288  12.159  19.291  1.00 73.25           C  
ATOM   1234  SD  MET B  27      32.799  13.161  19.431  1.00 73.25           S  
ATOM   1235  CE  MET B  27      33.035  12.878  21.210  1.00 73.25           C  
ATOM   1236  N   ASP B  28      29.198  10.455  21.792  1.00 74.43           N  
ATOM   1237  CA  ASP B  28      29.586   9.230  22.442  1.00 74.43           C  
ATOM   1238  C   ASP B  28      28.511   8.177  22.488  1.00 74.43           C  
ATOM   1239  O   ASP B  28      28.728   7.033  22.094  1.00 74.43           O  
ATOM   1240  CB  ASP B  28      30.024   9.482  23.894  1.00 74.43           C  
ATOM   1241  CG  ASP B  28      31.278  10.343  23.850  1.00 74.43           C  
ATOM   1242  OD1 ASP B  28      32.026  10.253  22.841  1.00 74.43           O  
ATOM   1243  OD2 ASP B  28      31.497  11.113  24.823  1.00 74.43           O1-
ATOM   1244  N   PHE B  29      27.330   8.553  23.016  1.00140.32           N  
ATOM   1245  CA  PHE B  29      26.214   7.688  23.303  1.00140.32           C  
ATOM   1246  C   PHE B  29      25.349   7.355  22.134  1.00140.32           C  
ATOM   1247  O   PHE B  29      24.530   6.448  22.246  1.00140.32           O  
ATOM   1248  CB  PHE B  29      25.338   8.194  24.462  1.00140.32           C  
ATOM   1249  CG  PHE B  29      26.234   8.173  25.654  1.00140.32           C  
ATOM   1250  CD1 PHE B  29      26.738   6.980  26.119  1.00140.32           C  
ATOM   1251  CD2 PHE B  29      26.563   9.336  26.313  1.00140.32           C  
ATOM   1252  CE1 PHE B  29      27.568   6.950  27.214  1.00140.32           C  
ATOM   1253  CE2 PHE B  29      27.391   9.311  27.412  1.00140.32           C  
ATOM   1254  CZ  PHE B  29      27.895   8.116  27.863  1.00140.32           C  
ATOM   1255  N   ASN B  30      25.383   8.138  21.043  1.00105.87           N  
ATOM   1256  CA  ASN B  30      24.521   7.829  19.936  1.00105.87           C  
ATOM   1257  C   ASN B  30      25.248   7.011  18.923  1.00105.87           C  
ATOM   1258  O   ASN B  30      26.468   7.076  18.786  1.00105.87           O  
ATOM   1259  CB  ASN B  30      23.978   9.052  19.183  1.00105.87           C  
ATOM   1260  CG  ASN B  30      22.769   9.565  19.936  1.00105.87           C  
ATOM   1261  ND2 ASN B  30      22.889   9.647  21.288  1.00105.87           N  
ATOM   1262  OD1 ASN B  30      21.740   9.876  19.338  1.00105.87           O  
ATOM   1263  N   ASN B  31      24.467   6.211  18.173  1.00 77.43           N  
ATOM   1264  CA  ASN B  31      24.991   5.392  17.120  1.00 77.43           C  
ATOM   1265  C   ASN B  31      26.078   4.511  17.656  1.00 77.43           C  
ATOM   1266  O   ASN B  31      27.146   4.391  17.058  1.00 77.43           O  
ATOM   1267  CB  ASN B  31      25.567   6.228  15.966  1.00 77.43           C  
ATOM   1268  CG  ASN B  31      25.773   5.326  14.759  1.00 77.43           C  
ATOM   1269  ND2 ASN B  31      25.950   5.957  13.568  1.00 77.43           N  
ATOM   1270  OD1 ASN B  31      25.783   4.102  14.869  1.00 77.43           O  
ATOM   1271  N   TYR B  32      25.824   3.865  18.810  1.00176.64           N  
ATOM   1272  CA  TYR B  32      26.801   3.014  19.426  1.00176.64           C  
ATOM   1273  C   TYR B  32      26.118   1.708  19.713  1.00176.64           C  
ATOM   1274  O   TYR B  32      25.033   1.688  20.294  1.00176.64           O  
ATOM   1275  CB  TYR B  32      27.257   3.609  20.769  1.00176.64           C  
ATOM   1276  CG  TYR B  32      28.304   2.776  21.421  1.00176.64           C  
ATOM   1277  CD1 TYR B  32      27.961   1.772  22.295  1.00176.64           C  
ATOM   1278  CD2 TYR B  32      29.633   3.016  21.161  1.00176.64           C  
ATOM   1279  CE1 TYR B  32      28.939   1.016  22.899  1.00176.64           C  
ATOM   1280  CE2 TYR B  32      30.615   2.265  21.761  1.00176.64           C  
ATOM   1281  CZ  TYR B  32      30.265   1.265  22.635  1.00176.64           C  
ATOM   1282  OH  TYR B  32      31.266   0.492  23.259  1.00176.64           O  
ATOM   1283  N   GLY B  33      26.716   0.577  19.282  1.00 55.68           N  
ATOM   1284  CA  GLY B  33      26.155  -0.706  19.590  1.00 55.68           C  
ATOM   1285  C   GLY B  33      24.808  -0.823  18.941  1.00 55.68           C  
ATOM   1286  O   GLY B  33      24.479  -0.077  18.019  1.00 55.68           O  
ATOM   1287  N   CYS B  34      24.032  -1.845  19.362  1.00 84.37           N  
ATOM   1288  CA  CYS B  34      22.698  -2.073  18.872  1.00 84.37           C  
ATOM   1289  C   CYS B  34      21.677  -1.141  19.469  1.00 84.37           C  
ATOM   1290  O   CYS B  34      20.708  -0.771  18.810  1.00 84.37           O  
ATOM   1291  CB  CYS B  34      22.204  -3.505  19.135  1.00 84.37           C  
ATOM   1292  SG  CYS B  34      23.145  -4.740  18.192  1.00 84.37           S  
ATOM   1293  N   TYR B  35      21.785  -0.884  20.786  1.00120.66           N  
ATOM   1294  CA  TYR B  35      20.852  -0.089  21.548  1.00120.66           C  
ATOM   1295  C   TYR B  35      21.046   1.398  21.580  1.00120.66           C  
ATOM   1296  O   TYR B  35      20.070   2.133  21.712  1.00120.66           O  
ATOM   1297  CB  TYR B  35      20.683  -0.606  22.978  1.00120.66           C  
ATOM   1298  CG  TYR B  35      20.039  -1.936  22.795  1.00120.66           C  
ATOM   1299  CD1 TYR B  35      20.800  -3.036  22.471  1.00120.66           C  
ATOM   1300  CD2 TYR B  35      18.678  -2.083  22.929  1.00120.66           C  
ATOM   1301  CE1 TYR B  35      20.215  -4.267  22.293  1.00120.66           C  
ATOM   1302  CE2 TYR B  35      18.087  -3.311  22.753  1.00120.66           C  
ATOM   1303  CZ  TYR B  35      18.856  -4.405  22.436  1.00120.66           C  
ATOM   1304  OH  TYR B  35      18.250  -5.666  22.257  1.00120.66           O  
ATOM   1305  N   CYS B  36      22.297   1.894  21.547  1.00 71.58           N  
ATOM   1306  CA  CYS B  36      22.484   3.306  21.764  1.00 71.58           C  
ATOM   1307  C   CYS B  36      22.134   4.057  20.515  1.00 71.58           C  
ATOM   1308  O   CYS B  36      22.868   4.020  19.526  1.00 71.58           O  
ATOM   1309  CB  CYS B  36      23.930   3.647  22.155  1.00 71.58           C  
ATOM   1310  SG  CYS B  36      24.483   2.691  23.602  1.00 71.58           S  
ATOM   1311  N   GLY B  37      20.996   4.787  20.549  1.00 33.14           N  
ATOM   1312  CA  GLY B  37      20.560   5.532  19.403  1.00 33.14           C  
ATOM   1313  C   GLY B  37      19.099   5.257  19.222  1.00 33.14           C  
ATOM   1314  O   GLY B  37      18.400   4.903  20.169  1.00 33.14           O  
ATOM   1315  N   LEU B  38      18.595   5.432  17.982  1.00165.61           N  
ATOM   1316  CA  LEU B  38      17.206   5.205  17.717  1.00165.61           C  
ATOM   1317  C   LEU B  38      16.908   3.740  17.803  1.00165.61           C  
ATOM   1318  O   LEU B  38      17.479   2.928  17.075  1.00165.61           O  
ATOM   1319  CB  LEU B  38      16.761   5.658  16.317  1.00165.61           C  
ATOM   1320  CG  LEU B  38      16.866   7.175  16.103  1.00165.61           C  
ATOM   1321  CD1 LEU B  38      15.882   7.933  17.007  1.00165.61           C  
ATOM   1322  CD2 LEU B  38      18.316   7.659  16.256  1.00165.61           C  
ATOM   1323  N   GLY B  39      15.983   3.374  18.712  1.00 35.51           N  
ATOM   1324  CA  GLY B  39      15.523   2.019  18.843  1.00 35.51           C  
ATOM   1325  C   GLY B  39      16.675   1.101  19.117  1.00 35.51           C  
ATOM   1326  O   GLY B  39      17.698   1.504  19.673  1.00 35.51           O  
ATOM   1327  N   GLY B  40      16.520  -0.186  18.726  1.00 31.77           N  
ATOM   1328  CA  GLY B  40      17.577  -1.135  18.921  1.00 31.77           C  
ATOM   1329  C   GLY B  40      17.009  -2.522  18.960  1.00 31.77           C  
ATOM   1330  O   GLY B  40      15.848  -2.721  19.316  1.00 31.77           O  
ATOM   1331  N   SER B  41      17.844  -3.523  18.594  1.00 40.01           N  
ATOM   1332  CA  SER B  41      17.443  -4.903  18.618  1.00 40.01           C  
ATOM   1333  C   SER B  41      18.696  -5.726  18.582  1.00 40.01           C  
ATOM   1334  O   SER B  41      19.798  -5.196  18.460  1.00 40.01           O  
ATOM   1335  CB  SER B  41      16.588  -5.324  17.412  1.00 40.01           C  
ATOM   1336  OG  SER B  41      17.339  -5.213  16.213  1.00 40.01           O  
ATOM   1337  N   GLY B  42      18.558  -7.061  18.700  1.00 31.78           N  
ATOM   1338  CA  GLY B  42      19.704  -7.923  18.668  1.00 31.78           C  
ATOM   1339  C   GLY B  42      20.263  -8.007  20.052  1.00 31.78           C  
ATOM   1340  O   GLY B  42      19.652  -7.541  21.011  1.00 31.78           O  
ATOM   1341  N   THR B  43      21.464  -8.604  20.185  1.00123.53           N  
ATOM   1342  CA  THR B  43      22.050  -8.770  21.484  1.00123.53           C  
ATOM   1343  C   THR B  43      23.005  -7.645  21.719  1.00123.53           C  
ATOM   1344  O   THR B  43      23.833  -7.314  20.871  1.00123.53           O  
ATOM   1345  CB  THR B  43      22.842 -10.034  21.630  1.00123.53           C  
ATOM   1346  CG2 THR B  43      21.911 -11.227  21.400  1.00123.53           C  
ATOM   1347  OG1 THR B  43      23.908 -10.056  20.692  1.00123.53           O  
ATOM   1348  N   PRO B  44      22.887  -7.051  22.877  1.00 80.88           N  
ATOM   1349  CA  PRO B  44      23.732  -5.954  23.253  1.00 80.88           C  
ATOM   1350  C   PRO B  44      25.161  -6.372  23.090  1.00 80.88           C  
ATOM   1351  O   PRO B  44      25.520  -7.462  23.527  1.00 80.88           O  
ATOM   1352  CB  PRO B  44      23.394  -5.664  24.713  1.00 80.88           C  
ATOM   1353  CG  PRO B  44      22.969  -7.043  25.251  1.00 80.88           C  
ATOM   1354  CD  PRO B  44      22.324  -7.728  24.032  1.00 80.88           C  
ATOM   1355  N   VAL B  45      25.987  -5.520  22.452  1.00 64.28           N  
ATOM   1356  CA  VAL B  45      27.372  -5.810  22.206  1.00 64.28           C  
ATOM   1357  C   VAL B  45      28.181  -5.783  23.463  1.00 64.28           C  
ATOM   1358  O   VAL B  45      29.115  -6.568  23.617  1.00 64.28           O  
ATOM   1359  CB  VAL B  45      28.006  -4.852  21.242  1.00 64.28           C  
ATOM   1360  CG1 VAL B  45      27.322  -5.033  19.876  1.00 64.28           C  
ATOM   1361  CG2 VAL B  45      27.908  -3.424  21.809  1.00 64.28           C  
ATOM   1362  N   ASP B  46      27.895  -4.839  24.378  1.00 83.06           N  
ATOM   1363  CA  ASP B  46      28.680  -4.763  25.577  1.00 83.06           C  
ATOM   1364  C   ASP B  46      27.854  -4.166  26.674  1.00 83.06           C  
ATOM   1365  O   ASP B  46      26.645  -3.995  26.542  1.00 83.06           O  
ATOM   1366  CB  ASP B  46      29.974  -3.945  25.399  1.00 83.06           C  
ATOM   1367  CG  ASP B  46      29.638  -2.532  24.938  1.00 83.06           C  
ATOM   1368  OD1 ASP B  46      28.426  -2.191  24.855  1.00 83.06           O  
ATOM   1369  OD2 ASP B  46      30.600  -1.771  24.646  1.00 83.06           O1-
ATOM   1370  N   GLU B  47      28.511  -3.845  27.805  1.00 47.64           N  
ATOM   1371  CA  GLU B  47      27.842  -3.331  28.964  1.00 47.64           C  
ATOM   1372  C   GLU B  47      27.200  -2.018  28.640  1.00 47.64           C  
ATOM   1373  O   GLU B  47      26.054  -1.773  29.016  1.00 47.64           O  
ATOM   1374  CB  GLU B  47      28.810  -3.123  30.144  1.00 47.64           C  
ATOM   1375  CG  GLU B  47      28.146  -2.641  31.436  0.50 47.64           C  
ATOM   1376  CD  GLU B  47      29.161  -2.824  32.557  0.50 47.64           C  
ATOM   1377  OE1 GLU B  47      30.184  -3.517  32.312  0.50 47.64           O  
ATOM   1378  OE2 GLU B  47      28.927  -2.284  33.670  0.50 47.64           O1-
ATOM   1379  N   LEU B  48      27.906  -1.146  27.903  1.00111.28           N  
ATOM   1380  CA  LEU B  48      27.386   0.160  27.610  1.00111.28           C  
ATOM   1381  C   LEU B  48      26.128  -0.033  26.812  1.00111.28           C  
ATOM   1382  O   LEU B  48      25.125   0.647  27.032  1.00111.28           O  
ATOM   1383  CB  LEU B  48      28.385   0.990  26.773  1.00111.28           C  
ATOM   1384  CG  LEU B  48      28.100   2.507  26.666  1.00111.28           C  
ATOM   1385  CD1 LEU B  48      29.104   3.191  25.722  1.00111.28           C  
ATOM   1386  CD2 LEU B  48      26.640   2.823  26.310  1.00111.28           C  
ATOM   1387  N   ASP B  49      26.150  -0.995  25.869  1.00 53.03           N  
ATOM   1388  CA  ASP B  49      25.029  -1.250  25.011  1.00 53.03           C  
ATOM   1389  C   ASP B  49      23.875  -1.695  25.857  1.00 53.03           C  
ATOM   1390  O   ASP B  49      22.726  -1.353  25.584  1.00 53.03           O  
ATOM   1391  CB  ASP B  49      25.323  -2.362  23.990  1.00 53.03           C  
ATOM   1392  CG  ASP B  49      24.292  -2.272  22.878  1.00 53.03           C  
ATOM   1393  OD1 ASP B  49      23.532  -1.266  22.855  1.00 53.03           O  
ATOM   1394  OD2 ASP B  49      24.254  -3.205  22.033  1.00 53.03           O1-
ATOM   1395  N   ARG B  50      24.158  -2.486  26.908  1.00 81.47           N  
ATOM   1396  CA  ARG B  50      23.134  -2.953  27.798  1.00 81.47           C  
ATOM   1397  C   ARG B  50      22.551  -1.772  28.511  1.00 81.47           C  
ATOM   1398  O   ARG B  50      21.359  -1.741  28.812  1.00 81.47           O  
ATOM   1399  CB  ARG B  50      23.650  -3.968  28.830  1.00 81.47           C  
ATOM   1400  CG  ARG B  50      23.733  -5.387  28.265  0.50 81.47           C  
ATOM   1401  CD  ARG B  50      24.458  -6.385  29.171  0.50 81.47           C  
ATOM   1402  NE  ARG B  50      25.917  -6.238  28.914  0.50 81.47           N  
ATOM   1403  CZ  ARG B  50      26.829  -6.696  29.822  0.50 81.47           C  
ATOM   1404  NH1 ARG B  50      26.414  -7.208  31.015  0.50 81.47           N1+
ATOM   1405  NH2 ARG B  50      28.161  -6.648  29.527  0.50 81.47           N  
ATOM   1406  N   CYS B  51      23.388  -0.762  28.803  1.00 62.64           N  
ATOM   1407  CA  CYS B  51      22.922   0.428  29.456  1.00 62.64           C  
ATOM   1408  C   CYS B  51      21.842   1.027  28.624  1.00 62.64           C  
ATOM   1409  O   CYS B  51      20.783   1.400  29.128  1.00 62.64           O  
ATOM   1410  CB  CYS B  51      23.996   1.522  29.471  1.00 62.64           C  
ATOM   1411  SG  CYS B  51      25.013   1.463  30.947  1.00 62.64           S  
ATOM   1412  N   CYS B  52      22.117   1.143  27.314  1.00 48.29           N  
ATOM   1413  CA  CYS B  52      21.216   1.759  26.387  1.00 48.29           C  
ATOM   1414  C   CYS B  52      19.966   0.943  26.257  1.00 48.29           C  
ATOM   1415  O   CYS B  52      18.871   1.495  26.178  1.00 48.29           O  
ATOM   1416  CB  CYS B  52      21.851   1.967  24.997  1.00 48.29           C  
ATOM   1417  SG  CYS B  52      23.185   3.203  25.082  1.00 48.29           S  
ATOM   1418  N   GLU B  53      20.094  -0.397  26.250  1.00 42.47           N  
ATOM   1419  CA  GLU B  53      18.954  -1.258  26.115  1.00 42.47           C  
ATOM   1420  C   GLU B  53      18.036  -1.018  27.270  1.00 42.47           C  
ATOM   1421  O   GLU B  53      16.821  -0.922  27.103  1.00 42.47           O  
ATOM   1422  CB  GLU B  53      19.360  -2.740  26.165  1.00 42.47           C  
ATOM   1423  CG  GLU B  53      18.198  -3.722  26.038  1.00 42.47           C  
ATOM   1424  CD  GLU B  53      18.796  -5.118  26.105  1.00 42.47           C  
ATOM   1425  OE1 GLU B  53      20.050  -5.217  26.034  1.00 42.47           O  
ATOM   1426  OE2 GLU B  53      18.018  -6.101  26.219  1.00 42.47           O1-
ATOM   1427  N   THR B  54      18.610  -0.906  28.480  1.00 27.51           N  
ATOM   1428  CA  THR B  54      17.834  -0.715  29.672  1.00 27.51           C  
ATOM   1429  C   THR B  54      17.126   0.603  29.600  1.00 27.51           C  
ATOM   1430  O   THR B  54      15.961   0.714  29.979  1.00 27.51           O  
ATOM   1431  CB  THR B  54      18.676  -0.709  30.915  1.00 27.51           C  
ATOM   1432  CG2 THR B  54      17.756  -0.478  32.125  1.00 27.51           C  
ATOM   1433  OG1 THR B  54      19.367  -1.943  31.049  1.00 27.51           O  
ATOM   1434  N   HIS B  55      17.825   1.640  29.110  1.00 76.93           N  
ATOM   1435  CA  HIS B  55      17.290   2.970  29.009  1.00 76.93           C  
ATOM   1436  C   HIS B  55      16.133   2.936  28.059  1.00 76.93           C  
ATOM   1437  O   HIS B  55      15.098   3.559  28.296  1.00 76.93           O  
ATOM   1438  CB  HIS B  55      18.370   3.936  28.471  1.00 76.93           C  
ATOM   1439  CG  HIS B  55      18.009   5.389  28.393  1.00 76.93           C  
ATOM   1440  CD2 HIS B  55      18.007   6.351  29.359  1.00 76.93           C  
ATOM   1441  ND1 HIS B  55      17.640   6.025  27.230  1.00 76.93           N  
ATOM   1442  CE1 HIS B  55      17.438   7.331  27.542  1.00 76.93           C  
ATOM   1443  NE2 HIS B  55      17.648   7.575  28.824  1.00 76.93           N  
ATOM   1444  N   ASP B  56      16.281   2.188  26.950  1.00 45.87           N  
ATOM   1445  CA  ASP B  56      15.233   2.143  25.968  1.00 45.87           C  
ATOM   1446  C   ASP B  56      14.019   1.516  26.573  1.00 45.87           C  
ATOM   1447  O   ASP B  56      12.902   2.002  26.398  1.00 45.87           O  
ATOM   1448  CB  ASP B  56      15.606   1.288  24.745  1.00 45.87           C  
ATOM   1449  CG  ASP B  56      16.741   1.969  23.989  1.00 45.87           C  
ATOM   1450  OD1 ASP B  56      17.193   3.059  24.429  1.00 45.87           O  
ATOM   1451  OD2 ASP B  56      17.168   1.402  22.948  1.00 45.87           O1-
ATOM   1452  N   ASN B  57      14.218   0.411  27.312  1.00 34.26           N  
ATOM   1453  CA  ASN B  57      13.118  -0.312  27.876  1.00 34.26           C  
ATOM   1454  C   ASN B  57      12.413   0.547  28.869  1.00 34.26           C  
ATOM   1455  O   ASN B  57      11.184   0.564  28.913  1.00 34.26           O  
ATOM   1456  CB  ASN B  57      13.558  -1.593  28.600  1.00 34.26           C  
ATOM   1457  CG  ASN B  57      14.043  -2.571  27.541  1.00 34.26           C  
ATOM   1458  ND2 ASN B  57      15.055  -3.405  27.902  1.00 34.26           N  
ATOM   1459  OD1 ASN B  57      13.532  -2.596  26.422  1.00 34.26           O  
ATOM   1460  N   CYS B  58      13.170   1.301  29.686  1.00106.35           N  
ATOM   1461  CA  CYS B  58      12.536   2.046  30.732  1.00106.35           C  
ATOM   1462  C   CYS B  58      11.653   3.119  30.160  1.00106.35           C  
ATOM   1463  O   CYS B  58      10.593   3.416  30.705  1.00106.35           O  
ATOM   1464  CB  CYS B  58      13.514   2.598  31.770  1.00106.35           C  
ATOM   1465  SG  CYS B  58      14.332   4.099  31.229  1.00106.35           S  
ATOM   1466  N   TYR B  59      12.056   3.730  29.035  1.00157.57           N  
ATOM   1467  CA  TYR B  59      11.245   4.715  28.354  1.00157.57           C  
ATOM   1468  C   TYR B  59       9.978   4.059  27.911  1.00157.57           C  
ATOM   1469  O   TYR B  59       8.926   4.698  27.869  1.00157.57           O  
ATOM   1470  CB  TYR B  59      11.924   5.299  27.104  1.00157.57           C  
ATOM   1471  CG  TYR B  59      12.778   6.444  27.522  1.00157.57           C  
ATOM   1472  CD1 TYR B  59      13.885   6.269  28.313  1.00157.57           C  
ATOM   1473  CD2 TYR B  59      12.426   7.721  27.153  1.00157.57           C  
ATOM   1474  CE1 TYR B  59      14.642   7.355  28.687  1.00157.57           C  
ATOM   1475  CE2 TYR B  59      13.178   8.808  27.520  1.00157.57           C  
ATOM   1476  CZ  TYR B  59      14.298   8.625  28.286  1.00157.57           C  
ATOM   1477  OH  TYR B  59      15.073   9.744  28.660  1.00157.57           O  
ATOM   1478  N   ARG B  60      10.064   2.776  27.510  1.00 87.29           N  
ATOM   1479  CA  ARG B  60       8.913   2.056  27.062  1.00 87.29           C  
ATOM   1480  C   ARG B  60       7.978   1.937  28.216  1.00 87.29           C  
ATOM   1481  O   ARG B  60       6.776   2.149  28.074  1.00 87.29           O  
ATOM   1482  CB  ARG B  60       9.271   0.628  26.620  1.00 87.29           C  
ATOM   1483  CG  ARG B  60       8.091  -0.205  26.124  1.00 87.29           C  
ATOM   1484  CD  ARG B  60       8.507  -1.637  25.783  1.00 87.29           C  
ATOM   1485  NE  ARG B  60       9.623  -1.535  24.800  1.00 87.29           N  
ATOM   1486  CZ  ARG B  60      10.675  -2.403  24.857  1.00 87.29           C  
ATOM   1487  NH1 ARG B  60      10.694  -3.397  25.793  1.00 87.29           N1+
ATOM   1488  NH2 ARG B  60      11.714  -2.271  23.983  1.00 87.29           N  
ATOM   1489  N   ASP B  61       8.528   1.616  29.403  1.00 35.69           N  
ATOM   1490  CA  ASP B  61       7.735   1.418  30.577  1.00 35.69           C  
ATOM   1491  C   ASP B  61       7.074   2.712  30.923  1.00 35.69           C  
ATOM   1492  O   ASP B  61       5.921   2.735  31.347  1.00 35.69           O  
ATOM   1493  CB  ASP B  61       8.559   0.966  31.793  1.00 35.69           C  
ATOM   1494  CG  ASP B  61       9.016  -0.464  31.539  1.00 35.69           C  
ATOM   1495  OD1 ASP B  61       8.420  -1.139  30.660  1.00 35.69           O  
ATOM   1496  OD2 ASP B  61       9.975  -0.900  32.228  1.00 35.69           O1-
ATOM   1497  N   ALA B  62       7.787   3.837  30.736  1.00 35.34           N  
ATOM   1498  CA  ALA B  62       7.246   5.113  31.106  1.00 35.34           C  
ATOM   1499  C   ALA B  62       5.998   5.378  30.323  1.00 35.34           C  
ATOM   1500  O   ALA B  62       4.986   5.800  30.877  1.00 35.34           O  
ATOM   1501  CB  ALA B  62       8.209   6.284  30.830  1.00 35.34           C  
ATOM   1502  N   LYS B  63       6.020   5.092  29.012  1.00 74.78           N  
ATOM   1503  CA  LYS B  63       4.908   5.386  28.157  1.00 74.78           C  
ATOM   1504  C   LYS B  63       3.710   4.606  28.602  1.00 74.78           C  
ATOM   1505  O   LYS B  63       2.581   5.068  28.461  1.00 74.78           O  
ATOM   1506  CB  LYS B  63       5.174   5.030  26.686  1.00 74.78           C  
ATOM   1507  CG  LYS B  63       6.209   5.933  26.015  1.00 74.78           C  
ATOM   1508  CD  LYS B  63       6.652   5.423  24.643  1.00 74.78           C  
ATOM   1509  CE  LYS B  63       7.648   6.343  23.938  1.00 74.78           C  
ATOM   1510  NZ  LYS B  63       8.980   6.222  24.569  1.00 74.78           N1+
ATOM   1511  N   ASN B  64       3.914   3.372  29.092  1.00129.67           N  
ATOM   1512  CA  ASN B  64       2.826   2.537  29.522  1.00129.67           C  
ATOM   1513  C   ASN B  64       2.219   2.940  30.840  1.00129.67           C  
ATOM   1514  O   ASN B  64       1.092   2.538  31.127  1.00129.67           O  
ATOM   1515  CB  ASN B  64       3.095   1.018  29.465  1.00129.67           C  
ATOM   1516  CG  ASN B  64       4.411   0.671  30.133  1.00129.67           C  
ATOM   1517  ND2 ASN B  64       4.420   0.543  31.485  1.00129.67           N  
ATOM   1518  OD1 ASN B  64       5.417   0.503  29.447  1.00129.67           O  
ATOM   1519  N   LEU B  65       2.937   3.696  31.700  1.00 52.66           N  
ATOM   1520  CA  LEU B  65       2.393   4.043  32.992  1.00 52.66           C  
ATOM   1521  C   LEU B  65       1.206   4.949  32.825  1.00 52.66           C  
ATOM   1522  O   LEU B  65       1.179   5.809  31.948  1.00 52.66           O  
ATOM   1523  CB  LEU B  65       3.394   4.765  33.919  1.00 52.66           C  
ATOM   1524  CG  LEU B  65       4.630   3.927  34.303  1.00 52.66           C  
ATOM   1525  CD1 LEU B  65       5.573   4.708  35.232  1.00 52.66           C  
ATOM   1526  CD2 LEU B  65       4.224   2.559  34.878  1.00 52.66           C  
ATOM   1527  N   ASP B  66       0.179   4.765  33.686  1.00 44.02           N  
ATOM   1528  CA  ASP B  66      -1.027   5.546  33.625  1.00 44.02           C  
ATOM   1529  C   ASP B  66      -0.722   6.981  33.927  1.00 44.02           C  
ATOM   1530  O   ASP B  66      -1.340   7.881  33.361  1.00 44.02           O  
ATOM   1531  CB  ASP B  66      -2.126   5.078  34.595  1.00 44.02           C  
ATOM   1532  CG  ASP B  66      -2.811   3.873  33.967  1.00 44.02           C  
ATOM   1533  OD1 ASP B  66      -3.123   3.947  32.747  1.00 44.02           O  
ATOM   1534  OD2 ASP B  66      -3.026   2.864  34.689  1.00 44.02           O1-
ATOM   1535  N   SER B  67       0.242   7.229  34.831  1.00 91.94           N  
ATOM   1536  CA  SER B  67       0.592   8.560  35.242  1.00 91.94           C  
ATOM   1537  C   SER B  67       1.107   9.319  34.052  1.00 91.94           C  
ATOM   1538  O   SER B  67       1.010  10.542  33.994  1.00 91.94           O  
ATOM   1539  CB  SER B  67       1.741   8.553  36.262  1.00 91.94           C  
ATOM   1540  OG  SER B  67       1.427   7.684  37.338  0.50 91.94           O  
ATOM   1541  N   CYS B  68       1.744   8.592  33.120  1.00101.29           N  
ATOM   1542  CA  CYS B  68       2.357   9.049  31.899  1.00101.29           C  
ATOM   1543  C   CYS B  68       1.399   9.241  30.748  1.00101.29           C  
ATOM   1544  O   CYS B  68       1.840   9.513  29.633  1.00101.29           O  
ATOM   1545  CB  CYS B  68       3.547   8.182  31.452  1.00101.29           C  
ATOM   1546  SG  CYS B  68       4.968   8.340  32.585  1.00101.29           S  
ATOM   1547  N   LYS B  69       0.082   9.042  30.935  1.00153.49           N  
ATOM   1548  CA  LYS B  69      -0.830   9.057  29.816  1.00153.49           C  
ATOM   1549  C   LYS B  69      -0.746  10.334  29.017  1.00153.49           C  
ATOM   1550  O   LYS B  69      -1.002  10.318  27.813  1.00153.49           O  
ATOM   1551  CB  LYS B  69      -2.292   8.785  30.218  1.00153.49           C  
ATOM   1552  CG  LYS B  69      -2.920   9.807  31.162  1.00153.49           C  
ATOM   1553  CD  LYS B  69      -4.395   9.514  31.445  1.00153.49           C  
ATOM   1554  CE  LYS B  69      -4.613   8.708  32.727  1.00153.49           C  
ATOM   1555  NZ  LYS B  69      -4.647   9.622  33.891  1.00153.49           N1+
ATOM   1556  N   PHE B  70      -0.381  11.472  29.637  1.00 79.14           N  
ATOM   1557  CA  PHE B  70      -0.295  12.717  28.919  1.00 79.14           C  
ATOM   1558  C   PHE B  70       0.747  12.598  27.841  1.00 79.14           C  
ATOM   1559  O   PHE B  70       0.674  13.268  26.813  1.00 79.14           O  
ATOM   1560  CB  PHE B  70       0.035  13.938  29.811  1.00 79.14           C  
ATOM   1561  CG  PHE B  70       1.401  13.827  30.407  1.00 79.14           C  
ATOM   1562  CD1 PHE B  70       1.618  13.065  31.533  1.00 79.14           C  
ATOM   1563  CD2 PHE B  70       2.462  14.506  29.852  1.00 79.14           C  
ATOM   1564  CE1 PHE B  70       2.874  12.970  32.086  1.00 79.14           C  
ATOM   1565  CE2 PHE B  70       3.722  14.414  30.400  1.00 79.14           C  
ATOM   1566  CZ  PHE B  70       3.929  13.645  31.519  1.00 79.14           C  
ATOM   1567  N   LEU B  71       1.763  11.745  28.047  1.00121.21           N  
ATOM   1568  CA  LEU B  71       2.832  11.594  27.097  1.00121.21           C  
ATOM   1569  C   LEU B  71       2.308  11.129  25.772  1.00121.21           C  
ATOM   1570  O   LEU B  71       2.949  11.353  24.745  1.00121.21           O  
ATOM   1571  CB  LEU B  71       3.924  10.597  27.525  1.00121.21           C  
ATOM   1572  CG  LEU B  71       4.807  11.080  28.688  1.00121.21           C  
ATOM   1573  CD1 LEU B  71       4.051  11.095  30.024  1.00121.21           C  
ATOM   1574  CD2 LEU B  71       6.122  10.293  28.740  1.00121.21           C  
ATOM   1575  N   VAL B  72       1.164  10.421  25.747  1.00 54.71           N  
ATOM   1576  CA  VAL B  72       0.687   9.910  24.495  1.00 54.71           C  
ATOM   1577  C   VAL B  72       0.496  11.032  23.511  1.00 54.71           C  
ATOM   1578  O   VAL B  72       1.055  10.988  22.417  1.00 54.71           O  
ATOM   1579  CB  VAL B  72      -0.643   9.229  24.630  1.00 54.71           C  
ATOM   1580  CG1 VAL B  72      -1.110   8.778  23.237  1.00 54.71           C  
ATOM   1581  CG2 VAL B  72      -0.521   8.091  25.658  1.00 54.71           C  
ATOM   1582  N   ASP B  73      -0.334  12.042  23.851  1.00 74.99           N  
ATOM   1583  CA  ASP B  73      -0.577  13.148  22.960  1.00 74.99           C  
ATOM   1584  C   ASP B  73       0.556  14.125  22.916  1.00 74.99           C  
ATOM   1585  O   ASP B  73       1.019  14.490  21.835  1.00 74.99           O  
ATOM   1586  CB  ASP B  73      -1.826  13.964  23.333  1.00 74.99           C  
ATOM   1587  CG  ASP B  73      -3.048  13.108  23.047  1.00 74.99           C  
ATOM   1588  OD1 ASP B  73      -2.873  11.882  22.819  1.00 74.99           O  
ATOM   1589  OD2 ASP B  73      -4.175  13.673  23.052  1.00 74.99           O1-
ATOM   1590  N   ASN B  74       1.035  14.575  24.100  1.00160.91           N  
ATOM   1591  CA  ASN B  74       2.014  15.625  24.098  1.00160.91           C  
ATOM   1592  C   ASN B  74       3.227  15.180  24.854  1.00160.91           C  
ATOM   1593  O   ASN B  74       3.398  15.552  26.010  1.00160.91           O  
ATOM   1594  CB  ASN B  74       1.524  16.882  24.840  1.00160.91           C  
ATOM   1595  CG  ASN B  74       0.221  17.350  24.214  1.00160.91           C  
ATOM   1596  ND2 ASN B  74      -0.810  17.565  25.075  1.00160.91           N  
ATOM   1597  OD1 ASN B  74       0.114  17.511  23.000  1.00160.91           O  
ATOM   1598  N   PRO B  75       4.102  14.433  24.260  1.00103.17           N  
ATOM   1599  CA  PRO B  75       5.296  13.995  24.934  1.00103.17           C  
ATOM   1600  C   PRO B  75       6.236  15.136  25.174  1.00103.17           C  
ATOM   1601  O   PRO B  75       7.049  15.064  26.095  1.00103.17           O  
ATOM   1602  CB  PRO B  75       5.877  12.877  24.065  1.00103.17           C  
ATOM   1603  CG  PRO B  75       5.154  13.017  22.711  1.00103.17           C  
ATOM   1604  CD  PRO B  75       3.799  13.644  23.083  1.00103.17           C  
ATOM   1605  N   TYR B  76       6.135  16.192  24.354  1.00102.37           N  
ATOM   1606  CA  TYR B  76       6.978  17.349  24.416  1.00102.37           C  
ATOM   1607  C   TYR B  76       6.749  18.123  25.675  1.00102.37           C  
ATOM   1608  O   TYR B  76       7.582  18.927  26.087  1.00102.37           O  
ATOM   1609  CB  TYR B  76       6.912  18.245  23.166  1.00102.37           C  
ATOM   1610  CG  TYR B  76       5.505  18.399  22.706  1.00102.37           C  
ATOM   1611  CD1 TYR B  76       4.635  19.284  23.299  1.00102.37           C  
ATOM   1612  CD2 TYR B  76       5.071  17.644  21.642  1.00102.37           C  
ATOM   1613  CE1 TYR B  76       3.345  19.400  22.835  1.00102.37           C  
ATOM   1614  CE2 TYR B  76       3.786  17.757  21.174  1.00102.37           C  
ATOM   1615  CZ  TYR B  76       2.918  18.636  21.772  1.00102.37           C  
ATOM   1616  OH  TYR B  76       1.596  18.753  21.290  1.00102.37           O  
ATOM   1617  N   THR B  77       5.562  17.958  26.272  1.00139.45           N  
ATOM   1618  CA  THR B  77       5.164  18.648  27.462  1.00139.45           C  
ATOM   1619  C   THR B  77       6.006  18.283  28.659  1.00139.45           C  
ATOM   1620  O   THR B  77       6.210  19.122  29.535  1.00139.45           O  
ATOM   1621  CB  THR B  77       3.744  18.341  27.834  1.00139.45           C  
ATOM   1622  CG2 THR B  77       3.663  16.905  28.373  1.00139.45           C  
ATOM   1623  OG1 THR B  77       3.300  19.237  28.833  1.00139.45           O  
ATOM   1624  N   GLU B  78       6.502  17.031  28.768  1.00157.11           N  
ATOM   1625  CA  GLU B  78       7.133  16.616  29.997  1.00157.11           C  
ATOM   1626  C   GLU B  78       8.509  17.177  30.198  1.00157.11           C  
ATOM   1627  O   GLU B  78       9.252  17.457  29.257  1.00157.11           O  
ATOM   1628  CB  GLU B  78       7.233  15.090  30.205  1.00157.11           C  
ATOM   1629  CG  GLU B  78       8.418  14.421  29.508  1.00157.11           C  
ATOM   1630  CD  GLU B  78       9.620  14.464  30.450  1.00157.11           C  
ATOM   1631  OE1 GLU B  78       9.416  14.666  31.678  1.00157.11           O  
ATOM   1632  OE2 GLU B  78      10.761  14.291  29.947  1.00157.11           O1-
ATOM   1633  N   SER B  79       8.856  17.360  31.494  1.00113.61           N  
ATOM   1634  CA  SER B  79      10.149  17.786  31.950  1.00113.61           C  
ATOM   1635  C   SER B  79      10.208  17.417  33.395  1.00113.61           C  
ATOM   1636  O   SER B  79       9.171  17.296  34.042  1.00113.61           O  
ATOM   1637  CB  SER B  79      10.386  19.303  31.892  1.00113.61           C  
ATOM   1638  OG  SER B  79      10.587  19.714  30.551  0.50113.61           O  
ATOM   1639  N   TYR B  80      11.424  17.221  33.939  1.00 98.10           N  
ATOM   1640  CA  TYR B  80      11.557  16.883  35.324  1.00 98.10           C  
ATOM   1641  C   TYR B  80      12.649  17.724  35.901  1.00 98.10           C  
ATOM   1642  O   TYR B  80      13.357  18.415  35.169  1.00 98.10           O  
ATOM   1643  CB  TYR B  80      11.869  15.396  35.578  1.00 98.10           C  
ATOM   1644  CG  TYR B  80      13.085  14.999  34.812  1.00 98.10           C  
ATOM   1645  CD1 TYR B  80      14.338  15.383  35.230  1.00 98.10           C  
ATOM   1646  CD2 TYR B  80      12.973  14.218  33.682  1.00 98.10           C  
ATOM   1647  CE1 TYR B  80      15.456  15.008  34.523  1.00 98.10           C  
ATOM   1648  CE2 TYR B  80      14.088  13.839  32.972  1.00 98.10           C  
ATOM   1649  CZ  TYR B  80      15.332  14.237  33.393  1.00 98.10           C  
ATOM   1650  OH  TYR B  80      16.482  13.854  32.673  1.00 98.10           O  
ATOM   1651  N   SER B  81      12.783  17.714  37.246  1.00 41.00           N  
ATOM   1652  CA  SER B  81      13.788  18.522  37.876  1.00 41.00           C  
ATOM   1653  C   SER B  81      14.778  17.627  38.556  1.00 41.00           C  
ATOM   1654  O   SER B  81      14.411  16.625  39.170  1.00 41.00           O  
ATOM   1655  CB  SER B  81      13.225  19.468  38.951  1.00 41.00           C  
ATOM   1656  OG  SER B  81      12.330  20.402  38.365  0.50 41.00           O  
ATOM   1657  N   TYR B  82      16.082  17.951  38.418  1.00 68.99           N  
ATOM   1658  CA  TYR B  82      17.098  17.201  39.102  1.00 68.99           C  
ATOM   1659  C   TYR B  82      18.230  18.138  39.401  1.00 68.99           C  
ATOM   1660  O   TYR B  82      18.311  19.229  38.836  1.00 68.99           O  
ATOM   1661  CB  TYR B  82      17.648  15.991  38.314  1.00 68.99           C  
ATOM   1662  CG  TYR B  82      18.550  16.441  37.216  1.00 68.99           C  
ATOM   1663  CD1 TYR B  82      19.893  16.596  37.466  1.00 68.99           C  
ATOM   1664  CD2 TYR B  82      18.073  16.700  35.951  1.00 68.99           C  
ATOM   1665  CE1 TYR B  82      20.753  17.000  36.475  1.00 68.99           C  
ATOM   1666  CE2 TYR B  82      18.928  17.106  34.953  1.00 68.99           C  
ATOM   1667  CZ  TYR B  82      20.269  17.257  35.217  1.00 68.99           C  
ATOM   1668  OH  TYR B  82      21.151  17.673  34.200  1.00 68.99           O  
ATOM   1669  N   SER B  83      19.137  17.740  40.319  1.00 34.56           N  
ATOM   1670  CA  SER B  83      20.235  18.595  40.673  1.00 34.56           C  
ATOM   1671  C   SER B  83      21.511  17.872  40.384  1.00 34.56           C  
ATOM   1672  O   SER B  83      21.547  16.642  40.359  1.00 34.56           O  
ATOM   1673  CB  SER B  83      20.248  18.988  42.161  1.00 34.56           C  
ATOM   1674  OG  SER B  83      20.433  17.834  42.967  1.00 34.56           O  
ATOM   1675  N   CYS B  84      22.596  18.643  40.148  1.00 67.84           N  
ATOM   1676  CA  CYS B  84      23.869  18.089  39.792  1.00 67.84           C  
ATOM   1677  C   CYS B  84      24.868  18.513  40.832  1.00 67.84           C  
ATOM   1678  O   CYS B  84      25.159  19.699  40.978  1.00 67.84           O  
ATOM   1679  CB  CYS B  84      24.353  18.674  38.457  1.00 67.84           C  
ATOM   1680  SG  CYS B  84      25.681  17.720  37.689  1.00 67.84           S  
ATOM   1681  N   SER B  85      25.411  17.540  41.596  1.00132.20           N  
ATOM   1682  CA  SER B  85      26.451  17.792  42.558  1.00132.20           C  
ATOM   1683  C   SER B  85      27.689  17.454  41.816  1.00132.20           C  
ATOM   1684  O   SER B  85      27.676  17.501  40.594  1.00132.20           O  
ATOM   1685  CB  SER B  85      26.390  16.892  43.805  1.00132.20           C  
ATOM   1686  OG  SER B  85      25.229  17.189  44.567  0.50132.20           O  
ATOM   1687  N   ASN B  86      28.803  17.132  42.495  1.00154.68           N  
ATOM   1688  CA  ASN B  86      29.954  16.765  41.722  1.00154.68           C  
ATOM   1689  C   ASN B  86      29.679  15.404  41.169  1.00154.68           C  
ATOM   1690  O   ASN B  86      29.935  14.391  41.816  1.00154.68           O  
ATOM   1691  CB  ASN B  86      31.256  16.679  42.535  1.00154.68           C  
ATOM   1692  CG  ASN B  86      31.777  18.091  42.762  1.00154.68           C  
ATOM   1693  ND2 ASN B  86      31.584  18.615  44.000  1.00154.68           N  
ATOM   1694  OD1 ASN B  86      32.336  18.712  41.859  1.00154.68           O  
ATOM   1695  N   THR B  87      29.128  15.388  39.941  1.00 78.61           N  
ATOM   1696  CA  THR B  87      28.777  14.243  39.151  1.00 78.61           C  
ATOM   1697  C   THR B  87      27.734  13.427  39.847  1.00 78.61           C  
ATOM   1698  O   THR B  87      27.396  12.338  39.385  1.00 78.61           O  
ATOM   1699  CB  THR B  87      29.933  13.345  38.807  1.00 78.61           C  
ATOM   1700  CG2 THR B  87      31.034  14.208  38.171  1.00 78.61           C  
ATOM   1701  OG1 THR B  87      30.435  12.686  39.960  1.00 78.61           O  
ATOM   1702  N   GLU B  88      27.140  13.952  40.937  1.00 82.79           N  
ATOM   1703  CA  GLU B  88      26.135  13.182  41.619  1.00 82.79           C  
ATOM   1704  C   GLU B  88      24.805  13.701  41.171  1.00 82.79           C  
ATOM   1705  O   GLU B  88      24.566  14.908  41.180  1.00 82.79           O  
ATOM   1706  CB  GLU B  88      26.210  13.304  43.153  1.00 82.79           C  
ATOM   1707  CG  GLU B  88      25.233  12.403  43.912  1.00 82.79           C  
ATOM   1708  CD  GLU B  88      25.595  12.476  45.391  1.00 82.79           C  
ATOM   1709  OE1 GLU B  88      25.188  13.468  46.053  1.00 82.79           O  
ATOM   1710  OE2 GLU B  88      26.294  11.546  45.874  1.00 82.79           O1-
ATOM   1711  N   ILE B  89      23.892  12.791  40.768  1.00 51.46           N  
ATOM   1712  CA  ILE B  89      22.616  13.207  40.254  1.00 51.46           C  
ATOM   1713  C   ILE B  89      21.550  12.898  41.264  1.00 51.46           C  
ATOM   1714  O   ILE B  89      21.510  11.810  41.838  1.00 51.46           O  
ATOM   1715  CB  ILE B  89      22.238  12.506  38.982  1.00 51.46           C  
ATOM   1716  CG1 ILE B  89      23.286  12.786  37.890  1.00 51.46           C  
ATOM   1717  CG2 ILE B  89      20.814  12.940  38.598  1.00 51.46           C  
ATOM   1718  CD1 ILE B  89      23.166  11.855  36.685  1.00 51.46           C  
ATOM   1719  N   THR B  90      20.671  13.888  41.539  1.00 40.94           N  
ATOM   1720  CA  THR B  90      19.588  13.658  42.456  1.00 40.94           C  
ATOM   1721  C   THR B  90      18.305  14.085  41.803  1.00 40.94           C  
ATOM   1722  O   THR B  90      18.146  15.243  41.418  1.00 40.94           O  
ATOM   1723  CB  THR B  90      19.712  14.441  43.733  1.00 40.94           C  
ATOM   1724  CG2 THR B  90      18.512  14.112  44.639  1.00 40.94           C  
ATOM   1725  OG1 THR B  90      20.925  14.109  44.392  1.00 40.94           O  
ATOM   1726  N   CYS B  91      17.344  13.150  41.657  1.00 38.53           N  
ATOM   1727  CA  CYS B  91      16.071  13.506  41.090  1.00 38.53           C  
ATOM   1728  C   CYS B  91      15.284  14.188  42.166  1.00 38.53           C  
ATOM   1729  O   CYS B  91      15.234  13.722  43.303  1.00 38.53           O  
ATOM   1730  CB  CYS B  91      15.259  12.298  40.574  1.00 38.53           C  
ATOM   1731  SG  CYS B  91      16.064  11.478  39.163  1.00 38.53           S  
ATOM   1732  N   ASN B  92      14.633  15.318  41.825  1.00 41.33           N  
ATOM   1733  CA  ASN B  92      13.907  16.088  42.796  1.00 41.33           C  
ATOM   1734  C   ASN B  92      12.655  15.355  43.181  1.00 41.33           C  
ATOM   1735  O   ASN B  92      11.979  14.758  42.345  1.00 41.33           O  
ATOM   1736  CB  ASN B  92      13.513  17.480  42.275  1.00 41.33           C  
ATOM   1737  CG  ASN B  92      13.124  18.345  43.461  1.00 41.33           C  
ATOM   1738  ND2 ASN B  92      13.809  19.508  43.611  1.00 41.33           N  
ATOM   1739  OD1 ASN B  92      12.244  18.001  44.245  1.00 41.33           O  
ATOM   1740  N   SER B  93      12.323  15.392  44.485  1.00 34.55           N  
ATOM   1741  CA  SER B  93      11.179  14.726  45.043  1.00 34.55           C  
ATOM   1742  C   SER B  93       9.917  15.391  44.587  1.00 34.55           C  
ATOM   1743  O   SER B  93       8.840  14.801  44.646  1.00 34.55           O  
ATOM   1744  CB  SER B  93      11.183  14.738  46.582  1.00 34.55           C  
ATOM   1745  OG  SER B  93      11.114  16.071  47.067  1.00 34.55           O  
ATOM   1746  N   LYS B  94      10.011  16.652  44.136  1.00 83.44           N  
ATOM   1747  CA  LYS B  94       8.867  17.406  43.713  1.00 83.44           C  
ATOM   1748  C   LYS B  94       8.292  16.801  42.472  1.00 83.44           C  
ATOM   1749  O   LYS B  94       7.098  16.937  42.213  1.00 83.44           O  
ATOM   1750  CB  LYS B  94       9.161  18.903  43.475  1.00 83.44           C  
ATOM   1751  CG  LYS B  94      10.138  19.237  42.345  1.00 83.44           C  
ATOM   1752  CD  LYS B  94      10.195  20.741  42.052  1.00 83.44           C  
ATOM   1753  CE  LYS B  94      11.278  21.153  41.053  1.00 83.44           C  
ATOM   1754  NZ  LYS B  94      11.282  22.625  40.893  1.00 83.44           N1+
ATOM   1755  N   ASN B  95       9.127  16.117  41.666  1.00 62.04           N  
ATOM   1756  CA  ASN B  95       8.670  15.563  40.422  1.00 62.04           C  
ATOM   1757  C   ASN B  95       7.467  14.705  40.666  1.00 62.04           C  
ATOM   1758  O   ASN B  95       7.344  14.045  41.696  1.00 62.04           O  
ATOM   1759  CB  ASN B  95       9.720  14.687  39.716  1.00 62.04           C  
ATOM   1760  CG  ASN B  95      10.884  15.563  39.276  1.00 62.04           C  
ATOM   1761  ND2 ASN B  95      10.576  16.800  38.802  1.00 62.04           N  
ATOM   1762  OD1 ASN B  95      12.042  15.151  39.348  1.00 62.04           O  
ATOM   1763  N   ASN B  96       6.528  14.730  39.698  1.00 60.14           N  
ATOM   1764  CA  ASN B  96       5.319  13.967  39.768  1.00 60.14           C  
ATOM   1765  C   ASN B  96       5.654  12.558  39.392  1.00 60.14           C  
ATOM   1766  O   ASN B  96       6.806  12.245  39.100  1.00 60.14           O  
ATOM   1767  CB  ASN B  96       4.196  14.523  38.866  1.00 60.14           C  
ATOM   1768  CG  ASN B  96       4.688  14.621  37.429  1.00 60.14           C  
ATOM   1769  ND2 ASN B  96       4.388  15.767  36.761  1.00 60.14           N  
ATOM   1770  OD1 ASN B  96       5.333  13.709  36.914  1.00 60.14           O  
ATOM   1771  N   ALA B  97       4.652  11.658  39.414  1.00 36.43           N  
ATOM   1772  CA  ALA B  97       4.921  10.262  39.211  1.00 36.43           C  
ATOM   1773  C   ALA B  97       5.545  10.012  37.870  1.00 36.43           C  
ATOM   1774  O   ALA B  97       6.530   9.280  37.782  1.00 36.43           O  
ATOM   1775  CB  ALA B  97       3.651   9.398  39.293  1.00 36.43           C  
ATOM   1776  N   CYS B  98       5.003  10.600  36.784  1.00 48.81           N  
ATOM   1777  CA  CYS B  98       5.559  10.316  35.487  1.00 48.81           C  
ATOM   1778  C   CYS B  98       6.939  10.895  35.369  1.00 48.81           C  
ATOM   1779  O   CYS B  98       7.861  10.234  34.896  1.00 48.81           O  
ATOM   1780  CB  CYS B  98       4.701  10.847  34.321  1.00 48.81           C  
ATOM   1781  SG  CYS B  98       5.331  10.343  32.686  1.00 48.81           S  
ATOM   1782  N   GLU B  99       7.124  12.148  35.826  1.00 51.74           N  
ATOM   1783  CA  GLU B  99       8.388  12.823  35.707  1.00 51.74           C  
ATOM   1784  C   GLU B  99       9.409  12.079  36.506  1.00 51.74           C  
ATOM   1785  O   GLU B  99      10.557  11.936  36.089  1.00 51.74           O  
ATOM   1786  CB  GLU B  99       8.365  14.243  36.284  1.00 51.74           C  
ATOM   1787  CG  GLU B  99       7.458  15.219  35.542  1.00 51.74           C  
ATOM   1788  CD  GLU B  99       7.588  16.542  36.279  1.00 51.74           C  
ATOM   1789  OE1 GLU B  99       8.621  16.727  36.976  1.00 51.74           O  
ATOM   1790  OE2 GLU B  99       6.658  17.381  36.161  1.00 51.74           O1-
ATOM   1791  N   ALA B 100       9.008  11.592  37.691  1.00 21.21           N  
ATOM   1792  CA  ALA B 100       9.934  10.917  38.549  1.00 21.21           C  
ATOM   1793  C   ALA B 100      10.438   9.696  37.850  1.00 21.21           C  
ATOM   1794  O   ALA B 100      11.627   9.388  37.902  1.00 21.21           O  
ATOM   1795  CB  ALA B 100       9.298  10.470  39.878  1.00 21.21           C  
ATOM   1796  N   PHE B 101       9.539   8.975  37.155  1.00 44.37           N  
ATOM   1797  CA  PHE B 101       9.910   7.751  36.503  1.00 44.37           C  
ATOM   1798  C   PHE B 101      10.940   8.032  35.452  1.00 44.37           C  
ATOM   1799  O   PHE B 101      11.940   7.323  35.349  1.00 44.37           O  
ATOM   1800  CB  PHE B 101       8.715   7.068  35.812  1.00 44.37           C  
ATOM   1801  CG  PHE B 101       9.199   5.783  35.232  1.00 44.37           C  
ATOM   1802  CD1 PHE B 101       9.264   4.652  36.012  1.00 44.37           C  
ATOM   1803  CD2 PHE B 101       9.586   5.703  33.914  1.00 44.37           C  
ATOM   1804  CE1 PHE B 101       9.708   3.460  35.488  1.00 44.37           C  
ATOM   1805  CE2 PHE B 101      10.030   4.513  33.384  1.00 44.37           C  
ATOM   1806  CZ  PHE B 101      10.092   3.390  34.171  1.00 44.37           C  
ATOM   1807  N   ILE B 102      10.715   9.080  34.638  1.00 50.40           N  
ATOM   1808  CA  ILE B 102      11.598   9.429  33.557  1.00 50.40           C  
ATOM   1809  C   ILE B 102      12.923   9.856  34.110  1.00 50.40           C  
ATOM   1810  O   ILE B 102      13.968   9.516  33.558  1.00 50.40           O  
ATOM   1811  CB  ILE B 102      11.065  10.551  32.712  1.00 50.40           C  
ATOM   1812  CG1 ILE B 102       9.693  10.173  32.123  1.00 50.40           C  
ATOM   1813  CG2 ILE B 102      12.118  10.868  31.634  1.00 50.40           C  
ATOM   1814  CD1 ILE B 102       8.934  11.354  31.516  1.00 50.40           C  
ATOM   1815  N   CYS B 103      12.919  10.629  35.214  1.00 35.62           N  
ATOM   1816  CA  CYS B 103      14.159  11.101  35.764  1.00 35.62           C  
ATOM   1817  C   CYS B 103      14.952   9.907  36.193  1.00 35.62           C  
ATOM   1818  O   CYS B 103      16.172   9.867  36.045  1.00 35.62           O  
ATOM   1819  CB  CYS B 103      13.992  12.011  36.999  1.00 35.62           C  
ATOM   1820  SG  CYS B 103      15.592  12.658  37.579  1.00 35.62           S  
ATOM   1821  N   ASN B 104      14.261   8.892  36.743  1.00 41.98           N  
ATOM   1822  CA  ASN B 104      14.895   7.696  37.216  1.00 41.98           C  
ATOM   1823  C   ASN B 104      15.535   7.005  36.052  1.00 41.98           C  
ATOM   1824  O   ASN B 104      16.640   6.475  36.164  1.00 41.98           O  
ATOM   1825  CB  ASN B 104      13.887   6.718  37.846  1.00 41.98           C  
ATOM   1826  CG  ASN B 104      14.639   5.485  38.323  1.00 41.98           C  
ATOM   1827  ND2 ASN B 104      15.542   5.676  39.318  1.00 41.98           N  
ATOM   1828  OD1 ASN B 104      14.431   4.379  37.820  1.00 41.98           O  
ATOM   1829  N   CYS B 105      14.853   7.008  34.893  1.00 76.16           N  
ATOM   1830  CA  CYS B 105      15.361   6.365  33.715  1.00 76.16           C  
ATOM   1831  C   CYS B 105      16.688   6.944  33.385  1.00 76.16           C  
ATOM   1832  O   CYS B 105      17.672   6.229  33.205  1.00 76.16           O  
ATOM   1833  CB  CYS B 105      14.517   6.701  32.479  1.00 76.16           C  
ATOM   1834  SG  CYS B 105      13.223   5.492  32.180  1.00 76.16           S  
ATOM   1835  N   ASP B 106      16.720   8.281  33.302  1.00 83.48           N  
ATOM   1836  CA  ASP B 106      17.891   8.984  32.890  1.00 83.48           C  
ATOM   1837  C   ASP B 106      18.985   8.826  33.898  1.00 83.48           C  
ATOM   1838  O   ASP B 106      20.143   8.634  33.533  1.00 83.48           O  
ATOM   1839  CB  ASP B 106      17.633  10.488  32.692  1.00 83.48           C  
ATOM   1840  CG  ASP B 106      16.761  10.631  31.451  1.00 83.48           C  
ATOM   1841  OD1 ASP B 106      16.577   9.600  30.752  1.00 83.48           O  
ATOM   1842  OD2 ASP B 106      16.267  11.760  31.182  1.00 83.48           O1-
ATOM   1843  N   ARG B 107      18.654   8.899  35.200  1.00118.10           N  
ATOM   1844  CA  ARG B 107      19.683   8.834  36.198  1.00118.10           C  
ATOM   1845  C   ARG B 107      20.365   7.500  36.171  1.00118.10           C  
ATOM   1846  O   ARG B 107      21.592   7.427  36.224  1.00118.10           O  
ATOM   1847  CB  ARG B 107      19.162   9.073  37.624  1.00118.10           C  
ATOM   1848  CG  ARG B 107      20.285   9.106  38.662  1.00118.10           C  
ATOM   1849  CD  ARG B 107      19.800   9.405  40.079  1.00118.10           C  
ATOM   1850  NE  ARG B 107      18.748   8.405  40.399  1.00118.10           N  
ATOM   1851  CZ  ARG B 107      18.847   7.660  41.537  1.00118.10           C  
ATOM   1852  NH1 ARG B 107      19.926   7.816  42.359  1.00118.10           N1+
ATOM   1853  NH2 ARG B 107      17.876   6.753  41.842  1.00118.10           N  
ATOM   1854  N   ASN B 108      19.592   6.403  36.070  1.00 33.91           N  
ATOM   1855  CA  ASN B 108      20.191   5.100  36.086  1.00 33.91           C  
ATOM   1856  C   ASN B 108      21.081   4.952  34.890  1.00 33.91           C  
ATOM   1857  O   ASN B 108      22.171   4.392  34.987  1.00 33.91           O  
ATOM   1858  CB  ASN B 108      19.167   3.949  36.054  1.00 33.91           C  
ATOM   1859  CG  ASN B 108      18.538   3.827  37.436  1.00 33.91           C  
ATOM   1860  ND2 ASN B 108      17.360   3.153  37.516  1.00 33.91           N  
ATOM   1861  OD1 ASN B 108      19.092   4.304  38.426  1.00 33.91           O  
ATOM   1862  N   ALA B 109      20.629   5.444  33.722  1.00 32.43           N  
ATOM   1863  CA  ALA B 109      21.390   5.314  32.512  1.00 32.43           C  
ATOM   1864  C   ALA B 109      22.672   6.084  32.614  1.00 32.43           C  
ATOM   1865  O   ALA B 109      23.731   5.595  32.222  1.00 32.43           O  
ATOM   1866  CB  ALA B 109      20.635   5.836  31.275  1.00 32.43           C  
ATOM   1867  N   ALA B 110      22.613   7.311  33.163  1.00 30.54           N  
ATOM   1868  CA  ALA B 110      23.773   8.154  33.228  1.00 30.54           C  
ATOM   1869  C   ALA B 110      24.819   7.493  34.066  1.00 30.54           C  
ATOM   1870  O   ALA B 110      25.996   7.474  33.708  1.00 30.54           O  
ATOM   1871  CB  ALA B 110      23.473   9.522  33.862  1.00 30.54           C  
ATOM   1872  N   ILE B 111      24.406   6.922  35.210  1.00 37.36           N  
ATOM   1873  CA  ILE B 111      25.338   6.298  36.100  1.00 37.36           C  
ATOM   1874  C   ILE B 111      25.941   5.112  35.423  1.00 37.36           C  
ATOM   1875  O   ILE B 111      27.152   4.906  35.464  1.00 37.36           O  
ATOM   1876  CB  ILE B 111      24.690   5.818  37.366  1.00 37.36           C  
ATOM   1877  CG1 ILE B 111      24.106   7.001  38.163  1.00 37.36           C  
ATOM   1878  CG2 ILE B 111      25.728   4.996  38.147  1.00 37.36           C  
ATOM   1879  CD1 ILE B 111      23.150   6.585  39.283  1.00 37.36           C  
ATOM   1880  N   CYS B 112      25.102   4.293  34.765  1.00102.97           N  
ATOM   1881  CA  CYS B 112      25.627   3.099  34.184  1.00102.97           C  
ATOM   1882  C   CYS B 112      26.557   3.441  33.056  1.00102.97           C  
ATOM   1883  O   CYS B 112      27.545   2.743  32.840  1.00102.97           O  
ATOM   1884  CB  CYS B 112      24.556   2.077  33.784  1.00102.97           C  
ATOM   1885  SG  CYS B 112      23.767   2.425  32.209  1.00102.97           S  
ATOM   1886  N   PHE B 113      26.288   4.535  32.312  1.00 85.36           N  
ATOM   1887  CA  PHE B 113      27.171   4.903  31.238  1.00 85.36           C  
ATOM   1888  C   PHE B 113      28.510   5.239  31.812  1.00 85.36           C  
ATOM   1889  O   PHE B 113      29.549   4.916  31.238  1.00 85.36           O  
ATOM   1890  CB  PHE B 113      26.736   6.132  30.415  1.00 85.36           C  
ATOM   1891  CG  PHE B 113      25.526   5.802  29.605  1.00 85.36           C  
ATOM   1892  CD1 PHE B 113      25.528   4.724  28.752  1.00 85.36           C  
ATOM   1893  CD2 PHE B 113      24.413   6.609  29.650  1.00 85.36           C  
ATOM   1894  CE1 PHE B 113      24.420   4.428  27.991  1.00 85.36           C  
ATOM   1895  CE2 PHE B 113      23.304   6.321  28.890  1.00 85.36           C  
ATOM   1896  CZ  PHE B 113      23.303   5.226  28.063  1.00 85.36           C  
ATOM   1897  N   SER B 114      28.516   5.911  32.974  1.00 97.47           N  
ATOM   1898  CA  SER B 114      29.732   6.354  33.586  1.00 97.47           C  
ATOM   1899  C   SER B 114      30.639   5.194  33.847  1.00 97.47           C  
ATOM   1900  O   SER B 114      31.846   5.286  33.631  1.00 97.47           O  
ATOM   1901  CB  SER B 114      29.462   7.040  34.932  1.00 97.47           C  
ATOM   1902  OG  SER B 114      30.688   7.389  35.548  1.00 97.47           O  
ATOM   1903  N   LYS B 115      30.087   4.096  34.385  1.00126.87           N  
ATOM   1904  CA  LYS B 115      30.851   2.935  34.738  1.00126.87           C  
ATOM   1905  C   LYS B 115      31.244   2.066  33.575  1.00126.87           C  
ATOM   1906  O   LYS B 115      32.323   1.480  33.587  1.00126.87           O  
ATOM   1907  CB  LYS B 115      30.127   2.118  35.804  1.00126.87           C  
ATOM   1908  CG  LYS B 115      29.893   3.028  37.007  0.50126.87           C  
ATOM   1909  CD  LYS B 115      28.956   2.473  38.065  0.50126.87           C  
ATOM   1910  CE  LYS B 115      29.701   2.084  39.338  0.50126.87           C  
ATOM   1911  NZ  LYS B 115      30.410   3.264  39.884  0.50126.87           N1+
ATOM   1912  N   ALA B 116      30.389   1.940  32.541  1.00 52.92           N  
ATOM   1913  CA  ALA B 116      30.653   1.000  31.479  1.00 52.92           C  
ATOM   1914  C   ALA B 116      31.825   1.418  30.640  1.00 52.92           C  
ATOM   1915  O   ALA B 116      32.019   2.594  30.341  1.00 52.92           O  
ATOM   1916  CB  ALA B 116      29.452   0.799  30.537  1.00 52.92           C  
ATOM   1917  N   PRO B 117      32.612   0.450  30.235  1.00 65.12           N  
ATOM   1918  CA  PRO B 117      33.775   0.658  29.415  1.00 65.12           C  
ATOM   1919  C   PRO B 117      33.320   1.154  28.079  1.00 65.12           C  
ATOM   1920  O   PRO B 117      32.217   0.807  27.661  1.00 65.12           O  
ATOM   1921  CB  PRO B 117      34.461  -0.705  29.330  1.00 65.12           C  
ATOM   1922  CG  PRO B 117      33.315  -1.707  29.572  1.00 65.12           C  
ATOM   1923  CD  PRO B 117      32.353  -0.954  30.506  1.00 65.12           C  
ATOM   1924  N   TYR B 118      34.153   1.958  27.389  1.00 73.52           N  
ATOM   1925  CA  TYR B 118      33.750   2.516  26.133  1.00 73.52           C  
ATOM   1926  C   TYR B 118      34.600   1.870  25.085  1.00 73.52           C  
ATOM   1927  O   TYR B 118      35.816   2.053  25.057  1.00 73.52           O  
ATOM   1928  CB  TYR B 118      33.975   4.042  26.086  1.00 73.52           C  
ATOM   1929  CG  TYR B 118      33.365   4.634  24.859  1.00 73.52           C  
ATOM   1930  CD1 TYR B 118      34.058   4.669  23.671  1.00 73.52           C  
ATOM   1931  CD2 TYR B 118      32.096   5.169  24.904  1.00 73.52           C  
ATOM   1932  CE1 TYR B 118      33.491   5.225  22.547  1.00 73.52           C  
ATOM   1933  CE2 TYR B 118      31.523   5.725  23.783  1.00 73.52           C  
ATOM   1934  CZ  TYR B 118      32.223   5.752  22.602  1.00 73.52           C  
ATOM   1935  OH  TYR B 118      31.643   6.321  21.449  1.00 73.52           O  
ATOM   1936  N   ASN B 119      33.967   1.076  24.194  1.00 56.74           N  
ATOM   1937  CA  ASN B 119      34.715   0.391  23.184  1.00 56.74           C  
ATOM   1938  C   ASN B 119      34.416   1.061  21.880  1.00 56.74           C  
ATOM   1939  O   ASN B 119      33.293   1.039  21.385  1.00 56.74           O  
ATOM   1940  CB  ASN B 119      34.320  -1.092  23.057  1.00 56.74           C  
ATOM   1941  CG  ASN B 119      34.608  -1.764  24.396  1.00 56.74           C  
ATOM   1942  ND2 ASN B 119      33.546  -2.338  25.025  1.00 56.74           N  
ATOM   1943  OD1 ASN B 119      35.741  -1.773  24.873  1.00 56.74           O  
ATOM   1944  N   LYS B 120      35.460   1.653  21.281  1.00 90.34           N  
ATOM   1945  CA  LYS B 120      35.424   2.400  20.057  1.00 90.34           C  
ATOM   1946  C   LYS B 120      34.978   1.497  18.953  1.00 90.34           C  
ATOM   1947  O   LYS B 120      34.277   1.918  18.033  1.00 90.34           O  
ATOM   1948  CB  LYS B 120      36.839   2.895  19.704  1.00 90.34           C  
ATOM   1949  CG  LYS B 120      36.969   3.707  18.417  1.00 90.34           C  
ATOM   1950  CD  LYS B 120      38.373   4.293  18.256  1.00 90.34           C  
ATOM   1951  CE  LYS B 120      38.643   4.905  16.880  1.00 90.34           C  
ATOM   1952  NZ  LYS B 120      40.059   5.339  16.800  1.00 90.34           N1+
ATOM   1953  N   GLU B 121      35.350   0.211  19.045  1.00107.26           N  
ATOM   1954  CA  GLU B 121      35.115  -0.765  18.019  1.00107.26           C  
ATOM   1955  C   GLU B 121      33.644  -0.845  17.761  1.00107.26           C  
ATOM   1956  O   GLU B 121      33.216  -1.144  16.650  1.00107.26           O  
ATOM   1957  CB  GLU B 121      35.542  -2.174  18.459  1.00107.26           C  
ATOM   1958  CG  GLU B 121      37.027  -2.293  18.796  0.50107.26           C  
ATOM   1959  CD  GLU B 121      37.287  -3.733  19.216  0.50107.26           C  
ATOM   1960  OE1 GLU B 121      36.290  -4.490  19.353  0.50107.26           O  
ATOM   1961  OE2 GLU B 121      38.479  -4.094  19.411  0.50107.26           O1-
ATOM   1962  N   HIS B 122      32.844  -0.612  18.812  1.00111.70           N  
ATOM   1963  CA  HIS B 122      31.416  -0.730  18.843  1.00111.70           C  
ATOM   1964  C   HIS B 122      30.676   0.351  18.110  1.00111.70           C  
ATOM   1965  O   HIS B 122      29.459   0.261  17.963  1.00111.70           O  
ATOM   1966  CB  HIS B 122      30.874  -0.852  20.270  1.00111.70           C  
ATOM   1967  CG  HIS B 122      31.388  -2.116  20.877  1.00111.70           C  
ATOM   1968  CD2 HIS B 122      32.205  -3.056  20.327  1.00111.70           C  
ATOM   1969  ND1 HIS B 122      31.111  -2.556  22.150  1.00111.70           N  
ATOM   1970  CE1 HIS B 122      31.770  -3.732  22.307  1.00111.70           C  
ATOM   1971  NE2 HIS B 122      32.448  -4.075  21.228  1.00111.70           N  
ATOM   1972  N   LYS B 123      31.345   1.450  17.726  1.00 61.99           N  
ATOM   1973  CA  LYS B 123      30.648   2.517  17.060  1.00 61.99           C  
ATOM   1974  C   LYS B 123      30.195   2.083  15.684  1.00 61.99           C  
ATOM   1975  O   LYS B 123      30.904   1.375  14.970  1.00 61.99           O  
ATOM   1976  CB  LYS B 123      31.535   3.759  16.876  1.00 61.99           C  
ATOM   1977  CG  LYS B 123      32.081   4.309  18.194  1.00 61.99           C  
ATOM   1978  CD  LYS B 123      33.274   5.253  18.016  1.00 61.99           C  
ATOM   1979  CE  LYS B 123      33.927   5.680  19.333  1.00 61.99           C  
ATOM   1980  NZ  LYS B 123      35.109   6.526  19.053  1.00 61.99           N1+
ATOM   1981  N   ASN B 124      28.969   2.512  15.300  1.00110.78           N  
ATOM   1982  CA  ASN B 124      28.359   2.363  13.997  1.00110.78           C  
ATOM   1983  C   ASN B 124      28.259   0.931  13.527  1.00110.78           C  
ATOM   1984  O   ASN B 124      28.528   0.698  12.351  1.00110.78           O  
ATOM   1985  CB  ASN B 124      29.159   3.094  12.905  1.00110.78           C  
ATOM   1986  CG  ASN B 124      29.395   4.525  13.362  0.50110.78           C  
ATOM   1987  ND2 ASN B 124      30.662   5.000  13.230  0.50110.78           N  
ATOM   1988  OD1 ASN B 124      28.486   5.199  13.843  0.50110.78           O  
ATOM   1989  N   LEU B 125      27.954  -0.093  14.365  1.00162.02           N  
ATOM   1990  CA  LEU B 125      27.952  -1.376  13.704  1.00162.02           C  
ATOM   1991  C   LEU B 125      26.784  -1.589  12.756  1.00162.02           C  
ATOM   1992  O   LEU B 125      26.534  -0.785  11.858  1.00162.02           O  
ATOM   1993  CB  LEU B 125      27.937  -2.538  14.717  1.00162.02           C  
ATOM   1994  CG  LEU B 125      29.150  -2.534  15.668  1.00162.02           C  
ATOM   1995  CD1 LEU B 125      29.100  -3.711  16.654  1.00162.02           C  
ATOM   1996  CD2 LEU B 125      30.470  -2.468  14.883  1.00162.02           C  
ATOM   1997  N   ASP B 126      26.078  -2.756  12.883  1.00163.28           N  
ATOM   1998  CA  ASP B 126      24.812  -3.005  12.225  1.00163.28           C  
ATOM   1999  C   ASP B 126      23.646  -3.103  13.189  1.00163.28           C  
ATOM   2000  O   ASP B 126      23.009  -2.104  13.527  1.00163.28           O  
ATOM   2001  CB  ASP B 126      24.833  -4.325  11.440  1.00163.28           C  
ATOM   2002  CG  ASP B 126      25.799  -4.163  10.275  1.00163.28           C  
ATOM   2003  OD1 ASP B 126      25.543  -3.274   9.421  1.00163.28           O  
ATOM   2004  OD2 ASP B 126      26.801  -4.926  10.220  1.00163.28           O1-
ATOM   2005  N   THR B 127      23.457  -4.373  13.707  1.00258.68           N  
ATOM   2006  CA  THR B 127      22.475  -4.897  14.650  1.00258.68           C  
ATOM   2007  C   THR B 127      22.594  -6.380  14.730  1.00258.68           C  
ATOM   2008  O   THR B 127      21.572  -7.067  14.760  1.00258.68           O  
ATOM   2009  CB  THR B 127      21.026  -4.663  14.299  1.00258.68           C  
ATOM   2010  CG2 THR B 127      20.658  -3.176  14.405  1.00258.68           C  
ATOM   2011  OG1 THR B 127      20.743  -5.177  13.006  1.00258.68           O  
ATOM   2012  N   LYS B 128      23.831  -6.907  14.796  1.00265.81           N  
ATOM   2013  CA  LYS B 128      24.002  -8.327  14.834  1.00265.81           C  
ATOM   2014  C   LYS B 128      25.252  -8.589  15.607  1.00265.81           C  
ATOM   2015  O   LYS B 128      26.004  -7.667  15.912  1.00265.81           O  
ATOM   2016  CB  LYS B 128      24.171  -8.936  13.431  1.00265.81           C  
ATOM   2017  CG  LYS B 128      24.297 -10.459  13.412  1.00265.81           C  
ATOM   2018  CD  LYS B 128      24.115 -11.062  12.016  1.00265.81           C  
ATOM   2019  CE  LYS B 128      25.024 -10.436  10.956  1.00265.81           C  
ATOM   2020  NZ  LYS B 128      24.797 -11.085   9.644  1.00265.81           N1+
ATOM   2021  N   LYS B 129      25.500  -9.863  15.970  1.00241.89           N  
ATOM   2022  CA  LYS B 129      26.713 -10.119  16.684  1.00241.89           C  
ATOM   2023  C   LYS B 129      27.822  -9.888  15.720  1.00241.89           C  
ATOM   2024  O   LYS B 129      27.686 -10.139  14.524  1.00241.89           O  
ATOM   2025  CB  LYS B 129      26.884 -11.552  17.226  1.00241.89           C  
ATOM   2026  CG  LYS B 129      25.856 -11.951  18.282  1.00241.89           C  
ATOM   2027  CD  LYS B 129      26.041 -13.379  18.802  1.00241.89           C  
ATOM   2028  CE  LYS B 129      26.540 -14.374  17.748  1.00241.89           C  
ATOM   2029  NZ  LYS B 129      25.438 -14.769  16.841  1.00241.89           N1+
ATOM   2030  N   TYR B 130      28.956  -9.379  16.228  1.00268.09           N  
ATOM   2031  CA  TYR B 130      30.075  -9.109  15.386  1.00268.09           C  
ATOM   2032  C   TYR B 130      31.169 -10.033  15.787  1.00268.09           C  
ATOM   2033  O   TYR B 130      31.455 -10.212  16.970  1.00268.09           O  
ATOM   2034  CB  TYR B 130      30.594  -7.666  15.508  1.00268.09           C  
ATOM   2035  CG  TYR B 130      31.955  -7.623  14.902  1.00268.09           C  
ATOM   2036  CD1 TYR B 130      32.130  -7.726  13.542  1.00268.09           C  
ATOM   2037  CD2 TYR B 130      33.058  -7.456  15.710  1.00268.09           C  
ATOM   2038  CE1 TYR B 130      33.394  -7.682  13.004  1.00268.09           C  
ATOM   2039  CE2 TYR B 130      34.324  -7.409  15.177  1.00268.09           C  
ATOM   2040  CZ  TYR B 130      34.491  -7.524  13.818  1.00268.09           C  
ATOM   2041  OH  TYR B 130      35.785  -7.478  13.258  1.00268.09           O  
ATOM   2042  N   CYS B 131      31.802 -10.660  14.777  1.00 77.11           N  
ATOM   2043  CA  CYS B 131      32.851 -11.582  15.067  1.00 77.11           C  
ATOM   2044  C   CYS B 131      32.222 -12.702  15.880  1.00 77.11           C  
ATOM   2045  O   CYS B 131      32.610 -12.866  17.067  1.00 77.11           O  
ATOM   2046  CB  CYS B 131      33.984 -10.963  15.906  1.00 77.11           C  
ATOM   2047  SG  CYS B 131      35.312 -12.145  16.275  1.00 77.11           S  
ATOM   2048  OXT CYS B 131      31.337 -13.407  15.325  1.00 77.11           O1-
TER   
