# Supplementary material for: Structural Descriptors for Subunit Interface Regions in Homodimers: Effect of Lipid Membrane and Secondary Structure Type
Source: J Chem Inf Model. 2025 Mar 27;65(7):3117–26. doi: 10.1021/acs.jcim.4c01233 (PMC12004529; doi:10.1021/acs.jcim.4c01233)
Supplement: Supplementary file 3 — ci4c01233_si_003.tar [file ci4c01233_si_003.tar › database/alpha/1rqg_cytop.pdb]

ATOM      1  N   MET A   1      18.428  51.067  89.461  1.00 72.39           N  
ATOM      2  CA  MET A   1      19.228  49.856  89.769  1.00 72.30           C  
ATOM      3  C   MET A   1      18.437  48.899  90.637  1.00 68.68           C  
ATOM      4  O   MET A   1      18.132  49.209  91.797  1.00 67.51           O  
ATOM      5  CB  MET A   1      20.543  50.180  90.510  1.00 76.56           C  
ATOM      6  CG  MET A   1      21.776  49.388  90.025  1.00 81.45           C  
ATOM      7  SD  MET A   1      22.220  49.823  88.304  1.00 89.49           S  
ATOM      8  CE  MET A   1      21.584  48.423  87.380  1.00 88.19           C  
ATOM      9  N   VAL A   2      18.119  47.737  90.070  1.00 65.16           N  
ATOM     10  CA  VAL A   2      17.378  46.692  90.760  1.00 61.46           C  
ATOM     11  C   VAL A   2      18.248  45.992  91.801  1.00 59.56           C  
ATOM     12  O   VAL A   2      19.455  45.957  91.698  1.00 60.02           O  
ATOM     13  CB  VAL A   2      16.928  45.598  89.781  1.00 60.63           C  
ATOM     14  CG1 VAL A   2      15.975  46.144  88.733  1.00 59.14           C  
ATOM     15  CG2 VAL A   2      18.142  44.967  89.143  1.00 59.53           C  
ATOM     16  N   ARG A   3      17.597  45.436  92.803  1.00 57.47           N  
ATOM     17  CA  ARG A   3      18.242  44.671  93.842  1.00 54.43           C  
ATOM     18  C   ARG A   3      17.485  43.364  93.680  1.00 52.70           C  
ATOM     19  O   ARG A   3      16.414  43.363  93.060  1.00 50.60           O  
ATOM     20  CB  ARG A   3      18.014  45.311  95.215  1.00 52.77           C  
ATOM     21  CG  ARG A   3      16.555  45.347  95.599  1.00 52.33           C  
ATOM     22  CD  ARG A   3      16.402  45.940  96.991  1.00 54.14           C  
ATOM     23  NE  ARG A   3      16.453  47.410  97.023  1.00 53.11           N  
ATOM     24  CZ  ARG A   3      15.580  48.221  96.426  1.00 49.93           C  
ATOM     25  NH1 ARG A   3      14.567  47.733  95.731  1.00 49.42           N1+
ATOM     26  NH2 ARG A   3      15.724  49.530  96.536  1.00 49.21           N  
ATOM     27  N   TYR A   4      18.009  42.254  94.189  1.00 50.92           N  
ATOM     28  CA  TYR A   4      17.279  41.000  94.026  1.00 49.82           C  
ATOM     29  C   TYR A   4      17.004  40.272  95.331  1.00 48.45           C  
ATOM     30  O   TYR A   4      17.891  40.107  96.170  1.00 47.91           O  
ATOM     31  CB  TYR A   4      18.036  40.061  93.106  1.00 49.11           C  
ATOM     32  CG  TYR A   4      18.225  40.595  91.709  1.00 50.48           C  
ATOM     33  CD1 TYR A   4      19.147  41.603  91.437  1.00 51.17           C  
ATOM     34  CD2 TYR A   4      17.527  40.037  90.638  1.00 51.80           C  
ATOM     35  CE1 TYR A   4      19.374  42.025  90.126  1.00 53.59           C  
ATOM     36  CE2 TYR A   4      17.744  40.451  89.335  1.00 51.86           C  
ATOM     37  CZ  TYR A   4      18.667  41.435  89.082  1.00 53.57           C  
ATOM     38  OH  TYR A   4      18.893  41.803  87.772  1.00 55.72           O  
ATOM     39  N   MET A   5      15.758  39.846  95.492  1.00 46.84           N  
ATOM     40  CA  MET A   5      15.358  39.081  96.658  1.00 46.16           C  
ATOM     41  C   MET A   5      15.158  37.670  96.127  1.00 43.83           C  
ATOM     42  O   MET A   5      14.088  37.357  95.599  1.00 44.19           O  
ATOM     43  CB  MET A   5      14.040  39.600  97.237  1.00 47.51           C  
ATOM     44  CG  MET A   5      14.035  39.793  98.758  1.00 49.04           C  
ATOM     45  SD  MET A   5      14.794  38.479  99.732  1.00 49.14           S  
ATOM     46  CE  MET A   5      13.976  37.073  99.079  1.00 49.42           C  
ATOM     47  N   VAL A   6      16.187  36.829  96.251  1.00 41.13           N  
ATOM     48  CA  VAL A   6      16.110  35.451  95.762  1.00 40.05           C  
ATOM     49  C   VAL A   6      15.850  34.400  96.837  1.00 38.94           C  
ATOM     50  O   VAL A   6      16.467  34.408  97.899  1.00 38.93           O  
ATOM     51  CB  VAL A   6      17.402  35.025  95.033  1.00 40.43           C  
ATOM     52  CG1 VAL A   6      17.174  33.693  94.321  1.00 39.95           C  
ATOM     53  CG2 VAL A   6      17.837  36.096  94.059  1.00 40.84           C  
ATOM     54  N   THR A   7      14.944  33.478  96.542  1.00 37.46           N  
ATOM     55  CA  THR A   7      14.628  32.416  97.480  1.00 36.85           C  
ATOM     56  C   THR A   7      14.640  31.093  96.747  1.00 36.13           C  
ATOM     57  O   THR A   7      14.708  31.068  95.520  1.00 35.89           O  
ATOM     58  CB  THR A   7      13.216  32.596  98.099  1.00 36.85           C  
ATOM     59  CG2 THR A   7      12.957  34.044  98.383  1.00 35.33           C  
ATOM     60  OG1 THR A   7      12.213  32.109  97.193  1.00 38.30           O  
ATOM     61  N   SER A   8      14.583  30.006  97.518  1.00 36.21           N  
ATOM     62  CA  SER A   8      14.513  28.628  97.014  1.00 35.35           C  
ATOM     63  C   SER A   8      13.354  28.008  97.788  1.00 34.47           C  
ATOM     64  O   SER A   8      13.177  28.301  98.963  1.00 33.32           O  
ATOM     65  CB  SER A   8      15.797  27.852  97.324  1.00 36.31           C  
ATOM     66  OG  SER A   8      16.796  28.079  96.347  1.00 36.46           O  
ATOM     67  N   ALA A   9      12.552  27.169  97.148  1.00 35.28           N  
ATOM     68  CA  ALA A   9      11.423  26.547  97.848  1.00 35.14           C  
ATOM     69  C   ALA A   9      11.879  25.907  99.149  1.00 35.99           C  
ATOM     70  O   ALA A   9      12.833  25.130  99.167  1.00 37.10           O  
ATOM     71  CB  ALA A   9      10.797  25.515  96.985  1.00 33.34           C  
ATOM     72  N   LEU A  10      11.204  26.244 100.239  1.00 36.20           N  
ATOM     73  CA  LEU A  10      11.544  25.694 101.546  1.00 34.81           C  
ATOM     74  C   LEU A  10      11.468  24.173 101.551  1.00 35.27           C  
ATOM     75  O   LEU A  10      10.435  23.601 101.235  1.00 34.52           O  
ATOM     76  CB  LEU A  10      10.582  26.236 102.597  1.00 34.23           C  
ATOM     77  CG  LEU A  10      10.810  27.658 103.117  1.00 34.23           C  
ATOM     78  CD1 LEU A  10      11.230  28.580 102.005  1.00 35.17           C  
ATOM     79  CD2 LEU A  10       9.550  28.154 103.772  1.00 31.96           C  
ATOM     80  N   PRO A  11      12.580  23.495 101.867  1.00 36.26           N  
ATOM     81  CA  PRO A  11      12.542  22.029 101.899  1.00 37.21           C  
ATOM     82  C   PRO A  11      11.789  21.577 103.162  1.00 38.92           C  
ATOM     83  O   PRO A  11      11.977  22.148 104.241  1.00 39.40           O  
ATOM     84  CB  PRO A  11      14.023  21.648 101.915  1.00 35.34           C  
ATOM     85  CG  PRO A  11      14.659  22.814 102.583  1.00 35.42           C  
ATOM     86  CD  PRO A  11      13.966  23.984 101.958  1.00 35.51           C  
ATOM     87  N   TYR A  12      10.931  20.570 103.027  1.00 39.04           N  
ATOM     88  CA  TYR A  12      10.155  20.085 104.159  1.00 40.89           C  
ATOM     89  C   TYR A  12      11.049  19.317 105.135  1.00 41.00           C  
ATOM     90  O   TYR A  12      11.816  18.439 104.737  1.00 41.87           O  
ATOM     91  CB  TYR A  12       9.020  19.188 103.654  1.00 44.81           C  
ATOM     92  CG  TYR A  12       7.862  19.020 104.619  1.00 48.27           C  
ATOM     93  CD1 TYR A  12       7.099  20.122 105.029  1.00 49.38           C  
ATOM     94  CD2 TYR A  12       7.523  17.758 105.116  1.00 48.98           C  
ATOM     95  CE1 TYR A  12       6.025  19.968 105.913  1.00 51.45           C  
ATOM     96  CE2 TYR A  12       6.455  17.589 106.002  1.00 50.75           C  
ATOM     97  CZ  TYR A  12       5.710  18.694 106.399  1.00 52.59           C  
ATOM     98  OH  TYR A  12       4.668  18.527 107.291  1.00 52.90           O  
ATOM     99  N   ALA A  13      10.939  19.645 106.416  1.00 39.52           N  
ATOM    100  CA  ALA A  13      11.751  19.005 107.439  1.00 40.67           C  
ATOM    101  C   ALA A  13      11.251  17.609 107.852  1.00 41.14           C  
ATOM    102  O   ALA A  13      11.108  17.311 109.040  1.00 40.40           O  
ATOM    103  CB  ALA A  13      11.847  19.934 108.660  1.00 40.40           C  
ATOM    104  N   ASN A  14      11.001  16.752 106.869  1.00 41.87           N  
ATOM    105  CA  ASN A  14      10.520  15.409 107.152  1.00 42.90           C  
ATOM    106  C   ASN A  14      11.504  14.391 106.598  1.00 41.57           C  
ATOM    107  O   ASN A  14      11.267  13.183 106.656  1.00 39.55           O  
ATOM    108  CB  ASN A  14       9.136  15.207 106.524  1.00 47.87           C  
ATOM    109  CG  ASN A  14       8.430  13.935 107.025  1.00 53.53           C  
ATOM    110  ND2 ASN A  14       7.891  13.140 106.086  1.00 53.06           N  
ATOM    111  OD1 ASN A  14       8.359  13.680 108.239  1.00 54.06           O  
ATOM    112  N   GLY A  15      12.619  14.892 106.069  1.00 41.23           N  
ATOM    113  CA  GLY A  15      13.626  14.015 105.496  1.00 38.59           C  
ATOM    114  C   GLY A  15      14.764  14.753 104.825  1.00 37.89           C  
ATOM    115  O   GLY A  15      14.775  15.992 104.776  1.00 37.29           O  
ATOM    116  N   PRO A  16      15.757  14.016 104.305  1.00 36.65           N  
ATOM    117  CA  PRO A  16      16.907  14.619 103.630  1.00 36.26           C  
ATOM    118  C   PRO A  16      16.606  14.954 102.172  1.00 36.96           C  
ATOM    119  O   PRO A  16      15.660  14.443 101.572  1.00 36.03           O  
ATOM    120  CB  PRO A  16      17.982  13.553 103.781  1.00 36.59           C  
ATOM    121  CG  PRO A  16      17.193  12.296 103.662  1.00 36.28           C  
ATOM    122  CD  PRO A  16      15.988  12.580 104.534  1.00 36.21           C  
ATOM    123  N   ILE A  17      17.422  15.821 101.598  1.00 38.57           N  
ATOM    124  CA  ILE A  17      17.207  16.221 100.223  1.00 38.70           C  
ATOM    125  C   ILE A  17      17.980  15.324  99.256  1.00 39.40           C  
ATOM    126  O   ILE A  17      19.031  14.771  99.604  1.00 39.94           O  
ATOM    127  CB  ILE A  17      17.588  17.724 100.030  1.00 37.03           C  
ATOM    128  CG1 ILE A  17      19.003  17.872  99.491  1.00 37.45           C  
ATOM    129  CG2 ILE A  17      17.514  18.449 101.362  1.00 35.33           C  
ATOM    130  CD1 ILE A  17      19.476  19.334  99.438  1.00 40.06           C  
ATOM    131  N   HIS A  18      17.429  15.172  98.051  1.00 39.24           N  
ATOM    132  CA  HIS A  18      18.032  14.361  96.998  1.00 37.85           C  
ATOM    133  C   HIS A  18      18.293  15.232  95.793  1.00 36.98           C  
ATOM    134  O   HIS A  18      17.751  16.331  95.701  1.00 37.30           O  
ATOM    135  CB  HIS A  18      17.102  13.212  96.619  1.00 39.10           C  
ATOM    136  CG  HIS A  18      15.768  13.650  96.103  1.00 38.91           C  
ATOM    137  CD2 HIS A  18      15.423  14.619  95.221  1.00 38.15           C  
ATOM    138  ND1 HIS A  18      14.597  13.009  96.442  1.00 37.34           N  
ATOM    139  CE1 HIS A  18      13.589  13.562  95.791  1.00 37.25           C  
ATOM    140  NE2 HIS A  18      14.065  14.541  95.043  1.00 37.18           N  
ATOM    141  N   ALA A  19      19.111  14.735  94.867  1.00 36.62           N  
ATOM    142  CA  ALA A  19      19.475  15.488  93.660  1.00 34.91           C  
ATOM    143  C   ALA A  19      18.285  16.084  92.916  1.00 33.52           C  
ATOM    144  O   ALA A  19      18.401  17.145  92.315  1.00 32.60           O  
ATOM    145  CB  ALA A  19      20.306  14.614  92.718  1.00 32.59           C  
ATOM    146  N   GLY A  20      17.144  15.411  92.958  1.00 33.40           N  
ATOM    147  CA  GLY A  20      15.978  15.956  92.293  1.00 35.02           C  
ATOM    148  C   GLY A  20      15.625  17.313  92.885  1.00 35.91           C  
ATOM    149  O   GLY A  20      15.289  18.264  92.160  1.00 36.22           O  
ATOM    150  N   HIS A  21      15.695  17.387  94.212  1.00 34.80           N  
ATOM    151  CA  HIS A  21      15.421  18.600  94.959  1.00 35.27           C  
ATOM    152  C   HIS A  21      16.459  19.659  94.605  1.00 36.62           C  
ATOM    153  O   HIS A  21      16.114  20.794  94.274  1.00 35.56           O  
ATOM    154  CB  HIS A  21      15.519  18.315  96.456  1.00 36.46           C  
ATOM    155  CG  HIS A  21      14.463  17.387  96.969  1.00 39.11           C  
ATOM    156  CD2 HIS A  21      13.216  17.116  96.516  1.00 38.31           C  
ATOM    157  ND1 HIS A  21      14.640  16.612  98.098  1.00 37.29           N  
ATOM    158  CE1 HIS A  21      13.549  15.901  98.314  1.00 37.42           C  
ATOM    159  NE2 HIS A  21      12.671  16.186  97.369  1.00 38.72           N  
ATOM    160  N   LEU A  22      17.735  19.272  94.686  1.00 38.09           N  
ATOM    161  CA  LEU A  22      18.845  20.181  94.412  1.00 39.02           C  
ATOM    162  C   LEU A  22      18.793  20.690  92.986  1.00 40.37           C  
ATOM    163  O   LEU A  22      18.757  21.913  92.739  1.00 40.89           O  
ATOM    164  CB  LEU A  22      20.182  19.486  94.678  1.00 38.57           C  
ATOM    165  CG  LEU A  22      21.396  20.392  94.965  1.00 38.08           C  
ATOM    166  CD1 LEU A  22      21.156  21.237  96.213  1.00 34.69           C  
ATOM    167  CD2 LEU A  22      22.634  19.530  95.155  1.00 36.36           C  
ATOM    168  N   ALA A  23      18.786  19.754  92.044  1.00 40.37           N  
ATOM    169  CA  ALA A  23      18.703  20.116  90.630  1.00 40.80           C  
ATOM    170  C   ALA A  23      17.456  20.961  90.369  1.00 40.53           C  
ATOM    171  O   ALA A  23      17.477  21.895  89.560  1.00 41.23           O  
ATOM    172  CB  ALA A  23      18.649  18.876  89.780  1.00 39.81           C  
ATOM    173  N   GLY A  24      16.382  20.637  91.082  1.00 39.23           N  
ATOM    174  CA  GLY A  24      15.128  21.339  90.902  1.00 37.64           C  
ATOM    175  C   GLY A  24      14.986  22.781  91.358  1.00 37.12           C  
ATOM    176  O   GLY A  24      14.337  23.568  90.671  1.00 35.78           O  
ATOM    177  N   ALA A  25      15.586  23.158  92.486  1.00 36.66           N  
ATOM    178  CA  ALA A  25      15.403  24.528  92.962  1.00 34.54           C  
ATOM    179  C   ALA A  25      16.526  25.199  93.748  1.00 35.05           C  
ATOM    180  O   ALA A  25      16.450  26.406  94.006  1.00 35.84           O  
ATOM    181  CB  ALA A  25      14.127  24.591  93.777  1.00 33.19           C  
ATOM    182  N   TYR A  26      17.552  24.441  94.140  1.00 34.85           N  
ATOM    183  CA  TYR A  26      18.665  25.002  94.914  1.00 32.43           C  
ATOM    184  C   TYR A  26      19.894  25.309  94.067  1.00 32.81           C  
ATOM    185  O   TYR A  26      20.392  26.445  94.044  1.00 31.11           O  
ATOM    186  CB  TYR A  26      19.011  24.042  96.038  1.00 31.80           C  
ATOM    187  CG  TYR A  26      17.803  23.768  96.884  1.00 32.08           C  
ATOM    188  CD1 TYR A  26      17.213  22.503  96.917  1.00 31.38           C  
ATOM    189  CD2 TYR A  26      17.194  24.804  97.590  1.00 32.39           C  
ATOM    190  CE1 TYR A  26      16.035  22.279  97.636  1.00 32.47           C  
ATOM    191  CE2 TYR A  26      16.021  24.600  98.306  1.00 33.01           C  
ATOM    192  CZ  TYR A  26      15.446  23.340  98.326  1.00 33.06           C  
ATOM    193  OH  TYR A  26      14.288  23.173  99.036  1.00 30.62           O  
ATOM    194  N   LEU A  27      20.380  24.291  93.366  1.00 33.15           N  
ATOM    195  CA  LEU A  27      21.536  24.461  92.502  1.00 33.59           C  
ATOM    196  C   LEU A  27      21.297  25.609  91.516  1.00 35.11           C  
ATOM    197  O   LEU A  27      22.164  26.452  91.326  1.00 36.88           O  
ATOM    198  CB  LEU A  27      21.820  23.159  91.758  1.00 32.09           C  
ATOM    199  CG  LEU A  27      23.099  23.128  90.935  1.00 29.93           C  
ATOM    200  CD1 LEU A  27      24.207  23.865  91.674  1.00 29.38           C  
ATOM    201  CD2 LEU A  27      23.468  21.678  90.655  1.00 28.76           C  
ATOM    202  N   PRO A  28      20.116  25.658  90.874  1.00 36.43           N  
ATOM    203  CA  PRO A  28      19.846  26.745  89.930  1.00 36.09           C  
ATOM    204  C   PRO A  28      20.005  28.089  90.638  1.00 36.75           C  
ATOM    205  O   PRO A  28      20.782  28.955  90.210  1.00 35.72           O  
ATOM    206  CB  PRO A  28      18.404  26.488  89.522  1.00 36.92           C  
ATOM    207  CG  PRO A  28      18.293  24.995  89.587  1.00 37.42           C  
ATOM    208  CD  PRO A  28      19.004  24.686  90.881  1.00 38.36           C  
ATOM    209  N   ALA A  29      19.263  28.244  91.732  1.00 35.85           N  
ATOM    210  CA  ALA A  29      19.306  29.460  92.543  1.00 35.85           C  
ATOM    211  C   ALA A  29      20.727  29.864  92.963  1.00 35.90           C  
ATOM    212  O   ALA A  29      21.059  31.053  92.986  1.00 35.99           O  
ATOM    213  CB  ALA A  29      18.439  29.287  93.786  1.00 33.38           C  
ATOM    214  N   ASP A  30      21.558  28.883  93.304  1.00 34.68           N  
ATOM    215  CA  ASP A  30      22.927  29.170  93.728  1.00 34.68           C  
ATOM    216  C   ASP A  30      23.739  29.738  92.572  1.00 34.09           C  
ATOM    217  O   ASP A  30      24.414  30.769  92.720  1.00 32.55           O  
ATOM    218  CB  ASP A  30      23.588  27.896  94.248  1.00 34.73           C  
ATOM    219  CG  ASP A  30      24.837  28.169  95.052  1.00 34.21           C  
ATOM    220  OD1 ASP A  30      25.882  27.602  94.685  1.00 36.47           O  
ATOM    221  OD2 ASP A  30      24.777  28.926  96.050  1.00 31.12           O1-
ATOM    222  N   ILE A  31      23.661  29.067  91.422  1.00 33.16           N  
ATOM    223  CA  ILE A  31      24.378  29.497  90.213  1.00 32.70           C  
ATOM    224  C   ILE A  31      23.995  30.935  89.847  1.00 33.01           C  
ATOM    225  O   ILE A  31      24.836  31.760  89.489  1.00 33.53           O  
ATOM    226  CB  ILE A  31      24.053  28.563  89.006  1.00 31.18           C  
ATOM    227  CG1 ILE A  31      24.671  27.172  89.227  1.00 28.94           C  
ATOM    228  CG2 ILE A  31      24.560  29.193  87.706  1.00 30.08           C  
ATOM    229  CD1 ILE A  31      24.135  26.091  88.288  1.00 24.71           C  
ATOM    230  N   PHE A  32      22.706  31.218  89.952  1.00 33.24           N  
ATOM    231  CA  PHE A  32      22.169  32.536  89.649  1.00 33.94           C  
ATOM    232  C   PHE A  32      22.675  33.609  90.638  1.00 33.51           C  
ATOM    233  O   PHE A  32      23.203  34.657  90.250  1.00 32.57           O  
ATOM    234  CB  PHE A  32      20.639  32.448  89.698  1.00 32.68           C  
ATOM    235  CG  PHE A  32      19.924  33.691  89.233  1.00 34.56           C  
ATOM    236  CD1 PHE A  32      19.743  33.944  87.876  1.00 35.49           C  
ATOM    237  CD2 PHE A  32      19.358  34.573  90.161  1.00 34.76           C  
ATOM    238  CE1 PHE A  32      18.998  35.051  87.452  1.00 34.80           C  
ATOM    239  CE2 PHE A  32      18.618  35.674  89.750  1.00 31.81           C  
ATOM    240  CZ  PHE A  32      18.436  35.911  88.396  1.00 33.22           C  
ATOM    241  N   VAL A  33      22.518  33.331  91.925  1.00 33.59           N  
ATOM    242  CA  VAL A  33      22.912  34.279  92.954  1.00 32.38           C  
ATOM    243  C   VAL A  33      24.426  34.555  92.962  1.00 33.95           C  
ATOM    244  O   VAL A  33      24.840  35.715  93.021  1.00 34.43           O  
ATOM    245  CB  VAL A  33      22.385  33.798  94.343  1.00 28.92           C  
ATOM    246  CG1 VAL A  33      22.737  34.799  95.438  1.00 26.07           C  
ATOM    247  CG2 VAL A  33      20.889  33.615  94.268  1.00 22.38           C  
ATOM    248  N   ARG A  34      25.252  33.515  92.890  1.00 33.42           N  
ATOM    249  CA  ARG A  34      26.702  33.728  92.853  1.00 34.23           C  
ATOM    250  C   ARG A  34      27.041  34.697  91.715  1.00 34.73           C  
ATOM    251  O   ARG A  34      27.773  35.675  91.906  1.00 32.68           O  
ATOM    252  CB  ARG A  34      27.444  32.406  92.617  1.00 34.69           C  
ATOM    253  CG  ARG A  34      27.491  31.499  93.813  1.00 34.37           C  
ATOM    254  CD  ARG A  34      28.104  30.151  93.471  1.00 35.19           C  
ATOM    255  NE  ARG A  34      28.044  29.285  94.639  1.00 34.19           N  
ATOM    256  CZ  ARG A  34      28.841  29.401  95.690  1.00 32.26           C  
ATOM    257  NH1 ARG A  34      29.782  30.337  95.710  1.00 30.87           N1+
ATOM    258  NH2 ARG A  34      28.662  28.613  96.741  1.00 31.96           N  
ATOM    259  N   TYR A  35      26.521  34.398  90.522  1.00 35.82           N  
ATOM    260  CA  TYR A  35      26.733  35.253  89.365  1.00 36.77           C  
ATOM    261  C   TYR A  35      26.435  36.692  89.778  1.00 37.91           C  
ATOM    262  O   TYR A  35      27.313  37.563  89.727  1.00 35.79           O  
ATOM    263  CB  TYR A  35      25.796  34.856  88.212  1.00 39.39           C  
ATOM    264  CG  TYR A  35      25.797  35.858  87.064  1.00 40.82           C  
ATOM    265  CD1 TYR A  35      26.969  36.112  86.327  1.00 39.59           C  
ATOM    266  CD2 TYR A  35      24.660  36.631  86.791  1.00 39.71           C  
ATOM    267  CE1 TYR A  35      27.010  37.122  85.361  1.00 40.29           C  
ATOM    268  CE2 TYR A  35      24.687  37.639  85.830  1.00 40.26           C  
ATOM    269  CZ  TYR A  35      25.864  37.884  85.122  1.00 40.47           C  
ATOM    270  OH  TYR A  35      25.903  38.904  84.208  1.00 35.98           O  
ATOM    271  N   LEU A  36      25.189  36.926  90.196  1.00 38.33           N  
ATOM    272  CA  LEU A  36      24.759  38.250  90.611  1.00 39.06           C  
ATOM    273  C   LEU A  36      25.751  38.912  91.565  1.00 39.34           C  
ATOM    274  O   LEU A  36      26.002  40.111  91.473  1.00 38.89           O  
ATOM    275  CB  LEU A  36      23.365  38.181  91.247  1.00 38.01           C  
ATOM    276  CG  LEU A  36      22.182  38.188  90.271  1.00 38.88           C  
ATOM    277  CD1 LEU A  36      20.899  37.829  90.993  1.00 38.93           C  
ATOM    278  CD2 LEU A  36      22.052  39.548  89.633  1.00 39.47           C  
ATOM    279  N   ARG A  37      26.326  38.133  92.472  1.00 41.20           N  
ATOM    280  CA  ARG A  37      27.279  38.692  93.426  1.00 42.55           C  
ATOM    281  C   ARG A  37      28.567  39.083  92.716  1.00 43.11           C  
ATOM    282  O   ARG A  37      29.142  40.132  92.991  1.00 43.71           O  
ATOM    283  CB  ARG A  37      27.593  37.693  94.543  1.00 42.06           C  
ATOM    284  CG  ARG A  37      26.419  37.323  95.455  1.00 41.05           C  
ATOM    285  CD  ARG A  37      26.964  36.630  96.720  1.00 42.46           C  
ATOM    286  NE  ARG A  37      25.947  35.924  97.505  1.00 41.40           N  
ATOM    287  CZ  ARG A  37      25.909  34.600  97.673  1.00 40.18           C  
ATOM    288  NH1 ARG A  37      26.836  33.824  97.113  1.00 39.84           N1+
ATOM    289  NH2 ARG A  37      24.934  34.050  98.387  1.00 36.49           N  
ATOM    290  N   LEU A  38      29.017  38.239  91.797  1.00 42.86           N  
ATOM    291  CA  LEU A  38      30.230  38.539  91.052  1.00 42.75           C  
ATOM    292  C   LEU A  38      29.990  39.764  90.181  1.00 43.70           C  
ATOM    293  O   LEU A  38      30.929  40.486  89.825  1.00 43.66           O  
ATOM    294  CB  LEU A  38      30.616  37.341  90.188  1.00 41.09           C  
ATOM    295  CG  LEU A  38      31.088  36.141  91.004  1.00 38.85           C  
ATOM    296  CD1 LEU A  38      30.985  34.861  90.200  1.00 37.33           C  
ATOM    297  CD2 LEU A  38      32.509  36.411  91.460  1.00 37.42           C  
ATOM    298  N   LYS A  39      28.719  39.987  89.846  1.00 45.18           N  
ATOM    299  CA  LYS A  39      28.314  41.116  89.018  1.00 44.81           C  
ATOM    300  C   LYS A  39      28.309  42.355  89.887  1.00 44.33           C  
ATOM    301  O   LYS A  39      28.261  43.472  89.384  1.00 44.36           O  
ATOM    302  CB  LYS A  39      26.912  40.890  88.460  1.00 46.02           C  
ATOM    303  CG  LYS A  39      26.556  41.796  87.285  1.00 50.32           C  
ATOM    304  CD  LYS A  39      27.297  41.378  86.015  1.00 50.29           C  
ATOM    305  CE  LYS A  39      26.896  42.237  84.826  1.00 49.08           C  
ATOM    306  NZ  LYS A  39      27.626  41.814  83.586  1.00 50.32           N1+
ATOM    307  N   GLY A  40      28.354  42.139  91.200  1.00 44.63           N  
ATOM    308  CA  GLY A  40      28.351  43.235  92.153  1.00 44.23           C  
ATOM    309  C   GLY A  40      26.951  43.711  92.492  1.00 44.37           C  
ATOM    310  O   GLY A  40      26.766  44.651  93.258  1.00 44.08           O  
ATOM    311  N   GLU A  41      25.960  43.049  91.911  1.00 45.68           N  
ATOM    312  CA  GLU A  41      24.556  43.376  92.116  1.00 47.03           C  
ATOM    313  C   GLU A  41      24.161  43.275  93.601  1.00 46.21           C  
ATOM    314  O   GLU A  41      24.900  42.724  94.407  1.00 46.92           O  
ATOM    315  CB  GLU A  41      23.704  42.415  91.278  1.00 50.34           C  
ATOM    316  CG  GLU A  41      22.562  43.059  90.500  1.00 56.28           C  
ATOM    317  CD  GLU A  41      23.018  43.844  89.265  1.00 58.79           C  
ATOM    318  OE1 GLU A  41      23.717  43.264  88.398  1.00 57.68           O  
ATOM    319  OE2 GLU A  41      22.656  45.041  89.162  1.00 61.06           O1-
ATOM    320  N   ASP A  42      23.004  43.826  93.956  1.00 45.11           N  
ATOM    321  CA  ASP A  42      22.501  43.769  95.325  1.00 44.07           C  
ATOM    322  C   ASP A  42      21.469  42.638  95.397  1.00 44.68           C  
ATOM    323  O   ASP A  42      20.322  42.796  94.943  1.00 43.44           O  
ATOM    324  CB  ASP A  42      21.821  45.090  95.701  1.00 43.94           C  
ATOM    325  CG  ASP A  42      21.098  45.033  97.059  1.00 44.98           C  
ATOM    326  OD1 ASP A  42      20.563  43.963  97.441  1.00 42.83           O  
ATOM    327  OD2 ASP A  42      21.044  46.083  97.739  1.00 44.02           O1-
ATOM    328  N   VAL A  43      21.873  41.504  95.968  1.00 43.38           N  
ATOM    329  CA  VAL A  43      20.969  40.371  96.103  1.00 41.76           C  
ATOM    330  C   VAL A  43      20.991  39.708  97.484  1.00 40.87           C  
ATOM    331  O   VAL A  43      22.022  39.641  98.143  1.00 40.61           O  
ATOM    332  CB  VAL A  43      21.266  39.294  95.023  1.00 41.33           C  
ATOM    333  CG1 VAL A  43      22.746  38.930  95.039  1.00 39.93           C  
ATOM    334  CG2 VAL A  43      20.393  38.058  95.258  1.00 38.71           C  
ATOM    335  N   VAL A  44      19.828  39.237  97.915  1.00 40.10           N  
ATOM    336  CA  VAL A  44      19.688  38.525  99.178  1.00 39.79           C  
ATOM    337  C   VAL A  44      19.161  37.137  98.783  1.00 37.44           C  
ATOM    338  O   VAL A  44      18.245  37.013  97.970  1.00 35.52           O  
ATOM    339  CB  VAL A  44      18.680  39.221 100.130  1.00 42.63           C  
ATOM    340  CG1 VAL A  44      18.627  38.478 101.466  1.00 43.01           C  
ATOM    341  CG2 VAL A  44      19.081  40.668 100.347  1.00 41.88           C  
ATOM    342  N   PHE A  45      19.758  36.102  99.357  1.00 36.48           N  
ATOM    343  CA  PHE A  45      19.407  34.722  99.044  1.00 36.24           C  
ATOM    344  C   PHE A  45      18.962  34.023 100.337  1.00 36.68           C  
ATOM    345  O   PHE A  45      19.777  33.730 101.219  1.00 36.20           O  
ATOM    346  CB  PHE A  45      20.640  34.056  98.428  1.00 35.06           C  
ATOM    347  CG  PHE A  45      20.395  32.699  97.881  1.00 34.52           C  
ATOM    348  CD1 PHE A  45      21.456  31.817  97.712  1.00 33.68           C  
ATOM    349  CD2 PHE A  45      19.110  32.283  97.552  1.00 35.47           C  
ATOM    350  CE1 PHE A  45      21.244  30.537  97.229  1.00 35.07           C  
ATOM    351  CE2 PHE A  45      18.881  30.999  97.065  1.00 35.07           C  
ATOM    352  CZ  PHE A  45      19.949  30.122  96.905  1.00 35.57           C  
ATOM    353  N   ILE A  46      17.658  33.765 100.433  1.00 36.45           N  
ATOM    354  CA  ILE A  46      17.052  33.172 101.624  1.00 36.23           C  
ATOM    355  C   ILE A  46      16.401  31.807 101.451  1.00 36.65           C  
ATOM    356  O   ILE A  46      15.893  31.475 100.382  1.00 38.19           O  
ATOM    357  CB  ILE A  46      15.955  34.129 102.204  1.00 35.83           C  
ATOM    358  CG1 ILE A  46      16.591  35.405 102.753  1.00 33.64           C  
ATOM    359  CG2 ILE A  46      15.161  33.431 103.292  1.00 34.25           C  
ATOM    360  CD1 ILE A  46      17.454  35.173 103.953  1.00 34.95           C  
ATOM    361  N   CYS A  47      16.411  31.030 102.531  1.00 36.59           N  
ATOM    362  CA  CYS A  47      15.775  29.715 102.576  1.00 35.42           C  
ATOM    363  C   CYS A  47      15.808  29.184 104.025  1.00 35.03           C  
ATOM    364  O   CYS A  47      16.470  29.748 104.912  1.00 32.61           O  
ATOM    365  CB  CYS A  47      16.475  28.753 101.615  1.00 35.10           C  
ATOM    366  SG  CYS A  47      15.475  27.357 101.046  1.00 39.72           S  
ATOM    367  N   GLY A  48      15.068  28.114 104.264  1.00 34.95           N  
ATOM    368  CA  GLY A  48      15.020  27.533 105.590  1.00 34.86           C  
ATOM    369  C   GLY A  48      14.111  26.328 105.538  1.00 35.35           C  
ATOM    370  O   GLY A  48      13.514  26.059 104.497  1.00 36.21           O  
ATOM    371  N   THR A  49      13.977  25.603 106.644  1.00 35.63           N  
ATOM    372  CA  THR A  49      13.116  24.412 106.632  1.00 36.03           C  
ATOM    373  C   THR A  49      11.646  24.708 106.939  1.00 37.44           C  
ATOM    374  O   THR A  49      11.325  25.491 107.825  1.00 36.24           O  
ATOM    375  CB  THR A  49      13.592  23.345 107.637  1.00 34.40           C  
ATOM    376  CG2 THR A  49      14.596  22.440 106.998  1.00 34.73           C  
ATOM    377  OG1 THR A  49      14.187  23.988 108.767  1.00 34.92           O  
ATOM    378  N   ASP A  50      10.764  24.058 106.192  1.00 38.84           N  
ATOM    379  CA  ASP A  50       9.333  24.173 106.399  1.00 41.27           C  
ATOM    380  C   ASP A  50       9.123  23.150 107.496  1.00 41.53           C  
ATOM    381  O   ASP A  50       9.324  21.964 107.258  1.00 42.51           O  
ATOM    382  CB  ASP A  50       8.604  23.806 105.105  1.00 44.27           C  
ATOM    383  CG  ASP A  50       7.127  24.129 105.146  1.00 46.65           C  
ATOM    384  OD1 ASP A  50       6.454  23.726 106.115  1.00 48.42           O  
ATOM    385  OD2 ASP A  50       6.643  24.763 104.183  1.00 47.72           O1-
ATOM    386  N   GLU A  51       8.730  23.594 108.690  1.00 40.16           N  
ATOM    387  CA  GLU A  51       8.623  22.658 109.802  1.00 40.00           C  
ATOM    388  C   GLU A  51       7.250  22.307 110.387  1.00 40.56           C  
ATOM    389  O   GLU A  51       7.177  21.783 111.492  1.00 39.30           O  
ATOM    390  CB  GLU A  51       9.533  23.177 110.901  1.00 41.99           C  
ATOM    391  CG  GLU A  51      10.952  23.387 110.390  1.00 41.94           C  
ATOM    392  CD  GLU A  51      11.861  24.041 111.393  1.00 42.37           C  
ATOM    393  OE1 GLU A  51      11.614  25.196 111.784  1.00 45.92           O  
ATOM    394  OE2 GLU A  51      12.838  23.402 111.793  1.00 44.56           O1-
ATOM    395  N   HIS A  52       6.172  22.553 109.652  1.00 41.47           N  
ATOM    396  CA  HIS A  52       4.843  22.243 110.156  1.00 42.25           C  
ATOM    397  C   HIS A  52       4.127  21.373 109.154  1.00 44.97           C  
ATOM    398  O   HIS A  52       4.707  20.972 108.151  1.00 46.43           O  
ATOM    399  CB  HIS A  52       4.085  23.535 110.371  1.00 39.88           C  
ATOM    400  CG  HIS A  52       4.769  24.478 111.336  1.00 38.52           C  
ATOM    401  CD2 HIS A  52       5.391  24.256 112.523  1.00 37.61           C  
ATOM    402  ND1 HIS A  52       4.876  25.835 111.111  1.00 38.82           N  
ATOM    403  CE1 HIS A  52       5.529  26.409 112.110  1.00 35.83           C  
ATOM    404  NE2 HIS A  52       5.855  25.470 112.984  1.00 36.17           N  
ATOM    405  N   GLY A  53       2.856  21.084 109.402  1.00 47.75           N  
ATOM    406  CA  GLY A  53       2.114  20.255 108.462  1.00 49.60           C  
ATOM    407  C   GLY A  53       1.779  18.895 109.047  1.00 50.28           C  
ATOM    408  O   GLY A  53       2.400  18.462 110.025  1.00 50.55           O  
ATOM    409  N   THR A  54       0.806  18.212 108.449  1.00 50.34           N  
ATOM    410  CA  THR A  54       0.391  16.901 108.943  1.00 51.42           C  
ATOM    411  C   THR A  54       1.521  15.876 108.960  1.00 51.00           C  
ATOM    412  O   THR A  54       1.772  15.245 109.988  1.00 51.32           O  
ATOM    413  CB  THR A  54      -0.771  16.291 108.103  1.00 52.46           C  
ATOM    414  CG2 THR A  54      -1.305  15.031 108.788  1.00 51.80           C  
ATOM    415  OG1 THR A  54      -1.839  17.239 107.970  1.00 52.68           O  
ATOM    416  N   PRO A  55       2.223  15.704 107.824  1.00 50.38           N  
ATOM    417  CA  PRO A  55       3.326  14.742 107.703  1.00 50.97           C  
ATOM    418  C   PRO A  55       4.243  14.669 108.920  1.00 51.70           C  
ATOM    419  O   PRO A  55       4.281  13.650 109.626  1.00 51.59           O  
ATOM    420  CB  PRO A  55       4.054  15.215 106.455  1.00 51.24           C  
ATOM    421  CG  PRO A  55       2.937  15.735 105.623  1.00 51.39           C  
ATOM    422  CD  PRO A  55       2.150  16.548 106.620  1.00 50.02           C  
ATOM    423  N   ILE A  56       4.985  15.747 109.153  1.00 50.70           N  
ATOM    424  CA  ILE A  56       5.883  15.810 110.285  1.00 50.36           C  
ATOM    425  C   ILE A  56       5.174  15.290 111.528  1.00 52.40           C  
ATOM    426  O   ILE A  56       5.748  14.513 112.290  1.00 52.42           O  
ATOM    427  CB  ILE A  56       6.346  17.241 110.507  1.00 48.96           C  
ATOM    428  CG1 ILE A  56       7.116  17.709 109.271  1.00 49.49           C  
ATOM    429  CG2 ILE A  56       7.185  17.325 111.766  1.00 47.11           C  
ATOM    430  CD1 ILE A  56       7.616  19.131 109.348  1.00 49.60           C  
ATOM    431  N   SER A  57       3.922  15.708 111.714  1.00 54.60           N  
ATOM    432  CA  SER A  57       3.117  15.283 112.857  1.00 57.15           C  
ATOM    433  C   SER A  57       2.947  13.778 112.806  1.00 59.49           C  
ATOM    434  O   SER A  57       3.129  13.090 113.808  1.00 59.80           O  
ATOM    435  CB  SER A  57       1.733  15.933 112.826  1.00 58.12           C  
ATOM    436  OG  SER A  57       1.812  17.343 112.895  1.00 62.09           O  
ATOM    437  N   PHE A  58       2.574  13.279 111.631  1.00 62.17           N  
ATOM    438  CA  PHE A  58       2.385  11.850 111.394  1.00 65.31           C  
ATOM    439  C   PHE A  58       3.635  11.105 111.886  1.00 66.34           C  
ATOM    440  O   PHE A  58       3.582  10.350 112.867  1.00 65.87           O  
ATOM    441  CB  PHE A  58       2.154  11.640 109.888  1.00 67.70           C  
ATOM    442  CG  PHE A  58       2.150  10.198 109.438  1.00 70.63           C  
ATOM    443  CD1 PHE A  58       2.188   9.146 110.352  1.00 71.31           C  
ATOM    444  CD2 PHE A  58       2.109   9.899 108.073  1.00 71.45           C  
ATOM    445  CE1 PHE A  58       2.188   7.823 109.913  1.00 72.72           C  
ATOM    446  CE2 PHE A  58       2.108   8.579 107.621  1.00 71.34           C  
ATOM    447  CZ  PHE A  58       2.148   7.539 108.540  1.00 72.59           C  
ATOM    448  N   ARG A  59       4.755  11.343 111.206  1.00 66.50           N  
ATOM    449  CA  ARG A  59       6.037  10.729 111.542  1.00 65.56           C  
ATOM    450  C   ARG A  59       6.311  10.711 113.046  1.00 65.75           C  
ATOM    451  O   ARG A  59       6.928   9.786 113.563  1.00 64.95           O  
ATOM    452  CB  ARG A  59       7.159  11.491 110.844  1.00 64.60           C  
ATOM    453  CG  ARG A  59       8.517  10.809 110.898  1.00 63.81           C  
ATOM    454  CD  ARG A  59       9.620  11.807 110.577  1.00 61.99           C  
ATOM    455  NE  ARG A  59      10.908  11.175 110.329  1.00 59.23           N  
ATOM    456  CZ  ARG A  59      11.309  10.761 109.134  1.00 59.82           C  
ATOM    457  NH1 ARG A  59      10.514  10.923 108.088  1.00 60.64           N1+
ATOM    458  NH2 ARG A  59      12.500  10.190 108.984  1.00 59.39           N  
ATOM    459  N   ALA A  60       5.857  11.744 113.741  1.00 67.16           N  
ATOM    460  CA  ALA A  60       6.070  11.840 115.176  1.00 70.31           C  
ATOM    461  C   ALA A  60       5.367  10.711 115.931  1.00 72.78           C  
ATOM    462  O   ALA A  60       5.943  10.092 116.828  1.00 72.76           O  
ATOM    463  CB  ALA A  60       5.589  13.199 115.680  1.00 70.87           C  
ATOM    464  N   LEU A  61       4.113  10.448 115.582  1.00 75.58           N  
ATOM    465  CA  LEU A  61       3.385   9.384 116.249  1.00 77.05           C  
ATOM    466  C   LEU A  61       4.059   8.094 115.838  1.00 77.37           C  
ATOM    467  O   LEU A  61       4.234   7.191 116.656  1.00 77.96           O  
ATOM    468  CB  LEU A  61       1.917   9.375 115.814  1.00 79.22           C  
ATOM    469  CG  LEU A  61       0.981   8.334 116.451  1.00 81.57           C  
ATOM    470  CD1 LEU A  61       1.137   6.969 115.769  1.00 82.52           C  
ATOM    471  CD2 LEU A  61       1.276   8.243 117.951  1.00 82.21           C  
ATOM    472  N   LYS A  62       4.447   8.029 114.565  1.00 76.78           N  
ATOM    473  CA  LYS A  62       5.115   6.859 114.001  1.00 76.36           C  
ATOM    474  C   LYS A  62       6.320   6.414 114.835  1.00 74.95           C  
ATOM    475  O   LYS A  62       6.334   5.307 115.369  1.00 74.70           O  
ATOM    476  CB  LYS A  62       5.563   7.151 112.565  1.00 78.31           C  
ATOM    477  CG  LYS A  62       6.347   6.020 111.910  1.00 80.56           C  
ATOM    478  CD  LYS A  62       6.957   6.452 110.574  1.00 82.37           C  
ATOM    479  CE  LYS A  62       7.798   5.335 109.949  1.00 82.20           C  
ATOM    480  NZ  LYS A  62       8.456   5.766 108.678  1.00 81.94           N1+
ATOM    481  N   GLU A  63       7.332   7.269 114.948  1.00 73.42           N  
ATOM    482  CA  GLU A  63       8.519   6.917 115.720  1.00 72.23           C  
ATOM    483  C   GLU A  63       8.416   7.281 117.197  1.00 70.46           C  
ATOM    484  O   GLU A  63       9.401   7.202 117.935  1.00 69.66           O  
ATOM    485  CB  GLU A  63       9.766   7.568 115.112  1.00 74.28           C  
ATOM    486  CG  GLU A  63      10.619   6.617 114.268  1.00 77.13           C  
ATOM    487  CD  GLU A  63      11.204   5.445 115.075  1.00 77.97           C  
ATOM    488  OE1 GLU A  63      10.423   4.627 115.616  1.00 77.91           O  
ATOM    489  OE2 GLU A  63      12.451   5.343 115.162  1.00 78.52           O1-
ATOM    490  N   GLY A  64       7.220   7.666 117.631  1.00 68.58           N  
ATOM    491  CA  GLY A  64       7.031   8.031 119.024  1.00 65.75           C  
ATOM    492  C   GLY A  64       8.013   9.097 119.470  1.00 63.91           C  
ATOM    493  O   GLY A  64       8.733   8.922 120.453  1.00 63.39           O  
ATOM    494  N   ARG A  65       8.037  10.200 118.725  1.00 62.17           N  
ATOM    495  CA  ARG A  65       8.912  11.342 118.996  1.00 60.51           C  
ATOM    496  C   ARG A  65       8.088  12.602 118.784  1.00 58.93           C  
ATOM    497  O   ARG A  65       7.121  12.593 118.026  1.00 58.67           O  
ATOM    498  CB  ARG A  65      10.089  11.388 118.010  1.00 61.35           C  
ATOM    499  CG  ARG A  65      11.098  10.266 118.116  1.00 61.85           C  
ATOM    500  CD  ARG A  65      11.874  10.138 116.814  1.00 62.74           C  
ATOM    501  NE  ARG A  65      12.758  11.274 116.548  1.00 64.53           N  
ATOM    502  CZ  ARG A  65      13.292  11.540 115.353  1.00 64.37           C  
ATOM    503  NH1 ARG A  65      13.025  10.750 114.315  1.00 62.69           N1+
ATOM    504  NH2 ARG A  65      14.091  12.592 115.191  1.00 60.89           N  
ATOM    505  N   SER A  66       8.473  13.690 119.439  1.00 57.77           N  
ATOM    506  CA  SER A  66       7.746  14.939 119.266  1.00 56.09           C  
ATOM    507  C   SER A  66       8.099  15.544 117.912  1.00 56.15           C  
ATOM    508  O   SER A  66       9.219  15.394 117.407  1.00 55.98           O  
ATOM    509  CB  SER A  66       8.077  15.941 120.386  1.00 55.32           C  
ATOM    510  OG  SER A  66       9.391  16.466 120.296  1.00 51.87           O  
ATOM    511  N   PRO A  67       7.135  16.230 117.295  1.00 55.56           N  
ATOM    512  CA  PRO A  67       7.361  16.855 115.994  1.00 54.79           C  
ATOM    513  C   PRO A  67       8.568  17.780 116.037  1.00 52.51           C  
ATOM    514  O   PRO A  67       9.270  17.930 115.044  1.00 53.41           O  
ATOM    515  CB  PRO A  67       6.053  17.602 115.748  1.00 56.09           C  
ATOM    516  CG  PRO A  67       5.052  16.712 116.413  1.00 55.31           C  
ATOM    517  CD  PRO A  67       5.739  16.402 117.721  1.00 55.61           C  
ATOM    518  N   ARG A  68       8.801  18.390 117.196  1.00 49.91           N  
ATOM    519  CA  ARG A  68       9.932  19.300 117.378  1.00 47.64           C  
ATOM    520  C   ARG A  68      11.253  18.536 117.274  1.00 46.93           C  
ATOM    521  O   ARG A  68      12.222  19.010 116.679  1.00 45.76           O  
ATOM    522  CB  ARG A  68       9.841  19.987 118.746  1.00 45.17           C  
ATOM    523  CG  ARG A  68      11.014  20.900 119.082  1.00 42.41           C  
ATOM    524  CD  ARG A  68      11.041  22.115 118.189  1.00 38.21           C  
ATOM    525  NE  ARG A  68      12.210  22.939 118.457  1.00 37.51           N  
ATOM    526  CZ  ARG A  68      12.351  24.192 118.037  1.00 39.41           C  
ATOM    527  NH1 ARG A  68      11.385  24.761 117.325  1.00 39.06           N1+
ATOM    528  NH2 ARG A  68      13.448  24.886 118.342  1.00 38.05           N  
ATOM    529  N   GLU A  69      11.283  17.349 117.862  1.00 46.16           N  
ATOM    530  CA  GLU A  69      12.476  16.527 117.827  1.00 45.56           C  
ATOM    531  C   GLU A  69      12.904  16.300 116.393  1.00 42.65           C  
ATOM    532  O   GLU A  69      14.054  16.541 116.036  1.00 40.60           O  
ATOM    533  CB  GLU A  69      12.216  15.174 118.489  1.00 49.75           C  
ATOM    534  CG  GLU A  69      12.180  15.203 120.009  1.00 55.73           C  
ATOM    535  CD  GLU A  69      11.933  13.827 120.599  1.00 59.34           C  
ATOM    536  OE1 GLU A  69      10.826  13.279 120.395  1.00 60.27           O  
ATOM    537  OE2 GLU A  69      12.849  13.291 121.260  1.00 61.51           O1-
ATOM    538  N   ILE A  70      11.978  15.847 115.559  1.00 40.37           N  
ATOM    539  CA  ILE A  70      12.344  15.579 114.184  1.00 39.80           C  
ATOM    540  C   ILE A  70      12.760  16.799 113.351  1.00 39.22           C  
ATOM    541  O   ILE A  70      13.730  16.722 112.597  1.00 38.62           O  
ATOM    542  CB  ILE A  70      11.238  14.800 113.433  1.00 39.20           C  
ATOM    543  CG1 ILE A  70      10.634  15.682 112.352  1.00 39.06           C  
ATOM    544  CG2 ILE A  70      10.209  14.269 114.404  1.00 38.02           C  
ATOM    545  CD1 ILE A  70       9.910  14.912 111.291  1.00 42.64           C  
ATOM    546  N   VAL A  71      12.052  17.919 113.480  1.00 38.70           N  
ATOM    547  CA  VAL A  71      12.416  19.093 112.693  1.00 37.77           C  
ATOM    548  C   VAL A  71      13.762  19.651 113.140  1.00 38.34           C  
ATOM    549  O   VAL A  71      14.508  20.210 112.335  1.00 38.55           O  
ATOM    550  CB  VAL A  71      11.346  20.194 112.767  1.00 36.91           C  
ATOM    551  CG1 VAL A  71      10.035  19.665 112.242  1.00 35.46           C  
ATOM    552  CG2 VAL A  71      11.204  20.693 114.190  1.00 37.32           C  
ATOM    553  N   ASP A  72      14.077  19.503 114.421  1.00 38.74           N  
ATOM    554  CA  ASP A  72      15.360  19.969 114.920  1.00 39.02           C  
ATOM    555  C   ASP A  72      16.442  19.111 114.288  1.00 39.89           C  
ATOM    556  O   ASP A  72      17.522  19.589 113.929  1.00 38.20           O  
ATOM    557  CB  ASP A  72      15.434  19.834 116.435  1.00 39.67           C  
ATOM    558  CG  ASP A  72      14.814  21.006 117.150  1.00 44.52           C  
ATOM    559  OD1 ASP A  72      14.880  21.061 118.394  1.00 49.30           O  
ATOM    560  OD2 ASP A  72      14.259  21.888 116.471  1.00 49.35           O1-
ATOM    561  N   GLU A  73      16.133  17.833 114.135  1.00 40.48           N  
ATOM    562  CA  GLU A  73      17.085  16.912 113.568  1.00 41.37           C  
ATOM    563  C   GLU A  73      17.322  17.188 112.094  1.00 40.05           C  
ATOM    564  O   GLU A  73      18.460  17.225 111.643  1.00 40.87           O  
ATOM    565  CB  GLU A  73      16.604  15.483 113.762  1.00 44.39           C  
ATOM    566  CG  GLU A  73      17.643  14.467 113.384  1.00 51.23           C  
ATOM    567  CD  GLU A  73      17.295  13.087 113.874  1.00 56.29           C  
ATOM    568  OE1 GLU A  73      16.799  12.998 115.026  1.00 59.32           O  
ATOM    569  OE2 GLU A  73      17.529  12.105 113.123  1.00 56.43           O1-
ATOM    570  N   PHE A  74      16.253  17.398 111.343  1.00 38.26           N  
ATOM    571  CA  PHE A  74      16.399  17.645 109.925  1.00 37.05           C  
ATOM    572  C   PHE A  74      16.832  19.039 109.540  1.00 37.05           C  
ATOM    573  O   PHE A  74      17.362  19.250 108.443  1.00 35.43           O  
ATOM    574  CB  PHE A  74      15.117  17.273 109.199  1.00 37.89           C  
ATOM    575  CG  PHE A  74      15.055  15.834 108.846  1.00 39.75           C  
ATOM    576  CD1 PHE A  74      13.959  15.068 109.191  1.00 41.25           C  
ATOM    577  CD2 PHE A  74      16.139  15.221 108.213  1.00 40.41           C  
ATOM    578  CE1 PHE A  74      13.939  13.705 108.917  1.00 40.77           C  
ATOM    579  CE2 PHE A  74      16.128  13.866 107.935  1.00 38.81           C  
ATOM    580  CZ  PHE A  74      15.029  13.106 108.288  1.00 39.68           C  
ATOM    581  N   HIS A  75      16.618  20.004 110.423  1.00 36.42           N  
ATOM    582  CA  HIS A  75      17.048  21.338 110.073  1.00 36.80           C  
ATOM    583  C   HIS A  75      18.556  21.298 110.037  1.00 37.03           C  
ATOM    584  O   HIS A  75      19.176  21.857 109.143  1.00 37.57           O  
ATOM    585  CB  HIS A  75      16.566  22.384 111.076  1.00 35.95           C  
ATOM    586  CG  HIS A  75      17.102  23.750 110.797  1.00 36.71           C  
ATOM    587  CD2 HIS A  75      16.826  24.628 109.808  1.00 38.50           C  
ATOM    588  ND1 HIS A  75      18.140  24.302 111.516  1.00 38.07           N  
ATOM    589  CE1 HIS A  75      18.487  25.457 110.978  1.00 36.95           C  
ATOM    590  NE2 HIS A  75      17.706  25.677 109.938  1.00 39.77           N  
ATOM    591  N   GLU A  76      19.143  20.600 111.001  1.00 39.30           N  
ATOM    592  CA  GLU A  76      20.598  20.473 111.088  1.00 39.99           C  
ATOM    593  C   GLU A  76      21.122  19.660 109.913  1.00 38.04           C  
ATOM    594  O   GLU A  76      22.053  20.070 109.221  1.00 38.92           O  
ATOM    595  CB  GLU A  76      20.987  19.782 112.392  1.00 40.70           C  
ATOM    596  CG  GLU A  76      22.085  20.480 113.148  1.00 46.54           C  
ATOM    597  CD  GLU A  76      23.450  20.277 112.521  1.00 50.58           C  
ATOM    598  OE1 GLU A  76      23.876  19.101 112.375  1.00 51.72           O  
ATOM    599  OE2 GLU A  76      24.098  21.297 112.184  1.00 53.38           O1-
ATOM    600  N   GLN A  77      20.504  18.510 109.688  1.00 34.65           N  
ATOM    601  CA  GLN A  77      20.907  17.630 108.615  1.00 32.82           C  
ATOM    602  C   GLN A  77      20.882  18.357 107.268  1.00 32.95           C  
ATOM    603  O   GLN A  77      21.817  18.258 106.482  1.00 31.95           O  
ATOM    604  CB  GLN A  77      19.976  16.420 108.597  1.00 33.42           C  
ATOM    605  CG  GLN A  77      20.567  15.169 108.009  1.00 35.33           C  
ATOM    606  CD  GLN A  77      20.656  15.212 106.504  1.00 39.32           C  
ATOM    607  NE2 GLN A  77      19.832  16.046 105.878  1.00 42.54           N  
ATOM    608  OE1 GLN A  77      21.450  14.492 105.905  1.00 41.33           O  
ATOM    609  N   ILE A  78      19.819  19.110 107.016  1.00 33.82           N  
ATOM    610  CA  ILE A  78      19.666  19.812 105.754  1.00 33.48           C  
ATOM    611  C   ILE A  78      20.541  21.048 105.637  1.00 33.87           C  
ATOM    612  O   ILE A  78      21.125  21.301 104.577  1.00 33.22           O  
ATOM    613  CB  ILE A  78      18.166  20.156 105.516  1.00 34.49           C  
ATOM    614  CG1 ILE A  78      17.400  18.856 105.265  1.00 33.20           C  
ATOM    615  CG2 ILE A  78      17.984  21.095 104.318  1.00 33.90           C  
ATOM    616  CD1 ILE A  78      15.913  19.028 105.158  1.00 34.24           C  
ATOM    617  N   LYS A  79      20.645  21.816 106.712  1.00 34.29           N  
ATOM    618  CA  LYS A  79      21.472  23.019 106.679  1.00 37.72           C  
ATOM    619  C   LYS A  79      22.932  22.641 106.379  1.00 36.63           C  
ATOM    620  O   LYS A  79      23.604  23.294 105.565  1.00 36.56           O  
ATOM    621  CB  LYS A  79      21.353  23.781 108.012  1.00 41.99           C  
ATOM    622  CG  LYS A  79      22.665  24.265 108.582  1.00 48.19           C  
ATOM    623  CD  LYS A  79      22.467  25.017 109.889  1.00 53.47           C  
ATOM    624  CE  LYS A  79      23.831  25.287 110.565  1.00 59.24           C  
ATOM    625  NZ  LYS A  79      23.733  25.837 111.956  1.00 59.82           N1+
ATOM    626  N   ILE A  80      23.412  21.584 107.030  1.00 34.58           N  
ATOM    627  CA  ILE A  80      24.770  21.115 106.810  1.00 32.60           C  
ATOM    628  C   ILE A  80      24.896  20.567 105.404  1.00 31.77           C  
ATOM    629  O   ILE A  80      25.901  20.784 104.732  1.00 33.79           O  
ATOM    630  CB  ILE A  80      25.165  19.997 107.782  1.00 31.48           C  
ATOM    631  CG1 ILE A  80      25.168  20.516 109.210  1.00 30.09           C  
ATOM    632  CG2 ILE A  80      26.576  19.512 107.454  1.00 33.76           C  
ATOM    633  CD1 ILE A  80      26.275  21.504 109.493  1.00 31.21           C  
ATOM    634  N   THR A  81      23.880  19.850 104.954  1.00 29.61           N  
ATOM    635  CA  THR A  81      23.928  19.299 103.619  1.00 29.58           C  
ATOM    636  C   THR A  81      24.093  20.409 102.603  1.00 29.90           C  
ATOM    637  O   THR A  81      24.911  20.296 101.702  1.00 27.50           O  
ATOM    638  CB  THR A  81      22.671  18.508 103.307  1.00 30.05           C  
ATOM    639  CG2 THR A  81      22.699  18.016 101.885  1.00 29.20           C  
ATOM    640  OG1 THR A  81      22.595  17.384 104.192  1.00 32.63           O  
ATOM    641  N   PHE A  82      23.329  21.488 102.754  1.00 32.29           N  
ATOM    642  CA  PHE A  82      23.429  22.605 101.824  1.00 34.23           C  
ATOM    643  C   PHE A  82      24.822  23.223 101.890  1.00 35.14           C  
ATOM    644  O   PHE A  82      25.352  23.714 100.892  1.00 35.19           O  
ATOM    645  CB  PHE A  82      22.380  23.684 102.129  1.00 36.01           C  
ATOM    646  CG  PHE A  82      20.995  23.373 101.612  1.00 37.81           C  
ATOM    647  CD1 PHE A  82      20.804  22.866 100.327  1.00 37.94           C  
ATOM    648  CD2 PHE A  82      19.869  23.616 102.412  1.00 39.50           C  
ATOM    649  CE1 PHE A  82      19.507  22.601  99.841  1.00 39.13           C  
ATOM    650  CE2 PHE A  82      18.569  23.359 101.940  1.00 38.12           C  
ATOM    651  CZ  PHE A  82      18.390  22.849 100.650  1.00 39.52           C  
ATOM    652  N   GLN A  83      25.420  23.214 103.072  1.00 37.17           N  
ATOM    653  CA  GLN A  83      26.753  23.772 103.204  1.00 38.38           C  
ATOM    654  C   GLN A  83      27.658  22.857 102.392  1.00 37.17           C  
ATOM    655  O   GLN A  83      28.507  23.319 101.626  1.00 38.15           O  
ATOM    656  CB  GLN A  83      27.163  23.821 104.680  1.00 41.81           C  
ATOM    657  CG  GLN A  83      27.054  25.212 105.317  1.00 47.04           C  
ATOM    658  CD  GLN A  83      26.268  25.189 106.622  1.00 52.51           C  
ATOM    659  NE2 GLN A  83      25.792  24.015 106.993  1.00 55.87           N  
ATOM    660  OE1 GLN A  83      26.084  26.213 107.282  1.00 55.18           O  
ATOM    661  N   ARG A  84      27.438  21.554 102.533  1.00 35.20           N  
ATOM    662  CA  ARG A  84      28.223  20.571 101.804  1.00 35.20           C  
ATOM    663  C   ARG A  84      28.040  20.771 100.302  1.00 34.72           C  
ATOM    664  O   ARG A  84      28.982  20.666  99.530  1.00 34.14           O  
ATOM    665  CB  ARG A  84      27.799  19.156 102.205  1.00 34.78           C  
ATOM    666  CG  ARG A  84      27.985  18.847 103.686  1.00 34.51           C  
ATOM    667  CD  ARG A  84      28.872  17.641 103.900  1.00 33.05           C  
ATOM    668  NE  ARG A  84      28.138  16.397 103.735  1.00 31.37           N  
ATOM    669  CZ  ARG A  84      28.681  15.267 103.307  1.00 30.63           C  
ATOM    670  NH1 ARG A  84      29.963  15.227 102.993  1.00 32.48           N1+
ATOM    671  NH2 ARG A  84      27.945  14.176 103.204  1.00 31.58           N  
ATOM    672  N   ALA A  85      26.810  21.064  99.903  1.00 36.78           N  
ATOM    673  CA  ALA A  85      26.463  21.298  98.503  1.00 37.05           C  
ATOM    674  C   ALA A  85      27.030  22.630  98.004  1.00 36.84           C  
ATOM    675  O   ALA A  85      27.095  22.866  96.798  1.00 35.56           O  
ATOM    676  CB  ALA A  85      24.942  21.284  98.337  1.00 34.40           C  
ATOM    677  N   LYS A  86      27.435  23.493  98.937  1.00 36.85           N  
ATOM    678  CA  LYS A  86      27.990  24.796  98.589  1.00 37.02           C  
ATOM    679  C   LYS A  86      26.905  25.721  98.058  1.00 36.55           C  
ATOM    680  O   LYS A  86      27.126  26.460  97.096  1.00 37.02           O  
ATOM    681  CB  LYS A  86      29.092  24.647  97.534  1.00 38.26           C  
ATOM    682  CG  LYS A  86      30.367  24.004  98.047  1.00 40.45           C  
ATOM    683  CD  LYS A  86      31.207  25.009  98.816  1.00 42.57           C  
ATOM    684  CE  LYS A  86      32.132  24.322  99.804  1.00 43.41           C  
ATOM    685  NZ  LYS A  86      32.977  23.250  99.213  1.00 43.70           N1+
ATOM    686  N   ILE A  87      25.725  25.655  98.674  1.00 34.99           N  
ATOM    687  CA  ILE A  87      24.597  26.506  98.299  1.00 31.28           C  
ATOM    688  C   ILE A  87      24.726  27.682  99.238  1.00 31.50           C  
ATOM    689  O   ILE A  87      24.487  27.547 100.431  1.00 32.49           O  
ATOM    690  CB  ILE A  87      23.248  25.803  98.545  1.00 28.47           C  
ATOM    691  CG1 ILE A  87      23.221  24.468  97.801  1.00 26.95           C  
ATOM    692  CG2 ILE A  87      22.097  26.714  98.102  1.00 27.14           C  
ATOM    693  CD1 ILE A  87      23.421  24.595  96.279  1.00 28.56           C  
ATOM    694  N   SER A  88      25.100  28.833  98.698  1.00 31.99           N  
ATOM    695  CA  SER A  88      25.342  30.022  99.506  1.00 32.76           C  
ATOM    696  C   SER A  88      24.181  30.875 100.027  1.00 34.14           C  
ATOM    697  O   SER A  88      24.223  32.104  99.958  1.00 35.94           O  
ATOM    698  CB  SER A  88      26.374  30.922  98.784  1.00 33.02           C  
ATOM    699  OG  SER A  88      26.191  30.970  97.368  1.00 33.47           O  
ATOM    700  N   PHE A  89      23.148  30.240 100.562  1.00 35.45           N  
ATOM    701  CA  PHE A  89      22.033  30.997 101.131  1.00 35.71           C  
ATOM    702  C   PHE A  89      22.627  32.055 102.058  1.00 35.93           C  
ATOM    703  O   PHE A  89      23.442  31.714 102.915  1.00 35.06           O  
ATOM    704  CB  PHE A  89      21.163  30.105 102.004  1.00 35.51           C  
ATOM    705  CG  PHE A  89      20.526  28.976 101.283  1.00 36.32           C  
ATOM    706  CD1 PHE A  89      19.592  29.218 100.286  1.00 37.03           C  
ATOM    707  CD2 PHE A  89      20.797  27.663 101.657  1.00 35.62           C  
ATOM    708  CE1 PHE A  89      18.922  28.163  99.672  1.00 39.48           C  
ATOM    709  CE2 PHE A  89      20.139  26.598 101.058  1.00 35.94           C  
ATOM    710  CZ  PHE A  89      19.197  26.841 100.064  1.00 38.37           C  
ATOM    711  N   ASP A  90      22.218  33.316 101.918  1.00 37.28           N  
ATOM    712  CA  ASP A  90      22.734  34.363 102.804  1.00 38.68           C  
ATOM    713  C   ASP A  90      22.324  34.015 104.241  1.00 37.78           C  
ATOM    714  O   ASP A  90      22.932  34.461 105.211  1.00 36.68           O  
ATOM    715  CB  ASP A  90      22.199  35.748 102.401  1.00 41.64           C  
ATOM    716  CG  ASP A  90      22.786  36.250 101.076  1.00 45.50           C  
ATOM    717  OD1 ASP A  90      23.736  35.636 100.568  1.00 50.18           O  
ATOM    718  OD2 ASP A  90      22.312  37.263 100.527  1.00 48.19           O1-
ATOM    719  N   PHE A  91      21.287  33.200 104.364  1.00 37.30           N  
ATOM    720  CA  PHE A  91      20.808  32.753 105.664  1.00 36.53           C  
ATOM    721  C   PHE A  91      19.805  31.623 105.501  1.00 36.22           C  
ATOM    722  O   PHE A  91      18.941  31.665 104.621  1.00 36.19           O  
ATOM    723  CB  PHE A  91      20.169  33.905 106.425  1.00 37.71           C  
ATOM    724  CG  PHE A  91      19.477  33.484 107.687  1.00 36.51           C  
ATOM    725  CD1 PHE A  91      20.131  32.703 108.624  1.00 35.22           C  
ATOM    726  CD2 PHE A  91      18.168  33.881 107.939  1.00 37.36           C  
ATOM    727  CE1 PHE A  91      19.493  32.322 109.792  1.00 36.80           C  
ATOM    728  CE2 PHE A  91      17.518  33.499 109.116  1.00 36.85           C  
ATOM    729  CZ  PHE A  91      18.177  32.724 110.038  1.00 36.47           C  
ATOM    730  N   PHE A  92      19.920  30.611 106.353  1.00 35.96           N  
ATOM    731  CA  PHE A  92      19.025  29.460 106.286  1.00 35.33           C  
ATOM    732  C   PHE A  92      18.213  29.344 107.577  1.00 36.15           C  
ATOM    733  O   PHE A  92      18.672  28.749 108.552  1.00 36.40           O  
ATOM    734  CB  PHE A  92      19.847  28.188 106.059  1.00 30.72           C  
ATOM    735  CG  PHE A  92      19.024  26.997 105.716  1.00 27.25           C  
ATOM    736  CD1 PHE A  92      18.361  26.928 104.492  1.00 22.69           C  
ATOM    737  CD2 PHE A  92      18.888  25.943 106.628  1.00 25.33           C  
ATOM    738  CE1 PHE A  92      17.567  25.823 104.173  1.00 22.32           C  
ATOM    739  CE2 PHE A  92      18.097  24.829 106.321  1.00 24.59           C  
ATOM    740  CZ  PHE A  92      17.434  24.769 105.089  1.00 22.76           C  
ATOM    741  N   GLY A  93      17.010  29.914 107.581  1.00 36.81           N  
ATOM    742  CA  GLY A  93      16.173  29.870 108.770  1.00 37.05           C  
ATOM    743  C   GLY A  93      15.217  28.690 108.884  1.00 38.02           C  
ATOM    744  O   GLY A  93      15.403  27.630 108.280  1.00 37.27           O  
ATOM    745  N   ARG A  94      14.168  28.884 109.670  1.00 39.49           N  
ATOM    746  CA  ARG A  94      13.181  27.841 109.878  1.00 40.22           C  
ATOM    747  C   ARG A  94      11.852  28.431 110.334  1.00 40.69           C  
ATOM    748  O   ARG A  94      11.825  29.435 111.049  1.00 41.05           O  
ATOM    749  CB  ARG A  94      13.725  26.847 110.901  1.00 40.79           C  
ATOM    750  CG  ARG A  94      14.526  27.497 112.010  1.00 40.26           C  
ATOM    751  CD  ARG A  94      15.270  26.457 112.843  1.00 38.94           C  
ATOM    752  NE  ARG A  94      14.397  25.360 113.256  1.00 39.24           N  
ATOM    753  CZ  ARG A  94      14.628  24.573 114.302  1.00 37.59           C  
ATOM    754  NH1 ARG A  94      15.702  24.767 115.047  1.00 37.14           N1+
ATOM    755  NH2 ARG A  94      13.793  23.584 114.592  1.00 35.92           N  
ATOM    756  N   THR A  95      10.752  27.808 109.908  1.00 41.09           N  
ATOM    757  CA  THR A  95       9.418  28.280 110.267  1.00 40.16           C  
ATOM    758  C   THR A  95       9.052  28.008 111.716  1.00 39.14           C  
ATOM    759  O   THR A  95       7.883  28.026 112.065  1.00 40.19           O  
ATOM    760  CB  THR A  95       8.308  27.670 109.367  1.00 41.31           C  
ATOM    761  CG2 THR A  95       8.539  28.043 107.904  1.00 41.18           C  
ATOM    762  OG1 THR A  95       8.292  26.244 109.509  1.00 42.58           O  
ATOM    763  N   GLU A  96      10.044  27.727 112.551  1.00 38.15           N  
ATOM    764  CA  GLU A  96       9.793  27.526 113.965  1.00 37.25           C  
ATOM    765  C   GLU A  96      10.193  28.796 114.672  1.00 36.98           C  
ATOM    766  O   GLU A  96      10.009  28.935 115.875  1.00 37.66           O  
ATOM    767  CB  GLU A  96      10.599  26.366 114.525  1.00 39.60           C  
ATOM    768  CG  GLU A  96       9.761  25.112 114.744  1.00 43.82           C  
ATOM    769  CD  GLU A  96       8.554  25.346 115.651  1.00 43.97           C  
ATOM    770  OE1 GLU A  96       8.468  24.709 116.717  1.00 45.03           O  
ATOM    771  OE2 GLU A  96       7.682  26.164 115.302  1.00 45.32           O1-
ATOM    772  N   LEU A  97      10.746  29.728 113.905  1.00 37.62           N  
ATOM    773  CA  LEU A  97      11.182  31.020 114.432  1.00 37.89           C  
ATOM    774  C   LEU A  97      10.024  31.842 114.982  1.00 37.98           C  
ATOM    775  O   LEU A  97       8.980  31.971 114.341  1.00 38.52           O  
ATOM    776  CB  LEU A  97      11.872  31.830 113.335  1.00 36.97           C  
ATOM    777  CG  LEU A  97      13.393  31.779 113.244  1.00 34.49           C  
ATOM    778  CD1 LEU A  97      13.836  32.475 111.983  1.00 31.55           C  
ATOM    779  CD2 LEU A  97      13.996  32.437 114.469  1.00 32.77           C  
ATOM    780  N   PRO A  98      10.186  32.399 116.188  1.00 37.59           N  
ATOM    781  CA  PRO A  98       9.104  33.206 116.757  1.00 37.41           C  
ATOM    782  C   PRO A  98       8.535  34.224 115.758  1.00 36.40           C  
ATOM    783  O   PRO A  98       7.315  34.322 115.590  1.00 35.51           O  
ATOM    784  CB  PRO A  98       9.773  33.844 117.969  1.00 36.81           C  
ATOM    785  CG  PRO A  98      10.612  32.693 118.479  1.00 36.33           C  
ATOM    786  CD  PRO A  98      11.238  32.148 117.191  1.00 36.77           C  
ATOM    787  N   ILE A  99       9.419  34.955 115.084  1.00 35.55           N  
ATOM    788  CA  ILE A  99       8.999  35.952 114.095  1.00 34.96           C  
ATOM    789  C   ILE A  99       8.115  35.355 112.994  1.00 34.58           C  
ATOM    790  O   ILE A  99       7.250  36.029 112.455  1.00 34.57           O  
ATOM    791  CB  ILE A  99      10.210  36.639 113.424  1.00 34.25           C  
ATOM    792  CG1 ILE A  99       9.721  37.724 112.463  1.00 34.14           C  
ATOM    793  CG2 ILE A  99      11.042  35.619 112.674  1.00 34.17           C  
ATOM    794  CD1 ILE A  99       8.894  38.803 113.122  1.00 31.85           C  
ATOM    795  N   HIS A 100       8.338  34.100 112.636  1.00 35.67           N  
ATOM    796  CA  HIS A 100       7.486  33.508 111.624  1.00 35.73           C  
ATOM    797  C   HIS A 100       6.095  33.431 112.236  1.00 35.80           C  
ATOM    798  O   HIS A 100       5.119  33.821 111.607  1.00 36.41           O  
ATOM    799  CB  HIS A 100       7.960  32.101 111.214  1.00 34.57           C  
ATOM    800  CG  HIS A 100       7.129  31.490 110.125  1.00 34.27           C  
ATOM    801  CD2 HIS A 100       6.825  31.937 108.885  1.00 32.36           C  
ATOM    802  ND1 HIS A 100       6.418  30.317 110.290  1.00 36.16           N  
ATOM    803  CE1 HIS A 100       5.707  30.074 109.203  1.00 31.98           C  
ATOM    804  NE2 HIS A 100       5.936  31.043 108.337  1.00 34.04           N  
ATOM    805  N   TYR A 101       6.010  32.935 113.468  1.00 36.96           N  
ATOM    806  CA  TYR A 101       4.723  32.807 114.152  1.00 37.76           C  
ATOM    807  C   TYR A 101       3.967  34.128 114.151  1.00 37.92           C  
ATOM    808  O   TYR A 101       2.755  34.172 113.916  1.00 38.00           O  
ATOM    809  CB  TYR A 101       4.919  32.359 115.605  1.00 37.33           C  
ATOM    810  CG  TYR A 101       5.059  30.863 115.813  1.00 38.03           C  
ATOM    811  CD1 TYR A 101       6.091  30.150 115.203  1.00 38.48           C  
ATOM    812  CD2 TYR A 101       4.189  30.167 116.665  1.00 37.14           C  
ATOM    813  CE1 TYR A 101       6.260  28.786 115.441  1.00 38.67           C  
ATOM    814  CE2 TYR A 101       4.350  28.802 116.909  1.00 36.79           C  
ATOM    815  CZ  TYR A 101       5.393  28.117 116.295  1.00 38.13           C  
ATOM    816  OH  TYR A 101       5.609  26.774 116.534  1.00 36.08           O  
ATOM    817  N   LYS A 102       4.699  35.205 114.412  1.00 37.92           N  
ATOM    818  CA  LYS A 102       4.111  36.534 114.466  1.00 37.57           C  
ATOM    819  C   LYS A 102       3.661  37.027 113.102  1.00 36.07           C  
ATOM    820  O   LYS A 102       2.538  37.490 112.938  1.00 36.13           O  
ATOM    821  CB  LYS A 102       5.103  37.537 115.059  1.00 38.88           C  
ATOM    822  CG  LYS A 102       4.456  38.867 115.423  1.00 44.46           C  
ATOM    823  CD  LYS A 102       5.485  39.967 115.662  1.00 47.96           C  
ATOM    824  CE  LYS A 102       6.139  40.418 114.347  1.00 50.82           C  
ATOM    825  NZ  LYS A 102       5.224  41.117 113.372  1.00 50.15           N1+
ATOM    826  N   LEU A 103       4.532  36.935 112.116  1.00 35.60           N  
ATOM    827  CA  LEU A 103       4.167  37.409 110.799  1.00 37.22           C  
ATOM    828  C   LEU A 103       3.007  36.622 110.178  1.00 39.18           C  
ATOM    829  O   LEU A 103       2.098  37.217 109.597  1.00 39.21           O  
ATOM    830  CB  LEU A 103       5.377  37.381 109.875  1.00 35.70           C  
ATOM    831  CG  LEU A 103       5.046  38.097 108.577  1.00 35.61           C  
ATOM    832  CD1 LEU A 103       4.875  39.589 108.878  1.00 34.07           C  
ATOM    833  CD2 LEU A 103       6.132  37.839 107.543  1.00 35.64           C  
ATOM    834  N   SER A 104       3.032  35.294 110.297  1.00 41.22           N  
ATOM    835  CA  SER A 104       1.958  34.453 109.751  1.00 44.14           C  
ATOM    836  C   SER A 104       0.620  34.848 110.374  1.00 45.39           C  
ATOM    837  O   SER A 104      -0.356  35.148 109.675  1.00 46.05           O  
ATOM    838  CB  SER A 104       2.233  32.979 110.048  1.00 43.79           C  
ATOM    839  OG  SER A 104       3.502  32.593 109.555  1.00 46.57           O  
ATOM    840  N   GLN A 105       0.597  34.836 111.702  1.00 45.81           N  
ATOM    841  CA  GLN A 105      -0.577  35.207 112.471  1.00 46.67           C  
ATOM    842  C   GLN A 105      -1.139  36.581 112.080  1.00 49.67           C  
ATOM    843  O   GLN A 105      -2.360  36.788 112.058  1.00 49.13           O  
ATOM    844  CB  GLN A 105      -0.228  35.184 113.956  1.00 41.65           C  
ATOM    845  CG  GLN A 105      -0.294  33.796 114.524  1.00 38.65           C  
ATOM    846  CD  GLN A 105      -0.067  33.737 116.010  1.00 35.34           C  
ATOM    847  NE2 GLN A 105       0.575  34.765 116.563  1.00 30.83           N  
ATOM    848  OE1 GLN A 105      -0.448  32.758 116.658  1.00 33.28           O  
ATOM    849  N   GLU A 106      -0.238  37.514 111.784  1.00 52.37           N  
ATOM    850  CA  GLU A 106      -0.630  38.854 111.386  1.00 54.94           C  
ATOM    851  C   GLU A 106      -1.250  38.687 110.021  1.00 54.52           C  
ATOM    852  O   GLU A 106      -2.346  39.177 109.760  1.00 55.84           O  
ATOM    853  CB  GLU A 106       0.591  39.776 111.288  1.00 58.27           C  
ATOM    854  CG  GLU A 106       0.229  41.235 111.075  1.00 64.25           C  
ATOM    855  CD  GLU A 106      -0.584  41.793 112.233  1.00 68.66           C  
ATOM    856  OE1 GLU A 106      -0.029  41.880 113.353  1.00 70.19           O  
ATOM    857  OE2 GLU A 106      -1.774  42.133 112.027  1.00 71.08           O1-
ATOM    858  N   PHE A 107      -0.543  37.967 109.157  1.00 52.71           N  
ATOM    859  CA  PHE A 107      -1.023  37.724 107.805  1.00 51.57           C  
ATOM    860  C   PHE A 107      -2.465  37.240 107.833  1.00 52.22           C  
ATOM    861  O   PHE A 107      -3.325  37.737 107.102  1.00 50.96           O  
ATOM    862  CB  PHE A 107      -0.160  36.675 107.113  1.00 47.39           C  
ATOM    863  CG  PHE A 107       0.662  37.224 105.996  1.00 45.06           C  
ATOM    864  CD1 PHE A 107       1.888  37.851 106.255  1.00 44.70           C  
ATOM    865  CD2 PHE A 107       0.207  37.130 104.682  1.00 41.95           C  
ATOM    866  CE1 PHE A 107       2.657  38.380 105.218  1.00 45.18           C  
ATOM    867  CE2 PHE A 107       0.952  37.650 103.628  1.00 43.57           C  
ATOM    868  CZ  PHE A 107       2.188  38.281 103.892  1.00 46.69           C  
ATOM    869  N   PHE A 108      -2.718  36.256 108.685  1.00 52.94           N  
ATOM    870  CA  PHE A 108      -4.049  35.695 108.817  1.00 53.31           C  
ATOM    871  C   PHE A 108      -5.017  36.735 109.369  1.00 53.79           C  
ATOM    872  O   PHE A 108      -6.177  36.811 108.958  1.00 52.62           O  
ATOM    873  CB  PHE A 108      -4.011  34.497 109.756  1.00 51.22           C  
ATOM    874  CG  PHE A 108      -5.364  34.006 110.153  1.00 48.30           C  
ATOM    875  CD1 PHE A 108      -6.139  33.289 109.265  1.00 49.28           C  
ATOM    876  CD2 PHE A 108      -5.864  34.264 111.419  1.00 48.84           C  
ATOM    877  CE1 PHE A 108      -7.408  32.824 109.634  1.00 50.33           C  
ATOM    878  CE2 PHE A 108      -7.124  33.809 111.798  1.00 48.85           C  
ATOM    879  CZ  PHE A 108      -7.898  33.085 110.903  1.00 48.83           C  
ATOM    880  N   LEU A 109      -4.528  37.532 110.306  1.00 54.21           N  
ATOM    881  CA  LEU A 109      -5.359  38.539 110.926  1.00 56.66           C  
ATOM    882  C   LEU A 109      -5.688  39.647 109.942  1.00 57.79           C  
ATOM    883  O   LEU A 109      -6.772  40.226 109.994  1.00 58.56           O  
ATOM    884  CB  LEU A 109      -4.659  39.101 112.168  1.00 58.65           C  
ATOM    885  CG  LEU A 109      -5.485  39.051 113.461  1.00 58.10           C  
ATOM    886  CD1 LEU A 109      -4.639  39.471 114.657  1.00 55.68           C  
ATOM    887  CD2 LEU A 109      -6.693  39.966 113.295  1.00 58.72           C  
ATOM    888  N   LYS A 110      -4.756  39.941 109.039  1.00 58.74           N  
ATOM    889  CA  LYS A 110      -4.976  40.977 108.034  1.00 58.51           C  
ATOM    890  C   LYS A 110      -6.054  40.507 107.075  1.00 57.53           C  
ATOM    891  O   LYS A 110      -6.784  41.314 106.517  1.00 57.10           O  
ATOM    892  CB  LYS A 110      -3.685  41.267 107.266  1.00 60.41           C  
ATOM    893  CG  LYS A 110      -2.713  42.172 108.018  1.00 62.39           C  
ATOM    894  CD  LYS A 110      -3.263  43.592 108.126  1.00 63.57           C  
ATOM    895  CE  LYS A 110      -2.318  44.523 108.882  1.00 64.94           C  
ATOM    896  NZ  LYS A 110      -2.216  44.180 110.336  1.00 65.65           N1+
ATOM    897  N   ALA A 111      -6.149  39.192 106.898  1.00 58.18           N  
ATOM    898  CA  ALA A 111      -7.144  38.586 106.016  1.00 58.14           C  
ATOM    899  C   ALA A 111      -8.502  38.609 106.704  1.00 58.78           C  
ATOM    900  O   ALA A 111      -9.544  38.705 106.047  1.00 57.93           O  
ATOM    901  CB  ALA A 111      -6.750  37.149 105.683  1.00 55.36           C  
ATOM    902  N   TYR A 112      -8.487  38.501 108.031  1.00 59.34           N  
ATOM    903  CA  TYR A 112      -9.724  38.545 108.793  1.00 59.94           C  
ATOM    904  C   TYR A 112     -10.275  39.937 108.551  1.00 60.36           C  
ATOM    905  O   TYR A 112     -11.389  40.113 108.059  1.00 60.57           O  
ATOM    906  CB  TYR A 112      -9.452  38.373 110.287  1.00 60.22           C  
ATOM    907  CG  TYR A 112     -10.701  38.122 111.093  1.00 60.30           C  
ATOM    908  CD1 TYR A 112     -11.246  36.846 111.153  1.00 61.09           C  
ATOM    909  CD2 TYR A 112     -11.343  39.154 111.785  1.00 60.55           C  
ATOM    910  CE1 TYR A 112     -12.386  36.588 111.872  1.00 61.21           C  
ATOM    911  CE2 TYR A 112     -12.495  38.907 112.515  1.00 61.28           C  
ATOM    912  CZ  TYR A 112     -13.009  37.616 112.551  1.00 61.97           C  
ATOM    913  OH  TYR A 112     -14.148  37.330 113.260  1.00 63.88           O  
ATOM    914  N   GLU A 113      -9.435  40.913 108.880  1.00 60.02           N  
ATOM    915  CA  GLU A 113      -9.722  42.334 108.770  1.00 59.73           C  
ATOM    916  C   GLU A 113     -10.135  42.880 107.428  1.00 59.15           C  
ATOM    917  O   GLU A 113     -10.672  43.971 107.358  1.00 61.25           O  
ATOM    918  CB  GLU A 113      -8.513  43.144 109.187  1.00 61.28           C  
ATOM    919  CG  GLU A 113      -8.144  43.067 110.636  1.00 65.74           C  
ATOM    920  CD  GLU A 113      -6.872  43.866 110.919  1.00 68.76           C  
ATOM    921  OE1 GLU A 113      -6.541  44.758 110.095  1.00 68.50           O  
ATOM    922  OE2 GLU A 113      -6.211  43.616 111.959  1.00 68.52           O1-
ATOM    923  N   ASN A 114      -9.868  42.185 106.346  1.00 56.76           N  
ATOM    924  CA  ASN A 114     -10.279  42.751 105.083  1.00 53.91           C  
ATOM    925  C   ASN A 114     -11.360  41.856 104.502  1.00 52.60           C  
ATOM    926  O   ASN A 114     -11.553  41.756 103.291  1.00 51.92           O  
ATOM    927  CB  ASN A 114      -9.039  42.904 104.205  1.00 54.86           C  
ATOM    928  CG  ASN A 114      -8.020  43.846 104.836  1.00 53.12           C  
ATOM    929  ND2 ASN A 114      -8.491  44.670 105.770  1.00 50.45           N  
ATOM    930  OD1 ASN A 114      -6.837  43.839 104.492  1.00 51.99           O  
ATOM    931  N   GLY A 115     -12.076  41.219 105.425  1.00 51.55           N  
ATOM    932  CA  GLY A 115     -13.165  40.321 105.095  1.00 51.93           C  
ATOM    933  C   GLY A 115     -12.899  39.406 103.923  1.00 53.16           C  
ATOM    934  O   GLY A 115     -13.740  39.277 103.038  1.00 51.83           O  
ATOM    935  N   HIS A 116     -11.727  38.775 103.903  1.00 55.15           N  
ATOM    936  CA  HIS A 116     -11.371  37.856 102.828  1.00 54.44           C  
ATOM    937  C   HIS A 116     -11.515  36.454 103.367  1.00 54.06           C  
ATOM    938  O   HIS A 116     -11.163  35.477 102.707  1.00 55.12           O  
ATOM    939  CB  HIS A 116      -9.936  38.084 102.375  1.00 54.61           C  
ATOM    940  CG  HIS A 116      -9.751  39.332 101.579  1.00 55.38           C  
ATOM    941  CD2 HIS A 116      -9.042  40.455 101.834  1.00 56.09           C  
ATOM    942  ND1 HIS A 116     -10.345  39.519 100.350  1.00 56.13           N  
ATOM    943  CE1 HIS A 116     -10.007  40.707  99.880  1.00 56.79           C  
ATOM    944  NE2 HIS A 116      -9.217  41.295 100.761  1.00 56.99           N  
ATOM    945  N   LEU A 117     -12.041  36.356 104.579  1.00 52.97           N  
ATOM    946  CA  LEU A 117     -12.223  35.054 105.177  1.00 52.88           C  
ATOM    947  C   LEU A 117     -13.677  34.716 105.432  1.00 53.16           C  
ATOM    948  O   LEU A 117     -14.556  35.569 105.322  1.00 52.13           O  
ATOM    949  CB  LEU A 117     -11.438  34.962 106.476  1.00 51.86           C  
ATOM    950  CG  LEU A 117      -9.958  35.295 106.322  1.00 50.43           C  
ATOM    951  CD1 LEU A 117      -9.257  34.911 107.614  1.00 49.18           C  
ATOM    952  CD2 LEU A 117      -9.355  34.554 105.122  1.00 47.07           C  
ATOM    953  N   VAL A 118     -13.918  33.455 105.775  1.00 53.49           N  
ATOM    954  CA  VAL A 118     -15.265  32.967 106.049  1.00 54.46           C  
ATOM    955  C   VAL A 118     -15.210  31.709 106.905  1.00 55.36           C  
ATOM    956  O   VAL A 118     -14.652  30.700 106.486  1.00 55.75           O  
ATOM    957  CB  VAL A 118     -16.018  32.658 104.732  1.00 53.72           C  
ATOM    958  CG1 VAL A 118     -15.070  32.056 103.719  1.00 54.16           C  
ATOM    959  CG2 VAL A 118     -17.167  31.703 104.996  1.00 52.96           C  
ATOM    960  N   LYS A 119     -15.787  31.768 108.101  1.00 56.37           N  
ATOM    961  CA  LYS A 119     -15.773  30.617 108.982  1.00 58.86           C  
ATOM    962  C   LYS A 119     -16.752  29.634 108.380  1.00 60.81           C  
ATOM    963  O   LYS A 119     -17.691  30.029 107.704  1.00 61.94           O  
ATOM    964  CB  LYS A 119     -16.197  31.008 110.411  1.00 58.54           C  
ATOM    965  CG  LYS A 119     -16.049  29.880 111.447  1.00 59.19           C  
ATOM    966  CD  LYS A 119     -15.374  30.363 112.736  1.00 59.71           C  
ATOM    967  CE  LYS A 119     -16.361  31.015 113.702  1.00 60.25           C  
ATOM    968  NZ  LYS A 119     -17.130  30.037 114.543  1.00 57.22           N1+
ATOM    969  N   LYS A 120     -16.516  28.350 108.585  1.00 61.79           N  
ATOM    970  CA  LYS A 120     -17.420  27.349 108.059  1.00 62.27           C  
ATOM    971  C   LYS A 120     -17.307  26.089 108.883  1.00 62.84           C  
ATOM    972  O   LYS A 120     -16.219  25.738 109.340  1.00 63.32           O  
ATOM    973  CB  LYS A 120     -17.083  27.030 106.607  1.00 63.98           C  
ATOM    974  CG  LYS A 120     -17.330  28.181 105.638  1.00 68.16           C  
ATOM    975  CD  LYS A 120     -16.922  27.829 104.203  1.00 70.44           C  
ATOM    976  CE  LYS A 120     -17.712  26.641 103.665  1.00 71.98           C  
ATOM    977  NZ  LYS A 120     -17.225  26.202 102.323  1.00 72.55           N1+
ATOM    978  N   VAL A 121     -18.431  25.416 109.093  1.00 62.43           N  
ATOM    979  CA  VAL A 121     -18.410  24.174 109.842  1.00 62.72           C  
ATOM    980  C   VAL A 121     -18.639  23.006 108.898  1.00 63.87           C  
ATOM    981  O   VAL A 121     -19.591  22.966 108.123  1.00 62.62           O  
ATOM    982  CB  VAL A 121     -19.470  24.148 110.931  1.00 61.54           C  
ATOM    983  CG1 VAL A 121     -19.477  22.782 111.591  1.00 60.24           C  
ATOM    984  CG2 VAL A 121     -19.189  25.239 111.946  1.00 59.82           C  
ATOM    985  N   THR A 122     -17.730  22.058 108.966  1.00 66.28           N  
ATOM    986  CA  THR A 122     -17.815  20.910 108.120  1.00 68.86           C  
ATOM    987  C   THR A 122     -17.769  19.679 108.979  1.00 69.79           C  
ATOM    988  O   THR A 122     -17.319  19.689 110.122  1.00 69.04           O  
ATOM    989  CB  THR A 122     -16.638  20.879 107.110  1.00 70.47           C  
ATOM    990  CG2 THR A 122     -16.548  19.513 106.417  1.00 70.75           C  
ATOM    991  OG1 THR A 122     -16.814  21.922 106.138  1.00 71.42           O  
ATOM    992  N   LYS A 123     -18.292  18.616 108.411  1.00 72.18           N  
ATOM    993  CA  LYS A 123     -18.278  17.335 109.065  1.00 74.29           C  
ATOM    994  C   LYS A 123     -16.931  16.780 108.626  1.00 74.99           C  
ATOM    995  O   LYS A 123     -16.637  16.740 107.428  1.00 75.81           O  
ATOM    996  CB  LYS A 123     -19.398  16.476 108.504  1.00 75.31           C  
ATOM    997  CG  LYS A 123     -19.614  16.754 107.025  1.00 77.36           C  
ATOM    998  CD  LYS A 123     -20.241  15.588 106.299  1.00 79.53           C  
ATOM    999  CE  LYS A 123     -21.506  16.016 105.588  1.00 81.38           C  
ATOM   1000  NZ  LYS A 123     -22.044  14.867 104.823  1.00 83.00           N1+
ATOM   1001  N   GLN A 124     -16.104  16.364 109.573  1.00 74.71           N  
ATOM   1002  CA  GLN A 124     -14.813  15.838 109.195  1.00 74.58           C  
ATOM   1003  C   GLN A 124     -14.410  14.631 110.017  1.00 74.74           C  
ATOM   1004  O   GLN A 124     -15.144  14.212 110.908  1.00 75.28           O  
ATOM   1005  CB  GLN A 124     -13.771  16.964 109.191  1.00 74.23           C  
ATOM   1006  CG  GLN A 124     -13.941  17.811 107.914  1.00 74.99           C  
ATOM   1007  CD  GLN A 124     -13.145  19.100 107.892  1.00 76.07           C  
ATOM   1008  NE2 GLN A 124     -12.639  19.480 106.712  1.00 76.56           N  
ATOM   1009  OE1 GLN A 124     -13.007  19.762 108.921  1.00 75.23           O  
ATOM   1010  N   ALA A 125     -13.247  14.071 109.704  1.00 74.44           N  
ATOM   1011  CA  ALA A 125     -12.783  12.830 110.318  1.00 73.89           C  
ATOM   1012  C   ALA A 125     -12.436  12.838 111.784  1.00 74.09           C  
ATOM   1013  O   ALA A 125     -12.236  13.886 112.394  1.00 75.84           O  
ATOM   1014  CB  ALA A 125     -11.619  12.270 109.527  1.00 72.77           C  
ATOM   1015  N   TYR A 126     -12.361  11.637 112.344  1.00 73.20           N  
ATOM   1016  CA  TYR A 126     -12.082  11.500 113.753  1.00 71.77           C  
ATOM   1017  C   TYR A 126     -11.801  10.069 114.173  1.00 73.10           C  
ATOM   1018  O   TYR A 126     -12.096   9.117 113.455  1.00 72.69           O  
ATOM   1019  CB  TYR A 126     -13.282  11.988 114.541  1.00 69.13           C  
ATOM   1020  CG  TYR A 126     -12.939  12.547 115.889  1.00 66.84           C  
ATOM   1021  CD1 TYR A 126     -12.393  13.817 116.003  1.00 65.88           C  
ATOM   1022  CD2 TYR A 126     -13.197  11.826 117.058  1.00 66.86           C  
ATOM   1023  CE1 TYR A 126     -12.116  14.371 117.244  1.00 66.97           C  
ATOM   1024  CE2 TYR A 126     -12.923  12.366 118.313  1.00 66.64           C  
ATOM   1025  CZ  TYR A 126     -12.385  13.645 118.400  1.00 67.84           C  
ATOM   1026  OH  TYR A 126     -12.144  14.203 119.638  1.00 67.76           O  
ATOM   1027  N   CYS A 127     -11.212   9.947 115.356  1.00 75.29           N  
ATOM   1028  CA  CYS A 127     -10.890   8.672 115.968  1.00 77.67           C  
ATOM   1029  C   CYS A 127     -11.449   8.819 117.357  1.00 80.25           C  
ATOM   1030  O   CYS A 127     -11.231   9.833 118.028  1.00 79.86           O  
ATOM   1031  CB  CYS A 127      -9.380   8.432 116.050  1.00 77.31           C  
ATOM   1032  SG  CYS A 127      -8.964   6.835 116.835  1.00 77.27           S  
ATOM   1033  N   GLU A 128     -12.189   7.815 117.792  1.00 83.92           N  
ATOM   1034  CA  GLU A 128     -12.775   7.894 119.106  1.00 86.88           C  
ATOM   1035  C   GLU A 128     -11.875   7.168 120.084  1.00 88.53           C  
ATOM   1036  O   GLU A 128     -11.810   7.544 121.254  1.00 89.12           O  
ATOM   1037  CB  GLU A 128     -14.184   7.312 119.076  1.00 87.72           C  
ATOM   1038  CG  GLU A 128     -15.054   7.918 117.974  1.00 89.58           C  
ATOM   1039  CD  GLU A 128     -16.125   8.868 118.483  1.00 90.60           C  
ATOM   1040  OE1 GLU A 128     -15.961   9.452 119.580  1.00 90.86           O  
ATOM   1041  OE2 GLU A 128     -17.130   9.032 117.762  1.00 91.36           O1-
ATOM   1042  N   HIS A 129     -11.184   6.134 119.598  1.00 89.61           N  
ATOM   1043  CA  HIS A 129     -10.245   5.370 120.415  1.00 90.42           C  
ATOM   1044  C   HIS A 129      -9.023   6.251 120.713  1.00 90.44           C  
ATOM   1045  O   HIS A 129      -8.278   5.999 121.668  1.00 90.91           O  
ATOM   1046  CB  HIS A 129      -9.805   4.097 119.676  1.00 91.99           C  
ATOM   1047  CG  HIS A 129      -8.581   3.433 120.269  1.00 93.09           C  
ATOM   1048  CD2 HIS A 129      -8.340   2.966 121.509  1.00 93.54           C  
ATOM   1049  ND1 HIS A 129      -7.439   3.196 119.531  1.00 93.99           N  
ATOM   1050  CE1 HIS A 129      -6.543   2.606 120.302  1.00 94.04           C  
ATOM   1051  NE2 HIS A 129      -7.051   2.451 121.505  1.00 94.08           N  
ATOM   1052  N   ASP A 130      -8.829   7.291 119.900  1.00 89.64           N  
ATOM   1053  CA  ASP A 130      -7.701   8.210 120.070  1.00 88.81           C  
ATOM   1054  C   ASP A 130      -8.128   9.657 120.366  1.00 88.35           C  
ATOM   1055  O   ASP A 130      -7.286  10.540 120.548  1.00 88.29           O  
ATOM   1056  CB  ASP A 130      -6.792   8.154 118.834  1.00 87.86           C  
ATOM   1057  CG  ASP A 130      -5.987   6.862 118.765  1.00 86.54           C  
ATOM   1058  OD1 ASP A 130      -5.299   6.636 117.752  1.00 86.07           O  
ATOM   1059  OD2 ASP A 130      -6.039   6.070 119.731  1.00 85.60           O1-
ATOM   1060  N   LYS A 131      -9.436   9.888 120.420  1.00 87.49           N  
ATOM   1061  CA  LYS A 131      -9.986  11.209 120.723  1.00 86.66           C  
ATOM   1062  C   LYS A 131      -9.312  12.379 119.986  1.00 86.20           C  
ATOM   1063  O   LYS A 131      -9.037  13.422 120.587  1.00 85.89           O  
ATOM   1064  CB  LYS A 131      -9.924  11.438 122.236  1.00 86.21           C  
ATOM   1065  N   MET A 132      -9.073  12.213 118.685  1.00 85.65           N  
ATOM   1066  CA  MET A 132      -8.416  13.246 117.873  1.00 84.46           C  
ATOM   1067  C   MET A 132      -8.889  13.253 116.412  1.00 82.98           C  
ATOM   1068  O   MET A 132      -9.200  12.199 115.852  1.00 82.24           O  
ATOM   1069  CB  MET A 132      -6.899  13.023 117.879  1.00 85.59           C  
ATOM   1070  CG  MET A 132      -6.498  11.654 117.314  1.00 87.06           C  
ATOM   1071  SD  MET A 132      -4.779  11.491 116.798  1.00 87.54           S  
ATOM   1072  CE  MET A 132      -4.930  11.831 115.038  1.00 86.55           C  
ATOM   1073  N   PHE A 133      -8.928  14.439 115.800  1.00 81.39           N  
ATOM   1074  CA  PHE A 133      -9.323  14.563 114.396  1.00 79.94           C  
ATOM   1075  C   PHE A 133      -8.304  13.834 113.525  1.00 79.05           C  
ATOM   1076  O   PHE A 133      -7.187  13.551 113.966  1.00 79.36           O  
ATOM   1077  CB  PHE A 133      -9.394  16.036 113.968  1.00 80.11           C  
ATOM   1078  CG  PHE A 133     -10.618  16.761 114.463  1.00 80.30           C  
ATOM   1079  CD1 PHE A 133     -10.762  17.077 115.809  1.00 80.30           C  
ATOM   1080  CD2 PHE A 133     -11.635  17.113 113.580  1.00 79.85           C  
ATOM   1081  CE1 PHE A 133     -11.903  17.733 116.272  1.00 79.41           C  
ATOM   1082  CE2 PHE A 133     -12.777  17.766 114.032  1.00 79.53           C  
ATOM   1083  CZ  PHE A 133     -12.911  18.076 115.381  1.00 79.56           C  
ATOM   1084  N   LEU A 134      -8.673  13.537 112.285  1.00 78.29           N  
ATOM   1085  CA  LEU A 134      -7.755  12.821 111.403  1.00 77.66           C  
ATOM   1086  C   LEU A 134      -7.481  13.484 110.044  1.00 77.79           C  
ATOM   1087  O   LEU A 134      -7.927  12.998 109.005  1.00 76.58           O  
ATOM   1088  CB  LEU A 134      -8.257  11.382 111.182  1.00 75.42           C  
ATOM   1089  CG  LEU A 134      -8.664  10.550 112.411  1.00 72.78           C  
ATOM   1090  CD1 LEU A 134      -9.276   9.240 111.948  1.00 71.95           C  
ATOM   1091  CD2 LEU A 134      -7.475  10.291 113.321  1.00 71.57           C  
ATOM   1092  N   PRO A 135      -6.747  14.614 110.049  1.00 78.66           N  
ATOM   1093  CA  PRO A 135      -6.350  15.406 108.875  1.00 79.39           C  
ATOM   1094  C   PRO A 135      -5.523  14.645 107.817  1.00 80.56           C  
ATOM   1095  O   PRO A 135      -4.898  13.621 108.114  1.00 78.93           O  
ATOM   1096  CB  PRO A 135      -5.578  16.563 109.498  1.00 79.16           C  
ATOM   1097  CG  PRO A 135      -6.323  16.825 110.700  1.00 79.06           C  
ATOM   1098  CD  PRO A 135      -6.668  15.449 111.266  1.00 78.64           C  
ATOM   1099  N   ASP A 136      -5.525  15.176 106.594  1.00 82.58           N  
ATOM   1100  CA  ASP A 136      -4.840  14.588 105.436  1.00 84.64           C  
ATOM   1101  C   ASP A 136      -4.132  13.224 105.605  1.00 86.92           C  
ATOM   1102  O   ASP A 136      -4.781  12.175 105.623  1.00 86.87           O  
ATOM   1103  CB  ASP A 136      -3.849  15.601 104.826  1.00 82.32           C  
ATOM   1104  CG  ASP A 136      -4.045  17.015 105.350  1.00 80.61           C  
ATOM   1105  OD1 ASP A 136      -3.828  17.241 106.555  1.00 78.68           O  
ATOM   1106  OD2 ASP A 136      -4.404  17.907 104.555  1.00 79.32           O1-
ATOM   1107  N   ARG A 137      -2.804  13.264 105.729  1.00 90.41           N  
ATOM   1108  CA  ARG A 137      -1.935  12.085 105.830  1.00 93.63           C  
ATOM   1109  C   ARG A 137      -2.228  11.006 106.898  1.00 95.30           C  
ATOM   1110  O   ARG A 137      -1.397  10.110 107.090  1.00 95.73           O  
ATOM   1111  CB  ARG A 137      -0.474  12.567 105.928  1.00 95.36           C  
ATOM   1112  CG  ARG A 137       0.593  11.572 105.467  1.00 97.41           C  
ATOM   1113  CD  ARG A 137       1.825  12.315 104.926  1.00 98.36           C  
ATOM   1114  NE  ARG A 137       3.081  11.591 105.135  1.00 99.80           N  
ATOM   1115  CZ  ARG A 137       3.949  11.286 104.172  1.00100.13           C  
ATOM   1116  NH1 ARG A 137       3.707  11.636 102.913  1.00100.62           N1+
ATOM   1117  NH2 ARG A 137       5.068  10.632 104.466  1.00100.47           N  
ATOM   1118  N   PHE A 138      -3.388  11.072 107.574  1.00 96.96           N  
ATOM   1119  CA  PHE A 138      -3.798  10.046 108.575  1.00 98.55           C  
ATOM   1120  C   PHE A 138      -4.754   9.070 107.973  1.00 99.86           C  
ATOM   1121  O   PHE A 138      -5.192   8.084 108.590  1.00101.06           O  
ATOM   1122  CB  PHE A 138      -4.536  10.617 109.756  1.00 98.43           C  
ATOM   1123  CG  PHE A 138      -3.651  11.193 110.771  1.00 99.15           C  
ATOM   1124  CD1 PHE A 138      -3.608  12.562 110.925  1.00 98.76           C  
ATOM   1125  CD2 PHE A 138      -2.831  10.390 111.559  1.00 98.99           C  
ATOM   1126  CE1 PHE A 138      -2.782  13.152 111.861  1.00 97.76           C  
ATOM   1127  CE2 PHE A 138      -1.985  10.968 112.511  1.00 98.55           C  
ATOM   1128  CZ  PHE A 138      -1.957  12.357 112.659  1.00 97.69           C  
ATOM   1129  N   VAL A 139      -5.122   9.390 106.759  1.00100.21           N  
ATOM   1130  CA  VAL A 139      -6.003   8.534 106.053  1.00100.48           C  
ATOM   1131  C   VAL A 139      -5.202   7.261 105.784  1.00100.69           C  
ATOM   1132  O   VAL A 139      -4.015   7.299 105.445  1.00100.15           O  
ATOM   1133  CB  VAL A 139      -6.459   9.213 104.748  1.00100.92           C  
ATOM   1134  CG1 VAL A 139      -5.304   9.290 103.748  1.00 99.86           C  
ATOM   1135  CG2 VAL A 139      -7.658   8.480 104.186  1.00100.61           C  
ATOM   1136  N   ILE A 140      -5.851   6.129 105.978  1.00101.41           N  
ATOM   1137  CA  ILE A 140      -5.210   4.860 105.725  1.00102.90           C  
ATOM   1138  C   ILE A 140      -6.270   3.981 105.087  1.00103.75           C  
ATOM   1139  O   ILE A 140      -7.108   3.418 105.789  1.00104.46           O  
ATOM   1140  CB  ILE A 140      -4.717   4.253 107.027  1.00103.12           C  
ATOM   1141  N   GLY A 141      -6.248   3.887 103.759  1.00104.01           N  
ATOM   1142  CA  GLY A 141      -7.225   3.066 103.064  1.00104.73           C  
ATOM   1143  C   GLY A 141      -6.793   2.630 101.676  1.00105.21           C  
ATOM   1144  O   GLY A 141      -5.613   2.710 101.331  1.00105.10           O  
ATOM   1145  N   THR A 142      -7.752   2.152 100.884  1.00105.95           N  
ATOM   1146  CA  THR A 142      -7.475   1.718  99.521  1.00106.91           C  
ATOM   1147  C   THR A 142      -7.360   2.956  98.648  1.00108.13           C  
ATOM   1148  O   THR A 142      -7.818   4.034  99.028  1.00107.66           O  
ATOM   1149  CB  THR A 142      -8.570   0.806  99.016  1.00106.83           C  
ATOM   1150  N   CYS A 143      -6.776   2.791  97.465  1.00109.89           N  
ATOM   1151  CA  CYS A 143      -6.509   3.920  96.566  1.00112.33           C  
ATOM   1152  C   CYS A 143      -7.630   4.583  95.777  1.00114.28           C  
ATOM   1153  O   CYS A 143      -8.691   4.000  95.585  1.00113.70           O  
ATOM   1154  CB  CYS A 143      -5.399   3.534  95.581  1.00111.79           C  
ATOM   1155  SG  CYS A 143      -5.210   4.631  94.117  1.00110.68           S  
ATOM   1156  N   PRO A 144      -7.358   5.810  95.312  1.00117.01           N  
ATOM   1157  CA  PRO A 144      -8.283   6.619  94.499  1.00120.17           C  
ATOM   1158  C   PRO A 144      -7.853   6.721  93.013  1.00122.51           C  
ATOM   1159  O   PRO A 144      -7.434   7.781  92.537  1.00122.68           O  
ATOM   1160  CB  PRO A 144      -8.410   8.012  95.095  1.00119.08           C  
ATOM   1161  N   TYR A 145      -7.987   5.590  92.319  1.00124.92           N  
ATOM   1162  CA  TYR A 145      -7.664   5.364  90.911  1.00127.20           C  
ATOM   1163  C   TYR A 145      -7.442   3.848  90.761  1.00127.89           C  
ATOM   1164  O   TYR A 145      -8.097   3.214  89.940  1.00128.36           O  
ATOM   1165  CB  TYR A 145      -6.380   6.126  90.429  1.00129.16           C  
ATOM   1166  CG  TYR A 145      -5.754   5.539  89.142  1.00131.14           C  
ATOM   1167  CD1 TYR A 145      -4.539   6.001  88.620  1.00131.60           C  
ATOM   1168  CD2 TYR A 145      -6.324   4.424  88.528  1.00131.83           C  
ATOM   1169  CE1 TYR A 145      -3.912   5.330  87.538  1.00131.82           C  
ATOM   1170  CE2 TYR A 145      -5.715   3.758  87.465  1.00132.03           C  
ATOM   1171  CZ  TYR A 145      -4.504   4.203  86.974  1.00131.99           C  
ATOM   1172  OH  TYR A 145      -3.842   3.472  85.998  1.00131.90           O  
ATOM   1173  N   CYS A 146      -6.562   3.256  91.571  1.00128.57           N  
ATOM   1174  CA  CYS A 146      -6.233   1.839  91.386  1.00129.09           C  
ATOM   1175  C   CYS A 146      -6.583   0.741  92.389  1.00128.89           C  
ATOM   1176  O   CYS A 146      -6.740  -0.406  91.988  1.00129.27           O  
ATOM   1177  CB  CYS A 146      -4.755   1.724  91.038  1.00129.97           C  
ATOM   1178  SG  CYS A 146      -3.821   0.761  92.232  1.00131.35           S  
ATOM   1179  N   GLY A 147      -6.653   1.034  93.677  1.00128.26           N  
ATOM   1180  CA  GLY A 147      -7.066  -0.014  94.589  1.00127.40           C  
ATOM   1181  C   GLY A 147      -5.959  -0.755  95.296  1.00126.50           C  
ATOM   1182  O   GLY A 147      -5.887  -1.974  95.174  1.00126.48           O  
ATOM   1183  N   ALA A 148      -5.114  -0.042  96.042  1.00125.59           N  
ATOM   1184  CA  ALA A 148      -4.014  -0.681  96.772  1.00124.24           C  
ATOM   1185  C   ALA A 148      -4.155  -0.433  98.264  1.00123.24           C  
ATOM   1186  O   ALA A 148      -4.672   0.601  98.653  1.00123.05           O  
ATOM   1187  CB  ALA A 148      -2.645  -0.163  96.274  1.00124.14           C  
ATOM   1188  N   GLU A 149      -3.687  -1.361  99.098  1.00122.17           N  
ATOM   1189  CA  GLU A 149      -3.801  -1.203 100.550  1.00121.49           C  
ATOM   1190  C   GLU A 149      -2.850  -0.149 101.107  1.00121.44           C  
ATOM   1191  O   GLU A 149      -1.701  -0.059 100.679  1.00120.77           O  
ATOM   1192  CB  GLU A 149      -3.563  -2.540 101.242  1.00121.11           C  
ATOM   1193  N   ASP A 150      -3.353   0.653 102.047  1.00121.70           N  
ATOM   1194  CA  ASP A 150      -2.590   1.721 102.708  1.00122.30           C  
ATOM   1195  C   ASP A 150      -2.134   2.861 101.783  1.00122.67           C  
ATOM   1196  O   ASP A 150      -1.121   2.744 101.093  1.00123.08           O  
ATOM   1197  CB  ASP A 150      -1.384   1.123 103.440  1.00121.58           C  
ATOM   1198  N   GLN A 151      -2.885   3.963 101.785  1.00122.79           N  
ATOM   1199  CA  GLN A 151      -2.573   5.136 100.963  1.00122.72           C  
ATOM   1200  C   GLN A 151      -2.761   6.432 101.762  1.00122.72           C  
ATOM   1201  O   GLN A 151      -3.859   6.728 102.237  1.00122.83           O  
ATOM   1202  CB  GLN A 151      -3.456   5.151  99.724  1.00121.76           C  
ATOM   1203  N   LYS A 152      -1.687   7.207 101.904  1.00122.86           N  
ATOM   1204  CA  LYS A 152      -1.747   8.452 102.665  1.00123.34           C  
ATOM   1205  C   LYS A 152      -1.492   9.675 101.792  1.00124.00           C  
ATOM   1206  O   LYS A 152      -0.948   9.545 100.702  1.00123.61           O  
ATOM   1207  CB  LYS A 152      -0.714   8.427 103.789  1.00122.59           C  
ATOM   1208  CG  LYS A 152       0.709   8.766 103.349  1.00120.97           C  
ATOM   1209  CD  LYS A 152       1.617   7.591 103.659  1.00119.68           C  
ATOM   1210  CE  LYS A 152       3.006   8.041 104.038  1.00118.89           C  
ATOM   1211  NZ  LYS A 152       3.586   7.165 105.080  1.00119.30           N1+
ATOM   1212  N   GLY A 153      -1.872  10.851 102.301  1.00125.88           N  
ATOM   1213  CA  GLY A 153      -1.687  12.117 101.603  1.00127.88           C  
ATOM   1214  C   GLY A 153      -2.013  12.073 100.125  1.00129.56           C  
ATOM   1215  O   GLY A 153      -3.098  11.645  99.743  1.00129.00           O  
ATOM   1216  N   ASP A 154      -1.050  12.453  99.290  1.00131.57           N  
ATOM   1217  CA  ASP A 154      -1.268  12.498  97.847  1.00133.93           C  
ATOM   1218  C   ASP A 154      -0.058  12.162  96.951  1.00136.18           C  
ATOM   1219  O   ASP A 154       0.255  12.967  96.073  1.00136.84           O  
ATOM   1220  CB  ASP A 154      -1.728  13.916  97.519  1.00132.87           C  
ATOM   1221  CG  ASP A 154      -1.089  14.949  98.446  1.00131.88           C  
ATOM   1222  OD1 ASP A 154      -1.686  15.256  99.503  1.00130.98           O  
ATOM   1223  OD2 ASP A 154       0.022  15.431  98.135  1.00131.11           O1-
ATOM   1224  N   GLN A 155       0.617  11.020  97.115  1.00138.56           N  
ATOM   1225  CA  GLN A 155       1.798  10.736  96.268  1.00140.79           C  
ATOM   1226  C   GLN A 155       1.791   9.317  95.719  1.00142.49           C  
ATOM   1227  O   GLN A 155       2.057   9.096  94.538  1.00142.63           O  
ATOM   1228  CB  GLN A 155       3.097  10.993  97.053  1.00140.56           C  
ATOM   1229  CG  GLN A 155       3.184  12.385  97.650  1.00140.01           C  
ATOM   1230  CD  GLN A 155       2.699  12.462  99.088  1.00139.64           C  
ATOM   1231  NE2 GLN A 155       2.725  11.341  99.814  1.00139.29           N  
ATOM   1232  OE1 GLN A 155       2.323  13.535  99.541  1.00139.10           O  
ATOM   1233  N   CYS A 156       1.475   8.378  96.606  1.00144.26           N  
ATOM   1234  CA  CYS A 156       1.348   6.958  96.319  1.00145.69           C  
ATOM   1235  C   CYS A 156       2.592   6.121  96.237  1.00146.94           C  
ATOM   1236  O   CYS A 156       3.632   6.403  96.827  1.00147.14           O  
ATOM   1237  CB  CYS A 156       0.528   6.728  95.046  1.00145.72           C  
ATOM   1238  SG  CYS A 156      -1.080   5.947  95.372  1.00144.48           S  
ATOM   1239  N   GLU A 157       2.418   5.047  95.493  1.00148.33           N  
ATOM   1240  CA  GLU A 157       3.438   4.063  95.275  1.00149.85           C  
ATOM   1241  C   GLU A 157       2.855   3.098  94.256  1.00150.82           C  
ATOM   1242  O   GLU A 157       3.418   2.059  93.947  1.00151.35           O  
ATOM   1243  CB  GLU A 157       3.719   3.380  96.588  1.00149.53           C  
ATOM   1244  N   VAL A 158       1.722   3.508  93.713  1.00151.60           N  
ATOM   1245  CA  VAL A 158       1.044   2.692  92.739  1.00152.40           C  
ATOM   1246  C   VAL A 158       0.942   3.253  91.320  1.00152.80           C  
ATOM   1247  O   VAL A 158       1.431   2.656  90.366  1.00153.31           O  
ATOM   1248  CB  VAL A 158      -0.340   2.371  93.254  1.00152.72           C  
ATOM   1249  N   CYS A 159       0.305   4.407  91.194  1.00152.89           N  
ATOM   1250  CA  CYS A 159       0.032   5.026  89.896  1.00152.88           C  
ATOM   1251  C   CYS A 159      -0.487   6.330  90.371  1.00152.38           C  
ATOM   1252  O   CYS A 159      -0.365   7.373  89.729  1.00152.58           O  
ATOM   1253  CB  CYS A 159      -1.148   4.330  89.238  1.00153.33           C  
ATOM   1254  SG  CYS A 159      -2.571   4.306  90.356  1.00154.10           S  
ATOM   1255  N   GLY A 160      -1.085   6.183  91.548  1.00151.44           N  
ATOM   1256  CA  GLY A 160      -1.708   7.243  92.293  1.00149.71           C  
ATOM   1257  C   GLY A 160      -0.831   8.435  92.577  1.00148.35           C  
ATOM   1258  O   GLY A 160       0.306   8.349  93.036  1.00148.95           O  
ATOM   1259  N   ARG A 161      -1.400   9.572  92.246  1.00146.67           N  
ATOM   1260  CA  ARG A 161      -0.800  10.856  92.476  1.00144.80           C  
ATOM   1261  C   ARG A 161      -2.070  11.605  92.822  1.00143.27           C  
ATOM   1262  O   ARG A 161      -3.056  11.542  92.087  1.00143.30           O  
ATOM   1263  CB  ARG A 161      -0.161  11.425  91.194  1.00144.83           C  
ATOM   1264  N   PRO A 162      -2.055  12.247  93.984  1.00140.90           N  
ATOM   1265  CA  PRO A 162      -3.167  13.030  94.518  1.00138.33           C  
ATOM   1266  C   PRO A 162      -4.514  12.306  94.720  1.00136.40           C  
ATOM   1267  O   PRO A 162      -5.405  12.341  93.869  1.00136.62           O  
ATOM   1268  CB  PRO A 162      -3.382  14.267  93.631  1.00138.35           C  
ATOM   1269  N   LEU A 163      -4.664  11.696  95.887  1.00133.43           N  
ATOM   1270  CA  LEU A 163      -5.873  10.959  96.264  1.00129.97           C  
ATOM   1271  C   LEU A 163      -6.506  11.561  97.531  1.00127.43           C  
ATOM   1272  O   LEU A 163      -6.194  11.152  98.644  1.00127.66           O  
ATOM   1273  CB  LEU A 163      -5.532   9.478  96.485  1.00129.97           C  
ATOM   1274  N   THR A 164      -7.379  12.547  97.340  1.00124.18           N  
ATOM   1275  CA  THR A 164      -8.038  13.194  98.470  1.00121.01           C  
ATOM   1276  C   THR A 164      -8.374  12.160  99.547  1.00118.71           C  
ATOM   1277  O   THR A 164      -8.791  11.047  99.235  1.00118.57           O  
ATOM   1278  CB  THR A 164      -9.306  13.913  98.010  1.00120.68           C  
ATOM   1279  N   PRO A 165      -8.190  12.522 100.829  1.00116.40           N  
ATOM   1280  CA  PRO A 165      -8.454  11.653 101.981  1.00113.77           C  
ATOM   1281  C   PRO A 165      -9.804  10.943 102.034  1.00111.18           C  
ATOM   1282  O   PRO A 165      -9.962   9.978 102.776  1.00111.30           O  
ATOM   1283  CB  PRO A 165      -8.278  12.598 103.169  1.00114.29           C  
ATOM   1284  CG  PRO A 165      -7.231  13.543 102.687  1.00115.37           C  
ATOM   1285  CD  PRO A 165      -7.708  13.840 101.281  1.00116.11           C  
ATOM   1286  N   GLU A 166     -10.773  11.401 101.250  1.00108.40           N  
ATOM   1287  CA  GLU A 166     -12.102  10.795 101.292  1.00105.18           C  
ATOM   1288  C   GLU A 166     -12.449   9.827 100.162  1.00102.96           C  
ATOM   1289  O   GLU A 166     -13.243   8.905 100.352  1.00102.57           O  
ATOM   1290  CB  GLU A 166     -13.154  11.906 101.388  1.00104.82           C  
ATOM   1291  CG  GLU A 166     -12.849  12.926 102.493  1.00103.07           C  
ATOM   1292  CD  GLU A 166     -12.883  12.339 103.908  1.00101.83           C  
ATOM   1293  OE1 GLU A 166     -12.603  11.131 104.091  1.00100.62           O  
ATOM   1294  OE2 GLU A 166     -13.177  13.104 104.848  1.00100.80           O1-
ATOM   1295  N   ILE A 167     -11.856  10.026  98.992  1.00100.38           N  
ATOM   1296  CA  ILE A 167     -12.123   9.136  97.871  1.00 98.02           C  
ATOM   1297  C   ILE A 167     -11.439   7.790  98.164  1.00 96.69           C  
ATOM   1298  O   ILE A 167     -11.524   6.834  97.385  1.00 95.02           O  
ATOM   1299  CB  ILE A 167     -11.612   9.765  96.541  1.00 97.16           C  
ATOM   1300  CG1 ILE A 167     -12.038   8.906  95.345  1.00 96.54           C  
ATOM   1301  CG2 ILE A 167     -10.113   9.969  96.602  1.00 97.22           C  
ATOM   1302  CD1 ILE A 167     -13.523   8.992  95.009  1.00 95.00           C  
ATOM   1303  N   LEU A 168     -10.772   7.729  99.315  1.00 95.69           N  
ATOM   1304  CA  LEU A 168     -10.090   6.516  99.748  1.00 94.69           C  
ATOM   1305  C   LEU A 168     -11.111   5.532 100.302  1.00 93.43           C  
ATOM   1306  O   LEU A 168     -12.002   5.901 101.072  1.00 92.33           O  
ATOM   1307  CB  LEU A 168      -9.035   6.821 100.826  1.00 95.52           C  
ATOM   1308  CG  LEU A 168      -7.722   7.492 100.400  1.00 95.99           C  
ATOM   1309  CD1 LEU A 168      -6.776   7.535 101.572  1.00 96.33           C  
ATOM   1310  CD2 LEU A 168      -7.073   6.719  99.276  1.00 95.46           C  
ATOM   1311  N   ILE A 169     -10.959   4.278  99.894  1.00 92.04           N  
ATOM   1312  CA  ILE A 169     -11.836   3.189 100.299  1.00 90.15           C  
ATOM   1313  C   ILE A 169     -11.425   2.632 101.660  1.00 89.67           C  
ATOM   1314  O   ILE A 169     -10.239   2.569 101.981  1.00 90.24           O  
ATOM   1315  CB  ILE A 169     -11.793   2.074  99.236  1.00 89.75           C  
ATOM   1316  CG1 ILE A 169     -12.278   2.639  97.894  1.00 89.18           C  
ATOM   1317  CG2 ILE A 169     -12.631   0.889  99.675  1.00 88.98           C  
ATOM   1318  CD1 ILE A 169     -12.028   1.738  96.698  1.00 89.01           C  
ATOM   1319  N   ASN A 170     -12.414   2.236 102.456  1.00 89.19           N  
ATOM   1320  CA  ASN A 170     -12.176   1.686 103.792  1.00 88.80           C  
ATOM   1321  C   ASN A 170     -11.404   2.636 104.704  1.00 88.23           C  
ATOM   1322  O   ASN A 170     -10.300   2.320 105.141  1.00 87.96           O  
ATOM   1323  CB  ASN A 170     -11.407   0.364 103.705  1.00 89.41           C  
ATOM   1324  CG  ASN A 170     -12.226  -0.755 103.098  1.00 89.51           C  
ATOM   1325  ND2 ASN A 170     -13.454  -0.446 102.694  1.00 89.93           N  
ATOM   1326  OD1 ASN A 170     -11.757  -1.889 102.994  1.00 90.31           O  
ATOM   1327  N   PRO A 171     -11.976   3.812 105.006  1.00 87.80           N  
ATOM   1328  CA  PRO A 171     -11.306   4.783 105.872  1.00 88.37           C  
ATOM   1329  C   PRO A 171     -11.069   4.279 107.293  1.00 89.05           C  
ATOM   1330  O   PRO A 171     -12.011   4.078 108.059  1.00 88.92           O  
ATOM   1331  CB  PRO A 171     -12.250   5.978 105.833  1.00 87.55           C  
ATOM   1332  CG  PRO A 171     -12.831   5.886 104.474  1.00 86.77           C  
ATOM   1333  CD  PRO A 171     -13.158   4.422 104.381  1.00 87.24           C  
ATOM   1334  N   ARG A 172      -9.800   4.077 107.634  1.00 90.17           N  
ATOM   1335  CA  ARG A 172      -9.413   3.608 108.960  1.00 91.24           C  
ATOM   1336  C   ARG A 172      -8.248   4.446 109.451  1.00 90.81           C  
ATOM   1337  O   ARG A 172      -7.234   4.583 108.762  1.00 91.55           O  
ATOM   1338  CB  ARG A 172      -9.002   2.132 108.914  1.00 92.67           C  
ATOM   1339  CG  ARG A 172     -10.118   1.201 108.462  1.00 95.46           C  
ATOM   1340  CD  ARG A 172      -9.633  -0.228 108.302  1.00 97.18           C  
ATOM   1341  NE  ARG A 172     -10.640  -1.077 107.666  1.00 98.96           N  
ATOM   1342  CZ  ARG A 172     -10.416  -2.321 107.246  1.00100.14           C  
ATOM   1343  NH1 ARG A 172      -9.216  -2.874 107.391  1.00 99.75           N1+
ATOM   1344  NH2 ARG A 172     -11.394  -3.012 106.675  1.00100.93           N  
ATOM   1345  N   CYS A 173      -8.400   5.016 110.640  1.00 89.69           N  
ATOM   1346  CA  CYS A 173      -7.353   5.837 111.211  1.00 88.92           C  
ATOM   1347  C   CYS A 173      -6.009   5.119 111.121  1.00 88.90           C  
ATOM   1348  O   CYS A 173      -5.905   3.936 111.454  1.00 88.84           O  
ATOM   1349  CB  CYS A 173      -7.667   6.147 112.667  1.00 88.46           C  
ATOM   1350  SG  CYS A 173      -6.324   7.016 113.474  1.00 90.67           S  
ATOM   1351  N   ALA A 174      -4.984   5.836 110.668  1.00 88.04           N  
ATOM   1352  CA  ALA A 174      -3.647   5.264 110.532  1.00 86.46           C  
ATOM   1353  C   ALA A 174      -3.008   4.930 111.878  1.00 85.54           C  
ATOM   1354  O   ALA A 174      -2.350   3.900 112.009  1.00 86.08           O  
ATOM   1355  CB  ALA A 174      -2.746   6.214 109.755  1.00 86.15           C  
ATOM   1356  N   ILE A 175      -3.201   5.786 112.878  1.00 84.22           N  
ATOM   1357  CA  ILE A 175      -2.613   5.541 114.194  1.00 83.72           C  
ATOM   1358  C   ILE A 175      -2.978   4.199 114.822  1.00 83.05           C  
ATOM   1359  O   ILE A 175      -2.104   3.521 115.368  1.00 83.44           O  
ATOM   1360  CB  ILE A 175      -2.983   6.636 115.214  1.00 83.84           C  
ATOM   1361  CG1 ILE A 175      -2.340   7.966 114.823  1.00 84.55           C  
ATOM   1362  CG2 ILE A 175      -2.498   6.232 116.601  1.00 83.00           C  
ATOM   1363  CD1 ILE A 175      -2.744   9.128 115.720  1.00 84.15           C  
ATOM   1364  N   CYS A 176      -4.251   3.812 114.760  1.00 81.99           N  
ATOM   1365  CA  CYS A 176      -4.654   2.544 115.360  1.00 81.28           C  
ATOM   1366  C   CYS A 176      -5.507   1.624 114.488  1.00 82.26           C  
ATOM   1367  O   CYS A 176      -5.951   0.574 114.951  1.00 81.78           O  
ATOM   1368  CB  CYS A 176      -5.374   2.796 116.688  1.00 79.28           C  
ATOM   1369  SG  CYS A 176      -7.039   3.438 116.533  1.00 74.24           S  
ATOM   1370  N   GLY A 177      -5.738   2.011 113.236  1.00 83.72           N  
ATOM   1371  CA  GLY A 177      -6.523   1.176 112.338  1.00 85.71           C  
ATOM   1372  C   GLY A 177      -8.028   1.212 112.549  1.00 87.47           C  
ATOM   1373  O   GLY A 177      -8.783   0.583 111.801  1.00 87.46           O  
ATOM   1374  N   ARG A 178      -8.467   1.938 113.572  1.00 88.37           N  
ATOM   1375  CA  ARG A 178      -9.889   2.065 113.872  1.00 89.24           C  
ATOM   1376  C   ARG A 178     -10.598   2.784 112.726  1.00 89.13           C  
ATOM   1377  O   ARG A 178     -10.211   3.898 112.353  1.00 89.46           O  
ATOM   1378  CB  ARG A 178     -10.086   2.871 115.162  1.00 90.63           C  
ATOM   1379  CG  ARG A 178      -9.819   2.120 116.466  1.00 92.33           C  
ATOM   1380  CD  ARG A 178     -11.116   1.666 117.119  1.00 93.56           C  
ATOM   1381  NE  ARG A 178     -11.671   0.479 116.476  1.00 94.72           N  
ATOM   1382  CZ  ARG A 178     -12.950   0.124 116.540  1.00 95.18           C  
ATOM   1383  NH1 ARG A 178     -13.817   0.871 117.216  1.00 94.43           N1+
ATOM   1384  NH2 ARG A 178     -13.360  -0.985 115.934  1.00 95.18           N  
ATOM   1385  N   PRO A 179     -11.639   2.157 112.143  1.00 88.56           N  
ATOM   1386  CA  PRO A 179     -12.353   2.813 111.044  1.00 87.83           C  
ATOM   1387  C   PRO A 179     -12.785   4.213 111.488  1.00 87.88           C  
ATOM   1388  O   PRO A 179     -13.394   4.378 112.546  1.00 87.66           O  
ATOM   1389  CB  PRO A 179     -13.532   1.878 110.800  1.00 86.87           C  
ATOM   1390  CG  PRO A 179     -12.953   0.529 111.127  1.00 86.44           C  
ATOM   1391  CD  PRO A 179     -12.187   0.812 112.400  1.00 87.61           C  
ATOM   1392  N   ILE A 180     -12.453   5.211 110.675  1.00 88.24           N  
ATOM   1393  CA  ILE A 180     -12.757   6.615 110.961  1.00 88.63           C  
ATOM   1394  C   ILE A 180     -14.160   6.917 111.496  1.00 88.60           C  
ATOM   1395  O   ILE A 180     -15.090   6.128 111.334  1.00 89.15           O  
ATOM   1396  CB  ILE A 180     -12.546   7.493 109.706  1.00 88.21           C  
ATOM   1397  CG1 ILE A 180     -13.740   7.355 108.757  1.00 87.63           C  
ATOM   1398  CG2 ILE A 180     -11.277   7.068 108.992  1.00 88.32           C  
ATOM   1399  CD1 ILE A 180     -13.734   8.348 107.618  1.00 87.25           C  
ATOM   1400  N   SER A 181     -14.291   8.080 112.131  1.00 88.12           N  
ATOM   1401  CA  SER A 181     -15.561   8.552 112.683  1.00 87.34           C  
ATOM   1402  C   SER A 181     -15.784   9.958 112.114  1.00 86.80           C  
ATOM   1403  O   SER A 181     -14.886  10.512 111.480  1.00 87.05           O  
ATOM   1404  CB  SER A 181     -15.496   8.601 114.213  1.00 87.28           C  
ATOM   1405  OG  SER A 181     -15.135   7.337 114.747  1.00 86.30           O  
ATOM   1406  N   PHE A 182     -16.960  10.541 112.332  1.00 86.15           N  
ATOM   1407  CA  PHE A 182     -17.232  11.878 111.790  1.00 85.15           C  
ATOM   1408  C   PHE A 182     -17.742  12.927 112.774  1.00 83.20           C  
ATOM   1409  O   PHE A 182     -18.887  12.873 113.218  1.00 82.89           O  
ATOM   1410  CB  PHE A 182     -18.220  11.787 110.621  1.00 86.71           C  
ATOM   1411  CG  PHE A 182     -17.601  11.305 109.347  1.00 87.44           C  
ATOM   1412  CD1 PHE A 182     -16.585  12.036 108.737  1.00 87.63           C  
ATOM   1413  CD2 PHE A 182     -18.014  10.110 108.767  1.00 88.29           C  
ATOM   1414  CE1 PHE A 182     -15.981  11.584 107.566  1.00 88.36           C  
ATOM   1415  CE2 PHE A 182     -17.419   9.646 107.596  1.00 89.56           C  
ATOM   1416  CZ  PHE A 182     -16.397  10.386 106.993  1.00 89.23           C  
ATOM   1417  N   ARG A 183     -16.885  13.895 113.082  1.00 80.87           N  
ATOM   1418  CA  ARG A 183     -17.212  14.984 114.003  1.00 79.22           C  
ATOM   1419  C   ARG A 183     -17.064  16.304 113.243  1.00 77.70           C  
ATOM   1420  O   ARG A 183     -16.040  16.542 112.610  1.00 78.04           O  
ATOM   1421  CB  ARG A 183     -16.253  14.971 115.200  1.00 79.88           C  
ATOM   1422  CG  ARG A 183     -16.795  14.369 116.499  1.00 80.93           C  
ATOM   1423  CD  ARG A 183     -17.045  12.880 116.361  1.00 81.41           C  
ATOM   1424  NE  ARG A 183     -17.684  12.275 117.533  1.00 82.96           N  
ATOM   1425  CZ  ARG A 183     -18.501  12.906 118.377  1.00 83.16           C  
ATOM   1426  NH1 ARG A 183     -18.789  14.190 118.208  1.00 82.92           N1+
ATOM   1427  NH2 ARG A 183     -19.060  12.236 119.378  1.00 82.30           N  
ATOM   1428  N   ASP A 184     -18.084  17.158 113.302  1.00 76.06           N  
ATOM   1429  CA  ASP A 184     -18.054  18.431 112.576  1.00 73.45           C  
ATOM   1430  C   ASP A 184     -17.095  19.422 113.225  1.00 68.73           C  
ATOM   1431  O   ASP A 184     -16.937  19.422 114.440  1.00 68.01           O  
ATOM   1432  CB  ASP A 184     -19.475  19.027 112.460  1.00 76.31           C  
ATOM   1433  CG  ASP A 184     -20.261  18.962 113.764  1.00 78.76           C  
ATOM   1434  OD1 ASP A 184     -20.425  17.849 114.311  1.00 81.21           O  
ATOM   1435  OD2 ASP A 184     -20.731  20.021 114.233  1.00 79.35           O1-
ATOM   1436  N   SER A 185     -16.439  20.244 112.408  1.00 64.21           N  
ATOM   1437  CA  SER A 185     -15.474  21.227 112.906  1.00 61.10           C  
ATOM   1438  C   SER A 185     -15.507  22.565 112.161  1.00 58.89           C  
ATOM   1439  O   SER A 185     -15.924  22.636 111.007  1.00 57.96           O  
ATOM   1440  CB  SER A 185     -14.059  20.643 112.848  1.00 59.68           C  
ATOM   1441  OG  SER A 185     -13.102  21.570 113.324  1.00 59.50           O  
ATOM   1442  N   ALA A 186     -15.055  23.623 112.828  1.00 57.80           N  
ATOM   1443  CA  ALA A 186     -15.042  24.964 112.236  1.00 57.07           C  
ATOM   1444  C   ALA A 186     -13.672  25.432 111.733  1.00 55.96           C  
ATOM   1445  O   ALA A 186     -12.689  25.387 112.466  1.00 54.77           O  
ATOM   1446  CB  ALA A 186     -15.573  25.972 113.240  1.00 56.14           C  
ATOM   1447  N   HIS A 187     -13.622  25.892 110.483  1.00 55.04           N  
ATOM   1448  CA  HIS A 187     -12.381  26.390 109.893  1.00 55.17           C  
ATOM   1449  C   HIS A 187     -12.615  27.664 109.092  1.00 54.86           C  
ATOM   1450  O   HIS A 187     -13.680  27.847 108.503  1.00 54.40           O  
ATOM   1451  CB  HIS A 187     -11.746  25.337 108.973  1.00 54.37           C  
ATOM   1452  CG  HIS A 187     -11.136  24.182 109.705  1.00 55.15           C  
ATOM   1453  CD2 HIS A 187      -9.868  23.965 110.126  1.00 54.21           C  
ATOM   1454  ND1 HIS A 187     -11.869  23.094 110.128  1.00 54.44           N  
ATOM   1455  CE1 HIS A 187     -11.079  22.259 110.778  1.00 53.42           C  
ATOM   1456  NE2 HIS A 187      -9.860  22.764 110.791  1.00 53.98           N  
ATOM   1457  N   TYR A 188     -11.618  28.547 109.079  1.00 54.71           N  
ATOM   1458  CA  TYR A 188     -11.709  29.787 108.311  1.00 54.51           C  
ATOM   1459  C   TYR A 188     -11.205  29.512 106.892  1.00 55.16           C  
ATOM   1460  O   TYR A 188     -10.307  28.681 106.682  1.00 55.50           O  
ATOM   1461  CB  TYR A 188     -10.874  30.894 108.965  1.00 53.60           C  
ATOM   1462  CG  TYR A 188     -11.484  31.448 110.237  1.00 54.47           C  
ATOM   1463  CD1 TYR A 188     -12.435  32.472 110.195  1.00 54.36           C  
ATOM   1464  CD2 TYR A 188     -11.148  30.916 111.478  1.00 54.19           C  
ATOM   1465  CE1 TYR A 188     -13.039  32.946 111.358  1.00 53.13           C  
ATOM   1466  CE2 TYR A 188     -11.745  31.380 112.641  1.00 54.92           C  
ATOM   1467  CZ  TYR A 188     -12.692  32.392 112.578  1.00 54.68           C  
ATOM   1468  OH  TYR A 188     -13.301  32.819 113.747  1.00 54.89           O  
ATOM   1469  N   TYR A 189     -11.797  30.193 105.916  1.00 54.55           N  
ATOM   1470  CA  TYR A 189     -11.411  30.013 104.522  1.00 52.59           C  
ATOM   1471  C   TYR A 189     -11.089  31.341 103.875  1.00 53.50           C  
ATOM   1472  O   TYR A 189     -11.469  32.400 104.368  1.00 52.94           O  
ATOM   1473  CB  TYR A 189     -12.536  29.343 103.733  1.00 48.61           C  
ATOM   1474  CG  TYR A 189     -12.881  27.942 104.196  1.00 47.45           C  
ATOM   1475  CD1 TYR A 189     -13.307  27.696 105.503  1.00 44.47           C  
ATOM   1476  CD2 TYR A 189     -12.816  26.863 103.313  1.00 45.18           C  
ATOM   1477  CE1 TYR A 189     -13.656  26.415 105.912  1.00 42.56           C  
ATOM   1478  CE2 TYR A 189     -13.169  25.578 103.716  1.00 42.85           C  
ATOM   1479  CZ  TYR A 189     -13.585  25.358 105.014  1.00 41.72           C  
ATOM   1480  OH  TYR A 189     -13.901  24.074 105.417  1.00 40.70           O  
ATOM   1481  N   ILE A 190     -10.378  31.273 102.760  1.00 55.46           N  
ATOM   1482  CA  ILE A 190     -10.024  32.467 102.025  1.00 56.35           C  
ATOM   1483  C   ILE A 190     -10.812  32.465 100.719  1.00 57.16           C  
ATOM   1484  O   ILE A 190     -10.785  31.497  99.951  1.00 54.20           O  
ATOM   1485  CB  ILE A 190      -8.498  32.526 101.737  1.00 56.81           C  
ATOM   1486  CG1 ILE A 190      -8.149  33.860 101.062  1.00 57.33           C  
ATOM   1487  CG2 ILE A 190      -8.077  31.322 100.893  1.00 56.48           C  
ATOM   1488  CD1 ILE A 190      -6.671  34.084 100.848  1.00 55.45           C  
ATOM   1489  N   LYS A 191     -11.545  33.553 100.499  1.00 60.41           N  
ATOM   1490  CA  LYS A 191     -12.351  33.715  99.297  1.00 63.22           C  
ATOM   1491  C   LYS A 191     -11.427  34.045  98.129  1.00 64.60           C  
ATOM   1492  O   LYS A 191     -11.384  35.183  97.655  1.00 64.16           O  
ATOM   1493  CB  LYS A 191     -13.368  34.841  99.496  1.00 63.20           C  
ATOM   1494  CG  LYS A 191     -14.429  34.548 100.536  1.00 63.32           C  
ATOM   1495  CD  LYS A 191     -15.533  35.588 100.475  1.00 64.09           C  
ATOM   1496  CE  LYS A 191     -15.082  36.902 101.076  1.00 64.86           C  
ATOM   1497  NZ  LYS A 191     -14.865  36.739 102.538  1.00 66.45           N1+
ATOM   1498  N   MET A 192     -10.684  33.040  97.676  1.00 65.52           N  
ATOM   1499  CA  MET A 192      -9.745  33.228  96.578  1.00 65.96           C  
ATOM   1500  C   MET A 192     -10.364  34.016  95.424  1.00 67.02           C  
ATOM   1501  O   MET A 192      -9.676  34.774  94.731  1.00 67.12           O  
ATOM   1502  CB  MET A 192      -9.246  31.869  96.076  1.00 63.89           C  
ATOM   1503  CG  MET A 192      -8.188  31.198  96.955  1.00 62.25           C  
ATOM   1504  SD  MET A 192      -6.640  32.145  97.131  1.00 59.17           S  
ATOM   1505  CE  MET A 192      -6.100  32.268  95.412  1.00 59.22           C  
ATOM   1506  N   GLN A 193     -11.670  33.844  95.241  1.00 67.07           N  
ATOM   1507  CA  GLN A 193     -12.393  34.513  94.176  1.00 66.45           C  
ATOM   1508  C   GLN A 193     -12.223  36.017  94.234  1.00 65.29           C  
ATOM   1509  O   GLN A 193     -12.309  36.697  93.214  1.00 65.49           O  
ATOM   1510  CB  GLN A 193     -13.876  34.162  94.251  1.00 69.61           C  
ATOM   1511  CG  GLN A 193     -14.642  34.492  92.977  1.00 72.88           C  
ATOM   1512  CD  GLN A 193     -13.988  33.888  91.739  1.00 74.64           C  
ATOM   1513  NE2 GLN A 193     -13.593  34.744  90.804  1.00 75.64           N  
ATOM   1514  OE1 GLN A 193     -13.834  32.671  91.631  1.00 75.67           O  
ATOM   1515  N   ASP A 194     -11.980  36.536  95.430  1.00 64.76           N  
ATOM   1516  CA  ASP A 194     -11.796  37.972  95.621  1.00 63.79           C  
ATOM   1517  C   ASP A 194     -10.577  38.508  94.883  1.00 62.08           C  
ATOM   1518  O   ASP A 194     -10.471  39.714  94.668  1.00 61.39           O  
ATOM   1519  CB  ASP A 194     -11.658  38.303  97.116  1.00 65.21           C  
ATOM   1520  CG  ASP A 194     -12.918  37.978  97.912  1.00 67.38           C  
ATOM   1521  OD1 ASP A 194     -13.828  37.324  97.350  1.00 67.82           O  
ATOM   1522  OD2 ASP A 194     -12.993  38.368  99.102  1.00 67.35           O1-
ATOM   1523  N   PHE A 195      -9.662  37.622  94.490  1.00 60.83           N  
ATOM   1524  CA  PHE A 195      -8.448  38.056  93.802  1.00 59.82           C  
ATOM   1525  C   PHE A 195      -8.274  37.534  92.368  1.00 60.92           C  
ATOM   1526  O   PHE A 195      -7.339  37.933  91.670  1.00 61.16           O  
ATOM   1527  CB  PHE A 195      -7.214  37.680  94.632  1.00 56.75           C  
ATOM   1528  CG  PHE A 195      -7.373  37.924  96.108  1.00 53.79           C  
ATOM   1529  CD1 PHE A 195      -8.009  36.989  96.913  1.00 53.07           C  
ATOM   1530  CD2 PHE A 195      -6.914  39.104  96.688  1.00 52.86           C  
ATOM   1531  CE1 PHE A 195      -8.188  37.223  98.273  1.00 53.11           C  
ATOM   1532  CE2 PHE A 195      -7.089  39.351  98.053  1.00 51.38           C  
ATOM   1533  CZ  PHE A 195      -7.728  38.409  98.846  1.00 52.16           C  
ATOM   1534  N   ALA A 196      -9.172  36.658  91.926  1.00 61.45           N  
ATOM   1535  CA  ALA A 196      -9.094  36.099  90.576  1.00 62.68           C  
ATOM   1536  C   ALA A 196      -8.789  37.147  89.506  1.00 63.50           C  
ATOM   1537  O   ALA A 196      -7.824  37.025  88.758  1.00 64.41           O  
ATOM   1538  CB  ALA A 196     -10.392  35.379  90.232  1.00 61.27           C  
ATOM   1539  N   GLU A 197      -9.613  38.183  89.444  1.00 65.08           N  
ATOM   1540  CA  GLU A 197      -9.447  39.245  88.455  1.00 66.55           C  
ATOM   1541  C   GLU A 197      -8.115  39.972  88.596  1.00 66.66           C  
ATOM   1542  O   GLU A 197      -7.312  40.028  87.660  1.00 66.15           O  
ATOM   1543  CB  GLU A 197     -10.585  40.257  88.596  1.00 67.57           C  
ATOM   1544  CG  GLU A 197     -11.019  40.894  87.292  1.00 69.34           C  
ATOM   1545  CD  GLU A 197     -11.438  39.853  86.267  1.00 70.79           C  
ATOM   1546  OE1 GLU A 197     -11.970  38.798  86.683  1.00 70.60           O  
ATOM   1547  OE2 GLU A 197     -11.246  40.091  85.052  1.00 71.41           O1-
ATOM   1548  N   ARG A 198      -7.902  40.539  89.776  1.00 66.81           N  
ATOM   1549  CA  ARG A 198      -6.690  41.279  90.067  1.00 67.77           C  
ATOM   1550  C   ARG A 198      -5.465  40.415  89.758  1.00 68.37           C  
ATOM   1551  O   ARG A 198      -4.429  40.917  89.307  1.00 68.05           O  
ATOM   1552  CB  ARG A 198      -6.720  41.716  91.534  1.00 67.80           C  
ATOM   1553  CG  ARG A 198      -5.529  42.527  92.001  1.00 68.69           C  
ATOM   1554  CD  ARG A 198      -5.879  43.279  93.283  1.00 70.06           C  
ATOM   1555  NE  ARG A 198      -4.712  43.595  94.106  1.00 72.43           N  
ATOM   1556  CZ  ARG A 198      -3.606  44.191  93.665  1.00 73.91           C  
ATOM   1557  NH1 ARG A 198      -3.495  44.547  92.390  1.00 74.22           N1+
ATOM   1558  NH2 ARG A 198      -2.605  44.436  94.505  1.00 74.53           N  
ATOM   1559  N   LEU A 199      -5.593  39.111  89.984  1.00 68.05           N  
ATOM   1560  CA  LEU A 199      -4.494  38.196  89.707  1.00 68.13           C  
ATOM   1561  C   LEU A 199      -4.266  38.128  88.215  1.00 68.06           C  
ATOM   1562  O   LEU A 199      -3.204  38.510  87.731  1.00 68.52           O  
ATOM   1563  CB  LEU A 199      -4.804  36.795  90.235  1.00 68.12           C  
ATOM   1564  CG  LEU A 199      -4.691  36.608  91.751  1.00 68.33           C  
ATOM   1565  CD1 LEU A 199      -5.127  35.193  92.106  1.00 67.39           C  
ATOM   1566  CD2 LEU A 199      -3.253  36.886  92.215  1.00 66.83           C  
ATOM   1567  N   LYS A 200      -5.281  37.645  87.499  1.00 68.38           N  
ATOM   1568  CA  LYS A 200      -5.238  37.510  86.043  1.00 67.77           C  
ATOM   1569  C   LYS A 200      -4.696  38.776  85.396  1.00 65.98           C  
ATOM   1570  O   LYS A 200      -3.907  38.713  84.461  1.00 64.08           O  
ATOM   1571  CB  LYS A 200      -6.641  37.212  85.498  1.00 69.11           C  
ATOM   1572  CG  LYS A 200      -6.657  36.537  84.123  1.00 71.53           C  
ATOM   1573  CD  LYS A 200      -6.183  37.460  83.004  1.00 72.64           C  
ATOM   1574  CE  LYS A 200      -6.181  36.751  81.643  1.00 73.95           C  
ATOM   1575  NZ  LYS A 200      -7.514  36.199  81.255  1.00 74.02           N1+
ATOM   1576  N   ARG A 201      -5.122  39.923  85.910  1.00 65.54           N  
ATOM   1577  CA  ARG A 201      -4.679  41.208  85.386  1.00 65.56           C  
ATOM   1578  C   ARG A 201      -3.179  41.377  85.579  1.00 64.32           C  
ATOM   1579  O   ARG A 201      -2.481  41.824  84.681  1.00 63.16           O  
ATOM   1580  CB  ARG A 201      -5.429  42.351  86.089  1.00 66.61           C  
ATOM   1581  CG  ARG A 201      -6.945  42.400  85.827  1.00 66.63           C  
ATOM   1582  CD  ARG A 201      -7.270  42.842  84.401  1.00 66.09           C  
ATOM   1583  NE  ARG A 201      -7.081  41.783  83.407  1.00 66.36           N  
ATOM   1584  CZ  ARG A 201      -7.984  40.845  83.119  1.00 66.17           C  
ATOM   1585  NH1 ARG A 201      -9.156  40.821  83.747  1.00 64.32           N1+
ATOM   1586  NH2 ARG A 201      -7.715  39.932  82.193  1.00 65.60           N  
ATOM   1587  N   TRP A 202      -2.695  41.014  86.761  1.00 65.79           N  
ATOM   1588  CA  TRP A 202      -1.274  41.116  87.094  1.00 67.28           C  
ATOM   1589  C   TRP A 202      -0.430  40.152  86.269  1.00 67.63           C  
ATOM   1590  O   TRP A 202       0.622  40.518  85.736  1.00 66.89           O  
ATOM   1591  CB  TRP A 202      -1.078  40.832  88.584  1.00 67.96           C  
ATOM   1592  CG  TRP A 202       0.306  40.389  88.957  1.00 68.33           C  
ATOM   1593  CD1 TRP A 202       1.443  41.143  88.957  1.00 67.48           C  
ATOM   1594  CD2 TRP A 202       0.687  39.084  89.403  1.00 68.13           C  
ATOM   1595  CE2 TRP A 202       2.070  39.118  89.663  1.00 68.45           C  
ATOM   1596  CE3 TRP A 202      -0.010  37.886  89.612  1.00 67.66           C  
ATOM   1597  NE1 TRP A 202       2.508  40.389  89.381  1.00 68.28           N  
ATOM   1598  CZ2 TRP A 202       2.772  38.001  90.123  1.00 68.58           C  
ATOM   1599  CZ3 TRP A 202       0.683  36.781  90.067  1.00 68.13           C  
ATOM   1600  CH2 TRP A 202       2.062  36.846  90.319  1.00 68.76           C  
ATOM   1601  N   ILE A 203      -0.897  38.913  86.189  1.00 68.60           N  
ATOM   1602  CA  ILE A 203      -0.223  37.882  85.426  1.00 71.40           C  
ATOM   1603  C   ILE A 203      -0.061  38.324  83.977  1.00 73.80           C  
ATOM   1604  O   ILE A 203       0.949  38.024  83.339  1.00 73.96           O  
ATOM   1605  CB  ILE A 203      -1.022  36.576  85.460  1.00 70.91           C  
ATOM   1606  CG1 ILE A 203      -0.888  35.932  86.837  1.00 71.71           C  
ATOM   1607  CG2 ILE A 203      -0.543  35.640  84.368  1.00 71.65           C  
ATOM   1608  CD1 ILE A 203      -1.746  34.706  87.017  1.00 71.86           C  
ATOM   1609  N   GLU A 204      -1.070  39.026  83.461  1.00 76.82           N  
ATOM   1610  CA  GLU A 204      -1.045  39.518  82.086  1.00 78.44           C  
ATOM   1611  C   GLU A 204       0.289  40.212  81.863  1.00 78.76           C  
ATOM   1612  O   GLU A 204       1.178  39.695  81.179  1.00 78.53           O  
ATOM   1613  CB  GLU A 204      -2.172  40.537  81.839  1.00 80.09           C  
ATOM   1614  CG  GLU A 204      -3.601  40.033  82.059  1.00 83.50           C  
ATOM   1615  CD  GLU A 204      -4.075  39.061  80.987  1.00 84.80           C  
ATOM   1616  OE1 GLU A 204      -3.361  38.067  80.720  1.00 86.62           O  
ATOM   1617  OE2 GLU A 204      -5.168  39.286  80.422  1.00 83.44           O1-
ATOM   1618  N   LYS A 205       0.424  41.385  82.468  1.00 78.52           N  
ATOM   1619  CA  LYS A 205       1.632  42.170  82.325  1.00 79.27           C  
ATOM   1620  C   LYS A 205       2.837  41.597  83.053  1.00 79.60           C  
ATOM   1621  O   LYS A 205       3.304  42.164  84.041  1.00 80.25           O  
ATOM   1622  CB  LYS A 205       1.382  43.610  82.782  1.00 79.20           C  
ATOM   1623  CG  LYS A 205       0.354  44.351  81.936  1.00 80.20           C  
ATOM   1624  CD  LYS A 205       0.288  45.837  82.284  1.00 81.38           C  
ATOM   1625  CE  LYS A 205       1.595  46.560  81.960  1.00 80.99           C  
ATOM   1626  NZ  LYS A 205       1.523  48.019  82.253  1.00 79.63           N1+
ATOM   1627  N   GLN A 206       3.338  40.465  82.566  1.00 79.76           N  
ATOM   1628  CA  GLN A 206       4.518  39.861  83.164  1.00 80.05           C  
ATOM   1629  C   GLN A 206       5.259  38.910  82.244  1.00 79.81           C  
ATOM   1630  O   GLN A 206       4.658  38.070  81.570  1.00 79.71           O  
ATOM   1631  CB  GLN A 206       4.184  39.157  84.467  1.00 80.60           C  
ATOM   1632  CG  GLN A 206       5.275  39.373  85.484  1.00 81.76           C  
ATOM   1633  CD  GLN A 206       4.770  39.243  86.887  1.00 82.96           C  
ATOM   1634  NE2 GLN A 206       3.632  38.571  87.041  1.00 82.63           N  
ATOM   1635  OE1 GLN A 206       5.392  39.737  87.835  1.00 83.62           O  
ATOM   1636  N   PRO A 207       6.592  39.042  82.219  1.00 79.70           N  
ATOM   1637  CA  PRO A 207       7.600  38.310  81.449  1.00 79.05           C  
ATOM   1638  C   PRO A 207       7.767  36.819  81.695  1.00 78.16           C  
ATOM   1639  O   PRO A 207       8.882  36.308  81.632  1.00 78.65           O  
ATOM   1640  CB  PRO A 207       8.888  39.067  81.769  1.00 80.80           C  
ATOM   1641  CG  PRO A 207       8.414  40.439  82.124  1.00 81.38           C  
ATOM   1642  CD  PRO A 207       7.236  40.123  82.984  1.00 80.45           C  
ATOM   1643  N   TRP A 208       6.683  36.113  81.974  1.00 76.73           N  
ATOM   1644  CA  TRP A 208       6.793  34.676  82.190  1.00 74.73           C  
ATOM   1645  C   TRP A 208       6.531  33.968  80.862  1.00 75.64           C  
ATOM   1646  O   TRP A 208       5.913  34.534  79.962  1.00 75.30           O  
ATOM   1647  CB  TRP A 208       5.785  34.218  83.248  1.00 70.63           C  
ATOM   1648  CG  TRP A 208       5.897  34.952  84.547  1.00 65.48           C  
ATOM   1649  CD1 TRP A 208       6.860  35.852  84.905  1.00 63.68           C  
ATOM   1650  CD2 TRP A 208       5.027  34.824  85.676  1.00 63.91           C  
ATOM   1651  CE2 TRP A 208       5.526  35.674  86.686  1.00 62.99           C  
ATOM   1652  CE3 TRP A 208       3.872  34.071  85.931  1.00 64.24           C  
ATOM   1653  NE1 TRP A 208       6.643  36.289  86.191  1.00 63.17           N  
ATOM   1654  CZ2 TRP A 208       4.909  35.791  87.935  1.00 62.89           C  
ATOM   1655  CZ3 TRP A 208       3.258  34.188  87.176  1.00 63.38           C  
ATOM   1656  CH2 TRP A 208       3.780  35.043  88.161  1.00 63.21           C  
ATOM   1657  N   LYS A 209       7.006  32.738  80.725  1.00 77.28           N  
ATOM   1658  CA  LYS A 209       6.782  32.019  79.481  1.00 78.97           C  
ATOM   1659  C   LYS A 209       5.323  31.552  79.391  1.00 80.39           C  
ATOM   1660  O   LYS A 209       4.744  31.076  80.371  1.00 79.20           O  
ATOM   1661  CB  LYS A 209       7.743  30.826  79.368  1.00 78.40           C  
ATOM   1662  CG  LYS A 209       7.479  29.698  80.350  1.00 77.48           C  
ATOM   1663  CD  LYS A 209       8.505  28.584  80.225  1.00 75.30           C  
ATOM   1664  CE  LYS A 209       9.874  29.030  80.707  1.00 73.81           C  
ATOM   1665  NZ  LYS A 209      10.772  27.861  80.936  1.00 72.25           N1+
ATOM   1666  N   PRO A 210       4.710  31.705  78.208  1.00 82.13           N  
ATOM   1667  CA  PRO A 210       3.321  31.313  77.949  1.00 82.65           C  
ATOM   1668  C   PRO A 210       2.978  29.936  78.495  1.00 82.91           C  
ATOM   1669  O   PRO A 210       1.922  29.748  79.103  1.00 83.36           O  
ATOM   1670  CB  PRO A 210       3.236  31.373  76.431  1.00 83.55           C  
ATOM   1671  CG  PRO A 210       4.113  32.549  76.120  1.00 83.69           C  
ATOM   1672  CD  PRO A 210       5.319  32.296  77.003  1.00 82.59           C  
ATOM   1673  N   ASN A 211       3.871  28.976  78.279  1.00 82.69           N  
ATOM   1674  CA  ASN A 211       3.650  27.621  78.763  1.00 82.73           C  
ATOM   1675  C   ASN A 211       3.251  27.614  80.227  1.00 83.14           C  
ATOM   1676  O   ASN A 211       2.812  26.600  80.754  1.00 84.48           O  
ATOM   1677  CB  ASN A 211       4.907  26.775  78.580  1.00 82.81           C  
ATOM   1678  CG  ASN A 211       5.064  26.274  77.164  1.00 83.62           C  
ATOM   1679  ND2 ASN A 211       4.166  26.704  76.285  1.00 83.82           N  
ATOM   1680  OD1 ASN A 211       5.978  25.505  76.860  1.00 84.25           O  
ATOM   1681  N   VAL A 212       3.422  28.748  80.887  1.00 82.79           N  
ATOM   1682  CA  VAL A 212       3.075  28.875  82.292  1.00 82.25           C  
ATOM   1683  C   VAL A 212       1.983  29.927  82.385  1.00 82.07           C  
ATOM   1684  O   VAL A 212       0.837  29.626  82.726  1.00 81.74           O  
ATOM   1685  CB  VAL A 212       4.302  29.326  83.124  1.00 82.37           C  
ATOM   1686  CG1 VAL A 212       3.901  29.577  84.573  1.00 81.68           C  
ATOM   1687  CG2 VAL A 212       5.392  28.265  83.048  1.00 81.66           C  
ATOM   1688  N   LYS A 213       2.367  31.159  82.063  1.00 81.48           N  
ATOM   1689  CA  LYS A 213       1.480  32.312  82.071  1.00 80.43           C  
ATOM   1690  C   LYS A 213       0.073  31.902  81.652  1.00 80.79           C  
ATOM   1691  O   LYS A 213      -0.891  32.128  82.381  1.00 80.22           O  
ATOM   1692  CB  LYS A 213       2.042  33.365  81.115  1.00 80.02           C  
ATOM   1693  CG  LYS A 213       1.335  34.698  81.124  1.00 80.92           C  
ATOM   1694  CD  LYS A 213       2.113  35.704  80.290  1.00 81.61           C  
ATOM   1695  CE  LYS A 213       1.384  37.041  80.177  1.00 83.25           C  
ATOM   1696  NZ  LYS A 213       0.092  36.960  79.419  1.00 82.89           N1+
ATOM   1697  N   ASN A 214      -0.029  31.275  80.483  1.00 81.63           N  
ATOM   1698  CA  ASN A 214      -1.311  30.830  79.949  1.00 82.29           C  
ATOM   1699  C   ASN A 214      -1.976  29.748  80.782  1.00 82.95           C  
ATOM   1700  O   ASN A 214      -3.079  29.945  81.289  1.00 83.65           O  
ATOM   1701  CB  ASN A 214      -1.152  30.329  78.509  1.00 82.57           C  
ATOM   1702  CG  ASN A 214      -1.119  31.464  77.496  1.00 82.90           C  
ATOM   1703  ND2 ASN A 214      -2.221  31.638  76.776  1.00 82.86           N  
ATOM   1704  OD1 ASN A 214      -0.125  32.181  77.371  1.00 82.94           O  
ATOM   1705  N   MET A 215      -1.313  28.603  80.911  1.00 83.63           N  
ATOM   1706  CA  MET A 215      -1.853  27.487  81.685  1.00 84.36           C  
ATOM   1707  C   MET A 215      -2.363  27.992  83.034  1.00 83.67           C  
ATOM   1708  O   MET A 215      -3.333  27.466  83.580  1.00 83.78           O  
ATOM   1709  CB  MET A 215      -0.771  26.428  81.914  1.00 86.57           C  
ATOM   1710  CG  MET A 215       0.112  26.143  80.700  1.00 90.40           C  
ATOM   1711  SD  MET A 215      -0.577  25.150  79.332  1.00 93.97           S  
ATOM   1712  CE  MET A 215      -2.279  24.798  79.915  1.00 94.41           C  
ATOM   1713  N   VAL A 216      -1.692  29.009  83.570  1.00 82.28           N  
ATOM   1714  CA  VAL A 216      -2.086  29.602  84.841  1.00 80.74           C  
ATOM   1715  C   VAL A 216      -3.436  30.290  84.640  1.00 79.76           C  
ATOM   1716  O   VAL A 216      -4.387  30.042  85.383  1.00 79.40           O  
ATOM   1717  CB  VAL A 216      -1.042  30.646  85.320  1.00 80.52           C  
ATOM   1718  CG1 VAL A 216      -1.545  31.368  86.553  1.00 80.51           C  
ATOM   1719  CG2 VAL A 216       0.264  29.961  85.637  1.00 79.87           C  
ATOM   1720  N   LEU A 217      -3.505  31.148  83.624  1.00 77.95           N  
ATOM   1721  CA  LEU A 217      -4.722  31.877  83.285  1.00 76.53           C  
ATOM   1722  C   LEU A 217      -5.911  30.919  83.171  1.00 75.53           C  
ATOM   1723  O   LEU A 217      -6.975  31.169  83.727  1.00 74.68           O  
ATOM   1724  CB  LEU A 217      -4.512  32.626  81.970  1.00 76.63           C  
ATOM   1725  CG  LEU A 217      -3.330  33.599  81.980  1.00 75.72           C  
ATOM   1726  CD1 LEU A 217      -3.073  34.124  80.575  1.00 75.15           C  
ATOM   1727  CD2 LEU A 217      -3.619  34.736  82.950  1.00 74.94           C  
ATOM   1728  N   SER A 218      -5.726  29.826  82.439  1.00 75.05           N  
ATOM   1729  CA  SER A 218      -6.771  28.820  82.301  1.00 74.76           C  
ATOM   1730  C   SER A 218      -7.240  28.403  83.695  1.00 75.32           C  
ATOM   1731  O   SER A 218      -8.408  28.570  84.039  1.00 75.03           O  
ATOM   1732  CB  SER A 218      -6.228  27.597  81.570  1.00 73.48           C  
ATOM   1733  OG  SER A 218      -7.030  26.471  81.856  1.00 72.12           O  
ATOM   1734  N   TRP A 219      -6.313  27.852  84.478  1.00 76.07           N  
ATOM   1735  CA  TRP A 219      -6.571  27.413  85.849  1.00 76.78           C  
ATOM   1736  C   TRP A 219      -7.435  28.419  86.607  1.00 75.83           C  
ATOM   1737  O   TRP A 219      -8.251  28.039  87.445  1.00 75.22           O  
ATOM   1738  CB  TRP A 219      -5.249  27.242  86.617  1.00 80.71           C  
ATOM   1739  CG  TRP A 219      -4.701  25.836  86.681  1.00 84.34           C  
ATOM   1740  CD1 TRP A 219      -4.324  25.049  85.628  1.00 85.25           C  
ATOM   1741  CD2 TRP A 219      -4.456  25.063  87.869  1.00 86.10           C  
ATOM   1742  CE2 TRP A 219      -3.934  23.816  87.451  1.00 87.02           C  
ATOM   1743  CE3 TRP A 219      -4.634  25.302  89.243  1.00 86.96           C  
ATOM   1744  NE1 TRP A 219      -3.863  23.836  86.084  1.00 86.24           N  
ATOM   1745  CZ2 TRP A 219      -3.579  22.806  88.367  1.00 87.41           C  
ATOM   1746  CZ3 TRP A 219      -4.280  24.296  90.153  1.00 86.80           C  
ATOM   1747  CH2 TRP A 219      -3.762  23.064  89.707  1.00 86.80           C  
ATOM   1748  N   ILE A 220      -7.238  29.703  86.320  1.00 74.92           N  
ATOM   1749  CA  ILE A 220      -7.983  30.770  86.983  1.00 74.29           C  
ATOM   1750  C   ILE A 220      -9.319  31.031  86.300  1.00 74.88           C  
ATOM   1751  O   ILE A 220     -10.273  31.491  86.926  1.00 73.60           O  
ATOM   1752  CB  ILE A 220      -7.184  32.082  86.975  1.00 73.53           C  
ATOM   1753  CG1 ILE A 220      -5.775  31.832  87.501  1.00 73.43           C  
ATOM   1754  CG2 ILE A 220      -7.877  33.121  87.833  1.00 72.95           C  
ATOM   1755  CD1 ILE A 220      -4.900  33.058  87.467  1.00 75.18           C  
ATOM   1756  N   GLU A 221      -9.371  30.725  85.008  1.00 76.42           N  
ATOM   1757  CA  GLU A 221     -10.562  30.933  84.197  1.00 77.43           C  
ATOM   1758  C   GLU A 221     -11.816  30.266  84.737  1.00 77.27           C  
ATOM   1759  O   GLU A 221     -12.885  30.443  84.166  1.00 77.52           O  
ATOM   1760  CB  GLU A 221     -10.316  30.452  82.763  1.00 79.83           C  
ATOM   1761  CG  GLU A 221     -10.475  31.531  81.675  1.00 82.92           C  
ATOM   1762  CD  GLU A 221      -9.443  32.663  81.764  1.00 85.35           C  
ATOM   1763  OE1 GLU A 221      -9.064  33.203  80.698  1.00 85.03           O  
ATOM   1764  OE2 GLU A 221      -9.019  33.024  82.888  1.00 86.86           O1-
ATOM   1765  N   GLU A 222     -11.704  29.493  85.815  1.00 76.78           N  
ATOM   1766  CA  GLU A 222     -12.890  28.854  86.375  1.00 76.61           C  
ATOM   1767  C   GLU A 222     -12.956  28.940  87.883  1.00 76.17           C  
ATOM   1768  O   GLU A 222     -12.841  27.939  88.588  1.00 77.22           O  
ATOM   1769  CB  GLU A 222     -13.014  27.390  85.929  1.00 77.32           C  
ATOM   1770  CG  GLU A 222     -11.906  26.462  86.356  1.00 79.32           C  
ATOM   1771  CD  GLU A 222     -10.568  26.828  85.754  1.00 81.43           C  
ATOM   1772  OE1 GLU A 222     -10.540  27.481  84.688  1.00 81.60           O  
ATOM   1773  OE2 GLU A 222      -9.536  26.445  86.343  1.00 84.02           O1-
ATOM   1774  N   GLY A 223     -13.152  30.160  88.367  1.00 75.54           N  
ATOM   1775  CA  GLY A 223     -13.258  30.400  89.791  1.00 73.11           C  
ATOM   1776  C   GLY A 223     -12.145  29.838  90.649  1.00 72.07           C  
ATOM   1777  O   GLY A 223     -11.405  28.936  90.253  1.00 71.39           O  
ATOM   1778  N   LEU A 224     -12.037  30.401  91.844  1.00 71.41           N  
ATOM   1779  CA  LEU A 224     -11.050  29.989  92.823  1.00 70.16           C  
ATOM   1780  C   LEU A 224     -11.863  29.621  94.052  1.00 70.28           C  
ATOM   1781  O   LEU A 224     -12.317  30.505  94.785  1.00 71.85           O  
ATOM   1782  CB  LEU A 224     -10.110  31.153  93.139  1.00 68.92           C  
ATOM   1783  CG  LEU A 224      -9.409  31.818  91.948  1.00 67.72           C  
ATOM   1784  CD1 LEU A 224      -8.529  32.949  92.459  1.00 66.92           C  
ATOM   1785  CD2 LEU A 224      -8.593  30.793  91.165  1.00 64.53           C  
ATOM   1786  N   GLU A 225     -12.066  28.325  94.268  1.00 69.19           N  
ATOM   1787  CA  GLU A 225     -12.848  27.876  95.411  1.00 69.07           C  
ATOM   1788  C   GLU A 225     -12.231  28.279  96.743  1.00 68.29           C  
ATOM   1789  O   GLU A 225     -11.046  28.043  96.988  1.00 67.72           O  
ATOM   1790  CB  GLU A 225     -13.041  26.360  95.369  1.00 70.68           C  
ATOM   1791  CG  GLU A 225     -11.768  25.552  95.492  1.00 74.31           C  
ATOM   1792  CD  GLU A 225     -12.049  24.071  95.657  1.00 76.52           C  
ATOM   1793  OE1 GLU A 225     -11.087  23.290  95.816  1.00 77.50           O  
ATOM   1794  OE2 GLU A 225     -13.239  23.688  95.629  1.00 78.04           O1-
ATOM   1795  N   GLU A 226     -13.045  28.898  97.597  1.00 68.72           N  
ATOM   1796  CA  GLU A 226     -12.579  29.333  98.911  1.00 68.14           C  
ATOM   1797  C   GLU A 226     -11.811  28.188  99.544  1.00 65.01           C  
ATOM   1798  O   GLU A 226     -12.375  27.136  99.829  1.00 64.56           O  
ATOM   1799  CB  GLU A 226     -13.750  29.747  99.828  1.00 70.11           C  
ATOM   1800  CG  GLU A 226     -15.156  29.585  99.250  1.00 74.63           C  
ATOM   1801  CD  GLU A 226     -15.797  28.245  99.590  1.00 77.90           C  
ATOM   1802  OE1 GLU A 226     -15.966  27.953 100.796  1.00 79.06           O  
ATOM   1803  OE2 GLU A 226     -16.136  27.485  98.651  1.00 79.82           O1-
ATOM   1804  N   ARG A 227     -10.516  28.392  99.745  1.00 61.96           N  
ATOM   1805  CA  ARG A 227      -9.685  27.361 100.336  1.00 59.92           C  
ATOM   1806  C   ARG A 227      -9.521  27.522 101.835  1.00 57.18           C  
ATOM   1807  O   ARG A 227      -9.392  28.638 102.334  1.00 55.77           O  
ATOM   1808  CB  ARG A 227      -8.310  27.351  99.679  1.00 61.66           C  
ATOM   1809  CG  ARG A 227      -8.340  26.871  98.259  1.00 63.22           C  
ATOM   1810  CD  ARG A 227      -7.094  26.067  97.950  1.00 66.58           C  
ATOM   1811  NE  ARG A 227      -7.241  25.315  96.708  1.00 69.12           N  
ATOM   1812  CZ  ARG A 227      -8.247  24.481  96.457  1.00 69.52           C  
ATOM   1813  NH1 ARG A 227      -9.200  24.292  97.361  1.00 69.67           N1+
ATOM   1814  NH2 ARG A 227      -8.301  23.837  95.302  1.00 70.03           N  
ATOM   1815  N   ALA A 228      -9.530  26.397 102.546  1.00 54.29           N  
ATOM   1816  CA  ALA A 228      -9.357  26.414 103.992  1.00 53.65           C  
ATOM   1817  C   ALA A 228      -7.897  26.723 104.320  1.00 52.69           C  
ATOM   1818  O   ALA A 228      -6.977  26.259 103.638  1.00 51.79           O  
ATOM   1819  CB  ALA A 228      -9.755  25.076 104.589  1.00 52.38           C  
ATOM   1820  N   ILE A 229      -7.694  27.515 105.366  1.00 51.22           N  
ATOM   1821  CA  ILE A 229      -6.356  27.897 105.773  1.00 49.93           C  
ATOM   1822  C   ILE A 229      -6.148  27.645 107.252  1.00 49.20           C  
ATOM   1823  O   ILE A 229      -5.298  28.274 107.883  1.00 48.80           O  
ATOM   1824  CB  ILE A 229      -6.102  29.379 105.501  1.00 50.60           C  
ATOM   1825  CG1 ILE A 229      -6.902  30.233 106.489  1.00 50.73           C  
ATOM   1826  CG2 ILE A 229      -6.485  29.703 104.066  1.00 49.54           C  
ATOM   1827  CD1 ILE A 229      -6.593  31.718 106.413  1.00 50.44           C  
ATOM   1828  N   THR A 230      -6.934  26.722 107.794  1.00 48.30           N  
ATOM   1829  CA  THR A 230      -6.861  26.361 109.207  1.00 47.64           C  
ATOM   1830  C   THR A 230      -6.772  24.848 109.278  1.00 45.43           C  
ATOM   1831  O   THR A 230      -7.080  24.168 108.306  1.00 44.01           O  
ATOM   1832  CB  THR A 230      -8.131  26.817 109.985  1.00 49.07           C  
ATOM   1833  CG2 THR A 230      -7.994  26.506 111.456  1.00 52.72           C  
ATOM   1834  OG1 THR A 230      -8.308  28.229 109.848  1.00 50.19           O  
ATOM   1835  N   ARG A 231      -6.341  24.325 110.420  1.00 44.91           N  
ATOM   1836  CA  ARG A 231      -6.239  22.883 110.588  1.00 46.10           C  
ATOM   1837  C   ARG A 231      -6.382  22.368 112.015  1.00 46.39           C  
ATOM   1838  O   ARG A 231      -6.092  23.073 112.992  1.00 46.14           O  
ATOM   1839  CB  ARG A 231      -4.925  22.360 110.002  1.00 48.03           C  
ATOM   1840  CG  ARG A 231      -4.939  22.162 108.493  1.00 49.51           C  
ATOM   1841  CD  ARG A 231      -6.158  21.392 108.072  1.00 52.55           C  
ATOM   1842  NE  ARG A 231      -6.211  21.207 106.634  1.00 54.79           N  
ATOM   1843  CZ  ARG A 231      -5.355  20.455 105.963  1.00 57.11           C  
ATOM   1844  NH1 ARG A 231      -4.379  19.826 106.605  1.00 59.77           N1+
ATOM   1845  NH2 ARG A 231      -5.486  20.313 104.656  1.00 58.57           N  
ATOM   1846  N   ASP A 232      -6.849  21.125 112.114  1.00 45.64           N  
ATOM   1847  CA  ASP A 232      -7.026  20.471 113.402  1.00 46.58           C  
ATOM   1848  C   ASP A 232      -5.781  19.667 113.742  1.00 46.41           C  
ATOM   1849  O   ASP A 232      -5.835  18.442 113.817  1.00 45.22           O  
ATOM   1850  CB  ASP A 232      -8.244  19.536 113.378  1.00 47.52           C  
ATOM   1851  CG  ASP A 232      -9.555  20.272 113.613  1.00 46.11           C  
ATOM   1852  OD1 ASP A 232      -9.740  20.836 114.704  1.00 46.45           O  
ATOM   1853  OD2 ASP A 232     -10.404  20.291 112.709  1.00 46.93           O1-
ATOM   1854  N   LEU A 233      -4.665  20.375 113.925  1.00 47.41           N  
ATOM   1855  CA  LEU A 233      -3.379  19.775 114.269  1.00 47.19           C  
ATOM   1856  C   LEU A 233      -2.898  20.302 115.600  1.00 48.86           C  
ATOM   1857  O   LEU A 233      -3.191  21.446 115.968  1.00 49.26           O  
ATOM   1858  CB  LEU A 233      -2.318  20.100 113.229  1.00 46.00           C  
ATOM   1859  CG  LEU A 233      -2.278  19.223 111.991  1.00 46.72           C  
ATOM   1860  CD1 LEU A 233      -1.052  19.612 111.190  1.00 47.60           C  
ATOM   1861  CD2 LEU A 233      -2.216  17.739 112.377  1.00 47.95           C  
ATOM   1862  N   ASN A 234      -2.138  19.474 116.310  1.00 50.02           N  
ATOM   1863  CA  ASN A 234      -1.617  19.854 117.612  1.00 50.77           C  
ATOM   1864  C   ASN A 234      -0.223  20.460 117.486  1.00 49.40           C  
ATOM   1865  O   ASN A 234       0.375  20.901 118.465  1.00 50.79           O  
ATOM   1866  CB  ASN A 234      -1.597  18.628 118.525  1.00 54.50           C  
ATOM   1867  CG  ASN A 234      -2.251  18.895 119.876  1.00 57.36           C  
ATOM   1868  ND2 ASN A 234      -3.512  18.485 120.017  1.00 56.87           N  
ATOM   1869  OD1 ASN A 234      -1.634  19.477 120.776  1.00 59.59           O  
ATOM   1870  N   TRP A 235       0.275  20.498 116.259  1.00 47.31           N  
ATOM   1871  CA  TRP A 235       1.589  21.039 115.972  1.00 44.01           C  
ATOM   1872  C   TRP A 235       1.414  22.137 114.932  1.00 42.19           C  
ATOM   1873  O   TRP A 235       0.831  21.912 113.876  1.00 41.64           O  
ATOM   1874  CB  TRP A 235       2.488  19.909 115.445  1.00 43.20           C  
ATOM   1875  CG  TRP A 235       3.882  20.321 115.032  1.00 42.81           C  
ATOM   1876  CD1 TRP A 235       4.424  20.216 113.785  1.00 41.48           C  
ATOM   1877  CD2 TRP A 235       4.901  20.905 115.865  1.00 41.61           C  
ATOM   1878  CE2 TRP A 235       6.029  21.128 115.047  1.00 41.29           C  
ATOM   1879  CE3 TRP A 235       4.967  21.262 117.222  1.00 40.83           C  
ATOM   1880  NE1 TRP A 235       5.710  20.698 113.786  1.00 42.15           N  
ATOM   1881  CZ2 TRP A 235       7.214  21.696 115.537  1.00 41.71           C  
ATOM   1882  CZ3 TRP A 235       6.141  21.825 117.713  1.00 39.63           C  
ATOM   1883  CH2 TRP A 235       7.251  22.038 116.870  1.00 41.90           C  
ATOM   1884  N   GLY A 236       1.902  23.332 115.241  1.00 41.95           N  
ATOM   1885  CA  GLY A 236       1.782  24.436 114.305  1.00 40.51           C  
ATOM   1886  C   GLY A 236       1.547  25.807 114.917  1.00 40.36           C  
ATOM   1887  O   GLY A 236       1.574  25.992 116.137  1.00 39.25           O  
ATOM   1888  N   ILE A 237       1.308  26.782 114.051  1.00 40.29           N  
ATOM   1889  CA  ILE A 237       1.066  28.143 114.502  1.00 40.43           C  
ATOM   1890  C   ILE A 237      -0.412  28.379 114.824  1.00 40.25           C  
ATOM   1891  O   ILE A 237      -1.263  28.315 113.944  1.00 40.53           O  
ATOM   1892  CB  ILE A 237       1.514  29.148 113.433  1.00 40.59           C  
ATOM   1893  CG1 ILE A 237       2.925  28.773 112.955  1.00 39.02           C  
ATOM   1894  CG2 ILE A 237       1.425  30.582 113.989  1.00 38.52           C  
ATOM   1895  CD1 ILE A 237       3.519  29.711 111.908  1.00 39.09           C  
ATOM   1896  N   PRO A 238      -0.729  28.642 116.104  1.00 40.44           N  
ATOM   1897  CA  PRO A 238      -2.080  28.901 116.621  1.00 40.00           C  
ATOM   1898  C   PRO A 238      -2.813  30.020 115.891  1.00 40.75           C  
ATOM   1899  O   PRO A 238      -2.211  31.060 115.620  1.00 40.68           O  
ATOM   1900  CB  PRO A 238      -1.817  29.278 118.074  1.00 38.18           C  
ATOM   1901  CG  PRO A 238      -0.660  28.435 118.418  1.00 38.34           C  
ATOM   1902  CD  PRO A 238       0.240  28.583 117.213  1.00 39.39           C  
ATOM   1903  N   VAL A 239      -4.097  29.822 115.577  1.00 42.55           N  
ATOM   1904  CA  VAL A 239      -4.868  30.887 114.913  1.00 45.55           C  
ATOM   1905  C   VAL A 239      -5.060  31.941 116.007  1.00 48.03           C  
ATOM   1906  O   VAL A 239      -5.498  31.614 117.109  1.00 48.47           O  
ATOM   1907  CB  VAL A 239      -6.264  30.398 114.383  1.00 42.74           C  
ATOM   1908  CG1 VAL A 239      -6.183  28.941 113.947  1.00 41.11           C  
ATOM   1909  CG2 VAL A 239      -7.330  30.608 115.423  1.00 41.81           C  
ATOM   1910  N   PRO A 240      -4.714  33.211 115.724  1.00 50.40           N  
ATOM   1911  CA  PRO A 240      -4.832  34.316 116.687  1.00 51.22           C  
ATOM   1912  C   PRO A 240      -6.148  34.432 117.432  1.00 53.61           C  
ATOM   1913  O   PRO A 240      -6.163  34.585 118.652  1.00 56.15           O  
ATOM   1914  CB  PRO A 240      -4.554  35.548 115.840  1.00 51.53           C  
ATOM   1915  CG  PRO A 240      -3.583  35.028 114.825  1.00 52.56           C  
ATOM   1916  CD  PRO A 240      -4.202  33.699 114.431  1.00 50.78           C  
ATOM   1917  N   LEU A 241      -7.251  34.358 116.706  1.00 54.93           N  
ATOM   1918  CA  LEU A 241      -8.573  34.478 117.307  1.00 58.64           C  
ATOM   1919  C   LEU A 241      -8.790  33.787 118.658  1.00 62.14           C  
ATOM   1920  O   LEU A 241      -8.676  32.564 118.778  1.00 62.43           O  
ATOM   1921  CB  LEU A 241      -9.612  33.996 116.307  1.00 56.37           C  
ATOM   1922  CG  LEU A 241      -9.395  34.721 114.980  1.00 55.45           C  
ATOM   1923  CD1 LEU A 241     -10.358  34.230 113.919  1.00 53.03           C  
ATOM   1924  CD2 LEU A 241      -9.548  36.216 115.220  1.00 54.77           C  
ATOM   1925  N   ASP A 242      -9.114  34.587 119.672  1.00 66.46           N  
ATOM   1926  CA  ASP A 242      -9.367  34.073 121.019  1.00 71.08           C  
ATOM   1927  C   ASP A 242     -10.853  33.756 121.208  1.00 71.98           C  
ATOM   1928  O   ASP A 242     -11.596  34.541 121.788  1.00 73.04           O  
ATOM   1929  CB  ASP A 242      -8.887  35.091 122.065  1.00 74.09           C  
ATOM   1930  CG  ASP A 242      -7.380  34.988 122.329  1.00 77.76           C  
ATOM   1931  OD1 ASP A 242      -6.660  34.508 121.424  1.00 78.93           O  
ATOM   1932  OD2 ASP A 242      -6.913  35.383 123.427  1.00 78.92           O1-
ATOM   1933  N   GLU A 243     -11.253  32.593 120.700  1.00 72.23           N  
ATOM   1934  CA  GLU A 243     -12.621  32.088 120.739  1.00 73.07           C  
ATOM   1935  C   GLU A 243     -12.438  30.668 121.267  1.00 75.90           C  
ATOM   1936  O   GLU A 243     -11.298  30.213 121.356  1.00 78.24           O  
ATOM   1937  CB  GLU A 243     -13.181  32.086 119.316  1.00 71.42           C  
ATOM   1938  CG  GLU A 243     -12.673  33.281 118.491  1.00 70.25           C  
ATOM   1939  CD  GLU A 243     -13.249  33.366 117.078  1.00 70.36           C  
ATOM   1940  OE1 GLU A 243     -13.384  32.317 116.401  1.00 67.89           O  
ATOM   1941  OE2 GLU A 243     -13.549  34.501 116.637  1.00 69.69           O1-
ATOM   1942  N   GLU A 244     -13.509  29.959 121.621  1.00 77.16           N  
ATOM   1943  CA  GLU A 244     -13.328  28.610 122.165  1.00 78.00           C  
ATOM   1944  C   GLU A 244     -13.393  27.547 121.079  1.00 77.70           C  
ATOM   1945  O   GLU A 244     -12.962  26.410 121.279  1.00 77.60           O  
ATOM   1946  CB  GLU A 244     -14.364  28.316 123.273  1.00 79.65           C  
ATOM   1947  CG  GLU A 244     -14.168  26.959 124.000  1.00 82.94           C  
ATOM   1948  CD  GLU A 244     -13.582  27.094 125.409  1.00 85.00           C  
ATOM   1949  OE1 GLU A 244     -12.693  27.957 125.601  1.00 85.41           O  
ATOM   1950  OE2 GLU A 244     -14.001  26.326 126.314  1.00 85.03           O1-
ATOM   1951  N   ASP A 245     -13.909  27.926 119.918  1.00 77.49           N  
ATOM   1952  CA  ASP A 245     -14.030  26.994 118.800  1.00 77.45           C  
ATOM   1953  C   ASP A 245     -12.729  26.880 118.010  1.00 75.56           C  
ATOM   1954  O   ASP A 245     -12.464  25.862 117.363  1.00 74.92           O  
ATOM   1955  CB  ASP A 245     -15.160  27.433 117.865  1.00 80.30           C  
ATOM   1956  CG  ASP A 245     -15.018  28.882 117.413  1.00 84.14           C  
ATOM   1957  OD1 ASP A 245     -15.480  29.204 116.295  1.00 85.66           O  
ATOM   1958  OD2 ASP A 245     -14.455  29.704 118.177  1.00 85.80           O1-
ATOM   1959  N   MET A 246     -11.921  27.934 118.058  1.00 73.50           N  
ATOM   1960  CA  MET A 246     -10.654  27.935 117.350  1.00 71.32           C  
ATOM   1961  C   MET A 246      -9.521  27.477 118.255  1.00 71.43           C  
ATOM   1962  O   MET A 246      -8.348  27.572 117.883  1.00 71.73           O  
ATOM   1963  CB  MET A 246     -10.346  29.325 116.795  1.00 68.40           C  
ATOM   1964  CG  MET A 246     -11.176  29.712 115.582  1.00 66.55           C  
ATOM   1965  SD  MET A 246     -11.145  28.492 114.243  1.00 62.84           S  
ATOM   1966  CE  MET A 246      -9.499  28.541 113.764  1.00 65.29           C  
ATOM   1967  N   LYS A 247      -9.873  26.976 119.439  1.00 71.32           N  
ATOM   1968  CA  LYS A 247      -8.871  26.486 120.389  1.00 70.82           C  
ATOM   1969  C   LYS A 247      -8.267  25.199 119.828  1.00 69.74           C  
ATOM   1970  O   LYS A 247      -8.968  24.384 119.215  1.00 69.51           O  
ATOM   1971  CB  LYS A 247      -9.500  26.216 121.775  1.00 71.09           C  
ATOM   1972  CG  LYS A 247     -10.205  24.857 121.931  1.00 71.84           C  
ATOM   1973  CD  LYS A 247      -9.221  23.733 122.288  1.00 70.88           C  
ATOM   1974  CE  LYS A 247      -9.828  22.335 122.110  1.00 70.23           C  
ATOM   1975  NZ  LYS A 247     -10.988  22.040 123.008  1.00 69.64           N1+
ATOM   1976  N   GLY A 248      -6.966  25.021 120.035  1.00 67.68           N  
ATOM   1977  CA  GLY A 248      -6.310  23.830 119.537  1.00 64.37           C  
ATOM   1978  C   GLY A 248      -6.331  23.748 118.024  1.00 62.81           C  
ATOM   1979  O   GLY A 248      -6.390  22.658 117.455  1.00 62.51           O  
ATOM   1980  N   LYS A 249      -6.300  24.896 117.360  1.00 60.80           N  
ATOM   1981  CA  LYS A 249      -6.295  24.894 115.907  1.00 59.17           C  
ATOM   1982  C   LYS A 249      -5.079  25.663 115.439  1.00 56.38           C  
ATOM   1983  O   LYS A 249      -4.532  26.483 116.176  1.00 55.35           O  
ATOM   1984  CB  LYS A 249      -7.588  25.496 115.351  1.00 61.43           C  
ATOM   1985  CG  LYS A 249      -8.830  24.846 115.950  1.00 63.55           C  
ATOM   1986  CD  LYS A 249     -10.067  24.996 115.089  1.00 63.26           C  
ATOM   1987  CE  LYS A 249      -9.990  24.085 113.888  1.00 64.48           C  
ATOM   1988  NZ  LYS A 249     -11.346  23.560 113.550  1.00 65.09           N1+
ATOM   1989  N   VAL A 250      -4.657  25.389 114.212  1.00 52.90           N  
ATOM   1990  CA  VAL A 250      -3.464  26.006 113.668  1.00 49.39           C  
ATOM   1991  C   VAL A 250      -3.657  26.487 112.233  1.00 46.93           C  
ATOM   1992  O   VAL A 250      -4.619  26.112 111.563  1.00 47.44           O  
ATOM   1993  CB  VAL A 250      -2.281  24.977 113.739  1.00 49.92           C  
ATOM   1994  CG1 VAL A 250      -2.621  23.703 112.947  1.00 48.68           C  
ATOM   1995  CG2 VAL A 250      -1.019  25.590 113.206  1.00 52.95           C  
ATOM   1996  N   LEU A 251      -2.746  27.337 111.773  1.00 43.74           N  
ATOM   1997  CA  LEU A 251      -2.798  27.839 110.411  1.00 42.69           C  
ATOM   1998  C   LEU A 251      -2.293  26.754 109.473  1.00 44.12           C  
ATOM   1999  O   LEU A 251      -1.209  26.213 109.680  1.00 45.80           O  
ATOM   2000  CB  LEU A 251      -1.895  29.061 110.252  1.00 38.92           C  
ATOM   2001  CG  LEU A 251      -2.162  30.309 111.089  1.00 37.64           C  
ATOM   2002  CD1 LEU A 251      -1.102  31.349 110.723  1.00 37.65           C  
ATOM   2003  CD2 LEU A 251      -3.580  30.845 110.861  1.00 33.19           C  
ATOM   2004  N   TYR A 252      -3.066  26.427 108.447  1.00 44.36           N  
ATOM   2005  CA  TYR A 252      -2.624  25.429 107.484  1.00 45.35           C  
ATOM   2006  C   TYR A 252      -1.186  25.782 107.031  1.00 44.55           C  
ATOM   2007  O   TYR A 252      -0.910  26.890 106.569  1.00 41.27           O  
ATOM   2008  CB  TYR A 252      -3.574  25.413 106.272  1.00 48.09           C  
ATOM   2009  CG  TYR A 252      -3.438  24.203 105.365  1.00 51.84           C  
ATOM   2010  CD1 TYR A 252      -4.265  24.043 104.255  1.00 52.55           C  
ATOM   2011  CD2 TYR A 252      -2.500  23.197 105.637  1.00 54.15           C  
ATOM   2012  CE1 TYR A 252      -4.165  22.911 103.443  1.00 54.12           C  
ATOM   2013  CE2 TYR A 252      -2.396  22.067 104.837  1.00 53.87           C  
ATOM   2014  CZ  TYR A 252      -3.230  21.928 103.744  1.00 53.88           C  
ATOM   2015  OH  TYR A 252      -3.140  20.792 102.974  1.00 53.89           O  
ATOM   2016  N   VAL A 253      -0.272  24.833 107.186  1.00 45.04           N  
ATOM   2017  CA  VAL A 253       1.114  25.045 106.791  1.00 45.13           C  
ATOM   2018  C   VAL A 253       1.107  25.579 105.369  1.00 45.21           C  
ATOM   2019  O   VAL A 253       1.956  26.387 104.979  1.00 44.80           O  
ATOM   2020  CB  VAL A 253       1.907  23.716 106.823  1.00 44.80           C  
ATOM   2021  CG1 VAL A 253       1.365  22.769 105.769  1.00 44.07           C  
ATOM   2022  CG2 VAL A 253       3.384  23.980 106.620  1.00 42.48           C  
ATOM   2023  N   TRP A 254       0.120  25.113 104.613  1.00 44.87           N  
ATOM   2024  CA  TRP A 254      -0.060  25.486 103.218  1.00 45.87           C  
ATOM   2025  C   TRP A 254      -0.158  26.986 103.039  1.00 44.07           C  
ATOM   2026  O   TRP A 254       0.183  27.518 101.985  1.00 43.57           O  
ATOM   2027  CB  TRP A 254      -1.335  24.835 102.699  1.00 50.43           C  
ATOM   2028  CG  TRP A 254      -1.692  25.171 101.297  1.00 54.04           C  
ATOM   2029  CD1 TRP A 254      -1.192  24.594 100.170  1.00 55.35           C  
ATOM   2030  CD2 TRP A 254      -2.682  26.120 100.862  1.00 55.50           C  
ATOM   2031  CE2 TRP A 254      -2.730  26.052  99.451  1.00 56.30           C  
ATOM   2032  CE3 TRP A 254      -3.527  27.018 101.528  1.00 54.58           C  
ATOM   2033  NE1 TRP A 254      -1.812  25.115  99.056  1.00 57.57           N  
ATOM   2034  CZ2 TRP A 254      -3.595  26.845  98.690  1.00 55.13           C  
ATOM   2035  CZ3 TRP A 254      -4.384  27.807 100.773  1.00 56.23           C  
ATOM   2036  CH2 TRP A 254      -4.410  27.714  99.366  1.00 57.05           C  
ATOM   2037  N   PHE A 255      -0.629  27.657 104.086  1.00 43.12           N  
ATOM   2038  CA  PHE A 255      -0.831  29.106 104.077  1.00 41.28           C  
ATOM   2039  C   PHE A 255       0.346  29.922 104.614  1.00 40.57           C  
ATOM   2040  O   PHE A 255       0.725  30.931 104.027  1.00 39.78           O  
ATOM   2041  CB  PHE A 255      -2.098  29.426 104.888  1.00 40.29           C  
ATOM   2042  CG  PHE A 255      -2.339  30.892 105.096  1.00 39.84           C  
ATOM   2043  CD1 PHE A 255      -2.777  31.693 104.042  1.00 39.16           C  
ATOM   2044  CD2 PHE A 255      -2.118  31.480 106.346  1.00 38.93           C  
ATOM   2045  CE1 PHE A 255      -2.992  33.057 104.220  1.00 36.26           C  
ATOM   2046  CE2 PHE A 255      -2.328  32.847 106.539  1.00 38.25           C  
ATOM   2047  CZ  PHE A 255      -2.767  33.636 105.467  1.00 37.69           C  
ATOM   2048  N   GLU A 256       0.907  29.477 105.735  1.00 41.00           N  
ATOM   2049  CA  GLU A 256       2.019  30.157 106.393  1.00 41.25           C  
ATOM   2050  C   GLU A 256       3.390  29.923 105.751  1.00 39.97           C  
ATOM   2051  O   GLU A 256       4.221  30.835 105.713  1.00 38.62           O  
ATOM   2052  CB  GLU A 256       2.057  29.753 107.873  1.00 43.59           C  
ATOM   2053  CG  GLU A 256       1.824  28.267 108.097  1.00 46.24           C  
ATOM   2054  CD  GLU A 256       2.967  27.574 108.829  1.00 46.92           C  
ATOM   2055  OE1 GLU A 256       4.135  27.992 108.628  1.00 46.00           O  
ATOM   2056  OE2 GLU A 256       2.687  26.601 109.583  1.00 45.06           O1-
ATOM   2057  N   ALA A 257       3.620  28.715 105.239  1.00 38.18           N  
ATOM   2058  CA  ALA A 257       4.898  28.377 104.606  1.00 37.34           C  
ATOM   2059  C   ALA A 257       5.589  29.497 103.800  1.00 37.15           C  
ATOM   2060  O   ALA A 257       6.683  29.925 104.150  1.00 35.37           O  
ATOM   2061  CB  ALA A 257       4.725  27.155 103.722  1.00 34.92           C  
ATOM   2062  N   PRO A 258       4.949  29.997 102.723  1.00 38.17           N  
ATOM   2063  CA  PRO A 258       5.539  31.060 101.886  1.00 37.74           C  
ATOM   2064  C   PRO A 258       5.908  32.300 102.681  1.00 37.58           C  
ATOM   2065  O   PRO A 258       6.857  33.008 102.343  1.00 36.19           O  
ATOM   2066  CB  PRO A 258       4.442  31.379 100.873  1.00 37.03           C  
ATOM   2067  CG  PRO A 258       3.473  30.246 100.985  1.00 39.84           C  
ATOM   2068  CD  PRO A 258       3.515  29.853 102.425  1.00 38.70           C  
ATOM   2069  N   ILE A 259       5.126  32.567 103.725  1.00 36.67           N  
ATOM   2070  CA  ILE A 259       5.363  33.708 104.585  1.00 34.56           C  
ATOM   2071  C   ILE A 259       6.753  33.530 105.172  1.00 33.72           C  
ATOM   2072  O   ILE A 259       7.394  34.495 105.570  1.00 33.37           O  
ATOM   2073  CB  ILE A 259       4.279  33.783 105.684  1.00 35.58           C  
ATOM   2074  CG1 ILE A 259       2.919  34.062 105.021  1.00 33.62           C  
ATOM   2075  CG2 ILE A 259       4.622  34.866 106.715  1.00 35.64           C  
ATOM   2076  CD1 ILE A 259       1.709  33.819 105.916  1.00 31.65           C  
ATOM   2077  N   GLY A 260       7.219  32.284 105.197  1.00 34.67           N  
ATOM   2078  CA  GLY A 260       8.559  31.987 105.683  1.00 35.08           C  
ATOM   2079  C   GLY A 260       9.602  32.758 104.884  1.00 35.32           C  
ATOM   2080  O   GLY A 260      10.635  33.151 105.427  1.00 35.03           O  
ATOM   2081  N   TYR A 261       9.324  32.963 103.594  1.00 36.30           N  
ATOM   2082  CA  TYR A 261      10.190  33.722 102.688  1.00 37.94           C  
ATOM   2083  C   TYR A 261      10.466  35.127 103.236  1.00 39.79           C  
ATOM   2084  O   TYR A 261      11.536  35.703 102.993  1.00 39.97           O  
ATOM   2085  CB  TYR A 261       9.525  33.895 101.316  1.00 38.90           C  
ATOM   2086  CG  TYR A 261       9.457  32.666 100.450  1.00 38.60           C  
ATOM   2087  CD1 TYR A 261       8.357  32.441  99.625  1.00 39.71           C  
ATOM   2088  CD2 TYR A 261      10.493  31.738 100.436  1.00 38.71           C  
ATOM   2089  CE1 TYR A 261       8.286  31.314  98.808  1.00 41.34           C  
ATOM   2090  CE2 TYR A 261      10.439  30.611  99.623  1.00 40.02           C  
ATOM   2091  CZ  TYR A 261       9.330  30.403  98.815  1.00 41.75           C  
ATOM   2092  OH  TYR A 261       9.248  29.273  98.034  1.00 45.29           O  
ATOM   2093  N   ILE A 262       9.487  35.698 103.937  1.00 39.62           N  
ATOM   2094  CA  ILE A 262       9.663  37.028 104.504  1.00 41.21           C  
ATOM   2095  C   ILE A 262      10.196  36.901 105.924  1.00 41.64           C  
ATOM   2096  O   ILE A 262      11.150  37.586 106.295  1.00 42.25           O  
ATOM   2097  CB  ILE A 262       8.333  37.832 104.541  1.00 42.48           C  
ATOM   2098  CG1 ILE A 262       7.806  38.051 103.128  1.00 43.84           C  
ATOM   2099  CG2 ILE A 262       8.551  39.194 105.192  1.00 40.60           C  
ATOM   2100  CD1 ILE A 262       6.380  38.573 103.108  1.00 46.07           C  
ATOM   2101  N   SER A 263       9.581  36.023 106.711  1.00 41.48           N  
ATOM   2102  CA  SER A 263       9.989  35.814 108.102  1.00 42.83           C  
ATOM   2103  C   SER A 263      11.505  35.713 108.256  1.00 42.23           C  
ATOM   2104  O   SER A 263      12.126  36.477 109.011  1.00 41.84           O  
ATOM   2105  CB  SER A 263       9.367  34.530 108.655  1.00 43.44           C  
ATOM   2106  OG  SER A 263       7.959  34.557 108.546  1.00 47.81           O  
ATOM   2107  N   ILE A 264      12.078  34.752 107.531  1.00 39.82           N  
ATOM   2108  CA  ILE A 264      13.502  34.467 107.553  1.00 35.95           C  
ATOM   2109  C   ILE A 264      14.324  35.683 107.141  1.00 34.83           C  
ATOM   2110  O   ILE A 264      15.289  36.025 107.814  1.00 33.30           O  
ATOM   2111  CB  ILE A 264      13.795  33.238 106.646  1.00 35.50           C  
ATOM   2112  CG1 ILE A 264      13.032  32.026 107.192  1.00 33.80           C  
ATOM   2113  CG2 ILE A 264      15.277  32.948 106.587  1.00 33.24           C  
ATOM   2114  CD1 ILE A 264      12.879  30.882 106.228  1.00 30.54           C  
ATOM   2115  N   THR A 265      13.943  36.348 106.049  1.00 34.19           N  
ATOM   2116  CA  THR A 265      14.675  37.544 105.605  1.00 32.79           C  
ATOM   2117  C   THR A 265      14.752  38.536 106.763  1.00 32.92           C  
ATOM   2118  O   THR A 265      15.799  39.104 107.040  1.00 34.75           O  
ATOM   2119  CB  THR A 265      13.972  38.252 104.440  1.00 30.86           C  
ATOM   2120  CG2 THR A 265      14.700  39.521 104.082  1.00 29.27           C  
ATOM   2121  OG1 THR A 265      13.936  37.392 103.300  1.00 31.15           O  
ATOM   2122  N   ILE A 266      13.624  38.747 107.426  1.00 33.74           N  
ATOM   2123  CA  ILE A 266      13.558  39.652 108.558  1.00 34.11           C  
ATOM   2124  C   ILE A 266      14.538  39.157 109.595  1.00 35.72           C  
ATOM   2125  O   ILE A 266      15.347  39.922 110.116  1.00 36.06           O  
ATOM   2126  CB  ILE A 266      12.154  39.668 109.171  1.00 33.42           C  
ATOM   2127  CG1 ILE A 266      11.187  40.366 108.216  1.00 33.82           C  
ATOM   2128  CG2 ILE A 266      12.182  40.363 110.513  1.00 30.77           C  
ATOM   2129  CD1 ILE A 266       9.738  40.337 108.661  1.00 37.11           C  
ATOM   2130  N   GLU A 267      14.461  37.864 109.888  1.00 37.60           N  
ATOM   2131  CA  GLU A 267      15.358  37.252 110.863  1.00 38.64           C  
ATOM   2132  C   GLU A 267      16.804  37.475 110.440  1.00 38.66           C  
ATOM   2133  O   GLU A 267      17.677  37.705 111.273  1.00 38.73           O  
ATOM   2134  CB  GLU A 267      15.093  35.749 110.969  1.00 37.28           C  
ATOM   2135  CG  GLU A 267      16.157  35.010 111.755  1.00 39.11           C  
ATOM   2136  CD  GLU A 267      16.047  35.209 113.253  1.00 41.60           C  
ATOM   2137  OE1 GLU A 267      15.299  36.096 113.699  1.00 43.97           O  
ATOM   2138  OE2 GLU A 267      16.718  34.473 113.999  1.00 43.49           O1-
ATOM   2139  N   HIS A 268      17.044  37.407 109.137  1.00 38.03           N  
ATOM   2140  CA  HIS A 268      18.374  37.598 108.612  1.00 38.52           C  
ATOM   2141  C   HIS A 268      18.927  38.982 108.941  1.00 38.96           C  
ATOM   2142  O   HIS A 268      20.010  39.109 109.519  1.00 38.35           O  
ATOM   2143  CB  HIS A 268      18.394  37.406 107.100  1.00 38.72           C  
ATOM   2144  CG  HIS A 268      19.742  37.646 106.511  1.00 40.41           C  
ATOM   2145  CD2 HIS A 268      20.977  37.354 106.981  1.00 41.69           C  
ATOM   2146  ND1 HIS A 268      19.930  38.337 105.337  1.00 42.33           N  
ATOM   2147  CE1 HIS A 268      21.225  38.467 105.112  1.00 42.82           C  
ATOM   2148  NE2 HIS A 268      21.883  37.880 106.094  1.00 41.78           N  
ATOM   2149  N   PHE A 269      18.191  40.020 108.562  1.00 39.02           N  
ATOM   2150  CA  PHE A 269      18.630  41.383 108.830  1.00 39.84           C  
ATOM   2151  C   PHE A 269      18.710  41.721 110.322  1.00 41.68           C  
ATOM   2152  O   PHE A 269      19.445  42.622 110.737  1.00 39.76           O  
ATOM   2153  CB  PHE A 269      17.731  42.366 108.098  1.00 36.86           C  
ATOM   2154  CG  PHE A 269      17.930  42.347 106.617  1.00 36.78           C  
ATOM   2155  CD1 PHE A 269      17.111  41.579 105.795  1.00 37.28           C  
ATOM   2156  CD2 PHE A 269      18.984  43.053 106.039  1.00 34.95           C  
ATOM   2157  CE1 PHE A 269      17.346  41.516 104.409  1.00 35.66           C  
ATOM   2158  CE2 PHE A 269      19.221  42.993 104.666  1.00 33.55           C  
ATOM   2159  CZ  PHE A 269      18.405  42.225 103.851  1.00 34.24           C  
ATOM   2160  N   LYS A 270      17.964  40.986 111.134  1.00 44.23           N  
ATOM   2161  CA  LYS A 270      18.006  41.221 112.566  1.00 47.01           C  
ATOM   2162  C   LYS A 270      19.392  40.832 113.067  1.00 47.32           C  
ATOM   2163  O   LYS A 270      20.164  41.682 113.517  1.00 45.98           O  
ATOM   2164  CB  LYS A 270      16.950  40.375 113.285  1.00 48.41           C  
ATOM   2165  CG  LYS A 270      16.881  40.645 114.781  1.00 51.72           C  
ATOM   2166  CD  LYS A 270      15.872  39.750 115.493  1.00 55.73           C  
ATOM   2167  CE  LYS A 270      16.365  38.312 115.615  1.00 57.91           C  
ATOM   2168  NZ  LYS A 270      15.333  37.456 116.262  1.00 57.75           N1+
ATOM   2169  N   ARG A 271      19.689  39.535 112.965  1.00 48.32           N  
ATOM   2170  CA  ARG A 271      20.956  38.977 113.417  1.00 48.88           C  
ATOM   2171  C   ARG A 271      22.153  39.577 112.707  1.00 48.78           C  
ATOM   2172  O   ARG A 271      23.259  39.569 113.237  1.00 47.81           O  
ATOM   2173  CB  ARG A 271      20.963  37.445 113.262  1.00 48.93           C  
ATOM   2174  CG  ARG A 271      20.594  36.929 111.882  1.00 54.10           C  
ATOM   2175  CD  ARG A 271      20.660  35.392 111.792  1.00 56.91           C  
ATOM   2176  NE  ARG A 271      22.031  34.876 111.860  1.00 60.18           N  
ATOM   2177  CZ  ARG A 271      22.358  33.582 111.861  1.00 60.49           C  
ATOM   2178  NH1 ARG A 271      21.415  32.652 111.797  1.00 61.82           N1+
ATOM   2179  NH2 ARG A 271      23.633  33.216 111.927  1.00 60.10           N  
ATOM   2180  N   ILE A 272      21.933  40.104 111.510  1.00 49.55           N  
ATOM   2181  CA  ILE A 272      23.021  40.704 110.752  1.00 49.46           C  
ATOM   2182  C   ILE A 272      23.368  42.074 111.344  1.00 49.75           C  
ATOM   2183  O   ILE A 272      24.411  42.636 111.048  1.00 51.32           O  
ATOM   2184  CB  ILE A 272      22.639  40.834 109.233  1.00 50.11           C  
ATOM   2185  CG1 ILE A 272      23.769  40.285 108.361  1.00 48.62           C  
ATOM   2186  CG2 ILE A 272      22.377  42.299 108.846  1.00 48.84           C  
ATOM   2187  CD1 ILE A 272      24.082  38.844 108.603  1.00 48.13           C  
ATOM   2188  N   GLY A 273      22.491  42.610 112.183  1.00 49.45           N  
ATOM   2189  CA  GLY A 273      22.765  43.899 112.783  1.00 49.21           C  
ATOM   2190  C   GLY A 273      22.019  45.066 112.159  1.00 51.39           C  
ATOM   2191  O   GLY A 273      21.991  46.147 112.734  1.00 52.58           O  
ATOM   2192  N   LYS A 274      21.401  44.865 110.997  1.00 51.42           N  
ATOM   2193  CA  LYS A 274      20.666  45.938 110.321  1.00 50.69           C  
ATOM   2194  C   LYS A 274      19.169  45.603 110.282  1.00 50.59           C  
ATOM   2195  O   LYS A 274      18.589  45.428 109.211  1.00 49.09           O  
ATOM   2196  CB  LYS A 274      21.212  46.102 108.897  1.00 52.11           C  
ATOM   2197  CG  LYS A 274      22.739  46.062 108.822  1.00 53.85           C  
ATOM   2198  CD  LYS A 274      23.227  45.755 107.412  1.00 56.78           C  
ATOM   2199  CE  LYS A 274      23.507  47.009 106.603  1.00 59.09           C  
ATOM   2200  NZ  LYS A 274      24.762  47.688 107.050  1.00 62.62           N1+
ATOM   2201  N   PRO A 275      18.525  45.548 111.460  1.00 52.15           N  
ATOM   2202  CA  PRO A 275      17.109  45.239 111.711  1.00 53.34           C  
ATOM   2203  C   PRO A 275      16.032  45.649 110.710  1.00 54.72           C  
ATOM   2204  O   PRO A 275      15.086  44.897 110.485  1.00 55.50           O  
ATOM   2205  CB  PRO A 275      16.861  45.854 113.083  1.00 52.22           C  
ATOM   2206  CG  PRO A 275      18.164  45.621 113.767  1.00 52.75           C  
ATOM   2207  CD  PRO A 275      19.160  46.036 112.700  1.00 51.95           C  
ATOM   2208  N   ASN A 276      16.153  46.821 110.102  1.00 55.81           N  
ATOM   2209  CA  ASN A 276      15.109  47.251 109.179  1.00 56.01           C  
ATOM   2210  C   ASN A 276      15.344  47.160 107.678  1.00 54.74           C  
ATOM   2211  O   ASN A 276      14.462  47.539 106.922  1.00 56.24           O  
ATOM   2212  CB  ASN A 276      14.697  48.688 109.505  1.00 59.42           C  
ATOM   2213  CG  ASN A 276      14.012  48.815 110.856  1.00 61.58           C  
ATOM   2214  ND2 ASN A 276      13.689  47.682 111.476  1.00 61.44           N  
ATOM   2215  OD1 ASN A 276      13.768  49.925 111.330  1.00 63.88           O  
ATOM   2216  N   GLU A 277      16.489  46.659 107.225  1.00 53.77           N  
ATOM   2217  CA  GLU A 277      16.727  46.603 105.780  1.00 53.58           C  
ATOM   2218  C   GLU A 277      15.796  45.687 104.993  1.00 51.49           C  
ATOM   2219  O   GLU A 277      15.592  45.885 103.798  1.00 51.41           O  
ATOM   2220  CB  GLU A 277      18.181  46.224 105.477  1.00 55.04           C  
ATOM   2221  CG  GLU A 277      19.188  47.274 105.922  1.00 60.15           C  
ATOM   2222  CD  GLU A 277      18.841  48.689 105.441  1.00 62.25           C  
ATOM   2223  OE1 GLU A 277      18.879  48.936 104.209  1.00 62.71           O  
ATOM   2224  OE2 GLU A 277      18.526  49.547 106.303  1.00 60.48           O1-
ATOM   2225  N   TRP A 278      15.217  44.702 105.665  1.00 48.88           N  
ATOM   2226  CA  TRP A 278      14.325  43.760 105.005  1.00 47.80           C  
ATOM   2227  C   TRP A 278      13.150  44.420 104.275  1.00 48.37           C  
ATOM   2228  O   TRP A 278      12.684  43.926 103.234  1.00 46.42           O  
ATOM   2229  CB  TRP A 278      13.782  42.773 106.024  1.00 46.14           C  
ATOM   2230  CG  TRP A 278      12.831  43.410 106.987  1.00 45.78           C  
ATOM   2231  CD1 TRP A 278      13.137  44.000 108.179  1.00 44.89           C  
ATOM   2232  CD2 TRP A 278      11.416  43.566 106.813  1.00 45.32           C  
ATOM   2233  CE2 TRP A 278      10.933  44.264 107.937  1.00 44.80           C  
ATOM   2234  CE3 TRP A 278      10.508  43.185 105.810  1.00 44.57           C  
ATOM   2235  NE1 TRP A 278      12.006  44.514 108.755  1.00 43.62           N  
ATOM   2236  CZ2 TRP A 278       9.575  44.593 108.091  1.00 44.09           C  
ATOM   2237  CZ3 TRP A 278       9.157  43.514 105.964  1.00 43.06           C  
ATOM   2238  CH2 TRP A 278       8.708  44.211 107.096  1.00 42.41           C  
ATOM   2239  N   LYS A 279      12.672  45.532 104.827  1.00 49.06           N  
ATOM   2240  CA  LYS A 279      11.541  46.264 104.256  1.00 49.84           C  
ATOM   2241  C   LYS A 279      11.668  46.599 102.768  1.00 49.25           C  
ATOM   2242  O   LYS A 279      10.694  46.523 102.024  1.00 48.77           O  
ATOM   2243  CB  LYS A 279      11.315  47.550 105.055  1.00 51.52           C  
ATOM   2244  CG  LYS A 279      10.952  47.306 106.524  1.00 53.29           C  
ATOM   2245  CD  LYS A 279      10.925  48.604 107.325  1.00 54.71           C  
ATOM   2246  CE  LYS A 279      10.574  48.361 108.791  1.00 55.38           C  
ATOM   2247  NZ  LYS A 279      10.576  49.615 109.609  1.00 54.39           N1+
ATOM   2248  N   LYS A 280      12.869  46.963 102.335  1.00 49.05           N  
ATOM   2249  CA  LYS A 280      13.092  47.321 100.942  1.00 48.99           C  
ATOM   2250  C   LYS A 280      13.069  46.113 100.006  1.00 50.01           C  
ATOM   2251  O   LYS A 280      12.922  46.260  98.791  1.00 50.58           O  
ATOM   2252  CB  LYS A 280      14.436  48.039 100.785  1.00 49.56           C  
ATOM   2253  CG  LYS A 280      15.631  47.093 100.815  1.00 51.51           C  
ATOM   2254  CD  LYS A 280      16.888  47.696 100.206  1.00 49.76           C  
ATOM   2255  CE  LYS A 280      17.532  48.714 101.122  1.00 49.54           C  
ATOM   2256  NZ  LYS A 280      18.714  49.312 100.440  1.00 50.06           N1+
ATOM   2257  N   TYR A 281      13.223  44.915 100.552  1.00 50.06           N  
ATOM   2258  CA  TYR A 281      13.225  43.741  99.695  1.00 48.99           C  
ATOM   2259  C   TYR A 281      11.849  43.129  99.464  1.00 48.37           C  
ATOM   2260  O   TYR A 281      11.552  42.668  98.369  1.00 48.08           O  
ATOM   2261  CB  TYR A 281      14.195  42.693 100.247  1.00 49.03           C  
ATOM   2262  CG  TYR A 281      15.646  43.104 100.122  1.00 49.01           C  
ATOM   2263  CD1 TYR A 281      16.287  43.814 101.137  1.00 47.90           C  
ATOM   2264  CD2 TYR A 281      16.367  42.825  98.956  1.00 49.16           C  
ATOM   2265  CE1 TYR A 281      17.608  44.235 100.989  1.00 47.55           C  
ATOM   2266  CE2 TYR A 281      17.682  43.243  98.799  1.00 46.74           C  
ATOM   2267  CZ  TYR A 281      18.294  43.943  99.814  1.00 47.48           C  
ATOM   2268  OH  TYR A 281      19.593  44.348  99.646  1.00 47.41           O  
ATOM   2269  N   TRP A 282      10.999  43.135 100.483  1.00 48.56           N  
ATOM   2270  CA  TRP A 282       9.673  42.542 100.334  1.00 48.91           C  
ATOM   2271  C   TRP A 282       8.550  43.555 100.169  1.00 49.34           C  
ATOM   2272  O   TRP A 282       7.449  43.217  99.726  1.00 47.15           O  
ATOM   2273  CB  TRP A 282       9.372  41.620 101.518  1.00 48.64           C  
ATOM   2274  CG  TRP A 282      10.194  40.356 101.530  1.00 46.33           C  
ATOM   2275  CD1 TRP A 282      11.204  40.048 102.384  1.00 46.45           C  
ATOM   2276  CD2 TRP A 282      10.040  39.228 100.666  1.00 46.64           C  
ATOM   2277  CE2 TRP A 282      10.992  38.265 101.062  1.00 47.61           C  
ATOM   2278  CE3 TRP A 282       9.188  38.936  99.597  1.00 46.83           C  
ATOM   2279  NE1 TRP A 282      11.690  38.792 102.114  1.00 47.94           N  
ATOM   2280  CZ2 TRP A 282      11.115  37.025 100.424  1.00 47.10           C  
ATOM   2281  CZ3 TRP A 282       9.311  37.703  98.961  1.00 47.05           C  
ATOM   2282  CH2 TRP A 282      10.268  36.764  99.377  1.00 47.13           C  
ATOM   2283  N   LEU A 283       8.836  44.801 100.523  1.00 51.17           N  
ATOM   2284  CA  LEU A 283       7.858  45.872 100.391  1.00 51.94           C  
ATOM   2285  C   LEU A 283       8.181  46.642  99.122  1.00 53.35           C  
ATOM   2286  O   LEU A 283       9.356  46.814  98.789  1.00 53.57           O  
ATOM   2287  CB  LEU A 283       7.936  46.804 101.603  1.00 49.68           C  
ATOM   2288  CG  LEU A 283       6.816  46.799 102.640  1.00 46.89           C  
ATOM   2289  CD1 LEU A 283       6.036  45.494 102.660  1.00 44.09           C  
ATOM   2290  CD2 LEU A 283       7.459  47.078 103.962  1.00 45.99           C  
ATOM   2291  N   ASN A 284       7.138  47.088  98.426  1.00 55.09           N  
ATOM   2292  CA  ASN A 284       7.265  47.847  97.185  1.00 57.37           C  
ATOM   2293  C   ASN A 284       7.346  49.338  97.509  1.00 58.46           C  
ATOM   2294  O   ASN A 284       6.410  50.072  97.208  1.00 58.42           O  
ATOM   2295  CB  ASN A 284       6.030  47.581  96.292  1.00 56.85           C  
ATOM   2296  CG  ASN A 284       6.327  47.660  94.812  1.00 56.52           C  
ATOM   2297  ND2 ASN A 284       6.299  48.860  94.274  1.00 54.72           N  
ATOM   2298  OD1 ASN A 284       6.589  46.648  94.162  1.00 59.26           O  
ATOM   2299  N   ILE A 285       8.436  49.776  98.148  1.00 61.04           N  
ATOM   2300  CA  ILE A 285       8.645  51.195  98.498  1.00 64.21           C  
ATOM   2301  C   ILE A 285       9.023  51.968  97.246  1.00 67.45           C  
ATOM   2302  O   ILE A 285       8.152  52.164  96.422  1.00 69.69           O  
ATOM   2303  CB  ILE A 285       9.715  51.321  99.557  1.00 63.12           C  
ATOM   2304  CG1 ILE A 285       9.245  50.623 100.840  1.00 63.21           C  
ATOM   2305  CG2 ILE A 285      10.008  52.782  99.828  1.00 63.35           C  
ATOM   2306  CD1 ILE A 285      10.321  50.272 101.793  1.00 62.57           C  
ATOM   2307  N   ASP A 286      10.259  52.406  97.013  1.00 71.43           N  
ATOM   2308  CA  ASP A 286      10.381  53.012  95.696  1.00 74.89           C  
ATOM   2309  C   ASP A 286      10.718  51.814  94.818  1.00 74.71           C  
ATOM   2310  O   ASP A 286      11.842  51.522  94.407  1.00 73.80           O  
ATOM   2311  CB  ASP A 286      11.339  54.226  95.526  1.00 79.22           C  
ATOM   2312  CG  ASP A 286      12.428  54.378  96.598  1.00 83.00           C  
ATOM   2313  OD1 ASP A 286      12.136  54.469  97.804  1.00 84.04           O  
ATOM   2314  OD2 ASP A 286      13.624  54.425  96.203  1.00 84.96           O1-
ATOM   2315  N   GLY A 287       9.625  51.078  94.658  1.00 74.75           N  
ATOM   2316  CA  GLY A 287       9.511  49.810  93.959  1.00 74.78           C  
ATOM   2317  C   GLY A 287      10.328  49.442  92.746  1.00 75.00           C  
ATOM   2318  O   GLY A 287      10.135  49.977  91.654  1.00 76.60           O  
ATOM   2319  N   GLN A 288      11.141  48.405  92.922  1.00 73.53           N  
ATOM   2320  CA  GLN A 288      12.021  47.936  91.868  1.00 70.25           C  
ATOM   2321  C   GLN A 288      12.819  46.699  92.330  1.00 67.39           C  
ATOM   2322  O   GLN A 288      13.910  46.421  91.831  1.00 65.83           O  
ATOM   2323  CB  GLN A 288      12.940  49.094  91.464  1.00 71.85           C  
ATOM   2324  CG  GLN A 288      13.472  49.866  92.608  1.00 74.57           C  
ATOM   2325  CD  GLN A 288      14.420  50.936  92.150  1.00 77.80           C  
ATOM   2326  NE2 GLN A 288      14.409  52.031  92.863  1.00 79.41           N  
ATOM   2327  OE1 GLN A 288      15.176  50.783  91.164  1.00 79.26           O  
ATOM   2328  N   THR A 289      12.280  45.959  93.298  1.00 63.82           N  
ATOM   2329  CA  THR A 289      12.970  44.767  93.763  1.00 59.24           C  
ATOM   2330  C   THR A 289      12.417  43.624  92.936  1.00 58.80           C  
ATOM   2331  O   THR A 289      11.216  43.404  92.917  1.00 58.91           O  
ATOM   2332  CB  THR A 289      12.691  44.477  95.235  1.00 55.82           C  
ATOM   2333  CG2 THR A 289      13.188  43.103  95.585  1.00 55.86           C  
ATOM   2334  OG1 THR A 289      13.358  45.434  96.066  1.00 51.64           O  
ATOM   2335  N   ARG A 290      13.299  42.893  92.273  1.00 57.81           N  
ATOM   2336  CA  ARG A 290      12.883  41.766  91.482  1.00 56.55           C  
ATOM   2337  C   ARG A 290      12.908  40.587  92.429  1.00 54.30           C  
ATOM   2338  O   ARG A 290      13.972  40.187  92.882  1.00 53.49           O  
ATOM   2339  CB  ARG A 290      13.840  41.552  90.299  1.00 58.76           C  
ATOM   2340  CG  ARG A 290      14.090  42.771  89.409  1.00 61.92           C  
ATOM   2341  CD  ARG A 290      13.230  42.791  88.148  1.00 64.26           C  
ATOM   2342  NE  ARG A 290      13.382  44.029  87.372  1.00 67.89           N  
ATOM   2343  CZ  ARG A 290      12.872  45.214  87.725  1.00 69.86           C  
ATOM   2344  NH1 ARG A 290      12.174  45.341  88.849  1.00 69.51           N1+
ATOM   2345  NH2 ARG A 290      13.023  46.274  86.938  1.00 69.21           N  
ATOM   2346  N   VAL A 291      11.734  40.052  92.746  1.00 52.60           N  
ATOM   2347  CA  VAL A 291      11.651  38.913  93.646  1.00 51.44           C  
ATOM   2348  C   VAL A 291      11.605  37.602  92.862  1.00 52.08           C  
ATOM   2349  O   VAL A 291      10.593  37.281  92.230  1.00 52.08           O  
ATOM   2350  CB  VAL A 291      10.391  38.999  94.547  1.00 49.96           C  
ATOM   2351  CG1 VAL A 291      10.247  37.725  95.380  1.00 50.08           C  
ATOM   2352  CG2 VAL A 291      10.491  40.190  95.466  1.00 48.24           C  
ATOM   2353  N   ILE A 292      12.692  36.836  92.911  1.00 50.91           N  
ATOM   2354  CA  ILE A 292      12.727  35.566  92.192  1.00 50.73           C  
ATOM   2355  C   ILE A 292      12.478  34.353  93.105  1.00 49.55           C  
ATOM   2356  O   ILE A 292      13.025  34.266  94.210  1.00 49.06           O  
ATOM   2357  CB  ILE A 292      14.069  35.380  91.439  1.00 50.99           C  
ATOM   2358  CG1 ILE A 292      14.284  36.526  90.441  1.00 52.64           C  
ATOM   2359  CG2 ILE A 292      14.049  34.079  90.661  1.00 50.71           C  
ATOM   2360  CD1 ILE A 292      14.672  37.841  91.067  1.00 53.11           C  
ATOM   2361  N   HIS A 293      11.640  33.429  92.632  1.00 47.36           N  
ATOM   2362  CA  HIS A 293      11.291  32.222  93.380  1.00 45.97           C  
ATOM   2363  C   HIS A 293      11.731  30.939  92.666  1.00 45.08           C  
ATOM   2364  O   HIS A 293      10.989  30.417  91.829  1.00 45.14           O  
ATOM   2365  CB  HIS A 293       9.765  32.132  93.603  1.00 45.16           C  
ATOM   2366  CG  HIS A 293       9.218  33.105  94.606  1.00 45.24           C  
ATOM   2367  CD2 HIS A 293       8.068  33.825  94.609  1.00 45.34           C  
ATOM   2368  ND1 HIS A 293       9.833  33.365  95.812  1.00 44.31           N  
ATOM   2369  CE1 HIS A 293       9.087  34.201  96.514  1.00 44.33           C  
ATOM   2370  NE2 HIS A 293       8.010  34.495  95.806  1.00 43.21           N  
ATOM   2371  N   PHE A 294      12.914  30.417  92.989  1.00 44.00           N  
ATOM   2372  CA  PHE A 294      13.369  29.169  92.361  1.00 41.40           C  
ATOM   2373  C   PHE A 294      12.586  28.018  92.965  1.00 39.33           C  
ATOM   2374  O   PHE A 294      12.647  27.773  94.170  1.00 39.33           O  
ATOM   2375  CB  PHE A 294      14.862  28.965  92.568  1.00 40.87           C  
ATOM   2376  CG  PHE A 294      15.704  29.748  91.616  1.00 43.25           C  
ATOM   2377  CD1 PHE A 294      15.840  31.127  91.752  1.00 44.74           C  
ATOM   2378  CD2 PHE A 294      16.350  29.111  90.566  1.00 44.67           C  
ATOM   2379  CE1 PHE A 294      16.614  31.862  90.849  1.00 45.20           C  
ATOM   2380  CE2 PHE A 294      17.123  29.829  89.657  1.00 45.62           C  
ATOM   2381  CZ  PHE A 294      17.257  31.210  89.798  1.00 46.26           C  
ATOM   2382  N   ILE A 295      11.844  27.315  92.121  1.00 37.43           N  
ATOM   2383  CA  ILE A 295      11.002  26.230  92.591  1.00 37.43           C  
ATOM   2384  C   ILE A 295      10.951  25.083  91.621  1.00 37.20           C  
ATOM   2385  O   ILE A 295      11.590  25.096  90.579  1.00 35.83           O  
ATOM   2386  CB  ILE A 295       9.522  26.686  92.750  1.00 39.38           C  
ATOM   2387  CG1 ILE A 295       9.063  27.357  91.450  1.00 39.22           C  
ATOM   2388  CG2 ILE A 295       9.352  27.607  93.951  1.00 37.97           C  
ATOM   2389  CD1 ILE A 295       7.608  27.712  91.409  1.00 39.63           C  
ATOM   2390  N   GLY A 296      10.148  24.096  91.989  1.00 38.93           N  
ATOM   2391  CA  GLY A 296       9.926  22.948  91.142  1.00 42.52           C  
ATOM   2392  C   GLY A 296       8.580  23.200  90.469  1.00 44.43           C  
ATOM   2393  O   GLY A 296       7.728  23.901  91.029  1.00 41.89           O  
ATOM   2394  N   LYS A 297       8.416  22.654  89.261  1.00 47.10           N  
ATOM   2395  CA  LYS A 297       7.201  22.772  88.453  1.00 48.07           C  
ATOM   2396  C   LYS A 297       5.932  22.637  89.296  1.00 48.67           C  
ATOM   2397  O   LYS A 297       4.981  23.403  89.131  1.00 49.36           O  
ATOM   2398  CB  LYS A 297       7.216  21.688  87.382  1.00 48.50           C  
ATOM   2399  CG  LYS A 297       7.422  20.311  87.979  1.00 51.50           C  
ATOM   2400  CD  LYS A 297       7.644  19.253  86.926  1.00 52.71           C  
ATOM   2401  CE  LYS A 297       6.379  18.966  86.139  1.00 54.83           C  
ATOM   2402  NZ  LYS A 297       6.624  17.904  85.120  1.00 54.90           N1+
ATOM   2403  N   ASP A 298       5.925  21.663  90.202  1.00 47.99           N  
ATOM   2404  CA  ASP A 298       4.774  21.442  91.070  1.00 47.64           C  
ATOM   2405  C   ASP A 298       4.371  22.680  91.851  1.00 45.78           C  
ATOM   2406  O   ASP A 298       3.218  22.820  92.239  1.00 46.32           O  
ATOM   2407  CB  ASP A 298       5.066  20.305  92.048  1.00 50.65           C  
ATOM   2408  CG  ASP A 298       5.094  18.941  91.369  1.00 54.10           C  
ATOM   2409  OD1 ASP A 298       5.666  17.989  91.954  1.00 55.63           O  
ATOM   2410  OD2 ASP A 298       4.535  18.818  90.252  1.00 54.76           O1-
ATOM   2411  N   ASN A 299       5.317  23.586  92.070  1.00 44.94           N  
ATOM   2412  CA  ASN A 299       5.036  24.795  92.836  1.00 43.96           C  
ATOM   2413  C   ASN A 299       4.532  26.006  92.048  1.00 42.97           C  
ATOM   2414  O   ASN A 299       4.130  27.007  92.646  1.00 40.25           O  
ATOM   2415  CB  ASN A 299       6.273  25.196  93.640  1.00 44.68           C  
ATOM   2416  CG  ASN A 299       6.020  25.207  95.146  1.00 45.25           C  
ATOM   2417  ND2 ASN A 299       6.848  24.480  95.892  1.00 45.19           N  
ATOM   2418  OD1 ASN A 299       5.100  25.871  95.630  1.00 46.84           O  
ATOM   2419  N   ILE A 300       4.538  25.919  90.721  1.00 43.76           N  
ATOM   2420  CA  ILE A 300       4.080  27.038  89.888  1.00 45.86           C  
ATOM   2421  C   ILE A 300       2.705  27.583  90.293  1.00 46.43           C  
ATOM   2422  O   ILE A 300       2.566  28.772  90.601  1.00 46.25           O  
ATOM   2423  CB  ILE A 300       4.026  26.644  88.411  1.00 45.22           C  
ATOM   2424  CG1 ILE A 300       5.386  26.114  87.974  1.00 44.72           C  
ATOM   2425  CG2 ILE A 300       3.628  27.846  87.571  1.00 45.47           C  
ATOM   2426  CD1 ILE A 300       5.395  25.651  86.554  1.00 45.43           C  
ATOM   2427  N   PRO A 301       1.671  26.720  90.284  1.00 46.58           N  
ATOM   2428  CA  PRO A 301       0.301  27.088  90.652  1.00 46.41           C  
ATOM   2429  C   PRO A 301       0.280  27.914  91.935  1.00 46.17           C  
ATOM   2430  O   PRO A 301      -0.141  29.067  91.946  1.00 46.86           O  
ATOM   2431  CB  PRO A 301      -0.367  25.732  90.854  1.00 47.45           C  
ATOM   2432  CG  PRO A 301       0.318  24.871  89.856  1.00 46.87           C  
ATOM   2433  CD  PRO A 301       1.762  25.273  90.008  1.00 47.42           C  
ATOM   2434  N   PHE A 302       0.753  27.297  93.011  1.00 45.51           N  
ATOM   2435  CA  PHE A 302       0.820  27.911  94.335  1.00 44.61           C  
ATOM   2436  C   PHE A 302       1.505  29.287  94.327  1.00 45.39           C  
ATOM   2437  O   PHE A 302       0.976  30.270  94.865  1.00 44.56           O  
ATOM   2438  CB  PHE A 302       1.567  26.951  95.260  1.00 43.02           C  
ATOM   2439  CG  PHE A 302       1.545  27.344  96.702  1.00 43.83           C  
ATOM   2440  CD1 PHE A 302       2.687  27.846  97.311  1.00 44.89           C  
ATOM   2441  CD2 PHE A 302       0.381  27.219  97.462  1.00 43.84           C  
ATOM   2442  CE1 PHE A 302       2.669  28.221  98.653  1.00 44.62           C  
ATOM   2443  CE2 PHE A 302       0.356  27.593  98.812  1.00 42.32           C  
ATOM   2444  CZ  PHE A 302       1.495  28.093  99.403  1.00 43.30           C  
ATOM   2445  N   HIS A 303       2.680  29.340  93.704  1.00 45.79           N  
ATOM   2446  CA  HIS A 303       3.489  30.557  93.609  1.00 45.76           C  
ATOM   2447  C   HIS A 303       2.971  31.621  92.643  1.00 46.18           C  
ATOM   2448  O   HIS A 303       3.318  32.794  92.760  1.00 45.50           O  
ATOM   2449  CB  HIS A 303       4.918  30.189  93.203  1.00 45.94           C  
ATOM   2450  CG  HIS A 303       5.765  29.700  94.335  1.00 45.70           C  
ATOM   2451  CD2 HIS A 303       6.108  28.449  94.715  1.00 45.47           C  
ATOM   2452  ND1 HIS A 303       6.356  30.552  95.244  1.00 46.16           N  
ATOM   2453  CE1 HIS A 303       7.028  29.845  96.135  1.00 46.27           C  
ATOM   2454  NE2 HIS A 303       6.894  28.565  95.837  1.00 46.34           N  
ATOM   2455  N   ALA A 304       2.158  31.216  91.677  1.00 46.83           N  
ATOM   2456  CA  ALA A 304       1.636  32.166  90.715  1.00 47.60           C  
ATOM   2457  C   ALA A 304       0.185  32.520  90.989  1.00 48.74           C  
ATOM   2458  O   ALA A 304      -0.385  33.372  90.309  1.00 50.84           O  
ATOM   2459  CB  ALA A 304       1.769  31.604  89.312  1.00 48.71           C  
ATOM   2460  N   ILE A 305      -0.411  31.882  91.992  1.00 47.93           N  
ATOM   2461  CA  ILE A 305      -1.809  32.136  92.307  1.00 46.32           C  
ATOM   2462  C   ILE A 305      -2.117  32.416  93.778  1.00 47.52           C  
ATOM   2463  O   ILE A 305      -2.354  33.565  94.151  1.00 47.85           O  
ATOM   2464  CB  ILE A 305      -2.680  30.958  91.794  1.00 44.79           C  
ATOM   2465  CG1 ILE A 305      -2.667  30.961  90.259  1.00 43.09           C  
ATOM   2466  CG2 ILE A 305      -4.098  31.057  92.331  1.00 44.07           C  
ATOM   2467  CD1 ILE A 305      -3.370  29.787  89.602  1.00 40.05           C  
ATOM   2468  N   PHE A 306      -2.100  31.373  94.603  1.00 48.25           N  
ATOM   2469  CA  PHE A 306      -2.415  31.481  96.025  1.00 49.31           C  
ATOM   2470  C   PHE A 306      -1.446  32.332  96.842  1.00 50.23           C  
ATOM   2471  O   PHE A 306      -1.870  33.208  97.609  1.00 50.28           O  
ATOM   2472  CB  PHE A 306      -2.519  30.077  96.609  1.00 51.87           C  
ATOM   2473  CG  PHE A 306      -3.334  29.148  95.759  1.00 56.22           C  
ATOM   2474  CD1 PHE A 306      -4.725  29.297  95.665  1.00 57.15           C  
ATOM   2475  CD2 PHE A 306      -2.706  28.186  94.966  1.00 57.78           C  
ATOM   2476  CE1 PHE A 306      -5.481  28.507  94.786  1.00 57.67           C  
ATOM   2477  CE2 PHE A 306      -3.448  27.389  94.081  1.00 58.50           C  
ATOM   2478  CZ  PHE A 306      -4.840  27.551  93.990  1.00 58.53           C  
ATOM   2479  N   TRP A 307      -0.149  32.085  96.688  1.00 49.90           N  
ATOM   2480  CA  TRP A 307       0.846  32.859  97.427  1.00 49.13           C  
ATOM   2481  C   TRP A 307       0.688  34.353  97.131  1.00 50.38           C  
ATOM   2482  O   TRP A 307       0.740  35.177  98.045  1.00 51.55           O  
ATOM   2483  CB  TRP A 307       2.254  32.359  97.078  1.00 46.15           C  
ATOM   2484  CG  TRP A 307       3.391  33.312  97.363  1.00 42.05           C  
ATOM   2485  CD1 TRP A 307       4.386  33.658  96.495  1.00 41.63           C  
ATOM   2486  CD2 TRP A 307       3.703  33.962  98.606  1.00 40.26           C  
ATOM   2487  CE2 TRP A 307       4.909  34.677  98.410  1.00 40.05           C  
ATOM   2488  CE3 TRP A 307       3.088  34.007  99.861  1.00 39.71           C  
ATOM   2489  NE1 TRP A 307       5.301  34.473  97.116  1.00 41.42           N  
ATOM   2490  CZ2 TRP A 307       5.514  35.429  99.427  1.00 39.24           C  
ATOM   2491  CZ3 TRP A 307       3.693  34.756 100.876  1.00 40.76           C  
ATOM   2492  CH2 TRP A 307       4.896  35.457 100.649  1.00 40.05           C  
ATOM   2493  N   PRO A 308       0.494  34.727  95.849  1.00 51.51           N  
ATOM   2494  CA  PRO A 308       0.329  36.149  95.514  1.00 51.31           C  
ATOM   2495  C   PRO A 308      -0.909  36.741  96.202  1.00 50.71           C  
ATOM   2496  O   PRO A 308      -0.858  37.847  96.747  1.00 48.47           O  
ATOM   2497  CB  PRO A 308       0.200  36.128  93.991  1.00 51.96           C  
ATOM   2498  CG  PRO A 308       1.068  34.984  93.610  1.00 52.42           C  
ATOM   2499  CD  PRO A 308       0.659  33.929  94.621  1.00 52.33           C  
ATOM   2500  N   ALA A 309      -2.008  35.983  96.177  1.00 50.15           N  
ATOM   2501  CA  ALA A 309      -3.267  36.395  96.799  1.00 50.01           C  
ATOM   2502  C   ALA A 309      -3.095  36.564  98.303  1.00 50.56           C  
ATOM   2503  O   ALA A 309      -3.608  37.529  98.881  1.00 49.78           O  
ATOM   2504  CB  ALA A 309      -4.353  35.373  96.522  1.00 49.05           C  
ATOM   2505  N   PHE A 310      -2.391  35.622  98.940  1.00 49.64           N  
ATOM   2506  CA  PHE A 310      -2.152  35.723 100.377  1.00 48.62           C  
ATOM   2507  C   PHE A 310      -1.530  37.093 100.615  1.00 48.65           C  
ATOM   2508  O   PHE A 310      -1.852  37.760 101.594  1.00 48.49           O  
ATOM   2509  CB  PHE A 310      -1.152  34.676 100.885  1.00 49.27           C  
ATOM   2510  CG  PHE A 310      -1.583  33.249 100.708  1.00 49.26           C  
ATOM   2511  CD1 PHE A 310      -2.911  32.915 100.501  1.00 49.52           C  
ATOM   2512  CD2 PHE A 310      -0.639  32.225 100.784  1.00 49.65           C  
ATOM   2513  CE1 PHE A 310      -3.290  31.585 100.371  1.00 49.95           C  
ATOM   2514  CE2 PHE A 310      -1.005  30.898 100.657  1.00 49.39           C  
ATOM   2515  CZ  PHE A 310      -2.332  30.575 100.450  1.00 50.79           C  
ATOM   2516  N   LEU A 311      -0.623  37.491  99.720  1.00 47.75           N  
ATOM   2517  CA  LEU A 311       0.049  38.781  99.831  1.00 47.98           C  
ATOM   2518  C   LEU A 311      -0.933  39.927  99.646  1.00 47.42           C  
ATOM   2519  O   LEU A 311      -0.887  40.909 100.379  1.00 46.63           O  
ATOM   2520  CB  LEU A 311       1.188  38.893  98.807  1.00 48.42           C  
ATOM   2521  CG  LEU A 311       2.369  37.934  99.041  1.00 46.99           C  
ATOM   2522  CD1 LEU A 311       3.396  38.063  97.929  1.00 43.87           C  
ATOM   2523  CD2 LEU A 311       3.006  38.244 100.391  1.00 46.00           C  
ATOM   2524  N   MET A 312      -1.830  39.793  98.674  1.00 48.33           N  
ATOM   2525  CA  MET A 312      -2.834  40.818  98.411  1.00 47.61           C  
ATOM   2526  C   MET A 312      -3.800  40.964  99.589  1.00 46.55           C  
ATOM   2527  O   MET A 312      -4.137  42.074 100.000  1.00 45.27           O  
ATOM   2528  CB  MET A 312      -3.619  40.460  97.148  1.00 48.31           C  
ATOM   2529  CG  MET A 312      -2.794  40.488  95.877  1.00 50.50           C  
ATOM   2530  SD  MET A 312      -3.724  40.044  94.373  1.00 53.86           S  
ATOM   2531  CE  MET A 312      -2.590  40.657  93.105  1.00 52.35           C  
ATOM   2532  N   ALA A 313      -4.236  39.832 100.131  1.00 46.27           N  
ATOM   2533  CA  ALA A 313      -5.170  39.823 101.249  1.00 48.24           C  
ATOM   2534  C   ALA A 313      -4.676  40.641 102.439  1.00 49.60           C  
ATOM   2535  O   ALA A 313      -5.450  40.983 103.327  1.00 50.90           O  
ATOM   2536  CB  ALA A 313      -5.460  38.375 101.678  1.00 49.78           C  
ATOM   2537  N   TYR A 314      -3.386  40.952 102.433  1.00 52.11           N  
ATOM   2538  CA  TYR A 314      -2.729  41.724 103.487  1.00 54.34           C  
ATOM   2539  C   TYR A 314      -2.568  43.130 102.914  1.00 57.35           C  
ATOM   2540  O   TYR A 314      -1.606  43.837 103.170  1.00 58.92           O  
ATOM   2541  CB  TYR A 314      -1.357  41.091 103.779  1.00 51.37           C  
ATOM   2542  CG  TYR A 314      -0.597  41.623 104.984  1.00 48.90           C  
ATOM   2543  CD1 TYR A 314       0.121  40.759 105.802  1.00 47.28           C  
ATOM   2544  CD2 TYR A 314      -0.574  42.983 105.292  1.00 47.18           C  
ATOM   2545  CE1 TYR A 314       0.834  41.232 106.887  1.00 47.85           C  
ATOM   2546  CE2 TYR A 314       0.134  43.466 106.370  1.00 45.91           C  
ATOM   2547  CZ  TYR A 314       0.840  42.585 107.168  1.00 47.35           C  
ATOM   2548  OH  TYR A 314       1.563  43.044 108.247  1.00 47.70           O  
ATOM   2549  N   GLY A 315      -3.529  43.528 102.103  1.00 59.30           N  
ATOM   2550  CA  GLY A 315      -3.471  44.828 101.455  1.00 64.16           C  
ATOM   2551  C   GLY A 315      -2.406  45.828 101.903  1.00 67.95           C  
ATOM   2552  O   GLY A 315      -1.582  46.294 101.109  1.00 69.35           O  
ATOM   2553  N   LYS A 316      -2.430  46.175 103.181  1.00 71.08           N  
ATOM   2554  CA  LYS A 316      -1.534  47.205 103.707  1.00 74.23           C  
ATOM   2555  C   LYS A 316      -0.540  46.813 104.809  1.00 76.34           C  
ATOM   2556  O   LYS A 316      -0.935  46.265 105.821  1.00 78.49           O  
ATOM   2557  CB  LYS A 316      -2.426  48.308 104.271  1.00 76.51           C  
ATOM   2558  CG  LYS A 316      -3.576  47.707 105.104  1.00 77.01           C  
ATOM   2559  CD  LYS A 316      -4.637  48.712 105.543  1.00 77.20           C  
ATOM   2560  CE  LYS A 316      -4.238  49.437 106.807  1.00 77.15           C  
ATOM   2561  NZ  LYS A 316      -5.459  49.945 107.491  1.00 77.92           N1+
ATOM   2562  N   TYR A 317       0.736  47.126 104.636  1.00 76.99           N  
ATOM   2563  CA  TYR A 317       1.713  46.884 105.686  1.00 77.71           C  
ATOM   2564  C   TYR A 317       1.911  48.294 106.140  1.00 79.14           C  
ATOM   2565  O   TYR A 317       2.174  49.142 105.274  1.00 78.25           O  
ATOM   2566  CB  TYR A 317       3.037  46.333 105.147  1.00 75.31           C  
ATOM   2567  CG  TYR A 317       4.100  46.389 106.212  1.00 73.18           C  
ATOM   2568  CD1 TYR A 317       4.066  45.524 107.308  1.00 71.63           C  
ATOM   2569  CD2 TYR A 317       5.051  47.405 106.212  1.00 72.59           C  
ATOM   2570  CE1 TYR A 317       4.957  45.685 108.383  1.00 70.72           C  
ATOM   2571  CE2 TYR A 317       5.929  47.575 107.283  1.00 70.96           C  
ATOM   2572  CZ  TYR A 317       5.883  46.722 108.364  1.00 70.55           C  
ATOM   2573  OH  TYR A 317       6.750  46.923 109.423  1.00 70.80           O  
ATOM   2574  N   LYS A 318       1.831  48.566 107.445  1.00 81.01           N  
ATOM   2575  CA  LYS A 318       1.930  49.968 107.778  1.00 83.65           C  
ATOM   2576  C   LYS A 318       2.293  50.539 109.128  1.00 85.63           C  
ATOM   2577  O   LYS A 318       1.397  50.938 109.892  1.00 86.80           O  
ATOM   2578  CB  LYS A 318       0.632  50.662 107.348  1.00 83.82           C  
ATOM   2579  N   ASP A 319       3.575  50.656 109.439  1.00 87.45           N  
ATOM   2580  CA  ASP A 319       3.875  51.367 110.666  1.00 89.81           C  
ATOM   2581  C   ASP A 319       5.285  51.874 110.898  1.00 90.02           C  
ATOM   2582  O   ASP A 319       6.266  51.139 110.815  1.00 90.45           O  
ATOM   2583  CB  ASP A 319       3.367  50.628 111.890  1.00 92.05           C  
ATOM   2584  CG  ASP A 319       2.705  51.595 112.904  1.00 94.45           C  
ATOM   2585  OD1 ASP A 319       3.421  52.222 113.724  1.00 96.77           O  
ATOM   2586  OD2 ASP A 319       1.463  51.737 112.875  1.00 94.76           O1-
ATOM   2587  N   GLU A 320       5.320  53.169 111.209  1.00 90.00           N  
ATOM   2588  CA  GLU A 320       6.528  53.927 111.506  1.00 90.43           C  
ATOM   2589  C   GLU A 320       7.374  54.159 110.256  1.00 88.91           C  
ATOM   2590  O   GLU A 320       8.302  54.961 110.243  1.00 88.21           O  
ATOM   2591  CB  GLU A 320       7.316  53.212 112.601  1.00 92.86           C  
ATOM   2592  CG  GLU A 320       6.389  52.717 113.708  1.00 95.10           C  
ATOM   2593  CD  GLU A 320       7.137  52.105 114.869  1.00 96.78           C  
ATOM   2594  OE1 GLU A 320       8.279  51.647 114.654  1.00 96.83           O  
ATOM   2595  OE2 GLU A 320       6.588  52.077 115.993  1.00 96.91           O1-
ATOM   2596  N   GLU A 321       7.044  53.447 109.194  1.00 87.47           N  
ATOM   2597  CA  GLU A 321       7.715  53.646 107.931  1.00 86.22           C  
ATOM   2598  C   GLU A 321       6.621  53.453 106.901  1.00 85.39           C  
ATOM   2599  O   GLU A 321       5.525  53.000 107.267  1.00 84.79           O  
ATOM   2600  CB  GLU A 321       8.935  52.727 107.825  1.00 87.64           C  
ATOM   2601  CG  GLU A 321       9.985  53.131 108.900  1.00 88.76           C  
ATOM   2602  CD  GLU A 321      11.462  52.848 108.588  1.00 89.48           C  
ATOM   2603  OE1 GLU A 321      11.738  52.010 107.711  1.00 89.22           O  
ATOM   2604  OE2 GLU A 321      12.345  53.457 109.243  1.00 90.33           O1-
ATOM   2605  N   VAL A 322       6.884  53.795 105.643  1.00 84.55           N  
ATOM   2606  CA  VAL A 322       5.851  53.735 104.610  1.00 83.78           C  
ATOM   2607  C   VAL A 322       4.789  52.645 104.641  1.00 82.69           C  
ATOM   2608  O   VAL A 322       5.098  51.502 104.901  1.00 83.83           O  
ATOM   2609  CB  VAL A 322       6.452  53.743 103.215  1.00 84.78           C  
ATOM   2610  CG1 VAL A 322       5.418  54.405 102.269  1.00 84.96           C  
ATOM   2611  CG2 VAL A 322       7.756  54.518 103.216  1.00 85.88           C  
ATOM   2612  N   GLU A 323       3.528  53.020 104.412  1.00 81.52           N  
ATOM   2613  CA  GLU A 323       2.486  52.011 104.365  1.00 80.53           C  
ATOM   2614  C   GLU A 323       2.523  51.650 102.910  1.00 78.17           C  
ATOM   2615  O   GLU A 323       1.866  52.279 102.096  1.00 78.28           O  
ATOM   2616  CB  GLU A 323       1.066  52.498 104.752  1.00 83.49           C  
ATOM   2617  CG  GLU A 323       0.728  53.989 104.631  1.00 85.92           C  
ATOM   2618  CD  GLU A 323       1.035  54.727 105.911  1.00 88.15           C  
ATOM   2619  OE1 GLU A 323       2.044  55.470 105.947  1.00 89.07           O  
ATOM   2620  OE2 GLU A 323       0.267  54.571 106.891  1.00 89.39           O1-
ATOM   2621  N   ALA A 324       3.360  50.667 102.595  1.00 75.42           N  
ATOM   2622  CA  ALA A 324       3.546  50.186 101.236  1.00 72.29           C  
ATOM   2623  C   ALA A 324       2.946  48.795 101.121  1.00 70.73           C  
ATOM   2624  O   ALA A 324       2.413  48.245 102.093  1.00 69.49           O  
ATOM   2625  CB  ALA A 324       5.011  50.140 100.916  1.00 71.83           C  
ATOM   2626  N   GLU A 325       3.053  48.219  99.932  1.00 69.23           N  
ATOM   2627  CA  GLU A 325       2.527  46.886  99.701  1.00 67.74           C  
ATOM   2628  C   GLU A 325       3.615  45.854  99.439  1.00 65.70           C  
ATOM   2629  O   GLU A 325       4.746  46.181  99.064  1.00 65.69           O  
ATOM   2630  CB  GLU A 325       1.540  46.907  98.539  1.00 68.29           C  
ATOM   2631  CG  GLU A 325       0.270  47.652  98.872  1.00 69.89           C  
ATOM   2632  CD  GLU A 325      -0.778  47.522  97.793  1.00 71.38           C  
ATOM   2633  OE1 GLU A 325      -0.537  48.000  96.663  1.00 71.90           O  
ATOM   2634  OE2 GLU A 325      -1.844  46.934  98.081  1.00 72.64           O1-
ATOM   2635  N   TRP A 326       3.265  44.595  99.649  1.00 62.68           N  
ATOM   2636  CA  TRP A 326       4.220  43.528  99.440  1.00 59.67           C  
ATOM   2637  C   TRP A 326       4.501  43.404  97.951  1.00 57.57           C  
ATOM   2638  O   TRP A 326       3.596  43.558  97.136  1.00 57.55           O  
ATOM   2639  CB  TRP A 326       3.658  42.201  99.975  1.00 58.97           C  
ATOM   2640  CG  TRP A 326       3.426  42.163 101.478  1.00 56.50           C  
ATOM   2641  CD1 TRP A 326       2.221  42.112 102.123  1.00 55.46           C  
ATOM   2642  CD2 TRP A 326       4.426  42.143 102.504  1.00 54.79           C  
ATOM   2643  CE2 TRP A 326       3.756  42.076 103.744  1.00 53.66           C  
ATOM   2644  CE3 TRP A 326       5.827  42.174 102.494  1.00 53.79           C  
ATOM   2645  NE1 TRP A 326       2.411  42.057 103.481  1.00 54.80           N  
ATOM   2646  CZ2 TRP A 326       4.432  42.038 104.960  1.00 51.74           C  
ATOM   2647  CZ3 TRP A 326       6.500  42.136 103.703  1.00 52.24           C  
ATOM   2648  CH2 TRP A 326       5.799  42.069 104.921  1.00 52.31           C  
ATOM   2649  N   ASN A 327       5.758  43.156  97.592  1.00 55.76           N  
ATOM   2650  CA  ASN A 327       6.106  42.968  96.184  1.00 52.68           C  
ATOM   2651  C   ASN A 327       5.476  41.645  95.778  1.00 51.15           C  
ATOM   2652  O   ASN A 327       5.055  40.858  96.627  1.00 50.87           O  
ATOM   2653  CB  ASN A 327       7.623  42.859  95.973  1.00 50.98           C  
ATOM   2654  CG  ASN A 327       8.364  44.120  96.356  1.00 50.11           C  
ATOM   2655  ND2 ASN A 327       8.578  44.999  95.388  1.00 49.58           N  
ATOM   2656  OD1 ASN A 327       8.732  44.306  97.510  1.00 50.93           O  
ATOM   2657  N   LEU A 328       5.397  41.399  94.482  1.00 49.56           N  
ATOM   2658  CA  LEU A 328       4.839  40.143  94.010  1.00 49.00           C  
ATOM   2659  C   LEU A 328       5.930  39.399  93.254  1.00 48.88           C  
ATOM   2660  O   LEU A 328       6.929  39.992  92.847  1.00 48.71           O  
ATOM   2661  CB  LEU A 328       3.619  40.396  93.115  1.00 47.61           C  
ATOM   2662  CG  LEU A 328       2.227  40.227  93.733  1.00 45.21           C  
ATOM   2663  CD1 LEU A 328       2.197  40.728  95.168  1.00 44.23           C  
ATOM   2664  CD2 LEU A 328       1.229  40.966  92.873  1.00 42.48           C  
ATOM   2665  N   PRO A 329       5.766  38.084  93.079  1.00 48.62           N  
ATOM   2666  CA  PRO A 329       6.767  37.291  92.366  1.00 49.56           C  
ATOM   2667  C   PRO A 329       7.178  37.941  91.056  1.00 50.58           C  
ATOM   2668  O   PRO A 329       6.371  38.038  90.137  1.00 51.51           O  
ATOM   2669  CB  PRO A 329       6.054  35.966  92.134  1.00 49.62           C  
ATOM   2670  CG  PRO A 329       5.182  35.856  93.333  1.00 50.92           C  
ATOM   2671  CD  PRO A 329       4.619  37.253  93.476  1.00 49.11           C  
ATOM   2672  N   TYR A 330       8.419  38.410  90.972  1.00 51.91           N  
ATOM   2673  CA  TYR A 330       8.892  39.012  89.731  1.00 52.53           C  
ATOM   2674  C   TYR A 330       8.920  37.873  88.725  1.00 51.21           C  
ATOM   2675  O   TYR A 330       8.375  37.972  87.623  1.00 50.09           O  
ATOM   2676  CB  TYR A 330      10.307  39.572  89.890  1.00 55.53           C  
ATOM   2677  CG  TYR A 330      10.983  39.870  88.567  1.00 58.26           C  
ATOM   2678  CD1 TYR A 330      10.509  40.876  87.730  1.00 59.28           C  
ATOM   2679  CD2 TYR A 330      12.079  39.123  88.140  1.00 60.44           C  
ATOM   2680  CE1 TYR A 330      11.107  41.136  86.499  1.00 61.11           C  
ATOM   2681  CE2 TYR A 330      12.686  39.371  86.909  1.00 61.72           C  
ATOM   2682  CZ  TYR A 330      12.196  40.380  86.091  1.00 62.56           C  
ATOM   2683  OH  TYR A 330      12.792  40.631  84.869  1.00 63.60           O  
ATOM   2684  N   ASP A 331       9.550  36.781  89.141  1.00 50.10           N  
ATOM   2685  CA  ASP A 331       9.674  35.601  88.310  1.00 48.99           C  
ATOM   2686  C   ASP A 331       9.674  34.344  89.189  1.00 47.94           C  
ATOM   2687  O   ASP A 331      10.020  34.400  90.376  1.00 46.88           O  
ATOM   2688  CB  ASP A 331      10.960  35.696  87.499  1.00 49.63           C  
ATOM   2689  CG  ASP A 331      10.889  34.921  86.212  1.00 51.16           C  
ATOM   2690  OD1 ASP A 331      11.808  35.087  85.390  1.00 53.49           O  
ATOM   2691  OD2 ASP A 331       9.925  34.147  86.016  1.00 52.40           O1-
ATOM   2692  N   ILE A 332       9.273  33.217  88.605  1.00 45.26           N  
ATOM   2693  CA  ILE A 332       9.215  31.969  89.347  1.00 41.76           C  
ATOM   2694  C   ILE A 332       9.817  30.793  88.597  1.00 40.99           C  
ATOM   2695  O   ILE A 332       9.116  29.858  88.221  1.00 41.00           O  
ATOM   2696  CB  ILE A 332       7.762  31.642  89.733  1.00 39.97           C  
ATOM   2697  CG1 ILE A 332       6.860  31.769  88.507  1.00 38.74           C  
ATOM   2698  CG2 ILE A 332       7.285  32.610  90.813  1.00 39.33           C  
ATOM   2699  CD1 ILE A 332       5.476  31.174  88.689  1.00 37.77           C  
ATOM   2700  N   PRO A 333      11.142  30.818  88.387  1.00 40.97           N  
ATOM   2701  CA  PRO A 333      11.870  29.758  87.679  1.00 40.54           C  
ATOM   2702  C   PRO A 333      11.565  28.366  88.231  1.00 40.19           C  
ATOM   2703  O   PRO A 333      11.747  28.114  89.419  1.00 42.30           O  
ATOM   2704  CB  PRO A 333      13.336  30.144  87.895  1.00 39.48           C  
ATOM   2705  CG  PRO A 333      13.291  31.602  87.995  1.00 39.77           C  
ATOM   2706  CD  PRO A 333      12.073  31.864  88.847  1.00 41.04           C  
ATOM   2707  N   ALA A 334      11.106  27.458  87.381  1.00 40.04           N  
ATOM   2708  CA  ALA A 334      10.814  26.110  87.851  1.00 40.87           C  
ATOM   2709  C   ALA A 334      11.514  25.072  86.983  1.00 41.75           C  
ATOM   2710  O   ALA A 334      11.728  25.310  85.795  1.00 41.61           O  
ATOM   2711  CB  ALA A 334       9.312  25.872  87.850  1.00 40.20           C  
ATOM   2712  N   ASN A 335      11.884  23.934  87.579  1.00 41.82           N  
ATOM   2713  CA  ASN A 335      12.537  22.859  86.829  1.00 43.55           C  
ATOM   2714  C   ASN A 335      11.746  21.558  86.865  1.00 43.89           C  
ATOM   2715  O   ASN A 335      11.035  21.271  87.833  1.00 44.11           O  
ATOM   2716  CB  ASN A 335      13.949  22.587  87.350  1.00 45.69           C  
ATOM   2717  CG  ASN A 335      14.969  23.593  86.845  1.00 48.56           C  
ATOM   2718  ND2 ASN A 335      14.537  24.519  85.990  1.00 47.92           N  
ATOM   2719  OD1 ASN A 335      16.138  23.534  87.223  1.00 52.32           O  
ATOM   2720  N   GLU A 336      11.871  20.772  85.801  1.00 43.53           N  
ATOM   2721  CA  GLU A 336      11.173  19.497  85.720  1.00 44.64           C  
ATOM   2722  C   GLU A 336      11.738  18.530  86.753  1.00 44.24           C  
ATOM   2723  O   GLU A 336      12.580  18.898  87.579  1.00 42.46           O  
ATOM   2724  CB  GLU A 336      11.335  18.897  84.329  1.00 47.23           C  
ATOM   2725  CG  GLU A 336      10.924  19.817  83.205  1.00 54.50           C  
ATOM   2726  CD  GLU A 336       9.445  19.734  82.881  1.00 59.42           C  
ATOM   2727  OE1 GLU A 336       8.622  20.207  83.693  1.00 63.24           O  
ATOM   2728  OE2 GLU A 336       9.100  19.189  81.809  1.00 62.98           O1-
ATOM   2729  N   TYR A 337      11.273  17.285  86.692  1.00 44.87           N  
ATOM   2730  CA  TYR A 337      11.731  16.261  87.619  1.00 44.72           C  
ATOM   2731  C   TYR A 337      13.025  15.660  87.129  1.00 42.35           C  
ATOM   2732  O   TYR A 337      13.504  15.979  86.045  1.00 41.57           O  
ATOM   2733  CB  TYR A 337      10.701  15.137  87.772  1.00 47.99           C  
ATOM   2734  CG  TYR A 337       9.334  15.583  88.235  1.00 53.12           C  
ATOM   2735  CD1 TYR A 337       8.281  15.711  87.330  1.00 55.28           C  
ATOM   2736  CD2 TYR A 337       9.089  15.878  89.578  1.00 54.56           C  
ATOM   2737  CE1 TYR A 337       7.015  16.119  87.752  1.00 57.27           C  
ATOM   2738  CE2 TYR A 337       7.823  16.291  90.011  1.00 55.56           C  
ATOM   2739  CZ  TYR A 337       6.794  16.406  89.090  1.00 57.33           C  
ATOM   2740  OH  TYR A 337       5.540  16.798  89.491  1.00 58.36           O  
ATOM   2741  N   LEU A 338      13.574  14.773  87.946  1.00 41.29           N  
ATOM   2742  CA  LEU A 338      14.817  14.081  87.639  1.00 41.09           C  
ATOM   2743  C   LEU A 338      14.566  12.580  87.839  1.00 40.77           C  
ATOM   2744  O   LEU A 338      13.794  12.189  88.716  1.00 41.38           O  
ATOM   2745  CB  LEU A 338      15.912  14.564  88.604  1.00 39.48           C  
ATOM   2746  CG  LEU A 338      17.381  14.378  88.237  1.00 36.13           C  
ATOM   2747  CD1 LEU A 338      17.666  15.140  86.952  1.00 36.74           C  
ATOM   2748  CD2 LEU A 338      18.258  14.891  89.356  1.00 33.31           C  
ATOM   2749  N   THR A 339      15.176  11.737  87.018  1.00 40.18           N  
ATOM   2750  CA  THR A 339      14.995  10.300  87.214  1.00 40.97           C  
ATOM   2751  C   THR A 339      16.344   9.648  87.475  1.00 41.14           C  
ATOM   2752  O   THR A 339      17.393  10.232  87.188  1.00 42.71           O  
ATOM   2753  CB  THR A 339      14.276   9.586  86.008  1.00 40.39           C  
ATOM   2754  CG2 THR A 339      12.808   9.914  86.010  1.00 40.47           C  
ATOM   2755  OG1 THR A 339      14.843   9.994  84.756  1.00 39.35           O  
ATOM   2756  N   LEU A 340      16.309   8.447  88.040  1.00 39.60           N  
ATOM   2757  CA  LEU A 340      17.521   7.716  88.351  1.00 39.27           C  
ATOM   2758  C   LEU A 340      17.581   6.424  87.550  1.00 40.67           C  
ATOM   2759  O   LEU A 340      16.761   5.523  87.750  1.00 41.16           O  
ATOM   2760  CB  LEU A 340      17.574   7.415  89.852  1.00 38.11           C  
ATOM   2761  CG  LEU A 340      18.772   6.581  90.332  1.00 39.06           C  
ATOM   2762  CD1 LEU A 340      20.059   7.151  89.737  1.00 39.17           C  
ATOM   2763  CD2 LEU A 340      18.829   6.554  91.856  1.00 34.67           C  
ATOM   2764  N   GLU A 341      18.547   6.345  86.637  1.00 41.72           N  
ATOM   2765  CA  GLU A 341      18.731   5.162  85.809  1.00 43.16           C  
ATOM   2766  C   GLU A 341      17.417   4.703  85.179  1.00 44.68           C  
ATOM   2767  O   GLU A 341      17.087   3.520  85.192  1.00 44.40           O  
ATOM   2768  CB  GLU A 341      19.320   4.030  86.650  1.00 44.59           C  
ATOM   2769  CG  GLU A 341      20.710   4.308  87.177  1.00 47.87           C  
ATOM   2770  CD  GLU A 341      21.770   4.150  86.109  1.00 50.73           C  
ATOM   2771  OE1 GLU A 341      21.557   4.664  84.998  1.00 54.34           O  
ATOM   2772  OE2 GLU A 341      22.813   3.519  86.373  1.00 51.50           O1-
ATOM   2773  N   GLY A 342      16.652   5.651  84.650  1.00 46.63           N  
ATOM   2774  CA  GLY A 342      15.405   5.308  83.990  1.00 47.52           C  
ATOM   2775  C   GLY A 342      14.142   5.227  84.820  1.00 48.62           C  
ATOM   2776  O   GLY A 342      13.064   4.994  84.275  1.00 49.42           O  
ATOM   2777  N   LYS A 343      14.255   5.416  86.128  1.00 49.51           N  
ATOM   2778  CA  LYS A 343      13.082   5.348  86.991  1.00 49.82           C  
ATOM   2779  C   LYS A 343      13.021   6.582  87.873  1.00 49.33           C  
ATOM   2780  O   LYS A 343      14.036   7.227  88.105  1.00 51.98           O  
ATOM   2781  CB  LYS A 343      13.141   4.071  87.821  1.00 51.23           C  
ATOM   2782  CG  LYS A 343      13.173   2.805  86.955  1.00 51.00           C  
ATOM   2783  CD  LYS A 343      13.416   1.578  87.797  1.00 52.40           C  
ATOM   2784  CE  LYS A 343      13.576   0.329  86.964  1.00 54.01           C  
ATOM   2785  NZ  LYS A 343      14.050  -0.801  87.829  1.00 54.13           N1+
ATOM   2786  N   LYS A 344      11.835   6.928  88.353  1.00 47.92           N  
ATOM   2787  CA  LYS A 344      11.698   8.124  89.176  1.00 47.91           C  
ATOM   2788  C   LYS A 344      12.244   7.978  90.597  1.00 46.50           C  
ATOM   2789  O   LYS A 344      12.284   6.879  91.149  1.00 45.41           O  
ATOM   2790  CB  LYS A 344      10.222   8.597  89.206  1.00 48.87           C  
ATOM   2791  CG  LYS A 344       9.189   7.535  88.876  1.00 48.82           C  
ATOM   2792  CD  LYS A 344       9.293   6.343  89.830  1.00 51.33           C  
ATOM   2793  CE  LYS A 344       8.778   5.032  89.197  1.00 51.94           C  
ATOM   2794  NZ  LYS A 344       9.653   4.495  88.100  1.00 48.80           N1+
ATOM   2795  N   PHE A 345      12.699   9.092  91.166  1.00 45.57           N  
ATOM   2796  CA  PHE A 345      13.215   9.090  92.526  1.00 45.30           C  
ATOM   2797  C   PHE A 345      12.083   8.566  93.374  1.00 45.82           C  
ATOM   2798  O   PHE A 345      10.938   8.920  93.145  1.00 45.82           O  
ATOM   2799  CB  PHE A 345      13.582  10.505  92.981  1.00 44.26           C  
ATOM   2800  CG  PHE A 345      14.972  10.935  92.595  1.00 43.50           C  
ATOM   2801  CD1 PHE A 345      15.667  11.843  93.391  1.00 43.65           C  
ATOM   2802  CD2 PHE A 345      15.598  10.424  91.465  1.00 42.65           C  
ATOM   2803  CE1 PHE A 345      16.960  12.233  93.079  1.00 41.96           C  
ATOM   2804  CE2 PHE A 345      16.899  10.809  91.139  1.00 43.00           C  
ATOM   2805  CZ  PHE A 345      17.579  11.713  91.949  1.00 42.44           C  
ATOM   2806  N   SER A 346      12.390   7.731  94.355  1.00 48.35           N  
ATOM   2807  CA  SER A 346      11.344   7.162  95.190  1.00 50.36           C  
ATOM   2808  C   SER A 346      11.756   6.943  96.634  1.00 51.74           C  
ATOM   2809  O   SER A 346      12.535   6.037  96.926  1.00 52.79           O  
ATOM   2810  CB  SER A 346      10.898   5.827  94.602  1.00 50.54           C  
ATOM   2811  OG  SER A 346       9.970   5.194  95.460  1.00 54.91           O  
ATOM   2812  N   THR A 347      11.229   7.751  97.548  1.00 52.46           N  
ATOM   2813  CA  THR A 347      11.574   7.563  98.949  1.00 54.00           C  
ATOM   2814  C   THR A 347      11.038   6.217  99.430  1.00 55.43           C  
ATOM   2815  O   THR A 347      11.679   5.523 100.220  1.00 55.01           O  
ATOM   2816  CB  THR A 347      11.003   8.672  99.811  1.00 52.69           C  
ATOM   2817  CG2 THR A 347      11.450   8.498 101.256  1.00 52.75           C  
ATOM   2818  OG1 THR A 347      11.483   9.927  99.326  1.00 53.25           O  
ATOM   2819  N   SER A 348       9.858   5.858  98.936  1.00 57.57           N  
ATOM   2820  CA  SER A 348       9.232   4.593  99.276  1.00 58.69           C  
ATOM   2821  C   SER A 348      10.151   3.485  98.795  1.00 59.12           C  
ATOM   2822  O   SER A 348      10.675   2.723  99.601  1.00 60.02           O  
ATOM   2823  CB  SER A 348       7.886   4.467  98.575  1.00 60.78           C  
ATOM   2824  OG  SER A 348       7.134   5.653  98.739  1.00 66.61           O  
ATOM   2825  N   ARG A 349      10.349   3.405  97.478  1.00 58.91           N  
ATOM   2826  CA  ARG A 349      11.210   2.380  96.883  1.00 59.11           C  
ATOM   2827  C   ARG A 349      12.669   2.587  97.275  1.00 56.75           C  
ATOM   2828  O   ARG A 349      13.547   1.845  96.839  1.00 56.21           O  
ATOM   2829  CB  ARG A 349      11.102   2.383  95.346  1.00 62.44           C  
ATOM   2830  CG  ARG A 349      12.014   1.340  94.641  1.00 66.53           C  
ATOM   2831  CD  ARG A 349      12.481   1.801  93.234  1.00 69.06           C  
ATOM   2832  NE  ARG A 349      13.239   0.778  92.495  1.00 70.32           N  
ATOM   2833  CZ  ARG A 349      13.744   0.945  91.270  1.00 69.73           C  
ATOM   2834  NH1 ARG A 349      13.582   2.098  90.642  1.00 69.33           N1+
ATOM   2835  NH2 ARG A 349      14.397  -0.044  90.662  1.00 68.57           N  
ATOM   2836  N   ASN A 350      12.930   3.599  98.091  1.00 55.12           N  
ATOM   2837  CA  ASN A 350      14.293   3.866  98.527  1.00 53.96           C  
ATOM   2838  C   ASN A 350      15.227   3.919  97.306  1.00 51.21           C  
ATOM   2839  O   ASN A 350      16.284   3.286  97.280  1.00 50.84           O  
ATOM   2840  CB  ASN A 350      14.739   2.762  99.484  1.00 56.30           C  
ATOM   2841  CG  ASN A 350      15.575   3.285 100.622  1.00 60.67           C  
ATOM   2842  ND2 ASN A 350      15.182   2.940 101.842  1.00 61.21           N  
ATOM   2843  OD1 ASN A 350      16.570   3.995 100.415  1.00 64.06           O  
ATOM   2844  N   TRP A 351      14.824   4.686  96.300  1.00 47.60           N  
ATOM   2845  CA  TRP A 351      15.585   4.819  95.064  1.00 44.42           C  
ATOM   2846  C   TRP A 351      15.749   6.302  94.732  1.00 43.96           C  
ATOM   2847  O   TRP A 351      14.842   6.927  94.184  1.00 43.75           O  
ATOM   2848  CB  TRP A 351      14.830   4.096  93.945  1.00 42.80           C  
ATOM   2849  CG  TRP A 351      15.543   3.997  92.651  1.00 39.91           C  
ATOM   2850  CD1 TRP A 351      15.295   4.722  91.515  1.00 39.94           C  
ATOM   2851  CD2 TRP A 351      16.628   3.122  92.342  1.00 39.52           C  
ATOM   2852  CE2 TRP A 351      16.995   3.368  90.999  1.00 39.71           C  
ATOM   2853  CE3 TRP A 351      17.325   2.150  93.067  1.00 39.67           C  
ATOM   2854  NE1 TRP A 351      16.166   4.347  90.516  1.00 40.01           N  
ATOM   2855  CZ2 TRP A 351      18.031   2.677  90.372  1.00 38.83           C  
ATOM   2856  CZ3 TRP A 351      18.354   1.459  92.440  1.00 38.89           C  
ATOM   2857  CH2 TRP A 351      18.696   1.727  91.108  1.00 39.29           C  
ATOM   2858  N   ALA A 352      16.916   6.852  95.067  1.00 42.15           N  
ATOM   2859  CA  ALA A 352      17.220   8.258  94.843  1.00 38.33           C  
ATOM   2860  C   ALA A 352      18.687   8.488  95.114  1.00 35.76           C  
ATOM   2861  O   ALA A 352      19.369   7.622  95.641  1.00 34.55           O  
ATOM   2862  CB  ALA A 352      16.398   9.124  95.787  1.00 39.60           C  
ATOM   2863  N   ILE A 353      19.169   9.666  94.740  1.00 34.33           N  
ATOM   2864  CA  ILE A 353      20.557  10.032  94.978  1.00 32.97           C  
ATOM   2865  C   ILE A 353      20.530  11.099  96.077  1.00 32.50           C  
ATOM   2866  O   ILE A 353      20.278  12.279  95.800  1.00 30.14           O  
ATOM   2867  CB  ILE A 353      21.229  10.610  93.706  1.00 32.72           C  
ATOM   2868  CG1 ILE A 353      21.224   9.568  92.580  1.00 32.46           C  
ATOM   2869  CG2 ILE A 353      22.667  11.012  94.024  1.00 32.20           C  
ATOM   2870  CD1 ILE A 353      22.033   8.315  92.898  1.00 29.48           C  
ATOM   2871  N   TRP A 354      20.750  10.666  97.323  1.00 31.20           N  
ATOM   2872  CA  TRP A 354      20.745  11.567  98.470  1.00 30.24           C  
ATOM   2873  C   TRP A 354      22.034  12.395  98.491  1.00 33.58           C  
ATOM   2874  O   TRP A 354      23.146  11.857  98.525  1.00 36.92           O  
ATOM   2875  CB  TRP A 354      20.608  10.771  99.769  1.00 27.78           C  
ATOM   2876  CG  TRP A 354      19.345   9.959  99.826  1.00 28.36           C  
ATOM   2877  CD1 TRP A 354      19.220   8.605  99.649  1.00 25.03           C  
ATOM   2878  CD2 TRP A 354      18.014  10.470  99.941  1.00 28.01           C  
ATOM   2879  CE2 TRP A 354      17.136   9.371  99.809  1.00 26.68           C  
ATOM   2880  CE3 TRP A 354      17.479  11.752 100.137  1.00 27.41           C  
ATOM   2881  NE1 TRP A 354      17.900   8.250  99.635  1.00 23.13           N  
ATOM   2882  CZ2 TRP A 354      15.745   9.517  99.864  1.00 27.62           C  
ATOM   2883  CZ3 TRP A 354      16.106  11.893 100.193  1.00 30.09           C  
ATOM   2884  CH2 TRP A 354      15.249  10.778 100.055  1.00 29.30           C  
ATOM   2885  N   VAL A 355      21.885  13.711  98.477  1.00 31.52           N  
ATOM   2886  CA  VAL A 355      23.037  14.581  98.465  1.00 29.50           C  
ATOM   2887  C   VAL A 355      24.060  14.251  99.542  1.00 29.92           C  
ATOM   2888  O   VAL A 355      25.246  14.128  99.244  1.00 31.10           O  
ATOM   2889  CB  VAL A 355      22.588  16.063  98.578  1.00 28.68           C  
ATOM   2890  CG1 VAL A 355      23.799  17.013  98.497  1.00 24.02           C  
ATOM   2891  CG2 VAL A 355      21.579  16.356  97.476  1.00 26.62           C  
ATOM   2892  N   HIS A 356      23.610  14.088 100.783  1.00 30.97           N  
ATOM   2893  CA  HIS A 356      24.528  13.809 101.886  1.00 32.60           C  
ATOM   2894  C   HIS A 356      25.266  12.484 101.741  1.00 33.65           C  
ATOM   2895  O   HIS A 356      26.408  12.349 102.172  1.00 31.03           O  
ATOM   2896  CB  HIS A 356      23.792  13.854 103.232  1.00 33.50           C  
ATOM   2897  CG  HIS A 356      22.971  12.630 103.529  1.00 36.28           C  
ATOM   2898  CD2 HIS A 356      23.137  11.651 104.449  1.00 34.93           C  
ATOM   2899  ND1 HIS A 356      21.789  12.343 102.880  1.00 38.41           N  
ATOM   2900  CE1 HIS A 356      21.260  11.247 103.393  1.00 36.30           C  
ATOM   2901  NE2 HIS A 356      22.059  10.808 104.347  1.00 34.40           N  
ATOM   2902  N   GLU A 357      24.613  11.496 101.149  1.00 36.66           N  
ATOM   2903  CA  GLU A 357      25.278  10.220 100.954  1.00 39.25           C  
ATOM   2904  C   GLU A 357      26.261  10.376  99.806  1.00 39.58           C  
ATOM   2905  O   GLU A 357      27.454  10.149  99.964  1.00 41.20           O  
ATOM   2906  CB  GLU A 357      24.272   9.125 100.613  1.00 41.27           C  
ATOM   2907  CG  GLU A 357      23.200   8.925 101.665  1.00 43.30           C  
ATOM   2908  CD  GLU A 357      22.428   7.642 101.465  1.00 42.00           C  
ATOM   2909  OE1 GLU A 357      22.031   7.347 100.320  1.00 44.01           O  
ATOM   2910  OE2 GLU A 357      22.210   6.932 102.455  1.00 41.58           O1-
ATOM   2911  N   PHE A 358      25.750  10.787  98.653  1.00 38.24           N  
ATOM   2912  CA  PHE A 358      26.572  10.965  97.469  1.00 38.36           C  
ATOM   2913  C   PHE A 358      27.787  11.842  97.733  1.00 38.57           C  
ATOM   2914  O   PHE A 358      28.880  11.555  97.227  1.00 40.30           O  
ATOM   2915  CB  PHE A 358      25.722  11.552  96.339  1.00 38.52           C  
ATOM   2916  CG  PHE A 358      26.381  11.518  94.991  1.00 38.23           C  
ATOM   2917  CD1 PHE A 358      27.311  12.483  94.629  1.00 39.66           C  
ATOM   2918  CD2 PHE A 358      26.054  10.526  94.069  1.00 40.27           C  
ATOM   2919  CE1 PHE A 358      27.912  12.466  93.359  1.00 40.59           C  
ATOM   2920  CE2 PHE A 358      26.648  10.498  92.795  1.00 40.29           C  
ATOM   2921  CZ  PHE A 358      27.577  11.470  92.443  1.00 38.72           C  
ATOM   2922  N   LEU A 359      27.609  12.899  98.524  1.00 36.22           N  
ATOM   2923  CA  LEU A 359      28.718  13.799  98.830  1.00 34.67           C  
ATOM   2924  C   LEU A 359      29.716  13.180  99.817  1.00 35.46           C  
ATOM   2925  O   LEU A 359      30.621  13.850 100.307  1.00 35.39           O  
ATOM   2926  CB  LEU A 359      28.186  15.130  99.363  1.00 31.95           C  
ATOM   2927  CG  LEU A 359      28.338  16.347  98.442  1.00 30.90           C  
ATOM   2928  CD1 LEU A 359      27.989  16.000  97.023  1.00 29.90           C  
ATOM   2929  CD2 LEU A 359      27.446  17.462  98.942  1.00 30.79           C  
ATOM   2930  N   ASP A 360      29.547  11.894 100.108  1.00 35.11           N  
ATOM   2931  CA  ASP A 360      30.461  11.194 100.998  1.00 35.31           C  
ATOM   2932  C   ASP A 360      31.551  10.544 100.168  1.00 36.70           C  
ATOM   2933  O   ASP A 360      32.615  10.225 100.679  1.00 38.81           O  
ATOM   2934  CB  ASP A 360      29.742  10.097 101.774  1.00 35.10           C  
ATOM   2935  CG  ASP A 360      28.940  10.629 102.924  1.00 36.73           C  
ATOM   2936  OD1 ASP A 360      28.083   9.880 103.430  1.00 37.09           O  
ATOM   2937  OD2 ASP A 360      29.173  11.790 103.328  1.00 39.69           O1-
ATOM   2938  N   VAL A 361      31.275  10.345  98.885  1.00 36.97           N  
ATOM   2939  CA  VAL A 361      32.225   9.715  97.977  1.00 36.47           C  
ATOM   2940  C   VAL A 361      32.719  10.633  96.855  1.00 37.14           C  
ATOM   2941  O   VAL A 361      33.798  10.413  96.302  1.00 37.74           O  
ATOM   2942  CB  VAL A 361      31.601   8.456  97.326  1.00 36.29           C  
ATOM   2943  CG1 VAL A 361      32.573   7.846  96.334  1.00 35.88           C  
ATOM   2944  CG2 VAL A 361      31.208   7.454  98.397  1.00 34.55           C  
ATOM   2945  N   PHE A 362      31.941  11.649  96.499  1.00 36.42           N  
ATOM   2946  CA  PHE A 362      32.378  12.531  95.432  1.00 36.52           C  
ATOM   2947  C   PHE A 362      32.355  13.984  95.837  1.00 35.10           C  
ATOM   2948  O   PHE A 362      31.469  14.414  96.562  1.00 36.73           O  
ATOM   2949  CB  PHE A 362      31.509  12.355  94.185  1.00 38.74           C  
ATOM   2950  CG  PHE A 362      31.354  10.929  93.744  1.00 40.27           C  
ATOM   2951  CD1 PHE A 362      30.267  10.173  94.171  1.00 42.45           C  
ATOM   2952  CD2 PHE A 362      32.291  10.341  92.905  1.00 40.16           C  
ATOM   2953  CE1 PHE A 362      30.114   8.844  93.766  1.00 43.94           C  
ATOM   2954  CE2 PHE A 362      32.151   9.022  92.497  1.00 42.47           C  
ATOM   2955  CZ  PHE A 362      31.057   8.267  92.928  1.00 42.72           C  
ATOM   2956  N   PRO A 363      33.327  14.764  95.350  1.00 34.22           N  
ATOM   2957  CA  PRO A 363      33.450  16.194  95.639  1.00 33.18           C  
ATOM   2958  C   PRO A 363      32.215  16.959  95.147  1.00 31.66           C  
ATOM   2959  O   PRO A 363      31.576  16.578  94.168  1.00 29.70           O  
ATOM   2960  CB  PRO A 363      34.703  16.601  94.862  1.00 32.52           C  
ATOM   2961  CG  PRO A 363      35.453  15.308  94.678  1.00 33.75           C  
ATOM   2962  CD  PRO A 363      34.363  14.340  94.394  1.00 35.12           C  
ATOM   2963  N   ALA A 364      31.908  18.059  95.815  1.00 30.85           N  
ATOM   2964  CA  ALA A 364      30.768  18.873  95.447  1.00 32.35           C  
ATOM   2965  C   ALA A 364      30.763  19.388  94.007  1.00 34.43           C  
ATOM   2966  O   ALA A 364      29.685  19.545  93.426  1.00 34.96           O  
ATOM   2967  CB  ALA A 364      30.645  20.042  96.403  1.00 31.48           C  
ATOM   2968  N   ASP A 365      31.942  19.668  93.441  1.00 36.28           N  
ATOM   2969  CA  ASP A 365      32.022  20.171  92.070  1.00 37.70           C  
ATOM   2970  C   ASP A 365      31.486  19.152  91.103  1.00 36.74           C  
ATOM   2971  O   ASP A 365      30.842  19.509  90.119  1.00 37.57           O  
ATOM   2972  CB  ASP A 365      33.456  20.462  91.624  1.00 41.98           C  
ATOM   2973  CG  ASP A 365      34.146  21.490  92.469  1.00 48.06           C  
ATOM   2974  OD1 ASP A 365      33.511  22.511  92.847  1.00 51.28           O  
ATOM   2975  OD2 ASP A 365      35.348  21.265  92.730  1.00 50.57           O1-
ATOM   2976  N   TYR A 366      31.780  17.883  91.376  1.00 34.73           N  
ATOM   2977  CA  TYR A 366      31.352  16.801  90.507  1.00 33.19           C  
ATOM   2978  C   TYR A 366      29.842  16.693  90.488  1.00 33.05           C  
ATOM   2979  O   TYR A 366      29.242  16.497  89.431  1.00 33.06           O  
ATOM   2980  CB  TYR A 366      31.948  15.477  90.969  1.00 33.68           C  
ATOM   2981  CG  TYR A 366      33.426  15.319  90.725  1.00 34.70           C  
ATOM   2982  CD1 TYR A 366      34.258  16.430  90.541  1.00 35.37           C  
ATOM   2983  CD2 TYR A 366      34.008  14.047  90.710  1.00 34.58           C  
ATOM   2984  CE1 TYR A 366      35.636  16.274  90.348  1.00 35.60           C  
ATOM   2985  CE2 TYR A 366      35.376  13.878  90.521  1.00 34.02           C  
ATOM   2986  CZ  TYR A 366      36.184  14.992  90.342  1.00 34.88           C  
ATOM   2987  OH  TYR A 366      37.535  14.824  90.177  1.00 34.69           O  
ATOM   2988  N   LEU A 367      29.222  16.835  91.653  1.00 31.76           N  
ATOM   2989  CA  LEU A 367      27.779  16.729  91.717  1.00 32.16           C  
ATOM   2990  C   LEU A 367      27.153  17.967  91.133  1.00 33.36           C  
ATOM   2991  O   LEU A 367      26.106  17.897  90.491  1.00 34.02           O  
ATOM   2992  CB  LEU A 367      27.294  16.557  93.149  1.00 31.96           C  
ATOM   2993  CG  LEU A 367      25.780  16.317  93.223  1.00 32.33           C  
ATOM   2994  CD1 LEU A 367      25.436  14.982  92.532  1.00 28.47           C  
ATOM   2995  CD2 LEU A 367      25.323  16.326  94.689  1.00 28.97           C  
ATOM   2996  N   ARG A 368      27.789  19.108  91.354  1.00 33.46           N  
ATOM   2997  CA  ARG A 368      27.251  20.336  90.827  1.00 33.90           C  
ATOM   2998  C   ARG A 368      27.436  20.377  89.318  1.00 35.10           C  
ATOM   2999  O   ARG A 368      26.533  20.801  88.581  1.00 36.19           O  
ATOM   3000  CB  ARG A 368      27.920  21.536  91.495  1.00 34.98           C  
ATOM   3001  CG  ARG A 368      27.448  21.784  92.930  1.00 33.50           C  
ATOM   3002  CD  ARG A 368      28.283  22.847  93.618  1.00 34.22           C  
ATOM   3003  NE  ARG A 368      28.076  24.167  93.041  1.00 36.17           N  
ATOM   3004  CZ  ARG A 368      27.357  25.134  93.603  1.00 39.84           C  
ATOM   3005  NH1 ARG A 368      26.763  24.944  94.776  1.00 41.05           N1+
ATOM   3006  NH2 ARG A 368      27.234  26.302  92.990  1.00 41.40           N  
ATOM   3007  N   TYR A 369      28.586  19.910  88.846  1.00 34.42           N  
ATOM   3008  CA  TYR A 369      28.851  19.932  87.409  1.00 34.02           C  
ATOM   3009  C   TYR A 369      27.902  19.062  86.629  1.00 33.57           C  
ATOM   3010  O   TYR A 369      27.193  19.539  85.744  1.00 34.64           O  
ATOM   3011  CB  TYR A 369      30.281  19.489  87.091  1.00 34.61           C  
ATOM   3012  CG  TYR A 369      30.574  19.524  85.604  1.00 35.31           C  
ATOM   3013  CD1 TYR A 369      30.447  18.381  84.807  1.00 36.01           C  
ATOM   3014  CD2 TYR A 369      30.940  20.715  84.985  1.00 36.22           C  
ATOM   3015  CE1 TYR A 369      30.678  18.432  83.426  1.00 35.78           C  
ATOM   3016  CE2 TYR A 369      31.170  20.779  83.616  1.00 36.40           C  
ATOM   3017  CZ  TYR A 369      31.039  19.640  82.840  1.00 36.76           C  
ATOM   3018  OH  TYR A 369      31.268  19.735  81.485  1.00 36.44           O  
ATOM   3019  N   TYR A 370      27.901  17.777  86.958  1.00 32.99           N  
ATOM   3020  CA  TYR A 370      27.053  16.820  86.276  1.00 32.42           C  
ATOM   3021  C   TYR A 370      25.586  17.193  86.321  1.00 33.15           C  
ATOM   3022  O   TYR A 370      24.900  17.116  85.306  1.00 32.52           O  
ATOM   3023  CB  TYR A 370      27.254  15.436  86.873  1.00 31.90           C  
ATOM   3024  CG  TYR A 370      26.332  14.388  86.314  1.00 31.10           C  
ATOM   3025  CD1 TYR A 370      26.293  14.110  84.940  1.00 30.39           C  
ATOM   3026  CD2 TYR A 370      25.483  13.682  87.156  1.00 30.73           C  
ATOM   3027  CE1 TYR A 370      25.420  13.156  84.427  1.00 29.50           C  
ATOM   3028  CE2 TYR A 370      24.614  12.729  86.658  1.00 31.01           C  
ATOM   3029  CZ  TYR A 370      24.581  12.472  85.299  1.00 30.57           C  
ATOM   3030  OH  TYR A 370      23.684  11.545  84.836  1.00 30.13           O  
ATOM   3031  N   LEU A 371      25.096  17.588  87.494  1.00 34.70           N  
ATOM   3032  CA  LEU A 371      23.694  17.968  87.619  1.00 35.95           C  
ATOM   3033  C   LEU A 371      23.332  19.146  86.722  1.00 37.08           C  
ATOM   3034  O   LEU A 371      22.236  19.174  86.152  1.00 38.66           O  
ATOM   3035  CB  LEU A 371      23.336  18.289  89.071  1.00 34.48           C  
ATOM   3036  CG  LEU A 371      23.101  17.067  89.976  1.00 36.81           C  
ATOM   3037  CD1 LEU A 371      22.597  17.543  91.336  1.00 34.54           C  
ATOM   3038  CD2 LEU A 371      22.089  16.097  89.347  1.00 34.45           C  
ATOM   3039  N   THR A 372      24.235  20.117  86.585  1.00 36.69           N  
ATOM   3040  CA  THR A 372      23.956  21.268  85.722  1.00 36.61           C  
ATOM   3041  C   THR A 372      24.008  20.798  84.274  1.00 35.56           C  
ATOM   3042  O   THR A 372      23.345  21.338  83.399  1.00 35.15           O  
ATOM   3043  CB  THR A 372      24.973  22.393  85.942  1.00 37.30           C  
ATOM   3044  CG2 THR A 372      24.662  23.590  85.031  1.00 36.23           C  
ATOM   3045  OG1 THR A 372      24.918  22.808  87.315  1.00 37.79           O  
ATOM   3046  N   THR A 373      24.805  19.768  84.054  1.00 34.37           N  
ATOM   3047  CA  THR A 373      24.972  19.129  82.760  1.00 34.13           C  
ATOM   3048  C   THR A 373      23.660  18.473  82.303  1.00 35.08           C  
ATOM   3049  O   THR A 373      23.424  18.250  81.112  1.00 35.32           O  
ATOM   3050  CB  THR A 373      26.052  18.051  82.904  1.00 33.57           C  
ATOM   3051  CG2 THR A 373      25.830  16.888  81.956  1.00 30.16           C  
ATOM   3052  OG1 THR A 373      27.330  18.660  82.714  1.00 35.88           O  
ATOM   3053  N   ILE A 374      22.811  18.158  83.268  1.00 35.21           N  
ATOM   3054  CA  ILE A 374      21.560  17.502  82.980  1.00 35.39           C  
ATOM   3055  C   ILE A 374      20.400  18.261  83.607  1.00 35.94           C  
ATOM   3056  O   ILE A 374      19.348  17.691  83.880  1.00 34.84           O  
ATOM   3057  CB  ILE A 374      21.596  16.038  83.511  1.00 36.24           C  
ATOM   3058  CG1 ILE A 374      21.977  16.018  84.993  1.00 36.61           C  
ATOM   3059  CG2 ILE A 374      22.627  15.230  82.754  1.00 34.41           C  
ATOM   3060  CD1 ILE A 374      21.803  14.670  85.647  1.00 33.81           C  
ATOM   3061  N   MET A 375      20.603  19.550  83.836  1.00 38.34           N  
ATOM   3062  CA  MET A 375      19.576  20.389  84.438  1.00 42.38           C  
ATOM   3063  C   MET A 375      18.225  20.089  83.786  1.00 43.97           C  
ATOM   3064  O   MET A 375      18.080  20.251  82.580  1.00 44.00           O  
ATOM   3065  CB  MET A 375      19.927  21.859  84.227  1.00 44.68           C  
ATOM   3066  CG  MET A 375      19.185  22.819  85.150  1.00 48.12           C  
ATOM   3067  SD  MET A 375      19.811  22.827  86.857  1.00 49.98           S  
ATOM   3068  CE  MET A 375      20.836  24.288  86.826  1.00 48.92           C  
ATOM   3069  N   PRO A 376      17.219  19.654  84.577  1.00 45.77           N  
ATOM   3070  CA  PRO A 376      15.863  19.317  84.110  1.00 45.75           C  
ATOM   3071  C   PRO A 376      15.128  20.568  83.657  1.00 46.97           C  
ATOM   3072  O   PRO A 376      13.990  20.807  84.057  1.00 47.07           O  
ATOM   3073  CB  PRO A 376      15.192  18.721  85.352  1.00 44.84           C  
ATOM   3074  CG  PRO A 376      16.311  18.440  86.300  1.00 46.01           C  
ATOM   3075  CD  PRO A 376      17.283  19.555  86.042  1.00 46.65           C  
ATOM   3076  N   GLU A 377      15.784  21.372  82.834  1.00 48.78           N  
ATOM   3077  CA  GLU A 377      15.183  22.606  82.372  1.00 50.75           C  
ATOM   3078  C   GLU A 377      13.849  22.442  81.650  1.00 51.24           C  
ATOM   3079  O   GLU A 377      12.814  22.312  82.289  1.00 54.38           O  
ATOM   3080  CB  GLU A 377      16.194  23.374  81.519  1.00 51.16           C  
ATOM   3081  CG  GLU A 377      17.320  23.970  82.364  1.00 52.57           C  
ATOM   3082  CD  GLU A 377      18.415  24.620  81.539  1.00 53.28           C  
ATOM   3083  OE1 GLU A 377      19.360  25.191  82.132  1.00 52.75           O  
ATOM   3084  OE2 GLU A 377      18.331  24.553  80.296  1.00 54.01           O1-
ATOM   3085  N   THR A 378      13.857  22.433  80.329  1.00 50.97           N  
ATOM   3086  CA  THR A 378      12.610  22.315  79.577  1.00 50.64           C  
ATOM   3087  C   THR A 378      11.872  20.971  79.731  1.00 50.00           C  
ATOM   3088  O   THR A 378      10.714  20.847  79.342  1.00 49.75           O  
ATOM   3089  CB  THR A 378      12.866  22.586  78.068  1.00 50.90           C  
ATOM   3090  CG2 THR A 378      13.786  23.799  77.903  1.00 48.72           C  
ATOM   3091  OG1 THR A 378      13.500  21.445  77.466  1.00 51.73           O  
ATOM   3092  N   ARG A 379      12.542  19.966  80.286  1.00 48.97           N  
ATOM   3093  CA  ARG A 379      11.928  18.654  80.466  1.00 47.69           C  
ATOM   3094  C   ARG A 379      12.605  17.843  81.560  1.00 47.41           C  
ATOM   3095  O   ARG A 379      13.445  18.361  82.295  1.00 48.20           O  
ATOM   3096  CB  ARG A 379      11.927  17.877  79.148  1.00 47.74           C  
ATOM   3097  CG  ARG A 379      13.231  17.883  78.367  1.00 49.64           C  
ATOM   3098  CD  ARG A 379      14.140  16.721  78.730  1.00 49.79           C  
ATOM   3099  NE  ARG A 379      15.297  16.628  77.840  1.00 51.61           N  
ATOM   3100  CZ  ARG A 379      16.382  15.900  78.094  1.00 52.48           C  
ATOM   3101  NH1 ARG A 379      16.462  15.201  79.215  1.00 52.86           N1+
ATOM   3102  NH2 ARG A 379      17.388  15.864  77.230  1.00 51.85           N  
ATOM   3103  N   ASP A 380      12.228  16.579  81.688  1.00 46.80           N  
ATOM   3104  CA  ASP A 380      12.812  15.727  82.716  1.00 47.21           C  
ATOM   3105  C   ASP A 380      14.155  15.217  82.227  1.00 47.40           C  
ATOM   3106  O   ASP A 380      14.360  15.085  81.026  1.00 48.33           O  
ATOM   3107  CB  ASP A 380      11.882  14.549  83.003  1.00 48.36           C  
ATOM   3108  CG  ASP A 380      10.638  14.954  83.778  1.00 50.65           C  
ATOM   3109  OD1 ASP A 380      10.098  16.058  83.549  1.00 53.74           O  
ATOM   3110  OD2 ASP A 380      10.183  14.155  84.617  1.00 52.31           O1-
ATOM   3111  N   SER A 381      15.073  14.934  83.147  1.00 46.71           N  
ATOM   3112  CA  SER A 381      16.393  14.426  82.771  1.00 45.10           C  
ATOM   3113  C   SER A 381      16.680  13.193  83.603  1.00 43.62           C  
ATOM   3114  O   SER A 381      16.106  13.031  84.685  1.00 45.00           O  
ATOM   3115  CB  SER A 381      17.469  15.494  83.013  1.00 45.96           C  
ATOM   3116  OG  SER A 381      17.213  16.664  82.244  1.00 47.72           O  
ATOM   3117  N   ASP A 382      17.564  12.328  83.115  1.00 40.94           N  
ATOM   3118  CA  ASP A 382      17.883  11.112  83.850  1.00 39.23           C  
ATOM   3119  C   ASP A 382      19.309  10.986  84.375  1.00 38.07           C  
ATOM   3120  O   ASP A 382      20.274  10.968  83.608  1.00 35.47           O  
ATOM   3121  CB  ASP A 382      17.564   9.884  83.002  1.00 40.91           C  
ATOM   3122  CG  ASP A 382      17.574   8.592  83.817  1.00 43.61           C  
ATOM   3123  OD1 ASP A 382      16.672   8.409  84.663  1.00 42.60           O  
ATOM   3124  OD2 ASP A 382      18.487   7.760  83.617  1.00 47.00           O1-
ATOM   3125  N   PHE A 383      19.425  10.883  85.697  1.00 38.55           N  
ATOM   3126  CA  PHE A 383      20.715  10.721  86.359  1.00 38.67           C  
ATOM   3127  C   PHE A 383      21.168   9.296  86.072  1.00 38.54           C  
ATOM   3128  O   PHE A 383      20.385   8.366  86.212  1.00 39.92           O  
ATOM   3129  CB  PHE A 383      20.556  10.912  87.861  1.00 39.12           C  
ATOM   3130  CG  PHE A 383      21.851  10.849  88.621  1.00 42.87           C  
ATOM   3131  CD1 PHE A 383      22.460  12.019  89.080  1.00 41.69           C  
ATOM   3132  CD2 PHE A 383      22.467   9.618  88.883  1.00 42.76           C  
ATOM   3133  CE1 PHE A 383      23.658  11.970  89.787  1.00 40.37           C  
ATOM   3134  CE2 PHE A 383      23.666   9.558  89.591  1.00 41.98           C  
ATOM   3135  CZ  PHE A 383      24.264  10.742  90.044  1.00 41.33           C  
ATOM   3136  N   SER A 384      22.422   9.129  85.670  1.00 38.75           N  
ATOM   3137  CA  SER A 384      22.973   7.813  85.337  1.00 38.42           C  
ATOM   3138  C   SER A 384      24.436   7.768  85.737  1.00 38.76           C  
ATOM   3139  O   SER A 384      25.192   8.696  85.447  1.00 38.08           O  
ATOM   3140  CB  SER A 384      22.852   7.563  83.833  1.00 39.01           C  
ATOM   3141  OG  SER A 384      23.697   6.505  83.415  1.00 40.02           O  
ATOM   3142  N   PHE A 385      24.849   6.691  86.390  1.00 38.91           N  
ATOM   3143  CA  PHE A 385      26.235   6.603  86.835  1.00 40.29           C  
ATOM   3144  C   PHE A 385      27.279   6.559  85.722  1.00 40.44           C  
ATOM   3145  O   PHE A 385      28.344   7.165  85.836  1.00 41.38           O  
ATOM   3146  CB  PHE A 385      26.404   5.409  87.775  1.00 41.07           C  
ATOM   3147  CG  PHE A 385      25.770   5.614  89.119  1.00 43.30           C  
ATOM   3148  CD1 PHE A 385      26.296   6.541  90.014  1.00 43.80           C  
ATOM   3149  CD2 PHE A 385      24.633   4.897  89.485  1.00 44.13           C  
ATOM   3150  CE1 PHE A 385      25.694   6.750  91.257  1.00 45.39           C  
ATOM   3151  CE2 PHE A 385      24.022   5.098  90.722  1.00 43.90           C  
ATOM   3152  CZ  PHE A 385      24.550   6.023  91.611  1.00 44.22           C  
ATOM   3153  N   SER A 386      26.984   5.843  84.647  1.00 40.32           N  
ATOM   3154  CA  SER A 386      27.918   5.747  83.542  1.00 39.82           C  
ATOM   3155  C   SER A 386      28.043   7.124  82.914  1.00 39.47           C  
ATOM   3156  O   SER A 386      29.123   7.537  82.482  1.00 38.65           O  
ATOM   3157  CB  SER A 386      27.398   4.745  82.521  1.00 42.45           C  
ATOM   3158  OG  SER A 386      26.118   5.130  82.055  1.00 46.61           O  
ATOM   3159  N   ASP A 387      26.921   7.833  82.886  1.00 40.10           N  
ATOM   3160  CA  ASP A 387      26.843   9.179  82.327  1.00 40.90           C  
ATOM   3161  C   ASP A 387      27.614  10.143  83.215  1.00 40.73           C  
ATOM   3162  O   ASP A 387      28.290  11.043  82.725  1.00 40.55           O  
ATOM   3163  CB  ASP A 387      25.377   9.610  82.236  1.00 42.92           C  
ATOM   3164  CG  ASP A 387      25.209  11.032  81.737  1.00 45.40           C  
ATOM   3165  OD1 ASP A 387      24.118  11.607  81.974  1.00 44.80           O  
ATOM   3166  OD2 ASP A 387      26.156  11.560  81.108  1.00 45.58           O1-
ATOM   3167  N   PHE A 388      27.496   9.946  84.526  1.00 41.58           N  
ATOM   3168  CA  PHE A 388      28.183  10.776  85.512  1.00 42.14           C  
ATOM   3169  C   PHE A 388      29.713  10.724  85.363  1.00 43.09           C  
ATOM   3170  O   PHE A 388      30.350  11.762  85.131  1.00 43.14           O  
ATOM   3171  CB  PHE A 388      27.787  10.345  86.937  1.00 41.08           C  
ATOM   3172  CG  PHE A 388      28.665  10.927  88.021  1.00 41.49           C  
ATOM   3173  CD1 PHE A 388      28.595  12.281  88.351  1.00 42.40           C  
ATOM   3174  CD2 PHE A 388      29.586  10.122  88.698  1.00 41.83           C  
ATOM   3175  CE1 PHE A 388      29.432  12.834  89.344  1.00 42.54           C  
ATOM   3176  CE2 PHE A 388      30.428  10.655  89.690  1.00 41.57           C  
ATOM   3177  CZ  PHE A 388      30.350  12.015  90.013  1.00 43.14           C  
ATOM   3178  N   LYS A 389      30.300   9.527  85.484  1.00 42.39           N  
ATOM   3179  CA  LYS A 389      31.753   9.386  85.387  1.00 42.43           C  
ATOM   3180  C   LYS A 389      32.294   9.805  84.044  1.00 41.47           C  
ATOM   3181  O   LYS A 389      33.300  10.515  83.955  1.00 41.38           O  
ATOM   3182  CB  LYS A 389      32.190   7.953  85.672  1.00 44.58           C  
ATOM   3183  CG  LYS A 389      31.620   6.918  84.743  1.00 47.95           C  
ATOM   3184  CD  LYS A 389      32.174   5.540  85.099  1.00 50.25           C  
ATOM   3185  CE  LYS A 389      33.679   5.442  84.828  1.00 50.61           C  
ATOM   3186  NZ  LYS A 389      33.974   5.396  83.369  1.00 53.17           N1+
ATOM   3187  N   VAL A 390      31.621   9.368  82.992  1.00 39.46           N  
ATOM   3188  CA  VAL A 390      32.058   9.720  81.658  1.00 38.65           C  
ATOM   3189  C   VAL A 390      32.103  11.243  81.430  1.00 38.49           C  
ATOM   3190  O   VAL A 390      33.058  11.757  80.855  1.00 38.00           O  
ATOM   3191  CB  VAL A 390      31.174   9.015  80.614  1.00 37.90           C  
ATOM   3192  CG1 VAL A 390      30.590  10.013  79.633  1.00 37.70           C  
ATOM   3193  CG2 VAL A 390      31.990   7.977  79.900  1.00 38.17           C  
ATOM   3194  N   ARG A 391      31.092  11.979  81.881  1.00 37.89           N  
ATOM   3195  CA  ARG A 391      31.147  13.417  81.679  1.00 38.92           C  
ATOM   3196  C   ARG A 391      32.267  14.033  82.505  1.00 39.48           C  
ATOM   3197  O   ARG A 391      32.973  14.913  82.026  1.00 39.69           O  
ATOM   3198  CB  ARG A 391      29.830  14.097  82.050  1.00 37.18           C  
ATOM   3199  CG  ARG A 391      28.642  13.541  81.323  1.00 39.33           C  
ATOM   3200  CD  ARG A 391      27.719  14.631  80.786  1.00 37.22           C  
ATOM   3201  NE  ARG A 391      26.365  14.115  80.569  1.00 36.03           N  
ATOM   3202  CZ  ARG A 391      25.461  14.692  79.788  1.00 36.72           C  
ATOM   3203  NH1 ARG A 391      25.768  15.811  79.144  1.00 35.33           N1+
ATOM   3204  NH2 ARG A 391      24.254  14.150  79.649  1.00 35.93           N  
ATOM   3205  N   ILE A 392      32.434  13.578  83.745  1.00 39.19           N  
ATOM   3206  CA  ILE A 392      33.472  14.140  84.603  1.00 39.27           C  
ATOM   3207  C   ILE A 392      34.861  13.908  84.028  1.00 39.24           C  
ATOM   3208  O   ILE A 392      35.602  14.854  83.752  1.00 37.00           O  
ATOM   3209  CB  ILE A 392      33.420  13.545  86.032  1.00 38.38           C  
ATOM   3210  CG1 ILE A 392      32.125  13.952  86.728  1.00 37.95           C  
ATOM   3211  CG2 ILE A 392      34.602  14.049  86.849  1.00 39.61           C  
ATOM   3212  CD1 ILE A 392      31.993  15.433  86.962  1.00 36.70           C  
ATOM   3213  N   ASN A 393      35.200  12.641  83.842  1.00 41.00           N  
ATOM   3214  CA  ASN A 393      36.501  12.265  83.313  1.00 43.62           C  
ATOM   3215  C   ASN A 393      36.785  12.803  81.899  1.00 45.21           C  
ATOM   3216  O   ASN A 393      37.875  13.307  81.619  1.00 44.70           O  
ATOM   3217  CB  ASN A 393      36.629  10.736  83.341  1.00 41.53           C  
ATOM   3218  CG  ASN A 393      36.586  10.187  84.743  1.00 39.83           C  
ATOM   3219  ND2 ASN A 393      36.566  11.086  85.715  1.00 40.11           N  
ATOM   3220  OD1 ASN A 393      36.572   8.976  84.957  1.00 38.17           O  
ATOM   3221  N   GLU A 394      35.802  12.711  81.015  1.00 47.50           N  
ATOM   3222  CA  GLU A 394      35.991  13.159  79.646  1.00 49.05           C  
ATOM   3223  C   GLU A 394      35.956  14.664  79.488  1.00 48.71           C  
ATOM   3224  O   GLU A 394      36.694  15.211  78.686  1.00 50.00           O  
ATOM   3225  CB  GLU A 394      34.931  12.539  78.739  1.00 52.82           C  
ATOM   3226  CG  GLU A 394      35.488  12.029  77.442  1.00 57.56           C  
ATOM   3227  CD  GLU A 394      36.510  10.944  77.672  1.00 60.86           C  
ATOM   3228  OE1 GLU A 394      36.124   9.863  78.183  1.00 61.09           O  
ATOM   3229  OE2 GLU A 394      37.698  11.181  77.348  1.00 63.45           O1-
ATOM   3230  N   GLU A 395      35.096  15.325  80.256  1.00 49.47           N  
ATOM   3231  CA  GLU A 395      34.924  16.772  80.196  1.00 47.35           C  
ATOM   3232  C   GLU A 395      35.692  17.517  81.267  1.00 46.30           C  
ATOM   3233  O   GLU A 395      36.587  18.287  80.962  1.00 47.70           O  
ATOM   3234  CB  GLU A 395      33.445  17.127  80.330  1.00 48.19           C  
ATOM   3235  CG  GLU A 395      32.576  16.635  79.192  1.00 52.11           C  
ATOM   3236  CD  GLU A 395      31.085  16.807  79.472  1.00 56.03           C  
ATOM   3237  OE1 GLU A 395      30.724  17.587  80.386  1.00 56.11           O  
ATOM   3238  OE2 GLU A 395      30.270  16.163  78.768  1.00 59.13           O1-
ATOM   3239  N   LEU A 396      35.343  17.282  82.526  1.00 45.57           N  
ATOM   3240  CA  LEU A 396      35.993  17.978  83.634  1.00 44.78           C  
ATOM   3241  C   LEU A 396      37.476  17.652  83.799  1.00 44.89           C  
ATOM   3242  O   LEU A 396      38.303  18.548  83.964  1.00 44.04           O  
ATOM   3243  CB  LEU A 396      35.242  17.697  84.933  1.00 42.61           C  
ATOM   3244  CG  LEU A 396      35.234  18.865  85.913  1.00 41.17           C  
ATOM   3245  CD1 LEU A 396      34.646  20.095  85.249  1.00 38.60           C  
ATOM   3246  CD2 LEU A 396      34.433  18.482  87.131  1.00 41.53           C  
ATOM   3247  N   VAL A 397      37.814  16.372  83.754  1.00 45.43           N  
ATOM   3248  CA  VAL A 397      39.206  15.973  83.880  1.00 46.91           C  
ATOM   3249  C   VAL A 397      39.980  16.232  82.585  1.00 48.22           C  
ATOM   3250  O   VAL A 397      40.844  17.107  82.536  1.00 50.19           O  
ATOM   3251  CB  VAL A 397      39.346  14.471  84.212  1.00 48.45           C  
ATOM   3252  CG1 VAL A 397      40.825  14.090  84.275  1.00 47.69           C  
ATOM   3253  CG2 VAL A 397      38.645  14.149  85.527  1.00 49.57           C  
ATOM   3254  N   ASN A 398      39.651  15.480  81.536  1.00 47.32           N  
ATOM   3255  CA  ASN A 398      40.348  15.594  80.265  1.00 46.49           C  
ATOM   3256  C   ASN A 398      40.339  16.938  79.581  1.00 46.49           C  
ATOM   3257  O   ASN A 398      41.222  17.197  78.763  1.00 47.46           O  
ATOM   3258  CB  ASN A 398      39.857  14.533  79.280  1.00 48.25           C  
ATOM   3259  CG  ASN A 398      40.147  13.120  79.755  1.00 50.62           C  
ATOM   3260  ND2 ASN A 398      39.365  12.160  79.267  1.00 51.70           N  
ATOM   3261  OD1 ASN A 398      41.071  12.890  80.544  1.00 52.43           O  
ATOM   3262  N   ASN A 399      39.367  17.798  79.882  1.00 45.27           N  
ATOM   3263  CA  ASN A 399      39.351  19.112  79.238  1.00 43.65           C  
ATOM   3264  C   ASN A 399      39.698  20.292  80.133  1.00 43.84           C  
ATOM   3265  O   ASN A 399      40.799  20.830  80.023  1.00 44.52           O  
ATOM   3266  CB  ASN A 399      38.020  19.387  78.552  1.00 41.59           C  
ATOM   3267  CG  ASN A 399      38.030  20.700  77.805  1.00 42.64           C  
ATOM   3268  ND2 ASN A 399      38.518  20.670  76.573  1.00 46.48           N  
ATOM   3269  OD1 ASN A 399      37.628  21.734  78.329  1.00 43.79           O  
ATOM   3270  N   LEU A 400      38.783  20.707  81.011  1.00 43.66           N  
ATOM   3271  CA  LEU A 400      39.064  21.849  81.882  1.00 43.09           C  
ATOM   3272  C   LEU A 400      40.316  21.616  82.706  1.00 43.03           C  
ATOM   3273  O   LEU A 400      41.248  22.421  82.672  1.00 42.39           O  
ATOM   3274  CB  LEU A 400      37.902  22.137  82.835  1.00 42.98           C  
ATOM   3275  CG  LEU A 400      38.169  23.339  83.765  1.00 43.12           C  
ATOM   3276  CD1 LEU A 400      38.434  24.589  82.958  1.00 42.01           C  
ATOM   3277  CD2 LEU A 400      36.979  23.581  84.653  1.00 43.81           C  
ATOM   3278  N   GLY A 401      40.325  20.503  83.440  1.00 43.23           N  
ATOM   3279  CA  GLY A 401      41.457  20.156  84.279  1.00 42.38           C  
ATOM   3280  C   GLY A 401      42.740  20.013  83.494  1.00 42.01           C  
ATOM   3281  O   GLY A 401      43.804  20.460  83.919  1.00 42.71           O  
ATOM   3282  N   ASN A 402      42.631  19.379  82.337  1.00 41.48           N  
ATOM   3283  CA  ASN A 402      43.770  19.179  81.462  1.00 41.50           C  
ATOM   3284  C   ASN A 402      44.395  20.517  81.062  1.00 39.23           C  
ATOM   3285  O   ASN A 402      45.586  20.734  81.250  1.00 38.94           O  
ATOM   3286  CB  ASN A 402      43.323  18.436  80.211  1.00 45.67           C  
ATOM   3287  CG  ASN A 402      44.480  17.844  79.449  1.00 48.16           C  
ATOM   3288  ND2 ASN A 402      44.382  16.549  79.133  1.00 48.06           N  
ATOM   3289  OD1 ASN A 402      45.454  18.539  79.140  1.00 50.31           O  
ATOM   3290  N   PHE A 403      43.591  21.409  80.498  1.00 37.41           N  
ATOM   3291  CA  PHE A 403      44.081  22.723  80.097  1.00 36.41           C  
ATOM   3292  C   PHE A 403      44.837  23.398  81.235  1.00 36.60           C  
ATOM   3293  O   PHE A 403      46.034  23.675  81.129  1.00 35.21           O  
ATOM   3294  CB  PHE A 403      42.915  23.613  79.683  1.00 35.51           C  
ATOM   3295  CG  PHE A 403      43.300  25.046  79.441  1.00 34.94           C  
ATOM   3296  CD1 PHE A 403      44.158  25.383  78.407  1.00 34.68           C  
ATOM   3297  CD2 PHE A 403      42.756  26.070  80.212  1.00 34.66           C  
ATOM   3298  CE1 PHE A 403      44.460  26.721  78.139  1.00 33.01           C  
ATOM   3299  CE2 PHE A 403      43.055  27.410  79.948  1.00 32.33           C  
ATOM   3300  CZ  PHE A 403      43.902  27.731  78.911  1.00 30.71           C  
ATOM   3301  N   VAL A 404      44.117  23.657  82.326  1.00 37.11           N  
ATOM   3302  CA  VAL A 404      44.688  24.309  83.498  1.00 36.45           C  
ATOM   3303  C   VAL A 404      46.042  23.722  83.854  1.00 36.03           C  
ATOM   3304  O   VAL A 404      46.996  24.462  84.065  1.00 35.54           O  
ATOM   3305  CB  VAL A 404      43.727  24.213  84.723  1.00 35.93           C  
ATOM   3306  CG1 VAL A 404      44.403  24.773  85.971  1.00 36.68           C  
ATOM   3307  CG2 VAL A 404      42.459  25.006  84.449  1.00 34.18           C  
ATOM   3308  N   HIS A 405      46.129  22.393  83.900  1.00 38.51           N  
ATOM   3309  CA  HIS A 405      47.381  21.714  84.239  1.00 39.51           C  
ATOM   3310  C   HIS A 405      48.496  22.031  83.242  1.00 38.66           C  
ATOM   3311  O   HIS A 405      49.593  22.445  83.626  1.00 37.15           O  
ATOM   3312  CB  HIS A 405      47.179  20.208  84.291  1.00 42.36           C  
ATOM   3313  CG  HIS A 405      48.316  19.485  84.936  1.00 49.30           C  
ATOM   3314  CD2 HIS A 405      49.086  19.815  86.001  1.00 49.51           C  
ATOM   3315  ND1 HIS A 405      48.783  18.267  84.485  1.00 51.35           N  
ATOM   3316  CE1 HIS A 405      49.796  17.881  85.242  1.00 51.77           C  
ATOM   3317  NE2 HIS A 405      49.999  18.803  86.168  1.00 52.39           N  
ATOM   3318  N   ARG A 406      48.207  21.831  81.961  1.00 37.08           N  
ATOM   3319  CA  ARG A 406      49.172  22.119  80.917  1.00 36.76           C  
ATOM   3320  C   ARG A 406      49.728  23.523  81.100  1.00 37.42           C  
ATOM   3321  O   ARG A 406      50.938  23.706  81.244  1.00 36.82           O  
ATOM   3322  CB  ARG A 406      48.516  22.035  79.541  1.00 37.02           C  
ATOM   3323  CG  ARG A 406      47.965  20.684  79.207  1.00 39.87           C  
ATOM   3324  CD  ARG A 406      48.007  20.435  77.729  1.00 41.02           C  
ATOM   3325  NE  ARG A 406      46.869  21.001  77.031  1.00 44.04           N  
ATOM   3326  CZ  ARG A 406      46.852  21.200  75.716  1.00 49.33           C  
ATOM   3327  NH1 ARG A 406      47.925  20.874  74.983  1.00 48.81           N1+
ATOM   3328  NH2 ARG A 406      45.771  21.722  75.134  1.00 49.16           N  
ATOM   3329  N   ALA A 407      48.824  24.503  81.080  1.00 37.19           N  
ATOM   3330  CA  ALA A 407      49.160  25.909  81.215  1.00 37.30           C  
ATOM   3331  C   ALA A 407      50.165  26.157  82.313  1.00 40.41           C  
ATOM   3332  O   ALA A 407      51.266  26.635  82.049  1.00 43.04           O  
ATOM   3333  CB  ALA A 407      47.911  26.709  81.477  1.00 38.44           C  
ATOM   3334  N   LEU A 408      49.796  25.844  83.552  1.00 42.63           N  
ATOM   3335  CA  LEU A 408      50.704  26.044  84.685  1.00 43.95           C  
ATOM   3336  C   LEU A 408      52.026  25.280  84.501  1.00 45.78           C  
ATOM   3337  O   LEU A 408      53.114  25.835  84.665  1.00 44.06           O  
ATOM   3338  CB  LEU A 408      50.014  25.606  85.976  1.00 42.69           C  
ATOM   3339  CG  LEU A 408      48.883  26.517  86.452  1.00 42.28           C  
ATOM   3340  CD1 LEU A 408      48.065  25.797  87.512  1.00 43.69           C  
ATOM   3341  CD2 LEU A 408      49.456  27.817  86.992  1.00 40.90           C  
ATOM   3342  N   THR A 409      51.914  24.003  84.150  1.00 48.14           N  
ATOM   3343  CA  THR A 409      53.076  23.162  83.926  1.00 51.28           C  
ATOM   3344  C   THR A 409      54.078  23.791  82.961  1.00 52.12           C  
ATOM   3345  O   THR A 409      55.256  23.453  82.981  1.00 52.85           O  
ATOM   3346  CB  THR A 409      52.660  21.791  83.362  1.00 52.98           C  
ATOM   3347  CG2 THR A 409      53.886  20.933  83.077  1.00 53.74           C  
ATOM   3348  OG1 THR A 409      51.823  21.114  84.308  1.00 56.68           O  
ATOM   3349  N   PHE A 410      53.618  24.698  82.110  1.00 53.39           N  
ATOM   3350  CA  PHE A 410      54.514  25.331  81.155  1.00 54.78           C  
ATOM   3351  C   PHE A 410      55.095  26.624  81.695  1.00 54.32           C  
ATOM   3352  O   PHE A 410      56.305  26.852  81.624  1.00 52.42           O  
ATOM   3353  CB  PHE A 410      53.786  25.579  79.827  1.00 58.59           C  
ATOM   3354  CG  PHE A 410      53.724  24.365  78.937  1.00 63.50           C  
ATOM   3355  CD1 PHE A 410      52.531  23.987  78.327  1.00 64.28           C  
ATOM   3356  CD2 PHE A 410      54.857  23.578  78.736  1.00 65.86           C  
ATOM   3357  CE1 PHE A 410      52.460  22.834  77.531  1.00 65.18           C  
ATOM   3358  CE2 PHE A 410      54.799  22.424  77.943  1.00 66.97           C  
ATOM   3359  CZ  PHE A 410      53.596  22.052  77.340  1.00 65.68           C  
ATOM   3360  N   VAL A 411      54.239  27.473  82.249  1.00 54.88           N  
ATOM   3361  CA  VAL A 411      54.722  28.732  82.796  1.00 55.64           C  
ATOM   3362  C   VAL A 411      55.744  28.418  83.882  1.00 56.36           C  
ATOM   3363  O   VAL A 411      56.574  29.252  84.221  1.00 56.71           O  
ATOM   3364  CB  VAL A 411      53.572  29.575  83.395  1.00 53.81           C  
ATOM   3365  CG1 VAL A 411      52.958  28.848  84.566  1.00 53.83           C  
ATOM   3366  CG2 VAL A 411      54.085  30.954  83.802  1.00 51.10           C  
ATOM   3367  N   ASN A 412      55.686  27.197  84.407  1.00 57.50           N  
ATOM   3368  CA  ASN A 412      56.604  26.764  85.456  1.00 57.85           C  
ATOM   3369  C   ASN A 412      57.882  26.127  84.910  1.00 57.91           C  
ATOM   3370  O   ASN A 412      58.934  26.185  85.537  1.00 58.69           O  
ATOM   3371  CB  ASN A 412      55.915  25.769  86.389  1.00 56.50           C  
ATOM   3372  CG  ASN A 412      55.892  26.246  87.820  1.00 55.12           C  
ATOM   3373  ND2 ASN A 412      56.908  25.868  88.584  1.00 54.21           N  
ATOM   3374  OD1 ASN A 412      54.984  26.958  88.231  1.00 54.28           O  
ATOM   3375  N   ARG A 413      57.788  25.527  83.734  1.00 57.82           N  
ATOM   3376  CA  ARG A 413      58.932  24.868  83.125  1.00 57.30           C  
ATOM   3377  C   ARG A 413      59.862  25.836  82.385  1.00 56.04           C  
ATOM   3378  O   ARG A 413      61.089  25.737  82.482  1.00 56.31           O  
ATOM   3379  CB  ARG A 413      58.426  23.781  82.173  1.00 59.38           C  
ATOM   3380  CG  ARG A 413      59.495  23.007  81.438  1.00 63.01           C  
ATOM   3381  CD  ARG A 413      58.849  21.997  80.502  1.00 67.96           C  
ATOM   3382  NE  ARG A 413      58.026  21.032  81.228  1.00 72.14           N  
ATOM   3383  CZ  ARG A 413      58.502  19.954  81.843  1.00 73.30           C  
ATOM   3384  NH1 ARG A 413      59.805  19.693  81.815  1.00 74.18           N1+
ATOM   3385  NH2 ARG A 413      57.676  19.140  82.494  1.00 73.43           N  
ATOM   3386  N   TYR A 414      59.280  26.787  81.668  1.00 53.41           N  
ATOM   3387  CA  TYR A 414      60.077  27.723  80.898  1.00 52.09           C  
ATOM   3388  C   TYR A 414      60.220  29.122  81.476  1.00 52.09           C  
ATOM   3389  O   TYR A 414      60.982  29.925  80.940  1.00 53.04           O  
ATOM   3390  CB  TYR A 414      59.517  27.829  79.481  1.00 52.33           C  
ATOM   3391  CG  TYR A 414      59.425  26.504  78.780  1.00 53.80           C  
ATOM   3392  CD1 TYR A 414      58.480  25.556  79.158  1.00 56.20           C  
ATOM   3393  CD2 TYR A 414      60.303  26.179  77.763  1.00 54.79           C  
ATOM   3394  CE1 TYR A 414      58.415  24.314  78.541  1.00 56.20           C  
ATOM   3395  CE2 TYR A 414      60.247  24.937  77.140  1.00 57.34           C  
ATOM   3396  CZ  TYR A 414      59.301  24.009  77.534  1.00 56.42           C  
ATOM   3397  OH  TYR A 414      59.256  22.776  76.925  1.00 57.33           O  
ATOM   3398  N   PHE A 415      59.497  29.431  82.549  1.00 51.32           N  
ATOM   3399  CA  PHE A 415      59.595  30.760  83.137  1.00 49.70           C  
ATOM   3400  C   PHE A 415      59.633  30.750  84.650  1.00 50.82           C  
ATOM   3401  O   PHE A 415      59.499  31.805  85.282  1.00 51.13           O  
ATOM   3402  CB  PHE A 415      58.428  31.628  82.682  1.00 50.11           C  
ATOM   3403  CG  PHE A 415      58.409  31.895  81.209  1.00 51.25           C  
ATOM   3404  CD1 PHE A 415      57.946  30.937  80.317  1.00 50.44           C  
ATOM   3405  CD2 PHE A 415      58.879  33.104  80.709  1.00 51.66           C  
ATOM   3406  CE1 PHE A 415      57.954  31.180  78.951  1.00 50.00           C  
ATOM   3407  CE2 PHE A 415      58.888  33.352  79.346  1.00 50.26           C  
ATOM   3408  CZ  PHE A 415      58.426  32.389  78.468  1.00 50.35           C  
ATOM   3409  N   ASP A 416      59.838  29.573  85.236  1.00 50.69           N  
ATOM   3410  CA  ASP A 416      59.852  29.462  86.689  1.00 50.65           C  
ATOM   3411  C   ASP A 416      58.614  30.152  87.220  1.00 48.74           C  
ATOM   3412  O   ASP A 416      58.704  31.101  87.990  1.00 49.33           O  
ATOM   3413  CB  ASP A 416      61.082  30.132  87.301  1.00 53.93           C  
ATOM   3414  CG  ASP A 416      62.358  29.386  87.003  1.00 58.70           C  
ATOM   3415  OD1 ASP A 416      62.315  28.131  86.957  1.00 62.18           O  
ATOM   3416  OD2 ASP A 416      63.402  30.058  86.831  1.00 60.89           O1-
ATOM   3417  N   GLY A 417      57.459  29.689  86.774  1.00 45.92           N  
ATOM   3418  CA  GLY A 417      56.219  30.265  87.232  1.00 45.93           C  
ATOM   3419  C   GLY A 417      56.058  31.778  87.250  1.00 45.27           C  
ATOM   3420  O   GLY A 417      55.285  32.286  88.065  1.00 45.87           O  
ATOM   3421  N   VAL A 418      56.762  32.512  86.395  1.00 43.45           N  
ATOM   3422  CA  VAL A 418      56.567  33.957  86.374  1.00 45.61           C  
ATOM   3423  C   VAL A 418      55.883  34.359  85.069  1.00 46.97           C  
ATOM   3424  O   VAL A 418      56.317  33.964  83.994  1.00 46.53           O  
ATOM   3425  CB  VAL A 418      57.891  34.722  86.507  1.00 47.00           C  
ATOM   3426  CG1 VAL A 418      57.620  36.227  86.526  1.00 45.91           C  
ATOM   3427  CG2 VAL A 418      58.603  34.299  87.778  1.00 46.26           C  
ATOM   3428  N   VAL A 419      54.814  35.144  85.167  1.00 49.23           N  
ATOM   3429  CA  VAL A 419      54.056  35.567  83.989  1.00 51.77           C  
ATOM   3430  C   VAL A 419      54.846  36.382  82.968  1.00 53.22           C  
ATOM   3431  O   VAL A 419      55.149  37.556  83.207  1.00 53.19           O  
ATOM   3432  CB  VAL A 419      52.816  36.389  84.395  1.00 52.51           C  
ATOM   3433  CG1 VAL A 419      52.117  36.933  83.152  1.00 50.84           C  
ATOM   3434  CG2 VAL A 419      51.861  35.519  85.201  1.00 52.90           C  
ATOM   3435  N   PRO A 420      55.151  35.777  81.799  1.00 54.10           N  
ATOM   3436  CA  PRO A 420      55.901  36.388  80.699  1.00 54.96           C  
ATOM   3437  C   PRO A 420      55.206  37.627  80.168  1.00 57.47           C  
ATOM   3438  O   PRO A 420      53.992  37.780  80.308  1.00 56.97           O  
ATOM   3439  CB  PRO A 420      55.945  35.285  79.641  1.00 53.85           C  
ATOM   3440  CG  PRO A 420      55.777  34.050  80.400  1.00 55.17           C  
ATOM   3441  CD  PRO A 420      54.732  34.418  81.424  1.00 55.13           C  
ATOM   3442  N   GLU A 421      55.988  38.511  79.552  1.00 61.52           N  
ATOM   3443  CA  GLU A 421      55.441  39.732  78.977  1.00 63.12           C  
ATOM   3444  C   GLU A 421      55.074  39.443  77.531  1.00 61.54           C  
ATOM   3445  O   GLU A 421      55.794  38.730  76.824  1.00 61.34           O  
ATOM   3446  CB  GLU A 421      56.448  40.875  79.061  1.00 66.49           C  
ATOM   3447  CG  GLU A 421      55.780  42.239  78.970  1.00 72.39           C  
ATOM   3448  CD  GLU A 421      56.503  43.304  79.780  1.00 75.71           C  
ATOM   3449  OE1 GLU A 421      56.664  43.111  81.009  1.00 76.12           O  
ATOM   3450  OE2 GLU A 421      56.904  44.333  79.188  1.00 78.60           O1-
ATOM   3451  N   ARG A 422      53.946  40.002  77.106  1.00 59.72           N  
ATOM   3452  CA  ARG A 422      53.415  39.789  75.765  1.00 57.05           C  
ATOM   3453  C   ARG A 422      54.016  40.634  74.655  1.00 56.31           C  
ATOM   3454  O   ARG A 422      54.083  41.854  74.767  1.00 55.87           O  
ATOM   3455  CB  ARG A 422      51.906  40.007  75.791  1.00 54.55           C  
ATOM   3456  CG  ARG A 422      51.095  38.772  75.489  1.00 53.72           C  
ATOM   3457  CD  ARG A 422      49.820  38.827  76.271  1.00 51.87           C  
ATOM   3458  NE  ARG A 422      49.242  40.158  76.171  1.00 52.48           N  
ATOM   3459  CZ  ARG A 422      48.395  40.673  77.050  1.00 51.89           C  
ATOM   3460  NH1 ARG A 422      48.019  39.963  78.104  1.00 52.57           N1+
ATOM   3461  NH2 ARG A 422      47.940  41.905  76.887  1.00 51.74           N  
ATOM   3462  N   GLY A 423      54.444  39.967  73.583  1.00 56.27           N  
ATOM   3463  CA  GLY A 423      54.999  40.657  72.430  1.00 55.49           C  
ATOM   3464  C   GLY A 423      53.892  40.842  71.403  1.00 55.12           C  
ATOM   3465  O   GLY A 423      52.723  40.787  71.749  1.00 55.47           O  
ATOM   3466  N   GLU A 424      54.231  41.065  70.143  1.00 55.83           N  
ATOM   3467  CA  GLU A 424      53.189  41.235  69.135  1.00 57.25           C  
ATOM   3468  C   GLU A 424      52.190  40.081  69.205  1.00 56.07           C  
ATOM   3469  O   GLU A 424      52.552  38.956  69.571  1.00 55.49           O  
ATOM   3470  CB  GLU A 424      53.801  41.294  67.732  1.00 60.13           C  
ATOM   3471  CG  GLU A 424      54.621  42.542  67.461  1.00 65.41           C  
ATOM   3472  CD  GLU A 424      53.799  43.823  67.567  1.00 68.93           C  
ATOM   3473  OE1 GLU A 424      53.801  44.610  66.591  1.00 70.17           O  
ATOM   3474  OE2 GLU A 424      53.155  44.049  68.619  1.00 69.32           O1-
ATOM   3475  N   LEU A 425      50.936  40.367  68.858  1.00 53.73           N  
ATOM   3476  CA  LEU A 425      49.878  39.359  68.876  1.00 52.14           C  
ATOM   3477  C   LEU A 425      49.416  39.076  67.468  1.00 50.76           C  
ATOM   3478  O   LEU A 425      49.145  40.001  66.725  1.00 52.54           O  
ATOM   3479  CB  LEU A 425      48.662  39.848  69.664  1.00 52.56           C  
ATOM   3480  CG  LEU A 425      48.705  40.054  71.173  1.00 51.64           C  
ATOM   3481  CD1 LEU A 425      49.765  41.072  71.537  1.00 53.95           C  
ATOM   3482  CD2 LEU A 425      47.338  40.530  71.627  1.00 50.68           C  
ATOM   3483  N   ASP A 426      49.312  37.806  67.104  1.00 49.08           N  
ATOM   3484  CA  ASP A 426      48.848  37.445  65.778  1.00 48.36           C  
ATOM   3485  C   ASP A 426      47.339  37.223  65.894  1.00 48.61           C  
ATOM   3486  O   ASP A 426      46.730  37.614  66.896  1.00 47.84           O  
ATOM   3487  CB  ASP A 426      49.533  36.170  65.316  1.00 50.37           C  
ATOM   3488  CG  ASP A 426      49.110  34.976  66.124  1.00 54.01           C  
ATOM   3489  OD1 ASP A 426      49.291  35.019  67.352  1.00 55.62           O  
ATOM   3490  OD2 ASP A 426      48.585  34.002  65.541  1.00 56.30           O1-
ATOM   3491  N   GLU A 427      46.734  36.591  64.888  1.00 47.80           N  
ATOM   3492  CA  GLU A 427      45.296  36.364  64.915  1.00 47.61           C  
ATOM   3493  C   GLU A 427      44.810  35.603  66.128  1.00 48.33           C  
ATOM   3494  O   GLU A 427      43.896  36.070  66.811  1.00 47.38           O  
ATOM   3495  CB  GLU A 427      44.817  35.636  63.666  1.00 47.65           C  
ATOM   3496  CG  GLU A 427      44.092  36.532  62.674  1.00 50.96           C  
ATOM   3497  CD  GLU A 427      42.958  37.331  63.287  1.00 50.29           C  
ATOM   3498  OE1 GLU A 427      41.929  36.732  63.668  1.00 52.39           O  
ATOM   3499  OE2 GLU A 427      43.103  38.566  63.385  1.00 50.80           O1-
ATOM   3500  N   LEU A 428      45.397  34.438  66.398  1.00 47.98           N  
ATOM   3501  CA  LEU A 428      44.953  33.662  67.546  1.00 48.51           C  
ATOM   3502  C   LEU A 428      45.129  34.414  68.858  1.00 49.54           C  
ATOM   3503  O   LEU A 428      44.243  34.386  69.706  1.00 50.90           O  
ATOM   3504  CB  LEU A 428      45.675  32.315  67.630  1.00 48.61           C  
ATOM   3505  CG  LEU A 428      44.926  31.051  67.174  1.00 48.27           C  
ATOM   3506  CD1 LEU A 428      45.703  29.834  67.657  1.00 46.57           C  
ATOM   3507  CD2 LEU A 428      43.510  31.009  67.728  1.00 45.81           C  
ATOM   3508  N   ASP A 429      46.257  35.091  69.040  1.00 50.18           N  
ATOM   3509  CA  ASP A 429      46.453  35.827  70.285  1.00 49.98           C  
ATOM   3510  C   ASP A 429      45.316  36.812  70.452  1.00 49.31           C  
ATOM   3511  O   ASP A 429      44.714  36.900  71.515  1.00 49.08           O  
ATOM   3512  CB  ASP A 429      47.779  36.596  70.290  1.00 49.61           C  
ATOM   3513  CG  ASP A 429      48.970  35.723  69.933  1.00 51.64           C  
ATOM   3514  OD1 ASP A 429      48.941  34.501  70.230  1.00 50.37           O  
ATOM   3515  OD2 ASP A 429      49.945  36.272  69.364  1.00 52.00           O1-
ATOM   3516  N   ARG A 430      45.035  37.538  69.374  1.00 50.91           N  
ATOM   3517  CA  ARG A 430      43.985  38.558  69.313  1.00 52.66           C  
ATOM   3518  C   ARG A 430      42.597  37.966  69.586  1.00 51.88           C  
ATOM   3519  O   ARG A 430      41.780  38.542  70.298  1.00 50.84           O  
ATOM   3520  CB  ARG A 430      43.989  39.189  67.914  1.00 54.72           C  
ATOM   3521  CG  ARG A 430      43.689  40.674  67.845  1.00 57.61           C  
ATOM   3522  CD  ARG A 430      44.846  41.463  68.427  1.00 62.62           C  
ATOM   3523  NE  ARG A 430      44.889  42.853  67.973  1.00 64.38           N  
ATOM   3524  CZ  ARG A 430      43.891  43.722  68.100  1.00 65.72           C  
ATOM   3525  NH1 ARG A 430      42.745  43.355  68.667  1.00 66.43           N1+
ATOM   3526  NH2 ARG A 430      44.047  44.971  67.675  1.00 66.66           N  
ATOM   3527  N   GLU A 431      42.349  36.805  68.996  1.00 51.16           N  
ATOM   3528  CA  GLU A 431      41.077  36.118  69.114  1.00 50.04           C  
ATOM   3529  C   GLU A 431      40.886  35.509  70.485  1.00 48.26           C  
ATOM   3530  O   GLU A 431      39.772  35.423  70.982  1.00 47.27           O  
ATOM   3531  CB  GLU A 431      41.010  35.026  68.049  1.00 53.13           C  
ATOM   3532  CG  GLU A 431      39.652  34.393  67.857  1.00 57.28           C  
ATOM   3533  CD  GLU A 431      39.644  33.448  66.674  1.00 59.73           C  
ATOM   3534  OE1 GLU A 431      40.230  33.825  65.629  1.00 61.68           O  
ATOM   3535  OE2 GLU A 431      39.053  32.345  66.783  1.00 60.10           O1-
ATOM   3536  N   ALA A 432      41.985  35.081  71.089  1.00 47.72           N  
ATOM   3537  CA  ALA A 432      41.944  34.462  72.401  1.00 46.40           C  
ATOM   3538  C   ALA A 432      41.496  35.441  73.481  1.00 46.30           C  
ATOM   3539  O   ALA A 432      40.666  35.109  74.321  1.00 47.24           O  
ATOM   3540  CB  ALA A 432      43.307  33.880  72.739  1.00 44.48           C  
ATOM   3541  N   LEU A 433      42.036  36.651  73.460  1.00 46.28           N  
ATOM   3542  CA  LEU A 433      41.663  37.642  74.456  1.00 46.32           C  
ATOM   3543  C   LEU A 433      40.230  38.086  74.221  1.00 47.27           C  
ATOM   3544  O   LEU A 433      39.539  38.491  75.157  1.00 47.71           O  
ATOM   3545  CB  LEU A 433      42.619  38.830  74.389  1.00 46.11           C  
ATOM   3546  CG  LEU A 433      44.088  38.403  74.537  1.00 47.91           C  
ATOM   3547  CD1 LEU A 433      45.004  39.605  74.341  1.00 47.98           C  
ATOM   3548  CD2 LEU A 433      44.313  37.766  75.912  1.00 45.77           C  
ATOM   3549  N   GLU A 434      39.782  38.000  72.968  1.00 48.21           N  
ATOM   3550  CA  GLU A 434      38.416  38.377  72.606  1.00 49.16           C  
ATOM   3551  C   GLU A 434      37.426  37.328  73.107  1.00 50.04           C  
ATOM   3552  O   GLU A 434      36.341  37.669  73.573  1.00 51.16           O  
ATOM   3553  CB  GLU A 434      38.270  38.498  71.097  1.00 49.96           C  
ATOM   3554  CG  GLU A 434      39.098  39.571  70.447  1.00 49.39           C  
ATOM   3555  CD  GLU A 434      38.746  39.729  68.976  1.00 51.67           C  
ATOM   3556  OE1 GLU A 434      38.797  38.718  68.239  1.00 50.71           O  
ATOM   3557  OE2 GLU A 434      38.411  40.859  68.555  1.00 52.65           O1-
ATOM   3558  N   GLU A 435      37.807  36.056  72.981  1.00 50.23           N  
ATOM   3559  CA  GLU A 435      37.003  34.924  73.445  1.00 50.09           C  
ATOM   3560  C   GLU A 435      36.726  35.092  74.930  1.00 50.14           C  
ATOM   3561  O   GLU A 435      35.620  34.840  75.407  1.00 50.94           O  
ATOM   3562  CB  GLU A 435      37.762  33.617  73.242  1.00 50.41           C  
ATOM   3563  CG  GLU A 435      37.509  32.945  71.926  1.00 53.81           C  
ATOM   3564  CD  GLU A 435      36.082  32.472  71.804  1.00 55.86           C  
ATOM   3565  OE1 GLU A 435      35.607  31.808  72.754  1.00 57.67           O  
ATOM   3566  OE2 GLU A 435      35.445  32.756  70.763  1.00 55.62           O1-
ATOM   3567  N   ILE A 436      37.748  35.503  75.669  1.00 48.94           N  
ATOM   3568  CA  ILE A 436      37.576  35.720  77.093  1.00 49.17           C  
ATOM   3569  C   ILE A 436      36.446  36.733  77.309  1.00 49.19           C  
ATOM   3570  O   ILE A 436      35.573  36.538  78.161  1.00 48.53           O  
ATOM   3571  CB  ILE A 436      38.889  36.227  77.750  1.00 48.72           C  
ATOM   3572  CG1 ILE A 436      39.930  35.100  77.737  1.00 47.77           C  
ATOM   3573  CG2 ILE A 436      38.625  36.691  79.182  1.00 46.04           C  
ATOM   3574  CD1 ILE A 436      41.253  35.456  78.372  1.00 47.19           C  
ATOM   3575  N   GLU A 437      36.456  37.805  76.526  1.00 49.28           N  
ATOM   3576  CA  GLU A 437      35.416  38.816  76.649  1.00 49.76           C  
ATOM   3577  C   GLU A 437      34.068  38.200  76.290  1.00 47.21           C  
ATOM   3578  O   GLU A 437      33.083  38.365  77.011  1.00 45.15           O  
ATOM   3579  CB  GLU A 437      35.697  39.994  75.717  1.00 53.01           C  
ATOM   3580  CG  GLU A 437      36.906  40.846  76.072  1.00 57.35           C  
ATOM   3581  CD  GLU A 437      37.048  42.042  75.123  1.00 61.10           C  
ATOM   3582  OE1 GLU A 437      36.074  42.833  75.022  1.00 60.17           O  
ATOM   3583  OE2 GLU A 437      38.122  42.188  74.482  1.00 60.89           O1-
ATOM   3584  N   LYS A 438      34.039  37.487  75.170  1.00 45.31           N  
ATOM   3585  CA  LYS A 438      32.812  36.861  74.696  1.00 46.00           C  
ATOM   3586  C   LYS A 438      32.172  35.990  75.773  1.00 46.65           C  
ATOM   3587  O   LYS A 438      30.968  36.100  76.045  1.00 45.87           O  
ATOM   3588  CB  LYS A 438      33.086  36.008  73.453  1.00 45.28           C  
ATOM   3589  CG  LYS A 438      33.120  36.735  72.114  1.00 42.57           C  
ATOM   3590  CD  LYS A 438      33.451  35.716  71.035  1.00 44.91           C  
ATOM   3591  CE  LYS A 438      33.381  36.282  69.644  1.00 47.70           C  
ATOM   3592  NZ  LYS A 438      32.037  36.813  69.305  1.00 48.96           N1+
ATOM   3593  N   ALA A 439      32.982  35.122  76.374  1.00 45.99           N  
ATOM   3594  CA  ALA A 439      32.506  34.231  77.417  1.00 45.09           C  
ATOM   3595  C   ALA A 439      31.805  35.034  78.513  1.00 45.42           C  
ATOM   3596  O   ALA A 439      30.598  34.890  78.705  1.00 46.51           O  
ATOM   3597  CB  ALA A 439      33.668  33.440  77.994  1.00 43.51           C  
ATOM   3598  N   PHE A 440      32.542  35.892  79.216  1.00 44.09           N  
ATOM   3599  CA  PHE A 440      31.934  36.682  80.279  1.00 44.12           C  
ATOM   3600  C   PHE A 440      30.591  37.250  79.862  1.00 44.32           C  
ATOM   3601  O   PHE A 440      29.613  37.168  80.598  1.00 43.93           O  
ATOM   3602  CB  PHE A 440      32.848  37.833  80.709  1.00 44.92           C  
ATOM   3603  CG  PHE A 440      33.998  37.407  81.588  1.00 47.14           C  
ATOM   3604  CD1 PHE A 440      35.131  36.802  81.045  1.00 48.12           C  
ATOM   3605  CD2 PHE A 440      33.945  37.605  82.965  1.00 46.34           C  
ATOM   3606  CE1 PHE A 440      36.195  36.403  81.868  1.00 47.93           C  
ATOM   3607  CE2 PHE A 440      34.999  37.211  83.792  1.00 46.40           C  
ATOM   3608  CZ  PHE A 440      36.126  36.609  83.242  1.00 46.56           C  
ATOM   3609  N   LYS A 441      30.547  37.810  78.661  1.00 46.41           N  
ATOM   3610  CA  LYS A 441      29.338  38.423  78.138  1.00 46.97           C  
ATOM   3611  C   LYS A 441      28.203  37.425  77.993  1.00 47.37           C  
ATOM   3612  O   LYS A 441      27.148  37.595  78.594  1.00 47.40           O  
ATOM   3613  CB  LYS A 441      29.649  39.081  76.795  1.00 48.43           C  
ATOM   3614  CG  LYS A 441      28.663  40.156  76.357  1.00 51.24           C  
ATOM   3615  CD  LYS A 441      27.584  39.605  75.434  1.00 55.19           C  
ATOM   3616  CE  LYS A 441      26.632  40.704  74.996  1.00 56.66           C  
ATOM   3617  NZ  LYS A 441      26.053  41.405  76.190  1.00 59.85           N1+
ATOM   3618  N   GLU A 442      28.433  36.365  77.226  1.00 48.98           N  
ATOM   3619  CA  GLU A 442      27.399  35.359  76.984  1.00 50.41           C  
ATOM   3620  C   GLU A 442      27.004  34.507  78.177  1.00 49.14           C  
ATOM   3621  O   GLU A 442      25.819  34.283  78.409  1.00 48.06           O  
ATOM   3622  CB  GLU A 442      27.801  34.471  75.799  1.00 51.62           C  
ATOM   3623  CG  GLU A 442      28.125  35.302  74.556  1.00 55.53           C  
ATOM   3624  CD  GLU A 442      28.069  34.521  73.262  1.00 57.46           C  
ATOM   3625  OE1 GLU A 442      28.650  33.411  73.204  1.00 59.19           O  
ATOM   3626  OE2 GLU A 442      27.453  35.035  72.297  1.00 58.64           O1-
ATOM   3627  N   VAL A 443      27.982  34.025  78.933  1.00 49.18           N  
ATOM   3628  CA  VAL A 443      27.654  33.219  80.097  1.00 49.29           C  
ATOM   3629  C   VAL A 443      26.735  34.050  80.987  1.00 48.85           C  
ATOM   3630  O   VAL A 443      25.677  33.591  81.411  1.00 49.43           O  
ATOM   3631  CB  VAL A 443      28.917  32.811  80.881  1.00 49.36           C  
ATOM   3632  CG1 VAL A 443      28.519  32.127  82.185  1.00 49.90           C  
ATOM   3633  CG2 VAL A 443      29.769  31.870  80.036  1.00 47.76           C  
ATOM   3634  N   GLY A 444      27.130  35.286  81.248  1.00 48.50           N  
ATOM   3635  CA  GLY A 444      26.309  36.146  82.074  1.00 48.78           C  
ATOM   3636  C   GLY A 444      24.863  36.229  81.610  1.00 49.19           C  
ATOM   3637  O   GLY A 444      23.953  36.146  82.428  1.00 49.37           O  
ATOM   3638  N   GLU A 445      24.642  36.396  80.305  1.00 48.87           N  
ATOM   3639  CA  GLU A 445      23.287  36.501  79.755  1.00 46.79           C  
ATOM   3640  C   GLU A 445      22.535  35.179  79.878  1.00 45.35           C  
ATOM   3641  O   GLU A 445      21.360  35.157  80.211  1.00 45.68           O  
ATOM   3642  CB  GLU A 445      23.344  36.936  78.286  1.00 47.36           C  
ATOM   3643  CG  GLU A 445      24.171  38.193  78.060  1.00 52.09           C  
ATOM   3644  CD  GLU A 445      24.294  38.588  76.587  1.00 55.62           C  
ATOM   3645  OE1 GLU A 445      24.812  37.783  75.770  1.00 54.73           O  
ATOM   3646  OE2 GLU A 445      23.875  39.720  76.248  1.00 57.07           O1-
ATOM   3647  N   LEU A 446      23.211  34.071  79.614  1.00 43.68           N  
ATOM   3648  CA  LEU A 446      22.565  32.777  79.715  1.00 41.93           C  
ATOM   3649  C   LEU A 446      22.072  32.521  81.133  1.00 43.46           C  
ATOM   3650  O   LEU A 446      21.019  31.910  81.334  1.00 44.05           O  
ATOM   3651  CB  LEU A 446      23.532  31.676  79.295  1.00 40.44           C  
ATOM   3652  CG  LEU A 446      23.813  31.540  77.790  1.00 37.32           C  
ATOM   3653  CD1 LEU A 446      24.844  30.433  77.573  1.00 35.50           C  
ATOM   3654  CD2 LEU A 446      22.522  31.223  77.038  1.00 32.28           C  
ATOM   3655  N   ILE A 447      22.832  32.991  82.119  1.00 43.62           N  
ATOM   3656  CA  ILE A 447      22.459  32.799  83.513  1.00 42.71           C  
ATOM   3657  C   ILE A 447      21.218  33.614  83.842  1.00 44.47           C  
ATOM   3658  O   ILE A 447      20.232  33.072  84.342  1.00 46.99           O  
ATOM   3659  CB  ILE A 447      23.603  33.209  84.472  1.00 41.73           C  
ATOM   3660  CG1 ILE A 447      24.805  32.279  84.284  1.00 41.54           C  
ATOM   3661  CG2 ILE A 447      23.121  33.165  85.930  1.00 41.59           C  
ATOM   3662  CD1 ILE A 447      26.016  32.646  85.152  1.00 41.01           C  
ATOM   3663  N   MET A 448      21.259  34.912  83.564  1.00 44.57           N  
ATOM   3664  CA  MET A 448      20.126  35.784  83.844  1.00 45.62           C  
ATOM   3665  C   MET A 448      18.862  35.288  83.156  1.00 45.61           C  
ATOM   3666  O   MET A 448      17.774  35.802  83.392  1.00 45.74           O  
ATOM   3667  CB  MET A 448      20.428  37.210  83.389  1.00 47.61           C  
ATOM   3668  CG  MET A 448      21.515  37.891  84.200  1.00 50.65           C  
ATOM   3669  SD  MET A 448      21.037  38.074  85.933  1.00 54.03           S  
ATOM   3670  CE  MET A 448      19.756  39.369  85.761  1.00 51.34           C  
ATOM   3671  N   ASN A 449      19.010  34.290  82.295  1.00 44.82           N  
ATOM   3672  CA  ASN A 449      17.865  33.736  81.595  1.00 43.82           C  
ATOM   3673  C   ASN A 449      17.539  32.318  82.025  1.00 42.59           C  
ATOM   3674  O   ASN A 449      16.704  31.657  81.420  1.00 40.98           O  
ATOM   3675  CB  ASN A 449      18.080  33.813  80.080  1.00 45.21           C  
ATOM   3676  CG  ASN A 449      17.571  35.126  79.495  1.00 45.96           C  
ATOM   3677  ND2 ASN A 449      18.487  36.033  79.170  1.00 47.18           N  
ATOM   3678  OD1 ASN A 449      16.366  35.326  79.361  1.00 46.28           O  
ATOM   3679  N   TYR A 450      18.200  31.862  83.083  1.00 43.43           N  
ATOM   3680  CA  TYR A 450      17.966  30.531  83.638  1.00 42.60           C  
ATOM   3681  C   TYR A 450      18.435  29.416  82.715  1.00 41.76           C  
ATOM   3682  O   TYR A 450      17.945  28.286  82.779  1.00 41.27           O  
ATOM   3683  CB  TYR A 450      16.470  30.371  83.958  1.00 42.18           C  
ATOM   3684  CG  TYR A 450      15.891  31.567  84.692  1.00 42.05           C  
ATOM   3685  CD1 TYR A 450      16.524  32.088  85.831  1.00 42.43           C  
ATOM   3686  CD2 TYR A 450      14.717  32.179  84.253  1.00 40.64           C  
ATOM   3687  CE1 TYR A 450      15.999  33.186  86.512  1.00 42.67           C  
ATOM   3688  CE2 TYR A 450      14.181  33.279  84.924  1.00 40.27           C  
ATOM   3689  CZ  TYR A 450      14.822  33.774  86.051  1.00 42.29           C  
ATOM   3690  OH  TYR A 450      14.273  34.829  86.740  1.00 43.24           O  
ATOM   3691  N   ARG A 451      19.391  29.741  81.855  1.00 40.84           N  
ATOM   3692  CA  ARG A 451      19.924  28.766  80.913  1.00 40.87           C  
ATOM   3693  C   ARG A 451      21.279  28.311  81.459  1.00 41.14           C  
ATOM   3694  O   ARG A 451      22.334  28.624  80.901  1.00 40.51           O  
ATOM   3695  CB  ARG A 451      20.098  29.416  79.536  1.00 40.67           C  
ATOM   3696  CG  ARG A 451      18.920  30.250  79.053  1.00 37.81           C  
ATOM   3697  CD  ARG A 451      18.133  29.533  77.986  1.00 38.85           C  
ATOM   3698  NE  ARG A 451      18.957  29.136  76.839  1.00 41.86           N  
ATOM   3699  CZ  ARG A 451      19.383  29.947  75.867  1.00 41.39           C  
ATOM   3700  NH1 ARG A 451      19.074  31.242  75.865  1.00 38.99           N1+
ATOM   3701  NH2 ARG A 451      20.131  29.452  74.887  1.00 41.02           N  
ATOM   3702  N   PHE A 452      21.240  27.566  82.556  1.00 41.67           N  
ATOM   3703  CA  PHE A 452      22.462  27.099  83.205  1.00 42.99           C  
ATOM   3704  C   PHE A 452      23.204  26.007  82.445  1.00 42.89           C  
ATOM   3705  O   PHE A 452      24.428  26.057  82.311  1.00 42.91           O  
ATOM   3706  CB  PHE A 452      22.136  26.625  84.620  1.00 42.30           C  
ATOM   3707  CG  PHE A 452      21.173  27.515  85.332  1.00 41.03           C  
ATOM   3708  CD1 PHE A 452      19.825  27.187  85.396  1.00 40.44           C  
ATOM   3709  CD2 PHE A 452      21.603  28.708  85.904  1.00 40.21           C  
ATOM   3710  CE1 PHE A 452      18.920  28.034  86.019  1.00 38.73           C  
ATOM   3711  CE2 PHE A 452      20.705  29.560  86.528  1.00 38.35           C  
ATOM   3712  CZ  PHE A 452      19.363  29.220  86.585  1.00 37.81           C  
ATOM   3713  N   LYS A 453      22.463  25.022  81.956  1.00 42.23           N  
ATOM   3714  CA  LYS A 453      23.071  23.941  81.208  1.00 43.00           C  
ATOM   3715  C   LYS A 453      23.870  24.504  80.032  1.00 44.36           C  
ATOM   3716  O   LYS A 453      24.949  24.003  79.712  1.00 46.37           O  
ATOM   3717  CB  LYS A 453      21.994  22.976  80.715  1.00 41.50           C  
ATOM   3718  CG  LYS A 453      22.501  21.904  79.782  1.00 41.05           C  
ATOM   3719  CD  LYS A 453      21.761  20.604  79.987  1.00 44.08           C  
ATOM   3720  CE  LYS A 453      20.271  20.813  80.076  1.00 44.95           C  
ATOM   3721  NZ  LYS A 453      19.603  19.516  80.316  1.00 48.22           N1+
ATOM   3722  N   ASP A 454      23.341  25.553  79.405  1.00 44.44           N  
ATOM   3723  CA  ASP A 454      24.007  26.189  78.276  1.00 43.37           C  
ATOM   3724  C   ASP A 454      25.067  27.163  78.751  1.00 42.06           C  
ATOM   3725  O   ASP A 454      26.073  27.367  78.079  1.00 41.08           O  
ATOM   3726  CB  ASP A 454      23.000  26.936  77.401  1.00 46.29           C  
ATOM   3727  CG  ASP A 454      22.389  26.052  76.319  1.00 49.03           C  
ATOM   3728  OD1 ASP A 454      22.854  24.900  76.120  1.00 47.49           O  
ATOM   3729  OD2 ASP A 454      21.441  26.531  75.658  1.00 51.63           O1-
ATOM   3730  N   ALA A 455      24.839  27.773  79.910  1.00 41.63           N  
ATOM   3731  CA  ALA A 455      25.804  28.716  80.461  1.00 41.09           C  
ATOM   3732  C   ALA A 455      27.091  27.958  80.811  1.00 39.98           C  
ATOM   3733  O   ALA A 455      28.199  28.357  80.440  1.00 39.85           O  
ATOM   3734  CB  ALA A 455      25.226  29.385  81.684  1.00 40.19           C  
ATOM   3735  N   LEU A 456      26.931  26.847  81.510  1.00 38.34           N  
ATOM   3736  CA  LEU A 456      28.069  26.021  81.881  1.00 38.68           C  
ATOM   3737  C   LEU A 456      28.790  25.532  80.624  1.00 38.62           C  
ATOM   3738  O   LEU A 456      30.007  25.338  80.623  1.00 38.17           O  
ATOM   3739  CB  LEU A 456      27.593  24.813  82.686  1.00 37.78           C  
ATOM   3740  CG  LEU A 456      28.685  23.826  83.105  1.00 37.66           C  
ATOM   3741  CD1 LEU A 456      29.775  24.574  83.873  1.00 33.09           C  
ATOM   3742  CD2 LEU A 456      28.059  22.688  83.939  1.00 35.39           C  
ATOM   3743  N   LYS A 457      28.022  25.322  79.562  1.00 37.96           N  
ATOM   3744  CA  LYS A 457      28.568  24.863  78.296  1.00 37.82           C  
ATOM   3745  C   LYS A 457      29.417  25.954  77.674  1.00 39.76           C  
ATOM   3746  O   LYS A 457      30.450  25.673  77.072  1.00 40.12           O  
ATOM   3747  CB  LYS A 457      27.440  24.504  77.336  1.00 36.58           C  
ATOM   3748  CG  LYS A 457      27.420  23.067  76.911  1.00 34.79           C  
ATOM   3749  CD  LYS A 457      26.039  22.667  76.434  1.00 36.14           C  
ATOM   3750  CE  LYS A 457      25.973  21.169  76.133  1.00 39.20           C  
ATOM   3751  NZ  LYS A 457      24.570  20.649  76.068  1.00 40.85           N1+
ATOM   3752  N   ARG A 458      28.981  27.202  77.809  1.00 39.83           N  
ATOM   3753  CA  ARG A 458      29.738  28.299  77.229  1.00 40.56           C  
ATOM   3754  C   ARG A 458      31.095  28.360  77.908  1.00 39.80           C  
ATOM   3755  O   ARG A 458      32.091  28.733  77.293  1.00 38.38           O  
ATOM   3756  CB  ARG A 458      28.993  29.629  77.418  1.00 42.53           C  
ATOM   3757  CG  ARG A 458      28.643  30.362  76.111  1.00 43.64           C  
ATOM   3758  CD  ARG A 458      29.796  31.205  75.555  1.00 43.53           C  
ATOM   3759  NE  ARG A 458      30.972  30.411  75.217  1.00 43.60           N  
ATOM   3760  CZ  ARG A 458      32.152  30.930  74.889  1.00 45.20           C  
ATOM   3761  NH1 ARG A 458      32.315  32.253  74.850  1.00 43.64           N1+
ATOM   3762  NH2 ARG A 458      33.176  30.125  74.614  1.00 45.83           N  
ATOM   3763  N   VAL A 459      31.122  27.994  79.185  1.00 39.51           N  
ATOM   3764  CA  VAL A 459      32.361  28.006  79.945  1.00 39.98           C  
ATOM   3765  C   VAL A 459      33.256  26.841  79.530  1.00 39.84           C  
ATOM   3766  O   VAL A 459      34.435  27.014  79.239  1.00 41.87           O  
ATOM   3767  CB  VAL A 459      32.105  27.911  81.471  1.00 39.42           C  
ATOM   3768  CG1 VAL A 459      33.388  27.522  82.174  1.00 38.33           C  
ATOM   3769  CG2 VAL A 459      31.615  29.249  82.014  1.00 38.00           C  
ATOM   3770  N   MET A 460      32.710  25.643  79.502  1.00 38.54           N  
ATOM   3771  CA  MET A 460      33.538  24.524  79.119  1.00 37.91           C  
ATOM   3772  C   MET A 460      34.175  24.744  77.749  1.00 38.10           C  
ATOM   3773  O   MET A 460      35.326  24.357  77.520  1.00 38.01           O  
ATOM   3774  CB  MET A 460      32.720  23.228  79.143  1.00 35.38           C  
ATOM   3775  CG  MET A 460      32.319  22.798  80.546  1.00 35.04           C  
ATOM   3776  SD  MET A 460      33.709  22.879  81.744  1.00 32.07           S  
ATOM   3777  CE  MET A 460      34.695  21.418  81.194  1.00 30.67           C  
ATOM   3778  N   SER A 461      33.439  25.385  76.846  1.00 38.32           N  
ATOM   3779  CA  SER A 461      33.951  25.616  75.504  1.00 38.81           C  
ATOM   3780  C   SER A 461      35.139  26.556  75.535  1.00 39.38           C  
ATOM   3781  O   SER A 461      36.051  26.415  74.720  1.00 41.17           O  
ATOM   3782  CB  SER A 461      32.859  26.160  74.581  1.00 37.82           C  
ATOM   3783  OG  SER A 461      32.265  27.312  75.133  1.00 46.08           O  
ATOM   3784  N   LEU A 462      35.134  27.515  76.462  1.00 37.91           N  
ATOM   3785  CA  LEU A 462      36.266  28.427  76.586  1.00 36.37           C  
ATOM   3786  C   LEU A 462      37.505  27.593  76.964  1.00 36.30           C  
ATOM   3787  O   LEU A 462      38.603  27.817  76.468  1.00 35.28           O  
ATOM   3788  CB  LEU A 462      36.009  29.488  77.660  1.00 33.30           C  
ATOM   3789  CG  LEU A 462      37.273  30.320  77.909  1.00 33.52           C  
ATOM   3790  CD1 LEU A 462      37.719  30.995  76.607  1.00 31.42           C  
ATOM   3791  CD2 LEU A 462      37.025  31.343  78.993  1.00 32.90           C  
ATOM   3792  N   ALA A 463      37.322  26.628  77.850  1.00 37.01           N  
ATOM   3793  CA  ALA A 463      38.421  25.771  78.242  1.00 38.93           C  
ATOM   3794  C   ALA A 463      38.792  24.975  76.991  1.00 38.76           C  
ATOM   3795  O   ALA A 463      39.968  24.778  76.698  1.00 39.22           O  
ATOM   3796  CB  ALA A 463      37.983  24.837  79.370  1.00 40.37           C  
ATOM   3797  N   SER A 464      37.778  24.523  76.258  1.00 37.83           N  
ATOM   3798  CA  SER A 464      38.002  23.778  75.022  1.00 38.57           C  
ATOM   3799  C   SER A 464      38.789  24.662  74.047  1.00 39.25           C  
ATOM   3800  O   SER A 464      39.648  24.187  73.313  1.00 39.54           O  
ATOM   3801  CB  SER A 464      36.671  23.395  74.381  1.00 37.99           C  
ATOM   3802  OG  SER A 464      35.750  22.904  75.340  1.00 41.35           O  
ATOM   3803  N   PHE A 465      38.479  25.955  74.043  1.00 39.32           N  
ATOM   3804  CA  PHE A 465      39.161  26.901  73.183  1.00 39.86           C  
ATOM   3805  C   PHE A 465      40.629  27.002  73.606  1.00 42.17           C  
ATOM   3806  O   PHE A 465      41.533  27.087  72.768  1.00 42.86           O  
ATOM   3807  CB  PHE A 465      38.511  28.279  73.300  1.00 40.10           C  
ATOM   3808  CG  PHE A 465      39.301  29.372  72.636  1.00 42.76           C  
ATOM   3809  CD1 PHE A 465      39.205  29.581  71.259  1.00 43.00           C  
ATOM   3810  CD2 PHE A 465      40.200  30.146  73.377  1.00 42.10           C  
ATOM   3811  CE1 PHE A 465      40.000  30.545  70.618  1.00 44.04           C  
ATOM   3812  CE2 PHE A 465      40.997  31.106  72.754  1.00 44.74           C  
ATOM   3813  CZ  PHE A 465      40.898  31.307  71.364  1.00 45.93           C  
ATOM   3814  N   GLY A 466      40.856  27.010  74.916  1.00 42.88           N  
ATOM   3815  CA  GLY A 466      42.207  27.109  75.436  1.00 42.67           C  
ATOM   3816  C   GLY A 466      43.044  25.929  74.998  1.00 43.56           C  
ATOM   3817  O   GLY A 466      44.177  26.103  74.557  1.00 43.73           O  
ATOM   3818  N   ASN A 467      42.490  24.726  75.121  1.00 43.08           N  
ATOM   3819  CA  ASN A 467      43.206  23.536  74.720  1.00 42.59           C  
ATOM   3820  C   ASN A 467      43.612  23.651  73.260  1.00 42.77           C  
ATOM   3821  O   ASN A 467      44.781  23.473  72.934  1.00 42.99           O  
ATOM   3822  CB  ASN A 467      42.349  22.289  74.937  1.00 43.50           C  
ATOM   3823  CG  ASN A 467      42.504  21.704  76.343  1.00 42.77           C  
ATOM   3824  ND2 ASN A 467      41.385  21.367  76.974  1.00 41.20           N  
ATOM   3825  OD1 ASN A 467      43.618  21.542  76.840  1.00 42.56           O  
ATOM   3826  N   ARG A 468      42.655  23.958  72.387  1.00 42.22           N  
ATOM   3827  CA  ARG A 468      42.938  24.101  70.959  1.00 43.50           C  
ATOM   3828  C   ARG A 468      44.077  25.091  70.773  1.00 44.10           C  
ATOM   3829  O   ARG A 468      45.060  24.807  70.091  1.00 43.41           O  
ATOM   3830  CB  ARG A 468      41.707  24.621  70.209  1.00 45.34           C  
ATOM   3831  CG  ARG A 468      41.181  23.695  69.122  1.00 48.50           C  
ATOM   3832  CD  ARG A 468      40.221  24.401  68.149  1.00 52.35           C  
ATOM   3833  NE  ARG A 468      39.141  25.159  68.799  1.00 55.79           N  
ATOM   3834  CZ  ARG A 468      38.319  24.674  69.731  1.00 55.53           C  
ATOM   3835  NH1 ARG A 468      38.439  23.420  70.147  1.00 56.09           N1+
ATOM   3836  NH2 ARG A 468      37.370  25.445  70.247  1.00 54.97           N  
ATOM   3837  N   TYR A 469      43.922  26.262  71.383  1.00 45.90           N  
ATOM   3838  CA  TYR A 469      44.923  27.319  71.316  1.00 47.65           C  
ATOM   3839  C   TYR A 469      46.290  26.684  71.495  1.00 49.13           C  
ATOM   3840  O   TYR A 469      47.141  26.728  70.610  1.00 50.91           O  
ATOM   3841  CB  TYR A 469      44.684  28.343  72.436  1.00 47.41           C  
ATOM   3842  CG  TYR A 469      45.626  29.530  72.417  1.00 46.19           C  
ATOM   3843  CD1 TYR A 469      45.520  30.508  71.433  1.00 47.17           C  
ATOM   3844  CD2 TYR A 469      46.634  29.666  73.373  1.00 46.03           C  
ATOM   3845  CE1 TYR A 469      46.390  31.591  71.397  1.00 48.44           C  
ATOM   3846  CE2 TYR A 469      47.510  30.748  73.347  1.00 46.58           C  
ATOM   3847  CZ  TYR A 469      47.380  31.704  72.354  1.00 48.02           C  
ATOM   3848  OH  TYR A 469      48.245  32.769  72.299  1.00 51.35           O  
ATOM   3849  N   PHE A 470      46.476  26.078  72.657  1.00 50.50           N  
ATOM   3850  CA  PHE A 470      47.715  25.414  73.001  1.00 51.63           C  
ATOM   3851  C   PHE A 470      48.128  24.378  71.967  1.00 52.16           C  
ATOM   3852  O   PHE A 470      49.243  24.415  71.465  1.00 50.91           O  
ATOM   3853  CB  PHE A 470      47.560  24.751  74.363  1.00 51.18           C  
ATOM   3854  CG  PHE A 470      48.478  25.293  75.390  1.00 51.22           C  
ATOM   3855  CD1 PHE A 470      49.779  24.833  75.474  1.00 53.38           C  
ATOM   3856  CD2 PHE A 470      48.057  26.280  76.264  1.00 51.58           C  
ATOM   3857  CE1 PHE A 470      50.658  25.348  76.418  1.00 54.63           C  
ATOM   3858  CE2 PHE A 470      48.923  26.802  77.211  1.00 52.95           C  
ATOM   3859  CZ  PHE A 470      50.232  26.334  77.290  1.00 54.10           C  
ATOM   3860  N   ASP A 471      47.217  23.461  71.659  1.00 54.24           N  
ATOM   3861  CA  ASP A 471      47.477  22.399  70.699  1.00 57.24           C  
ATOM   3862  C   ASP A 471      48.070  22.919  69.412  1.00 59.33           C  
ATOM   3863  O   ASP A 471      48.982  22.305  68.847  1.00 61.88           O  
ATOM   3864  CB  ASP A 471      46.199  21.631  70.382  1.00 59.09           C  
ATOM   3865  CG  ASP A 471      45.755  20.747  71.527  1.00 62.01           C  
ATOM   3866  OD1 ASP A 471      44.562  20.368  71.544  1.00 65.21           O  
ATOM   3867  OD2 ASP A 471      46.593  20.425  72.400  1.00 62.04           O1-
ATOM   3868  N   HIS A 472      47.561  24.037  68.922  1.00 58.67           N  
ATOM   3869  CA  HIS A 472      48.133  24.554  67.704  1.00 59.50           C  
ATOM   3870  C   HIS A 472      48.778  25.926  67.868  1.00 57.36           C  
ATOM   3871  O   HIS A 472      48.377  26.897  67.270  1.00 57.61           O  
ATOM   3872  CB  HIS A 472      47.079  24.519  66.577  1.00 64.21           C  
ATOM   3873  CG  HIS A 472      45.791  25.222  66.890  1.00 66.87           C  
ATOM   3874  CD2 HIS A 472      45.531  26.348  67.602  1.00 67.65           C  
ATOM   3875  ND1 HIS A 472      44.584  24.828  66.349  1.00 67.21           N  
ATOM   3876  CE1 HIS A 472      43.639  25.679  66.708  1.00 67.59           C  
ATOM   3877  NE2 HIS A 472      44.190  26.610  67.468  1.00 69.40           N  
ATOM   3878  N   LYS A 473      49.803  25.942  68.704  1.00 56.33           N  
ATOM   3879  CA  LYS A 473      50.601  27.103  69.044  1.00 54.12           C  
ATOM   3880  C   LYS A 473      51.914  26.513  69.544  1.00 53.82           C  
ATOM   3881  O   LYS A 473      52.912  27.199  69.722  1.00 52.83           O  
ATOM   3882  CB  LYS A 473      49.919  27.899  70.148  1.00 52.53           C  
ATOM   3883  CG  LYS A 473      50.350  29.319  70.243  1.00 51.27           C  
ATOM   3884  CD  LYS A 473      49.879  30.115  69.043  1.00 49.58           C  
ATOM   3885  CE  LYS A 473      50.054  31.621  69.280  1.00 50.25           C  
ATOM   3886  NZ  LYS A 473      49.542  32.395  68.112  1.00 49.76           N1+
ATOM   3887  N   GLN A 474      51.845  25.210  69.806  1.00 55.08           N  
ATOM   3888  CA  GLN A 474      52.951  24.338  70.249  1.00 55.38           C  
ATOM   3889  C   GLN A 474      54.100  25.013  71.015  1.00 55.90           C  
ATOM   3890  O   GLN A 474      55.173  25.182  70.490  1.00 56.40           O  
ATOM   3891  CB  GLN A 474      53.501  23.581  69.021  1.00 56.72           C  
ATOM   3892  CG  GLN A 474      52.438  23.095  68.040  1.00 58.67           C  
ATOM   3893  CD  GLN A 474      53.000  22.666  66.686  1.00 59.18           C  
ATOM   3894  NE2 GLN A 474      52.188  21.969  65.916  1.00 59.60           N  
ATOM   3895  OE1 GLN A 474      54.149  22.972  66.335  1.00 60.86           O  
ATOM   3896  N   PRO A 475      53.843  25.454  72.257  1.00 55.95           N  
ATOM   3897  CA  PRO A 475      54.801  26.099  73.155  1.00 55.51           C  
ATOM   3898  C   PRO A 475      56.078  25.236  73.365  1.00 55.36           C  
ATOM   3899  O   PRO A 475      57.158  25.769  73.522  1.00 53.11           O  
ATOM   3900  CB  PRO A 475      54.011  26.193  74.437  1.00 55.11           C  
ATOM   3901  CG  PRO A 475      52.696  26.616  73.939  1.00 54.79           C  
ATOM   3902  CD  PRO A 475      52.467  25.818  72.659  1.00 55.99           C  
ATOM   3903  N   TRP A 476      55.936  23.905  73.431  1.00 56.44           N  
ATOM   3904  CA  TRP A 476      57.062  22.966  73.662  1.00 57.33           C  
ATOM   3905  C   TRP A 476      58.052  23.004  72.500  1.00 58.46           C  
ATOM   3906  O   TRP A 476      59.227  22.689  72.650  1.00 58.33           O  
ATOM   3907  CB  TRP A 476      56.523  21.538  73.864  1.00 56.64           C  
ATOM   3908  CG  TRP A 476      55.670  21.081  72.746  1.00 56.28           C  
ATOM   3909  CD1 TRP A 476      56.077  20.386  71.655  1.00 56.54           C  
ATOM   3910  CD2 TRP A 476      54.253  21.275  72.599  1.00 57.99           C  
ATOM   3911  CE2 TRP A 476      53.878  20.652  71.383  1.00 57.65           C  
ATOM   3912  CE3 TRP A 476      53.265  21.909  73.373  1.00 56.64           C  
ATOM   3913  NE1 TRP A 476      55.011  20.120  70.831  1.00 56.13           N  
ATOM   3914  CZ2 TRP A 476      52.555  20.639  70.919  1.00 57.15           C  
ATOM   3915  CZ3 TRP A 476      51.943  21.894  72.908  1.00 57.32           C  
ATOM   3916  CH2 TRP A 476      51.605  21.260  71.690  1.00 56.91           C  
ATOM   3917  N   LYS A 477      57.571  23.432  71.343  1.00 60.07           N  
ATOM   3918  CA  LYS A 477      58.415  23.548  70.167  1.00 61.60           C  
ATOM   3919  C   LYS A 477      58.987  24.969  70.202  1.00 62.00           C  
ATOM   3920  O   LYS A 477      60.188  25.174  70.353  1.00 63.46           O  
ATOM   3921  CB  LYS A 477      57.576  23.327  68.901  1.00 63.53           C  
ATOM   3922  CG  LYS A 477      58.373  22.984  67.645  1.00 67.84           C  
ATOM   3923  CD  LYS A 477      59.384  24.078  67.313  1.00 71.15           C  
ATOM   3924  CE  LYS A 477      60.321  23.690  66.180  1.00 70.94           C  
ATOM   3925  NZ  LYS A 477      61.395  24.714  66.043  1.00 71.27           N1+
ATOM   3926  N   THR A 478      58.097  25.943  70.089  1.00 61.68           N  
ATOM   3927  CA  THR A 478      58.448  27.358  70.109  1.00 61.33           C  
ATOM   3928  C   THR A 478      59.446  27.793  71.187  1.00 61.92           C  
ATOM   3929  O   THR A 478      60.143  28.788  71.023  1.00 59.45           O  
ATOM   3930  CB  THR A 478      57.158  28.208  70.245  1.00 60.26           C  
ATOM   3931  CG2 THR A 478      57.458  29.590  70.777  1.00 59.53           C  
ATOM   3932  OG1 THR A 478      56.528  28.318  68.965  1.00 58.90           O  
ATOM   3933  N   ALA A 479      59.508  27.054  72.287  1.00 65.42           N  
ATOM   3934  CA  ALA A 479      60.412  27.395  73.385  1.00 69.16           C  
ATOM   3935  C   ALA A 479      61.884  27.137  73.068  1.00 72.13           C  
ATOM   3936  O   ALA A 479      62.778  27.681  73.728  1.00 72.12           O  
ATOM   3937  CB  ALA A 479      60.018  26.634  74.625  1.00 66.70           C  
ATOM   3938  N   LYS A 480      62.129  26.300  72.064  1.00 74.91           N  
ATOM   3939  CA  LYS A 480      63.489  25.972  71.655  1.00 77.51           C  
ATOM   3940  C   LYS A 480      63.923  26.836  70.471  1.00 78.29           C  
ATOM   3941  O   LYS A 480      64.982  26.610  69.885  1.00 79.90           O  
ATOM   3942  CB  LYS A 480      63.588  24.482  71.281  1.00 78.04           C  
ATOM   3943  CG  LYS A 480      63.453  23.516  72.467  1.00 79.95           C  
ATOM   3944  CD  LYS A 480      64.589  23.699  73.490  1.00 80.74           C  
ATOM   3945  CE  LYS A 480      64.470  22.752  74.697  1.00 80.36           C  
ATOM   3946  NZ  LYS A 480      63.333  23.076  75.613  1.00 78.72           N1+
ATOM   3947  N   GLU A 481      63.110  27.833  70.128  1.00 78.29           N  
ATOM   3948  CA  GLU A 481      63.418  28.708  69.002  1.00 77.73           C  
ATOM   3949  C   GLU A 481      63.158  30.189  69.270  1.00 77.98           C  
ATOM   3950  O   GLU A 481      64.068  31.008  69.137  1.00 79.12           O  
ATOM   3951  CB  GLU A 481      62.635  28.265  67.782  1.00 77.37           C  
ATOM   3952  N   ASP A 482      61.923  30.535  69.636  1.00 76.84           N  
ATOM   3953  CA  ASP A 482      61.571  31.930  69.904  1.00 74.80           C  
ATOM   3954  C   ASP A 482      60.985  32.154  71.301  1.00 73.10           C  
ATOM   3955  O   ASP A 482      59.776  32.031  71.504  1.00 72.82           O  
ATOM   3956  CB  ASP A 482      60.585  32.429  68.840  1.00 75.57           C  
ATOM   3957  CG  ASP A 482      60.287  33.920  68.960  1.00 76.69           C  
ATOM   3958  OD1 ASP A 482      59.629  34.475  68.052  1.00 75.72           O  
ATOM   3959  OD2 ASP A 482      60.707  34.541  69.960  1.00 77.44           O1-
ATOM   3960  N   LYS A 483      61.851  32.496  72.254  1.00 71.28           N  
ATOM   3961  CA  LYS A 483      61.441  32.754  73.639  1.00 69.53           C  
ATOM   3962  C   LYS A 483      60.230  33.689  73.702  1.00 68.19           C  
ATOM   3963  O   LYS A 483      59.154  33.304  74.158  1.00 68.58           O  
ATOM   3964  CB  LYS A 483      62.608  33.364  74.425  1.00 68.12           C  
ATOM   3965  N   VAL A 484      60.431  34.921  73.248  1.00 65.86           N  
ATOM   3966  CA  VAL A 484      59.397  35.950  73.219  1.00 63.85           C  
ATOM   3967  C   VAL A 484      58.062  35.388  72.742  1.00 63.22           C  
ATOM   3968  O   VAL A 484      57.003  35.717  73.284  1.00 63.64           O  
ATOM   3969  CB  VAL A 484      59.814  37.107  72.269  1.00 63.96           C  
ATOM   3970  CG1 VAL A 484      58.803  38.263  72.337  1.00 62.50           C  
ATOM   3971  CG2 VAL A 484      61.216  37.576  72.623  1.00 62.98           C  
ATOM   3972  N   ARG A 485      58.121  34.541  71.721  1.00 61.62           N  
ATOM   3973  CA  ARG A 485      56.919  33.938  71.159  1.00 60.38           C  
ATOM   3974  C   ARG A 485      56.195  33.125  72.231  1.00 58.25           C  
ATOM   3975  O   ARG A 485      55.041  33.405  72.566  1.00 56.65           O  
ATOM   3976  CB  ARG A 485      57.302  33.056  69.962  1.00 61.46           C  
ATOM   3977  CG  ARG A 485      56.134  32.499  69.170  1.00 62.95           C  
ATOM   3978  CD  ARG A 485      55.048  33.531  69.017  1.00 65.94           C  
ATOM   3979  NE  ARG A 485      54.055  33.133  68.030  1.00 69.98           N  
ATOM   3980  CZ  ARG A 485      52.842  33.671  67.929  1.00 72.58           C  
ATOM   3981  NH1 ARG A 485      52.460  34.632  68.769  1.00 71.22           N1+
ATOM   3982  NH2 ARG A 485      52.018  33.258  66.970  1.00 73.67           N  
ATOM   3983  N   THR A 486      56.893  32.126  72.764  1.00 55.99           N  
ATOM   3984  CA  THR A 486      56.359  31.263  73.810  1.00 53.91           C  
ATOM   3985  C   THR A 486      55.786  32.122  74.941  1.00 53.17           C  
ATOM   3986  O   THR A 486      54.730  31.817  75.499  1.00 52.91           O  
ATOM   3987  CB  THR A 486      57.471  30.348  74.401  1.00 53.19           C  
ATOM   3988  CG2 THR A 486      56.873  29.313  75.343  1.00 50.93           C  
ATOM   3989  OG1 THR A 486      58.152  29.665  73.342  1.00 52.24           O  
ATOM   3990  N   GLY A 487      56.491  33.200  75.271  1.00 51.85           N  
ATOM   3991  CA  GLY A 487      56.047  34.083  76.331  1.00 51.15           C  
ATOM   3992  C   GLY A 487      54.628  34.555  76.108  1.00 51.24           C  
ATOM   3993  O   GLY A 487      53.816  34.563  77.032  1.00 51.72           O  
ATOM   3994  N   THR A 488      54.326  34.952  74.877  1.00 51.05           N  
ATOM   3995  CA  THR A 488      52.990  35.419  74.531  1.00 49.65           C  
ATOM   3996  C   THR A 488      51.990  34.272  74.722  1.00 49.07           C  
ATOM   3997  O   THR A 488      51.024  34.388  75.481  1.00 49.06           O  
ATOM   3998  CB  THR A 488      52.953  35.920  73.070  1.00 49.14           C  
ATOM   3999  CG2 THR A 488      51.561  36.410  72.709  1.00 49.11           C  
ATOM   4000  OG1 THR A 488      53.885  37.001  72.911  1.00 50.22           O  
ATOM   4001  N   THR A 489      52.237  33.164  74.034  1.00 48.00           N  
ATOM   4002  CA  THR A 489      51.388  31.993  74.139  1.00 47.38           C  
ATOM   4003  C   THR A 489      51.081  31.753  75.610  1.00 47.96           C  
ATOM   4004  O   THR A 489      49.919  31.709  76.013  1.00 48.46           O  
ATOM   4005  CB  THR A 489      52.101  30.751  73.593  1.00 47.82           C  
ATOM   4006  CG2 THR A 489      51.163  29.565  73.565  1.00 47.72           C  
ATOM   4007  OG1 THR A 489      52.553  31.008  72.262  1.00 49.78           O  
ATOM   4008  N   VAL A 490      52.135  31.606  76.408  1.00 47.28           N  
ATOM   4009  CA  VAL A 490      51.992  31.368  77.841  1.00 46.34           C  
ATOM   4010  C   VAL A 490      51.170  32.436  78.558  1.00 45.53           C  
ATOM   4011  O   VAL A 490      50.193  32.115  79.231  1.00 44.41           O  
ATOM   4012  CB  VAL A 490      53.374  31.238  78.513  1.00 46.50           C  
ATOM   4013  CG1 VAL A 490      53.235  31.282  80.028  1.00 47.52           C  
ATOM   4014  CG2 VAL A 490      54.017  29.926  78.089  1.00 45.02           C  
ATOM   4015  N   ASN A 491      51.566  33.698  78.428  1.00 45.53           N  
ATOM   4016  CA  ASN A 491      50.823  34.788  79.063  1.00 46.25           C  
ATOM   4017  C   ASN A 491      49.341  34.690  78.682  1.00 46.42           C  
ATOM   4018  O   ASN A 491      48.455  34.740  79.548  1.00 45.03           O  
ATOM   4019  CB  ASN A 491      51.378  36.149  78.618  1.00 46.73           C  
ATOM   4020  CG  ASN A 491      50.516  37.318  79.083  1.00 47.88           C  
ATOM   4021  ND2 ASN A 491      51.133  38.265  79.782  1.00 48.66           N  
ATOM   4022  OD1 ASN A 491      49.313  37.373  78.810  1.00 47.63           O  
ATOM   4023  N   ILE A 492      49.084  34.550  77.383  1.00 45.02           N  
ATOM   4024  CA  ILE A 492      47.720  34.447  76.875  1.00 45.37           C  
ATOM   4025  C   ILE A 492      46.991  33.263  77.527  1.00 45.72           C  
ATOM   4026  O   ILE A 492      45.865  33.399  78.014  1.00 44.61           O  
ATOM   4027  CB  ILE A 492      47.705  34.264  75.309  1.00 46.26           C  
ATOM   4028  CG1 ILE A 492      48.209  35.534  74.613  1.00 44.29           C  
ATOM   4029  CG2 ILE A 492      46.293  33.924  74.816  1.00 43.34           C  
ATOM   4030  CD1 ILE A 492      47.313  36.732  74.805  1.00 45.78           C  
ATOM   4031  N   SER A 493      47.649  32.107  77.540  1.00 45.78           N  
ATOM   4032  CA  SER A 493      47.063  30.897  78.104  1.00 45.79           C  
ATOM   4033  C   SER A 493      46.632  31.078  79.549  1.00 45.93           C  
ATOM   4034  O   SER A 493      45.600  30.553  79.974  1.00 45.46           O  
ATOM   4035  CB  SER A 493      48.057  29.739  78.015  1.00 45.89           C  
ATOM   4036  OG  SER A 493      49.227  29.992  78.777  1.00 45.96           O  
ATOM   4037  N   LEU A 494      47.427  31.824  80.305  1.00 46.08           N  
ATOM   4038  CA  LEU A 494      47.115  32.055  81.708  1.00 45.33           C  
ATOM   4039  C   LEU A 494      45.922  33.001  81.847  1.00 44.73           C  
ATOM   4040  O   LEU A 494      45.101  32.847  82.747  1.00 44.65           O  
ATOM   4041  CB  LEU A 494      48.350  32.602  82.436  1.00 44.38           C  
ATOM   4042  CG  LEU A 494      49.597  31.696  82.404  1.00 43.75           C  
ATOM   4043  CD1 LEU A 494      50.684  32.350  83.228  1.00 43.03           C  
ATOM   4044  CD2 LEU A 494      49.296  30.296  82.951  1.00 40.33           C  
ATOM   4045  N   GLN A 495      45.819  33.970  80.944  1.00 44.04           N  
ATOM   4046  CA  GLN A 495      44.703  34.904  80.983  1.00 42.21           C  
ATOM   4047  C   GLN A 495      43.421  34.086  80.952  1.00 41.27           C  
ATOM   4048  O   GLN A 495      42.455  34.382  81.655  1.00 41.08           O  
ATOM   4049  CB  GLN A 495      44.740  35.828  79.770  1.00 41.94           C  
ATOM   4050  CG  GLN A 495      45.987  36.676  79.676  1.00 43.33           C  
ATOM   4051  CD  GLN A 495      46.257  37.447  80.956  1.00 45.04           C  
ATOM   4052  NE2 GLN A 495      47.441  37.738  81.247  1.00 45.36           N  
ATOM   4053  OE1 GLN A 495      45.281  37.774  81.665  1.00 44.78           O  
ATOM   4054  N   ILE A 496      43.433  33.047  80.127  1.00 39.71           N  
ATOM   4055  CA  ILE A 496      42.287  32.179  79.973  1.00 38.16           C  
ATOM   4056  C   ILE A 496      42.070  31.381  81.247  1.00 38.35           C  
ATOM   4057  O   ILE A 496      40.940  31.038  81.591  1.00 40.18           O  
ATOM   4058  CB  ILE A 496      42.479  31.213  78.784  1.00 36.81           C  
ATOM   4059  CG1 ILE A 496      42.720  32.013  77.512  1.00 35.77           C  
ATOM   4060  CG2 ILE A 496      41.248  30.320  78.604  1.00 35.18           C  
ATOM   4061  CD1 ILE A 496      43.026  31.148  76.311  1.00 34.30           C  
ATOM   4062  N   VAL A 497      43.141  31.073  81.961  1.00 37.05           N  
ATOM   4063  CA  VAL A 497      42.953  30.316  83.196  1.00 36.06           C  
ATOM   4064  C   VAL A 497      42.328  31.186  84.296  1.00 34.78           C  
ATOM   4065  O   VAL A 497      41.432  30.744  85.000  1.00 33.46           O  
ATOM   4066  CB  VAL A 497      44.277  29.688  83.686  1.00 32.75           C  
ATOM   4067  CG1 VAL A 497      44.103  29.148  85.103  1.00 31.27           C  
ATOM   4068  CG2 VAL A 497      44.692  28.556  82.721  1.00 30.51           C  
ATOM   4069  N   LYS A 498      42.794  32.424  84.422  1.00 34.65           N  
ATOM   4070  CA  LYS A 498      42.266  33.347  85.415  1.00 34.88           C  
ATOM   4071  C   LYS A 498      40.796  33.621  85.171  1.00 34.84           C  
ATOM   4072  O   LYS A 498      40.007  33.748  86.118  1.00 33.09           O  
ATOM   4073  CB  LYS A 498      43.023  34.685  85.380  1.00 34.78           C  
ATOM   4074  CG  LYS A 498      42.396  35.798  86.249  1.00 34.54           C  
ATOM   4075  CD  LYS A 498      43.476  36.729  86.759  1.00 36.57           C  
ATOM   4076  CE  LYS A 498      43.019  38.177  86.891  1.00 38.43           C  
ATOM   4077  NZ  LYS A 498      42.365  38.527  88.160  1.00 37.46           N1+
ATOM   4078  N   ALA A 499      40.449  33.720  83.889  1.00 34.68           N  
ATOM   4079  CA  ALA A 499      39.088  34.011  83.478  1.00 35.70           C  
ATOM   4080  C   ALA A 499      38.214  32.818  83.797  1.00 37.81           C  
ATOM   4081  O   ALA A 499      37.095  32.962  84.300  1.00 39.75           O  
ATOM   4082  CB  ALA A 499      39.052  34.311  82.000  1.00 33.04           C  
ATOM   4083  N   LEU A 500      38.747  31.637  83.507  1.00 37.45           N  
ATOM   4084  CA  LEU A 500      38.047  30.392  83.753  1.00 37.46           C  
ATOM   4085  C   LEU A 500      37.874  30.289  85.263  1.00 39.01           C  
ATOM   4086  O   LEU A 500      37.002  29.566  85.762  1.00 40.88           O  
ATOM   4087  CB  LEU A 500      38.892  29.230  83.239  1.00 36.90           C  
ATOM   4088  CG  LEU A 500      38.294  28.162  82.324  1.00 37.91           C  
ATOM   4089  CD1 LEU A 500      37.386  28.786  81.293  1.00 38.38           C  
ATOM   4090  CD2 LEU A 500      39.428  27.416  81.629  1.00 38.79           C  
ATOM   4091  N   GLY A 501      38.705  31.034  85.985  1.00 37.63           N  
ATOM   4092  CA  GLY A 501      38.650  31.011  87.429  1.00 37.62           C  
ATOM   4093  C   GLY A 501      37.439  31.734  87.978  1.00 38.74           C  
ATOM   4094  O   GLY A 501      36.845  31.313  88.976  1.00 38.63           O  
ATOM   4095  N   ILE A 502      37.063  32.829  87.331  1.00 37.85           N  
ATOM   4096  CA  ILE A 502      35.920  33.592  87.785  1.00 36.51           C  
ATOM   4097  C   ILE A 502      34.648  32.995  87.224  1.00 37.53           C  
ATOM   4098  O   ILE A 502      33.681  32.820  87.953  1.00 37.42           O  
ATOM   4099  CB  ILE A 502      36.027  35.029  87.335  1.00 37.16           C  
ATOM   4100  CG1 ILE A 502      37.312  35.636  87.905  1.00 37.99           C  
ATOM   4101  CG2 ILE A 502      34.781  35.800  87.764  1.00 35.09           C  
ATOM   4102  CD1 ILE A 502      37.814  36.872  87.167  1.00 37.79           C  
ATOM   4103  N   LEU A 503      34.659  32.686  85.928  1.00 38.07           N  
ATOM   4104  CA  LEU A 503      33.512  32.096  85.233  1.00 38.76           C  
ATOM   4105  C   LEU A 503      33.022  30.814  85.892  1.00 40.86           C  
ATOM   4106  O   LEU A 503      31.823  30.577  86.019  1.00 40.96           O  
ATOM   4107  CB  LEU A 503      33.894  31.780  83.789  1.00 39.54           C  
ATOM   4108  CG  LEU A 503      33.567  32.734  82.634  1.00 39.20           C  
ATOM   4109  CD1 LEU A 503      33.552  34.199  83.047  1.00 37.07           C  
ATOM   4110  CD2 LEU A 503      34.606  32.478  81.567  1.00 38.40           C  
ATOM   4111  N   LEU A 504      33.957  29.967  86.293  1.00 42.58           N  
ATOM   4112  CA  LEU A 504      33.591  28.714  86.935  1.00 43.74           C  
ATOM   4113  C   LEU A 504      32.853  28.929  88.259  1.00 43.73           C  
ATOM   4114  O   LEU A 504      31.836  28.304  88.507  1.00 44.53           O  
ATOM   4115  CB  LEU A 504      34.851  27.880  87.170  1.00 43.72           C  
ATOM   4116  CG  LEU A 504      34.980  26.551  86.430  1.00 42.06           C  
ATOM   4117  CD1 LEU A 504      34.555  26.710  85.008  1.00 40.00           C  
ATOM   4118  CD2 LEU A 504      36.426  26.083  86.510  1.00 42.59           C  
ATOM   4119  N   GLU A 505      33.383  29.807  89.100  1.00 44.32           N  
ATOM   4120  CA  GLU A 505      32.808  30.108  90.405  1.00 45.94           C  
ATOM   4121  C   GLU A 505      31.315  29.814  90.582  1.00 44.91           C  
ATOM   4122  O   GLU A 505      30.945  28.978  91.400  1.00 46.82           O  
ATOM   4123  CB  GLU A 505      33.103  31.570  90.769  1.00 50.56           C  
ATOM   4124  CG  GLU A 505      32.101  32.225  91.723  1.00 56.03           C  
ATOM   4125  CD  GLU A 505      32.181  31.684  93.124  1.00 59.23           C  
ATOM   4126  OE1 GLU A 505      32.877  30.668  93.322  1.00 62.69           O  
ATOM   4127  OE2 GLU A 505      31.544  32.274  94.024  1.00 62.42           O1-
ATOM   4128  N   PRO A 506      30.437  30.493  89.827  1.00 42.30           N  
ATOM   4129  CA  PRO A 506      28.994  30.238  89.974  1.00 40.31           C  
ATOM   4130  C   PRO A 506      28.617  28.762  89.908  1.00 37.99           C  
ATOM   4131  O   PRO A 506      27.670  28.322  90.538  1.00 37.96           O  
ATOM   4132  CB  PRO A 506      28.381  31.023  88.818  1.00 40.51           C  
ATOM   4133  CG  PRO A 506      29.355  32.144  88.622  1.00 42.38           C  
ATOM   4134  CD  PRO A 506      30.694  31.467  88.754  1.00 41.35           C  
ATOM   4135  N   PHE A 507      29.379  27.994  89.150  1.00 36.58           N  
ATOM   4136  CA  PHE A 507      29.081  26.589  88.992  1.00 35.86           C  
ATOM   4137  C   PHE A 507      29.842  25.689  89.923  1.00 35.79           C  
ATOM   4138  O   PHE A 507      29.234  24.844  90.565  1.00 36.33           O  
ATOM   4139  CB  PHE A 507      29.341  26.152  87.557  1.00 35.40           C  
ATOM   4140  CG  PHE A 507      28.671  27.020  86.536  1.00 34.74           C  
ATOM   4141  CD1 PHE A 507      29.185  28.281  86.236  1.00 33.55           C  
ATOM   4142  CD2 PHE A 507      27.534  26.583  85.872  1.00 33.31           C  
ATOM   4143  CE1 PHE A 507      28.585  29.096  85.289  1.00 32.27           C  
ATOM   4144  CE2 PHE A 507      26.926  27.391  84.926  1.00 35.00           C  
ATOM   4145  CZ  PHE A 507      27.459  28.659  84.632  1.00 33.74           C  
ATOM   4146  N   LEU A 508      31.164  25.846  89.979  1.00 34.62           N  
ATOM   4147  CA  LEU A 508      31.994  25.019  90.847  1.00 34.26           C  
ATOM   4148  C   LEU A 508      32.883  25.888  91.708  1.00 36.17           C  
ATOM   4149  O   LEU A 508      34.019  26.192  91.345  1.00 37.70           O  
ATOM   4150  CB  LEU A 508      32.883  24.073  90.041  1.00 32.94           C  
ATOM   4151  CG  LEU A 508      32.248  23.274  88.912  1.00 33.46           C  
ATOM   4152  CD1 LEU A 508      33.261  22.287  88.345  1.00 32.94           C  
ATOM   4153  CD2 LEU A 508      31.026  22.553  89.437  1.00 36.39           C  
ATOM   4154  N   PRO A 509      32.381  26.291  92.874  1.00 37.48           N  
ATOM   4155  CA  PRO A 509      33.108  27.133  93.823  1.00 38.05           C  
ATOM   4156  C   PRO A 509      34.514  26.645  94.177  1.00 38.23           C  
ATOM   4157  O   PRO A 509      35.451  27.435  94.238  1.00 38.31           O  
ATOM   4158  CB  PRO A 509      32.191  27.127  95.037  1.00 39.10           C  
ATOM   4159  CG  PRO A 509      30.830  27.052  94.419  1.00 39.67           C  
ATOM   4160  CD  PRO A 509      31.036  25.972  93.387  1.00 38.85           C  
ATOM   4161  N   ASP A 510      34.651  25.345  94.415  1.00 38.09           N  
ATOM   4162  CA  ASP A 510      35.928  24.753  94.807  1.00 38.31           C  
ATOM   4163  C   ASP A 510      37.001  24.693  93.746  1.00 38.81           C  
ATOM   4164  O   ASP A 510      38.177  24.924  94.035  1.00 36.21           O  
ATOM   4165  CB  ASP A 510      35.691  23.354  95.350  1.00 41.15           C  
ATOM   4166  CG  ASP A 510      34.932  23.363  96.658  1.00 41.92           C  
ATOM   4167  OD1 ASP A 510      34.036  22.500  96.802  1.00 43.76           O  
ATOM   4168  OD2 ASP A 510      35.235  24.221  97.529  1.00 38.92           O1-
ATOM   4169  N   ALA A 511      36.604  24.341  92.527  1.00 41.47           N  
ATOM   4170  CA  ALA A 511      37.549  24.292  91.411  1.00 43.48           C  
ATOM   4171  C   ALA A 511      37.884  25.738  91.072  1.00 43.63           C  
ATOM   4172  O   ALA A 511      38.844  26.028  90.373  1.00 43.87           O  
ATOM   4173  CB  ALA A 511      36.921  23.610  90.211  1.00 44.98           C  
ATOM   4174  N   SER A 512      37.062  26.641  91.585  1.00 43.83           N  
ATOM   4175  CA  SER A 512      37.242  28.054  91.376  1.00 44.17           C  
ATOM   4176  C   SER A 512      38.323  28.580  92.306  1.00 44.51           C  
ATOM   4177  O   SER A 512      39.208  29.311  91.869  1.00 45.58           O  
ATOM   4178  CB  SER A 512      35.927  28.774  91.640  1.00 46.24           C  
ATOM   4179  OG  SER A 512      36.085  30.176  91.535  1.00 49.94           O  
ATOM   4180  N   GLU A 513      38.251  28.215  93.586  1.00 44.96           N  
ATOM   4181  CA  GLU A 513      39.244  28.663  94.570  1.00 44.91           C  
ATOM   4182  C   GLU A 513      40.552  27.924  94.294  1.00 44.14           C  
ATOM   4183  O   GLU A 513      41.644  28.449  94.524  1.00 44.70           O  
ATOM   4184  CB  GLU A 513      38.772  28.370  96.006  1.00 44.19           C  
ATOM   4185  CG  GLU A 513      39.507  29.152  97.122  1.00 48.28           C  
ATOM   4186  CD  GLU A 513      39.129  30.659  97.185  1.00 50.21           C  
ATOM   4187  OE1 GLU A 513      37.927  30.959  97.027  1.00 50.94           O  
ATOM   4188  OE2 GLU A 513      40.012  31.535  97.413  1.00 47.75           O1-
ATOM   4189  N   LYS A 514      40.438  26.705  93.781  1.00 42.00           N  
ATOM   4190  CA  LYS A 514      41.622  25.927  93.481  1.00 41.11           C  
ATOM   4191  C   LYS A 514      42.426  26.692  92.436  1.00 40.41           C  
ATOM   4192  O   LYS A 514      43.629  26.895  92.587  1.00 41.76           O  
ATOM   4193  CB  LYS A 514      41.228  24.545  92.951  1.00 41.42           C  
ATOM   4194  CG  LYS A 514      42.193  23.415  93.324  1.00 41.96           C  
ATOM   4195  CD  LYS A 514      41.599  22.028  92.993  1.00 45.35           C  
ATOM   4196  CE  LYS A 514      40.328  21.710  93.818  1.00 46.77           C  
ATOM   4197  NZ  LYS A 514      39.205  21.096  93.028  1.00 44.82           N1+
ATOM   4198  N   ILE A 515      41.755  27.128  91.380  1.00 37.88           N  
ATOM   4199  CA  ILE A 515      42.413  27.866  90.318  1.00 38.04           C  
ATOM   4200  C   ILE A 515      42.977  29.215  90.797  1.00 39.06           C  
ATOM   4201  O   ILE A 515      44.066  29.646  90.378  1.00 36.88           O  
ATOM   4202  CB  ILE A 515      41.431  28.091  89.156  1.00 39.15           C  
ATOM   4203  CG1 ILE A 515      41.316  26.813  88.333  1.00 37.12           C  
ATOM   4204  CG2 ILE A 515      41.866  29.288  88.303  1.00 40.11           C  
ATOM   4205  CD1 ILE A 515      40.338  26.948  87.191  1.00 39.81           C  
ATOM   4206  N   TRP A 516      42.230  29.874  91.679  1.00 38.96           N  
ATOM   4207  CA  TRP A 516      42.650  31.159  92.222  1.00 38.53           C  
ATOM   4208  C   TRP A 516      43.933  31.031  93.035  1.00 39.32           C  
ATOM   4209  O   TRP A 516      44.757  31.947  93.055  1.00 40.13           O  
ATOM   4210  CB  TRP A 516      41.565  31.732  93.118  1.00 35.77           C  
ATOM   4211  CG  TRP A 516      41.374  33.183  92.940  1.00 32.83           C  
ATOM   4212  CD1 TRP A 516      41.455  34.141  93.895  1.00 30.83           C  
ATOM   4213  CD2 TRP A 516      40.994  33.845  91.733  1.00 33.50           C  
ATOM   4214  CE2 TRP A 516      40.855  35.216  92.037  1.00 32.41           C  
ATOM   4215  CE3 TRP A 516      40.754  33.410  90.421  1.00 33.13           C  
ATOM   4216  NE1 TRP A 516      41.141  35.369  93.366  1.00 31.55           N  
ATOM   4217  CZ2 TRP A 516      40.490  36.163  91.078  1.00 32.89           C  
ATOM   4218  CZ3 TRP A 516      40.392  34.351  89.463  1.00 35.13           C  
ATOM   4219  CH2 TRP A 516      40.264  35.717  89.800  1.00 34.80           C  
ATOM   4220  N   HIS A 517      44.090  29.906  93.728  1.00 39.59           N  
ATOM   4221  CA  HIS A 517      45.293  29.686  94.526  1.00 39.74           C  
ATOM   4222  C   HIS A 517      46.453  29.367  93.604  1.00 38.31           C  
ATOM   4223  O   HIS A 517      47.546  29.875  93.798  1.00 38.38           O  
ATOM   4224  CB  HIS A 517      45.097  28.545  95.537  1.00 39.47           C  
ATOM   4225  CG  HIS A 517      44.049  28.825  96.569  1.00 40.28           C  
ATOM   4226  CD2 HIS A 517      43.237  29.895  96.749  1.00 38.49           C  
ATOM   4227  ND1 HIS A 517      43.744  27.936  97.577  1.00 40.28           N  
ATOM   4228  CE1 HIS A 517      42.791  28.448  98.337  1.00 40.63           C  
ATOM   4229  NE2 HIS A 517      42.466  29.636  97.856  1.00 39.66           N  
ATOM   4230  N   LEU A 518      46.210  28.532  92.601  1.00 38.18           N  
ATOM   4231  CA  LEU A 518      47.250  28.174  91.645  1.00 39.92           C  
ATOM   4232  C   LEU A 518      47.809  29.424  90.991  1.00 41.34           C  
ATOM   4233  O   LEU A 518      49.018  29.551  90.807  1.00 40.98           O  
ATOM   4234  CB  LEU A 518      46.691  27.243  90.575  1.00 38.60           C  
ATOM   4235  CG  LEU A 518      46.545  25.801  91.055  1.00 37.96           C  
ATOM   4236  CD1 LEU A 518      45.653  25.051  90.098  1.00 37.47           C  
ATOM   4237  CD2 LEU A 518      47.922  25.141  91.172  1.00 35.15           C  
ATOM   4238  N   LEU A 519      46.907  30.335  90.635  1.00 43.10           N  
ATOM   4239  CA  LEU A 519      47.262  31.609  90.024  1.00 42.78           C  
ATOM   4240  C   LEU A 519      47.785  32.518  91.119  1.00 43.29           C  
ATOM   4241  O   LEU A 519      48.284  33.605  90.853  1.00 44.00           O  
ATOM   4242  CB  LEU A 519      46.029  32.241  89.390  1.00 43.57           C  
ATOM   4243  CG  LEU A 519      45.869  32.223  87.867  1.00 46.44           C  
ATOM   4244  CD1 LEU A 519      46.503  30.982  87.239  1.00 43.28           C  
ATOM   4245  CD2 LEU A 519      44.378  32.312  87.560  1.00 44.93           C  
ATOM   4246  N   ASN A 520      47.639  32.064  92.359  1.00 43.95           N  
ATOM   4247  CA  ASN A 520      48.103  32.806  93.522  1.00 43.73           C  
ATOM   4248  C   ASN A 520      47.519  34.220  93.587  1.00 42.51           C  
ATOM   4249  O   ASN A 520      48.258  35.198  93.566  1.00 41.81           O  
ATOM   4250  CB  ASN A 520      49.635  32.848  93.494  1.00 44.86           C  
ATOM   4251  CG  ASN A 520      50.226  33.331  94.793  1.00 48.05           C  
ATOM   4252  ND2 ASN A 520      50.630  32.392  95.643  1.00 47.87           N  
ATOM   4253  OD1 ASN A 520      50.307  34.535  95.043  1.00 51.25           O  
ATOM   4254  N   LEU A 521      46.196  34.324  93.697  1.00 42.12           N  
ATOM   4255  CA  LEU A 521      45.532  35.633  93.733  1.00 43.47           C  
ATOM   4256  C   LEU A 521      44.787  36.048  95.017  1.00 43.50           C  
ATOM   4257  O   LEU A 521      44.171  35.221  95.675  1.00 44.02           O  
ATOM   4258  CB  LEU A 521      44.541  35.724  92.570  1.00 43.57           C  
ATOM   4259  CG  LEU A 521      45.039  35.481  91.143  1.00 45.58           C  
ATOM   4260  CD1 LEU A 521      43.844  35.458  90.181  1.00 47.24           C  
ATOM   4261  CD2 LEU A 521      46.018  36.562  90.742  1.00 44.37           C  
ATOM   4262  N   ASP A 522      44.847  37.335  95.365  1.00 45.69           N  
ATOM   4263  CA  ASP A 522      44.117  37.861  96.529  1.00 48.45           C  
ATOM   4264  C   ASP A 522      42.883  38.534  95.934  1.00 50.43           C  
ATOM   4265  O   ASP A 522      41.798  38.524  96.522  1.00 52.86           O  
ATOM   4266  CB  ASP A 522      44.893  38.937  97.286  1.00 49.40           C  
ATOM   4267  CG  ASP A 522      46.375  38.700  97.293  1.00 53.10           C  
ATOM   4268  OD1 ASP A 522      46.773  37.553  97.565  1.00 56.78           O  
ATOM   4269  OD2 ASP A 522      47.139  39.667  97.044  1.00 54.45           O1-
ATOM   4270  N   GLU A 523      43.081  39.136  94.764  1.00 50.27           N  
ATOM   4271  CA  GLU A 523      42.030  39.814  94.033  1.00 50.64           C  
ATOM   4272  C   GLU A 523      40.650  39.276  94.361  1.00 50.55           C  
ATOM   4273  O   GLU A 523      40.390  38.081  94.215  1.00 51.46           O  
ATOM   4274  CB  GLU A 523      42.252  39.665  92.527  1.00 53.08           C  
ATOM   4275  CG  GLU A 523      43.165  40.699  91.905  1.00 58.59           C  
ATOM   4276  CD  GLU A 523      43.145  40.642  90.378  1.00 64.17           C  
ATOM   4277  OE1 GLU A 523      42.028  40.577  89.798  1.00 63.56           O  
ATOM   4278  OE2 GLU A 523      44.244  40.668  89.759  1.00 66.53           O1-
ATOM   4279  N   VAL A 524      39.768  40.159  94.815  1.00 49.49           N  
ATOM   4280  CA  VAL A 524      38.402  39.771  95.122  1.00 47.64           C  
ATOM   4281  C   VAL A 524      37.772  39.334  93.797  1.00 49.02           C  
ATOM   4282  O   VAL A 524      37.772  40.103  92.843  1.00 49.44           O  
ATOM   4283  CB  VAL A 524      37.619  40.973  95.708  1.00 44.96           C  
ATOM   4284  CG1 VAL A 524      36.177  40.962  95.220  1.00 42.67           C  
ATOM   4285  CG2 VAL A 524      37.672  40.933  97.223  1.00 42.71           C  
ATOM   4286  N   LYS A 525      37.251  38.109  93.728  1.00 51.20           N  
ATOM   4287  CA  LYS A 525      36.622  37.603  92.492  1.00 53.53           C  
ATOM   4288  C   LYS A 525      35.457  38.469  91.991  1.00 53.99           C  
ATOM   4289  O   LYS A 525      34.505  38.732  92.724  1.00 52.24           O  
ATOM   4290  CB  LYS A 525      36.106  36.171  92.689  1.00 53.17           C  
ATOM   4291  CG  LYS A 525      37.169  35.109  92.890  1.00 55.16           C  
ATOM   4292  CD  LYS A 525      36.541  33.863  93.502  1.00 56.67           C  
ATOM   4293  CE  LYS A 525      37.548  32.754  93.724  1.00 56.90           C  
ATOM   4294  NZ  LYS A 525      38.072  32.250  92.430  1.00 58.78           N1+
ATOM   4295  N   ARG A 526      35.535  38.900  90.736  1.00 55.75           N  
ATOM   4296  CA  ARG A 526      34.479  39.715  90.149  1.00 57.94           C  
ATOM   4297  C   ARG A 526      34.308  39.431  88.671  1.00 56.82           C  
ATOM   4298  O   ARG A 526      35.213  38.920  88.017  1.00 56.99           O  
ATOM   4299  CB  ARG A 526      34.741  41.208  90.388  1.00 61.42           C  
ATOM   4300  CG  ARG A 526      36.178  41.660  90.234  1.00 65.43           C  
ATOM   4301  CD  ARG A 526      36.384  42.979  90.978  1.00 68.71           C  
ATOM   4302  NE  ARG A 526      37.764  43.458  90.906  1.00 73.82           N  
ATOM   4303  CZ  ARG A 526      38.341  43.954  89.809  1.00 76.21           C  
ATOM   4304  NH1 ARG A 526      37.659  44.044  88.670  1.00 77.69           N1+
ATOM   4305  NH2 ARG A 526      39.600  44.376  89.855  1.00 75.85           N  
ATOM   4306  N   TRP A 527      33.138  39.760  88.145  1.00 55.51           N  
ATOM   4307  CA  TRP A 527      32.849  39.489  86.748  1.00 55.57           C  
ATOM   4308  C   TRP A 527      33.592  40.374  85.732  1.00 57.60           C  
ATOM   4309  O   TRP A 527      33.635  40.051  84.549  1.00 58.77           O  
ATOM   4310  CB  TRP A 527      31.332  39.560  86.520  1.00 52.26           C  
ATOM   4311  CG  TRP A 527      30.833  38.562  85.504  1.00 47.04           C  
ATOM   4312  CD1 TRP A 527      30.519  38.800  84.195  1.00 44.19           C  
ATOM   4313  CD2 TRP A 527      30.675  37.155  85.702  1.00 45.15           C  
ATOM   4314  CE2 TRP A 527      30.268  36.601  84.464  1.00 43.70           C  
ATOM   4315  CE3 TRP A 527      30.844  36.305  86.807  1.00 42.99           C  
ATOM   4316  NE1 TRP A 527      30.181  37.627  83.563  1.00 41.57           N  
ATOM   4317  CZ2 TRP A 527      30.028  35.237  84.299  1.00 42.30           C  
ATOM   4318  CZ3 TRP A 527      30.607  34.952  86.648  1.00 40.81           C  
ATOM   4319  CH2 TRP A 527      30.203  34.429  85.400  1.00 44.11           C  
ATOM   4320  N   GLU A 528      34.171  41.485  86.176  1.00 59.41           N  
ATOM   4321  CA  GLU A 528      34.918  42.354  85.267  1.00 60.16           C  
ATOM   4322  C   GLU A 528      36.357  41.846  85.188  1.00 59.58           C  
ATOM   4323  O   GLU A 528      37.124  42.006  86.140  1.00 60.34           O  
ATOM   4324  CB  GLU A 528      34.882  43.813  85.751  1.00 63.13           C  
ATOM   4325  CG  GLU A 528      34.674  44.001  87.263  1.00 70.31           C  
ATOM   4326  CD  GLU A 528      33.207  43.816  87.708  1.00 74.03           C  
ATOM   4327  OE1 GLU A 528      32.320  44.561  87.218  1.00 74.33           O  
ATOM   4328  OE2 GLU A 528      32.944  42.927  88.557  1.00 75.76           O1-
ATOM   4329  N   PHE A 529      36.713  41.227  84.058  1.00 58.49           N  
ATOM   4330  CA  PHE A 529      38.053  40.666  83.855  1.00 58.28           C  
ATOM   4331  C   PHE A 529      39.221  41.652  83.712  1.00 58.41           C  
ATOM   4332  O   PHE A 529      39.111  42.705  83.091  1.00 58.49           O  
ATOM   4333  CB  PHE A 529      38.072  39.741  82.640  1.00 58.09           C  
ATOM   4334  CG  PHE A 529      39.363  38.980  82.488  1.00 58.53           C  
ATOM   4335  CD1 PHE A 529      39.671  37.922  83.348  1.00 57.50           C  
ATOM   4336  CD2 PHE A 529      40.277  39.323  81.495  1.00 58.34           C  
ATOM   4337  CE1 PHE A 529      40.870  37.215  83.216  1.00 56.69           C  
ATOM   4338  CE2 PHE A 529      41.482  38.622  81.353  1.00 57.25           C  
ATOM   4339  CZ  PHE A 529      41.777  37.566  82.216  1.00 57.12           C  
ATOM   4340  N   ARG A 530      40.348  41.273  84.299  1.00 58.64           N  
ATOM   4341  CA  ARG A 530      41.571  42.059  84.274  1.00 58.57           C  
ATOM   4342  C   ARG A 530      42.689  41.056  84.092  1.00 58.29           C  
ATOM   4343  O   ARG A 530      42.786  40.095  84.843  1.00 58.56           O  
ATOM   4344  CB  ARG A 530      41.752  42.797  85.591  1.00 59.50           C  
ATOM   4345  CG  ARG A 530      40.833  43.988  85.753  1.00 65.48           C  
ATOM   4346  CD  ARG A 530      40.634  44.317  87.222  1.00 71.07           C  
ATOM   4347  NE  ARG A 530      41.757  43.868  88.049  1.00 77.25           N  
ATOM   4348  CZ  ARG A 530      42.955  44.451  88.090  1.00 79.30           C  
ATOM   4349  NH1 ARG A 530      43.205  45.527  87.348  1.00 79.52           N1+
ATOM   4350  NH2 ARG A 530      43.908  43.952  88.874  1.00 79.56           N  
ATOM   4351  N   GLU A 531      43.528  41.273  83.089  1.00 58.17           N  
ATOM   4352  CA  GLU A 531      44.619  40.356  82.808  1.00 57.25           C  
ATOM   4353  C   GLU A 531      45.593  40.157  83.965  1.00 56.03           C  
ATOM   4354  O   GLU A 531      45.667  40.956  84.900  1.00 55.43           O  
ATOM   4355  CB  GLU A 531      45.397  40.839  81.580  1.00 58.46           C  
ATOM   4356  CG  GLU A 531      46.081  42.199  81.778  1.00 59.57           C  
ATOM   4357  CD  GLU A 531      46.997  42.590  80.621  1.00 59.36           C  
ATOM   4358  OE1 GLU A 531      47.690  43.618  80.739  1.00 58.73           O  
ATOM   4359  OE2 GLU A 531      47.027  41.875  79.597  1.00 60.10           O1-
ATOM   4360  N   LEU A 532      46.343  39.067  83.881  1.00 55.56           N  
ATOM   4361  CA  LEU A 532      47.358  38.742  84.868  1.00 54.86           C  
ATOM   4362  C   LEU A 532      48.575  39.586  84.443  1.00 53.26           C  
ATOM   4363  O   LEU A 532      48.973  39.565  83.270  1.00 53.90           O  
ATOM   4364  CB  LEU A 532      47.667  37.246  84.786  1.00 55.64           C  
ATOM   4365  CG  LEU A 532      47.910  36.482  86.086  1.00 57.82           C  
ATOM   4366  CD1 LEU A 532      46.809  36.767  87.089  1.00 58.42           C  
ATOM   4367  CD2 LEU A 532      47.946  35.000  85.784  1.00 60.23           C  
ATOM   4368  N   PRO A 533      49.167  40.352  85.380  1.00 50.42           N  
ATOM   4369  CA  PRO A 533      50.327  41.196  85.065  1.00 48.64           C  
ATOM   4370  C   PRO A 533      51.601  40.409  84.821  1.00 48.15           C  
ATOM   4371  O   PRO A 533      51.793  39.318  85.369  1.00 47.54           O  
ATOM   4372  CB  PRO A 533      50.468  42.087  86.299  1.00 47.17           C  
ATOM   4373  CG  PRO A 533      49.146  41.973  86.993  1.00 47.45           C  
ATOM   4374  CD  PRO A 533      48.764  40.547  86.778  1.00 48.60           C  
ATOM   4375  N   ALA A 534      52.475  40.964  83.992  1.00 46.94           N  
ATOM   4376  CA  ALA A 534      53.737  40.301  83.729  1.00 46.95           C  
ATOM   4377  C   ALA A 534      54.573  40.456  85.003  1.00 47.33           C  
ATOM   4378  O   ALA A 534      54.554  41.506  85.661  1.00 44.75           O  
ATOM   4379  CB  ALA A 534      54.444  40.938  82.528  1.00 45.54           C  
ATOM   4380  N   GLY A 535      55.284  39.393  85.359  1.00 48.27           N  
ATOM   4381  CA  GLY A 535      56.108  39.433  86.547  1.00 49.66           C  
ATOM   4382  C   GLY A 535      55.356  38.897  87.742  1.00 50.58           C  
ATOM   4383  O   GLY A 535      55.862  38.909  88.861  1.00 51.74           O  
ATOM   4384  N   HIS A 536      54.137  38.426  87.505  1.00 50.89           N  
ATOM   4385  CA  HIS A 536      53.320  37.884  88.577  1.00 49.26           C  
ATOM   4386  C   HIS A 536      53.781  36.476  88.881  1.00 48.54           C  
ATOM   4387  O   HIS A 536      54.059  35.695  87.980  1.00 48.02           O  
ATOM   4388  CB  HIS A 536      51.853  37.880  88.177  1.00 49.61           C  
ATOM   4389  CG  HIS A 536      50.939  37.465  89.280  1.00 50.72           C  
ATOM   4390  CD2 HIS A 536      50.762  37.967  90.525  1.00 52.28           C  
ATOM   4391  ND1 HIS A 536      50.099  36.379  89.180  1.00 51.73           N  
ATOM   4392  CE1 HIS A 536      49.444  36.226  90.317  1.00 51.93           C  
ATOM   4393  NE2 HIS A 536      49.828  37.177  91.151  1.00 52.30           N  
ATOM   4394  N   LYS A 537      53.854  36.154  90.161  1.00 49.17           N  
ATOM   4395  CA  LYS A 537      54.314  34.845  90.592  1.00 50.94           C  
ATOM   4396  C   LYS A 537      53.211  33.814  90.806  1.00 49.27           C  
ATOM   4397  O   LYS A 537      52.410  33.915  91.736  1.00 49.87           O  
ATOM   4398  CB  LYS A 537      55.153  35.000  91.866  1.00 55.02           C  
ATOM   4399  CG  LYS A 537      54.572  35.987  92.898  1.00 60.62           C  
ATOM   4400  CD  LYS A 537      54.676  37.454  92.445  1.00 62.16           C  
ATOM   4401  CE  LYS A 537      55.368  38.313  93.502  1.00 63.79           C  
ATOM   4402  NZ  LYS A 537      56.740  37.813  93.838  1.00 63.73           N1+
ATOM   4403  N   VAL A 538      53.201  32.814  89.934  1.00 47.59           N  
ATOM   4404  CA  VAL A 538      52.229  31.725  89.956  1.00 46.75           C  
ATOM   4405  C   VAL A 538      52.789  30.506  90.700  1.00 47.13           C  
ATOM   4406  O   VAL A 538      54.001  30.339  90.775  1.00 48.45           O  
ATOM   4407  CB  VAL A 538      51.845  31.364  88.494  1.00 46.37           C  
ATOM   4408  CG1 VAL A 538      51.680  29.858  88.312  1.00 43.26           C  
ATOM   4409  CG2 VAL A 538      50.576  32.124  88.111  1.00 43.95           C  
ATOM   4410  N   ARG A 539      51.908  29.663  91.240  1.00 46.91           N  
ATOM   4411  CA  ARG A 539      52.312  28.470  91.998  1.00 47.52           C  
ATOM   4412  C   ARG A 539      52.707  27.265  91.150  1.00 47.72           C  
ATOM   4413  O   ARG A 539      52.489  27.254  89.944  1.00 47.82           O  
ATOM   4414  CB  ARG A 539      51.193  28.045  92.958  1.00 47.48           C  
ATOM   4415  CG  ARG A 539      50.754  29.130  93.921  1.00 46.23           C  
ATOM   4416  CD  ARG A 539      50.114  28.545  95.161  1.00 45.48           C  
ATOM   4417  NE  ARG A 539      49.473  29.577  95.972  1.00 47.84           N  
ATOM   4418  CZ  ARG A 539      48.759  29.335  97.067  1.00 49.01           C  
ATOM   4419  NH1 ARG A 539      48.594  28.092  97.497  1.00 51.18           N1+
ATOM   4420  NH2 ARG A 539      48.181  30.334  97.721  1.00 49.22           N  
ATOM   4421  N   LYS A 540      53.279  26.245  91.795  1.00 49.14           N  
ATOM   4422  CA  LYS A 540      53.708  25.028  91.098  1.00 51.49           C  
ATOM   4423  C   LYS A 540      52.510  24.197  90.669  1.00 52.95           C  
ATOM   4424  O   LYS A 540      51.526  24.086  91.399  1.00 52.92           O  
ATOM   4425  CB  LYS A 540      54.625  24.183  91.980  1.00 51.15           C  
ATOM   4426  CG  LYS A 540      55.947  24.842  92.316  1.00 54.20           C  
ATOM   4427  CD  LYS A 540      56.669  24.066  93.411  1.00 58.48           C  
ATOM   4428  CE  LYS A 540      57.811  24.881  94.046  1.00 61.38           C  
ATOM   4429  NZ  LYS A 540      59.036  25.070  93.183  1.00 61.53           N1+
ATOM   4430  N   PRO A 541      52.590  23.583  89.476  1.00 54.83           N  
ATOM   4431  CA  PRO A 541      51.513  22.758  88.926  1.00 55.71           C  
ATOM   4432  C   PRO A 541      50.950  21.717  89.872  1.00 56.96           C  
ATOM   4433  O   PRO A 541      51.652  20.809  90.316  1.00 57.08           O  
ATOM   4434  CB  PRO A 541      52.151  22.113  87.695  1.00 54.12           C  
ATOM   4435  CG  PRO A 541      53.164  23.110  87.275  1.00 56.04           C  
ATOM   4436  CD  PRO A 541      53.774  23.526  88.600  1.00 55.23           C  
ATOM   4437  N   GLU A 542      49.665  21.863  90.161  1.00 58.47           N  
ATOM   4438  CA  GLU A 542      48.949  20.939  91.017  1.00 59.53           C  
ATOM   4439  C   GLU A 542      48.054  20.147  90.058  1.00 59.49           C  
ATOM   4440  O   GLU A 542      48.313  20.097  88.850  1.00 61.27           O  
ATOM   4441  CB  GLU A 542      48.114  21.731  92.022  1.00 60.17           C  
ATOM   4442  CG  GLU A 542      47.846  20.992  93.311  1.00 62.40           C  
ATOM   4443  CD  GLU A 542      49.109  20.383  93.908  1.00 62.80           C  
ATOM   4444  OE1 GLU A 542      50.103  21.116  94.081  1.00 62.64           O  
ATOM   4445  OE2 GLU A 542      49.106  19.171  94.211  1.00 64.33           O1-
ATOM   4446  N   ILE A 543      47.019  19.512  90.581  1.00 57.47           N  
ATOM   4447  CA  ILE A 543      46.105  18.771  89.732  1.00 56.27           C  
ATOM   4448  C   ILE A 543      44.759  19.385  90.019  1.00 56.52           C  
ATOM   4449  O   ILE A 543      44.518  19.833  91.138  1.00 60.09           O  
ATOM   4450  CB  ILE A 543      46.046  17.284  90.107  1.00 55.87           C  
ATOM   4451  CG1 ILE A 543      45.371  16.515  88.980  1.00 55.46           C  
ATOM   4452  CG2 ILE A 543      45.266  17.079  91.421  1.00 57.42           C  
ATOM   4453  CD1 ILE A 543      46.137  16.574  87.668  1.00 54.23           C  
ATOM   4454  N   LEU A 544      43.871  19.438  89.044  1.00 53.89           N  
ATOM   4455  CA  LEU A 544      42.589  20.016  89.358  1.00 52.52           C  
ATOM   4456  C   LEU A 544      41.578  18.961  89.739  1.00 51.54           C  
ATOM   4457  O   LEU A 544      40.892  19.091  90.753  1.00 52.37           O  
ATOM   4458  CB  LEU A 544      42.062  20.863  88.197  1.00 53.68           C  
ATOM   4459  CG  LEU A 544      42.374  22.358  88.341  1.00 54.43           C  
ATOM   4460  CD1 LEU A 544      41.648  23.161  87.283  1.00 55.67           C  
ATOM   4461  CD2 LEU A 544      41.941  22.816  89.707  1.00 53.53           C  
ATOM   4462  N   PHE A 545      41.501  17.899  88.949  1.00 48.98           N  
ATOM   4463  CA  PHE A 545      40.522  16.865  89.217  1.00 46.32           C  
ATOM   4464  C   PHE A 545      41.048  15.455  89.019  1.00 45.79           C  
ATOM   4465  O   PHE A 545      41.807  15.187  88.098  1.00 46.26           O  
ATOM   4466  CB  PHE A 545      39.311  17.062  88.312  1.00 44.29           C  
ATOM   4467  CG  PHE A 545      38.883  18.484  88.166  1.00 41.58           C  
ATOM   4468  CD1 PHE A 545      38.935  19.109  86.926  1.00 41.59           C  
ATOM   4469  CD2 PHE A 545      38.417  19.197  89.255  1.00 42.59           C  
ATOM   4470  CE1 PHE A 545      38.521  20.425  86.768  1.00 41.79           C  
ATOM   4471  CE2 PHE A 545      37.996  20.525  89.111  1.00 42.74           C  
ATOM   4472  CZ  PHE A 545      38.053  21.135  87.864  1.00 42.67           C  
ATOM   4473  N   LYS A 546      40.609  14.550  89.882  1.00 44.93           N  
ATOM   4474  CA  LYS A 546      41.015  13.163  89.802  1.00 44.40           C  
ATOM   4475  C   LYS A 546      39.860  12.424  89.153  1.00 43.04           C  
ATOM   4476  O   LYS A 546      38.718  12.588  89.558  1.00 42.26           O  
ATOM   4477  CB  LYS A 546      41.277  12.616  91.204  1.00 47.08           C  
ATOM   4478  CG  LYS A 546      42.448  11.649  91.293  1.00 51.06           C  
ATOM   4479  CD  LYS A 546      43.761  12.340  90.911  1.00 53.81           C  
ATOM   4480  CE  LYS A 546      44.629  11.429  90.034  1.00 54.96           C  
ATOM   4481  NZ  LYS A 546      43.941  11.057  88.737  1.00 52.60           N1+
ATOM   4482  N   LYS A 547      40.158  11.614  88.144  1.00 42.80           N  
ATOM   4483  CA  LYS A 547      39.136  10.861  87.426  1.00 41.93           C  
ATOM   4484  C   LYS A 547      38.264   9.967  88.293  1.00 41.27           C  
ATOM   4485  O   LYS A 547      38.760   9.286  89.175  1.00 42.63           O  
ATOM   4486  CB  LYS A 547      39.779   9.999  86.331  1.00 41.51           C  
ATOM   4487  CG  LYS A 547      39.843  10.668  84.954  1.00 43.97           C  
ATOM   4488  CD  LYS A 547      40.251   9.670  83.860  1.00 45.65           C  
ATOM   4489  CE  LYS A 547      40.166  10.279  82.452  1.00 46.07           C  
ATOM   4490  NZ  LYS A 547      39.757   9.268  81.403  1.00 47.08           N1+
ATOM   4491  N   VAL A 548      36.959   9.975  88.034  1.00 40.42           N  
ATOM   4492  CA  VAL A 548      36.024   9.122  88.761  1.00 40.15           C  
ATOM   4493  C   VAL A 548      36.371   7.663  88.456  1.00 39.82           C  
ATOM   4494  O   VAL A 548      36.741   7.330  87.337  1.00 39.12           O  
ATOM   4495  CB  VAL A 548      34.558   9.384  88.312  1.00 40.95           C  
ATOM   4496  CG1 VAL A 548      33.599   8.377  88.984  1.00 38.41           C  
ATOM   4497  CG2 VAL A 548      34.163  10.834  88.630  1.00 39.89           C  
ATOM   4498  N   THR A 549      36.221   6.797  89.448  1.00 40.43           N  
ATOM   4499  CA  THR A 549      36.545   5.381  89.293  1.00 41.97           C  
ATOM   4500  C   THR A 549      35.349   4.433  89.360  1.00 43.51           C  
ATOM   4501  O   THR A 549      34.274   4.781  89.843  1.00 45.28           O  
ATOM   4502  CB  THR A 549      37.549   4.955  90.385  1.00 40.90           C  
ATOM   4503  CG2 THR A 549      37.927   3.491  90.253  1.00 41.72           C  
ATOM   4504  OG1 THR A 549      38.725   5.756  90.265  1.00 38.67           O  
ATOM   4505  N   ASP A 550      35.550   3.219  88.878  1.00 45.42           N  
ATOM   4506  CA  ASP A 550      34.507   2.213  88.918  1.00 47.26           C  
ATOM   4507  C   ASP A 550      34.503   1.692  90.342  1.00 47.01           C  
ATOM   4508  O   ASP A 550      33.471   1.262  90.863  1.00 47.45           O  
ATOM   4509  CB  ASP A 550      34.836   1.107  87.924  1.00 49.37           C  
ATOM   4510  CG  ASP A 550      34.992   1.642  86.516  1.00 52.21           C  
ATOM   4511  OD1 ASP A 550      33.956   1.873  85.862  1.00 49.89           O  
ATOM   4512  OD2 ASP A 550      36.151   1.861  86.077  1.00 56.79           O1-
ATOM   4513  N   ASP A 551      35.672   1.742  90.968  1.00 46.34           N  
ATOM   4514  CA  ASP A 551      35.805   1.307  92.346  1.00 46.47           C  
ATOM   4515  C   ASP A 551      34.919   2.181  93.205  1.00 44.56           C  
ATOM   4516  O   ASP A 551      34.320   1.724  94.184  1.00 43.49           O  
ATOM   4517  CB  ASP A 551      37.248   1.451  92.822  1.00 50.30           C  
ATOM   4518  CG  ASP A 551      38.022   0.164  92.717  1.00 53.72           C  
ATOM   4519  OD1 ASP A 551      38.201  -0.323  91.575  1.00 57.39           O  
ATOM   4520  OD2 ASP A 551      38.439  -0.362  93.778  1.00 55.34           O1-
ATOM   4521  N   GLN A 552      34.844   3.450  92.827  1.00 42.79           N  
ATOM   4522  CA  GLN A 552      34.035   4.406  93.565  1.00 41.80           C  
ATOM   4523  C   GLN A 552      32.555   4.171  93.365  1.00 40.58           C  
ATOM   4524  O   GLN A 552      31.816   4.037  94.333  1.00 41.34           O  
ATOM   4525  CB  GLN A 552      34.399   5.818  93.148  1.00 42.03           C  
ATOM   4526  CG  GLN A 552      35.865   6.066  93.281  1.00 42.42           C  
ATOM   4527  CD  GLN A 552      36.216   7.500  93.070  1.00 43.93           C  
ATOM   4528  NE2 GLN A 552      36.593   8.167  94.152  1.00 45.25           N  
ATOM   4529  OE1 GLN A 552      36.148   8.021  91.949  1.00 44.53           O  
ATOM   4530  N   ILE A 553      32.122   4.118  92.112  1.00 39.12           N  
ATOM   4531  CA  ILE A 553      30.718   3.879  91.826  1.00 37.17           C  
ATOM   4532  C   ILE A 553      30.227   2.598  92.498  1.00 36.83           C  
ATOM   4533  O   ILE A 553      29.162   2.593  93.131  1.00 36.22           O  
ATOM   4534  CB  ILE A 553      30.466   3.763  90.325  1.00 36.31           C  
ATOM   4535  CG1 ILE A 553      30.957   5.026  89.623  1.00 36.46           C  
ATOM   4536  CG2 ILE A 553      28.976   3.567  90.071  1.00 36.44           C  
ATOM   4537  CD1 ILE A 553      30.687   5.050  88.113  1.00 35.89           C  
ATOM   4538  N   ILE A 554      30.991   1.512  92.364  1.00 35.12           N  
ATOM   4539  CA  ILE A 554      30.574   0.256  92.979  1.00 35.24           C  
ATOM   4540  C   ILE A 554      30.473   0.445  94.492  1.00 34.49           C  
ATOM   4541  O   ILE A 554      29.453   0.102  95.117  1.00 32.28           O  
ATOM   4542  CB  ILE A 554      31.554  -0.918  92.665  1.00 35.53           C  
ATOM   4543  CG1 ILE A 554      31.527  -1.248  91.164  1.00 36.53           C  
ATOM   4544  CG2 ILE A 554      31.153  -2.166  93.457  1.00 33.42           C  
ATOM   4545  CD1 ILE A 554      32.467  -2.385  90.739  1.00 32.25           C  
ATOM   4546  N   TYR A 555      31.525   1.005  95.078  1.00 33.19           N  
ATOM   4547  CA  TYR A 555      31.507   1.229  96.512  1.00 33.61           C  
ATOM   4548  C   TYR A 555      30.245   1.988  96.904  1.00 33.51           C  
ATOM   4549  O   TYR A 555      29.593   1.649  97.896  1.00 32.85           O  
ATOM   4550  CB  TYR A 555      32.724   2.030  96.969  1.00 32.83           C  
ATOM   4551  CG  TYR A 555      32.578   2.512  98.395  1.00 32.63           C  
ATOM   4552  CD1 TYR A 555      32.792   1.651  99.473  1.00 33.46           C  
ATOM   4553  CD2 TYR A 555      32.157   3.807  98.667  1.00 30.29           C  
ATOM   4554  CE1 TYR A 555      32.588   2.075 100.781  1.00 30.85           C  
ATOM   4555  CE2 TYR A 555      31.949   4.231  99.956  1.00 28.62           C  
ATOM   4556  CZ  TYR A 555      32.164   3.367 101.012  1.00 30.36           C  
ATOM   4557  OH  TYR A 555      31.945   3.808 102.303  1.00 31.14           O  
ATOM   4558  N   PHE A 556      29.908   3.015  96.123  1.00 33.02           N  
ATOM   4559  CA  PHE A 556      28.731   3.824  96.405  1.00 33.25           C  
ATOM   4560  C   PHE A 556      27.462   2.989  96.337  1.00 34.24           C  
ATOM   4561  O   PHE A 556      26.705   2.905  97.316  1.00 32.22           O  
ATOM   4562  CB  PHE A 556      28.610   4.991  95.428  1.00 31.21           C  
ATOM   4563  CG  PHE A 556      27.423   5.869  95.701  1.00 31.45           C  
ATOM   4564  CD1 PHE A 556      27.439   6.784  96.757  1.00 31.56           C  
ATOM   4565  CD2 PHE A 556      26.254   5.720  94.970  1.00 30.90           C  
ATOM   4566  CE1 PHE A 556      26.311   7.527  97.078  1.00 28.66           C  
ATOM   4567  CE2 PHE A 556      25.122   6.461  95.288  1.00 29.83           C  
ATOM   4568  CZ  PHE A 556      25.153   7.362  96.342  1.00 28.25           C  
ATOM   4569  N   ILE A 557      27.238   2.382  95.171  1.00 35.07           N  
ATOM   4570  CA  ILE A 557      26.073   1.535  94.939  1.00 36.38           C  
ATOM   4571  C   ILE A 557      25.950   0.482  96.042  1.00 38.76           C  
ATOM   4572  O   ILE A 557      24.893   0.339  96.651  1.00 38.84           O  
ATOM   4573  CB  ILE A 557      26.175   0.859  93.564  1.00 35.38           C  
ATOM   4574  CG1 ILE A 557      26.095   1.935  92.481  1.00 35.59           C  
ATOM   4575  CG2 ILE A 557      25.071  -0.163  93.389  1.00 34.02           C  
ATOM   4576  CD1 ILE A 557      26.481   1.482  91.085  1.00 36.22           C  
ATOM   4577  N   LEU A 558      27.036  -0.235  96.317  1.00 40.87           N  
ATOM   4578  CA  LEU A 558      27.031  -1.250  97.367  1.00 41.91           C  
ATOM   4579  C   LEU A 558      26.798  -0.705  98.774  1.00 43.50           C  
ATOM   4580  O   LEU A 558      25.990  -1.250  99.533  1.00 46.10           O  
ATOM   4581  CB  LEU A 558      28.352  -2.006  97.390  1.00 41.15           C  
ATOM   4582  CG  LEU A 558      28.563  -3.132  96.392  1.00 41.03           C  
ATOM   4583  CD1 LEU A 558      29.893  -3.792  96.709  1.00 39.36           C  
ATOM   4584  CD2 LEU A 558      27.414  -4.132  96.477  1.00 38.18           C  
ATOM   4585  N   ASN A 559      27.513   0.361  99.126  1.00 43.09           N  
ATOM   4586  CA  ASN A 559      27.428   0.950 100.468  1.00 41.53           C  
ATOM   4587  C   ASN A 559      26.159   1.730 100.810  1.00 40.54           C  
ATOM   4588  O   ASN A 559      25.736   1.758 101.958  1.00 38.65           O  
ATOM   4589  CB  ASN A 559      28.647   1.838 100.701  1.00 42.02           C  
ATOM   4590  CG  ASN A 559      28.765   2.302 102.130  1.00 41.83           C  
ATOM   4591  ND2 ASN A 559      28.805   3.615 102.321  1.00 41.62           N  
ATOM   4592  OD1 ASN A 559      28.833   1.493 103.055  1.00 41.69           O  
ATOM   4593  N   TYR A 560      25.556   2.379  99.826  1.00 41.13           N  
ATOM   4594  CA  TYR A 560      24.338   3.139 100.083  1.00 40.73           C  
ATOM   4595  C   TYR A 560      23.156   2.476  99.379  1.00 42.73           C  
ATOM   4596  O   TYR A 560      22.331   1.831 100.019  1.00 44.20           O  
ATOM   4597  CB  TYR A 560      24.522   4.581  99.608  1.00 37.16           C  
ATOM   4598  CG  TYR A 560      25.611   5.300 100.351  1.00 36.36           C  
ATOM   4599  CD1 TYR A 560      25.355   5.936 101.571  1.00 34.45           C  
ATOM   4600  CD2 TYR A 560      26.920   5.299  99.873  1.00 37.93           C  
ATOM   4601  CE1 TYR A 560      26.374   6.549 102.293  1.00 31.42           C  
ATOM   4602  CE2 TYR A 560      27.959   5.909 100.598  1.00 35.22           C  
ATOM   4603  CZ  TYR A 560      27.677   6.527 101.805  1.00 33.49           C  
ATOM   4604  OH  TYR A 560      28.702   7.093 102.537  1.00 33.81           O  
ATOM   4605  N   MET A 561      23.100   2.615  98.059  1.00 43.45           N  
ATOM   4606  CA  MET A 561      22.041   2.038  97.249  1.00 45.16           C  
ATOM   4607  C   MET A 561      21.556   0.665  97.705  1.00 46.04           C  
ATOM   4608  O   MET A 561      20.381   0.507  98.033  1.00 43.40           O  
ATOM   4609  CB  MET A 561      22.513   1.937  95.807  1.00 47.84           C  
ATOM   4610  CG  MET A 561      23.104   3.227  95.293  1.00 51.62           C  
ATOM   4611  SD  MET A 561      21.838   4.412  94.918  1.00 54.85           S  
ATOM   4612  CE  MET A 561      21.884   4.330  93.155  1.00 52.69           C  
ATOM   4613  N   ALA A 562      22.473  -0.310  97.721  1.00 49.22           N  
ATOM   4614  CA  ALA A 562      22.199  -1.710  98.079  1.00 51.70           C  
ATOM   4615  C   ALA A 562      21.228  -1.938  99.217  1.00 55.17           C  
ATOM   4616  O   ALA A 562      20.053  -2.195  98.974  1.00 59.23           O  
ATOM   4617  CB  ALA A 562      23.487  -2.433  98.358  1.00 50.93           C  
ATOM   4618  N   LYS A 563      21.694  -1.886 100.458  1.00 56.59           N  
ATOM   4619  CA  LYS A 563      20.762  -2.074 101.557  1.00 57.99           C  
ATOM   4620  C   LYS A 563      19.847  -0.860 101.494  1.00 58.09           C  
ATOM   4621  O   LYS A 563      20.278   0.270 101.703  1.00 59.83           O  
ATOM   4622  CB  LYS A 563      21.481  -2.113 102.904  1.00 59.79           C  
ATOM   4623  CG  LYS A 563      20.630  -2.701 104.021  1.00 62.54           C  
ATOM   4624  CD  LYS A 563      21.439  -2.922 105.290  1.00 64.10           C  
ATOM   4625  CE  LYS A 563      20.638  -3.643 106.353  1.00 64.42           C  
ATOM   4626  NZ  LYS A 563      21.545  -4.128 107.426  1.00 66.76           N1+
ATOM   4627  N   GLY A 564      18.587  -1.102 101.168  1.00 55.90           N  
ATOM   4628  CA  GLY A 564      17.610  -0.040 101.047  1.00 53.27           C  
ATOM   4629  C   GLY A 564      16.871  -0.456  99.809  1.00 51.91           C  
ATOM   4630  O   GLY A 564      15.676  -0.220  99.652  1.00 52.45           O  
ATOM   4631  N   ASN A 565      17.623  -1.112  98.932  1.00 49.08           N  
ATOM   4632  CA  ASN A 565      17.106  -1.633  97.678  1.00 47.09           C  
ATOM   4633  C   ASN A 565      18.149  -2.514  96.997  1.00 44.89           C  
ATOM   4634  O   ASN A 565      18.756  -2.146  96.001  1.00 42.96           O  
ATOM   4635  CB  ASN A 565      16.668  -0.505  96.736  1.00 47.82           C  
ATOM   4636  CG  ASN A 565      15.685  -0.996  95.676  1.00 50.80           C  
ATOM   4637  ND2 ASN A 565      14.549  -0.311  95.541  1.00 51.07           N  
ATOM   4638  OD1 ASN A 565      15.943  -1.997  94.998  1.00 51.27           O  
ATOM   4639  N   PRO A 566      18.379  -3.701  97.550  1.00 45.33           N  
ATOM   4640  CA  PRO A 566      19.349  -4.646  97.000  1.00 46.20           C  
ATOM   4641  C   PRO A 566      19.120  -5.004  95.516  1.00 47.73           C  
ATOM   4642  O   PRO A 566      20.077  -5.185  94.750  1.00 47.80           O  
ATOM   4643  CB  PRO A 566      19.186  -5.849  97.920  1.00 45.46           C  
ATOM   4644  CG  PRO A 566      18.876  -5.204  99.239  1.00 44.46           C  
ATOM   4645  CD  PRO A 566      17.862  -4.171  98.847  1.00 44.60           C  
ATOM   4646  N   GLU A 567      17.856  -5.129  95.114  1.00 48.04           N  
ATOM   4647  CA  GLU A 567      17.544  -5.478  93.734  1.00 46.96           C  
ATOM   4648  C   GLU A 567      17.975  -4.328  92.835  1.00 46.43           C  
ATOM   4649  O   GLU A 567      18.620  -4.544  91.806  1.00 47.50           O  
ATOM   4650  CB  GLU A 567      16.049  -5.765  93.581  1.00 48.12           C  
ATOM   4651  CG  GLU A 567      15.629  -6.273  92.206  1.00 50.24           C  
ATOM   4652  CD  GLU A 567      16.436  -7.481  91.728  1.00 54.02           C  
ATOM   4653  OE1 GLU A 567      17.115  -8.145  92.546  1.00 55.28           O  
ATOM   4654  OE2 GLU A 567      16.381  -7.778  90.516  1.00 55.78           O1-
ATOM   4655  N   GLY A 568      17.635  -3.106  93.234  1.00 44.26           N  
ATOM   4656  CA  GLY A 568      18.021  -1.946  92.455  1.00 42.70           C  
ATOM   4657  C   GLY A 568      19.519  -1.962  92.217  1.00 42.41           C  
ATOM   4658  O   GLY A 568      19.996  -1.746  91.098  1.00 41.91           O  
ATOM   4659  N   ALA A 569      20.264  -2.238  93.281  1.00 41.70           N  
ATOM   4660  CA  ALA A 569      21.714  -2.295  93.206  1.00 41.88           C  
ATOM   4661  C   ALA A 569      22.148  -3.396  92.255  1.00 42.62           C  
ATOM   4662  O   ALA A 569      22.854  -3.148  91.271  1.00 42.21           O  
ATOM   4663  CB  ALA A 569      22.293  -2.536  94.587  1.00 41.05           C  
ATOM   4664  N   ARG A 570      21.709  -4.614  92.551  1.00 44.19           N  
ATOM   4665  CA  ARG A 570      22.047  -5.771  91.734  1.00 45.48           C  
ATOM   4666  C   ARG A 570      21.852  -5.459  90.262  1.00 45.12           C  
ATOM   4667  O   ARG A 570      22.756  -5.668  89.459  1.00 45.82           O  
ATOM   4668  CB  ARG A 570      21.170  -6.956  92.117  1.00 47.13           C  
ATOM   4669  CG  ARG A 570      21.732  -8.307  91.709  1.00 48.30           C  
ATOM   4670  CD  ARG A 570      20.751  -9.041  90.838  1.00 49.50           C  
ATOM   4671  NE  ARG A 570      20.866  -8.618  89.449  1.00 52.21           N  
ATOM   4672  CZ  ARG A 570      19.848  -8.570  88.598  1.00 53.58           C  
ATOM   4673  NH1 ARG A 570      18.627  -8.917  89.000  1.00 53.12           N1+
ATOM   4674  NH2 ARG A 570      20.052  -8.173  87.347  1.00 53.04           N  
ATOM   4675  N   ILE A 571      20.676  -4.950  89.913  1.00 43.62           N  
ATOM   4676  CA  ILE A 571      20.392  -4.623  88.522  1.00 44.58           C  
ATOM   4677  C   ILE A 571      21.388  -3.615  87.954  1.00 45.18           C  
ATOM   4678  O   ILE A 571      21.744  -3.686  86.780  1.00 45.33           O  
ATOM   4679  CB  ILE A 571      18.969  -4.049  88.348  1.00 45.27           C  
ATOM   4680  CG1 ILE A 571      17.933  -5.030  88.889  1.00 44.26           C  
ATOM   4681  CG2 ILE A 571      18.675  -3.815  86.877  1.00 42.55           C  
ATOM   4682  CD1 ILE A 571      16.570  -4.405  89.073  1.00 43.15           C  
ATOM   4683  N   LEU A 572      21.841  -2.673  88.774  1.00 45.66           N  
ATOM   4684  CA  LEU A 572      22.799  -1.687  88.282  1.00 45.06           C  
ATOM   4685  C   LEU A 572      24.171  -2.305  88.108  1.00 45.59           C  
ATOM   4686  O   LEU A 572      24.834  -2.112  87.076  1.00 44.00           O  
ATOM   4687  CB  LEU A 572      22.907  -0.487  89.231  1.00 43.58           C  
ATOM   4688  CG  LEU A 572      21.809   0.575  89.124  1.00 42.70           C  
ATOM   4689  CD1 LEU A 572      22.185   1.776  89.973  1.00 41.76           C  
ATOM   4690  CD2 LEU A 572      21.637   0.999  87.671  1.00 42.11           C  
ATOM   4691  N   LEU A 573      24.585  -3.055  89.125  1.00 46.31           N  
ATOM   4692  CA  LEU A 573      25.891  -3.692  89.125  1.00 47.81           C  
ATOM   4693  C   LEU A 573      26.161  -4.586  87.921  1.00 50.63           C  
ATOM   4694  O   LEU A 573      27.006  -4.260  87.072  1.00 50.25           O  
ATOM   4695  CB  LEU A 573      26.084  -4.485  90.419  1.00 44.57           C  
ATOM   4696  CG  LEU A 573      26.205  -3.642  91.683  1.00 43.22           C  
ATOM   4697  CD1 LEU A 573      26.373  -4.537  92.877  1.00 40.65           C  
ATOM   4698  CD2 LEU A 573      27.389  -2.700  91.553  1.00 42.99           C  
ATOM   4699  N   ASP A 574      25.458  -5.712  87.838  1.00 53.44           N  
ATOM   4700  CA  ASP A 574      25.685  -6.620  86.722  1.00 56.49           C  
ATOM   4701  C   ASP A 574      25.093  -6.095  85.413  1.00 55.46           C  
ATOM   4702  O   ASP A 574      24.678  -6.861  84.550  1.00 56.63           O  
ATOM   4703  CB  ASP A 574      25.161  -8.032  87.042  1.00 59.20           C  
ATOM   4704  CG  ASP A 574      23.690  -8.052  87.384  1.00 60.98           C  
ATOM   4705  OD1 ASP A 574      22.942  -7.196  86.867  1.00 62.17           O  
ATOM   4706  OD2 ASP A 574      23.279  -8.939  88.160  1.00 62.02           O1-
ATOM   4707  N   LYS A 575      25.073  -4.771  85.286  1.00 54.78           N  
ATOM   4708  CA  LYS A 575      24.586  -4.069  84.097  1.00 50.45           C  
ATOM   4709  C   LYS A 575      25.754  -3.222  83.596  1.00 49.66           C  
ATOM   4710  O   LYS A 575      25.831  -2.873  82.424  1.00 49.64           O  
ATOM   4711  CB  LYS A 575      23.417  -3.161  84.465  1.00 47.74           C  
ATOM   4712  CG  LYS A 575      23.008  -2.171  83.381  1.00 45.77           C  
ATOM   4713  CD  LYS A 575      23.229  -0.726  83.813  1.00 44.59           C  
ATOM   4714  CE  LYS A 575      22.765   0.265  82.753  1.00 42.43           C  
ATOM   4715  NZ  LYS A 575      21.516   0.983  83.150  1.00 43.05           N1+
ATOM   4716  N   TYR A 576      26.661  -2.898  84.511  1.00 49.14           N  
ATOM   4717  CA  TYR A 576      27.837  -2.094  84.203  1.00 49.20           C  
ATOM   4718  C   TYR A 576      29.078  -2.919  84.489  1.00 49.24           C  
ATOM   4719  O   TYR A 576      30.120  -2.711  83.874  1.00 48.20           O  
ATOM   4720  CB  TYR A 576      27.924  -0.855  85.114  1.00 49.82           C  
ATOM   4721  CG  TYR A 576      26.957   0.282  84.861  1.00 49.32           C  
ATOM   4722  CD1 TYR A 576      26.397   0.983  85.929  1.00 49.89           C  
ATOM   4723  CD2 TYR A 576      26.660   0.707  83.577  1.00 47.83           C  
ATOM   4724  CE1 TYR A 576      25.573   2.078  85.725  1.00 48.97           C  
ATOM   4725  CE2 TYR A 576      25.836   1.807  83.361  1.00 49.16           C  
ATOM   4726  CZ  TYR A 576      25.297   2.488  84.439  1.00 49.51           C  
ATOM   4727  OH  TYR A 576      24.487   3.585  84.229  1.00 49.72           O  
ATOM   4728  N   TYR A 577      28.963  -3.855  85.427  1.00 49.66           N  
ATOM   4729  CA  TYR A 577      30.124  -4.631  85.834  1.00 50.09           C  
ATOM   4730  C   TYR A 577      29.971  -6.136  85.998  1.00 51.09           C  
ATOM   4731  O   TYR A 577      28.874  -6.647  86.257  1.00 51.10           O  
ATOM   4732  CB  TYR A 577      30.636  -4.063  87.154  1.00 49.34           C  
ATOM   4733  CG  TYR A 577      30.722  -2.553  87.193  1.00 48.06           C  
ATOM   4734  CD1 TYR A 577      31.715  -1.874  86.494  1.00 47.17           C  
ATOM   4735  CD2 TYR A 577      29.835  -1.808  87.963  1.00 49.29           C  
ATOM   4736  CE1 TYR A 577      31.836  -0.490  86.568  1.00 48.21           C  
ATOM   4737  CE2 TYR A 577      29.942  -0.414  88.043  1.00 50.74           C  
ATOM   4738  CZ  TYR A 577      30.948   0.239  87.347  1.00 49.60           C  
ATOM   4739  OH  TYR A 577      31.084   1.608  87.453  1.00 48.28           O  
ATOM   4740  N   LYS A 578      31.104  -6.830  85.866  1.00 52.04           N  
ATOM   4741  CA  LYS A 578      31.172  -8.279  86.037  1.00 53.73           C  
ATOM   4742  C   LYS A 578      31.179  -8.567  87.534  1.00 53.87           C  
ATOM   4743  O   LYS A 578      31.794  -7.835  88.310  1.00 52.27           O  
ATOM   4744  CB  LYS A 578      32.450  -8.842  85.416  1.00 55.53           C  
ATOM   4745  CG  LYS A 578      32.555  -8.664  83.908  1.00 59.47           C  
ATOM   4746  CD  LYS A 578      33.847  -9.280  83.353  1.00 61.54           C  
ATOM   4747  CE  LYS A 578      33.904 -10.811  83.534  1.00 63.88           C  
ATOM   4748  NZ  LYS A 578      32.919 -11.564  82.682  1.00 63.88           N1+
ATOM   4749  N   ARG A 579      30.504  -9.633  87.939  1.00 55.56           N  
ATOM   4750  CA  ARG A 579      30.433  -9.974  89.348  1.00 58.85           C  
ATOM   4751  C   ARG A 579      31.802 -10.288  89.959  1.00 60.70           C  
ATOM   4752  O   ARG A 579      32.011 -10.123  91.162  1.00 60.38           O  
ATOM   4753  CB  ARG A 579      29.452 -11.133  89.546  1.00 59.20           C  
ATOM   4754  CG  ARG A 579      28.062 -10.812  89.005  1.00 61.08           C  
ATOM   4755  CD  ARG A 579      26.976 -11.788  89.470  1.00 62.01           C  
ATOM   4756  NE  ARG A 579      25.663 -11.405  88.939  1.00 63.74           N  
ATOM   4757  CZ  ARG A 579      24.506 -11.966  89.287  1.00 64.35           C  
ATOM   4758  NH1 ARG A 579      24.476 -12.951  90.177  1.00 64.19           N1+
ATOM   4759  NH2 ARG A 579      23.373 -11.535  88.746  1.00 62.98           N  
ATOM   4760  N   GLU A 580      32.745 -10.719  89.132  1.00 63.78           N  
ATOM   4761  CA  GLU A 580      34.081 -11.019  89.629  1.00 65.81           C  
ATOM   4762  C   GLU A 580      34.823  -9.730  89.987  1.00 65.42           C  
ATOM   4763  O   GLU A 580      35.754  -9.743  90.798  1.00 66.70           O  
ATOM   4764  CB  GLU A 580      34.856 -11.831  88.593  1.00 68.38           C  
ATOM   4765  CG  GLU A 580      34.270 -13.229  88.411  1.00 75.43           C  
ATOM   4766  CD  GLU A 580      35.045 -14.089  87.419  1.00 78.21           C  
ATOM   4767  OE1 GLU A 580      36.224 -14.411  87.703  1.00 79.19           O  
ATOM   4768  OE2 GLU A 580      34.472 -14.443  86.360  1.00 78.66           O1-
ATOM   4769  N   ASP A 581      34.394  -8.617  89.394  1.00 63.72           N  
ATOM   4770  CA  ASP A 581      34.998  -7.315  89.671  1.00 61.01           C  
ATOM   4771  C   ASP A 581      34.370  -6.671  90.909  1.00 58.02           C  
ATOM   4772  O   ASP A 581      35.071  -6.124  91.761  1.00 57.67           O  
ATOM   4773  CB  ASP A 581      34.836  -6.382  88.465  1.00 62.37           C  
ATOM   4774  CG  ASP A 581      35.877  -6.636  87.379  1.00 65.29           C  
ATOM   4775  OD1 ASP A 581      37.084  -6.428  87.652  1.00 66.11           O  
ATOM   4776  OD2 ASP A 581      35.491  -7.039  86.256  1.00 65.73           O1-
ATOM   4777  N   VAL A 582      33.046  -6.740  91.005  1.00 53.72           N  
ATOM   4778  CA  VAL A 582      32.345  -6.156  92.138  1.00 49.80           C  
ATOM   4779  C   VAL A 582      32.813  -6.814  93.427  1.00 49.18           C  
ATOM   4780  O   VAL A 582      33.023  -6.144  94.442  1.00 48.28           O  
ATOM   4781  CB  VAL A 582      30.806  -6.321  92.005  1.00 47.04           C  
ATOM   4782  CG1 VAL A 582      30.108  -5.754  93.234  1.00 43.70           C  
ATOM   4783  CG2 VAL A 582      30.322  -5.620  90.759  1.00 43.22           C  
ATOM   4784  N   ILE A 583      32.977  -8.131  93.379  1.00 47.94           N  
ATOM   4785  CA  ILE A 583      33.422  -8.866  94.549  1.00 47.04           C  
ATOM   4786  C   ILE A 583      34.746  -8.289  95.018  1.00 46.31           C  
ATOM   4787  O   ILE A 583      34.887  -7.913  96.176  1.00 44.26           O  
ATOM   4788  CB  ILE A 583      33.602 -10.367  94.231  1.00 46.78           C  
ATOM   4789  CG1 ILE A 583      32.247 -10.990  93.922  1.00 43.95           C  
ATOM   4790  CG2 ILE A 583      34.245 -11.096  95.413  1.00 46.92           C  
ATOM   4791  CD1 ILE A 583      32.343 -12.429  93.573  1.00 40.74           C  
ATOM   4792  N   ARG A 584      35.706  -8.217  94.103  1.00 47.73           N  
ATOM   4793  CA  ARG A 584      37.031  -7.688  94.405  1.00 49.51           C  
ATOM   4794  C   ARG A 584      36.927  -6.332  95.108  1.00 48.45           C  
ATOM   4795  O   ARG A 584      37.530  -6.114  96.156  1.00 48.11           O  
ATOM   4796  CB  ARG A 584      37.829  -7.550  93.111  1.00 52.76           C  
ATOM   4797  CG  ARG A 584      39.261  -7.102  93.302  1.00 58.92           C  
ATOM   4798  CD  ARG A 584      39.876  -6.725  91.963  1.00 66.16           C  
ATOM   4799  NE  ARG A 584      39.301  -5.491  91.428  1.00 72.89           N  
ATOM   4800  CZ  ARG A 584      39.570  -4.999  90.222  1.00 76.13           C  
ATOM   4801  NH1 ARG A 584      40.407  -5.638  89.411  1.00 78.37           N1+
ATOM   4802  NH2 ARG A 584      39.012  -3.857  89.833  1.00 78.03           N  
ATOM   4803  N   VAL A 585      36.155  -5.425  94.524  1.00 48.27           N  
ATOM   4804  CA  VAL A 585      35.968  -4.105  95.100  1.00 49.24           C  
ATOM   4805  C   VAL A 585      35.331  -4.254  96.477  1.00 49.89           C  
ATOM   4806  O   VAL A 585      35.735  -3.602  97.436  1.00 49.29           O  
ATOM   4807  CB  VAL A 585      35.050  -3.221  94.196  1.00 49.30           C  
ATOM   4808  CG1 VAL A 585      34.556  -2.010  94.969  1.00 48.12           C  
ATOM   4809  CG2 VAL A 585      35.815  -2.753  92.962  1.00 48.80           C  
ATOM   4810  N   ALA A 586      34.335  -5.125  96.568  1.00 51.65           N  
ATOM   4811  CA  ALA A 586      33.638  -5.351  97.823  1.00 53.41           C  
ATOM   4812  C   ALA A 586      34.564  -5.977  98.867  1.00 55.94           C  
ATOM   4813  O   ALA A 586      34.526  -5.605 100.045  1.00 55.98           O  
ATOM   4814  CB  ALA A 586      32.423  -6.239  97.585  1.00 51.42           C  
ATOM   4815  N   LYS A 587      35.395  -6.921  98.427  1.00 57.73           N  
ATOM   4816  CA  LYS A 587      36.333  -7.605  99.309  1.00 58.93           C  
ATOM   4817  C   LYS A 587      37.391  -6.650  99.849  1.00 59.23           C  
ATOM   4818  O   LYS A 587      37.690  -6.649 101.048  1.00 59.47           O  
ATOM   4819  CB  LYS A 587      37.011  -8.765  98.565  1.00 60.10           C  
ATOM   4820  CG  LYS A 587      36.184 -10.050  98.468  1.00 61.81           C  
ATOM   4821  CD  LYS A 587      35.975 -10.681  99.853  1.00 64.66           C  
ATOM   4822  CE  LYS A 587      35.134 -11.979  99.829  1.00 65.13           C  
ATOM   4823  NZ  LYS A 587      35.859 -13.204  99.350  1.00 64.37           N1+
ATOM   4824  N   GLU A 588      37.958  -5.832  98.971  1.00 59.64           N  
ATOM   4825  CA  GLU A 588      38.975  -4.889  99.403  1.00 60.76           C  
ATOM   4826  C   GLU A 588      38.358  -3.560  99.815  1.00 59.77           C  
ATOM   4827  O   GLU A 588      38.991  -2.523  99.702  1.00 61.45           O  
ATOM   4828  CB  GLU A 588      40.001  -4.668  98.288  1.00 62.53           C  
ATOM   4829  CG  GLU A 588      39.537  -3.786  97.152  1.00 66.60           C  
ATOM   4830  CD  GLU A 588      40.415  -3.931  95.914  1.00 70.21           C  
ATOM   4831  OE1 GLU A 588      41.652  -4.068  96.073  1.00 71.66           O  
ATOM   4832  OE2 GLU A 588      39.871  -3.899  94.782  1.00 71.69           O1-
ATOM   4833  N   LYS A 589      37.125  -3.589 100.303  1.00 58.24           N  
ATOM   4834  CA  LYS A 589      36.461  -2.362 100.716  1.00 56.61           C  
ATOM   4835  C   LYS A 589      35.680  -2.572 101.995  1.00 56.35           C  
ATOM   4836  O   LYS A 589      35.510  -1.654 102.778  1.00 54.84           O  
ATOM   4837  CB  LYS A 589      35.495  -1.886  99.630  1.00 57.46           C  
ATOM   4838  CG  LYS A 589      35.462  -0.378  99.437  1.00 57.35           C  
ATOM   4839  CD  LYS A 589      36.689   0.092  98.654  1.00 57.86           C  
ATOM   4840  CE  LYS A 589      36.981   1.578  98.873  1.00 57.98           C  
ATOM   4841  NZ  LYS A 589      37.278   1.880 100.305  1.00 55.25           N1+
ATOM   4842  N   PHE A 590      35.200  -3.789 102.208  1.00 58.76           N  
ATOM   4843  CA  PHE A 590      34.405  -4.081 103.392  1.00 59.97           C  
ATOM   4844  C   PHE A 590      35.024  -5.106 104.324  1.00 59.60           C  
ATOM   4845  O   PHE A 590      34.350  -5.638 105.199  1.00 59.96           O  
ATOM   4846  CB  PHE A 590      33.016  -4.540 102.963  1.00 61.25           C  
ATOM   4847  CG  PHE A 590      32.263  -3.514 102.154  1.00 63.23           C  
ATOM   4848  CD1 PHE A 590      31.977  -2.259 102.687  1.00 63.64           C  
ATOM   4849  CD2 PHE A 590      31.824  -3.808 100.868  1.00 63.58           C  
ATOM   4850  CE1 PHE A 590      31.259  -1.314 101.947  1.00 63.61           C  
ATOM   4851  CE2 PHE A 590      31.107  -2.870 100.123  1.00 63.47           C  
ATOM   4852  CZ  PHE A 590      30.825  -1.623 100.665  1.00 63.67           C  
ATOM   4853  N   GLY A 591      36.308  -5.374 104.130  1.00 60.21           N  
ATOM   4854  CA  GLY A 591      37.006  -6.330 104.969  1.00 62.02           C  
ATOM   4855  C   GLY A 591      36.230  -7.574 105.364  1.00 63.04           C  
ATOM   4856  O   GLY A 591      35.828  -8.375 104.509  1.00 63.27           O  
ATOM   4857  N   ASP A 592      36.019  -7.727 106.671  1.00 63.22           N  
ATOM   4858  CA  ASP A 592      35.316  -8.880 107.226  1.00 62.67           C  
ATOM   4859  C   ASP A 592      33.801  -8.769 107.138  1.00 61.09           C  
ATOM   4860  O   ASP A 592      33.101  -9.263 108.012  1.00 61.68           O  
ATOM   4861  CB  ASP A 592      35.693  -9.057 108.695  1.00 63.87           C  
ATOM   4862  CG  ASP A 592      35.162  -7.927 109.563  1.00 65.36           C  
ATOM   4863  OD1 ASP A 592      35.502  -6.760 109.268  1.00 66.27           O  
ATOM   4864  OD2 ASP A 592      34.404  -8.201 110.526  1.00 64.58           O1-
ATOM   4865  N   GLU A 593      33.286  -8.128 106.099  1.00 59.89           N  
ATOM   4866  CA  GLU A 593      31.838  -7.991 105.970  1.00 59.68           C  
ATOM   4867  C   GLU A 593      31.418  -7.927 104.507  1.00 58.92           C  
ATOM   4868  O   GLU A 593      30.225  -7.894 104.181  1.00 57.78           O  
ATOM   4869  CB  GLU A 593      31.361  -6.736 106.721  1.00 59.17           C  
ATOM   4870  N   ALA A 594      32.414  -7.913 103.629  1.00 58.00           N  
ATOM   4871  CA  ALA A 594      32.172  -7.851 102.197  1.00 57.97           C  
ATOM   4872  C   ALA A 594      31.249  -8.979 101.770  1.00 57.28           C  
ATOM   4873  O   ALA A 594      30.341  -8.787 100.954  1.00 57.21           O  
ATOM   4874  CB  ALA A 594      33.498  -7.944 101.441  1.00 58.18           C  
ATOM   4875  N   GLU A 595      31.489 -10.152 102.343  1.00 57.21           N  
ATOM   4876  CA  GLU A 595      30.718 -11.347 102.036  1.00 58.17           C  
ATOM   4877  C   GLU A 595      29.239 -11.198 102.371  1.00 57.87           C  
ATOM   4878  O   GLU A 595      28.396 -11.778 101.702  1.00 56.72           O  
ATOM   4879  CB  GLU A 595      31.303 -12.541 102.791  1.00 60.25           C  
ATOM   4880  CG  GLU A 595      30.919 -13.905 102.234  1.00 62.84           C  
ATOM   4881  CD  GLU A 595      31.452 -14.136 100.828  1.00 64.68           C  
ATOM   4882  OE1 GLU A 595      32.448 -13.472 100.458  1.00 65.49           O  
ATOM   4883  OE2 GLU A 595      30.889 -14.988 100.101  1.00 65.46           O1-
ATOM   4884  N   VAL A 596      28.929 -10.421 103.406  1.00 59.10           N  
ATOM   4885  CA  VAL A 596      27.545 -10.204 103.825  1.00 59.30           C  
ATOM   4886  C   VAL A 596      26.985  -8.962 103.154  1.00 60.45           C  
ATOM   4887  O   VAL A 596      26.346  -8.118 103.787  1.00 61.60           O  
ATOM   4888  CB  VAL A 596      27.432 -10.006 105.347  1.00 58.96           C  
ATOM   4889  CG1 VAL A 596      25.980 -10.116 105.779  1.00 56.60           C  
ATOM   4890  CG2 VAL A 596      28.303 -11.016 106.068  1.00 59.79           C  
ATOM   4891  N   VAL A 597      27.256  -8.851 101.866  1.00 60.84           N  
ATOM   4892  CA  VAL A 597      26.784  -7.739 101.075  1.00 60.52           C  
ATOM   4893  C   VAL A 597      26.507  -8.372  99.739  1.00 62.21           C  
ATOM   4894  O   VAL A 597      25.369  -8.429  99.282  1.00 62.77           O  
ATOM   4895  CB  VAL A 597      27.869  -6.674 100.877  1.00 59.28           C  
ATOM   4896  CG1 VAL A 597      27.301  -5.519 100.080  1.00 58.60           C  
ATOM   4897  CG2 VAL A 597      28.405  -6.205 102.217  1.00 57.61           C  
ATOM   4898  N   LEU A 598      27.573  -8.876  99.133  1.00 62.97           N  
ATOM   4899  CA  LEU A 598      27.485  -9.517  97.836  1.00 64.64           C  
ATOM   4900  C   LEU A 598      26.326 -10.508  97.792  1.00 66.11           C  
ATOM   4901  O   LEU A 598      25.620 -10.596  96.786  1.00 64.92           O  
ATOM   4902  CB  LEU A 598      28.809 -10.218  97.520  1.00 63.33           C  
ATOM   4903  CG  LEU A 598      30.033  -9.297  97.455  1.00 62.58           C  
ATOM   4904  CD1 LEU A 598      31.299 -10.110  97.259  1.00 60.38           C  
ATOM   4905  CD2 LEU A 598      29.853  -8.298  96.318  1.00 61.97           C  
ATOM   4906  N   ARG A 599      26.128 -11.246  98.884  1.00 69.30           N  
ATOM   4907  CA  ARG A 599      25.045 -12.229  98.956  1.00 72.57           C  
ATOM   4908  C   ARG A 599      23.726 -11.481  99.137  1.00 72.85           C  
ATOM   4909  O   ARG A 599      22.656 -11.974  98.764  1.00 72.22           O  
ATOM   4910  CB  ARG A 599      25.251 -13.193 100.138  1.00 74.03           C  
ATOM   4911  CG  ARG A 599      26.562 -13.978 100.133  1.00 77.10           C  
ATOM   4912  CD  ARG A 599      26.619 -14.897 101.351  1.00 80.10           C  
ATOM   4913  NE  ARG A 599      27.973 -15.343 101.690  1.00 81.94           N  
ATOM   4914  CZ  ARG A 599      28.303 -15.911 102.851  1.00 82.80           C  
ATOM   4915  NH1 ARG A 599      27.379 -16.108 103.787  1.00 82.51           N1+
ATOM   4916  NH2 ARG A 599      29.559 -16.272 103.087  1.00 82.54           N  
ATOM   4917  N   ARG A 600      23.823 -10.284  99.709  1.00 72.39           N  
ATOM   4918  CA  ARG A 600      22.662  -9.441  99.953  1.00 72.58           C  
ATOM   4919  C   ARG A 600      22.147  -8.777  98.678  1.00 72.63           C  
ATOM   4920  O   ARG A 600      20.985  -8.388  98.595  1.00 72.92           O  
ATOM   4921  CB  ARG A 600      23.009  -8.379 100.998  1.00 72.43           C  
ATOM   4922  CG  ARG A 600      22.045  -7.209 101.046  1.00 70.73           C  
ATOM   4923  CD  ARG A 600      22.806  -5.896 100.916  1.00 69.49           C  
ATOM   4924  NE  ARG A 600      23.725  -5.687 102.031  1.00 67.50           N  
ATOM   4925  CZ  ARG A 600      23.341  -5.583 103.298  1.00 66.41           C  
ATOM   4926  NH1 ARG A 600      22.058  -5.670 103.608  1.00 66.42           N1+
ATOM   4927  NH2 ARG A 600      24.236  -5.387 104.254  1.00 66.17           N  
ATOM   4928  N   VAL A 601      23.019  -8.641  97.689  1.00 73.51           N  
ATOM   4929  CA  VAL A 601      22.644  -8.040  96.416  1.00 75.17           C  
ATOM   4930  C   VAL A 601      22.386  -9.150  95.406  1.00 77.12           C  
ATOM   4931  O   VAL A 601      21.330  -9.215  94.780  1.00 76.95           O  
ATOM   4932  CB  VAL A 601      23.759  -7.120  95.894  1.00 74.06           C  
ATOM   4933  CG1 VAL A 601      23.618  -6.917  94.394  1.00 73.29           C  
ATOM   4934  CG2 VAL A 601      23.698  -5.793  96.617  1.00 73.33           C  
ATOM   4935  N   TYR A 602      23.369 -10.019  95.240  1.00 80.19           N  
ATOM   4936  CA  TYR A 602      23.223 -11.135  94.332  1.00 84.25           C  
ATOM   4937  C   TYR A 602      22.560 -12.187  95.203  1.00 88.88           C  
ATOM   4938  O   TYR A 602      23.241 -12.927  95.919  1.00 89.51           O
[truncated: 405,653 more chars]
