# Supplementary material for: Structural Descriptors for Subunit Interface Regions in Homodimers: Effect of Lipid Membrane and Secondary Structure Type
Source: J Chem Inf Model. 2025 Mar 27;65(7):3117–26. doi: 10.1021/acs.jcim.4c01233 (PMC12004529; doi:10.1021/acs.jcim.4c01233)
Supplement: Supplementary file 3 — ci4c01233_si_003.tar [file ci4c01233_si_003.tar › database/alpha/1tz9_cytop.pdb]

ATOM      1  N   HIS A   7      47.479  51.953  41.698  1.00256.83           N  
ATOM      2  CA  HIS A   7      46.122  51.861  42.137  1.00256.83           C  
ATOM      3  C   HIS A   7      45.686  50.466  41.842  1.00256.83           C  
ATOM      4  O   HIS A   7      45.995  49.921  40.784  1.00256.83           O  
ATOM      5  CB  HIS A   7      45.185  52.836  41.400  1.00256.83           C  
ATOM      6  CG  HIS A   7      43.835  52.989  42.036  1.00256.83           C  
ATOM      7  CD2 HIS A   7      42.633  52.452  41.693  1.00256.83           C  
ATOM      8  ND1 HIS A   7      43.592  53.777  43.139  1.00256.83           N  
ATOM      9  CE1 HIS A   7      42.265  53.679  43.407  1.00256.83           C  
ATOM     10  NE2 HIS A   7      41.641  52.885  42.557  1.00256.83           N  
ATOM     11  N   HIS A   8      44.966  49.836  42.788  1.00241.29           N  
ATOM     12  CA  HIS A   8      44.534  48.494  42.551  1.00241.29           C  
ATOM     13  C   HIS A   8      43.050  48.477  42.652  1.00241.29           C  
ATOM     14  O   HIS A   8      42.456  49.262  43.389  1.00241.29           O  
ATOM     15  CB  HIS A   8      45.040  47.473  43.589  1.00241.29           C  
ATOM     16  CG  HIS A   8      46.519  47.236  43.545  1.00241.29           C  
ATOM     17  CD2 HIS A   8      47.232  46.303  42.856  1.00241.29           C  
ATOM     18  ND1 HIS A   8      47.446  47.970  44.252  1.00241.29           N  
ATOM     19  CE1 HIS A   8      48.664  47.449  43.959  1.00241.29           C  
ATOM     20  NE2 HIS A   8      48.585  46.434  43.116  1.00241.29           N  
ATOM     21  N   SER A   9      42.406  47.584  41.880  1.00132.34           N  
ATOM     22  CA  SER A   9      40.988  47.469  42.005  1.00132.34           C  
ATOM     23  C   SER A   9      40.756  46.201  42.752  1.00132.34           C  
ATOM     24  O   SER A   9      41.016  45.107  42.250  1.00132.34           O  
ATOM     25  CB  SER A   9      40.248  47.377  40.657  1.00132.34           C  
ATOM     26  OG  SER A   9      40.640  46.209  39.949  1.00132.34           O  
ATOM     27  N   HIS A  10      40.277  46.326  44.001  1.00264.16           N  
ATOM     28  CA  HIS A  10      40.031  45.166  44.799  1.00264.16           C  
ATOM     29  C   HIS A  10      39.121  45.603  45.892  1.00264.16           C  
ATOM     30  O   HIS A  10      38.967  46.798  46.140  1.00264.16           O  
ATOM     31  CB  HIS A  10      41.294  44.614  45.483  1.00264.16           C  
ATOM     32  CG  HIS A  10      42.347  44.148  44.520  1.00264.16           C  
ATOM     33  CD2 HIS A  10      42.651  42.891  44.095  1.00264.16           C  
ATOM     34  ND1 HIS A  10      43.235  44.986  43.884  1.00264.16           N  
ATOM     35  CE1 HIS A  10      44.028  44.201  43.111  1.00264.16           C  
ATOM     36  NE2 HIS A  10      43.712  42.922  43.206  1.00264.16           N  
ATOM     37  N   MET A  11      38.472  44.640  46.570  1.00304.63           N  
ATOM     38  CA  MET A  11      37.642  45.025  47.667  1.00304.63           C  
ATOM     39  C   MET A  11      38.571  45.294  48.800  1.00304.63           C  
ATOM     40  O   MET A  11      39.627  44.673  48.907  1.00304.63           O  
ATOM     41  CB  MET A  11      36.632  43.950  48.101  1.00304.63           C  
ATOM     42  CG  MET A  11      35.699  44.417  49.219  1.00304.63           C  
ATOM     43  SD  MET A  11      34.313  43.293  49.564  1.00304.63           S  
ATOM     44  CE  MET A  11      33.348  43.792  48.108  1.00304.63           C  
ATOM     45  N   LYS A  12      38.211  46.252  49.672  1.00273.10           N  
ATOM     46  CA  LYS A  12      39.101  46.582  50.743  1.00273.10           C  
ATOM     47  C   LYS A  12      38.588  45.900  51.975  1.00273.10           C  
ATOM     48  O   LYS A  12      37.657  46.392  52.610  1.00273.10           O  
ATOM     49  CB  LYS A  12      39.080  48.092  51.051  1.00273.10           C  
ATOM     50  CG  LYS A  12      40.241  48.615  51.898  1.00273.10           C  
ATOM     51  CD  LYS A  12      41.519  48.884  51.101  1.00273.10           C  
ATOM     52  CE  LYS A  12      42.186  47.632  50.533  1.00273.10           C  
ATOM     53  NZ  LYS A  12      43.395  48.016  49.769  1.00273.10           N1+
ATOM     54  N   TRP A  13      39.200  44.769  52.382  1.00 99.27           N  
ATOM     55  CA  TRP A  13      38.680  44.104  53.543  1.00 99.27           C  
ATOM     56  C   TRP A  13      39.287  44.781  54.734  1.00 99.27           C  
ATOM     57  O   TRP A  13      40.489  44.684  54.975  1.00 99.27           O  
ATOM     58  CB  TRP A  13      39.043  42.612  53.612  1.00 99.27           C  
ATOM     59  CG  TRP A  13      38.497  41.804  52.458  1.00 99.27           C  
ATOM     60  CD1 TRP A  13      39.164  41.283  51.388  1.00 99.27           C  
ATOM     61  CD2 TRP A  13      37.110  41.472  52.274  1.00 99.27           C  
ATOM     62  CE2 TRP A  13      37.014  40.751  51.082  1.00 99.27           C  
ATOM     63  CE3 TRP A  13      36.008  41.748  53.030  1.00 99.27           C  
ATOM     64  NE1 TRP A  13      38.283  40.641  50.551  1.00 99.27           N  
ATOM     65  CZ2 TRP A  13      35.810  40.292  50.628  1.00 99.27           C  
ATOM     66  CZ3 TRP A  13      34.796  41.280  52.572  1.00 99.27           C  
ATOM     67  CH2 TRP A  13      34.698  40.567  51.394  1.00 99.27           C  
ATOM     68  N   GLY A  14      38.448  45.513  55.493  1.00 41.82           N  
ATOM     69  CA  GLY A  14      38.884  46.268  56.632  1.00 41.82           C  
ATOM     70  C   GLY A  14      38.578  45.558  57.915  1.00 41.82           C  
ATOM     71  O   GLY A  14      37.913  44.522  57.935  1.00 41.82           O  
ATOM     72  N   PHE A  15      39.061  46.141  59.036  1.00150.39           N  
ATOM     73  CA  PHE A  15      38.848  45.591  60.347  1.00150.39           C  
ATOM     74  C   PHE A  15      39.026  46.734  61.309  1.00150.39           C  
ATOM     75  O   PHE A  15      40.091  47.347  61.346  1.00150.39           O  
ATOM     76  CB  PHE A  15      39.929  44.534  60.661  1.00150.39           C  
ATOM     77  CG  PHE A  15      39.602  43.725  61.870  1.00150.39           C  
ATOM     78  CD1 PHE A  15      39.828  44.210  63.136  1.00150.39           C  
ATOM     79  CD2 PHE A  15      39.095  42.453  61.724  1.00150.39           C  
ATOM     80  CE1 PHE A  15      39.532  43.447  64.241  1.00150.39           C  
ATOM     81  CE2 PHE A  15      38.799  41.686  62.824  1.00150.39           C  
ATOM     82  CZ  PHE A  15      39.016  42.183  64.087  1.00150.39           C  
ATOM     83  N   ARG A  16      38.015  47.031  62.156  1.00145.22           N  
ATOM     84  CA  ARG A  16      38.136  48.185  63.009  1.00145.22           C  
ATOM     85  C   ARG A  16      39.140  47.922  64.090  1.00145.22           C  
ATOM     86  O   ARG A  16      39.214  46.822  64.639  1.00145.22           O  
ATOM     87  CB  ARG A  16      36.817  48.644  63.655  1.00145.22           C  
ATOM     88  CG  ARG A  16      36.903  50.079  64.185  1.00145.22           C  
ATOM     89  CD  ARG A  16      37.174  50.190  65.684  1.00145.22           C  
ATOM     90  NE  ARG A  16      35.883  49.959  66.386  1.00145.22           N  
ATOM     91  CZ  ARG A  16      35.073  51.017  66.682  1.00145.22           C  
ATOM     92  NH1 ARG A  16      35.447  52.281  66.330  1.00145.22           N1+
ATOM     93  NH2 ARG A  16      33.891  50.811  67.333  1.00145.22           N  
ATOM     94  N   TRP A  17      39.966  48.945  64.410  1.00 99.83           N  
ATOM     95  CA  TRP A  17      40.977  48.782  65.415  1.00 99.83           C  
ATOM     96  C   TRP A  17      41.106  50.058  66.199  1.00 99.83           C  
ATOM     97  O   TRP A  17      41.101  51.160  65.653  1.00 99.83           O  
ATOM     98  CB  TRP A  17      42.342  48.405  64.802  1.00 99.83           C  
ATOM     99  CG  TRP A  17      43.454  48.134  65.785  1.00 99.83           C  
ATOM    100  CD1 TRP A  17      43.513  47.220  66.796  1.00 99.83           C  
ATOM    101  CD2 TRP A  17      44.730  48.794  65.760  1.00 99.83           C  
ATOM    102  CE2 TRP A  17      45.500  48.240  66.783  1.00 99.83           C  
ATOM    103  CE3 TRP A  17      45.223  49.776  64.949  1.00 99.83           C  
ATOM    104  NE1 TRP A  17      44.740  47.278  67.412  1.00 99.83           N  
ATOM    105  CZ2 TRP A  17      46.779  48.661  67.011  1.00 99.83           C  
ATOM    106  CZ3 TRP A  17      46.512  50.203  65.186  1.00 99.83           C  
ATOM    107  CH2 TRP A  17      47.274  49.656  66.198  1.00 99.83           C  
ATOM    108  N   TYR A  18      41.213  49.911  67.531  1.00199.17           N  
ATOM    109  CA  TYR A  18      41.338  50.957  68.510  1.00199.17           C  
ATOM    110  C   TYR A  18      42.687  51.603  68.518  1.00199.17           C  
ATOM    111  O   TYR A  18      42.897  52.570  69.245  1.00199.17           O  
ATOM    112  CB  TYR A  18      40.919  50.570  69.935  1.00199.17           C  
ATOM    113  CG  TYR A  18      39.435  50.475  69.857  1.00199.17           C  
ATOM    114  CD1 TYR A  18      38.676  51.622  69.806  1.00199.17           C  
ATOM    115  CD2 TYR A  18      38.803  49.257  69.782  1.00199.17           C  
ATOM    116  CE1 TYR A  18      37.306  51.555  69.720  1.00199.17           C  
ATOM    117  CE2 TYR A  18      37.432  49.183  69.697  1.00199.17           C  
ATOM    118  CZ  TYR A  18      36.682  50.333  69.670  1.00199.17           C  
ATOM    119  OH  TYR A  18      35.277  50.261  69.584  1.00199.17           O  
ATOM    120  N   GLY A  19      43.695  50.998  67.871  1.00 39.28           N  
ATOM    121  CA  GLY A  19      44.978  51.640  67.874  1.00 39.28           C  
ATOM    122  C   GLY A  19      45.717  51.094  69.043  1.00 39.28           C  
ATOM    123  O   GLY A  19      45.176  50.292  69.803  1.00 39.28           O  
ATOM    124  N   ALA A  20      46.983  51.516  69.232  1.00 55.27           N  
ATOM    125  CA  ALA A  20      47.684  50.950  70.339  1.00 55.27           C  
ATOM    126  C   ALA A  20      47.281  51.704  71.559  1.00 55.27           C  
ATOM    127  O   ALA A  20      48.040  52.515  72.085  1.00 55.27           O  
ATOM    128  CB  ALA A  20      49.212  51.059  70.212  1.00 55.27           C  
ATOM    129  N   ALA A  21      46.057  51.430  72.047  1.00 55.53           N  
ATOM    130  CA  ALA A  21      45.615  52.009  73.278  1.00 55.53           C  
ATOM    131  C   ALA A  21      44.246  51.475  73.536  1.00 55.53           C  
ATOM    132  O   ALA A  21      43.344  51.620  72.713  1.00 55.53           O  
ATOM    133  CB  ALA A  21      45.504  53.541  73.231  1.00 55.53           C  
ATOM    134  N   GLY A  22      44.066  50.801  74.686  1.00 36.29           N  
ATOM    135  CA  GLY A  22      42.783  50.305  75.096  1.00 36.29           C  
ATOM    136  C   GLY A  22      42.435  49.097  74.283  1.00 36.29           C  
ATOM    137  O   GLY A  22      41.651  48.252  74.714  1.00 36.29           O  
ATOM    138  N   ASP A  23      43.047  48.974  73.090  1.00 88.72           N  
ATOM    139  CA  ASP A  23      42.752  47.906  72.188  1.00 88.72           C  
ATOM    140  C   ASP A  23      43.606  46.749  72.583  1.00 88.72           C  
ATOM    141  O   ASP A  23      44.813  46.725  72.348  1.00 88.72           O  
ATOM    142  CB  ASP A  23      43.070  48.293  70.733  1.00 88.72           C  
ATOM    143  CG  ASP A  23      42.429  47.287  69.797  1.00 88.72           C  
ATOM    144  OD1 ASP A  23      41.224  47.461  69.472  1.00 88.72           O  
ATOM    145  OD2 ASP A  23      43.147  46.343  69.375  1.00 88.72           O1-
ATOM    146  N   ALA A  24      42.955  45.748  73.187  1.00 72.47           N  
ATOM    147  CA  ALA A  24      43.547  44.554  73.710  1.00 72.47           C  
ATOM    148  C   ALA A  24      44.163  43.764  72.601  1.00 72.47           C  
ATOM    149  O   ALA A  24      45.044  42.943  72.852  1.00 72.47           O  
ATOM    150  CB  ALA A  24      42.525  43.646  74.412  1.00 72.47           C  
ATOM    151  N   ILE A  25      43.674  43.923  71.353  1.00205.00           N  
ATOM    152  CA  ILE A  25      44.209  43.079  70.318  1.00205.00           C  
ATOM    153  C   ILE A  25      45.332  43.705  69.555  1.00205.00           C  
ATOM    154  O   ILE A  25      45.225  44.749  68.916  1.00205.00           O  
ATOM    155  CB  ILE A  25      43.213  42.559  69.313  1.00205.00           C  
ATOM    156  CG1 ILE A  25      42.417  43.677  68.623  1.00205.00           C  
ATOM    157  CG2 ILE A  25      42.339  41.515  70.016  1.00205.00           C  
ATOM    158  CD1 ILE A  25      41.335  44.291  69.512  1.00205.00           C  
ATOM    159  N   PRO A  26      46.424  42.992  69.623  1.00 84.50           N  
ATOM    160  CA  PRO A  26      47.657  43.354  68.981  1.00 84.50           C  
ATOM    161  C   PRO A  26      47.435  43.474  67.505  1.00 84.50           C  
ATOM    162  O   PRO A  26      46.652  42.705  66.947  1.00 84.50           O  
ATOM    163  CB  PRO A  26      48.629  42.220  69.296  1.00 84.50           C  
ATOM    164  CG  PRO A  26      47.702  40.999  69.434  1.00 84.50           C  
ATOM    165  CD  PRO A  26      46.395  41.588  69.998  1.00 84.50           C  
ATOM    166  N   LEU A  27      48.121  44.442  66.868  1.00 73.60           N  
ATOM    167  CA  LEU A  27      48.022  44.726  65.465  1.00 73.60           C  
ATOM    168  C   LEU A  27      48.631  43.595  64.694  1.00 73.60           C  
ATOM    169  O   LEU A  27      48.232  43.291  63.572  1.00 73.60           O  
ATOM    170  CB  LEU A  27      48.720  46.048  65.101  1.00 73.60           C  
ATOM    171  CG  LEU A  27      48.398  46.559  63.686  1.00 73.60           C  
ATOM    172  CD1 LEU A  27      46.888  46.803  63.522  1.00 73.60           C  
ATOM    173  CD2 LEU A  27      49.222  47.813  63.353  1.00 73.60           C  
ATOM    174  N   LYS A  28      49.640  42.953  65.299  1.00112.13           N  
ATOM    175  CA  LYS A  28      50.374  41.854  64.743  1.00112.13           C  
ATOM    176  C   LYS A  28      49.424  40.732  64.444  1.00112.13           C  
ATOM    177  O   LYS A  28      49.599  40.013  63.463  1.00112.13           O  
ATOM    178  CB  LYS A  28      51.363  41.335  65.791  1.00112.13           C  
ATOM    179  CG  LYS A  28      52.112  40.064  65.426  1.00112.13           C  
ATOM    180  CD  LYS A  28      53.070  39.654  66.544  1.00112.13           C  
ATOM    181  CE  LYS A  28      52.385  39.660  67.914  1.00112.13           C  
ATOM    182  NZ  LYS A  28      53.368  39.411  68.990  1.00112.13           N1+
ATOM    183  N   HIS A  29      48.438  40.502  65.327  1.00 60.96           N  
ATOM    184  CA  HIS A  29      47.475  39.448  65.145  1.00 60.96           C  
ATOM    185  C   HIS A  29      46.486  39.760  64.062  1.00 60.96           C  
ATOM    186  O   HIS A  29      46.120  38.886  63.278  1.00 60.96           O  
ATOM    187  CB  HIS A  29      46.670  39.133  66.415  1.00 60.96           C  
ATOM    188  CG  HIS A  29      47.494  38.450  67.464  1.00 60.96           C  
ATOM    189  CD2 HIS A  29      48.793  38.044  67.426  1.00 60.96           C  
ATOM    190  ND1 HIS A  29      47.023  38.096  68.708  1.00 60.96           N  
ATOM    191  CE1 HIS A  29      48.053  37.496  69.358  1.00 60.96           C  
ATOM    192  NE2 HIS A  29      49.147  37.441  68.621  1.00 60.96           N  
ATOM    193  N   ILE A  30      46.027  41.022  63.989  1.00118.10           N  
ATOM    194  CA  ILE A  30      45.000  41.390  63.057  1.00118.10           C  
ATOM    195  C   ILE A  30      45.506  41.130  61.674  1.00118.10           C  
ATOM    196  O   ILE A  30      44.790  40.601  60.825  1.00118.10           O  
ATOM    197  CB  ILE A  30      44.679  42.857  63.112  1.00118.10           C  
ATOM    198  CG1 ILE A  30      44.316  43.316  64.537  1.00118.10           C  
ATOM    199  CG2 ILE A  30      43.557  43.111  62.089  1.00118.10           C  
ATOM    200  CD1 ILE A  30      43.022  42.729  65.091  1.00118.10           C  
ATOM    201  N   ARG A  31      46.784  41.468  61.429  1.00 94.59           N  
ATOM    202  CA  ARG A  31      47.378  41.346  60.128  1.00 94.59           C  
ATOM    203  C   ARG A  31      47.362  39.907  59.723  1.00 94.59           C  
ATOM    204  O   ARG A  31      47.478  39.595  58.541  1.00 94.59           O  
ATOM    205  CB  ARG A  31      48.831  41.852  60.050  1.00 94.59           C  
ATOM    206  CG  ARG A  31      49.805  41.102  60.956  1.00 94.59           C  
ATOM    207  CD  ARG A  31      51.255  41.572  60.818  1.00 94.59           C  
ATOM    208  NE  ARG A  31      51.704  41.222  59.441  1.00 94.59           N  
ATOM    209  CZ  ARG A  31      52.939  41.609  59.006  1.00 94.59           C  
ATOM    210  NH1 ARG A  31      53.767  42.307  59.836  1.00 94.59           N1+
ATOM    211  NH2 ARG A  31      53.343  41.298  57.739  1.00 94.59           N  
ATOM    212  N   GLN A  32      47.288  38.992  60.704  1.00 58.73           N  
ATOM    213  CA  GLN A  32      47.276  37.576  60.473  1.00 58.73           C  
ATOM    214  C   GLN A  32      46.037  37.170  59.729  1.00 58.73           C  
ATOM    215  O   GLN A  32      46.074  36.199  58.977  1.00 58.73           O  
ATOM    216  CB  GLN A  32      47.321  36.766  61.779  1.00 58.73           C  
ATOM    217  CG  GLN A  32      48.615  36.972  62.567  1.00 58.73           C  
ATOM    218  CD  GLN A  32      48.536  36.123  63.828  1.00 58.73           C  
ATOM    219  NE2 GLN A  32      49.583  36.220  64.692  1.00 58.73           N  
ATOM    220  OE1 GLN A  32      47.566  35.398  64.043  1.00 58.73           O  
ATOM    221  N   ILE A  33      44.905  37.877  59.943  1.00151.91           N  
ATOM    222  CA  ILE A  33      43.638  37.552  59.333  1.00151.91           C  
ATOM    223  C   ILE A  33      43.865  37.366  57.861  1.00151.91           C  
ATOM    224  O   ILE A  33      44.534  38.179  57.224  1.00151.91           O  
ATOM    225  CB  ILE A  33      42.635  38.673  59.424  1.00151.91           C  
ATOM    226  CG1 ILE A  33      42.408  39.171  60.865  1.00151.91           C  
ATOM    227  CG2 ILE A  33      41.344  38.173  58.755  1.00151.91           C  
ATOM    228  CD1 ILE A  33      41.669  38.201  61.778  1.00151.91           C  
ATOM    229  N   PRO A  34      43.353  36.306  57.292  1.00 96.18           N  
ATOM    230  CA  PRO A  34      43.546  36.112  55.884  1.00 96.18           C  
ATOM    231  C   PRO A  34      42.694  37.046  55.083  1.00 96.18           C  
ATOM    232  O   PRO A  34      41.481  37.063  55.286  1.00 96.18           O  
ATOM    233  CB  PRO A  34      43.288  34.627  55.614  1.00 96.18           C  
ATOM    234  CG  PRO A  34      42.621  34.109  56.904  1.00 96.18           C  
ATOM    235  CD  PRO A  34      43.154  35.052  57.995  1.00 96.18           C  
ATOM    236  N   GLY A  35      43.302  37.797  54.144  1.00 50.63           N  
ATOM    237  CA  GLY A  35      42.565  38.649  53.254  1.00 50.63           C  
ATOM    238  C   GLY A  35      42.554  40.088  53.696  1.00 50.63           C  
ATOM    239  O   GLY A  35      42.370  40.972  52.863  1.00 50.63           O  
ATOM    240  N   ILE A  36      42.790  40.386  54.989  1.00 95.58           N  
ATOM    241  CA  ILE A  36      42.666  41.752  55.431  1.00 95.58           C  
ATOM    242  C   ILE A  36      43.601  42.648  54.679  1.00 95.58           C  
ATOM    243  O   ILE A  36      44.794  42.376  54.556  1.00 95.58           O  
ATOM    244  CB  ILE A  36      42.948  41.958  56.887  1.00 95.58           C  
ATOM    245  CG1 ILE A  36      44.399  41.566  57.192  1.00 95.58           C  
ATOM    246  CG2 ILE A  36      41.897  41.188  57.703  1.00 95.58           C  
ATOM    247  CD1 ILE A  36      44.888  42.103  58.531  1.00 95.58           C  
ATOM    248  N   THR A  37      43.017  43.696  54.062  1.00 79.49           N  
ATOM    249  CA  THR A  37      43.702  44.740  53.357  1.00 79.49           C  
ATOM    250  C   THR A  37      44.186  45.820  54.283  1.00 79.49           C  
ATOM    251  O   THR A  37      45.239  46.412  54.046  1.00 79.49           O  
ATOM    252  CB  THR A  37      42.824  45.375  52.323  1.00 79.49           C  
ATOM    253  CG2 THR A  37      42.309  44.261  51.394  1.00 79.49           C  
ATOM    254  OG1 THR A  37      41.725  46.029  52.941  1.00 79.49           O  
ATOM    255  N   GLY A  38      43.420  46.137  55.351  1.00 36.49           N  
ATOM    256  CA  GLY A  38      43.816  47.238  56.195  1.00 36.49           C  
ATOM    257  C   GLY A  38      42.880  47.337  57.367  1.00 36.49           C  
ATOM    258  O   GLY A  38      42.099  46.424  57.631  1.00 36.49           O  
ATOM    259  N   VAL A  39      42.944  48.464  58.116  1.00 49.91           N  
ATOM    260  CA  VAL A  39      42.101  48.609  59.277  1.00 49.91           C  
ATOM    261  C   VAL A  39      41.492  49.983  59.283  1.00 49.91           C  
ATOM    262  O   VAL A  39      41.867  50.844  58.491  1.00 49.91           O  
ATOM    263  CB  VAL A  39      42.841  48.480  60.575  1.00 49.91           C  
ATOM    264  CG1 VAL A  39      43.484  47.083  60.643  1.00 49.91           C  
ATOM    265  CG2 VAL A  39      43.836  49.646  60.690  1.00 49.91           C  
ATOM    266  N   VAL A  40      40.487  50.195  60.165  1.00 56.20           N  
ATOM    267  CA  VAL A  40      39.861  51.484  60.322  1.00 56.20           C  
ATOM    268  C   VAL A  40      40.054  51.897  61.756  1.00 56.20           C  
ATOM    269  O   VAL A  40      39.480  51.298  62.664  1.00 56.20           O  
ATOM    270  CB  VAL A  40      38.381  51.443  60.062  1.00 56.20           C  
ATOM    271  CG1 VAL A  40      37.785  52.834  60.336  1.00 56.20           C  
ATOM    272  CG2 VAL A  40      38.152  50.940  58.627  1.00 56.20           C  
ATOM    273  N   GLY A  41      40.868  52.949  61.997  1.00 45.16           N  
ATOM    274  CA  GLY A  41      41.158  53.344  63.354  1.00 45.16           C  
ATOM    275  C   GLY A  41      40.404  54.573  63.771  1.00 45.16           C  
ATOM    276  O   GLY A  41      39.624  55.146  63.013  1.00 45.16           O  
ATOM    277  N   THR A  42      40.629  54.991  65.040  1.00144.65           N  
ATOM    278  CA  THR A  42      40.041  56.187  65.581  1.00144.65           C  
ATOM    279  C   THR A  42      40.788  56.588  66.822  1.00144.65           C  
ATOM    280  O   THR A  42      41.017  55.771  67.712  1.00144.65           O  
ATOM    281  CB  THR A  42      38.601  56.000  65.962  1.00144.65           C  
ATOM    282  CG2 THR A  42      38.505  54.875  67.008  1.00144.65           C  
ATOM    283  OG1 THR A  42      38.063  57.209  66.476  1.00144.65           O  
ATOM    284  N   LEU A  43      41.147  57.884  66.935  1.00 84.16           N  
ATOM    285  CA  LEU A  43      41.862  58.362  68.086  1.00 84.16           C  
ATOM    286  C   LEU A  43      40.864  58.477  69.194  1.00 84.16           C  
ATOM    287  O   LEU A  43      40.046  59.395  69.229  1.00 84.16           O  
ATOM    288  CB  LEU A  43      42.448  59.766  67.873  1.00 84.16           C  
ATOM    289  CG  LEU A  43      43.399  59.861  66.665  1.00 84.16           C  
ATOM    290  CD1 LEU A  43      43.956  61.284  66.509  1.00 84.16           C  
ATOM    291  CD2 LEU A  43      44.497  58.787  66.725  1.00 84.16           C  
ATOM    292  N   LEU A  44      40.929  57.526  70.140  1.00199.15           N  
ATOM    293  CA  LEU A  44      40.047  57.447  71.267  1.00199.15           C  
ATOM    294  C   LEU A  44      40.305  58.570  72.226  1.00199.15           C  
ATOM    295  O   LEU A  44      39.435  58.921  73.020  1.00199.15           O  
ATOM    296  CB  LEU A  44      40.075  56.076  71.980  1.00199.15           C  
ATOM    297  CG  LEU A  44      41.459  55.441  72.227  1.00199.15           C  
ATOM    298  CD1 LEU A  44      42.192  55.123  70.917  1.00199.15           C  
ATOM    299  CD2 LEU A  44      42.297  56.259  73.211  1.00199.15           C  
ATOM    300  N   ASN A  45      41.530  59.127  72.215  1.00 63.29           N  
ATOM    301  CA  ASN A  45      41.917  60.178  73.115  1.00 63.29           C  
ATOM    302  C   ASN A  45      41.105  61.431  72.925  1.00 63.29           C  
ATOM    303  O   ASN A  45      40.619  62.006  73.897  1.00 63.29           O  
ATOM    304  CB  ASN A  45      43.392  60.569  72.930  1.00 63.29           C  
ATOM    305  CG  ASN A  45      43.717  61.682  73.911  1.00 63.29           C  
ATOM    306  ND2 ASN A  45      44.182  62.840  73.368  1.00 63.29           N  
ATOM    307  OD1 ASN A  45      43.556  61.535  75.122  1.00 63.29           O  
ATOM    308  N   LYS A  46      40.911  61.876  71.670  1.00141.87           N  
ATOM    309  CA  LYS A  46      40.276  63.139  71.405  1.00141.87           C  
ATOM    310  C   LYS A  46      38.828  63.121  71.775  1.00141.87           C  
ATOM    311  O   LYS A  46      38.177  62.077  71.789  1.00141.87           O  
ATOM    312  CB  LYS A  46      40.391  63.572  69.938  1.00141.87           C  
ATOM    313  CG  LYS A  46      41.845  63.794  69.528  1.00141.87           C  
ATOM    314  CD  LYS A  46      42.566  64.752  70.477  1.00141.87           C  
ATOM    315  CE  LYS A  46      43.980  65.130  70.044  1.00141.87           C  
ATOM    316  NZ  LYS A  46      43.933  66.335  69.189  1.00141.87           N1+
ATOM    317  N   LEU A  47      38.309  64.329  72.092  1.00158.59           N  
ATOM    318  CA  LEU A  47      36.958  64.582  72.517  1.00158.59           C  
ATOM    319  C   LEU A  47      36.160  65.045  71.333  1.00158.59           C  
ATOM    320  O   LEU A  47      36.685  65.308  70.254  1.00158.59           O  
ATOM    321  CB  LEU A  47      36.840  65.738  73.522  1.00158.59           C  
ATOM    322  CG  LEU A  47      37.664  65.562  74.805  1.00158.59           C  
ATOM    323  CD1 LEU A  47      37.390  66.708  75.789  1.00158.59           C  
ATOM    324  CD2 LEU A  47      37.460  64.173  75.424  1.00158.59           C  
ATOM    325  N   PRO A  48      34.883  65.195  71.552  1.00224.51           N  
ATOM    326  CA  PRO A  48      33.966  65.523  70.496  1.00224.51           C  
ATOM    327  C   PRO A  48      34.186  66.745  69.657  1.00224.51           C  
ATOM    328  O   PRO A  48      33.766  66.711  68.526  1.00224.51           O  
ATOM    329  CB  PRO A  48      32.576  65.445  71.126  1.00224.51           C  
ATOM    330  CG  PRO A  48      32.744  64.384  72.230  1.00224.51           C  
ATOM    331  CD  PRO A  48      34.222  64.491  72.641  1.00224.51           C  
ATOM    332  N   GLY A  49      34.661  67.889  70.137  1.00168.56           N  
ATOM    333  CA  GLY A  49      34.946  69.050  69.323  1.00168.56           C  
ATOM    334  C   GLY A  49      36.330  69.065  68.744  1.00168.56           C  
ATOM    335  O   GLY A  49      36.603  69.787  67.786  1.00168.56           O  
ATOM    336  N   ASP A  50      37.259  68.329  69.379  1.00 81.18           N  
ATOM    337  CA  ASP A  50      38.680  68.448  69.174  1.00 81.18           C  
ATOM    338  C   ASP A  50      39.097  68.389  67.737  1.00 81.18           C  
ATOM    339  O   ASP A  50      38.374  67.930  66.854  1.00 81.18           O  
ATOM    340  CB  ASP A  50      39.482  67.366  69.921  1.00 81.18           C  
ATOM    341  CG  ASP A  50      39.305  67.586  71.418  1.00 81.18           C  
ATOM    342  OD1 ASP A  50      38.829  68.686  71.806  1.00 81.18           O  
ATOM    343  OD2 ASP A  50      39.639  66.652  72.195  1.00 81.18           O1-
ATOM    344  N   VAL A  51      40.310  68.929  67.481  1.00 47.66           N  
ATOM    345  CA  VAL A  51      40.859  68.937  66.158  1.00 47.66           C  
ATOM    346  C   VAL A  51      41.970  67.943  66.125  1.00 47.66           C  
ATOM    347  O   VAL A  51      42.813  67.892  67.020  1.00 47.66           O  
ATOM    348  CB  VAL A  51      41.422  70.263  65.743  1.00 47.66           C  
ATOM    349  CG1 VAL A  51      42.061  70.111  64.352  1.00 47.66           C  
ATOM    350  CG2 VAL A  51      40.294  71.307  65.797  1.00 47.66           C  
ATOM    351  N   TRP A  52      42.002  67.117  65.063  1.00 80.49           N  
ATOM    352  CA  TRP A  52      43.012  66.111  65.000  1.00 80.49           C  
ATOM    353  C   TRP A  52      44.214  66.702  64.354  1.00 80.49           C  
ATOM    354  O   TRP A  52      44.147  67.281  63.273  1.00 80.49           O  
ATOM    355  CB  TRP A  52      42.597  64.851  64.224  1.00 80.49           C  
ATOM    356  CG  TRP A  52      41.510  64.070  64.920  1.00 80.49           C  
ATOM    357  CD1 TRP A  52      40.685  64.454  65.936  1.00 80.49           C  
ATOM    358  CD2 TRP A  52      41.158  62.715  64.600  1.00 80.49           C  
ATOM    359  CE2 TRP A  52      40.115  62.349  65.449  1.00 80.49           C  
ATOM    360  CE3 TRP A  52      41.664  61.848  63.676  1.00 80.49           C  
ATOM    361  NE1 TRP A  52      39.833  63.426  66.263  1.00 80.49           N  
ATOM    362  CZ2 TRP A  52      39.557  61.104  65.383  1.00 80.49           C  
ATOM    363  CZ3 TRP A  52      41.100  60.593  63.611  1.00 80.49           C  
ATOM    364  CH2 TRP A  52      40.066  60.229  64.449  1.00 80.49           C  
ATOM    365  N   THR A  53      45.363  66.586  65.033  1.00110.64           N  
ATOM    366  CA  THR A  53      46.579  67.128  64.517  1.00110.64           C  
ATOM    367  C   THR A  53      47.195  66.127  63.591  1.00110.64           C  
ATOM    368  O   THR A  53      47.122  64.921  63.819  1.00110.64           O  
ATOM    369  CB  THR A  53      47.549  67.430  65.618  1.00110.64           C  
ATOM    370  CG2 THR A  53      47.823  66.137  66.403  1.00110.64           C  
ATOM    371  OG1 THR A  53      48.750  67.968  65.095  1.00110.64           O  
ATOM    372  N   VAL A  54      47.866  66.616  62.530  1.00119.17           N  
ATOM    373  CA  VAL A  54      48.474  65.735  61.577  1.00119.17           C  
ATOM    374  C   VAL A  54      49.460  64.878  62.291  1.00119.17           C  
ATOM    375  O   VAL A  54      49.692  63.737  61.900  1.00119.17           O  
ATOM    376  CB  VAL A  54      49.165  66.432  60.440  1.00119.17           C  
ATOM    377  CG1 VAL A  54      48.109  66.971  59.470  1.00119.17           C  
ATOM    378  CG2 VAL A  54      50.026  67.557  61.022  1.00119.17           C  
ATOM    379  N   ALA A  55      50.080  65.402  63.360  1.00 32.64           N  
ATOM    380  CA  ALA A  55      51.048  64.608  64.054  1.00 32.64           C  
ATOM    381  C   ALA A  55      50.387  63.364  64.574  1.00 32.64           C  
ATOM    382  O   ALA A  55      50.922  62.268  64.419  1.00 32.64           O  
ATOM    383  CB  ALA A  55      51.659  65.343  65.259  1.00 32.64           C  
ATOM    384  N   GLU A  56      49.197  63.490  65.197  1.00108.84           N  
ATOM    385  CA  GLU A  56      48.537  62.340  65.751  1.00108.84           C  
ATOM    386  C   GLU A  56      48.062  61.424  64.662  1.00108.84           C  
ATOM    387  O   GLU A  56      48.170  60.203  64.781  1.00108.84           O  
ATOM    388  CB  GLU A  56      47.376  62.709  66.697  1.00108.84           C  
ATOM    389  CG  GLU A  56      46.313  63.619  66.090  1.00108.84           C  
ATOM    390  CD  GLU A  56      45.397  64.076  67.216  1.00108.84           C  
ATOM    391  OE1 GLU A  56      45.521  63.548  68.354  1.00108.84           O  
ATOM    392  OE2 GLU A  56      44.561  64.975  66.947  1.00108.84           O1-
ATOM    393  N   ILE A  57      47.528  61.988  63.561  1.00 45.45           N  
ATOM    394  CA  ILE A  57      47.033  61.163  62.497  1.00 45.45           C  
ATOM    395  C   ILE A  57      48.176  60.414  61.909  1.00 45.45           C  
ATOM    396  O   ILE A  57      48.074  59.224  61.616  1.00 45.45           O  
ATOM    397  CB  ILE A  57      46.413  61.932  61.377  1.00 45.45           C  
ATOM    398  CG1 ILE A  57      45.191  62.708  61.874  1.00 45.45           C  
ATOM    399  CG2 ILE A  57      46.086  60.944  60.245  1.00 45.45           C  
ATOM    400  CD1 ILE A  57      44.644  63.639  60.803  1.00 45.45           C  
ATOM    401  N   GLN A  58      49.310  61.105  61.721  1.00 51.22           N  
ATOM    402  CA  GLN A  58      50.432  60.478  61.098  1.00 51.22           C  
ATOM    403  C   GLN A  58      50.884  59.353  61.976  1.00 51.22           C  
ATOM    404  O   GLN A  58      51.273  58.293  61.488  1.00 51.22           O  
ATOM    405  CB  GLN A  58      51.606  61.445  60.881  1.00 51.22           C  
ATOM    406  CG  GLN A  58      52.560  60.958  59.795  1.00 51.22           C  
ATOM    407  CD  GLN A  58      51.797  61.075  58.479  1.00 51.22           C  
ATOM    408  NE2 GLN A  58      51.621  59.926  57.772  1.00 51.22           N  
ATOM    409  OE1 GLN A  58      51.353  62.158  58.101  1.00 51.22           O  
ATOM    410  N   ALA A  59      50.838  59.554  63.306  1.00 25.91           N  
ATOM    411  CA  ALA A  59      51.291  58.535  64.209  1.00 25.91           C  
ATOM    412  C   ALA A  59      50.441  57.312  64.047  1.00 25.91           C  
ATOM    413  O   ALA A  59      50.957  56.198  63.962  1.00 25.91           O  
ATOM    414  CB  ALA A  59      51.198  58.966  65.682  1.00 25.91           C  
ATOM    415  N   LEU A  60      49.109  57.492  63.973  1.00 49.90           N  
ATOM    416  CA  LEU A  60      48.218  56.370  63.877  1.00 49.90           C  
ATOM    417  C   LEU A  60      48.490  55.641  62.605  1.00 49.90           C  
ATOM    418  O   LEU A  60      48.643  54.421  62.601  1.00 49.90           O  
ATOM    419  CB  LEU A  60      46.740  56.785  63.829  1.00 49.90           C  
ATOM    420  CG  LEU A  60      45.779  55.589  63.693  1.00 49.90           C  
ATOM    421  CD1 LEU A  60      45.822  54.690  64.938  1.00 49.90           C  
ATOM    422  CD2 LEU A  60      44.361  56.050  63.330  1.00 49.90           C  
ATOM    423  N   LYS A  61      48.611  56.389  61.493  1.00166.25           N  
ATOM    424  CA  LYS A  61      48.806  55.795  60.206  1.00166.25           C  
ATOM    425  C   LYS A  61      50.039  54.965  60.250  1.00166.25           C  
ATOM    426  O   LYS A  61      50.066  53.854  59.726  1.00166.25           O  
ATOM    427  CB  LYS A  61      49.084  56.838  59.110  1.00166.25           C  
ATOM    428  CG  LYS A  61      47.846  57.396  58.424  1.00166.25           C  
ATOM    429  CD  LYS A  61      47.152  56.348  57.558  1.00166.25           C  
ATOM    430  CE  LYS A  61      48.023  55.865  56.395  1.00166.25           C  
ATOM    431  NZ  LYS A  61      47.316  54.816  55.631  1.00166.25           N1+
ATOM    432  N   GLN A  62      51.102  55.494  60.872  1.00 81.56           N  
ATOM    433  CA  GLN A  62      52.350  54.798  60.856  1.00 81.56           C  
ATOM    434  C   GLN A  62      52.284  53.508  61.612  1.00 81.56           C  
ATOM    435  O   GLN A  62      52.740  52.479  61.120  1.00 81.56           O  
ATOM    436  CB  GLN A  62      53.494  55.627  61.445  1.00 81.56           C  
ATOM    437  CG  GLN A  62      54.829  54.888  61.432  1.00 81.56           C  
ATOM    438  CD  GLN A  62      55.889  55.942  61.665  1.00 81.56           C  
ATOM    439  NE2 GLN A  62      56.722  55.763  62.725  1.00 81.56           N  
ATOM    440  OE1 GLN A  62      55.964  56.913  60.917  1.00 81.56           O  
ATOM    441  N   SER A  63      51.676  53.512  62.811  1.00 34.89           N  
ATOM    442  CA  SER A  63      51.679  52.320  63.610  1.00 34.89           C  
ATOM    443  C   SER A  63      50.995  51.243  62.835  1.00 34.89           C  
ATOM    444  O   SER A  63      51.318  50.064  62.974  1.00 34.89           O  
ATOM    445  CB  SER A  63      50.927  52.489  64.943  1.00 34.89           C  
ATOM    446  OG  SER A  63      49.549  52.730  64.702  1.00 34.89           O  
ATOM    447  N   VAL A  64      49.998  51.626  62.019  1.00 48.84           N  
ATOM    448  CA  VAL A  64      49.277  50.675  61.225  1.00 48.84           C  
ATOM    449  C   VAL A  64      50.142  50.127  60.132  1.00 48.84           C  
ATOM    450  O   VAL A  64      50.206  48.919  59.917  1.00 48.84           O  
ATOM    451  CB  VAL A  64      48.057  51.265  60.587  1.00 48.84           C  
ATOM    452  CG1 VAL A  64      47.429  50.211  59.658  1.00 48.84           C  
ATOM    453  CG2 VAL A  64      47.115  51.750  61.704  1.00 48.84           C  
ATOM    454  N   GLU A  65      50.856  51.024  59.434  1.00 74.14           N  
ATOM    455  CA  GLU A  65      51.658  50.721  58.283  1.00 74.14           C  
ATOM    456  C   GLU A  65      52.800  49.825  58.659  1.00 74.14           C  
ATOM    457  O   GLU A  65      53.275  49.041  57.839  1.00 74.14           O  
ATOM    458  CB  GLU A  65      52.203  52.014  57.648  1.00 74.14           C  
ATOM    459  CG  GLU A  65      51.073  52.864  57.051  1.00 74.14           C  
ATOM    460  CD  GLU A  65      51.559  54.290  56.826  1.00 74.14           C  
ATOM    461  OE1 GLU A  65      51.885  54.971  57.835  1.00 74.14           O  
ATOM    462  OE2 GLU A  65      51.598  54.723  55.644  1.00 74.14           O1-
ATOM    463  N   GLN A  66      53.291  49.920  59.906  1.00 73.96           N  
ATOM    464  CA  GLN A  66      54.424  49.125  60.288  1.00 73.96           C  
ATOM    465  C   GLN A  66      54.082  47.670  60.165  1.00 73.96           C  
ATOM    466  O   GLN A  66      54.890  46.867  59.699  1.00 73.96           O  
ATOM    467  CB  GLN A  66      54.877  49.400  61.728  1.00 73.96           C  
ATOM    468  CG  GLN A  66      55.412  50.821  61.904  1.00 73.96           C  
ATOM    469  CD  GLN A  66      55.830  50.989  63.352  1.00 73.96           C  
ATOM    470  NE2 GLN A  66      56.503  52.131  63.653  1.00 73.96           N  
ATOM    471  OE1 GLN A  66      55.569  50.130  64.194  1.00 73.96           O  
ATOM    472  N   GLU A  67      52.860  47.301  60.576  1.00134.95           N  
ATOM    473  CA  GLU A  67      52.349  45.962  60.528  1.00134.95           C  
ATOM    474  C   GLU A  67      52.089  45.574  59.107  1.00134.95           C  
ATOM    475  O   GLU A  67      51.677  44.446  58.837  1.00134.95           O  
ATOM    476  CB  GLU A  67      51.065  45.756  61.345  1.00134.95           C  
ATOM    477  CG  GLU A  67      51.337  45.796  62.848  1.00134.95           C  
ATOM    478  CD  GLU A  67      52.345  44.697  63.152  1.00134.95           C  
ATOM    479  OE1 GLU A  67      52.031  43.512  62.860  1.00134.95           O  
ATOM    480  OE2 GLU A  67      53.446  45.026  63.669  1.00134.95           O1-
ATOM    481  N   GLY A  68      52.192  46.532  58.169  1.00 31.62           N  
ATOM    482  CA  GLY A  68      51.993  46.187  56.792  1.00 31.62           C  
ATOM    483  C   GLY A  68      50.530  46.240  56.515  1.00 31.62           C  
ATOM    484  O   GLY A  68      50.031  45.568  55.613  1.00 31.62           O  
ATOM    485  N   LEU A  69      49.796  47.033  57.316  1.00 50.02           N  
ATOM    486  CA  LEU A  69      48.385  47.178  57.121  1.00 50.02           C  
ATOM    487  C   LEU A  69      48.147  48.588  56.674  1.00 50.02           C  
ATOM    488  O   LEU A  69      48.888  49.497  57.040  1.00 50.02           O  
ATOM    489  CB  LEU A  69      47.574  46.966  58.411  1.00 50.02           C  
ATOM    490  CG  LEU A  69      47.681  45.540  58.983  1.00 50.02           C  
ATOM    491  CD1 LEU A  69      46.851  45.393  60.268  1.00 50.02           C  
ATOM    492  CD2 LEU A  69      47.316  44.484  57.928  1.00 50.02           C  
ATOM    493  N   ALA A  70      47.098  48.812  55.859  1.00 43.18           N  
ATOM    494  CA  ALA A  70      46.841  50.140  55.378  1.00 43.18           C  
ATOM    495  C   ALA A  70      45.730  50.737  56.191  1.00 43.18           C  
ATOM    496  O   ALA A  70      44.839  50.025  56.652  1.00 43.18           O  
ATOM    497  CB  ALA A  70      46.406  50.187  53.904  1.00 43.18           C  
ATOM    498  N   LEU A  71      45.778  52.072  56.423  1.00184.59           N  
ATOM    499  CA  LEU A  71      44.705  52.714  57.141  1.00184.59           C  
ATOM    500  C   LEU A  71      43.632  53.034  56.160  1.00184.59           C  
ATOM    501  O   LEU A  71      43.702  54.032  55.445  1.00184.59           O  
ATOM    502  CB  LEU A  71      45.002  54.085  57.779  1.00184.59           C  
ATOM    503  CG  LEU A  71      45.708  54.073  59.138  1.00184.59           C  
ATOM    504  CD1 LEU A  71      44.875  53.322  60.189  1.00184.59           C  
ATOM    505  CD2 LEU A  71      47.160  53.601  59.026  1.00184.59           C  
ATOM    506  N   LEU A  72      42.583  52.201  56.146  1.00 65.82           N  
ATOM    507  CA  LEU A  72      41.496  52.343  55.228  1.00 65.82           C  
ATOM    508  C   LEU A  72      40.728  53.603  55.500  1.00 65.82           C  
ATOM    509  O   LEU A  72      40.293  54.268  54.563  1.00 65.82           O  
ATOM    510  CB  LEU A  72      40.525  51.156  55.302  1.00 65.82           C  
ATOM    511  CG  LEU A  72      41.229  49.819  55.004  1.00 65.82           C  
ATOM    512  CD1 LEU A  72      40.223  48.664  54.896  1.00 65.82           C  
ATOM    513  CD2 LEU A  72      42.156  49.933  53.785  1.00 65.82           C  
ATOM    514  N   GLY A  73      40.516  53.961  56.784  1.00 43.18           N  
ATOM    515  CA  GLY A  73      39.770  55.162  57.060  1.00 43.18           C  
ATOM    516  C   GLY A  73      39.607  55.298  58.541  1.00 43.18           C  
ATOM    517  O   GLY A  73      39.837  54.356  59.296  1.00 43.18           O  
ATOM    518  N   ILE A  74      39.171  56.489  59.000  1.00107.95           N  
ATOM    519  CA  ILE A  74      38.997  56.708  60.409  1.00107.95           C  
ATOM    520  C   ILE A  74      37.524  56.789  60.669  1.00107.95           C  
ATOM    521  O   ILE A  74      36.754  57.286  59.847  1.00107.95           O  
ATOM    522  CB  ILE A  74      39.686  57.951  60.918  1.00107.95           C  
ATOM    523  CG1 ILE A  74      39.115  59.242  60.301  1.00107.95           C  
ATOM    524  CG2 ILE A  74      41.192  57.765  60.658  1.00107.95           C  
ATOM    525  CD1 ILE A  74      37.789  59.709  60.906  1.00107.95           C  
ATOM    526  N   GLU A  75      37.092  56.258  61.831  1.00176.60           N  
ATOM    527  CA  GLU A  75      35.699  56.220  62.163  1.00176.60           C  
ATOM    528  C   GLU A  75      35.375  57.329  63.090  1.00176.60           C  
ATOM    529  O   GLU A  75      35.433  58.493  62.690  1.00176.60           O  
ATOM    530  CB  GLU A  75      35.231  54.922  62.843  1.00176.60           C  
ATOM    531  CG  GLU A  75      35.071  53.753  61.875  1.00176.60           C  
ATOM    532  CD  GLU A  75      34.303  52.649  62.585  1.00176.60           C  
ATOM    533  OE1 GLU A  75      34.285  52.648  63.845  1.00176.60           O  
ATOM    534  OE2 GLU A  75      33.717  51.792  61.872  1.00176.60           O1-
ATOM    535  N   SER A  76      35.030  56.941  64.346  1.00134.16           N  
ATOM    536  CA  SER A  76      34.537  57.784  65.405  1.00134.16           C  
ATOM    537  C   SER A  76      35.125  59.132  65.269  1.00134.16           C  
ATOM    538  O   SER A  76      36.307  59.367  65.514  1.00134.16           O  
ATOM    539  CB  SER A  76      34.860  57.273  66.818  1.00134.16           C  
ATOM    540  OG  SER A  76      34.117  56.095  67.083  1.00134.16           O  
ATOM    541  N   VAL A  77      34.269  60.055  64.811  1.00126.33           N  
ATOM    542  CA  VAL A  77      34.718  61.384  64.544  1.00126.33           C  
ATOM    543  C   VAL A  77      34.112  62.298  65.550  1.00126.33           C  
ATOM    544  O   VAL A  77      33.290  61.915  66.382  1.00126.33           O  
ATOM    545  CB  VAL A  77      34.328  61.887  63.184  1.00126.33           C  
ATOM    546  CG1 VAL A  77      32.828  62.224  63.205  1.00126.33           C  
ATOM    547  CG2 VAL A  77      35.241  63.063  62.800  1.00126.33           C  
ATOM    548  N   ALA A  78      34.541  63.562  65.494  1.00 89.49           N  
ATOM    549  CA  ALA A  78      34.151  64.514  66.493  1.00 89.49           C  
ATOM    550  C   ALA A  78      32.923  65.283  66.066  1.00 89.49           C  
ATOM    551  O   ALA A  78      33.045  66.382  65.527  1.00 89.49           O  
ATOM    552  CB  ALA A  78      35.319  65.497  66.681  1.00 89.49           C  
ATOM    553  N   ILE A  79      31.697  64.768  66.359  1.00150.75           N  
ATOM    554  CA  ILE A  79      30.517  65.529  66.027  1.00150.75           C  
ATOM    555  C   ILE A  79      29.961  66.143  67.286  1.00150.75           C  
ATOM    556  O   ILE A  79      29.092  65.593  67.961  1.00150.75           O  
ATOM    557  CB  ILE A  79      29.437  64.735  65.326  1.00150.75           C  
ATOM    558  CG1 ILE A  79      28.942  63.542  66.163  1.00150.75           C  
ATOM    559  CG2 ILE A  79      29.954  64.360  63.928  1.00150.75           C  
ATOM    560  CD1 ILE A  79      30.011  62.505  66.493  1.00150.75           C  
ATOM    561  N   HIS A  80      30.409  67.376  67.584  1.00 68.57           N  
ATOM    562  CA  HIS A  80      30.074  68.055  68.803  1.00 68.57           C  
ATOM    563  C   HIS A  80      28.597  68.285  68.838  1.00 68.57           C  
ATOM    564  O   HIS A  80      27.954  68.495  67.813  1.00 68.57           O  
ATOM    565  CB  HIS A  80      30.783  69.418  68.930  1.00 68.57           C  
ATOM    566  CG  HIS A  80      30.703  70.040  70.294  1.00 68.57           C  
ATOM    567  CD2 HIS A  80      31.629  70.073  71.291  1.00 68.57           C  
ATOM    568  ND1 HIS A  80      29.614  70.734  70.772  1.00 68.57           N  
ATOM    569  CE1 HIS A  80      29.932  71.148  72.024  1.00 68.57           C  
ATOM    570  NE2 HIS A  80      31.145  70.770  72.383  1.00 68.57           N  
ATOM    571  N   ASP A  81      28.031  68.272  70.057  1.00 64.81           N  
ATOM    572  CA  ASP A  81      26.617  68.401  70.256  1.00 64.81           C  
ATOM    573  C   ASP A  81      26.175  69.728  69.729  1.00 64.81           C  
ATOM    574  O   ASP A  81      25.012  69.899  69.362  1.00 64.81           O  
ATOM    575  CB  ASP A  81      26.195  68.343  71.736  1.00 64.81           C  
ATOM    576  CG  ASP A  81      26.404  66.925  72.250  1.00 64.81           C  
ATOM    577  OD1 ASP A  81      27.389  66.272  71.812  1.00 64.81           O  
ATOM    578  OD2 ASP A  81      25.573  66.469  73.079  1.00 64.81           O1-
ATOM    579  N   ALA A  82      27.090  70.716  69.708  1.00 44.02           N  
ATOM    580  CA  ALA A  82      26.735  72.039  69.284  1.00 44.02           C  
ATOM    581  C   ALA A  82      26.245  72.007  67.871  1.00 44.02           C  
ATOM    582  O   ALA A  82      25.204  72.584  67.561  1.00 44.02           O  
ATOM    583  CB  ALA A  82      27.926  73.012  69.336  1.00 44.02           C  
ATOM    584  N   ILE A  83      26.964  71.305  66.978  1.00 51.61           N  
ATOM    585  CA  ILE A  83      26.568  71.275  65.600  1.00 51.61           C  
ATOM    586  C   ILE A  83      25.237  70.597  65.491  1.00 51.61           C  
ATOM    587  O   ILE A  83      24.361  71.031  64.744  1.00 51.61           O  
ATOM    588  CB  ILE A  83      27.536  70.530  64.719  1.00 51.61           C  
ATOM    589  CG1 ILE A  83      27.628  69.048  65.121  1.00 51.61           C  
ATOM    590  CG2 ILE A  83      28.883  71.272  64.766  1.00 51.61           C  
ATOM    591  CD1 ILE A  83      28.357  68.181  64.094  1.00 51.61           C  
ATOM    592  N   LYS A  84      25.065  69.483  66.224  1.00 85.92           N  
ATOM    593  CA  LYS A  84      23.852  68.720  66.148  1.00 85.92           C  
ATOM    594  C   LYS A  84      22.682  69.484  66.707  1.00 85.92           C  
ATOM    595  O   LYS A  84      21.633  69.585  66.072  1.00 85.92           O  
ATOM    596  CB  LYS A  84      23.953  67.386  66.907  1.00 85.92           C  
ATOM    597  CG  LYS A  84      24.931  66.400  66.262  1.00 85.92           C  
ATOM    598  CD  LYS A  84      25.303  65.222  67.162  1.00 85.92           C  
ATOM    599  CE  LYS A  84      26.278  65.594  68.282  1.00 85.92           C  
ATOM    600  NZ  LYS A  84      26.592  64.402  69.102  1.00 85.92           N1+
ATOM    601  N   ALA A  85      22.833  70.055  67.915  1.00 60.91           N  
ATOM    602  CA  ALA A  85      21.772  70.772  68.568  1.00 60.91           C  
ATOM    603  C   ALA A  85      21.440  71.995  67.775  1.00 60.91           C  
ATOM    604  O   ALA A  85      20.270  72.357  67.659  1.00 60.91           O  
ATOM    605  CB  ALA A  85      22.151  71.232  69.986  1.00 60.91           C  
ATOM    606  N   GLY A  86      22.468  72.653  67.195  1.00 51.21           N  
ATOM    607  CA  GLY A  86      22.239  73.849  66.433  1.00 51.21           C  
ATOM    608  C   GLY A  86      22.605  75.057  67.240  1.00 51.21           C  
ATOM    609  O   GLY A  86      22.168  76.167  66.944  1.00 51.21           O  
ATOM    610  N   THR A  87      23.444  74.881  68.274  1.00135.18           N  
ATOM    611  CA  THR A  87      23.807  75.982  69.116  1.00135.18           C  
ATOM    612  C   THR A  87      24.662  76.939  68.327  1.00135.18           C  
ATOM    613  O   THR A  87      24.900  76.740  67.138  1.00135.18           O  
ATOM    614  CB  THR A  87      24.546  75.524  70.335  1.00135.18           C  
ATOM    615  CG2 THR A  87      25.981  75.147  69.937  1.00135.18           C  
ATOM    616  OG1 THR A  87      24.556  76.546  71.312  1.00135.18           O  
ATOM    617  N   ASP A  88      25.060  78.062  68.960  1.00115.67           N  
ATOM    618  CA  ASP A  88      25.856  79.111  68.371  1.00115.67           C  
ATOM    619  C   ASP A  88      27.279  78.682  68.164  1.00115.67           C  
ATOM    620  O   ASP A  88      27.917  79.054  67.180  1.00115.67           O  
ATOM    621  CB  ASP A  88      25.899  80.365  69.255  1.00115.67           C  
ATOM    622  CG  ASP A  88      24.492  80.930  69.271  1.00115.67           C  
ATOM    623  OD1 ASP A  88      23.663  80.452  68.452  1.00115.67           O  
ATOM    624  OD2 ASP A  88      24.224  81.843  70.097  1.00115.67           O1-
ATOM    625  N   GLN A  89      27.796  77.874  69.102  1.00 67.69           N  
ATOM    626  CA  GLN A  89      29.160  77.427  69.177  1.00 67.69           C  
ATOM    627  C   GLN A  89      29.487  76.590  67.981  1.00 67.69           C  
ATOM    628  O   GLN A  89      30.655  76.385  67.655  1.00 67.69           O  
ATOM    629  CB  GLN A  89      29.451  76.598  70.439  1.00 67.69           C  
ATOM    630  CG  GLN A  89      29.266  77.403  71.728  1.00 67.69           C  
ATOM    631  CD  GLN A  89      29.577  76.504  72.915  1.00 67.69           C  
ATOM    632  NE2 GLN A  89      29.735  77.125  74.115  1.00 67.69           N  
ATOM    633  OE1 GLN A  89      29.677  75.285  72.784  1.00 67.69           O  
ATOM    634  N   ARG A  90      28.459  76.065  67.300  1.00 81.30           N  
ATOM    635  CA  ARG A  90      28.654  75.144  66.219  1.00 81.30           C  
ATOM    636  C   ARG A  90      29.561  75.726  65.171  1.00 81.30           C  
ATOM    637  O   ARG A  90      30.332  74.995  64.553  1.00 81.30           O  
ATOM    638  CB  ARG A  90      27.344  74.741  65.519  1.00 81.30           C  
ATOM    639  CG  ARG A  90      26.597  75.898  64.852  1.00 81.30           C  
ATOM    640  CD  ARG A  90      25.304  75.450  64.168  1.00 81.30           C  
ATOM    641  NE  ARG A  90      24.668  76.648  63.551  1.00 81.30           N  
ATOM    642  CZ  ARG A  90      23.518  76.502  62.831  1.00 81.30           C  
ATOM    643  NH1 ARG A  90      22.952  75.268  62.696  1.00 81.30           N1+
ATOM    644  NH2 ARG A  90      22.934  77.590  62.250  1.00 81.30           N  
ATOM    645  N   ASP A  91      29.505  77.047  64.925  1.00 46.61           N  
ATOM    646  CA  ASP A  91      30.321  77.630  63.894  1.00 46.61           C  
ATOM    647  C   ASP A  91      31.772  77.378  64.192  1.00 46.61           C  
ATOM    648  O   ASP A  91      32.562  77.126  63.284  1.00 46.61           O  
ATOM    649  CB  ASP A  91      30.113  79.148  63.757  1.00 46.61           C  
ATOM    650  CG  ASP A  91      28.750  79.379  63.114  1.00 46.61           C  
ATOM    651  OD1 ASP A  91      28.447  78.686  62.106  1.00 46.61           O  
ATOM    652  OD2 ASP A  91      27.991  80.243  63.628  1.00 46.61           O1-
ATOM    653  N   HIS A  92      32.174  77.470  65.472  1.00 51.94           N  
ATOM    654  CA  HIS A  92      33.538  77.237  65.857  1.00 51.94           C  
ATOM    655  C   HIS A  92      33.896  75.798  65.628  1.00 51.94           C  
ATOM    656  O   HIS A  92      34.961  75.488  65.095  1.00 51.94           O  
ATOM    657  CB  HIS A  92      33.770  77.568  67.343  1.00 51.94           C  
ATOM    658  CG  HIS A  92      35.168  77.308  67.817  1.00 51.94           C  
ATOM    659  CD2 HIS A  92      36.329  77.966  67.551  1.00 51.94           C  
ATOM    660  ND1 HIS A  92      35.506  76.274  68.661  1.00 51.94           N  
ATOM    661  CE1 HIS A  92      36.845  76.358  68.865  1.00 51.94           C  
ATOM    662  NE2 HIS A  92      37.389  77.369  68.210  1.00 51.94           N  
ATOM    663  N   TYR A  93      33.003  74.876  66.034  1.00 62.93           N  
ATOM    664  CA  TYR A  93      33.242  73.463  65.921  1.00 62.93           C  
ATOM    665  C   TYR A  93      33.277  73.035  64.487  1.00 62.93           C  
ATOM    666  O   TYR A  93      34.096  72.196  64.114  1.00 62.93           O  
ATOM    667  CB  TYR A  93      32.206  72.602  66.666  1.00 62.93           C  
ATOM    668  CG  TYR A  93      32.455  72.792  68.124  1.00 62.93           C  
ATOM    669  CD1 TYR A  93      33.544  72.196  68.719  1.00 62.93           C  
ATOM    670  CD2 TYR A  93      31.604  73.546  68.898  1.00 62.93           C  
ATOM    671  CE1 TYR A  93      33.790  72.359  70.061  1.00 62.93           C  
ATOM    672  CE2 TYR A  93      31.844  73.712  70.241  1.00 62.93           C  
ATOM    673  CZ  TYR A  93      32.939  73.120  70.825  1.00 62.93           C  
ATOM    674  OH  TYR A  93      33.186  73.292  72.204  1.00 62.93           O  
ATOM    675  N   ILE A  94      32.382  73.583  63.643  1.00 70.09           N  
ATOM    676  CA  ILE A  94      32.339  73.197  62.265  1.00 70.09           C  
ATOM    677  C   ILE A  94      33.651  73.564  61.654  1.00 70.09           C  
ATOM    678  O   ILE A  94      34.118  72.899  60.733  1.00 70.09           O  
ATOM    679  CB  ILE A  94      31.260  73.880  61.477  1.00 70.09           C  
ATOM    680  CG1 ILE A  94      31.502  75.396  61.438  1.00 70.09           C  
ATOM    681  CG2 ILE A  94      29.901  73.471  62.071  1.00 70.09           C  
ATOM    682  CD1 ILE A  94      30.678  76.119  60.378  1.00 70.09           C  
ATOM    683  N   ASP A  95      34.233  74.694  62.098  1.00 56.61           N  
ATOM    684  CA  ASP A  95      35.511  75.132  61.609  1.00 56.61           C  
ATOM    685  C   ASP A  95      36.596  74.196  62.055  1.00 56.61           C  
ATOM    686  O   ASP A  95      37.485  73.844  61.287  1.00 56.61           O  
ATOM    687  CB  ASP A  95      35.887  76.539  62.102  1.00 56.61           C  
ATOM    688  CG  ASP A  95      34.993  77.539  61.385  1.00 56.61           C  
ATOM    689  OD1 ASP A  95      34.575  77.241  60.235  1.00 56.61           O  
ATOM    690  OD2 ASP A  95      34.718  78.618  61.976  1.00 56.61           O1-
ATOM    691  N   ASN A  96      36.557  73.763  63.326  1.00 68.46           N  
ATOM    692  CA  ASN A  96      37.573  72.889  63.843  1.00 68.46           C  
ATOM    693  C   ASN A  96      37.473  71.578  63.135  1.00 68.46           C  
ATOM    694  O   ASN A  96      38.459  70.854  63.004  1.00 68.46           O  
ATOM    695  CB  ASN A  96      37.428  72.606  65.347  1.00 68.46           C  
ATOM    696  CG  ASN A  96      37.782  73.875  66.102  1.00 68.46           C  
ATOM    697  ND2 ASN A  96      38.695  74.699  65.521  1.00 68.46           N  
ATOM    698  OD1 ASN A  96      37.261  74.127  67.187  1.00 68.46           O  
ATOM    699  N   TYR A  97      36.244  71.213  62.732  1.00 79.62           N  
ATOM    700  CA  TYR A  97      35.987  69.959  62.089  1.00 79.62           C  
ATOM    701  C   TYR A  97      36.591  69.971  60.722  1.00 79.62           C  
ATOM    702  O   TYR A  97      37.245  69.014  60.320  1.00 79.62           O  
ATOM    703  CB  TYR A  97      34.474  69.698  61.965  1.00 79.62           C  
ATOM    704  CG  TYR A  97      34.248  68.273  61.595  1.00 79.62           C  
ATOM    705  CD1 TYR A  97      34.240  67.870  60.281  1.00 79.62           C  
ATOM    706  CD2 TYR A  97      34.035  67.332  62.577  1.00 79.62           C  
ATOM    707  CE1 TYR A  97      34.029  66.552  59.951  1.00 79.62           C  
ATOM    708  CE2 TYR A  97      33.822  66.013  62.255  1.00 79.62           C  
ATOM    709  CZ  TYR A  97      33.819  65.622  60.939  1.00 79.62           C  
ATOM    710  OH  TYR A  97      33.602  64.269  60.603  1.00 79.62           O  
ATOM    711  N   ARG A  98      36.399  71.075  59.976  1.00118.51           N  
ATOM    712  CA  ARG A  98      36.909  71.177  58.640  1.00118.51           C  
ATOM    713  C   ARG A  98      38.400  71.153  58.700  1.00118.51           C  
ATOM    714  O   ARG A  98      39.052  70.638  57.794  1.00118.51           O  
ATOM    715  CB  ARG A  98      36.464  72.458  57.911  1.00118.51           C  
ATOM    716  CG  ARG A  98      36.851  73.754  58.620  1.00118.51           C  
ATOM    717  CD  ARG A  98      36.573  75.008  57.790  1.00118.51           C  
ATOM    718  NE  ARG A  98      35.192  74.887  57.243  1.00118.51           N  
ATOM    719  CZ  ARG A  98      34.794  75.698  56.220  1.00118.51           C  
ATOM    720  NH1 ARG A  98      35.655  76.631  55.718  1.00118.51           N1+
ATOM    721  NH2 ARG A  98      33.542  75.570  55.691  1.00118.51           N  
ATOM    722  N   GLN A  99      38.979  71.727  59.770  1.00 52.60           N  
ATOM    723  CA  GLN A  99      40.407  71.785  59.895  1.00 52.60           C  
ATOM    724  C   GLN A  99      40.974  70.400  59.964  1.00 52.60           C  
ATOM    725  O   GLN A  99      41.954  70.091  59.286  1.00 52.60           O  
ATOM    726  CB  GLN A  99      40.863  72.547  61.151  1.00 52.60           C  
ATOM    727  CG  GLN A  99      42.383  72.604  61.306  1.00 52.60           C  
ATOM    728  CD  GLN A  99      42.969  73.221  60.046  1.00 52.60           C  
ATOM    729  NE2 GLN A  99      43.947  72.504  59.430  1.00 52.60           N  
ATOM    730  OE1 GLN A  99      42.563  74.300  59.614  1.00 52.60           O  
ATOM    731  N   THR A 100      40.353  69.520  60.766  1.00119.36           N  
ATOM    732  CA  THR A 100      40.814  68.173  60.932  1.00119.36           C  
ATOM    733  C   THR A 100      40.689  67.513  59.597  1.00119.36           C  
ATOM    734  O   THR A 100      41.532  66.710  59.202  1.00119.36           O  
ATOM    735  CB  THR A 100      39.942  67.395  61.864  1.00119.36           C  
ATOM    736  CG2 THR A 100      40.586  66.022  62.083  1.00119.36           C  
ATOM    737  OG1 THR A 100      39.829  68.071  63.105  1.00119.36           O  
ATOM    738  N   LEU A 101      39.620  67.853  58.850  1.00182.52           N  
ATOM    739  CA  LEU A 101      39.448  67.217  57.579  1.00182.52           C  
ATOM    740  C   LEU A 101      40.636  67.515  56.736  1.00182.52           C  
ATOM    741  O   LEU A 101      41.043  66.679  55.930  1.00182.52           O  
ATOM    742  CB  LEU A 101      38.281  67.673  56.673  1.00182.52           C  
ATOM    743  CG  LEU A 101      36.862  67.159  56.982  1.00182.52           C  
ATOM    744  CD1 LEU A 101      36.840  65.639  57.210  1.00182.52           C  
ATOM    745  CD2 LEU A 101      36.144  67.997  58.036  1.00182.52           C  
ATOM    746  N   ARG A 102      41.180  68.737  56.848  1.00126.00           N  
ATOM    747  CA  ARG A 102      42.319  69.094  56.059  1.00126.00           C  
ATOM    748  C   ARG A 102      43.472  68.230  56.457  1.00126.00           C  
ATOM    749  O   ARG A 102      44.228  67.757  55.611  1.00126.00           O  
ATOM    750  CB  ARG A 102      42.770  70.547  56.273  1.00126.00           C  
ATOM    751  CG  ARG A 102      41.789  71.599  55.754  1.00126.00           C  
ATOM    752  CD  ARG A 102      42.319  73.025  55.926  1.00126.00           C  
ATOM    753  NE  ARG A 102      41.339  73.957  55.305  1.00126.00           N  
ATOM    754  CZ  ARG A 102      40.310  74.476  56.036  1.00126.00           C  
ATOM    755  NH1 ARG A 102      40.175  74.157  57.356  1.00126.00           N1+
ATOM    756  NH2 ARG A 102      39.420  75.322  55.442  1.00126.00           N  
ATOM    757  N   ASN A 103      43.658  68.012  57.770  1.00125.18           N  
ATOM    758  CA  ASN A 103      44.780  67.225  58.185  1.00125.18           C  
ATOM    759  C   ASN A 103      44.652  65.781  57.798  1.00125.18           C  
ATOM    760  O   ASN A 103      45.651  65.151  57.460  1.00125.18           O  
ATOM    761  CB  ASN A 103      45.207  67.427  59.649  1.00125.18           C  
ATOM    762  CG  ASN A 103      44.001  67.447  60.548  1.00125.18           C  
ATOM    763  ND2 ASN A 103      43.491  66.247  60.925  1.00125.18           N  
ATOM    764  OD1 ASN A 103      43.526  68.520  60.914  1.00125.18           O  
ATOM    765  N   LEU A 104      43.434  65.209  57.823  1.00 55.00           N  
ATOM    766  CA  LEU A 104      43.257  63.834  57.433  1.00 55.00           C  
ATOM    767  C   LEU A 104      43.619  63.687  55.985  1.00 55.00           C  
ATOM    768  O   LEU A 104      44.217  62.690  55.583  1.00 55.00           O  
ATOM    769  CB  LEU A 104      41.804  63.350  57.594  1.00 55.00           C  
ATOM    770  CG  LEU A 104      41.365  63.152  59.056  1.00 55.00           C  
ATOM    771  CD1 LEU A 104      39.899  62.703  59.146  1.00 55.00           C  
ATOM    772  CD2 LEU A 104      42.298  62.166  59.778  1.00 55.00           C  
ATOM    773  N   GLY A 105      43.239  64.674  55.154  1.00 28.27           N  
ATOM    774  CA  GLY A 105      43.515  64.634  53.745  1.00 28.27           C  
ATOM    775  C   GLY A 105      44.994  64.686  53.517  1.00 28.27           C  
ATOM    776  O   GLY A 105      45.509  64.053  52.597  1.00 28.27           O  
ATOM    777  N   LYS A 106      45.711  65.478  54.335  1.00 99.94           N  
ATOM    778  CA  LYS A 106      47.132  65.640  54.193  1.00 99.94           C  
ATOM    779  C   LYS A 106      47.797  64.321  54.439  1.00 99.94           C  
ATOM    780  O   LYS A 106      48.808  63.994  53.821  1.00 99.94           O  
ATOM    781  CB  LYS A 106      47.706  66.669  55.183  1.00 99.94           C  
ATOM    782  CG  LYS A 106      47.256  68.096  54.865  1.00 99.94           C  
ATOM    783  CD  LYS A 106      47.471  69.102  55.996  1.00 99.94           C  
ATOM    784  CE  LYS A 106      47.006  70.514  55.633  1.00 99.94           C  
ATOM    785  NZ  LYS A 106      45.556  70.508  55.329  1.00 99.94           N1+
ATOM    786  N   CYS A 107      47.255  63.550  55.392  1.00 74.23           N  
ATOM    787  CA  CYS A 107      47.756  62.261  55.777  1.00 74.23           C  
ATOM    788  C   CYS A 107      47.455  61.222  54.737  1.00 74.23           C  
ATOM    789  O   CYS A 107      48.045  60.142  54.760  1.00 74.23           O  
ATOM    790  CB  CYS A 107      47.208  61.786  57.131  1.00 74.23           C  
ATOM    791  SG  CYS A 107      47.829  62.819  58.494  1.00 74.23           S  
ATOM    792  N   GLY A 108      46.480  61.479  53.841  1.00 39.98           N  
ATOM    793  CA  GLY A 108      46.168  60.527  52.811  1.00 39.98           C  
ATOM    794  C   GLY A 108      44.900  59.804  53.155  1.00 39.98           C  
ATOM    795  O   GLY A 108      44.398  59.018  52.353  1.00 39.98           O  
ATOM    796  N   ILE A 109      44.329  60.066  54.344  1.00135.60           N  
ATOM    797  CA  ILE A 109      43.137  59.365  54.727  1.00135.60           C  
ATOM    798  C   ILE A 109      42.004  59.820  53.849  1.00135.60           C  
ATOM    799  O   ILE A 109      41.745  61.014  53.709  1.00135.60           O  
ATOM    800  CB  ILE A 109      42.749  59.619  56.156  1.00135.60           C  
ATOM    801  CG1 ILE A 109      43.862  59.133  57.102  1.00135.60           C  
ATOM    802  CG2 ILE A 109      41.391  58.949  56.412  1.00135.60           C  
ATOM    803  CD1 ILE A 109      44.152  57.638  56.987  1.00135.60           C  
ATOM    804  N   SER A 110      41.375  58.853  53.144  1.00101.49           N  
ATOM    805  CA  SER A 110      40.271  59.089  52.254  1.00101.49           C  
ATOM    806  C   SER A 110      38.908  58.844  52.858  1.00101.49           C  
ATOM    807  O   SER A 110      37.914  59.282  52.282  1.00101.49           O  
ATOM    808  CB  SER A 110      40.365  58.224  50.987  1.00101.49           C  
ATOM    809  OG  SER A 110      40.326  56.848  51.335  1.00101.49           O  
ATOM    810  N   LEU A 111      38.785  58.112  53.991  1.00 92.70           N  
ATOM    811  CA  LEU A 111      37.442  57.777  54.410  1.00 92.70           C  
ATOM    812  C   LEU A 111      37.196  58.135  55.854  1.00 92.70           C  
ATOM    813  O   LEU A 111      38.015  57.849  56.727  1.00 92.70           O  
ATOM    814  CB  LEU A 111      37.135  56.275  54.263  1.00 92.70           C  
ATOM    815  CG  LEU A 111      35.674  55.894  54.566  1.00 92.70           C  
ATOM    816  CD1 LEU A 111      34.723  56.454  53.494  1.00 92.70           C  
ATOM    817  CD2 LEU A 111      35.521  54.379  54.769  1.00 92.70           C  
ATOM    818  N   VAL A 112      36.030  58.767  56.140  1.00 76.61           N  
ATOM    819  CA  VAL A 112      35.672  59.134  57.489  1.00 76.61           C  
ATOM    820  C   VAL A 112      34.245  58.736  57.756  1.00 76.61           C  
ATOM    821  O   VAL A 112      33.330  59.114  57.024  1.00 76.61           O  
ATOM    822  CB  VAL A 112      35.761  60.611  57.740  1.00 76.61           C  
ATOM    823  CG1 VAL A 112      35.285  60.899  59.174  1.00 76.61           C  
ATOM    824  CG2 VAL A 112      37.199  61.072  57.452  1.00 76.61           C  
ATOM    825  N   CYS A 113      34.014  57.981  58.852  1.00 68.78           N  
ATOM    826  CA  CYS A 113      32.685  57.542  59.182  1.00 68.78           C  
ATOM    827  C   CYS A 113      32.213  58.384  60.329  1.00 68.78           C  
ATOM    828  O   CYS A 113      32.970  58.608  61.269  1.00 68.78           O  
ATOM    829  CB  CYS A 113      32.659  56.066  59.632  1.00 68.78           C  
ATOM    830  SG  CYS A 113      31.002  55.455  60.063  1.00 68.78           S  
ATOM    831  N   TYR A 114      30.971  58.920  60.273  1.00112.68           N  
ATOM    832  CA  TYR A 114      30.505  59.691  61.395  1.00112.68           C  
ATOM    833  C   TYR A 114      29.030  59.498  61.537  1.00112.68           C  
ATOM    834  O   TYR A 114      28.378  58.958  60.641  1.00112.68           O  
ATOM    835  CB  TYR A 114      30.809  61.202  61.315  1.00112.68           C  
ATOM    836  CG  TYR A 114      29.912  61.921  60.364  1.00112.68           C  
ATOM    837  CD1 TYR A 114      28.704  62.412  60.806  1.00112.68           C  
ATOM    838  CD2 TYR A 114      30.269  62.131  59.052  1.00112.68           C  
ATOM    839  CE1 TYR A 114      27.857  63.091  59.962  1.00112.68           C  
ATOM    840  CE2 TYR A 114      29.425  62.812  58.201  1.00112.68           C  
ATOM    841  CZ  TYR A 114      28.219  63.295  58.653  1.00112.68           C  
ATOM    842  OH  TYR A 114      27.356  63.988  57.778  1.00112.68           O  
ATOM    843  N   SER A 115      28.484  59.922  62.701  1.00 77.13           N  
ATOM    844  CA  SER A 115      27.088  59.761  62.994  1.00 77.13           C  
ATOM    845  C   SER A 115      26.547  61.015  63.620  1.00 77.13           C  
ATOM    846  O   SER A 115      27.209  61.693  64.403  1.00 77.13           O  
ATOM    847  CB  SER A 115      26.818  58.598  63.964  1.00 77.13           C  
ATOM    848  OG  SER A 115      27.507  58.818  65.185  1.00 77.13           O  
ATOM    849  N   PHE A 116      25.310  61.349  63.206  1.00187.69           N  
ATOM    850  CA  PHE A 116      24.472  62.469  63.539  1.00187.69           C  
ATOM    851  C   PHE A 116      23.579  62.227  64.733  1.00187.69           C  
ATOM    852  O   PHE A 116      22.495  62.801  64.800  1.00187.69           O  
ATOM    853  CB  PHE A 116      23.630  62.988  62.362  1.00187.69           C  
ATOM    854  CG  PHE A 116      23.525  64.456  62.606  1.00187.69           C  
ATOM    855  CD1 PHE A 116      24.632  65.248  62.388  1.00187.69           C  
ATOM    856  CD2 PHE A 116      22.362  65.052  63.035  1.00187.69           C  
ATOM    857  CE1 PHE A 116      24.593  66.606  62.595  1.00187.69           C  
ATOM    858  CE2 PHE A 116      22.317  66.413  63.244  1.00187.69           C  
ATOM    859  CZ  PHE A 116      23.428  67.193  63.027  1.00187.69           C  
ATOM    860  N   LYS A 117      23.840  61.205  65.561  1.00126.77           N  
ATOM    861  CA  LYS A 117      22.940  60.908  66.655  1.00126.77           C  
ATOM    862  C   LYS A 117      22.956  61.965  67.744  1.00126.77           C  
ATOM    863  O   LYS A 117      23.931  62.677  67.972  1.00126.77           O  
ATOM    864  CB  LYS A 117      23.220  59.520  67.264  1.00126.77           C  
ATOM    865  CG  LYS A 117      23.192  58.417  66.196  1.00126.77           C  
ATOM    866  CD  LYS A 117      23.626  57.028  66.676  1.00126.77           C  
ATOM    867  CE  LYS A 117      23.618  55.953  65.585  1.00126.77           C  
ATOM    868  NZ  LYS A 117      24.258  54.727  66.102  1.00126.77           N1+
ATOM    869  N   PRO A 118      21.840  62.037  68.437  1.00166.14           N  
ATOM    870  CA  PRO A 118      21.551  62.961  69.510  1.00166.14           C  
ATOM    871  C   PRO A 118      22.336  62.578  70.727  1.00166.14           C  
ATOM    872  O   PRO A 118      23.565  62.640  70.695  1.00166.14           O  
ATOM    873  CB  PRO A 118      20.046  62.858  69.753  1.00166.14           C  
ATOM    874  CG  PRO A 118      19.686  61.455  69.238  1.00166.14           C  
ATOM    875  CD  PRO A 118      20.689  61.218  68.096  1.00166.14           C  
ATOM    876  N   ILE A 119      21.633  62.354  71.851  1.00 88.45           N  
ATOM    877  CA  ILE A 119      22.224  62.019  73.116  1.00 88.45           C  
ATOM    878  C   ILE A 119      22.847  60.648  73.156  1.00 88.45           C  
ATOM    879  O   ILE A 119      23.933  60.495  73.715  1.00 88.45           O  
ATOM    880  CB  ILE A 119      21.225  62.090  74.236  1.00 88.45           C  
ATOM    881  CG1 ILE A 119      20.638  63.509  74.335  1.00 88.45           C  
ATOM    882  CG2 ILE A 119      21.920  61.630  75.528  1.00 88.45           C  
ATOM    883  CD1 ILE A 119      19.432  63.613  75.269  1.00 88.45           C  
ATOM    884  N   PHE A 120      22.197  59.607  72.589  1.00181.00           N  
ATOM    885  CA  PHE A 120      22.713  58.276  72.787  1.00181.00           C  
ATOM    886  C   PHE A 120      23.482  57.836  71.574  1.00181.00           C  
ATOM    887  O   PHE A 120      22.930  57.745  70.479  1.00181.00           O  
ATOM    888  CB  PHE A 120      21.606  57.207  72.955  1.00181.00           C  
ATOM    889  CG  PHE A 120      20.581  57.619  73.969  1.00181.00           C  
ATOM    890  CD1 PHE A 120      20.872  57.653  75.313  1.00181.00           C  
ATOM    891  CD2 PHE A 120      19.318  57.996  73.565  1.00181.00           C  
ATOM    892  CE1 PHE A 120      19.917  58.039  76.228  1.00181.00           C  
ATOM    893  CE2 PHE A 120      18.359  58.376  74.476  1.00181.00           C  
ATOM    894  CZ  PHE A 120      18.656  58.398  75.815  1.00181.00           C  
ATOM    895  N   GLY A 121      24.789  57.543  71.746  1.00 41.64           N  
ATOM    896  CA  GLY A 121      25.595  57.057  70.658  1.00 41.64           C  
ATOM    897  C   GLY A 121      25.130  55.682  70.289  1.00 41.64           C  
ATOM    898  O   GLY A 121      25.074  55.337  69.110  1.00 41.64           O  
ATOM    899  N   TRP A 122      24.828  54.836  71.298  1.00 88.32           N  
ATOM    900  CA  TRP A 122      24.349  53.514  71.003  1.00 88.32           C  
ATOM    901  C   TRP A 122      23.495  53.103  72.158  1.00 88.32           C  
ATOM    902  O   TRP A 122      23.588  53.677  73.240  1.00 88.32           O  
ATOM    903  CB  TRP A 122      25.443  52.440  70.881  1.00 88.32           C  
ATOM    904  CG  TRP A 122      26.056  52.044  72.202  1.00 88.32           C  
ATOM    905  CD1 TRP A 122      25.572  51.168  73.130  1.00 88.32           C  
ATOM    906  CD2 TRP A 122      27.309  52.524  72.714  1.00 88.32           C  
ATOM    907  CE2 TRP A 122      27.517  51.902  73.946  1.00 88.32           C  
ATOM    908  CE3 TRP A 122      28.213  53.407  72.200  1.00 88.32           C  
ATOM    909  NE1 TRP A 122      26.441  51.074  74.188  1.00 88.32           N  
ATOM    910  CZ2 TRP A 122      28.638  52.156  74.683  1.00 88.32           C  
ATOM    911  CZ3 TRP A 122      29.341  53.664  72.948  1.00 88.32           C  
ATOM    912  CH2 TRP A 122      29.549  53.050  74.165  1.00 88.32           C  
ATOM    913  N   ALA A 123      22.623  52.095  71.957  1.00 52.05           N  
ATOM    914  CA  ALA A 123      21.767  51.673  73.028  1.00 52.05           C  
ATOM    915  C   ALA A 123      21.734  50.175  73.056  1.00 52.05           C  
ATOM    916  O   ALA A 123      21.678  49.525  72.012  1.00 52.05           O  
ATOM    917  CB  ALA A 123      20.312  52.135  72.838  1.00 52.05           C  
ATOM    918  N   LYS A 124      21.775  49.592  74.274  1.00151.77           N  
ATOM    919  CA  LYS A 124      21.688  48.164  74.431  1.00151.77           C  
ATOM    920  C   LYS A 124      21.208  47.897  75.827  1.00151.77           C  
ATOM    921  O   LYS A 124      21.772  48.413  76.791  1.00151.77           O  
ATOM    922  CB  LYS A 124      23.047  47.451  74.287  1.00151.77           C  
ATOM    923  CG  LYS A 124      23.628  47.449  72.868  1.00151.77           C  
ATOM    924  CD  LYS A 124      22.800  46.644  71.862  1.00151.77           C  
ATOM    925  CE  LYS A 124      23.405  46.595  70.457  1.00151.77           C  
ATOM    926  NZ  LYS A 124      23.291  47.920  69.809  1.00151.77           N1+
ATOM    927  N   THR A 125      20.108  47.130  75.974  1.00 62.51           N  
ATOM    928  CA  THR A 125      19.604  46.813  77.283  1.00 62.51           C  
ATOM    929  C   THR A 125      20.482  45.810  77.978  1.00 62.51           C  
ATOM    930  O   THR A 125      20.937  46.037  79.099  1.00 62.51           O  
ATOM    931  CB  THR A 125      18.220  46.232  77.234  1.00 62.51           C  
ATOM    932  CG2 THR A 125      17.283  47.248  76.557  1.00 62.51           C  
ATOM    933  OG1 THR A 125      18.222  45.011  76.508  1.00 62.51           O  
ATOM    934  N   ASP A 126      20.770  44.677  77.303  1.00 70.19           N  
ATOM    935  CA  ASP A 126      21.500  43.611  77.932  1.00 70.19           C  
ATOM    936  C   ASP A 126      22.787  43.416  77.189  1.00 70.19           C  
ATOM    937  O   ASP A 126      22.820  42.860  76.094  1.00 70.19           O  
ATOM    938  CB  ASP A 126      20.729  42.276  77.896  1.00 70.19           C  
ATOM    939  CG  ASP A 126      21.427  41.257  78.788  1.00 70.19           C  
ATOM    940  OD1 ASP A 126      22.632  41.451  79.097  1.00 70.19           O  
ATOM    941  OD2 ASP A 126      20.756  40.262  79.175  1.00 70.19           O1-
ATOM    942  N   LEU A 127      23.887  43.909  77.777  1.00168.08           N  
ATOM    943  CA  LEU A 127      25.208  43.832  77.232  1.00168.08           C  
ATOM    944  C   LEU A 127      25.794  42.445  77.318  1.00168.08           C  
ATOM    945  O   LEU A 127      26.786  42.167  76.651  1.00168.08           O  
ATOM    946  CB  LEU A 127      26.200  44.811  77.892  1.00168.08           C  
ATOM    947  CG  LEU A 127      26.428  44.631  79.409  1.00168.08           C  
ATOM    948  CD1 LEU A 127      27.434  45.667  79.938  1.00168.08           C  
ATOM    949  CD2 LEU A 127      25.111  44.666  80.202  1.00168.08           C  
ATOM    950  N   ALA A 128      25.333  41.657  78.310  1.00133.99           N  
ATOM    951  CA  ALA A 128      25.678  40.311  78.718  1.00133.99           C  
ATOM    952  C   ALA A 128      25.125  39.123  77.984  1.00133.99           C  
ATOM    953  O   ALA A 128      25.732  38.065  78.092  1.00133.99           O  
ATOM    954  CB  ALA A 128      25.378  40.066  80.205  1.00133.99           C  
ATOM    955  N   TYR A 129      23.936  39.226  77.350  1.00124.29           N  
ATOM    956  CA  TYR A 129      23.104  38.163  76.819  1.00124.29           C  
ATOM    957  C   TYR A 129      23.861  36.902  76.485  1.00124.29           C  
ATOM    958  O   TYR A 129      24.853  36.914  75.759  1.00124.29           O  
ATOM    959  CB  TYR A 129      22.321  38.630  75.577  1.00124.29           C  
ATOM    960  CG  TYR A 129      21.105  37.786  75.409  1.00124.29           C  
ATOM    961  CD1 TYR A 129      20.012  38.034  76.206  1.00124.29           C  
ATOM    962  CD2 TYR A 129      21.030  36.787  74.466  1.00124.29           C  
ATOM    963  CE1 TYR A 129      18.862  37.293  76.086  1.00124.29           C  
ATOM    964  CE2 TYR A 129      19.879  36.041  74.340  1.00124.29           C  
ATOM    965  CZ  TYR A 129      18.797  36.293  75.150  1.00124.29           C  
ATOM    966  OH  TYR A 129      17.617  35.530  75.020  1.00124.29           O  
ATOM    967  N   GLU A 130      23.385  35.753  77.025  1.00 87.22           N  
ATOM    968  CA  GLU A 130      24.035  34.493  76.780  1.00 87.22           C  
ATOM    969  C   GLU A 130      23.208  33.728  75.798  1.00 87.22           C  
ATOM    970  O   GLU A 130      21.980  33.798  75.808  1.00 87.22           O  
ATOM    971  CB  GLU A 130      24.173  33.590  78.015  1.00 87.22           C  
ATOM    972  CG  GLU A 130      22.836  33.057  78.522  1.00 87.22           C  
ATOM    973  CD  GLU A 130      23.122  32.130  79.693  1.00 87.22           C  
ATOM    974  OE1 GLU A 130      24.324  31.956  80.030  1.00 87.22           O  
ATOM    975  OE2 GLU A 130      22.144  31.583  80.265  1.00 87.22           O1-
ATOM    976  N   ASN A 131      23.888  32.976  74.912  1.00 63.92           N  
ATOM    977  CA  ASN A 131      23.231  32.195  73.908  1.00 63.92           C  
ATOM    978  C   ASN A 131      23.390  30.751  74.277  1.00 63.92           C  
ATOM    979  O   ASN A 131      24.013  30.418  75.284  1.00 63.92           O  
ATOM    980  CB  ASN A 131      23.821  32.407  72.505  1.00 63.92           C  
ATOM    981  CG  ASN A 131      23.535  33.849  72.102  1.00 63.92           C  
ATOM    982  ND2 ASN A 131      24.613  34.621  71.802  1.00 63.92           N  
ATOM    983  OD1 ASN A 131      22.383  34.281  72.066  1.00 63.92           O  
ATOM    984  N   GLU A 132      22.791  29.857  73.462  1.00 94.98           N  
ATOM    985  CA  GLU A 132      22.832  28.437  73.683  1.00 94.98           C  
ATOM    986  C   GLU A 132      24.247  27.960  73.581  1.00 94.98           C  
ATOM    987  O   GLU A 132      24.686  27.116  74.361  1.00 94.98           O  
ATOM    988  CB  GLU A 132      22.014  27.647  72.648  1.00 94.98           C  
ATOM    989  CG  GLU A 132      20.506  27.812  72.822  1.00 94.98           C  
ATOM    990  CD  GLU A 132      20.103  27.026  74.060  1.00 94.98           C  
ATOM    991  OE1 GLU A 132      20.286  25.779  74.050  1.00 94.98           O  
ATOM    992  OE2 GLU A 132      19.614  27.658  75.034  1.00 94.98           O1-
ATOM    993  N   ASP A 133      25.001  28.507  72.614  1.00 66.79           N  
ATOM    994  CA  ASP A 133      26.362  28.107  72.399  1.00 66.79           C  
ATOM    995  C   ASP A 133      27.153  28.502  73.604  1.00 66.79           C  
ATOM    996  O   ASP A 133      28.251  27.998  73.835  1.00 66.79           O  
ATOM    997  CB  ASP A 133      27.011  28.697  71.127  1.00 66.79           C  
ATOM    998  CG  ASP A 133      27.084  30.212  71.216  1.00 66.79           C  
ATOM    999  OD1 ASP A 133      26.083  30.833  71.661  1.00 66.79           O  
ATOM   1000  OD2 ASP A 133      28.148  30.768  70.837  1.00 66.79           O1-
ATOM   1001  N   GLY A 134      26.620  29.440  74.407  1.00 29.38           N  
ATOM   1002  CA  GLY A 134      27.340  29.835  75.581  1.00 29.38           C  
ATOM   1003  C   GLY A 134      28.139  31.056  75.265  1.00 29.38           C  
ATOM   1004  O   GLY A 134      29.126  31.353  75.938  1.00 29.38           O  
ATOM   1005  N   SER A 135      27.728  31.795  74.215  1.00 56.60           N  
ATOM   1006  CA  SER A 135      28.433  32.993  73.870  1.00 56.60           C  
ATOM   1007  C   SER A 135      27.612  34.165  74.316  1.00 56.60           C  
ATOM   1008  O   SER A 135      26.392  34.095  74.449  1.00 56.60           O  
ATOM   1009  CB  SER A 135      28.672  33.165  72.361  1.00 56.60           C  
ATOM   1010  OG  SER A 135      27.438  33.383  71.693  1.00 56.60           O  
ATOM   1011  N   LEU A 136      28.285  35.296  74.574  1.00 76.25           N  
ATOM   1012  CA  LEU A 136      27.598  36.469  75.049  1.00 76.25           C  
ATOM   1013  C   LEU A 136      27.394  37.427  73.906  1.00 76.25           C  
ATOM   1014  O   LEU A 136      28.257  37.594  73.044  1.00 76.25           O  
ATOM   1015  CB  LEU A 136      28.376  37.228  76.140  1.00 76.25           C  
ATOM   1016  CG  LEU A 136      28.618  36.401  77.416  1.00 76.25           C  
ATOM   1017  CD1 LEU A 136      29.393  37.215  78.465  1.00 76.25           C  
ATOM   1018  CD2 LEU A 136      27.307  35.804  77.957  1.00 76.25           C  
ATOM   1019  N   SER A 137      26.214  38.085  73.869  1.00119.09           N  
ATOM   1020  CA  SER A 137      25.952  39.037  72.830  1.00119.09           C  
ATOM   1021  C   SER A 137      25.316  40.265  73.414  1.00119.09           C  
ATOM   1022  O   SER A 137      25.031  40.325  74.609  1.00119.09           O  
ATOM   1023  CB  SER A 137      25.053  38.464  71.724  1.00119.09           C  
ATOM   1024  OG  SER A 137      23.894  37.888  72.304  1.00119.09           O  
ATOM   1025  N   LEU A 138      25.132  41.311  72.576  1.00 75.37           N  
ATOM   1026  CA  LEU A 138      24.524  42.537  73.013  1.00 75.37           C  
ATOM   1027  C   LEU A 138      23.104  42.438  72.571  1.00 75.37           C  
ATOM   1028  O   LEU A 138      22.845  42.065  71.430  1.00 75.37           O  
ATOM   1029  CB  LEU A 138      25.127  43.782  72.342  1.00 75.37           C  
ATOM   1030  CG  LEU A 138      26.617  44.000  72.668  1.00 75.37           C  
ATOM   1031  CD1 LEU A 138      27.159  45.257  71.969  1.00 75.37           C  
ATOM   1032  CD2 LEU A 138      26.867  44.008  74.185  1.00 75.37           C  
ATOM   1033  N   LEU A 139      22.158  42.760  73.476  1.00158.04           N  
ATOM   1034  CA  LEU A 139      20.751  42.607  73.240  1.00158.04           C  
ATOM   1035  C   LEU A 139      20.048  43.918  73.462  1.00158.04           C  
ATOM   1036  O   LEU A 139      20.383  44.668  74.378  1.00158.04           O  
ATOM   1037  CB  LEU A 139      20.193  41.523  74.193  1.00158.04           C  
ATOM   1038  CG  LEU A 139      18.668  41.344  74.303  1.00158.04           C  
ATOM   1039  CD1 LEU A 139      18.037  42.445  75.158  1.00158.04           C  
ATOM   1040  CD2 LEU A 139      17.998  41.196  72.936  1.00158.04           C  
ATOM   1041  N   PHE A 140      19.063  44.239  72.588  1.00 81.05           N  
ATOM   1042  CA  PHE A 140      18.301  45.457  72.714  1.00 81.05           C  
ATOM   1043  C   PHE A 140      16.849  45.085  72.783  1.00 81.05           C  
ATOM   1044  O   PHE A 140      16.280  44.591  71.813  1.00 81.05           O  
ATOM   1045  CB  PHE A 140      18.473  46.376  71.490  1.00 81.05           C  
ATOM   1046  CG  PHE A 140      17.574  47.561  71.613  1.00 81.05           C  
ATOM   1047  CD1 PHE A 140      17.962  48.675  72.321  1.00 81.05           C  
ATOM   1048  CD2 PHE A 140      16.338  47.559  71.005  1.00 81.05           C  
ATOM   1049  CE1 PHE A 140      17.128  49.765  72.425  1.00 81.05           C  
ATOM   1050  CE2 PHE A 140      15.499  48.645  71.107  1.00 81.05           C  
ATOM   1051  CZ  PHE A 140      15.895  49.752  71.818  1.00 81.05           C  
ATOM   1052  N   ASP A 141      16.197  45.337  73.938  1.00 79.60           N  
ATOM   1053  CA  ASP A 141      14.810  44.995  74.104  1.00 79.60           C  
ATOM   1054  C   ASP A 141      14.037  46.261  74.315  1.00 79.60           C  
ATOM   1055  O   ASP A 141      14.278  46.999  75.269  1.00 79.60           O  
ATOM   1056  CB  ASP A 141      14.571  44.087  75.322  1.00 79.60           C  
ATOM   1057  CG  ASP A 141      13.140  43.575  75.276  1.00 79.60           C  
ATOM   1058  OD1 ASP A 141      12.403  43.951  74.327  1.00 79.60           O  
ATOM   1059  OD2 ASP A 141      12.766  42.795  76.192  1.00 79.60           O1-
ATOM   1060  N   GLN A 142      13.059  46.536  73.430  1.00 68.56           N  
ATOM   1061  CA  GLN A 142      12.289  47.747  73.531  1.00 68.56           C  
ATOM   1062  C   GLN A 142      11.521  47.748  74.811  1.00 68.56           C  
ATOM   1063  O   GLN A 142      11.312  48.798  75.416  1.00 68.56           O  
ATOM   1064  CB  GLN A 142      11.271  47.940  72.399  1.00 68.56           C  
ATOM   1065  CG  GLN A 142      10.438  49.218  72.542  1.00 68.56           C  
ATOM   1066  CD  GLN A 142      11.353  50.420  72.367  1.00 68.56           C  
ATOM   1067  NE2 GLN A 142      11.096  51.487  73.170  1.00 68.56           N  
ATOM   1068  OE1 GLN A 142      12.268  50.413  71.546  1.00 68.56           O  
ATOM   1069  N   ALA A 143      11.070  46.566  75.264  1.00 42.49           N  
ATOM   1070  CA  ALA A 143      10.265  46.535  76.451  1.00 42.49           C  
ATOM   1071  C   ALA A 143      11.049  47.117  77.586  1.00 42.49           C  
ATOM   1072  O   ALA A 143      10.515  47.875  78.394  1.00 42.49           O  
ATOM   1073  CB  ALA A 143       9.868  45.106  76.852  1.00 42.49           C  
ATOM   1074  N   VAL A 144      12.343  46.767  77.673  1.00 50.81           N  
ATOM   1075  CA  VAL A 144      13.193  47.252  78.729  1.00 50.81           C  
ATOM   1076  C   VAL A 144      13.422  48.729  78.587  1.00 50.81           C  
ATOM   1077  O   VAL A 144      13.506  49.436  79.588  1.00 50.81           O  
ATOM   1078  CB  VAL A 144      14.533  46.573  78.745  1.00 50.81           C  
ATOM   1079  CG1 VAL A 144      15.403  47.199  79.851  1.00 50.81           C  
ATOM   1080  CG2 VAL A 144      14.303  45.062  78.912  1.00 50.81           C  
ATOM   1081  N   VAL A 145      13.509  49.227  77.337  1.00 75.45           N  
ATOM   1082  CA  VAL A 145      13.818  50.604  77.036  1.00 75.45           C  
ATOM   1083  C   VAL A 145      12.775  51.508  77.608  1.00 75.45           C  
ATOM   1084  O   VAL A 145      13.008  52.697  77.826  1.00 75.45           O  
ATOM   1085  CB  VAL A 145      13.882  50.874  75.565  1.00 75.45           C  
ATOM   1086  CG1 VAL A 145      14.162  52.370  75.359  1.00 75.45           C  
ATOM   1087  CG2 VAL A 145      14.948  49.955  74.946  1.00 75.45           C  
ATOM   1088  N   GLU A 146      11.576  50.971  77.848  1.00 92.90           N  
ATOM   1089  CA  GLU A 146      10.505  51.789  78.320  1.00 92.90           C  
ATOM   1090  C   GLU A 146      10.859  52.453  79.629  1.00 92.90           C  
ATOM   1091  O   GLU A 146      10.295  53.502  79.932  1.00 92.90           O  
ATOM   1092  CB  GLU A 146       9.185  51.022  78.424  1.00 92.90           C  
ATOM   1093  CG  GLU A 146       8.734  50.606  77.021  1.00 92.90           C  
ATOM   1094  CD  GLU A 146       7.328  50.046  77.069  1.00 92.90           C  
ATOM   1095  OE1 GLU A 146       6.401  50.810  77.450  1.00 92.90           O  
ATOM   1096  OE2 GLU A 146       7.157  48.850  76.711  1.00 92.90           O1-
ATOM   1097  N   ASN A 147      11.756  51.876  80.462  1.00105.47           N  
ATOM   1098  CA  ASN A 147      12.149  52.499  81.719  1.00105.47           C  
ATOM   1099  C   ASN A 147      12.993  53.754  81.421  1.00105.47           C  
ATOM   1100  O   ASN A 147      13.249  54.023  80.253  1.00105.47           O  
ATOM   1101  CB  ASN A 147      12.939  51.544  82.631  1.00105.47           C  
ATOM   1102  CG  ASN A 147      11.982  50.447  83.098  1.00105.47           C  
ATOM   1103  ND2 ASN A 147      12.355  49.161  82.851  1.00105.47           N  
ATOM   1104  OD1 ASN A 147      10.925  50.724  83.663  1.00105.47           O  
ATOM   1105  N   MET A 148      13.455  54.532  82.461  1.00156.33           N  
ATOM   1106  CA  MET A 148      14.051  55.879  82.490  1.00156.33           C  
ATOM   1107  C   MET A 148      15.246  56.153  81.585  1.00156.33           C  
ATOM   1108  O   MET A 148      16.142  55.330  81.398  1.00156.33           O  
ATOM   1109  CB  MET A 148      14.436  56.306  83.926  1.00156.33           C  
ATOM   1110  CG  MET A 148      13.229  56.377  84.871  1.00156.33           C  
ATOM   1111  SD  MET A 148      13.599  56.705  86.620  1.00156.33           S  
ATOM   1112  CE  MET A 148      11.947  56.172  87.159  1.00156.33           C  
ATOM   1113  N   GLN A 149      15.271  57.398  81.027  1.00123.15           N  
ATOM   1114  CA  GLN A 149      16.215  57.924  80.064  1.00123.15           C  
ATOM   1115  C   GLN A 149      17.600  58.042  80.639  1.00123.15           C  
ATOM   1116  O   GLN A 149      18.567  57.683  79.967  1.00123.15           O  
ATOM   1117  CB  GLN A 149      15.763  59.314  79.564  1.00123.15           C  
ATOM   1118  CG  GLN A 149      16.544  59.913  78.393  1.00123.15           C  
ATOM   1119  CD  GLN A 149      15.934  61.289  78.133  1.00123.15           C  
ATOM   1120  NE2 GLN A 149      15.848  62.120  79.206  1.00123.15           N  
ATOM   1121  OE1 GLN A 149      15.547  61.617  77.012  1.00123.15           O  
ATOM   1122  N   PRO A 150      17.782  58.554  81.828  1.00121.54           N  
ATOM   1123  CA  PRO A 150      19.131  58.636  82.311  1.00121.54           C  
ATOM   1124  C   PRO A 150      19.806  57.333  82.627  1.00121.54           C  
ATOM   1125  O   PRO A 150      20.974  57.173  82.276  1.00121.54           O  
ATOM   1126  CB  PRO A 150      19.101  59.620  83.481  1.00121.54           C  
ATOM   1127  CG  PRO A 150      17.913  60.542  83.144  1.00121.54           C  
ATOM   1128  CD  PRO A 150      16.965  59.656  82.318  1.00121.54           C  
ATOM   1129  N   GLU A 151      19.115  56.393  83.302  1.00125.30           N  
ATOM   1130  CA  GLU A 151      19.821  55.225  83.746  1.00125.30           C  
ATOM   1131  C   GLU A 151      20.135  54.222  82.699  1.00125.30           C  
ATOM   1132  O   GLU A 151      21.292  53.828  82.556  1.00125.30           O  
ATOM   1133  CB  GLU A 151      19.133  54.484  84.904  1.00125.30           C  
ATOM   1134  CG  GLU A 151      19.959  53.287  85.381  1.00125.30           C  
ATOM   1135  CD  GLU A 151      19.418  52.828  86.724  1.00125.30           C  
ATOM   1136  OE1 GLU A 151      18.178  52.917  86.921  1.00125.30           O  
ATOM   1137  OE2 GLU A 151      20.237  52.378  87.569  1.00125.30           O1-
ATOM   1138  N   ASP A 152      19.121  53.784  81.932  1.00 50.16           N  
ATOM   1139  CA  ASP A 152      19.419  52.684  81.074  1.00 50.16           C  
ATOM   1140  C   ASP A 152      20.437  53.089  80.076  1.00 50.16           C  
ATOM   1141  O   ASP A 152      21.547  52.560  80.052  1.00 50.16           O  
ATOM   1142  CB  ASP A 152      18.197  52.156  80.303  1.00 50.16           C  
ATOM   1143  CG  ASP A 152      17.305  51.401  81.279  1.00 50.16           C  
ATOM   1144  OD1 ASP A 152      16.948  51.985  82.336  1.00 50.16           O  
ATOM   1145  OD2 ASP A 152      16.982  50.219  80.985  1.00 50.16           O1-
ATOM   1146  N   MET A 153      20.096  54.068  79.232  1.00141.73           N  
ATOM   1147  CA  MET A 153      21.046  54.419  78.235  1.00141.73           C  
ATOM   1148  C   MET A 153      22.225  55.147  78.792  1.00141.73           C  
ATOM   1149  O   MET A 153      23.369  54.758  78.567  1.00141.73           O  
ATOM   1150  CB  MET A 153      20.426  55.296  77.147  1.00141.73           C  
ATOM   1151  CG  MET A 153      19.307  54.572  76.407  1.00141.73           C  
ATOM   1152  SD  MET A 153      19.855  52.975  75.755  1.00141.73           S  
ATOM   1153  CE  MET A 153      21.355  53.738  75.082  1.00141.73           C  
ATOM   1154  N   TYR A 154      21.985  56.204  79.588  1.00202.43           N  
ATOM   1155  CA  TYR A 154      23.116  57.043  79.837  1.00202.43           C  
ATOM   1156  C   TYR A 154      24.142  56.404  80.718  1.00202.43           C  
ATOM   1157  O   TYR A 154      25.300  56.258  80.327  1.00202.43           O  
ATOM   1158  CB  TYR A 154      22.726  58.401  80.441  1.00202.43           C  
ATOM   1159  CG  TYR A 154      23.888  59.300  80.197  1.00202.43           C  
ATOM   1160  CD1 TYR A 154      24.074  59.824  78.938  1.00202.43           C  
ATOM   1161  CD2 TYR A 154      24.779  59.628  81.192  1.00202.43           C  
ATOM   1162  CE1 TYR A 154      25.132  60.659  78.671  1.00202.43           C  
ATOM   1163  CE2 TYR A 154      25.841  60.465  80.930  1.00202.43           C  
ATOM   1164  CZ  TYR A 154      26.020  60.981  79.668  1.00202.43           C  
ATOM   1165  OH  TYR A 154      27.107  61.838  79.394  1.00202.43           O  
ATOM   1166  N   GLN A 155      23.738  55.953  81.920  1.00113.05           N  
ATOM   1167  CA  GLN A 155      24.717  55.436  82.833  1.00113.05           C  
ATOM   1168  C   GLN A 155      25.279  54.155  82.305  1.00113.05           C  
ATOM   1169  O   GLN A 155      26.482  53.915  82.394  1.00113.05           O  
ATOM   1170  CB  GLN A 155      24.173  55.220  84.257  1.00113.05           C  
ATOM   1171  CG  GLN A 155      23.812  56.546  84.933  1.00113.05           C  
ATOM   1172  CD  GLN A 155      23.485  56.293  86.396  1.00113.05           C  
ATOM   1173  NE2 GLN A 155      24.540  56.032  87.215  1.00113.05           N  
ATOM   1174  OE1 GLN A 155      22.327  56.339  86.806  1.00113.05           O  
ATOM   1175  N   LEU A 156      24.421  53.296  81.723  1.00100.98           N  
ATOM   1176  CA  LEU A 156      24.888  52.017  81.271  1.00100.98           C  
ATOM   1177  C   LEU A 156      25.867  52.193  80.155  1.00100.98           C  
ATOM   1178  O   LEU A 156      26.936  51.584  80.167  1.00100.98           O  
ATOM   1179  CB  LEU A 156      23.742  51.092  80.793  1.00100.98           C  
ATOM   1180  CG  LEU A 156      24.120  49.637  80.404  1.00100.98           C  
ATOM   1181  CD1 LEU A 156      22.851  48.807  80.153  1.00100.98           C  
ATOM   1182  CD2 LEU A 156      25.069  49.544  79.196  1.00100.98           C  
ATOM   1183  N   ILE A 157      25.546  53.054  79.174  1.00144.61           N  
ATOM   1184  CA  ILE A 157      26.406  53.193  78.035  1.00144.61           C  
ATOM   1185  C   ILE A 157      27.742  53.668  78.494  1.00144.61           C  
ATOM   1186  O   ILE A 157      28.763  53.225  77.976  1.00144.61           O  
ATOM   1187  CB  ILE A 157      25.942  54.221  77.043  1.00144.61           C  
ATOM   1188  CG1 ILE A 157      24.642  53.800  76.345  1.00144.61           C  
ATOM   1189  CG2 ILE A 157      27.103  54.493  76.075  1.00144.61           C  
ATOM   1190  CD1 ILE A 157      23.971  54.970  75.629  1.00144.61           C  
ATOM   1191  N   HIS A 158      27.763  54.633  79.430  1.00 76.23           N  
ATOM   1192  CA  HIS A 158      28.989  55.191  79.925  1.00 76.23           C  
ATOM   1193  C   HIS A 158      29.735  54.255  80.820  1.00 76.23           C  
ATOM   1194  O   HIS A 158      30.964  54.251  80.818  1.00 76.23           O  
ATOM   1195  CB  HIS A 158      28.793  56.528  80.653  1.00 76.23           C  
ATOM   1196  CG  HIS A 158      28.540  57.630  79.670  1.00 76.23           C  
ATOM   1197  CD2 HIS A 158      27.371  58.126  79.181  1.00 76.23           C  
ATOM   1198  ND1 HIS A 158      29.540  58.336  79.041  1.00 76.23           N  
ATOM   1199  CE1 HIS A 158      28.933  59.217  78.206  1.00 76.23           C  
ATOM   1200  NE2 HIS A 158      27.617  59.127  78.256  1.00 76.23           N  
ATOM   1201  N   SER A 159      29.033  53.450  81.634  1.00115.80           N  
ATOM   1202  CA  SER A 159      29.746  52.604  82.549  1.00115.80           C  
ATOM   1203  C   SER A 159      30.320  51.448  81.798  1.00115.80           C  
ATOM   1204  O   SER A 159      29.966  51.193  80.648  1.00115.80           O  
ATOM   1205  CB  SER A 159      28.859  52.039  83.673  1.00115.80           C  
ATOM   1206  OG  SER A 159      28.364  53.102  84.474  1.00115.80           O  
ATOM   1207  N   GLN A 160      31.271  50.741  82.441  1.00177.01           N  
ATOM   1208  CA  GLN A 160      31.907  49.609  81.837  1.00177.01           C  
ATOM   1209  C   GLN A 160      31.787  48.480  82.809  1.00177.01           C  
ATOM   1210  O   GLN A 160      31.214  48.629  83.889  1.00177.01           O  
ATOM   1211  CB  GLN A 160      33.408  49.782  81.548  1.00177.01           C  
ATOM   1212  CG  GLN A 160      33.728  50.819  80.470  1.00177.01           C  
ATOM   1213  CD  GLN A 160      35.224  50.743  80.197  1.00177.01           C  
ATOM   1214  NE2 GLN A 160      35.770  51.776  79.500  1.00177.01           N  
ATOM   1215  OE1 GLN A 160      35.888  49.784  80.591  1.00177.01           O  
ATOM   1216  N   SER A 161      32.320  47.304  82.431  1.00 60.11           N  
ATOM   1217  CA  SER A 161      32.244  46.159  83.286  1.00 60.11           C  
ATOM   1218  C   SER A 161      32.952  46.502  84.555  1.00 60.11           C  
ATOM   1219  O   SER A 161      32.491  46.165  85.645  1.00 60.11           O  
ATOM   1220  CB  SER A 161      32.939  44.921  82.691  1.00 60.11           C  
ATOM   1221  OG  SER A 161      34.332  45.159  82.554  1.00 60.11           O  
ATOM   1222  N   LYS A 162      34.093  47.203  84.440  1.00227.78           N  
ATOM   1223  CA  LYS A 162      34.836  47.572  85.605  1.00227.78           C  
ATOM   1224  C   LYS A 162      34.020  48.585  86.334  1.00227.78           C  
ATOM   1225  O   LYS A 162      33.324  49.391  85.718  1.00227.78           O  
ATOM   1226  CB  LYS A 162      36.199  48.211  85.281  1.00227.78           C  
ATOM   1227  CG  LYS A 162      37.067  48.492  86.509  1.00227.78           C  
ATOM   1228  CD  LYS A 162      38.522  48.816  86.160  1.00227.78           C  
ATOM   1229  CE  LYS A 162      39.405  49.099  87.378  1.00227.78           C  
ATOM   1230  NZ  LYS A 162      39.014  50.383  88.005  1.00227.78           N1+
ATOM   1231  N   GLY A 163      34.067  48.557  87.679  1.00 79.79           N  
ATOM   1232  CA  GLY A 163      33.287  49.508  88.410  1.00 79.79           C  
ATOM   1233  C   GLY A 163      33.063  48.966  89.782  1.00 79.79           C  
ATOM   1234  O   GLY A 163      33.877  48.214  90.316  1.00 79.79           O  
ATOM   1235  N   PHE A 164      31.924  49.357  90.382  1.00170.04           N  
ATOM   1236  CA  PHE A 164      31.567  48.944  91.704  1.00170.04           C  
ATOM   1237  C   PHE A 164      30.361  48.081  91.571  1.00170.04           C  
ATOM   1238  O   PHE A 164      30.103  47.522  90.507  1.00170.04           O  
ATOM   1239  CB  PHE A 164      31.194  50.105  92.644  1.00170.04           C  
ATOM   1240  CG  PHE A 164      32.441  50.844  92.990  1.00170.04           C  
ATOM   1241  CD1 PHE A 164      32.963  51.788  92.137  1.00170.04           C  
ATOM   1242  CD2 PHE A 164      33.086  50.592  94.179  1.00170.04           C  
ATOM   1243  CE1 PHE A 164      34.113  52.468  92.465  1.00170.04           C  
ATOM   1244  CE2 PHE A 164      34.235  51.268  94.512  1.00170.04           C  
ATOM   1245  CZ  PHE A 164      34.751  52.208  93.654  1.00170.04           C  
ATOM   1246  N   ARG A 165      29.605  47.934  92.676  1.00246.95           N  
ATOM   1247  CA  ARG A 165      28.442  47.101  92.666  1.00246.95           C  
ATOM   1248  C   ARG A 165      27.573  47.585  91.554  1.00246.95           C  
ATOM   1249  O   ARG A 165      27.645  48.746  91.155  1.00246.95           O  
ATOM   1250  CB  ARG A 165      27.651  47.140  93.988  1.00246.95           C  
ATOM   1251  CG  ARG A 165      26.583  46.050  94.109  1.00246.95           C  
ATOM   1252  CD  ARG A 165      26.045  45.875  95.533  1.00246.95           C  
ATOM   1253  NE  ARG A 165      24.876  46.783  95.703  1.00246.95           N  
ATOM   1254  CZ  ARG A 165      24.419  47.080  96.953  1.00246.95           C  
ATOM   1255  NH1 ARG A 165      25.064  46.588  98.051  1.00246.95           N1+
ATOM   1256  NH2 ARG A 165      23.316  47.870  97.108  1.00246.95           N  
ATOM   1257  N   LEU A 166      26.735  46.685  91.010  1.00 54.92           N  
ATOM   1258  CA  LEU A 166      25.957  47.031  89.859  1.00 54.92           C  
ATOM   1259  C   LEU A 166      25.104  48.201  90.198  1.00 54.92           C  
ATOM   1260  O   LEU A 166      24.979  49.128  89.399  1.00 54.92           O  
ATOM   1261  CB  LEU A 166      25.048  45.889  89.377  1.00 54.92           C  
ATOM   1262  CG  LEU A 166      25.843  44.682  88.845  1.00 54.92           C  
ATOM   1263  CD1 LEU A 166      24.911  43.600  88.278  1.00 54.92           C  
ATOM   1264  CD2 LEU A 166      26.922  45.128  87.845  1.00 54.92           C  
ATOM   1265  N   PRO A 167      24.509  48.216  91.351  1.00 70.92           N  
ATOM   1266  CA  PRO A 167      23.736  49.367  91.695  1.00 70.92           C  
ATOM   1267  C   PRO A 167      24.692  50.482  91.945  1.00 70.92           C  
ATOM   1268  O   PRO A 167      25.777  50.230  92.464  1.00 70.92           O  
ATOM   1269  CB  PRO A 167      22.866  48.959  92.887  1.00 70.92           C  
ATOM   1270  CG  PRO A 167      23.376  47.559  93.286  1.00 70.92           C  
ATOM   1271  CD  PRO A 167      24.014  47.016  91.997  1.00 70.92           C  
ATOM   1272  N   GLY A 168      24.320  51.718  91.572  1.00 78.25           N  
ATOM   1273  CA  GLY A 168      25.216  52.812  91.782  1.00 78.25           C  
ATOM   1274  C   GLY A 168      24.755  53.925  90.908  1.00 78.25           C  
ATOM   1275  O   GLY A 168      23.981  53.721  89.975  1.00 78.25           O  
ATOM   1276  N   TRP A 169      25.232  55.147  91.201  1.00143.35           N  
ATOM   1277  CA  TRP A 169      24.824  56.274  90.425  1.00143.35           C  
ATOM   1278  C   TRP A 169      25.973  57.228  90.423  1.00143.35           C  
ATOM   1279  O   TRP A 169      26.747  57.279  91.377  1.00143.35           O  
ATOM   1280  CB  TRP A 169      23.596  56.963  91.044  1.00143.35           C  
ATOM   1281  CG  TRP A 169      23.043  58.155  90.305  1.00143.35           C  
ATOM   1282  CD1 TRP A 169      22.271  58.205  89.181  1.00143.35           C  
ATOM   1283  CD2 TRP A 169      23.208  59.509  90.746  1.00143.35           C  
ATOM   1284  CE2 TRP A 169      22.514  60.323  89.852  1.00143.35           C  
ATOM   1285  CE3 TRP A 169      23.878  60.030  91.815  1.00143.35           C  
ATOM   1286  NE1 TRP A 169      21.943  59.509  88.895  1.00143.35           N  
ATOM   1287  CZ2 TRP A 169      22.478  61.678  90.016  1.00143.35           C  
ATOM   1288  CZ3 TRP A 169      23.849  61.398  91.971  1.00143.35           C  
ATOM   1289  CH2 TRP A 169      23.161  62.205  91.089  1.00143.35           C  
ATOM   1290  N   GLU A 170      26.131  57.998  89.330  1.00 74.67           N  
ATOM   1291  CA  GLU A 170      27.209  58.942  89.292  1.00 74.67           C  
ATOM   1292  C   GLU A 170      26.596  60.301  89.284  1.00 74.67           C  
ATOM   1293  O   GLU A 170      25.626  60.555  88.573  1.00 74.67           O  
ATOM   1294  CB  GLU A 170      28.091  58.831  88.037  1.00 74.67           C  
ATOM   1295  CG  GLU A 170      28.879  57.522  87.964  1.00 74.67           C  
ATOM   1296  CD  GLU A 170      29.922  57.528  89.072  1.00 74.67           C  
ATOM   1297  OE1 GLU A 170      30.230  58.633  89.594  1.00 74.67           O  
ATOM   1298  OE2 GLU A 170      30.427  56.425  89.411  1.00 74.67           O1-
ATOM   1299  N   GLU A 171      27.145  61.207  90.115  1.00 91.27           N  
ATOM   1300  CA  GLU A 171      26.661  62.552  90.209  1.00 91.27           C  
ATOM   1301  C   GLU A 171      26.925  63.229  88.908  1.00 91.27           C  
ATOM   1302  O   GLU A 171      26.075  63.945  88.379  1.00 91.27           O  
ATOM   1303  CB  GLU A 171      27.423  63.370  91.266  1.00 91.27           C  
ATOM   1304  CG  GLU A 171      27.184  62.930  92.711  1.00 91.27           C  
ATOM   1305  CD  GLU A 171      25.977  63.692  93.236  1.00 91.27           C  
ATOM   1306  OE1 GLU A 171      25.414  64.511  92.463  1.00 91.27           O  
ATOM   1307  OE2 GLU A 171      25.608  63.469  94.419  1.00 91.27           O1-
ATOM   1308  N   GLU A 172      28.126  62.991  88.356  1.00 81.89           N  
ATOM   1309  CA  GLU A 172      28.563  63.660  87.169  1.00 81.89           C  
ATOM   1310  C   GLU A 172      27.657  63.290  86.042  1.00 81.89           C  
ATOM   1311  O   GLU A 172      27.234  64.144  85.266  1.00 81.89           O  
ATOM   1312  CB  GLU A 172      29.976  63.230  86.746  1.00 81.89           C  
ATOM   1313  CG  GLU A 172      31.045  63.491  87.808  1.00 81.89           C  
ATOM   1314  CD  GLU A 172      30.892  62.424  88.885  1.00 81.89           C  
ATOM   1315  OE1 GLU A 172      31.350  61.274  88.649  1.00 81.89           O  
ATOM   1316  OE2 GLU A 172      30.308  62.742  89.955  1.00 81.89           O1-
ATOM   1317  N   ARG A 173      27.313  61.996  85.949  1.00 89.70           N  
ATOM   1318  CA  ARG A 173      26.547  61.503  84.844  1.00 89.70           C  
ATOM   1319  C   ARG A 173      25.212  62.167  84.790  1.00 89.70           C  
ATOM   1320  O   ARG A 173      24.761  62.575  83.721  1.00 89.70           O  
ATOM   1321  CB  ARG A 173      26.255  59.996  84.941  1.00 89.70           C  
ATOM   1322  CG  ARG A 173      27.471  59.089  84.762  1.00 89.70           C  
ATOM   1323  CD  ARG A 173      28.000  59.068  83.330  1.00 89.70           C  
ATOM   1324  NE  ARG A 173      28.878  57.874  83.189  1.00 89.70           N  
ATOM   1325  CZ  ARG A 173      30.172  57.908  83.616  1.00 89.70           C  
ATOM   1326  NH1 ARG A 173      30.660  59.017  84.247  1.00 89.70           N1+
ATOM   1327  NH2 ARG A 173      30.980  56.829  83.411  1.00 89.70           N  
ATOM   1328  N   LEU A 174      24.545  62.308  85.946  1.00 62.35           N  
ATOM   1329  CA  LEU A 174      23.207  62.826  85.921  1.00 62.35           C  
ATOM   1330  C   LEU A 174      23.198  64.198  85.337  1.00 62.35           C  
ATOM   1331  O   LEU A 174      22.414  64.488  84.435  1.00 62.35           O  
ATOM   1332  CB  LEU A 174      22.583  62.941  87.320  1.00 62.35           C  
ATOM   1333  CG  LEU A 174      21.200  63.623  87.301  1.00 62.35           C  
ATOM   1334  CD1 LEU A 174      20.193  62.827  86.459  1.00 62.35           C  
ATOM   1335  CD2 LEU A 174      20.691  63.905  88.724  1.00 62.35           C  
ATOM   1336  N   GLN A 175      24.099  65.070  85.817  1.00 88.29           N  
ATOM   1337  CA  GLN A 175      24.108  66.423  85.351  1.00 88.29           C  
ATOM   1338  C   GLN A 175      24.441  66.407  83.899  1.00 88.29           C  
ATOM   1339  O   GLN A 175      23.837  67.125  83.103  1.00 88.29           O  
ATOM   1340  CB  GLN A 175      25.160  67.284  86.071  1.00 88.29           C  
ATOM   1341  CG  GLN A 175      26.601  66.850  85.803  1.00 88.29           C  
ATOM   1342  CD  GLN A 175      27.511  67.716  86.660  1.00 88.29           C  
ATOM   1343  NE2 GLN A 175      27.368  67.595  88.007  1.00 88.29           N  
ATOM   1344  OE1 GLN A 175      28.331  68.477  86.148  1.00 88.29           O  
ATOM   1345  N   GLN A 176      25.391  65.540  83.510  1.00 92.50           N  
ATOM   1346  CA  GLN A 176      25.830  65.520  82.151  1.00 92.50           C  
ATOM   1347  C   GLN A 176      24.652  65.220  81.283  1.00 92.50           C  
ATOM   1348  O   GLN A 176      24.426  65.888  80.277  1.00 92.50           O  
ATOM   1349  CB  GLN A 176      26.835  64.390  81.861  1.00 92.50           C  
ATOM   1350  CG  GLN A 176      28.160  64.467  82.621  1.00 92.50           C  
ATOM   1351  CD  GLN A 176      28.997  63.267  82.191  1.00 92.50           C  
ATOM   1352  NE2 GLN A 176      30.321  63.496  81.970  1.00 92.50           N  
ATOM   1353  OE1 GLN A 176      28.487  62.157  82.048  1.00 92.50           O  
ATOM   1354  N   PHE A 177      23.865  64.193  81.657  1.00 69.69           N  
ATOM   1355  CA  PHE A 177      22.741  63.782  80.866  1.00 69.69           C  
ATOM   1356  C   PHE A 177      21.670  64.823  80.895  1.00 69.69           C  
ATOM   1357  O   PHE A 177      21.110  65.188  79.863  1.00 69.69           O  
ATOM   1358  CB  PHE A 177      22.128  62.456  81.347  1.00 69.69           C  
ATOM   1359  CG  PHE A 177      21.047  62.115  80.379  1.00 69.69           C  
ATOM   1360  CD1 PHE A 177      21.358  61.644  79.126  1.00 69.69           C  
ATOM   1361  CD2 PHE A 177      19.721  62.252  80.717  1.00 69.69           C  
ATOM   1362  CE1 PHE A 177      20.366  61.328  78.226  1.00 69.69           C  
ATOM   1363  CE2 PHE A 177      18.726  61.935  79.821  1.00 69.69           C  
ATOM   1364  CZ  PHE A 177      19.044  61.472  78.567  1.00 69.69           C  
ATOM   1365  N   GLN A 178      21.378  65.358  82.090  1.00 98.38           N  
ATOM   1366  CA  GLN A 178      20.306  66.294  82.233  1.00 98.38           C  
ATOM   1367  C   GLN A 178      20.602  67.497  81.396  1.00 98.38           C  
ATOM   1368  O   GLN A 178      19.694  68.110  80.841  1.00 98.38           O  
ATOM   1369  CB  GLN A 178      20.059  66.698  83.697  1.00 98.38           C  
ATOM   1370  CG  GLN A 178      21.225  67.407  84.383  1.00 98.38           C  
ATOM   1371  CD  GLN A 178      20.793  67.684  85.816  1.00 98.38           C  
ATOM   1372  NE2 GLN A 178      21.677  67.349  86.793  1.00 98.38           N  
ATOM   1373  OE1 GLN A 178      19.689  68.168  86.062  1.00 98.38           O  
ATOM   1374  N   GLU A 179      21.890  67.872  81.295  1.00 48.76           N  
ATOM   1375  CA  GLU A 179      22.287  69.010  80.517  1.00 48.76           C  
ATOM   1376  C   GLU A 179      22.016  68.747  79.059  1.00 48.76           C  
ATOM   1377  O   GLU A 179      21.516  69.621  78.352  1.00 48.76           O  
ATOM   1378  CB  GLU A 179      23.782  69.334  80.703  1.00 48.76           C  
ATOM   1379  CG  GLU A 179      24.119  69.725  82.148  1.00 48.76           C  
ATOM   1380  CD  GLU A 179      25.607  70.030  82.254  1.00 48.76           C  
ATOM   1381  OE1 GLU A 179      26.278  70.094  81.189  1.00 48.76           O  
ATOM   1382  OE2 GLU A 179      26.094  70.202  83.403  1.00 48.76           O1-
ATOM   1383  N   LEU A 180      22.306  67.515  78.583  1.00 69.37           N  
ATOM   1384  CA  LEU A 180      22.152  67.107  77.207  1.00 69.37           C  
ATOM   1385  C   LEU A 180      20.705  67.199  76.851  1.00 69.37           C  
ATOM   1386  O   LEU A 180      20.340  67.617  75.755  1.00 69.37           O  
ATOM   1387  CB  LEU A 180      22.536  65.634  76.982  1.00 69.37           C  
ATOM   1388  CG  LEU A 180      23.998  65.295  77.314  1.00 69.37           C  
ATOM   1389  CD1 LEU A 180      24.287  63.808  77.052  1.00 69.37           C  
ATOM   1390  CD2 LEU A 180      24.973  66.236  76.588  1.00 69.37           C  
ATOM   1391  N   LYS A 181      19.834  66.882  77.825  1.00141.66           N  
ATOM   1392  CA  LYS A 181      18.406  66.849  77.665  1.00141.66           C  
ATOM   1393  C   LYS A 181      17.968  68.179  77.147  1.00141.66           C  
ATOM   1394  O   LYS A 181      16.891  68.302  76.564  1.00141.66           O  
ATOM   1395  CB  LYS A 181      17.667  66.612  78.990  1.00141.66           C  
ATOM   1396  CG  LYS A 181      16.150  66.754  78.866  1.00141.66           C  
ATOM   1397  CD  LYS A 181      15.487  65.682  78.002  1.00141.66           C  
ATOM   1398  CE  LYS A 181      15.901  65.734  76.531  1.00141.66           C  
ATOM   1399  NZ  LYS A 181      15.033  64.841  75.734  1.00141.66           N1+
ATOM   1400  N   ALA A 182      18.814  69.204  77.335  1.00 97.48           N  
ATOM   1401  CA  ALA A 182      18.564  70.545  76.901  1.00 97.48           C  
ATOM   1402  C   ALA A 182      18.224  70.530  75.403  1.00 97.48           C  
ATOM   1403  O   ALA A 182      17.478  71.407  74.980  1.00 97.48           O  
ATOM   1404  CB  ALA A 182      19.782  71.470  77.071  1.00 97.48           C  
ATOM   1405  N   MET A 183      18.703  69.541  74.572  1.00190.68           N  
ATOM   1406  CA  MET A 183      18.466  69.360  73.142  1.00190.68           C  
ATOM   1407  C   MET A 183      16.968  69.324  73.008  1.00190.68           C  
ATOM   1408  O   MET A 183      16.408  69.470  71.921  1.00190.68           O  
ATOM   1409  CB  MET A 183      19.004  68.008  72.632  1.00190.68           C  
ATOM   1410  CG  MET A 183      18.803  67.764  71.134  1.00190.68           C  
ATOM   1411  SD  MET A 183      19.936  68.684  70.049  1.00190.68           S  
ATOM   1412  CE  MET A 183      21.380  67.650  70.431  1.00190.68           C  
ATOM   1413  N   TYR A 184      16.279  69.000  74.113  1.00148.24           N  
ATOM   1414  CA  TYR A 184      14.855  69.117  74.146  1.00148.24           C  
ATOM   1415  C   TYR A 184      14.523  70.471  73.638  1.00148.24           C  
ATOM   1416  O   TYR A 184      15.115  71.466  74.051  1.00148.24           O  
ATOM   1417  CB  TYR A 184      14.270  68.996  75.562  1.00148.24           C  
ATOM   1418  CG  TYR A 184      12.805  69.239  75.455  1.00148.24           C  
ATOM   1419  CD1 TYR A 184      11.946  68.214  75.138  1.00148.24           C  
ATOM   1420  CD2 TYR A 184      12.297  70.499  75.664  1.00148.24           C  
ATOM   1421  CE1 TYR A 184      10.594  68.444  75.037  1.00148.24           C  
ATOM   1422  CE2 TYR A 184      10.946  70.736  75.565  1.00148.24           C  
ATOM   1423  CZ  TYR A 184      10.094  69.706  75.251  1.00148.24           C  
ATOM   1424  OH  TYR A 184       8.708  69.943  75.148  1.00148.24           O  
ATOM   1425  N   ALA A 185      13.579  70.529  72.684  1.00189.25           N  
ATOM   1426  CA  ALA A 185      13.231  71.793  72.121  1.00189.25           C  
ATOM   1427  C   ALA A 185      12.504  71.524  70.870  1.00189.25           C  
ATOM   1428  O   ALA A 185      11.950  70.453  70.643  1.00189.25           O  
ATOM   1429  CB  ALA A 185      14.424  72.672  71.700  1.00189.25           C  
ATOM   1430  N   GLY A 186      12.538  72.525  69.986  1.00100.70           N  
ATOM   1431  CA  GLY A 186      11.933  72.416  68.705  1.00100.70           C  
ATOM   1432  C   GLY A 186      12.585  71.252  68.040  1.00100.70           C  
ATOM   1433  O   GLY A 186      11.997  70.678  67.122  1.00100.70           O  
ATOM   1434  N   VAL A 187      13.825  70.911  68.477  1.00155.58           N  
ATOM   1435  CA  VAL A 187      14.633  69.891  67.884  1.00155.58           C  
ATOM   1436  C   VAL A 187      13.794  68.702  67.608  1.00155.58           C  
ATOM   1437  O   VAL A 187      13.488  67.887  68.479  1.00155.58           O  
ATOM   1438  CB  VAL A 187      15.776  69.432  68.739  1.00155.58           C  
ATOM   1439  CG1 VAL A 187      16.499  68.286  68.009  1.00155.58           C  
ATOM   1440  CG2 VAL A 187      16.676  70.637  69.047  1.00155.58           C  
ATOM   1441  N   THR A 188      13.425  68.602  66.323  1.00 56.72           N  
ATOM   1442  CA  THR A 188      12.633  67.535  65.816  1.00 56.72           C  
ATOM   1443  C   THR A 188      13.434  66.963  64.709  1.00 56.72           C  
ATOM   1444  O   THR A 188      14.555  67.400  64.453  1.00 56.72           O  
ATOM   1445  CB  THR A 188      11.308  67.956  65.246  1.00 56.72           C  
ATOM   1446  CG2 THR A 188      10.443  68.547  66.371  1.00 56.72           C  
ATOM   1447  OG1 THR A 188      11.493  68.898  64.199  1.00 56.72           O  
ATOM   1448  N   GLU A 189      12.889  65.949  64.025  1.00104.14           N  
ATOM   1449  CA  GLU A 189      13.694  65.347  63.015  1.00104.14           C  
ATOM   1450  C   GLU A 189      14.025  66.360  61.967  1.00104.14           C  
ATOM   1451  O   GLU A 189      15.182  66.486  61.569  1.00104.14           O  
ATOM   1452  CB  GLU A 189      13.042  64.116  62.360  1.00104.14           C  
ATOM   1453  CG  GLU A 189      11.704  64.378  61.671  1.00104.14           C  
ATOM   1454  CD  GLU A 189      11.235  63.046  61.096  1.00104.14           C  
ATOM   1455  OE1 GLU A 189      11.052  62.089  61.896  1.00104.14           O  
ATOM   1456  OE2 GLU A 189      11.059  62.963  59.852  1.00104.14           O1-
ATOM   1457  N   GLU A 190      13.033  67.152  61.524  1.00111.44           N  
ATOM   1458  CA  GLU A 190      13.293  68.113  60.494  1.00111.44           C  
ATOM   1459  C   GLU A 190      14.276  69.100  61.027  1.00111.44           C  
ATOM   1460  O   GLU A 190      15.183  69.530  60.315  1.00111.44           O  
ATOM   1461  CB  GLU A 190      12.054  68.927  60.091  1.00111.44           C  
ATOM   1462  CG  GLU A 190      10.903  68.089  59.541  1.00111.44           C  
ATOM   1463  CD  GLU A 190      10.090  67.591  60.727  1.00111.44           C  
ATOM   1464  OE1 GLU A 190      10.522  67.823  61.888  1.00111.44           O  
ATOM   1465  OE2 GLU A 190       9.019  66.975  60.484  1.00111.44           O1-
ATOM   1466  N   ASP A 191      14.118  69.487  62.307  1.00 39.37           N  
ATOM   1467  CA  ASP A 191      14.988  70.471  62.884  1.00 39.37           C  
ATOM   1468  C   ASP A 191      16.379  69.931  62.894  1.00 39.37           C  
ATOM   1469  O   ASP A 191      17.342  70.651  62.634  1.00 39.37           O  
ATOM   1470  CB  ASP A 191      14.605  70.838  64.326  1.00 39.37           C  
ATOM   1471  CG  ASP A 191      13.308  71.633  64.261  1.00 39.37           C  
ATOM   1472  OD1 ASP A 191      12.699  71.687  63.159  1.00 39.37           O  
ATOM   1473  OD2 ASP A 191      12.912  72.203  65.311  1.00 39.37           O1-
ATOM   1474  N   LEU A 192      16.509  68.633  63.213  1.00 56.24           N  
ATOM   1475  CA  LEU A 192      17.771  67.954  63.268  1.00 56.24           C  
ATOM   1476  C   LEU A 192      18.340  67.862  61.880  1.00 56.24           C  
ATOM   1477  O   LEU A 192      19.552  67.952  61.683  1.00 56.24           O  
ATOM   1478  CB  LEU A 192      17.612  66.531  63.834  1.00 56.24           C  
ATOM   1479  CG  LEU A 192      18.936  65.773  64.016  1.00 56.24           C  
ATOM   1480  CD1 LEU A 192      19.850  66.498  65.018  1.00 56.24           C  
ATOM   1481  CD2 LEU A 192      18.683  64.307  64.407  1.00 56.24           C  
ATOM   1482  N   VAL A 193      17.467  67.672  60.872  1.00 48.63           N  
ATOM   1483  CA  VAL A 193      17.907  67.510  59.515  1.00 48.63           C  
ATOM   1484  C   VAL A 193      18.631  68.745  59.076  1.00 48.63           C  
ATOM   1485  O   VAL A 193      19.625  68.660  58.356  1.00 48.63           O  
ATOM   1486  CB  VAL A 193      16.779  67.279  58.549  1.00 48.63           C  
ATOM   1487  CG1 VAL A 193      17.369  67.231  57.126  1.00 48.63           C  
ATOM   1488  CG2 VAL A 193      16.032  65.997  58.959  1.00 48.63           C  
ATOM   1489  N   GLU A 194      18.133  69.930  59.472  1.00 89.51           N  
ATOM   1490  CA  GLU A 194      18.760  71.160  59.078  1.00 89.51           C  
ATOM   1491  C   GLU A 194      20.102  71.289  59.730  1.00 89.51           C  
ATOM   1492  O   GLU A 194      21.054  71.759  59.110  1.00 89.51           O  
ATOM   1493  CB  GLU A 194      17.917  72.405  59.397  1.00 89.51           C  
ATOM   1494  CG  GLU A 194      16.598  72.448  58.615  1.00 89.51           C  
ATOM   1495  CD  GLU A 194      16.901  72.268  57.128  1.00 89.51           C  
ATOM   1496  OE1 GLU A 194      17.346  71.155  56.738  1.00 89.51           O  
ATOM   1497  OE2 GLU A 194      16.689  73.241  56.357  1.00 89.51           O1-
ATOM   1498  N   ASN A 195      20.223  70.855  60.997  1.00 32.62           N  
ATOM   1499  CA  ASN A 195      21.474  70.988  61.686  1.00 32.62           C  
ATOM   1500  C   ASN A 195      22.495  70.230  60.900  1.00 32.62           C  
ATOM   1501  O   ASN A 195      23.620  70.688  60.723  1.00 32.62           O  
ATOM   1502  CB  ASN A 195      21.438  70.396  63.105  1.00 32.62           C  
ATOM   1503  CG  ASN A 195      20.482  71.236  63.941  1.00 32.62           C  
ATOM   1504  ND2 ASN A 195      19.525  70.560  64.630  1.00 32.62           N  
ATOM   1505  OD1 ASN A 195      20.580  72.462  63.976  1.00 32.62           O  
ATOM   1506  N   LEU A 196      22.118  69.035  60.410  1.00 62.32           N  
ATOM   1507  CA  LEU A 196      23.003  68.224  59.627  1.00 62.32           C  
ATOM   1508  C   LEU A 196      23.270  68.950  58.341  1.00 62.32           C  
ATOM   1509  O   LEU A 196      24.393  68.959  57.841  1.00 62.32           O  
ATOM   1510  CB  LEU A 196      22.380  66.853  59.297  1.00 62.32           C  
ATOM   1511  CG  LEU A 196      23.308  65.906  58.516  1.00 62.32           C  
ATOM   1512  CD1 LEU A 196      24.542  65.530  59.352  1.00 62.32           C  
ATOM   1513  CD2 LEU A 196      22.543  64.670  58.013  1.00 62.32           C  
ATOM   1514  N   ARG A 197      22.235  69.600  57.776  1.00 96.26           N  
ATOM   1515  CA  ARG A 197      22.385  70.292  56.525  1.00 96.26           C  
ATOM   1516  C   ARG A 197      23.404  71.369  56.682  1.00 96.26           C  
ATOM   1517  O   ARG A 197      24.300  71.522  55.852  1.00 96.26           O  
ATOM   1518  CB  ARG A 197      21.100  71.004  56.075  1.00 96.26           C  
ATOM   1519  CG  ARG A 197      21.295  71.803  54.785  1.00 96.26           C  
ATOM   1520  CD  ARG A 197      20.110  72.698  54.428  1.00 96.26           C  
ATOM   1521  NE  ARG A 197      18.924  71.817  54.261  1.00 96.26           N  
ATOM   1522  CZ  ARG A 197      18.723  71.167  53.079  1.00 96.26           C  
ATOM   1523  NH1 ARG A 197      19.631  71.297  52.069  1.00 96.26           N1+
ATOM   1524  NH2 ARG A 197      17.619  70.382  52.912  1.00 96.26           N  
ATOM   1525  N   TYR A 198      23.309  72.123  57.787  1.00 68.17           N  
ATOM   1526  CA  TYR A 198      24.167  73.248  58.002  1.00 68.17           C  
ATOM   1527  C   TYR A 198      25.572  72.731  57.992  1.00 68.17           C  
ATOM   1528  O   TYR A 198      26.419  73.216  57.243  1.00 68.17           O  
ATOM   1529  CB  TYR A 198      23.889  73.857  59.389  1.00 68.17           C  
ATOM   1530  CG  TYR A 198      24.629  75.134  59.591  1.00 68.17           C  
ATOM   1531  CD1 TYR A 198      24.097  76.319  59.138  1.00 68.17           C  
ATOM   1532  CD2 TYR A 198      25.836  75.157  60.252  1.00 68.17           C  
ATOM   1533  CE1 TYR A 198      24.760  77.508  59.328  1.00 68.17           C  
ATOM   1534  CE2 TYR A 198      26.503  76.344  60.445  1.00 68.17           C  
ATOM   1535  CZ  TYR A 198      25.967  77.521  59.984  1.00 68.17           C  
ATOM   1536  OH  TYR A 198      26.650  78.741  60.183  1.00 68.17           O  
ATOM   1537  N   PHE A 199      25.816  71.672  58.782  1.00 91.22           N  
ATOM   1538  CA  PHE A 199      27.103  71.061  58.944  1.00 91.22           C  
ATOM   1539  C   PHE A 199      27.584  70.518  57.630  1.00 91.22           C  
ATOM   1540  O   PHE A 199      28.735  70.734  57.252  1.00 91.22           O  
ATOM   1541  CB  PHE A 199      27.027  69.913  59.969  1.00 91.22           C  
ATOM   1542  CG  PHE A 199      28.312  69.165  59.995  1.00 91.22           C  
ATOM   1543  CD1 PHE A 199      29.370  69.599  60.758  1.00 91.22           C  
ATOM   1544  CD2 PHE A 199      28.452  68.021  59.245  1.00 91.22           C  
ATOM   1545  CE1 PHE A 199      30.551  68.895  60.774  1.00 91.22           C  
ATOM   1546  CE2 PHE A 199      29.629  67.313  59.258  1.00 91.22           C  
ATOM   1547  CZ  PHE A 199      30.681  67.751  60.024  1.00 91.22           C  
ATOM   1548  N   LEU A 200      26.710  69.817  56.884  1.00131.10           N  
ATOM   1549  CA  LEU A 200      27.098  69.224  55.631  1.00131.10           C  
ATOM   1550  C   LEU A 200      27.491  70.256  54.626  1.00131.10           C  
ATOM   1551  O   LEU A 200      28.339  69.993  53.775  1.00131.10           O  
ATOM   1552  CB  LEU A 200      26.041  68.328  54.961  1.00131.10           C  
ATOM   1553  CG  LEU A 200      26.048  66.865  55.442  1.00131.10           C  
ATOM   1554  CD1 LEU A 200      25.677  66.730  56.916  1.00131.10           C  
ATOM   1555  CD2 LEU A 200      25.179  65.987  54.536  1.00131.10           C  
ATOM   1556  N   GLU A 201      26.859  71.437  54.651  1.00 55.91           N  
ATOM   1557  CA  GLU A 201      27.186  72.433  53.674  1.00 55.91           C  
ATOM   1558  C   GLU A 201      28.610  72.880  53.850  1.00 55.91           C  
ATOM   1559  O   GLU A 201      29.291  73.165  52.869  1.00 55.91           O  
ATOM   1560  CB  GLU A 201      26.283  73.671  53.773  1.00 55.91           C  
ATOM   1561  CG  GLU A 201      24.821  73.378  53.427  1.00 55.91           C  
ATOM   1562  CD  GLU A 201      24.033  74.673  53.563  1.00 55.91           C  
ATOM   1563  OE1 GLU A 201      24.306  75.616  52.772  1.00 55.91           O  
ATOM   1564  OE2 GLU A 201      23.148  74.739  54.458  1.00 55.91           O1-
ATOM   1565  N   ARG A 202      29.061  73.044  55.109  1.00185.70           N  
ATOM   1566  CA  ARG A 202      30.396  73.468  55.447  1.00185.70           C  
ATOM   1567  C   ARG A 202      31.451  72.400  55.340  1.00185.70           C  
ATOM   1568  O   ARG A 202      32.626  72.728  55.187  1.00185.70           O  
ATOM   1569  CB  ARG A 202      30.501  74.055  56.866  1.00185.70           C  
ATOM   1570  CG  ARG A 202      29.978  75.488  56.975  1.00185.70           C  
ATOM   1571  CD  ARG A 202      28.459  75.619  56.864  1.00185.70           C  
ATOM   1572  NE  ARG A 202      28.135  77.068  56.986  1.00185.70           N  
ATOM   1573  CZ  ARG A 202      26.840  77.494  56.937  1.00185.70           C  
ATOM   1574  NH1 ARG A 202      25.829  76.592  56.772  1.00185.70           N1+
ATOM   1575  NH2 ARG A 202      26.556  78.824  57.060  1.00185.70           N  
ATOM   1576  N   VAL A 203      31.102  71.125  55.615  1.00144.63           N  
ATOM   1577  CA  VAL A 203      32.045  70.035  55.585  1.00144.63           C  
ATOM   1578  C   VAL A 203      32.296  69.471  54.216  1.00144.63           C  
ATOM   1579  O   VAL A 203      33.428  69.147  53.861  1.00144.63           O  
ATOM   1580  CB  VAL A 203      31.618  68.899  56.468  1.00144.63           C  
ATOM   1581  CG1 VAL A 203      30.320  68.297  55.907  1.00144.63           C  
ATOM   1582  CG2 VAL A 203      32.780  67.897  56.583  1.00144.63           C  
ATOM   1583  N   ILE A 204      31.226  69.331  53.412  1.00114.25           N  
ATOM   1584  CA  ILE A 204      31.271  68.651  52.148  1.00114.25           C  
ATOM   1585  C   ILE A 204      32.215  69.308  51.193  1.00114.25           C  
ATOM   1586  O   ILE A 204      32.964  68.611  50.512  1.00114.25           O  
ATOM   1587  CB  ILE A 204      29.924  68.591  51.484  1.00114.25           C  
ATOM   1588  CG1 ILE A 204      28.951  67.748  52.325  1.00114.25           C  
ATOM   1589  CG2 ILE A 204      30.115  68.059  50.055  1.00114.25           C  
ATOM   1590  CD1 ILE A 204      29.388  66.294  52.491  1.00114.25           C  
ATOM   1591  N   PRO A 205      32.219  70.602  51.084  1.00156.80           N  
ATOM   1592  CA  PRO A 205      33.102  71.241  50.149  1.00156.80           C  
ATOM   1593  C   PRO A 205      34.527  70.981  50.508  1.00156.80           C  
ATOM   1594  O   PRO A 205      35.368  70.888  49.615  1.00156.80           O  
ATOM   1595  CB  PRO A 205      32.713  72.717  50.165  1.00156.80           C  
ATOM   1596  CG  PRO A 205      31.223  72.693  50.558  1.00156.80           C  
ATOM   1597  CD  PRO A 205      31.062  71.420  51.404  1.00156.80           C  
ATOM   1598  N   VAL A 206      34.811  70.886  51.815  1.00 46.52           N  
ATOM   1599  CA  VAL A 206      36.127  70.646  52.317  1.00 46.52           C  
ATOM   1600  C   VAL A 206      36.520  69.250  51.947  1.00 46.52           C  
ATOM   1601  O   VAL A 206      37.667  68.985  51.597  1.00 46.52           O  
ATOM   1602  CB  VAL A 206      36.180  70.769  53.816  1.00 46.52           C  
ATOM   1603  CG1 VAL A 206      37.613  70.493  54.301  1.00 46.52           C  
ATOM   1604  CG2 VAL A 206      35.642  72.155  54.206  1.00 46.52           C  
ATOM   1605  N   CYS A 207      35.559  68.310  52.026  1.00 44.06           N  
ATOM   1606  CA  CYS A 207      35.827  66.929  51.761  1.00 44.06           C  
ATOM   1607  C   CYS A 207      36.208  66.728  50.332  1.00 44.06           C  
ATOM   1608  O   CYS A 207      37.081  65.918  50.033  1.00 44.06           O  
ATOM   1609  CB  CYS A 207      34.626  66.022  52.076  1.00 44.06           C  
ATOM   1610  SG  CYS A 207      34.249  65.979  53.854  1.00 44.06           S  
ATOM   1611  N   GLU A 208      35.549  67.441  49.404  1.00 51.52           N  
ATOM   1612  CA  GLU A 208      35.842  67.285  48.009  1.00 51.52           C  
ATOM   1613  C   GLU A 208      37.245  67.739  47.746  1.00 51.52           C  
ATOM   1614  O   GLU A 208      37.984  67.085  47.011  1.00 51.52           O  
ATOM   1615  CB  GLU A 208      34.873  68.089  47.127  1.00 51.52           C  
ATOM   1616  CG  GLU A 208      33.447  67.534  47.185  1.00 51.52           C  
ATOM   1617  CD  GLU A 208      32.532  68.433  46.368  1.00 51.52           C  
ATOM   1618  OE1 GLU A 208      32.994  69.527  45.950  1.00 51.52           O  
ATOM   1619  OE2 GLU A 208      31.356  68.036  46.154  1.00 51.52           O1-
ATOM   1620  N   GLU A 209      37.656  68.872  48.348  1.00 75.69           N  
ATOM   1621  CA  GLU A 209      38.979  69.380  48.110  1.00 75.69           C  
ATOM   1622  C   GLU A 209      39.989  68.410  48.646  1.00 75.69           C  
ATOM   1623  O   GLU A 209      40.946  68.050  47.963  1.00 75.69           O  
ATOM   1624  CB  GLU A 209      39.236  70.731  48.799  1.00 75.69           C  
ATOM   1625  CG  GLU A 209      38.508  71.905  48.140  1.00 75.69           C  
ATOM   1626  CD  GLU A 209      39.230  72.214  46.836  1.00 75.69           C  
ATOM   1627  OE1 GLU A 209      40.152  71.436  46.475  1.00 75.69           O  
ATOM   1628  OE2 GLU A 209      38.870  73.231  46.185  1.00 75.69           O1-
ATOM   1629  N   GLU A 210      39.774  67.954  49.893  1.00135.85           N  
ATOM   1630  CA  GLU A 210      40.624  67.033  50.601  1.00135.85           C  
ATOM   1631  C   GLU A 210      40.534  65.655  50.023  1.00135.85           C  
ATOM   1632  O   GLU A 210      41.380  64.811  50.312  1.00135.85           O  
ATOM   1633  CB  GLU A 210      40.356  66.954  52.118  1.00135.85           C  
ATOM   1634  CG  GLU A 210      41.205  67.920  52.958  1.00135.85           C  
ATOM   1635  CD  GLU A 210      40.929  69.366  52.581  1.00135.85           C  
ATOM   1636  OE1 GLU A 210      39.766  69.816  52.747  1.00135.85           O  
ATOM   1637  OE2 GLU A 210      41.889  70.050  52.135  1.00135.85           O1-
ATOM   1638  N   ASN A 211      39.500  65.403  49.198  1.00149.28           N  
ATOM   1639  CA  ASN A 211      39.154  64.130  48.618  1.00149.28           C  
ATOM   1640  C   ASN A 211      38.873  63.077  49.662  1.00149.28           C  
ATOM   1641  O   ASN A 211      39.628  62.117  49.807  1.00149.28           O  
ATOM   1642  CB  ASN A 211      40.102  63.595  47.512  1.00149.28           C  
ATOM   1643  CG  ASN A 211      41.523  63.328  47.994  1.00149.28           C  
ATOM   1644  ND2 ASN A 211      41.828  62.041  48.314  1.00149.28           N  
ATOM   1645  OD1 ASN A 211      42.356  64.231  48.045  1.00149.28           O  
ATOM   1646  N   ILE A 212      37.765  63.268  50.438  1.00107.10           N  
ATOM   1647  CA  ILE A 212      37.325  62.343  51.473  1.00107.10           C  
ATOM   1648  C   ILE A 212      35.774  62.212  51.495  1.00107.10           C  
ATOM   1649  O   ILE A 212      35.115  63.081  50.924  1.00107.10           O  
ATOM   1650  CB  ILE A 212      37.744  62.814  52.838  1.00107.10           C  
ATOM   1651  CG1 ILE A 212      39.268  63.008  52.880  1.00107.10           C  
ATOM   1652  CG2 ILE A 212      37.233  61.817  53.891  1.00107.10           C  
ATOM   1653  CD1 ILE A 212      39.749  63.797  54.098  1.00107.10           C  
ATOM   1654  N   LYS A 213      35.154  61.124  52.114  1.00348.34           N  
ATOM   1655  CA  LYS A 213      33.674  60.905  52.271  1.00348.34           C  
ATOM   1656  C   LYS A 213      33.213  59.833  53.380  1.00348.34           C  
ATOM   1657  O   LYS A 213      34.137  59.196  53.875  1.00348.34           O  
ATOM   1658  CB  LYS A 213      32.960  60.523  50.959  1.00348.34           C  
ATOM   1659  CG  LYS A 213      33.560  59.319  50.230  1.00348.34           C  
ATOM   1660  CD  LYS A 213      34.946  59.591  49.643  1.00348.34           C  
ATOM   1661  CE  LYS A 213      34.901  60.362  48.321  1.00348.34           C  
ATOM   1662  NZ  LYS A 213      34.442  61.747  48.558  1.00348.34           N1+
ATOM   1663  N   MET A 214      31.846  59.691  53.843  1.00386.87           N  
ATOM   1664  CA  MET A 214      30.996  58.678  54.590  1.00386.87           C  
ATOM   1665  C   MET A 214      30.122  59.320  55.597  1.00386.87           C  
ATOM   1666  O   MET A 214      30.153  58.984  56.791  1.00386.87           O  
ATOM   1667  CB  MET A 214      31.795  57.620  55.336  1.00386.87           C  
ATOM   1668  CG  MET A 214      30.862  56.524  55.799  1.00386.87           C  
ATOM   1669  SD  MET A 214      30.322  55.514  54.406  1.00386.87           S  
ATOM   1670  CE  MET A 214      29.288  56.634  53.424  1.00386.87           C  
ATOM   1671  N   GLY A 215      29.164  60.084  55.055  1.00106.36           N  
ATOM   1672  CA  GLY A 215      28.366  60.957  55.836  1.00106.36           C  
ATOM   1673  C   GLY A 215      27.728  60.203  56.938  1.00106.36           C  
ATOM   1674  O   GLY A 215      27.684  60.695  58.061  1.00106.36           O  
ATOM   1675  N   ILE A 216      27.227  58.976  56.744  1.00167.05           N  
ATOM   1676  CA  ILE A 216      26.577  58.755  57.989  1.00167.05           C  
ATOM   1677  C   ILE A 216      26.356  57.333  58.358  1.00167.05           C  
ATOM   1678  O   ILE A 216      26.179  56.457  57.513  1.00167.05           O  
ATOM   1679  CB  ILE A 216      25.247  59.448  58.048  1.00167.05           C  
ATOM   1680  CG1 ILE A 216      24.777  59.601  59.502  1.00167.05           C  
ATOM   1681  CG2 ILE A 216      24.274  58.678  57.141  1.00167.05           C  
ATOM   1682  CD1 ILE A 216      25.609  60.609  60.295  1.00167.05           C  
ATOM   1683  N   HIS A 217      26.309  57.108  59.687  1.00 61.92           N  
ATOM   1684  CA  HIS A 217      26.052  55.818  60.253  1.00 61.92           C  
ATOM   1685  C   HIS A 217      24.609  55.791  60.673  1.00 61.92           C  
ATOM   1686  O   HIS A 217      24.094  56.742  61.260  1.00 61.92           O  
ATOM   1687  CB  HIS A 217      26.923  55.518  61.489  1.00 61.92           C  
ATOM   1688  CG  HIS A 217      26.743  54.126  62.015  1.00 61.92           C  
ATOM   1689  CD2 HIS A 217      26.040  53.683  63.092  1.00 61.92           C  
ATOM   1690  ND1 HIS A 217      27.295  53.003  61.439  1.00 61.92           N  
ATOM   1691  CE1 HIS A 217      26.899  51.944  62.190  1.00 61.92           C  
ATOM   1692  NE2 HIS A 217      26.135  52.308  63.204  1.00 61.92           N  
ATOM   1693  N   PRO A 218      23.937  54.721  60.344  1.00168.13           N  
ATOM   1694  CA  PRO A 218      22.543  54.585  60.697  1.00168.13           C  
ATOM   1695  C   PRO A 218      22.387  54.317  62.162  1.00168.13           C  
ATOM   1696  O   PRO A 218      23.281  53.726  62.761  1.00168.13           O  
ATOM   1697  CB  PRO A 218      21.994  53.469  59.812  1.00168.13           C  
ATOM   1698  CG  PRO A 218      22.906  53.502  58.574  1.00168.13           C  
ATOM   1699  CD  PRO A 218      24.249  54.029  59.103  1.00168.13           C  
ATOM   1700  N   ASP A 219      21.246  54.716  62.755  1.00 84.53           N  
ATOM   1701  CA  ASP A 219      21.034  54.549  64.169  1.00 84.53           C  
ATOM   1702  C   ASP A 219      20.872  53.088  64.490  1.00 84.53           C  
ATOM   1703  O   ASP A 219      20.609  52.271  63.608  1.00 84.53           O  
ATOM   1704  CB  ASP A 219      19.774  55.273  64.674  1.00 84.53           C  
ATOM   1705  CG  ASP A 219      19.991  56.770  64.503  1.00 84.53           C  
ATOM   1706  OD1 ASP A 219      20.936  57.294  65.144  1.00 84.53           O  
ATOM   1707  OD2 ASP A 219      19.220  57.413  63.742  1.00 84.53           O1-
ATOM   1708  N   ASP A 220      21.073  52.725  65.782  1.00170.32           N  
ATOM   1709  CA  ASP A 220      20.950  51.358  66.239  1.00170.32           C  
ATOM   1710  C   ASP A 220      20.252  51.408  67.569  1.00170.32           C  
ATOM   1711  O   ASP A 220      20.881  51.848  68.530  1.00170.32           O  
ATOM   1712  CB  ASP A 220      22.280  50.712  66.676  1.00170.32           C  
ATOM   1713  CG  ASP A 220      23.333  50.711  65.587  1.00170.32           C  
ATOM   1714  OD1 ASP A 220      23.079  51.282  64.496  1.00170.32           O  
ATOM   1715  OD2 ASP A 220      24.429  50.147  65.854  1.00170.32           O1-
ATOM   1716  N   PRO A 221      19.025  50.993  67.744  1.00103.00           N  
ATOM   1717  CA  PRO A 221      18.158  50.482  66.723  1.00103.00           C  
ATOM   1718  C   PRO A 221      17.740  51.643  65.880  1.00103.00           C  
ATOM   1719  O   PRO A 221      17.789  52.781  66.337  1.00103.00           O  
ATOM   1720  CB  PRO A 221      16.977  49.852  67.460  1.00103.00           C  
ATOM   1721  CG  PRO A 221      16.956  50.586  68.811  1.00103.00           C  
ATOM   1722  CD  PRO A 221      18.437  50.910  69.069  1.00103.00           C  
ATOM   1723  N   PRO A 222      17.304  51.340  64.698  1.00112.17           N  
ATOM   1724  CA  PRO A 222      16.912  52.262  63.668  1.00112.17           C  
ATOM   1725  C   PRO A 222      15.640  52.977  63.999  1.00112.17           C  
ATOM   1726  O   PRO A 222      14.989  53.426  63.061  1.00112.17           O  
ATOM   1727  CB  PRO A 222      16.766  51.420  62.401  1.00112.17           C  
ATOM   1728  CG  PRO A 222      16.475  50.005  62.928  1.00112.17           C  
ATOM   1729  CD  PRO A 222      17.233  49.957  64.262  1.00112.17           C  
ATOM   1730  N   TRP A 223      15.207  53.015  65.275  1.00 95.28           N  
ATOM   1731  CA  TRP A 223      13.995  53.713  65.603  1.00 95.28           C  
ATOM   1732  C   TRP A 223      14.246  54.607  66.776  1.00 95.28           C  
ATOM   1733  O   TRP A 223      15.303  54.558  67.403  1.00 95.28           O  
ATOM   1734  CB  TRP A 223      12.821  52.782  65.958  1.00 95.28           C  
ATOM   1735  CG  TRP A 223      13.132  51.751  67.016  1.00 95.28           C  
ATOM   1736  CD1 TRP A 223      13.241  51.892  68.369  1.00 95.28           C  
ATOM   1737  CD2 TRP A 223      13.360  50.361  66.731  1.00 95.28           C  
ATOM   1738  CE2 TRP A 223      13.608  49.728  67.949  1.00 95.28           C  
ATOM   1739  CE3 TRP A 223      13.362  49.670  65.552  1.00 95.28           C  
ATOM   1740  NE1 TRP A 223      13.534  50.679  68.944  1.00 95.28           N  
ATOM   1741  CZ2 TRP A 223      13.865  48.388  68.006  1.00 95.28           C  
ATOM   1742  CZ3 TRP A 223      13.621  48.318  65.615  1.00 95.28           C  
ATOM   1743  CH2 TRP A 223      13.868  47.690  66.818  1.00 95.28           C  
ATOM   1744  N   GLU A 224      13.265  55.479  67.096  1.00106.51           N  
ATOM   1745  CA  GLU A 224      13.513  56.412  68.153  1.00106.51           C  
ATOM   1746  C   GLU A 224      13.352  55.810  69.505  1.00106.51           C  
ATOM   1747  O   GLU A 224      12.611  54.849  69.716  1.00106.51           O  
ATOM   1748  CB  GLU A 224      12.747  57.745  68.064  1.00106.51           C  
ATOM   1749  CG  GLU A 224      11.228  57.680  68.139  1.00106.51           C  
ATOM   1750  CD  GLU A 224      10.779  59.087  67.775  1.00106.51           C  
ATOM   1751  OE1 GLU A 224      11.669  59.886  67.378  1.00106.51           O  
ATOM   1752  OE2 GLU A 224       9.560  59.385  67.878  1.00106.51           O1-
ATOM   1753  N   ILE A 225      14.139  56.356  70.452  1.00122.41           N  
ATOM   1754  CA  ILE A 225      14.066  55.936  71.814  1.00122.41           C  
ATOM   1755  C   ILE A 225      14.094  57.170  72.656  1.00122.41           C  
ATOM   1756  O   ILE A 225      14.907  58.068  72.446  1.00122.41           O  
ATOM   1757  CB  ILE A 225      15.184  55.023  72.246  1.00122.41           C  
ATOM   1758  CG1 ILE A 225      16.558  55.712  72.163  1.00122.41           C  
ATOM   1759  CG2 ILE A 225      15.071  53.735  71.413  1.00122.41           C  
ATOM   1760  CD1 ILE A 225      16.957  56.182  70.767  1.00122.41           C  
ATOM   1761  N   PHE A 226      13.207  57.219  73.662  1.00150.81           N  
ATOM   1762  CA  PHE A 226      13.076  58.330  74.558  1.00150.81           C  
ATOM   1763  C   PHE A 226      12.627  59.589  73.909  1.00150.81           C  
ATOM   1764  O   PHE A 226      12.903  60.681  74.401  1.00150.81           O  
ATOM   1765  CB  PHE A 226      14.304  58.592  75.422  1.00150.81           C  
ATOM   1766  CG  PHE A 226      13.944  57.507  76.324  1.00150.81           C  
ATOM   1767  CD1 PHE A 226      12.898  57.712  77.185  1.00150.81           C  
ATOM   1768  CD2 PHE A 226      14.582  56.301  76.261  1.00150.81           C  
ATOM   1769  CE1 PHE A 226      12.500  56.705  78.018  1.00150.81           C  
ATOM   1770  CE2 PHE A 226      14.183  55.296  77.097  1.00150.81           C  
ATOM   1771  CZ  PHE A 226      13.146  55.500  77.971  1.00150.81           C  
ATOM   1772  N   GLY A 227      11.911  59.463  72.785  1.00 48.86           N  
ATOM   1773  CA  GLY A 227      11.276  60.602  72.199  1.00 48.86           C  
ATOM   1774  C   GLY A 227      12.277  61.412  71.441  1.00 48.86           C  
ATOM   1775  O   GLY A 227      11.910  62.268  70.639  1.00 48.86           O  
ATOM   1776  N   LEU A 228      13.576  61.130  71.649  1.00100.35           N  
ATOM   1777  CA  LEU A 228      14.608  61.892  71.010  1.00100.35           C  
ATOM   1778  C   LEU A 228      14.487  61.649  69.536  1.00100.35           C  
ATOM   1779  O   LEU A 228      14.225  60.525  69.107  1.00100.35           O  
ATOM   1780  CB  LEU A 228      16.013  61.434  71.424  1.00100.35           C  
ATOM   1781  CG  LEU A 228      16.316  61.615  72.919  1.00100.35           C  
ATOM   1782  CD1 LEU A 228      17.653  60.978  73.285  1.00100.35           C  
ATOM   1783  CD2 LEU A 228      16.306  63.090  73.320  1.00100.35           C  
ATOM   1784  N   PRO A 229      14.670  62.675  68.743  1.00175.73           N  
ATOM   1785  CA  PRO A 229      14.550  62.522  67.315  1.00175.73           C  
ATOM   1786  C   PRO A 229      15.710  61.764  66.743  1.00175.73           C  
ATOM   1787  O   PRO A 229      16.772  61.751  67.363  1.00175.73           O  
ATOM   1788  CB  PRO A 229      14.445  63.935  66.745  1.00175.73           C  
ATOM   1789  CG  PRO A 229      13.867  64.762  67.906  1.00175.73           C  
ATOM   1790  CD  PRO A 229      14.347  64.030  69.171  1.00175.73           C  
ATOM   1791  N   ARG A 230      15.519  61.106  65.576  1.00184.44           N  
ATOM   1792  CA  ARG A 230      16.590  60.377  64.945  1.00184.44           C  
ATOM   1793  C   ARG A 230      16.289  60.273  63.471  1.00184.44           C  
ATOM   1794  O   ARG A 230      15.255  59.733  63.078  1.00184.44           O  
ATOM   1795  CB  ARG A 230      16.741  58.958  65.526  1.00184.44           C  
ATOM   1796  CG  ARG A 230      17.199  58.976  66.990  1.00184.44           C  
ATOM   1797  CD  ARG A 230      16.981  57.667  67.751  1.00184.44           C  
ATOM   1798  NE  ARG A 230      18.120  56.760  67.438  1.00184.44           N  
ATOM   1799  CZ  ARG A 230      19.263  56.810  68.183  1.00184.44           C  
ATOM   1800  NH1 ARG A 230      19.373  57.696  69.214  1.00184.44           N1+
ATOM   1801  NH2 ARG A 230      20.296  55.967  67.894  1.00184.44           N  
ATOM   1802  N   ILE A 231      17.142  60.882  62.616  1.00162.79           N  
ATOM   1803  CA  ILE A 231      16.924  60.834  61.192  1.00162.79           C  
ATOM   1804  C   ILE A 231      17.398  59.599  60.471  1.00162.79           C  
ATOM   1805  O   ILE A 231      16.600  58.956  59.794  1.00162.79           O  
ATOM   1806  CB  ILE A 231      17.493  62.015  60.457  1.00162.79           C  
ATOM   1807  CG1 ILE A 231      19.026  62.077  60.572  1.00162.79           C  
ATOM   1808  CG2 ILE A 231      16.777  63.267  60.989  1.00162.79           C  
ATOM   1809  CD1 ILE A 231      19.540  62.287  61.993  1.00162.79           C  
ATOM   1810  N   THR A 232      18.689  59.210  60.624  1.00118.60           N  
ATOM   1811  CA  THR A 232      19.257  58.180  59.777  1.00118.60           C  
ATOM   1812  C   THR A 232      18.828  56.799  60.192  1.00118.60           C  
ATOM   1813  O   THR A 232      19.652  55.957  60.548  1.00118.60           O  
ATOM   1814  CB  THR A 232      20.757  58.193  59.773  1.00118.60           C  
ATOM   1815  CG2 THR A 232      21.245  59.572  59.294  1.00118.60           C  
ATOM   1816  OG1 THR A 232      21.245  57.927  61.077  1.00118.60           O  
ATOM   1817  N   LYS A 233      17.507  56.576  60.271  1.00190.16           N  
ATOM   1818  CA  LYS A 233      16.890  55.307  60.542  1.00190.16           C  
ATOM   1819  C   LYS A 233      16.550  54.437  59.357  1.00190.16           C  
ATOM   1820  O   LYS A 233      16.922  53.264  59.311  1.00190.16           O  
ATOM   1821  CB  LYS A 233      15.613  55.510  61.376  1.00190.16           C  
ATOM   1822  CG  LYS A 233      14.867  56.796  61.002  1.00190.16           C  
ATOM   1823  CD  LYS A 233      13.441  56.894  61.552  1.00190.16           C  
ATOM   1824  CE  LYS A 233      12.849  58.309  61.511  1.00190.16           C  
ATOM   1825  NZ  LYS A 233      13.247  59.006  60.267  1.00190.16           N1+
ATOM   1826  N   ASN A 234      15.841  55.001  58.351  1.00 73.43           N  
ATOM   1827  CA  ASN A 234      15.280  54.187  57.300  1.00 73.43           C  
ATOM   1828  C   ASN A 234      15.630  54.754  55.956  1.00 73.43           C  
ATOM   1829  O   ASN A 234      16.342  55.750  55.843  1.00 73.43           O  
ATOM   1830  CB  ASN A 234      13.745  54.078  57.374  1.00 73.43           C  
ATOM   1831  CG  ASN A 234      13.175  55.484  57.245  1.00 73.43           C  
ATOM   1832  ND2 ASN A 234      12.295  55.698  56.231  1.00 73.43           N  
ATOM   1833  OD1 ASN A 234      13.514  56.373  58.024  1.00 73.43           O  
ATOM   1834  N   LEU A 235      15.127  54.092  54.891  1.00 62.26           N  
ATOM   1835  CA  LEU A 235      15.410  54.423  53.519  1.00 62.26           C  
ATOM   1836  C   LEU A 235      14.929  55.795  53.180  1.00 62.26           C  
ATOM   1837  O   LEU A 235      15.643  56.553  52.524  1.00 62.26           O  
ATOM   1838  CB  LEU A 235      14.727  53.460  52.529  1.00 62.26           C  
ATOM   1839  CG  LEU A 235      15.001  53.784  51.047  1.00 62.26           C  
ATOM   1840  CD1 LEU A 235      16.483  53.587  50.694  1.00 62.26           C  
ATOM   1841  CD2 LEU A 235      14.061  53.006  50.111  1.00 62.26           C  
ATOM   1842  N   ALA A 236      13.717  56.165  53.635  1.00 39.26           N  
ATOM   1843  CA  ALA A 236      13.168  57.424  53.222  1.00 39.26           C  
ATOM   1844  C   ALA A 236      14.094  58.522  53.640  1.00 39.26           C  
ATOM   1845  O   ALA A 236      14.426  59.399  52.846  1.00 39.26           O  
ATOM   1846  CB  ALA A 236      11.797  57.710  53.857  1.00 39.26           C  
ATOM   1847  N   ASP A 237      14.559  58.477  54.898  1.00 81.99           N  
ATOM   1848  CA  ASP A 237      15.418  59.493  55.434  1.00 81.99           C  
ATOM   1849  C   ASP A 237      16.761  59.444  54.774  1.00 81.99           C  
ATOM   1850  O   ASP A 237      17.361  60.483  54.508  1.00 81.99           O  
ATOM   1851  CB  ASP A 237      15.630  59.337  56.950  1.00 81.99           C  
ATOM   1852  CG  ASP A 237      16.447  60.521  57.442  1.00 81.99           C  
ATOM   1853  OD1 ASP A 237      15.858  61.624  57.589  1.00 81.99           O  
ATOM   1854  OD2 ASP A 237      17.671  60.339  57.673  1.00 81.99           O1-
ATOM   1855  N   LEU A 238      17.247  58.230  54.453  1.00 79.48           N  
ATOM   1856  CA  LEU A 238      18.576  58.051  53.941  1.00 79.48           C  
ATOM   1857  C   LEU A 238      18.709  58.869  52.698  1.00 79.48           C  
ATOM   1858  O   LEU A 238      19.739  59.501  52.474  1.00 79.48           O  
ATOM   1859  CB  LEU A 238      18.864  56.582  53.589  1.00 79.48           C  
ATOM   1860  CG  LEU A 238      20.302  56.331  53.108  1.00 79.48           C  
ATOM   1861  CD1 LEU A 238      21.312  56.671  54.213  1.00 79.48           C  
ATOM   1862  CD2 LEU A 238      20.468  54.899  52.575  1.00 79.48           C  
ATOM   1863  N   LYS A 239      17.670  58.875  51.847  1.00 81.61           N  
ATOM   1864  CA  LYS A 239      17.708  59.653  50.641  1.00 81.61           C  
ATOM   1865  C   LYS A 239      17.734  61.098  51.011  1.00 81.61           C  
ATOM   1866  O   LYS A 239      18.375  61.915  50.353  1.00 81.61           O  
ATOM   1867  CB  LYS A 239      16.507  59.397  49.720  1.00 81.61           C  
ATOM   1868  CG  LYS A 239      16.566  58.020  49.058  1.00 81.61           C  
ATOM   1869  CD  LYS A 239      15.280  57.619  48.339  1.00 81.61           C  
ATOM   1870  CE  LYS A 239      15.368  56.240  47.684  1.00 81.61           C  
ATOM   1871  NZ  LYS A 239      16.473  56.225  46.701  1.00 81.61           N1+
ATOM   1872  N   ARG A 240      17.032  61.446  52.099  1.00132.47           N  
ATOM   1873  CA  ARG A 240      16.967  62.800  52.553  1.00132.47           C  
ATOM   1874  C   ARG A 240      18.355  63.258  52.875  1.00132.47           C  
ATOM   1875  O   ARG A 240      18.676  64.428  52.676  1.00132.47           O  
ATOM   1876  CB  ARG A 240      16.143  62.950  53.841  1.00132.47           C  
ATOM   1877  CG  ARG A 240      16.085  64.387  54.356  1.00132.47           C  
ATOM   1878  CD  ARG A 240      15.488  64.509  55.760  1.00132.47           C  
ATOM   1879  NE  ARG A 240      14.043  64.169  55.666  1.00132.47           N  
ATOM   1880  CZ  ARG A 240      13.301  64.022  56.802  1.00132.47           C  
ATOM   1881  NH1 ARG A 240      13.897  64.117  58.026  1.00132.47           N1+
ATOM   1882  NH2 ARG A 240      11.959  63.792  56.715  1.00132.47           N  
ATOM   1883  N   ILE A 241      19.217  62.367  53.413  1.00113.17           N  
ATOM   1884  CA  ILE A 241      20.535  62.828  53.746  1.00113.17           C  
ATOM   1885  C   ILE A 241      21.249  63.240  52.502  1.00113.17           C  
ATOM   1886  O   ILE A 241      21.798  64.337  52.431  1.00113.17           O  
ATOM   1887  CB  ILE A 241      21.435  61.824  54.416  1.00113.17           C  
ATOM   1888  CG1 ILE A 241      20.953  61.464  55.830  1.00113.17           C  
ATOM   1889  CG2 ILE A 241      22.851  62.426  54.418  1.00113.17           C  
ATOM   1890  CD1 ILE A 241      19.729  60.565  55.874  1.00113.17           C  
ATOM   1891  N   LEU A 242      21.213  62.389  51.464  1.00111.51           N  
ATOM   1892  CA  LEU A 242      21.913  62.657  50.243  1.00111.51           C  
ATOM   1893  C   LEU A 242      21.368  63.920  49.653  1.00111.51           C  
ATOM   1894  O   LEU A 242      22.099  64.696  49.037  1.00111.51           O  
ATOM   1895  CB  LEU A 242      21.737  61.546  49.195  1.00111.51           C  
ATOM   1896  CG  LEU A 242      22.451  60.225  49.541  1.00111.51           C  
ATOM   1897  CD1 LEU A 242      21.932  59.600  50.840  1.00111.51           C  
ATOM   1898  CD2 LEU A 242      22.359  59.244  48.370  1.00111.51           C  
ATOM   1899  N   SER A 243      20.055  64.150  49.829  1.00 87.94           N  
ATOM   1900  CA  SER A 243      19.379  65.278  49.255  1.00 87.94           C  
ATOM   1901  C   SER A 243      19.952  66.549  49.795  1.00 87.94           C  
ATOM   1902  O   SER A 243      20.017  67.560  49.097  1.00 87.94           O  
ATOM   1903  CB  SER A 243      17.876  65.293  49.582  1.00 87.94           C  
ATOM   1904  OG  SER A 243      17.237  64.166  49.002  1.00 87.94           O  
ATOM   1905  N   LEU A 244      20.424  66.514  51.048  1.00136.04           N  
ATOM   1906  CA  LEU A 244      20.900  67.681  51.723  1.00136.04           C  
ATOM   1907  C   LEU A 244      21.990  68.274  50.873  1.00136.04           C  
ATOM   1908  O   LEU A 244      21.965  69.467  50.573  1.00136.04           O  
ATOM   1909  CB  LEU A 244      21.472  67.216  53.071  1.00136.04           C  
ATOM   1910  CG  LEU A 244      21.758  68.274  54.133  1.00136.04           C  
ATOM   1911  CD1 LEU A 244      22.347  67.584  55.374  1.00136.04           C  
ATOM   1912  CD2 LEU A 244      22.606  69.438  53.602  1.00136.04           C  
ATOM   1913  N   VAL A 245      22.975  67.450  50.453  1.00138.08           N  
ATOM   1914  CA  VAL A 245      23.995  67.892  49.539  1.00138.08           C  
ATOM   1915  C   VAL A 245      24.252  66.779  48.572  1.00138.08           C  
ATOM   1916  O   VAL A 245      24.817  65.748  48.933  1.00138.08           O  
ATOM   1917  CB  VAL A 245      25.314  68.218  50.185  1.00138.08           C  
ATOM   1918  CG1 VAL A 245      25.195  69.565  50.897  1.00138.08           C  
ATOM   1919  CG2 VAL A 245      25.674  67.088  51.162  1.00138.08           C  
ATOM   1920  N   ASP A 246      23.891  66.984  47.292  1.00 62.43           N  
ATOM   1921  CA  ASP A 246      24.066  65.949  46.314  1.00 62.43           C  
ATOM   1922  C   ASP A 246      25.506  65.934  45.916  1.00 62.43           C  
ATOM   1923  O   ASP A 246      25.936  66.731  45.081  1.00 62.43           O  
ATOM   1924  CB  ASP A 246      23.238  66.177  45.036  1.00 62.43           C  
ATOM   1925  CG  ASP A 246      23.389  64.969  44.118  1.00 62.43           C  
ATOM   1926  OD1 ASP A 246      24.146  64.030  44.480  1.00 62.43           O  
ATOM   1927  OD2 ASP A 246      22.746  64.975  43.035  1.00 62.43           O1-
ATOM   1928  N   SER A 247      26.293  65.021  46.520  1.00 69.74           N  
ATOM   1929  CA  SER A 247      27.688  64.917  46.197  1.00 69.74           C  
ATOM   1930  C   SER A 247      28.149  63.563  46.654  1.00 69.74           C  
ATOM   1931  O   SER A 247      27.662  63.057  47.662  1.00 69.74           O  
ATOM   1932  CB  SER A 247      28.524  65.976  46.946  1.00 69.74           C  
ATOM   1933  OG  SER A 247      29.903  65.863  46.629  1.00 69.74           O  
ATOM   1934  N   PRO A 248      29.064  62.939  45.952  1.00 83.88           N  
ATOM   1935  CA  PRO A 248      29.573  61.643  46.318  1.00 83.88           C  
ATOM   1936  C   PRO A 248      30.169  61.680  47.689  1.00 83.88           C  
ATOM   1937  O   PRO A 248      30.103  60.670  48.388  1.00 83.88           O  
ATOM   1938  CB  PRO A 248      30.615  61.300  45.257  1.00 83.88           C  
ATOM   1939  CG  PRO A 248      31.098  62.679  44.769  1.00 83.88           C  
ATOM   1940  CD  PRO A 248      29.858  63.577  44.915  1.00 83.88           C  
ATOM   1941  N   ALA A 249      30.751  62.825  48.091  1.00 52.77           N  
ATOM   1942  CA  ALA A 249      31.366  62.961  49.378  1.00 52.77           C  
ATOM   1943  C   ALA A 249      30.295  62.738  50.395  1.00 52.77           C  
ATOM   1944  O   ALA A 249      30.543  62.160  51.450  1.00 52.77           O  
ATOM   1945  CB  ALA A 249      31.953  64.363  49.614  1.00 52.77           C  
ATOM   1946  N   ASN A 250      29.065  63.205  50.116  1.00 91.45           N  
ATOM   1947  CA  ASN A 250      28.009  62.993  51.070  1.00 91.45           C  
ATOM   1948  C   ASN A 250      27.510  61.590  50.870  1.00 91.45           C  
ATOM   1949  O   ASN A 250      26.603  61.360  50.071  1.00 91.45           O  
ATOM   1950  CB  ASN A 250      26.816  63.945  50.860  1.00 91.45           C  
ATOM   1951  CG  ASN A 250      25.780  63.686  51.944  1.00 91.45           C  
ATOM   1952  ND2 ASN A 250      26.248  63.229  53.137  1.00 91.45           N  
ATOM   1953  OD1 ASN A 250      24.584  63.894  51.739  1.00 91.45           O  
ATOM   1954  N   GLY A 251      28.066  60.620  51.632  1.00 68.62           N  
ATOM   1955  CA  GLY A 251      27.718  59.229  51.460  1.00 68.62           C  
ATOM   1956  C   GLY A 251      27.126  58.651  52.715  1.00 68.62           C  
ATOM   1957  O   GLY A 251      27.013  59.329  53.736  1.00 68.62           O  
ATOM   1958  N   ILE A 252      26.682  57.367  52.655  1.00150.53           N  
ATOM   1959  CA  ILE A 252      26.134  56.781  53.850  1.00150.53           C  
ATOM   1960  C   ILE A 252      26.715  55.421  54.124  1.00150.53           C  
ATOM   1961  O   ILE A 252      26.547  54.488  53.341  1.00150.53           O  
ATOM   1962  CB  ILE A 252      24.633  56.638  53.820  1.00150.53           C  
ATOM   1963  CG1 ILE A 252      24.149  55.664  52.724  1.00150.53           C  
ATOM   1964  CG2 ILE A 252      24.046  58.051  53.672  1.00150.53           C  
ATOM   1965  CD1 ILE A 252      24.374  56.134  51.289  1.00150.53           C  
ATOM   1966  N   THR A 253      27.401  55.271  55.280  1.00146.35           N  
ATOM   1967  CA  THR A 253      27.983  54.004  55.636  1.00146.35           C  
ATOM   1968  C   THR A 253      26.877  53.054  55.906  1.00146.35           C  
ATOM   1969  O   THR A 253      26.082  53.243  56.823  1.00146.35           O  
ATOM   1970  CB  THR A 253      28.894  54.065  56.835  1.00146.35           C  
ATOM   1971  CG2 THR A 253      28.122  54.596  58.054  1.00146.35           C  
ATOM   1972  OG1 THR A 253      29.431  52.778  57.106  1.00146.35           O  
ATOM   1973  N   PHE A 254      26.816  51.972  55.113  1.00176.67           N  
ATOM   1974  CA  PHE A 254      25.700  51.087  55.244  1.00176.67           C  
ATOM   1975  C   PHE A 254      26.030  50.049  56.268  1.00176.67           C  
ATOM   1976  O   PHE A 254      26.891  49.198  56.054  1.00176.67           O  
ATOM   1977  CB  PHE A 254      25.368  50.352  53.935  1.00176.67           C  
ATOM   1978  CG  PHE A 254      23.962  49.873  54.037  1.00176.67           C  
ATOM   1979  CD1 PHE A 254      23.650  48.675  54.637  1.00176.67           C  
ATOM   1980  CD2 PHE A 254      22.944  50.651  53.537  1.00176.67           C  
ATOM   1981  CE1 PHE A 254      22.341  48.259  54.723  1.00176.67           C  
ATOM   1982  CE2 PHE A 254      21.637  50.241  53.620  1.00176.67           C  
ATOM   1983  CZ  PHE A 254      21.333  49.041  54.214  1.00176.67           C  
ATOM   1984  N   CYS A 255      25.337  50.112  57.425  1.00 69.31           N  
ATOM   1985  CA  CYS A 255      25.501  49.133  58.463  1.00 69.31           C  
ATOM   1986  C   CYS A 255      24.303  48.245  58.359  1.00 69.31           C  
ATOM   1987  O   CYS A 255      23.186  48.628  58.700  1.00 69.31           O  
ATOM   1988  CB  CYS A 255      25.510  49.739  59.878  1.00 69.31           C  
ATOM   1989  SG  CYS A 255      25.723  48.484  61.177  1.00 69.31           S  
ATOM   1990  N   THR A 256      24.520  47.012  57.884  1.00 88.69           N  
ATOM   1991  CA  THR A 256      23.471  46.076  57.629  1.00 88.69           C  
ATOM   1992  C   THR A 256      22.821  45.641  58.905  1.00 88.69           C  
ATOM   1993  O   THR A 256      21.664  45.217  58.906  1.00 88.69           O  
ATOM   1994  CB  THR A 256      23.980  44.868  56.909  1.00 88.69           C  
ATOM   1995  CG2 THR A 256      24.661  45.352  55.617  1.00 88.69           C  
ATOM   1996  OG1 THR A 256      24.920  44.177  57.716  1.00 88.69           O  
ATOM   1997  N   GLY A 257      23.581  45.642  60.014  1.00 50.47           N  
ATOM   1998  CA  GLY A 257      23.031  45.183  61.257  1.00 50.47           C  
ATOM   1999  C   GLY A 257      21.957  46.091  61.788  1.00 50.47           C  
ATOM   2000  O   GLY A 257      20.877  45.628  62.154  1.00 50.47           O  
ATOM   2001  N   SER A 258      22.229  47.412  61.853  1.00100.09           N  
ATOM   2002  CA  SER A 258      21.289  48.338  62.426  1.00100.09           C  
ATOM   2003  C   SER A 258      20.060  48.404  61.582  1.00100.09           C  
ATOM   2004  O   SER A 258      18.953  48.144  62.051  1.00100.09           O  
ATOM   2005  CB  SER A 258      21.871  49.755  62.558  1.00100.09           C  
ATOM   2006  OG  SER A 258      22.382  50.189  61.308  1.00100.09           O  
ATOM   2007  N   LEU A 259      20.236  48.675  60.279  1.00119.63           N  
ATOM   2008  CA  LEU A 259      19.108  48.806  59.406  1.00119.63           C  
ATOM   2009  C   LEU A 259      18.357  47.516  59.445  1.00119.63           C  
ATOM   2010  O   LEU A 259      17.156  47.476  59.186  1.00119.63           O  
ATOM   2011  CB  LEU A 259      19.480  49.093  57.942  1.00119.63           C  
ATOM   2012  CG  LEU A 259      20.047  50.506  57.705  1.00119.63           C  
ATOM   2013  CD1 LEU A 259      21.424  50.692  58.352  1.00119.63           C  
ATOM   2014  CD2 LEU A 259      20.051  50.859  56.212  1.00119.63           C  
ATOM   2015  N   GLY A 260      19.075  46.417  59.725  1.00 49.94           N  
ATOM   2016  CA  GLY A 260      18.516  45.095  59.785  1.00 49.94           C  
ATOM   2017  C   GLY A 260      17.526  44.944  60.906  1.00 49.94           C  
ATOM   2018  O   GLY A 260      16.558  44.195  60.780  1.00 49.94           O  
ATOM   2019  N   ALA A 261      17.735  45.646  62.037  1.00 58.78           N  
ATOM   2020  CA  ALA A 261      16.928  45.438  63.214  1.00 58.78           C  
ATOM   2021  C   ALA A 261      15.478  45.646  62.893  1.00 58.78           C  
ATOM   2022  O   ALA A 261      14.628  44.918  63.408  1.00 58.78           O  
ATOM   2023  CB  ALA A 261      17.285  46.393  64.368  1.00 58.78           C  
ATOM   2024  N   ASP A 262      15.145  46.653  62.060  1.00 61.83           N  
ATOM   2025  CA  ASP A 262      13.772  46.868  61.695  1.00 61.83           C  
ATOM   2026  C   ASP A 262      13.510  46.004  60.492  1.00 61.83           C  
ATOM   2027  O   ASP A 262      14.178  46.120  59.466  1.00 61.83           O  
ATOM   2028  CB  ASP A 262      13.484  48.338  61.326  1.00 61.83           C  
ATOM   2029  CG  ASP A 262      11.982  48.570  61.255  1.00 61.83           C  
ATOM   2030  OD1 ASP A 262      11.267  47.693  60.700  1.00 61.83           O  
ATOM   2031  OD2 ASP A 262      11.527  49.631  61.762  1.00 61.83           O1-
ATOM   2032  N   PRO A 263      12.560  45.116  60.608  1.00164.18           N  
ATOM   2033  CA  PRO A 263      12.245  44.206  59.536  1.00164.18           C  
ATOM   2034  C   PRO A 263      11.647  44.912  58.363  1.00164.18           C  
ATOM   2035  O   PRO A 263      11.578  44.322  57.287  1.00164.18           O  
ATOM   2036  CB  PRO A 263      11.307  43.163  60.139  1.00164.18           C  
ATOM   2037  CG  PRO A 263      11.676  43.155  61.631  1.00164.18           C  
ATOM   2038  CD  PRO A 263      12.190  44.579  61.907  1.00164.18           C  
ATOM   2039  N   THR A 264      11.171  46.154  58.561  1.00 42.35           N  
ATOM   2040  CA  THR A 264      10.538  46.902  57.515  1.00 42.35           C  
ATOM   2041  C   THR A 264      11.534  47.220  56.442  1.00 42.35           C  
ATOM   2042  O   THR A 264      11.208  47.178  55.257  1.00 42.35           O  
ATOM   2043  CB  THR A 264       9.979  48.206  58.007  1.00 42.35           C  
ATOM   2044  CG2 THR A 264       9.321  48.943  56.828  1.00 42.35           C  
ATOM   2045  OG1 THR A 264       9.026  47.974  59.034  1.00 42.35           O  
ATOM   2046  N   ASN A 265      12.783  47.547  56.832  1.00 76.55           N  
ATOM   2047  CA  ASN A 265      13.767  47.977  55.876  1.00 76.55           C  
ATOM   2048  C   ASN A 265      14.127  46.854  54.955  1.00 76.55           C  
ATOM   2049  O   ASN A 265      14.549  45.780  55.383  1.00 76.55           O  
ATOM   2050  CB  ASN A 265      15.076  48.466  56.521  1.00 76.55           C  
ATOM   2051  CG  ASN A 265      14.793  49.740  57.305  1.00 76.55           C  
ATOM   2052  ND2 ASN A 265      13.928  50.624  56.739  1.00 76.55           N  
ATOM   2053  OD1 ASN A 265      15.327  49.943  58.394  1.00 76.55           O  
ATOM   2054  N   ASP A 266      13.985  47.099  53.637  1.00 87.57           N  
ATOM   2055  CA  ASP A 266      14.335  46.109  52.664  1.00 87.57           C  
ATOM   2056  C   ASP A 266      15.771  46.369  52.344  1.00 87.57           C  
ATOM   2057  O   ASP A 266      16.093  47.076  51.392  1.00 87.57           O  
ATOM   2058  CB  ASP A 266      13.508  46.244  51.373  1.00 87.57           C  
ATOM   2059  CG  ASP A 266      13.667  44.980  50.545  1.00 87.57           C  
ATOM   2060  OD1 ASP A 266      14.795  44.722  50.049  1.00 87.57           O  
ATOM   2061  OD2 ASP A 266      12.649  44.256  50.391  1.00 87.57           O1-
ATOM   2062  N   LEU A 267      16.682  45.731  53.096  1.00 86.42           N  
ATOM   2063  CA  LEU A 267      18.077  46.055  52.995  1.00 86.42           C  
ATOM   2064  C   LEU A 267      18.582  45.937  51.587  1.00 86.42           C  
ATOM   2065  O   LEU A 267      19.279  46.844  51.135  1.00 86.42           O  
ATOM   2066  CB  LEU A 267      18.964  45.166  53.878  1.00 86.42           C  
ATOM   2067  CG  LEU A 267      18.742  45.387  55.384  1.00 86.42           C  
ATOM   2068  CD1 LEU A 267      19.745  44.573  56.214  1.00 86.42           C  
ATOM   2069  CD2 LEU A 267      18.766  46.882  55.742  1.00 86.42           C  
ATOM   2070  N   PRO A 268      18.229  44.912  50.856  1.00180.84           N  
ATOM   2071  CA  PRO A 268      18.737  44.729  49.519  1.00180.84           C  
ATOM   2072  C   PRO A 268      18.338  45.849  48.618  1.00180.84           C  
ATOM   2073  O   PRO A 268      18.809  45.923  47.484  1.00180.84           O  
ATOM   2074  CB  PRO A 268      18.244  43.354  49.081  1.00180.84           C  
ATOM   2075  CG  PRO A 268      18.147  42.574  50.404  1.00180.84           C  
ATOM   2076  CD  PRO A 268      17.860  43.645  51.467  1.00180.84           C  
ATOM   2077  N   THR A 269      17.479  46.746  49.107  1.00201.47           N  
ATOM   2078  CA  THR A 269      17.059  47.857  48.320  1.00201.47           C  
ATOM   2079  C   THR A 269      18.267  48.717  48.041  1.00201.47           C  
ATOM   2080  O   THR A 269      18.101  49.685  47.301  1.00201.47           O  
ATOM   2081  CB  THR A 269      16.014  48.738  48.947  1.00201.47           C  
ATOM   2082  CG2 THR A 269      14.728  47.926  49.174  1.00201.47           C  
ATOM   2083  OG1 THR A 269      16.491  49.296  50.161  1.00201.47           O  
ATOM   2084  N   MET A 270      19.467  48.463  48.676  1.00289.62           N  
ATOM   2085  CA  MET A 270      20.741  49.164  48.487  1.00289.62           C  
ATOM   2086  C   MET A 270      21.229  48.984  47.066  1.00289.62           C  
ATOM   2087  O   MET A 270      22.419  49.109  46.792  1.00289.62           O  
ATOM   2088  CB  MET A 270      21.877  48.578  49.336  1.00289.62           C  
ATOM   2089  CG  MET A 270      21.691  48.676  50.846  1.00289.62           C  
ATOM   2090  SD  MET A 270      23.008  47.824  51.759  1.00289.62           S  
ATOM   2091  CE  MET A 270      22.401  46.152  51.392  1.00289.62           C  
ATOM   2092  N   ILE A 271      20.267  48.910  46.133  1.00256.10           N  
ATOM   2093  CA  ILE A 271      20.140  48.676  44.727  1.00256.10           C  
ATOM   2094  C   ILE A 271      20.882  49.722  43.996  1.00256.10           C  
ATOM   2095  O   ILE A 271      20.737  49.877  42.783  1.00256.10           O  
ATOM   2096  CB  ILE A 271      18.729  48.674  44.228  1.00256.10           C  
ATOM   2097  CG1 ILE A 271      18.662  48.078  42.812  1.00256.10           C  
ATOM   2098  CG2 ILE A 271      18.217  50.113  44.303  1.00256.10           C  
ATOM   2099  CD1 ILE A 271      19.013  46.593  42.755  1.00256.10           C  
ATOM   2100  N   ARG A 272      21.535  50.587  44.778  1.00271.06           N  
ATOM   2101  CA  ARG A 272      22.224  51.703  44.252  1.00271.06           C  
ATOM   2102  C   ARG A 272      21.136  52.649  44.023  1.00271.06           C  
ATOM   2103  O   ARG A 272      21.265  53.573  43.217  1.00271.06           O  
ATOM   2104  CB  ARG A 272      22.959  51.463  42.918  1.00271.06           C  
ATOM   2105  CG  ARG A 272      23.760  52.680  42.450  1.00271.06           C  
ATOM   2106  CD  ARG A 272      24.372  52.530  41.055  1.00271.06           C  
ATOM   2107  NE  ARG A 272      25.275  53.697  40.834  1.00271.06           N  
ATOM   2108  CZ  ARG A 272      24.788  54.867  40.324  1.00271.06           C  
ATOM   2109  NH1 ARG A 272      23.462  54.985  40.023  1.00271.06           N1+
ATOM   2110  NH2 ARG A 272      25.631  55.920  40.117  1.00271.06           N  
ATOM   2111  N   GLU A 273      19.989  52.365  44.692  1.00191.63           N  
ATOM   2112  CA  GLU A 273      19.106  53.470  44.749  1.00191.63           C  
ATOM   2113  C   GLU A 273      20.009  54.399  45.475  1.00191.63           C  
ATOM   2114  O   GLU A 273      20.533  55.351  44.903  1.00191.63           O  
ATOM   2115  CB  GLU A 273      17.879  53.278  45.666  1.00191.63           C  
ATOM   2116  CG  GLU A 273      16.700  52.510  45.063  1.00191.63           C  
ATOM   2117  CD  GLU A 273      15.835  53.493  44.288  1.00191.63           C  
ATOM   2118  OE1 GLU A 273      15.413  54.512  44.897  1.00191.63           O  
ATOM   2119  OE2 GLU A 273      15.576  53.235  43.082  1.00191.63           O1-
ATOM   2120  N   ILE A 274      20.283  54.020  46.739  1.00112.57           N  
ATOM   2121  CA  ILE A 274      21.227  54.591  47.653  1.00112.57           C  
ATOM   2122  C   ILE A 274      22.617  54.093  47.379  1.00112.57           C  
ATOM   2123  O   ILE A 274      23.597  54.779  47.662  1.00112.57           O  
ATOM   2124  CB  ILE A 274      20.943  54.279  49.090  1.00112.57           C  
ATOM   2125  CG1 ILE A 274      21.065  52.769  49.343  1.00112.57           C  
ATOM   2126  CG2 ILE A 274      19.567  54.874  49.435  1.00112.57           C  
ATOM   2127  CD1 ILE A 274      21.172  52.402  50.820  1.00112.57           C  
ATOM   2128  N   GLY A 275      22.723  52.860  46.844  1.00 53.38           N  
ATOM   2129  CA  GLY A 275      23.943  52.097  46.765  1.00 53.38           C  
ATOM   2130  C   GLY A 275      25.057  52.838  46.099  1.00 53.38           C  
ATOM   2131  O   GLY A 275      26.217  52.670  46.473  1.00 53.38           O  
ATOM   2132  N   HIS A 276      24.761  53.659  45.084  1.00106.54           N  
ATOM   2133  CA  HIS A 276      25.816  54.361  44.412  1.00106.54           C  
ATOM   2134  C   HIS A 276      26.525  55.241  45.406  1.00106.54           C  
ATOM   2135  O   HIS A 276      27.705  55.551  45.247  1.00106.54           O  
ATOM   2136  CB  HIS A 276      25.299  55.253  43.268  1.00106.54           C  
ATOM   2137  CG  HIS A 276      24.218  56.199  43.697  1.00106.54           C  
ATOM   2138  CD2 HIS A 276      22.866  56.093  43.577  1.00106.54           C  
ATOM   2139  ND1 HIS A 276      24.444  57.404  44.324  1.00106.54           N  
ATOM   2140  CE1 HIS A 276      23.228  57.961  44.553  1.00106.54           C  
ATOM   2141  NE2 HIS A 276      22.240  57.202  44.117  1.00106.54           N  
ATOM   2142  N   ARG A 277      25.783  55.745  46.404  1.00174.54           N  
ATOM   2143  CA  ARG A 277      26.270  56.619  47.440  1.00174.54           C  
ATOM   2144  C   ARG A 277      27.027  55.978  48.578  1.00174.54           C  
ATOM   2145  O   ARG A 277      27.683  56.704  49.324  1.00174.54           O  
ATOM   2146  CB  ARG A 277      25.196  57.562  47.999  1.00174.54           C  
ATOM   2147  CG  ARG A 277      24.893  58.667  46.986  1.00174.54           C  
ATOM   2148  CD  ARG A 277      26.164  59.349  46.470  1.00174.54           C  
ATOM   2149  NE  ARG A 277      25.779  60.292  45.384  1.00174.54           N  
ATOM   2150  CZ  ARG A 277      26.674  60.585  44.396  1.00174.54           C  
ATOM   2151  NH1 ARG A 277      27.902  59.990  44.395  1.00174.54           N1+
ATOM   2152  NH2 ARG A 277      26.342  61.466  43.408  1.00174.54           N  
ATOM   2153  N   ILE A 278      26.912  54.652  48.824  1.00181.04           N  
ATOM   2154  CA  ILE A 278      27.582  54.116  49.992  1.00181.04           C  
ATOM   2155  C   ILE A 278      29.074  54.099  49.864  1.00181.04           C  
ATOM   2156  O   ILE A 278      29.651  53.549  48.928  1.00181.04           O  
ATOM   2157  CB  ILE A 278      27.136  52.746  50.426  1.00181.04           C  
ATOM   2158  CG1 ILE A 278      27.229  51.729  49.283  1.00181.04           C  
ATOM   2159  CG2 ILE A 278      25.767  52.855  51.096  1.00181.04           C  
ATOM   2160  CD1 ILE A 278      26.923  50.300  49.732  1.00181.04           C  
ATOM   2161  N   ASN A 279      29.720  54.810  50.808  1.00125.32           N  
ATOM   2162  CA  ASN A 279      31.140  54.950  50.970  1.00125.32           C  
ATOM   2163  C   ASN A 279      31.770  53.891  51.837  1.00125.32           C  
ATOM   2164  O   ASN A 279      32.986  53.708  51.789  1.00125.32           O  
ATOM   2165  CB  ASN A 279      31.526  56.321  51.540  1.00125.32           C  
ATOM   2166  CG  ASN A 279      31.043  57.359  50.538  1.00125.32           C  
ATOM   2167  ND2 ASN A 279      30.966  56.956  49.240  1.00125.32           N  
ATOM   2168  OD1 ASN A 279      30.730  58.492  50.898  1.00125.32           O  
ATOM   2169  N   PHE A 280      30.994  53.238  52.727  1.00153.67           N  
ATOM   2170  CA  PHE A 280      31.579  52.332  53.679  1.00153.67           C  
ATOM   2171  C   PHE A 280      30.477  51.423  54.130  1.00153.67           C  
ATOM   2172  O   PHE A 280      29.310  51.814  54.112  1.00153.67           O  
ATOM   2173  CB  PHE A 280      32.157  53.111  54.880  1.00153.67           C  
ATOM   2174  CG  PHE A 280      32.947  52.269  55.822  1.00153.67           C  
ATOM   2175  CD1 PHE A 280      34.195  51.823  55.469  1.00153.67           C  
ATOM   2176  CD2 PHE A 280      32.451  51.925  57.055  1.00153.67           C  
ATOM   2177  CE1 PHE A 280      34.947  51.051  56.322  1.00153.67           C  
ATOM   2178  CE2 PHE A 280      33.200  51.155  57.915  1.00153.67           C  
ATOM   2179  CZ  PHE A 280      34.450  50.716  57.555  1.00153.67           C  
ATOM   2180  N   VAL A 281      30.815  50.171  54.520  1.00 77.26           N  
ATOM   2181  CA  VAL A 281      29.783  49.266  54.941  1.00 77.26           C  
ATOM   2182  C   VAL A 281      30.283  48.380  56.041  1.00 77.26           C  
ATOM   2183  O   VAL A 281      31.440  47.960  56.059  1.00 77.26           O  
ATOM   2184  CB  VAL A 281      29.275  48.378  53.840  1.00 77.26           C  
ATOM   2185  CG1 VAL A 281      28.658  49.255  52.736  1.00 77.26           C  
ATOM   2186  CG2 VAL A 281      30.426  47.492  53.355  1.00 77.26           C  
ATOM   2187  N   HIS A 282      29.386  48.082  57.006  1.00 95.31           N  
ATOM   2188  CA  HIS A 282      29.685  47.178  58.081  1.00 95.31           C  
ATOM   2189  C   HIS A 282      28.808  45.995  57.836  1.00 95.31           C  
ATOM   2190  O   HIS A 282      27.584  46.087  57.922  1.00 95.31           O  
ATOM   2191  CB  HIS A 282      29.295  47.713  59.472  1.00 95.31           C  
ATOM   2192  CG  HIS A 282      29.971  48.999  59.851  1.00 95.31           C  
ATOM   2193  CD2 HIS A 282      30.890  49.743  59.180  1.00 95.31           C  
ATOM   2194  ND1 HIS A 282      29.726  49.676  61.026  1.00 95.31           N  
ATOM   2195  CE1 HIS A 282      30.502  50.788  61.008  1.00 95.31           C  
ATOM   2196  NE2 HIS A 282      31.225  50.872  59.908  1.00 95.31           N  
ATOM   2197  N   PHE A 283      29.419  44.840  57.526  1.00149.03           N  
ATOM   2198  CA  PHE A 283      28.634  43.688  57.210  1.00149.03           C  
ATOM   2199  C   PHE A 283      28.397  42.957  58.499  1.00149.03           C  
ATOM   2200  O   PHE A 283      29.189  42.104  58.899  1.00149.03           O  
ATOM   2201  CB  PHE A 283      29.389  42.766  56.232  1.00149.03           C  
ATOM   2202  CG  PHE A 283      28.432  41.863  55.538  1.00149.03           C  
ATOM   2203  CD1 PHE A 283      28.015  40.681  56.105  1.00149.03           C  
ATOM   2204  CD2 PHE A 283      27.963  42.212  54.291  1.00149.03           C  
ATOM   2205  CE1 PHE A 283      27.132  39.864  55.439  1.00149.03           C  
ATOM   2206  CE2 PHE A 283      27.081  41.401  53.621  1.00149.03           C  
ATOM   2207  CZ  PHE A 283      26.664  40.224  54.197  1.00149.03           C  
ATOM   2208  N   ARG A 284      27.266  43.265  59.168  1.00133.66           N  
ATOM   2209  CA  ARG A 284      26.963  42.667  60.441  1.00133.66           C  
ATOM   2210  C   ARG A 284      25.642  41.959  60.317  1.00133.66           C  
ATOM   2211  O   ARG A 284      24.849  42.248  59.422  1.00133.66           O  
ATOM   2212  CB  ARG A 284      26.849  43.702  61.572  1.00133.66           C  
ATOM   2213  CG  ARG A 284      26.527  43.107  62.942  1.00133.66           C  
ATOM   2214  CD  ARG A 284      26.421  44.165  64.041  1.00133.66           C  
ATOM   2215  NE  ARG A 284      25.701  45.331  63.456  1.00133.66           N  
ATOM   2216  CZ  ARG A 284      25.176  46.300  64.262  1.00133.66           C  
ATOM   2217  NH1 ARG A 284      25.276  46.193  65.619  1.00133.66           N1+
ATOM   2218  NH2 ARG A 284      24.551  47.380  63.709  1.00133.66           N  
ATOM   2219  N   ASN A 285      25.374  40.983  61.212  1.00 65.67           N  
ATOM   2220  CA  ASN A 285      24.154  40.227  61.111  1.00 65.67           C  
ATOM   2221  C   ASN A 285      23.427  40.303  62.419  1.00 65.67           C  
ATOM   2222  O   ASN A 285      24.041  40.335  63.482  1.00 65.67           O  
ATOM   2223  CB  ASN A 285      24.404  38.735  60.817  1.00 65.67           C  
ATOM   2224  CG  ASN A 285      23.091  38.052  60.451  1.00 65.67           C  
ATOM   2225  ND2 ASN A 285      23.141  36.704  60.275  1.00 65.67           N  
ATOM   2226  OD1 ASN A 285      22.048  38.692  60.331  1.00 65.67           O  
ATOM   2227  N   VAL A 286      22.079  40.329  62.378  1.00 63.38           N  
ATOM   2228  CA  VAL A 286      21.323  40.411  63.596  1.00 63.38           C  
ATOM   2229  C   VAL A 286      20.358  39.266  63.642  1.00 63.38           C  
ATOM   2230  O   VAL A 286      19.926  38.771  62.607  1.00 63.38           O  
ATOM   2231  CB  VAL A 286      20.518  41.673  63.702  1.00 63.38           C  
ATOM   2232  CG1 VAL A 286      19.658  41.609  64.975  1.00 63.38           C  
ATOM   2233  CG2 VAL A 286      21.484  42.870  63.653  1.00 63.38           C  
ATOM   2234  N   LYS A 287      20.013  38.790  64.855  1.00 79.66           N  
ATOM   2235  CA  LYS A 287      19.065  37.718  65.027  1.00 79.66           C  
ATOM   2236  C   LYS A 287      17.867  38.290  65.725  1.00 79.66           C  
ATOM   2237  O   LYS A 287      18.012  38.913  66.774  1.00 79.66           O  
ATOM   2238  CB  LYS A 287      19.597  36.615  65.954  1.00 79.66           C  
ATOM   2239  CG  LYS A 287      18.592  35.501  66.245  1.00 79.66           C  
ATOM   2240  CD  LYS A 287      19.159  34.408  67.151  1.00 79.66           C  
ATOM   2241  CE  LYS A 287      18.126  33.360  67.566  1.00 79.66           C  
ATOM   2242  NZ  LYS A 287      18.722  32.431  68.549  1.00 79.66           N1+
ATOM   2243  N   TYR A 288      16.643  38.078  65.190  1.00145.19           N  
ATOM   2244  CA  TYR A 288      15.490  38.643  65.848  1.00145.19           C  
ATOM   2245  C   TYR A 288      15.110  37.774  67.011  1.00145.19           C  
ATOM   2246  O   TYR A 288      15.008  36.556  66.883  1.00145.19           O  
ATOM   2247  CB  TYR A 288      14.209  38.710  65.001  1.00145.19           C  
ATOM   2248  CG  TYR A 288      14.429  39.560  63.805  1.00145.19           C  
ATOM   2249  CD1 TYR A 288      14.500  40.928  63.921  1.00145.19           C  
ATOM   2250  CD2 TYR A 288      14.583  38.984  62.568  1.00145.19           C  
ATOM   2251  CE1 TYR A 288      14.703  41.715  62.813  1.00145.19           C  
ATOM   2252  CE2 TYR A 288      14.783  39.768  61.458  1.00145.19           C  
ATOM   2253  CZ  TYR A 288      14.842  41.135  61.576  1.00145.19           C  
ATOM   2254  OH  TYR A 288      15.048  41.940  60.435  1.00145.19           O  
ATOM   2255  N   LEU A 289      15.041  38.395  68.205  1.00172.50           N  
ATOM   2256  CA  LEU A 289      14.610  37.883  69.483  1.00172.50           C  
ATOM   2257  C   LEU A 289      13.141  38.004  69.777  1.00172.50           C  
ATOM   2258  O   LEU A 289      12.634  37.294  70.640  1.00172.50           O  
ATOM   2259  CB  LEU A 289      15.369  38.533  70.648  1.00172.50           C  
ATOM   2260  CG  LEU A 289      16.849  38.112  70.743  1.00172.50           C  
ATOM   2261  CD1 LEU A 289      16.991  36.655  71.211  1.00172.50           C  
ATOM   2262  CD2 LEU A 289      17.600  38.385  69.435  1.00172.50           C  
ATOM   2263  N   GLY A 290      12.423  38.971  69.178  1.00 48.37           N  
ATOM   2264  CA  GLY A 290      11.051  39.176  69.561  1.00 48.37           C  
ATOM   2265  C   GLY A 290      10.557  40.323  68.744  1.00 48.37           C  
ATOM   2266  O   GLY A 290      11.061  40.568  67.651  1.00 48.37           O  
ATOM   2267  N   GLU A 291       9.531  41.049  69.225  1.00 86.84           N  
ATOM   2268  CA  GLU A 291       9.040  42.081  68.362  1.00 86.84           C  
ATOM   2269  C   GLU A 291      10.100  43.123  68.117  1.00 86.84           C  
ATOM   2270  O   GLU A 291      10.701  43.181  67.046  1.00 86.84           O  
ATOM   2271  CB  GLU A 291       7.812  42.777  68.965  1.00 86.84           C  
ATOM   2272  CG  GLU A 291       7.146  43.798  68.047  1.00 86.84           C  
ATOM   2273  CD  GLU A 291       5.860  44.218  68.739  1.00 86.84           C  
ATOM   2274  OE1 GLU A 291       5.317  43.389  69.517  1.00 86.84           O  
ATOM   2275  OE2 GLU A 291       5.403  45.368  68.503  1.00 86.84           O1-
ATOM   2276  N   HIS A 292      10.362  43.962  69.134  1.00132.22           N  
ATOM   2277  CA  HIS A 292      11.330  45.025  69.156  1.00132.22           C  
ATOM   2278  C   HIS A 292      12.668  44.567  69.632  1.00132.22           C  
ATOM   2279  O   HIS A 292      13.568  45.390  69.793  1.00132.22           O  
ATOM   2280  CB  HIS A 292      10.946  46.229  70.025  1.00132.22           C  
ATOM   2281  CG  HIS A 292      10.051  47.204  69.323  1.00132.22           C  
ATOM   2282  CD2 HIS A 292      10.375  48.285  68.562  1.00132.22           C  
ATOM   2283  ND1 HIS A 292       8.676  47.158  69.349  1.00132.22           N  
ATOM   2284  CE1 HIS A 292       8.238  48.209  68.609  1.00132.22           C  
ATOM   2285  NE2 HIS A 292       9.234  48.923  68.112  1.00132.22           N  
ATOM   2286  N   ARG A 293      12.793  43.291  70.028  1.00176.83           N  
ATOM   2287  CA  ARG A 293      14.010  42.861  70.652  1.00176.83           C  
ATOM   2288  C   ARG A 293      14.842  42.042  69.713  1.00176.83           C  
ATOM   2289  O   ARG A 293      14.350  41.104  69.092  1.00176.83           O  
ATOM   2290  CB  ARG A 293      13.697  41.965  71.858  1.00176.83           C  
ATOM   2291  CG  ARG A 293      14.922  41.294  72.452  1.00176.83           C  
ATOM   2292  CD  ARG A 293      14.611  39.951  73.116  1.00176.83           C  
ATOM   2293  NE  ARG A 293      13.904  40.184  74.404  1.00176.83           N  
ATOM   2294  CZ  ARG A 293      14.642  40.302  75.545  1.00176.83           C  
ATOM   2295  NH1 ARG A 293      16.001  40.371  75.468  1.00176.83           N1+
ATOM   2296  NH2 ARG A 293      14.028  40.332  76.762  1.00176.83           N  
ATOM   2297  N   PHE A 294      16.148  42.376  69.603  1.00 71.02           N  
ATOM   2298  CA  PHE A 294      17.051  41.626  68.776  1.00 71.02           C  
ATOM   2299  C   PHE A 294      18.375  41.572  69.478  1.00 71.02           C  
ATOM   2300  O   PHE A 294      18.585  42.256  70.480  1.00 71.02           O  
ATOM   2301  CB  PHE A 294      17.276  42.232  67.378  1.00 71.02           C  
ATOM   2302  CG  PHE A 294      17.920  43.569  67.524  1.00 71.02           C  
ATOM   2303  CD1 PHE A 294      17.170  44.674  67.853  1.00 71.02           C  
ATOM   2304  CD2 PHE A 294      19.271  43.723  67.314  1.00 71.02           C  
ATOM   2305  CE1 PHE A 294      17.760  45.909  67.983  1.00 71.02           C  
ATOM   2306  CE2 PHE A 294      19.868  44.956  67.442  1.00 71.02           C  
ATOM   2307  CZ  PHE A 294      19.111  46.052  67.780  1.00 71.02           C  
ATOM   2308  N   GLU A 295      19.289  40.713  68.973  1.00 77.15           N  
ATOM   2309  CA  GLU A 295      20.597  40.552  69.546  1.00 77.15           C  
ATOM   2310  C   GLU A 295      21.576  40.435  68.416  1.00 77.15           C  
ATOM   2311  O   GLU A 295      21.200  40.281  67.253  1.00 77.15           O  
ATOM   2312  CB  GLU A 295      20.750  39.255  70.352  1.00 77.15           C  
ATOM   2313  CG  GLU A 295      20.589  38.007  69.478  1.00 77.15           C  
ATOM   2314  CD  GLU A 295      20.901  36.783  70.323  1.00 77.15           C  
ATOM   2315  OE1 GLU A 295      21.992  36.767  70.954  1.00 77.15           O  
ATOM   2316  OE2 GLU A 295      20.056  35.850  70.353  1.00 77.15           O1-
ATOM   2317  N   GLU A 296      22.876  40.561  68.742  1.00132.64           N  
ATOM   2318  CA  GLU A 296      23.917  40.399  67.773  1.00132.64           C  
ATOM   2319  C   GLU A 296      24.337  38.964  67.807  1.00132.64           C  
ATOM   2320  O   GLU A 296      24.258  38.312  68.846  1.00132.64           O  
ATOM   2321  CB  GLU A 296      25.126  41.321  68.020  1.00132.64           C  
ATOM   2322  CG  GLU A 296      25.698  41.243  69.436  1.00132.64           C  
ATOM   2323  CD  GLU A 296      26.701  42.381  69.591  1.00132.64           C  
ATOM   2324  OE1 GLU A 296      26.370  43.526  69.183  1.00132.64           O  
ATOM   2325  OE2 GLU A 296      27.810  42.119  70.127  1.00132.64           O1-
ATOM   2326  N   THR A 297      24.763  38.426  66.648  1.00 70.22           N  
ATOM   2327  CA  THR A 297      25.185  37.058  66.595  1.00 70.22           C  
ATOM   2328  C   THR A 297      26.274  36.941  65.580  1.00 70.22           C  
ATOM   2329  O   THR A 297      26.777  37.937  65.061  1.00 70.22           O  
ATOM   2330  CB  THR A 297      24.088  36.113  66.195  1.00 70.22           C  
ATOM   2331  CG2 THR A 297      22.968  36.171  67.247  1.00 70.22           C  
ATOM   2332  OG1 THR A 297      23.583  36.464  64.915  1.00 70.22           O  
ATOM   2333  N   ALA A 298      26.667  35.688  65.277  1.00 64.04           N  
ATOM   2334  CA  ALA A 298      27.726  35.452  64.340  1.00 64.04           C  
ATOM   2335  C   ALA A 298      27.293  35.970  63.005  1.00 64.04           C  
ATOM   2336  O   ALA A 298      26.106  36.069  62.700  1.00 64.04           O  
ATOM   2337  CB  ALA A 298      28.092  33.967  64.175  1.00 64.04           C  
ATOM   2338  N   HIS A 299      28.283  36.335  62.175  1.00113.62           N  
ATOM   2339  CA  HIS A 299      28.056  36.911  60.883  1.00113.62           C  
ATOM   2340  C   HIS A 299      27.343  35.968  59.955  1.00113.62           C  
ATOM   2341  O   HIS A 299      26.469  36.423  59.216  1.00113.62           O  
ATOM   2342  CB  HIS A 299      29.357  37.377  60.211  1.00113.62           C  
ATOM   2343  CG  HIS A 299      29.911  38.599  60.881  1.00113.62           C  
ATOM   2344  CD2 HIS A 299      29.810  39.906  60.520  1.00113.62           C  
ATOM   2345  ND1 HIS A 299      30.635  38.590  62.053  1.00113.62           N  
ATOM   2346  CE1 HIS A 299      30.931  39.881  62.342  1.00113.62           C  
ATOM   2347  NE2 HIS A 299      30.452  40.717  61.439  1.00113.62           N  
ATOM   2348  N   PRO A 300      27.630  34.687  59.946  1.00101.11           N  
ATOM   2349  CA  PRO A 300      26.995  33.812  58.997  1.00101.11           C  
ATOM   2350  C   PRO A 300      25.517  33.721  59.169  1.00101.11           C  
ATOM   2351  O   PRO A 300      25.029  33.700  60.297  1.00101.11           O  
ATOM   2352  CB  PRO A 300      27.747  32.479  59.071  1.00101.11           C  
ATOM   2353  CG  PRO A 300      28.720  32.640  60.258  1.00101.11           C  
ATOM   2354  CD  PRO A 300      28.913  34.159  60.374  1.00101.11           C  
ATOM   2355  N   SER A 301      24.795  33.601  58.043  1.00 86.36           N  
ATOM   2356  CA  SER A 301      23.366  33.646  58.021  1.00 86.36           C  
ATOM   2357  C   SER A 301      22.827  32.587  58.916  1.00 86.36           C  
ATOM   2358  O   SER A 301      21.767  32.773  59.502  1.00 86.36           O  
ATOM   2359  CB  SER A 301      22.794  33.408  56.615  1.00 86.36           C  
ATOM   2360  OG  SER A 301      21.377  33.464  56.653  1.00 86.36           O  
ATOM   2361  N   VAL A 302      23.539  31.461  59.077  1.00100.64           N  
ATOM   2362  CA  VAL A 302      23.021  30.414  59.909  1.00100.64           C  
ATOM   2363  C   VAL A 302      22.825  30.979  61.285  1.00100.64           C  
ATOM   2364  O   VAL A 302      21.844  30.666  61.957  1.00100.64           O  
ATOM   2365  CB  VAL A 302      23.959  29.243  60.010  1.00100.64           C  
ATOM   2366  CG1 VAL A 302      24.145  28.663  58.600  1.00100.64           C  
ATOM   2367  CG2 VAL A 302      25.282  29.691  60.658  1.00100.64           C  
ATOM   2368  N   ALA A 303      23.778  31.825  61.724  1.00 65.76           N  
ATOM   2369  CA  ALA A 303      23.822  32.461  63.011  1.00 65.76           C  
ATOM   2370  C   ALA A 303      22.697  33.434  63.184  1.00 65.76           C  
ATOM   2371  O   ALA A 303      22.213  33.646  64.294  1.00 65.76           O  
ATOM   2372  CB  ALA A 303      25.131  33.235  63.240  1.00 65.76           C  
ATOM   2373  N   GLY A 304      22.313  34.137  62.109  1.00 73.18           N  
ATOM   2374  CA  GLY A 304      21.166  34.989  62.190  1.00 73.18           C  
ATOM   2375  C   GLY A 304      20.285  34.352  61.181  1.00 73.18           C  
ATOM   2376  O   GLY A 304      19.843  34.992  60.228  1.00 73.18           O  
ATOM   2377  N   SER A 305      19.991  33.054  61.419  1.00 31.08           N  
ATOM   2378  CA  SER A 305      19.284  32.231  60.484  1.00 31.08           C  
ATOM   2379  C   SER A 305      18.045  32.952  60.160  1.00 31.08           C  
ATOM   2380  O   SER A 305      17.673  33.101  58.998  1.00 31.08           O  
ATOM   2381  CB  SER A 305      18.897  30.860  61.063  1.00 31.08           C  
ATOM   2382  OG  SER A 305      17.982  31.021  62.137  1.00 31.08           O  
ATOM   2383  N   LEU A 306      17.377  33.442  61.204  1.00 91.80           N  
ATOM   2384  CA  LEU A 306      16.220  34.192  60.902  1.00 91.80           C  
ATOM   2385  C   LEU A 306      16.592  35.485  60.240  1.00 91.80           C  
ATOM   2386  O   LEU A 306      16.045  35.798  59.185  1.00 91.80           O  
ATOM   2387  CB  LEU A 306      15.386  34.532  62.150  1.00 91.80           C  
ATOM   2388  CG  LEU A 306      14.779  33.296  62.841  1.00 91.80           C  
ATOM   2389  CD1 LEU A 306      13.768  32.586  61.927  1.00 91.80           C  
ATOM   2390  CD2 LEU A 306      15.872  32.355  63.376  1.00 91.80           C  
ATOM   2391  N   ASP A 307      17.539  36.284  60.797  1.00212.32           N  
ATOM   2392  CA  ASP A 307      17.395  37.560  60.182  1.00212.32           C  
ATOM   2393  C   ASP A 307      17.959  37.836  58.830  1.00212.32           C  
ATOM   2394  O   ASP A 307      17.184  38.094  57.913  1.00212.32           O  
ATOM   2395  CB  ASP A 307      17.711  38.765  61.072  1.00212.32           C  
ATOM   2396  CG  ASP A 307      17.491  40.064  60.296  1.00212.32           C  
ATOM   2397  OD1 ASP A 307      16.580  40.119  59.426  1.00212.32           O  
ATOM   2398  OD2 ASP A 307      18.239  41.038  60.583  1.00212.32           O1-
ATOM   2399  N   MET A 308      19.286  37.738  58.625  1.00139.02           N  
ATOM   2400  CA  MET A 308      19.773  38.324  57.399  1.00139.02           C  
ATOM   2401  C   MET A 308      20.376  37.283  56.513  1.00139.02           C  
ATOM   2402  O   MET A 308      20.843  36.261  57.009  1.00139.02           O  
ATOM   2403  CB  MET A 308      20.863  39.383  57.626  1.00139.02           C  
ATOM   2404  CG  MET A 308      20.350  40.640  58.327  1.00139.02           C  
ATOM   2405  SD  MET A 308      19.343  41.723  57.272  1.00139.02           S  
ATOM   2406  CE  MET A 308      17.928  40.603  57.084  1.00139.02           C  
ATOM   2407  N   ALA A 309      20.420  37.548  55.176  1.00117.09           N  
ATOM   2408  CA  ALA A 309      20.855  36.537  54.231  1.00117.09           C  
ATOM   2409  C   ALA A 309      21.947  37.007  53.266  1.00117.09           C  
ATOM   2410  O   ALA A 309      22.257  38.194  53.203  1.00117.09           O  
ATOM   2411  CB  ALA A 309      19.707  35.987  53.361  1.00117.09           C  
ATOM   2412  N   GLU A 310      22.508  36.044  52.462  1.00184.43           N  
ATOM   2413  CA  GLU A 310      23.546  36.045  51.434  1.00184.43           C  
ATOM   2414  C   GLU A 310      23.125  36.961  50.333  1.00184.43           C  
ATOM   2415  O   GLU A 310      23.934  37.376  49.502  1.00184.43           O  
ATOM   2416  CB  GLU A 310      23.751  34.656  50.801  1.00184.43           C  
ATOM   2417  CG  GLU A 310      24.295  33.598  51.765  1.00184.43           C  
ATOM   2418  CD  GLU A 310      24.434  32.298  50.983  1.00184.43           C  
ATOM   2419  OE1 GLU A 310      24.036  32.279  49.788  1.00184.43           O  
ATOM   2420  OE2 GLU A 310      24.936  31.305  51.574  1.00184.43           O1-
ATOM   2421  N   LEU A 311      21.825  37.281  50.331  1.00156.67           N  
ATOM   2422  CA  LEU A 311      21.130  38.104  49.383  1.00156.67           C  
ATOM   2423  C   LEU A 311      21.782  39.449  49.350  1.00156.67           C  
ATOM   2424  O   LEU A 311      21.600  40.215  48.406  1.00156.67           O  
ATOM   2425  CB  LEU A 311      19.652  38.312  49.749  1.00156.67           C  
ATOM   2426  CG  LEU A 311      18.835  37.006  49.741  1.00156.67           C  
ATOM   2427  CD1 LEU A 311      17.360  37.263  50.091  1.00156.67           C  
ATOM   2428  CD2 LEU A 311      19.017  36.243  48.420  1.00156.67           C  
ATOM   2429  N   MET A 312      22.614  39.733  50.366  1.00202.71           N  
ATOM   2430  CA  MET A 312      23.326  40.963  50.568  1.00202.71           C  
ATOM   2431  C   MET A 312      24.129  41.242  49.293  1.00202.71           C  
ATOM   2432  O   MET A 312      24.608  42.365  49.155  1.00202.71           O  
ATOM   2433  CB  MET A 312      24.329  40.873  51.723  1.00202.71           C  
ATOM   2434  CG  MET A 312      23.682  40.530  53.063  1.00202.71           C  
ATOM   2435  SD  MET A 312      22.665  41.847  53.784  1.00202.71           S  
ATOM   2436  CE  MET A 312      24.096  42.677  54.525  1.00202.71           C  
ATOM   2437  N   GLN A 313      24.291  40.241  48.359  1.00183.36           N  
ATOM   2438  CA  GLN A 313      24.981  40.217  47.076  1.00183.36           C  
ATOM   2439  C   GLN A 313      24.578  41.422  46.278  1.00183.36           C  
ATOM   2440  O   GLN A 313      25.220  41.766  45.286  1.00183.36           O  
ATOM   2441  CB  GLN A 313      24.600  39.011  46.204  1.00183.36           C  
ATOM   2442  CG  GLN A 313      25.304  39.053  44.846  1.00183.36           C  
ATOM   2443  CD  GLN A 313      24.712  37.978  43.952  1.00183.36           C  
ATOM   2444  NE2 GLN A 313      24.618  36.728  44.479  1.00183.36           N  
ATOM   2445  OE1 GLN A 313      24.346  38.245  42.808  1.00183.36           O  
ATOM   2446  N   ALA A 314      23.484  42.088  46.674  1.00 72.04           N  
ATOM   2447  CA  ALA A 314      23.037  43.285  46.014  1.00 72.04           C  
ATOM   2448  C   ALA A 314      24.210  44.227  45.946  1.00 72.04           C  
ATOM   2449  O   ALA A 314      24.266  45.091  45.072  1.00 72.04           O  
ATOM   2450  CB  ALA A 314      21.912  43.998  46.783  1.00 72.04           C  
ATOM   2451  N   LEU A 315      25.161  44.108  46.895  1.00152.93           N  
ATOM   2452  CA  LEU A 315      26.332  44.938  46.926  1.00152.93           C  
ATOM   2453  C   LEU A 315      27.129  44.719  45.664  1.00152.93           C  
ATOM   2454  O   LEU A 315      27.733  45.649  45.134  1.00152.93           O  
ATOM   2455  CB  LEU A 315      27.238  44.584  48.117  1.00152.93           C  
ATOM   2456  CG  LEU A 315      28.388  45.575  48.360  1.00152.93           C  
ATOM   2457  CD1 LEU A 315      27.858  46.921  48.879  1.00152.93           C  
ATOM   2458  CD2 LEU A 315      29.458  44.972  49.278  1.00152.93           C  
ATOM   2459  N   VAL A 316      27.197  43.472  45.165  1.00 56.64           N  
ATOM   2460  CA  VAL A 316      27.923  43.161  43.963  1.00 56.64           C  
ATOM   2461  C   VAL A 316      27.265  43.804  42.783  1.00 56.64           C  
ATOM   2462  O   VAL A 316      27.939  44.289  41.876  1.00 56.64           O  
ATOM   2463  CB  VAL A 316      27.988  41.682  43.699  1.00 56.64           C  
ATOM   2464  CG1 VAL A 316      28.686  41.451  42.349  1.00 56.64           C  
ATOM   2465  CG2 VAL A 316      28.703  41.005  44.881  1.00 56.64           C  
ATOM   2466  N   ASP A 317      25.923  43.819  42.767  1.00 54.21           N  
ATOM   2467  CA  ASP A 317      25.182  44.340  41.655  1.00 54.21           C  
ATOM   2468  C   ASP A 317      25.541  45.783  41.475  1.00 54.21           C  
ATOM   2469  O   ASP A 317      25.753  46.237  40.352  1.00 54.21           O  
ATOM   2470  CB  ASP A 317      23.670  44.248  41.905  1.00 54.21           C  
ATOM   2471  CG  ASP A 317      23.343  42.772  42.097  1.00 54.21           C  
ATOM   2472  OD1 ASP A 317      24.224  41.927  41.789  1.00 54.21           O  
ATOM   2473  OD2 ASP A 317      22.213  42.471  42.565  1.00 54.21           O1-
ATOM   2474  N   VAL A 318      25.616  46.540  42.585  1.00119.54           N  
ATOM   2475  CA  VAL A 318      25.943  47.938  42.541  1.00119.54           C  
ATOM   2476  C   VAL A 318      27.376  48.083  42.144  1.00119.54           C  
ATOM   2477  O   VAL A 318      27.754  49.081  41.534  1.00119.54           O  
ATOM   2478  CB  VAL A 318      25.728  48.680  43.833  1.00119.54           C  
ATOM   2479  CG1 VAL A 318      24.245  48.579  44.208  1.00119.54           C  
ATOM   2480  CG2 VAL A 318      26.682  48.160  44.911  1.00119.54           C  
ATOM   2481  N   GLY A 319      28.218  47.086  42.488  1.00 43.79           N  
ATOM   2482  CA  GLY A 319      29.605  47.174  42.140  1.00 43.79           C  
ATOM   2483  C   GLY A 319      30.355  47.885  43.223  1.00 43.79           C  
ATOM   2484  O   GLY A 319      31.281  48.645  42.940  1.00 43.79           O  
ATOM   2485  N   TYR A 320      29.985  47.642  44.497  1.00102.11           N  
ATOM   2486  CA  TYR A 320      30.623  48.311  45.599  1.00102.11           C  
ATOM   2487  C   TYR A 320      31.880  47.560  45.945  1.00102.11           C  
ATOM   2488  O   TYR A 320      31.851  46.485  46.544  1.00102.11           O  
ATOM   2489  CB  TYR A 320      29.716  48.320  46.844  1.00102.11           C  
ATOM   2490  CG  TYR A 320      30.399  48.967  47.999  1.00102.11           C  
ATOM   2491  CD1 TYR A 320      31.311  48.268  48.755  1.00102.11           C  
ATOM   2492  CD2 TYR A 320      30.109  50.268  48.341  1.00102.11           C  
ATOM   2493  CE1 TYR A 320      31.934  48.861  49.827  1.00102.11           C  
ATOM   2494  CE2 TYR A 320      30.729  50.867  49.411  1.00102.11           C  
ATOM   2495  CZ  TYR A 320      31.645  50.164  50.156  1.00102.11           C  
ATOM   2496  OH  TYR A 320      32.282  50.774  51.255  1.00102.11           O  
ATOM   2497  N   GLU A 321      33.018  48.117  45.490  1.00155.75           N  
ATOM   2498  CA  GLU A 321      34.368  47.661  45.673  1.00155.75           C  
ATOM   2499  C   GLU A 321      35.046  48.185  46.908  1.00155.75           C  
ATOM   2500  O   GLU A 321      36.121  47.701  47.252  1.00155.75           O  
ATOM   2501  CB  GLU A 321      35.257  47.925  44.449  1.00155.75           C  
ATOM   2502  CG  GLU A 321      34.835  47.063  43.255  1.00155.75           C  
ATOM   2503  CD  GLU A 321      35.005  45.594  43.641  1.00155.75           C  
ATOM   2504  OE1 GLU A 321      35.853  45.312  44.530  1.00155.75           O  
ATOM   2505  OE2 GLU A 321      34.295  44.735  43.053  1.00155.75           O1-
ATOM   2506  N   GLY A 322      34.473  49.212  47.570  1.00 62.17           N  
ATOM   2507  CA  GLY A 322      35.114  49.966  48.623  1.00 62.17           C  
ATOM   2508  C   GLY A 322      35.413  49.149  49.851  1.00 62.17           C  
ATOM   2509  O   GLY A 322      35.368  47.919  49.855  1.00 62.17           O  
ATOM   2510  N   VAL A 323      35.799  49.863  50.930  1.00125.96           N  
ATOM   2511  CA  VAL A 323      36.195  49.261  52.172  1.00125.96           C  
ATOM   2512  C   VAL A 323      35.011  48.678  52.889  1.00125.96           C  
ATOM   2513  O   VAL A 323      33.942  49.284  52.950  1.00125.96           O  
ATOM   2514  CB  VAL A 323      36.916  50.221  53.072  1.00125.96           C  
ATOM   2515  CG1 VAL A 323      36.060  51.488  53.217  1.00125.96           C  
ATOM   2516  CG2 VAL A 323      37.221  49.516  54.404  1.00125.96           C  
ATOM   2517  N   ILE A 324      35.193  47.447  53.429  1.00138.57           N  
ATOM   2518  CA  ILE A 324      34.167  46.731  54.150  1.00138.57           C  
ATOM   2519  C   ILE A 324      34.760  46.112  55.377  1.00138.57           C  
ATOM   2520  O   ILE A 324      35.859  45.574  55.322  1.00138.57           O  
ATOM   2521  CB  ILE A 324      33.590  45.557  53.404  1.00138.57           C  
ATOM   2522  CG1 ILE A 324      32.696  45.985  52.242  1.00138.57           C  
ATOM   2523  CG2 ILE A 324      32.888  44.642  54.413  1.00138.57           C  
ATOM   2524  CD1 ILE A 324      32.107  44.798  51.479  1.00138.57           C  
ATOM   2525  N   ARG A 325      34.036  46.137  56.518  1.00156.74           N  
ATOM   2526  CA  ARG A 325      34.563  45.534  57.718  1.00156.74           C  
ATOM   2527  C   ARG A 325      33.454  44.813  58.422  1.00156.74           C  
ATOM   2528  O   ARG A 325      32.309  45.260  58.416  1.00156.74           O  
ATOM   2529  CB  ARG A 325      35.078  46.581  58.718  1.00156.74           C  
ATOM   2530  CG  ARG A 325      33.957  47.540  59.128  1.00156.74           C  
ATOM   2531  CD  ARG A 325      34.400  48.828  59.825  1.00156.74           C  
ATOM   2532  NE  ARG A 325      34.561  48.561  61.280  1.00156.74           N  
ATOM   2533  CZ  ARG A 325      33.457  48.356  62.057  1.00156.74           C  
ATOM   2534  NH1 ARG A 325      32.248  48.126  61.474  1.00156.74           N1+
ATOM   2535  NH2 ARG A 325      33.552  48.371  63.418  1.00156.74           N  
ATOM   2536  N   PRO A 326      33.772  43.697  59.036  1.00107.94           N  
ATOM   2537  CA  PRO A 326      32.819  42.951  59.815  1.00107.94           C  
ATOM   2538  C   PRO A 326      32.591  43.730  61.065  1.00107.94           C  
ATOM   2539  O   PRO A 326      33.535  44.340  61.561  1.00107.94           O  
ATOM   2540  CB  PRO A 326      33.437  41.565  60.028  1.00107.94           C  
ATOM   2541  CG  PRO A 326      34.924  41.741  59.663  1.00107.94           C  
ATOM   2542  CD  PRO A 326      34.916  42.890  58.643  1.00107.94           C  
ATOM   2543  N   ASP A 327      31.356  43.748  61.590  1.00 99.66           N  
ATOM   2544  CA  ASP A 327      31.117  44.532  62.758  1.00 99.66           C  
ATOM   2545  C   ASP A 327      31.057  43.631  63.947  1.00 99.66           C  
ATOM   2546  O   ASP A 327      31.597  42.525  63.943  1.00 99.66           O  
ATOM   2547  CB  ASP A 327      29.794  45.318  62.682  1.00 99.66           C  
ATOM   2548  CG  ASP A 327      29.880  46.518  63.619  1.00 99.66           C  
ATOM   2549  OD1 ASP A 327      31.025  46.921  63.956  1.00 99.66           O  
ATOM   2550  OD2 ASP A 327      28.804  47.050  64.001  1.00 99.66           O1-
ATOM   2551  N   HIS A 328      30.362  44.111  64.999  1.00115.33           N  
ATOM   2552  CA  HIS A 328      30.233  43.410  66.235  1.00115.33           C  
ATOM   2553  C   HIS A 328      29.807  42.005  65.959  1.00115.33           C  
ATOM   2554  O   HIS A 328      29.081  41.723  65.009  1.00115.33           O  
ATOM   2555  CB  HIS A 328      29.203  44.038  67.197  1.00115.33           C  
ATOM   2556  CG  HIS A 328      29.574  45.404  67.710  1.00115.33           C  
ATOM   2557  CD2 HIS A 328      28.807  46.511  67.910  1.00115.33           C  
ATOM   2558  ND1 HIS A 328      30.834  45.743  68.153  1.00115.33           N  
ATOM   2559  CE1 HIS A 328      30.769  47.023  68.596  1.00115.33           C  
ATOM   2560  NE2 HIS A 328      29.558  47.531  68.471  1.00115.33           N  
ATOM   2561  N   GLY A 329      30.347  41.073  66.765  1.00 63.50           N  
ATOM   2562  CA  GLY A 329      30.064  39.670  66.681  1.00 63.50           C  
ATOM   2563  C   GLY A 329      29.566  39.223  68.021  1.00 63.50           C  
ATOM   2564  O   GLY A 329      28.590  39.755  68.551  1.00 63.50           O  
ATOM   2565  N   ARG A 330      30.237  38.200  68.600  1.00143.80           N  
ATOM   2566  CA  ARG A 330      29.840  37.720  69.898  1.00143.80           C  
ATOM   2567  C   ARG A 330      31.049  37.547  70.763  1.00143.80           C  
ATOM   2568  O   ARG A 330      32.176  37.822  70.355  1.00143.80           O  
ATOM   2569  CB  ARG A 330      29.140  36.358  69.830  1.00143.80           C  
ATOM   2570  CG  ARG A 330      27.885  36.384  68.961  1.00143.80           C  
ATOM   2571  CD  ARG A 330      27.364  34.985  68.640  1.00143.80           C  
ATOM   2572  NE  ARG A 330      28.448  34.283  67.898  1.00143.80           N  
ATOM   2573  CZ  ARG A 330      28.446  32.921  67.812  1.00143.80           C  
ATOM   2574  NH1 ARG A 330      27.433  32.204  68.381  1.00143.80           N1+
ATOM   2575  NH2 ARG A 330      29.457  32.276  67.160  1.00143.80           N  
ATOM   2576  N   ALA A 331      30.831  37.119  72.025  1.00 75.94           N  
ATOM   2577  CA  ALA A 331      31.949  36.902  72.890  1.00 75.94           C  
ATOM   2578  C   ALA A 331      32.084  35.427  72.902  1.00 75.94           C  
ATOM   2579  O   ALA A 331      31.140  34.727  73.254  1.00 75.94           O  
ATOM   2580  CB  ALA A 331      31.731  37.369  74.339  1.00 75.94           C  
ATOM   2581  N   ILE A 332      33.260  34.919  72.501  1.00 81.64           N  
ATOM   2582  CA  ILE A 332      33.424  33.514  72.391  1.00 81.64           C  
ATOM   2583  C   ILE A 332      34.727  33.165  73.017  1.00 81.64           C  
ATOM   2584  O   ILE A 332      35.577  34.022  73.251  1.00 81.64           O  
ATOM   2585  CB  ILE A 332      33.494  33.064  70.962  1.00 81.64           C  
ATOM   2586  CG1 ILE A 332      34.717  33.701  70.276  1.00 81.64           C  
ATOM   2587  CG2 ILE A 332      32.154  33.399  70.280  1.00 81.64           C  
ATOM   2588  CD1 ILE A 332      35.031  33.104  68.905  1.00 81.64           C  
ATOM   2589  N   TRP A 333      34.887  31.874  73.342  1.00 74.19           N  
ATOM   2590  CA  TRP A 333      36.133  31.388  73.850  1.00 74.19           C  
ATOM   2591  C   TRP A 333      36.566  32.146  75.068  1.00 74.19           C  
ATOM   2592  O   TRP A 333      37.749  32.444  75.221  1.00 74.19           O  
ATOM   2593  CB  TRP A 333      37.266  31.466  72.813  1.00 74.19           C  
ATOM   2594  CG  TRP A 333      37.096  30.518  71.651  1.00 74.19           C  
ATOM   2595  CD1 TRP A 333      36.212  29.491  71.495  1.00 74.19           C  
ATOM   2596  CD2 TRP A 333      37.888  30.558  70.454  1.00 74.19           C  
ATOM   2597  CE2 TRP A 333      37.435  29.530  69.626  1.00 74.19           C  
ATOM   2598  CE3 TRP A 333      38.909  31.382  70.077  1.00 74.19           C  
ATOM   2599  NE1 TRP A 333      36.408  28.883  70.278  1.00 74.19           N  
ATOM   2600  CZ2 TRP A 333      38.001  29.311  68.402  1.00 74.19           C  
ATOM   2601  CZ3 TRP A 333      39.476  31.156  68.842  1.00 74.19           C  
ATOM   2602  CH2 TRP A 333      39.031  30.141  68.020  1.00 74.19           C  
ATOM   2603  N   ASP A 334      35.620  32.476  75.970  1.00 50.30           N  
ATOM   2604  CA  ASP A 334      35.962  33.097  77.223  1.00 50.30           C  
ATOM   2605  C   ASP A 334      36.799  34.315  76.982  1.00 50.30           C  
ATOM   2606  O   ASP A 334      37.754  34.579  77.711  1.00 50.30           O  
ATOM   2607  CB  ASP A 334      36.767  32.163  78.143  1.00 50.30           C  
ATOM   2608  CG  ASP A 334      35.880  30.986  78.522  1.00 50.30           C  
ATOM   2609  OD1 ASP A 334      34.642  31.186  78.639  1.00 50.30           O  
ATOM   2610  OD2 ASP A 334      36.431  29.866  78.690  1.00 50.30           O1-
ATOM   2611  N   GLU A 335      36.450  35.090  75.943  1.00116.85           N  
ATOM   2612  CA  GLU A 335      37.164  36.282  75.585  1.00116.85           C  
ATOM   2613  C   GLU A 335      36.705  37.407  76.475  1.00116.85           C  
ATOM   2614  O   GLU A 335      35.556  37.438  76.909  1.00116.85           O  
ATOM   2615  CB  GLU A 335      36.881  36.652  74.120  1.00116.85           C  
ATOM   2616  CG  GLU A 335      37.693  37.808  73.552  1.00116.85           C  
ATOM   2617  CD  GLU A 335      37.242  37.971  72.107  1.00116.85           C  
ATOM   2618  OE1 GLU A 335      36.032  37.749  71.833  1.00116.85           O  
ATOM   2619  OE2 GLU A 335      38.102  38.313  71.254  1.00116.85           O1-
ATOM   2620  N   LYS A 336      37.621  38.352  76.786  1.00131.68           N  
ATOM   2621  CA  LYS A 336      37.348  39.478  77.644  1.00131.68           C  
ATOM   2622  C   LYS A 336      36.352  40.442  77.023  1.00131.68           C  
ATOM   2623  O   LYS A 336      35.459  40.918  77.722  1.00131.68           O  
ATOM   2624  CB  LYS A 336      38.606  40.298  77.949  1.00131.68           C  
ATOM   2625  CG  LYS A 336      39.236  40.883  76.687  1.00131.68           C  
ATOM   2626  CD  LYS A 336      40.203  42.027  76.971  1.00131.68           C  
ATOM   2627  CE  LYS A 336      39.502  43.294  77.466  1.00131.68           C  
ATOM   2628  NZ  LYS A 336      40.496  44.359  77.723  1.00131.68           N1+
ATOM   2629  N   ALA A 337      36.483  40.772  75.711  1.00133.66           N  
ATOM   2630  CA  ALA A 337      35.602  41.691  74.993  1.00133.66           C  
ATOM   2631  C   ALA A 337      34.250  40.970  74.717  1.00133.66           C  
ATOM   2632  O   ALA A 337      34.136  39.857  75.220  1.00133.66           O  
ATOM   2633  CB  ALA A 337      36.169  42.140  73.639  1.00133.66           C  
ATOM   2634  N   MET A 338      33.193  41.573  74.012  1.00292.63           N  
ATOM   2635  CA  MET A 338      31.866  41.032  73.661  1.00292.63           C  
ATOM   2636  C   MET A 338      31.522  41.238  72.195  1.00292.63           C  
ATOM   2637  O   MET A 338      30.937  40.336  71.628  1.00292.63           O  
ATOM   2638  CB  MET A 338      30.722  41.650  74.493  1.00292.63           C  
ATOM   2639  CG  MET A 338      30.748  41.255  75.973  1.00292.63           C  
ATOM   2640  SD  MET A 338      32.101  41.997  76.935  1.00292.63           S  
ATOM   2641  CE  MET A 338      31.440  43.688  76.893  1.00292.63           C  
ATOM   2642  N   PRO A 339      31.716  42.331  71.515  1.00208.68           N  
ATOM   2643  CA  PRO A 339      31.317  42.340  70.114  1.00208.68           C  
ATOM   2644  C   PRO A 339      32.437  42.434  69.149  1.00208.68           C  
ATOM   2645  O   PRO A 339      33.397  41.668  69.143  1.00208.68           O  
ATOM   2646  CB  PRO A 339      30.297  43.457  69.963  1.00208.68           C  
ATOM   2647  CG  PRO A 339      30.671  44.435  71.074  1.00208.68           C  
ATOM   2648  CD  PRO A 339      31.242  43.536  72.179  1.00208.68           C  
ATOM   2649  N   GLY A 340      32.360  43.478  68.319  1.00 82.67           N  
ATOM   2650  CA  GLY A 340      33.435  43.812  67.446  1.00 82.67           C  
ATOM   2651  C   GLY A 340      34.616  43.988  68.352  1.00 82.67           C  
ATOM   2652  O   GLY A 340      35.760  43.866  67.917  1.00 82.67           O  
ATOM   2653  N   TYR A 341      34.363  44.283  69.650  1.00139.92           N  
ATOM   2654  CA  TYR A 341      35.423  44.485  70.557  1.00139.92           C  
ATOM   2655  C   TYR A 341      36.359  43.307  70.534  1.00139.92           C  
ATOM   2656  O   TYR A 341      37.568  43.509  70.461  1.00139.92           O  
ATOM   2657  CB  TYR A 341      34.969  44.786  71.998  1.00139.92           C  
ATOM   2658  CG  TYR A 341      34.179  46.051  71.909  1.00139.92           C  
ATOM   2659  CD1 TYR A 341      34.746  47.215  71.445  1.00139.92           C  
ATOM   2660  CD2 TYR A 341      32.869  46.085  72.320  1.00139.92           C  
ATOM   2661  CE1 TYR A 341      34.007  48.373  71.366  1.00139.92           C  
ATOM   2662  CE2 TYR A 341      32.120  47.235  72.246  1.00139.92           C  
ATOM   2663  CZ  TYR A 341      32.690  48.384  71.761  1.00139.92           C  
ATOM   2664  OH  TYR A 341      31.932  49.572  71.678  1.00139.92           O  
ATOM   2665  N   GLY A 342      35.871  42.052  70.550  1.00 43.76           N  
ATOM   2666  CA  GLY A 342      36.797  40.944  70.555  1.00 43.76           C  
ATOM   2667  C   GLY A 342      37.369  40.722  69.181  1.00 43.76           C  
ATOM   2668  O   GLY A 342      36.832  41.183  68.177  1.00 43.76           O  
ATOM   2669  N   LEU A 343      38.547  40.062  69.123  1.00135.61           N  
ATOM   2670  CA  LEU A 343      39.209  39.746  67.885  1.00135.61           C  
ATOM   2671  C   LEU A 343      38.601  38.565  67.166  1.00135.61           C  
ATOM   2672  O   LEU A 343      38.415  38.607  65.950  1.00135.61           O  
ATOM   2673  CB  LEU A 343      40.721  39.494  68.098  1.00135.61           C  
ATOM   2674  CG  LEU A 343      41.600  39.376  66.828  1.00135.61           C  
ATOM   2675  CD1 LEU A 343      43.087  39.336  67.210  1.00135.61           C  
ATOM   2676  CD2 LEU A 343      41.239  38.173  65.943  1.00135.61           C  
ATOM   2677  N   TYR A 344      38.279  37.478  67.902  1.00 88.87           N  
ATOM   2678  CA  TYR A 344      37.924  36.215  67.290  1.00 88.87           C  
ATOM   2679  C   TYR A 344      36.665  36.243  66.478  1.00 88.87           C  
ATOM   2680  O   TYR A 344      36.673  35.907  65.295  1.00 88.87           O  
ATOM   2681  CB  TYR A 344      37.729  35.090  68.324  1.00 88.87           C  
ATOM   2682  CG  TYR A 344      39.008  34.896  69.063  1.00 88.87           C  
ATOM   2683  CD1 TYR A 344      40.088  34.300  68.455  1.00 88.87           C  
ATOM   2684  CD2 TYR A 344      39.118  35.294  70.375  1.00 88.87           C  
ATOM   2685  CE1 TYR A 344      41.265  34.119  69.143  1.00 88.87           C  
ATOM   2686  CE2 TYR A 344      40.292  35.115  71.069  1.00 88.87           C  
ATOM   2687  CZ  TYR A 344      41.370  34.527  70.452  1.00 88.87           C  
ATOM   2688  OH  TYR A 344      42.578  34.340  71.157  1.00 88.87           O  
ATOM   2689  N   ASP A 345      35.552  36.689  67.076  1.00 81.76           N  
ATOM   2690  CA  ASP A 345      34.276  36.605  66.421  1.00 81.76           C  
ATOM   2691  C   ASP A 345      34.292  37.497  65.219  1.00 81.76           C  
ATOM   2692  O   ASP A 345      33.622  37.233  64.222  1.00 81.76           O  
ATOM   2693  CB  ASP A 345      33.120  37.031  67.348  1.00 81.76           C  
ATOM   2694  CG  ASP A 345      31.805  36.490  66.798  1.00 81.76           C  
ATOM   2695  OD1 ASP A 345      31.560  36.633  65.573  1.00 81.76           O  
ATOM   2696  OD2 ASP A 345      31.029  35.910  67.604  1.00 81.76           O1-
ATOM   2697  N   ARG A 346      35.070  38.589  65.294  1.00167.74           N  
ATOM   2698  CA  ARG A 346      35.163  39.586  64.266  1.00167.74           C  
ATOM   2699  C   ARG A 346      35.751  38.997  63.015  1.00167.74           C  
ATOM   2700  O   ARG A 346      35.418  39.407  61.905  1.00167.74           O  
ATOM   2701  CB  ARG A 346      36.084  40.750  64.662  1.00167.74           C  
ATOM   2702  CG  ARG A 346      36.001  41.948  63.715  1.00167.74           C  
ATOM   2703  CD  ARG A 346      34.864  42.917  64.041  1.00167.74           C  
ATOM   2704  NE  ARG A 346      35.333  43.734  65.196  1.00167.74           N  
ATOM   2705  CZ  ARG A 346      36.143  44.811  64.977  1.00167.74           C  
ATOM   2706  NH1 ARG A 346      36.474  45.164  63.701  1.00167.74           N1+
ATOM   2707  NH2 ARG A 346      36.632  45.528  66.031  1.00167.74           N  
ATOM   2708  N   ALA A 347      36.649  38.005  63.156  1.00 88.59           N  
ATOM   2709  CA  ALA A 347      37.318  37.426  62.028  1.00 88.59           C  
ATOM   2710  C   ALA A 347      36.271  36.884  61.075  1.00 88.59           C  
ATOM   2711  O   ALA A 347      36.543  36.805  59.877  1.00 88.59           O  
ATOM   2712  CB  ALA A 347      38.244  36.257  62.415  1.00 88.59           C  
ATOM   2713  N   MET A 348      35.073  36.450  61.563  1.00312.69           N  
ATOM   2714  CA  MET A 348      34.040  35.929  60.691  1.00312.69           C  
ATOM   2715  C   MET A 348      33.530  36.983  59.834  1.00312.69           C  
ATOM   2716  O   MET A 348      33.576  38.151  60.172  1.00312.69           O  
ATOM   2717  CB  MET A 348      32.884  35.210  61.412  1.00312.69           C  
ATOM   2718  CG  MET A 348      32.025  36.096  62.308  1.00312.69           C  
ATOM   2719  SD  MET A 348      30.769  35.171  63.239  1.00312.69           S  
ATOM   2720  CE  MET A 348      31.971  34.258  64.249  1.00312.69           C  
ATOM   2721  N   GLY A 349      33.174  36.650  58.591  1.00 45.98           N  
ATOM   2722  CA  GLY A 349      32.715  37.699  57.737  1.00 45.98           C  
ATOM   2723  C   GLY A 349      33.950  38.357  57.210  1.00 45.98           C  
ATOM   2724  O   GLY A 349      34.009  38.801  56.070  1.00 45.98           O  
ATOM   2725  N   LEU A 350      34.996  38.468  58.043  1.00161.49           N  
ATOM   2726  CA  LEU A 350      36.184  38.975  57.509  1.00161.49           C  
ATOM   2727  C   LEU A 350      36.536  37.895  56.550  1.00161.49           C  
ATOM   2728  O   LEU A 350      36.726  38.143  55.363  1.00161.49           O  
ATOM   2729  CB  LEU A 350      37.302  39.091  58.560  1.00161.49           C  
ATOM   2730  CG  LEU A 350      38.580  39.797  58.069  1.00161.49           C  
ATOM   2731  CD1 LEU A 350      39.219  39.059  56.886  1.00161.49           C  
ATOM   2732  CD2 LEU A 350      38.331  41.285  57.785  1.00161.49           C  
ATOM   2733  N   THR A 351      36.595  36.650  57.070  1.00 56.55           N  
ATOM   2734  CA  THR A 351      36.809  35.480  56.271  1.00 56.55           C  
ATOM   2735  C   THR A 351      35.534  35.079  55.597  1.00 56.55           C  
ATOM   2736  O   THR A 351      35.519  34.740  54.415  1.00 56.55           O  
ATOM   2737  CB  THR A 351      37.268  34.304  57.082  1.00 56.55           C  
ATOM   2738  CG2 THR A 351      38.579  34.680  57.794  1.00 56.55           C  
ATOM   2739  OG1 THR A 351      36.276  33.945  58.034  1.00 56.55           O  
ATOM   2740  N   TYR A 352      34.424  35.096  56.366  1.00 74.04           N  
ATOM   2741  CA  TYR A 352      33.142  34.632  55.905  1.00 74.04           C  
ATOM   2742  C   TYR A 352      32.587  35.516  54.832  1.00 74.04           C  
ATOM   2743  O   TYR A 352      32.146  35.029  53.793  1.00 74.04           O  
ATOM   2744  CB  TYR A 352      32.106  34.548  57.041  1.00 74.04           C  
ATOM   2745  CG  TYR A 352      30.771  34.191  56.481  1.00 74.04           C  
ATOM   2746  CD1 TYR A 352      30.477  32.898  56.115  1.00 74.04           C  
ATOM   2747  CD2 TYR A 352      29.803  35.159  56.339  1.00 74.04           C  
ATOM   2748  CE1 TYR A 352      29.240  32.579  55.606  1.00 74.04           C  
ATOM   2749  CE2 TYR A 352      28.565  34.845  55.832  1.00 74.04           C  
ATOM   2750  CZ  TYR A 352      28.280  33.553  55.463  1.00 74.04           C  
ATOM   2751  OH  TYR A 352      27.008  33.228  54.943  1.00 74.04           O  
ATOM   2752  N   ILE A 353      32.608  36.847  55.033  1.00160.80           N  
ATOM   2753  CA  ILE A 353      32.020  37.693  54.033  1.00160.80           C  
ATOM   2754  C   ILE A 353      32.819  37.519  52.798  1.00160.80           C  
ATOM   2755  O   ILE A 353      32.288  37.640  51.697  1.00160.80           O  
ATOM   2756  CB  ILE A 353      32.021  39.171  54.283  1.00160.80           C  
ATOM   2757  CG1 ILE A 353      31.390  39.510  55.635  1.00160.80           C  
ATOM   2758  CG2 ILE A 353      31.319  39.844  53.094  1.00160.80           C  
ATOM   2759  CD1 ILE A 353      31.704  40.940  56.071  1.00160.80           C  
ATOM   2760  N   GLN A 354      34.137  37.292  52.955  1.00 54.09           N  
ATOM   2761  CA  GLN A 354      34.970  37.124  51.803  1.00 54.09           C  
ATOM   2762  C   GLN A 354      34.473  35.943  51.039  1.00 54.09           C  
ATOM   2763  O   GLN A 354      34.428  35.975  49.810  1.00 54.09           O  
ATOM   2764  CB  GLN A 354      36.451  36.868  52.126  1.00 54.09           C  
ATOM   2765  CG  GLN A 354      37.180  38.100  52.660  1.00 54.09           C  
ATOM   2766  CD  GLN A 354      38.637  37.720  52.869  1.00 54.09           C  
ATOM   2767  NE2 GLN A 354      39.155  37.951  54.105  1.00 54.09           N  
ATOM   2768  OE1 GLN A 354      39.297  37.224  51.957  1.00 54.09           O  
ATOM   2769  N   GLY A 355      34.081  34.865  51.743  1.00 25.72           N  
ATOM   2770  CA  GLY A 355      33.608  33.693  51.063  1.00 25.72           C  
ATOM   2771  C   GLY A 355      32.366  34.049  50.309  1.00 25.72           C  
ATOM   2772  O   GLY A 355      32.155  33.604  49.182  1.00 25.72           O  
ATOM   2773  N   LEU A 356      31.486  34.857  50.921  1.00 61.17           N  
ATOM   2774  CA  LEU A 356      30.276  35.199  50.235  1.00 61.17           C  
ATOM   2775  C   LEU A 356      30.616  35.986  49.014  1.00 61.17           C  
ATOM   2776  O   LEU A 356      30.034  35.766  47.954  1.00 61.17           O  
ATOM   2777  CB  LEU A 356      29.314  36.043  51.088  1.00 61.17           C  
ATOM   2778  CG  LEU A 356      28.715  35.264  52.273  1.00 61.17           C  
ATOM   2779  CD1 LEU A 356      27.758  36.142  53.097  1.00 61.17           C  
ATOM   2780  CD2 LEU A 356      28.058  33.956  51.803  1.00 61.17           C  
ATOM   2781  N   TYR A 357      31.576  36.925  49.132  1.00 82.51           N  
ATOM   2782  CA  TYR A 357      31.946  37.744  48.010  1.00 82.51           C  
ATOM   2783  C   TYR A 357      32.505  36.883  46.925  1.00 82.51           C  
ATOM   2784  O   TYR A 357      32.057  36.952  45.781  1.00 82.51           O  
ATOM   2785  CB  TYR A 357      33.011  38.794  48.387  1.00 82.51           C  
ATOM   2786  CG  TYR A 357      33.473  39.517  47.163  1.00 82.51           C  
ATOM   2787  CD1 TYR A 357      34.499  39.005  46.403  1.00 82.51           C  
ATOM   2788  CD2 TYR A 357      32.896  40.706  46.774  1.00 82.51           C  
ATOM   2789  CE1 TYR A 357      34.940  39.663  45.278  1.00 82.51           C  
ATOM   2790  CE2 TYR A 357      33.332  41.369  45.648  1.00 82.51           C  
ATOM   2791  CZ  TYR A 357      34.356  40.848  44.898  1.00 82.51           C  
ATOM   2792  OH  TYR A 357      34.806  41.527  43.745  1.00 82.51           O  
ATOM   2793  N   GLU A 358      33.465  36.003  47.263  1.00 42.62           N  
ATOM   2794  CA  GLU A 358      34.077  35.221  46.230  1.00 42.62           C  
ATOM   2795  C   GLU A 358      33.022  34.371  45.598  1.00 42.62           C  
ATOM   2796  O   GLU A 358      32.927  34.287  44.375  1.00 42.62           O  
ATOM   2797  CB  GLU A 358      35.187  34.299  46.757  1.00 42.62           C  
ATOM   2798  CG  GLU A 358      35.884  33.507  45.651  1.00 42.62           C  
ATOM   2799  CD  GLU A 358      37.092  32.815  46.264  1.00 42.62           C  
ATOM   2800  OE1 GLU A 358      37.462  33.180  47.412  1.00 42.62           O  
ATOM   2801  OE2 GLU A 358      37.662  31.917  45.590  1.00 42.62           O1-
ATOM   2802  N   ALA A 359      32.169  33.742  46.424  1.00 29.12           N  
ATOM   2803  CA  ALA A 359      31.160  32.872  45.899  1.00 29.12           C  
ATOM   2804  C   ALA A 359      30.222  33.665  45.041  1.00 29.12           C  
ATOM   2805  O   ALA A 359      29.826  33.215  43.968  1.00 29.12           O  
ATOM   2806  CB  ALA A 359      30.324  32.201  47.001  1.00 29.12           C  
ATOM   2807  N   THR A 360      29.833  34.874  45.492  1.00118.77           N  
ATOM   2808  CA  THR A 360      28.893  35.661  44.738  1.00118.77           C  
ATOM   2809  C   THR A 360      29.483  36.074  43.431  1.00118.77           C  
ATOM   2810  O   THR A 360      28.857  35.928  42.383  1.00118.77           O  
ATOM   2811  CB  THR A 360      28.468  36.930  45.428  1.00118.77           C  
ATOM   2812  CG2 THR A 360      27.727  36.587  46.728  1.00118.77           C  
ATOM   2813  OG1 THR A 360      29.596  37.751  45.692  1.00118.77           O  
ATOM   2814  N   LYS A 361      30.728  36.576  43.464  1.00129.67           N  
ATOM   2815  CA  LYS A 361      31.370  37.081  42.290  1.00129.67           C  
ATOM   2816  C   LYS A 361      31.461  35.935  41.335  1.00129.67           C  
ATOM   2817  O   LYS A 361      31.292  36.097  40.128  1.00129.67           O  
ATOM   2818  CB  LYS A 361      32.786  37.593  42.606  1.00129.67           C  
ATOM   2819  CG  LYS A 361      33.323  38.620  41.609  1.00129.67           C  
ATOM   2820  CD  LYS A 361      32.594  39.967  41.659  1.00129.67           C  
ATOM   2821  CE  LYS A 361      33.206  41.021  40.732  1.00129.67           C  
ATOM   2822  NZ  LYS A 361      32.378  42.247  40.740  1.00129.67           N1+
ATOM   2823  N   ALA A 362      31.708  34.727  41.871  1.00 58.62           N  
ATOM   2824  CA  ALA A 362      31.810  33.565  41.041  1.00 58.62           C  
ATOM   2825  C   ALA A 362      30.475  33.346  40.408  1.00 58.62           C  
ATOM   2826  O   ALA A 362      29.451  33.827  40.887  1.00 58.62           O  
ATOM   2827  CB  ALA A 362      32.185  32.288  41.811  1.00 58.62           C  
ATOM   2828  N   LYS A 363      30.458  32.624  39.274  1.00254.95           N  
ATOM   2829  CA  LYS A 363      29.217  32.393  38.598  1.00254.95           C  
ATOM   2830  C   LYS A 363      28.349  31.627  39.539  1.00254.95           C  
ATOM   2831  O   LYS A 363      28.815  30.758  40.273  1.00254.95           O  
ATOM   2832  CB  LYS A 363      29.385  31.579  37.307  1.00254.95           C  
ATOM   2833  CG  LYS A 363      30.303  32.274  36.301  1.00254.95           C  
ATOM   2834  CD  LYS A 363      31.756  32.346  36.774  1.00254.95           C  
ATOM   2835  CE  LYS A 363      32.665  33.172  35.864  1.00254.95           C  
ATOM   2836  NZ  LYS A 363      32.517  34.610  36.180  1.00254.95           N1+
ATOM   2837  N   GLN A 364      27.042  31.947  39.540  1.00224.63           N  
ATOM   2838  CA  GLN A 364      26.136  31.320  40.454  1.00224.63           C  
ATOM   2839  C   GLN A 364      25.965  29.895  40.052  1.00224.63           C  
ATOM   2840  O   GLN A 364      25.887  29.570  38.868  1.00224.63           O  
ATOM   2841  CB  GLN A 364      24.739  31.963  40.459  1.00224.63           C  
ATOM   2842  CG  GLN A 364      24.732  33.414  40.941  1.00224.63           C  
ATOM   2843  CD  GLN A 364      23.295  33.912  40.887  1.00224.63           C  
ATOM   2844  NE2 GLN A 364      23.108  35.169  40.401  1.00224.63           N  
ATOM   2845  OE1 GLN A 364      22.363  33.204  41.264  1.00224.63           O  
ATOM   2846  N   ASN A 365      25.926  28.999  41.056  1.00222.70           N  
ATOM   2847  CA  ASN A 365      25.728  27.606  40.797  1.00222.70           C  
ATOM   2848  C   ASN A 365      24.710  27.132  41.779  1.00222.70           C  
ATOM   2849  O   ASN A 365      24.539  27.722  42.844  1.00222.70           O  
ATOM   2850  CB  ASN A 365      26.991  26.754  41.000  1.00222.70           C  
ATOM   2851  CG  ASN A 365      27.980  27.111  39.899  1.00222.70           C  
ATOM   2852  ND2 ASN A 365      29.296  26.901  40.172  1.00222.70           N  
ATOM   2853  OD1 ASN A 365      27.593  27.561  38.821  1.00222.70           O  
ATOM   2854  N   ARG A 366      23.985  26.055  41.427  1.00254.86           N  
ATOM   2855  CA  ARG A 366      22.997  25.528  42.318  1.00254.86           C  
ATOM   2856  C   ARG A 366      23.698  24.715  43.351  1.00254.86           C  
ATOM   2857  O   ARG A 366      24.812  24.239  43.135  1.00254.86           O  
ATOM   2858  CB  ARG A 366      21.958  24.617  41.642  1.00254.86           C  
ATOM   2859  CG  ARG A 366      20.957  25.372  40.767  1.00254.86           C  
ATOM   2860  CD  ARG A 366      20.011  26.264  41.575  1.00254.86           C  
ATOM   2861  NE  ARG A 366      19.091  26.935  40.615  1.00254.86           N  
ATOM   2862  CZ  ARG A 366      17.929  26.319  40.250  1.00254.86           C  
ATOM   2863  NH1 ARG A 366      17.616  25.094  40.762  1.00254.86           N1+
ATOM   2864  NH2 ARG A 366      17.079  26.931  39.375  1.00254.86           N  
ATOM   2865  N   LYS A 367      23.051  24.554  44.520  1.00111.55           N  
ATOM   2866  CA  LYS A 367      23.623  23.783  45.581  1.00111.55           C  
ATOM   2867  C   LYS A 367      25.010  24.340  45.870  1.00111.55           C  
ATOM   2868  O   LYS A 367      25.097  25.525  46.290  1.00111.55           O  
ATOM   2869  CB  LYS A 367      23.767  22.293  45.227  1.00111.55           C  
ATOM   2870  CG  LYS A 367      22.429  21.596  44.969  1.00111.55           C  
ATOM   2871  CD  LYS A 367      21.489  21.592  46.175  1.00111.55           C  
ATOM   2872  CE  LYS A 367      21.749  20.445  47.154  1.00111.55           C  
ATOM   2873  NZ  LYS A 367      23.028  20.665  47.864  1.00111.55           N1+
ATOM   2874  OXT LYS A 367      26.000  23.587  45.677  1.00111.55           O1-
TER   
ATOM   2875  N   HIS B   7      14.833  17.168  51.059  1.00259.45           N  
ATOM   2876  CA  HIS B   7      16.191  17.589  50.928  1.00259.45           C  
ATOM   2877  C   HIS B   7      16.481  18.388  52.153  1.00259.45           C  
ATOM   2878  O   HIS B   7      15.581  18.980  52.746  1.00259.45           O  
ATOM   2879  CB  HIS B   7      16.472  18.454  49.686  1.00259.45           C  
ATOM   2880  CG  HIS B   7      15.360  19.393  49.330  1.00259.45           C  
ATOM   2881  CD2 HIS B   7      15.055  20.635  49.797  1.00259.45           C  
ATOM   2882  ND1 HIS B   7      14.406  19.103  48.381  1.00259.45           N  
ATOM   2883  CE1 HIS B   7      13.578  20.176  48.317  1.00259.45           C  
ATOM   2884  NE2 HIS B   7      13.931  21.131  49.158  1.00259.45           N  
ATOM   2885  N   HIS B   8      17.756  18.399  52.580  1.00234.92           N  
ATOM   2886  CA  HIS B   8      18.107  19.087  53.784  1.00234.92           C  
ATOM   2887  C   HIS B   8      18.721  20.401  53.436  1.00234.92           C  
ATOM   2888  O   HIS B   8      19.542  20.506  52.526  1.00234.92           O  
ATOM   2889  CB  HIS B   8      19.115  18.308  54.642  1.00234.92           C  
ATOM   2890  CG  HIS B   8      20.191  17.671  53.811  1.00234.92           C  
ATOM   2891  CD2 HIS B   8      20.433  16.355  53.555  1.00234.92           C  
ATOM   2892  ND1 HIS B   8      21.160  18.371  53.129  1.00234.92           N  
ATOM   2893  CE1 HIS B   8      21.936  17.453  52.499  1.00234.92           C  
ATOM   2894  NE2 HIS B   8      21.534  16.215  52.728  1.00234.92           N  
ATOM   2895  N   SER B   9      18.297  21.452  54.164  1.00 98.82           N  
ATOM   2896  CA  SER B   9      18.799  22.780  53.975  1.00 98.82           C  
ATOM   2897  C   SER B   9      20.223  22.834  54.421  1.00 98.82           C  
ATOM   2898  O   SER B   9      21.029  23.569  53.853  1.00 98.82           O  
ATOM   2899  CB  SER B   9      18.040  23.829  54.804  1.00 98.82           C  
ATOM   2900  OG  SER B   9      18.610  25.115  54.608  1.00 98.82           O  
ATOM   2901  N   HIS B  10      20.581  22.055  55.459  1.00219.75           N  
ATOM   2902  CA  HIS B  10      21.915  22.157  55.973  1.00219.75           C  
ATOM   2903  C   HIS B  10      22.800  21.103  55.393  1.00219.75           C  
ATOM   2904  O   HIS B  10      22.350  20.110  54.825  1.00219.75           O  
ATOM   2905  CB  HIS B  10      22.018  22.048  57.504  1.00219.75           C  
ATOM   2906  CG  HIS B  10      21.546  23.282  58.215  1.00219.75           C  
ATOM   2907  CD2 HIS B  10      22.257  24.353  58.663  1.00219.75           C  
ATOM   2908  ND1 HIS B  10      20.234  23.539  58.543  1.00219.75           N  
ATOM   2909  CE1 HIS B  10      20.215  24.743  59.170  1.00219.75           C  
ATOM   2910  NE2 HIS B  10      21.421  25.275  59.266  1.00219.75           N  
ATOM   2911  N   MET B  11      24.119  21.349  55.523  1.00263.77           N  
ATOM   2912  CA  MET B  11      25.164  20.476  55.081  1.00263.77           C  
ATOM   2913  C   MET B  11      25.942  20.151  56.314  1.00263.77           C  
ATOM   2914  O   MET B  11      25.644  20.679  57.384  1.00263.77           O  
ATOM   2915  CB  MET B  11      26.113  21.148  54.083  1.00263.77           C  
ATOM   2916  CG  MET B  11      25.440  21.436  52.745  1.00263.77           C  
ATOM   2917  SD  MET B  11      24.070  22.629  52.816  1.00263.77           S  
ATOM   2918  CE  MET B  11      25.126  24.031  53.279  1.00263.77           C  
ATOM   2919  N   LYS B  12      26.950  19.260  56.229  1.00225.78           N  
ATOM   2920  CA  LYS B  12      27.577  18.931  57.475  1.00225.78           C  
ATOM   2921  C   LYS B  12      28.895  19.631  57.591  1.00225.78           C  
ATOM   2922  O   LYS B  12      29.905  19.151  57.082  1.00225.78           O  
ATOM   2923  CB  LYS B  12      27.858  17.429  57.621  1.00225.78           C  
ATOM   2924  CG  LYS B  12      26.589  16.577  57.620  1.00225.78           C  
ATOM   2925  CD  LYS B  12      25.842  16.621  56.286  1.00225.78           C  
ATOM   2926  CE  LYS B  12      24.581  15.756  56.252  1.00225.78           C  
ATOM   2927  NZ  LYS B  12      23.847  15.988  54.987  1.00225.78           N1+
ATOM   2928  N   TRP B  13      28.938  20.759  58.327  1.00103.61           N  
ATOM   2929  CA  TRP B  13      30.175  21.473  58.458  1.00103.61           C  
ATOM   2930  C   TRP B  13      30.887  20.859  59.627  1.00103.61           C  
ATOM   2931  O   TRP B  13      30.481  21.025  60.776  1.00103.61           O  
ATOM   2932  CB  TRP B  13      29.952  22.963  58.752  1.00103.61           C  
ATOM   2933  CG  TRP B  13      29.074  23.624  57.713  1.00103.61           C  
ATOM   2934  CD1 TRP B  13      27.730  23.844  57.765  1.00103.61           C  
ATOM   2935  CD2 TRP B  13      29.516  24.122  56.439  1.00103.61           C  
ATOM   2936  CE2 TRP B  13      28.395  24.629  55.782  1.00103.61           C  
ATOM   2937  CE3 TRP B  13      30.751  24.148  55.861  1.00103.61           C  
ATOM   2938  NE1 TRP B  13      27.306  24.454  56.609  1.00103.61           N  
ATOM   2939  CZ2 TRP B  13      28.491  25.175  54.532  1.00103.61           C  
ATOM   2940  CZ3 TRP B  13      30.840  24.704  54.603  1.00103.61           C  
ATOM   2941  CH2 TRP B  13      29.737  25.209  53.948  1.00103.61           C  
ATOM   2942  N   GLY B  14      31.973  20.107  59.351  1.00 37.57           N  
ATOM   2943  CA  GLY B  14      32.669  19.408  60.393  1.00 37.57           C  
ATOM   2944  C   GLY B  14      33.893  20.149  60.829  1.00 37.57           C  
ATOM   2945  O   GLY B  14      34.229  21.207  60.300  1.00 37.57           O  
ATOM   2946  N   PHE B  15      34.595  19.577  61.834  1.00144.97           N  
ATOM   2947  CA  PHE B  15      35.811  20.160  62.325  1.00144.97           C  
ATOM   2948  C   PHE B  15      36.535  19.067  63.058  1.00144.97           C  
ATOM   2949  O   PHE B  15      35.984  18.474  63.980  1.00144.97           O  
ATOM   2950  CB  PHE B  15      35.518  21.315  63.305  1.00144.97           C  
ATOM   2951  CG  PHE B  15      36.750  22.112  63.557  1.00144.97           C  
ATOM   2952  CD1 PHE B  15      37.623  21.754  64.558  1.00144.97           C  
ATOM   2953  CD2 PHE B  15      37.024  23.228  62.797  1.00144.97           C  
ATOM   2954  CE1 PHE B  15      38.756  22.494  64.793  1.00144.97           C  
ATOM   2955  CE2 PHE B  15      38.157  23.973  63.027  1.00144.97           C  
ATOM   2956  CZ  PHE B  15      39.024  23.603  64.026  1.00144.97           C  
ATOM   2957  N   ARG B  16      37.807  18.795  62.703  1.00124.39           N  
ATOM   2958  CA  ARG B  16      38.509  17.692  63.304  1.00124.39           C  
ATOM   2959  C   ARG B  16      38.821  17.999  64.734  1.00124.39           C  
ATOM   2960  O   ARG B  16      39.148  19.132  65.087  1.00124.39           O  
ATOM   2961  CB  ARG B  16      39.840  17.344  62.631  1.00124.39           C  
ATOM   2962  CG  ARG B  16      40.496  16.125  63.279  1.00124.39           C  
ATOM   2963  CD  ARG B  16      41.943  15.907  62.855  1.00124.39           C  
ATOM   2964  NE  ARG B  16      42.397  14.619  63.444  1.00124.39           N  
ATOM   2965  CZ  ARG B  16      43.485  13.990  62.913  1.00124.39           C  
ATOM   2966  NH1 ARG B  16      44.122  14.519  61.828  1.00124.39           N1+
ATOM   2967  NH2 ARG B  16      43.942  12.830  63.468  1.00124.39           N  
ATOM   2968  N   TRP B  17      38.716  16.970  65.601  1.00120.89           N  
ATOM   2969  CA  TRP B  17      39.001  17.146  66.991  1.00120.89           C  
ATOM   2970  C   TRP B  17      39.608  15.884  67.530  1.00120.89           C  
ATOM   2971  O   TRP B  17      39.178  14.774  67.225  1.00120.89           O  
ATOM   2972  CB  TRP B  17      37.747  17.523  67.801  1.00120.89           C  
ATOM   2973  CG  TRP B  17      37.939  17.611  69.292  1.00120.89           C  
ATOM   2974  CD1 TRP B  17      38.723  18.434  70.048  1.00120.89           C  
ATOM   2975  CD2 TRP B  17      37.214  16.782  70.207  1.00120.89           C  
ATOM   2976  CE2 TRP B  17      37.617  17.134  71.492  1.00120.89           C  
ATOM   2977  CE3 TRP B  17      36.290  15.803  69.990  1.00120.89           C  
ATOM   2978  NE1 TRP B  17      38.551  18.147  71.381  1.00120.89           N  
ATOM   2979  CZ2 TRP B  17      37.094  16.503  72.581  1.00120.89           C  
ATOM   2980  CZ3 TRP B  17      35.761  15.174  71.094  1.00120.89           C  
ATOM   2981  CH2 TRP B  17      36.157  15.519  72.367  1.00120.89           C  
ATOM   2982  N   TYR B  18      40.663  16.059  68.345  1.00206.17           N  
ATOM   2983  CA  TYR B  18      41.441  15.042  68.993  1.00206.17           C  
ATOM   2984  C   TYR B  18      40.738  14.394  70.145  1.00206.17           C  
ATOM   2985  O   TYR B  18      41.251  13.438  70.718  1.00206.17           O  
ATOM   2986  CB  TYR B  18      42.862  15.482  69.362  1.00206.17           C  
ATOM   2987  CG  TYR B  18      43.542  15.506  68.036  1.00206.17           C  
ATOM   2988  CD1 TYR B  18      43.975  14.325  67.479  1.00206.17           C  
ATOM   2989  CD2 TYR B  18      43.702  16.672  67.325  1.00206.17           C  
ATOM   2990  CE1 TYR B  18      44.597  14.305  66.256  1.00206.17           C  
ATOM   2991  CE2 TYR B  18      44.324  16.661  66.098  1.00206.17           C  
ATOM   2992  CZ  TYR B  18      44.777  15.477  65.566  1.00206.17           C  
ATOM   2993  OH  TYR B  18      45.418  15.448  64.311  1.00206.17           O  
ATOM   2994  N   GLY B  19      39.643  14.988  70.645  1.00 41.61           N  
ATOM   2995  CA  GLY B  19      38.945  14.356  71.729  1.00 41.61           C  
ATOM   2996  C   GLY B  19      39.522  14.901  72.991  1.00 41.61           C  
ATOM   2997  O   GLY B  19      40.443  15.717  72.953  1.00 41.61           O  
ATOM   2998  N   ALA B  20      38.972  14.483  74.150  1.00 62.89           N  
ATOM   2999  CA  ALA B  20      39.515  14.998  75.370  1.00 62.89           C  
ATOM   3000  C   ALA B  20      40.718  14.170  75.672  1.00 62.89           C  
ATOM   3001  O   ALA B  20      40.726  13.327  76.566  1.00 62.89           O  
ATOM   3002  CB  ALA B  20      38.552  14.875  76.563  1.00 62.89           C  
ATOM   3003  N   ALA B  21      41.800  14.482  74.949  1.00123.66           N  
ATOM   3004  CA  ALA B  21      43.085  13.856  74.996  1.00123.66           C  
ATOM   3005  C   ALA B  21      43.914  14.999  74.611  1.00123.66           C  
ATOM   3006  O   ALA B  21      43.355  16.075  74.640  1.00123.66           O  
ATOM   3007  CB  ALA B  21      43.285  12.759  73.938  1.00123.66           C  
ATOM   3008  N   GLY B  22      45.149  14.824  74.112  1.00105.75           N  
ATOM   3009  CA  GLY B  22      46.103  15.888  73.942  1.00105.75           C  
ATOM   3010  C   GLY B  22      45.506  17.117  73.305  1.00105.75           C  
ATOM   3011  O   GLY B  22      46.037  18.206  73.518  1.00105.75           O  
ATOM   3012  N   ASP B  23      44.450  16.992  72.472  1.00125.67           N  
ATOM   3013  CA  ASP B  23      43.826  18.147  71.871  1.00125.67           C  
ATOM   3014  C   ASP B  23      43.570  19.213  72.907  1.00125.67           C  
ATOM   3015  O   ASP B  23      42.673  19.121  73.744  1.00125.67           O  
ATOM   3016  CB  ASP B  23      42.498  17.813  71.162  1.00125.67           C  
ATOM   3017  CG  ASP B  23      42.119  18.971  70.247  1.00125.67           C  
ATOM   3018  OD1 ASP B  23      41.618  20.008  70.757  1.00125.67           O  
ATOM   3019  OD2 ASP B  23      42.318  18.822  69.012  1.00125.67           O1-
ATOM   3020  N   ALA B  24      44.382  20.282  72.825  1.00 81.84           N  
ATOM   3021  CA  ALA B  24      44.415  21.432  73.684  1.00 81.84           C  
ATOM   3022  C   ALA B  24      43.139  22.208  73.569  1.00 81.84           C  
ATOM   3023  O   ALA B  24      42.826  23.004  74.450  1.00 81.84           O  
ATOM   3024  CB  ALA B  24      45.566  22.392  73.342  1.00 81.84           C  
ATOM   3025  N   ILE B  25      42.419  22.072  72.436  1.00157.35           N  
ATOM   3026  CA  ILE B  25      41.253  22.877  72.186  1.00157.35           C  
ATOM   3027  C   ILE B  25      40.039  22.317  72.872  1.00157.35           C  
ATOM   3028  O   ILE B  25      39.668  21.160  72.683  1.00157.35           O  
ATOM   3029  CB  ILE B  25      40.929  22.955  70.725  1.00157.35           C  
ATOM   3030  CG1 ILE B  25      42.153  23.459  69.944  1.00157.35           C  
ATOM   3031  CG2 ILE B  25      39.689  23.848  70.559  1.00157.35           C  
ATOM   3032  CD1 ILE B  25      42.615  24.852  70.362  1.00157.35           C  
ATOM   3033  N   PRO B  26      39.387  23.137  73.658  1.00173.31           N  
ATOM   3034  CA  PRO B  26      38.205  22.697  74.350  1.00173.31           C  
ATOM   3035  C   PRO B  26      37.064  22.531  73.393  1.00173.31           C  
ATOM   3036  O   PRO B  26      37.014  23.247  72.396  1.00173.31           O  
ATOM   3037  CB  PRO B  26      37.926  23.746  75.421  1.00173.31           C  
ATOM   3038  CG  PRO B  26      39.309  24.349  75.710  1.00173.31           C  
ATOM   3039  CD  PRO B  26      40.083  24.184  74.390  1.00173.31           C  
ATOM   3040  N   LEU B  27      36.149  21.584  73.683  1.00139.79           N  
ATOM   3041  CA  LEU B  27      35.010  21.289  72.860  1.00139.79           C  
ATOM   3042  C   LEU B  27      34.053  22.429  72.906  1.00139.79           C  
ATOM   3043  O   LEU B  27      33.360  22.714  71.932  1.00139.79           O  
ATOM   3044  CB  LEU B  27      34.203  20.065  73.322  1.00139.79           C  
ATOM   3045  CG  LEU B  27      34.977  18.750  73.231  1.00139.79           C  
ATOM   3046  CD1 LEU B  27      36.192  18.800  74.163  1.00139.79           C  
ATOM   3047  CD2 LEU B  27      34.069  17.536  73.489  1.00139.79           C  
ATOM   3048  N   LYS B  28      33.979  23.088  74.073  1.00128.22           N  
ATOM   3049  CA  LYS B  28      33.046  24.146  74.317  1.00128.22           C  
ATOM   3050  C   LYS B  28      33.330  25.245  73.346  1.00128.22           C  
ATOM   3051  O   LYS B  28      32.422  25.953  72.915  1.00128.22           O  
ATOM   3052  CB  LYS B  28      33.195  24.734  75.732  1.00128.22           C  
ATOM   3053  CG  LYS B  28      33.187  23.666  76.827  1.00128.22           C  
ATOM   3054  CD  LYS B  28      34.465  22.823  76.839  1.00128.22           C  
ATOM   3055  CE  LYS B  28      34.414  21.602  77.756  1.00128.22           C  
ATOM   3056  NZ  LYS B  28      35.611  20.764  77.522  1.00128.22           N1+
ATOM   3057  N   HIS B  29      34.621  25.462  73.043  1.00 66.84           N  
ATOM   3058  CA  HIS B  29      35.044  26.481  72.126  1.00 66.84           C  
ATOM   3059  C   HIS B  29      34.723  26.125  70.702  1.00 66.84           C  
ATOM   3060  O   HIS B  29      34.258  26.962  69.935  1.00 66.84           O  
ATOM   3061  CB  HIS B  29      36.548  26.766  72.253  1.00 66.84           C  
ATOM   3062  CG  HIS B  29      36.870  27.331  73.604  1.00 66.84           C  
ATOM   3063  CD2 HIS B  29      36.041  27.909  74.517  1.00 66.84           C  
ATOM   3064  ND1 HIS B  29      38.128  27.367  74.165  1.00 66.84           N  
ATOM   3065  CE1 HIS B  29      37.998  27.961  75.378  1.00 66.84           C  
ATOM   3066  NE2 HIS B  29      36.750  28.307  75.636  1.00 66.84           N  
ATOM   3067  N   ILE B  30      34.936  24.863  70.295  1.00 64.83           N  
ATOM   3068  CA  ILE B  30      34.724  24.497  68.919  1.00 64.83           C  
ATOM   3069  C   ILE B  30      33.285  24.736  68.585  1.00 64.83           C  
ATOM   3070  O   ILE B  30      32.940  25.197  67.496  1.00 64.83           O  
ATOM   3071  CB  ILE B  30      35.014  23.046  68.661  1.00 64.83           C  
ATOM   3072  CG1 ILE B  30      36.469  22.710  69.033  1.00 64.83           C  
ATOM   3073  CG2 ILE B  30      34.677  22.747  67.190  1.00 64.83           C  
ATOM   3074  CD1 ILE B  30      36.755  21.210  69.079  1.00 64.83           C  
ATOM   3075  N   ARG B  31      32.409  24.447  69.557  1.00183.97           N  
ATOM   3076  CA  ARG B  31      30.989  24.546  69.409  1.00183.97           C  
ATOM   3077  C   ARG B  31      30.651  25.956  69.057  1.00183.97           C  
ATOM   3078  O   ARG B  31      29.618  26.202  68.441  1.00183.97           O  
ATOM   3079  CB  ARG B  31      30.228  24.340  70.723  1.00183.97           C  
ATOM   3080  CG  ARG B  31      30.613  23.104  71.519  1.00183.97           C  
ATOM   3081  CD  ARG B  31      29.716  22.915  72.741  1.00183.97           C  
ATOM   3082  NE  ARG B  31      29.841  24.115  73.613  1.00183.97           N  
ATOM   3083  CZ  ARG B  31      28.748  24.562  74.298  1.00183.97           C  
ATOM   3084  NH1 ARG B  31      27.535  23.967  74.111  1.00183.97           N1+
ATOM   3085  NH2 ARG B  31      28.875  25.595  75.180  1.00183.97           N  
ATOM   3086  N   GLN B  32      31.468  26.927  69.501  1.00120.91           N  
ATOM   3087  CA  GLN B  32      31.153  28.312  69.296  1.00120.91           C  
ATOM   3088  C   GLN B  32      31.188  28.662  67.842  1.00120.91           C  
ATOM   3089  O   GLN B  32      30.456  29.558  67.432  1.00120.91           O  
ATOM   3090  CB  GLN B  32      32.098  29.320  69.978  1.00120.91           C  
ATOM   3091  CG  GLN B  32      33.457  29.487  69.296  1.00120.91           C  
ATOM   3092  CD  GLN B  32      34.260  30.508  70.089  1.00120.91           C  
ATOM   3093  NE2 GLN B  32      34.616  31.645  69.435  1.00120.91           N  
ATOM   3094  OE1 GLN B  32      34.560  30.298  71.264  1.00120.91           O  
ATOM   3095  N   ILE B  33      32.058  28.006  67.039  1.00 86.27           N  
ATOM   3096  CA  ILE B  33      32.220  28.361  65.654  1.00 86.27           C  
ATOM   3097  C   ILE B  33      30.876  28.389  65.000  1.00 86.27           C  
ATOM   3098  O   ILE B  33      30.040  27.513  65.217  1.00 86.27           O  
ATOM   3099  CB  ILE B  33      33.092  27.415  64.878  1.00 86.27           C  
ATOM   3100  CG1 ILE B  33      34.497  27.329  65.498  1.00 86.27           C  
ATOM   3101  CG2 ILE B  33      33.108  27.896  63.418  1.00 86.27           C  
ATOM   3102  CD1 ILE B  33      35.341  26.180  64.943  1.00 86.27           C  
ATOM   3103  N   PRO B  34      30.639  29.428  64.239  1.00174.78           N  
ATOM   3104  CA  PRO B  34      29.353  29.555  63.612  1.00174.78           C  
ATOM   3105  C   PRO B  34      29.156  28.566  62.507  1.00174.78           C  
ATOM   3106  O   PRO B  34      29.988  28.511  61.604  1.00174.78           O  
ATOM   3107  CB  PRO B  34      29.250  31.009  63.155  1.00174.78           C  
ATOM   3108  CG  PRO B  34      30.175  31.764  64.128  1.00174.78           C  
ATOM   3109  CD  PRO B  34      31.230  30.723  64.540  1.00174.78           C  
ATOM   3110  N   GLY B  35      28.040  27.813  62.539  1.00 53.63           N  
ATOM   3111  CA  GLY B  35      27.693  26.915  61.477  1.00 53.63           C  
ATOM   3112  C   GLY B  35      28.103  25.492  61.751  1.00 53.63           C  
ATOM   3113  O   GLY B  35      27.520  24.575  61.177  1.00 53.63           O  
ATOM   3114  N   ILE B  36      29.074  25.247  62.653  1.00 95.05           N  
ATOM   3115  CA  ILE B  36      29.550  23.901  62.848  1.00 95.05           C  
ATOM   3116  C   ILE B  36      28.425  22.990  63.230  1.00 95.05           C  
ATOM   3117  O   ILE B  36      27.666  23.262  64.158  1.00 95.05           O  
ATOM   3118  CB  ILE B  36      30.590  23.785  63.918  1.00 95.05           C  
ATOM   3119  CG1 ILE B  36      29.998  24.246  65.259  1.00 95.05           C  
ATOM   3120  CG2 ILE B  36      31.842  24.560  63.473  1.00 95.05           C  
ATOM   3121  CD1 ILE B  36      30.819  23.795  66.461  1.00 95.05           C  
ATOM   3122  N   THR B  37      28.241  21.923  62.422  1.00141.45           N  
ATOM   3123  CA  THR B  37      27.299  20.865  62.652  1.00141.45           C  
ATOM   3124  C   THR B  37      27.841  19.824  63.592  1.00141.45           C  
ATOM   3125  O   THR B  37      27.093  19.255  64.383  1.00141.45           O  
ATOM   3126  CB  THR B  37      26.911  20.166  61.387  1.00141.45           C  
ATOM   3127  CG2 THR B  37      28.171  19.557  60.764  1.00141.45           C  
ATOM   3128  OG1 THR B  37      25.963  19.148  61.658  1.00141.45           O  
ATOM   3129  N   GLY B  38      29.154  19.514  63.510  1.00 42.30           N  
ATOM   3130  CA  GLY B  38      29.672  18.449  64.330  1.00 42.30           C  
ATOM   3131  C   GLY B  38      31.166  18.385  64.184  1.00 42.30           C  
ATOM   3132  O   GLY B  38      31.791  19.298  63.652  1.00 42.30           O  
ATOM   3133  N   VAL B  39      31.774  17.277  64.660  1.00132.90           N  
ATOM   3134  CA  VAL B  39      33.207  17.136  64.657  1.00132.90           C  
ATOM   3135  C   VAL B  39      33.580  15.759  64.173  1.00132.90           C  
ATOM   3136  O   VAL B  39      32.736  14.868  64.104  1.00132.90           O  
ATOM   3137  CB  VAL B  39      33.738  17.362  66.056  1.00132.90           C  
ATOM   3138  CG1 VAL B  39      32.872  16.555  67.035  1.00132.90           C  
ATOM   3139  CG2 VAL B  39      35.224  16.999  66.152  1.00132.90           C  
ATOM   3140  N   VAL B  40      34.853  15.576  63.743  1.00135.68           N  
ATOM   3141  CA  VAL B  40      35.355  14.277  63.366  1.00135.68           C  
ATOM   3142  C   VAL B  40      36.466  13.924  64.312  1.00135.68           C  
ATOM   3143  O   VAL B  40      37.502  14.586  64.347  1.00135.68           O  
ATOM   3144  CB  VAL B  40      35.904  14.205  61.971  1.00135.68           C  
ATOM   3145  CG1 VAL B  40      34.737  14.229  60.978  1.00135.68           C  
ATOM   3146  CG2 VAL B  40      36.850  15.395  61.777  1.00135.68           C  
ATOM   3147  N   GLY B  41      36.282  12.846  65.104  1.00 55.14           N  
ATOM   3148  CA  GLY B  41      37.268  12.514  66.100  1.00 55.14           C  
ATOM   3149  C   GLY B  41      38.026  11.266  65.764  1.00 55.14           C  
ATOM   3150  O   GLY B  41      37.784  10.619  64.745  1.00 55.14           O  
ATOM   3151  N   THR B  42      39.009  10.923  66.632  1.00146.37           N  
ATOM   3152  CA  THR B  42      39.755   9.704  66.476  1.00146.37           C  
ATOM   3153  C   THR B  42      40.429   9.363  67.777  1.00146.37           C  
ATOM   3154  O   THR B  42      41.048  10.216  68.407  1.00146.37           O  
ATOM   3155  CB  THR B  42      40.805   9.798  65.404  1.00146.37           C  
ATOM   3156  CG2 THR B  42      41.830  10.876  65.792  1.00146.37           C  
ATOM   3157  OG1 THR B  42      41.438   8.541  65.214  1.00146.37           O  
ATOM   3158  N   LEU B  43      40.350   8.084  68.205  1.00 83.43           N  
ATOM   3159  CA  LEU B  43      40.961   7.665  69.439  1.00 83.43           C  
ATOM   3160  C   LEU B  43      42.437   7.609  69.208  1.00 83.43           C  
ATOM   3161  O   LEU B  43      42.941   6.722  68.519  1.00 83.43           O  
ATOM   3162  CB  LEU B  43      40.549   6.249  69.881  1.00 83.43           C  
ATOM   3163  CG  LEU B  43      39.039   6.063  70.119  1.00 83.43           C  
ATOM   3164  CD1 LEU B  43      38.726   4.623  70.560  1.00 83.43           C  
ATOM   3165  CD2 LEU B  43      38.482   7.127  71.081  1.00 83.43           C  
ATOM   3166  N   LEU B  44      43.167   8.556  69.827  1.00183.86           N  
ATOM   3167  CA  LEU B  44      44.593   8.684  69.703  1.00183.86           C  
ATOM   3168  C   LEU B  44      45.270   7.525  70.362  1.00183.86           C  
ATOM   3169  O   LEU B  44      46.378   7.146  69.987  1.00183.86           O  
ATOM   3170  CB  LEU B  44      45.146   9.930  70.413  1.00183.86           C  
ATOM   3171  CG  LEU B  44      44.551  11.262  69.927  1.00183.86           C  
ATOM   3172  CD1 LEU B  44      44.772  11.449  68.422  1.00183.86           C  
ATOM   3173  CD2 LEU B  44      43.085  11.430  70.353  1.00183.86           C  
ATOM   3174  N   ASN B  45      44.637   6.975  71.412  1.00103.02           N  
ATOM   3175  CA  ASN B  45      45.235   5.944  72.215  1.00103.02           C  
ATOM   3176  C   ASN B  45      45.551   4.716  71.421  1.00103.02           C  
ATOM   3177  O   ASN B  45      46.668   4.205  71.472  1.00103.02           O  
ATOM   3178  CB  ASN B  45      44.298   5.466  73.329  1.00103.02           C  
ATOM   3179  CG  ASN B  45      44.019   6.645  74.235  1.00103.02           C  
ATOM   3180  ND2 ASN B  45      42.742   7.112  74.230  1.00103.02           N  
ATOM   3181  OD1 ASN B  45      44.910   7.141  74.921  1.00103.02           O  
ATOM   3182  N   LYS B  46      44.580   4.226  70.638  1.00149.62           N  
ATOM   3183  CA  LYS B  46      44.739   2.961  69.972  1.00149.62           C  
ATOM   3184  C   LYS B  46      45.834   3.042  68.951  1.00149.62           C  
ATOM   3185  O   LYS B  46      46.114   4.103  68.397  1.00149.62           O  
ATOM   3186  CB  LYS B  46      43.462   2.528  69.241  1.00149.62           C  
ATOM   3187  CG  LYS B  46      42.237   2.471  70.155  1.00149.62           C  
ATOM   3188  CD  LYS B  46      42.306   1.419  71.263  1.00149.62           C  
ATOM   3189  CE  LYS B  46      41.617   0.109  70.875  1.00149.62           C  
ATOM   3190  NZ  LYS B  46      41.242  -0.650  72.086  1.00149.62           N1+
ATOM   3191  N   LEU B  47      46.502   1.892  68.700  1.00128.44           N  
ATOM   3192  CA  LEU B  47      47.540   1.809  67.709  1.00128.44           C  
ATOM   3193  C   LEU B  47      47.025   1.027  66.536  1.00128.44           C  
ATOM   3194  O   LEU B  47      45.976   0.387  66.604  1.00128.44           O  
ATOM   3195  CB  LEU B  47      48.853   1.152  68.180  1.00128.44           C  
ATOM   3196  CG  LEU B  47      48.710  -0.059  69.117  1.00128.44           C  
ATOM   3197  CD1 LEU B  47      50.074  -0.742  69.306  1.00128.44           C  
ATOM   3198  CD2 LEU B  47      48.118   0.355  70.475  1.00128.44           C  
ATOM   3199  N   PRO B  48      47.752   1.067  65.447  1.00 80.18           N  
ATOM   3200  CA  PRO B  48      47.317   0.424  64.240  1.00 80.18           C  
ATOM   3201  C   PRO B  48      47.077  -1.039  64.419  1.00 80.18           C  
ATOM   3202  O   PRO B  48      47.970  -1.754  64.871  1.00 80.18           O  
ATOM   3203  CB  PRO B  48      48.350   0.795  63.179  1.00 80.18           C  
ATOM   3204  CG  PRO B  48      48.871   2.167  63.655  1.00 80.18           C  
ATOM   3205  CD  PRO B  48      48.698   2.140  65.187  1.00 80.18           C  
ATOM   3206  N   GLY B  49      45.873  -1.502  64.033  1.00 33.81           N  
ATOM   3207  CA  GLY B  49      45.535  -2.887  64.124  1.00 33.81           C  
ATOM   3208  C   GLY B  49      44.642  -3.152  65.298  1.00 33.81           C  
ATOM   3209  O   GLY B  49      43.975  -4.185  65.336  1.00 33.81           O  
ATOM   3210  N   ASP B  50      44.562  -2.224  66.272  1.00 43.61           N  
ATOM   3211  CA  ASP B  50      43.768  -2.495  67.440  1.00 43.61           C  
ATOM   3212  C   ASP B  50      42.323  -2.495  67.084  1.00 43.61           C  
ATOM   3213  O   ASP B  50      41.925  -2.086  65.995  1.00 43.61           O  
ATOM   3214  CB  ASP B  50      43.927  -1.477  68.577  1.00 43.61           C  
ATOM   3215  CG  ASP B  50      45.255  -1.747  69.257  1.00 43.61           C  
ATOM   3216  OD1 ASP B  50      45.835  -2.839  69.017  1.00 43.61           O  
ATOM   3217  OD2 ASP B  50      45.704  -0.863  70.029  1.00 43.61           O1-
ATOM   3218  N   VAL B  51      41.498  -3.002  68.022  1.00 44.45           N  
ATOM   3219  CA  VAL B  51      40.085  -3.048  67.800  1.00 44.45           C  
ATOM   3220  C   VAL B  51      39.458  -2.024  68.687  1.00 44.45           C  
ATOM   3221  O   VAL B  51      39.769  -1.930  69.875  1.00 44.45           O  
ATOM   3222  CB  VAL B  51      39.467  -4.372  68.129  1.00 44.45           C  
ATOM   3223  CG1 VAL B  51      37.950  -4.282  67.890  1.00 44.45           C  
ATOM   3224  CG2 VAL B  51      40.170  -5.450  67.287  1.00 44.45           C  
ATOM   3225  N   TRP B  52      38.538  -1.222  68.121  1.00 81.47           N  
ATOM   3226  CA  TRP B  52      37.936  -0.180  68.896  1.00 81.47           C  
ATOM   3227  C   TRP B  52      36.701  -0.719  69.528  1.00 81.47           C  
ATOM   3228  O   TRP B  52      35.786  -1.179  68.847  1.00 81.47           O  
ATOM   3229  CB  TRP B  52      37.544   1.049  68.068  1.00 81.47           C  
ATOM   3230  CG  TRP B  52      38.744   1.732  67.465  1.00 81.47           C  
ATOM   3231  CD1 TRP B  52      40.010   1.253  67.308  1.00 81.47           C  
ATOM   3232  CD2 TRP B  52      38.742   3.065  66.937  1.00 81.47           C  
ATOM   3233  CE2 TRP B  52      40.032   3.324  66.474  1.00 81.47           C  
ATOM   3234  CE3 TRP B  52      37.749   3.998  66.848  1.00 81.47           C  
ATOM   3235  NE1 TRP B  52      40.800   2.202  66.706  1.00 81.47           N  
ATOM   3236  CZ2 TRP B  52      40.351   4.524  65.910  1.00 81.47           C  
ATOM   3237  CZ3 TRP B  52      38.073   5.206  66.275  1.00 81.47           C  
ATOM   3238  CH2 TRP B  52      39.348   5.462  65.815  1.00 81.47           C  
ATOM   3239  N   THR B  53      36.663  -0.655  70.871  1.00121.90           N  
ATOM   3240  CA  THR B  53      35.577  -1.185  71.636  1.00121.90           C  
ATOM   3241  C   THR B  53      34.452  -0.206  71.622  1.00121.90           C  
ATOM   3242  O   THR B  53      34.658   1.006  71.650  1.00121.90           O  
ATOM   3243  CB  THR B  53      35.932  -1.375  73.076  1.00121.90           C  
ATOM   3244  CG2 THR B  53      34.748  -2.044  73.776  1.00121.90           C  
ATOM   3245  OG1 THR B  53      37.080  -2.193  73.196  1.00121.90           O  
ATOM   3246  N   VAL B  54      33.214  -0.734  71.650  1.00 42.41           N  
ATOM   3247  CA  VAL B  54      32.044   0.084  71.615  1.00 42.41           C  
ATOM   3248  C   VAL B  54      32.097   0.991  72.800  1.00 42.41           C  
ATOM   3249  O   VAL B  54      31.611   2.119  72.749  1.00 42.41           O  
ATOM   3250  CB  VAL B  54      30.769  -0.705  71.675  1.00 42.41           C  
ATOM   3251  CG1 VAL B  54      29.594   0.284  71.755  1.00 42.41           C  
ATOM   3252  CG2 VAL B  54      30.711  -1.628  70.445  1.00 42.41           C  
ATOM   3253  N   ALA B  55      32.686   0.520  73.913  1.00 33.61           N  
ATOM   3254  CA  ALA B  55      32.738   1.337  75.090  1.00 33.61           C  
ATOM   3255  C   ALA B  55      33.511   2.590  74.796  1.00 33.61           C  
ATOM   3256  O   ALA B  55      33.082   3.686  75.153  1.00 33.61           O  
ATOM   3257  CB  ALA B  55      33.433   0.634  76.270  1.00 33.61           C  
ATOM   3258  N   GLU B  56      34.668   2.461  74.123  1.00 66.70           N  
ATOM   3259  CA  GLU B  56      35.507   3.593  73.836  1.00 66.70           C  
ATOM   3260  C   GLU B  56      34.816   4.509  72.868  1.00 66.70           C  
ATOM   3261  O   GLU B  56      34.834   5.730  73.028  1.00 66.70           O  
ATOM   3262  CB  GLU B  56      36.848   3.151  73.223  1.00 66.70           C  
ATOM   3263  CG  GLU B  56      37.714   2.348  74.202  1.00 66.70           C  
ATOM   3264  CD  GLU B  56      38.878   1.718  73.447  1.00 66.70           C  
ATOM   3265  OE1 GLU B  56      39.947   2.381  73.344  1.00 66.70           O  
ATOM   3266  OE2 GLU B  56      38.719   0.564  72.967  1.00 66.70           O1-
ATOM   3267  N   ILE B  57      34.177   3.929  71.836  1.00 39.86           N  
ATOM   3268  CA  ILE B  57      33.534   4.690  70.803  1.00 39.86           C  
ATOM   3269  C   ILE B  57      32.402   5.455  71.408  1.00 39.86           C  
ATOM   3270  O   ILE B  57      32.209   6.638  71.126  1.00 39.86           O  
ATOM   3271  CB  ILE B  57      32.979   3.798  69.738  1.00 39.86           C  
ATOM   3272  CG1 ILE B  57      34.110   2.939  69.141  1.00 39.86           C  
ATOM   3273  CG2 ILE B  57      32.254   4.684  68.710  1.00 39.86           C  
ATOM   3274  CD1 ILE B  57      33.614   1.735  68.341  1.00 39.86           C  
ATOM   3275  N   GLN B  58      31.623   4.788  72.278  1.00113.46           N  
ATOM   3276  CA  GLN B  58      30.493   5.431  72.876  1.00113.46           C  
ATOM   3277  C   GLN B  58      30.974   6.568  73.713  1.00113.46           C  
ATOM   3278  O   GLN B  58      30.333   7.616  73.770  1.00113.46           O  
ATOM   3279  CB  GLN B  58      29.648   4.496  73.755  1.00113.46           C  
ATOM   3280  CG  GLN B  58      28.856   3.478  72.934  1.00113.46           C  
ATOM   3281  CD  GLN B  58      27.891   4.252  72.043  1.00113.46           C  
ATOM   3282  NE2 GLN B  58      26.963   5.024  72.669  1.00113.46           N  
ATOM   3283  OE1 GLN B  58      27.958   4.174  70.818  1.00113.46           O  
ATOM   3284  N   ALA B  59      32.121   6.395  74.394  1.00 26.29           N  
ATOM   3285  CA  ALA B  59      32.604   7.453  75.233  1.00 26.29           C  
ATOM   3286  C   ALA B  59      32.900   8.653  74.388  1.00 26.29           C  
ATOM   3287  O   ALA B  59      32.521   9.773  74.730  1.00 26.29           O  
ATOM   3288  CB  ALA B  59      33.903   7.092  75.974  1.00 26.29           C  
ATOM   3289  N   LEU B  60      33.565   8.443  73.239  1.00 50.11           N  
ATOM   3290  CA  LEU B  60      33.961   9.542  72.407  1.00 50.11           C  
ATOM   3291  C   LEU B  60      32.733  10.239  71.914  1.00 50.11           C  
ATOM   3292  O   LEU B  60      32.616  11.458  72.021  1.00 50.11           O  
ATOM   3293  CB  LEU B  60      34.760   9.075  71.174  1.00 50.11           C  
ATOM   3294  CG  LEU B  60      35.213  10.219  70.248  1.00 50.11           C  
ATOM   3295  CD1 LEU B  60      36.213  11.142  70.960  1.00 50.11           C  
ATOM   3296  CD2 LEU B  60      35.760   9.682  68.916  1.00 50.11           C  
ATOM   3297  N   LYS B  61      31.750   9.465  71.419  1.00 50.04           N  
ATOM   3298  CA  LYS B  61      30.564  10.036  70.851  1.00 50.04           C  
ATOM   3299  C   LYS B  61      29.892  10.864  71.894  1.00 50.04           C  
ATOM   3300  O   LYS B  61      29.383  11.946  71.607  1.00 50.04           O  
ATOM   3301  CB  LYS B  61      29.546   8.963  70.420  1.00 50.04           C  
ATOM   3302  CG  LYS B  61      28.258   9.524  69.811  1.00 50.04           C  
ATOM   3303  CD  LYS B  61      27.336   8.447  69.229  1.00 50.04           C  
ATOM   3304  CE  LYS B  61      25.990   8.987  68.734  1.00 50.04           C  
ATOM   3305  NZ  LYS B  61      25.125   7.870  68.288  1.00 50.04           N1+
ATOM   3306  N   GLN B  62      29.874  10.362  73.140  1.00 49.23           N  
ATOM   3307  CA  GLN B  62      29.182  11.009  74.216  1.00 49.23           C  
ATOM   3308  C   GLN B  62      29.788  12.342  74.523  1.00 49.23           C  
ATOM   3309  O   GLN B  62      29.082  13.346  74.605  1.00 49.23           O  
ATOM   3310  CB  GLN B  62      29.256  10.181  75.508  1.00 49.23           C  
ATOM   3311  CG  GLN B  62      28.415  10.742  76.653  1.00 49.23           C  
ATOM   3312  CD  GLN B  62      26.957  10.467  76.318  1.00 49.23           C  
ATOM   3313  NE2 GLN B  62      26.326   9.533  77.080  1.00 49.23           N  
ATOM   3314  OE1 GLN B  62      26.395  11.061  75.400  1.00 49.23           O  
ATOM   3315  N   SER B  63      31.125  12.403  74.648  1.00 35.72           N  
ATOM   3316  CA  SER B  63      31.736  13.636  75.050  1.00 35.72           C  
ATOM   3317  C   SER B  63      31.419  14.666  74.018  1.00 35.72           C  
ATOM   3318  O   SER B  63      31.326  15.853  74.325  1.00 35.72           O  
ATOM   3319  CB  SER B  63      33.267  13.546  75.176  1.00 35.72           C  
ATOM   3320  OG  SER B  63      33.846  13.233  73.920  1.00 35.72           O  
ATOM   3321  N   VAL B  64      31.282  14.236  72.753  1.00 52.17           N  
ATOM   3322  CA  VAL B  64      30.979  15.155  71.695  1.00 52.17           C  
ATOM   3323  C   VAL B  64      29.584  15.684  71.837  1.00 52.17           C  
ATOM   3324  O   VAL B  64      29.361  16.891  71.781  1.00 52.17           O  
ATOM   3325  CB  VAL B  64      31.092  14.532  70.332  1.00 52.17           C  
ATOM   3326  CG1 VAL B  64      30.593  15.544  69.286  1.00 52.17           C  
ATOM   3327  CG2 VAL B  64      32.551  14.095  70.116  1.00 52.17           C  
ATOM   3328  N   GLU B  65      28.612  14.781  72.069  1.00 57.40           N  
ATOM   3329  CA  GLU B  65      27.211  15.108  72.118  1.00 57.40           C  
ATOM   3330  C   GLU B  65      26.920  16.011  73.277  1.00 57.40           C  
ATOM   3331  O   GLU B  65      25.963  16.784  73.243  1.00 57.40           O  
ATOM   3332  CB  GLU B  65      26.302  13.871  72.235  1.00 57.40           C  
ATOM   3333  CG  GLU B  65      26.287  13.016  70.963  1.00 57.40           C  
ATOM   3334  CD  GLU B  65      25.308  11.861  71.150  1.00 57.40           C  
ATOM   3335  OE1 GLU B  65      25.538  11.022  72.061  1.00 57.40           O  
ATOM   3336  OE2 GLU B  65      24.313  11.802  70.378  1.00 57.40           O1-
ATOM   3337  N   GLN B  66      27.723  15.925  74.350  1.00 42.72           N  
ATOM   3338  CA  GLN B  66      27.456  16.722  75.513  1.00 42.72           C  
ATOM   3339  C   GLN B  66      27.475  18.167  75.115  1.00 42.72           C  
ATOM   3340  O   GLN B  66      26.623  18.953  75.524  1.00 42.72           O  
ATOM   3341  CB  GLN B  66      28.536  16.541  76.589  1.00 42.72           C  
ATOM   3342  CG  GLN B  66      28.578  15.134  77.185  1.00 42.72           C  
ATOM   3343  CD  GLN B  66      27.402  15.008  78.139  1.00 42.72           C  
ATOM   3344  NE2 GLN B  66      26.970  13.748  78.405  1.00 42.72           N  
ATOM   3345  OE1 GLN B  66      26.881  16.005  78.635  1.00 42.72           O  
ATOM   3346  N   GLU B  67      28.459  18.536  74.283  1.00137.57           N  
ATOM   3347  CA  GLU B  67      28.678  19.859  73.781  1.00137.57           C  
ATOM   3348  C   GLU B  67      27.595  20.201  72.802  1.00137.57           C  
ATOM   3349  O   GLU B  67      27.535  21.323  72.303  1.00137.57           O  
ATOM   3350  CB  GLU B  67      30.041  20.006  73.089  1.00137.57           C  
ATOM   3351  CG  GLU B  67      31.207  19.786  74.053  1.00137.57           C  
ATOM   3352  CD  GLU B  67      30.955  20.616  75.304  1.00137.57           C  
ATOM   3353  OE1 GLU B  67      30.242  21.649  75.206  1.00137.57           O  
ATOM   3354  OE2 GLU B  67      31.472  20.217  76.383  1.00137.57           O1-
ATOM   3355  N   GLY B  68      26.777  19.214  72.398  1.00 32.24           N  
ATOM   3356  CA  GLY B  68      25.724  19.542  71.482  1.00 32.24           C  
ATOM   3357  C   GLY B  68      26.304  19.496  70.111  1.00 32.24           C  
ATOM   3358  O   GLY B  68      25.840  20.173  69.195  1.00 32.24           O  
ATOM   3359  N   LEU B  69      27.372  18.697  69.956  1.00 64.12           N  
ATOM   3360  CA  LEU B  69      28.027  18.542  68.691  1.00 64.12           C  
ATOM   3361  C   LEU B  69      27.757  17.140  68.237  1.00 64.12           C  
ATOM   3362  O   LEU B  69      27.678  16.224  69.054  1.00 64.12           O  
ATOM   3363  CB  LEU B  69      29.556  18.645  68.810  1.00 64.12           C  
ATOM   3364  CG  LEU B  69      30.072  19.990  69.354  1.00 64.12           C  
ATOM   3365  CD1 LEU B  69      31.609  19.999  69.446  1.00 64.12           C  
ATOM   3366  CD2 LEU B  69      29.519  21.175  68.544  1.00 64.12           C  
ATOM   3367  N   ALA B  70      27.614  16.927  66.914  1.00 38.01           N  
ATOM   3368  CA  ALA B  70      27.357  15.602  66.421  1.00 38.01           C  
ATOM   3369  C   ALA B  70      28.666  15.015  65.998  1.00 38.01           C  
ATOM   3370  O   ALA B  70      29.554  15.729  65.533  1.00 38.01           O  
ATOM   3371  CB  ALA B  70      26.425  15.568  65.197  1.00 38.01           C  
ATOM   3372  N   LEU B  71      28.835  13.689  66.179  1.00 73.55           N  
ATOM   3373  CA  LEU B  71      30.079  13.090  65.786  1.00 73.55           C  
ATOM   3374  C   LEU B  71      29.885  12.653  64.365  1.00 73.55           C  
ATOM   3375  O   LEU B  71      29.302  11.607  64.084  1.00 73.55           O  
ATOM   3376  CB  LEU B  71      30.470  11.881  66.660  1.00 73.55           C  
ATOM   3377  CG  LEU B  71      31.917  11.395  66.455  1.00 73.55           C  
ATOM   3378  CD1 LEU B  71      32.928  12.486  66.856  1.00 73.55           C  
ATOM   3379  CD2 LEU B  71      32.163  10.065  67.188  1.00 73.55           C  
ATOM   3380  N   LEU B  72      30.393  13.477  63.430  1.00 66.07           N  
ATOM   3381  CA  LEU B  72      30.218  13.304  62.017  1.00 66.07           C  
ATOM   3382  C   LEU B  72      30.879  12.050  61.528  1.00 66.07           C  
ATOM   3383  O   LEU B  72      30.327  11.367  60.668  1.00 66.07           O  
ATOM   3384  CB  LEU B  72      30.791  14.488  61.218  1.00 66.07           C  
ATOM   3385  CG  LEU B  72      30.111  15.822  61.585  1.00 66.07           C  
ATOM   3386  CD1 LEU B  72      30.630  16.980  60.716  1.00 66.07           C  
ATOM   3387  CD2 LEU B  72      28.579  15.692  61.572  1.00 66.07           C  
ATOM   3388  N   GLY B  73      32.086  11.716  62.031  1.00 36.42           N  
ATOM   3389  CA  GLY B  73      32.736  10.514  61.575  1.00 36.42           C  
ATOM   3390  C   GLY B  73      34.078  10.412  62.236  1.00 36.42           C  
ATOM   3391  O   GLY B  73      34.572  11.380  62.808  1.00 36.42           O  
ATOM   3392  N   ILE B  74      34.724   9.230  62.150  1.00 78.00           N  
ATOM   3393  CA  ILE B  74      36.008   9.062  62.774  1.00 78.00           C  
ATOM   3394  C   ILE B  74      37.018   9.008  61.674  1.00 78.00           C  
ATOM   3395  O   ILE B  74      36.743   8.526  60.575  1.00 78.00           O  
ATOM   3396  CB  ILE B  74      36.198   7.780  63.525  1.00 78.00           C  
ATOM   3397  CG1 ILE B  74      36.195   6.600  62.543  1.00 78.00           C  
ATOM   3398  CG2 ILE B  74      35.117   7.693  64.616  1.00 78.00           C  
ATOM   3399  CD1 ILE B  74      36.887   5.355  63.093  1.00 78.00           C  
ATOM   3400  N   GLU B  75      38.229   9.517  61.957  1.00163.05           N  
ATOM   3401  CA  GLU B  75      39.248   9.592  60.959  1.00163.05           C  
ATOM   3402  C   GLU B  75      40.235   8.505  61.190  1.00163.05           C  
ATOM   3403  O   GLU B  75      39.883   7.335  61.026  1.00163.05           O  
ATOM   3404  CB  GLU B  75      39.963  10.953  60.956  1.00163.05           C  
ATOM   3405  CG  GLU B  75      40.751  11.233  59.678  1.00163.05           C  
ATOM   3406  CD  GLU B  75      40.900  12.743  59.561  1.00163.05           C  
ATOM   3407  OE1 GLU B  75      41.827  13.306  60.204  1.00163.05           O  
ATOM   3408  OE2 GLU B  75      40.077  13.358  58.832  1.00163.05           O1-
ATOM   3409  N   SER B  76      41.474   8.899  61.581  1.00 77.15           N  
ATOM   3410  CA  SER B  76      42.628   8.052  61.763  1.00 77.15           C  
ATOM   3411  C   SER B  76      42.194   6.705  62.225  1.00 77.15           C  
ATOM   3412  O   SER B  76      41.702   6.521  63.336  1.00 77.15           O  
ATOM   3413  CB  SER B  76      43.635   8.597  62.793  1.00 77.15           C  
ATOM   3414  OG  SER B  76      44.739   7.712  62.921  1.00 77.15           O  
ATOM   3415  N   VAL B  77      42.337   5.723  61.315  1.00112.44           N  
ATOM   3416  CA  VAL B  77      41.878   4.398  61.592  1.00112.44           C  
ATOM   3417  C   VAL B  77      43.071   3.503  61.612  1.00112.44           C  
ATOM   3418  O   VAL B  77      44.175   3.912  61.258  1.00112.44           O  
ATOM   3419  CB  VAL B  77      40.923   3.859  60.567  1.00112.44           C  
ATOM   3420  CG1 VAL B  77      41.707   3.543  59.284  1.00112.44           C  
ATOM   3421  CG2 VAL B  77      40.181   2.654  61.172  1.00112.44           C  
ATOM   3422  N   ALA B  78      42.887   2.246  62.056  1.00 68.09           N  
ATOM   3423  CA  ALA B  78      44.039   1.404  62.175  1.00 68.09           C  
ATOM   3424  C   ALA B  78      44.255   0.602  60.925  1.00 68.09           C  
ATOM   3425  O   ALA B  78      43.658  -0.458  60.738  1.00 68.09           O  
ATOM   3426  CB  ALA B  78      43.926   0.417  63.347  1.00 68.09           C  
ATOM   3427  N   ILE B  79      45.164   1.074  60.044  1.00148.30           N  
ATOM   3428  CA  ILE B  79      45.485   0.282  58.889  1.00148.30           C  
ATOM   3429  C   ILE B  79      46.857  -0.282  59.101  1.00148.30           C  
ATOM   3430  O   ILE B  79      47.873   0.271  58.677  1.00148.30           O  
ATOM   3431  CB  ILE B  79      45.420   0.987  57.554  1.00148.30           C  
ATOM   3432  CG1 ILE B  79      46.359   2.203  57.480  1.00148.30           C  
ATOM   3433  CG2 ILE B  79      43.946   1.280  57.235  1.00148.30           C  
ATOM   3434  CD1 ILE B  79      46.072   3.285  58.514  1.00148.30           C  
ATOM   3435  N   HIS B  80      46.895  -1.470  59.730  1.00 73.28           N  
ATOM   3436  CA  HIS B  80      48.124  -2.106  60.093  1.00 73.28           C  
ATOM   3437  C   HIS B  80      48.929  -2.337  58.856  1.00 73.28           C  
ATOM   3438  O   HIS B  80      48.405  -2.554  57.766  1.00 73.28           O  
ATOM   3439  CB  HIS B  80      47.911  -3.458  60.798  1.00 73.28           C  
ATOM   3440  CG  HIS B  80      49.147  -3.998  61.459  1.00 73.28           C  
ATOM   3441  CD2 HIS B  80      49.478  -4.054  62.778  1.00 73.28           C  
ATOM   3442  ND1 HIS B  80      50.204  -4.563  60.784  1.00 73.28           N  
ATOM   3443  CE1 HIS B  80      51.117  -4.930  61.718  1.00 73.28           C  
ATOM   3444  NE2 HIS B  80      50.720  -4.641  62.943  1.00 73.28           N  
ATOM   3445  N   ASP B  81      50.258  -2.299  59.028  1.00106.07           N  
ATOM   3446  CA  ASP B  81      51.187  -2.414  57.946  1.00106.07           C  
ATOM   3447  C   ASP B  81      51.024  -3.757  57.308  1.00106.07           C  
ATOM   3448  O   ASP B  81      51.355  -3.940  56.137  1.00106.07           O  
ATOM   3449  CB  ASP B  81      52.644  -2.286  58.410  1.00106.07           C  
ATOM   3450  CG  ASP B  81      53.484  -2.018  57.175  1.00106.07           C  
ATOM   3451  OD1 ASP B  81      52.888  -1.916  56.069  1.00106.07           O  
ATOM   3452  OD2 ASP B  81      54.730  -1.910  57.318  1.00106.07           O1-
ATOM   3453  N   ALA B  82      50.539  -4.744  58.081  1.00 42.17           N  
ATOM   3454  CA  ALA B  82      50.409  -6.082  57.586  1.00 42.17           C  
ATOM   3455  C   ALA B  82      49.478  -6.102  56.418  1.00 42.17           C  
ATOM   3456  O   ALA B  82      49.790  -6.690  55.383  1.00 42.17           O  
ATOM   3457  CB  ALA B  82      49.848  -7.048  58.644  1.00 42.17           C  
ATOM   3458  N   ILE B  83      48.315  -5.434  56.533  1.00101.89           N  
ATOM   3459  CA  ILE B  83      47.384  -5.463  55.444  1.00101.89           C  
ATOM   3460  C   ILE B  83      47.985  -4.758  54.264  1.00101.89           C  
ATOM   3461  O   ILE B  83      47.832  -5.196  53.124  1.00101.89           O  
ATOM   3462  CB  ILE B  83      46.038  -4.875  55.790  1.00101.89           C  
ATOM   3463  CG1 ILE B  83      46.115  -3.382  56.153  1.00101.89           C  
ATOM   3464  CG2 ILE B  83      45.434  -5.750  56.902  1.00101.89           C  
ATOM   3465  CD1 ILE B  83      46.138  -2.448  54.946  1.00101.89           C  
ATOM   3466  N   LYS B  84      48.670  -3.627  54.508  1.00 92.20           N  
ATOM   3467  CA  LYS B  84      49.242  -2.869  53.426  1.00 92.20           C  
ATOM   3468  C   LYS B  84      50.349  -3.626  52.745  1.00 92.20           C  
ATOM   3469  O   LYS B  84      50.363  -3.764  51.523  1.00 92.20           O  
ATOM   3470  CB  LYS B  84      49.834  -1.530  53.896  1.00 92.20           C  
ATOM   3471  CG  LYS B  84      48.784  -0.552  54.425  1.00 92.20           C  
ATOM   3472  CD  LYS B  84      49.389   0.617  55.203  1.00 92.20           C  
ATOM   3473  CE  LYS B  84      49.954   0.204  56.565  1.00 92.20           C  
ATOM   3474  NZ  LYS B  84      50.608   1.359  57.219  1.00 92.20           N1+
ATOM   3475  N   ALA B  85      51.311  -4.147  53.527  1.00 54.14           N  
ATOM   3476  CA  ALA B  85      52.447  -4.847  52.998  1.00 54.14           C  
ATOM   3477  C   ALA B  85      51.996  -6.108  52.332  1.00 54.14           C  
ATOM   3478  O   ALA B  85      52.535  -6.480  51.290  1.00 54.14           O  
ATOM   3479  CB  ALA B  85      53.463  -5.235  54.086  1.00 54.14           C  
ATOM   3480  N   GLY B  86      50.979  -6.786  52.905  1.00 49.41           N  
ATOM   3481  CA  GLY B  86      50.511  -8.024  52.344  1.00 49.41           C  
ATOM   3482  C   GLY B  86      51.021  -9.187  53.147  1.00 49.41           C  
ATOM   3483  O   GLY B  86      51.053 -10.314  52.658  1.00 49.41           O  
ATOM   3484  N   THR B  87      51.408  -8.957  54.417  1.00 67.42           N  
ATOM   3485  CA  THR B  87      51.935 -10.013  55.240  1.00 67.42           C  
ATOM   3486  C   THR B  87      50.819 -11.000  55.477  1.00 67.42           C  
ATOM   3487  O   THR B  87      49.708 -10.833  54.978  1.00 67.42           O  
ATOM   3488  CB  THR B  87      52.425  -9.501  56.574  1.00 67.42           C  
ATOM   3489  CG2 THR B  87      53.229 -10.608  57.284  1.00 67.42           C  
ATOM   3490  OG1 THR B  87      53.294  -8.396  56.371  1.00 67.42           O  
ATOM   3491  N   ASP B  88      51.130 -12.113  56.167  1.00121.24           N  
ATOM   3492  CA  ASP B  88      50.208 -13.164  56.502  1.00121.24           C  
ATOM   3493  C   ASP B  88      49.248 -12.729  57.577  1.00121.24           C  
ATOM   3494  O   ASP B  88      48.074 -13.099  57.573  1.00121.24           O  
ATOM   3495  CB  ASP B  88      50.943 -14.407  57.024  1.00121.24           C  
ATOM   3496  CG  ASP B  88      49.951 -15.554  57.056  1.00121.24           C  
ATOM   3497  OD1 ASP B  88      48.785 -15.343  56.630  1.00121.24           O  
ATOM   3498  OD2 ASP B  88      50.347 -16.661  57.508  1.00121.24           O1-
ATOM   3499  N   GLN B  89      49.744 -11.903  58.516  1.00 67.33           N  
ATOM   3500  CA  GLN B  89      49.078 -11.438  59.705  1.00 67.33           C  
ATOM   3501  C   GLN B  89      47.877 -10.638  59.316  1.00 67.33           C  
ATOM   3502  O   GLN B  89      46.976 -10.398  60.117  1.00 67.33           O  
ATOM   3503  CB  GLN B  89      49.996 -10.580  60.591  1.00 67.33           C  
ATOM   3504  CG  GLN B  89      51.189 -11.384  61.111  1.00 67.33           C  
ATOM   3505  CD  GLN B  89      52.056 -10.484  61.976  1.00 67.33           C  
ATOM   3506  NE2 GLN B  89      53.323 -10.917  62.213  1.00 67.33           N  
ATOM   3507  OE1 GLN B  89      51.621  -9.427  62.432  1.00 67.33           O  
ATOM   3508  N   ARG B  90      47.855 -10.193  58.052  1.00209.57           N  
ATOM   3509  CA  ARG B  90      46.831  -9.357  57.502  1.00209.57           C  
ATOM   3510  C   ARG B  90      45.463  -9.931  57.762  1.00209.57           C  
ATOM   3511  O   ARG B  90      44.544  -9.185  58.094  1.00209.57           O  
ATOM   3512  CB  ARG B  90      46.976  -9.280  55.974  1.00209.57           C  
ATOM   3513  CG  ARG B  90      45.688  -8.856  55.280  1.00209.57           C  
ATOM   3514  CD  ARG B  90      45.575  -9.347  53.834  1.00209.57           C  
ATOM   3515  NE  ARG B  90      46.395  -8.454  52.971  1.00209.57           N  
ATOM   3516  CZ  ARG B  90      46.828  -8.890  51.751  1.00209.57           C  
ATOM   3517  NH1 ARG B  90      46.581 -10.170  51.351  1.00209.57           N1+
ATOM   3518  NH2 ARG B  90      47.506  -8.041  50.927  1.00209.57           N  
ATOM   3519  N   ASP B  91      45.265 -11.256  57.628  1.00 53.18           N  
ATOM   3520  CA  ASP B  91      43.944 -11.801  57.813  1.00 53.18           C  
ATOM   3521  C   ASP B  91      43.449 -11.522  59.204  1.00 53.18           C  
ATOM   3522  O   ASP B  91      42.265 -11.263  59.406  1.00 53.18           O  
ATOM   3523  CB  ASP B  91      43.851 -13.324  57.594  1.00 53.18           C  
ATOM   3524  CG  ASP B  91      43.776 -13.611  56.098  1.00 53.18           C  
ATOM   3525  OD1 ASP B  91      43.170 -12.786  55.363  1.00 53.18           O  
ATOM   3526  OD2 ASP B  91      44.318 -14.667  55.674  1.00 53.18           O1-
ATOM   3527  N   HIS B  92      44.329 -11.599  60.213  1.00 44.86           N  
ATOM   3528  CA  HIS B  92      43.913 -11.356  61.567  1.00 44.86           C  
ATOM   3529  C   HIS B  92      43.500  -9.919  61.716  1.00 44.86           C  
ATOM   3530  O   HIS B  92      42.486  -9.614  62.342  1.00 44.86           O  
ATOM   3531  CB  HIS B  92      45.038 -11.632  62.579  1.00 44.86           C  
ATOM   3532  CG  HIS B  92      44.595 -11.519  64.006  1.00 44.86           C  
ATOM   3533  CD2 HIS B  92      44.203 -12.480  64.886  1.00 44.86           C  
ATOM   3534  ND1 HIS B  92      44.520 -10.329  64.693  1.00 44.86           N  
ATOM   3535  CE1 HIS B  92      44.089 -10.626  65.945  1.00 44.86           C  
ATOM   3536  NE2 HIS B  92      43.883 -11.920  66.110  1.00 44.86           N  
ATOM   3537  N   TYR B  93      44.299  -8.993  61.150  1.00 62.62           N  
ATOM   3538  CA  TYR B  93      44.059  -7.579  61.244  1.00 62.62           C  
ATOM   3539  C   TYR B  93      42.821  -7.189  60.490  1.00 62.62           C  
ATOM   3540  O   TYR B  93      42.043  -6.364  60.962  1.00 62.62           O  
ATOM   3541  CB  TYR B  93      45.235  -6.728  60.726  1.00 62.62           C  
ATOM   3542  CG  TYR B  93      46.364  -6.903  61.686  1.00 62.62           C  
ATOM   3543  CD1 TYR B  93      46.360  -6.227  62.885  1.00 62.62           C  
ATOM   3544  CD2 TYR B  93      47.427  -7.729  61.396  1.00 62.62           C  
ATOM   3545  CE1 TYR B  93      47.390  -6.378  63.783  1.00 62.62           C  
ATOM   3546  CE2 TYR B  93      48.459  -7.885  62.291  1.00 62.62           C  
ATOM   3547  CZ  TYR B  93      48.443  -7.210  63.488  1.00 62.62           C  
ATOM   3548  OH  TYR B  93      49.504  -7.370  64.407  1.00 62.62           O  
ATOM   3549  N   ILE B  94      42.602  -7.768  59.294  1.00 66.82           N  
ATOM   3550  CA  ILE B  94      41.454  -7.437  58.497  1.00 66.82           C  
ATOM   3551  C   ILE B  94      40.232  -7.806  59.283  1.00 66.82           C  
ATOM   3552  O   ILE B  94      39.187  -7.173  59.144  1.00 66.82           O  
ATOM   3553  CB  ILE B  94      41.396  -8.171  57.186  1.00 66.82           C  
ATOM   3554  CG1 ILE B  94      41.248  -9.679  57.423  1.00 66.82           C  
ATOM   3555  CG2 ILE B  94      42.633  -7.781  56.357  1.00 66.82           C  
ATOM   3556  CD1 ILE B  94      40.858 -10.464  56.179  1.00 66.82           C  
ATOM   3557  N   ASP B  95      40.310  -8.904  60.061  1.00 66.03           N  
ATOM   3558  CA  ASP B  95      39.219  -9.307  60.906  1.00 66.03           C  
ATOM   3559  C   ASP B  95      39.016  -8.323  62.020  1.00 66.03           C  
ATOM   3560  O   ASP B  95      37.883  -7.984  62.354  1.00 66.03           O  
ATOM   3561  CB  ASP B  95      39.415 -10.675  61.581  1.00 66.03           C  
ATOM   3562  CG  ASP B  95      39.049 -11.767  60.591  1.00 66.03           C  
ATOM   3563  OD1 ASP B  95      38.450 -11.428  59.536  1.00 66.03           O  
ATOM   3564  OD2 ASP B  95      39.351 -12.955  60.882  1.00 66.03           O1-
ATOM   3565  N   ASN B  96      40.112  -7.846  62.638  1.00 71.56           N  
ATOM   3566  CA  ASN B  96      40.006  -6.941  63.749  1.00 71.56           C  
ATOM   3567  C   ASN B  96      39.414  -5.662  63.259  1.00 71.56           C  
ATOM   3568  O   ASN B  96      38.728  -4.960  64.000  1.00 71.56           O  
ATOM   3569  CB  ASN B  96      41.360  -6.603  64.399  1.00 71.56           C  
ATOM   3570  CG  ASN B  96      41.807  -7.816  65.198  1.00 71.56           C  
ATOM   3571  ND2 ASN B  96      40.820  -8.552  65.775  1.00 71.56           N  
ATOM   3572  OD1 ASN B  96      42.998  -8.097  65.311  1.00 71.56           O  
ATOM   3573  N   TYR B  97      39.730  -5.303  62.003  1.00 69.04           N  
ATOM   3574  CA  TYR B  97      39.248  -4.093  61.406  1.00 69.04           C  
ATOM   3575  C   TYR B  97      37.769  -4.206  61.181  1.00 69.04           C  
ATOM   3576  O   TYR B  97      37.016  -3.269  61.441  1.00 69.04           O  
ATOM   3577  CB  TYR B  97      39.908  -3.810  60.046  1.00 69.04           C  
ATOM   3578  CG  TYR B  97      39.575  -2.413  59.644  1.00 69.04           C  
ATOM   3579  CD1 TYR B  97      38.333  -2.090  59.145  1.00 69.04           C  
ATOM   3580  CD2 TYR B  97      40.524  -1.422  59.756  1.00 69.04           C  
ATOM   3581  CE1 TYR B  97      38.041  -0.799  58.773  1.00 69.04           C  
ATOM   3582  CE2 TYR B  97      40.239  -0.129  59.386  1.00 69.04           C  
ATOM   3583  CZ  TYR B  97      38.995   0.184  58.895  1.00 69.04           C  
ATOM   3584  OH  TYR B  97      38.697   1.510  58.513  1.00 69.04           O  
ATOM   3585  N   ARG B  98      37.304  -5.374  60.691  1.00179.09           N  
ATOM   3586  CA  ARG B  98      35.907  -5.562  60.419  1.00179.09           C  
ATOM   3587  C   ARG B  98      35.181  -5.399  61.708  1.00179.09           C  
ATOM   3588  O   ARG B  98      34.096  -4.823  61.749  1.00179.09           O  
ATOM   3589  CB  ARG B  98      35.517  -7.001  60.065  1.00179.09           C  
ATOM   3590  CG  ARG B  98      36.000  -7.591  58.750  1.00179.09           C  
ATOM   3591  CD  ARG B  98      35.389  -8.983  58.573  1.00179.09           C  
ATOM   3592  NE  ARG B  98      35.650  -9.470  57.194  1.00179.09           N  
ATOM   3593  CZ  ARG B  98      34.682 -10.197  56.563  1.00179.09           C  
ATOM   3594  NH1 ARG B  98      33.475 -10.396  57.168  1.00179.09           N1+
ATOM   3595  NH2 ARG B  98      34.920 -10.727  55.327  1.00179.09           N  
ATOM   3596  N   GLN B  99      35.771  -5.946  62.785  1.00 58.35           N  
ATOM   3597  CA  GLN B  99      35.143  -5.991  64.072  1.00 58.35           C  
ATOM   3598  C   GLN B  99      34.857  -4.610  64.568  1.00 58.35           C  
ATOM   3599  O   GLN B  99      33.734  -4.317  64.974  1.00 58.35           O  
ATOM   3600  CB  GLN B  99      36.030  -6.675  65.126  1.00 58.35           C  
ATOM   3601  CG  GLN B  99      35.433  -6.669  66.534  1.00 58.35           C  
ATOM   3602  CD  GLN B  99      34.154  -7.488  66.511  1.00 58.35           C  
ATOM   3603  NE2 GLN B  99      33.356  -7.385  67.606  1.00 58.35           N  
ATOM   3604  OE1 GLN B  99      33.866  -8.195  65.545  1.00 58.35           O  
ATOM   3605  N   THR B 100      35.853  -3.712  64.513  1.00110.81           N  
ATOM   3606  CA  THR B 100      35.654  -2.375  64.988  1.00110.81           C  
ATOM   3607  C   THR B 100      34.626  -1.732  64.124  1.00110.81           C  
ATOM   3608  O   THR B 100      33.829  -0.914  64.581  1.00110.81           O  
ATOM   3609  CB  THR B 100      36.901  -1.543  64.947  1.00110.81           C  
ATOM   3610  CG2 THR B 100      37.497  -1.562  63.535  1.00110.81           C  
ATOM   3611  OG1 THR B 100      36.602  -0.219  65.350  1.00110.81           O  
ATOM   3612  N   LEU B 101      34.617  -2.112  62.838  1.00 65.87           N  
ATOM   3613  CA  LEU B 101      33.714  -1.551  61.885  1.00 65.87           C  
ATOM   3614  C   LEU B 101      32.325  -1.843  62.360  1.00 65.87           C  
ATOM   3615  O   LEU B 101      31.423  -1.023  62.198  1.00 65.87           O  
ATOM   3616  CB  LEU B 101      33.908  -2.163  60.487  1.00 65.87           C  
ATOM   3617  CG  LEU B 101      33.096  -1.467  59.383  1.00 65.87           C  
ATOM   3618  CD1 LEU B 101      33.549  -0.008  59.219  1.00 65.87           C  
ATOM   3619  CD2 LEU B 101      33.154  -2.258  58.066  1.00 65.87           C  
ATOM   3620  N   ARG B 102      32.116  -3.037  62.941  1.00137.21           N  
ATOM   3621  CA  ARG B 102      30.838  -3.402  63.483  1.00137.21           C  
ATOM   3622  C   ARG B 102      30.551  -2.510  64.653  1.00137.21           C  
ATOM   3623  O   ARG B 102      29.421  -2.070  64.855  1.00137.21           O  
ATOM   3624  CB  ARG B 102      30.818  -4.836  64.032  1.00137.21           C  
ATOM   3625  CG  ARG B 102      30.995  -5.926  62.974  1.00137.21           C  
ATOM   3626  CD  ARG B 102      31.100  -7.324  63.587  1.00137.21           C  
ATOM   3627  NE  ARG B 102      31.133  -8.317  62.479  1.00137.21           N  
ATOM   3628  CZ  ARG B 102      32.316  -8.708  61.922  1.00137.21           C  
ATOM   3629  NH1 ARG B 102      33.496  -8.192  62.372  1.00137.21           N1+
ATOM   3630  NH2 ARG B 102      32.318  -9.627  60.911  1.00137.21           N  
ATOM   3631  N   ASN B 103      31.584  -2.234  65.469  1.00 43.52           N  
ATOM   3632  CA  ASN B 103      31.435  -1.456  66.665  1.00 43.52           C  
ATOM   3633  C   ASN B 103      31.027  -0.052  66.329  1.00 43.52           C  
ATOM   3634  O   ASN B 103      30.143   0.510  66.972  1.00 43.52           O  
ATOM   3635  CB  ASN B 103      32.740  -1.419  67.479  1.00 43.52           C  
ATOM   3636  CG  ASN B 103      33.006  -2.858  67.911  1.00 43.52           C  
ATOM   3637  ND2 ASN B 103      34.303  -3.237  68.051  1.00 43.52           N  
ATOM   3638  OD1 ASN B 103      32.074  -3.635  68.109  1.00 43.52           O  
ATOM   3639  N   LEU B 104      31.653   0.548  65.299  1.00 48.06           N  
ATOM   3640  CA  LEU B 104      31.351   1.900  64.915  1.00 48.06           C  
ATOM   3641  C   LEU B 104      29.932   1.987  64.442  1.00 48.06           C  
ATOM   3642  O   LEU B 104      29.235   2.962  64.720  1.00 48.06           O  
ATOM   3643  CB  LEU B 104      32.249   2.427  63.779  1.00 48.06           C  
ATOM   3644  CG  LEU B 104      33.710   2.677  64.196  1.00 48.06           C  
ATOM   3645  CD1 LEU B 104      34.548   3.201  63.019  1.00 48.06           C  
ATOM   3646  CD2 LEU B 104      33.781   3.611  65.415  1.00 48.06           C  
ATOM   3647  N   GLY B 105      29.470   0.972  63.693  1.00 25.19           N  
ATOM   3648  CA  GLY B 105      28.135   0.970  63.163  1.00 25.19           C  
ATOM   3649  C   GLY B 105      27.150   0.914  64.289  1.00 25.19           C  
ATOM   3650  O   GLY B 105      26.072   1.503  64.220  1.00 25.19           O  
ATOM   3651  N   LYS B 106      27.496   0.167  65.351  1.00110.78           N  
ATOM   3652  CA  LYS B 106      26.643  -0.035  66.487  1.00110.78           C  
ATOM   3653  C   LYS B 106      26.404   1.302  67.127  1.00110.78           C  
ATOM   3654  O   LYS B 106      25.318   1.599  67.621  1.00110.78           O  
ATOM   3655  CB  LYS B 106      27.334  -0.907  67.550  1.00110.78           C  
ATOM   3656  CG  LYS B 106      26.389  -1.660  68.483  1.00110.78           C  
ATOM   3657  CD  LYS B 106      25.810  -2.924  67.843  1.00110.78           C  
ATOM   3658  CE  LYS B 106      26.866  -4.008  67.602  1.00110.78           C  
ATOM   3659  NZ  LYS B 106      26.243  -5.207  66.996  1.00110.78           N1+
ATOM   3660  N   CYS B 107      27.465   2.123  67.163  1.00 72.79           N  
ATOM   3661  CA  CYS B 107      27.494   3.430  67.752  1.00 72.79           C  
ATOM   3662  C   CYS B 107      26.743   4.425  66.919  1.00 72.79           C  
ATOM   3663  O   CYS B 107      26.409   5.504  67.404  1.00 72.79           O  
ATOM   3664  CB  CYS B 107      28.927   3.935  67.963  1.00 72.79           C  
ATOM   3665  SG  CYS B 107      29.831   2.847  69.105  1.00 72.79           S  
ATOM   3666  N   GLY B 108      26.519   4.129  65.624  1.00 36.48           N  
ATOM   3667  CA  GLY B 108      25.796   5.047  64.788  1.00 36.48           C  
ATOM   3668  C   GLY B 108      26.752   5.779  63.897  1.00 36.48           C  
ATOM   3669  O   GLY B 108      26.332   6.541  63.028  1.00 36.48           O  
ATOM   3670  N   ILE B 109      28.069   5.552  64.071  1.00127.59           N  
ATOM   3671  CA  ILE B 109      29.044   6.238  63.271  1.00127.59           C  
ATOM   3672  C   ILE B 109      28.889   5.792  61.844  1.00127.59           C  
ATOM   3673  O   ILE B 109      28.889   4.596  61.552  1.00127.59           O  
ATOM   3674  CB  ILE B 109      30.454   5.907  63.673  1.00127.59           C  
ATOM   3675  CG1 ILE B 109      30.713   6.290  65.140  1.00127.59           C  
ATOM   3676  CG2 ILE B 109      31.403   6.584  62.669  1.00127.59           C  
ATOM   3677  CD1 ILE B 109      30.525   7.777  65.434  1.00127.59           C  
ATOM   3678  N   SER B 110      28.647   6.757  60.929  1.00102.70           N  
ATOM   3679  CA  SER B 110      28.493   6.498  59.521  1.00102.70           C  
ATOM   3680  C   SER B 110      29.736   6.727  58.691  1.00102.70           C  
ATOM   3681  O   SER B 110      29.788   6.258  57.555  1.00102.70           O  
ATOM   3682  CB  SER B 110      27.372   7.350  58.900  1.00102.70           C  
ATOM   3683  OG  SER B 110      27.676   8.731  59.034  1.00102.70           O  
ATOM   3684  N   LEU B 111      30.757   7.472  59.179  1.00 93.22           N  
ATOM   3685  CA  LEU B 111      31.814   7.806  58.248  1.00 93.22           C  
ATOM   3686  C   LEU B 111      33.178   7.513  58.827  1.00 93.22           C  
ATOM   3687  O   LEU B 111      33.470   7.857  59.973  1.00 93.22           O  
ATOM   3688  CB  LEU B 111      31.757   9.293  57.834  1.00 93.22           C  
ATOM   3689  CG  LEU B 111      32.648   9.683  56.637  1.00 93.22           C  
ATOM   3690  CD1 LEU B 111      32.170   9.005  55.342  1.00 93.22           C  
ATOM   3691  CD2 LEU B 111      32.751  11.214  56.497  1.00 93.22           C  
ATOM   3692  N   VAL B 112      34.059   6.857  58.031  1.00 76.12           N  
ATOM   3693  CA  VAL B 112      35.396   6.542  58.475  1.00 76.12           C  
ATOM   3694  C   VAL B 112      36.389   6.893  57.404  1.00 76.12           C  
ATOM   3695  O   VAL B 112      36.316   6.396  56.277  1.00 76.12           O  
ATOM   3696  CB  VAL B 112      35.593   5.083  58.775  1.00 76.12           C  
ATOM   3697  CG1 VAL B 112      37.066   4.857  59.153  1.00 76.12           C  
ATOM   3698  CG2 VAL B 112      34.595   4.658  59.866  1.00 76.12           C  
ATOM   3699  N   CYS B 113      37.388   7.732  57.762  1.00 67.49           N  
ATOM   3700  CA  CYS B 113      38.390   8.149  56.822  1.00 67.49           C  
ATOM   3701  C   CYS B 113      39.628   7.350  57.096  1.00 67.49           C  
ATOM   3702  O   CYS B 113      39.993   7.154  58.253  1.00 67.49           O  
ATOM   3703  CB  CYS B 113      38.754   9.641  56.963  1.00 67.49           C  
ATOM   3704  SG  CYS B 113      40.018  10.202  55.782  1.00 67.49           S  
ATOM   3705  N   TYR B 114      40.285   6.816  56.039  1.00116.40           N  
ATOM   3706  CA  TYR B 114      41.516   6.116  56.283  1.00116.40           C  
ATOM   3707  C   TYR B 114      42.424   6.332  55.114  1.00116.40           C  
ATOM   3708  O   TYR B 114      42.007   6.873  54.091  1.00116.40           O  
ATOM   3709  CB  TYR B 114      41.385   4.596  56.546  1.00116.40           C  
ATOM   3710  CG  TYR B 114      41.069   3.835  55.301  1.00116.40           C  
ATOM   3711  CD1 TYR B 114      42.071   3.504  54.414  1.00116.40           C  
ATOM   3712  CD2 TYR B 114      39.792   3.406  55.038  1.00116.40           C  
ATOM   3713  CE1 TYR B 114      41.808   2.805  53.262  1.00116.40           C  
ATOM   3714  CE2 TYR B 114      39.524   2.701  53.887  1.00116.40           C  
ATOM   3715  CZ  TYR B 114      40.527   2.402  52.996  1.00116.40           C  
ATOM   3716  OH  TYR B 114      40.247   1.684  51.813  1.00116.40           O  
ATOM   3717  N   SER B 115      43.706   5.918  55.264  1.00 76.15           N  
ATOM   3718  CA  SER B 115      44.685   6.057  54.218  1.00 76.15           C  
ATOM   3719  C   SER B 115      45.515   4.806  54.120  1.00 76.15           C  
ATOM   3720  O   SER B 115      45.797   4.133  55.109  1.00 76.15           O  
ATOM   3721  CB  SER B 115      45.656   7.231  54.443  1.00 76.15           C  
ATOM   3722  OG  SER B 115      46.397   7.029  55.637  1.00 76.15           O  
ATOM   3723  N   PHE B 116      45.858   4.461  52.864  1.00192.26           N  
ATOM   3724  CA  PHE B 116      46.620   3.346  52.363  1.00192.26           C  
ATOM   3725  C   PHE B 116      48.106   3.623  52.272  1.00192.26           C  
ATOM   3726  O   PHE B 116      48.783   3.017  51.446  1.00192.26           O  
ATOM   3727  CB  PHE B 116      46.110   2.803  51.021  1.00192.26           C  
ATOM   3728  CG  PHE B 116      46.390   1.338  51.086  1.00192.26           C  
ATOM   3729  CD1 PHE B 116      45.622   0.556  51.920  1.00192.26           C  
ATOM   3730  CD2 PHE B 116      47.374   0.739  50.340  1.00192.26           C  
ATOM   3731  CE1 PHE B 116      45.830  -0.798  52.023  1.00192.26           C  
ATOM   3732  CE2 PHE B 116      47.589  -0.617  50.438  1.00192.26           C  
ATOM   3733  CZ  PHE B 116      46.819  -1.389  51.278  1.00192.26           C  
ATOM   3734  N   LYS B 117      48.627   4.695  52.893  1.00187.65           N  
ATOM   3735  CA  LYS B 117      50.040   4.984  52.736  1.00187.65           C  
ATOM   3736  C   LYS B 117      50.942   3.938  53.354  1.00187.65           C  
ATOM   3737  O   LYS B 117      50.604   3.229  54.298  1.00187.65           O  
ATOM   3738  CB  LYS B 117      50.478   6.347  53.305  1.00187.65           C  
ATOM   3739  CG  LYS B 117      49.990   7.570  52.518  1.00187.65           C  
ATOM   3740  CD  LYS B 117      48.514   7.915  52.705  1.00187.65           C  
ATOM   3741  CE  LYS B 117      48.122   9.273  52.110  1.00187.65           C  
ATOM   3742  NZ  LYS B 117      48.734  10.374  52.890  1.00187.65           N1+
ATOM   3743  N   PRO B 118      52.140   3.888  52.810  1.00167.91           N  
ATOM   3744  CA  PRO B 118      53.193   2.975  53.180  1.00167.91           C  
ATOM   3745  C   PRO B 118      53.776   3.390  54.496  1.00167.91           C  
ATOM   3746  O   PRO B 118      53.074   3.324  55.503  1.00167.91           O  
ATOM   3747  CB  PRO B 118      54.207   3.016  52.041  1.00167.91           C  
ATOM   3748  CG  PRO B 118      53.951   4.376  51.367  1.00167.91           C  
ATOM   3749  CD  PRO B 118      52.449   4.617  51.591  1.00167.91           C  
ATOM   3750  N   ILE B 119      55.096   3.653  54.531  1.00149.94           N  
ATOM   3751  CA  ILE B 119      55.806   3.997  55.732  1.00149.94           C  
ATOM   3752  C   ILE B 119      55.448   5.350  56.288  1.00149.94           C  
ATOM   3753  O   ILE B 119      55.281   5.488  57.499  1.00149.94           O  
ATOM   3754  CB  ILE B 119      57.291   4.027  55.531  1.00149.94           C  
ATOM   3755  CG1 ILE B 119      57.776   2.732  54.858  1.00149.94           C  
ATOM   3756  CG2 ILE B 119      57.934   4.286  56.906  1.00149.94           C  
ATOM   3757  CD1 ILE B 119      57.358   1.458  55.580  1.00149.94           C  
ATOM   3758  N   PHE B 120      55.339   6.395  55.438  1.00151.87           N  
ATOM   3759  CA  PHE B 120      55.194   7.721  55.976  1.00151.87           C  
ATOM   3760  C   PHE B 120      53.778   8.188  55.858  1.00151.87           C  
ATOM   3761  O   PHE B 120      53.233   8.296  54.761  1.00151.87           O  
ATOM   3762  CB  PHE B 120      56.072   8.747  55.241  1.00151.87           C  
ATOM   3763  CG  PHE B 120      57.469   8.216  55.222  1.00151.87           C  
ATOM   3764  CD1 PHE B 120      58.304   8.363  56.307  1.00151.87           C  
ATOM   3765  CD2 PHE B 120      57.938   7.544  54.115  1.00151.87           C  
ATOM   3766  CE1 PHE B 120      59.586   7.863  56.272  1.00151.87           C  
ATOM   3767  CE2 PHE B 120      59.219   7.045  54.077  1.00151.87           C  
ATOM   3768  CZ  PHE B 120      60.048   7.205  55.159  1.00151.87           C  
ATOM   3769  N   GLY B 121      53.145   8.480  57.014  1.00 37.98           N  
ATOM   3770  CA  GLY B 121      51.802   8.980  57.024  1.00 37.98           C  
ATOM   3771  C   GLY B 121      51.802  10.347  56.416  1.00 37.98           C  
ATOM   3772  O   GLY B 121      50.900  10.690  55.655  1.00 37.98           O  
ATOM   3773  N   TRP B 122      52.799  11.187  56.764  1.00 84.94           N  
ATOM   3774  CA  TRP B 122      52.821  12.490  56.161  1.00 84.94           C  
ATOM   3775  C   TRP B 122      54.256  12.899  56.052  1.00 84.94           C  
ATOM   3776  O   TRP B 122      55.119  12.345  56.731  1.00 84.94           O  
ATOM   3777  CB  TRP B 122      52.124  13.594  56.975  1.00 84.94           C  
ATOM   3778  CG  TRP B 122      52.952  14.205  58.084  1.00 84.94           C  
ATOM   3779  CD1 TRP B 122      53.849  15.225  57.968  1.00 84.94           C  
ATOM   3780  CD2 TRP B 122      52.916  13.854  59.478  1.00 84.94           C  
ATOM   3781  CE2 TRP B 122      53.810  14.701  60.137  1.00 84.94           C  
ATOM   3782  CE3 TRP B 122      52.199  12.910  60.157  1.00 84.94           C  
ATOM   3783  NE1 TRP B 122      54.374  15.535  59.197  1.00 84.94           N  
ATOM   3784  CZ2 TRP B 122      53.998  14.619  61.485  1.00 84.94           C  
ATOM   3785  CZ3 TRP B 122      52.396  12.829  61.519  1.00 84.94           C  
ATOM   3786  CH2 TRP B 122      53.277  13.667  62.169  1.00 84.94           C  
ATOM   3787  N   ALA B 123      54.551  13.887  55.181  1.00 54.06           N  
ATOM   3788  CA  ALA B 123      55.908  14.321  55.012  1.00 54.06           C  
ATOM   3789  C   ALA B 123      55.930  15.817  54.960  1.00 54.06           C  
ATOM   3790  O   ALA B 123      55.062  16.440  54.346  1.00 54.06           O  
ATOM   3791  CB  ALA B 123      56.509  13.838  53.685  1.00 54.06           C  
ATOM   3792  N   LYS B 124      56.934  16.433  55.619  1.00184.08           N  
ATOM   3793  CA  LYS B 124      57.050  17.860  55.573  1.00184.08           C  
ATOM   3794  C   LYS B 124      58.473  18.168  55.933  1.00184.08           C  
ATOM   3795  O   LYS B 124      58.995  17.655  56.922  1.00184.08           O  
ATOM   3796  CB  LYS B 124      56.122  18.547  56.587  1.00184.08           C  
ATOM   3797  CG  LYS B 124      55.674  19.937  56.150  1.00184.08           C  
ATOM   3798  CD  LYS B 124      54.742  19.908  54.933  1.00184.08           C  
ATOM   3799  CE  LYS B 124      53.406  19.194  55.175  1.00184.08           C  
ATOM   3800  NZ  LYS B 124      52.749  18.893  53.882  1.00184.08           N1+
ATOM   3801  N   THR B 125      59.168  18.951  55.085  1.00135.21           N  
ATOM   3802  CA  THR B 125      60.542  19.279  55.340  1.00135.21           C  
ATOM   3803  C   THR B 125      60.656  20.274  56.454  1.00135.21           C  
ATOM   3804  O   THR B 125      61.358  20.053  57.442  1.00135.21           O  
ATOM   3805  CB  THR B 125      61.176  19.924  54.144  1.00135.21           C  
ATOM   3806  CG2 THR B 125      62.675  20.099  54.417  1.00135.21           C  
ATOM   3807  OG1 THR B 125      60.996  19.108  53.000  1.00135.21           O  
ATOM   3808  N   ASP B 126      59.923  21.397  56.321  1.00 73.48           N  
ATOM   3809  CA  ASP B 126      60.044  22.492  57.239  1.00 73.48           C  
ATOM   3810  C   ASP B 126      58.729  22.652  57.930  1.00 73.48           C  
ATOM   3811  O   ASP B 126      57.773  23.176  57.362  1.00 73.48           O  
ATOM   3812  CB  ASP B 126      60.346  23.810  56.501  1.00 73.48           C  
ATOM   3813  CG  ASP B 126      60.653  24.908  57.507  1.00 73.48           C  
ATOM   3814  OD1 ASP B 126      60.548  24.639  58.734  1.00 73.48           O  
ATOM   3815  OD2 ASP B 126      60.994  26.034  57.057  1.00 73.48           O1-
ATOM   3816  N   LEU B 127      58.648  22.166  59.179  1.00170.39           N  
ATOM   3817  CA  LEU B 127      57.463  22.233  59.975  1.00170.39           C  
ATOM   3818  C   LEU B 127      57.188  23.622  60.487  1.00170.39           C  
ATOM   3819  O   LEU B 127      56.086  23.875  60.957  1.00170.39           O  
ATOM   3820  CB  LEU B 127      57.480  21.285  61.192  1.00170.39           C  
ATOM   3821  CG  LEU B 127      58.588  21.553  62.232  1.00170.39           C  
ATOM   3822  CD1 LEU B 127      58.507  20.553  63.394  1.00170.39           C  
ATOM   3823  CD2 LEU B 127      59.985  21.561  61.592  1.00170.39           C  
ATOM   3824  N   ALA B 128      58.247  24.442  60.621  1.00137.34           N  
ATOM   3825  CA  ALA B 128      58.389  25.797  61.114  1.00137.34           C  
ATOM   3826  C   ALA B 128      58.035  26.974  60.252  1.00137.34           C  
ATOM   3827  O   ALA B 128      57.793  28.033  60.818  1.00137.34           O  
ATOM   3828  CB  ALA B 128      59.816  26.072  61.619  1.00137.34           C  
ATOM   3829  N   TYR B 129      58.113  26.863  58.910  1.00123.51           N  
ATOM   3830  CA  TYR B 129      58.112  27.943  57.941  1.00123.51           C  
ATOM   3831  C   TYR B 129      57.362  29.176  58.377  1.00123.51           C  
ATOM   3832  O   TYR B 129      56.187  29.124  58.728  1.00123.51           O  
ATOM   3833  CB  TYR B 129      57.579  27.484  56.572  1.00123.51           C  
ATOM   3834  CG  TYR B 129      57.972  28.482  55.540  1.00123.51           C  
ATOM   3835  CD1 TYR B 129      59.252  28.479  55.032  1.00123.51           C  
ATOM   3836  CD2 TYR B 129      57.069  29.404  55.063  1.00123.51           C  
ATOM   3837  CE1 TYR B 129      59.633  29.388  54.074  1.00123.51           C  
ATOM   3838  CE2 TYR B 129      57.446  30.315  54.104  1.00123.51           C  
ATOM   3839  CZ  TYR B 129      58.726  30.307  53.607  1.00123.51           C  
ATOM   3840  OH  TYR B 129      59.104  31.244  52.623  1.00123.51           O  
ATOM   3841  N   GLU B 130      58.048  30.346  58.351  1.00 60.20           N  
ATOM   3842  CA  GLU B 130      57.412  31.577  58.738  1.00 60.20           C  
ATOM   3843  C   GLU B 130      57.023  32.327  57.503  1.00 60.20           C  
ATOM   3844  O   GLU B 130      57.734  32.312  56.500  1.00 60.20           O  
ATOM   3845  CB  GLU B 130      58.281  32.510  59.596  1.00 60.20           C  
ATOM   3846  CG  GLU B 130      57.531  33.778  60.013  1.00 60.20           C  
ATOM   3847  CD  GLU B 130      58.448  34.617  60.888  1.00 60.20           C  
ATOM   3848  OE1 GLU B 130      59.674  34.329  60.913  1.00 60.20           O  
ATOM   3849  OE2 GLU B 130      57.931  35.559  61.546  1.00 60.20           O1-
ATOM   3850  N   ASN B 131      55.854  32.997  57.562  1.00 65.50           N  
ATOM   3851  CA  ASN B 131      55.301  33.726  56.460  1.00 65.50           C  
ATOM   3852  C   ASN B 131      55.551  35.182  56.694  1.00 65.50           C  
ATOM   3853  O   ASN B 131      56.105  35.570  57.721  1.00 65.50           O  
ATOM   3854  CB  ASN B 131      53.784  33.519  56.334  1.00 65.50           C  
ATOM   3855  CG  ASN B 131      53.553  32.032  56.100  1.00 65.50           C  
ATOM   3856  ND2 ASN B 131      52.663  31.418  56.925  1.00 65.50           N  
ATOM   3857  OD1 ASN B 131      54.160  31.428  55.216  1.00 65.50           O  
ATOM   3858  N   GLU B 132      55.168  36.028  55.713  1.00 65.95           N  
ATOM   3859  CA  GLU B 132      55.346  37.446  55.842  1.00 65.95           C  
ATOM   3860  C   GLU B 132      54.463  37.948  56.945  1.00 65.95           C  
ATOM   3861  O   GLU B 132      54.852  38.831  57.707  1.00 65.95           O  
ATOM   3862  CB  GLU B 132      55.055  38.240  54.549  1.00 65.95           C  
ATOM   3863  CG  GLU B 132      53.624  38.145  54.014  1.00 65.95           C  
ATOM   3864  CD  GLU B 132      53.544  39.015  52.763  1.00 65.95           C  
ATOM   3865  OE1 GLU B 132      54.615  39.274  52.151  1.00 65.95           O  
ATOM   3866  OE2 GLU B 132      52.411  39.438  52.407  1.00 65.95           O1-
ATOM   3867  N   ASP B 133      53.252  37.374  57.076  1.00 74.65           N  
ATOM   3868  CA  ASP B 133      52.319  37.780  58.091  1.00 74.65           C  
ATOM   3869  C   ASP B 133      52.895  37.428  59.427  1.00 74.65           C  
ATOM   3870  O   ASP B 133      52.452  37.935  60.457  1.00 74.65           O  
ATOM   3871  CB  ASP B 133      50.905  37.173  57.953  1.00 74.65           C  
ATOM   3872  CG  ASP B 133      50.918  35.662  58.141  1.00 74.65           C  
ATOM   3873  OD1 ASP B 133      51.831  34.989  57.594  1.00 74.65           O  
ATOM   3874  OD2 ASP B 133      49.997  35.160  58.839  1.00 74.65           O1-
ATOM   3875  N   GLY B 134      53.885  36.516  59.456  1.00 32.32           N  
ATOM   3876  CA  GLY B 134      54.483  36.181  60.717  1.00 32.32           C  
ATOM   3877  C   GLY B 134      53.847  34.939  61.251  1.00 32.32           C  
ATOM   3878  O   GLY B 134      53.901  34.672  62.451  1.00 32.32           O  
ATOM   3879  N   SER B 135      53.212  34.148  60.365  1.00116.21           N  
ATOM   3880  CA  SER B 135      52.613  32.921  60.800  1.00116.21           C  
ATOM   3881  C   SER B 135      53.492  31.781  60.401  1.00116.21           C  
ATOM   3882  O   SER B 135      54.344  31.889  59.520  1.00116.21           O  
ATOM   3883  CB  SER B 135      51.242  32.613  60.179  1.00116.21           C  
ATOM   3884  OG  SER B 135      50.245  33.445  60.745  1.00116.21           O  
ATOM   3885  N   LEU B 136      53.294  30.631  61.065  1.00 74.77           N  
ATOM   3886  CA  LEU B 136      54.099  29.472  60.794  1.00 74.77           C  
ATOM   3887  C   LEU B 136      53.276  28.526  59.972  1.00 74.77           C  
ATOM   3888  O   LEU B 136      52.074  28.374  60.184  1.00 74.77           O  
ATOM   3889  CB  LEU B 136      54.487  28.701  62.067  1.00 74.77           C  
ATOM   3890  CG  LEU B 136      55.264  29.538  63.101  1.00 74.77           C  
ATOM   3891  CD1 LEU B 136      55.616  28.700  64.340  1.00 74.77           C  
ATOM   3892  CD2 LEU B 136      56.500  30.206  62.477  1.00 74.77           C  
ATOM   3893  N   SER B 137      53.919  27.858  58.995  1.00 74.53           N  
ATOM   3894  CA  SER B 137      53.220  26.925  58.166  1.00 74.53           C  
ATOM   3895  C   SER B 137      54.074  25.711  57.965  1.00 74.53           C  
ATOM   3896  O   SER B 137      55.235  25.669  58.371  1.00 74.53           O  
ATOM   3897  CB  SER B 137      52.858  27.502  56.787  1.00 74.53           C  
ATOM   3898  OG  SER B 137      51.980  28.608  56.945  1.00 74.53           O  
ATOM   3899  N   LEU B 138      53.482  24.663  57.354  1.00 74.43           N  
ATOM   3900  CA  LEU B 138      54.195  23.448  57.087  1.00 74.43           C  
ATOM   3901  C   LEU B 138      54.601  23.538  55.655  1.00 74.43           C  
ATOM   3902  O   LEU B 138      53.796  23.904  54.802  1.00 74.43           O  
ATOM   3903  CB  LEU B 138      53.319  22.194  57.236  1.00 74.43           C  
ATOM   3904  CG  LEU B 138      52.762  22.001  58.660  1.00 74.43           C  
ATOM   3905  CD1 LEU B 138      51.896  20.735  58.754  1.00 74.43           C  
ATOM   3906  CD2 LEU B 138      53.883  22.032  59.712  1.00 74.43           C  
ATOM   3907  N   LEU B 139      55.875  23.221  55.362  1.00122.11           N  
ATOM   3908  CA  LEU B 139      56.393  23.350  54.032  1.00122.11           C  
ATOM   3909  C   LEU B 139      56.974  22.038  53.605  1.00122.11           C  
ATOM   3910  O   LEU B 139      57.507  21.285  54.418  1.00122.11           O  
ATOM   3911  CB  LEU B 139      57.480  24.451  53.963  1.00122.11           C  
ATOM   3912  CG  LEU B 139      58.198  24.683  52.614  1.00122.11           C  
ATOM   3913  CD1 LEU B 139      59.025  25.977  52.665  1.00122.11           C  
ATOM   3914  CD2 LEU B 139      59.110  23.508  52.229  1.00122.11           C  
ATOM   3915  N   PHE B 140      56.852  21.725  52.295  1.00 80.92           N  
ATOM   3916  CA  PHE B 140      57.410  20.513  51.759  1.00 80.92           C  
ATOM   3917  C   PHE B 140      58.245  20.898  50.573  1.00 80.92           C  
ATOM   3918  O   PHE B 140      57.721  21.353  49.558  1.00 80.92           O  
ATOM   3919  CB  PHE B 140      56.321  19.546  51.260  1.00 80.92           C  
ATOM   3920  CG  PHE B 140      56.956  18.356  50.626  1.00 80.92           C  
ATOM   3921  CD1 PHE B 140      57.371  17.282  51.380  1.00 80.92           C  
ATOM   3922  CD2 PHE B 140      57.124  18.319  49.261  1.00 80.92           C  
ATOM   3923  CE1 PHE B 140      57.950  16.191  50.776  1.00 80.92           C  
ATOM   3924  CE2 PHE B 140      57.703  17.230  48.652  1.00 80.92           C  
ATOM   3925  CZ  PHE B 140      58.116  16.163  49.411  1.00 80.92           C  
ATOM   3926  N   ASP B 141      59.578  20.714  50.662  1.00 84.08           N  
ATOM   3927  CA  ASP B 141      60.459  21.068  49.582  1.00 84.08           C  
ATOM   3928  C   ASP B 141      61.071  19.807  49.058  1.00 84.08           C  
ATOM   3929  O   ASP B 141      61.755  19.086  49.781  1.00 84.08           O  
ATOM   3930  CB  ASP B 141      61.604  22.000  50.032  1.00 84.08           C  
ATOM   3931  CG  ASP B 141      62.314  22.583  48.818  1.00 84.08           C  
ATOM   3932  OD1 ASP B 141      61.964  22.191  47.672  1.00 84.08           O  
ATOM   3933  OD2 ASP B 141      63.214  23.442  49.024  1.00 84.08           O1-
ATOM   3934  N   GLN B 142      60.852  19.519  47.761  1.00 72.56           N  
ATOM   3935  CA  GLN B 142      61.358  18.307  47.175  1.00 72.56           C  
ATOM   3936  C   GLN B 142      62.851  18.309  47.237  1.00 72.56           C  
ATOM   3937  O   GLN B 142      63.474  17.265  47.432  1.00 72.56           O  
ATOM   3938  CB  GLN B 142      60.957  18.124  45.703  1.00 72.56           C  
ATOM   3939  CG  GLN B 142      61.576  16.878  45.068  1.00 72.56           C  
ATOM   3940  CD  GLN B 142      61.191  15.677  45.918  1.00 72.56           C  
ATOM   3941  NE2 GLN B 142      62.175  14.768  46.157  1.00 72.56           N  
ATOM   3942  OE1 GLN B 142      60.051  15.554  46.364  1.00 72.56           O  
ATOM   3943  N   ALA B 143      63.473  19.489  47.076  1.00 45.02           N  
ATOM   3944  CA  ALA B 143      64.906  19.522  47.047  1.00 45.02           C  
ATOM   3945  C   ALA B 143      65.435  18.977  48.336  1.00 45.02           C  
ATOM   3946  O   ALA B 143      66.381  18.191  48.340  1.00 45.02           O  
ATOM   3947  CB  ALA B 143      65.466  20.946  46.888  1.00 45.02           C  
ATOM   3948  N   VAL B 144      64.829  19.375  49.469  1.00 55.25           N  
ATOM   3949  CA  VAL B 144      65.300  18.934  50.756  1.00 55.25           C  
ATOM   3950  C   VAL B 144      65.069  17.460  50.913  1.00 55.25           C  
ATOM   3951  O   VAL B 144      65.872  16.764  51.530  1.00 55.25           O  
ATOM   3952  CB  VAL B 144      64.627  19.642  51.893  1.00 55.25           C  
ATOM   3953  CG1 VAL B 144      65.172  19.071  53.214  1.00 55.25           C  
ATOM   3954  CG2 VAL B 144      64.858  21.154  51.726  1.00 55.25           C  
ATOM   3955  N   VAL B 145      63.970  16.946  50.329  1.00 74.82           N  
ATOM   3956  CA  VAL B 145      63.558  15.571  50.449  1.00 74.82           C  
ATOM   3957  C   VAL B 145      64.612  14.678  49.869  1.00 74.82           C  
ATOM   3958  O   VAL B 145      64.643  13.477  50.134  1.00 74.82           O  
ATOM   3959  CB  VAL B 145      62.250  15.304  49.763  1.00 74.82           C  
ATOM   3960  CG1 VAL B 145      61.925  13.807  49.873  1.00 74.82           C  
ATOM   3961  CG2 VAL B 145      61.185  16.211  50.404  1.00 74.82           C  
ATOM   3962  N   GLU B 146      65.511  15.245  49.054  1.00114.61           N  
ATOM   3963  CA  GLU B 146      66.510  14.467  48.386  1.00114.61           C  
ATOM   3964  C   GLU B 146      67.282  13.600  49.358  1.00114.61           C  
ATOM   3965  O   GLU B 146      67.634  12.485  48.982  1.00114.61           O  
ATOM   3966  CB  GLU B 146      67.537  15.336  47.639  1.00114.61           C  
ATOM   3967  CG  GLU B 146      67.001  15.950  46.345  1.00114.61           C  
ATOM   3968  CD  GLU B 146      67.060  14.872  45.271  1.00114.61           C  
ATOM   3969  OE1 GLU B 146      67.615  13.781  45.566  1.00114.61           O  
ATOM   3970  OE2 GLU B 146      66.557  15.126  44.143  1.00114.61           O1-
ATOM   3971  N   ASN B 147      67.622  14.039  50.597  1.00225.38           N  
ATOM   3972  CA  ASN B 147      68.364  13.083  51.406  1.00225.38           C  
ATOM   3973  C   ASN B 147      68.014  13.178  52.891  1.00225.38           C  
ATOM   3974  O   ASN B 147      67.959  14.303  53.387  1.00225.38           O  
ATOM   3975  CB  ASN B 147      69.885  13.261  51.261  1.00225.38           C  
ATOM   3976  CG  ASN B 147      70.569  12.057  51.880  1.00225.38           C  
ATOM   3977  ND2 ASN B 147      70.831  11.014  51.047  1.00225.38           N  
ATOM   3978  OD1 ASN B 147      70.858  12.042  53.075  1.00225.38           O  
ATOM   3979  N   MET B 148      67.785  12.067  53.694  1.00263.77           N  
ATOM   3980  CA  MET B 148      67.755  10.623  53.479  1.00263.77           C  
ATOM   3981  C   MET B 148      66.505  10.081  54.167  1.00263.77           C  
ATOM   3982  O   MET B 148      65.941  10.741  55.039  1.00263.77           O  
ATOM   3983  CB  MET B 148      68.991   9.886  54.031  1.00263.77           C  
ATOM   3984  CG  MET B 148      69.117   8.449  53.518  1.00263.77           C  
ATOM   3985  SD  MET B 148      70.762   7.703  53.733  1.00263.77           S  
ATOM   3986  CE  MET B 148      70.662   7.528  55.538  1.00263.77           C  
ATOM   3987  N   GLN B 149      66.042   8.848  53.819  1.00159.83           N  
ATOM   3988  CA  GLN B 149      64.750   8.365  54.261  1.00159.83           C  
ATOM   3989  C   GLN B 149      64.588   8.199  55.744  1.00159.83           C  
ATOM   3990  O   GLN B 149      63.509   8.537  56.233  1.00159.83           O  
ATOM   3991  CB  GLN B 149      64.230   7.115  53.502  1.00159.83           C  
ATOM   3992  CG  GLN B 149      65.084   5.846  53.536  1.00159.83           C  
ATOM   3993  CD  GLN B 149      66.046   5.878  52.358  1.00159.83           C  
ATOM   3994  NE2 GLN B 149      67.240   5.251  52.531  1.00159.83           N  
ATOM   3995  OE1 GLN B 149      65.744   6.441  51.306  1.00159.83           O  
ATOM   3996  N   PRO B 150      65.498   7.696  56.531  1.00116.22           N  
ATOM   3997  CA  PRO B 150      65.175   7.628  57.928  1.00116.22           C  
ATOM   3998  C   PRO B 150      65.156   8.956  58.617  1.00116.22           C  
ATOM   3999  O   PRO B 150      64.323   9.159  59.499  1.00116.22           O  
ATOM   4000  CB  PRO B 150      66.165   6.645  58.545  1.00116.22           C  
ATOM   4001  CG  PRO B 150      66.549   5.729  57.370  1.00116.22           C  
ATOM   4002  CD  PRO B 150      66.397   6.626  56.131  1.00116.22           C  
ATOM   4003  N   GLU B 151      66.084   9.861  58.251  1.00 80.02           N  
ATOM   4004  CA  GLU B 151      66.232  11.080  58.992  1.00 80.02           C  
ATOM   4005  C   GLU B 151      65.140  12.073  58.817  1.00 80.02           C  
ATOM   4006  O   GLU B 151      64.469  12.444  59.780  1.00 80.02           O  
ATOM   4007  CB  GLU B 151      67.559  11.791  58.672  1.00 80.02           C  
ATOM   4008  CG  GLU B 151      68.782  11.036  59.199  1.00 80.02           C  
ATOM   4009  CD  GLU B 151      70.034  11.793  58.776  1.00 80.02           C  
ATOM   4010  OE1 GLU B 151      69.893  12.907  58.207  1.00 80.02           O  
ATOM   4011  OE2 GLU B 151      71.151  11.259  59.016  1.00 80.02           O1-
ATOM   4012  N   ASP B 152      64.909  12.528  57.576  1.00 43.01           N  
ATOM   4013  CA  ASP B 152      63.997  13.624  57.490  1.00 43.01           C  
ATOM   4014  C   ASP B 152      62.638  13.170  57.879  1.00 43.01           C  
ATOM   4015  O   ASP B 152      62.049  13.673  58.833  1.00 43.01           O  
ATOM   4016  CB  ASP B 152      63.899  14.219  56.073  1.00 43.01           C  
ATOM   4017  CG  ASP B 152      65.192  14.963  55.765  1.00 43.01           C  
ATOM   4018  OD1 ASP B 152      65.893  15.350  56.738  1.00 43.01           O  
ATOM   4019  OD2 ASP B 152      65.495  15.154  54.556  1.00 43.01           O1-
ATOM   4020  N   MET B 153      62.121  12.171  57.148  1.00143.93           N  
ATOM   4021  CA  MET B 153      60.775  11.744  57.365  1.00143.93           C  
ATOM   4022  C   MET B 153      60.574  11.075  58.683  1.00143.93           C  
ATOM   4023  O   MET B 153      59.769  11.513  59.502  1.00143.93           O  
ATOM   4024  CB  MET B 153      60.341  10.707  56.322  1.00143.93           C  
ATOM   4025  CG  MET B 153      60.386  11.223  54.889  1.00143.93           C  
ATOM   4026  SD  MET B 153      59.109  12.443  54.501  1.00143.93           S  
ATOM   4027  CE  MET B 153      57.832  11.198  54.157  1.00143.93           C  
ATOM   4028  N   TYR B 154      61.358  10.018  58.953  1.00204.68           N  
ATOM   4029  CA  TYR B 154      60.954   9.188  60.046  1.00204.68           C  
ATOM   4030  C   TYR B 154      61.117   9.877  61.362  1.00204.68           C  
ATOM   4031  O   TYR B 154      60.158  10.019  62.120  1.00204.68           O  
ATOM   4032  CB  TYR B 154      61.734   7.865  60.078  1.00204.68           C  
ATOM   4033  CG  TYR B 154      60.892   6.889  60.824  1.00204.68           C  
ATOM   4034  CD1 TYR B 154      59.767   6.393  60.205  1.00204.68           C  
ATOM   4035  CD2 TYR B 154      61.204   6.455  62.092  1.00204.68           C  
ATOM   4036  CE1 TYR B 154      58.957   5.486  60.840  1.00204.68           C  
ATOM   4037  CE2 TYR B 154      60.393   5.542  62.733  1.00204.68           C  
ATOM   4038  CZ  TYR B 154      59.268   5.058  62.105  1.00204.68           C  
ATOM   4039  OH  TYR B 154      58.421   4.129  62.743  1.00204.68           O  
ATOM   4040  N   GLN B 155      62.332  10.386  61.638  1.00 61.99           N  
ATOM   4041  CA  GLN B 155      62.609  10.966  62.921  1.00 61.99           C  
ATOM   4042  C   GLN B 155      61.780  12.202  63.106  1.00 61.99           C  
ATOM   4043  O   GLN B 155      61.218  12.428  64.176  1.00 61.99           O  
ATOM   4044  CB  GLN B 155      64.084  11.379  63.083  1.00 61.99           C  
ATOM   4045  CG  GLN B 155      65.070  10.209  63.018  1.00 61.99           C  
ATOM   4046  CD  GLN B 155      64.947   9.408  64.306  1.00 61.99           C  
ATOM   4047  NE2 GLN B 155      65.397   8.125  64.272  1.00 61.99           N  
ATOM   4048  OE1 GLN B 155      64.466   9.914  65.318  1.00 61.99           O  
ATOM   4049  N   LEU B 156      61.679  13.039  62.057  1.00 56.88           N  
ATOM   4050  CA  LEU B 156      60.980  14.290  62.178  1.00 56.88           C  
ATOM   4051  C   LEU B 156      59.524  14.086  62.446  1.00 56.88           C  
ATOM   4052  O   LEU B 156      58.956  14.704  63.345  1.00 56.88           O  
ATOM   4053  CB  LEU B 156      61.035  15.151  60.904  1.00 56.88           C  
ATOM   4054  CG  LEU B 156      60.232  16.467  61.002  1.00 56.88           C  
ATOM   4055  CD1 LEU B 156      60.878  17.447  61.994  1.00 56.88           C  
ATOM   4056  CD2 LEU B 156      59.978  17.081  59.615  1.00 56.88           C  
ATOM   4057  N   ILE B 157      58.886  13.189  61.675  1.00147.40           N  
ATOM   4058  CA  ILE B 157      57.467  12.990  61.751  1.00147.40           C  
ATOM   4059  C   ILE B 157      57.083  12.483  63.104  1.00147.40           C  
ATOM   4060  O   ILE B 157      56.031  12.850  63.623  1.00147.40           O  
ATOM   4061  CB  ILE B 157      56.967  11.965  60.777  1.00147.40           C  
ATOM   4062  CG1 ILE B 157      57.196  12.423  59.330  1.00147.40           C  
ATOM   4063  CG2 ILE B 157      55.493  11.678  61.102  1.00147.40           C  
ATOM   4064  CD1 ILE B 157      57.085  11.282  58.320  1.00147.40           C  
ATOM   4065  N   HIS B 158      57.894  11.576  63.676  1.00134.02           N  
ATOM   4066  CA  HIS B 158      57.593  10.924  64.923  1.00134.02           C  
ATOM   4067  C   HIS B 158      57.747  11.756  66.156  1.00134.02           C  
ATOM   4068  O   HIS B 158      57.139  11.434  67.175  1.00134.02           O  
ATOM   4069  CB  HIS B 158      58.314   9.579  65.123  1.00134.02           C  
ATOM   4070  CG  HIS B 158      57.645   8.479  64.347  1.00134.02           C  
ATOM   4071  CD2 HIS B 158      56.575   7.701  64.678  1.00134.02           C  
ATOM   4072  ND1 HIS B 158      58.011   8.091  63.080  1.00134.02           N  
ATOM   4073  CE1 HIS B 158      57.148   7.111  62.708  1.00134.02           C  
ATOM   4074  NE2 HIS B 158      56.260   6.840  63.645  1.00134.02           N  
ATOM   4075  N   SER B 159      58.584  12.811  66.156  1.00120.32           N  
ATOM   4076  CA  SER B 159      58.761  13.511  67.402  1.00120.32           C  
ATOM   4077  C   SER B 159      57.455  14.111  67.832  1.00120.32           C  
ATOM   4078  O   SER B 159      56.656  14.550  67.006  1.00120.32           O  
ATOM   4079  CB  SER B 159      59.820  14.622  67.358  1.00120.32           C  
ATOM   4080  OG  SER B 159      59.929  15.234  68.633  1.00120.32           O  
ATOM   4081  N   GLN B 160      57.213  14.119  69.163  1.00238.22           N  
ATOM   4082  CA  GLN B 160      56.010  14.677  69.714  1.00238.22           C  
ATOM   4083  C   GLN B 160      56.411  15.619  70.803  1.00238.22           C  
ATOM   4084  O   GLN B 160      57.566  15.625  71.230  1.00238.22           O  
ATOM   4085  CB  GLN B 160      55.073  13.621  70.334  1.00238.22           C  
ATOM   4086  CG  GLN B 160      53.774  14.205  70.895  1.00238.22           C  
ATOM   4087  CD  GLN B 160      52.905  13.052  71.381  1.00238.22           C  
ATOM   4088  NE2 GLN B 160      51.559  13.247  71.333  1.00238.22           N  
ATOM   4089  OE1 GLN B 160      53.410  12.004  71.781  1.00238.22           O  
ATOM   4090  N   SER B 161      55.473  16.469  71.267  1.00140.09           N  
ATOM   4091  CA  SER B 161      55.850  17.404  72.285  1.00140.09           C  
ATOM   4092  C   SER B 161      55.249  16.969  73.582  1.00140.09           C  
ATOM   4093  O   SER B 161      54.142  17.379  73.930  1.00140.09           O  
ATOM   4094  CB  SER B 161      55.311  18.820  72.023  1.00140.09           C  
ATOM   4095  OG  SER B 161      55.789  19.306  70.779  1.00140.09           O  
ATOM   4096  N   LYS B 162      55.965  16.112  74.332  1.00155.86           N  
ATOM   4097  CA  LYS B 162      55.487  15.747  75.629  1.00155.86           C  
ATOM   4098  C   LYS B 162      55.624  16.936  76.516  1.00155.86           C  
ATOM   4099  O   LYS B 162      54.749  17.224  77.332  1.00155.86           O  
ATOM   4100  CB  LYS B 162      56.254  14.585  76.280  1.00155.86           C  
ATOM   4101  CG  LYS B 162      55.777  14.318  77.707  1.00155.86           C  
ATOM   4102  CD  LYS B 162      54.284  13.992  77.792  1.00155.86           C  
ATOM   4103  CE  LYS B 162      53.961  12.500  77.708  1.00155.86           C  
ATOM   4104  NZ  LYS B 162      54.028  11.899  79.059  1.00155.86           N1+
ATOM   4105  N   GLY B 163      56.740  17.676  76.355  1.00 51.21           N  
ATOM   4106  CA  GLY B 163      56.983  18.793  77.216  1.00 51.21           C  
ATOM   4107  C   GLY B 163      58.420  19.182  77.070  1.00 51.21           C  
ATOM   4108  O   GLY B 163      58.827  19.744  76.054  1.00 51.21           O  
ATOM   4109  N   PHE B 164      59.224  18.890  78.110  1.00227.66           N  
ATOM   4110  CA  PHE B 164      60.609  19.257  78.138  1.00227.66           C  
ATOM   4111  C   PHE B 164      61.358  18.422  77.151  1.00227.66           C  
ATOM   4112  O   PHE B 164      60.832  17.460  76.595  1.00227.66           O  
ATOM   4113  CB  PHE B 164      61.259  19.097  79.520  1.00227.66           C  
ATOM   4114  CG  PHE B 164      60.502  20.005  80.425  1.00227.66           C  
ATOM   4115  CD1 PHE B 164      60.686  21.367  80.370  1.00227.66           C  
ATOM   4116  CD2 PHE B 164      59.607  19.488  81.333  1.00227.66           C  
ATOM   4117  CE1 PHE B 164      59.984  22.204  81.207  1.00227.66           C  
ATOM   4118  CE2 PHE B 164      58.902  20.319  82.172  1.00227.66           C  
ATOM   4119  CZ  PHE B 164      59.090  21.679  82.109  1.00227.66           C  
ATOM   4120  N   ARG B 165      62.621  18.815  76.893  1.00245.00           N  
ATOM   4121  CA  ARG B 165      63.453  18.198  75.903  1.00245.00           C  
ATOM   4122  C   ARG B 165      63.593  16.743  76.227  1.00245.00           C  
ATOM   4123  O   ARG B 165      63.787  16.362  77.380  1.00245.00           O  
ATOM   4124  CB  ARG B 165      64.863  18.816  75.872  1.00245.00           C  
ATOM   4125  CG  ARG B 165      64.827  20.347  75.859  1.00245.00           C  
ATOM   4126  CD  ARG B 165      66.193  21.020  75.716  1.00245.00           C  
ATOM   4127  NE  ARG B 165      66.248  21.582  74.338  1.00245.00           N  
ATOM   4128  CZ  ARG B 165      66.791  20.861  73.314  1.00245.00           C  
ATOM   4129  NH1 ARG B 165      67.400  19.665  73.564  1.00245.00           N1+
ATOM   4130  NH2 ARG B 165      66.725  21.335  72.037  1.00245.00           N  
ATOM   4131  N   LEU B 166      63.470  15.893  75.188  1.00217.06           N  
ATOM   4132  CA  LEU B 166      63.589  14.468  75.311  1.00217.06           C  
ATOM   4133  C   LEU B 166      64.761  14.094  74.460  1.00217.06           C  
ATOM   4134  O   LEU B 166      65.184  14.926  73.657  1.00217.06           O  
ATOM   4135  CB  LEU B 166      62.342  13.727  74.792  1.00217.06           C  
ATOM   4136  CG  LEU B 166      61.070  14.000  75.614  1.00217.06           C  
ATOM   4137  CD1 LEU B 166      59.877  13.195  75.072  1.00217.06           C  
ATOM   4138  CD2 LEU B 166      61.315  13.772  77.115  1.00217.06           C  
ATOM   4139  N   PRO B 167      65.330  12.910  74.621  1.00 99.17           N  
ATOM   4140  CA  PRO B 167      66.479  12.527  73.842  1.00 99.17           C  
ATOM   4141  C   PRO B 167      66.190  12.744  72.392  1.00 99.17           C  
ATOM   4142  O   PRO B 167      65.254  12.143  71.866  1.00 99.17           O  
ATOM   4143  CB  PRO B 167      66.709  11.046  74.128  1.00 99.17           C  
ATOM   4144  CG  PRO B 167      65.288  10.532  74.415  1.00 99.17           C  
ATOM   4145  CD  PRO B 167      64.589  11.738  75.069  1.00 99.17           C  
ATOM   4146  N   GLY B 168      66.992  13.599  71.734  1.00 79.12           N  
ATOM   4147  CA  GLY B 168      66.766  13.892  70.352  1.00 79.12           C  
ATOM   4148  C   GLY B 168      66.988  12.641  69.582  1.00 79.12           C  
ATOM   4149  O   GLY B 168      66.222  12.303  68.680  1.00 79.12           O  
ATOM   4150  N   TRP B 169      68.066  11.919  69.921  1.00 83.80           N  
ATOM   4151  CA  TRP B 169      68.320  10.702  69.224  1.00 83.80           C  
ATOM   4152  C   TRP B 169      67.340   9.704  69.719  1.00 83.80           C  
ATOM   4153  O   TRP B 169      67.256   9.435  70.916  1.00 83.80           O  
ATOM   4154  CB  TRP B 169      69.736  10.151  69.467  1.00 83.80           C  
ATOM   4155  CG  TRP B 169      69.969   8.750  68.951  1.00 83.80           C  
ATOM   4156  CD1 TRP B 169      69.926   7.576  69.643  1.00 83.80           C  
ATOM   4157  CD2 TRP B 169      70.289   8.411  67.594  1.00 83.80           C  
ATOM   4158  CE2 TRP B 169      70.438   7.024  67.540  1.00 83.80           C  
ATOM   4159  CE3 TRP B 169      70.455   9.190  66.486  1.00 83.80           C  
ATOM   4160  NE1 TRP B 169      70.217   6.526  68.806  1.00 83.80           N  
ATOM   4161  CZ2 TRP B 169      70.758   6.391  66.376  1.00 83.80           C  
ATOM   4162  CZ3 TRP B 169      70.761   8.546  65.309  1.00 83.80           C  
ATOM   4163  CH2 TRP B 169      70.911   7.175  65.254  1.00 83.80           C  
ATOM   4164  N   GLU B 170      66.542   9.143  68.799  1.00107.90           N  
ATOM   4165  CA  GLU B 170      65.650   8.115  69.224  1.00107.90           C  
ATOM   4166  C   GLU B 170      66.139   6.881  68.557  1.00107.90           C  
ATOM   4167  O   GLU B 170      65.843   6.627  67.390  1.00107.90           O  
ATOM   4168  CB  GLU B 170      64.201   8.352  68.787  1.00107.90           C  
ATOM   4169  CG  GLU B 170      63.575   9.564  69.475  1.00107.90           C  
ATOM   4170  CD  GLU B 170      62.246   9.843  68.798  1.00107.90           C  
ATOM   4171  OE1 GLU B 170      61.702   8.903  68.159  1.00107.90           O  
ATOM   4172  OE2 GLU B 170      61.758  11.000  68.904  1.00107.90           O1-
ATOM   4173  N   GLU B 171      66.965   6.115  69.286  1.00 59.06           N  
ATOM   4174  CA  GLU B 171      67.486   4.876  68.808  1.00 59.06           C  
ATOM   4175  C   GLU B 171      66.379   3.883  68.848  1.00 59.06           C  
ATOM   4176  O   GLU B 171      66.317   2.969  68.031  1.00 59.06           O  
ATOM   4177  CB  GLU B 171      68.653   4.352  69.658  1.00 59.06           C  
ATOM   4178  CG  GLU B 171      69.425   3.213  68.991  1.00 59.06           C  
ATOM   4179  CD  GLU B 171      70.732   3.038  69.750  1.00 59.06           C  
ATOM   4180  OE1 GLU B 171      71.374   4.075  70.062  1.00 59.06           O  
ATOM   4181  OE2 GLU B 171      71.108   1.866  70.028  1.00 59.06           O1-
ATOM   4182  N   GLU B 172      65.467   4.049  69.821  1.00132.08           N  
ATOM   4183  CA  GLU B 172      64.398   3.117  70.001  1.00132.08           C  
ATOM   4184  C   GLU B 172      63.550   3.080  68.767  1.00132.08           C  
ATOM   4185  O   GLU B 172      63.027   2.025  68.419  1.00132.08           O  
ATOM   4186  CB  GLU B 172      63.511   3.440  71.225  1.00132.08           C  
ATOM   4187  CG  GLU B 172      63.033   4.893  71.322  1.00132.08           C  
ATOM   4188  CD  GLU B 172      64.016   5.651  72.209  1.00132.08           C  
ATOM   4189  OE1 GLU B 172      65.244   5.580  71.936  1.00132.08           O  
ATOM   4190  OE2 GLU B 172      63.551   6.303  73.182  1.00132.08           O1-
ATOM   4191  N   ARG B 173      63.351   4.247  68.124  1.00181.19           N  
ATOM   4192  CA  ARG B 173      62.565   4.459  66.936  1.00181.19           C  
ATOM   4193  C   ARG B 173      63.238   3.990  65.666  1.00181.19           C  
ATOM   4194  O   ARG B 173      62.554   3.645  64.705  1.00181.19           O  
ATOM   4195  CB  ARG B 173      62.210   5.945  66.741  1.00181.19           C  
ATOM   4196  CG  ARG B 173      60.982   6.188  65.859  1.00181.19           C  
ATOM   4197  CD  ARG B 173      59.659   5.992  66.602  1.00181.19           C  
ATOM   4198  NE  ARG B 173      59.481   7.141  67.534  1.00181.19           N  
ATOM   4199  CZ  ARG B 173      58.243   7.413  68.043  1.00181.19           C  
ATOM   4200  NH1 ARG B 173      57.172   6.656  67.668  1.00181.19           N1+
ATOM   4201  NH2 ARG B 173      58.081   8.448  68.919  1.00181.19           N  
ATOM   4202  N   LEU B 174      64.589   3.989  65.607  1.00 71.32           N  
ATOM   4203  CA  LEU B 174      65.323   3.753  64.383  1.00 71.32           C  
ATOM   4204  C   LEU B 174      65.009   2.432  63.744  1.00 71.32           C  
ATOM   4205  O   LEU B 174      64.750   2.378  62.542  1.00 71.32           O  
ATOM   4206  CB  LEU B 174      66.848   3.799  64.588  1.00 71.32           C  
ATOM   4207  CG  LEU B 174      67.660   3.451  63.324  1.00 71.32           C  
ATOM   4208  CD1 LEU B 174      67.397   4.445  62.181  1.00 71.32           C  
ATOM   4209  CD2 LEU B 174      69.154   3.304  63.650  1.00 71.32           C  
ATOM   4210  N   GLN B 175      65.012   1.331  64.512  1.00 43.48           N  
ATOM   4211  CA  GLN B 175      64.744   0.046  63.934  1.00 43.48           C  
ATOM   4212  C   GLN B 175      63.344   0.066  63.435  1.00 43.48           C  
ATOM   4213  O   GLN B 175      63.019  -0.579  62.442  1.00 43.48           O  
ATOM   4214  CB  GLN B 175      64.875  -1.124  64.926  1.00 43.48           C  
ATOM   4215  CG  GLN B 175      66.316  -1.382  65.370  1.00 43.48           C  
ATOM   4216  CD  GLN B 175      66.319  -2.580  66.308  1.00 43.48           C  
ATOM   4217  NE2 GLN B 175      67.511  -2.892  66.886  1.00 43.48           N  
ATOM   4218  OE1 GLN B 175      65.293  -3.226  66.518  1.00 43.48           O  
ATOM   4219  N   GLN B 176      62.482   0.839  64.113  1.00 75.07           N  
ATOM   4220  CA  GLN B 176      61.095   0.871  63.781  1.00 75.07           C  
ATOM   4221  C   GLN B 176      60.972   1.244  62.336  1.00 75.07           C  
ATOM   4222  O   GLN B 176      60.173   0.646  61.622  1.00 75.07           O  
ATOM   4223  CB  GLN B 176      60.329   1.907  64.618  1.00 75.07           C  
ATOM   4224  CG  GLN B 176      58.818   1.930  64.390  1.00 75.07           C  
ATOM   4225  CD  GLN B 176      58.260   3.011  65.305  1.00 75.07           C  
ATOM   4226  NE2 GLN B 176      58.938   3.224  66.463  1.00 75.07           N  
ATOM   4227  OE1 GLN B 176      57.253   3.649  65.000  1.00 75.07           O  
ATOM   4228  N   PHE B 177      61.733   2.250  61.859  1.00 75.44           N  
ATOM   4229  CA  PHE B 177      61.678   2.610  60.467  1.00 75.44           C  
ATOM   4230  C   PHE B 177      62.314   1.571  59.601  1.00 75.44           C  
ATOM   4231  O   PHE B 177      61.747   1.143  58.599  1.00 75.44           O  
ATOM   4232  CB  PHE B 177      62.386   3.929  60.129  1.00 75.44           C  
ATOM   4233  CG  PHE B 177      62.236   4.067  58.654  1.00 75.44           C  
ATOM   4234  CD1 PHE B 177      61.055   4.522  58.117  1.00 75.44           C  
ATOM   4235  CD2 PHE B 177      63.266   3.732  57.806  1.00 75.44           C  
ATOM   4236  CE1 PHE B 177      60.904   4.646  56.757  1.00 75.44           C  
ATOM   4237  CE2 PHE B 177      63.120   3.854  56.444  1.00 75.44           C  
ATOM   4238  CZ  PHE B 177      61.937   4.312  55.916  1.00 75.44           C  
ATOM   4239  N   GLN B 178      63.513   1.114  59.990  1.00134.55           N  
ATOM   4240  CA  GLN B 178      64.283   0.216  59.189  1.00134.55           C  
ATOM   4241  C   GLN B 178      63.546  -1.073  58.993  1.00134.55           C  
ATOM   4242  O   GLN B 178      63.755  -1.750  57.990  1.00134.55           O  
ATOM   4243  CB  GLN B 178      65.722   0.043  59.712  1.00134.55           C  
ATOM   4244  CG  GLN B 178      65.857  -0.420  61.160  1.00134.55           C  
ATOM   4245  CD  GLN B 178      67.281  -0.073  61.581  1.00134.55           C  
ATOM   4246  NE2 GLN B 178      68.261  -0.353  60.681  1.00134.55           N  
ATOM   4247  OE1 GLN B 178      67.516   0.445  62.671  1.00134.55           O  
ATOM   4248  N   GLU B 179      62.696  -1.472  59.957  1.00102.32           N  
ATOM   4249  CA  GLU B 179      61.923  -2.681  59.845  1.00102.32           C  
ATOM   4250  C   GLU B 179      60.910  -2.551  58.735  1.00102.32           C  
ATOM   4251  O   GLU B 179      60.787  -3.442  57.894  1.00102.32           O  
ATOM   4252  CB  GLU B 179      61.105  -2.972  61.115  1.00102.32           C  
ATOM   4253  CG  GLU B 179      61.927  -3.090  62.402  1.00102.32           C  
ATOM   4254  CD  GLU B 179      62.927  -4.228  62.269  1.00102.32           C  
ATOM   4255  OE1 GLU B 179      63.997  -3.999  61.644  1.00102.32           O  
ATOM   4256  OE2 GLU B 179      62.645  -5.335  62.798  1.00102.32           O1-
ATOM   4257  N   LEU B 180      60.173  -1.419  58.698  1.00121.43           N  
ATOM   4258  CA  LEU B 180      59.117  -1.179  57.746  1.00121.43           C  
ATOM   4259  C   LEU B 180      59.664  -1.087  56.363  1.00121.43           C  
ATOM   4260  O   LEU B 180      58.989  -1.433  55.393  1.00121.43           O  
ATOM   4261  CB  LEU B 180      58.279   0.080  58.015  1.00121.43           C  
ATOM   4262  CG  LEU B 180      57.232  -0.114  59.124  1.00121.43           C  
ATOM   4263  CD1 LEU B 180      57.884  -0.334  60.490  1.00121.43           C  
ATOM   4264  CD2 LEU B 180      56.194   1.015  59.117  1.00121.43           C  
ATOM   4265  N   LYS B 181      60.923  -0.642  56.250  1.00 96.93           N  
ATOM   4266  CA  LYS B 181      61.635  -0.466  55.015  1.00 96.93           C  
ATOM   4267  C   LYS B 181      61.616  -1.778  54.303  1.00 96.93           C  
ATOM   4268  O   LYS B 181      61.747  -1.852  53.083  1.00 96.93           O  
ATOM   4269  CB  LYS B 181      63.100  -0.096  55.272  1.00 96.93           C  
ATOM   4270  CG  LYS B 181      63.932   0.113  54.009  1.00 96.93           C  
ATOM   4271  CD  LYS B 181      65.268   0.798  54.297  1.00 96.93           C  
ATOM   4272  CE  LYS B 181      66.022   0.183  55.478  1.00 96.93           C  
ATOM   4273  NZ  LYS B 181      67.291   0.913  55.695  1.00 96.93           N1+
ATOM   4274  N   ALA B 182      61.437  -2.857  55.078  1.00101.72           N  
ATOM   4275  CA  ALA B 182      61.371  -4.198  54.585  1.00101.72           C  
ATOM   4276  C   ALA B 182      60.257  -4.279  53.528  1.00101.72           C  
ATOM   4277  O   ALA B 182      60.364  -5.153  52.673  1.00101.72           O  
ATOM   4278  CB  ALA B 182      61.063  -5.231  55.677  1.00101.72           C  
ATOM   4279  N   MET B 183      59.186  -3.408  53.535  1.00187.36           N  
ATOM   4280  CA  MET B 183      58.052  -3.336  52.621  1.00187.36           C  
ATOM   4281  C   MET B 183      58.690  -3.200  51.265  1.00187.36           C  
ATOM   4282  O   MET B 183      58.080  -3.470  50.230  1.00187.36           O  
ATOM   4283  CB  MET B 183      57.188  -2.091  52.898  1.00187.36           C  
ATOM   4284  CG  MET B 183      55.924  -1.951  52.050  1.00187.36           C  
ATOM   4285  SD  MET B 183      54.840  -0.589  52.585  1.00187.36           S  
ATOM   4286  CE  MET B 183      53.853  -0.539  51.063  1.00187.36           C  
ATOM   4287  N   TYR B 184      59.934  -2.690  51.238  1.00158.16           N  
ATOM   4288  CA  TYR B 184      60.673  -2.674  50.011  1.00158.16           C  
ATOM   4289  C   TYR B 184      60.673  -4.077  49.532  1.00158.16           C  
ATOM   4290  O   TYR B 184      61.074  -4.981  50.258  1.00158.16           O  
ATOM   4291  CB  TYR B 184      62.139  -2.234  50.210  1.00158.16           C  
ATOM   4292  CG  TYR B 184      62.824  -2.172  48.886  1.00158.16           C  
ATOM   4293  CD1 TYR B 184      62.782  -1.017  48.138  1.00158.16           C  
ATOM   4294  CD2 TYR B 184      63.514  -3.257  48.393  1.00158.16           C  
ATOM   4295  CE1 TYR B 184      63.412  -0.947  46.919  1.00158.16           C  
ATOM   4296  CE2 TYR B 184      64.146  -3.193  47.171  1.00158.16           C  
ATOM   4297  CZ  TYR B 184      64.094  -2.035  46.432  1.00158.16           C  
ATOM   4298  OH  TYR B 184      64.737  -1.954  45.178  1.00158.16           O  
ATOM   4299  N   ALA B 185      60.201  -4.300  48.294  1.00193.31           N  
ATOM   4300  CA  ALA B 185      60.143  -5.652  47.842  1.00193.31           C  
ATOM   4301  C   ALA B 185      59.276  -5.708  46.659  1.00193.31           C  
ATOM   4302  O   ALA B 185      59.125  -4.766  45.883  1.00193.31           O  
ATOM   4303  CB  ALA B 185      59.481  -6.647  48.817  1.00193.31           C  
ATOM   4304  N   GLY B 186      58.623  -6.867  46.563  1.00102.48           N  
ATOM   4305  CA  GLY B 186      57.712  -7.178  45.525  1.00102.48           C  
ATOM   4306  C   GLY B 186      56.666  -6.121  45.555  1.00102.48           C  
ATOM   4307  O   GLY B 186      55.987  -5.947  44.548  1.00102.48           O  
ATOM   4308  N   VAL B 187      56.484  -5.436  46.717  1.00 99.63           N  
ATOM   4309  CA  VAL B 187      55.439  -4.468  46.881  1.00 99.63           C  
ATOM   4310  C   VAL B 187      55.662  -3.313  45.964  1.00 99.63           C  
ATOM   4311  O   VAL B 187      56.161  -2.258  46.355  1.00 99.63           O  
ATOM   4312  CB  VAL B 187      55.325  -3.943  48.281  1.00 99.63           C  
ATOM   4313  CG1 VAL B 187      54.237  -2.857  48.305  1.00 99.63           C  
ATOM   4314  CG2 VAL B 187      55.045  -5.127  49.226  1.00 99.63           C  
ATOM   4315  N   THR B 188      55.202  -3.495  44.715  1.00102.96           N  
ATOM   4316  CA  THR B 188      55.298  -2.544  43.662  1.00102.96           C  
ATOM   4317  C   THR B 188      54.032  -1.775  43.798  1.00102.96           C  
ATOM   4318  O   THR B 188      53.243  -2.044  44.702  1.00102.96           O  
ATOM   4319  CB  THR B 188      55.303  -3.194  42.302  1.00102.96           C  
ATOM   4320  CG2 THR B 188      55.603  -2.130  41.231  1.00102.96           C  
ATOM   4321  OG1 THR B 188      56.310  -4.193  42.244  1.00102.96           O  
ATOM   4322  N   GLU B 189      53.800  -0.790  42.920  1.00 47.59           N  
ATOM   4323  CA  GLU B 189      52.601  -0.029  43.038  1.00 47.59           C  
ATOM   4324  C   GLU B 189      51.444  -0.957  42.852  1.00 47.59           C  
ATOM   4325  O   GLU B 189      50.487  -0.927  43.624  1.00 47.59           O  
ATOM   4326  CB  GLU B 189      52.504   1.090  41.983  1.00 47.59           C  
ATOM   4327  CG  GLU B 189      51.242   1.953  42.083  1.00 47.59           C  
ATOM   4328  CD  GLU B 189      51.342   3.029  41.008  1.00 47.59           C  
ATOM   4329  OE1 GLU B 189      52.491   3.363  40.619  1.00 47.59           O  
ATOM   4330  OE2 GLU B 189      50.276   3.534  40.563  1.00 47.59           O1-
ATOM   4331  N   GLU B 190      51.531  -1.843  41.846  1.00 48.50           N  
ATOM   4332  CA  GLU B 190      50.458  -2.742  41.538  1.00 48.50           C  
ATOM   4333  C   GLU B 190      50.231  -3.665  42.693  1.00 48.50           C  
ATOM   4334  O   GLU B 190      49.093  -4.021  42.994  1.00 48.50           O  
ATOM   4335  CB  GLU B 190      50.723  -3.569  40.261  1.00 48.50           C  
ATOM   4336  CG  GLU B 190      52.037  -4.354  40.269  1.00 48.50           C  
ATOM   4337  CD  GLU B 190      52.235  -4.951  38.877  1.00 48.50           C  
ATOM   4338  OE1 GLU B 190      51.368  -5.758  38.450  1.00 48.50           O  
ATOM   4339  OE2 GLU B 190      53.252  -4.601  38.221  1.00 48.50           O1-
ATOM   4340  N   ASP B 191      51.313  -4.083  43.372  1.00 47.20           N  
ATOM   4341  CA  ASP B 191      51.163  -5.000  44.463  1.00 47.20           C  
ATOM   4342  C   ASP B 191      50.392  -4.343  45.566  1.00 47.20           C  
ATOM   4343  O   ASP B 191      49.552  -4.972  46.209  1.00 47.20           O  
ATOM   4344  CB  ASP B 191      52.512  -5.499  45.001  1.00 47.20           C  
ATOM   4345  CG  ASP B 191      53.095  -6.395  43.913  1.00 47.20           C  
ATOM   4346  OD1 ASP B 191      52.746  -6.184  42.720  1.00 47.20           O  
ATOM   4347  OD2 ASP B 191      53.875  -7.318  44.261  1.00 47.20           O1-
ATOM   4348  N   LEU B 192      50.657  -3.047  45.807  1.00 54.44           N  
ATOM   4349  CA  LEU B 192      49.983  -2.334  46.853  1.00 54.44           C  
ATOM   4350  C   LEU B 192      48.523  -2.250  46.505  1.00 54.44           C  
ATOM   4351  O   LEU B 192      47.652  -2.395  47.364  1.00 54.44           O  
ATOM   4352  CB  LEU B 192      50.541  -0.910  47.026  1.00 54.44           C  
ATOM   4353  CG  LEU B 192      50.040  -0.192  48.288  1.00 54.44           C  
ATOM   4354  CD1 LEU B 192      50.527  -0.911  49.559  1.00 54.44           C  
ATOM   4355  CD2 LEU B 192      50.423   1.297  48.266  1.00 54.44           C  
ATOM   4356  N   VAL B 193      48.211  -2.036  45.213  1.00 39.59           N  
ATOM   4357  CA  VAL B 193      46.840  -1.915  44.797  1.00 39.59           C  
ATOM   4358  C   VAL B 193      46.136  -3.191  45.140  1.00 39.59           C  
ATOM   4359  O   VAL B 193      44.991  -3.174  45.591  1.00 39.59           O  
ATOM   4360  CB  VAL B 193      46.693  -1.719  43.319  1.00 39.59           C  
ATOM   4361  CG1 VAL B 193      45.194  -1.726  42.973  1.00 39.59           C  
ATOM   4362  CG2 VAL B 193      47.424  -0.426  42.922  1.00 39.59           C  
ATOM   4363  N   GLU B 194      46.816  -4.331  44.926  1.00 85.61           N  
ATOM   4364  CA  GLU B 194      46.249  -5.623  45.193  1.00 85.61           C  
ATOM   4365  C   GLU B 194      45.978  -5.727  46.658  1.00 85.61           C  
ATOM   4366  O   GLU B 194      44.955  -6.262  47.075  1.00 85.61           O  
ATOM   4367  CB  GLU B 194      47.216  -6.774  44.869  1.00 85.61           C  
ATOM   4368  CG  GLU B 194      47.556  -6.899  43.385  1.00 85.61           C  
ATOM   4369  CD  GLU B 194      46.257  -7.184  42.651  1.00 85.61           C  
ATOM   4370  OE1 GLU B 194      45.786  -8.349  42.710  1.00 85.61           O  
ATOM   4371  OE2 GLU B 194      45.709  -6.234  42.030  1.00 85.61           O1-
ATOM   4372  N   ASN B 195      46.908  -5.205  47.475  1.00 73.14           N  
ATOM   4373  CA  ASN B 195      46.816  -5.295  48.903  1.00 73.14           C  
ATOM   4374  C   ASN B 195      45.588  -4.562  49.333  1.00 73.14           C  
ATOM   4375  O   ASN B 195      44.916  -4.959  50.283  1.00 73.14           O  
ATOM   4376  CB  ASN B 195      48.009  -4.614  49.600  1.00 73.14           C  
ATOM   4377  CG  ASN B 195      49.302  -5.261  49.120  1.00 73.14           C  
ATOM   4378  ND2 ASN B 195      49.315  -6.616  49.025  1.00 73.14           N  
ATOM   4379  OD1 ASN B 195      50.282  -4.574  48.837  1.00 73.14           O  
ATOM   4380  N   LEU B 196      45.300  -3.430  48.668  1.00 66.90           N  
ATOM   4381  CA  LEU B 196      44.149  -2.633  48.976  1.00 66.90           C  
ATOM   4382  C   LEU B 196      42.919  -3.375  48.552  1.00 66.90           C  
ATOM   4383  O   LEU B 196      41.850  -3.221  49.141  1.00 66.90           O  
ATOM   4384  CB  LEU B 196      44.155  -1.264  48.275  1.00 66.90           C  
ATOM   4385  CG  LEU B 196      42.931  -0.404  48.634  1.00 66.90           C  
ATOM   4386  CD1 LEU B 196      42.910  -0.088  50.138  1.00 66.90           C  
ATOM   4387  CD2 LEU B 196      42.848   0.858  47.759  1.00 66.90           C  
ATOM   4388  N   ARG B 197      43.039  -4.166  47.470  1.00 72.61           N  
ATOM   4389  CA  ARG B 197      41.946  -4.920  46.923  1.00 72.61           C  
ATOM   4390  C   ARG B 197      41.485  -5.917  47.939  1.00 72.61           C  
ATOM   4391  O   ARG B 197      40.293  -6.047  48.219  1.00 72.61           O  
ATOM   4392  CB  ARG B 197      42.400  -5.711  45.684  1.00 72.61           C  
ATOM   4393  CG  ARG B 197      41.296  -6.434  44.916  1.00 72.61           C  
ATOM   4394  CD  ARG B 197      41.857  -7.314  43.797  1.00 72.61           C  
ATOM   4395  NE  ARG B 197      42.761  -6.457  42.975  1.00 72.61           N  
ATOM   4396  CZ  ARG B 197      42.541  -6.292  41.639  1.00 72.61           C  
ATOM   4397  NH1 ARG B 197      41.467  -6.887  41.042  1.00 72.61           N1+
ATOM   4398  NH2 ARG B 197      43.400  -5.529  40.901  1.00 72.61           N  
ATOM   4399  N   TYR B 198      42.453  -6.620  48.547  1.00 86.12           N  
ATOM   4400  CA  TYR B 198      42.222  -7.676  49.486  1.00 86.12           C  
ATOM   4401  C   TYR B 198      41.519  -7.073  50.660  1.00 86.12           C  
ATOM   4402  O   TYR B 198      40.553  -7.628  51.181  1.00 86.12           O  
ATOM   4403  CB  TYR B 198      43.571  -8.225  49.979  1.00 86.12           C  
ATOM   4404  CG  TYR B 198      43.420  -9.554  50.629  1.00 86.12           C  
ATOM   4405  CD1 TYR B 198      43.463 -10.684  49.848  1.00 86.12           C  
ATOM   4406  CD2 TYR B 198      43.260  -9.692  51.989  1.00 86.12           C  
ATOM   4407  CE1 TYR B 198      43.343 -11.932  50.406  1.00 86.12           C  
ATOM   4408  CE2 TYR B 198      43.138 -10.941  52.555  1.00 86.12           C  
ATOM   4409  CZ  TYR B 198      43.182 -12.064  51.763  1.00 86.12           C  
ATOM   4410  OH  TYR B 198      43.062 -13.348  52.338  1.00 86.12           O  
ATOM   4411  N   PHE B 199      42.005  -5.896  51.093  1.00 89.97           N  
ATOM   4412  CA  PHE B 199      41.495  -5.197  52.235  1.00 89.97           C  
ATOM   4413  C   PHE B 199      40.079  -4.765  52.001  1.00 89.97           C  
ATOM   4414  O   PHE B 199      39.212  -4.972  52.850  1.00 89.97           O  
ATOM   4415  CB  PHE B 199      42.347  -3.956  52.552  1.00 89.97           C  
ATOM   4416  CG  PHE B 199      41.763  -3.288  53.743  1.00 89.97           C  
ATOM   4417  CD1 PHE B 199      41.993  -3.800  54.998  1.00 89.97           C  
ATOM   4418  CD2 PHE B 199      40.975  -2.171  53.607  1.00 89.97           C  
ATOM   4419  CE1 PHE B 199      41.455  -3.196  56.109  1.00 89.97           C  
ATOM   4420  CE2 PHE B 199      40.434  -1.562  54.716  1.00 89.97           C  
ATOM   4421  CZ  PHE B 199      40.676  -2.073  55.967  1.00 89.97           C  
ATOM   4422  N   LEU B 200      39.810  -4.164  50.828  1.00 62.53           N  
ATOM   4423  CA  LEU B 200      38.513  -3.647  50.488  1.00 62.53           C  
ATOM   4424  C   LEU B 200      37.525  -4.768  50.422  1.00 62.53           C  
ATOM   4425  O   LEU B 200      36.429  -4.685  50.974  1.00 62.53           O  
ATOM   4426  CB  LEU B 200      38.521  -2.967  49.105  1.00 62.53           C  
ATOM   4427  CG  LEU B 200      39.355  -1.673  49.056  1.00 62.53           C  
ATOM   4428  CD1 LEU B 200      39.394  -1.075  47.640  1.00 62.53           C  
ATOM   4429  CD2 LEU B 200      38.840  -0.660  50.090  1.00 62.53           C  
ATOM   4430  N   GLU B 201      37.921  -5.882  49.787  1.00 71.24           N  
ATOM   4431  CA  GLU B 201      37.018  -6.967  49.548  1.00 71.24           C  
ATOM   4432  C   GLU B 201      36.474  -7.479  50.847  1.00 71.24           C  
ATOM   4433  O   GLU B 201      35.328  -7.917  50.903  1.00 71.24           O  
ATOM   4434  CB  GLU B 201      37.697  -8.131  48.806  1.00 71.24           C  
ATOM   4435  CG  GLU B 201      38.021  -7.799  47.345  1.00 71.24           C  
ATOM   4436  CD  GLU B 201      38.870  -8.919  46.760  1.00 71.24           C  
ATOM   4437  OE1 GLU B 201      39.461  -9.694  47.557  1.00 71.24           O  
ATOM   4438  OE2 GLU B 201      38.943  -9.007  45.504  1.00 71.24           O1-
ATOM   4439  N   ARG B 202      37.314  -7.559  51.891  1.00233.85           N  
ATOM   4440  CA  ARG B 202      36.892  -8.014  53.188  1.00233.85           C  
ATOM   4441  C   ARG B 202      36.237  -6.977  54.075  1.00233.85           C  
ATOM   4442  O   ARG B 202      35.449  -7.341  54.945  1.00233.85           O  
ATOM   4443  CB  ARG B 202      38.032  -8.723  53.924  1.00233.85           C  
ATOM   4444  CG  ARG B 202      38.330 -10.042  53.209  1.00233.85           C  
ATOM   4445  CD  ARG B 202      39.702 -10.646  53.479  1.00233.85           C  
ATOM   4446  NE  ARG B 202      39.773 -11.910  52.694  1.00233.85           N  
ATOM   4447  CZ  ARG B 202      40.104 -11.876  51.371  1.00233.85           C  
ATOM   4448  NH1 ARG B 202      40.326 -10.681  50.748  1.00233.85           N1+
ATOM   4449  NH2 ARG B 202      40.229 -13.042  50.675  1.00233.85           N  
ATOM   4450  N   VAL B 203      36.664  -5.694  53.999  1.00139.54           N  
ATOM   4451  CA  VAL B 203      36.122  -4.622  54.810  1.00139.54           C  
ATOM   4452  C   VAL B 203      34.843  -4.024  54.281  1.00139.54           C  
ATOM   4453  O   VAL B 203      33.908  -3.759  55.034  1.00139.54           O  
ATOM   4454  CB  VAL B 203      37.093  -3.492  54.990  1.00139.54           C  
ATOM   4455  CG1 VAL B 203      37.358  -2.839  53.622  1.00139.54           C  
ATOM   4456  CG2 VAL B 203      36.528  -2.529  56.050  1.00139.54           C  
ATOM   4457  N   ILE B 204      34.778  -3.775  52.958  1.00 84.04           N  
ATOM   4458  CA  ILE B 204      33.647  -3.119  52.359  1.00 84.04           C  
ATOM   4459  C   ILE B 204      32.367  -3.880  52.554  1.00 84.04           C  
ATOM   4460  O   ILE B 204      31.388  -3.225  52.910  1.00 84.04           O  
ATOM   4461  CB  ILE B 204      33.795  -2.905  50.882  1.00 84.04           C  
ATOM   4462  CG1 ILE B 204      34.944  -1.928  50.601  1.00 84.04           C  
ATOM   4463  CG2 ILE B 204      32.440  -2.443  50.318  1.00 84.04           C  
ATOM   4464  CD1 ILE B 204      35.271  -1.815  49.117  1.00 84.04           C  
ATOM   4465  N   PRO B 205      32.238  -5.174  52.341  1.00 78.25           N  
ATOM   4466  CA  PRO B 205      30.966  -5.818  52.518  1.00 78.25           C  
ATOM   4467  C   PRO B 205      30.381  -5.572  53.879  1.00 78.25           C  
ATOM   4468  O   PRO B 205      29.176  -5.351  53.967  1.00 78.25           O  
ATOM   4469  CB  PRO B 205      31.209  -7.307  52.274  1.00 78.25           C  
ATOM   4470  CG  PRO B 205      32.682  -7.493  52.669  1.00 78.25           C  
ATOM   4471  CD  PRO B 205      33.323  -6.148  52.303  1.00 78.25           C  
ATOM   4472  N   VAL B 206      31.194  -5.620  54.952  1.00113.89           N  
ATOM   4473  CA  VAL B 206      30.677  -5.387  56.269  1.00113.89           C  
ATOM   4474  C   VAL B 206      30.311  -3.944  56.411  1.00113.89           C  
ATOM   4475  O   VAL B 206      29.383  -3.602  57.143  1.00113.89           O  
ATOM   4476  CB  VAL B 206      31.601  -5.800  57.381  1.00113.89           C  
ATOM   4477  CG1 VAL B 206      32.947  -5.083  57.229  1.00113.89           C  
ATOM   4478  CG2 VAL B 206      30.893  -5.515  58.717  1.00113.89           C  
ATOM   4479  N   CYS B 207      31.029  -3.055  55.702  1.00 51.75           N  
ATOM   4480  CA  CYS B 207      30.794  -1.649  55.821  1.00 51.75           C  
ATOM   4481  C   CYS B 207      29.370  -1.378  55.485  1.00 51.75           C  
ATOM   4482  O   CYS B 207      28.706  -0.665  56.224  1.00 51.75           O  
ATOM   4483  CB  CYS B 207      31.650  -0.817  54.847  1.00 51.75           C  
ATOM   4484  SG  CYS B 207      33.429  -0.932  55.200  1.00 51.75           S  
ATOM   4485  N   GLU B 208      28.849  -1.942  54.381  1.00113.38           N  
ATOM   4486  CA  GLU B 208      27.494  -1.678  53.992  1.00113.38           C  
ATOM   4487  C   GLU B 208      26.519  -2.236  54.983  1.00113.38           C  
ATOM   4488  O   GLU B 208      25.499  -1.609  55.261  1.00113.38           O  
ATOM   4489  CB  GLU B 208      27.177  -2.139  52.555  1.00113.38           C  
ATOM   4490  CG  GLU B 208      27.554  -3.581  52.215  1.00113.38           C  
ATOM   4491  CD  GLU B 208      27.472  -3.706  50.696  1.00113.38           C  
ATOM   4492  OE1 GLU B 208      27.688  -2.672  50.008  1.00113.38           O  
ATOM   4493  OE2 GLU B 208      27.197  -4.832  50.205  1.00113.38           O1-
ATOM   4494  N   GLU B 209      26.804  -3.417  55.565  1.00 92.44           N  
ATOM   4495  CA  GLU B 209      25.870  -3.962  56.510  1.00 92.44           C  
ATOM   4496  C   GLU B 209      25.748  -2.969  57.625  1.00 92.44           C  
ATOM   4497  O   GLU B 209      24.651  -2.658  58.085  1.00 92.44           O  
ATOM   4498  CB  GLU B 209      26.343  -5.296  57.119  1.00 92.44           C  
ATOM   4499  CG  GLU B 209      25.356  -5.889  58.128  1.00 92.44           C  
ATOM   4500  CD  GLU B 209      25.937  -7.193  58.659  1.00 92.44           C  
ATOM   4501  OE1 GLU B 209      26.793  -7.130  59.582  1.00 92.44           O  
ATOM   4502  OE2 GLU B 209      25.532  -8.272  58.147  1.00 92.44           O1-
ATOM   4503  N   GLU B 210      26.902  -2.438  58.059  1.00136.12           N  
ATOM   4504  CA  GLU B 210      27.054  -1.481  59.114  1.00136.12           C  
ATOM   4505  C   GLU B 210      26.591  -0.125  58.653  1.00136.12           C  
ATOM   4506  O   GLU B 210      26.311   0.749  59.470  1.00136.12           O  
ATOM   4507  CB  GLU B 210      28.513  -1.375  59.586  1.00136.12           C  
ATOM   4508  CG  GLU B 210      29.155  -2.729  59.927  1.00136.12           C  
ATOM   4509  CD  GLU B 210      28.387  -3.473  61.019  1.00136.12           C  
ATOM   4510  OE1 GLU B 210      27.180  -3.190  61.242  1.00136.12           O  
ATOM   4511  OE2 GLU B 210      29.016  -4.367  61.646  1.00136.12           O1-
ATOM   4512  N   ASN B 211      26.494   0.078  57.323  1.00 91.93           N  
ATOM   4513  CA  ASN B 211      26.172   1.333  56.693  1.00 91.93           C  
ATOM   4514  C   ASN B 211      27.224   2.404  56.941  1.00 91.93           C  
ATOM   4515  O   ASN B 211      26.927   3.408  57.587  1.00 91.93           O  
ATOM   4516  CB  ASN B 211      24.809   1.882  57.150  1.00 91.93           C  
ATOM   4517  CG  ASN B 211      24.344   2.906  56.127  1.00 91.93           C  
ATOM   4518  ND2 ASN B 211      23.439   3.826  56.557  1.00 91.93           N  
ATOM   4519  OD1 ASN B 211      24.771   2.885  54.974  1.00 91.93           O  
ATOM   4520  N   ILE B 212      28.483   2.213  56.445  1.00 98.55           N  
ATOM   4521  CA  ILE B 212      29.559   3.186  56.620  1.00 98.55           C  
ATOM   4522  C   ILE B 212      30.428   3.346  55.345  1.00 98.55           C  
ATOM   4523  O   ILE B 212      30.428   2.429  54.524  1.00 98.55           O  
ATOM   4524  CB  ILE B 212      30.464   2.797  57.759  1.00 98.55           C  
ATOM   4525  CG1 ILE B 212      29.650   2.761  59.063  1.00 98.55           C  
ATOM   4526  CG2 ILE B 212      31.665   3.755  57.812  1.00 98.55           C  
ATOM   4527  CD1 ILE B 212      30.398   2.139  60.242  1.00 98.55           C  
ATOM   4528  N   LYS B 213      31.168   4.512  55.141  1.00220.03           N  
ATOM   4529  CA  LYS B 213      32.050   4.844  53.976  1.00220.03           C  
ATOM   4530  C   LYS B 213      33.223   5.902  54.280  1.00220.03           C  
ATOM   4531  O   LYS B 213      33.181   6.440  55.377  1.00220.03           O  
ATOM   4532  CB  LYS B 213      31.263   5.465  52.810  1.00220.03           C  
ATOM   4533  CG  LYS B 213      30.205   4.535  52.220  1.00220.03           C  
ATOM   4534  CD  LYS B 213      29.164   5.249  51.355  1.00220.03           C  
ATOM   4535  CE  LYS B 213      28.194   4.288  50.665  1.00220.03           C  
ATOM   4536  NZ  LYS B 213      27.557   3.396  51.660  1.00220.03           N1+
ATOM   4537  N   MET B 214      34.291   6.171  53.362  1.00367.45           N  
ATOM   4538  CA  MET B 214      35.409   7.151  53.091  1.00367.45           C  
ATOM   4539  C   MET B 214      36.737   6.530  53.255  1.00367.45           C  
ATOM   4540  O   MET B 214      37.642   6.987  53.969  1.00367.45           O  
ATOM   4541  CB  MET B 214      35.325   8.555  53.750  1.00367.45           C  
ATOM   4542  CG  MET B 214      35.194   8.645  55.266  1.00367.45           C  
ATOM   4543  SD  MET B 214      35.618  10.269  55.966  1.00367.45           S  
ATOM   4544  CE  MET B 214      35.412   9.763  57.699  1.00367.45           C  
ATOM   4545  N   GLY B 215      36.903   5.558  52.356  1.00103.46           N  
ATOM   4546  CA  GLY B 215      38.014   4.698  52.374  1.00103.46           C  
ATOM   4547  C   GLY B 215      39.238   5.517  52.302  1.00103.46           C  
ATOM   4548  O   GLY B 215      40.233   5.175  52.938  1.00103.46           O  
ATOM   4549  N   ILE B 216      39.264   6.630  51.548  1.00136.87           N  
ATOM   4550  CA  ILE B 216      40.638   6.974  51.616  1.00136.87           C  
ATOM   4551  C   ILE B 216      41.006   8.400  51.422  1.00136.87           C  
ATOM   4552  O   ILE B 216      40.393   9.159  50.670  1.00136.87           O  
ATOM   4553  CB  ILE B 216      41.459   6.146  50.677  1.00136.87           C  
ATOM   4554  CG1 ILE B 216      42.947   6.248  51.033  1.00136.87           C  
ATOM   4555  CG2 ILE B 216      41.119   6.567  49.238  1.00136.87           C  
ATOM   4556  CD1 ILE B 216      43.795   5.187  50.339  1.00136.87           C  
ATOM   4557  N   HIS B 217      42.116   8.745  52.103  1.00 70.67           N  
ATOM   4558  CA  HIS B 217      42.736  10.030  52.062  1.00 70.67           C  
ATOM   4559  C   HIS B 217      43.867   9.902  51.088  1.00 70.67           C  
ATOM   4560  O   HIS B 217      44.615   8.926  51.099  1.00 70.67           O  
ATOM   4561  CB  HIS B 217      43.323  10.438  53.422  1.00 70.67           C  
ATOM   4562  CG  HIS B 217      43.775  11.863  53.470  1.00 70.67           C  
ATOM   4563  CD2 HIS B 217      45.023  12.393  53.358  1.00 70.67           C  
ATOM   4564  ND1 HIS B 217      42.925  12.930  53.655  1.00 70.67           N  
ATOM   4565  CE1 HIS B 217      43.696  14.047  53.644  1.00 70.67           C  
ATOM   4566  NE2 HIS B 217      44.975  13.771  53.466  1.00 70.67           N  
ATOM   4567  N   PRO B 218      43.993  10.879  50.238  1.00 94.16           N  
ATOM   4568  CA  PRO B 218      44.996  10.917  49.202  1.00 94.16           C  
ATOM   4569  C   PRO B 218      46.340  11.134  49.810  1.00 94.16           C  
ATOM   4570  O   PRO B 218      46.423  11.394  51.007  1.00 94.16           O  
ATOM   4571  CB  PRO B 218      44.582  12.049  48.259  1.00 94.16           C  
ATOM   4572  CG  PRO B 218      43.571  12.879  49.071  1.00 94.16           C  
ATOM   4573  CD  PRO B 218      42.940  11.855  50.027  1.00 94.16           C  
ATOM   4574  N   ASP B 219      47.420  10.990  49.022  1.00164.85           N  
ATOM   4575  CA  ASP B 219      48.698  11.200  49.627  1.00164.85           C  
ATOM   4576  C   ASP B 219      49.240  12.566  49.355  1.00164.85           C  
ATOM   4577  O   ASP B 219      49.080  13.138  48.275  1.00164.85           O  
ATOM   4578  CB  ASP B 219      49.734  10.093  49.356  1.00164.85           C  
ATOM   4579  CG  ASP B 219      49.895   9.843  47.873  1.00164.85           C  
ATOM   4580  OD1 ASP B 219      49.763  10.797  47.062  1.00164.85           O  
ATOM   4581  OD2 ASP B 219      50.138   8.655  47.538  1.00164.85           O1-
ATOM   4582  N   ASP B 220      49.839  13.154  50.410  1.00 80.28           N  
ATOM   4583  CA  ASP B 220      50.454  14.444  50.307  1.00 80.28           C  
ATOM   4584  C   ASP B 220      51.838  14.320  50.855  1.00 80.28           C  
ATOM   4585  O   ASP B 220      52.043  13.911  51.998  1.00 80.28           O  
ATOM   4586  CB  ASP B 220      49.699  15.563  51.058  1.00 80.28           C  
ATOM   4587  CG  ASP B 220      49.611  15.232  52.541  1.00 80.28           C  
ATOM   4588  OD1 ASP B 220      49.670  14.023  52.892  1.00 80.28           O  
ATOM   4589  OD2 ASP B 220      49.470  16.194  53.343  1.00 80.28           O1-
ATOM   4590  N   PRO B 221      52.810  14.642  50.050  1.00 93.66           N  
ATOM   4591  CA  PRO B 221      52.623  15.108  48.705  1.00 93.66           C  
ATOM   4592  C   PRO B 221      52.090  14.011  47.836  1.00 93.66           C  
ATOM   4593  O   PRO B 221      52.211  12.836  48.174  1.00 93.66           O  
ATOM   4594  CB  PRO B 221      53.991  15.627  48.258  1.00 93.66           C  
ATOM   4595  CG  PRO B 221      54.990  14.936  49.203  1.00 93.66           C  
ATOM   4596  CD  PRO B 221      54.187  14.741  50.498  1.00 93.66           C  
ATOM   4597  N   PRO B 222      51.491  14.419  46.758  1.00120.79           N  
ATOM   4598  CA  PRO B 222      50.883  13.560  45.772  1.00120.79           C  
ATOM   4599  C   PRO B 222      51.879  12.905  44.864  1.00120.79           C  
ATOM   4600  O   PRO B 222      51.530  12.667  43.710  1.00120.79           O  
ATOM   4601  CB  PRO B 222      49.870  14.427  45.020  1.00120.79           C  
ATOM   4602  CG  PRO B 222      50.275  15.873  45.344  1.00120.79           C  
ATOM   4603  CD  PRO B 222      50.922  15.757  46.729  1.00120.79           C  
ATOM   4604  N   TRP B 223      53.140  12.705  45.292  1.00104.26           N  
ATOM   4605  CA  TRP B 223      54.082  12.069  44.412  1.00104.26           C  
ATOM   4606  C   TRP B 223      54.990  11.161  45.186  1.00104.26           C  
ATOM   4607  O   TRP B 223      55.089  11.235  46.409  1.00104.26           O  
ATOM   4608  CB  TRP B 223      54.951  13.074  43.636  1.00104.26           C  
ATOM   4609  CG  TRP B 223      55.598  14.122  44.509  1.00104.26           C  
ATOM   4610  CD1 TRP B 223      56.695  14.036  45.313  1.00104.26           C  
ATOM   4611  CD2 TRP B 223      55.121  15.471  44.615  1.00104.26           C  
ATOM   4612  CE2 TRP B 223      55.967  16.140  45.499  1.00104.26           C  
ATOM   4613  CE3 TRP B 223      54.061  16.099  44.028  1.00104.26           C  
ATOM   4614  NE1 TRP B 223      56.929  15.247  45.920  1.00104.26           N  
ATOM   4615  CZ2 TRP B 223      55.769  17.453  45.810  1.00104.26           C  
ATOM   4616  CZ3 TRP B 223      53.868  17.426  44.344  1.00104.26           C  
ATOM   4617  CH2 TRP B 223      54.703  18.092  45.216  1.00104.26           C  
ATOM   4618  N   GLU B 224      55.689  10.269  44.450  1.00 51.10           N  
ATOM   4619  CA  GLU B 224      56.557   9.285  45.031  1.00 51.10           C  
ATOM   4620  C   GLU B 224      57.687   9.955  45.732  1.00 51.10           C  
ATOM   4621  O   GLU B 224      58.268  10.925  45.246  1.00 51.10           O  
ATOM   4622  CB  GLU B 224      57.163   8.327  43.994  1.00 51.10           C  
ATOM   4623  CG  GLU B 224      56.124   7.437  43.316  1.00 51.10           C  
ATOM   4624  CD  GLU B 224      56.826   6.734  42.168  1.00 51.10           C  
ATOM   4625  OE1 GLU B 224      57.731   7.369  41.563  1.00 51.10           O  
ATOM   4626  OE2 GLU B 224      56.474   5.559  41.883  1.00 51.10           O1-
ATOM   4627  N   ILE B 225      58.001   9.444  46.936  1.00 60.20           N  
ATOM   4628  CA  ILE B 225      59.097   9.946  47.704  1.00 60.20           C  
ATOM   4629  C   ILE B 225      59.838   8.760  48.221  1.00 60.20           C  
ATOM   4630  O   ILE B 225      59.239   7.770  48.636  1.00 60.20           O  
ATOM   4631  CB  ILE B 225      58.673  10.762  48.892  1.00 60.20           C  
ATOM   4632  CG1 ILE B 225      57.823   9.911  49.851  1.00 60.20           C  
ATOM   4633  CG2 ILE B 225      57.970  12.027  48.375  1.00 60.20           C  
ATOM   4634  CD1 ILE B 225      57.582  10.572  51.207  1.00 60.20           C  
ATOM   4635  N   PHE B 226      61.179   8.842  48.209  1.00 85.03           N  
ATOM   4636  CA  PHE B 226      62.016   7.790  48.704  1.00 85.03           C  
ATOM   4637  C   PHE B 226      61.724   6.531  47.954  1.00 85.03           C  
ATOM   4638  O   PHE B 226      61.792   5.435  48.508  1.00 85.03           O  
ATOM   4639  CB  PHE B 226      61.831   7.501  50.203  1.00 85.03           C  
ATOM   4640  CG  PHE B 226      62.141   8.765  50.919  1.00 85.03           C  
ATOM   4641  CD1 PHE B 226      63.428   9.243  51.003  1.00 85.03           C  
ATOM   4642  CD2 PHE B 226      61.124   9.468  51.519  1.00 85.03           C  
ATOM   4643  CE1 PHE B 226      63.693  10.416  51.672  1.00 85.03           C  
ATOM   4644  CE2 PHE B 226      61.385  10.638  52.187  1.00 85.03           C  
ATOM   4645  CZ  PHE B 226      62.670  11.117  52.263  1.00 85.03           C  
ATOM   4646  N   GLY B 227      61.350   6.658  46.669  1.00 37.20           N  
ATOM   4647  CA  GLY B 227      61.168   5.501  45.845  1.00 37.20           C  
ATOM   4648  C   GLY B 227      60.092   4.654  46.434  1.00 37.20           C  
ATOM   4649  O   GLY B 227      59.969   3.477  46.096  1.00 37.20           O  
ATOM   4650  N   LEU B 228      59.265   5.224  47.326  1.00 91.74           N  
ATOM   4651  CA  LEU B 228      58.255   4.402  47.918  1.00 91.74           C  
ATOM   4652  C   LEU B 228      57.004   4.645  47.124  1.00 91.74           C  
ATOM   4653  O   LEU B 228      56.568   5.785  46.971  1.00 91.74           O  
ATOM   4654  CB  LEU B 228      58.027   4.746  49.398  1.00 91.74           C  
ATOM   4655  CG  LEU B 228      57.232   3.693  50.184  1.00 91.74           C  
ATOM   4656  CD1 LEU B 228      57.945   2.329  50.154  1.00 91.74           C  
ATOM   4657  CD2 LEU B 228      56.974   4.174  51.621  1.00 91.74           C  
ATOM   4658  N   PRO B 229      56.439   3.592  46.582  1.00186.12           N  
ATOM   4659  CA  PRO B 229      55.278   3.745  45.746  1.00186.12           C  
ATOM   4660  C   PRO B 229      54.027   4.135  46.464  1.00186.12           C  
ATOM   4661  O   PRO B 229      53.702   3.524  47.481  1.00186.12           O  
ATOM   4662  CB  PRO B 229      55.139   2.448  44.955  1.00186.12           C  
ATOM   4663  CG  PRO B 229      56.582   1.926  44.875  1.00186.12           C  
ATOM   4664  CD  PRO B 229      57.255   2.467  46.149  1.00186.12           C  
ATOM   4665  N   ARG B 230      53.283   5.107  45.892  1.00185.32           N  
ATOM   4666  CA  ARG B 230      52.087   5.627  46.492  1.00185.32           C  
ATOM   4667  C   ARG B 230      51.013   5.621  45.439  1.00185.32           C  
ATOM   4668  O   ARG B 230      51.195   6.199  44.368  1.00185.32           O  
ATOM   4669  CB  ARG B 230      52.299   7.086  46.920  1.00185.32           C  
ATOM   4670  CG  ARG B 230      53.558   7.244  47.777  1.00185.32           C  
ATOM   4671  CD  ARG B 230      53.896   8.681  48.156  1.00185.32           C  
ATOM   4672  NE  ARG B 230      52.989   9.043  49.276  1.00185.32           N  
ATOM   4673  CZ  ARG B 230      53.352   8.734  50.554  1.00185.32           C  
ATOM   4674  NH1 ARG B 230      54.585   8.204  50.793  1.00185.32           N1+
ATOM   4675  NH2 ARG B 230      52.481   8.930  51.585  1.00185.32           N  
ATOM   4676  N   ILE B 231      49.889   4.911  45.690  1.00 96.74           N  
ATOM   4677  CA  ILE B 231      48.835   4.826  44.708  1.00 96.74           C  
ATOM   4678  C   ILE B 231      47.956   6.047  44.557  1.00 96.74           C  
ATOM   4679  O   ILE B 231      47.920   6.651  43.486  1.00 96.74           O  
ATOM   4680  CB  ILE B 231      47.937   3.645  44.950  1.00 96.74           C  
ATOM   4681  CG1 ILE B 231      47.274   3.742  46.334  1.00 96.74           C  
ATOM   4682  CG2 ILE B 231      48.764   2.367  44.734  1.00 96.74           C  
ATOM   4683  CD1 ILE B 231      46.187   2.692  46.563  1.00 96.74           C  
ATOM   4684  N   THR B 232      47.265   6.486  45.634  1.00188.68           N  
ATOM   4685  CA  THR B 232      46.286   7.543  45.497  1.00188.68           C  
ATOM   4686  C   THR B 232      46.943   8.891  45.344  1.00188.68           C  
ATOM   4687  O   THR B 232      47.106   9.634  46.311  1.00188.68           O  
ATOM   4688  CB  THR B 232      45.346   7.599  46.669  1.00188.68           C  
ATOM   4689  CG2 THR B 232      46.135   7.710  47.989  1.00188.68           C  
ATOM   4690  OG1 THR B 232      44.438   8.677  46.511  1.00188.68           O  
ATOM   4691  N   LYS B 233      47.486   9.155  44.139  1.00238.35           N  
ATOM   4692  CA  LYS B 233      48.065  10.404  43.697  1.00238.35           C  
ATOM   4693  C   LYS B 233      47.158  11.277  42.884  1.00238.35           C  
ATOM   4694  O   LYS B 233      47.285  12.497  42.911  1.00238.35           O  
ATOM   4695  CB  LYS B 233      49.260  10.163  42.765  1.00238.35           C  
ATOM   4696  CG  LYS B 233      50.325   9.226  43.327  1.00238.35           C  
ATOM   4697  CD  LYS B 233      51.262   8.692  42.243  1.00238.35           C  
ATOM   4698  CE  LYS B 233      50.527   8.018  41.078  1.00238.35           C  
ATOM   4699  NZ  LYS B 233      49.969   6.714  41.504  1.00238.35           N1+
ATOM   4700  N   ASN B 234      46.289  10.673  42.046  1.00109.61           N  
ATOM   4701  CA  ASN B 234      45.584  11.480  41.089  1.00109.61           C  
ATOM   4702  C   ASN B 234      44.359  10.774  40.601  1.00109.61           C  
ATOM   4703  O   ASN B 234      43.967   9.726  41.110  1.00109.61           O  
ATOM   4704  CB  ASN B 234      46.433  11.869  39.859  1.00109.61           C  
ATOM   4705  CG  ASN B 234      46.817  10.644  39.032  1.00109.61           C  
ATOM   4706  ND2 ASN B 234      47.028   9.476  39.698  1.00109.61           N  
ATOM   4707  OD1 ASN B 234      46.937  10.730  37.811  1.00109.61           O  
ATOM   4708  N   LEU B 235      43.734  11.344  39.553  1.00119.76           N  
ATOM   4709  CA  LEU B 235      42.507  10.845  39.016  1.00119.76           C  
ATOM   4710  C   LEU B 235      42.735   9.433  38.583  1.00119.76           C  
ATOM   4711  O   LEU B 235      41.833   8.605  38.677  1.00119.76           O  
ATOM   4712  CB  LEU B 235      42.026  11.702  37.820  1.00119.76           C  
ATOM   4713  CG  LEU B 235      40.652  11.350  37.198  1.00119.76           C  
ATOM   4714  CD1 LEU B 235      40.256  12.391  36.138  1.00119.76           C  
ATOM   4715  CD2 LEU B 235      40.604   9.929  36.616  1.00119.76           C  
ATOM   4716  N   ALA B 236      43.951   9.118  38.097  1.00 53.32           N  
ATOM   4717  CA  ALA B 236      44.189   7.798  37.589  1.00 53.32           C  
ATOM   4718  C   ALA B 236      43.987   6.758  38.653  1.00 53.32           C  
ATOM   4719  O   ALA B 236      43.212   5.823  38.464  1.00 53.32           O  
ATOM   4720  CB  ALA B 236      45.622   7.635  37.062  1.00 53.32           C  
ATOM   4721  N   ASP B 237      44.650   6.902  39.816  1.00 81.63           N  
ATOM   4722  CA  ASP B 237      44.528   5.898  40.838  1.00 81.63           C  
ATOM   4723  C   ASP B 237      43.160   5.935  41.431  1.00 81.63           C  
ATOM   4724  O   ASP B 237      42.556   4.889  41.667  1.00 81.63           O  
ATOM   4725  CB  ASP B 237      45.510   6.077  42.005  1.00 81.63           C  
ATOM   4726  CG  ASP B 237      45.300   4.887  42.931  1.00 81.63           C  
ATOM   4727  OD1 ASP B 237      45.013   3.775  42.412  1.00 81.63           O  
ATOM   4728  OD2 ASP B 237      45.425   5.070  44.171  1.00 81.63           O1-
ATOM   4729  N   LEU B 238      42.618   7.152  41.648  1.00120.03           N  
ATOM   4730  CA  LEU B 238      41.352   7.268  42.311  1.00120.03           C  
ATOM   4731  C   LEU B 238      40.338   6.475  41.550  1.00120.03           C  
ATOM   4732  O   LEU B 238      39.551   5.748  42.149  1.00120.03           O  
ATOM   4733  CB  LEU B 238      40.848   8.720  42.474  1.00120.03           C  
ATOM   4734  CG  LEU B 238      41.441   9.477  43.685  1.00120.03           C  
ATOM   4735  CD1 LEU B 238      42.975   9.530  43.654  1.00120.03           C  
ATOM   4736  CD2 LEU B 238      40.804  10.872  43.833  1.00120.03           C  
ATOM   4737  N   LYS B 239      40.347   6.547  40.209  1.00 91.04           N  
ATOM   4738  CA  LYS B 239      39.393   5.756  39.488  1.00 91.04           C  
ATOM   4739  C   LYS B 239      39.666   4.306  39.729  1.00 91.04           C  
ATOM   4740  O   LYS B 239      38.739   3.504  39.835  1.00 91.04           O  
ATOM   4741  CB  LYS B 239      39.346   6.027  37.977  1.00 91.04           C  
ATOM   4742  CG  LYS B 239      38.423   7.201  37.642  1.00 91.04           C  
ATOM   4743  CD  LYS B 239      38.472   7.643  36.182  1.00 91.04           C  
ATOM   4744  CE  LYS B 239      37.318   8.571  35.802  1.00 91.04           C  
ATOM   4745  NZ  LYS B 239      36.073   7.793  35.607  1.00 91.04           N1+
ATOM   4746  N   ARG B 240      40.952   3.928  39.825  1.00116.12           N  
ATOM   4747  CA  ARG B 240      41.307   2.556  40.040  1.00116.12           C  
ATOM   4748  C   ARG B 240      40.812   2.104  41.382  1.00116.12           C  
ATOM   4749  O   ARG B 240      40.395   0.958  41.542  1.00116.12           O  
ATOM   4750  CB  ARG B 240      42.822   2.320  39.977  1.00116.12           C  
ATOM   4751  CG  ARG B 240      43.222   0.865  40.220  1.00116.12           C  
ATOM   4752  CD  ARG B 240      44.681   0.580  39.864  1.00116.12           C  
ATOM   4753  NE  ARG B 240      45.512   1.613  40.545  1.00116.12           N  
ATOM   4754  CZ  ARG B 240      46.829   1.760  40.215  1.00116.12           C  
ATOM   4755  NH1 ARG B 240      47.393   0.945  39.277  1.00116.12           N1+
ATOM   4756  NH2 ARG B 240      47.584   2.725  40.817  1.00116.12           N  
ATOM   4757  N   ILE B 241      40.850   2.991  42.395  1.00 52.67           N  
ATOM   4758  CA  ILE B 241      40.430   2.613  43.715  1.00 52.67           C  
ATOM   4759  C   ILE B 241      38.984   2.244  43.671  1.00 52.67           C  
ATOM   4760  O   ILE B 241      38.554   1.278  44.297  1.00 52.67           O  
ATOM   4761  CB  ILE B 241      40.611   3.706  44.725  1.00 52.67           C  
ATOM   4762  CG1 ILE B 241      42.110   4.012  44.870  1.00 52.67           C  
ATOM   4763  CG2 ILE B 241      39.936   3.280  46.040  1.00 52.67           C  
ATOM   4764  CD1 ILE B 241      42.406   5.255  45.702  1.00 52.67           C  
ATOM   4765  N   LEU B 242      38.193   3.017  42.917  1.00 63.31           N  
ATOM   4766  CA  LEU B 242      36.783   2.793  42.823  1.00 63.31           C  
ATOM   4767  C   LEU B 242      36.527   1.462  42.172  1.00 63.31           C  
ATOM   4768  O   LEU B 242      35.552   0.787  42.499  1.00 63.31           O  
ATOM   4769  CB  LEU B 242      36.091   3.900  42.008  1.00 63.31           C  
ATOM   4770  CG  LEU B 242      36.327   5.303  42.605  1.00 63.31           C  
ATOM   4771  CD1 LEU B 242      35.561   6.387  41.831  1.00 63.31           C  
ATOM   4772  CD2 LEU B 242      36.044   5.323  44.116  1.00 63.31           C  
ATOM   4773  N   SER B 243      37.388   1.059  41.213  1.00 48.83           N  
ATOM   4774  CA  SER B 243      37.188  -0.160  40.470  1.00 48.83           C  
ATOM   4775  C   SER B 243      37.403  -1.390  41.303  1.00 48.83           C  
ATOM   4776  O   SER B 243      36.789  -2.421  41.031  1.00 48.83           O  
ATOM   4777  CB  SER B 243      38.094  -0.280  39.228  1.00 48.83           C  
ATOM   4778  OG  SER B 243      39.443  -0.506  39.608  1.00 48.83           O  
ATOM   4779  N   LEU B 244      38.242  -1.318  42.356  1.00 57.46           N  
ATOM   4780  CA  LEU B 244      38.577  -2.497  43.112  1.00 57.46           C  
ATOM   4781  C   LEU B 244      37.307  -3.097  43.628  1.00 57.46           C  
ATOM   4782  O   LEU B 244      37.114  -4.310  43.561  1.00 57.46           O  
ATOM   4783  CB  LEU B 244      39.475  -2.178  44.316  1.00 57.46           C  
ATOM   4784  CG  LEU B 244      40.786  -1.473  43.915  1.00 57.46           C  
ATOM   4785  CD1 LEU B 244      41.687  -1.223  45.133  1.00 57.46           C  
ATOM   4786  CD2 LEU B 244      41.506  -2.224  42.784  1.00 57.46           C  
ATOM   4787  N   VAL B 245      36.409  -2.255  44.169  1.00 55.23           N  
ATOM   4788  CA  VAL B 245      35.117  -2.727  44.570  1.00 55.23           C  
ATOM   4789  C   VAL B 245      34.168  -1.648  44.166  1.00 55.23           C  
ATOM   4790  O   VAL B 245      34.275  -0.518  44.641  1.00 55.23           O  
ATOM   4791  CB  VAL B 245      34.988  -2.918  46.054  1.00 55.23           C  
ATOM   4792  CG1 VAL B 245      33.530  -3.278  46.381  1.00 55.23           C  
ATOM   4793  CG2 VAL B 245      35.997  -3.991  46.498  1.00 55.23           C  
ATOM   4794  N   ASP B 246      33.192  -1.954  43.289  1.00 57.10           N  
ATOM   4795  CA  ASP B 246      32.342  -0.878  42.875  1.00 57.10           C  
ATOM   4796  C   ASP B 246      31.182  -0.806  43.813  1.00 57.10           C  
ATOM   4797  O   ASP B 246      30.165  -1.468  43.618  1.00 57.10           O  
ATOM   4798  CB  ASP B 246      31.796  -1.015  41.446  1.00 57.10           C  
ATOM   4799  CG  ASP B 246      31.315   0.363  41.002  1.00 57.10           C  
ATOM   4800  OD1 ASP B 246      31.416   1.315  41.819  1.00 57.10           O  
ATOM   4801  OD2 ASP B 246      30.850   0.482  39.838  1.00 57.10           O1-
ATOM   4802  N   SER B 247      31.330  -0.002  44.884  1.00105.98           N  
ATOM   4803  CA  SER B 247      30.247   0.198  45.799  1.00105.98           C  
ATOM   4804  C   SER B 247      30.402   1.579  46.354  1.00105.98           C  
ATOM   4805  O   SER B 247      31.503   2.119  46.414  1.00105.98           O  
ATOM   4806  CB  SER B 247      30.190  -0.801  46.973  1.00105.98           C  
ATOM   4807  OG  SER B 247      31.248  -0.579  47.891  1.00105.98           O  
ATOM   4808  N   PRO B 248      29.310   2.164  46.753  1.00168.42           N  
ATOM   4809  CA  PRO B 248      29.289   3.510  47.262  1.00168.42           C  
ATOM   4810  C   PRO B 248      30.094   3.569  48.516  1.00168.42           C  
ATOM   4811  O   PRO B 248      30.572   4.644  48.870  1.00168.42           O  
ATOM   4812  CB  PRO B 248      27.817   3.829  47.509  1.00168.42           C  
ATOM   4813  CG  PRO B 248      27.059   2.873  46.569  1.00168.42           C  
ATOM   4814  CD  PRO B 248      27.993   1.662  46.414  1.00168.42           C  
ATOM   4815  N   ALA B 249      30.209   2.424  49.212  1.00 59.20           N  
ATOM   4816  CA  ALA B 249      30.919   2.289  50.450  1.00 59.20           C  
ATOM   4817  C   ALA B 249      32.375   2.534  50.218  1.00 59.20           C  
ATOM   4818  O   ALA B 249      33.065   3.063  51.086  1.00 59.20           O  
ATOM   4819  CB  ALA B 249      30.779   0.887  51.066  1.00 59.20           C  
ATOM   4820  N   ASN B 250      32.896   2.108  49.051  1.00 78.08           N  
ATOM   4821  CA  ASN B 250      34.292   2.297  48.762  1.00 78.08           C  
ATOM   4822  C   ASN B 250      34.443   3.656  48.140  1.00 78.08           C  
ATOM   4823  O   ASN B 250      34.602   3.773  46.924  1.00 78.08           O  
ATOM   4824  CB  ASN B 250      34.798   1.260  47.742  1.00 78.08           C  
ATOM   4825  CG  ASN B 250      36.277   1.475  47.451  1.00 78.08           C  
ATOM   4826  ND2 ASN B 250      36.796   0.738  46.434  1.00 78.08           N  
ATOM   4827  OD1 ASN B 250      36.951   2.278  48.094  1.00 78.08           O  
ATOM   4828  N   GLY B 251      34.409   4.722  48.971  1.00 50.46           N  
ATOM   4829  CA  GLY B 251      34.491   6.076  48.477  1.00 50.46           C  
ATOM   4830  C   GLY B 251      35.835   6.692  48.740  1.00 50.46           C  
ATOM   4831  O   GLY B 251      36.776   6.031  49.177  1.00 50.46           O  
ATOM   4832  N   ILE B 252      35.951   8.015  48.470  1.00 71.71           N  
ATOM   4833  CA  ILE B 252      37.205   8.683  48.684  1.00 71.71           C  
ATOM   4834  C   ILE B 252      36.979  10.039  49.288  1.00 71.71           C  
ATOM   4835  O   ILE B 252      36.070  10.767  48.892  1.00 71.71           O  
ATOM   4836  CB  ILE B 252      37.975   8.859  47.404  1.00 71.71           C  
ATOM   4837  CG1 ILE B 252      37.170   9.716  46.410  1.00 71.71           C  
ATOM   4838  CG2 ILE B 252      38.327   7.465  46.858  1.00 71.71           C  
ATOM   4839  CD1 ILE B 252      37.956  10.111  45.161  1.00 71.71           C  
ATOM   4840  N   THR B 253      37.817  10.412  50.281  1.00 58.87           N  
ATOM   4841  CA  THR B 253      37.733  11.723  50.865  1.00 58.87           C  
ATOM   4842  C   THR B 253      38.477  12.622  49.932  1.00 58.87           C  
ATOM   4843  O   THR B 253      39.391  12.176  49.240  1.00 58.87           O  
ATOM   4844  CB  THR B 253      38.383  11.831  52.215  1.00 58.87           C  
ATOM   4845  CG2 THR B 253      37.722  10.810  53.154  1.00 58.87           C  
ATOM   4846  OG1 THR B 253      39.778  11.581  52.115  1.00 58.87           O  
ATOM   4847  N   PHE B 254      38.097  13.914  49.877  1.00104.48           N  
ATOM   4848  CA  PHE B 254      38.727  14.776  48.917  1.00104.48           C  
ATOM   4849  C   PHE B 254      39.455  15.873  49.634  1.00104.48           C  
ATOM   4850  O   PHE B 254      38.858  16.871  50.034  1.00104.48           O  
ATOM   4851  CB  PHE B 254      37.670  15.437  48.012  1.00104.48           C  
ATOM   4852  CG  PHE B 254      38.288  15.985  46.771  1.00104.48           C  
ATOM   4853  CD1 PHE B 254      38.551  15.145  45.712  1.00104.48           C  
ATOM   4854  CD2 PHE B 254      38.578  17.324  46.639  1.00104.48           C  
ATOM   4855  CE1 PHE B 254      39.110  15.625  44.552  1.00104.48           C  
ATOM   4856  CE2 PHE B 254      39.137  17.809  45.479  1.00104.48           C  
ATOM   4857  CZ  PHE B 254      39.405  16.961  44.432  1.00104.48           C  
ATOM   4858  N   CYS B 255      40.786  15.735  49.788  1.00 77.76           N  
ATOM   4859  CA  CYS B 255      41.542  16.793  50.401  1.00 77.76           C  
ATOM   4860  C   CYS B 255      42.114  17.570  49.262  1.00 77.76           C  
ATOM   4861  O   CYS B 255      43.125  17.194  48.671  1.00 77.76           O  
ATOM   4862  CB  CYS B 255      42.707  16.299  51.277  1.00 77.76           C  
ATOM   4863  SG  CYS B 255      43.576  17.652  52.134  1.00 77.76           S  
ATOM   4864  N   THR B 256      41.493  18.720  48.963  1.00 73.21           N  
ATOM   4865  CA  THR B 256      41.865  19.510  47.834  1.00 73.21           C  
ATOM   4866  C   THR B 256      43.305  19.877  47.948  1.00 73.21           C  
ATOM   4867  O   THR B 256      44.009  19.954  46.942  1.00 73.21           O  
ATOM   4868  CB  THR B 256      41.094  20.795  47.750  1.00 73.21           C  
ATOM   4869  CG2 THR B 256      39.593  20.478  47.629  1.00 73.21           C  
ATOM   4870  OG1 THR B 256      41.340  21.588  48.903  1.00 73.21           O  
ATOM   4871  N   GLY B 257      43.773  20.154  49.177  1.00 52.27           N  
ATOM   4872  CA  GLY B 257      45.133  20.577  49.332  1.00 52.27           C  
ATOM   4873  C   GLY B 257      46.099  19.505  48.921  1.00 52.27           C  
ATOM   4874  O   GLY B 257      47.008  19.758  48.131  1.00 52.27           O  
ATOM   4875  N   SER B 258      45.902  18.268  49.412  1.00 99.61           N  
ATOM   4876  CA  SER B 258      46.853  17.217  49.166  1.00 99.61           C  
ATOM   4877  C   SER B 258      47.018  17.024  47.691  1.00 99.61           C  
ATOM   4878  O   SER B 258      48.140  16.991  47.186  1.00 99.61           O  
ATOM   4879  CB  SER B 258      46.400  15.868  49.748  1.00 99.61           C  
ATOM   4880  OG  SER B 258      46.285  15.959  51.160  1.00 99.61           O  
ATOM   4881  N   LEU B 259      45.897  16.868  46.967  1.00 67.91           N  
ATOM   4882  CA  LEU B 259      45.918  16.668  45.542  1.00 67.91           C  
ATOM   4883  C   LEU B 259      46.356  17.926  44.862  1.00 67.91           C  
ATOM   4884  O   LEU B 259      47.033  17.892  43.835  1.00 67.91           O  
ATOM   4885  CB  LEU B 259      44.538  16.318  44.956  1.00 67.91           C  
ATOM   4886  CG  LEU B 259      44.007  14.931  45.364  1.00 67.91           C  
ATOM   4887  CD1 LEU B 259      42.629  14.669  44.737  1.00 67.91           C  
ATOM   4888  CD2 LEU B 259      45.023  13.822  45.044  1.00 67.91           C  
ATOM   4889  N   GLY B 260      45.963  19.076  45.437  1.00 53.72           N  
ATOM   4890  CA  GLY B 260      46.193  20.382  44.885  1.00 53.72           C  
ATOM   4891  C   GLY B 260      47.659  20.633  44.755  1.00 53.72           C  
ATOM   4892  O   GLY B 260      48.086  21.420  43.911  1.00 53.72           O  
ATOM   4893  N   ALA B 261      48.465  19.976  45.603  1.00 61.50           N  
ATOM   4894  CA  ALA B 261      49.881  20.202  45.649  1.00 61.50           C  
ATOM   4895  C   ALA B 261      50.462  19.977  44.288  1.00 61.50           C  
ATOM   4896  O   ALA B 261      51.440  20.631  43.927  1.00 61.50           O  
ATOM   4897  CB  ALA B 261      50.600  19.257  46.626  1.00 61.50           C  
ATOM   4898  N   ASP B 262      49.914  19.019  43.513  1.00 68.32           N  
ATOM   4899  CA  ASP B 262      50.417  18.777  42.189  1.00 68.32           C  
ATOM   4900  C   ASP B 262      49.618  19.626  41.237  1.00 68.32           C  
ATOM   4901  O   ASP B 262      48.402  19.483  41.117  1.00 68.32           O  
ATOM   4902  CB  ASP B 262      50.274  17.303  41.775  1.00 68.32           C  
ATOM   4903  CG  ASP B 262      51.173  17.013  40.581  1.00 68.32           C  
ATOM   4904  OD1 ASP B 262      51.286  17.887  39.681  1.00 68.32           O  
ATOM   4905  OD2 ASP B 262      51.767  15.902  40.565  1.00 68.32           O1-
ATOM   4906  N   PRO B 263      50.290  20.519  40.560  1.00166.45           N  
ATOM   4907  CA  PRO B 263      49.639  21.426  39.645  1.00166.45           C  
ATOM   4908  C   PRO B 263      49.042  20.735  38.464  1.00166.45           C  
ATOM   4909  O   PRO B 263      48.176  21.316  37.811  1.00166.45           O  
ATOM   4910  CB  PRO B 263      50.698  22.458  39.261  1.00166.45           C  
ATOM   4911  CG  PRO B 263      51.645  22.479  40.473  1.00166.45           C  
ATOM   4912  CD  PRO B 263      51.539  21.064  41.069  1.00166.45           C  
ATOM   4913  N   THR B 264      49.521  19.521  38.146  1.00 50.60           N  
ATOM   4914  CA  THR B 264      49.033  18.780  37.021  1.00 50.60           C  
ATOM   4915  C   THR B 264      47.626  18.350  37.288  1.00 50.60           C  
ATOM   4916  O   THR B 264      46.831  18.214  36.358  1.00 50.60           O  
ATOM   4917  CB  THR B 264      49.836  17.545  36.732  1.00 50.60           C  
ATOM   4918  CG2 THR B 264      51.289  17.961  36.458  1.00 50.60           C  
ATOM   4919  OG1 THR B 264      49.784  16.645  37.828  1.00 50.60           O  
ATOM   4920  N   ASN B 265      47.282  18.105  38.567  1.00 66.17           N  
ATOM   4921  CA  ASN B 265      45.987  17.569  38.880  1.00 66.17           C  
ATOM   4922  C   ASN B 265      44.932  18.628  38.799  1.00 66.17           C  
ATOM   4923  O   ASN B 265      44.930  19.591  39.564  1.00 66.17           O  
ATOM   4924  CB  ASN B 265      45.918  16.949  40.285  1.00 66.17           C  
ATOM   4925  CG  ASN B 265      46.860  15.754  40.293  1.00 66.17           C  
ATOM   4926  ND2 ASN B 265      47.070  15.149  41.493  1.00 66.17           N  
ATOM   4927  OD1 ASN B 265      47.394  15.366  39.257  1.00 66.17           O  
ATOM   4928  N   ASP B 266      43.976  18.443  37.863  1.00 66.11           N  
ATOM   4929  CA  ASP B 266      42.900  19.376  37.696  1.00 66.11           C  
ATOM   4930  C   ASP B 266      41.857  19.005  38.703  1.00 66.11           C  
ATOM   4931  O   ASP B 266      41.097  18.055  38.514  1.00 66.11           O  
ATOM   4932  CB  ASP B 266      42.239  19.311  36.308  1.00 66.11           C  
ATOM   4933  CG  ASP B 266      41.208  20.425  36.242  1.00 66.11           C  
ATOM   4934  OD1 ASP B 266      41.589  21.593  36.525  1.00 66.11           O  
ATOM   4935  OD2 ASP B 266      40.026  20.123  35.929  1.00 66.11           O1-
ATOM   4936  N   LEU B 267      41.800  19.764  39.812  1.00 97.78           N  
ATOM   4937  CA  LEU B 267      40.901  19.469  40.889  1.00 97.78           C  
ATOM   4938  C   LEU B 267      39.451  19.614  40.505  1.00 97.78           C
[truncated: 65,618 more chars]
