# Supplementary material for: Structural Descriptors for Subunit Interface Regions in Homodimers: Effect of Lipid Membrane and Secondary Structure Type
Source: J Chem Inf Model. 2025 Mar 27;65(7):3117–26. doi: 10.1021/acs.jcim.4c01233 (PMC12004529; doi:10.1021/acs.jcim.4c01233)
Supplement: Supplementary file 3 — ci4c01233_si_003.tar [file ci4c01233_si_003.tar › database/alpha/2qaf_cytop.pdb]

ATOM      1  N   GLY A   1       7.235 -35.007  12.462  1.00 38.45           N  
ATOM      2  CA  GLY A   1       6.696 -34.819  11.079  1.00 37.85           C  
ATOM      3  C   GLY A   1       7.220 -33.615  10.317  1.00 37.59           C  
ATOM      4  O   GLY A   1       6.628 -33.222   9.314  1.00 38.48           O  
ATOM      5  N   LEU A   2       8.333 -33.038  10.766  1.00 37.04           N  
ATOM      6  CA  LEU A   2       8.872 -31.808  10.178  1.00 36.33           C  
ATOM      7  C   LEU A   2      10.093 -32.031   9.293  1.00 36.09           C  
ATOM      8  O   LEU A   2      11.065 -32.658   9.712  1.00 35.80           O  
ATOM      9  CB  LEU A   2       9.239 -30.803  11.271  1.00 36.03           C  
ATOM     10  CG  LEU A   2       8.272 -29.660  11.589  1.00 37.30           C  
ATOM     11  CD1 LEU A   2       6.810 -30.090  11.639  1.00 35.84           C  
ATOM     12  CD2 LEU A   2       8.694 -28.997  12.885  1.00 36.00           C  
ATOM     13  N   VAL A   3      10.036 -31.494   8.074  1.00 36.20           N  
ATOM     14  CA  VAL A   3      11.180 -31.513   7.151  1.00 35.69           C  
ATOM     15  C   VAL A   3      11.862 -30.142   7.075  1.00 35.11           C  
ATOM     16  O   VAL A   3      11.193 -29.117   6.909  1.00 35.38           O  
ATOM     17  CB  VAL A   3      10.797 -32.022   5.740  1.00 35.69           C  
ATOM     18  CG1 VAL A   3      10.676 -33.544   5.738  1.00 36.85           C  
ATOM     19  CG2 VAL A   3       9.495 -31.391   5.250  1.00 35.68           C  
ATOM     20  N   PRO A   4      13.197 -30.112   7.222  1.00 33.79           N  
ATOM     21  CA  PRO A   4      13.935 -28.857   7.085  1.00 32.94           C  
ATOM     22  C   PRO A   4      13.988 -28.335   5.642  1.00 31.40           C  
ATOM     23  O   PRO A   4      13.830 -29.103   4.699  1.00 30.84           O  
ATOM     24  CB  PRO A   4      15.331 -29.203   7.603  1.00 32.78           C  
ATOM     25  CG  PRO A   4      15.444 -30.657   7.475  1.00 33.19           C  
ATOM     26  CD  PRO A   4      14.067 -31.241   7.587  1.00 33.70           C  
ATOM     27  N   ARG A   5      14.188 -27.035   5.469  1.00 30.67           N  
ATOM     28  CA  ARG A   5      14.181 -26.464   4.128  1.00 29.51           C  
ATOM     29  C   ARG A   5      15.316 -27.086   3.323  1.00 28.44           C  
ATOM     30  O   ARG A   5      16.384 -27.387   3.880  1.00 27.63           O  
ATOM     31  CB  ARG A   5      14.280 -24.938   4.153  1.00 30.10           C  
ATOM     32  CG  ARG A   5      15.679 -24.401   4.311  1.00 32.62           C  
ATOM     33  CD  ARG A   5      15.687 -22.893   4.467  1.00 35.81           C  
ATOM     34  NE  ARG A   5      16.840 -22.363   3.747  1.00 41.16           N  
ATOM     35  CZ  ARG A   5      18.091 -22.397   4.196  1.00 42.23           C  
ATOM     36  NH1 ARG A   5      18.374 -22.911   5.387  1.00 42.50           N1+
ATOM     37  NH2 ARG A   5      19.069 -21.896   3.456  1.00 45.98           N  
ATOM     38  N   GLY A   6      15.056 -27.266   2.029  1.00 27.01           N  
ATOM     39  CA  GLY A   6      15.940 -27.966   1.107  1.00 26.18           C  
ATOM     40  C   GLY A   6      15.763 -29.480   1.110  1.00 26.26           C  
ATOM     41  O   GLY A   6      16.221 -30.162   0.187  1.00 26.72           O  
ATOM     42  N   SER A   7      15.127 -30.026   2.144  1.00 25.12           N  
ATOM     43  CA  SER A   7      15.028 -31.479   2.278  1.00 25.23           C  
ATOM     44  C   SER A   7      13.639 -32.039   1.929  1.00 25.20           C  
ATOM     45  O   SER A   7      13.057 -32.841   2.667  1.00 24.17           O  
ATOM     46  CB  SER A   7      15.537 -31.930   3.656  1.00 25.85           C  
ATOM     47  OG  SER A   7      16.925 -31.619   3.820  1.00 26.10           O  
ATOM     48  N   MET A   8      13.134 -31.631   0.768  1.00 25.13           N  
ATOM     49  CA  MET A   8      11.863 -32.149   0.247  1.00 26.67           C  
ATOM     50  C   MET A   8      11.744 -31.896  -1.257  1.00 24.53           C  
ATOM     51  O   MET A   8      12.404 -31.004  -1.796  1.00 24.50           O  
ATOM     52  CB  MET A   8      10.698 -31.471   0.969  1.00 26.30           C  
ATOM     53  CG  MET A   8      10.531 -30.019   0.566  1.00 26.34           C  
ATOM     54  SD  MET A   8       9.577 -29.113   1.787  1.00 32.13           S  
ATOM     55  CE  MET A   8      10.908 -28.783   2.965  1.00 30.59           C  
ATOM     56  N   GLY A   9      10.901 -32.670  -1.931  1.00 22.78           N  
ATOM     57  CA  GLY A   9      10.698 -32.487  -3.368  1.00 21.58           C  
ATOM     58  C   GLY A   9       9.888 -31.247  -3.706  1.00 19.87           C  
ATOM     59  O   GLY A   9       9.127 -30.762  -2.872  1.00 18.21           O  
ATOM     60  N   PHE A  10      10.013 -30.768  -4.945  1.00 19.54           N  
ATOM     61  CA  PHE A  10       9.345 -29.546  -5.398  1.00 18.98           C  
ATOM     62  C   PHE A  10       7.829 -29.569  -5.207  1.00 19.06           C  
ATOM     63  O   PHE A  10       7.224 -28.549  -4.876  1.00 18.35           O  
ATOM     64  CB  PHE A  10       9.703 -29.241  -6.855  1.00 17.92           C  
ATOM     65  CG  PHE A  10       9.352 -27.854  -7.321  1.00 18.24           C  
ATOM     66  CD1 PHE A  10       9.459 -26.755  -6.472  1.00 19.07           C  
ATOM     67  CD2 PHE A  10       8.954 -27.641  -8.635  1.00 14.41           C  
ATOM     68  CE1 PHE A  10       9.156 -25.476  -6.934  1.00 17.21           C  
ATOM     69  CE2 PHE A  10       8.674 -26.355  -9.107  1.00 19.01           C  
ATOM     70  CZ  PHE A  10       8.771 -25.275  -8.251  1.00 17.98           C  
ATOM     71  N   LYS A  11       7.216 -30.725  -5.415  1.00 18.33           N  
ATOM     72  CA  LYS A  11       5.775 -30.846  -5.267  1.00 19.04           C  
ATOM     73  C   LYS A  11       5.323 -30.415  -3.858  1.00 18.36           C  
ATOM     74  O   LYS A  11       4.326 -29.692  -3.730  1.00 18.52           O  
ATOM     75  CB  LYS A  11       5.380 -32.306  -5.556  1.00 20.09           C  
ATOM     76  CG  LYS A  11       4.019 -32.491  -6.186  1.00 24.56           C  
ATOM     77  CD  LYS A  11       3.927 -33.859  -6.857  1.00 28.72           C  
ATOM     78  CE  LYS A  11       2.483 -34.308  -6.893  1.00 32.35           C  
ATOM     79  NZ  LYS A  11       2.382 -35.789  -6.975  1.00 34.68           N1+
ATOM     80  N   VAL A  12       6.067 -30.844  -2.836  1.00 17.51           N  
ATOM     81  CA  VAL A  12       5.775 -30.595  -1.413  1.00 18.31           C  
ATOM     82  C   VAL A  12       6.118 -29.154  -1.018  1.00 17.63           C  
ATOM     83  O   VAL A  12       5.365 -28.467  -0.317  1.00 16.07           O  
ATOM     84  CB  VAL A  12       6.554 -31.601  -0.504  1.00 18.58           C  
ATOM     85  CG1 VAL A  12       6.400 -31.251   0.974  1.00 20.62           C  
ATOM     86  CG2 VAL A  12       6.059 -33.004  -0.747  1.00 19.94           C  
ATOM     87  N   LYS A  13       7.253 -28.684  -1.522  1.00 17.37           N  
ATOM     88  CA  LYS A  13       7.673 -27.310  -1.320  1.00 17.54           C  
ATOM     89  C   LYS A  13       6.655 -26.329  -1.920  1.00 17.90           C  
ATOM     90  O   LYS A  13       6.325 -25.322  -1.286  1.00 18.06           O  
ATOM     91  CB  LYS A  13       9.090 -27.107  -1.882  1.00 17.29           C  
ATOM     92  CG  LYS A  13       9.715 -25.762  -1.548  1.00 16.33           C  
ATOM     93  CD  LYS A  13      11.035 -25.590  -2.300  1.00 17.76           C  
ATOM     94  CE  LYS A  13      11.707 -24.275  -1.955  1.00 16.43           C  
ATOM     95  NZ  LYS A  13      13.036 -24.236  -2.632  1.00 16.33           N1+
ATOM     96  N   LEU A  14       6.170 -26.594  -3.129  1.00 18.83           N  
ATOM     97  CA  LEU A  14       5.162 -25.728  -3.733  1.00 19.75           C  
ATOM     98  C   LEU A  14       3.848 -25.735  -2.962  1.00 21.05           C  
ATOM     99  O   LEU A  14       3.261 -24.678  -2.743  1.00 21.94           O  
ATOM    100  CB  LEU A  14       4.842 -26.128  -5.165  1.00 20.40           C  
ATOM    101  CG  LEU A  14       5.470 -25.477  -6.385  1.00 19.12           C  
ATOM    102  CD1 LEU A  14       4.741 -26.067  -7.598  1.00 20.85           C  
ATOM    103  CD2 LEU A  14       5.447 -23.932  -6.373  1.00 15.61           C  
ATOM    104  N   GLU A  15       3.392 -26.924  -2.570  1.00 21.78           N  
ATOM    105  CA  GLU A  15       2.156 -27.097  -1.797  1.00 23.82           C  
ATOM    106  C   GLU A  15       2.243 -26.348  -0.462  1.00 22.08           C  
ATOM    107  O   GLU A  15       1.320 -25.636  -0.087  1.00 21.92           O  
ATOM    108  CB  GLU A  15       1.864 -28.596  -1.614  1.00 23.33           C  
ATOM    109  CG  GLU A  15       0.691 -28.971  -0.702  1.00 26.07           C  
ATOM    110  CD  GLU A  15       0.749 -30.423  -0.213  1.00 28.85           C  
ATOM    111  OE1 GLU A  15       1.482 -31.259  -0.802  1.00 33.03           O  
ATOM    112  OE2 GLU A  15       0.056 -30.736   0.785  1.00 37.39           O1-
ATOM    113  N   LYS A  16       3.362 -26.453   0.241  1.00 22.42           N  
ATOM    114  CA  LYS A  16       3.481 -25.755   1.527  1.00 22.87           C  
ATOM    115  C   LYS A  16       3.427 -24.236   1.355  1.00 21.75           C  
ATOM    116  O   LYS A  16       2.745 -23.539   2.112  1.00 21.20           O  
ATOM    117  CB  LYS A  16       4.745 -26.178   2.279  1.00 23.54           C  
ATOM    118  CG  LYS A  16       4.524 -27.308   3.281  1.00 24.93           C  
ATOM    119  CD  LYS A  16       5.835 -28.000   3.680  1.00 26.00           C  
ATOM    120  CE  LYS A  16       6.665 -27.231   4.720  1.00 30.01           C  
ATOM    121  NZ  LYS A  16       6.056 -27.111   6.077  1.00 32.75           N1+
ATOM    122  N   ARG A  17       4.139 -23.728   0.352  1.00 20.11           N  
ATOM    123  CA  ARG A  17       4.167 -22.289   0.085  1.00 20.18           C  
ATOM    124  C   ARG A  17       2.782 -21.755  -0.281  1.00 19.82           C  
ATOM    125  O   ARG A  17       2.393 -20.691   0.190  1.00 19.04           O  
ATOM    126  CB  ARG A  17       5.155 -21.945  -1.030  1.00 19.36           C  
ATOM    127  CG  ARG A  17       5.254 -20.452  -1.379  1.00 20.31           C  
ATOM    128  CD  ARG A  17       6.482 -19.783  -0.806  1.00 20.32           C  
ATOM    129  NE  ARG A  17       6.551 -18.357  -1.145  1.00 18.92           N  
ATOM    130  CZ  ARG A  17       7.099 -17.437  -0.363  1.00 18.24           C  
ATOM    131  NH1 ARG A  17       7.620 -17.787   0.805  1.00 17.91           N1+
ATOM    132  NH2 ARG A  17       7.101 -16.162  -0.734  1.00 16.51           N  
ATOM    133  N   ARG A  18       2.048 -22.484  -1.113  1.00 20.90           N  
ATOM    134  CA  ARG A  18       0.714 -22.071  -1.539  1.00 23.48           C  
ATOM    135  C   ARG A  18      -0.221 -22.035  -0.325  1.00 23.91           C  
ATOM    136  O   ARG A  18      -0.993 -21.094  -0.164  1.00 24.00           O  
ATOM    137  CB  ARG A  18       0.178 -23.030  -2.612  1.00 24.03           C  
ATOM    138  CG  ARG A  18      -1.154 -22.656  -3.272  1.00 27.71           C  
ATOM    139  CD  ARG A  18      -2.372 -23.255  -2.554  1.00 34.09           C  
ATOM    140  NE  ARG A  18      -2.243 -24.687  -2.282  1.00 36.60           N  
ATOM    141  CZ  ARG A  18      -3.066 -25.380  -1.501  1.00 40.74           C  
ATOM    142  NH1 ARG A  18      -4.094 -24.777  -0.910  1.00 42.21           N1+
ATOM    143  NH2 ARG A  18      -2.871 -26.679  -1.310  1.00 40.36           N  
ATOM    144  N   ASN A  19      -0.137 -23.053   0.528  1.00 24.92           N  
ATOM    145  CA  ASN A  19      -0.924 -23.071   1.759  1.00 26.18           C  
ATOM    146  C   ASN A  19      -0.632 -21.895   2.685  1.00 25.71           C  
ATOM    147  O   ASN A  19      -1.542 -21.360   3.330  1.00 26.80           O  
ATOM    148  CB  ASN A  19      -0.721 -24.389   2.504  1.00 27.63           C  
ATOM    149  CG  ASN A  19      -1.767 -25.415   2.143  1.00 31.68           C  
ATOM    150  ND2 ASN A  19      -1.353 -26.673   2.013  1.00 35.69           N  
ATOM    151  OD1 ASN A  19      -2.947 -25.082   1.996  1.00 37.30           O  
ATOM    152  N   ALA A  20       0.629 -21.481   2.728  1.00 24.55           N  
ATOM    153  CA  ALA A  20       1.057 -20.359   3.551  1.00 24.34           C  
ATOM    154  C   ALA A  20       0.584 -19.005   3.024  1.00 24.27           C  
ATOM    155  O   ALA A  20       0.128 -18.159   3.795  1.00 24.71           O  
ATOM    156  CB  ALA A  20       2.569 -20.367   3.676  1.00 24.22           C  
ATOM    157  N   ILE A  21       0.676 -18.819   1.710  1.00 23.34           N  
ATOM    158  CA  ILE A  21       0.660 -17.492   1.101  1.00 23.72           C  
ATOM    159  C   ILE A  21      -0.604 -17.218   0.277  1.00 23.65           C  
ATOM    160  O   ILE A  21      -0.960 -16.059   0.022  1.00 23.14           O  
ATOM    161  CB  ILE A  21       2.008 -17.295   0.362  1.00 24.59           C  
ATOM    162  CG1 ILE A  21       2.778 -16.115   0.943  1.00 25.68           C  
ATOM    163  CG2 ILE A  21       1.923 -17.313  -1.154  1.00 25.45           C  
ATOM    164  CD1 ILE A  21       4.212 -16.473   1.170  1.00 24.85           C  
ATOM    165  N   ASN A  22      -1.282 -18.304  -0.091  1.00 21.94           N  
ATOM    166  CA  ASN A  22      -2.581 -18.298  -0.752  1.00 22.81           C  
ATOM    167  C   ASN A  22      -2.605 -17.547  -2.079  1.00 21.88           C  
ATOM    168  O   ASN A  22      -3.404 -16.619  -2.286  1.00 22.57           O  
ATOM    169  CB  ASN A  22      -3.702 -17.863   0.208  1.00 24.38           C  
ATOM    170  CG  ASN A  22      -3.655 -18.619   1.526  1.00 27.40           C  
ATOM    171  ND2 ASN A  22      -3.944 -19.924   1.486  1.00 31.58           N  
ATOM    172  OD1 ASN A  22      -3.323 -18.038   2.566  1.00 31.80           O  
ATOM    173  N   THR A  23      -1.691 -17.939  -2.964  1.00 19.24           N  
ATOM    174  CA  THR A  23      -1.635 -17.381  -4.310  1.00 18.35           C  
ATOM    175  C   THR A  23      -0.939 -18.311  -5.304  1.00 17.52           C  
ATOM    176  O   THR A  23      -0.385 -19.356  -4.947  1.00 16.34           O  
ATOM    177  CB  THR A  23      -0.945 -16.013  -4.353  1.00 18.28           C  
ATOM    178  CG2 THR A  23       0.599 -16.137  -4.261  1.00 16.90           C  
ATOM    179  OG1 THR A  23      -1.313 -15.330  -5.563  1.00 19.70           O  
ATOM    180  N   CYS A  24      -0.990 -17.908  -6.566  1.00 16.18           N  
ATOM    181  CA  CYS A  24      -0.285 -18.648  -7.591  1.00 15.68           C  
ATOM    182  C   CYS A  24       0.529 -17.712  -8.475  1.00 14.87           C  
ATOM    183  O   CYS A  24       0.914 -18.078  -9.594  1.00 13.56           O  
ATOM    184  CB  CYS A  24      -1.266 -19.499  -8.381  1.00 16.24           C  
ATOM    185  SG  CYS A  24      -2.651 -18.621  -9.139  1.00 22.93           S  
ATOM    186  N   LEU A  25       0.795 -16.521  -7.940  1.00 12.67           N  
ATOM    187  CA  LEU A  25       1.689 -15.570  -8.604  1.00 12.90           C  
ATOM    188  C   LEU A  25       3.118 -16.090  -8.665  1.00 11.66           C  
ATOM    189  O   LEU A  25       3.751 -16.394  -7.656  1.00 11.59           O  
ATOM    190  CB  LEU A  25       1.649 -14.186  -7.935  1.00 12.63           C  
ATOM    191  CG  LEU A  25       2.550 -13.068  -8.489  1.00 11.15           C  
ATOM    192  CD1 LEU A  25       2.169 -12.638  -9.906  1.00 12.49           C  
ATOM    193  CD2 LEU A  25       2.522 -11.857  -7.573  1.00 12.59           C  
ATOM    194  N   CYS A  26       3.637 -16.157  -9.876  1.00 12.10           N  
ATOM    195  CA  CYS A  26       5.042 -16.445 -10.097  1.00 10.60           C  
ATOM    196  C   CYS A  26       5.672 -15.140 -10.570  1.00  9.70           C  
ATOM    197  O   CYS A  26       5.242 -14.567 -11.574  1.00 11.74           O  
ATOM    198  CB  CYS A  26       5.147 -17.543 -11.162  1.00  9.06           C  
ATOM    199  SG  CYS A  26       6.825 -17.882 -11.807  1.00 14.29           S  
ATOM    200  N   ILE A  27       6.653 -14.627  -9.848  1.00  9.18           N  
ATOM    201  CA  ILE A  27       7.254 -13.352 -10.228  1.00  9.71           C  
ATOM    202  C   ILE A  27       8.485 -13.638 -11.056  1.00 10.39           C  
ATOM    203  O   ILE A  27       9.389 -14.340 -10.608  1.00 10.93           O  
ATOM    204  CB  ILE A  27       7.623 -12.500  -9.001  1.00 10.74           C  
ATOM    205  CG1 ILE A  27       6.307 -12.139  -8.268  1.00 11.85           C  
ATOM    206  CG2 ILE A  27       8.350 -11.234  -9.451  1.00 10.63           C  
ATOM    207  CD1 ILE A  27       6.423 -11.330  -7.017  1.00 14.15           C  
ATOM    208  N   GLY A  28       8.503 -13.079 -12.260  1.00 11.43           N  
ATOM    209  CA  GLY A  28       9.616 -13.220 -13.183  1.00 11.54           C  
ATOM    210  C   GLY A  28      10.676 -12.160 -12.952  1.00 11.79           C  
ATOM    211  O   GLY A  28      10.379 -10.966 -12.851  1.00 12.93           O  
ATOM    212  N   LEU A  29      11.933 -12.584 -12.901  1.00 11.39           N  
ATOM    213  CA  LEU A  29      13.037 -11.643 -12.721  1.00 11.29           C  
ATOM    214  C   LEU A  29      13.940 -11.747 -13.946  1.00 11.09           C  
ATOM    215  O   LEU A  29      14.822 -12.602 -13.998  1.00 10.00           O  
ATOM    216  CB  LEU A  29      13.789 -11.978 -11.434  1.00 12.21           C  
ATOM    217  CG  LEU A  29      14.931 -11.091 -10.913  1.00 12.56           C  
ATOM    218  CD1 LEU A  29      14.515  -9.624 -10.747  1.00 16.16           C  
ATOM    219  CD2 LEU A  29      15.434 -11.589  -9.566  1.00 13.99           C  
ATOM    220  N   ASP A  30      13.687 -10.865 -14.910  1.00 10.23           N  
ATOM    221  CA  ASP A  30      14.348 -10.782 -16.223  1.00 12.04           C  
ATOM    222  C   ASP A  30      14.871  -9.333 -16.376  1.00 11.63           C  
ATOM    223  O   ASP A  30      14.273  -8.499 -17.054  1.00 10.46           O  
ATOM    224  CB  ASP A  30      13.335 -11.054 -17.352  1.00 12.34           C  
ATOM    225  CG  ASP A  30      12.774 -12.478 -17.345  1.00 15.02           C  
ATOM    226  OD1 ASP A  30      13.276 -13.354 -16.602  1.00 15.52           O  
ATOM    227  OD2 ASP A  30      11.797 -12.714 -18.100  1.00 11.68           O1-
ATOM    228  N   PRO A  31      15.965  -9.001 -15.686  1.00 12.09           N  
ATOM    229  CA  PRO A  31      16.457  -7.624 -15.679  1.00 12.98           C  
ATOM    230  C   PRO A  31      17.201  -7.321 -16.968  1.00 13.32           C  
ATOM    231  O   PRO A  31      18.169  -8.025 -17.302  1.00 13.44           O  
ATOM    232  CB  PRO A  31      17.414  -7.595 -14.469  1.00 12.75           C  
ATOM    233  CG  PRO A  31      17.802  -9.009 -14.239  1.00 14.39           C  
ATOM    234  CD  PRO A  31      16.774  -9.910 -14.855  1.00 11.81           C  
ATOM    235  N   ASP A  32      16.724  -6.339 -17.729  1.00 14.25           N  
ATOM    236  CA  ASP A  32      17.449  -5.958 -18.951  1.00 14.70           C  
ATOM    237  C   ASP A  32      18.448  -4.843 -18.652  1.00 14.77           C  
ATOM    238  O   ASP A  32      18.475  -4.287 -17.551  1.00 13.51           O  
ATOM    239  CB  ASP A  32      16.513  -5.624 -20.134  1.00 16.56           C  
ATOM    240  CG  ASP A  32      15.609  -4.423 -19.883  1.00 19.54           C  
ATOM    241  OD1 ASP A  32      15.939  -3.541 -19.055  1.00 21.67           O  
ATOM    242  OD2 ASP A  32      14.548  -4.344 -20.547  1.00 22.55           O1-
ATOM    243  N   GLU A  33      19.266  -4.489 -19.630  1.00 15.18           N  
ATOM    244  CA  GLU A  33      20.315  -3.512 -19.394  1.00 17.10           C  
ATOM    245  C   GLU A  33      19.745  -2.167 -18.936  1.00 16.00           C  
ATOM    246  O   GLU A  33      20.301  -1.533 -18.042  1.00 14.93           O  
ATOM    247  CB  GLU A  33      21.193  -3.369 -20.640  1.00 17.33           C  
ATOM    248  CG  GLU A  33      22.545  -2.716 -20.387  1.00 21.24           C  
ATOM    249  CD  GLU A  33      23.398  -2.620 -21.655  1.00 23.98           C  
ATOM    250  OE1 GLU A  33      22.845  -2.775 -22.765  1.00 30.02           O  
ATOM    251  OE2 GLU A  33      24.621  -2.359 -21.549  1.00 31.34           O1-
ATOM    252  N   LYS A  34      18.627  -1.743 -19.522  1.00 16.52           N  
ATOM    253  CA  LYS A  34      17.953  -0.507 -19.122  1.00 17.39           C  
ATOM    254  C   LYS A  34      17.487  -0.523 -17.662  1.00 15.84           C  
ATOM    255  O   LYS A  34      17.646   0.455 -16.928  1.00 14.93           O  
ATOM    256  CB  LYS A  34      16.758  -0.234 -20.043  1.00 18.82           C  
ATOM    257  CG  LYS A  34      17.189   0.081 -21.468  1.00 21.01           C  
ATOM    258  CD  LYS A  34      16.045   0.500 -22.389  1.00 22.35           C  
ATOM    259  CE  LYS A  34      16.628   0.885 -23.762  1.00 29.47           C  
ATOM    260  NZ  LYS A  34      15.607   0.912 -24.862  1.00 32.24           N1+
ATOM    261  N   ASP A  35      16.915  -1.642 -17.235  1.00 14.30           N  
ATOM    262  CA  ASP A  35      16.569  -1.825 -15.842  1.00 13.51           C  
ATOM    263  C   ASP A  35      17.761  -1.588 -14.909  1.00 12.68           C  
ATOM    264  O   ASP A  35      17.604  -0.932 -13.887  1.00 12.76           O  
ATOM    265  CB  ASP A  35      16.061  -3.246 -15.607  1.00 13.58           C  
ATOM    266  CG  ASP A  35      14.779  -3.542 -16.373  1.00 17.89           C  
ATOM    267  OD1 ASP A  35      14.014  -2.591 -16.655  1.00 21.12           O  
ATOM    268  OD2 ASP A  35      14.547  -4.724 -16.704  1.00 18.27           O1-
ATOM    269  N   ILE A  36      18.896  -2.216 -15.196  1.00 12.21           N  
ATOM    270  CA  ILE A  36      20.063  -2.149 -14.314  1.00 13.34           C  
ATOM    271  C   ILE A  36      20.592  -0.710 -14.244  1.00 14.09           C  
ATOM    272  O   ILE A  36      20.884  -0.185 -13.155  1.00 13.90           O  
ATOM    273  CB  ILE A  36      21.179  -3.123 -14.785  1.00 13.24           C  
ATOM    274  CG1 ILE A  36      20.673  -4.584 -14.835  1.00 13.52           C  
ATOM    275  CG2 ILE A  36      22.387  -2.997 -13.868  1.00 13.76           C  
ATOM    276  CD1 ILE A  36      21.608  -5.533 -15.651  1.00 14.09           C  
ATOM    277  N   GLU A  37      20.725  -0.103 -15.421  1.00 15.10           N  
ATOM    278  CA  GLU A  37      21.158   1.289 -15.573  1.00 17.69           C  
ATOM    279  C   GLU A  37      20.240   2.258 -14.839  1.00 15.76           C  
ATOM    280  O   GLU A  37      20.711   3.179 -14.166  1.00 15.98           O  
ATOM    281  CB  GLU A  37      21.210   1.692 -17.047  1.00 17.64           C  
ATOM    282  CG  GLU A  37      22.361   1.075 -17.859  1.00 22.11           C  
ATOM    283  CD  GLU A  37      22.312   1.494 -19.329  1.00 25.47           C  
ATOM    284  OE1 GLU A  37      21.404   2.286 -19.702  1.00 33.41           O  
ATOM    285  OE2 GLU A  37      23.190   1.041 -20.113  1.00 36.60           O1-
ATOM    286  N   ASN A  38      18.937   2.083 -15.022  1.00 15.52           N  
ATOM    287  CA  ASN A  38      17.947   2.874 -14.316  1.00 15.26           C  
ATOM    288  C   ASN A  38      18.082   2.716 -12.800  1.00 14.90           C  
ATOM    289  O   ASN A  38      17.997   3.708 -12.082  1.00 12.79           O  
ATOM    290  CB  ASN A  38      16.539   2.502 -14.779  1.00 16.44           C  
ATOM    291  CG  ASN A  38      15.477   3.403 -14.184  1.00 19.35           C  
ATOM    292  ND2 ASN A  38      14.644   2.847 -13.303  1.00 20.97           N  
ATOM    293  OD1 ASN A  38      15.399   4.592 -14.512  1.00 24.18           O  
ATOM    294  N   PHE A  39      18.297   1.488 -12.313  1.00 13.21           N  
ATOM    295  CA  PHE A  39      18.440   1.248 -10.870  1.00 12.99           C  
ATOM    296  C   PHE A  39      19.651   2.029 -10.334  1.00 13.24           C  
ATOM    297  O   PHE A  39      19.571   2.736  -9.324  1.00 12.28           O  
ATOM    298  CB  PHE A  39      18.591  -0.262 -10.598  1.00 11.60           C  
ATOM    299  CG  PHE A  39      18.741  -0.616  -9.144  1.00 12.34           C  
ATOM    300  CD1 PHE A  39      17.655  -0.494  -8.271  1.00 13.15           C  
ATOM    301  CD2 PHE A  39      19.947  -1.104  -8.654  1.00 13.04           C  
ATOM    302  CE1 PHE A  39      17.771  -0.822  -6.916  1.00 13.51           C  
ATOM    303  CE2 PHE A  39      20.079  -1.439  -7.301  1.00 12.39           C  
ATOM    304  CZ  PHE A  39      18.988  -1.316  -6.434  1.00 10.31           C  
ATOM    305  N   MET A  40      20.774   1.911 -11.037  1.00 14.35           N  
ATOM    306  CA  MET A  40      21.995   2.610 -10.670  1.00 17.18           C  
ATOM    307  C   MET A  40      21.799   4.123 -10.643  1.00 17.06           C  
ATOM    308  O   MET A  40      22.223   4.792  -9.698  1.00 16.20           O  
ATOM    309  CB  MET A  40      23.159   2.193 -11.578  1.00 16.91           C  
ATOM    310  CG  MET A  40      24.467   2.935 -11.295  1.00 19.86           C  
ATOM    311  SD  MET A  40      25.836   2.314 -12.296  1.00 25.21           S  
ATOM    312  CE  MET A  40      25.355   2.893 -13.917  1.00 28.61           C  
ATOM    313  N   LYS A  41      21.161   4.656 -11.680  1.00 17.00           N  
ATOM    314  CA  LYS A  41      20.858   6.078 -11.729  1.00 18.82           C  
ATOM    315  C   LYS A  41      19.974   6.514 -10.557  1.00 17.06           C  
ATOM    316  O   LYS A  41      20.282   7.494  -9.891  1.00 17.06           O  
ATOM    317  CB  LYS A  41      20.194   6.437 -13.059  1.00 18.41           C  
ATOM    318  CG  LYS A  41      19.924   7.937 -13.230  1.00 23.37           C  
ATOM    319  CD  LYS A  41      19.406   8.246 -14.631  1.00 23.09           C  
ATOM    320  CE  LYS A  41      17.952   7.816 -14.730  1.00 32.01           C  
ATOM    321  NZ  LYS A  41      17.122   8.626 -13.784  1.00 34.61           N1+
ATOM    322  N   ASN A  42      18.902   5.780 -10.284  1.00 16.44           N  
ATOM    323  CA  ASN A  42      18.012   6.098  -9.175  1.00 16.68           C  
ATOM    324  C   ASN A  42      18.699   6.011  -7.817  1.00 16.44           C  
ATOM    325  O   ASN A  42      18.448   6.835  -6.922  1.00 15.73           O  
ATOM    326  CB  ASN A  42      16.818   5.135  -9.157  1.00 18.06           C  
ATOM    327  CG  ASN A  42      15.744   5.520 -10.163  1.00 22.49           C  
ATOM    328  ND2 ASN A  42      14.906   4.552 -10.538  1.00 27.45           N  
ATOM    329  OD1 ASN A  42      15.678   6.667 -10.610  1.00 25.90           O  
ATOM    330  N   GLU A  43      19.502   4.969  -7.633  1.00 14.63           N  
ATOM    331  CA  GLU A  43      20.242   4.828  -6.374  1.00 16.21           C  
ATOM    332  C   GLU A  43      21.238   5.975  -6.175  1.00 15.97           C  
ATOM    333  O   GLU A  43      21.331   6.510  -5.075  1.00 16.46           O  
ATOM    334  CB  GLU A  43      20.942   3.461  -6.272  1.00 14.82           C  
ATOM    335  CG  GLU A  43      19.976   2.298  -6.075  1.00 17.06           C  
ATOM    336  CD  GLU A  43      19.008   2.486  -4.916  1.00 20.35           C  
ATOM    337  OE1 GLU A  43      19.443   2.429  -3.746  1.00 23.43           O  
ATOM    338  OE2 GLU A  43      17.803   2.684  -5.160  1.00 21.81           O1-
ATOM    339  N   LYS A  44      21.948   6.355  -7.236  1.00 16.93           N  
ATOM    340  CA  LYS A  44      22.904   7.461  -7.179  1.00 19.85           C  
ATOM    341  C   LYS A  44      22.255   8.780  -6.799  1.00 21.40           C  
ATOM    342  O   LYS A  44      22.884   9.624  -6.152  1.00 22.95           O  
ATOM    343  CB  LYS A  44      23.688   7.621  -8.487  1.00 18.83           C  
ATOM    344  CG  LYS A  44      24.811   6.601  -8.661  1.00 21.20           C  
ATOM    345  CD  LYS A  44      25.482   6.672 -10.045  1.00 20.99           C  
ATOM    346  CE  LYS A  44      26.527   5.549 -10.145  1.00 27.64           C  
ATOM    347  NZ  LYS A  44      27.385   5.468 -11.378  1.00 29.84           N1+
ATOM    348  N   GLU A  45      20.997   8.944  -7.193  1.00 23.42           N  
ATOM    349  CA  GLU A  45      20.249  10.169  -6.966  1.00 25.59           C  
ATOM    350  C   GLU A  45      19.635  10.232  -5.576  1.00 24.71           C  
ATOM    351  O   GLU A  45      19.278  11.318  -5.109  1.00 24.99           O  
ATOM    352  CB  GLU A  45      19.192  10.365  -8.066  1.00 25.49           C  
ATOM    353  CG  GLU A  45      19.814  10.935  -9.349  1.00 28.86           C  
ATOM    354  CD  GLU A  45      18.942  10.844 -10.609  1.00 30.22           C  
ATOM    355  OE1 GLU A  45      17.710  10.588 -10.542  1.00 34.21           O  
ATOM    356  OE2 GLU A  45      19.530  11.036 -11.701  1.00 35.87           O1-
ATOM    357  N   ASN A  46      19.490   9.080  -4.923  1.00 23.87           N  
ATOM    358  CA  ASN A  46      18.850   9.035  -3.615  1.00 23.42           C  
ATOM    359  C   ASN A  46      19.696   8.430  -2.512  1.00 22.03           C  
ATOM    360  O   ASN A  46      19.170   7.816  -1.591  1.00 22.48           O  
ATOM    361  CB  ASN A  46      17.500   8.340  -3.712  1.00 23.87           C  
ATOM    362  CG  ASN A  46      16.579   9.050  -4.677  1.00 27.69           C  
ATOM    363  ND2 ASN A  46      16.440   8.495  -5.881  1.00 28.88           N  
ATOM    364  OD1 ASN A  46      16.026  10.111  -4.357  1.00 31.33           O  
ATOM    365  N   ASN A  47      21.006   8.614  -2.628  1.00 20.01           N  
ATOM    366  CA  ASN A  47      21.977   8.090  -1.667  1.00 19.28           C  
ATOM    367  C   ASN A  47      21.715   6.609  -1.364  1.00 17.79           C  
ATOM    368  O   ASN A  47      21.798   6.179  -0.217  1.00 16.18           O  
ATOM    369  CB  ASN A  47      22.032   8.936  -0.381  1.00 19.60           C  
ATOM    370  CG  ASN A  47      23.274   8.644   0.477  1.00 21.90           C  
ATOM    371  ND2 ASN A  47      23.145   8.870   1.788  1.00 25.18           N  
ATOM    372  OD1 ASN A  47      24.323   8.224  -0.016  1.00 21.12           O  
ATOM    373  N   TYR A  48      21.397   5.844  -2.409  1.00 16.17           N  
ATOM    374  CA  TYR A  48      21.401   4.381  -2.328  1.00 16.06           C  
ATOM    375  C   TYR A  48      20.475   3.800  -1.266  1.00 15.56           C  
ATOM    376  O   TYR A  48      20.817   2.808  -0.635  1.00 15.66           O  
ATOM    377  CB  TYR A  48      22.823   3.838  -2.114  1.00 16.25           C  
ATOM    378  CG  TYR A  48      23.922   4.638  -2.804  1.00 16.43           C  
ATOM    379  CD1 TYR A  48      24.734   5.519  -2.083  1.00 18.18           C  
ATOM    380  CD2 TYR A  48      24.122   4.539  -4.179  1.00 18.21           C  
ATOM    381  CE1 TYR A  48      25.726   6.278  -2.722  1.00 16.52           C  
ATOM    382  CE2 TYR A  48      25.110   5.286  -4.819  1.00 18.07           C  
ATOM    383  CZ  TYR A  48      25.898   6.156  -4.081  1.00 18.67           C  
ATOM    384  OH  TYR A  48      26.866   6.893  -4.725  1.00 19.29           O  
ATOM    385  N   ASN A  49      19.301   4.396  -1.077  0.50 15.86           N  
ATOM    387  CA  ASN A  49      18.401   3.943  -0.010  0.50 15.22           C  
ATOM    389  C   ASN A  49      17.987   2.477  -0.147  0.50 14.80           C  
ATOM    391  O   ASN A  49      17.859   1.774   0.853  0.50 14.62           O  
ATOM    393  CB  ASN A  49      17.169   4.854   0.126  0.50 16.26           C  
ATOM    395  CG  ASN A  49      17.456   6.135   0.914  0.50 17.16           C  
ATOM    397  ND2 ASN A  49      16.409   6.902   1.189  0.50 21.53           N  
ATOM    399  OD1 ASN A  49      18.598   6.443   1.246  0.50 19.11           O  
ATOM    401  N   ASN A  50      17.776   2.010  -1.374  1.00 14.15           N  
ATOM    402  CA  ASN A  50      17.430   0.595  -1.613  1.00 13.80           C  
ATOM    403  C   ASN A  50      18.597  -0.369  -1.404  1.00 12.36           C  
ATOM    404  O   ASN A  50      18.439  -1.440  -0.835  1.00 12.38           O  
ATOM    405  CB  ASN A  50      16.762   0.398  -2.971  1.00 14.13           C  
ATOM    406  CG  ASN A  50      15.357   0.958  -2.992  1.00 14.98           C  
ATOM    407  ND2 ASN A  50      15.070   1.778  -3.995  1.00 18.90           N  
ATOM    408  OD1 ASN A  50      14.544   0.668  -2.103  1.00 14.73           O  
ATOM    409  N   ILE A  51      19.784   0.028  -1.817  1.00 11.70           N  
ATOM    410  CA  ILE A  51      20.964  -0.783  -1.545  1.00 11.73           C  
ATOM    411  C   ILE A  51      21.204  -0.914  -0.035  1.00 12.77           C  
ATOM    412  O   ILE A  51      21.473  -2.005   0.462  1.00 11.65           O  
ATOM    413  CB  ILE A  51      22.176  -0.221  -2.300  1.00 10.94           C  
ATOM    414  CG1 ILE A  51      21.991  -0.471  -3.809  1.00 12.96           C  
ATOM    415  CG2 ILE A  51      23.447  -0.903  -1.789  1.00 11.16           C  
ATOM    416  CD1 ILE A  51      22.947   0.308  -4.667  1.00 14.83           C  
ATOM    417  N   LYS A  52      21.053   0.181   0.716  1.00 12.96           N  
ATOM    418  CA  LYS A  52      21.249   0.126   2.178  1.00 14.29           C  
ATOM    419  C   LYS A  52      20.240  -0.820   2.833  1.00 14.02           C  
ATOM    420  O   LYS A  52      20.581  -1.621   3.700  1.00 12.93           O  
ATOM    421  CB  LYS A  52      21.202   1.535   2.774  1.00 15.01           C  
ATOM    422  CG  LYS A  52      22.391   2.380   2.305  1.00 17.40           C  
ATOM    423  CD  LYS A  52      22.313   3.812   2.838  1.00 21.20           C  
ATOM    424  CE  LYS A  52      23.458   4.645   2.260  1.00 23.65           C  
ATOM    425  NZ  LYS A  52      23.621   5.938   2.965  1.00 26.91           N1+
ATOM    426  N   LYS A  53      19.017  -0.802   2.331  1.00 14.42           N  
ATOM    427  CA  LYS A  53      18.011  -1.780   2.751  1.00 15.59           C  
ATOM    428  C   LYS A  53      18.396  -3.217   2.412  1.00 14.46           C  
ATOM    429  O   LYS A  53      18.257  -4.087   3.268  1.00 15.80           O  
ATOM    430  CB  LYS A  53      16.639  -1.454   2.158  1.00 14.84           C  
ATOM    431  CG  LYS A  53      16.004  -0.167   2.730  1.00 19.53           C  
ATOM    432  CD  LYS A  53      14.495  -0.100   2.475  1.00 21.26           C  
ATOM    433  CE  LYS A  53      14.176   0.422   1.078  1.00 28.60           C  
ATOM    434  NZ  LYS A  53      12.818   1.053   0.931  1.00 33.15           N1+
ATOM    435  N   ASN A  54      18.847  -3.493   1.191  1.00 13.13           N  
ATOM    436  CA  ASN A  54      19.365  -4.839   0.874  1.00 13.26           C  
ATOM    437  C   ASN A  54      20.442  -5.271   1.884  1.00 13.54           C  
ATOM    438  O   ASN A  54      20.473  -6.420   2.348  1.00 14.21           O  
ATOM    439  CB  ASN A  54      20.054  -4.869  -0.502  1.00 12.65           C  
ATOM    440  CG  ASN A  54      19.090  -4.703  -1.694  1.00 13.98           C  
ATOM    441  ND2 ASN A  54      19.679  -4.534  -2.868  1.00  8.53           N  
ATOM    442  OD1 ASN A  54      17.864  -4.738  -1.573  1.00 13.13           O  
ATOM    443  N   LEU A  55      21.349  -4.344   2.200  1.00 14.52           N  
ATOM    444  CA  LEU A  55      22.494  -4.654   3.063  1.00 16.05           C  
ATOM    445  C   LEU A  55      22.123  -4.999   4.494  1.00 17.35           C  
ATOM    446  O   LEU A  55      22.954  -5.521   5.250  1.00 18.15           O  
ATOM    447  CB  LEU A  55      23.533  -3.528   3.033  1.00 15.20           C  
ATOM    448  CG  LEU A  55      24.286  -3.319   1.717  1.00 15.44           C  
ATOM    449  CD1 LEU A  55      25.106  -2.021   1.710  1.00 18.56           C  
ATOM    450  CD2 LEU A  55      25.163  -4.513   1.408  1.00 17.08           C  
ATOM    451  N   LYS A  56      20.874  -4.716   4.849  1.00 18.38           N  
ATOM    452  CA  LYS A  56      20.357  -4.986   6.174  1.00 21.29           C  
ATOM    453  C   LYS A  56      19.884  -6.441   6.296  1.00 22.03           C  
ATOM    454  O   LYS A  56      19.765  -6.974   7.410  1.00 21.54           O  
ATOM    455  CB  LYS A  56      19.236  -3.969   6.460  1.00 21.37           C  
ATOM    456  CG  LYS A  56      18.349  -4.203   7.660  1.00 24.52           C  
ATOM    457  CD  LYS A  56      17.171  -3.243   7.623  1.00 24.72           C  
ATOM    458  CE  LYS A  56      16.265  -3.416   8.847  1.00 29.58           C  
ATOM    459  NZ  LYS A  56      14.899  -2.880   8.532  1.00 29.64           N1+
ATOM    460  N   GLU A  57      19.605  -7.079   5.156  1.00 22.11           N  
ATOM    461  CA  GLU A  57      19.007  -8.412   5.169  1.00 22.74           C  
ATOM    462  C   GLU A  57      20.074  -9.437   5.497  1.00 22.70           C  
ATOM    463  O   GLU A  57      21.165  -9.408   4.927  1.00 23.26           O  
ATOM    464  CB  GLU A  57      18.340  -8.740   3.825  1.00 23.26           C  
ATOM    465  CG  GLU A  57      17.131  -7.852   3.504  1.00 25.26           C  
ATOM    466  CD  GLU A  57      15.975  -8.093   4.463  1.00 31.83           C  
ATOM    467  OE1 GLU A  57      15.769  -9.265   4.857  1.00 35.44           O  
ATOM    468  OE2 GLU A  57      15.268  -7.126   4.820  1.00 34.22           O1-
ATOM    469  N   LYS A  58      19.753 -10.356   6.398  1.00 22.63           N  
ATOM    470  CA  LYS A  58      20.768 -11.256   6.934  1.00 24.21           C  
ATOM    471  C   LYS A  58      21.314 -12.217   5.879  1.00 22.99           C  
ATOM    472  O   LYS A  58      22.517 -12.438   5.840  1.00 22.85           O  
ATOM    473  CB  LYS A  58      20.276 -11.982   8.199  1.00 23.60           C  
ATOM    474  CG  LYS A  58      19.139 -12.956   7.999  1.00 27.42           C  
ATOM    475  CD  LYS A  58      18.639 -13.590   9.304  1.00 28.17           C  
ATOM    476  CE  LYS A  58      19.462 -14.808   9.728  1.00 33.12           C  
ATOM    477  NZ  LYS A  58      18.716 -15.718  10.660  1.00 35.92           N1+
ATOM    478  N   TYR A  59      20.447 -12.725   4.999  1.00 22.42           N  
ATOM    479  CA  TYR A  59      20.836 -13.763   4.048  1.00 22.03           C  
ATOM    480  C   TYR A  59      21.792 -13.308   2.959  1.00 20.40           C  
ATOM    481  O   TYR A  59      22.426 -14.130   2.294  1.00 19.01           O  
ATOM    482  CB  TYR A  59      19.609 -14.503   3.501  1.00 23.23           C  
ATOM    483  CG  TYR A  59      18.855 -15.204   4.612  1.00 25.51           C  
ATOM    484  CD1 TYR A  59      19.529 -16.013   5.523  1.00 26.15           C  
ATOM    485  CD2 TYR A  59      17.494 -15.008   4.791  1.00 25.59           C  
ATOM    486  CE1 TYR A  59      18.872 -16.629   6.560  1.00 28.87           C  
ATOM    487  CE2 TYR A  59      16.819 -15.637   5.835  1.00 28.44           C  
ATOM    488  CZ  TYR A  59      17.517 -16.437   6.716  1.00 28.65           C  
ATOM    489  OH  TYR A  59      16.879 -17.075   7.760  1.00 30.79           O  
ATOM    490  N   ILE A  60      21.948 -11.995   2.824  1.00 20.67           N  
ATOM    491  CA  ILE A  60      22.980 -11.451   1.948  1.00 20.93           C  
ATOM    492  C   ILE A  60      24.366 -11.958   2.368  1.00 21.36           C  
ATOM    493  O   ILE A  60      25.267 -12.083   1.538  1.00 21.45           O  
ATOM    494  CB  ILE A  60      22.858  -9.898   1.801  1.00 21.34           C  
ATOM    495  CG1 ILE A  60      23.389  -9.444   0.444  1.00 21.86           C  
ATOM    496  CG2 ILE A  60      23.457  -9.127   3.000  1.00 20.49           C  
ATOM    497  CD1 ILE A  60      23.414  -7.921   0.238  1.00 20.76           C  
ATOM    498  N   ASN A  61      24.529 -12.307   3.643  1.00 22.24           N  
ATOM    499  CA  ASN A  61      25.790 -12.887   4.132  1.00 23.26           C  
ATOM    500  C   ASN A  61      26.029 -14.336   3.719  1.00 22.84           C  
ATOM    501  O   ASN A  61      27.095 -14.899   3.984  1.00 22.89           O  
ATOM    502  CB  ASN A  61      25.869 -12.769   5.651  1.00 24.16           C  
ATOM    503  CG  ASN A  61      25.903 -11.329   6.090  1.00 27.81           C  
ATOM    504  ND2 ASN A  61      24.780 -10.827   6.610  1.00 32.08           N  
ATOM    505  OD1 ASN A  61      26.908 -10.650   5.900  1.00 32.56           O  
ATOM    506  N   ASN A  62      25.033 -14.931   3.074  1.00 21.93           N  
ATOM    507  CA  ASN A  62      25.064 -16.349   2.738  1.00 22.49           C  
ATOM    508  C   ASN A  62      25.148 -16.624   1.246  1.00 21.40           C  
ATOM    509  O   ASN A  62      24.973 -17.768   0.812  1.00 22.49           O  
ATOM    510  CB  ASN A  62      23.832 -17.041   3.330  1.00 22.95           C  
ATOM    511  CG  ASN A  62      23.720 -16.855   4.825  1.00 26.67           C  
ATOM    512  ND2 ASN A  62      24.604 -17.497   5.581  1.00 31.53           N  
ATOM    513  OD1 ASN A  62      22.859 -16.118   5.296  1.00 32.35           O  
ATOM    514  N   VAL A  63      25.383 -15.580   0.453  1.00 19.59           N  
ATOM    515  CA  VAL A  63      25.565 -15.756  -0.981  1.00 18.45           C  
ATOM    516  C   VAL A  63      27.001 -16.168  -1.327  1.00 18.22           C  
ATOM    517  O   VAL A  63      27.923 -15.889  -0.579  1.00 18.58           O  
ATOM    518  CB  VAL A  63      25.087 -14.542  -1.817  1.00 17.92           C  
ATOM    519  CG1 VAL A  63      23.580 -14.291  -1.592  1.00 19.29           C  
ATOM    520  CG2 VAL A  63      25.934 -13.313  -1.531  1.00 16.44           C  
ATOM    521  N   SER A  64      27.180 -16.864  -2.448  1.00 17.76           N  
ATOM    522  CA  SER A  64      28.452 -17.490  -2.788  1.00 17.88           C  
ATOM    523  C   SER A  64      29.534 -16.565  -3.334  1.00 16.68           C  
ATOM    524  O   SER A  64      30.721 -16.737  -3.019  1.00 17.00           O  
ATOM    525  CB  SER A  64      28.223 -18.592  -3.840  1.00 17.94           C  
ATOM    526  OG  SER A  64      27.544 -19.672  -3.233  1.00 22.13           O  
ATOM    527  N   ILE A  65      29.145 -15.628  -4.188  1.00 14.61           N  
ATOM    528  CA  ILE A  65      30.122 -14.981  -5.063  1.00 15.23           C  
ATOM    529  C   ILE A  65      30.403 -13.521  -4.709  1.00 15.24           C  
ATOM    530  O   ILE A  65      29.490 -12.704  -4.635  1.00 14.76           O  
ATOM    531  CB  ILE A  65      29.700 -15.040  -6.560  1.00 13.87           C  
ATOM    532  CG1 ILE A  65      29.268 -16.456  -6.985  1.00 17.57           C  
ATOM    533  CG2 ILE A  65      30.795 -14.459  -7.446  1.00 14.43           C  
ATOM    534  CD1 ILE A  65      30.384 -17.478  -7.045  1.00 20.76           C  
ATOM    535  N   LYS A  66      31.680 -13.202  -4.533  1.00 15.58           N  
ATOM    536  CA  LYS A  66      32.119 -11.834  -4.257  1.00 17.30           C  
ATOM    537  C   LYS A  66      31.278 -11.133  -3.199  1.00 17.24           C  
ATOM    538  O   LYS A  66      30.904  -9.967  -3.354  1.00 17.29           O  
ATOM    539  CB  LYS A  66      32.226 -11.009  -5.542  1.00 16.90           C  
ATOM    540  CG  LYS A  66      33.324 -11.564  -6.450  1.00 19.86           C  
ATOM    541  CD  LYS A  66      33.627 -10.653  -7.625  1.00 26.25           C  
ATOM    542  CE  LYS A  66      32.675 -10.879  -8.774  1.00 26.13           C  
ATOM    543  NZ  LYS A  66      33.046  -9.906  -9.857  1.00 27.75           N1+
ATOM    544  N   LYS A  67      30.982 -11.844  -2.117  1.00 18.20           N  
ATOM    545  CA  LYS A  67      30.326 -11.181  -0.993  1.00 20.55           C  
ATOM    546  C   LYS A  67      31.111  -9.950  -0.565  1.00 21.00           C  
ATOM    547  O   LYS A  67      30.494  -8.962  -0.208  1.00 21.29           O  
ATOM    548  CB  LYS A  67      30.202 -12.088   0.222  1.00 19.95           C  
ATOM    549  CG  LYS A  67      28.989 -12.919   0.264  1.00 22.97           C  
ATOM    550  CD  LYS A  67      29.043 -13.830   1.495  1.00 27.23           C  
ATOM    551  CE  LYS A  67      30.333 -14.658   1.618  1.00 25.17           C  
ATOM    552  NZ  LYS A  67      30.601 -15.788   0.650  1.00 22.92           N1+
ATOM    553  N   ASP A  68      32.447 -10.014  -0.607  1.00 22.64           N  
ATOM    554  CA  ASP A  68      33.315  -8.882  -0.245  1.00 24.01           C  
ATOM    555  C   ASP A  68      32.923  -7.612  -1.000  1.00 23.37           C  
ATOM    556  O   ASP A  68      32.848  -6.512  -0.440  1.00 23.64           O  
ATOM    557  CB  ASP A  68      34.819  -9.217  -0.406  1.00 25.12           C  
ATOM    558  CG  ASP A  68      35.309  -9.276  -1.867  1.00 30.55           C  
ATOM    559  OD1 ASP A  68      34.901 -10.159  -2.667  1.00 33.36           O  
ATOM    560  OD2 ASP A  68      36.182  -8.440  -2.218  1.00 35.81           O1-
ATOM    561  N   ILE A  69      32.648  -7.779  -2.285  1.00 21.10           N  
ATOM    562  CA  ILE A  69      32.186  -6.675  -3.105  1.00 18.85           C  
ATOM    563  C   ILE A  69      30.746  -6.246  -2.772  1.00 17.52           C  
ATOM    564  O   ILE A  69      30.492  -5.059  -2.525  1.00 16.15           O  
ATOM    565  CB  ILE A  69      32.402  -7.000  -4.592  1.00 18.20           C  
ATOM    566  CG1 ILE A  69      33.915  -7.133  -4.874  1.00 20.32           C  
ATOM    567  CG2 ILE A  69      31.737  -5.963  -5.474  1.00 17.08           C  
ATOM    568  CD1 ILE A  69      34.735  -5.869  -4.598  1.00 20.98           C  
ATOM    569  N   LEU A  70      29.824  -7.206  -2.728  1.00 16.63           N  
ATOM    570  CA  LEU A  70      28.398  -6.904  -2.569  1.00 17.23           C  
ATOM    571  C   LEU A  70      28.090  -6.149  -1.292  1.00 17.43           C  
ATOM    572  O   LEU A  70      27.141  -5.385  -1.253  1.00 17.47           O  
ATOM    573  CB  LEU A  70      27.566  -8.193  -2.548  1.00 17.60           C  
ATOM    574  CG  LEU A  70      27.318  -8.947  -3.844  1.00 19.88           C  
ATOM    575  CD1 LEU A  70      26.445 -10.158  -3.541  1.00 21.12           C  
ATOM    576  CD2 LEU A  70      26.599  -8.000  -4.808  1.00 21.78           C  
ATOM    577  N   LEU A  71      28.865  -6.407  -0.241  1.00 18.05           N  
ATOM    578  CA  LEU A  71      28.696  -5.795   1.084  1.00 19.53           C  
ATOM    579  C   LEU A  71      29.374  -4.432   1.305  1.00 20.04           C  
ATOM    580  O   LEU A  71      29.166  -3.772   2.333  1.00 21.12           O  
ATOM    581  CB  LEU A  71      29.215  -6.767   2.157  1.00 20.35           C  
ATOM    582  CG  LEU A  71      28.261  -7.783   2.778  1.00 22.77           C  
ATOM    583  CD1 LEU A  71      27.174  -8.205   1.800  1.00 25.30           C  
ATOM    584  CD2 LEU A  71      29.059  -8.986   3.278  1.00 23.51           C  
ATOM    585  N   LYS A  72      30.190  -4.010   0.355  1.00 18.87           N  
ATOM    586  CA  LYS A  72      30.733  -2.661   0.351  1.00 20.55           C  
ATOM    587  C   LYS A  72      29.668  -1.554   0.342  1.00 20.31           C  
ATOM    588  O   LYS A  72      28.534  -1.748  -0.112  1.00 19.71           O  
ATOM    589  CB  LYS A  72      31.635  -2.472  -0.872  1.00 20.42           C  
ATOM    590  CG  LYS A  72      32.848  -3.378  -0.854  1.00 24.35           C  
ATOM    591  CD  LYS A  72      34.046  -2.716  -1.526  1.00 26.07           C  
ATOM    592  CE  LYS A  72      35.347  -3.460  -1.211  1.00 27.57           C  
ATOM    593  NZ  LYS A  72      35.980  -3.100   0.099  1.00 28.50           N1+
ATOM    594  N   ALA A  73      30.072  -0.400   0.871  1.00 19.90           N  
ATOM    595  CA  ALA A  73      29.344   0.859   0.754  1.00 19.36           C  
ATOM    596  C   ALA A  73      29.279   1.250  -0.710  1.00 18.25           C  
ATOM    597  O   ALA A  73      30.297   1.244  -1.384  1.00 17.48           O  
ATOM    598  CB  ALA A  73      30.085   1.976   1.519  1.00 19.04           C  
ATOM    599  N   PRO A  74      28.089   1.630  -1.191  1.00 19.00           N  
ATOM    600  CA  PRO A  74      27.919   1.963  -2.606  1.00 18.85           C  
ATOM    601  C   PRO A  74      28.872   3.043  -3.106  1.00 19.39           C  
ATOM    602  O   PRO A  74      29.415   2.931  -4.214  1.00 19.29           O  
ATOM    603  CB  PRO A  74      26.472   2.432  -2.701  1.00 18.54           C  
ATOM    604  CG  PRO A  74      25.812   2.031  -1.437  1.00 19.92           C  
ATOM    605  CD  PRO A  74      26.843   1.735  -0.407  1.00 18.37           C  
ATOM    606  N   ASP A  75      29.091   4.100  -2.325  1.00 20.32           N  
ATOM    607  CA  ASP A  75      30.007   5.155  -2.783  1.00 21.50           C  
ATOM    608  C   ASP A  75      31.442   4.639  -2.887  1.00 21.50           C  
ATOM    609  O   ASP A  75      32.219   5.102  -3.723  1.00 21.40           O  
ATOM    610  CB  ASP A  75      29.923   6.454  -1.953  1.00 21.99           C  
ATOM    611  CG  ASP A  75      30.114   6.216  -0.462  1.00 25.75           C  
ATOM    612  OD1 ASP A  75      29.672   5.145   0.004  1.00 27.94           O  
ATOM    613  OD2 ASP A  75      30.698   7.088   0.236  1.00 29.18           O1-
ATOM    614  N   ASN A  76      31.785   3.664  -2.049  1.00 21.73           N  
ATOM    615  CA  ASN A  76      33.079   2.986  -2.191  1.00 21.28           C  
ATOM    616  C   ASN A  76      33.213   2.187  -3.470  1.00 20.16           C  
ATOM    617  O   ASN A  76      34.260   2.210  -4.100  1.00 19.74           O  
ATOM    618  CB  ASN A  76      33.390   2.101  -0.988  1.00 22.86           C  
ATOM    619  CG  ASN A  76      34.048   2.889   0.120  1.00 25.62           C  
ATOM    620  ND2 ASN A  76      34.086   2.321   1.318  1.00 29.30           N  
ATOM    621  OD1 ASN A  76      34.527   4.012  -0.114  1.00 29.56           O  
ATOM    622  N   ILE A  77      32.142   1.513  -3.872  1.00 18.19           N  
ATOM    623  CA  ILE A  77      32.176   0.805  -5.140  1.00 17.96           C  
ATOM    624  C   ILE A  77      32.489   1.739  -6.302  1.00 18.63           C  
ATOM    625  O   ILE A  77      33.396   1.479  -7.088  1.00 18.64           O  
ATOM    626  CB  ILE A  77      30.844   0.099  -5.401  1.00 17.22           C  
ATOM    627  CG1 ILE A  77      30.709  -1.058  -4.420  1.00 14.60           C  
ATOM    628  CG2 ILE A  77      30.687  -0.277  -6.880  1.00 16.79           C  
ATOM    629  CD1 ILE A  77      31.689  -2.190  -4.539  1.00 19.62           C  
ATOM    630  N   ILE A  78      31.741   2.833  -6.390  1.00 19.52           N  
ATOM    631  CA  ILE A  78      31.819   3.738  -7.522  1.00 21.22           C  
ATOM    632  C   ILE A  78      33.191   4.412  -7.623  1.00 22.21           C  
ATOM    633  O   ILE A  78      33.750   4.518  -8.712  1.00 22.93           O  
ATOM    634  CB  ILE A  78      30.681   4.764  -7.444  1.00 21.08           C  
ATOM    635  CG1 ILE A  78      29.340   4.036  -7.621  1.00 21.12           C  
ATOM    636  CG2 ILE A  78      30.839   5.865  -8.513  1.00 22.07           C  
ATOM    637  CD1 ILE A  78      28.185   4.832  -7.088  1.00 20.02           C  
ATOM    638  N   ARG A  79      33.738   4.830  -6.487  1.00 23.83           N  
ATOM    639  CA  ARG A  79      35.048   5.493  -6.426  1.00 25.88           C  
ATOM    640  C   ARG A  79      36.257   4.566  -6.466  1.00 26.20           C  
ATOM    641  O   ARG A  79      37.282   4.914  -7.053  1.00 27.13           O  
ATOM    642  CB  ARG A  79      35.150   6.353  -5.162  1.00 25.33           C  
ATOM    643  CG  ARG A  79      34.351   7.645  -5.205  1.00 27.18           C  
ATOM    644  CD  ARG A  79      34.329   8.362  -3.843  1.00 29.57           C  
ATOM    645  NE  ARG A  79      35.641   8.512  -3.203  1.00 34.76           N  
ATOM    646  CZ  ARG A  79      36.475   9.528  -3.412  1.00 37.15           C  
ATOM    647  NH1 ARG A  79      36.153  10.513  -4.243  1.00 38.09           N1+
ATOM    648  NH2 ARG A  79      37.643   9.567  -2.783  1.00 38.76           N  
ATOM    649  N   GLU A  80      36.155   3.404  -5.827  1.00 26.51           N  
ATOM    650  CA  GLU A  80      37.312   2.534  -5.623  1.00 26.93           C  
ATOM    651  C   GLU A  80      37.244   1.172  -6.331  1.00 26.73           C  
ATOM    652  O   GLU A  80      38.256   0.486  -6.433  1.00 26.38           O  
ATOM    653  CB  GLU A  80      37.560   2.335  -4.124  1.00 27.17           C  
ATOM    654  CG  GLU A  80      37.464   3.623  -3.281  1.00 29.62           C  
ATOM    655  CD  GLU A  80      38.702   4.508  -3.362  1.00 34.41           C  
ATOM    656  OE1 GLU A  80      39.757   4.068  -3.873  1.00 36.81           O  
ATOM    657  OE2 GLU A  80      38.633   5.672  -2.907  1.00 36.21           O1-
ATOM    658  N   GLU A  81      36.069   0.779  -6.815  1.00 26.04           N  
ATOM    659  CA  GLU A  81      35.891  -0.553  -7.398  1.00 25.54           C  
ATOM    660  C   GLU A  81      35.180  -0.431  -8.740  1.00 24.60           C  
ATOM    661  O   GLU A  81      34.208  -1.138  -8.989  1.00 23.55           O  
ATOM    662  CB  GLU A  81      35.084  -1.465  -6.459  1.00 25.71           C  
ATOM    663  CG  GLU A  81      35.521  -1.559  -4.998  1.00 28.26           C  
ATOM    664  CD  GLU A  81      36.866  -2.252  -4.797  1.00 33.21           C  
ATOM    665  OE1 GLU A  81      37.289  -3.031  -5.680  1.00 33.44           O  
ATOM    666  OE2 GLU A  81      37.513  -2.012  -3.748  1.00 35.98           O1-
ATOM    667  N   LYS A  82      35.665   0.454  -9.609  1.00 24.26           N  
ATOM    668  CA  LYS A  82      34.953   0.746 -10.854  1.00 25.56           C  
ATOM    669  C   LYS A  82      34.749  -0.499 -11.735  1.00 23.97           C  
ATOM    670  O   LYS A  82      33.757  -0.586 -12.459  1.00 24.15           O  
ATOM    671  CB  LYS A  82      35.647   1.869 -11.655  1.00 26.15           C  
ATOM    672  CG  LYS A  82      35.906   3.153 -10.853  1.00 29.16           C  
ATOM    673  CD  LYS A  82      36.760   4.185 -11.611  1.00 28.00           C  
ATOM    674  CE  LYS A  82      37.213   5.335 -10.708  1.00 30.67           C  
ATOM    675  NZ  LYS A  82      38.073   6.358 -11.395  1.00 32.36           N1+
ATOM    676  N   SER A  83      35.663  -1.463 -11.701  1.00 22.71           N  
ATOM    677  CA  SER A  83      35.466  -2.632 -12.561  1.00 22.86           C  
ATOM    678  C   SER A  83      34.391  -3.567 -11.992  1.00 21.54           C  
ATOM    679  O   SER A  83      33.880  -4.426 -12.715  1.00 22.91           O  
ATOM    680  CB  SER A  83      36.772  -3.377 -12.817  1.00 23.16           C  
ATOM    681  OG  SER A  83      37.201  -4.050 -11.653  1.00 26.83           O  
ATOM    682  N   GLU A  84      34.041  -3.392 -10.717  1.00 19.79           N  
ATOM    683  CA  GLU A  84      32.949  -4.146 -10.092  1.00 17.90           C  
ATOM    684  C   GLU A  84      31.596  -3.428 -10.049  1.00 16.86           C  
ATOM    685  O   GLU A  84      30.619  -4.001  -9.530  1.00 15.75           O  
ATOM    686  CB  GLU A  84      33.325  -4.607  -8.679  1.00 17.83           C  
ATOM    687  CG  GLU A  84      34.562  -5.492  -8.594  1.00 20.38           C  
ATOM    688  CD  GLU A  84      34.329  -6.878  -9.181  1.00 27.00           C  
ATOM    689  OE1 GLU A  84      33.163  -7.324  -9.240  1.00 27.59           O  
ATOM    690  OE2 GLU A  84      35.304  -7.536  -9.598  1.00 30.28           O1-
ATOM    691  N   GLU A  85      31.520  -2.211 -10.592  1.00 15.72           N  
ATOM    692  CA  GLU A  85      30.308  -1.405 -10.475  1.00 16.57           C  
ATOM    693  C   GLU A  85      29.090  -2.063 -11.125  1.00 15.49           C  
ATOM    694  O   GLU A  85      28.020  -2.119 -10.516  1.00 14.23           O  
ATOM    695  CB  GLU A  85      30.538   0.046 -10.930  1.00 16.75           C  
ATOM    696  CG  GLU A  85      29.273   0.891 -10.973  1.00 21.52           C  
ATOM    697  CD  GLU A  85      29.479   2.274 -11.600  1.00 22.18           C  
ATOM    698  OE1 GLU A  85      29.712   2.345 -12.824  1.00 24.96           O  
ATOM    699  OE2 GLU A  85      29.362   3.290 -10.880  1.00 27.30           O1-
ATOM    700  N   PHE A  86      29.251  -2.606 -12.331  1.00 15.12           N  
ATOM    701  CA  PHE A  86      28.142  -3.268 -13.015  1.00 14.09           C  
ATOM    702  C   PHE A  86      27.686  -4.493 -12.234  1.00 12.90           C  
ATOM    703  O   PHE A  86      26.499  -4.602 -11.948  1.00 12.66           O  
ATOM    704  CB  PHE A  86      28.491  -3.657 -14.456  1.00 14.67           C  
ATOM    705  CG  PHE A  86      27.335  -4.217 -15.225  1.00 15.74           C  
ATOM    706  CD1 PHE A  86      26.296  -3.400 -15.636  1.00 16.72           C  
ATOM    707  CD2 PHE A  86      27.295  -5.564 -15.544  1.00 17.33           C  
ATOM    708  CE1 PHE A  86      25.228  -3.913 -16.338  1.00 19.56           C  
ATOM    709  CE2 PHE A  86      26.216  -6.081 -16.255  1.00 18.33           C  
ATOM    710  CZ  PHE A  86      25.194  -5.259 -16.652  1.00 16.05           C  
ATOM    711  N   PHE A  87      28.619  -5.364 -11.850  1.00 11.11           N  
ATOM    712  CA  PHE A  87      28.307  -6.525 -11.007  1.00 10.99           C  
ATOM    713  C   PHE A  87      27.466  -6.091  -9.812  1.00  9.68           C  
ATOM    714  O   PHE A  87      26.402  -6.654  -9.533  1.00  8.75           O  
ATOM    715  CB  PHE A  87      29.576  -7.250 -10.534  1.00 10.90           C  
ATOM    716  CG  PHE A  87      29.311  -8.286  -9.464  1.00 11.20           C  
ATOM    717  CD1 PHE A  87      28.692  -9.495  -9.764  1.00 12.11           C  
ATOM    718  CD2 PHE A  87      29.653  -8.030  -8.146  1.00 11.10           C  
ATOM    719  CE1 PHE A  87      28.406 -10.438  -8.759  1.00 11.62           C  
ATOM    720  CE2 PHE A  87      29.362  -8.947  -7.131  1.00 11.13           C  
ATOM    721  CZ  PHE A  87      28.759 -10.167  -7.446  1.00 11.81           C  
ATOM    722  N   TYR A  88      27.977  -5.111  -9.078  1.00  8.65           N  
ATOM    723  CA  TYR A  88      27.315  -4.621  -7.866  1.00  9.16           C  
ATOM    724  C   TYR A  88      25.886  -4.141  -8.058  1.00  9.35           C  
ATOM    725  O   TYR A  88      24.968  -4.582  -7.343  1.00  8.85           O  
ATOM    726  CB  TYR A  88      28.179  -3.520  -7.250  1.00  9.64           C  
ATOM    727  CG  TYR A  88      27.757  -2.997  -5.878  1.00  9.88           C  
ATOM    728  CD1 TYR A  88      28.218  -3.599  -4.707  1.00  8.82           C  
ATOM    729  CD2 TYR A  88      26.986  -1.839  -5.770  1.00 11.00           C  
ATOM    730  CE1 TYR A  88      27.906  -3.058  -3.458  1.00 10.08           C  
ATOM    731  CE2 TYR A  88      26.665  -1.293  -4.516  1.00 11.48           C  
ATOM    732  CZ  TYR A  88      27.113  -1.927  -3.380  1.00 10.85           C  
ATOM    733  OH  TYR A  88      26.790  -1.409  -2.143  1.00 11.30           O  
ATOM    734  N   PHE A  89      25.688  -3.214  -8.992  1.00  9.39           N  
ATOM    735  CA  PHE A  89      24.334  -2.682  -9.210  1.00 10.46           C  
ATOM    736  C   PHE A  89      23.383  -3.701  -9.851  1.00 10.02           C  
ATOM    737  O   PHE A  89      22.177  -3.712  -9.564  1.00 11.15           O  
ATOM    738  CB  PHE A  89      24.382  -1.348  -9.975  1.00 10.69           C  
ATOM    739  CG  PHE A  89      24.805  -0.192  -9.100  1.00 12.29           C  
ATOM    740  CD1 PHE A  89      23.869   0.467  -8.312  1.00 12.30           C  
ATOM    741  CD2 PHE A  89      26.137   0.201  -9.035  1.00 11.99           C  
ATOM    742  CE1 PHE A  89      24.247   1.521  -7.467  1.00 13.76           C  
ATOM    743  CE2 PHE A  89      26.531   1.271  -8.204  1.00 13.20           C  
ATOM    744  CZ  PHE A  89      25.578   1.904  -7.400  1.00 13.53           C  
ATOM    745  N   PHE A  90      23.931  -4.583 -10.678  1.00  9.65           N  
ATOM    746  CA  PHE A  90      23.133  -5.666 -11.268  1.00  9.57           C  
ATOM    747  C   PHE A  90      22.652  -6.565 -10.126  1.00  8.37           C  
ATOM    748  O   PHE A  90      21.451  -6.832  -9.974  1.00  9.08           O  
ATOM    749  CB  PHE A  90      23.970  -6.426 -12.317  1.00  8.92           C  
ATOM    750  CG  PHE A  90      23.193  -7.447 -13.155  1.00 10.70           C  
ATOM    751  CD1 PHE A  90      21.865  -7.784 -12.869  1.00  9.93           C  
ATOM    752  CD2 PHE A  90      23.838  -8.111 -14.197  1.00  9.71           C  
ATOM    753  CE1 PHE A  90      21.180  -8.749 -13.626  1.00 10.46           C  
ATOM    754  CE2 PHE A  90      23.170  -9.091 -14.961  1.00 10.86           C  
ATOM    755  CZ  PHE A  90      21.844  -9.400 -14.680  1.00  9.46           C  
ATOM    756  N   ASN A  91      23.568  -7.018  -9.272  1.00  8.62           N  
ATOM    757  CA  ASN A  91      23.182  -7.965  -8.225  1.00  7.95           C  
ATOM    758  C   ASN A  91      22.237  -7.268  -7.212  1.00  8.50           C  
ATOM    759  O   ASN A  91      21.262  -7.865  -6.742  1.00  7.23           O  
ATOM    760  CB  ASN A  91      24.435  -8.506  -7.524  1.00  8.65           C  
ATOM    761  CG  ASN A  91      24.258  -9.908  -6.965  1.00 12.05           C  
ATOM    762  ND2 ASN A  91      23.042 -10.260  -6.537  1.00 14.76           N  
ATOM    763  OD1 ASN A  91      25.224 -10.672  -6.915  1.00 11.57           O  
ATOM    764  N   HIS A  92      22.492  -5.995  -6.920  1.00  7.83           N  
ATOM    765  CA  HIS A  92      21.653  -5.276  -5.959  1.00  8.50           C  
ATOM    766  C   HIS A  92      20.241  -4.990  -6.506  1.00  9.34           C  
ATOM    767  O   HIS A  92      19.263  -4.970  -5.733  1.00 10.95           O  
ATOM    768  CB  HIS A  92      22.396  -4.039  -5.407  1.00  7.13           C  
ATOM    769  CG  HIS A  92      23.241  -4.362  -4.198  1.00  9.52           C  
ATOM    770  CD2 HIS A  92      24.584  -4.357  -4.008  1.00  9.99           C  
ATOM    771  ND1 HIS A  92      22.692  -4.766  -2.995  1.00 10.45           N  
ATOM    772  CE1 HIS A  92      23.658  -4.966  -2.113  1.00 10.93           C  
ATOM    773  NE2 HIS A  92      24.818  -4.744  -2.707  1.00  8.57           N  
ATOM    774  N   PHE A  93      20.131  -4.786  -7.814  1.00  9.35           N  
ATOM    775  CA  PHE A  93      18.809  -4.702  -8.468  1.00  9.87           C  
ATOM    776  C   PHE A  93      17.962  -5.937  -8.211  1.00 10.14           C  
ATOM    777  O   PHE A  93      16.829  -5.829  -7.747  1.00  9.94           O  
ATOM    778  CB  PHE A  93      18.886  -4.457  -9.976  1.00  9.49           C  
ATOM    779  CG  PHE A  93      17.518  -4.359 -10.624  1.00  9.98           C  
ATOM    780  CD1 PHE A  93      16.685  -3.275 -10.356  1.00  9.53           C  
ATOM    781  CD2 PHE A  93      17.031  -5.396 -11.422  1.00 11.58           C  
ATOM    782  CE1 PHE A  93      15.396  -3.195 -10.903  1.00  9.02           C  
ATOM    783  CE2 PHE A  93      15.756  -5.315 -11.982  1.00  8.50           C  
ATOM    784  CZ  PHE A  93      14.943  -4.211 -11.726  1.00  9.74           C  
ATOM    785  N   CYS A  94      18.517  -7.115  -8.486  1.00 10.12           N  
ATOM    786  CA  CYS A  94      17.789  -8.360  -8.235  1.00 10.72           C  
ATOM    787  C   CYS A  94      17.414  -8.566  -6.778  1.00 11.19           C  
ATOM    788  O   CYS A  94      16.269  -8.935  -6.494  1.00 11.20           O  
ATOM    789  CB  CYS A  94      18.573  -9.563  -8.769  1.00 10.76           C  
ATOM    790  SG  CYS A  94      19.041  -9.472 -10.522  1.00 13.38           S  
ATOM    791  N   PHE A  95      18.342  -8.303  -5.850  1.00 11.31           N  
ATOM    792  CA  PHE A  95      18.052  -8.433  -4.420  1.00 11.19           C  
ATOM    793  C   PHE A  95      16.928  -7.487  -4.010  1.00  9.98           C  
ATOM    794  O   PHE A  95      16.050  -7.845  -3.228  1.00  8.51           O  
ATOM    795  CB  PHE A  95      19.278  -8.092  -3.560  1.00 12.34           C  
ATOM    796  CG  PHE A  95      20.386  -9.120  -3.597  1.00 15.92           C  
ATOM    797  CD1 PHE A  95      20.157 -10.437  -3.957  1.00 18.60           C  
ATOM    798  CD2 PHE A  95      21.685  -8.725  -3.293  1.00 22.09           C  
ATOM    799  CE1 PHE A  95      21.199 -11.390  -3.956  1.00 19.98           C  
ATOM    800  CE2 PHE A  95      22.734  -9.643  -3.299  1.00 23.82           C  
ATOM    801  CZ  PHE A  95      22.483 -10.980  -3.636  1.00 20.94           C  
ATOM    802  N   TYR A  96      16.970  -6.276  -4.557  1.00  9.88           N  
ATOM    803  CA  TYR A  96      15.928  -5.267  -4.344  1.00  9.51           C  
ATOM    804  C   TYR A  96      14.562  -5.766  -4.799  1.00  9.48           C  
ATOM    805  O   TYR A  96      13.570  -5.692  -4.028  1.00 10.02           O  
ATOM    806  CB  TYR A  96      16.345  -3.989  -5.078  1.00  9.26           C  
ATOM    807  CG  TYR A  96      15.242  -3.019  -5.400  1.00 11.02           C  
ATOM    808  CD1 TYR A  96      14.529  -2.366  -4.384  1.00 11.61           C  
ATOM    809  CD2 TYR A  96      14.903  -2.767  -6.733  1.00 10.00           C  
ATOM    810  CE1 TYR A  96      13.518  -1.449  -4.700  1.00 13.65           C  
ATOM    811  CE2 TYR A  96      13.930  -1.862  -7.050  1.00 11.73           C  
ATOM    812  CZ  TYR A  96      13.242  -1.214  -6.028  1.00  9.13           C  
ATOM    813  OH  TYR A  96      12.281  -0.314  -6.402  1.00 14.89           O  
ATOM    814  N   ILE A  97      14.492  -6.281  -6.027  1.00  8.25           N  
ATOM    815  CA  ILE A  97      13.204  -6.773  -6.526  1.00  8.67           C  
ATOM    816  C   ILE A  97      12.688  -7.924  -5.670  1.00  8.84           C  
ATOM    817  O   ILE A  97      11.502  -7.980  -5.329  1.00  8.48           O  
ATOM    818  CB  ILE A  97      13.276  -7.253  -8.007  1.00  9.07           C  
ATOM    819  CG1 ILE A  97      13.524  -6.091  -8.978  1.00 10.26           C  
ATOM    820  CG2 ILE A  97      11.989  -7.995  -8.364  1.00  7.39           C  
ATOM    821  CD1 ILE A  97      12.514  -4.942  -8.829  1.00 12.32           C  
ATOM    822  N   ILE A  98      13.583  -8.850  -5.336  1.00  8.26           N  
ATOM    823  CA  ILE A  98      13.259  -9.946  -4.419  1.00  9.88           C  
ATOM    824  C   ILE A  98      12.828  -9.511  -3.013  1.00 10.16           C  
ATOM    825  O   ILE A  98      11.836 -10.029  -2.480  1.00 10.22           O  
ATOM    826  CB  ILE A  98      14.414 -10.947  -4.308  1.00  9.41           C  
ATOM    827  CG1 ILE A  98      14.586 -11.687  -5.643  1.00  8.98           C  
ATOM    828  CG2 ILE A  98      14.184 -11.955  -3.191  1.00  9.47           C  
ATOM    829  CD1 ILE A  98      15.907 -12.453  -5.706  1.00  8.29           C  
ATOM    830  N   ASN A  99      13.542  -8.563  -2.420  1.00 10.52           N  
ATOM    831  CA  ASN A  99      13.164  -8.040  -1.111  1.00 10.99           C  
ATOM    832  C   ASN A  99      11.805  -7.352  -1.124  1.00 11.11           C  
ATOM    833  O   ASN A  99      11.023  -7.475  -0.160  1.00 10.91           O  
ATOM    834  CB  ASN A  99      14.221  -7.073  -0.569  1.00 11.06           C  
ATOM    835  CG  ASN A  99      15.495  -7.786  -0.148  1.00 12.87           C  
ATOM    836  ND2 ASN A  99      16.626  -7.087  -0.252  1.00 12.63           N  
ATOM    837  OD1 ASN A  99      15.461  -8.947   0.276  1.00 12.87           O  
ATOM    838  N   GLU A 100      11.530  -6.625  -2.201  1.00 11.66           N  
ATOM    839  CA  GLU A 100      10.270  -5.889  -2.320  1.00 12.14           C  
ATOM    840  C   GLU A 100       9.050  -6.757  -2.640  1.00 11.64           C  
ATOM    841  O   GLU A 100       7.930  -6.419  -2.252  1.00 11.68           O  
ATOM    842  CB  GLU A 100      10.408  -4.764  -3.348  1.00 13.37           C  
ATOM    843  CG  GLU A 100      11.341  -3.649  -2.905  1.00 13.41           C  
ATOM    844  CD  GLU A 100      10.708  -2.757  -1.858  1.00 19.97           C  
ATOM    845  OE1 GLU A 100       9.611  -2.218  -2.138  1.00 19.19           O  
ATOM    846  OE2 GLU A 100      11.291  -2.618  -0.755  1.00 23.68           O1-
ATOM    847  N   THR A 101       9.241  -7.883  -3.315  1.00  9.99           N  
ATOM    848  CA  THR A 101       8.080  -8.615  -3.861  1.00 10.24           C  
ATOM    849  C   THR A 101       7.880 -10.022  -3.276  1.00  8.92           C  
ATOM    850  O   THR A 101       6.813 -10.604  -3.429  1.00  6.28           O  
ATOM    851  CB  THR A 101       8.165  -8.741  -5.411  1.00 11.71           C  
ATOM    852  CG2 THR A 101       8.211  -7.354  -6.124  1.00 10.39           C  
ATOM    853  OG1 THR A 101       9.305  -9.542  -5.749  1.00 10.76           O  
ATOM    854  N   ASN A 102       8.871 -10.544  -2.552  1.00  8.69           N  
ATOM    855  CA  ASN A 102       8.845 -11.957  -2.197  1.00  9.88           C  
ATOM    856  C   ASN A 102       7.651 -12.365  -1.357  1.00 10.13           C  
ATOM    857  O   ASN A 102       7.176 -13.481  -1.472  1.00 10.35           O  
ATOM    858  CB  ASN A 102      10.174 -12.468  -1.602  1.00  9.92           C  
ATOM    859  CG  ASN A 102      10.393 -12.055  -0.150  1.00 13.21           C  
ATOM    860  ND2 ASN A 102      11.203 -11.021   0.067  1.00 13.29           N  
ATOM    861  OD1 ASN A 102       9.860 -12.683   0.768  1.00 13.56           O  
ATOM    862  N   LYS A 103       7.122 -11.461  -0.543  1.00 10.66           N  
ATOM    863  CA  LYS A 103       5.988 -11.857   0.292  1.00 12.45           C  
ATOM    864  C   LYS A 103       4.733 -12.231  -0.497  1.00 12.38           C  
ATOM    865  O   LYS A 103       3.823 -12.869   0.028  1.00 12.16           O  
ATOM    866  CB  LYS A 103       5.696 -10.792   1.354  1.00 14.10           C  
ATOM    867  CG  LYS A 103       5.165  -9.465   0.833  1.00 17.46           C  
ATOM    868  CD  LYS A 103       5.021  -8.546   2.052  1.00 27.49           C  
ATOM    869  CE  LYS A 103       5.193  -7.072   1.724  1.00 31.98           C  
ATOM    870  NZ  LYS A 103       5.020  -6.214   2.953  1.00 36.42           N1+
ATOM    871  N   TYR A 104       4.665 -11.798  -1.753  1.00 10.59           N  
ATOM    872  CA  TYR A 104       3.540 -12.116  -2.630  1.00 10.47           C  
ATOM    873  C   TYR A 104       3.757 -13.301  -3.561  1.00 10.97           C  
ATOM    874  O   TYR A 104       2.854 -13.640  -4.314  1.00 10.93           O  
ATOM    875  CB  TYR A 104       3.180 -10.906  -3.493  1.00 11.89           C  
ATOM    876  CG  TYR A 104       2.791  -9.727  -2.637  1.00 13.28           C  
ATOM    877  CD1 TYR A 104       3.602  -8.607  -2.568  1.00 16.24           C  
ATOM    878  CD2 TYR A 104       1.633  -9.766  -1.861  1.00 13.49           C  
ATOM    879  CE1 TYR A 104       3.271  -7.539  -1.752  1.00 19.19           C  
ATOM    880  CE2 TYR A 104       1.300  -8.693  -1.017  1.00 15.76           C  
ATOM    881  CZ  TYR A 104       2.114  -7.586  -0.994  1.00 18.01           C  
ATOM    882  OH  TYR A 104       1.799  -6.508  -0.190  1.00 20.50           O  
ATOM    883  N   ALA A 105       4.939 -13.901  -3.542  1.00  9.92           N  
ATOM    884  CA  ALA A 105       5.320 -14.773  -4.645  1.00 10.19           C  
ATOM    885  C   ALA A 105       5.216 -16.224  -4.197  1.00 10.27           C  
ATOM    886  O   ALA A 105       5.833 -16.618  -3.212  1.00 10.97           O  
ATOM    887  CB  ALA A 105       6.776 -14.461  -5.096  1.00  8.22           C  
ATOM    888  N   LEU A 106       4.465 -17.020  -4.947  1.00 10.44           N  
ATOM    889  CA  LEU A 106       4.534 -18.472  -4.816  1.00 11.83           C  
ATOM    890  C   LEU A 106       5.927 -18.956  -5.275  1.00 11.94           C  
ATOM    891  O   LEU A 106       6.532 -19.855  -4.661  1.00 12.21           O  
ATOM    892  CB  LEU A 106       3.412 -19.131  -5.637  1.00 10.93           C  
ATOM    893  CG  LEU A 106       3.276 -20.661  -5.605  1.00 15.06           C  
ATOM    894  CD1 LEU A 106       3.229 -21.172  -4.193  1.00 15.81           C  
ATOM    895  CD2 LEU A 106       2.011 -21.083  -6.298  1.00 16.17           C  
ATOM    896  N   THR A 107       6.450 -18.348  -6.337  0.50 11.18           N  
ATOM    898  CA  THR A 107       7.725 -18.780  -6.900  0.50 11.92           C  
ATOM    900  C   THR A 107       8.345 -17.644  -7.697  0.50 11.33           C  
ATOM    902  O   THR A 107       7.628 -16.752  -8.164  0.50 10.65           O  
ATOM    904  CB  THR A 107       7.534 -20.029  -7.804  0.50 12.43           C  
ATOM    906  CG2 THR A 107       6.275 -19.891  -8.633  0.50 12.85           C  
ATOM    908  OG1 THR A 107       8.654 -20.189  -8.687  0.50 15.63           O  
ATOM    910  N   PHE A 108       9.666 -17.678  -7.853  1.00 11.26           N  
ATOM    911  CA  PHE A 108      10.340 -16.738  -8.732  1.00 10.39           C  
ATOM    912  C   PHE A 108      10.830 -17.491  -9.955  1.00 10.37           C  
ATOM    913  O   PHE A 108      11.388 -18.583  -9.826  1.00 10.48           O  
ATOM    914  CB  PHE A 108      11.545 -16.051  -8.084  1.00 10.71           C  
ATOM    915  CG  PHE A 108      11.186 -14.868  -7.248  1.00 11.88           C  
ATOM    916  CD1 PHE A 108      10.747 -15.049  -5.949  1.00 12.80           C  
ATOM    917  CD2 PHE A 108      11.253 -13.576  -7.768  1.00 13.25           C  
ATOM    918  CE1 PHE A 108      10.389 -13.948  -5.156  1.00 14.74           C  
ATOM    919  CE2 PHE A 108      10.908 -12.475  -6.988  1.00 14.42           C  
ATOM    920  CZ  PHE A 108      10.473 -12.663  -5.679  1.00 12.14           C  
ATOM    921  N   LYS A 109      10.667 -16.896 -11.132  1.00  9.97           N  
ATOM    922  CA  LYS A 109      11.267 -17.479 -12.337  1.00  9.47           C  
ATOM    923  C   LYS A 109      12.307 -16.551 -12.935  1.00  9.05           C  
ATOM    924  O   LYS A 109      11.993 -15.398 -13.231  1.00 11.26           O  
ATOM    925  CB  LYS A 109      10.183 -17.766 -13.384  1.00  8.97           C  
ATOM    926  CG  LYS A 109      10.713 -18.398 -14.653  1.00  8.57           C  
ATOM    927  CD  LYS A 109       9.594 -18.996 -15.526  1.00 10.86           C  
ATOM    928  CE  LYS A 109       8.811 -17.912 -16.236  1.00 10.99           C  
ATOM    929  NZ  LYS A 109       9.593 -17.127 -17.262  1.00 12.34           N1+
ATOM    930  N   MET A 110      13.516 -17.046 -13.187  1.00  9.50           N  
ATOM    931  CA  MET A 110      14.602 -16.198 -13.692  1.00  8.82           C  
ATOM    932  C   MET A 110      14.900 -16.733 -15.090  1.00  9.23           C  
ATOM    933  O   MET A 110      15.145 -17.929 -15.238  1.00  9.14           O  
ATOM    934  CB  MET A 110      15.876 -16.332 -12.827  1.00  9.42           C  
ATOM    935  CG  MET A 110      15.998 -15.523 -11.515  1.00 10.86           C  
ATOM    936  SD  MET A 110      14.572 -15.747 -10.410  1.00 12.89           S  
ATOM    937  CE  MET A 110      14.745 -17.447  -9.843  1.00 10.49           C  
ATOM    938  N   ASN A 111      14.831 -15.878 -16.110  1.00  7.90           N  
ATOM    939  CA  ASN A 111      15.154 -16.323 -17.467  1.00  9.21           C  
ATOM    940  C   ASN A 111      16.632 -16.107 -17.720  1.00  8.76           C  
ATOM    941  O   ASN A 111      17.125 -14.983 -17.682  1.00  6.98           O  
ATOM    942  CB  ASN A 111      14.334 -15.592 -18.550  1.00  9.20           C  
ATOM    943  CG  ASN A 111      14.444 -16.284 -19.903  1.00 13.59           C  
ATOM    944  ND2 ASN A 111      13.315 -16.635 -20.497  1.00 13.60           N  
ATOM    945  OD1 ASN A 111      15.545 -16.517 -20.395  1.00 13.57           O  
ATOM    946  N   PHE A 112      17.308 -17.217 -17.998  1.00  9.01           N  
ATOM    947  CA  PHE A 112      18.739 -17.277 -18.205  1.00  8.24           C  
ATOM    948  C   PHE A 112      19.269 -16.257 -19.207  1.00  8.20           C  
ATOM    949  O   PHE A 112      20.363 -15.737 -18.995  1.00  7.36           O  
ATOM    950  CB  PHE A 112      19.123 -18.694 -18.640  1.00  7.79           C  
ATOM    951  CG  PHE A 112      20.597 -18.892 -18.806  1.00 10.48           C  
ATOM    952  CD1 PHE A 112      21.406 -19.140 -17.681  1.00  9.05           C  
ATOM    953  CD2 PHE A 112      21.190 -18.782 -20.065  1.00  9.34           C  
ATOM    954  CE1 PHE A 112      22.784 -19.302 -17.820  1.00  9.21           C  
ATOM    955  CE2 PHE A 112      22.573 -18.925 -20.213  1.00 11.74           C  
ATOM    956  CZ  PHE A 112      23.376 -19.209 -19.091  1.00  9.64           C  
ATOM    957  N   ALA A 113      18.524 -15.990 -20.281  1.00  6.87           N  
ATOM    958  CA  ALA A 113      18.999 -15.116 -21.368  1.00  7.78           C  
ATOM    959  C   ALA A 113      19.319 -13.705 -20.882  1.00  7.77           C  
ATOM    960  O   ALA A 113      20.154 -13.030 -21.490  1.00  7.13           O  
ATOM    961  CB  ALA A 113      17.972 -15.035 -22.512  1.00  8.23           C  
ATOM    962  N   PHE A 114      18.686 -13.282 -19.783  1.00  7.00           N  
ATOM    963  CA  PHE A 114      18.971 -11.958 -19.242  1.00  7.96           C  
ATOM    964  C   PHE A 114      20.266 -11.876 -18.447  1.00  8.77           C  
ATOM    965  O   PHE A 114      20.765 -10.777 -18.211  1.00  9.42           O  
ATOM    966  CB  PHE A 114      17.772 -11.441 -18.439  1.00  7.01           C  
ATOM    967  CG  PHE A 114      16.585 -11.158 -19.318  1.00  8.27           C  
ATOM    968  CD1 PHE A 114      16.372  -9.894 -19.828  1.00  9.33           C  
ATOM    969  CD2 PHE A 114      15.713 -12.191 -19.681  1.00  9.07           C  
ATOM    970  CE1 PHE A 114      15.294  -9.640 -20.692  1.00 11.08           C  
ATOM    971  CE2 PHE A 114      14.623 -11.945 -20.513  1.00 13.00           C  
ATOM    972  CZ  PHE A 114      14.423 -10.670 -21.008  1.00  9.59           C  
ATOM    973  N   TYR A 115      20.816 -13.029 -18.079  1.00  7.72           N  
ATOM    974  CA  TYR A 115      21.988 -13.072 -17.209  1.00  8.52           C  
ATOM    975  C   TYR A 115      23.282 -13.383 -17.954  1.00  8.81           C  
ATOM    976  O   TYR A 115      24.368 -13.233 -17.400  1.00  9.00           O  
ATOM    977  CB  TYR A 115      21.773 -14.071 -16.063  1.00  8.30           C  
ATOM    978  CG  TYR A 115      20.654 -13.630 -15.138  1.00 10.52           C  
ATOM    979  CD1 TYR A 115      20.911 -12.844 -14.013  1.00  8.11           C  
ATOM    980  CD2 TYR A 115      19.340 -13.958 -15.435  1.00 12.41           C  
ATOM    981  CE1 TYR A 115      19.854 -12.420 -13.185  1.00 10.15           C  
ATOM    982  CE2 TYR A 115      18.287 -13.557 -14.614  1.00  9.33           C  
ATOM    983  CZ  TYR A 115      18.552 -12.791 -13.514  1.00  9.92           C  
ATOM    984  OH  TYR A 115      17.469 -12.442 -12.750  1.00 12.72           O  
ATOM    985  N   ILE A 116      23.160 -13.751 -19.222  1.00  9.63           N  
ATOM    986  CA  ILE A 116      24.304 -14.146 -20.060  1.00  9.64           C  
ATOM    987  C   ILE A 116      24.932 -13.079 -20.985  1.00 11.02           C  
ATOM    988  O   ILE A 116      26.086 -13.280 -21.405  1.00 11.83           O  
ATOM    989  CB  ILE A 116      23.994 -15.451 -20.878  1.00  8.97           C  
ATOM    990  CG1 ILE A 116      25.277 -16.076 -21.469  1.00  7.34           C  
ATOM    991  CG2 ILE A 116      22.982 -15.163 -22.029  1.00  9.10           C  
ATOM    992  CD1 ILE A 116      26.330 -16.591 -20.476  1.00 10.84           C  
ATOM    993  N   PRO A 117      24.224 -11.970 -21.298  1.00 12.20           N  
ATOM    994  CA  PRO A 117      24.729 -11.187 -22.428  1.00 13.61           C  
ATOM    995  C   PRO A 117      25.937 -10.306 -22.157  1.00 14.50           C  
ATOM    996  O   PRO A 117      26.459  -9.704 -23.097  1.00 16.21           O  
ATOM    997  CB  PRO A 117      23.523 -10.360 -22.873  1.00 13.87           C  
ATOM    998  CG  PRO A 117      22.672 -10.194 -21.611  1.00 12.81           C  
ATOM    999  CD  PRO A 117      22.983 -11.379 -20.739  1.00 13.02           C  
ATOM   1000  N   TYR A 118      26.403 -10.261 -20.912  1.00 14.89           N  
ATOM   1001  CA  TYR A 118      27.596  -9.522 -20.542  1.00 14.16           C  
ATOM   1002  C   TYR A 118      28.751 -10.486 -20.257  1.00 15.26           C  
ATOM   1003  O   TYR A 118      29.808 -10.087 -19.775  1.00 16.22           O  
ATOM   1004  CB  TYR A 118      27.288  -8.640 -19.319  1.00 13.13           C  
ATOM   1005  CG  TYR A 118      25.897  -8.047 -19.330  1.00 12.69           C  
ATOM   1006  CD1 TYR A 118      25.589  -6.969 -20.165  1.00 14.16           C  
ATOM   1007  CD2 TYR A 118      24.873  -8.585 -18.537  1.00 11.72           C  
ATOM   1008  CE1 TYR A 118      24.292  -6.437 -20.213  1.00 14.91           C  
ATOM   1009  CE2 TYR A 118      23.573  -8.066 -18.596  1.00 11.04           C  
ATOM   1010  CZ  TYR A 118      23.301  -6.998 -19.424  1.00 12.49           C  
ATOM   1011  OH  TYR A 118      22.034  -6.466 -19.485  1.00 15.84           O  
ATOM   1012  N   GLY A 119      28.570 -11.772 -20.529  1.00 15.00           N  
ATOM   1013  CA  GLY A 119      29.604 -12.734 -20.167  1.00 14.58           C  
ATOM   1014  C   GLY A 119      29.492 -13.259 -18.750  1.00 13.64           C  
ATOM   1015  O   GLY A 119      28.381 -13.386 -18.199  1.00 14.15           O  
ATOM   1016  N   SER A 120      30.632 -13.620 -18.174  1.00 12.03           N  
ATOM   1017  CA  SER A 120      30.656 -14.307 -16.876  1.00 12.44           C  
ATOM   1018  C   SER A 120      29.966 -13.495 -15.769  1.00 11.16           C  
ATOM   1019  O   SER A 120      29.366 -14.064 -14.858  1.00 11.06           O  
ATOM   1020  CB  SER A 120      32.091 -14.603 -16.449  1.00 12.69           C  
ATOM   1021  OG  SER A 120      32.844 -13.391 -16.401  1.00 15.20           O  
ATOM   1022  N   VAL A 121      30.001 -12.172 -15.869  1.00 11.68           N  
ATOM   1023  CA  VAL A 121      29.507 -11.329 -14.772  1.00 10.92           C  
ATOM   1024  C   VAL A 121      28.069 -11.603 -14.345  1.00 11.05           C  
ATOM   1025  O   VAL A 121      27.813 -11.750 -13.163  1.00 11.56           O  
ATOM   1026  CB  VAL A 121      29.759  -9.819 -15.015  1.00 12.27           C  
ATOM   1027  CG1 VAL A 121      28.950  -9.275 -16.201  1.00 10.89           C  
ATOM   1028  CG2 VAL A 121      29.486  -9.007 -13.732  1.00 11.27           C  
ATOM   1029  N   GLY A 122      27.142 -11.686 -15.294  1.00 11.24           N  
ATOM   1030  CA  GLY A 122      25.742 -11.976 -15.019  1.00  9.36           C  
ATOM   1031  C   GLY A 122      25.493 -13.365 -14.460  1.00  9.26           C  
ATOM   1032  O   GLY A 122      24.529 -13.590 -13.749  1.00  8.40           O  
ATOM   1033  N   ILE A 123      26.353 -14.309 -14.803  1.00  9.45           N  
ATOM   1034  CA  ILE A 123      26.266 -15.654 -14.245  1.00 10.53           C  
ATOM   1035  C   ILE A 123      26.687 -15.699 -12.767  1.00 10.65           C  
ATOM   1036  O   ILE A 123      26.098 -16.448 -11.973  1.00 10.89           O  
ATOM   1037  CB  ILE A 123      27.079 -16.667 -15.101  1.00 10.17           C  
ATOM   1038  CG1 ILE A 123      26.648 -16.620 -16.581  1.00  8.88           C  
ATOM   1039  CG2 ILE A 123      26.990 -18.091 -14.514  1.00 10.56           C  
ATOM   1040  CD1 ILE A 123      25.167 -16.893 -16.811  1.00 10.04           C  
ATOM   1041  N   ASP A 124      27.669 -14.889 -12.372  1.00 11.58           N  
ATOM   1042  CA  ASP A 124      27.886 -14.653 -10.938  1.00 11.26           C  
ATOM   1043  C   ASP A 124      26.650 -14.035 -10.296  1.00 11.07           C  
ATOM   1044  O   ASP A 124      26.274 -14.440  -9.204  1.00 10.39           O  
ATOM   1045  CB  ASP A 124      29.083 -13.743 -10.677  1.00 12.34           C  
ATOM   1046  CG  ASP A 124      30.398 -14.412 -11.035  1.00 16.33           C  
ATOM   1047  OD1 ASP A 124      30.430 -15.662 -11.051  1.00 18.29           O  
ATOM   1048  OD2 ASP A 124      31.392 -13.689 -11.265  1.00 18.90           O1-
ATOM   1049  N   VAL A 125      26.014 -13.066 -10.956  1.00 10.38           N  
ATOM   1050  CA  VAL A 125      24.829 -12.446 -10.364  1.00  8.62           C  
ATOM   1051  C   VAL A 125      23.771 -13.548 -10.209  1.00  7.84           C  
ATOM   1052  O   VAL A 125      23.135 -13.670  -9.163  1.00  8.16           O  
ATOM   1053  CB  VAL A 125      24.260 -11.319 -11.233  1.00  8.94           C  
ATOM   1054  CG1 VAL A 125      22.916 -10.807 -10.679  1.00 10.24           C  
ATOM   1055  CG2 VAL A 125      25.247 -10.164 -11.369  1.00  8.38           C  
ATOM   1056  N   LEU A 126      23.585 -14.344 -11.253  1.00  7.32           N  
ATOM   1057  CA  LEU A 126      22.538 -15.360 -11.250  1.00  7.87           C  
ATOM   1058  C   LEU A 126      22.721 -16.386 -10.126  1.00  7.18           C  
ATOM   1059  O   LEU A 126      21.759 -16.753  -9.436  1.00  5.78           O  
ATOM   1060  CB  LEU A 126      22.454 -16.060 -12.614  1.00  5.69           C  
ATOM   1061  CG  LEU A 126      21.345 -17.118 -12.780  1.00  9.07           C  
ATOM   1062  CD1 LEU A 126      19.963 -16.490 -12.765  1.00  6.91           C  
ATOM   1063  CD2 LEU A 126      21.547 -17.845 -14.147  1.00  7.67           C  
ATOM   1064  N   LYS A 127      23.950 -16.862  -9.963  1.00  7.88           N  
ATOM   1065  CA  LYS A 127      24.278 -17.763  -8.858  1.00  7.94           C  
ATOM   1066  C   LYS A 127      23.883 -17.153  -7.503  1.00  8.86           C  
ATOM   1067  O   LYS A 127      23.350 -17.830  -6.613  1.00  6.82           O  
ATOM   1068  CB  LYS A 127      25.788 -18.036  -8.843  1.00  9.12           C  
ATOM   1069  CG  LYS A 127      26.336 -18.746  -7.575  1.00  8.05           C  
ATOM   1070  CD  LYS A 127      25.697 -20.118  -7.390  1.00  9.52           C  
ATOM   1071  CE  LYS A 127      26.522 -20.964  -6.394  1.00 14.76           C  
ATOM   1072  NZ  LYS A 127      25.632 -21.887  -5.658  1.00 11.47           N1+
ATOM   1073  N   ASN A 128      24.198 -15.876  -7.328  1.00  8.96           N  
ATOM   1074  CA  ASN A 128      23.891 -15.232  -6.056  1.00  9.44           C  
ATOM   1075  C   ASN A 128      22.398 -15.080  -5.836  1.00  9.48           C  
ATOM   1076  O   ASN A 128      21.933 -15.174  -4.701  1.00 10.55           O  
ATOM   1077  CB  ASN A 128      24.547 -13.856  -5.989  1.00  8.57           C  
ATOM   1078  CG  ASN A 128      25.988 -13.926  -5.516  1.00 10.09           C  
ATOM   1079  ND2 ASN A 128      26.689 -12.809  -5.622  1.00  9.55           N  
ATOM   1080  OD1 ASN A 128      26.472 -14.977  -5.072  1.00  9.68           O  
ATOM   1081  N   VAL A 129      21.672 -14.844  -6.930  1.00  9.58           N  
ATOM   1082  CA  VAL A 129      20.220 -14.775  -6.916  1.00  9.82           C  
ATOM   1083  C   VAL A 129      19.620 -16.115  -6.494  1.00 10.07           C  
ATOM   1084  O   VAL A 129      18.759 -16.140  -5.621  1.00 10.88           O  
ATOM   1085  CB  VAL A 129      19.652 -14.313  -8.276  1.00  9.42           C  
ATOM   1086  CG1 VAL A 129      18.138 -14.622  -8.392  1.00 10.18           C  
ATOM   1087  CG2 VAL A 129      19.941 -12.821  -8.440  1.00 10.06           C  
ATOM   1088  N   PHE A 130      20.060 -17.215  -7.107  1.00  8.01           N  
ATOM   1089  CA  PHE A 130      19.625 -18.535  -6.658  1.00  8.37           C  
ATOM   1090  C   PHE A 130      20.045 -18.850  -5.208  1.00  8.92           C  
ATOM   1091  O   PHE A 130      19.247 -19.436  -4.491  1.00  9.22           O  
ATOM   1092  CB  PHE A 130      20.021 -19.643  -7.666  1.00  7.86           C  
ATOM   1093  CG  PHE A 130      19.022 -19.789  -8.793  1.00  6.78           C  
ATOM   1094  CD1 PHE A 130      19.036 -18.885  -9.864  1.00  7.39           C  
ATOM   1095  CD2 PHE A 130      18.021 -20.751  -8.733  1.00  8.51           C  
ATOM   1096  CE1 PHE A 130      18.081 -18.981 -10.889  1.00  8.63           C  
ATOM   1097  CE2 PHE A 130      17.052 -20.852  -9.752  1.00  8.71           C  
ATOM   1098  CZ  PHE A 130      17.088 -19.960 -10.823  1.00  7.77           C  
ATOM   1099  N   ASP A 131      21.232 -18.442  -4.764  1.00  8.69           N  
ATOM   1100  CA  ASP A 131      21.645 -18.679  -3.371  1.00 10.98           C  
ATOM   1101  C   ASP A 131      20.729 -17.925  -2.395  1.00 10.09           C  
ATOM   1102  O   ASP A 131      20.342 -18.437  -1.343  1.00 10.54           O  
ATOM   1103  CB  ASP A 131      23.099 -18.234  -3.089  1.00 10.79           C  
ATOM   1104  CG  ASP A 131      24.148 -19.142  -3.725  1.00 13.78           C  
ATOM   1105  OD1 ASP A 131      23.795 -20.258  -4.159  1.00 14.15           O  
ATOM   1106  OD2 ASP A 131      25.324 -18.728  -3.805  1.00 14.83           O1-
ATOM   1107  N   TYR A 132      20.409 -16.690  -2.749  1.00  9.31           N  
ATOM   1108  CA  TYR A 132      19.606 -15.826  -1.886  1.00 10.19           C  
ATOM   1109  C   TYR A 132      18.200 -16.406  -1.724  1.00 10.28           C  
ATOM   1110  O   TYR A 132      17.689 -16.494  -0.599  1.00 10.61           O  
ATOM   1111  CB  TYR A 132      19.580 -14.402  -2.493  1.00 10.23           C  
ATOM   1112  CG  TYR A 132      19.009 -13.344  -1.572  1.00  9.66           C  
ATOM   1113  CD1 TYR A 132      19.606 -13.082  -0.347  1.00  9.80           C  
ATOM   1114  CD2 TYR A 132      17.869 -12.616  -1.916  1.00 11.15           C  
ATOM   1115  CE1 TYR A 132      19.103 -12.114   0.504  1.00 10.70           C  
ATOM   1116  CE2 TYR A 132      17.354 -11.618  -1.061  1.00  8.62           C  
ATOM   1117  CZ  TYR A 132      17.978 -11.391   0.146  1.00  9.54           C  
ATOM   1118  OH  TYR A 132      17.537 -10.427   1.027  1.00 13.71           O  
ATOM   1119  N   LEU A 133      17.594 -16.830  -2.839  1.00 10.63           N  
ATOM   1120  CA  LEU A 133      16.265 -17.426  -2.830  1.00 11.15           C  
ATOM   1121  C   LEU A 133      16.233 -18.753  -2.076  1.00 11.55           C  
ATOM   1122  O   LEU A 133      15.254 -19.082  -1.411  1.00 10.66           O  
ATOM   1123  CB  LEU A 133      15.722 -17.620  -4.256  1.00 10.03           C  
ATOM   1124  CG  LEU A 133      15.396 -16.297  -4.975  1.00 10.83           C  
ATOM   1125  CD1 LEU A 133      15.246 -16.530  -6.498  1.00 10.79           C  
ATOM   1126  CD2 LEU A 133      14.164 -15.601  -4.363  1.00  9.01           C  
ATOM   1127  N   TYR A 134      17.294 -19.530  -2.225  1.00 12.42           N  
ATOM   1128  CA  TYR A 134      17.445 -20.748  -1.419  1.00 13.85           C  
ATOM   1129  C   TYR A 134      17.424 -20.494   0.081  1.00 14.64           C  
ATOM   1130  O   TYR A 134      16.729 -21.206   0.816  1.00 15.29           O  
ATOM   1131  CB  TYR A 134      18.728 -21.474  -1.806  1.00 15.14           C  
ATOM   1132  CG  TYR A 134      18.845 -22.860  -1.220  1.00 16.58           C  
ATOM   1133  CD1 TYR A 134      18.213 -23.953  -1.817  1.00 17.29           C  
ATOM   1134  CD2 TYR A 134      19.577 -23.072  -0.060  1.00 16.08           C  
ATOM   1135  CE1 TYR A 134      18.352 -25.238  -1.275  1.00 21.35           C  
ATOM   1136  CE2 TYR A 134      19.704 -24.342   0.493  1.00 19.92           C  
ATOM   1137  CZ  TYR A 134      19.097 -25.415  -0.117  1.00 20.70           C  
ATOM   1138  OH  TYR A 134      19.255 -26.669   0.447  1.00 24.60           O  
ATOM   1139  N   GLU A 135      18.126 -19.456   0.525  1.00 14.50           N  
ATOM   1140  CA  GLU A 135      18.124 -19.055   1.937  1.00 15.72           C  
ATOM   1141  C   GLU A 135      16.766 -18.578   2.459  1.00 15.49           C  
ATOM   1142  O   GLU A 135      16.385 -18.907   3.571  1.00 14.90           O  
ATOM   1143  CB  GLU A 135      19.185 -17.984   2.190  1.00 14.86           C  
ATOM   1144  CG  GLU A 135      20.598 -18.511   2.041  1.00 20.30           C  
ATOM   1145  CD  GLU A 135      20.882 -19.612   3.024  1.00 26.00           C  
ATOM   1146  OE1 GLU A 135      20.706 -19.362   4.231  1.00 28.40           O  
ATOM   1147  OE2 GLU A 135      21.228 -20.735   2.593  1.00 32.45           O1-
ATOM   1148  N   LEU A 136      16.041 -17.818   1.643  1.00 15.11           N  
ATOM   1149  CA  LEU A 136      14.669 -17.398   1.954  1.00 15.34           C  
ATOM   1150  C   LEU A 136      13.660 -18.519   1.784  1.00 14.56           C  
ATOM   1151  O   LEU A 136      12.506 -18.344   2.157  1.00 13.72           O  
ATOM   1152  CB  LEU A 136      14.237 -16.272   1.006  1.00 15.74           C  
ATOM   1153  CG  LEU A 136      15.027 -14.966   1.124  1.00 17.05           C  
ATOM   1154  CD1 LEU A 136      14.776 -14.067  -0.083  1.00 17.69           C  
ATOM   1155  CD2 LEU A 136      14.626 -14.272   2.421  1.00 23.30           C  
ATOM   1156  N   ASN A 137      14.057 -19.621   1.147  1.00 13.74           N  
ATOM   1157  CA  ASN A 137      13.196 -20.780   0.895  1.00 13.68           C  
ATOM   1158  C   ASN A 137      12.035 -20.554  -0.082  1.00 13.98           C  
ATOM   1159  O   ASN A 137      10.941 -21.104   0.070  1.00 14.92           O  
ATOM   1160  CB  ASN A 137      12.709 -21.389   2.220  1.00 13.39           C  
ATOM   1161  CG  ASN A 137      12.140 -22.790   2.065  1.00 14.90           C  
ATOM   1162  ND2 ASN A 137      12.803 -23.614   1.272  1.00 15.21           N  
ATOM   1163  OD1 ASN A 137      11.118 -23.137   2.678  1.00 16.21           O  
ATOM   1164  N   ILE A 138      12.251 -19.728  -1.090  1.00 14.80           N  
ATOM   1165  CA  ILE A 138      11.196 -19.442  -2.069  1.00 15.22           C  
ATOM   1166  C   ILE A 138      11.436 -20.345  -3.272  1.00 14.86           C  
ATOM   1167  O   ILE A 138      12.560 -20.405  -3.768  1.00 14.82           O  
ATOM   1168  CB  ILE A 138      11.221 -17.958  -2.511  1.00 15.85           C  
ATOM   1169  CG1 ILE A 138      10.969 -17.064  -1.286  1.00 17.65           C  
ATOM   1170  CG2 ILE A 138      10.185 -17.680  -3.594  1.00 15.97           C  
ATOM   1171  CD1 ILE A 138      11.546 -15.702  -1.449  1.00 21.27           C  
ATOM   1172  N   PRO A 139      10.385 -21.045  -3.735  1.00 14.22           N  
ATOM   1173  CA  PRO A 139      10.492 -21.957  -4.882  1.00 13.52           C  
ATOM   1174  C   PRO A 139      11.006 -21.234  -6.130  1.00 13.69           C  
ATOM   1175  O   PRO A 139      10.697 -20.057  -6.358  1.00 12.98           O  
ATOM   1176  CB  PRO A 139       9.058 -22.439  -5.084  1.00 13.45           C  
ATOM   1177  CG  PRO A 139       8.432 -22.319  -3.723  1.00 11.62           C  
ATOM   1178  CD  PRO A 139       9.026 -21.034  -3.164  1.00 13.56           C  
ATOM   1179  N   THR A 140      11.824 -21.929  -6.915  1.00 13.28           N  
ATOM   1180  CA  THR A 140      12.519 -21.289  -8.026  1.00 12.17           C  
ATOM   1181  C   THR A 140      12.341 -22.090  -9.318  1.00 11.91           C  
ATOM   1182  O   THR A 140      12.278 -23.330  -9.322  1.00 11.13           O  
ATOM   1183  CB  THR A 140      14.043 -21.174  -7.769  1.00 14.25           C  
ATOM   1184  CG2 THR A 140      14.367 -20.210  -6.647  1.00 12.04           C  
ATOM   1185  OG1 THR A 140      14.569 -22.458  -7.419  1.00 13.59           O  
ATOM   1186  N   ILE A 141      12.253 -21.347 -10.414  1.00 10.43           N  
ATOM   1187  CA  ILE A 141      12.267 -21.921 -11.758  1.00 10.26           C  
ATOM   1188  C   ILE A 141      13.378 -21.196 -12.515  1.00  9.33           C  
ATOM   1189  O   ILE A 141      13.477 -19.964 -12.463  1.00  8.76           O  
ATOM   1190  CB  ILE A 141      10.934 -21.614 -12.459  1.00  9.93           C  
ATOM   1191  CG1 ILE A 141       9.758 -22.067 -11.577  1.00 11.57           C  
ATOM   1192  CG2 ILE A 141      10.904 -22.266 -13.867  1.00  8.74           C  
ATOM   1193  CD1 ILE A 141       8.391 -21.723 -12.154  1.00 11.77           C  
ATOM   1194  N   LEU A 142      14.234 -21.949 -13.194  1.00  9.12           N  
ATOM   1195  CA  LEU A 142      15.132 -21.353 -14.192  1.00 10.09           C  
ATOM   1196  C   LEU A 142      14.532 -21.541 -15.578  1.00 10.32           C  
ATOM   1197  O   LEU A 142      14.432 -22.667 -16.059  1.00  8.62           O  
ATOM   1198  CB  LEU A 142      16.541 -21.933 -14.179  1.00  9.71           C  
ATOM   1199  CG  LEU A 142      17.463 -21.125 -15.111  1.00 12.50           C  
ATOM   1200  CD1 LEU A 142      18.041 -19.855 -14.476  1.00 10.49           C  
ATOM   1201  CD2 LEU A 142      18.570 -22.001 -15.643  1.00 14.08           C  
ATOM   1202  N   ASP A 143      14.140 -20.428 -16.198  1.00 10.71           N  
ATOM   1203  CA  ASP A 143      13.518 -20.452 -17.513  1.00 12.15           C  
ATOM   1204  C   ASP A 143      14.678 -20.376 -18.502  1.00 14.50           C  
ATOM   1205  O   ASP A 143      15.315 -19.330 -18.663  1.00 13.92           O  
ATOM   1206  CB  ASP A 143      12.622 -19.227 -17.705  1.00 11.40           C  
ATOM   1207  CG  ASP A 143      11.634 -19.397 -18.844  1.00 13.30           C  
ATOM   1208  OD1 ASP A 143      11.737 -20.395 -19.588  1.00 15.98           O  
ATOM   1209  OD2 ASP A 143      10.744 -18.544 -18.991  1.00 13.98           O1-
ATOM   1210  N   MET A 144      14.934 -21.505 -19.181  1.00 14.50           N  
ATOM   1211  CA  MET A 144      16.040 -21.561 -20.142  1.00 16.67           C  
ATOM   1212  C   MET A 144      15.616 -22.371 -21.394  1.00 15.61           C  
ATOM   1213  O   MET A 144      16.341 -22.389 -22.399  1.00 15.79           O  
ATOM   1214  CB  MET A 144      17.278 -22.161 -19.456  1.00 17.48           C  
ATOM   1215  CG  MET A 144      18.611 -22.067 -20.201  1.00 22.00           C  
ATOM   1216  SD  MET A 144      19.959 -22.646 -19.134  1.00 25.51           S  
ATOM   1217  CE  MET A 144      21.394 -22.356 -20.162  1.00 24.72           C  
ATOM   1218  N   LYS A 145      14.446 -23.009 -21.341  1.00 12.26           N  
ATOM   1219  CA  LYS A 145      13.833 -23.700 -22.480  1.00 12.57           C  
ATOM   1220  C   LYS A 145      14.864 -24.575 -23.226  1.00 13.79           C  
ATOM   1221  O   LYS A 145      15.107 -24.444 -24.423  1.00 12.80           O  
ATOM   1222  CB  LYS A 145      13.109 -22.662 -23.335  1.00 13.41           C  
ATOM   1223  CG  LYS A 145      11.958 -22.075 -22.519  1.00 11.21           C  
ATOM   1224  CD  LYS A 145      11.287 -20.775 -23.005  1.00 12.87           C  
ATOM   1225  CE  LYS A 145      10.468 -20.275 -21.798  1.00 11.55           C  
ATOM   1226  NZ  LYS A 145       9.629 -19.127 -21.979  1.00 11.82           N1+
ATOM   1227  N   ILE A 146      15.559 -25.408 -22.439  1.00 13.07           N  
ATOM   1228  CA  ILE A 146      16.742 -26.104 -22.904  1.00 12.24           C  
ATOM   1229  C   ILE A 146      16.331 -27.262 -23.778  1.00 11.67           C  
ATOM   1230  O   ILE A 146      15.245 -27.812 -23.630  1.00  8.88           O  
ATOM   1231  CB  ILE A 146      17.604 -26.630 -21.736  1.00 12.85           C  
ATOM   1232  CG1 ILE A 146      16.824 -27.590 -20.829  1.00 13.43           C  
ATOM   1233  CG2 ILE A 146      18.178 -25.470 -20.895  1.00 16.46           C  
ATOM   1234  CD1 ILE A 146      17.730 -28.277 -19.763  1.00 13.98           C  
ATOM   1235  N   ASN A 147      17.206 -27.585 -24.745  1.00 10.69           N  
ATOM   1236  CA  ASN A 147      17.070 -28.800 -25.537  1.00 12.03           C  
ATOM   1237  C   ASN A 147      18.405 -29.216 -26.129  1.00 11.27           C  
ATOM   1238  O   ASN A 147      19.198 -28.365 -26.557  1.00 12.63           O  
ATOM   1239  CB  ASN A 147      15.977 -28.659 -26.610  1.00 10.42           C  
ATOM   1240  CG  ASN A 147      16.209 -27.532 -27.611  1.00 14.34           C  
ATOM   1241  ND2 ASN A 147      16.645 -26.359 -27.175  1.00 17.66           N  
ATOM   1242  OD1 ASN A 147      15.940 -27.727 -28.783  1.00 22.48           O  
ATOM   1243  N   ASP A 148      18.638 -30.521 -26.139  1.00 11.04           N  
ATOM   1244  CA  ASP A 148      19.821 -31.092 -26.780  1.00 10.39           C  
ATOM   1245  C   ASP A 148      19.790 -32.601 -26.636  1.00 10.16           C  
ATOM   1246  O   ASP A 148      18.882 -33.166 -26.015  1.00 11.68           O  
ATOM   1247  CB  ASP A 148      21.135 -30.556 -26.174  1.00 10.19           C  
ATOM   1248  CG  ASP A 148      22.218 -30.338 -27.229  1.00 13.16           C  
ATOM   1249  OD1 ASP A 148      22.583 -31.289 -27.946  1.00 12.17           O  
ATOM   1250  OD2 ASP A 148      22.710 -29.200 -27.348  1.00 12.83           O1-
ATOM   1251  N   ILE A 149      20.818 -33.256 -27.156  1.00  9.03           N  
ATOM   1252  CA  ILE A 149      20.924 -34.692 -26.933  1.00  9.91           C  
ATOM   1253  C   ILE A 149      21.246 -34.993 -25.467  1.00 10.39           C  
ATOM   1254  O   ILE A 149      21.776 -34.146 -24.755  1.00  9.43           O  
ATOM   1255  CB  ILE A 149      21.957 -35.316 -27.878  1.00  9.95           C  
ATOM   1256  CG1 ILE A 149      23.384 -34.861 -27.520  1.00  8.55           C  
ATOM   1257  CG2 ILE A 149      21.628 -34.921 -29.325  1.00 10.62           C  
ATOM   1258  CD1 ILE A 149      24.504 -35.741 -28.212  1.00  8.60           C  
ATOM   1259  N   GLY A 150      20.965 -36.221 -25.030  1.00 11.41           N  
ATOM   1260  CA  GLY A 150      21.209 -36.631 -23.640  1.00 11.88           C  
ATOM   1261  C   GLY A 150      22.587 -36.383 -23.057  1.00 12.35           C  
ATOM   1262  O   GLY A 150      22.691 -35.868 -21.939  1.00 11.38           O  
ATOM   1263  N   ASN A 151      23.660 -36.692 -23.790  1.00 12.27           N  
ATOM   1264  CA  ASN A 151      25.003 -36.467 -23.233  1.00 12.83           C  
ATOM   1265  C   ASN A 151      25.308 -34.989 -22.956  1.00 12.40           C  
ATOM   1266  O   ASN A 151      26.090 -34.648 -22.072  1.00 12.64           O  
ATOM   1267  CB  ASN A 151      26.092 -37.022 -24.172  1.00 13.00           C  
ATOM   1268  CG  ASN A 151      27.487 -36.834 -23.612  1.00 14.54           C  
ATOM   1269  ND2 ASN A 151      27.791 -37.560 -22.547  1.00 13.86           N  
ATOM   1270  OD1 ASN A 151      28.264 -36.001 -24.093  1.00 20.37           O  
ATOM   1271  N   THR A 152      24.741 -34.106 -23.771  1.00 12.37           N  
ATOM   1272  CA  THR A 152      24.953 -32.668 -23.618  1.00 10.53           C  
ATOM   1273  C   THR A 152      24.022 -32.080 -22.552  1.00 11.08           C  
ATOM   1274  O   THR A 152      24.467 -31.278 -21.725  1.00  9.73           O  
ATOM   1275  CB  THR A 152      24.677 -31.959 -24.953  1.00 10.13           C  
ATOM   1276  CG2 THR A 152      24.735 -30.460 -24.778  1.00  8.77           C  
ATOM   1277  OG1 THR A 152      25.685 -32.354 -25.900  1.00  9.10           O  
ATOM   1278  N   VAL A 153      22.750 -32.467 -22.549  1.00 11.52           N  
ATOM   1279  CA  VAL A 153      21.835 -31.912 -21.521  1.00 11.82           C  
ATOM   1280  C   VAL A 153      22.166 -32.195 -20.057  1.00 13.02           C  
ATOM   1281  O   VAL A 153      21.700 -31.446 -19.196  1.00 12.46           O  
ATOM   1282  CB  VAL A 153      20.323 -32.191 -21.715  1.00 12.63           C  
ATOM   1283  CG1 VAL A 153      19.839 -31.695 -23.051  1.00 15.33           C  
ATOM   1284  CG2 VAL A 153      19.949 -33.652 -21.459  1.00 10.62           C  
ATOM   1285  N   LYS A 154      22.899 -33.273 -19.767  1.00 12.76           N  
ATOM   1286  CA  LYS A 154      23.428 -33.562 -18.422  1.00 14.89           C  
ATOM   1287  C   LYS A 154      24.160 -32.346 -17.838  1.00 13.90           C  
ATOM   1288  O   LYS A 154      24.190 -32.137 -16.620  1.00 12.09           O  
ATOM   1289  CB  LYS A 154      24.487 -34.666 -18.503  1.00 14.15           C  
ATOM   1290  CG  LYS A 154      23.946 -36.063 -18.661  1.00 21.58           C  
ATOM   1291  CD  LYS A 154      25.092 -37.070 -18.871  1.00 20.89           C  
ATOM   1292  CE  LYS A 154      24.546 -38.502 -19.067  1.00 26.95           C  
ATOM   1293  NZ  LYS A 154      25.630 -39.525 -19.312  1.00 27.04           N1+
ATOM   1294  N   ASN A 155      24.847 -31.605 -18.704  1.00 13.58           N  
ATOM   1295  CA  ASN A 155      25.539 -30.376 -18.301  1.00 13.02           C  
ATOM   1296  C   ASN A 155      24.604 -29.290 -17.768  1.00 12.43           C  
ATOM   1297  O   ASN A 155      24.925 -28.610 -16.798  1.00 12.78           O  
ATOM   1298  CB  ASN A 155      26.334 -29.822 -19.485  1.00 14.00           C  
ATOM   1299  CG  ASN A 155      27.446 -30.761 -19.904  1.00 16.47           C  
ATOM   1300  ND2 ASN A 155      27.329 -31.336 -21.100  1.00 16.69           N  
ATOM   1301  OD1 ASN A 155      28.361 -31.032 -19.120  1.00 18.21           O  
ATOM   1302  N   TYR A 156      23.478 -29.086 -18.438  1.00 11.63           N  
ATOM   1303  CA  TYR A 156      22.453 -28.173 -17.931  1.00 11.58           C  
ATOM   1304  C   TYR A 156      21.862 -28.650 -16.614  1.00 10.69           C  
ATOM   1305  O   TYR A 156      21.607 -27.860 -15.703  1.00 10.60           O  
ATOM   1306  CB  TYR A 156      21.335 -27.950 -18.956  1.00 11.37           C  
ATOM   1307  CG  TYR A 156      21.760 -27.199 -20.205  1.00 13.54           C  
ATOM   1308  CD1 TYR A 156      22.426 -25.989 -20.103  1.00 14.85           C  
ATOM   1309  CD2 TYR A 156      21.457 -27.683 -21.487  1.00 15.36           C  
ATOM   1310  CE1 TYR A 156      22.819 -25.289 -21.223  1.00 12.96           C  
ATOM   1311  CE2 TYR A 156      21.817 -26.967 -22.636  1.00 17.11           C  
ATOM   1312  CZ  TYR A 156      22.491 -25.770 -22.486  1.00 14.70           C  
ATOM   1313  OH  TYR A 156      22.911 -25.027 -23.566  1.00 18.52           O  
ATOM   1314  N   ARG A 157      21.605 -29.944 -16.534  1.00 10.54           N  
ATOM   1315  CA  ARG A 157      21.142 -30.530 -15.297  1.00 11.53           C  
ATOM   1316  C   ARG A 157      22.093 -30.181 -14.160  1.00 11.69           C  
ATOM   1317  O   ARG A 157      21.650 -29.700 -13.127  1.00 12.89           O  
ATOM   1318  CB  ARG A 157      21.030 -32.053 -15.427  1.00 11.82           C  
ATOM   1319  CG  ARG A 157      20.259 -32.681 -14.262  1.00 13.58           C  
ATOM   1320  CD  ARG A 157      20.362 -34.197 -14.311  1.00 12.30           C  
ATOM   1321  NE  ARG A 157      21.752 -34.606 -14.121  1.00 12.41           N  
ATOM   1322  CZ  ARG A 157      22.293 -35.656 -14.723  1.00 14.74           C  
ATOM   1323  NH1 ARG A 157      21.540 -36.432 -15.497  1.00 16.07           N1+
ATOM   1324  NH2 ARG A 157      23.575 -35.937 -14.539  1.00 15.33           N  
ATOM   1325  N   LYS A 158      23.393 -30.387 -14.354  1.00 11.36           N  
ATOM   1326  CA  LYS A 158      24.380 -29.995 -13.352  1.00 11.63           C  
ATOM   1327  C   LYS A 158      24.360 -28.484 -13.062  1.00 10.86           C  
ATOM   1328  O   LYS A 158      24.369 -28.066 -11.906  1.00 10.67           O  
ATOM   1329  CB  LYS A 158      25.772 -30.390 -13.829  1.00 12.53           C  
ATOM   1330  CG  LYS A 158      26.848 -30.014 -12.818  1.00 15.23           C  
ATOM   1331  CD  LYS A 158      28.241 -30.459 -13.296  1.00 15.02           C  
ATOM   1332  CE  LYS A 158      29.302 -30.055 -12.278  1.00 21.82           C  
ATOM   1333  NZ  LYS A 158      30.659 -30.632 -12.500  1.00 27.30           N1+
ATOM   1334  N   PHE A 159      24.311 -27.651 -14.098  1.00  9.53           N  
ATOM   1335  CA  PHE A 159      24.278 -26.208 -13.827  1.00  8.80           C  
ATOM   1336  C   PHE A 159      23.038 -25.778 -13.048  1.00  8.28           C  
ATOM   1337  O   PHE A 159      23.114 -24.973 -12.108  1.00  8.93           O  
ATOM   1338  CB  PHE A 159      24.366 -25.430 -15.145  1.00  8.66           C  
ATOM   1339  CG  PHE A 159      24.187 -23.941 -14.979  1.00 10.24           C  
ATOM   1340  CD1 PHE A 159      25.113 -23.199 -14.253  1.00  8.83           C  
ATOM   1341  CD2 PHE A 159      23.119 -23.296 -15.580  1.00  9.10           C  
ATOM   1342  CE1 PHE A 159      24.967 -21.812 -14.103  1.00  7.54           C  
ATOM   1343  CE2 PHE A 159      22.948 -21.915 -15.438  1.00  9.90           C  
ATOM   1344  CZ  PHE A 159      23.863 -21.181 -14.675  1.00  7.33           C  
ATOM   1345  N   ILE A 160      21.879 -26.256 -13.491  1.00  8.37           N  
ATOM   1346  CA  ILE A 160      20.594 -25.806 -12.968  1.00  8.66           C  
ATOM   1347  C   ILE A 160      20.341 -26.372 -11.574  1.00  9.39           C  
ATOM   1348  O   ILE A 160      19.915 -25.632 -10.676  1.00  9.05           O  
ATOM   1349  CB  ILE A 160      19.436 -26.196 -13.936  1.00  8.18           C  
ATOM   1350  CG1 ILE A 160      19.592 -25.452 -15.264  1.00  9.50           C  
ATOM   1351  CG2 ILE A 160      18.023 -25.911 -13.340  1.00  7.60           C  
ATOM   1352  CD1 ILE A 160      18.638 -25.983 -16.348  1.00 10.45           C  
ATOM   1353  N   PHE A 161      20.543 -27.682 -11.428  1.00  8.89           N  
ATOM   1354  CA  PHE A 161      20.111 -28.403 -10.233  1.00 11.10           C  
ATOM   1355  C   PHE A 161      21.160 -28.637  -9.146  1.00 12.36           C  
ATOM   1356  O   PHE A 161      20.786 -28.829  -7.989  1.00 12.97           O  
ATOM   1357  CB  PHE A 161      19.407 -29.722 -10.587  1.00 10.81           C  
ATOM   1358  CG  PHE A 161      18.118 -29.525 -11.347  1.00 11.50           C  
ATOM   1359  CD1 PHE A 161      17.010 -28.945 -10.732  1.00  9.26           C  
ATOM   1360  CD2 PHE A 161      18.034 -29.879 -12.693  1.00  9.88           C  
ATOM   1361  CE1 PHE A 161      15.816 -28.731 -11.424  1.00 10.80           C  
ATOM   1362  CE2 PHE A 161      16.842 -29.676 -13.401  1.00  9.28           C  
ATOM   1363  CZ  PHE A 161      15.734 -29.094 -12.768  1.00 10.67           C  
ATOM   1364  N   GLU A 162      22.436 -28.610  -9.516  1.00 11.38           N  
ATOM   1365  CA  GLU A 162      23.530 -28.760  -8.549  1.00 13.63           C  
ATOM   1366  C   GLU A 162      24.191 -27.421  -8.247  1.00 13.73           C  
ATOM   1367  O   GLU A 162      24.362 -27.035  -7.071  1.00 15.46           O  
ATOM   1368  CB  GLU A 162      24.581 -29.739  -9.082  1.00 13.35           C  
ATOM   1369  CG  GLU A 162      23.960 -31.081  -9.446  1.00 18.51           C  
ATOM   1370  CD  GLU A 162      24.975 -32.219  -9.570  1.00 27.41           C  
ATOM   1371  OE1 GLU A 162      26.192 -31.971  -9.768  1.00 28.34           O  
ATOM   1372  OE2 GLU A 162      24.541 -33.393  -9.447  1.00 33.82           O1-
ATOM   1373  N   TYR A 163      24.567 -26.697  -9.300  1.00 12.36           N  
ATOM   1374  CA  TYR A 163      25.223 -25.394  -9.093  1.00 11.55           C  
ATOM   1375  C   TYR A 163      24.268 -24.286  -8.609  1.00 11.67           C  
ATOM   1376  O   TYR A 163      24.506 -23.663  -7.554  1.00  9.45           O  
ATOM   1377  CB  TYR A 163      25.985 -24.975 -10.354  1.00 11.42           C  
ATOM   1378  CG  TYR A 163      26.800 -23.731 -10.159  1.00 12.32           C  
ATOM   1379  CD1 TYR A 163      28.022 -23.781  -9.494  1.00 14.27           C  
ATOM   1380  CD2 TYR A 163      26.331 -22.503 -10.612  1.00 10.71           C  
ATOM   1381  CE1 TYR A 163      28.775 -22.634  -9.315  1.00 15.99           C  
ATOM   1382  CE2 TYR A 163      27.075 -21.354 -10.445  1.00 12.73           C  
ATOM   1383  CZ  TYR A 163      28.297 -21.434  -9.798  1.00 12.67           C  
ATOM   1384  OH  TYR A 163      29.028 -20.300  -9.606  1.00 12.52           O  
ATOM   1385  N   LEU A 164      23.195 -24.022  -9.366  1.00  9.84           N  
ATOM   1386  CA  LEU A 164      22.162 -23.089  -8.914  1.00 10.90           C  
ATOM   1387  C   LEU A 164      21.236 -23.611  -7.802  1.00 11.53           C  
ATOM   1388  O   LEU A 164      20.611 -22.807  -7.101  1.00 11.56           O  
ATOM   1389  CB  LEU A 164      21.299 -22.585 -10.079  1.00 10.55           C  
ATOM   1390  CG  LEU A 164      21.978 -21.849 -11.238  1.00  9.39           C  
ATOM   1391  CD1 LEU A 164      20.934 -21.447 -12.319  1.00  6.91           C  
ATOM   1392  CD2 LEU A 164      22.709 -20.601 -10.677  1.00  8.77           C  
ATOM   1393  N   LYS A 165      21.116 -24.929  -7.654  1.00 10.87           N  
ATOM   1394  CA  LYS A 165      20.157 -25.516  -6.714  1.00 13.55           C  
ATOM   1395  C   LYS A 165      18.721 -25.058  -6.961  1.00 13.86           C  
ATOM   1396  O   LYS A 165      17.955 -24.896  -5.989  1.00 14.80           O  
ATOM   1397  CB  LYS A 165      20.545 -25.243  -5.244  1.00 13.20           C  
ATOM   1398  CG  LYS A 165      22.006 -25.632  -4.934  1.00 17.84           C  
ATOM   1399  CD  LYS A 165      22.409 -25.673  -3.446  1.00 17.07           C  
ATOM   1400  CE  LYS A 165      21.930 -24.502  -2.597  1.00 22.07           C  
ATOM   1401  NZ  LYS A 165      22.608 -23.202  -2.929  1.00 24.96           N1+
ATOM   1402  N   SER A 166      18.370 -24.880  -8.243  1.00 12.71           N  
ATOM   1403  CA  SER A 166      17.017 -24.570  -8.685  1.00 11.90           C  
ATOM   1404  C   SER A 166      16.076 -25.724  -8.333  1.00 13.33           C  
ATOM   1405  O   SER A 166      16.518 -26.877  -8.213  1.00 11.93           O  
ATOM   1406  CB  SER A 166      16.982 -24.345 -10.198  1.00 11.15           C  
ATOM   1407  OG  SER A 166      15.729 -23.797 -10.570  1.00 11.12           O  
ATOM   1408  N   ASP A 167      14.798 -25.398  -8.139  1.00 12.22           N  
ATOM   1409  CA  ASP A 167      13.787 -26.426  -7.948  1.00 13.42           C  
ATOM   1410  C   ASP A 167      13.257 -26.957  -9.268  1.00 13.12           C  
ATOM   1411  O   ASP A 167      12.763 -28.078  -9.316  1.00 12.38           O  
ATOM   1412  CB  ASP A 167      12.604 -25.885  -7.163  1.00 13.35           C  
ATOM   1413  CG  ASP A 167      12.996 -25.453  -5.779  1.00 16.60           C  
ATOM   1414  OD1 ASP A 167      13.619 -26.242  -5.017  1.00 16.16           O  
ATOM   1415  OD2 ASP A 167      12.684 -24.287  -5.472  1.00 18.93           O1-
ATOM   1416  N   SER A 168      13.343 -26.160 -10.332  1.00 11.86           N  
ATOM   1417  CA  SER A 168      12.780 -26.578 -11.606  1.00 11.73           C  
ATOM   1418  C   SER A 168      13.398 -25.790 -12.751  1.00 11.09           C  
ATOM   1419  O   SER A 168      14.177 -24.841 -12.537  1.00  9.56           O  
ATOM   1420  CB  SER A 168      11.261 -26.409 -11.621  1.00 11.35           C  
ATOM   1421  OG  SER A 168      10.981 -25.031 -11.447  1.00 16.75           O  
ATOM   1422  N   CYS A 169      13.057 -26.213 -13.962  1.00 11.78           N  
ATOM   1423  CA  CYS A 169      13.500 -25.498 -15.156  1.00 12.80           C  
ATOM   1424  C   CYS A 169      12.466 -25.717 -16.245  1.00 13.33           C  
ATOM   1425  O   CYS A 169      11.525 -26.513 -16.068  1.00 12.91           O  
ATOM   1426  CB  CYS A 169      14.872 -25.995 -15.616  1.00 12.23           C  
ATOM   1427  SG  CYS A 169      14.834 -27.684 -16.295  1.00 19.03           S  
ATOM   1428  N   THR A 170      12.639 -25.007 -17.364  1.00 11.76           N  
ATOM   1429  CA  THR A 170      11.747 -25.179 -18.509  1.00 10.40           C  
ATOM   1430  C   THR A 170      12.539 -25.908 -19.607  1.00  9.83           C  
ATOM   1431  O   THR A 170      13.756 -25.776 -19.661  1.00  9.90           O  
ATOM   1432  CB  THR A 170      11.246 -23.823 -19.025  1.00 10.08           C  
ATOM   1433  CG2 THR A 170      10.389 -23.124 -17.992  1.00 10.72           C  
ATOM   1434  OG1 THR A 170      12.374 -22.984 -19.260  1.00 12.15           O  
ATOM   1435  N   VAL A 171      11.867 -26.726 -20.415  1.00  9.50           N  
ATOM   1436  CA  VAL A 171      12.523 -27.615 -21.372  1.00 10.59           C  
ATOM   1437  C   VAL A 171      11.699 -27.670 -22.659  1.00 11.68           C  
ATOM   1438  O   VAL A 171      10.479 -27.609 -22.588  1.00 11.14           O  
ATOM   1439  CB  VAL A 171      12.519 -29.063 -20.821  1.00 10.48           C  
ATOM   1440  CG1 VAL A 171      13.059 -30.032 -21.854  1.00 10.75           C  
ATOM   1441  CG2 VAL A 171      13.336 -29.138 -19.547  1.00 10.10           C  
ATOM   1442  N   ASN A 172      12.371 -27.739 -23.808  1.00 11.14           N  
ATOM   1443  CA  ASN A 172      11.673 -27.909 -25.071  1.00 12.43           C  
ATOM   1444  C   ASN A 172      11.920 -29.350 -25.536  1.00 11.45           C  
ATOM   1445  O   ASN A 172      13.050 -29.714 -25.846  1.00 13.32           O  
ATOM   1446  CB  ASN A 172      12.134 -26.851 -26.080  1.00 11.55           C  
ATOM   1447  CG  ASN A 172      11.371 -26.938 -27.407  1.00 15.57           C  
ATOM   1448  ND2 ASN A 172      11.491 -25.902 -28.230  1.00 10.70           N  
ATOM   1449  OD1 ASN A 172      10.649 -27.901 -27.654  1.00 18.23           O  
ATOM   1450  N   ILE A 173      10.880 -30.175 -25.569  1.00 11.51           N  
ATOM   1451  CA  ILE A 173      11.083 -31.584 -25.948  1.00 12.76           C  
ATOM   1452  C   ILE A 173      10.908 -31.893 -27.442  1.00 12.95           C  
ATOM   1453  O   ILE A 173      10.895 -33.057 -27.850  1.00 13.24           O  
ATOM   1454  CB  ILE A 173      10.304 -32.589 -25.046  1.00 12.84           C  
ATOM   1455  CG1 ILE A 173       8.788 -32.311 -25.046  1.00 14.44           C  
ATOM   1456  CG2 ILE A 173      10.937 -32.586 -23.647  1.00 12.72           C  
ATOM   1457  CD1 ILE A 173       7.871 -33.503 -24.615  1.00 12.52           C  
ATOM   1458  N   TYR A 174      10.855 -30.860 -28.269  1.00 13.50           N  
ATOM   1459  CA  TYR A 174      10.762 -31.085 -29.717  1.00 14.22           C  
ATOM   1460  C   TYR A 174      11.810 -32.059 -30.276  1.00 14.47           C  
ATOM   1461  O   TYR A 174      11.533 -32.827 -31.200  1.00 12.79           O  
ATOM   1462  CB  TYR A 174      10.751 -29.780 -30.526  1.00 14.34           C  
ATOM   1463  CG  TYR A 174      10.498 -30.054 -32.007  1.00 15.47           C  
ATOM   1464  CD1 TYR A 174       9.256 -30.487 -32.448  1.00 18.23           C  
ATOM   1465  CD2 TYR A 174      11.526 -29.950 -32.940  1.00 17.23           C  
ATOM   1466  CE1 TYR A 174       9.024 -30.767 -33.794  1.00 17.48           C  
ATOM   1467  CE2 TYR A 174      11.311 -30.214 -34.282  1.00 16.56           C  
ATOM   1468  CZ  TYR A 174      10.061 -30.627 -34.695  1.00 16.30           C  
ATOM   1469  OH  TYR A 174       9.860 -30.899 -36.025  1.00 16.91           O  
ATOM   1470  N   MET A 175      13.010 -32.029 -29.709  1.00 15.84           N  
ATOM   1471  CA  MET A 175      14.073 -32.934 -30.135  1.00 18.60           C  
ATOM   1472  C   MET A 175      13.759 -34.390 -29.826  1.00 18.86           C  
ATOM   1473  O   MET A 175      14.232 -35.286 -30.529  1.00 21.30           O  
ATOM   1474  CB  MET A 175      15.424 -32.570 -29.515  1.00 18.01           C  
ATOM   1475  CG  MET A 175      16.075 -31.411 -30.224  1.00 19.70           C  
ATOM   1476  SD  MET A 175      17.691 -30.946 -29.583  1.00 21.74           S  
ATOM   1477  CE  MET A 175      18.622 -32.411 -30.043  1.00 21.90           C  
ATOM   1478  N   GLY A 176      12.966 -34.600 -28.787  1.00 18.78           N  
ATOM   1479  CA  GLY A 176      12.645 -35.924 -28.281  1.00 20.31           C  
ATOM   1480  C   GLY A 176      12.418 -35.896 -26.781  1.00 20.03           C  
ATOM   1481  O   GLY A 176      13.060 -35.153 -26.028  1.00 20.70           O  
ATOM   1482  N   THR A 177      11.502 -36.735 -26.334  1.00 20.06           N  
ATOM   1483  CA  THR A 177      11.184 -36.789 -24.928  1.00 20.85           C  
ATOM   1484  C   THR A 177      12.295 -37.476 -24.126  1.00 20.48           C  
ATOM   1485  O   THR A 177      12.400 -37.263 -22.912  1.00 20.40           O  
ATOM   1486  CB  THR A 177       9.791 -37.413 -24.742  1.00 21.62           C  
ATOM   1487  CG2 THR A 177       8.878 -36.928 -25.855  1.00 22.55           C  
ATOM   1488  OG1 THR A 177       9.890 -38.826 -24.886  1.00 23.68           O  
ATOM   1489  N   ASN A 178      13.136 -38.282 -24.779  1.00 19.34           N  
ATOM   1490  CA  ASN A 178      14.135 -39.056 -24.033  1.00 19.63           C  
ATOM   1491  C   ASN A 178      15.176 -38.144 -23.372  1.00 18.89           C  
ATOM   1492  O   ASN A 178      15.824 -38.525 -22.399  1.00 18.16           O  
ATOM   1493  CB  ASN A 178      14.826 -40.114 -24.902  1.00 20.75           C  
ATOM   1494  CG  ASN A 178      14.044 -41.430 -25.003  1.00 25.35           C  
ATOM   1495  ND2 ASN A 178      14.705 -42.438 -25.564  1.00 30.56           N  
ATOM   1496  OD1 ASN A 178      12.882 -41.555 -24.589  1.00 29.37           O  
ATOM   1497  N   MET A 179      15.323 -36.910 -23.856  1.00 18.07           N  
ATOM   1498  CA  MET A 179      16.236 -35.990 -23.170  1.00 18.42           C  
ATOM   1499  C   MET A 179      15.846 -35.802 -21.701  1.00 16.59           C  
ATOM   1500  O   MET A 179      16.714 -35.560 -20.872  1.00 16.64           O  
ATOM   1501  CB  MET A 179      16.281 -34.618 -23.854  1.00 18.13           C  
ATOM   1502  CG  MET A 179      15.066 -33.732 -23.536  1.00 18.92           C  
ATOM   1503  SD  MET A 179      15.182 -32.053 -24.235  1.00 21.51           S  
ATOM   1504  CE  MET A 179      15.384 -32.400 -25.972  1.00 19.49           C  
ATOM   1505  N   LEU A 180      14.559 -35.909 -21.379  1.00 16.66           N  
ATOM   1506  CA  LEU A 180      14.072 -35.730 -19.999  1.00 17.37           C  
ATOM   1507  C   LEU A 180      14.703 -36.668 -18.968  1.00 17.37           C  
ATOM   1508  O   LEU A 180      14.719 -36.373 -17.774  1.00 15.80           O  
ATOM   1509  CB  LEU A 180      12.545 -35.846 -19.911  1.00 17.65           C  
ATOM   1510  CG  LEU A 180      11.726 -34.733 -20.578  1.00 17.83           C  
ATOM   1511  CD1 LEU A 180      10.263 -35.122 -20.739  1.00 17.25           C  
ATOM   1512  CD2 LEU A 180      11.819 -33.438 -19.772  1.00 18.04           C  
ATOM   1513  N   LYS A 181      15.230 -37.792 -19.434  1.00 17.31           N  
ATOM   1514  CA  LYS A 181      15.832 -38.786 -18.540  1.00 18.09           C  
ATOM   1515  C   LYS A 181      17.163 -38.263 -18.036  1.00 18.21           C  
ATOM   1516  O   LYS A 181      17.665 -38.734 -17.013  1.00 19.31           O  
ATOM   1517  CB  LYS A 181      16.118 -40.093 -19.285  1.00 18.83           C  
ATOM   1518  CG  LYS A 181      14.903 -40.843 -19.805  1.00 21.64           C  
ATOM   1519  CD  LYS A 181      15.414 -42.124 -20.462  1.00 27.18           C  
ATOM   1520  CE  LYS A 181      14.320 -43.036 -20.982  1.00 29.16           C  
ATOM   1521  NZ  LYS A 181      15.000 -44.132 -21.738  1.00 32.99           N1+
ATOM   1522  N   ASP A 182      17.747 -37.316 -18.775  1.00 17.59           N  
ATOM   1523  CA  ASP A 182      19.018 -36.719 -18.390  1.00 17.78           C  
ATOM   1524  C   ASP A 182      18.848 -35.345 -17.750  1.00 17.09           C  
ATOM   1525  O   ASP A 182      19.843 -34.703 -17.421  1.00 16.92           O  
ATOM   1526  CB  ASP A 182      19.975 -36.617 -19.584  1.00 18.61           C  
ATOM   1527  CG  ASP A 182      20.615 -37.962 -19.924  1.00 22.83           C  
ATOM   1528  OD1 ASP A 182      21.400 -38.473 -19.096  1.00 26.60           O  
ATOM   1529  OD2 ASP A 182      20.292 -38.524 -20.993  1.00 26.04           O1-
ATOM   1530  N   ILE A 183      17.602 -34.893 -17.637  1.00 15.57           N  
ATOM   1531  CA  ILE A 183      17.301 -33.602 -17.018  1.00 14.95           C  
ATOM   1532  C   ILE A 183      16.568 -33.809 -15.694  1.00 14.67           C  
ATOM   1533  O   ILE A 183      16.911 -33.180 -14.702  1.00 15.26           O  
ATOM   1534  CB  ILE A 183      16.401 -32.727 -17.914  1.00 14.57           C  
ATOM   1535  CG1 ILE A 183      17.166 -32.324 -19.175  1.00 16.33           C  
ATOM   1536  CG2 ILE A 183      15.917 -31.459 -17.153  1.00 14.34           C  
ATOM   1537  CD1 ILE A 183      16.256 -31.818 -20.288  1.00 16.02           C  
ATOM   1538  N   CYS A 184      15.549 -34.661 -15.692  1.00 13.80           N  
ATOM   1539  CA  CYS A 184      14.698 -34.851 -14.508  1.00 14.77           C  
ATOM   1540  C   CYS A 184      15.214 -35.992 -13.627  1.00 15.28           C  
ATOM   1541  O   CYS A 184      14.610 -36.299 -12.593  1.00 14.87           O  
ATOM   1542  CB  CYS A 184      13.279 -35.191 -14.944  1.00 14.94           C  
ATOM   1543  SG  CYS A 184      12.472 -33.757 -15.663  1.00 15.07           S  
ATOM   1544  N   TYR A 185      16.274 -36.660 -14.082  1.00 16.65           N  
ATOM   1545  CA  TYR A 185      16.842 -37.769 -13.318  1.00 18.22           C  
ATOM   1546  C   TYR A 185      18.357 -37.758 -13.374  1.00 19.57           C  
ATOM   1547  O   TYR A 185      18.918 -37.512 -14.440  1.00 19.75           O  
ATOM   1548  CB  TYR A 185      16.307 -39.114 -13.800  1.00 19.24           C  
ATOM   1549  CG  TYR A 185      16.760 -40.278 -12.931  1.00 21.71           C  
ATOM   1550  CD1 TYR A 185      16.424 -40.331 -11.579  1.00 20.80           C  
ATOM   1551  CD2 TYR A 185      17.537 -41.315 -13.459  1.00 23.29           C  
ATOM   1552  CE1 TYR A 185      16.839 -41.394 -10.766  1.00 23.81           C  
ATOM   1553  CE2 TYR A 185      17.949 -42.386 -12.664  1.00 24.07           C  
ATOM   1554  CZ  TYR A 185      17.605 -42.408 -11.316  1.00 23.69           C  
ATOM   1555  OH  TYR A 185      18.004 -43.449 -10.508  1.00 25.35           O  
ATOM   1556  N   ASP A 186      19.016 -37.955 -12.230  1.00 19.21           N  
ATOM   1557  CA  ASP A 186      20.460 -38.126 -12.216  1.00 20.18           C  
ATOM   1558  C   ASP A 186      20.730 -39.554 -11.761  1.00 21.11           C  
ATOM   1559  O   ASP A 186      20.523 -39.876 -10.599  1.00 19.23           O  
ATOM   1560  CB  ASP A 186      21.132 -37.138 -11.266  1.00 20.06           C  
ATOM   1561  CG  ASP A 186      22.644 -37.294 -11.223  1.00 21.64           C  
ATOM   1562  OD1 ASP A 186      23.163 -38.356 -11.610  1.00 26.25           O  
ATOM   1563  OD2 ASP A 186      23.334 -36.370 -10.749  1.00 27.43           O1-
ATOM   1564  N   GLU A 187      21.156 -40.408 -12.682  1.00 23.03           N  
ATOM   1565  CA  GLU A 187      21.290 -41.833 -12.381  1.00 26.70           C  
ATOM   1566  C   GLU A 187      22.449 -42.126 -11.421  1.00 25.95           C  
ATOM   1567  O   GLU A 187      22.392 -43.089 -10.654  1.00 25.84           O  
ATOM   1568  CB  GLU A 187      21.338 -42.672 -13.674  1.00 25.90           C  
ATOM   1569  CG  GLU A 187      21.339 -44.196 -13.429  1.00 31.23           C  
ATOM   1570  CD  GLU A 187      20.695 -45.037 -14.541  1.00 32.50           C  
ATOM   1571  OE1 GLU A 187      21.331 -45.224 -15.614  1.00 40.42           O  
ATOM   1572  OE2 GLU A 187      19.561 -45.539 -14.321  1.00 38.39           O1-
ATOM   1573  N   GLU A 188      23.472 -41.279 -11.436  1.00 26.26           N  
ATOM   1574  CA  GLU A 188      24.624 -41.396 -10.531  1.00 27.02           C  
ATOM   1575  C   GLU A 188      24.327 -41.170  -9.052  1.00 25.82           C  
ATOM   1576  O   GLU A 188      24.865 -41.857  -8.186  1.00 26.50           O  
ATOM   1577  CB  GLU A 188      25.709 -40.390 -10.905  1.00 27.72           C  
ATOM   1578  CG  GLU A 188      26.591 -40.856 -12.056  1.00 33.36           C  
ATOM   1579  CD  GLU A 188      27.055 -39.714 -12.943  1.00 39.46           C  
ATOM   1580  OE1 GLU A 188      26.989 -38.535 -12.507  1.00 40.35           O  
ATOM   1581  OE2 GLU A 188      27.485 -40.012 -14.083  1.00 42.84           O1-
ATOM   1582  N   LYS A 189      23.503 -40.168  -8.789  1.00 23.86           N  
ATOM   1583  CA  LYS A 189      23.177 -39.718  -7.447  1.00 21.68           C  
ATOM   1584  C   LYS A 189      21.817 -40.248  -7.026  1.00 20.03           C  
ATOM   1585  O   LYS A 189      21.450 -40.126  -5.855  1.00 19.58           O  
ATOM   1586  CB  LYS A 189      23.180 -38.192  -7.398  1.00 22.72           C  
ATOM   1587  CG  LYS A 189      24.553 -37.542  -7.540  1.00 25.85           C  
ATOM   1588  CD  LYS A 189      24.413 -36.036  -7.268  1.00 31.26           C  
ATOM   1589  CE  LYS A 189      25.419 -35.505  -6.252  1.00 34.77           C  
ATOM   1590  NZ  LYS A 189      26.657 -34.965  -6.883  1.00 35.89           N1+
ATOM   1591  N   ASN A 190      21.075 -40.817  -7.978  1.00 17.35           N  
ATOM   1592  CA  ASN A 190      19.696 -41.220  -7.737  1.00 17.48           C  
ATOM   1593  C   ASN A 190      18.843 -40.056  -7.207  1.00 16.49           C  
ATOM   1594  O   ASN A 190      18.111 -40.172  -6.208  1.00 16.34           O  
ATOM   1595  CB  ASN A 190      19.642 -42.435  -6.797  1.00 17.76           C  
ATOM   1596  CG  ASN A 190      18.292 -43.119  -6.793  1.00 19.67           C  
ATOM   1597  ND2 ASN A 190      17.661 -43.197  -7.950  1.00 22.02           N  
ATOM   1598  OD1 ASN A 190      17.820 -43.574  -5.754  1.00 21.67           O  
ATOM   1599  N   LYS A 191      18.941 -38.924  -7.895  1.00 14.75           N  
ATOM   1600  CA  LYS A 191      18.120 -37.750  -7.604  1.00 14.33           C  
ATOM   1601  C   LYS A 191      17.142 -37.445  -8.738  1.00 13.82           C  
ATOM   1602  O   LYS A 191      17.449 -37.661  -9.922  1.00 13.89           O  
ATOM   1603  CB  LYS A 191      19.009 -36.519  -7.374  1.00 14.47           C  
ATOM   1604  CG  LYS A 191      20.107 -36.723  -6.370  1.00 16.95           C  
ATOM   1605  CD  LYS A 191      20.779 -35.414  -5.991  1.00 22.96           C  
ATOM   1606  CE  LYS A 191      21.736 -35.583  -4.816  1.00 27.21           C  
ATOM   1607  NZ  LYS A 191      21.022 -35.754  -3.512  1.00 31.72           N1+
ATOM   1608  N   TYR A 192      15.970 -36.949  -8.360  1.00 12.59           N  
ATOM   1609  CA  TYR A 192      14.906 -36.577  -9.279  1.00 13.08           C  
ATOM   1610  C   TYR A 192      14.677 -35.078  -9.252  1.00 12.27           C  
ATOM   1611  O   TYR A 192      14.830 -34.432  -8.224  1.00 11.52           O  
ATOM   1612  CB  TYR A 192      13.584 -37.275  -8.942  1.00 14.54           C  
ATOM   1613  CG  TYR A 192      13.698 -38.776  -8.993  1.00 16.13           C  
ATOM   1614  CD1 TYR A 192      13.277 -39.483 -10.117  1.00 19.45           C  
ATOM   1615  CD2 TYR A 192      14.310 -39.475  -7.951  1.00 18.74           C  
ATOM   1616  CE1 TYR A 192      13.408 -40.875 -10.177  1.00 21.94           C  
ATOM   1617  CE2 TYR A 192      14.456 -40.871  -8.009  1.00 21.21           C  
ATOM   1618  CZ  TYR A 192      13.991 -41.556  -9.124  1.00 21.77           C  
ATOM   1619  OH  TYR A 192      14.123 -42.933  -9.203  1.00 23.72           O  
ATOM   1620  N   TYR A 193      14.292 -34.535 -10.400  1.00 11.86           N  
ATOM   1621  CA  TYR A 193      14.098 -33.099 -10.505  1.00 11.58           C  
ATOM   1622  C   TYR A 193      12.849 -32.803 -11.314  1.00 11.08           C  
ATOM   1623  O   TYR A 193      12.384 -33.652 -12.100  1.00 11.53           O  
ATOM   1624  CB  TYR A 193      15.328 -32.426 -11.117  1.00 12.18           C  
ATOM   1625  CG  TYR A 193      16.644 -32.678 -10.408  1.00 13.42           C  
ATOM   1626  CD1 TYR A 193      16.920 -32.093  -9.161  1.00 15.17           C  
ATOM   1627  CD2 TYR A 193      17.653 -33.409 -11.038  1.00 13.11           C  
ATOM   1628  CE1 TYR A 193      18.148 -32.308  -8.516  1.00 16.27           C  
ATOM   1629  CE2 TYR A 193      18.873 -33.635 -10.412  1.00 13.40           C  
ATOM   1630  CZ  TYR A 193      19.102 -33.075  -9.162  1.00 15.76           C  
ATOM   1631  OH  TYR A 193      20.297 -33.318  -8.558  1.00 13.53           O  
ATOM   1632  N   SER A 194      12.330 -31.584 -11.156  1.00 10.10           N  
ATOM   1633  CA  SER A 194      11.110 -31.186 -11.832  1.00 10.04           C  
ATOM   1634  C   SER A 194      11.372 -30.279 -13.046  1.00 10.64           C  
ATOM   1635  O   SER A 194      12.352 -29.539 -13.081  1.00 11.17           O  
ATOM   1636  CB  SER A 194      10.170 -30.463 -10.854  1.00 10.92           C  
ATOM   1637  OG  SER A 194       9.667 -31.335  -9.841  1.00 11.44           O  
ATOM   1638  N   ALA A 195      10.479 -30.325 -14.037  1.00  9.54           N  
ATOM   1639  CA  ALA A 195      10.586 -29.442 -15.178  1.00  9.62           C  
ATOM   1640  C   ALA A 195       9.216 -29.118 -15.746  1.00  9.33           C  
ATOM   1641  O   ALA A 195       8.251 -29.870 -15.592  1.00 10.43           O  
ATOM   1642  CB  ALA A 195      11.480 -30.047 -16.271  1.00  9.19           C  
ATOM   1643  N   PHE A 196       9.157 -27.997 -16.442  1.00  9.07           N  
ATOM   1644  CA  PHE A 196       7.983 -27.639 -17.237  1.00  9.17           C  
ATOM   1645  C   PHE A 196       8.319 -27.721 -18.716  1.00  9.80           C  
ATOM   1646  O   PHE A 196       9.243 -27.052 -19.165  1.00  8.89           O  
ATOM   1647  CB  PHE A 196       7.570 -26.201 -16.926  1.00  9.85           C  
ATOM   1648  CG  PHE A 196       7.057 -26.003 -15.528  1.00  9.95           C  
ATOM   1649  CD1 PHE A 196       7.914 -25.580 -14.522  1.00 11.52           C  
ATOM   1650  CD2 PHE A 196       5.715 -26.209 -15.229  1.00 10.52           C  
ATOM   1651  CE1 PHE A 196       7.426 -25.352 -13.220  1.00 14.30           C  
ATOM   1652  CE2 PHE A 196       5.218 -25.981 -13.947  1.00 11.96           C  
ATOM   1653  CZ  PHE A 196       6.088 -25.555 -12.933  1.00 11.54           C  
ATOM   1654  N   VAL A 197       7.583 -28.528 -19.480  1.00  9.51           N  
ATOM   1655  CA  VAL A 197       7.869 -28.602 -20.911  1.00 10.57           C  
ATOM   1656  C   VAL A 197       6.973 -27.658 -21.715  1.00  9.55           C  
ATOM   1657  O   VAL A 197       5.802 -27.448 -21.376  1.00  9.98           O  
ATOM   1658  CB  VAL A 197       7.752 -30.047 -21.489  1.00 10.82           C  
ATOM   1659  CG1 VAL A 197       8.652 -31.044 -20.692  1.00  8.52           C  
ATOM   1660  CG2 VAL A 197       6.324 -30.503 -21.458  1.00 13.70           C  
ATOM   1661  N   LEU A 198       7.513 -27.135 -22.810  1.00 10.01           N  
ATOM   1662  CA  LEU A 198       6.735 -26.250 -23.679  1.00 10.61           C  
ATOM   1663  C   LEU A 198       5.604 -26.986 -24.381  1.00 11.52           C  
ATOM   1664  O   LEU A 198       5.839 -28.010 -25.037  1.00 12.05           O  
ATOM   1665  CB  LEU A 198       7.605 -25.552 -24.722  1.00 10.83           C  
ATOM   1666  CG  LEU A 198       8.846 -24.801 -24.236  1.00 13.72           C  
ATOM   1667  CD1 LEU A 198       9.605 -24.132 -25.380  1.00 15.46           C  
ATOM   1668  CD2 LEU A 198       8.472 -23.788 -23.159  1.00 15.74           C  
ATOM   1669  N   VAL A 199       4.392 -26.444 -24.241  1.00 10.14           N  
ATOM   1670  CA  VAL A 199       3.199 -27.054 -24.821  1.00 10.19           C  
ATOM   1671  C   VAL A 199       2.569 -26.053 -25.786  1.00 10.44           C  
ATOM   1672  O   VAL A 199       2.474 -26.333 -26.974  1.00 11.98           O  
ATOM   1673  CB  VAL A 199       2.192 -27.526 -23.741  1.00  8.84           C  
ATOM   1674  CG1 VAL A 199       0.788 -27.820 -24.326  1.00  9.22           C  
ATOM   1675  CG2 VAL A 199       2.729 -28.780 -23.049  1.00  9.39           C  
ATOM   1676  N   LYS A 200       2.181 -24.893 -25.273  1.00  9.93           N  
ATOM   1677  CA  LYS A 200       1.714 -23.797 -26.100  1.00 10.78           C  
ATOM   1678  C   LYS A 200       2.361 -22.491 -25.628  1.00 10.87           C  
ATOM   1679  O   LYS A 200       2.238 -22.116 -24.456  1.00 11.89           O  
ATOM   1680  CB  LYS A 200       0.185 -23.731 -26.042  1.00 11.92           C  
ATOM   1681  CG  LYS A 200      -0.457 -22.644 -26.868  1.00 12.74           C  
ATOM   1682  CD  LYS A 200      -0.367 -22.893 -28.380  1.00 16.54           C  
ATOM   1683  CE  LYS A 200      -1.227 -21.833 -29.084  1.00 18.59           C  
ATOM   1684  NZ  LYS A 200      -0.751 -20.452 -28.701  1.00 19.72           N1+
ATOM   1685  N   THR A 201       3.050 -21.809 -26.546  1.00  9.11           N  
ATOM   1686  CA  THR A 201       3.835 -20.635 -26.216  1.00  9.79           C  
ATOM   1687  C   THR A 201       3.124 -19.316 -26.585  1.00  9.63           C  
ATOM   1688  O   THR A 201       2.103 -19.299 -27.281  1.00  9.24           O  
ATOM   1689  CB  THR A 201       5.280 -20.743 -26.754  1.00 10.28           C  
ATOM   1690  CG2 THR A 201       5.960 -21.999 -26.156  1.00 10.58           C  
ATOM   1691  OG1 THR A 201       5.291 -20.868 -28.181  1.00 13.24           O  
ATOM   1692  N   THR A 202       3.631 -18.207 -26.071  1.00 10.26           N  
ATOM   1693  CA  THR A 202       2.888 -16.946 -26.130  1.00 11.68           C  
ATOM   1694  C   THR A 202       3.287 -16.129 -27.349  1.00 13.08           C  
ATOM   1695  O   THR A 202       2.686 -15.091 -27.635  1.00 15.54           O  
ATOM   1696  CB  THR A 202       3.164 -16.044 -24.892  1.00 11.35           C  
ATOM   1697  CG2 THR A 202       2.684 -16.683 -23.602  1.00 10.76           C  
ATOM   1698  OG1 THR A 202       4.567 -15.829 -24.808  1.00 10.71           O  
ATOM   1699  N   ASN A 203       4.286 -16.579 -28.081  1.00 13.70           N  
ATOM   1700  CA  ASN A 203       4.661 -15.789 -29.234  1.00 15.82           C  
ATOM   1701  C   ASN A 203       3.551 -15.774 -30.285  1.00 14.95           C  
ATOM   1702  O   ASN A 203       2.826 -16.760 -30.426  1.00 14.31           O  
ATOM   1703  CB  ASN A 203       5.970 -16.236 -29.842  1.00 16.16           C  
ATOM   1704  CG  ASN A 203       6.078 -17.714 -29.943  1.00 21.07           C  
ATOM   1705  ND2 ASN A 203       6.515 -18.357 -28.853  1.00 21.78           N  
ATOM   1706  OD1 ASN A 203       5.799 -18.287 -31.004  1.00 25.73           O  
ATOM   1707  N   PRO A 204       3.442 -14.661 -31.022  1.00 15.31           N  
ATOM   1708  CA  PRO A 204       2.251 -14.446 -31.831  1.00 15.86           C  
ATOM   1709  C   PRO A 204       2.055 -15.497 -32.929  1.00 15.87           C  
ATOM   1710  O   PRO A 204       0.899 -15.790 -33.251  1.00 16.82           O  
ATOM   1711  CB  PRO A 204       2.438 -13.036 -32.391  1.00 16.15           C  
ATOM   1712  CG  PRO A 204       3.858 -12.757 -32.303  1.00 17.83           C  
ATOM   1713  CD  PRO A 204       4.416 -13.565 -31.153  1.00 16.91           C  
ATOM   1714  N   ASP A 205       3.129 -16.079 -33.468  1.00 15.86           N  
ATOM   1715  CA  ASP A 205       2.997 -17.218 -34.403  1.00 15.96           C  
ATOM   1716  C   ASP A 205       3.193 -18.627 -33.838  1.00 15.08           C  
ATOM   1717  O   ASP A 205       3.550 -19.550 -34.582  1.00 16.12           O  
ATOM   1718  CB  ASP A 205       3.966 -17.069 -35.587  1.00 17.02           C  
ATOM   1719  CG  ASP A 205       5.433 -17.067 -35.168  1.00 20.70           C  
ATOM   1720  OD1 ASP A 205       5.760 -16.794 -33.989  1.00 22.20           O  
ATOM   1721  OD2 ASP A 205       6.270 -17.340 -36.060  1.00 26.37           O1-
ATOM   1722  N   SER A 206       2.970 -18.812 -32.546  1.00 14.72           N  
ATOM   1723  CA  SER A 206       3.138 -20.124 -31.933  1.00 14.46           C  
ATOM   1724  C   SER A 206       2.319 -21.218 -32.632  1.00 13.58           C  
ATOM   1725  O   SER A 206       2.599 -22.395 -32.472  1.00 13.90           O  
ATOM   1726  CB  SER A 206       2.793 -20.071 -30.446  1.00 13.93           C  
ATOM   1727  OG  SER A 206       1.491 -19.543 -30.247  1.00 14.77           O  
ATOM   1728  N   ALA A 207       1.316 -20.851 -33.419  1.00 13.09           N  
ATOM   1729  CA  ALA A 207       0.411 -21.865 -33.949  1.00 12.82           C  
ATOM   1730  C   ALA A 207       1.063 -22.636 -35.085  1.00 12.72           C  
ATOM   1731  O   ALA A 207       0.655 -23.744 -35.398  1.00 11.90           O  
ATOM   1732  CB  ALA A 207      -0.917 -21.233 -34.381  1.00 13.70           C  
ATOM   1733  N   ILE A 208       2.070 -22.030 -35.705  1.00 12.05           N  
ATOM   1734  CA  ILE A 208       2.677 -22.542 -36.912  1.00 14.41           C  
ATOM   1735  C   ILE A 208       3.129 -23.997 -36.795  1.00 14.06           C  
ATOM   1736  O   ILE A 208       2.910 -24.778 -37.729  1.00 13.77           O  
ATOM   1737  CB  ILE A 208       3.774 -21.582 -37.472  1.00 15.62           C  
ATOM   1738  CG1 ILE A 208       4.134 -21.943 -38.919  1.00 18.27           C  
ATOM   1739  CG2 ILE A 208       5.046 -21.587 -36.619  1.00 16.79           C  
ATOM   1740  CD1 ILE A 208       4.804 -20.778 -39.622  1.00 22.55           C  
ATOM   1741  N   PHE A 209       3.754 -24.365 -35.673  1.00 13.19           N  
ATOM   1742  CA  PHE A 209       4.019 -25.775 -35.446  1.00 13.21           C  
ATOM   1743  C   PHE A 209       3.140 -26.438 -34.390  1.00 13.09           C  
ATOM   1744  O   PHE A 209       2.763 -27.590 -34.577  1.00 14.30           O  
ATOM   1745  CB  PHE A 209       5.502 -25.990 -35.160  1.00 14.10           C  
ATOM   1746  CG  PHE A 209       6.395 -25.368 -36.190  1.00 12.13           C  
ATOM   1747  CD1 PHE A 209       6.291 -25.722 -37.523  1.00 13.55           C  
ATOM   1748  CD2 PHE A 209       7.333 -24.413 -35.820  1.00 11.72           C  
ATOM   1749  CE1 PHE A 209       7.135 -25.128 -38.487  1.00 11.43           C  
ATOM   1750  CE2 PHE A 209       8.145 -23.796 -36.759  1.00 12.26           C  
ATOM   1751  CZ  PHE A 209       8.067 -24.166 -38.089  1.00 12.52           C  
ATOM   1752  N   GLN A 210       2.792 -25.725 -33.320  1.00 12.47           N  
ATOM   1753  CA  GLN A 210       2.145 -26.323 -32.135  1.00 11.85           C  
ATOM   1754  C   GLN A 210       0.704 -26.680 -32.434  1.00 13.14           C  
ATOM   1755  O   GLN A 210       0.120 -27.574 -31.815  1.00 14.56           O  
ATOM   1756  CB  GLN A 210       2.174 -25.350 -30.933  1.00 10.88           C  
ATOM   1757  CG  GLN A 210       3.567 -25.148 -30.339  1.00  9.03           C  
ATOM   1758  CD  GLN A 210       3.791 -23.809 -29.649  1.00  9.49           C  
ATOM   1759  NE2 GLN A 210       4.992 -23.258 -29.802  1.00 11.49           N  
ATOM   1760  OE1 GLN A 210       2.918 -23.293 -28.959  1.00  8.86           O  
ATOM   1761  N   LYS A 211       0.106 -25.941 -33.360  1.00 13.71           N  
ATOM   1762  CA  LYS A 211      -1.253 -26.254 -33.782  1.00 14.72           C  
ATOM   1763  C   LYS A 211      -1.379 -26.789 -35.210  1.00 15.33           C  
ATOM   1764  O   LYS A 211      -2.270 -27.581 -35.450  1.00 16.05           O  
ATOM   1765  CB  LYS A 211      -2.167 -25.044 -33.609  1.00 14.06           C  
ATOM   1766  CG  LYS A 211      -2.412 -24.657 -32.162  1.00 15.50           C  
ATOM   1767  CD  LYS A 211      -3.103 -23.298 -32.123  1.00 18.20           C  
ATOM   1768  CE  LYS A 211      -4.623 -23.466 -32.052  1.00 23.21           C  
ATOM   1769  NZ  LYS A 211      -5.262 -22.124 -31.708  1.00 27.83           N1+
ATOM   1770  N   ASN A 212      -0.537 -26.374 -36.156  1.00 15.67           N  
ATOM   1771  CA  ASN A 212      -0.683 -26.825 -37.540  1.00 15.55           C  
ATOM   1772  C   ASN A 212      -0.239 -28.270 -37.759  1.00 16.18           C  
ATOM   1773  O   ASN A 212      -0.852 -29.021 -38.532  1.00 16.94           O  
ATOM   1774  CB  ASN A 212       0.026 -25.899 -38.537  1.00 15.96           C  
ATOM   1775  CG  ASN A 212      -0.768 -24.661 -38.875  1.00 15.82           C  
ATOM   1776  ND2 ASN A 212      -0.197 -23.802 -39.731  1.00 16.73           N  
ATOM   1777  OD1 ASN A 212      -1.872 -24.460 -38.363  1.00 14.08           O  
ATOM   1778  N   LEU A 213       0.819 -28.677 -37.072  1.00 15.25           N  
ATOM   1779  CA  LEU A 213       1.271 -30.068 -37.103  1.00 16.27           C  
ATOM   1780  C   LEU A 213       0.317 -30.939 -36.294  1.00 16.52           C  
ATOM   1781  O   LEU A 213      -0.144 -30.538 -35.227  1.00 14.73           O  
ATOM   1782  CB  LEU A 213       2.679 -30.168 -36.505  1.00 16.32           C  
ATOM   1783  CG  LEU A 213       3.832 -29.454 -37.214  1.00 18.18           C  
ATOM   1784  CD1 LEU A 213       5.133 -29.705 -36.424  1.00 15.65           C  
ATOM   1785  CD2 LEU A 213       3.984 -29.925 -38.653  1.00 18.24           C  
ATOM   1786  N   SER A 214       0.007 -32.127 -36.806  1.00 18.75           N  
ATOM   1787  CA  SER A 214      -0.849 -33.057 -36.069  1.00 20.09           C  
ATOM   1788  C   SER A 214      -0.492 -34.511 -36.345  1.00 21.27           C  
ATOM   1789  O   SER A 214       0.254 -34.799 -37.280  1.00 20.78           O  
ATOM   1790  CB  SER A 214      -2.332 -32.810 -36.408  1.00 21.42           C  
ATOM   1791  OG  SER A 214      -2.581 -33.056 -37.783  1.00 22.76           O  
ATOM   1792  N   LEU A 215      -1.037 -35.412 -35.529  1.00 22.90           N  
ATOM   1793  CA  LEU A 215      -0.935 -36.859 -35.744  1.00 25.28           C  
ATOM   1794  C   LEU A 215      -2.349 -37.399 -35.611  1.00 26.99           C  
ATOM   1795  O   LEU A 215      -2.983 -37.277 -34.556  1.00 27.06           O  
ATOM   1796  CB  LEU A 215       0.000 -37.517 -34.722  1.00 24.82           C  
ATOM   1797  CG  LEU A 215      -0.014 -39.034 -34.478  1.00 25.36           C  
ATOM   1798  CD1 LEU A 215       0.435 -39.820 -35.694  1.00 27.52           C  
ATOM   1799  CD2 LEU A 215       0.879 -39.333 -33.275  1.00 26.45           C  
ATOM   1800  N   ASP A 216      -2.858 -37.933 -36.715  1.00 29.47           N  
ATOM   1801  CA  ASP A 216      -4.267 -38.268 -36.790  1.00 31.37           C  
ATOM   1802  C   ASP A 216      -5.002 -36.965 -36.495  1.00 32.07           C  
ATOM   1803  O   ASP A 216      -4.735 -35.932 -37.140  1.00 33.21           O  
ATOM   1804  CB  ASP A 216      -4.571 -39.435 -35.844  1.00 31.61           C  
ATOM   1805  CG  ASP A 216      -3.846 -40.718 -36.268  1.00 34.28           C  
ATOM   1806  OD1 ASP A 216      -3.866 -41.030 -37.482  1.00 34.42           O  
ATOM   1807  OD2 ASP A 216      -3.237 -41.408 -35.413  1.00 37.56           O1-
ATOM   1808  N   ASN A 217      -5.878 -36.960 -35.505  1.00 31.89           N  
ATOM   1809  CA  ASN A 217      -6.573 -35.704 -35.245  1.00 32.05           C  
ATOM   1810  C   ASN A 217      -6.265 -35.092 -33.881  1.00 30.54           C  
ATOM   1811  O   ASN A 217      -7.151 -34.572 -33.194  1.00 31.29           O  
ATOM   1812  CB  ASN A 217      -8.069 -35.884 -35.464  1.00 33.27           C  
ATOM   1813  CG  ASN A 217      -8.406 -36.060 -36.928  1.00 36.39           C  
ATOM   1814  ND2 ASN A 217      -8.864 -37.261 -37.288  1.00 39.14           N  
ATOM   1815  OD1 ASN A 217      -8.232 -35.134 -37.731  1.00 37.23           O  
ATOM   1816  N   LYS A 218      -4.998 -35.173 -33.493  1.00 27.63           N  
ATOM   1817  CA  LYS A 218      -4.525 -34.482 -32.309  1.00 25.67           C  
ATOM   1818  C   LYS A 218      -3.465 -33.507 -32.789  1.00 23.46           C  
ATOM   1819  O   LYS A 218      -2.597 -33.872 -33.582  1.00 22.58           O  
ATOM   1820  CB  LYS A 218      -3.937 -35.459 -31.291  1.00 24.96           C  
ATOM   1821  CG  LYS A 218      -4.978 -36.217 -30.483  1.00 27.66           C  
ATOM   1822  CD  LYS A 218      -4.347 -37.207 -29.502  1.00 28.83           C  
ATOM   1823  CE  LYS A 218      -4.129 -38.591 -30.126  1.00 33.11           C  
ATOM   1824  NZ  LYS A 218      -3.082 -39.390 -29.400  1.00 34.57           N1+
ATOM   1825  N   GLN A 219      -3.553 -32.273 -32.308  1.00 20.40           N  
ATOM   1826  CA  GLN A 219      -2.570 -31.261 -32.640  1.00 18.74           C  
ATOM   1827  C   GLN A 219      -1.302 -31.536 -31.825  1.00 17.05           C  
ATOM   1828  O   GLN A 219      -1.339 -32.227 -30.801  1.00 15.84           O  
ATOM   1829  CB  GLN A 219      -3.145 -29.863 -32.380  1.00 17.60           C  
ATOM   1830  CG  GLN A 219      -4.231 -29.449 -33.380  1.00 17.82           C  
ATOM   1831  CD  GLN A 219      -4.841 -28.105 -33.093  1.00 22.13           C  
ATOM   1832  NE2 GLN A 219      -5.439 -27.500 -34.116  1.00 27.11           N  
ATOM   1833  OE1 GLN A 219      -4.754 -27.587 -31.980  1.00 27.68           O  
ATOM   1834  N   ALA A 220      -0.184 -31.055 -32.354  1.00 15.65           N  
ATOM   1835  CA  ALA A 220       1.149 -31.286 -31.808  1.00 15.08           C  
ATOM   1836  C   ALA A 220       1.200 -30.990 -30.313  1.00 14.43           C  
ATOM   1837  O   ALA A 220       1.781 -31.769 -29.568  1.00 15.94           O  
ATOM   1838  CB  ALA A 220       2.189 -30.444 -32.567  1.00 14.79           C  
ATOM   1839  N   TYR A 221       0.573 -29.901 -29.866  1.00 13.88           N  
ATOM   1840  CA  TYR A 221       0.668 -29.504 -28.460  1.00 14.03           C  
ATOM   1841  C   TYR A 221       0.054 -30.558 -27.536  1.00 14.04           C  
ATOM   1842  O   TYR A 221       0.574 -30.829 -26.452  1.00 12.96           O  
ATOM   1843  CB  TYR A 221       0.119 -28.087 -28.232  1.00 12.69           C  
ATOM   1844  CG  TYR A 221      -1.380 -28.002 -28.116  1.00 15.63           C  
ATOM   1845  CD1 TYR A 221      -2.190 -27.795 -29.244  1.00 14.11           C  
ATOM   1846  CD2 TYR A 221      -1.992 -28.117 -26.875  1.00 17.05           C  
ATOM   1847  CE1 TYR A 221      -3.576 -27.698 -29.109  1.00 16.49           C  
ATOM   1848  CE2 TYR A 221      -3.372 -28.047 -26.744  1.00 15.79           C  
ATOM   1849  CZ  TYR A 221      -4.154 -27.840 -27.865  1.00 15.65           C  
ATOM   1850  OH  TYR A 221      -5.521 -27.762 -27.678  1.00 15.23           O  
ATOM   1851  N   VAL A 222      -1.019 -31.198 -27.995  1.00 13.45           N  
ATOM   1852  CA  VAL A 222      -1.655 -32.294 -27.259  1.00 14.70           C  
ATOM   1853  C   VAL A 222      -0.751 -33.534 -27.197  1.00 15.13           C  
ATOM   1854  O   VAL A 222      -0.583 -34.147 -26.137  1.00 14.86           O  
ATOM   1855  CB  VAL A 222      -3.009 -32.729 -27.905  1.00 14.62           C  
ATOM   1856  CG1 VAL A 222      -3.679 -33.814 -27.038  1.00 16.21           C  
ATOM   1857  CG2 VAL A 222      -3.931 -31.542 -28.044  1.00 15.37           C  
ATOM   1858  N   ILE A 223      -0.180 -33.893 -28.341  1.00 15.57           N  
ATOM   1859  CA  ILE A 223       0.727 -35.033 -28.422  1.00 15.88           C  
ATOM   1860  C   ILE A 223       1.947 -34.820 -27.532  1.00 15.65           C  
ATOM   1861  O   ILE A 223       2.340 -35.710 -26.777  1.00 15.11           O  
ATOM   1862  CB  ILE A 223       1.179 -35.309 -29.848  1.00 16.68           C  
ATOM   1863  CG1 ILE A 223      -0.026 -35.591 -30.758  1.00 18.50           C  
ATOM   1864  CG2 ILE A 223       2.181 -36.472 -29.844  1.00 15.30           C  
ATOM   1865  CD1 ILE A 223      -0.673 -36.963 -30.529  1.00 23.13           C  
ATOM   1866  N   MET A 224       2.525 -33.630 -27.612  1.00 14.46           N  
ATOM   1867  CA  MET A 224       3.663 -33.264 -26.763  1.00 15.44           C  
ATOM   1868  C   MET A 224       3.354 -33.312 -25.266  1.00 13.84           C  
ATOM   1869  O   MET A 224       4.138 -33.839 -24.492  1.00 13.62           O  
ATOM   1870  CB  MET A 224       4.172 -31.883 -27.192  1.00 14.60           C  
ATOM   1871  CG  MET A 224       5.567 -31.553 -26.707  1.00 16.78           C  
ATOM   1872  SD  MET A 224       6.393 -30.316 -27.733  1.00 19.28           S  
ATOM   1873  CE  MET A 224       6.938 -31.272 -29.128  1.00 17.93           C  
ATOM   1874  N   ALA A 225       2.203 -32.791 -24.857  1.00 12.85           N  
ATOM   1875  CA  ALA A 225       1.766 -32.903 -23.473  1.00 12.96           C  
ATOM   1876  C   ALA A 225       1.667 -34.363 -23.009  1.00 13.20           C  
ATOM   1877  O   ALA A 225       2.151 -34.719 -21.923  1.00 12.73           O  
ATOM   1878  CB  ALA A 225       0.428 -32.210 -23.321  1.00 12.85           C  
ATOM   1879  N   GLN A 226       1.039 -35.209 -23.828  1.00 13.73           N  
ATOM   1880  CA  GLN A 226       0.835 -36.619 -23.463  1.00 13.64           C  
ATOM   1881  C   GLN A 226       2.180 -37.314 -23.350  1.00 14.36           C  
ATOM   1882  O   GLN A 226       2.395 -38.108 -22.435  1.00 14.36           O  
ATOM   1883  CB  GLN A 226      -0.063 -37.343 -24.477  1.00 13.81           C  
ATOM   1884  CG  GLN A 226      -0.414 -38.813 -24.103  1.00 17.10           C  
ATOM   1885  CD  GLN A 226      -1.208 -38.970 -22.809  1.00 19.24           C  
ATOM   1886  NE2 GLN A 226      -0.586 -39.564 -21.803  1.00 22.55           N  
ATOM   1887  OE1 GLN A 226      -2.374 -38.582 -22.723  1.00 24.66           O  
ATOM   1888  N   GLU A 227       3.101 -37.011 -24.263  1.00 14.80           N  
ATOM   1889  CA  GLU A 227       4.397 -37.661 -24.246  1.00 15.68           C  
ATOM   1890  C   GLU A 227       5.204 -37.317 -22.999  1.00 15.53           C  
ATOM   1891  O   GLU A 227       5.932 -38.155 -22.443  1.00 13.42           O  
ATOM   1892  CB  GLU A 227       5.202 -37.252 -25.478  1.00 17.15           C  
ATOM   1893  CG  GLU A 227       4.757 -37.977 -26.735  1.00 21.02           C  
ATOM   1894  CD  GLU A 227       5.308 -39.386 -26.758  1.00 26.22           C  
ATOM   1895  OE1 GLU A 227       6.538 -39.528 -26.582  1.00 28.03           O  
ATOM   1896  OE2 GLU A 227       4.516 -40.339 -26.932  1.00 29.57           O1-
ATOM   1897  N   ALA A 228       5.079 -36.056 -22.599  1.00 14.70           N  
ATOM   1898  CA  ALA A 228       5.789 -35.566 -21.431  1.00 15.23           C  
ATOM   1899  C   ALA A 228       5.257 -36.284 -20.192  1.00 15.75           C  
ATOM   1900  O   ALA A 228       6.042 -36.717 -19.332  1.00 15.76           O  
ATOM   1901  CB  ALA A 228       5.622 -34.058 -21.325  1.00 13.62           C  
ATOM   1902  N   LEU A 229       3.930 -36.408 -20.100  1.00 15.92           N  
ATOM   1903  CA  LEU A 229       3.321 -37.114 -18.965  1.00 17.41           C  
ATOM   1904  C   LEU A 229       3.670 -38.610 -18.923  1.00 17.65           C  
ATOM   1905  O   LEU A 229       3.873 -39.188 -17.843  1.00 17.14           O  
ATOM   1906  CB  LEU A 229       1.803 -36.923 -18.950  1.00 17.21           C  
ATOM   1907  CG  LEU A 229       1.307 -35.579 -18.397  1.00 20.43           C  
ATOM   1908  CD1 LEU A 229      -0.218 -35.585 -18.333  1.00 21.36           C  
ATOM   1909  CD2 LEU A 229       1.912 -35.155 -17.033  1.00 22.48           C  
ATOM   1910  N   ASN A 230       3.693 -39.241 -20.093  1.00 17.23           N  
ATOM   1911  CA  ASN A 230       4.147 -40.619 -20.197  1.00 18.53           C  
ATOM   1912  C   ASN A 230       5.572 -40.777 -19.632  1.00 18.49           C  
ATOM   1913  O   ASN A 230       5.846 -41.736 -18.916  1.00 17.24           O  
ATOM   1914  CB  ASN A 230       4.043 -41.067 -21.663  1.00 19.18           C  
ATOM   1915  CG  ASN A 230       2.600 -41.312 -22.115  1.00 20.05           C  
ATOM   1916  ND2 ASN A 230       2.449 -41.715 -23.377  1.00 20.85           N  
ATOM   1917  OD1 ASN A 230       1.632 -41.131 -21.361  1.00 20.58           O  
ATOM   1918  N   MET A 231       6.460 -39.821 -19.914  1.00 17.42           N  
ATOM   1919  CA  MET A 231       7.839 -39.840 -19.405  1.00 17.86           C  
ATOM   1920  C   MET A 231       7.887 -39.601 -17.896  1.00 17.55           C  
ATOM   1921  O   MET A 231       8.657 -40.245 -17.176  1.00 18.09           O  
ATOM   1922  CB  MET A 231       8.716 -38.807 -20.133  1.00 18.68           C  
ATOM   1923  CG  MET A 231      10.240 -38.909 -19.891  1.00 22.62           C  
ATOM   1924  SD  MET A 231      10.981 -40.559 -20.101  1.00 27.54           S  
ATOM   1925  CE  MET A 231      11.046 -40.663 -21.890  1.00 27.46           C  
ATOM   1926  N   SER A 232       7.067 -38.680 -17.405  1.00 15.70           N  
ATOM   1927  CA  SER A 232       6.950 -38.502 -15.974  1.00 16.75           C  
ATOM   1928  C   SER A 232       6.573 -39.831 -15.263  1.00 17.24           C  
ATOM   1929  O   SER A 232       7.181 -40.187 -14.240  1.00 18.05           O  
ATOM   1930  CB  SER A 232       5.906 -37.429 -15.698  1.00 15.59           C  
ATOM   1931  OG  SER A 232       5.801 -37.259 -14.310  1.00 17.95           O  
ATOM   1932  N   SER A 233       5.617 -40.561 -15.838  1.00 17.42           N  
ATOM   1933  CA  SER A 233       5.177 -41.843 -15.297  1.00 20.49           C  
ATOM   1934  C   SER A 233       6.292 -42.864 -15.298  1.00 21.12           C  
ATOM   1935  O   SER A 233       6.498 -43.560 -14.302  1.00 21.69           O  
ATOM   1936  CB  SER A 233       3.993 -42.424 -16.061  1.00 20.51           C  
ATOM   1937  OG  SER A 233       2.830 -41.650 -15.802  1.00 25.24           O  
ATOM   1938  N   TYR A 234       6.989 -42.961 -16.425  1.00 21.34           N  
ATOM   1939  CA  TYR A 234       8.072 -43.916 -16.529  1.00 21.63           C  
ATOM   1940  C   TYR A 234       9.142 -43.666 -15.453  1.00 22.07           C  
ATOM   1941  O   TYR A 234       9.560 -44.587 -14.743  1.00 21.78           O  
ATOM   1942  CB  TYR A 234       8.648 -43.884 -17.937  1.00 22.46           C  
ATOM   1943  CG  TYR A 234       9.790 -44.846 -18.078  1.00 23.40           C  
ATOM   1944  CD1 TYR A 234       9.574 -46.233 -18.062  1.00 23.24           C  
ATOM   1945  CD2 TYR A 234      11.091 -44.369 -18.158  1.00 22.40           C  
ATOM   1946  CE1 TYR A 234      10.650 -47.117 -18.166  1.00 24.90           C  
ATOM   1947  CE2 TYR A 234      12.159 -45.232 -18.256  1.00 24.91           C  
ATOM   1948  CZ  TYR A 234      11.932 -46.591 -18.261  1.00 24.64           C  
ATOM   1949  OH  TYR A 234      13.035 -47.393 -18.351  1.00 27.36           O  
ATOM   1950  N   LEU A 235       9.571 -42.413 -15.334  1.00 20.87           N  
ATOM   1951  CA  LEU A 235      10.555 -41.968 -14.348  1.00 20.45           C  
ATOM   1952  C   LEU A 235      10.123 -41.977 -12.872  1.00 20.46           C  
ATOM   1953  O   LEU A 235      10.949 -41.741 -11.980  1.00 21.40           O  
ATOM   1954  CB  LEU A 235      11.019 -40.558 -14.737  1.00 20.10           C  
ATOM   1955  CG  LEU A 235      11.845 -40.501 -16.023  1.00 20.57           C  
ATOM   1956  CD1 LEU A 235      12.262 -39.069 -16.338  1.00 21.65           C  
ATOM   1957  CD2 LEU A 235      13.074 -41.409 -15.937  1.00 20.66           C  
ATOM   1958  N   ASN A 236       8.835 -42.190 -12.623  1.00 20.53           N  
ATOM   1959  CA  ASN A 236       8.256 -42.208 -11.283  1.00 21.70           C  
ATOM   1960  C   ASN A 236       8.503 -40.906 -10.527  1.00 21.60           C  
ATOM   1961  O   ASN A 236       8.855 -40.910  -9.342  1.00 21.28           O  
ATOM   1962  CB  ASN A 236       8.790 -43.405 -10.479  1.00 23.94           C  
ATOM   1963  CG  ASN A 236       8.567 -44.732 -11.193  1.00 26.59           C  
ATOM   1964  ND2 ASN A 236       9.647 -45.473 -11.445  1.00 30.99           N  
ATOM   1965  OD1 ASN A 236       7.431 -45.077 -11.523  1.00 32.18           O  
ATOM   1966  N   LEU A 237       8.362 -39.781 -11.225  1.00 19.67           N  
ATOM   1967  CA  LEU A 237       8.652 -38.502 -10.596  1.00 18.93           C  
ATOM   1968  C   LEU A 237       7.719 -38.205  -9.424  1.00 20.07           C  
ATOM   1969  O   LEU A 237       8.162 -37.737  -8.358  1.00 18.52           O  
ATOM   1970  CB  LEU A 237       8.591 -37.362 -11.622  1.00 19.24           C  
ATOM   1971  CG  LEU A 237       9.584 -37.358 -12.785  1.00 16.30           C  
ATOM   1972  CD1 LEU A 237       9.432 -36.008 -13.528  1.00 16.98           C  
ATOM   1973  CD2 LEU A 237      11.029 -37.506 -12.352  1.00 12.41           C  
ATOM   1974  N   GLU A 238       6.430 -38.470  -9.619  1.00 19.98           N  
ATOM   1975  CA  GLU A 238       5.475 -38.019  -8.628  1.00 23.14           C  
ATOM   1976  C   GLU A 238       5.617 -38.794  -7.315  1.00 23.24           C  
ATOM   1977  O   GLU A 238       5.372 -38.258  -6.244  1.00 22.38           O  
ATOM   1978  CB  GLU A 238       4.064 -37.888  -9.219  1.00 24.42           C  
ATOM   1979  CG  GLU A 238       4.095 -36.842 -10.355  1.00 27.35           C  
ATOM   1980  CD  GLU A 238       2.788 -36.104 -10.615  1.00 35.22           C  
ATOM   1981  OE1 GLU A 238       2.003 -35.840  -9.672  1.00 36.98           O  
ATOM   1982  OE2 GLU A 238       2.560 -35.749 -11.795  1.00 35.71           O1-
ATOM   1983  N   GLN A 239       6.123 -40.016  -7.425  1.00 23.75           N  
ATOM   1984  CA  GLN A 239       6.514 -40.834  -6.284  1.00 25.48           C  
ATOM   1985  C   GLN A 239       7.704 -40.263  -5.509  1.00 24.06           C  
ATOM   1986  O   GLN A 239       7.920 -40.626  -4.356  1.00 23.75           O  
ATOM   1987  CB  GLN A 239       6.895 -42.219  -6.791  1.00 26.07           C  
ATOM   1988  CG  GLN A 239       6.963 -43.253  -5.710  1.00 32.43           C  
ATOM   1989  CD  GLN A 239       6.202 -44.500  -6.089  1.00 37.91           C  
ATOM   1990  NE2 GLN A 239       5.038 -44.689  -5.468  1.00 39.39           N  
ATOM   1991  OE1 GLN A 239       6.651 -45.284  -6.933  1.00 40.29           O  
ATOM   1992  N   ASN A 240       8.515 -39.443  -6.175  1.00 21.83           N  
ATOM   1993  CA  ASN A 240       9.626 -38.741  -5.536  1.00 20.37           C  
ATOM   1994  C   ASN A 240       9.353 -37.257  -5.327  1.00 17.81           C  
ATOM   1995  O   ASN A 240      10.266 -36.466  -5.108  1.00 17.02           O  
ATOM   1996  CB  ASN A 240      10.924 -38.999  -6.311  1.00 20.48           C  
ATOM   1997  CG  ASN A 240      11.315 -40.453  -6.228  1.00 24.24           C  
ATOM   1998  ND2 ASN A 240      10.861 -41.255  -7.190  1.00 25.67           N  
ATOM   1999  OD1 ASN A 240      11.969 -40.865  -5.268  1.00 26.64           O  
ATOM   2000  N   ASN A 241       8.067 -36.918  -5.331  1.00 15.79           N  
ATOM   2001  CA  ASN A 241       7.605 -35.565  -5.047  1.00 15.63           C  
ATOM   2002  C   ASN A 241       8.120 -34.536  -6.065  1.00 14.85           C  
ATOM   2003  O   ASN A 241       8.332 -33.367  -5.730  1.00 15.33           O  
ATOM   2004  CB  ASN A 241       7.959 -35.183  -3.608  1.00 14.99           C  
ATOM   2005  CG  ASN A 241       7.082 -35.910  -2.601  1.00 18.61           C  
ATOM   2006  ND2 ASN A 241       7.600 -36.152  -1.393  1.00 19.19           N  
ATOM   2007  OD1 ASN A 241       5.939 -36.241  -2.922  1.00 16.19           O  
ATOM   2008  N   GLU A 242       8.259 -34.984  -7.309  1.00 13.42           N  
ATOM   2009  CA  GLU A 242       8.700 -34.134  -8.414  1.00 14.27           C  
ATOM   2010  C   GLU A 242       7.657 -34.307  -9.501  1.00 13.86           C  
ATOM   2011  O   GLU A 242       6.783 -35.169  -9.400  1.00 14.40           O  
ATOM   2012  CB  GLU A 242      10.087 -34.530  -8.937  1.00 12.63           C  
ATOM   2013  CG  GLU A 242      11.259 -34.444  -7.944  1.00 14.21           C  
ATOM   2014  CD  GLU A 242      11.522 -33.074  -7.329  1.00 17.69           C  
ATOM   2015  OE1 GLU A 242      11.299 -32.009  -7.964  1.00 15.51           O  
ATOM   2016  OE2 GLU A 242      12.033 -33.072  -6.187  1.00 15.97           O1-
ATOM   2017  N   PHE A 243       7.734 -33.489 -10.543  1.00 14.07           N  
ATOM   2018  CA  PHE A 243       6.755 -33.578 -11.612  1.00 13.40           C  
ATOM   2019  C   PHE A 243       7.317 -33.018 -12.915  1.00 13.10           C  
ATOM   2020  O   PHE A 243       8.338 -32.320 -12.917  1.00 11.85           O  
ATOM   2021  CB  PHE A 243       5.466 -32.815 -11.231  1.00 14.13           C  
ATOM   2022  CG  PHE A 243       5.669 -31.333 -11.017  1.00 14.74           C  
ATOM   2023  CD1 PHE A 243       5.664 -30.446 -12.091  1.00 16.51           C  
ATOM   2024  CD2 PHE A 243       5.881 -30.828  -9.741  1.00 16.13           C  
ATOM   2025  CE1 PHE A 243       5.856 -29.082 -11.899  1.00 18.07           C  
ATOM   2026  CE2 PHE A 243       6.079 -29.464  -9.536  1.00 20.57           C  
ATOM   2027  CZ  PHE A 243       6.061 -28.588 -10.625  1.00 17.42           C  
ATOM   2028  N   ILE A 244       6.625 -33.347 -14.002  1.00 12.09           N  
ATOM   2029  CA  ILE A 244       6.785 -32.673 -15.280  1.00 13.77           C  
ATOM   2030  C   ILE A 244       5.463 -31.980 -15.520  1.00 13.72           C  
ATOM   2031  O   ILE A 244       4.421 -32.624 -15.537  1.00 14.48           O  
ATOM   2032  CB  ILE A 244       7.130 -33.612 -16.451  1.00 13.95           C  
ATOM   2033  CG1 ILE A 244       8.572 -34.117 -16.294  1.00 15.43           C  
ATOM   2034  CG2 ILE A 244       6.941 -32.889 -17.801  1.00 15.43           C  
ATOM   2035  CD1 ILE A 244       8.928 -35.253 -17.230  1.00 17.13           C  
ATOM   2036  N   GLY A 245       5.526 -30.658 -15.586  1.00 13.21           N  
ATOM   2037  CA  GLY A 245       4.400 -29.835 -15.970  1.00 11.51           C  
ATOM   2038  C   GLY A 245       4.546 -29.182 -17.345  1.00 11.58           C  
ATOM   2039  O   GLY A 245       5.433 -29.537 -18.142  1.00  8.68           O  
ATOM   2040  N   PHE A 246       3.659 -28.215 -17.601  1.00  9.52           N  
ATOM   2041  CA  PHE A 246       3.397 -27.754 -18.939  1.00  9.92           C  
ATOM   2042  C   PHE A 246       3.513 -26.229 -18.952  1.00 10.16           C  
ATOM   2043  O   PHE A 246       2.968 -25.572 -18.077  1.00 11.85           O  
ATOM   2044  CB  PHE A 246       1.956 -28.109 -19.334  1.00  9.86           C  
ATOM   2045  CG  PHE A 246       1.671 -29.591 -19.419  1.00 10.63           C  
ATOM   2046  CD1 PHE A 246       2.659 -30.496 -19.804  1.00 13.29           C  
ATOM   2047  CD2 PHE A 246       0.382 -30.050 -19.238  1.00 10.36           C  
ATOM   2048  CE1 PHE A 246       2.385 -31.861 -19.929  1.00 14.14           C  
ATOM   2049  CE2 PHE A 246       0.090 -31.405 -19.356  1.00 13.89           C  
ATOM   2050  CZ  PHE A 246       1.090 -32.308 -19.713  1.00 12.39           C  
ATOM   2051  N   VAL A 247       4.207 -25.681 -19.938  1.00  9.96           N  
ATOM   2052  CA  VAL A 247       4.103 -24.247 -20.212  1.00  9.75           C  
ATOM   2053  C   VAL A 247       2.929 -24.025 -21.181  1.00  9.48           C  
ATOM   2054  O   VAL A 247       2.924 -24.573 -22.274  1.00  9.75           O  
ATOM   2055  CB  VAL A 247       5.407 -23.639 -20.812  1.00  9.28           C  
ATOM   2056  CG1 VAL A 247       5.201 -22.148 -21.097  1.00  9.28           C  
ATOM   2057  CG2 VAL A 247       6.615 -23.839 -19.866  1.00  8.01           C  
ATOM   2058  N   VAL A 248       1.920 -23.270 -20.759  1.00  9.44           N  
ATOM   2059  CA  VAL A 248       0.772 -22.931 -21.628  1.00  9.99           C  
ATOM   2060  C   VAL A 248       0.538 -21.423 -21.521  1.00 10.50           C  
ATOM   2061  O   VAL A 248       0.183 -20.935 -20.448  1.00  9.82           O  
ATOM   2062  CB  VAL A 248      -0.539 -23.649 -21.224  1.00 10.43           C  
ATOM   2063  CG1 VAL A 248      -1.669 -23.266 -22.219  1.00  8.86           C  
ATOM   2064  CG2 VAL A 248      -0.338 -25.188 -21.176  1.00 10.14           C  
ATOM   2065  N   GLY A 249       0.661 -20.706 -22.633  1.00 10.75           N  
ATOM   2066  CA  GLY A 249       0.687 -19.251 -22.592  1.00 11.90           C  
ATOM   2067  C   GLY A 249      -0.628 -18.648 -22.141  1.00 13.04           C  
ATOM   2068  O   GLY A 249      -1.681 -19.212 -22.415  1.00 13.06           O  
ATOM   2069  N   ALA A 250      -0.549 -17.472 -21.515  1.00 14.32           N  
ATOM   2070  CA  ALA A 250      -1.675 -16.827 -20.854  1.00 17.30           C  
ATOM   2071  C   ALA A 250      -2.606 -16.160 -21.849  1.00 19.37           C  
ATOM   2072  O   ALA A 250      -3.506 -15.405 -21.436  1.00 22.38           O  
ATOM   2073  CB  ALA A 250      -1.159 -15.769 -19.885  1.00 16.48           C  
ATOM   2074  N   ASN A 251      -2.342 -16.374 -23.133  1.00 19.03           N  
ATOM   2075  CA  ASN A 251      -3.178 -15.871 -24.214  1.00 19.97           C  
ATOM   2076  C   ASN A 251      -3.777 -17.003 -25.042  1.00 19.69           C  
ATOM   2077  O   ASN A 251      -4.495 -16.763 -26.012  1.00 20.10           O  
ATOM   2078  CB  ASN A 251      -2.364 -14.943 -25.118  1.00 20.58           C  
ATOM   2079  CG  ASN A 251      -1.088 -15.604 -25.647  1.00 23.81           C  
ATOM   2080  ND2 ASN A 251      -0.346 -14.857 -26.466  1.00 29.50           N  
ATOM   2081  OD1 ASN A 251      -0.760 -16.752 -25.313  1.00 20.29           O  
ATOM   2082  N   SER A 252      -3.477 -18.241 -24.665  1.00 18.51           N  
ATOM   2083  CA  SER A 252      -3.964 -19.391 -25.412  1.00 18.56           C  
ATOM   2084  C   SER A 252      -5.145 -19.993 -24.679  1.00 18.15           C  
ATOM   2085  O   SER A 252      -5.023 -21.061 -24.103  1.00 17.56           O  
ATOM   2086  CB  SER A 252      -2.839 -20.413 -25.514  1.00 18.77           C  
ATOM   2087  OG  SER A 252      -1.711 -19.771 -26.096  1.00 24.44           O  
ATOM   2088  N   TYR A 253      -6.302 -19.334 -24.713  1.00 18.48           N  
ATOM   2089  CA  TYR A 253      -7.380 -19.719 -23.798  1.00 18.89           C  
ATOM   2090  C   TYR A 253      -7.990 -21.066 -24.147  1.00 18.36           C  
ATOM   2091  O   TYR A 253      -8.268 -21.861 -23.260  1.00 16.72           O  
ATOM   2092  CB  TYR A 253      -8.449 -18.605 -23.705  1.00 19.97           C  
ATOM   2093  CG  TYR A 253      -7.825 -17.221 -23.664  1.00 20.00           C  
ATOM   2094  CD1 TYR A 253      -7.951 -16.350 -24.732  1.00 19.87           C  
ATOM   2095  CD2 TYR A 253      -7.081 -16.803 -22.570  1.00 21.88           C  
ATOM   2096  CE1 TYR A 253      -7.375 -15.080 -24.710  1.00 20.70           C  
ATOM   2097  CE2 TYR A 253      -6.490 -15.534 -22.535  1.00 23.27           C  
ATOM   2098  CZ  TYR A 253      -6.638 -14.680 -23.617  1.00 22.04           C  
ATOM   2099  OH  TYR A 253      -6.031 -13.436 -23.619  1.00 21.48           O  
ATOM   2100  N   ASP A 254      -8.176 -21.336 -25.436  1.00 19.88           N  
ATOM   2101  CA  ASP A 254      -8.694 -22.636 -25.868  1.00 20.86           C  
ATOM   2102  C   ASP A 254      -7.778 -23.801 -25.494  1.00 19.59           C  
ATOM   2103  O   ASP A 254      -8.234 -24.836 -25.029  1.00 18.38           O  
ATOM   2104  CB  ASP A 254      -8.975 -22.650 -27.373  1.00 22.43           C  
ATOM   2105  CG  ASP A 254     -10.068 -21.658 -27.778  1.00 27.52           C  
ATOM   2106  OD1 ASP A 254     -10.746 -21.090 -26.878  1.00 33.21           O  
ATOM   2107  OD2 ASP A 254     -10.221 -21.434 -29.005  1.00 32.40           O1-
ATOM   2108  N   GLU A 255      -6.478 -23.627 -25.689  1.00 18.97           N  
ATOM   2109  CA  GLU A 255      -5.507 -24.653 -25.317  1.00 18.25           C  
ATOM   2110  C   GLU A 255      -5.428 -24.900 -23.816  1.00 17.41           C  
ATOM   2111  O   GLU A 255      -5.313 -26.041 -23.380  1.00 18.38           O  
ATOM   2112  CB  GLU A 255      -4.143 -24.273 -25.873  1.00 18.54           C  
ATOM   2113  CG  GLU A 255      -4.089 -24.341 -27.380  1.00 20.14           C  
ATOM   2114  CD  GLU A 255      -4.699 -23.136 -28.090  1.00 25.26           C  
ATOM   2115  OE1 GLU A 255      -4.789 -22.015 -27.535  1.00 23.53           O  
ATOM   2116  OE2 GLU A 255      -5.140 -23.332 -29.237  1.00 28.69           O1-
ATOM   2117  N   MET A 256      -5.473 -23.822 -23.035  1.00 17.15           N  
ATOM   2118  CA  MET A 256      -5.554 -23.893 -21.580  1.00 15.51           C  
ATOM   2119  C   MET A 256      -6.761 -24.738 -21.138  1.00 15.64           C  
ATOM   2120  O   MET A 256      -6.622 -25.647 -20.322  1.00 14.10           O  
ATOM   2121  CB  MET A 256      -5.617 -22.488 -20.977  1.00 15.19           C  
ATOM   2122  CG  MET A 256      -5.462 -22.462 -19.450  1.00 16.07           C  
ATOM   2123  SD  MET A 256      -3.840 -23.042 -18.824  1.00 19.42           S  
ATOM   2124  CE  MET A 256      -2.872 -21.528 -18.959  1.00 17.58           C  
ATOM   2125  N   ASN A 257      -7.932 -24.432 -21.684  1.00 15.96           N  
ATOM   2126  CA  ASN A 257      -9.149 -25.199 -21.409  1.00 18.03           C  
ATOM   2127  C   ASN A 257      -8.964 -26.676 -21.759  1.00 18.02           C  
ATOM   2128  O   ASN A 257      -9.263 -27.556 -20.949  1.00 17.76           O  
ATOM   2129  CB  ASN A 257     -10.352 -24.598 -22.162  1.00 18.58           C  
ATOM   2130  CG  ASN A 257     -11.697 -25.124 -21.645  1.00 24.48           C  
ATOM   2131  ND2 ASN A 257     -11.813 -25.331 -20.328  1.00 28.66           N  
ATOM   2132  OD1 ASN A 257     -12.618 -25.353 -22.428  1.00 31.18           O  
ATOM   2133  N   TYR A 258      -8.445 -26.952 -22.950  1.00 18.83           N  
ATOM   2134  CA  TYR A 258      -8.180 -28.336 -23.359  1.00 18.96           C  
ATOM   2135  C   TYR A 258      -7.217 -29.096 -22.433  1.00 18.61           C  
ATOM   2136  O   TYR A 258      -7.515 -30.208 -21.989  1.00 19.63           O  
ATOM   2137  CB  TYR A 258      -7.664 -28.407 -24.802  1.00 20.96           C  
ATOM   2138  CG  TYR A 258      -7.548 -29.848 -25.257  1.00 24.16           C  
ATOM   2139  CD1 TYR A 258      -8.555 -30.454 -26.005  1.00 27.75           C  
ATOM   2140  CD2 TYR A 258      -6.460 -30.628 -24.867  1.00 26.67           C  
ATOM   2141  CE1 TYR A 258      -8.454 -31.795 -26.395  1.00 27.84           C  
ATOM   2142  CE2 TYR A 258      -6.366 -31.954 -25.224  1.00 26.91           C  
ATOM   2143  CZ  TYR A 258      -7.354 -32.524 -25.995  1.00 25.66           C  
ATOM   2144  OH  TYR A 258      -7.228 -33.856 -26.324  1.00 29.45           O  
ATOM   2145  N   ILE A 259      -6.038 -28.530 -22.180  1.00 18.23           N  
ATOM   2146  CA  ILE A 259      -5.052 -29.145 -21.305  1.00 17.29           C  
ATOM   2147  C   ILE A 259      -5.628 -29.423 -19.917  1.00 19.13           C  
ATOM   2148  O   ILE A 259      -5.489 -30.533 -19.394  1.00 19.10           O  
ATOM   2149  CB  ILE A 259      -3.778 -28.276 -21.225  1.00 17.89           C  
ATOM   2150  CG1 ILE A 259      -3.041 -28.261 -22.573  1.00 17.88           C  
ATOM   2151  CG2 ILE A 259      -2.879 -28.687 -20.064  1.00 15.94           C  
ATOM   2152  CD1 ILE A 259      -2.718 -29.657 -23.211  1.00 20.84           C  
ATOM   2153  N   ARG A 260      -6.326 -28.450 -19.335  1.00 19.11           N  
ATOM   2154  CA  ARG A 260      -6.894 -28.637 -17.996  1.00 20.34           C  
ATOM   2155  C   ARG A 260      -8.005 -29.691 -17.985  1.00 21.79           C  
ATOM   2156  O   ARG A 260      -8.111 -30.458 -17.031  1.00 22.40           O  
ATOM   2157  CB  ARG A 260      -7.399 -27.309 -17.419  1.00 20.28           C  
ATOM   2158  CG  ARG A 260      -8.029 -27.365 -16.014  1.00 20.93           C  
ATOM   2159  CD  ARG A 260      -7.138 -27.973 -14.919  1.00 21.81           C  
ATOM   2160  NE  ARG A 260      -5.983 -27.140 -14.570  1.00 20.60           N  
ATOM   2161  CZ  ARG A 260      -4.852 -27.597 -14.027  1.00 23.53           C  
ATOM   2162  NH1 ARG A 260      -4.685 -28.895 -13.796  1.00 23.60           N1+
ATOM   2163  NH2 ARG A 260      -3.861 -26.757 -13.739  1.00 20.74           N  
ATOM   2164  N   THR A 261      -8.847 -29.688 -19.015  1.00 22.73           N  
ATOM   2165  CA  THR A 261      -9.915 -30.665 -19.165  1.00 24.31           C  
ATOM   2166  C   THR A 261      -9.335 -32.074 -19.344  1.00 25.17           C  
ATOM   2167  O   THR A 261      -9.759 -33.011 -18.678  1.00 25.84           O  
ATOM   2168  CB  THR A 261     -10.840 -30.307 -20.358  1.00 24.20           C  
ATOM   2169  CG2 THR A 261     -11.885 -31.383 -20.581  1.00 25.46           C  
ATOM   2170  OG1 THR A 261     -11.509 -29.059 -20.109  1.00 25.42           O  
ATOM   2171  N   TYR A 262      -8.361 -32.227 -20.236  1.00 25.85           N  
ATOM   2172  CA  TYR A 262      -7.874 -33.556 -20.584  1.00 25.96           C  
ATOM   2173  C   TYR A 262      -6.753 -34.095 -19.687  1.00 25.43           C  
ATOM   2174  O   TYR A 262      -6.529 -35.306 -19.639  1.00 24.47           O  
ATOM   2175  CB  TYR A 262      -7.568 -33.633 -22.085  1.00 28.35           C  
ATOM   2176  CG  TYR A 262      -8.830 -33.794 -22.925  1.00 31.97           C  
ATOM   2177  CD1 TYR A 262      -9.647 -32.699 -23.240  1.00 33.98           C  
ATOM   2178  CD2 TYR A 262      -9.220 -35.051 -23.392  1.00 35.51           C  
ATOM   2179  CE1 TYR A 262     -10.815 -32.857 -24.008  1.00 34.17           C  
ATOM   2180  CE2 TYR A 262     -10.388 -35.220 -24.153  1.00 35.82           C  
ATOM   2181  CZ  TYR A 262     -11.185 -34.125 -24.450  1.00 35.34           C  
ATOM   2182  OH  TYR A 262     -12.337 -34.326 -25.196  1.00 33.43           O  
ATOM   2183  N   PHE A 263      -6.064 -33.210 -18.968  1.00 24.66           N  
ATOM   2184  CA  PHE A 263      -5.058 -33.599 -17.973  1.00 24.60           C  
ATOM   2185  C   PHE A 263      -5.356 -32.893 -16.645  1.00 24.85           C  
ATOM   2186  O   PHE A 263      -4.696 -31.921 -16.273  1.00 25.53           O  
ATOM   2187  CB  PHE A 263      -3.647 -33.288 -18.478  1.00 23.98           C  
ATOM   2188  CG  PHE A 263      -3.380 -33.781 -19.880  1.00 23.64           C  
ATOM   2189  CD1 PHE A 263      -3.109 -35.121 -20.131  1.00 25.06           C  
ATOM   2190  CD2 PHE A 263      -3.413 -32.904 -20.958  1.00 21.94           C  
ATOM   2191  CE1 PHE A 263      -2.867 -35.577 -21.442  1.00 24.40           C  
ATOM   2192  CE2 PHE A 263      -3.156 -33.334 -22.258  1.00 21.82           C  
ATOM   2193  CZ  PHE A 263      -2.893 -34.681 -22.508  1.00 23.43           C  
ATOM   2194  N   PRO A 264      -6.364 -33.391 -15.908  1.00 25.72           N  
ATOM   2195  CA  PRO A 264      -6.965 -32.618 -14.819  1.00 25.27           C  
ATOM   2196  C   PRO A 264      -6.021 -32.208 -13.690  1.00 25.03           C  
ATOM   2197  O   PRO A 264      -6.257 -31.184 -13.051  1.00 25.07           O  
ATOM   2198  CB  PRO A 264      -8.074 -33.540 -14.297  1.00 25.51           C  
ATOM   2199  CG  PRO A 264      -8.359 -34.479 -15.444  1.00 25.58           C  
ATOM   2200  CD  PRO A 264      -7.014 -34.704 -16.069  1.00 25.39           C  
ATOM   2201  N   ASN A 265      -5.002 -33.008 -13.409  1.00 24.24           N  
ATOM   2202  CA  ASN A 265      -4.100 -32.709 -12.300  1.00 25.06           C  
ATOM   2203  C   ASN A 265      -2.678 -32.310 -12.700  1.00 24.42           C  
ATOM   2204  O   ASN A 265      -1.755 -32.397 -11.873  1.00 24.65           O  
ATOM   2205  CB  ASN A 265      -4.102 -33.866 -11.279  1.00 25.91           C  
ATOM   2206  CG  ASN A 265      -5.511 -34.250 -10.856  1.00 27.62           C  
ATOM   2207  ND2 ASN A 265      -6.305 -33.249 -10.489  1.00 26.59           N  
ATOM   2208  OD1 ASN A 265      -5.908 -35.416 -10.938  1.00 30.19           O  
ATOM   2209  N   CYS A 266      -2.525 -31.834 -13.938  1.00 23.12           N  
ATOM   2210  CA  CYS A 266      -1.230 -31.378 -14.460  1.00 23.00           C  
ATOM   2211  C   CYS A 266      -0.846 -30.046 -13.829  1.00 21.50           C  
ATOM   2212  O   CYS A 266      -1.736 -29.309 -13.398  1.00 21.27           O  
ATOM   2213  CB  CYS A 266      -1.263 -31.276 -15.993  1.00 23.16           C  
ATOM   2214  SG  CYS A 266      -2.272 -29.925 -16.724  1.00 27.69           S  
ATOM   2215  N   TYR A 267       0.458 -29.793 -13.715  1.00 19.70           N  
ATOM   2216  CA  TYR A 267       1.005 -28.514 -13.250  1.00 17.87           C  
ATOM   2217  C   TYR A 267       1.237 -27.640 -14.473  1.00 16.35           C  
ATOM   2218  O   TYR A 267       1.931 -28.054 -15.426  1.00 14.73           O  
ATOM   2219  CB  TYR A 267       2.331 -28.676 -12.493  1.00 19.22           C  
ATOM   2220  CG  TYR A 267       2.233 -29.282 -11.104  1.00 20.28           C  
ATOM   2221  CD1 TYR A 267       2.340 -28.483  -9.969  1.00 20.75           C  
ATOM   2222  CD2 TYR A 267       2.037 -30.658 -10.924  1.00 23.57           C  
ATOM   2223  CE1 TYR A 267       2.255 -29.030  -8.683  1.00 20.57           C  
ATOM   2224  CE2 TYR A 267       1.928 -31.216  -9.644  1.00 23.42           C  
ATOM   2225  CZ  TYR A 267       2.029 -30.382  -8.532  1.00 23.37           C  
ATOM   2226  OH  TYR A 267       1.932 -30.898  -7.258  1.00 26.59           O  
ATOM   2227  N   ILE A 268       0.639 -26.448 -14.448  1.00 14.44           N  
ATOM   2228  CA  ILE A 268       0.732 -25.513 -15.577  1.00 12.55           C  
ATOM   2229  C   ILE A 268       1.480 -24.230 -15.187  1.00 12.59           C  
ATOM   2230  O   ILE A 268       1.179 -23.641 -14.149  1.00 13.75           O  
ATOM   2231  CB  ILE A 268      -0.656 -25.146 -16.114  1.00 12.49           C  
ATOM   2232  CG1 ILE A 268      -1.419 -26.408 -16.538  1.00 11.43           C  
ATOM   2233  CG2 ILE A 268      -0.557 -24.139 -17.275  1.00 11.63           C  
ATOM   2234  CD1 ILE A 268      -2.855 -26.125 -16.964  1.00 17.40           C  
ATOM   2235  N   LEU A 269       2.458 -23.822 -16.001  1.00 11.56           N  
ATOM   2236  CA  LEU A 269       3.127 -22.530 -15.847  1.00 11.06           C  
ATOM   2237  C   LEU A 269       2.642 -21.620 -16.971  1.00 11.11           C  
ATOM   2238  O   LEU A 269       2.791 -21.965 -18.131  1.00 11.48           O  
ATOM   2239  CB  LEU A 269       4.647 -22.707 -15.932  1.00 11.44           C  
ATOM   2240  CG  LEU A 269       5.590 -21.494 -15.931  1.00 10.23           C  
ATOM   2241  CD1 LEU A 269       5.408 -20.565 -14.706  1.00  8.81           C  
ATOM   2242  CD2 LEU A 269       7.032 -21.926 -16.075  1.00 11.24           C  
ATOM   2243  N   SER A 270       2.109 -20.450 -16.647  1.00 10.04           N  
ATOM   2244  CA  SER A 270       1.497 -19.628 -17.684  1.00  9.40           C  
ATOM   2245  C   SER A 270       2.092 -18.211 -17.752  1.00  8.66           C  
ATOM   2246  O   SER A 270       1.651 -17.323 -17.019  1.00  9.14           O  
ATOM   2247  CB  SER A 270      -0.040 -19.618 -17.489  1.00  8.21           C  
ATOM   2248  OG  SER A 270      -0.691 -18.899 -18.546  1.00 12.19           O  
ATOM   2249  N   PRO A 271       3.059 -17.958 -18.667  1.00  9.21           N  
ATOM   2250  CA  PRO A 271       3.560 -16.579 -18.873  1.00  9.28           C  
ATOM   2251  C   PRO A 271       2.652 -15.849 -19.863  1.00 10.18           C  
ATOM   2252  O   PRO A 271       1.826 -16.503 -20.505  1.00 10.33           O  
ATOM   2253  CB  PRO A 271       4.923 -16.786 -19.540  1.00  9.29           C  
ATOM   2254  CG  PRO A 271       4.764 -18.136 -20.269  1.00 10.42           C  
ATOM   2255  CD  PRO A 271       3.697 -18.938 -19.564  1.00  8.09           C  
ATOM   2256  N   GLY A 272       2.826 -14.535 -19.980  1.00  8.96           N  
ATOM   2257  CA  GLY A 272       2.066 -13.720 -20.904  1.00 10.78           C  
ATOM   2258  C   GLY A 272       1.153 -12.650 -20.340  1.00 11.82           C  
ATOM   2259  O   GLY A 272       0.568 -11.896 -21.115  1.00 13.55           O  
ATOM   2260  N   ILE A 273       0.979 -12.605 -19.022  1.00 12.10           N  
ATOM   2261  CA  ILE A 273       0.215 -11.525 -18.382  1.00 13.07           C  
ATOM   2262  C   ILE A 273       1.105 -10.291 -18.174  1.00 12.77           C  
ATOM   2263  O   ILE A 273       2.289 -10.418 -17.895  1.00 12.39           O  
ATOM   2264  CB  ILE A 273      -0.453 -11.997 -17.058  1.00 14.45           C  
ATOM   2265  CG1 ILE A 273      -1.396 -13.183 -17.317  1.00 14.19           C  
ATOM   2266  CG2 ILE A 273      -1.216 -10.825 -16.360  1.00 16.04           C  
ATOM   2267  CD1 ILE A 273      -2.483 -12.888 -18.322  1.00 16.16           C  
ATOM   2268  N   GLY A 274       0.549  -9.100 -18.378  1.00 13.86           N  
ATOM   2269  CA  GLY A 274       1.273  -7.855 -18.229  1.00 13.53           C  
ATOM   2270  C   GLY A 274       1.804  -7.379 -19.569  1.00 14.78           C  
ATOM   2271  O   GLY A 274       1.028  -6.976 -20.440  1.00 14.58           O  
ATOM   2272  N   ALA A 275       3.122  -7.451 -19.747  1.00 14.40           N  
ATOM   2273  CA  ALA A 275       3.775  -6.970 -20.969  1.00 15.21           C  
ATOM   2274  C   ALA A 275       3.246  -7.538 -22.292  1.00 15.85           C  
ATOM   2275  O   ALA A 275       3.232  -6.839 -23.304  1.00 15.25           O  
ATOM   2276  CB  ALA A 275       5.282  -7.190 -20.904  1.00 14.98           C  
ATOM   2277  N   GLN A 276       2.859  -8.812 -22.288  1.00 14.90           N  
ATOM   2278  CA  GLN A 276       2.356  -9.480 -23.476  1.00 15.69           C  
ATOM   2279  C   GLN A 276       0.836  -9.420 -23.604  1.00 16.49           C  
ATOM   2280  O   GLN A 276       0.286 -10.046 -24.503  1.00 16.38           O  
ATOM   2281  CB  GLN A 276       2.854 -10.931 -23.548  1.00 13.85           C  
ATOM   2282  CG  GLN A 276       4.401 -11.024 -23.567  1.00 14.49           C  
ATOM   2283  CD  GLN A 276       4.901 -12.461 -23.609  1.00 14.36           C  
ATOM   2284  NE2 GLN A 276       5.638 -12.863 -22.575  1.00  8.93           N  
ATOM   2285  OE1 GLN A 276       4.628 -13.197 -24.563  1.00 13.43           O  
ATOM   2286  N   ASN A 277       0.169  -8.764 -22.659  0.50 17.50           N  
ATOM   2288  CA  ASN A 277      -1.235  -8.377 -22.807  0.50 19.23           C  
ATOM   2290  C   ASN A 277      -2.266  -9.505 -22.687  0.50 20.27           C  
ATOM   2292  O   ASN A 277      -3.411  -9.349 -23.131  0.50 20.38           O  
ATOM   2294  CB  ASN A 277      -1.419  -7.607 -24.131  0.50 19.09           C  
ATOM   2296  CG  ASN A 277      -0.628  -6.307 -24.172  0.50 21.32           C  
ATOM   2298  ND2 ASN A 277      -0.670  -5.553 -23.074  0.50 19.26           N  
ATOM   2300  OD1 ASN A 277       0.022  -5.985 -25.176  0.50 23.96           O  
ATOM   2302  N   GLY A 278      -1.878 -10.631 -22.087  1.00 20.68           N  
ATOM   2303  CA  GLY A 278      -2.795 -11.765 -21.922  1.00 21.94           C  
ATOM   2304  C   GLY A 278      -3.975 -11.404 -21.025  1.00 22.99           C  
ATOM   2305  O   GLY A 278      -3.897 -10.441 -20.255  1.00 23.67           O  
ATOM   2306  N   ASP A 279      -5.059 -12.179 -21.085  1.00 24.60           N  
ATOM   2307  CA  ASP A 279      -6.259 -11.876 -20.294  1.00 25.51           C  
ATOM   2308  C   ASP A 279      -6.284 -12.755 -19.044  1.00 24.94           C  
ATOM   2309  O   ASP A 279      -6.489 -13.965 -19.132  1.00 24.63           O  
ATOM   2310  CB  ASP A 279      -7.540 -12.045 -21.128  1.00 27.06           C  
ATOM   2311  CG  ASP A 279      -8.811 -11.608 -20.381  1.00 30.58           C  
ATOM   2312  OD1 ASP A 279      -8.869 -11.710 -19.135  1.00 35.84           O  
ATOM   2313  OD2 ASP A 279      -9.778 -11.148 -21.037  1.00 36.20           O1-
ATOM   2314  N   LEU A 280      -6.059 -12.135 -17.889  1.00 24.03           N  
ATOM   2315  CA  LEU A 280      -5.855 -12.859 -16.634  1.00 23.71           C  
ATOM   2316  C   LEU A 280      -7.113 -13.601 -16.167  1.00 23.86           C  
ATOM   2317  O   LEU A 280      -7.047 -14.762 -15.788  1.00 22.29           O  
ATOM   2318  CB  LEU A 280      -5.365 -11.883 -15.561  1.00 22.85           C  
ATOM   2319  CG  LEU A 280      -5.024 -12.413 -14.170  1.00 24.08           C  
ATOM   2320  CD1 LEU A 280      -3.962 -13.531 -14.166  1.00 20.49           C  
ATOM   2321  CD2 LEU A 280      -4.560 -11.234 -13.349  1.00 25.29           C  
ATOM   2322  N   HIS A 281      -8.261 -12.933 -16.212  1.00 24.64           N  
ATOM   2323  CA  HIS A 281      -9.533 -13.612 -15.945  1.00 26.81           C  
ATOM   2324  C   HIS A 281      -9.731 -14.889 -16.790  1.00 26.49           C  
ATOM   2325  O   HIS A 281      -9.968 -15.970 -16.240  1.00 26.91           O  
ATOM   2326  CB  HIS A 281     -10.696 -12.633 -16.149  1.00 27.86           C  
ATOM   2327  CG  HIS A 281     -11.933 -13.013 -15.397  1.00 32.35           C  
ATOM   2328  CD2 HIS A 281     -12.364 -12.668 -14.161  1.00 36.06           C  
ATOM   2329  ND1 HIS A 281     -12.882 -13.874 -15.908  1.00 37.07           N  
ATOM   2330  CE1 HIS A 281     -13.849 -14.036 -15.022  1.00 38.07           C  
ATOM   2331  NE2 HIS A 281     -13.557 -13.318 -13.951  1.00 37.95           N  
ATOM   2332  N   LYS A 282      -9.612 -14.779 -18.111  1.00 26.76           N  
ATOM   2333  CA  LYS A 282      -9.758 -15.942 -18.994  1.00 27.73           C  
ATOM   2334  C   LYS A 282      -8.759 -17.057 -18.708  1.00 27.44           C  
ATOM   2335  O   LYS A 282      -9.128 -18.227 -18.565  1.00 27.56           O  
ATOM   2336  CB  LYS A 282      -9.665 -15.532 -20.464  1.00 28.01           C  
ATOM   2337  CG  LYS A 282     -10.817 -14.678 -20.963  1.00 31.33           C  
ATOM   2338  CD  LYS A 282     -10.896 -14.668 -22.492  1.00 35.11           C  
ATOM   2339  CE  LYS A 282     -11.474 -15.981 -23.011  1.00 39.10           C  
ATOM   2340  NZ  LYS A 282     -11.838 -15.949 -24.477  1.00 40.46           N1+
ATOM   2341  N   THR A 283      -7.490 -16.690 -18.594  1.00 26.67           N  
ATOM   2342  CA  THR A 283      -6.435 -17.677 -18.366  1.00 27.39           C  
ATOM   2343  C   THR A 283      -6.647 -18.466 -17.078  1.00 27.70           C  
ATOM   2344  O   THR A 283      -6.550 -19.691 -17.052  1.00 27.68           O  
ATOM   2345  CB  THR A 283      -5.058 -16.980 -18.295  1.00 27.01           C  
ATOM   2346  CG2 THR A 283      -3.961 -17.959 -17.913  1.00 26.07           C  
ATOM   2347  OG1 THR A 283      -4.765 -16.445 -19.583  1.00 26.90           O  
ATOM   2348  N   LEU A 284      -6.945 -17.742 -16.008  1.00 28.69           N  
ATOM   2349  CA  LEU A 284      -6.954 -18.328 -14.676  1.00 29.36           C  
ATOM   2350  C   LEU A 284      -8.226 -19.139 -14.467  1.00 29.59           C  
ATOM   2351  O   LEU A 284      -8.218 -20.160 -13.764  1.00 29.93           O  
ATOM   2352  CB  LEU A 284      -6.740 -17.231 -13.633  1.00 29.29           C  
ATOM   2353  CG  LEU A 284      -6.400 -17.588 -12.187  1.00 30.78           C  
ATOM   2354  CD1 LEU A 284      -5.335 -18.670 -12.052  1.00 31.33           C  
ATOM   2355  CD2 LEU A 284      -6.011 -16.328 -11.434  1.00 30.12           C  
ATOM   2356  N   THR A 285      -9.306 -18.716 -15.117  1.00 29.16           N  
ATOM   2357  CA  THR A 285     -10.539 -19.484 -15.110  1.00 29.54           C  
ATOM   2358  C   THR A 285     -10.379 -20.782 -15.916  1.00 30.11           C  
ATOM   2359  O   THR A 285     -10.781 -21.859 -15.456  1.00 29.80           O  
ATOM   2360  CB  THR A 285     -11.760 -18.648 -15.550  1.00 30.23           C  
ATOM   2361  CG2 THR A 285     -13.047 -19.477 -15.438  1.00 30.61           C  
ATOM   2362  OG1 THR A 285     -11.884 -17.496 -14.698  1.00 28.55           O  
ATOM   2363  N   ASN A 286      -9.748 -20.696 -17.084  1.00 29.87           N  
ATOM   2364  CA  ASN A 286      -9.557 -21.875 -17.932  1.00 30.07           C  
ATOM   2365  C   ASN A 286      -8.528 -22.857 -17.398  1.00 29.49           C  
ATOM   2366  O   ASN A 286      -8.610 -24.064 -17.666  1.00 29.71           O  
ATOM   2367  CB  ASN A 286      -9.197 -21.472 -19.360  1.00 30.36           C  
ATOM   2368  CG  ASN A 286     -10.346 -20.785 -20.081  1.00 33.20           C  
ATOM   2369  ND2 ASN A 286     -11.321 -20.275 -19.327  1.00 36.83           N  
ATOM   2370  OD1 ASN A 286     -10.348 -20.701 -21.307  1.00 35.37           O  
ATOM   2371  N   GLY A 287      -7.564 -22.347 -16.639  1.00 28.98           N  
ATOM   2372  CA  GLY A 287      -6.537 -23.210 -16.065  1.00 27.72           C  
ATOM   2373  C   GLY A 287      -6.739 -23.575 -14.605  1.00 27.44           C  
ATOM   2374  O   GLY A 287      -5.942 -24.353 -14.071  1.00 25.56           O  
ATOM   2375  N   TYR A 288      -7.806 -23.057 -13.984  1.00 26.90           N  
ATOM   2376  CA  TYR A 288      -8.037 -23.229 -12.548  1.00 26.70           C  
ATOM   2377  C   TYR A 288      -7.864 -24.656 -12.082  1.00 26.86           C  
ATOM   2378  O   TYR A 288      -8.306 -25.595 -12.746  1.00 26.76           O  
ATOM   2379  CB  TYR A 288      -9.421 -22.767 -12.078  1.00 27.28           C  
ATOM   2380  CG  TYR A 288      -9.670 -22.947 -10.577  1.00 26.64           C  
ATOM   2381  CD1 TYR A 288      -9.050 -22.113  -9.635  1.00 26.98           C  
ATOM   2382  CD2 TYR A 288     -10.558 -23.913 -10.105  1.00 26.52           C  
ATOM   2383  CE1 TYR A 288      -9.289 -22.251  -8.257  1.00 27.69           C  
ATOM   2384  CE2 TYR A 288     -10.817 -24.059  -8.725  1.00 28.89           C  
ATOM   2385  CZ  TYR A 288     -10.177 -23.225  -7.811  1.00 27.73           C  
ATOM   2386  OH  TYR A 288     -10.419 -23.363  -6.459  1.00 29.13           O  
ATOM   2387  N   HIS A 289      -7.176 -24.786 -10.951  1.00 27.29           N  
ATOM   2388  CA  HIS A 289      -7.220 -26.006 -10.152  1.00 27.90           C  
ATOM   2389  C   HIS A 289      -7.317 -25.594  -8.686  1.00 28.07           C  
ATOM   2390  O   HIS A 289      -6.686 -24.622  -8.246  1.00 27.25           O  
ATOM   2391  CB  HIS A 289      -5.981 -26.868 -10.416  1.00 27.75           C  
ATOM   2392  CG  HIS A 289      -6.088 -28.277  -9.918  1.00 28.65           C  
ATOM   2393  CD2 HIS A 289      -6.240 -29.449 -10.585  1.00 29.00           C  
ATOM   2394  ND1 HIS A 289      -5.976 -28.610  -8.584  1.00 28.57           N  
ATOM   2395  CE1 HIS A 289      -6.087 -29.922  -8.449  1.00 29.43           C  
ATOM   2396  NE2 HIS A 289      -6.237 -30.456  -9.649  1.00 26.78           N  
ATOM   2397  N   LYS A 290      -8.108 -26.355  -7.931  1.00 28.55           N  
ATOM   2398  CA  LYS A 290      -8.336 -26.080  -6.512  1.00 29.43           C  
ATOM   2399  C   LYS A 290      -7.055 -26.160  -5.679  1.00 29.43           C  
ATOM   2400  O   LYS A 290      -6.990 -25.565  -4.597  1.00 29.36           O  
ATOM   2401  CB  LYS A 290      -9.410 -27.012  -5.939  1.00 29.69           C  
ATOM   2402  CG  LYS A 290      -9.058 -28.495  -5.975  1.00 32.14           C  
ATOM   2403  CD  LYS A 290     -10.325 -29.362  -5.898  1.00 34.30           C  
ATOM   2404  CE  LYS A 290     -10.000 -30.693  -5.246  1.00 37.46           C  
ATOM   2405  NZ  LYS A 290      -8.991 -31.540  -5.970  1.00 39.12           N1+
ATOM   2406  N   SER A 291      -6.075 -26.922  -6.168  1.00 28.95           N  
ATOM   2407  CA  SER A 291      -4.685 -26.816  -5.706  1.00 29.37           C  
ATOM   2408  C   SER A 291      -3.973 -25.816  -6.605  1.00 29.41           C  
ATOM   2409  O   SER A 291      -3.232 -26.189  -7.506  1.00 30.05           O  
ATOM   2410  CB  SER A 291      -3.954 -28.154  -5.822  1.00 29.24           C  
ATOM   2411  OG  SER A 291      -4.514 -29.120  -4.958  1.00 30.38           O  
ATOM   2412  N   TYR A 292      -4.172 -24.531  -6.367  1.00 29.60           N  
ATOM   2413  CA  TYR A 292      -3.766 -23.581  -7.388  1.00 29.18           C  
ATOM   2414  C   TYR A 292      -2.256 -23.392  -7.603  1.00 27.35           C  
ATOM   2415  O   TYR A 292      -1.883 -22.566  -8.429  1.00 26.12           O  
ATOM   2416  CB  TYR A 292      -4.538 -22.265  -7.272  1.00 31.06           C  
ATOM   2417  CG  TYR A 292      -4.660 -21.715  -5.877  1.00 33.31           C  
ATOM   2418  CD1 TYR A 292      -5.777 -21.999  -5.092  1.00 35.40           C  
ATOM   2419  CD2 TYR A 292      -3.670 -20.892  -5.354  1.00 34.61           C  
ATOM   2420  CE1 TYR A 292      -5.901 -21.466  -3.809  1.00 36.78           C  
ATOM   2421  CE2 TYR A 292      -3.783 -20.362  -4.074  1.00 35.91           C  
ATOM   2422  CZ  TYR A 292      -4.894 -20.658  -3.309  1.00 36.00           C  
ATOM   2423  OH  TYR A 292      -4.999 -20.125  -2.043  1.00 37.62           O  
ATOM   2424  N   GLU A 293      -1.408 -24.142  -6.897  1.00 25.27           N  
ATOM   2425  CA  GLU A 293       0.007 -24.251  -7.283  1.00 24.43           C  
ATOM   2426  C   GLU A 293       0.133 -24.927  -8.649  1.00 23.13           C  
ATOM   2427  O   GLU A 293       1.169 -24.817  -9.310  1.00 22.90           O  
ATOM   2428  CB  GLU A 293       0.896 -24.943  -6.232  1.00 23.36           C  
ATOM   2429  CG  GLU A 293       0.716 -26.452  -6.076  1.00 24.00           C  
ATOM   2430  CD  GLU A 293      -0.248 -26.860  -4.965  1.00 26.69           C  
ATOM   2431  OE1 GLU A 293      -1.058 -26.031  -4.515  1.00 29.13           O  
ATOM   2432  OE2 GLU A 293      -0.209 -28.030  -4.519  1.00 30.07           O1-
ATOM   2433  N   LYS A 294      -0.942 -25.591  -9.068  1.00 22.15           N  
ATOM   2434  CA  LYS A 294      -1.032 -26.215 -10.389  1.00 20.75           C  
ATOM   2435  C   LYS A 294      -1.329 -25.257 -11.557  1.00 19.55           C  
ATOM   2436  O   LYS A 294      -1.418 -25.674 -12.711  1.00 19.19           O  
ATOM   2437  CB  LYS A 294      -2.048 -27.359 -10.352  1.00 20.83           C  
ATOM   2438  CG  LYS A 294      -1.527 -28.571  -9.593  1.00 21.18           C  
ATOM   2439  CD  LYS A 294      -2.607 -29.621  -9.432  1.00 26.26           C  
ATOM   2440  CE  LYS A 294      -2.267 -30.559  -8.289  1.00 27.63           C  
ATOM   2441  NZ  LYS A 294      -1.473 -31.710  -8.751  1.00 28.40           N1+
ATOM   2442  N   ILE A 295      -1.478 -23.976 -11.256  1.00 18.82           N  
ATOM   2443  CA  ILE A 295      -1.692 -22.944 -12.267  1.00 18.61           C  
ATOM   2444  C   ILE A 295      -0.905 -21.683 -11.884  1.00 17.34           C  
ATOM   2445  O   ILE A 295      -1.459 -20.717 -11.345  1.00 19.07           O  
ATOM   2446  CB  ILE A 295      -3.204 -22.723 -12.550  1.00 18.56           C  
ATOM   2447  CG1 ILE A 295      -3.423 -21.625 -13.597  1.00 20.56           C  
ATOM   2448  CG2 ILE A 295      -3.956 -22.348 -11.272  1.00 18.43           C  
ATOM   2449  CD1 ILE A 295      -2.657 -21.785 -14.912  1.00 22.38           C  
ATOM   2450  N   LEU A 296       0.398 -21.708 -12.161  1.00 15.92           N  
ATOM   2451  CA  LEU A 296       1.291 -20.572 -11.880  1.00 14.71           C  
ATOM   2452  C   LEU A 296       1.154 -19.467 -12.938  1.00 13.76           C  
ATOM   2453  O   LEU A 296       1.333 -19.708 -14.121  1.00 14.10           O  
ATOM   2454  CB  LEU A 296       2.759 -21.031 -11.817  1.00 14.62           C  
ATOM   2455  CG  LEU A 296       3.089 -22.186 -10.867  1.00 16.46           C  
ATOM   2456  CD1 LEU A 296       4.514 -22.650 -11.045  1.00 15.81           C  
ATOM   2457  CD2 LEU A 296       2.847 -21.750  -9.438  1.00 19.35           C  
ATOM   2458  N   ILE A 297       0.830 -18.256 -12.506  1.00 13.21           N  
ATOM   2459  CA  ILE A 297       0.707 -17.104 -13.396  1.00 12.70           C  
ATOM   2460  C   ILE A 297       1.987 -16.278 -13.267  1.00 11.83           C  
ATOM   2461  O   ILE A 297       2.250 -15.665 -12.238  1.00 13.06           O  
ATOM   2462  CB  ILE A 297      -0.512 -16.244 -13.011  1.00 13.06           C  
ATOM   2463  CG1 ILE A 297      -1.791 -17.090 -13.071  1.00 15.15           C  
ATOM   2464  CG2 ILE A 297      -0.549 -14.984 -13.858  1.00 13.61           C  
ATOM   2465  CD1 ILE A 297      -2.210 -17.472 -14.497  1.00 16.55           C  
ATOM   2466  N   ASN A 298       2.800 -16.293 -14.305  1.00 11.62           N  
ATOM   2467  CA  ASN A 298       4.085 -15.578 -14.286  1.00 10.68           C  
ATOM   2468  C   ASN A 298       3.879 -14.179 -14.810  1.00 10.63           C  
ATOM   2469  O   ASN A 298       3.226 -13.984 -15.843  1.00 10.01           O  
ATOM   2470  CB  ASN A 298       5.117 -16.269 -15.161  1.00  9.53           C  
ATOM   2471  CG  ASN A 298       6.440 -15.530 -15.211  1.00 11.60           C  
ATOM   2472  ND2 ASN A 298       6.718 -14.895 -16.340  1.00 16.67           N  
ATOM   2473  OD1 ASN A 298       7.214 -15.537 -14.253  1.00 14.88           O  
ATOM   2474  N   ILE A 299       4.393 -13.223 -14.047  1.00 10.38           N  
ATOM   2475  CA  ILE A 299       4.380 -11.807 -14.411  1.00 10.55           C  
ATOM   2476  C   ILE A 299       5.804 -11.305 -14.180  1.00  9.94           C  
ATOM   2477  O   ILE A 299       6.291 -11.311 -13.044  1.00  9.40           O  
ATOM   2478  CB  ILE A 299       3.334 -11.004 -13.591  1.00 11.37           C  
ATOM   2479  CG1 ILE A 299       1.922 -11.558 -13.851  1.00 13.54           C  
ATOM   2480  CG2 ILE A 299       3.412  -9.483 -13.940  1.00  9.65           C  
ATOM   2481  CD1 ILE A 299       0.864 -11.140 -12.844  1.00 14.48           C  
ATOM   2482  N   GLY A 300       6.467 -10.902 -15.263  1.00  8.13           N  
ATOM   2483  CA  GLY A 300       7.823 -10.373 -15.222  1.00  9.12           C  
ATOM   2484  C   GLY A 300       7.873  -8.862 -15.380  1.00  9.03           C  
ATOM   2485  O   GLY A 300       7.755  -8.157 -14.376  1.00  9.93           O  
ATOM   2486  N   ARG A 301       7.953  -8.364 -16.616  1.00  9.58           N  
ATOM   2487  CA  ARG A 301       8.105  -6.917 -16.830  1.00 10.28           C  
ATOM   2488  C   ARG A 301       7.062  -6.012 -16.167  1.00 10.69           C  
ATOM   2489  O   ARG A 301       7.401  -4.918 -15.716  1.00 11.50           O  
ATOM   2490  CB  ARG A 301       8.213  -6.567 -18.304  1.00 10.60           C  
ATOM   2491  CG  ARG A 301       9.527  -7.006 -18.928  1.00 10.66           C  
ATOM   2492  CD  ARG A 301       9.364  -7.007 -20.425  1.00 13.25           C  
ATOM   2493  NE  ARG A 301       8.590  -8.151 -20.899  1.00  9.85           N  
ATOM   2494  CZ  ARG A 301       8.317  -8.342 -22.184  1.00 11.24           C  
ATOM   2495  NH1 ARG A 301       8.721  -7.453 -23.095  1.00 10.07           N1+
ATOM   2496  NH2 ARG A 301       7.646  -9.413 -22.561  1.00  8.67           N  
ATOM   2497  N   ALA A 302       5.818  -6.462 -16.061  1.00 11.01           N  
ATOM   2498  CA  ALA A 302       4.797  -5.611 -15.442  1.00 11.40           C  
ATOM   2499  C   ALA A 302       5.030  -5.336 -13.964  1.00 11.73           C  
ATOM   2500  O   ALA A 302       4.491  -4.362 -13.449  1.00 11.80           O  
ATOM   2501  CB  ALA A 302       3.375  -6.113 -15.691  1.00  9.43           C  
ATOM   2502  N   ILE A 303       5.807  -6.192 -13.292  1.00 11.90           N  
ATOM   2503  CA  ILE A 303       6.262  -5.910 -11.934  1.00 12.25           C  
ATOM   2504  C   ILE A 303       7.647  -5.246 -11.965  1.00 12.63           C  
ATOM   2505  O   ILE A 303       7.827  -4.174 -11.362  1.00 11.88           O  
ATOM   2506  CB  ILE A 303       6.248  -7.210 -11.058  1.00 12.40           C  
ATOM   2507  CG1 ILE A 303       4.793  -7.590 -10.746  1.00 12.56           C  
ATOM   2508  CG2 ILE A 303       7.076  -7.028  -9.776  1.00 13.25           C  
ATOM   2509  CD1 ILE A 303       4.527  -9.027 -10.292  1.00 13.55           C  
ATOM   2510  N   THR A 304       8.605  -5.843 -12.682  1.00 12.58           N  
ATOM   2511  CA  THR A 304      10.001  -5.368 -12.571  1.00 13.40           C  
ATOM   2512  C   THR A 304      10.274  -4.025 -13.233  1.00 13.33           C  
ATOM   2513  O   THR A 304      11.250  -3.360 -12.882  1.00 13.78           O  
ATOM   2514  CB  THR A 304      11.066  -6.371 -13.057  1.00 14.35           C  
ATOM   2515  CG2 THR A 304      10.961  -7.685 -12.286  1.00 12.23           C  
ATOM   2516  OG1 THR A 304      10.865  -6.635 -14.447  1.00 11.80           O  
ATOM   2517  N   LYS A 305       9.444  -3.624 -14.190  1.00 14.20           N  
ATOM   2518  CA  LYS A 305       9.657  -2.339 -14.867  1.00 14.71           C  
ATOM   2519  C   LYS A 305       8.762  -1.237 -14.270  1.00 15.93           C  
ATOM   2520  O   LYS A 305       8.773  -0.066 -14.691  1.00 15.76           O  
ATOM   2521  CB  LYS A 305       9.451  -2.488 -16.373  1.00 14.99           C  
ATOM   2522  CG  LYS A 305      10.629  -3.191 -17.062  1.00 14.86           C  
ATOM   2523  CD  LYS A 305      10.544  -3.112 -18.577  1.00 20.15           C  
ATOM   2524  CE  LYS A 305      11.805  -3.718 -19.191  1.00 18.98           C  
ATOM   2525  NZ  LYS A 305      12.895  -2.687 -19.159  1.00 19.15           N1+
ATOM   2526  N   ASN A 306       7.991  -1.610 -13.258  1.00 15.27           N  
ATOM   2527  CA  ASN A 306       7.221  -0.619 -12.511  1.00 14.63           C  
ATOM   2528  C   ASN A 306       8.114   0.079 -11.489  1.00 15.13           C  
ATOM   2529  O   ASN A 306       8.866  -0.585 -10.772  1.00 15.70           O  
ATOM   2530  CB  ASN A 306       6.034  -1.273 -11.800  1.00 13.45           C  
ATOM   2531  CG  ASN A 306       5.016  -0.242 -11.320  1.00 15.88           C  
ATOM   2532  ND2 ASN A 306       3.887  -0.156 -12.020  1.00 15.02           N  
ATOM   2533  OD1 ASN A 306       5.253   0.488 -10.358  1.00 15.46           O  
ATOM   2534  N   PRO A 307       7.998   1.413 -11.369  1.00 16.05           N  
ATOM   2535  CA  PRO A 307       8.783   2.151 -10.368  1.00 15.47           C  
ATOM   2536  C   PRO A 307       8.503   1.739  -8.931  1.00 14.77           C  
ATOM   2537  O   PRO A 307       9.330   2.000  -8.070  1.00 13.59           O  
ATOM   2538  CB  PRO A 307       8.394   3.619 -10.587  1.00 16.21           C  
ATOM   2539  CG  PRO A 307       7.192   3.607 -11.459  1.00 17.90           C  
ATOM   2540  CD  PRO A 307       7.139   2.290 -12.184  1.00 15.21           C  
ATOM   2541  N   TYR A 308       7.364   1.094  -8.672  1.00 13.53           N  
ATOM   2542  CA  TYR A 308       7.035   0.615  -7.338  1.00 12.50           C  
ATOM   2543  C   TYR A 308       6.712  -0.886  -7.395  1.00 11.90           C  
ATOM   2544  O   TYR A 308       5.552  -1.274  -7.383  1.00  9.69           O  
ATOM   2545  CB  TYR A 308       5.883   1.446  -6.730  1.00 14.71           C  
ATOM   2546  CG  TYR A 308       6.289   2.908  -6.691  1.00 16.27           C  
ATOM   2547  CD1 TYR A 308       5.843   3.801  -7.663  1.00 18.70           C  
ATOM   2548  CD2 TYR A 308       7.200   3.364  -5.742  1.00 18.15           C  
ATOM   2549  CE1 TYR A 308       6.275   5.128  -7.675  1.00 17.24           C  
ATOM   2550  CE2 TYR A 308       7.630   4.696  -5.741  1.00 20.46           C  
ATOM   2551  CZ  TYR A 308       7.162   5.556  -6.715  1.00 18.02           C  
ATOM   2552  OH  TYR A 308       7.589   6.864  -6.713  1.00 20.92           O  
ATOM   2553  N   PRO A 309       7.749  -1.726  -7.505  1.00 12.28           N  
ATOM   2554  CA  PRO A 309       7.508  -3.150  -7.738  1.00 12.18           C  
ATOM   2555  C   PRO A 309       6.750  -3.825  -6.593  1.00 12.40           C  
ATOM   2556  O   PRO A 309       5.980  -4.758  -6.847  1.00 12.95           O  
ATOM   2557  CB  PRO A 309       8.917  -3.728  -7.924  1.00 12.15           C  
ATOM   2558  CG  PRO A 309       9.845  -2.753  -7.215  1.00 13.04           C  
ATOM   2559  CD  PRO A 309       9.191  -1.401  -7.466  1.00 12.84           C  
ATOM   2560  N   GLN A 310       6.946  -3.377  -5.357  1.00 12.21           N  
ATOM   2561  CA  GLN A 310       6.147  -3.936  -4.251  1.00 14.88           C  
ATOM   2562  C   GLN A 310       4.649  -3.702  -4.476  1.00 13.52           C  
ATOM   2563  O   GLN A 310       3.842  -4.610  -4.273  1.00 13.06           O  
ATOM   2564  CB  GLN A 310       6.541  -3.432  -2.856  1.00 14.17           C  
ATOM   2565  CG  GLN A 310       5.674  -4.090  -1.750  1.00 16.05           C  
ATOM   2566  CD  GLN A 310       6.123  -3.803  -0.322  1.00 21.37           C  
ATOM   2567  NE2 GLN A 310       5.785  -4.710   0.590  1.00 28.31           N  
ATOM   2568  OE1 GLN A 310       6.724  -2.770  -0.027  1.00 31.65           O  
ATOM   2569  N   LYS A 311       4.267  -2.488  -4.866  1.00 13.80           N  
ATOM   2570  CA  LYS A 311       2.842  -2.200  -5.073  1.00 12.76           C  
ATOM   2571  C   LYS A 311       2.332  -2.859  -6.354  1.00 11.94           C  
ATOM   2572  O   LYS A 311       1.183  -3.313  -6.416  1.00 10.96           O  
ATOM   2573  CB  LYS A 311       2.616  -0.684  -5.137  1.00 14.80           C  
ATOM   2574  CG  LYS A 311       2.775   0.059  -3.826  1.00 19.50           C  
ATOM   2575  CD  LYS A 311       1.755  -0.433  -2.821  1.00 29.63           C  
ATOM   2576  CE  LYS A 311       1.854   0.310  -1.488  1.00 33.34           C  
ATOM   2577  NZ  LYS A 311       1.454  -0.628  -0.382  1.00 34.61           N1+
ATOM   2578  N   ALA A 312       3.158  -2.940  -7.396  1.00 11.17           N  
ATOM   2579  CA  ALA A 312       2.737  -3.662  -8.600  1.00 11.36           C  
ATOM   2580  C   ALA A 312       2.482  -5.145  -8.292  1.00 11.87           C  
ATOM   2581  O   ALA A 312       1.487  -5.711  -8.748  1.00 11.45           O  
ATOM   2582  CB  ALA A 312       3.760  -3.497  -9.745  1.00 11.81           C  
ATOM   2583  N   ALA A 313       3.336  -5.759  -7.469  1.00 11.31           N  
ATOM   2584  CA  ALA A 313       3.186  -7.168  -7.103  1.00 10.81           C  
ATOM   2585  C   ALA A 313       1.956  -7.403  -6.215  1.00 11.83           C  
ATOM   2586  O   ALA A 313       1.201  -8.364  -6.406  1.00 11.92           O  
ATOM   2587  CB  ALA A 313       4.445  -7.654  -6.391  1.00  9.49           C  
ATOM   2588  N   GLN A 314       1.752  -6.503  -5.262  1.00 11.70           N  
ATOM   2589  CA  GLN A 314       0.545  -6.539  -4.434  1.00 13.48           C  
ATOM   2590  C   GLN A 314      -0.734  -6.467  -5.277  1.00 12.77           C  
ATOM   2591  O   GLN A 314      -1.715  -7.174  -5.015  1.00 12.67           O  
ATOM   2592  CB  GLN A 314       0.576  -5.386  -3.437  1.00 11.60           C  
ATOM   2593  CG  GLN A 314      -0.689  -5.301  -2.582  1.00 14.90           C  
ATOM   2594  CD  GLN A 314      -0.599  -4.326  -1.416  1.00 18.52           C  
ATOM   2595  NE2 GLN A 314      -1.491  -4.513  -0.453  1.00 22.04           N  
ATOM   2596  OE1 GLN A 314       0.219  -3.396  -1.395  1.00 23.51           O  
ATOM   2597  N   MET A 315      -0.728  -5.599  -6.284  1.00 12.99           N  
ATOM   2598  CA  MET A 315      -1.901  -5.415  -7.141  1.00 14.92           C  
ATOM   2599  C   MET A 315      -2.246  -6.658  -7.940  1.00 13.40           C  
ATOM   2600  O   MET A 315      -3.414  -7.075  -7.983  1.00 13.78           O  
ATOM   2601  CB  MET A 315      -1.689  -4.202  -8.046  1.00 14.56           C  
ATOM   2602  CG  MET A 315      -1.674  -2.918  -7.224  1.00 18.71           C  
ATOM   2603  SD  MET A 315      -0.994  -1.510  -8.112  1.00 21.63           S  
ATOM   2604  CE  MET A 315      -2.158  -1.321  -9.456  1.00 19.02           C  
ATOM   2605  N   TYR A 316      -1.230  -7.278  -8.535  1.00 12.66           N  
ATOM   2606  CA  TYR A 316      -1.407  -8.576  -9.187  1.00 12.57           C  
ATOM   2607  C   TYR A 316      -1.782  -9.716  -8.252  1.00 11.94           C  
ATOM   2608  O   TYR A 316      -2.631 -10.527  -8.586  1.00 12.02           O  
ATOM   2609  CB  TYR A 316      -0.178  -8.940 -10.011  1.00 13.63           C  
ATOM   2610  CG  TYR A 316      -0.155  -8.255 -11.375  1.00 14.74           C  
ATOM   2611  CD1 TYR A 316      -1.106  -8.589 -12.353  1.00 15.67           C  
ATOM   2612  CD2 TYR A 316       0.807  -7.297 -11.683  1.00 14.74           C  
ATOM   2613  CE1 TYR A 316      -1.092  -8.000 -13.602  1.00 19.95           C  
ATOM   2614  CE2 TYR A 316       0.835  -6.703 -12.931  1.00 18.16           C  
ATOM   2615  CZ  TYR A 316      -0.110  -7.070 -13.882  1.00 18.66           C  
ATOM   2616  OH  TYR A 316      -0.118  -6.482 -15.116  1.00 20.64           O  
ATOM   2617  N   TYR A 317      -1.170  -9.769  -7.078  1.00 12.08           N  
ATOM   2618  CA  TYR A 317      -1.525 -10.735  -6.052  1.00 12.53           C  
ATOM   2619  C   TYR A 317      -3.012 -10.612  -5.663  1.00 13.22           C  
ATOM   2620  O   TYR A 317      -3.751 -11.608  -5.555  1.00 12.66           O  
ATOM   2621  CB  TYR A 317      -0.639 -10.457  -4.835  1.00 13.27           C  
ATOM   2622  CG  TYR A 317      -0.955 -11.267  -3.594  1.00 13.22           C  
ATOM   2623  CD1 TYR A 317      -0.353 -12.507  -3.376  1.00 15.92           C  
ATOM   2624  CD2 TYR A 317      -1.822 -10.776  -2.622  1.00 17.14           C  
ATOM   2625  CE1 TYR A 317      -0.616 -13.249  -2.213  1.00 16.60           C  
ATOM   2626  CE2 TYR A 317      -2.095 -11.506  -1.460  1.00 17.91           C  
ATOM   2627  CZ  TYR A 317      -1.491 -12.747  -1.274  1.00 18.13           C  
ATOM   2628  OH  TYR A 317      -1.765 -13.491  -0.145  1.00 18.56           O  
ATOM   2629  N   ASP A 318      -3.433  -9.372  -5.456  1.00 12.86           N  
ATOM   2630  CA  ASP A 318      -4.822  -9.126  -5.089  1.00 14.67           C  
ATOM   2631  C   ASP A 318      -5.743  -9.449  -6.247  1.00 13.40           C  
ATOM   2632  O   ASP A 318      -6.826  -9.974  -6.026  1.00 14.35           O  
ATOM   2633  CB  ASP A 318      -5.019  -7.688  -4.621  1.00 14.47           C  
ATOM   2634  CG  ASP A 318      -4.404  -7.428  -3.258  1.00 18.99           C  
ATOM   2635  OD1 ASP A 318      -4.119  -8.391  -2.513  1.00 22.41           O  
ATOM   2636  OD2 ASP A 318      -4.200  -6.245  -2.921  1.00 22.81           O1-
ATOM   2637  N   GLN A 319      -5.330  -9.162  -7.474  1.00 13.77           N  
ATOM   2638  CA  GLN A 319      -6.220  -9.397  -8.631  1.00 15.52           C  
ATOM   2639  C   GLN A 319      -6.369 -10.902  -8.916  1.00 15.55           C  
ATOM   2640  O   GLN A 319      -7.481 -11.424  -9.155  1.00 14.84           O  
ATOM   2641  CB  GLN A 319      -5.722  -8.636  -9.861  1.00 16.45           C  
ATOM   2642  CG  GLN A 319      -6.627  -8.790 -11.077  1.00 21.83           C  
ATOM   2643  CD  GLN A 319      -6.113  -8.007 -12.266  1.00 27.65           C  
ATOM   2644  NE2 GLN A 319      -7.008  -7.257 -12.892  1.00 28.41           N  
ATOM   2645  OE1 GLN A 319      -4.933  -8.075 -12.618  1.00 27.36           O  
ATOM   2646  N   ILE A 320      -5.254 -11.617  -8.803  1.00 15.06           N  
ATOM   2647  CA  ILE A 320      -5.271 -13.076  -8.902  1.00 15.90           C  
ATOM   2648  C   ILE A 320      -6.200 -13.676  -7.841  1.00 17.47           C  
ATOM   2649  O   ILE A 320      -7.100 -14.456  -8.160  1.00 17.87           O  
ATOM   2650  CB  ILE A 320      -3.842 -13.668  -8.812  1.00 15.39           C  
ATOM   2651  CG1 ILE A 320      -3.104 -13.437 -10.147  1.00 15.95           C  
ATOM   2652  CG2 ILE A 320      -3.892 -15.173  -8.446  1.00 15.10           C  
ATOM   2653  CD1 ILE A 320      -1.562 -13.615 -10.057  1.00 15.11           C  
ATOM   2654  N   ASN A 321      -5.980 -13.302  -6.589  1.00 18.75           N  
ATOM   2655  CA  ASN A 321      -6.792 -13.821  -5.481  1.00 20.58           C  
ATOM   2656  C   ASN A 321      -8.294 -13.560  -5.590  1.00 21.57           C  
ATOM   2657  O   ASN A 321      -9.106 -14.410  -5.200  1.00 22.10           O  
ATOM   2658  CB  ASN A 321      -6.238 -13.320  -4.152  1.00 20.46           C  
ATOM   2659  CG  ASN A 321      -4.862 -13.907  -3.845  1.00 24.70           C  
ATOM   2660  ND2 ASN A 321      -4.266 -13.438  -2.764  1.00 26.29           N  
ATOM   2661  OD1 ASN A 321      -4.335 -14.759  -4.577  1.00 25.71           O  
ATOM   2662  N   ALA A 322      -8.655 -12.397  -6.124  1.00 22.37           N  
ATOM   2663  CA  ALA A 322     -10.048 -12.069  -6.422  1.00 23.78           C  
ATOM   2664  C   ALA A 322     -10.648 -13.052  -7.445  1.00 25.24           C  
ATOM   2665  O   ALA A 322     -11.758 -13.567  -7.249  1.00 25.13           O  
ATOM   2666  CB  ALA A 322     -10.163 -10.628  -6.906  1.00 23.57           C  
ATOM   2667  N   ILE A 323      -9.913 -13.332  -8.517  1.00 26.08           N  
ATOM   2668  CA  ILE A 323     -10.318 -14.345  -9.505  1.00 28.07           C  
ATOM   2669  C   ILE A 323     -10.301 -15.785  -8.947  1.00 29.11           C  
ATOM   2670  O   ILE A 323     -11.204 -16.573  -9.232  1.00 30.55           O  
ATOM   2671  CB  ILE A 323      -9.523 -14.177 -10.827  1.00 28.04           C  
ATOM   2672  CG1 ILE A 323      -9.748 -12.773 -11.394  1.00 28.07           C  
ATOM   2673  CG2 ILE A 323      -9.927 -15.231 -11.864  1.00 28.27           C  
ATOM   2674  CD1 ILE A 323      -8.644 -12.259 -12.306  1.00 28.43           C  
ATOM   2675  N   LEU A 324      -9.315 -16.125  -8.117  1.00 30.07           N  
ATOM   2676  CA  LEU A 324      -9.300 -17.385  -7.359  1.00 30.90           C  
ATOM   2677  C   LEU A 324     -10.529 -17.560  -6.451  1.00 32.21           C  
ATOM   2678  O   LEU A 324     -11.094 -18.658  -6.366  1.00 31.31           O  
ATOM   2679  CB  LEU A 324      -8.037 -17.482  -6.484  1.00 30.80           C  
ATOM   2680  CG  LEU A 324      -6.667 -17.798  -7.103  1.00 29.92           C  
ATOM   2681  CD1 LEU A 324      -5.577 -17.790  -6.018  1.00 28.38           C  
ATOM   2682  CD2 LEU A 324      -6.675 -19.142  -7.817  1.00 29.75           C  
ATOM   2683  N   LYS A 325     -10.922 -16.485  -5.768  1.00 32.98           N  
ATOM   2684  CA  LYS A 325     -12.082 -16.505  -4.882  1.00 34.58           C  
ATOM   2685  C   LYS A 325     -13.367 -16.778  -5.654  1.00 35.56           C  
ATOM   2686  O   LYS A 325     -14.233 -17.494  -5.154  1.00 35.78           O  
ATOM   2687  CB  LYS A 325     -12.215 -15.189  -4.119  1.00 34.77           C  
ATOM   2688  CG  LYS A 325     -13.075 -15.279  -2.866  1.00 36.21           C  
ATOM   2689  CD  LYS A 325     -13.567 -13.909  -2.395  1.00 37.22           C  
ATOM   2690  CE  LYS A 325     -14.010 -13.964  -0.930  1.00 38.16           C  
ATOM   2691  NZ  LYS A 325     -14.435 -12.644  -0.393  1.00 37.30           N1+
ATOM   2692  N   GLN A 326     -13.495 -16.215  -6.853  1.00 36.64           N  
ATOM   2693  CA  GLN A 326     -14.666 -16.466  -7.696  1.00 38.98           C  
ATOM   2694  C   GLN A 326     -14.758 -17.924  -8.139  1.00 39.72           C  
ATOM   2695  O   GLN A 326     -15.856 -18.455  -8.286  1.00 39.92           O  
ATOM   2696  CB  GLN A 326     -14.631 -15.629  -8.972  1.00 38.45           C  
ATOM   2697  CG  GLN A 326     -14.964 -14.166  -8.824  1.00 41.97           C  
ATOM   2698  CD  GLN A 326     -15.028 -13.483 -10.180  1.00 46.06           C  
ATOM   2699  NE2 GLN A 326     -16.125 -13.714 -10.905  1.00 47.18           N  
ATOM   2700  OE1 GLN A 326     -14.096 -12.777 -10.586  1.00 47.98           O  
ATOM   2701  N   ASN A 327     -13.603 -18.535  -8.396  1.00 40.78           N  
ATOM   2702  CA  ASN A 327     -13.499 -19.910  -8.880  1.00 42.23           C  
ATOM   2703  C   ASN A 327     -13.770 -20.901  -7.755  1.00 43.70           C  
ATOM   2704  O   ASN A 327     -14.209 -22.028  -7.989  1.00 43.82           O  
ATOM   2705  CB  ASN A 327     -12.100 -20.166  -9.458  1.00 41.80           C  
ATOM   2706  CG  ASN A 327     -11.954 -19.701 -10.899  1.00 41.83           C  
ATOM   2707  ND2 ASN A 327     -12.352 -20.560 -11.835  1.00 40.46           N  
ATOM   2708  OD1 ASN A 327     -11.491 -18.584 -11.171  1.00 39.95           O  
ATOM   2709  N   MET A 328     -13.478 -20.463  -6.534  1.00 45.35           N  
ATOM   2710  CA  MET A 328     -13.769 -21.219  -5.329  1.00 47.92           C  
ATOM   2711  C   MET A 328     -15.140 -20.833  -4.759  1.00 48.18           C  
ATOM   2712  O   MET A 328     -15.703 -21.572  -3.952  1.00 48.58           O  
ATOM   2713  CB  MET A 328     -12.678 -20.960  -4.288  1.00 47.77           C  
ATOM   2714  CG  MET A 328     -12.491 -22.120  -3.332  1.00 49.33           C  
ATOM   2715  SD  MET A 328     -11.401 -21.717  -1.959  1.00 51.47           S  
ATOM   2716  CE  MET A 328     -11.630 -23.197  -0.976  1.00 49.82           C  
ATOM   2717  N   GLU A 329     -15.663 -19.693  -5.217  1.00 48.81           N  
ATOM   2718  CA  GLU A 329     -16.846 -18.990  -4.683  1.00 49.48           C  
ATOM   2719  C   GLU A 329     -16.912 -18.834  -3.162  1.00 49.44           C  
ATOM   2720  O   GLU A 329     -16.803 -17.723  -2.634  1.00 49.35           O  
ATOM   2721  CB  GLU A 329     -18.169 -19.501  -5.271  1.00 49.70           C  
ATOM   2722  CG  GLU A 329     -18.085 -20.807  -6.056  1.00 51.43           C  
ATOM   2723  CD  GLU A 329     -17.757 -20.618  -7.528  1.00 53.32           C  
ATOM   2724  OE1 GLU A 329     -18.358 -19.730  -8.173  1.00 54.12           O  
ATOM   2725  OE2 GLU A 329     -16.915 -21.379  -8.052  1.00 54.26           O1-
TER
ATOM   2726  N   SER B   1      32.123  -8.094 -40.509  1.00 48.60           N  
ATOM   2727  CA  SER B   1      32.244  -7.265 -41.749  1.00 48.26           C  
ATOM   2728  C   SER B   1      31.850  -7.969 -43.051  1.00 47.62           C  
ATOM   2729  O   SER B   1      31.014  -7.444 -43.802  1.00 48.01           O  
ATOM   2730  CB  SER B   1      33.658  -6.700 -41.887  1.00 48.48           C  
ATOM   2731  OG  SER B   1      33.740  -5.839 -43.010  1.00 50.36           O  
ATOM   2732  N   MET B   2      32.454  -9.127 -43.332  1.00 46.22           N  
ATOM   2733  CA  MET B   2      32.268  -9.765 -44.644  1.00 44.75           C  
ATOM   2734  C   MET B   2      30.966 -10.552 -44.866  1.00 41.34           C  
ATOM   2735  O   MET B   2      30.285 -10.363 -45.880  1.00 41.71           O  
ATOM   2736  CB  MET B   2      33.539 -10.460 -45.187  1.00 45.28           C  
ATOM   2737  CG  MET B   2      34.295 -11.506 -44.357  1.00 46.02           C  
ATOM   2738  SD  MET B   2      35.597 -12.188 -45.436  1.00 48.88           S  
ATOM   2739  CE  MET B   2      36.294 -13.581 -44.553  1.00 47.45           C  
ATOM   2740  N   GLY B   3      30.612 -11.419 -43.922  1.00 37.35           N  
ATOM   2741  CA  GLY B   3      29.384 -12.206 -44.012  1.00 31.33           C  
ATOM   2742  C   GLY B   3      29.703 -13.688 -43.977  1.00 28.09           C  
ATOM   2743  O   GLY B   3      30.637 -14.131 -44.652  1.00 26.28           O  
ATOM   2744  N   PHE B   4      28.925 -14.458 -43.213  1.00 24.32           N  
ATOM   2745  CA  PHE B   4      29.255 -15.862 -42.976  1.00 22.26           C  
ATOM   2746  C   PHE B   4      29.340 -16.675 -44.263  1.00 20.87           C  
ATOM   2747  O   PHE B   4      30.138 -17.606 -44.361  1.00 20.51           O  
ATOM   2748  CB  PHE B   4      28.256 -16.513 -42.032  1.00 20.77           C  
ATOM   2749  CG  PHE B   4      28.717 -17.836 -41.462  1.00 20.47           C  
ATOM   2750  CD1 PHE B   4      30.033 -18.038 -41.073  1.00 16.91           C  
ATOM   2751  CD2 PHE B   4      27.804 -18.852 -41.251  1.00 18.69           C  
ATOM   2752  CE1 PHE B   4      30.440 -19.244 -40.530  1.00 16.05           C  
ATOM   2753  CE2 PHE B   4      28.198 -20.071 -40.715  1.00 20.22           C  
ATOM   2754  CZ  PHE B   4      29.525 -20.259 -40.339  1.00 19.87           C  
ATOM   2755  N   LYS B   5      28.502 -16.318 -45.229  1.00 20.05           N  
ATOM   2756  CA  LYS B   5      28.395 -17.031 -46.487  1.00 21.29           C  
ATOM   2757  C   LYS B   5      29.739 -16.868 -47.212  1.00 20.88           C  
ATOM   2758  O   LYS B   5      30.269 -17.821 -47.761  1.00 19.62           O  
ATOM   2759  CB  LYS B   5      27.290 -16.371 -47.300  1.00 22.19           C  
ATOM   2760  CG  LYS B   5      26.649 -17.228 -48.344  1.00 25.59           C  
ATOM   2761  CD  LYS B   5      25.292 -16.652 -48.714  1.00 30.65           C  
ATOM   2762  CE  LYS B   5      24.747 -17.398 -49.914  1.00 33.65           C  
ATOM   2763  NZ  LYS B   5      23.771 -16.573 -50.671  1.00 36.94           N1+
ATOM   2764  N   VAL B   6      30.299 -15.664 -47.146  1.00 21.25           N  
ATOM   2765  CA  VAL B   6      31.553 -15.338 -47.813  1.00 22.13           C  
ATOM   2766  C   VAL B   6      32.740 -15.878 -47.011  1.00 21.67           C  
ATOM   2767  O   VAL B   6      33.695 -16.402 -47.578  1.00 21.32           O  
ATOM   2768  CB  VAL B   6      31.688 -13.820 -48.051  1.00 22.01           C  
ATOM   2769  CG1 VAL B   6      33.071 -13.498 -48.609  1.00 22.92           C  
ATOM   2770  CG2 VAL B   6      30.626 -13.347 -49.046  1.00 24.32           C  
ATOM   2771  N   LYS B   7      32.702 -15.709 -45.691  1.00 21.62           N  
ATOM   2772  CA  LYS B   7      33.658 -16.378 -44.804  1.00 22.06           C  
ATOM   2773  C   LYS B   7      33.823 -17.888 -45.074  1.00 21.42           C  
ATOM   2774  O   LYS B   7      34.936 -18.370 -45.287  1.00 21.92           O  
ATOM   2775  CB  LYS B   7      33.231 -16.107 -43.363  1.00 23.32           C  
ATOM   2776  CG  LYS B   7      34.368 -16.026 -42.389  1.00 26.71           C  
ATOM   2777  CD  LYS B   7      34.000 -15.191 -41.166  1.00 29.68           C  
ATOM   2778  CE  LYS B   7      34.867 -15.658 -40.001  1.00 30.58           C  
ATOM   2779  NZ  LYS B   7      34.796 -14.711 -38.860  1.00 34.25           N1+
ATOM   2780  N   LEU B   8      32.725 -18.633 -45.121  1.00 19.81           N  
ATOM   2781  CA  LEU B   8      32.776 -20.062 -45.410  1.00 19.08           C  
ATOM   2782  C   LEU B   8      33.353 -20.411 -46.785  1.00 18.90           C  
ATOM   2783  O   LEU B   8      34.191 -21.295 -46.909  1.00 18.39           O  
ATOM   2784  CB  LEU B   8      31.382 -20.674 -45.311  1.00 18.67           C  
ATOM   2785  CG  LEU B   8      30.870 -20.947 -43.903  1.00 17.90           C  
ATOM   2786  CD1 LEU B   8      29.446 -21.414 -44.041  1.00 19.55           C  
ATOM   2787  CD2 LEU B   8      31.750 -21.987 -43.191  1.00 19.69           C  
ATOM   2788  N   GLU B   9      32.874 -19.726 -47.817  1.00 19.57           N  
ATOM   2789  CA  GLU B   9      33.351 -19.955 -49.185  1.00 21.83           C  
ATOM   2790  C   GLU B   9      34.859 -19.714 -49.236  1.00 19.54           C  
ATOM   2791  O   GLU B   9      35.607 -20.520 -49.788  1.00 19.15           O  
ATOM   2792  CB  GLU B   9      32.600 -19.016 -50.137  1.00 21.14           C  
ATOM   2793  CG  GLU B   9      33.104 -18.900 -51.577  1.00 26.18           C  
ATOM   2794  CD  GLU B   9      32.610 -17.597 -52.231  1.00 28.26           C  
ATOM   2795  OE1 GLU B   9      31.375 -17.358 -52.257  1.00 35.02           O  
ATOM   2796  OE2 GLU B   9      33.456 -16.780 -52.681  1.00 36.14           O1-
ATOM   2797  N   LYS B  10      35.307 -18.611 -48.656  1.00 17.44           N  
ATOM   2798  CA  LYS B  10      36.727 -18.271 -48.731  1.00 17.21           C  
ATOM   2799  C   LYS B  10      37.631 -19.200 -47.911  1.00 16.59           C  
ATOM   2800  O   LYS B  10      38.710 -19.598 -48.374  1.00 15.09           O  
ATOM   2801  CB  LYS B  10      36.951 -16.785 -48.448  1.00 17.64           C  
ATOM   2802  CG  LYS B  10      36.323 -15.920 -49.554  1.00 18.84           C  
ATOM   2803  CD  LYS B  10      36.663 -14.456 -49.386  1.00 23.15           C  
ATOM   2804  CE  LYS B  10      36.225 -13.657 -50.624  1.00 23.72           C  
ATOM   2805  NZ  LYS B  10      37.063 -12.428 -50.789  1.00 27.24           N1+
ATOM   2806  N   ARG B  11      37.169 -19.623 -46.737  1.00 16.73           N  
ATOM   2807  CA  ARG B  11      37.935 -20.622 -45.997  1.00 16.31           C  
ATOM   2808  C   ARG B  11      37.945 -21.969 -46.730  1.00 16.19           C  
ATOM   2809  O   ARG B  11      38.951 -22.681 -46.702  1.00 16.64           O  
ATOM   2810  CB  ARG B  11      37.437 -20.798 -44.555  1.00 17.84           C  
ATOM   2811  CG  ARG B  11      38.230 -21.872 -43.841  1.00 17.11           C  
ATOM   2812  CD  ARG B  11      38.884 -21.390 -42.594  1.00 17.46           C  
ATOM   2813  NE  ARG B  11      39.450 -22.495 -41.812  1.00 17.93           N  
ATOM   2814  CZ  ARG B  11      40.710 -22.468 -41.400  1.00 16.87           C  
ATOM   2815  NH1 ARG B  11      41.428 -21.389 -41.693  1.00 18.08           N1+
ATOM   2816  NH2 ARG B  11      41.245 -23.460 -40.701  1.00 16.67           N  
ATOM   2817  N   ARG B  12      36.844 -22.315 -47.381  1.00 15.43           N  
ATOM   2818  CA  ARG B  12      36.769 -23.547 -48.169  1.00 17.46           C  
ATOM   2819  C   ARG B  12      37.801 -23.553 -49.309  1.00 17.72           C  
ATOM   2820  O   ARG B  12      38.468 -24.553 -49.533  1.00 16.71           O  
ATOM   2821  CB  ARG B  12      35.359 -23.748 -48.712  1.00 17.80           C  
ATOM   2822  CG  ARG B  12      35.131 -25.103 -49.352  1.00 22.98           C  
ATOM   2823  CD  ARG B  12      34.121 -25.007 -50.492  1.00 30.09           C  
ATOM   2824  NE  ARG B  12      34.676 -24.404 -51.708  1.00 34.83           N  
ATOM   2825  CZ  ARG B  12      34.020 -23.578 -52.521  1.00 39.16           C  
ATOM   2826  NH1 ARG B  12      32.775 -23.211 -52.251  1.00 40.33           N1+
ATOM   2827  NH2 ARG B  12      34.615 -23.088 -53.607  1.00 41.42           N  
ATOM   2828  N   ASN B  13      37.934 -22.427 -50.007  1.00 18.62           N  
ATOM   2829  CA  ASN B  13      38.947 -22.270 -51.055  1.00 20.05           C  
ATOM   2830  C   ASN B  13      40.368 -22.445 -50.566  1.00 20.64           C  
ATOM   2831  O   ASN B  13      41.193 -22.994 -51.281  1.00 22.85           O  
ATOM   2832  CB  ASN B  13      38.821 -20.909 -51.755  1.00 19.18           C  
ATOM   2833  CG  ASN B  13      37.548 -20.796 -52.562  1.00 20.61           C  
ATOM   2834  ND2 ASN B  13      37.056 -19.573 -52.746  1.00 20.90           N  
ATOM   2835  OD1 ASN B  13      37.026 -21.805 -53.043  1.00 23.91           O  
ATOM   2836  N   ALA B  14      40.647 -21.976 -49.358  1.00 20.50           N  
ATOM   2837  CA  ALA B  14      41.959 -22.104 -48.737  1.00 20.75           C  
ATOM   2838  C   ALA B  14      42.249 -23.503 -48.190  1.00 21.27           C  
ATOM   2839  O   ALA B  14      43.367 -23.999 -48.319  1.00 21.06           O  
ATOM   2840  CB  ALA B  14      42.102 -21.060 -47.640  1.00 20.34           C  
ATOM   2841  N   ILE B  15      41.280 -24.176 -47.575  1.00 21.56           N  
ATOM   2842  CA  ILE B  15      41.667 -25.420 -46.899  1.00 22.74           C  
ATOM   2843  C   ILE B  15      41.083 -26.710 -47.480  1.00 22.36           C  
ATOM   2844  O   ILE B  15      41.492 -27.820 -47.092  1.00 22.71           O  
ATOM   2845  CB  ILE B  15      41.473 -25.347 -45.368  1.00 23.42           C  
ATOM   2846  CG1 ILE B  15      39.996 -25.317 -45.028  1.00 23.82           C  
ATOM   2847  CG2 ILE B  15      42.242 -24.156 -44.755  1.00 24.48           C  
ATOM   2848  CD1 ILE B  15      39.741 -25.913 -43.657  1.00 27.11           C  
ATOM   2849  N   ASN B  16      40.139 -26.537 -48.400  1.00 21.05           N  
ATOM   2850  CA  ASN B  16      39.522 -27.633 -49.155  1.00 22.54           C  
ATOM   2851  C   ASN B  16      38.889 -28.768 -48.326  1.00 21.34           C  
ATOM   2852  O   ASN B  16      39.140 -29.960 -48.537  1.00 20.69           O  
ATOM   2853  CB  ASN B  16      40.471 -28.097 -50.280  1.00 24.40           C  
ATOM   2854  CG  ASN B  16      40.722 -26.981 -51.325  1.00 27.36           C  
ATOM   2855  ND2 ASN B  16      39.643 -26.527 -51.965  1.00 32.07           N  
ATOM   2856  OD1 ASN B  16      41.855 -26.526 -51.539  1.00 34.16           O  
ATOM   2857  N   THR B  17      38.036 -28.390 -47.381  1.00 18.59           N  
ATOM   2858  CA  THR B  17      37.316 -29.397 -46.594  1.00 18.90           C  
ATOM   2859  C   THR B  17      35.970 -28.854 -46.140  1.00 18.04           C  
ATOM   2860  O   THR B  17      35.688 -27.655 -46.288  1.00 18.33           O  
ATOM   2861  CB  THR B  17      38.117 -29.906 -45.361  1.00 18.75           C  
ATOM   2862  CG2 THR B  17      38.119 -28.850 -44.250  1.00 18.59           C  
ATOM   2863  OG1 THR B  17      37.529 -31.125 -44.852  1.00 20.60           O  
ATOM   2864  N   CYS B  18      35.147 -29.747 -45.604  1.00 17.35           N  
ATOM   2865  CA  CYS B  18      33.955 -29.321 -44.898  1.00 17.55           C  
ATOM   2866  C   CYS B  18      33.863 -29.902 -43.490  1.00 16.47           C  
ATOM   2867  O   CYS B  18      32.777 -29.968 -42.923  1.00 17.43           O  
ATOM   2868  CB  CYS B  18      32.709 -29.638 -45.724  1.00 17.78           C  
ATOM   2869  SG  CYS B  18      32.513 -31.380 -46.178  1.00 21.82           S  
ATOM   2870  N   LEU B  19      34.993 -30.332 -42.935  1.00 15.29           N  
ATOM   2871  CA  LEU B  19      35.080 -30.700 -41.532  1.00 14.14           C  
ATOM   2872  C   LEU B  19      34.735 -29.524 -40.584  1.00 13.99           C  
ATOM   2873  O   LEU B  19      35.317 -28.448 -40.689  1.00 13.94           O  
ATOM   2874  CB  LEU B  19      36.491 -31.208 -41.233  1.00 14.39           C  
ATOM   2875  CG  LEU B  19      36.705 -31.664 -39.786  1.00 14.43           C  
ATOM   2876  CD1 LEU B  19      35.740 -32.826 -39.378  1.00 13.04           C  
ATOM   2877  CD2 LEU B  19      38.161 -32.001 -39.563  1.00 14.79           C  
ATOM   2878  N   CYS B  20      33.807 -29.748 -39.653  1.00 12.92           N  
ATOM   2879  CA  CYS B  20      33.472 -28.778 -38.592  1.00 12.17           C  
ATOM   2880  C   CYS B  20      33.922 -29.432 -37.283  1.00 11.63           C  
ATOM   2881  O   CYS B  20      33.409 -30.480 -36.920  1.00 11.62           O  
ATOM   2882  CB  CYS B  20      31.956 -28.547 -38.562  1.00 12.43           C  
ATOM   2883  SG  CYS B  20      31.399 -27.563 -37.132  1.00 14.14           S  
ATOM   2884  N   ILE B  21      34.901 -28.865 -36.590  1.00 11.09           N  
ATOM   2885  CA  ILE B  21      35.379 -29.491 -35.356  1.00 10.84           C  
ATOM   2886  C   ILE B  21      34.576 -29.003 -34.131  1.00 11.37           C  
ATOM   2887  O   ILE B  21      34.484 -27.794 -33.881  1.00 11.32           O  
ATOM   2888  CB  ILE B  21      36.900 -29.312 -35.184  1.00 10.78           C  
ATOM   2889  CG1 ILE B  21      37.626 -29.996 -36.370  1.00 11.74           C  
ATOM   2890  CG2 ILE B  21      37.381 -29.913 -33.831  1.00  8.71           C  
ATOM   2891  CD1 ILE B  21      39.130 -29.855 -36.368  1.00 13.02           C  
ATOM   2892  N   GLY B  22      33.990 -29.951 -33.396  1.00 10.08           N  
ATOM   2893  CA  GLY B  22      33.188 -29.663 -32.221  1.00 11.17           C  
ATOM   2894  C   GLY B  22      34.097 -29.527 -31.023  1.00 11.58           C  
ATOM   2895  O   GLY B  22      34.881 -30.414 -30.717  1.00 12.30           O  
ATOM   2896  N   LEU B  23      34.058 -28.384 -30.368  1.00 11.83           N  
ATOM   2897  CA  LEU B  23      34.847 -28.220 -29.145  1.00 13.02           C  
ATOM   2898  C   LEU B  23      33.886 -28.279 -27.952  1.00 12.38           C  
ATOM   2899  O   LEU B  23      33.297 -27.259 -27.588  1.00 13.33           O  
ATOM   2900  CB  LEU B  23      35.627 -26.905 -29.221  1.00 13.17           C  
ATOM   2901  CG  LEU B  23      36.648 -26.607 -28.122  1.00 16.96           C  
ATOM   2902  CD1 LEU B  23      37.423 -27.871 -27.717  1.00 18.62           C  
ATOM   2903  CD2 LEU B  23      37.603 -25.492 -28.591  1.00 14.36           C  
ATOM   2904  N   ASP B  24      33.685 -29.472 -27.395  1.00 10.94           N  
ATOM   2905  CA  ASP B  24      32.759 -29.671 -26.260  1.00 12.64           C  
ATOM   2906  C   ASP B  24      33.501 -30.397 -25.140  1.00 12.49           C  
ATOM   2907  O   ASP B  24      33.338 -31.619 -25.007  1.00 13.52           O  
ATOM   2908  CB  ASP B  24      31.563 -30.557 -26.634  1.00 11.51           C  
ATOM   2909  CG  ASP B  24      30.698 -29.988 -27.773  1.00 15.53           C  
ATOM   2910  OD1 ASP B  24      30.825 -28.793 -28.128  1.00 14.67           O  
ATOM   2911  OD2 ASP B  24      29.914 -30.783 -28.344  1.00 15.28           O1-
ATOM   2912  N   PRO B  25      34.297 -29.673 -24.329  1.00 12.99           N  
ATOM   2913  CA  PRO B  25      35.074 -30.300 -23.254  1.00 12.09           C  
ATOM   2914  C   PRO B  25      34.239 -30.598 -22.015  1.00 12.81           C  
ATOM   2915  O   PRO B  25      33.574 -29.699 -21.468  1.00 13.27           O  
ATOM   2916  CB  PRO B  25      36.128 -29.230 -22.923  1.00 12.57           C  
ATOM   2917  CG  PRO B  25      36.009 -28.167 -24.030  1.00 14.69           C  
ATOM   2918  CD  PRO B  25      34.531 -28.223 -24.351  1.00 12.83           C  
ATOM   2919  N   ASP B  26      34.263 -31.847 -21.558  1.00 12.87           N  
ATOM   2920  CA  ASP B  26      33.563 -32.175 -20.323  1.00 14.16           C  
ATOM   2921  C   ASP B  26      34.558 -32.226 -19.159  1.00 14.69           C  
ATOM   2922  O   ASP B  26      35.782 -32.115 -19.355  1.00 13.43           O  
ATOM   2923  CB  ASP B  26      32.708 -33.439 -20.471  1.00 14.94           C  
ATOM   2924  CG  ASP B  26      33.520 -34.695 -20.746  1.00 15.65           C  
ATOM   2925  OD1 ASP B  26      34.685 -34.769 -20.318  1.00 20.38           O  
ATOM   2926  OD2 ASP B  26      32.987 -35.644 -21.382  1.00 19.21           O1-
ATOM   2927  N   GLU B  27      34.047 -32.374 -17.945  1.00 15.81           N  
ATOM   2928  CA  GLU B  27      34.903 -32.290 -16.763  1.00 17.91           C  
ATOM   2929  C   GLU B  27      36.025 -33.320 -16.844  1.00 17.22           C  
ATOM   2930  O   GLU B  27      37.166 -33.035 -16.525  1.00 15.85           O  
ATOM   2931  CB  GLU B  27      34.101 -32.536 -15.477  1.00 18.48           C  
ATOM   2932  CG  GLU B  27      34.780 -31.963 -14.219  1.00 22.81           C  
ATOM   2933  CD  GLU B  27      33.855 -31.985 -13.006  1.00 23.28           C  
ATOM   2934  OE1 GLU B  27      33.109 -32.973 -12.856  1.00 34.17           O  
ATOM   2935  OE2 GLU B  27      33.846 -31.027 -12.207  1.00 30.92           O1-
ATOM   2936  N   LYS B  28      35.694 -34.527 -17.286  1.00 17.66           N  
ATOM   2937  CA  LYS B  28      36.701 -35.563 -17.348  1.00 18.89           C  
ATOM   2938  C   LYS B  28      37.775 -35.234 -18.383  1.00 18.03           C  
ATOM   2939  O   LYS B  28      38.939 -35.548 -18.147  1.00 16.76           O  
ATOM   2940  CB  LYS B  28      36.045 -36.919 -17.603  1.00 20.16           C  
ATOM   2941  CG  LYS B  28      35.357 -37.464 -16.357  1.00 25.34           C  
ATOM   2942  CD  LYS B  28      34.760 -38.837 -16.671  1.00 32.54           C  
ATOM   2943  CE  LYS B  28      34.354 -39.601 -15.411  1.00 36.08           C  
ATOM   2944  NZ  LYS B  28      32.935 -39.302 -15.042  1.00 38.94           N1+
ATOM   2945  N   ASP B  29      37.420 -34.563 -19.487  1.00 17.34           N  
ATOM   2946  CA  ASP B  29      38.442 -34.139 -20.462  1.00 17.27           C  
ATOM   2947  C   ASP B  29      39.415 -33.144 -19.834  1.00 16.46           C  
ATOM   2948  O   ASP B  29      40.632 -33.214 -20.052  1.00 15.90           O  
ATOM   2949  CB  ASP B  29      37.823 -33.483 -21.694  1.00 17.58           C  
ATOM   2950  CG  ASP B  29      36.892 -34.413 -22.446  1.00 23.23           C  
ATOM   2951  OD1 ASP B  29      37.215 -35.622 -22.588  1.00 25.57           O  
ATOM   2952  OD2 ASP B  29      35.831 -33.926 -22.896  1.00 23.75           O1-
ATOM   2953  N   ILE B  30      38.863 -32.193 -19.082  1.00 15.28           N  
ATOM   2954  CA  ILE B  30      39.680 -31.178 -18.427  1.00 15.72           C  
ATOM   2955  C   ILE B  30      40.605 -31.825 -17.388  1.00 16.61           C  
ATOM   2956  O   ILE B  30      41.813 -31.576 -17.400  1.00 16.17           O  
ATOM   2957  CB  ILE B  30      38.809 -30.038 -17.838  1.00 14.50           C  
ATOM   2958  CG1 ILE B  30      38.019 -29.351 -18.958  1.00 14.44           C  
ATOM   2959  CG2 ILE B  30      39.685 -28.999 -17.221  1.00 15.00           C  
ATOM   2960  CD1 ILE B  30      36.681 -28.765 -18.496  1.00 18.60           C  
ATOM   2961  N   GLU B  31      40.054 -32.710 -16.563  1.00 18.47           N  
ATOM   2962  CA  GLU B  31      40.823 -33.378 -15.497  1.00 21.17           C  
ATOM   2963  C   GLU B  31      41.926 -34.244 -16.104  1.00 20.54           C  
ATOM   2964  O   GLU B  31      43.073 -34.207 -15.659  1.00 20.46           O  
ATOM   2965  CB  GLU B  31      39.899 -34.180 -14.574  1.00 20.91           C  
ATOM   2966  CG  GLU B  31      38.933 -33.287 -13.775  1.00 24.19           C  
ATOM   2967  CD  GLU B  31      37.753 -34.010 -13.098  1.00 26.80           C  
ATOM   2968  OE1 GLU B  31      37.317 -35.100 -13.547  1.00 35.15           O  
ATOM   2969  OE2 GLU B  31      37.211 -33.448 -12.114  1.00 32.33           O1-
ATOM   2970  N   ASN B  32      41.594 -34.984 -17.160  1.00 20.90           N  
ATOM   2971  CA  ASN B  32      42.588 -35.781 -17.878  1.00 20.90           C  
ATOM   2972  C   ASN B  32      43.724 -34.961 -18.488  1.00 21.07           C  
ATOM   2973  O   ASN B  32      44.884 -35.385 -18.452  1.00 20.38           O  
ATOM   2974  CB  ASN B  32      41.914 -36.646 -18.951  1.00 20.85           C  
ATOM   2975  CG  ASN B  32      42.871 -37.647 -19.590  1.00 24.29           C  
ATOM   2976  ND2 ASN B  32      43.030 -37.556 -20.905  1.00 25.64           N  
ATOM   2977  OD1 ASN B  32      43.435 -38.508 -18.915  1.00 27.47           O  
ATOM   2978  N   PHE B  33      43.398 -33.812 -19.075  1.00 19.76           N  
ATOM   2979  CA  PHE B  33      44.417 -32.923 -19.639  1.00 20.36           C  
ATOM   2980  C   PHE B  33      45.346 -32.441 -18.510  1.00 21.82           C  
ATOM   2981  O   PHE B  33      46.572 -32.443 -18.676  1.00 21.61           O  
ATOM   2982  CB  PHE B  33      43.755 -31.747 -20.373  1.00 18.55           C  
ATOM   2983  CG  PHE B  33      44.719 -30.727 -20.954  1.00 18.47           C  
ATOM   2984  CD1 PHE B  33      45.459 -31.008 -22.094  1.00 15.33           C  
ATOM   2985  CD2 PHE B  33      44.860 -29.474 -20.366  1.00 15.65           C  
ATOM   2986  CE1 PHE B  33      46.307 -30.053 -22.647  1.00 15.39           C  
ATOM   2987  CE2 PHE B  33      45.728 -28.519 -20.880  1.00 14.64           C  
ATOM   2988  CZ  PHE B  33      46.449 -28.802 -22.025  1.00 16.49           C  
ATOM   2989  N   MET B  34      44.765 -32.044 -17.380  0.50 22.38           N  
ATOM   2991  CA  MET B  34      45.544 -31.592 -16.226  0.50 23.22           C  
ATOM   2993  C   MET B  34      46.430 -32.703 -15.644  0.50 24.32           C  
ATOM   2995  O   MET B  34      47.580 -32.461 -15.272  0.50 24.06           O  
ATOM   2997  CB  MET B  34      44.628 -31.015 -15.147  0.50 23.16           C  
ATOM   2999  CG  MET B  34      45.394 -30.407 -13.986  0.50 22.24           C  
ATOM   3001  SD  MET B  34      44.419 -29.558 -12.731  0.50 22.34           S  
ATOM   3003  CE  MET B  34      43.587 -30.948 -11.969  0.50 21.10           C  
ATOM   3005  N   LYS B  35      45.893 -33.916 -15.575  1.00 25.52           N  
ATOM   3006  CA  LYS B  35      46.637 -35.087 -15.100  1.00 27.33           C  
ATOM   3007  C   LYS B  35      47.808 -35.403 -16.021  1.00 27.91           C  
ATOM   3008  O   LYS B  35      48.956 -35.481 -15.568  1.00 28.23           O  
ATOM   3009  CB  LYS B  35      45.704 -36.289 -14.958  1.00 26.84           C  
ATOM   3010  CG  LYS B  35      46.392 -37.559 -14.468  1.00 30.48           C  
ATOM   3011  CD  LYS B  35      45.437 -38.748 -14.405  1.00 31.13           C  
ATOM   3012  CE  LYS B  35      45.596 -39.683 -15.602  1.00 38.25           C  
ATOM   3013  NZ  LYS B  35      46.725 -40.654 -15.403  1.00 40.34           N1+
ATOM   3014  N   ASN B  36      47.526 -35.549 -17.310  1.00 28.20           N  
ATOM   3015  CA  ASN B  36      48.563 -35.758 -18.326  1.00 28.92           C  
ATOM   3016  C   ASN B  36      49.648 -34.687 -18.444  1.00 29.34           C  
ATOM   3017  O   ASN B  36      50.830 -35.019 -18.541  1.00 28.99           O  
ATOM   3018  CB  ASN B  36      47.918 -36.034 -19.678  1.00 29.41           C  
ATOM   3019  CG  ASN B  36      47.171 -37.352 -19.670  1.00 31.84           C  
ATOM   3020  ND2 ASN B  36      46.226 -37.523 -20.588  1.00 32.93           N  
ATOM   3021  OD1 ASN B  36      47.438 -38.204 -18.820  1.00 35.51           O  
ATOM   3022  N   GLU B  37      49.248 -33.418 -18.416  1.00 29.10           N  
ATOM   3023  CA  GLU B  37      50.199 -32.317 -18.453  1.00 30.24           C  
ATOM   3024  C   GLU B  37      51.220 -32.414 -17.328  1.00 31.32           C  
ATOM   3025  O   GLU B  37      52.423 -32.317 -17.572  1.00 31.35           O  
ATOM   3026  CB  GLU B  37      49.476 -30.972 -18.442  1.00 29.58           C  
ATOM   3027  CG  GLU B  37      48.909 -30.607 -19.806  1.00 29.36           C  
ATOM   3028  CD  GLU B  37      49.918 -30.764 -20.937  1.00 31.30           C  
ATOM   3029  OE1 GLU B  37      50.783 -29.877 -21.093  1.00 31.21           O  
ATOM   3030  OE2 GLU B  37      49.840 -31.768 -21.687  1.00 32.35           O1-
ATOM   3031  N   LYS B  38      50.732 -32.614 -16.108  1.00 33.15           N  
ATOM   3032  CA  LYS B  38      51.597 -32.818 -14.951  1.00 35.60           C  
ATOM   3033  C   LYS B  38      52.625 -33.917 -15.182  1.00 36.37           C  
ATOM   3034  O   LYS B  38      53.823 -33.692 -14.978  1.00 37.17           O  
ATOM   3035  CB  LYS B  38      50.779 -33.079 -13.680  1.00 35.35           C  
ATOM   3036  CG  LYS B  38      50.038 -31.830 -13.225  1.00 38.58           C  
ATOM   3037  CD  LYS B  38      49.189 -32.052 -11.986  1.00 41.83           C  
ATOM   3038  CE  LYS B  38      48.174 -30.931 -11.826  1.00 43.90           C  
ATOM   3039  NZ  LYS B  38      48.798 -29.582 -11.745  1.00 43.52           N1+
ATOM   3040  N   GLU B  39      52.149 -35.078 -15.626  1.00 36.78           N  
ATOM   3041  CA  GLU B  39      52.987 -36.252 -15.905  1.00 37.56           C  
ATOM   3042  C   GLU B  39      53.950 -36.142 -17.086  1.00 36.52           C  
ATOM   3043  O   GLU B  39      54.858 -36.966 -17.236  1.00 37.04           O  
ATOM   3044  CB  GLU B  39      52.104 -37.469 -16.191  1.00 37.47           C  
ATOM   3045  CG  GLU B  39      51.320 -38.016 -15.018  1.00 39.73           C  
ATOM   3046  CD  GLU B  39      50.677 -39.350 -15.361  1.00 40.65           C  
ATOM   3047  OE1 GLU B  39      51.279 -40.098 -16.170  1.00 46.05           O  
ATOM   3048  OE2 GLU B  39      49.576 -39.652 -14.842  1.00 44.13           O1-
ATOM   3049  N   ASN B  40      53.734 -35.163 -17.955  0.50 35.57           N  
ATOM   3051  CA  ASN B  40      54.565 -35.047 -19.144  0.50 34.39           C  
ATOM   3053  C   ASN B  40      55.220 -33.672 -19.247  0.50 33.69           C  
ATOM   3055  O   ASN B  40      55.458 -33.145 -20.345  0.50 33.77           O  
ATOM   3057  CB  ASN B  40      53.760 -35.440 -20.386  0.50 34.34           C  
ATOM   3059  CG  ASN B  40      53.269 -36.882 -20.323  0.50 34.79           C  
ATOM   3061  ND2 ASN B  40      51.979 -37.056 -20.056  0.50 33.74           N  
ATOM   3063  OD1 ASN B  40      54.043 -37.827 -20.505  0.50 35.31           O  
ATOM   3065  N   ASN B  41      55.501 -33.105 -18.071  1.00 33.17           N  
ATOM   3066  CA  ASN B  41      56.178 -31.804 -17.917  1.00 32.33           C  
ATOM   3067  C   ASN B  41      55.514 -30.623 -18.637  1.00 30.41           C  
ATOM   3068  O   ASN B  41      56.187 -29.719 -19.144  1.00 28.46           O  
ATOM   3069  CB  ASN B  41      57.678 -31.904 -18.243  1.00 33.58           C  
ATOM   3070  CG  ASN B  41      58.497 -30.783 -17.616  1.00 37.39           C  
ATOM   3071  ND2 ASN B  41      59.620 -30.453 -18.247  1.00 41.83           N  
ATOM   3072  OD1 ASN B  41      58.124 -30.214 -16.583  1.00 42.02           O  
ATOM   3073  N   TYR B  42      54.181 -30.652 -18.669  1.00 28.94           N  
ATOM   3074  CA  TYR B  42      53.369 -29.579 -19.237  1.00 27.51           C  
ATOM   3075  C   TYR B  42      53.760 -29.270 -20.678  1.00 27.09           C  
ATOM   3076  O   TYR B  42      53.733 -28.109 -21.098  1.00 26.00           O  
ATOM   3077  CB  TYR B  42      53.417 -28.316 -18.362  1.00 28.29           C  
ATOM   3078  CG  TYR B  42      53.047 -28.549 -16.910  1.00 28.81           C  
ATOM   3079  CD1 TYR B  42      54.027 -28.607 -15.917  1.00 28.18           C  
ATOM   3080  CD2 TYR B  42      51.719 -28.737 -16.534  1.00 28.36           C  
ATOM   3081  CE1 TYR B  42      53.688 -28.831 -14.589  1.00 28.60           C  
ATOM   3082  CE2 TYR B  42      51.370 -28.974 -15.220  1.00 28.15           C  
ATOM   3083  CZ  TYR B  42      52.353 -29.010 -14.252  1.00 30.41           C  
ATOM   3084  OH  TYR B  42      51.990 -29.245 -12.942  1.00 32.92           O  
ATOM   3085  N   ASN B  43      54.102 -30.317 -21.431  1.00 26.30           N  
ATOM   3086  CA  ASN B  43      54.620 -30.138 -22.782  1.00 27.36           C  
ATOM   3087  C   ASN B  43      53.611 -29.425 -23.687  1.00 25.65           C  
ATOM   3088  O   ASN B  43      53.992 -28.605 -24.505  1.00 26.12           O  
ATOM   3089  CB  ASN B  43      55.183 -31.446 -23.369  1.00 27.74           C  
ATOM   3090  CG  ASN B  43      56.669 -31.681 -22.994  1.00 33.72           C  
ATOM   3091  ND2 ASN B  43      57.055 -32.956 -22.867  1.00 37.65           N  
ATOM   3092  OD1 ASN B  43      57.459 -30.733 -22.829  1.00 36.72           O  
ATOM   3093  N   ASN B  44      52.322 -29.691 -23.505  1.00 24.45           N  
ATOM   3094  CA  ASN B  44      51.301 -29.050 -24.335  1.00 22.51           C  
ATOM   3095  C   ASN B  44      51.016 -27.612 -23.971  1.00 21.29           C  
ATOM   3096  O   ASN B  44      50.827 -26.789 -24.860  1.00 20.91           O  
ATOM   3097  CB  ASN B  44      50.012 -29.867 -24.369  1.00 22.30           C  
ATOM   3098  CG  ASN B  44      50.170 -31.129 -25.172  1.00 23.87           C  
ATOM   3099  ND2 ASN B  44      49.835 -32.269 -24.572  1.00 22.74           N  
ATOM   3100  OD1 ASN B  44      50.627 -31.081 -26.320  1.00 24.05           O  
ATOM   3101  N   ILE B  45      51.021 -27.305 -22.676  1.00 21.19           N  
ATOM   3102  CA  ILE B  45      50.844 -25.928 -22.234  1.00 20.92           C  
ATOM   3103  C   ILE B  45      52.019 -25.089 -22.740  1.00 21.94           C  
ATOM   3104  O   ILE B  45      51.848 -23.991 -23.280  1.00 21.26           O  
ATOM   3105  CB  ILE B  45      50.611 -25.850 -20.714  1.00 20.79           C  
ATOM   3106  CG1 ILE B  45      49.207 -26.400 -20.425  1.00 19.05           C  
ATOM   3107  CG2 ILE B  45      50.736 -24.413 -20.215  1.00 20.82           C  
ATOM   3108  CD1 ILE B  45      49.024 -26.928 -19.029  1.00 24.78           C  
ATOM   3109  N   LYS B  46      53.216 -25.661 -22.645  1.00 23.27           N  
ATOM   3110  CA  LYS B  46      54.407 -24.930 -23.057  1.00 24.02           C  
ATOM   3111  C   LYS B  46      54.378 -24.673 -24.559  1.00 23.04           C  
ATOM   3112  O   LYS B  46      54.845 -23.628 -25.000  1.00 22.73           O  
ATOM   3113  CB  LYS B  46      55.679 -25.657 -22.605  1.00 24.06           C  
ATOM   3114  CG  LYS B  46      55.842 -25.657 -21.084  1.00 25.30           C  
ATOM   3115  CD  LYS B  46      57.074 -26.426 -20.632  1.00 27.21           C  
ATOM   3116  CE  LYS B  46      57.114 -26.534 -19.107  1.00 32.26           C  
ATOM   3117  NZ  LYS B  46      58.247 -27.399 -18.655  1.00 35.54           N1+
ATOM   3118  N   LYS B  47      53.801 -25.598 -25.330  1.00 23.45           N  
ATOM   3119  CA  LYS B  47      53.547 -25.357 -26.758  1.00 23.19           C  
ATOM   3120  C   LYS B  47      52.508 -24.280 -27.005  1.00 22.24           C  
ATOM   3121  O   LYS B  47      52.702 -23.409 -27.869  1.00 21.96           O  
ATOM   3122  CB  LYS B  47      53.090 -26.633 -27.471  1.00 23.99           C  
ATOM   3123  CG  LYS B  47      54.229 -27.460 -28.049  1.00 28.93           C  
ATOM   3124  CD  LYS B  47      53.757 -28.365 -29.183  1.00 34.52           C  
ATOM   3125  CE  LYS B  47      53.400 -29.761 -28.705  1.00 37.60           C  
ATOM   3126  NZ  LYS B  47      52.787 -30.569 -29.816  1.00 39.41           N1+
ATOM   3127  N   ASN B  48      51.404 -24.335 -26.256  1.00 20.80           N  
ATOM   3128  CA  ASN B  48      50.402 -23.266 -26.300  1.00 20.19           C  
ATOM   3129  C   ASN B  48      51.002 -21.881 -26.092  1.00 20.24           C  
ATOM   3130  O   ASN B  48      50.627 -20.925 -26.776  1.00 19.08           O  
ATOM   3131  CB  ASN B  48      49.303 -23.462 -25.240  1.00 19.11           C  
ATOM   3132  CG  ASN B  48      48.347 -24.602 -25.559  1.00 17.95           C  
ATOM   3133  ND2 ASN B  48      47.477 -24.892 -24.604  1.00 15.00           N  
ATOM   3134  OD1 ASN B  48      48.371 -25.209 -26.639  1.00 16.70           O  
ATOM   3135  N   LEU B  49      51.900 -21.777 -25.118  1.00 22.26           N  
ATOM   3136  CA  LEU B  49      52.483 -20.498 -24.739  1.00 24.34           C  
ATOM   3137  C   LEU B  49      53.423 -19.947 -25.802  1.00 26.88           C  
ATOM   3138  O   LEU B  49      53.756 -18.762 -25.768  1.00 27.57           O  
ATOM   3139  CB  LEU B  49      53.251 -20.618 -23.423  1.00 24.80           C  
ATOM   3140  CG  LEU B  49      52.584 -20.962 -22.096  1.00 24.62           C  
ATOM   3141  CD1 LEU B  49      53.682 -21.234 -21.071  1.00 24.44           C  
ATOM   3142  CD2 LEU B  49      51.644 -19.839 -21.635  1.00 24.06           C  
ATOM   3143  N   LYS B  50      53.854 -20.812 -26.720  1.00 29.19           N  
ATOM   3144  CA  LYS B  50      54.689 -20.457 -27.877  1.00 31.69           C  
ATOM   3145  C   LYS B  50      53.892 -19.786 -28.996  1.00 31.86           C  
ATOM   3146  O   LYS B  50      54.468 -19.168 -29.888  1.00 31.50           O  
ATOM   3147  CB  LYS B  50      55.320 -21.743 -28.424  1.00 31.97           C  
ATOM   3148  CG  LYS B  50      56.839 -21.783 -28.529  1.00 34.97           C  
ATOM   3149  CD  LYS B  50      57.362 -23.207 -28.802  1.00 34.54           C  
ATOM   3150  CE  LYS B  50      56.855 -23.818 -30.133  1.00 38.75           C  
ATOM   3151  NZ  LYS B  50      57.189 -25.277 -30.316  1.00 38.24           N1+
ATOM   3152  N   GLU B  51      52.565 -19.912 -28.966  1.00 32.34           N  
ATOM   3153  CA  GLU B  51      51.726 -19.437 -30.064  1.00 33.17           C  
ATOM   3154  C   GLU B  51      51.434 -17.959 -29.986  1.00 33.83           C  
ATOM   3155  O   GLU B  51      51.258 -17.399 -28.902  1.00 34.29           O  
ATOM   3156  CB  GLU B  51      50.406 -20.212 -30.167  1.00 34.01           C  
ATOM   3157  CG  GLU B  51      50.545 -21.690 -30.501  1.00 33.91           C  
ATOM   3158  CD  GLU B  51      50.931 -21.988 -31.945  1.00 37.91           C  
ATOM   3159  OE1 GLU B  51      51.103 -21.061 -32.767  1.00 40.25           O  
ATOM   3160  OE2 GLU B  51      51.076 -23.186 -32.267  1.00 41.92           O1-
ATOM   3161  N   LYS B  52      51.339 -17.341 -31.158  1.00 34.35           N  
ATOM   3162  CA  LYS B  52      51.165 -15.899 -31.260  1.00 35.20           C  
ATOM   3163  C   LYS B  52      49.857 -15.395 -30.646  1.00 34.88           C  
ATOM   3164  O   LYS B  52      49.859 -14.457 -29.844  1.00 33.27           O  
ATOM   3165  CB  LYS B  52      51.266 -15.478 -32.727  1.00 36.27           C  
ATOM   3166  CG  LYS B  52      50.835 -14.045 -32.990  1.00 38.86           C  
ATOM   3167  CD  LYS B  52      50.976 -13.710 -34.463  1.00 43.35           C  
ATOM   3168  CE  LYS B  52      50.473 -12.306 -34.758  1.00 46.37           C  
ATOM   3169  NZ  LYS B  52      50.099 -12.141 -36.202  1.00 47.87           N1+
ATOM   3170  N   TYR B  53      48.736 -16.009 -31.025  1.00 34.88           N  
ATOM   3171  CA  TYR B  53      47.449 -15.394 -30.695  1.00 34.89           C  
ATOM   3172  C   TYR B  53      46.953 -15.515 -29.255  1.00 33.07           C  
ATOM   3173  O   TYR B  53      45.921 -14.948 -28.923  1.00 32.89           O  
ATOM   3174  CB  TYR B  53      46.376 -15.676 -31.755  1.00 36.98           C  
ATOM   3175  CG  TYR B  53      46.653 -14.912 -33.035  1.00 39.81           C  
ATOM   3176  CD1 TYR B  53      46.677 -13.515 -33.035  1.00 42.53           C  
ATOM   3177  CD2 TYR B  53      46.926 -15.577 -34.232  1.00 41.71           C  
ATOM   3178  CE1 TYR B  53      46.950 -12.798 -34.199  1.00 43.96           C  
ATOM   3179  CE2 TYR B  53      47.192 -14.868 -35.405  1.00 42.98           C  
ATOM   3180  CZ  TYR B  53      47.205 -13.479 -35.381  1.00 42.81           C  
ATOM   3181  OH  TYR B  53      47.467 -12.754 -36.528  1.00 42.52           O  
ATOM   3182  N   ILE B  54      47.719 -16.177 -28.391  1.00 31.35           N  
ATOM   3183  CA  ILE B  54      47.402 -16.231 -26.967  1.00 29.87           C  
ATOM   3184  C   ILE B  54      47.561 -14.842 -26.331  1.00 30.12           C  
ATOM   3185  O   ILE B  54      46.935 -14.527 -25.315  1.00 29.51           O  
ATOM   3186  CB  ILE B  54      48.229 -17.329 -26.246  1.00 30.46           C  
ATOM   3187  CG1 ILE B  54      47.602 -17.713 -24.901  1.00 28.46           C  
ATOM   3188  CG2 ILE B  54      49.716 -16.943 -26.102  1.00 29.41           C  
ATOM   3189  CD1 ILE B  54      48.146 -19.024 -24.365  1.00 24.53           C  
ATOM   3190  N   ASN B  55      48.361 -13.986 -26.964  1.00 29.11           N  
ATOM   3191  CA  ASN B  55      48.594 -12.638 -26.455  1.00 29.65           C  
ATOM   3192  C   ASN B  55      47.451 -11.690 -26.788  1.00 29.08           C  
ATOM   3193  O   ASN B  55      47.487 -10.501 -26.455  1.00 30.57           O  
ATOM   3194  CB  ASN B  55      49.936 -12.098 -26.955  1.00 29.66           C  
ATOM   3195  CG  ASN B  55      51.112 -12.939 -26.484  1.00 32.11           C  
ATOM   3196  ND2 ASN B  55      51.719 -13.691 -27.403  1.00 33.68           N  
ATOM   3197  OD1 ASN B  55      51.484 -12.899 -25.316  1.00 35.46           O  
ATOM   3198  N   ASN B  56      46.417 -12.239 -27.409  1.00 28.04           N  
ATOM   3199  CA  ASN B  56      45.253 -11.471 -27.808  1.00 28.16           C  
ATOM   3200  C   ASN B  56      43.936 -11.883 -27.161  1.00 27.15           C  
ATOM   3201  O   ASN B  56      42.885 -11.378 -27.560  1.00 26.84           O  
ATOM   3202  CB  ASN B  56      45.100 -11.491 -29.326  1.00 28.35           C  
ATOM   3203  CG  ASN B  56      46.085 -10.560 -30.014  1.00 31.58           C  
ATOM   3204  ND2 ASN B  56      47.362 -10.934 -30.014  1.00 32.73           N  
ATOM   3205  OD1 ASN B  56      45.695  -9.504 -30.526  1.00 35.88           O  
ATOM   3206  N   VAL B  57      43.977 -12.779 -26.174  1.00 25.65           N  
ATOM   3207  CA  VAL B  57      42.722 -13.201 -25.546  1.00 25.29           C  
ATOM   3208  C   VAL B  57      42.242 -12.109 -24.589  1.00 24.01           C  
ATOM   3209  O   VAL B  57      43.054 -11.333 -24.112  1.00 24.02           O  
ATOM   3210  CB  VAL B  57      42.812 -14.616 -24.914  1.00 25.58           C  
ATOM   3211  CG1 VAL B  57      42.961 -15.656 -26.022  1.00 26.68           C  
ATOM   3212  CG2 VAL B  57      43.972 -14.707 -23.936  1.00 26.01           C  
ATOM   3213  N   SER B  58      40.936 -12.025 -24.343  1.00 23.37           N  
ATOM   3214  CA  SER B  58      40.344 -10.887 -23.619  1.00 22.83           C  
ATOM   3215  C   SER B  58      40.493 -10.993 -22.113  1.00 21.13           C  
ATOM   3216  O   SER B  58      40.583  -9.985 -21.408  1.00 20.71           O  
ATOM   3217  CB  SER B  58      38.830 -10.823 -23.880  1.00 22.88           C  
ATOM   3218  OG  SER B  58      38.558 -10.068 -25.040  1.00 29.60           O  
ATOM   3219  N   ILE B  59      40.408 -12.222 -21.622  1.00 19.46           N  
ATOM   3220  CA  ILE B  59      40.069 -12.419 -20.229  1.00 18.17           C  
ATOM   3221  C   ILE B  59      41.192 -13.114 -19.479  1.00 17.33           C  
ATOM   3222  O   ILE B  59      41.579 -14.244 -19.810  1.00 16.12           O  
ATOM   3223  CB  ILE B  59      38.747 -13.168 -20.056  1.00 18.28           C  
ATOM   3224  CG1 ILE B  59      37.615 -12.345 -20.702  1.00 20.87           C  
ATOM   3225  CG2 ILE B  59      38.519 -13.432 -18.555  1.00 18.35           C  
ATOM   3226  CD1 ILE B  59      36.278 -13.055 -20.735  1.00 22.00           C  
ATOM   3227  N   LYS B  60      41.714 -12.415 -18.472  1.00 16.52           N  
ATOM   3228  CA  LYS B  60      42.779 -12.974 -17.609  1.00 16.23           C  
ATOM   3229  C   LYS B  60      43.971 -13.500 -18.388  1.00 15.50           C  
ATOM   3230  O   LYS B  60      44.491 -14.581 -18.099  1.00 14.62           O  
ATOM   3231  CB  LYS B  60      42.212 -14.099 -16.739  1.00 15.25           C  
ATOM   3232  CG  LYS B  60      41.127 -13.616 -15.810  1.00 20.83           C  
ATOM   3233  CD  LYS B  60      40.954 -14.618 -14.675  1.00 24.52           C  
ATOM   3234  CE  LYS B  60      39.608 -15.313 -14.753  1.00 25.60           C  
ATOM   3235  NZ  LYS B  60      39.194 -15.821 -13.404  1.00 21.54           N1+
ATOM   3236  N   LYS B  61      44.414 -12.721 -19.370  1.00 16.49           N  
ATOM   3237  CA  LYS B  61      45.524 -13.133 -20.220  1.00 17.12           C  
ATOM   3238  C   LYS B  61      46.799 -13.345 -19.402  1.00 17.49           C  
ATOM   3239  O   LYS B  61      47.552 -14.285 -19.642  1.00 16.09           O  
ATOM   3240  CB  LYS B  61      45.778 -12.060 -21.286  1.00 18.89           C  
ATOM   3241  CG  LYS B  61      46.904 -12.435 -22.261  1.00 22.79           C  
ATOM   3242  CD  LYS B  61      47.190 -11.301 -23.225  1.00 30.78           C  
ATOM   3243  CE  LYS B  61      47.808 -10.103 -22.533  1.00 33.72           C  
ATOM   3244  NZ  LYS B  61      48.432  -9.219 -23.561  1.00 37.94           N1+
ATOM   3245  N   ASP B  62      47.020 -12.406 -18.484  0.50 16.71           N  
ATOM   3247  CA  ASP B  62      48.078 -12.454 -17.482  0.50 17.31           C  
ATOM   3249  C   ASP B  62      48.250 -13.875 -16.945  0.50 16.49           C  
ATOM   3251  O   ASP B  62      49.323 -14.476 -17.059  0.50 16.63           O  
ATOM   3253  CB  ASP B  62      47.706 -11.467 -16.365  0.50 16.55           C  
ATOM   3255  CG  ASP B  62      46.211 -11.146 -16.355  0.50 19.41           C  
ATOM   3257  OD1 ASP B  62      45.473 -11.784 -15.573  0.50 19.82           O  
ATOM   3259  OD2 ASP B  62      45.754 -10.291 -17.157  0.50 21.14           O1-
ATOM   3261  N   ILE B  63      47.165 -14.411 -16.396  1.00 15.51           N  
ATOM   3262  CA  ILE B  63      47.130 -15.745 -15.807  1.00 14.93           C  
ATOM   3263  C   ILE B  63      47.502 -16.833 -16.817  1.00 14.47           C  
ATOM   3264  O   ILE B  63      48.282 -17.752 -16.518  1.00 13.82           O  
ATOM   3265  CB  ILE B  63      45.722 -16.019 -15.225  1.00 15.20           C  
ATOM   3266  CG1 ILE B  63      45.401 -15.008 -14.109  1.00 15.51           C  
ATOM   3267  CG2 ILE B  63      45.539 -17.504 -14.843  1.00 15.06           C  
ATOM   3268  CD1 ILE B  63      46.219 -15.215 -12.853  1.00 19.77           C  
ATOM   3269  N   LEU B  64      46.877 -16.775 -17.993  1.00 14.67           N  
ATOM   3270  CA  LEU B  64      47.055 -17.816 -19.023  1.00 15.32           C  
ATOM   3271  C   LEU B  64      48.487 -17.918 -19.539  1.00 15.86           C  
ATOM   3272  O   LEU B  64      48.894 -18.967 -20.048  1.00 16.16           O  
ATOM   3273  CB  LEU B  64      46.125 -17.541 -20.203  1.00 15.00           C  
ATOM   3274  CG  LEU B  64      44.641 -17.717 -19.918  1.00 15.63           C  
ATOM   3275  CD1 LEU B  64      43.914 -17.591 -21.269  1.00 15.12           C  
ATOM   3276  CD2 LEU B  64      44.381 -19.094 -19.264  1.00 14.17           C  
ATOM   3277  N   LEU B  65      49.219 -16.815 -19.390  1.00 17.58           N  
ATOM   3278  CA  LEU B  65      50.613 -16.678 -19.818  1.00 19.79           C  
ATOM   3279  C   LEU B  65      51.620 -17.135 -18.777  1.00 19.56           C  
ATOM   3280  O   LEU B  65      52.804 -17.275 -19.085  1.00 19.31           O  
ATOM   3281  CB  LEU B  65      50.900 -15.218 -20.185  1.00 20.05           C  
ATOM   3282  CG  LEU B  65      50.849 -14.746 -21.646  1.00 21.96           C  
ATOM   3283  CD1 LEU B  65      49.986 -15.578 -22.579  1.00 26.35           C  
ATOM   3284  CD2 LEU B  65      50.492 -13.265 -21.736  1.00 22.23           C  
ATOM   3285  N   LYS B  66      51.165 -17.347 -17.550  1.00 19.71           N  
ATOM   3286  CA  LYS B  66      52.039 -17.806 -16.464  1.00 21.22           C  
ATOM   3287  C   LYS B  66      52.483 -19.236 -16.681  1.00 21.70           C  
ATOM   3288  O   LYS B  66      51.793 -20.008 -17.353  1.00 21.39           O  
ATOM   3289  CB  LYS B  66      51.352 -17.705 -15.106  1.00 21.10           C  
ATOM   3290  CG  LYS B  66      51.259 -16.291 -14.564  1.00 25.68           C  
ATOM   3291  CD  LYS B  66      50.730 -16.269 -13.133  1.00 30.94           C  
ATOM   3292  CE  LYS B  66      51.773 -16.824 -12.169  1.00 33.53           C  
ATOM   3293  NZ  LYS B  66      52.921 -15.878 -12.041  1.00 36.00           N1+
ATOM   3294  N   ALA B  67      53.616 -19.598 -16.083  1.00 21.63           N  
ATOM   3295  CA  ALA B  67      54.069 -20.987 -16.111  1.00 21.67           C  
ATOM   3296  C   ALA B  67      53.146 -21.840 -15.242  1.00 21.72           C  
ATOM   3297  O   ALA B  67      52.711 -21.375 -14.195  1.00 21.28           O  
ATOM   3298  CB  ALA B  67      55.515 -21.081 -15.609  1.00 21.82           C  
ATOM   3299  N   PRO B  68      52.816 -23.074 -15.677  1.00 22.15           N  
ATOM   3300  CA  PRO B  68      51.909 -23.907 -14.882  1.00 22.81           C  
ATOM   3301  C   PRO B  68      52.423 -24.206 -13.479  1.00 24.13           C  
ATOM   3302  O   PRO B  68      51.608 -24.299 -12.561  1.00 24.03           O  
ATOM   3303  CB  PRO B  68      51.749 -25.188 -15.704  1.00 22.32           C  
ATOM   3304  CG  PRO B  68      52.798 -25.133 -16.749  1.00 22.60           C  
ATOM   3305  CD  PRO B  68      53.199 -23.708 -16.949  1.00 21.83           C  
ATOM   3306  N   ASP B  69      53.743 -24.327 -13.313  1.00 25.50           N  
ATOM   3307  CA  ASP B  69      54.342 -24.509 -11.993  1.00 27.54           C  
ATOM   3308  C   ASP B  69      53.945 -23.384 -11.036  1.00 26.75           C  
ATOM   3309  O   ASP B  69      53.698 -23.626  -9.856  1.00 27.90           O  
ATOM   3310  CB  ASP B  69      55.877 -24.698 -12.047  1.00 28.82           C  
ATOM   3311  CG  ASP B  69      56.514 -24.171 -13.344  1.00 34.07           C  
ATOM   3312  OD1 ASP B  69      56.152 -24.652 -14.455  1.00 38.09           O  
ATOM   3313  OD2 ASP B  69      57.405 -23.287 -13.245  1.00 39.14           O1-
ATOM   3314  N   ASN B  70      53.867 -22.162 -11.550  1.00 25.58           N  
ATOM   3315  CA  ASN B  70      53.508 -21.004 -10.739  1.00 24.75           C  
ATOM   3316  C   ASN B  70      52.008 -20.828 -10.487  1.00 24.25           C  
ATOM   3317  O   ASN B  70      51.599 -20.372  -9.417  1.00 23.52           O  
ATOM   3318  CB  ASN B  70      54.147 -19.738 -11.325  1.00 24.38           C  
ATOM   3319  CG  ASN B  70      55.646 -19.689 -11.063  1.00 27.64           C  
ATOM   3320  ND2 ASN B  70      56.401 -19.025 -11.937  1.00 27.34           N  
ATOM   3321  OD1 ASN B  70      56.118 -20.270 -10.080  1.00 30.96           O  
ATOM   3322  N   ILE B  71      51.184 -21.192 -11.470  1.00 23.38           N  
ATOM   3323  CA  ILE B  71      49.734 -21.199 -11.279  1.00 22.73           C  
ATOM   3324  C   ILE B  71      49.349 -22.052 -10.079  1.00 22.85           C  
ATOM   3325  O   ILE B  71      48.549 -21.660  -9.236  1.00 22.57           O  
ATOM   3326  CB  ILE B  71      49.017 -21.741 -12.551  1.00 23.16           C  
ATOM   3327  CG1 ILE B  71      49.165 -20.727 -13.682  1.00 20.26           C  
ATOM   3328  CG2 ILE B  71      47.557 -22.135 -12.253  1.00 23.05           C  
ATOM   3329  CD1 ILE B  71      48.371 -19.452 -13.493  1.00 23.58           C  
ATOM   3330  N   ILE B  72      49.910 -23.250 -10.022  1.00 23.05           N  
ATOM   3331  CA  ILE B  72      49.575 -24.214  -8.989  1.00 24.58           C  
ATOM   3332  C   ILE B  72      50.021 -23.808  -7.578  1.00 24.77           C  
ATOM   3333  O   ILE B  72      49.426 -24.245  -6.603  1.00 26.43           O  
ATOM   3334  CB  ILE B  72      50.155 -25.584  -9.352  1.00 24.53           C  
ATOM   3335  CG1 ILE B  72      49.452 -26.096 -10.608  1.00 25.59           C  
ATOM   3336  CG2 ILE B  72      49.948 -26.542  -8.207  1.00 27.83           C  
ATOM   3337  CD1 ILE B  72      50.316 -27.019 -11.428  1.00 32.13           C  
ATOM   3338  N   ARG B  73      51.038 -22.964  -7.470  1.00 24.69           N  
ATOM   3339  CA  ARG B  73      51.525 -22.468  -6.182  1.00 25.45           C  
ATOM   3340  C   ARG B  73      50.900 -21.146  -5.790  1.00 24.61           C  
ATOM   3341  O   ARG B  73      50.573 -20.946  -4.620  1.00 24.75           O  
ATOM   3342  CB  ARG B  73      53.005 -22.111  -6.274  1.00 25.75           C  
ATOM   3343  CG  ARG B  73      53.969 -23.241  -6.346  1.00 30.17           C  
ATOM   3344  CD  ARG B  73      55.322 -22.677  -5.925  1.00 33.02           C  
ATOM   3345  NE  ARG B  73      56.019 -21.949  -6.979  1.00 35.38           N  
ATOM   3346  CZ  ARG B  73      57.331 -21.718  -6.969  1.00 38.68           C  
ATOM   3347  NH1 ARG B  73      58.069 -22.151  -5.950  1.00 37.13           N1+
ATOM   3348  NH2 ARG B  73      57.917 -21.074  -7.977  1.00 38.86           N  
ATOM   3349  N   GLU B  74      50.820 -20.222  -6.745  1.00 23.60           N  
ATOM   3350  CA  GLU B  74      50.501 -18.837  -6.407  1.00 24.56           C  
ATOM   3351  C   GLU B  74      49.178 -18.297  -6.967  1.00 23.74           C  
ATOM   3352  O   GLU B  74      48.757 -17.194  -6.584  1.00 23.76           O  
ATOM   3353  CB  GLU B  74      51.674 -17.895  -6.733  1.00 25.01           C  
ATOM   3354  CG  GLU B  74      52.087 -17.839  -8.198  1.00 27.81           C  
ATOM   3355  CD  GLU B  74      53.391 -17.090  -8.469  1.00 28.78           C  
ATOM   3356  OE1 GLU B  74      54.298 -17.048  -7.612  1.00 33.34           O  
ATOM   3357  OE2 GLU B  74      53.522 -16.533  -9.576  1.00 34.00           O1-
ATOM   3358  N   GLU B  75      48.551 -19.049  -7.874  1.00 21.84           N  
ATOM   3359  CA  GLU B  75      47.239 -18.682  -8.407  1.00 21.41           C  
ATOM   3360  C   GLU B  75      46.318 -19.896  -8.391  1.00 20.89           C  
ATOM   3361  O   GLU B  75      45.631 -20.185  -9.370  1.00 20.47           O  
ATOM   3362  CB  GLU B  75      47.340 -18.128  -9.834  1.00 21.49           C  
ATOM   3363  CG  GLU B  75      48.248 -16.936 -10.079  1.00 22.38           C  
ATOM   3364  CD  GLU B  75      47.872 -15.712  -9.258  1.00 29.46           C  
ATOM   3365  OE1 GLU B  75      46.687 -15.574  -8.872  1.00 25.92           O  
ATOM   3366  OE2 GLU B  75      48.771 -14.874  -9.002  1.00 33.94           O1-
ATOM   3367  N   LYS B  76      46.265 -20.595  -7.262  1.00 20.45           N  
ATOM   3368  CA  LYS B  76      45.551 -21.862  -7.208  1.00 20.62           C  
ATOM   3369  C   LYS B  76      44.061 -21.765  -7.511  1.00 20.12           C  
ATOM   3370  O   LYS B  76      43.465 -22.710  -8.033  1.00 19.20           O  
ATOM   3371  CB  LYS B  76      45.735 -22.501  -5.836  1.00 22.55           C  
ATOM   3372  CG  LYS B  76      46.692 -23.650  -5.838  1.00 26.32           C  
ATOM   3373  CD  LYS B  76      46.514 -24.494  -4.578  1.00 31.11           C  
ATOM   3374  CE  LYS B  76      47.813 -25.195  -4.232  1.00 35.00           C  
ATOM   3375  NZ  LYS B  76      48.901 -24.191  -4.050  1.00 35.67           N1+
ATOM   3376  N   SER B  77      43.453 -20.640  -7.142  1.00 19.96           N  
ATOM   3377  CA  SER B  77      42.029 -20.448  -7.404  1.00 20.23           C  
ATOM   3378  C   SER B  77      41.752 -20.323  -8.900  1.00 19.24           C  
ATOM   3379  O   SER B  77      40.640 -20.627  -9.325  1.00 20.72           O  
ATOM   3380  CB  SER B  77      41.402 -19.311  -6.576  1.00 20.23           C  
ATOM   3381  OG  SER B  77      41.879 -18.059  -7.027  1.00 25.34           O  
ATOM   3382  N   GLU B  78      42.771 -19.978  -9.694  1.00 17.56           N  
ATOM   3383  CA  GLU B  78      42.692 -19.923 -11.155  1.00 16.08           C  
ATOM   3384  C   GLU B  78      43.106 -21.211 -11.867  1.00 15.53           C  
ATOM   3385  O   GLU B  78      43.125 -21.247 -13.104  1.00 14.01           O  
ATOM   3386  CB  GLU B  78      43.533 -18.759 -11.706  1.00 17.01           C  
ATOM   3387  CG  GLU B  78      43.080 -17.380 -11.230  1.00 17.17           C  
ATOM   3388  CD  GLU B  78      41.723 -16.977 -11.783  1.00 23.94           C  
ATOM   3389  OE1 GLU B  78      41.235 -17.608 -12.745  1.00 24.79           O  
ATOM   3390  OE2 GLU B  78      41.117 -16.021 -11.253  1.00 28.95           O1-
ATOM   3391  N   GLU B  79      43.420 -22.262 -11.107  1.00 14.37           N  
ATOM   3392  CA  GLU B  79      43.929 -23.506 -11.710  1.00 15.54           C  
ATOM   3393  C   GLU B  79      42.938 -24.133 -12.694  1.00 15.24           C  
ATOM   3394  O   GLU B  79      43.314 -24.504 -13.801  1.00 15.13           O  
ATOM   3395  CB  GLU B  79      44.286 -24.529 -10.640  1.00 15.34           C  
ATOM   3396  CG  GLU B  79      45.015 -25.730 -11.201  1.00 20.34           C  
ATOM   3397  CD  GLU B  79      45.595 -26.620 -10.111  1.00 27.04           C  
ATOM   3398  OE1 GLU B  79      45.761 -26.132  -8.972  1.00 27.12           O  
ATOM   3399  OE2 GLU B  79      45.919 -27.792 -10.408  1.00 29.98           O1-
ATOM   3400  N   PHE B  80      41.666 -24.204 -12.318  1.00 14.10           N  
ATOM   3401  CA  PHE B  80      40.693 -24.830 -13.207  1.00 14.63           C  
ATOM   3402  C   PHE B  80      40.489 -23.992 -14.468  1.00 12.41           C  
ATOM   3403  O   PHE B  80      40.552 -24.526 -15.567  1.00 12.53           O  
ATOM   3404  CB  PHE B  80      39.364 -25.124 -12.496  1.00 16.00           C  
ATOM   3405  CG  PHE B  80      38.314 -25.704 -13.405  1.00 16.72           C  
ATOM   3406  CD1 PHE B  80      38.375 -27.029 -13.796  1.00 18.64           C  
ATOM   3407  CD2 PHE B  80      37.278 -24.915 -13.878  1.00 19.42           C  
ATOM   3408  CE1 PHE B  80      37.403 -27.568 -14.648  1.00 18.52           C  
ATOM   3409  CE2 PHE B  80      36.310 -25.448 -14.715  1.00 19.64           C  
ATOM   3410  CZ  PHE B  80      36.387 -26.774 -15.109  1.00 17.64           C  
ATOM   3411  N   PHE B  81      40.253 -22.694 -14.312  1.00 10.51           N  
ATOM   3412  CA  PHE B  81      40.249 -21.758 -15.427  1.00 10.76           C  
ATOM   3413  C   PHE B  81      41.472 -21.937 -16.347  1.00 10.80           C  
ATOM   3414  O   PHE B  81      41.334 -22.034 -17.559  1.00 11.33           O  
ATOM   3415  CB  PHE B  81      40.211 -20.311 -14.931  1.00 10.76           C  
ATOM   3416  CG  PHE B  81      40.457 -19.298 -16.011  1.00 12.15           C  
ATOM   3417  CD1 PHE B  81      39.433 -18.923 -16.880  1.00 13.56           C  
ATOM   3418  CD2 PHE B  81      41.694 -18.675 -16.126  1.00 15.43           C  
ATOM   3419  CE1 PHE B  81      39.649 -17.962 -17.871  1.00 11.60           C  
ATOM   3420  CE2 PHE B  81      41.924 -17.727 -17.115  1.00 13.50           C  
ATOM   3421  CZ  PHE B  81      40.898 -17.374 -17.977  1.00 14.27           C  
ATOM   3422  N   TYR B  82      42.651 -22.007 -15.754  1.00  9.88           N  
ATOM   3423  CA  TYR B  82      43.903 -22.140 -16.490  1.00 10.67           C  
ATOM   3424  C   TYR B  82      43.926 -23.401 -17.344  1.00 11.24           C  
ATOM   3425  O   TYR B  82      44.243 -23.330 -18.522  1.00 11.84           O  
ATOM   3426  CB  TYR B  82      45.079 -22.193 -15.506  1.00 10.92           C  
ATOM   3427  CG  TYR B  82      46.453 -22.208 -16.170  1.00 11.48           C  
ATOM   3428  CD1 TYR B  82      47.034 -21.018 -16.639  1.00 12.55           C  
ATOM   3429  CD2 TYR B  82      47.181 -23.401 -16.280  1.00 12.88           C  
ATOM   3430  CE1 TYR B  82      48.304 -21.020 -17.227  1.00 15.64           C  
ATOM   3431  CE2 TYR B  82      48.437 -23.416 -16.880  1.00 14.44           C  
ATOM   3432  CZ  TYR B  82      48.994 -22.227 -17.337  1.00 15.90           C  
ATOM   3433  OH  TYR B  82      50.252 -22.243 -17.910  1.00 19.05           O  
ATOM   3434  N   PHE B  83      43.668 -24.557 -16.734  1.00 11.06           N  
ATOM   3435  CA  PHE B  83      43.715 -25.815 -17.458  1.00 12.21           C  
ATOM   3436  C   PHE B  83      42.584 -26.016 -18.466  1.00 11.83           C  
ATOM   3437  O   PHE B  83      42.783 -26.693 -19.473  1.00 11.51           O  
ATOM   3438  CB  PHE B  83      43.852 -27.001 -16.495  1.00 12.82           C  
ATOM   3439  CG  PHE B  83      45.251 -27.107 -15.907  1.00 15.31           C  
ATOM   3440  CD1 PHE B  83      46.274 -27.679 -16.640  1.00 19.13           C  
ATOM   3441  CD2 PHE B  83      45.553 -26.564 -14.668  1.00 17.36           C  
ATOM   3442  CE1 PHE B  83      47.573 -27.753 -16.129  1.00 20.36           C  
ATOM   3443  CE2 PHE B  83      46.857 -26.631 -14.144  1.00 18.06           C  
ATOM   3444  CZ  PHE B  83      47.862 -27.207 -14.885  1.00 18.11           C  
ATOM   3445  N   PHE B  84      41.402 -25.493 -18.153  1.00 11.24           N  
ATOM   3446  CA  PHE B  84      40.242 -25.545 -19.047  1.00 11.44           C  
ATOM   3447  C   PHE B  84      40.591 -24.715 -20.281  1.00 11.49           C  
ATOM   3448  O   PHE B  84      40.498 -25.191 -21.417  1.00 11.27           O  
ATOM   3449  CB  PHE B  84      38.992 -25.026 -18.315  1.00 10.92           C  
ATOM   3450  CG  PHE B  84      37.678 -25.194 -19.057  1.00 11.01           C  
ATOM   3451  CD1 PHE B  84      37.594 -25.820 -20.295  1.00 11.20           C  
ATOM   3452  CD2 PHE B  84      36.504 -24.740 -18.469  1.00 13.45           C  
ATOM   3453  CE1 PHE B  84      36.369 -25.929 -20.956  1.00 11.58           C  
ATOM   3454  CE2 PHE B  84      35.278 -24.848 -19.109  1.00 11.90           C  
ATOM   3455  CZ  PHE B  84      35.214 -25.437 -20.366  1.00 11.01           C  
ATOM   3456  N   ASN B  85      41.028 -23.481 -20.084  1.00 11.41           N  
ATOM   3457  CA  ASN B  85      41.365 -22.669 -21.242  1.00 12.38           C  
ATOM   3458  C   ASN B  85      42.507 -23.307 -22.052  1.00 12.46           C  
ATOM   3459  O   ASN B  85      42.445 -23.348 -23.289  1.00 11.88           O  
ATOM   3460  CB  ASN B  85      41.673 -21.222 -20.838  1.00 12.98           C  
ATOM   3461  CG  ASN B  85      41.099 -20.200 -21.814  1.00 16.12           C  
ATOM   3462  ND2 ASN B  85      41.040 -20.551 -23.087  1.00 18.92           N  
ATOM   3463  OD1 ASN B  85      40.710 -19.111 -21.425  1.00 14.68           O  
ATOM   3464  N   HIS B  86      43.534 -23.816 -21.373  1.00 11.90           N  
ATOM   3465  CA  HIS B  86      44.632 -24.466 -22.101  1.00 12.47           C  
ATOM   3466  C   HIS B  86      44.262 -25.748 -22.824  1.00 12.70           C  
ATOM   3467  O   HIS B  86      44.841 -26.065 -23.864  1.00 13.66           O  
ATOM   3468  CB  HIS B  86      45.874 -24.668 -21.220  1.00 12.31           C  
ATOM   3469  CG  HIS B  86      46.721 -23.438 -21.148  1.00 10.81           C  
ATOM   3470  CD2 HIS B  86      46.821 -22.472 -20.203  1.00 13.34           C  
ATOM   3471  ND1 HIS B  86      47.552 -23.055 -22.177  1.00 15.12           N  
ATOM   3472  CE1 HIS B  86      48.154 -21.921 -21.859  1.00 14.39           C  
ATOM   3473  NE2 HIS B  86      47.725 -21.544 -20.665  1.00 14.34           N  
ATOM   3474  N   PHE B  87      43.287 -26.476 -22.301  1.00 12.67           N  
ATOM   3475  CA  PHE B  87      42.791 -27.638 -23.030  1.00 13.43           C  
ATOM   3476  C   PHE B  87      42.204 -27.190 -24.352  1.00 13.37           C  
ATOM   3477  O   PHE B  87      42.552 -27.732 -25.394  1.00 13.78           O  
ATOM   3478  CB  PHE B  87      41.735 -28.429 -22.259  1.00 11.73           C  
ATOM   3479  CG  PHE B  87      41.149 -29.584 -23.068  1.00 13.59           C  
ATOM   3480  CD1 PHE B  87      41.938 -30.670 -23.431  1.00 11.84           C  
ATOM   3481  CD2 PHE B  87      39.824 -29.571 -23.488  1.00 11.88           C  
ATOM   3482  CE1 PHE B  87      41.402 -31.729 -24.168  1.00 12.21           C  
ATOM   3483  CE2 PHE B  87      39.283 -30.613 -24.235  1.00 13.52           C  
ATOM   3484  CZ  PHE B  87      40.080 -31.703 -24.577  1.00 13.88           C  
ATOM   3485  N   CYS B  88      41.323 -26.193 -24.318  1.00 13.56           N  
ATOM   3486  CA  CYS B  88      40.705 -25.678 -25.533  1.00 12.89           C  
ATOM   3487  C   CYS B  88      41.748 -25.127 -26.512  1.00 14.63           C  
ATOM   3488  O   CYS B  88      41.683 -25.386 -27.716  1.00 11.94           O  
ATOM   3489  CB  CYS B  88      39.701 -24.576 -25.169  1.00 13.76           C  
ATOM   3490  SG  CYS B  88      38.296 -25.184 -24.193  1.00 15.07           S  
ATOM   3491  N   PHE B  89      42.708 -24.347 -26.005  1.00 13.99           N  
ATOM   3492  CA  PHE B  89      43.757 -23.854 -26.899  1.00 15.02           C  
ATOM   3493  C   PHE B  89      44.536 -25.003 -27.557  1.00 14.65           C  
ATOM   3494  O   PHE B  89      44.922 -24.921 -28.724  1.00 13.28           O  
ATOM   3495  CB  PHE B  89      44.754 -22.963 -26.157  1.00 16.41           C  
ATOM   3496  CG  PHE B  89      44.196 -21.637 -25.724  1.00 19.35           C  
ATOM   3497  CD1 PHE B  89      43.084 -21.087 -26.351  1.00 19.95           C  
ATOM   3498  CD2 PHE B  89      44.826 -20.928 -24.709  1.00 23.25           C  
ATOM   3499  CE1 PHE B  89      42.577 -19.860 -25.959  1.00 22.45           C  
ATOM   3500  CE2 PHE B  89      44.334 -19.692 -24.312  1.00 26.24           C  
ATOM   3501  CZ  PHE B  89      43.207 -19.161 -24.940  1.00 23.70           C  
ATOM   3502  N   TYR B  90      44.823 -26.043 -26.781  1.00 15.29           N  
ATOM   3503  CA  TYR B  90      45.585 -27.196 -27.277  1.00 16.51           C  
ATOM   3504  C   TYR B  90      44.829 -27.884 -28.431  1.00 15.90           C  
ATOM   3505  O   TYR B  90      45.395 -28.193 -29.488  1.00 15.31           O  
ATOM   3506  CB  TYR B  90      45.852 -28.134 -26.096  1.00 17.72           C  
ATOM   3507  CG  TYR B  90      46.033 -29.599 -26.395  1.00 18.57           C  
ATOM   3508  CD1 TYR B  90      47.187 -30.078 -27.018  1.00 20.72           C  
ATOM   3509  CD2 TYR B  90      45.061 -30.506 -26.013  1.00 20.27           C  
ATOM   3510  CE1 TYR B  90      47.348 -31.452 -27.281  1.00 21.91           C  
ATOM   3511  CE2 TYR B  90      45.204 -31.871 -26.263  1.00 23.39           C  
ATOM   3512  CZ  TYR B  90      46.354 -32.336 -26.884  1.00 22.70           C  
ATOM   3513  OH  TYR B  90      46.466 -33.690 -27.105  1.00 22.77           O  
ATOM   3514  N   ILE B  91      43.529 -28.063 -28.255  1.00 14.92           N  
ATOM   3515  CA  ILE B  91      42.750 -28.717 -29.290  1.00 14.82           C  
ATOM   3516  C   ILE B  91      42.751 -27.869 -30.568  1.00 14.68           C  
ATOM   3517  O   ILE B  91      42.969 -28.384 -31.657  1.00 14.51           O  
ATOM   3518  CB  ILE B  91      41.311 -29.062 -28.822  1.00 13.63           C  
ATOM   3519  CG1 ILE B  91      41.320 -30.215 -27.818  1.00 14.14           C  
ATOM   3520  CG2 ILE B  91      40.426 -29.420 -30.038  1.00 14.19           C  
ATOM   3521  CD1 ILE B  91      41.863 -31.575 -28.360  1.00 13.50           C  
ATOM   3522  N   ILE B  92      42.504 -26.572 -30.429  1.00 14.88           N  
ATOM   3523  CA  ILE B  92      42.490 -25.659 -31.573  1.00 14.74           C  
ATOM   3524  C   ILE B  92      43.848 -25.635 -32.304  1.00 15.09           C  
ATOM   3525  O   ILE B  92      43.891 -25.665 -33.532  1.00 14.49           O  
ATOM   3526  CB  ILE B  92      42.076 -24.223 -31.135  1.00 14.11           C  
ATOM   3527  CG1 ILE B  92      40.623 -24.194 -30.630  1.00 10.35           C  
ATOM   3528  CG2 ILE B  92      42.248 -23.230 -32.285  1.00 13.96           C  
ATOM   3529  CD1 ILE B  92      40.286 -22.919 -29.820  1.00 16.29           C  
ATOM   3530  N   ASN B  93      44.946 -25.556 -31.547  1.00 14.85           N  
ATOM   3531  CA  ASN B  93      46.283 -25.475 -32.130  1.00 15.06           C  
ATOM   3532  C   ASN B  93      46.589 -26.762 -32.899  1.00 15.26           C  
ATOM   3533  O   ASN B  93      47.162 -26.742 -33.979  1.00 15.31           O  
ATOM   3534  CB  ASN B  93      47.341 -25.280 -31.019  1.00 16.38           C  
ATOM   3535  CG  ASN B  93      47.300 -23.896 -30.368  1.00 15.56           C  
ATOM   3536  ND2 ASN B  93      47.751 -23.831 -29.121  1.00 20.39           N  
ATOM   3537  OD1 ASN B  93      46.910 -22.903 -30.977  1.00 16.56           O  
ATOM   3538  N   GLU B  94      46.222 -27.891 -32.315  1.00 15.32           N  
ATOM   3539  CA  GLU B  94      46.489 -29.175 -32.926  1.00 16.84           C  
ATOM   3540  C   GLU B  94      45.637 -29.442 -34.179  1.00 16.57           C  
ATOM   3541  O   GLU B  94      46.118 -30.071 -35.126  1.00 18.19           O  
ATOM   3542  CB  GLU B  94      46.285 -30.291 -31.906  1.00 16.16           C  
ATOM   3543  CG  GLU B  94      47.349 -30.378 -30.815  1.00 20.42           C  
ATOM   3544  CD  GLU B  94      48.737 -30.710 -31.350  1.00 23.93           C  
ATOM   3545  OE1 GLU B  94      48.916 -31.782 -31.977  1.00 22.63           O  
ATOM   3546  OE2 GLU B  94      49.651 -29.889 -31.116  1.00 28.83           O1-
ATOM   3547  N   THR B  95      44.393 -28.967 -34.212  1.00 15.77           N  
ATOM   3548  CA  THR B  95      43.445 -29.361 -35.266  1.00 14.33           C  
ATOM   3549  C   THR B  95      43.009 -28.267 -36.242  1.00 14.32           C  
ATOM   3550  O   THR B  95      42.307 -28.558 -37.226  1.00 13.64           O  
ATOM   3551  CB  THR B  95      42.133 -29.961 -34.640  1.00 14.31           C  
ATOM   3552  CG2 THR B  95      42.398 -31.159 -33.727  1.00 13.67           C  
ATOM   3553  OG1 THR B  95      41.485 -28.947 -33.869  1.00 13.71           O  
ATOM   3554  N   ASN B  96      43.343 -27.000 -35.983  1.00 14.11           N  
ATOM   3555  CA  ASN B  96      42.713 -25.913 -36.776  1.00 13.73           C  
ATOM   3556  C   ASN B  96      42.983 -25.943 -38.286  1.00 14.08           C  
ATOM   3557  O   ASN B  96      42.151 -25.493 -39.093  1.00 11.13           O  
ATOM   3558  CB  ASN B  96      43.011 -24.511 -36.201  1.00 14.40           C  
ATOM   3559  CG  ASN B  96      44.421 -24.008 -36.533  1.00 15.95           C  
ATOM   3560  ND2 ASN B  96      45.361 -24.242 -35.627  1.00 16.77           N  
ATOM   3561  OD1 ASN B  96      44.658 -23.414 -37.584  1.00 17.62           O  
ATOM   3562  N   LYS B  97      44.128 -26.506 -38.672  1.00 14.14           N  
ATOM   3563  CA  LYS B  97      44.525 -26.511 -40.085  1.00 16.28           C  
ATOM   3564  C   LYS B  97      43.621 -27.414 -40.933  1.00 16.50           C  
ATOM   3565  O   LYS B  97      43.593 -27.318 -42.155  1.00 17.20           O  
ATOM   3566  CB  LYS B  97      45.980 -26.941 -40.229  1.00 16.30           C  
ATOM   3567  CG  LYS B  97      46.351 -28.290 -39.634  1.00 17.69           C  
ATOM   3568  CD  LYS B  97      47.878 -28.413 -39.527  1.00 23.81           C  
ATOM   3569  CE  LYS B  97      48.306 -29.801 -39.100  1.00 29.01           C  
ATOM   3570  NZ  LYS B  97      49.706 -29.773 -38.571  1.00 33.22           N1+
ATOM   3571  N   TYR B  98      42.893 -28.301 -40.258  1.00 16.21           N  
ATOM   3572  CA  TYR B  98      41.945 -29.206 -40.913  1.00 15.99           C  
ATOM   3573  C   TYR B  98      40.490 -28.751 -40.889  1.00 15.83           C  
ATOM   3574  O   TYR B  98      39.622 -29.420 -41.452  1.00 16.59           O  
ATOM   3575  CB  TYR B  98      42.026 -30.557 -40.214  1.00 16.45           C  
ATOM   3576  CG  TYR B  98      43.411 -31.144 -40.276  1.00 17.49           C  
ATOM   3577  CD1 TYR B  98      44.122 -31.417 -39.112  1.00 19.15           C  
ATOM   3578  CD2 TYR B  98      44.016 -31.411 -41.514  1.00 17.83           C  
ATOM   3579  CE1 TYR B  98      45.421 -31.954 -39.177  1.00 18.12           C  
ATOM   3580  CE2 TYR B  98      45.315 -31.931 -41.589  1.00 18.66           C  
ATOM   3581  CZ  TYR B  98      45.995 -32.206 -40.409  1.00 19.69           C  
ATOM   3582  OH  TYR B  98      47.259 -32.746 -40.472  1.00 21.87           O  
ATOM   3583  N   ALA B  99      40.198 -27.643 -40.218  1.00 14.76           N  
ATOM   3584  CA  ALA B  99      38.805 -27.314 -39.889  1.00 14.17           C  
ATOM   3585  C   ALA B  99      38.298 -26.186 -40.767  1.00 13.75           C  
ATOM   3586  O   ALA B  99      38.945 -25.141 -40.839  1.00 13.98           O  
ATOM   3587  CB  ALA B  99      38.683 -26.892 -38.414  1.00 13.36           C  
ATOM   3588  N   LEU B 100      37.162 -26.389 -41.428  1.00 12.40           N  
ATOM   3589  CA  LEU B 100      36.459 -25.280 -42.086  1.00 13.67           C  
ATOM   3590  C   LEU B 100      35.874 -24.352 -41.011  1.00 13.96           C  
ATOM   3591  O   LEU B 100      35.867 -23.130 -41.169  1.00 13.98           O  
ATOM   3592  CB  LEU B 100      35.333 -25.813 -42.984  1.00 12.31           C  
ATOM   3593  CG  LEU B 100      34.467 -24.770 -43.702  1.00 15.31           C  
ATOM   3594  CD1 LEU B 100      35.316 -23.926 -44.625  1.00 16.71           C  
ATOM   3595  CD2 LEU B 100      33.319 -25.416 -44.483  1.00 15.85           C  
ATOM   3596  N   THR B 101      35.381 -24.940 -39.924  1.00 14.20           N  
ATOM   3597  CA  THR B 101      34.740 -24.165 -38.847  1.00 15.28           C  
ATOM   3598  C   THR B 101      34.930 -24.884 -37.514  1.00 13.67           C  
ATOM   3599  O   THR B 101      35.234 -26.077 -37.492  1.00 12.46           O  
ATOM   3600  CB  THR B 101      33.238 -23.959 -39.145  1.00 16.37           C  
ATOM   3601  CG2 THR B 101      32.514 -25.275 -39.129  1.00 17.11           C  
ATOM   3602  OG1 THR B 101      32.634 -23.161 -38.116  1.00 21.60           O  
ATOM   3603  N   PHE B 102      34.772 -24.159 -36.408  1.00 12.22           N  
ATOM   3604  CA  PHE B 102      34.718 -24.771 -35.090  1.00 12.10           C  
ATOM   3605  C   PHE B 102      33.315 -24.523 -34.547  1.00 11.17           C  
ATOM   3606  O   PHE B 102      32.766 -23.436 -34.718  1.00 11.27           O  
ATOM   3607  CB  PHE B 102      35.768 -24.197 -34.124  1.00 11.64           C  
ATOM   3608  CG  PHE B 102      37.110 -24.890 -34.201  1.00 11.54           C  
ATOM   3609  CD1 PHE B 102      38.042 -24.547 -35.176  1.00 13.75           C  
ATOM   3610  CD2 PHE B 102      37.451 -25.866 -33.277  1.00  9.79           C  
ATOM   3611  CE1 PHE B 102      39.301 -25.213 -35.243  1.00 13.92           C  
ATOM   3612  CE2 PHE B 102      38.670 -26.550 -33.356  1.00 14.03           C  
ATOM   3613  CZ  PHE B 102      39.587 -26.230 -34.346  1.00 10.96           C  
ATOM   3614  N   LYS B 103      32.746 -25.529 -33.894  1.00 10.13           N  
ATOM   3615  CA  LYS B 103      31.471 -25.350 -33.219  1.00  9.95           C  
ATOM   3616  C   LYS B 103      31.605 -25.654 -31.723  1.00 10.48           C  
ATOM   3617  O   LYS B 103      32.056 -26.739 -31.338  1.00 11.50           O  
ATOM   3618  CB  LYS B 103      30.437 -26.260 -33.883  1.00 10.65           C  
ATOM   3619  CG  LYS B 103      29.078 -26.267 -33.170  1.00  8.88           C  
ATOM   3620  CD  LYS B 103      28.010 -26.971 -33.991  1.00 13.36           C  
ATOM   3621  CE  LYS B 103      28.073 -28.469 -33.769  1.00 15.79           C  
ATOM   3622  NZ  LYS B 103      27.836 -28.844 -32.326  1.00 14.32           N1+
ATOM   3623  N   MET B 104      31.201 -24.712 -30.865  1.00 10.07           N  
ATOM   3624  CA  MET B 104      31.370 -24.837 -29.410  1.00 10.08           C  
ATOM   3625  C   MET B 104      29.956 -24.953 -28.851  1.00 10.10           C  
ATOM   3626  O   MET B 104      29.121 -24.070 -29.097  1.00 10.48           O  
ATOM   3627  CB  MET B 104      32.021 -23.575 -28.802  1.00  9.93           C  
ATOM   3628  CG  MET B 104      33.547 -23.507 -28.841  1.00  9.69           C  
ATOM   3629  SD  MET B 104      34.269 -23.606 -30.518  1.00 13.48           S  
ATOM   3630  CE  MET B 104      33.583 -22.182 -31.367  1.00 13.78           C  
ATOM   3631  N   ASN B 105      29.660 -26.051 -28.162  1.00 10.68           N  
ATOM   3632  CA  ASN B 105      28.317 -26.164 -27.576  1.00 10.49           C  
ATOM   3633  C   ASN B 105      28.362 -25.488 -26.233  1.00  9.80           C  
ATOM   3634  O   ASN B 105      29.165 -25.852 -25.381  1.00  9.36           O  
ATOM   3635  CB  ASN B 105      27.882 -27.614 -27.407  1.00 10.10           C  
ATOM   3636  CG  ASN B 105      26.406 -27.735 -27.100  1.00 11.32           C  
ATOM   3637  ND2 ASN B 105      25.688 -28.538 -27.885  1.00  9.45           N  
ATOM   3638  OD1 ASN B 105      25.901 -27.067 -26.199  1.00 11.81           O  
ATOM   3639  N   PHE B 106      27.497 -24.494 -26.083  1.00 10.92           N  
ATOM   3640  CA  PHE B 106      27.373 -23.701 -24.862  1.00 11.21           C  
ATOM   3641  C   PHE B 106      27.239 -24.491 -23.551  1.00 10.78           C  
ATOM   3642  O   PHE B 106      27.777 -24.074 -22.522  1.00 11.29           O  
ATOM   3643  CB  PHE B 106      26.217 -22.709 -25.012  1.00 11.50           C  
ATOM   3644  CG  PHE B 106      26.072 -21.788 -23.822  1.00 10.60           C  
ATOM   3645  CD1 PHE B 106      26.788 -20.600 -23.757  1.00  8.10           C  
ATOM   3646  CD2 PHE B 106      25.234 -22.139 -22.773  1.00 12.26           C  
ATOM   3647  CE1 PHE B 106      26.666 -19.753 -22.664  1.00 10.35           C  
ATOM   3648  CE2 PHE B 106      25.121 -21.327 -21.667  1.00 12.19           C  
ATOM   3649  CZ  PHE B 106      25.827 -20.134 -21.618  1.00 11.37           C  
ATOM   3650  N   ALA B 107      26.515 -25.610 -23.598  1.00  9.48           N  
ATOM   3651  CA  ALA B 107      26.245 -26.422 -22.417  1.00  9.83           C  
ATOM   3652  C   ALA B 107      27.520 -26.881 -21.712  1.00  9.22           C  
ATOM   3653  O   ALA B 107      27.505 -27.091 -20.495  1.00  9.07           O  
ATOM   3654  CB  ALA B 107      25.418 -27.675 -22.792  1.00 10.38           C  
ATOM   3655  N   PHE B 108      28.614 -27.058 -22.450  1.00  8.39           N  
ATOM   3656  CA  PHE B 108      29.855 -27.526 -21.813  1.00  9.28           C  
ATOM   3657  C   PHE B 108      30.594 -26.420 -21.047  1.00  9.54           C  
ATOM   3658  O   PHE B 108      31.447 -26.707 -20.179  1.00 10.12           O  
ATOM   3659  CB  PHE B 108      30.763 -28.221 -22.853  1.00  7.62           C  
ATOM   3660  CG  PHE B 108      30.170 -29.497 -23.354  1.00  9.83           C  
ATOM   3661  CD1 PHE B 108      30.457 -30.699 -22.716  1.00  8.05           C  
ATOM   3662  CD2 PHE B 108      29.206 -29.478 -24.360  1.00 11.14           C  
ATOM   3663  CE1 PHE B 108      29.860 -31.879 -23.148  1.00 12.59           C  
ATOM   3664  CE2 PHE B 108      28.566 -30.648 -24.749  1.00 10.79           C  
ATOM   3665  CZ  PHE B 108      28.913 -31.846 -24.157  1.00 12.06           C  
ATOM   3666  N   TYR B 109      30.219 -25.175 -21.323  1.00  9.77           N  
ATOM   3667  CA  TYR B 109      30.919 -24.010 -20.789  1.00  9.67           C  
ATOM   3668  C   TYR B 109      30.214 -23.381 -19.584  1.00 10.31           C  
ATOM   3669  O   TYR B 109      30.809 -22.574 -18.873  1.00 11.83           O  
ATOM   3670  CB  TYR B 109      31.178 -22.977 -21.901  1.00  9.45           C  
ATOM   3671  CG  TYR B 109      32.141 -23.508 -22.951  1.00  9.54           C  
ATOM   3672  CD1 TYR B 109      33.522 -23.313 -22.852  1.00  6.93           C  
ATOM   3673  CD2 TYR B 109      31.660 -24.265 -24.007  1.00  7.95           C  
ATOM   3674  CE1 TYR B 109      34.388 -23.842 -23.835  1.00  9.93           C  
ATOM   3675  CE2 TYR B 109      32.510 -24.795 -24.963  1.00 10.18           C  
ATOM   3676  CZ  TYR B 109      33.865 -24.568 -24.886  1.00 11.41           C  
ATOM   3677  OH  TYR B 109      34.659 -25.134 -25.883  1.00 11.73           O  
ATOM   3678  N   ILE B 110      28.985 -23.812 -19.323  1.00 10.81           N  
ATOM   3679  CA  ILE B 110      28.143 -23.236 -18.258  1.00 11.30           C  
ATOM   3680  C   ILE B 110      28.126 -23.934 -16.877  1.00 11.26           C  
ATOM   3681  O   ILE B 110      27.796 -23.291 -15.855  1.00 14.34           O  
ATOM   3682  CB  ILE B 110      26.689 -22.958 -18.796  1.00 10.12           C  
ATOM   3683  CG1 ILE B 110      25.895 -22.085 -17.811  1.00  8.64           C  
ATOM   3684  CG2 ILE B 110      25.922 -24.263 -19.112  1.00 10.07           C  
ATOM   3685  CD1 ILE B 110      26.512 -20.710 -17.548  1.00  8.67           C  
ATOM   3686  N   PRO B 111      28.461 -25.236 -16.802  1.00 11.85           N  
ATOM   3687  CA  PRO B 111      28.046 -25.912 -15.567  1.00 13.28           C  
ATOM   3688  C   PRO B 111      28.913 -25.688 -14.318  1.00 13.91           C  
ATOM   3689  O   PRO B 111      28.571 -26.198 -13.251  1.00 15.96           O  
ATOM   3690  CB  PRO B 111      28.058 -27.396 -15.960  1.00 11.90           C  
ATOM   3691  CG  PRO B 111      29.135 -27.485 -16.937  1.00 13.14           C  
ATOM   3692  CD  PRO B 111      29.170 -26.163 -17.699  1.00 11.21           C  
ATOM   3693  N   TYR B 112      29.980 -24.897 -14.441  1.00 14.78           N  
ATOM   3694  CA  TYR B 112      30.872 -24.523 -13.328  1.00 14.32           C  
ATOM   3695  C   TYR B 112      30.591 -23.065 -12.973  1.00 15.08           C  
ATOM   3696  O   TYR B 112      31.286 -22.456 -12.155  1.00 14.40           O  
ATOM   3697  CB  TYR B 112      32.344 -24.694 -13.726  1.00 14.84           C  
ATOM   3698  CG  TYR B 112      32.595 -25.940 -14.549  1.00 14.20           C  
ATOM   3699  CD1 TYR B 112      32.586 -27.196 -13.952  1.00 15.26           C  
ATOM   3700  CD2 TYR B 112      32.815 -25.869 -15.924  1.00 16.47           C  
ATOM   3701  CE1 TYR B 112      32.755 -28.364 -14.707  1.00 16.71           C  
ATOM   3702  CE2 TYR B 112      33.019 -27.031 -16.692  1.00 15.42           C  
ATOM   3703  CZ  TYR B 112      32.982 -28.282 -16.069  1.00 17.37           C  
ATOM   3704  OH  TYR B 112      33.123 -29.473 -16.768  1.00 19.21           O  
ATOM   3705  N   GLY B 113      29.570 -22.503 -13.613  1.00 13.65           N  
ATOM   3706  CA  GLY B 113      29.230 -21.091 -13.408  1.00 15.05           C  
ATOM   3707  C   GLY B 113      30.018 -20.165 -14.315  1.00 13.71           C  
ATOM   3708  O   GLY B 113      30.325 -20.525 -15.445  1.00 14.64           O  
ATOM   3709  N   SER B 114      30.391 -18.994 -13.818  1.00 13.92           N  
ATOM   3710  CA  SER B 114      30.975 -17.956 -14.672  1.00 13.60           C  
ATOM   3711  C   SER B 114      32.320 -18.337 -15.269  1.00 13.77           C  
ATOM   3712  O   SER B 114      32.677 -17.844 -16.332  1.00 12.10           O  
ATOM   3713  CB  SER B 114      31.127 -16.640 -13.918  1.00 14.74           C  
ATOM   3714  OG  SER B 114      31.972 -16.778 -12.789  1.00 15.72           O  
ATOM   3715  N   VAL B 115      33.090 -19.176 -14.578  1.00 13.65           N  
ATOM   3716  CA  VAL B 115      34.464 -19.457 -15.020  1.00 12.54           C  
ATOM   3717  C   VAL B 115      34.563 -20.005 -16.445  1.00 12.11           C  
ATOM   3718  O   VAL B 115      35.453 -19.603 -17.207  1.00 11.33           O  
ATOM   3719  CB  VAL B 115      35.235 -20.348 -14.004  1.00 13.72           C  
ATOM   3720  CG1 VAL B 115      34.542 -21.694 -13.762  1.00 12.80           C  
ATOM   3721  CG2 VAL B 115      36.671 -20.568 -14.470  1.00 11.45           C  
ATOM   3722  N   GLY B 116      33.640 -20.897 -16.808  1.00 11.30           N  
ATOM   3723  CA  GLY B 116      33.586 -21.471 -18.158  1.00 10.98           C  
ATOM   3724  C   GLY B 116      33.121 -20.510 -19.237  1.00 10.44           C  
ATOM   3725  O   GLY B 116      33.393 -20.693 -20.423  1.00 11.09           O  
ATOM   3726  N   ILE B 117      32.395 -19.473 -18.834  1.00 10.55           N  
ATOM   3727  CA  ILE B 117      31.960 -18.441 -19.766  1.00  9.54           C  
ATOM   3728  C   ILE B 117      33.155 -17.528 -20.120  1.00 10.19           C  
ATOM   3729  O   ILE B 117      33.252 -17.017 -21.240  1.00  8.66           O  
ATOM   3730  CB  ILE B 117      30.778 -17.645 -19.203  1.00 10.26           C  
ATOM   3731  CG1 ILE B 117      29.574 -18.567 -18.971  1.00 10.45           C  
ATOM   3732  CG2 ILE B 117      30.370 -16.544 -20.188  1.00  9.65           C  
ATOM   3733  CD1 ILE B 117      29.331 -19.523 -20.146  1.00 12.10           C  
ATOM   3734  N   ASP B 118      34.059 -17.313 -19.163  1.00  8.89           N  
ATOM   3735  CA  ASP B 118      35.316 -16.637 -19.482  1.00  9.60           C  
ATOM   3736  C   ASP B 118      36.173 -17.467 -20.450  1.00  9.39           C  
ATOM   3737  O   ASP B 118      36.749 -16.940 -21.414  1.00  9.21           O  
ATOM   3738  CB  ASP B 118      36.127 -16.346 -18.218  1.00 10.25           C  
ATOM   3739  CG  ASP B 118      35.511 -15.242 -17.347  1.00 13.35           C  
ATOM   3740  OD1 ASP B 118      34.825 -14.325 -17.874  1.00 16.87           O  
ATOM   3741  OD2 ASP B 118      35.744 -15.298 -16.120  1.00 14.78           O1-
ATOM   3742  N   VAL B 119      36.276 -18.766 -20.197  1.00  9.06           N  
ATOM   3743  CA  VAL B 119      36.949 -19.661 -21.156  1.00  8.49           C  
ATOM   3744  C   VAL B 119      36.295 -19.534 -22.539  1.00  9.20           C  
ATOM   3745  O   VAL B 119      36.991 -19.402 -23.573  1.00  9.22           O  
ATOM   3746  CB  VAL B 119      36.928 -21.146 -20.678  1.00  8.65           C  
ATOM   3747  CG1 VAL B 119      37.574 -22.076 -21.725  1.00  8.90           C  
ATOM   3748  CG2 VAL B 119      37.664 -21.299 -19.359  1.00  8.11           C  
ATOM   3749  N   LEU B 120      34.967 -19.592 -22.569  1.00  7.77           N  
ATOM   3750  CA  LEU B 120      34.248 -19.576 -23.855  1.00  8.37           C  
ATOM   3751  C   LEU B 120      34.572 -18.292 -24.627  1.00  9.77           C  
ATOM   3752  O   LEU B 120      34.850 -18.313 -25.830  1.00 10.01           O  
ATOM   3753  CB  LEU B 120      32.736 -19.700 -23.654  1.00  7.43           C  
ATOM   3754  CG  LEU B 120      31.893 -19.790 -24.941  1.00  7.27           C  
ATOM   3755  CD1 LEU B 120      32.251 -21.072 -25.721  1.00  6.14           C  
ATOM   3756  CD2 LEU B 120      30.457 -19.840 -24.520  1.00  8.71           C  
ATOM   3757  N   LYS B 121      34.569 -17.171 -23.911  1.00 10.70           N  
ATOM   3758  CA  LYS B 121      34.923 -15.882 -24.494  1.00 10.61           C  
ATOM   3759  C   LYS B 121      36.329 -15.870 -25.116  1.00 11.21           C  
ATOM   3760  O   LYS B 121      36.509 -15.452 -26.266  1.00 11.78           O  
ATOM   3761  CB  LYS B 121      34.752 -14.787 -23.440  1.00  9.34           C  
ATOM   3762  CG  LYS B 121      35.225 -13.397 -23.891  1.00 11.50           C  
ATOM   3763  CD  LYS B 121      34.543 -12.803 -25.135  1.00 11.92           C  
ATOM   3764  CE  LYS B 121      35.172 -11.425 -25.404  1.00 13.51           C  
ATOM   3765  NZ  LYS B 121      34.869 -10.902 -26.744  1.00 17.00           N1+
ATOM   3766  N   ASN B 122      37.310 -16.364 -24.366  1.00 11.15           N  
ATOM   3767  CA  ASN B 122      38.688 -16.468 -24.839  1.00 11.16           C  
ATOM   3768  C   ASN B 122      38.832 -17.408 -26.033  1.00 11.96           C  
ATOM   3769  O   ASN B 122      39.632 -17.170 -26.949  1.00 11.88           O  
ATOM   3770  CB  ASN B 122      39.578 -16.989 -23.707  1.00 11.10           C  
ATOM   3771  CG  ASN B 122      39.926 -15.910 -22.695  1.00 13.94           C  
ATOM   3772  ND2 ASN B 122      40.446 -16.326 -21.552  1.00 12.81           N  
ATOM   3773  OD1 ASN B 122      39.752 -14.718 -22.946  1.00 12.87           O  
ATOM   3774  N   VAL B 123      38.073 -18.500 -26.005  1.00 11.52           N  
ATOM   3775  CA  VAL B 123      37.988 -19.403 -27.138  1.00 11.85           C  
ATOM   3776  C   VAL B 123      37.537 -18.688 -28.422  1.00 12.19           C  
ATOM   3777  O   VAL B 123      38.212 -18.791 -29.459  1.00 11.73           O  
ATOM   3778  CB  VAL B 123      37.131 -20.655 -26.818  1.00 12.58           C  
ATOM   3779  CG1 VAL B 123      36.862 -21.457 -28.090  1.00 11.21           C  
ATOM   3780  CG2 VAL B 123      37.814 -21.562 -25.760  1.00 12.22           C  
ATOM   3781  N   PHE B 124      36.413 -17.979 -28.351  1.00 12.86           N  
ATOM   3782  CA  PHE B 124      35.931 -17.171 -29.476  1.00 13.65           C  
ATOM   3783  C   PHE B 124      36.897 -16.057 -29.901  1.00 15.17           C  
ATOM   3784  O   PHE B 124      37.064 -15.811 -31.105  1.00 16.38           O  
ATOM   3785  CB  PHE B 124      34.520 -16.640 -29.205  1.00 13.29           C  
ATOM   3786  CG  PHE B 124      33.434 -17.635 -29.554  1.00 10.76           C  
ATOM   3787  CD1 PHE B 124      33.108 -18.667 -28.700  1.00  8.30           C  
ATOM   3788  CD2 PHE B 124      32.792 -17.576 -30.787  1.00 11.06           C  
ATOM   3789  CE1 PHE B 124      32.107 -19.601 -29.026  1.00 11.42           C  
ATOM   3790  CE2 PHE B 124      31.811 -18.511 -31.131  1.00 11.62           C  
ATOM   3791  CZ  PHE B 124      31.461 -19.538 -30.261  1.00 10.82           C  
ATOM   3792  N   ASP B 125      37.536 -15.397 -28.936  1.00 16.02           N  
ATOM   3793  CA  ASP B 125      38.608 -14.441 -29.230  1.00 16.47           C  
ATOM   3794  C   ASP B 125      39.743 -15.104 -30.018  1.00 16.44           C  
ATOM   3795  O   ASP B 125      40.239 -14.550 -30.992  1.00 16.38           O  
ATOM   3796  CB  ASP B 125      39.235 -13.870 -27.954  1.00 16.58           C  
ATOM   3797  CG  ASP B 125      38.293 -12.963 -27.155  1.00 21.30           C  
ATOM   3798  OD1 ASP B 125      37.297 -12.453 -27.703  1.00 24.35           O  
ATOM   3799  OD2 ASP B 125      38.602 -12.722 -25.966  1.00 25.81           O1-
ATOM   3800  N   TYR B 126      40.193 -16.270 -29.564  1.00 16.89           N  
ATOM   3801  CA  TYR B 126      41.319 -16.963 -30.185  1.00 16.63           C  
ATOM   3802  C   TYR B 126      40.972 -17.375 -31.629  1.00 16.68           C  
ATOM   3803  O   TYR B 126      41.760 -17.170 -32.552  1.00 16.68           O  
ATOM   3804  CB  TYR B 126      41.664 -18.184 -29.332  1.00 17.20           C  
ATOM   3805  CG  TYR B 126      43.033 -18.819 -29.534  1.00 19.19           C  
ATOM   3806  CD1 TYR B 126      44.196 -18.201 -29.063  1.00 22.87           C  
ATOM   3807  CD2 TYR B 126      43.158 -20.073 -30.116  1.00 17.50           C  
ATOM   3808  CE1 TYR B 126      45.463 -18.815 -29.209  1.00 23.74           C  
ATOM   3809  CE2 TYR B 126      44.401 -20.686 -30.268  1.00 20.89           C  
ATOM   3810  CZ  TYR B 126      45.554 -20.052 -29.821  1.00 21.48           C  
ATOM   3811  OH  TYR B 126      46.781 -20.672 -29.968  1.00 20.93           O  
ATOM   3812  N   LEU B 127      39.801 -17.964 -31.824  1.00 16.26           N  
ATOM   3813  CA  LEU B 127      39.369 -18.376 -33.143  1.00 16.93           C  
ATOM   3814  C   LEU B 127      39.212 -17.166 -34.061  1.00 19.38           C  
ATOM   3815  O   LEU B 127      39.498 -17.243 -35.265  1.00 18.39           O  
ATOM   3816  CB  LEU B 127      38.070 -19.167 -33.054  1.00 15.84           C  
ATOM   3817  CG  LEU B 127      38.248 -20.524 -32.367  1.00 13.37           C  
ATOM   3818  CD1 LEU B 127      36.868 -21.116 -32.167  1.00 13.23           C  
ATOM   3819  CD2 LEU B 127      39.135 -21.477 -33.167  1.00 12.08           C  
ATOM   3820  N   TYR B 128      38.775 -16.050 -33.485  1.00 20.79           N  
ATOM   3821  CA  TYR B 128      38.579 -14.821 -34.255  1.00 24.44           C  
ATOM   3822  C   TYR B 128      39.921 -14.329 -34.782  1.00 25.43           C  
ATOM   3823  O   TYR B 128      40.034 -13.929 -35.937  1.00 25.85           O  
ATOM   3824  CB  TYR B 128      37.910 -13.742 -33.400  1.00 26.22           C  
ATOM   3825  CG  TYR B 128      37.397 -12.541 -34.172  1.00 29.54           C  
ATOM   3826  CD1 TYR B 128      36.084 -12.516 -34.636  1.00 32.63           C  
ATOM   3827  CD2 TYR B 128      38.212 -11.433 -34.431  1.00 32.32           C  
ATOM   3828  CE1 TYR B 128      35.584 -11.430 -35.335  1.00 33.62           C  
ATOM   3829  CE2 TYR B 128      37.724 -10.331 -35.145  1.00 32.95           C  
ATOM   3830  CZ  TYR B 128      36.401 -10.345 -35.585  1.00 33.69           C  
ATOM   3831  OH  TYR B 128      35.841  -9.297 -36.282  1.00 34.04           O  
ATOM   3832  N   GLU B 129      40.937 -14.375 -33.928  1.00 26.67           N  
ATOM   3833  CA  GLU B 129      42.275 -13.974 -34.330  1.00 28.51           C  
ATOM   3834  C   GLU B 129      42.838 -14.924 -35.383  1.00 28.38           C  
ATOM   3835  O   GLU B 129      43.583 -14.499 -36.261  1.00 29.46           O  
ATOM   3836  CB  GLU B 129      43.204 -13.869 -33.123  1.00 29.31           C  
ATOM   3837  CG  GLU B 129      42.853 -12.721 -32.188  1.00 33.70           C  
ATOM   3838  CD  GLU B 129      43.085 -11.337 -32.793  1.00 39.63           C  
ATOM   3839  OE1 GLU B 129      44.249 -11.020 -33.124  1.00 40.96           O  
ATOM   3840  OE2 GLU B 129      42.110 -10.552 -32.911  1.00 43.19           O1-
ATOM   3841  N   LEU B 130      42.467 -16.200 -35.333  1.00 27.54           N  
ATOM   3842  CA  LEU B 130      42.908 -17.144 -36.359  1.00 25.70           C  
ATOM   3843  C   LEU B 130      42.055 -17.090 -37.628  1.00 24.85           C  
ATOM   3844  O   LEU B 130      42.275 -17.885 -38.543  1.00 25.69           O  
ATOM   3845  CB  LEU B 130      42.935 -18.567 -35.799  1.00 25.82           C  
ATOM   3846  CG  LEU B 130      44.050 -19.049 -34.866  1.00 26.06           C  
ATOM   3847  CD1 LEU B 130      43.749 -20.469 -34.446  1.00 27.11           C  
ATOM   3848  CD2 LEU B 130      45.381 -18.999 -35.581  1.00 28.56           C  
ATOM   3849  N   ASN B 131      41.100 -16.167 -37.689  1.00 24.02           N  
ATOM   3850  CA  ASN B 131      40.075 -16.097 -38.751  1.00 24.65           C  
ATOM   3851  C   ASN B 131      39.442 -17.425 -39.158  1.00 23.92           C  
ATOM   3852  O   ASN B 131      39.305 -17.745 -40.355  1.00 24.11           O  
ATOM   3853  CB  ASN B 131      40.560 -15.363 -40.003  1.00 25.62           C  
ATOM   3854  CG  ASN B 131      41.126 -14.000 -39.683  1.00 30.04           C  
ATOM   3855  ND2 ASN B 131      42.446 -13.870 -39.833  1.00 30.70           N  
ATOM   3856  OD1 ASN B 131      40.389 -13.078 -39.284  1.00 34.52           O  
ATOM   3857  N   ILE B 132      39.036 -18.193 -38.152  1.00 22.02           N  
ATOM   3858  CA  ILE B 132      38.333 -19.432 -38.397  1.00 21.02           C  
ATOM   3859  C   ILE B 132      36.870 -19.117 -38.161  1.00 19.99           C  
ATOM   3860  O   ILE B 132      36.571 -18.531 -37.124  1.00 20.06           O  
ATOM   3861  CB  ILE B 132      38.859 -20.497 -37.423  1.00 21.64           C  
ATOM   3862  CG1 ILE B 132      40.294 -20.825 -37.850  1.00 23.18           C  
ATOM   3863  CG2 ILE B 132      38.012 -21.757 -37.471  1.00 21.67           C  
ATOM   3864  CD1 ILE B 132      41.032 -21.667 -36.873  1.00 24.46           C  
ATOM   3865  N   PRO B 133      35.972 -19.482 -39.103  1.00 18.45           N  
ATOM   3866  CA  PRO B 133      34.542 -19.280 -38.898  1.00 17.38           C  
ATOM   3867  C   PRO B 133      34.049 -20.066 -37.685  1.00 16.44           C  
ATOM   3868  O   PRO B 133      34.555 -21.159 -37.432  1.00 15.44           O  
ATOM   3869  CB  PRO B 133      33.922 -19.896 -40.157  1.00 18.54           C  
ATOM   3870  CG  PRO B 133      35.010 -19.748 -41.207  1.00 18.57           C  
ATOM   3871  CD  PRO B 133      36.228 -20.120 -40.408  1.00 17.93           C  
ATOM   3872  N   THR B 134      33.058 -19.536 -36.972  1.00 14.66           N  
ATOM   3873  CA  THR B 134      32.637 -20.131 -35.696  1.00 13.94           C  
ATOM   3874  C   THR B 134      31.134 -20.344 -35.672  1.00 12.82           C  
ATOM   3875  O   THR B 134      30.375 -19.646 -36.363  1.00 12.68           O  
ATOM   3876  CB  THR B 134      32.992 -19.252 -34.462  1.00 14.09           C  
ATOM   3877  CG2 THR B 134      34.498 -19.167 -34.233  1.00 15.77           C  
ATOM   3878  OG1 THR B 134      32.448 -17.939 -34.647  1.00 13.26           O  
ATOM   3879  N   ILE B 135      30.712 -21.331 -34.886  1.00 12.40           N  
ATOM   3880  CA  ILE B 135      29.294 -21.602 -34.675  1.00 11.66           C  
ATOM   3881  C   ILE B 135      29.138 -21.790 -33.167  1.00 12.37           C  
ATOM   3882  O   ILE B 135      29.881 -22.563 -32.540  1.00 12.03           O  
ATOM   3883  CB  ILE B 135      28.813 -22.886 -35.417  1.00 12.67           C  
ATOM   3884  CG1 ILE B 135      29.277 -22.931 -36.878  1.00 14.15           C  
ATOM   3885  CG2 ILE B 135      27.294 -23.071 -35.291  1.00 12.24           C  
ATOM   3886  CD1 ILE B 135      28.819 -24.207 -37.647  1.00 13.93           C  
ATOM   3887  N   LEU B 136      28.184 -21.077 -32.577  1.00 12.08           N  
ATOM   3888  CA  LEU B 136      27.807 -21.360 -31.197  1.00 12.53           C  
ATOM   3889  C   LEU B 136      26.583 -22.264 -31.188  1.00 12.46           C  
ATOM   3890  O   LEU B 136      25.496 -21.897 -31.648  1.00 13.20           O  
ATOM   3891  CB  LEU B 136      27.539 -20.101 -30.343  1.00 11.64           C  
ATOM   3892  CG  LEU B 136      27.347 -20.485 -28.864  1.00 15.40           C  
ATOM   3893  CD1 LEU B 136      28.654 -20.683 -28.078  1.00 11.83           C  
ATOM   3894  CD2 LEU B 136      26.511 -19.464 -28.130  1.00 16.73           C  
ATOM   3895  N   ASP B 137      26.780 -23.453 -30.633  1.00 11.96           N  
ATOM   3896  CA  ASP B 137      25.711 -24.419 -30.563  1.00 13.80           C  
ATOM   3897  C   ASP B 137      24.999 -24.254 -29.226  1.00 14.57           C  
ATOM   3898  O   ASP B 137      25.509 -24.616 -28.167  1.00 13.21           O  
ATOM   3899  CB  ASP B 137      26.254 -25.846 -30.750  1.00 13.35           C  
ATOM   3900  CG  ASP B 137      25.163 -26.831 -31.121  1.00 15.59           C  
ATOM   3901  OD1 ASP B 137      23.967 -26.482 -31.024  1.00 18.12           O  
ATOM   3902  OD2 ASP B 137      25.501 -27.959 -31.517  1.00 18.16           O1-
ATOM   3903  N   MET B 138      23.788 -23.690 -29.280  1.00 15.32           N  
ATOM   3904  CA  MET B 138      23.026 -23.431 -28.064  1.00 18.27           C  
ATOM   3905  C   MET B 138      21.548 -23.826 -28.200  1.00 17.74           C  
ATOM   3906  O   MET B 138      20.826 -23.941 -27.191  1.00 20.14           O  
ATOM   3907  CB  MET B 138      23.232 -21.962 -27.658  1.00 18.13           C  
ATOM   3908  CG  MET B 138      22.868 -21.596 -26.206  1.00 21.19           C  
ATOM   3909  SD  MET B 138      23.515 -19.956 -25.833  1.00 26.30           S  
ATOM   3910  CE  MET B 138      22.751 -19.622 -24.242  1.00 24.23           C  
ATOM   3911  N   LYS B 139      21.115 -24.103 -29.430  1.00 16.17           N  
ATOM   3912  CA  LYS B 139      19.750 -24.506 -29.770  1.00 14.92           C  
ATOM   3913  C   LYS B 139      18.694 -23.632 -29.075  1.00 14.71           C  
ATOM   3914  O   LYS B 139      17.740 -24.114 -28.434  1.00 14.35           O  
ATOM   3915  CB  LYS B 139      19.599 -26.011 -29.552  1.00 15.34           C  
ATOM   3916  CG  LYS B 139      20.461 -26.750 -30.614  1.00 15.46           C  
ATOM   3917  CD  LYS B 139      20.984 -28.128 -30.216  1.00 15.33           C  
ATOM   3918  CE  LYS B 139      22.109 -28.424 -31.239  1.00 13.26           C  
ATOM   3919  NZ  LYS B 139      22.619 -29.761 -31.318  1.00 12.03           N1+
ATOM   3920  N   ILE B 140      18.909 -22.331 -29.234  1.00 12.58           N  
ATOM   3921  CA  ILE B 140      18.135 -21.310 -28.520  1.00 12.63           C  
ATOM   3922  C   ILE B 140      16.701 -21.248 -29.003  1.00 13.36           C  
ATOM   3923  O   ILE B 140      16.387 -21.558 -30.158  1.00 12.53           O  
ATOM   3924  CB  ILE B 140      18.809 -19.898 -28.525  1.00 12.13           C  
ATOM   3925  CG1 ILE B 140      18.955 -19.333 -29.940  1.00 12.63           C  
ATOM   3926  CG2 ILE B 140      20.162 -19.988 -27.844  1.00 12.59           C  
ATOM   3927  CD1 ILE B 140      19.362 -17.822 -30.023  1.00 11.07           C  
ATOM   3928  N   ASN B 141      15.812 -20.921 -28.064  1.00 13.83           N  
ATOM   3929  CA  ASN B 141      14.426 -20.649 -28.425  1.00 13.52           C  
ATOM   3930  C   ASN B 141      13.766 -19.821 -27.316  1.00 13.68           C  
ATOM   3931  O   ASN B 141      13.875 -20.174 -26.136  1.00 15.28           O  
ATOM   3932  CB  ASN B 141      13.653 -21.932 -28.769  1.00 13.92           C  
ATOM   3933  CG  ASN B 141      13.456 -22.891 -27.596  1.00 15.44           C  
ATOM   3934  ND2 ASN B 141      14.522 -23.294 -26.928  1.00 17.12           N  
ATOM   3935  OD1 ASN B 141      12.339 -23.318 -27.351  1.00 22.79           O  
ATOM   3936  N   ASP B 142      13.146 -18.710 -27.697  1.00 12.33           N  
ATOM   3937  CA  ASP B 142      12.324 -17.933 -26.774  1.00 12.89           C  
ATOM   3938  C   ASP B 142      11.461 -16.942 -27.546  1.00 11.80           C  
ATOM   3939  O   ASP B 142      11.407 -17.013 -28.771  1.00 13.09           O  
ATOM   3940  CB  ASP B 142      13.177 -17.216 -25.733  1.00 12.69           C  
ATOM   3941  CG  ASP B 142      12.527 -17.224 -24.343  1.00 15.17           C  
ATOM   3942  OD1 ASP B 142      11.351 -16.810 -24.167  1.00 12.10           O  
ATOM   3943  OD2 ASP B 142      13.200 -17.672 -23.395  1.00 16.32           O1-
ATOM   3944  N   ILE B 143      10.769 -16.051 -26.842  1.00 11.25           N  
ATOM   3945  CA  ILE B 143       9.915 -15.055 -27.486  1.00  9.56           C  
ATOM   3946  C   ILE B 143      10.874 -13.970 -27.977  1.00 10.56           C  
ATOM   3947  O   ILE B 143      12.017 -13.914 -27.540  1.00  9.36           O  
ATOM   3948  CB  ILE B 143       8.859 -14.468 -26.501  1.00  9.93           C  
ATOM   3949  CG1 ILE B 143       9.527 -13.697 -25.342  1.00  9.74           C  
ATOM   3950  CG2 ILE B 143       7.980 -15.591 -25.956  1.00  8.93           C  
ATOM   3951  CD1 ILE B 143       8.545 -12.843 -24.481  1.00  9.90           C  
ATOM   3952  N   GLY B 144      10.412 -13.055 -28.818  1.00  9.48           N  
ATOM   3953  CA  GLY B 144      11.326 -12.075 -29.396  1.00 10.40           C  
ATOM   3954  C   GLY B 144      12.114 -11.194 -28.434  1.00 10.82           C  
ATOM   3955  O   GLY B 144      13.323 -11.055 -28.582  1.00 12.05           O  
ATOM   3956  N   ASN B 145      11.455 -10.618 -27.433  1.00 10.28           N  
ATOM   3957  CA  ASN B 145      12.119  -9.680 -26.521  1.00 11.16           C  
ATOM   3958  C   ASN B 145      13.258 -10.350 -25.754  1.00  9.17           C  
ATOM   3959  O   ASN B 145      14.286  -9.749 -25.454  1.00  9.41           O  
ATOM   3960  CB  ASN B 145      11.106  -9.150 -25.510  1.00 11.38           C  
ATOM   3961  CG  ASN B 145      11.723  -8.143 -24.552  1.00 15.41           C  
ATOM   3962  ND2 ASN B 145      12.077  -6.988 -25.094  1.00 11.47           N  
ATOM   3963  OD1 ASN B 145      11.905  -8.406 -23.352  1.00 16.89           O  
ATOM   3964  N   THR B 146      13.072 -11.620 -25.443  1.00  7.36           N  
ATOM   3965  CA  THR B 146      14.077 -12.392 -24.726  1.00  7.57           C  
ATOM   3966  C   THR B 146      15.263 -12.793 -25.610  1.00  8.81           C  
ATOM   3967  O   THR B 146      16.415 -12.691 -25.198  1.00  8.36           O  
ATOM   3968  CB  THR B 146      13.434 -13.660 -24.132  1.00  8.04           C  
ATOM   3969  CG2 THR B 146      14.485 -14.610 -23.549  1.00  6.66           C  
ATOM   3970  OG1 THR B 146      12.493 -13.260 -23.128  1.00 11.24           O  
ATOM   3971  N   VAL B 147      14.985 -13.284 -26.810  1.00  9.45           N  
ATOM   3972  CA  VAL B 147      16.061 -13.822 -27.645  1.00 10.95           C  
ATOM   3973  C   VAL B 147      17.028 -12.751 -28.116  1.00 10.84           C  
ATOM   3974  O   VAL B 147      18.163 -13.070 -28.486  1.00 12.07           O  
ATOM   3975  CB  VAL B 147      15.571 -14.610 -28.892  1.00 11.91           C  
ATOM   3976  CG1 VAL B 147      14.746 -15.800 -28.488  1.00 13.16           C  
ATOM   3977  CG2 VAL B 147      14.812 -13.720 -29.906  1.00 11.95           C  
ATOM   3978  N   LYS B 148      16.592 -11.491 -28.102  1.00 10.87           N  
ATOM   3979  CA  LYS B 148      17.506 -10.369 -28.354  1.00 11.10           C  
ATOM   3980  C   LYS B 148      18.745 -10.413 -27.450  1.00 11.29           C  
ATOM   3981  O   LYS B 148      19.817  -9.986 -27.868  1.00 10.33           O  
ATOM   3982  CB  LYS B 148      16.813  -9.019 -28.114  1.00 11.49           C  
ATOM   3983  CG  LYS B 148      15.763  -8.708 -29.141  1.00 16.57           C  
ATOM   3984  CD  LYS B 148      15.280  -7.264 -29.106  1.00 23.73           C  
ATOM   3985  CE  LYS B 148      13.956  -7.147 -29.878  1.00 27.48           C  
ATOM   3986  NZ  LYS B 148      13.316  -5.786 -29.747  1.00 31.50           N1+
ATOM   3987  N   ASN B 149      18.590 -10.911 -26.223  1.00 10.61           N  
ATOM   3988  CA  ASN B 149      19.743 -11.096 -25.301  1.00 10.02           C  
ATOM   3989  C   ASN B 149      20.736 -12.139 -25.794  1.00  9.63           C  
ATOM   3990  O   ASN B 149      21.959 -12.017 -25.589  1.00  9.43           O  
ATOM   3991  CB  ASN B 149      19.267 -11.521 -23.906  1.00 10.95           C  
ATOM   3992  CG  ASN B 149      18.460 -10.450 -23.217  1.00 12.87           C  
ATOM   3993  ND2 ASN B 149      17.152 -10.669 -23.118  1.00 15.24           N  
ATOM   3994  OD1 ASN B 149      18.998  -9.423 -22.793  1.00 13.84           O  
ATOM   3995  N   TYR B 150      20.204 -13.191 -26.412  1.00  9.84           N  
ATOM   3996  CA  TYR B 150      21.054 -14.173 -27.078  1.00 10.27           C  
ATOM   3997  C   TYR B 150      21.758 -13.616 -28.328  1.00 10.14           C  
ATOM   3998  O   TYR B 150      22.922 -13.914 -28.581  1.00 11.00           O  
ATOM   3999  CB  TYR B 150      20.229 -15.420 -27.390  1.00 11.71           C  
ATOM   4000  CG  TYR B 150      19.838 -16.251 -26.174  1.00 11.58           C  
ATOM   4001  CD1 TYR B 150      20.784 -16.604 -25.209  1.00 12.60           C  
ATOM   4002  CD2 TYR B 150      18.535 -16.727 -26.024  1.00 14.44           C  
ATOM   4003  CE1 TYR B 150      20.442 -17.392 -24.126  1.00 13.35           C  
ATOM   4004  CE2 TYR B 150      18.168 -17.503 -24.928  1.00 14.50           C  
ATOM   4005  CZ  TYR B 150      19.141 -17.842 -24.002  1.00 15.26           C  
ATOM   4006  OH  TYR B 150      18.833 -18.617 -22.928  1.00 17.05           O  
ATOM   4007  N   ARG B 151      21.065 -12.799 -29.115  1.00  9.16           N  
ATOM   4008  CA  ARG B 151      21.698 -12.122 -30.227  1.00  9.45           C  
ATOM   4009  C   ARG B 151      22.886 -11.311 -29.742  1.00  9.56           C  
ATOM   4010  O   ARG B 151      23.980 -11.391 -30.306  1.00 10.02           O  
ATOM   4011  CB  ARG B 151      20.661 -11.287 -31.011  1.00  8.35           C  
ATOM   4012  CG  ARG B 151      21.199 -10.560 -32.248  1.00 10.73           C  
ATOM   4013  CD  ARG B 151      20.146  -9.588 -32.787  1.00  9.37           C  
ATOM   4014  NE  ARG B 151      19.931  -8.462 -31.872  1.00 11.22           N  
ATOM   4015  CZ  ARG B 151      18.861  -7.663 -31.851  1.00 13.32           C  
ATOM   4016  NH1 ARG B 151      17.853  -7.824 -32.693  1.00 13.56           N1+
ATOM   4017  NH2 ARG B 151      18.789  -6.673 -30.970  1.00 14.09           N  
ATOM   4018  N   LYS B 152      22.686 -10.531 -28.682  1.00  9.38           N  
ATOM   4019  CA  LYS B 152      23.780  -9.759 -28.130  1.00 10.12           C  
ATOM   4020  C   LYS B 152      24.930 -10.618 -27.605  1.00  9.69           C  
ATOM   4021  O   LYS B 152      26.092 -10.315 -27.883  1.00  9.16           O  
ATOM   4022  CB  LYS B 152      23.253  -8.818 -27.040  1.00 10.08           C  
ATOM   4023  CG  LYS B 152      24.305  -8.054 -26.290  1.00 14.06           C  
ATOM   4024  CD  LYS B 152      23.632  -7.159 -25.247  1.00 19.01           C  
ATOM   4025  CE  LYS B 152      24.668  -6.393 -24.427  1.00 23.09           C  
ATOM   4026  NZ  LYS B 152      24.088  -5.089 -23.966  1.00 29.87           N1+
ATOM   4027  N   PHE B 153      24.624 -11.674 -26.848  1.00  9.22           N  
ATOM   4028  CA  PHE B 153      25.677 -12.546 -26.315  1.00  9.11           C  
ATOM   4029  C   PHE B 153      26.487 -13.224 -27.419  1.00  9.92           C  
ATOM   4030  O   PHE B 153      27.734 -13.257 -27.415  1.00 10.01           O  
ATOM   4031  CB  PHE B 153      25.064 -13.643 -25.410  1.00  8.55           C  
ATOM   4032  CG  PHE B 153      26.091 -14.637 -24.911  1.00  9.22           C  
ATOM   4033  CD1 PHE B 153      27.212 -14.196 -24.214  1.00  9.82           C  
ATOM   4034  CD2 PHE B 153      25.967 -15.994 -25.195  1.00 10.45           C  
ATOM   4035  CE1 PHE B 153      28.187 -15.106 -23.754  1.00 11.20           C  
ATOM   4036  CE2 PHE B 153      26.920 -16.914 -24.720  1.00 10.92           C  
ATOM   4037  CZ  PHE B 153      28.028 -16.473 -24.011  1.00  9.72           C  
ATOM   4038  N   ILE B 154      25.747 -13.786 -28.372  1.00 10.97           N  
ATOM   4039  CA  ILE B 154      26.345 -14.623 -29.389  1.00 10.30           C  
ATOM   4040  C   ILE B 154      27.087 -13.774 -30.428  1.00 10.85           C  
ATOM   4041  O   ILE B 154      28.248 -14.033 -30.765  1.00 10.07           O  
ATOM   4042  CB  ILE B 154      25.277 -15.526 -30.045  1.00 10.52           C  
ATOM   4043  CG1 ILE B 154      24.694 -16.514 -29.015  1.00 12.32           C  
ATOM   4044  CG2 ILE B 154      25.907 -16.284 -31.186  1.00 11.23           C  
ATOM   4045  CD1 ILE B 154      23.465 -17.235 -29.547  1.00 11.74           C  
ATOM   4046  N   PHE B 155      26.399 -12.760 -30.933  1.00 10.22           N  
ATOM   4047  CA  PHE B 155      26.908 -11.998 -32.074  1.00 12.39           C  
ATOM   4048  C   PHE B 155      27.623 -10.711 -31.726  1.00 12.95           C  
ATOM   4049  O   PHE B 155      28.511 -10.289 -32.465  1.00 14.73           O  
ATOM   4050  CB  PHE B 155      25.792 -11.740 -33.079  1.00 10.82           C  
ATOM   4051  CG  PHE B 155      25.249 -12.999 -33.678  1.00 14.03           C  
ATOM   4052  CD1 PHE B 155      26.063 -13.813 -34.468  1.00 11.53           C  
ATOM   4053  CD2 PHE B 155      23.941 -13.391 -33.427  1.00  9.69           C  
ATOM   4054  CE1 PHE B 155      25.566 -15.007 -34.999  1.00 14.98           C  
ATOM   4055  CE2 PHE B 155      23.448 -14.583 -33.955  1.00 11.18           C  
ATOM   4056  CZ  PHE B 155      24.273 -15.395 -34.749  1.00  9.97           C  
ATOM   4057  N   GLU B 156      27.275 -10.080 -30.608  1.00 13.41           N  
ATOM   4058  CA  GLU B 156      28.077  -8.934 -30.142  1.00 14.54           C  
ATOM   4059  C   GLU B 156      29.190  -9.249 -29.129  1.00 14.84           C  
ATOM   4060  O   GLU B 156      30.315  -8.765 -29.309  1.00 14.79           O  
ATOM   4061  CB  GLU B 156      27.171  -7.839 -29.573  1.00 15.61           C  
ATOM   4062  CG  GLU B 156      26.072  -7.440 -30.561  1.00 18.77           C  
ATOM   4063  CD  GLU B 156      25.299  -6.213 -30.115  1.00 25.43           C  
ATOM   4064  OE1 GLU B 156      25.406  -5.808 -28.941  1.00 30.83           O  
ATOM   4065  OE2 GLU B 156      24.582  -5.627 -30.948  1.00 31.71           O1-
ATOM   4066  N   TYR B 157      28.885 -10.014 -28.072  1.00 13.28           N  
ATOM   4067  CA  TYR B 157      29.873 -10.346 -27.035  1.00 13.17           C  
ATOM   4068  C   TYR B 157      30.885 -11.408 -27.501  1.00 13.88           C  
ATOM   4069  O   TYR B 157      32.093 -11.162 -27.454  1.00 13.87           O  
ATOM   4070  CB  TYR B 157      29.217 -10.758 -25.692  1.00 13.75           C  
ATOM   4071  CG  TYR B 157      30.224 -11.009 -24.588  1.00 13.91           C  
ATOM   4072  CD1 TYR B 157      30.821  -9.952 -23.911  1.00 12.91           C  
ATOM   4073  CD2 TYR B 157      30.574 -12.311 -24.213  1.00 11.26           C  
ATOM   4074  CE1 TYR B 157      31.751 -10.178 -22.922  1.00 10.97           C  
ATOM   4075  CE2 TYR B 157      31.520 -12.545 -23.227  1.00 11.64           C  
ATOM   4076  CZ  TYR B 157      32.098 -11.469 -22.594  1.00 14.11           C  
ATOM   4077  OH  TYR B 157      33.015 -11.692 -21.610  1.00 15.29           O  
ATOM   4078  N   LEU B 158      30.419 -12.565 -27.966  1.00 12.46           N  
ATOM   4079  CA  LEU B 158      31.345 -13.570 -28.501  1.00 12.93           C  
ATOM   4080  C   LEU B 158      31.855 -13.262 -29.906  1.00 13.47           C  
ATOM   4081  O   LEU B 158      32.930 -13.735 -30.281  1.00 14.65           O  
ATOM   4082  CB  LEU B 158      30.735 -14.980 -28.470  1.00 11.28           C  
ATOM   4083  CG  LEU B 158      30.347 -15.510 -27.085  1.00  9.65           C  
ATOM   4084  CD1 LEU B 158      29.618 -16.857 -27.225  1.00  9.49           C  
ATOM   4085  CD2 LEU B 158      31.575 -15.727 -26.203  1.00  6.65           C  
ATOM   4086  N   LYS B 159      31.107 -12.472 -30.679  1.00 14.46           N  
ATOM   4087  CA  LYS B 159      31.429 -12.226 -32.086  1.00 16.79           C  
ATOM   4088  C   LYS B 159      31.481 -13.527 -32.890  1.00 16.22           C  
ATOM   4089  O   LYS B 159      32.333 -13.713 -33.782  1.00 16.44           O  
ATOM   4090  CB  LYS B 159      32.720 -11.406 -32.233  1.00 16.46           C  
ATOM   4091  CG  LYS B 159      32.715 -10.166 -31.330  1.00 19.58           C  
ATOM   4092  CD  LYS B 159      33.640  -9.016 -31.751  1.00 22.69           C  
ATOM   4093  CE  LYS B 159      34.996  -9.450 -32.325  1.00 28.86           C  
ATOM   4094  NZ  LYS B 159      36.017  -9.942 -31.337  1.00 33.78           N1+
ATOM   4095  N   SER B 160      30.546 -14.425 -32.563  1.00 15.49           N  
ATOM   4096  CA  SER B 160      30.361 -15.662 -33.306  1.00 14.56           C  
ATOM   4097  C   SER B 160      29.854 -15.375 -34.714  1.00 14.93           C  
ATOM   4098  O   SER B 160      29.172 -14.371 -34.923  1.00 12.70           O  
ATOM   4099  CB  SER B 160      29.360 -16.570 -32.579  1.00 14.86           C  
ATOM   4100  OG  SER B 160      29.270 -17.834 -33.213  1.00 15.46           O  
ATOM   4101  N   ASP B 161      30.184 -16.241 -35.680  1.00 14.36           N  
ATOM   4102  CA  ASP B 161      29.585 -16.112 -37.016  1.00 14.84           C  
ATOM   4103  C   ASP B 161      28.154 -16.620 -37.110  1.00 14.02           C  
ATOM   4104  O   ASP B 161      27.368 -16.123 -37.912  1.00 13.74           O  
ATOM   4105  CB  ASP B 161      30.432 -16.766 -38.132  1.00 15.94           C  
ATOM   4106  CG  ASP B 161      31.766 -16.082 -38.336  1.00 18.47           C  
ATOM   4107  OD1 ASP B 161      31.822 -14.852 -38.566  1.00 19.42           O  
ATOM   4108  OD2 ASP B 161      32.790 -16.787 -38.233  1.00 22.70           O1-
ATOM   4109  N   SER B 162      27.796 -17.609 -36.298  1.00 12.28           N  
ATOM   4110  CA  SER B 162      26.479 -18.215 -36.407  1.00 12.33           C  
ATOM   4111  C   SER B 162      26.076 -18.931 -35.127  1.00 11.41           C  
ATOM   4112  O   SER B 162      26.864 -19.057 -34.180  1.00 10.98           O  
ATOM   4113  CB  SER B 162      26.435 -19.212 -37.579  1.00 13.13           C  
ATOM   4114  OG  SER B 162      27.482 -20.167 -37.439  1.00 16.32           O  
ATOM   4115  N   CYS B 163      24.842 -19.416 -35.107  1.00 12.30           N  
ATOM   4116  CA  CYS B 163      24.388 -20.200 -33.958  1.00 12.11           C  
ATOM   4117  C   CYS B 163      23.385 -21.243 -34.409  1.00 11.14           C  
ATOM   4118  O   CYS B 163      22.977 -21.247 -35.575  1.00 11.80           O  
ATOM   4119  CB  CYS B 163      23.772 -19.292 -32.880  1.00 11.73           C  
ATOM   4120  SG  CYS B 163      22.291 -18.419 -33.306  1.00 14.64           S  
ATOM   4121  N   THR B 164      22.994 -22.121 -33.494  1.00 10.92           N  
ATOM   4122  CA  THR B 164      21.904 -23.055 -33.734  1.00 10.47           C  
ATOM   4123  C   THR B 164      20.663 -22.575 -32.989  1.00 10.39           C  
ATOM   4124  O   THR B 164      20.765 -21.933 -31.953  1.00 10.67           O  
ATOM   4125  CB  THR B 164      22.279 -24.482 -33.336  1.00 11.04           C  
ATOM   4126  CG2 THR B 164      23.441 -24.995 -34.184  1.00 12.22           C  
ATOM   4127  OG1 THR B 164      22.698 -24.468 -31.970  1.00 12.23           O  
ATOM   4128  N   VAL B 165      19.492 -22.805 -33.570  1.00 10.66           N  
ATOM   4129  CA  VAL B 165      18.229 -22.270 -33.070  1.00 11.13           C  
ATOM   4130  C   VAL B 165      17.180 -23.359 -33.197  1.00 12.07           C  
ATOM   4131  O   VAL B 165      17.206 -24.112 -34.164  1.00 12.44           O  
ATOM   4132  CB  VAL B 165      17.737 -21.050 -33.898  1.00 12.52           C  
ATOM   4133  CG1 VAL B 165      16.370 -20.558 -33.395  1.00 11.41           C  
ATOM   4134  CG2 VAL B 165      18.748 -19.899 -33.867  1.00 10.11           C  
ATOM   4135  N   ASN B 166      16.265 -23.451 -32.235  1.00 11.68           N  
ATOM   4136  CA  ASN B 166      15.128 -24.354 -32.364  1.00 12.41           C  
ATOM   4137  C   ASN B 166      13.903 -23.478 -32.591  1.00 12.95           C  
ATOM   4138  O   ASN B 166      13.544 -22.699 -31.702  1.00 12.42           O  
ATOM   4139  CB  ASN B 166      14.999 -25.224 -31.102  1.00 12.44           C  
ATOM   4140  CG  ASN B 166      13.793 -26.180 -31.136  1.00 15.86           C  
ATOM   4141  ND2 ASN B 166      13.791 -27.157 -30.227  1.00 14.41           N  
ATOM   4142  OD1 ASN B 166      12.867 -26.026 -31.940  1.00 17.39           O  
ATOM   4143  N   ILE B 167      13.256 -23.589 -33.755  1.00 12.77           N  
ATOM   4144  CA  ILE B 167      12.107 -22.702 -34.079  1.00 13.15           C  
ATOM   4145  C   ILE B 167      10.737 -23.325 -33.783  1.00 12.95           C  
ATOM   4146  O   ILE B 167       9.714 -22.804 -34.249  1.00 13.09           O  
ATOM   4147  CB  ILE B 167      12.107 -22.163 -35.544  1.00 13.58           C  
ATOM   4148  CG1 ILE B 167      12.075 -23.320 -36.561  1.00 14.70           C  
ATOM   4149  CG2 ILE B 167      13.323 -21.241 -35.797  1.00 14.29           C  
ATOM   4150  CD1 ILE B 167      11.833 -22.911 -38.047  1.00 13.23           C  
ATOM   4151  N   TYR B 168      10.693 -24.422 -33.024  1.00 12.75           N  
ATOM   4152  CA  TYR B 168       9.400 -24.991 -32.652  1.00 13.35           C  
ATOM   4153  C   TYR B 168       8.460 -23.978 -31.991  1.00 13.88           C  
ATOM   4154  O   TYR B 168       7.251 -24.038 -32.216  1.00 15.22           O  
ATOM   4155  CB  TYR B 168       9.554 -26.279 -31.841  1.00 12.64           C  
ATOM   4156  CG  TYR B 168       8.230 -26.914 -31.481  1.00 14.72           C  
ATOM   4157  CD1 TYR B 168       7.496 -27.632 -32.434  1.00 14.97           C  
ATOM   4158  CD2 TYR B 168       7.684 -26.739 -30.214  1.00 10.95           C  
ATOM   4159  CE1 TYR B 168       6.267 -28.196 -32.111  1.00 16.77           C  
ATOM   4160  CE2 TYR B 168       6.459 -27.301 -29.873  1.00 14.90           C  
ATOM   4161  CZ  TYR B 168       5.752 -28.018 -30.836  1.00 13.54           C  
ATOM   4162  OH  TYR B 168       4.535 -28.580 -30.510  1.00 13.07           O  
ATOM   4163  N   MET B 169       8.982 -23.036 -31.200  1.00 13.73           N  
ATOM   4164  CA  MET B 169       8.128 -21.998 -30.592  1.00 15.32           C  
ATOM   4165  C   MET B 169       7.489 -21.071 -31.624  1.00 16.58           C  
ATOM   4166  O   MET B 169       6.398 -20.539 -31.399  1.00 17.20           O  
ATOM   4167  CB  MET B 169       8.892 -21.129 -29.588  1.00 14.45           C  
ATOM   4168  CG  MET B 169       9.197 -21.832 -28.275  1.00 15.84           C  
ATOM   4169  SD  MET B 169      10.050 -20.786 -27.080  1.00 15.95           S  
ATOM   4170  CE  MET B 169       8.869 -19.477 -26.800  1.00 14.19           C  
ATOM   4171  N   GLY B 170       8.207 -20.846 -32.721  1.00 18.07           N  
ATOM   4172  CA  GLY B 170       7.697 -20.120 -33.877  1.00 18.91           C  
ATOM   4173  C   GLY B 170       8.870 -19.574 -34.668  1.00 19.92           C  
ATOM   4174  O   GLY B 170      10.008 -19.535 -34.180  1.00 21.68           O  
ATOM   4175  N   THR B 171       8.607 -19.196 -35.912  1.00 20.10           N  
ATOM   4176  CA  THR B 171       9.660 -18.800 -36.846  1.00 19.82           C  
ATOM   4177  C   THR B 171       9.987 -17.301 -36.697  1.00 19.03           C  
ATOM   4178  O   THR B 171      11.084 -16.850 -37.024  1.00 19.40           O  
ATOM   4179  CB  THR B 171       9.335 -19.278 -38.304  1.00 21.28           C  
ATOM   4180  CG2 THR B 171       8.443 -20.524 -38.317  1.00 20.79           C  
ATOM   4181  OG1 THR B 171       8.596 -18.277 -39.000  1.00 26.39           O  
ATOM   4182  N   ASN B 172       9.081 -16.532 -36.106  1.00 17.02           N  
ATOM   4183  CA  ASN B 172       9.289 -15.090 -35.986  1.00 17.46           C  
ATOM   4184  C   ASN B 172      10.412 -14.721 -35.006  1.00 16.23           C  
ATOM   4185  O   ASN B 172      10.985 -13.635 -35.089  1.00 14.85           O  
ATOM   4186  CB  ASN B 172       7.959 -14.394 -35.662  1.00 18.59           C  
ATOM   4187  CG  ASN B 172       7.104 -14.133 -36.918  1.00 23.00           C  
ATOM   4188  ND2 ASN B 172       5.968 -13.476 -36.727  1.00 26.75           N  
ATOM   4189  OD1 ASN B 172       7.465 -14.511 -38.043  1.00 27.64           O  
ATOM   4190  N   MET B 173      10.764 -15.650 -34.117  1.00 14.13           N  
ATOM   4191  CA  MET B 173      11.957 -15.449 -33.292  1.00 15.30           C  
ATOM   4192  C   MET B 173      13.209 -15.126 -34.100  1.00 13.43           C  
ATOM   4193  O   MET B 173      14.084 -14.401 -33.616  1.00 12.14           O  
ATOM   4194  CB  MET B 173      12.224 -16.647 -32.376  1.00 14.51           C  
ATOM   4195  CG  MET B 173      12.725 -17.897 -33.082  1.00 14.88           C  
ATOM   4196  SD  MET B 173      13.330 -19.167 -31.941  1.00 19.06           S  
ATOM   4197  CE  MET B 173      11.802 -19.734 -31.165  1.00 17.04           C  
ATOM   4198  N   LEU B 174      13.301 -15.670 -35.313  1.00 13.04           N  
ATOM   4199  CA  LEU B 174      14.463 -15.394 -36.158  1.00 13.42           C  
ATOM   4200  C   LEU B 174      14.647 -13.936 -36.524  1.00 13.66           C  
ATOM   4201  O   LEU B 174      15.758 -13.535 -36.862  1.00 14.20           O  
ATOM   4202  CB  LEU B 174      14.455 -16.240 -37.424  1.00 12.82           C  
ATOM   4203  CG  LEU B 174      14.527 -17.747 -37.168  1.00 15.46           C  
ATOM   4204  CD1 LEU B 174      14.138 -18.523 -38.430  1.00 15.22           C  
ATOM   4205  CD2 LEU B 174      15.903 -18.163 -36.668  1.00 17.21           C  
ATOM   4206  N   LYS B 175      13.581 -13.143 -36.485  1.00 13.75           N  
ATOM   4207  CA  LYS B 175      13.733 -11.723 -36.790  1.00 15.35           C  
ATOM   4208  C   LYS B 175      14.546 -11.014 -35.711  1.00 14.85           C  
ATOM   4209  O   LYS B 175      15.136  -9.970 -35.973  1.00 16.41           O  
ATOM   4210  CB  LYS B 175      12.369 -11.036 -36.937  1.00 15.04           C  
ATOM   4211  CG  LYS B 175      11.394 -11.697 -37.921  1.00 16.76           C  
ATOM   4212  CD  LYS B 175      10.128 -10.788 -37.975  1.00 19.70           C  
ATOM   4213  CE  LYS B 175       9.030 -11.317 -38.878  1.00 22.12           C  
ATOM   4214  NZ  LYS B 175       7.804 -10.489 -38.631  1.00 29.19           N1+
ATOM   4215  N   ASP B 176      14.585 -11.569 -34.502  1.00 14.20           N  
ATOM   4216  CA  ASP B 176      15.347 -10.978 -33.398  1.00 14.64           C  
ATOM   4217  C   ASP B 176      16.629 -11.743 -33.076  1.00 13.74           C  
ATOM   4218  O   ASP B 176      17.266 -11.480 -32.061  1.00 14.68           O  
ATOM   4219  CB  ASP B 176      14.490 -10.880 -32.143  1.00 15.73           C  
ATOM   4220  CG  ASP B 176      13.330  -9.882 -32.288  1.00 21.07           C  
ATOM   4221  OD1 ASP B 176      13.514  -8.796 -32.887  1.00 26.20           O  
ATOM   4222  OD2 ASP B 176      12.224 -10.173 -31.786  1.00 22.54           O1-
ATOM   4223  N   ILE B 177      16.983 -12.714 -33.909  1.00 13.47           N  
ATOM   4224  CA  ILE B 177      18.244 -13.449 -33.769  1.00 13.54           C  
ATOM   4225  C   ILE B 177      19.156 -13.136 -34.960  1.00 13.27           C  
ATOM   4226  O   ILE B 177      20.322 -12.784 -34.797  1.00 14.00           O  
ATOM   4227  CB  ILE B 177      17.985 -14.981 -33.709  1.00 13.10           C  
ATOM   4228  CG1 ILE B 177      17.257 -15.371 -32.426  1.00 13.77           C  
ATOM   4229  CG2 ILE B 177      19.283 -15.754 -33.707  1.00 15.93           C  
ATOM   4230  CD1 ILE B 177      16.718 -16.818 -32.437  1.00 13.82           C  
ATOM   4231  N   CYS B 178      18.604 -13.251 -36.162  1.00 13.16           N  
ATOM   4232  CA  CYS B 178      19.379 -13.077 -37.396  1.00 13.77           C  
ATOM   4233  C   CYS B 178      19.365 -11.650 -37.917  1.00 13.58           C  
ATOM   4234  O   CYS B 178      19.961 -11.376 -38.953  1.00 14.63           O  
ATOM   4235  CB  CYS B 178      18.797 -13.967 -38.495  1.00 13.60           C  
ATOM   4236  SG  CYS B 178      19.030 -15.729 -38.140  1.00 18.43           S  
ATOM   4237  N   TYR B 179      18.680 -10.744 -37.235  1.00 13.91           N  
ATOM   4238  CA  TYR B 179      18.583  -9.380 -37.752  1.00 15.17           C  
ATOM   4239  C   TYR B 179      18.550  -8.398 -36.603  1.00 16.09           C  
ATOM   4240  O   TYR B 179      17.871  -8.614 -35.604  1.00 15.74           O  
ATOM   4241  CB  TYR B 179      17.377  -9.243 -38.703  1.00 15.54           C  
ATOM   4242  CG  TYR B 179      17.032  -7.842 -39.188  1.00 16.58           C  
ATOM   4243  CD1 TYR B 179      17.989  -7.017 -39.789  1.00 16.54           C  
ATOM   4244  CD2 TYR B 179      15.725  -7.376 -39.099  1.00 15.44           C  
ATOM   4245  CE1 TYR B 179      17.638  -5.736 -40.249  1.00 17.38           C  
ATOM   4246  CE2 TYR B 179      15.371  -6.113 -39.548  1.00 19.12           C  
ATOM   4247  CZ  TYR B 179      16.325  -5.300 -40.125  1.00 17.60           C  
ATOM   4248  OH  TYR B 179      15.915  -4.045 -40.551  1.00 21.15           O  
ATOM   4249  N   ASP B 180      19.326  -7.326 -36.727  1.00 16.14           N  
ATOM   4250  CA  ASP B 180      19.292  -6.256 -35.752  1.00 17.84           C  
ATOM   4251  C   ASP B 180      18.903  -4.987 -36.510  1.00 19.86           C  
ATOM   4252  O   ASP B 180      19.741  -4.389 -37.178  1.00 18.66           O  
ATOM   4253  CB  ASP B 180      20.653  -6.085 -35.070  1.00 17.09           C  
ATOM   4254  CG  ASP B 180      20.613  -5.043 -33.960  1.00 18.62           C  
ATOM   4255  OD1 ASP B 180      19.758  -4.132 -34.003  1.00 22.42           O  
ATOM   4256  OD2 ASP B 180      21.431  -5.142 -33.027  1.00 23.77           O1-
ATOM   4257  N   GLU B 181      17.624  -4.622 -36.437  1.00 21.71           N  
ATOM   4258  CA  GLU B 181      17.078  -3.486 -37.169  1.00 25.04           C  
ATOM   4259  C   GLU B 181      17.778  -2.168 -36.818  1.00 25.29           C  
ATOM   4260  O   GLU B 181      18.205  -1.445 -37.723  1.00 26.37           O  
ATOM   4261  CB  GLU B 181      15.558  -3.412 -36.929  1.00 24.87           C  
ATOM   4262  CG  GLU B 181      14.902  -2.113 -37.375  1.00 27.31           C  
ATOM   4263  CD  GLU B 181      13.453  -2.005 -36.918  1.00 29.38           C  
ATOM   4264  OE1 GLU B 181      13.221  -1.736 -35.713  1.00 36.85           O  
ATOM   4265  OE2 GLU B 181      12.541  -2.168 -37.758  1.00 31.61           O1-
ATOM   4266  N   GLU B 182      17.920  -1.887 -35.524  1.00 26.48           N  
ATOM   4267  CA  GLU B 182      18.621  -0.711 -34.984  1.00 28.32           C  
ATOM   4268  C   GLU B 182      19.977  -0.470 -35.651  1.00 27.46           C  
ATOM   4269  O   GLU B 182      20.337   0.665 -35.992  1.00 26.85           O  
ATOM   4270  CB  GLU B 182      18.919  -0.894 -33.486  1.00 28.72           C  
ATOM   4271  CG  GLU B 182      17.930  -0.360 -32.449  1.00 32.53           C  
ATOM   4272  CD  GLU B 182      18.415  -0.604 -31.004  1.00 33.50           C  
ATOM   4273  OE1 GLU B 182      19.492  -0.079 -30.621  1.00 38.81           O  
ATOM   4274  OE2 GLU B 182      17.722  -1.330 -30.247  1.00 40.33           O1-
ATOM   4275  N   LYS B 183      20.742  -1.546 -35.792  1.00 25.82           N  
ATOM   4276  CA  LYS B 183      22.123  -1.440 -36.240  1.00 26.13           C  
ATOM   4277  C   LYS B 183      22.290  -1.841 -37.708  1.00 23.72           C  
ATOM   4278  O   LYS B 183      23.409  -1.821 -38.217  1.00 24.21           O  
ATOM   4279  CB  LYS B 183      23.071  -2.261 -35.347  1.00 25.75           C  
ATOM   4280  CG  LYS B 183      22.952  -1.987 -33.851  1.00 27.89           C  
ATOM   4281  CD  LYS B 183      23.827  -2.919 -33.027  1.00 28.95           C  
ATOM   4282  CE  LYS B 183      23.542  -2.779 -31.518  1.00 33.32           C  
ATOM   4283  NZ  LYS B 183      22.229  -3.386 -31.078  1.00 35.47           N1+
ATOM   4284  N   ASN B 184      21.203  -2.213 -38.383  1.00 21.65           N  
ATOM   4285  CA  ASN B 184      21.281  -2.821 -39.719  1.00 20.64           C  
ATOM   4286  C   ASN B 184      22.330  -3.943 -39.789  1.00 19.96           C  
ATOM   4287  O   ASN B 184      23.159  -3.983 -40.700  1.00 19.02           O  
ATOM   4288  CB  ASN B 184      21.471  -1.783 -40.856  1.00 21.76           C  
ATOM   4289  CG  ASN B 184      21.143  -2.349 -42.231  1.00 21.23           C  
ATOM   4290  ND2 ASN B 184      20.001  -3.006 -42.355  1.00 21.95           N  
ATOM   4291  OD1 ASN B 184      21.927  -2.211 -43.172  1.00 25.70           O  
ATOM   4292  N   LYS B 185      22.273  -4.876 -38.837  1.00 18.43           N  
ATOM   4293  CA  LYS B 185      23.157  -6.045 -38.881  1.00 18.39           C  
ATOM   4294  C   LYS B 185      22.397  -7.345 -39.118  1.00 17.45           C  
ATOM   4295  O   LYS B 185      21.263  -7.482 -38.647  1.00 15.16           O  
ATOM   4296  CB  LYS B 185      24.007  -6.101 -37.613  1.00 20.11           C  
ATOM   4297  CG  LYS B 185      25.155  -5.084 -37.699  1.00 24.52           C  
ATOM   4298  CD  LYS B 185      25.681  -4.654 -36.342  1.00 29.02           C  
ATOM   4299  CE  LYS B 185      26.796  -3.595 -36.453  1.00 29.80           C  
ATOM   4300  NZ  LYS B 185      27.334  -3.090 -35.129  1.00 33.24           N1+
ATOM   4301  N   TYR B 186      23.025  -8.258 -39.866  1.00 16.83           N  
ATOM   4302  CA  TYR B 186      22.442  -9.524 -40.300  1.00 17.23           C  
ATOM   4303  C   TYR B 186      23.365 -10.634 -39.816  1.00 16.43           C  
ATOM   4304  O   TYR B 186      24.581 -10.488 -39.922  1.00 15.93           O  
ATOM   4305  CB  TYR B 186      22.368  -9.551 -41.836  1.00 19.17           C  
ATOM   4306  CG  TYR B 186      21.527  -8.412 -42.378  1.00 20.49           C  
ATOM   4307  CD1 TYR B 186      20.167  -8.586 -42.615  1.00 21.83           C  
ATOM   4308  CD2 TYR B 186      22.078  -7.138 -42.565  1.00 19.59           C  
ATOM   4309  CE1 TYR B 186      19.372  -7.526 -43.070  1.00 22.16           C  
ATOM   4310  CE2 TYR B 186      21.292  -6.076 -43.012  1.00 21.86           C  
ATOM   4311  CZ  TYR B 186      19.951  -6.286 -43.277  1.00 21.83           C  
ATOM   4312  OH  TYR B 186      19.178  -5.234 -43.711  1.00 25.12           O  
ATOM   4313  N   TYR B 187      22.788 -11.735 -39.331  1.00 15.48           N  
ATOM   4314  CA  TYR B 187      23.553 -12.868 -38.812  1.00 15.06           C  
ATOM   4315  C   TYR B 187      22.982 -14.199 -39.302  1.00 14.95           C  
ATOM   4316  O   TYR B 187      21.823 -14.267 -39.740  1.00 16.17           O  
ATOM   4317  CB  TYR B 187      23.581 -12.857 -37.279  1.00 14.49           C  
ATOM   4318  CG  TYR B 187      23.934 -11.541 -36.623  1.00 13.95           C  
ATOM   4319  CD1 TYR B 187      25.225 -11.051 -36.673  1.00 14.21           C  
ATOM   4320  CD2 TYR B 187      22.969 -10.796 -35.950  1.00 13.87           C  
ATOM   4321  CE1 TYR B 187      25.570  -9.850 -36.059  1.00 15.13           C  
ATOM   4322  CE2 TYR B 187      23.307  -9.582 -35.324  1.00 14.41           C  
ATOM   4323  CZ  TYR B 187      24.604  -9.128 -35.407  1.00 14.37           C  
ATOM   4324  OH  TYR B 187      24.977  -7.952 -34.829  1.00 14.27           O  
ATOM   4325  N   SER B 188      23.806 -15.243 -39.257  1.00 15.04           N  
ATOM   4326  CA  SER B 188      23.441 -16.540 -39.802  1.00 13.75           C  
ATOM   4327  C   SER B 188      23.045 -17.494 -38.672  1.00 13.97           C  
ATOM   4328  O   SER B 188      23.535 -17.356 -37.546  1.00 13.63           O  
ATOM   4329  CB  SER B 188      24.592 -17.147 -40.622  1.00 14.01           C  
ATOM   4330  OG  SER B 188      24.904 -16.336 -41.751  1.00 14.95           O  
ATOM   4331  N   ALA B 189      22.165 -18.442 -38.981  1.00 12.45           N  
ATOM   4332  CA  ALA B 189      21.759 -19.458 -37.996  1.00 12.94           C  
ATOM   4333  C   ALA B 189      21.472 -20.765 -38.701  1.00 12.93           C  
ATOM   4334  O   ALA B 189      21.063 -20.752 -39.859  1.00 12.51           O  
ATOM   4335  CB  ALA B 189      20.509 -19.026 -37.232  1.00 11.47           C  
ATOM   4336  N   PHE B 190      21.671 -21.872 -37.992  1.00 12.62           N  
ATOM   4337  CA  PHE B 190      21.195 -23.172 -38.450  1.00 12.62           C  
ATOM   4338  C   PHE B 190      20.013 -23.560 -37.559  1.00 12.79           C  
ATOM   4339  O   PHE B 190      20.130 -23.546 -36.333  1.00 14.06           O  
ATOM   4340  CB  PHE B 190      22.292 -24.235 -38.302  1.00 12.63           C  
ATOM   4341  CG  PHE B 190      23.506 -24.002 -39.167  1.00 12.29           C  
ATOM   4342  CD1 PHE B 190      24.570 -23.249 -38.697  1.00 11.35           C  
ATOM   4343  CD2 PHE B 190      23.576 -24.551 -40.449  1.00 11.98           C  
ATOM   4344  CE1 PHE B 190      25.686 -23.026 -39.491  1.00 15.00           C  
ATOM   4345  CE2 PHE B 190      24.695 -24.336 -41.243  1.00 14.37           C  
ATOM   4346  CZ  PHE B 190      25.760 -23.586 -40.755  1.00 15.83           C  
ATOM   4347  N   VAL B 191      18.883 -23.919 -38.159  1.00 12.81           N  
ATOM   4348  CA  VAL B 191      17.700 -24.340 -37.402  1.00 12.57           C  
ATOM   4349  C   VAL B 191      17.588 -25.859 -37.379  1.00 13.27           C  
ATOM   4350  O   VAL B 191      18.006 -26.547 -38.316  1.00 13.64           O  
ATOM   4351  CB  VAL B 191      16.354 -23.662 -37.858  1.00 13.79           C  
ATOM   4352  CG1 VAL B 191      16.539 -22.160 -38.158  1.00 12.64           C  
ATOM   4353  CG2 VAL B 191      15.763 -24.322 -39.064  1.00 13.44           C  
ATOM   4354  N   LEU B 192      17.060 -26.389 -36.274  1.00 13.67           N  
ATOM   4355  CA  LEU B 192      16.922 -27.841 -36.115  1.00 13.31           C  
ATOM   4356  C   LEU B 192      15.850 -28.358 -37.053  1.00 13.64           C  
ATOM   4357  O   LEU B 192      14.754 -27.815 -37.063  1.00 13.85           O  
ATOM   4358  CB  LEU B 192      16.537 -28.195 -34.685  1.00 12.98           C  
ATOM   4359  CG  LEU B 192      17.448 -27.713 -33.558  1.00 14.12           C  
ATOM   4360  CD1 LEU B 192      16.932 -28.422 -32.304  1.00 12.04           C  
ATOM   4361  CD2 LEU B 192      18.909 -28.070 -33.836  1.00 14.20           C  
ATOM   4362  N   VAL B 193      16.186 -29.372 -37.851  1.00 13.34           N  
ATOM   4363  CA  VAL B 193      15.273 -29.927 -38.860  1.00 13.18           C  
ATOM   4364  C   VAL B 193      15.120 -31.400 -38.504  1.00 13.84           C  
ATOM   4365  O   VAL B 193      14.019 -31.849 -38.172  1.00 14.35           O  
ATOM   4366  CB  VAL B 193      15.786 -29.718 -40.326  1.00 12.15           C  
ATOM   4367  CG1 VAL B 193      14.974 -30.545 -41.342  1.00 12.64           C  
ATOM   4368  CG2 VAL B 193      15.648 -28.275 -40.696  1.00 12.36           C  
ATOM   4369  N   LYS B 194      16.226 -32.137 -38.553  1.00 13.53           N  
ATOM   4370  CA  LYS B 194      16.236 -33.537 -38.092  1.00 14.50           C  
ATOM   4371  C   LYS B 194      17.414 -33.760 -37.158  1.00 14.22           C  
ATOM   4372  O   LYS B 194      18.566 -33.590 -37.562  1.00 14.87           O  
ATOM   4373  CB  LYS B 194      16.232 -34.534 -39.265  1.00 13.44           C  
ATOM   4374  CG  LYS B 194      16.262 -36.007 -38.857  1.00 17.23           C  
ATOM   4375  CD  LYS B 194      14.905 -36.557 -38.376  1.00 17.57           C  
ATOM   4376  CE  LYS B 194      15.000 -38.044 -38.062  1.00 18.38           C  
ATOM   4377  NZ  LYS B 194      16.195 -38.425 -37.203  1.00 20.51           N1+
ATOM   4378  N   THR B 195      17.114 -34.122 -35.911  1.00 13.01           N  
ATOM   4379  CA  THR B 195      18.144 -34.273 -34.882  1.00 12.02           C  
ATOM   4380  C   THR B 195      18.638 -35.715 -34.768  1.00 11.62           C  
ATOM   4381  O   THR B 195      17.987 -36.658 -35.266  1.00 10.90           O  
ATOM   4382  CB  THR B 195      17.693 -33.693 -33.522  1.00 12.98           C  
ATOM   4383  CG2 THR B 195      17.428 -32.170 -33.660  1.00 10.72           C  
ATOM   4384  OG1 THR B 195      16.482 -34.328 -33.105  1.00 13.01           O  
ATOM   4385  N   THR B 196      19.774 -35.889 -34.093  1.00 11.23           N  
ATOM   4386  CA  THR B 196      20.413 -37.203 -34.005  1.00 11.80           C  
ATOM   4387  C   THR B 196      19.904 -38.082 -32.883  1.00 13.98           C  
ATOM   4388  O   THR B 196      20.236 -39.263 -32.824  1.00 14.43           O  
ATOM   4389  CB  THR B 196      21.929 -37.130 -33.792  1.00 12.10           C  
ATOM   4390  CG2 THR B 196      22.613 -36.501 -35.005  1.00 10.44           C  
ATOM   4391  OG1 THR B 196      22.220 -36.337 -32.632  1.00 10.94           O  
ATOM   4392  N   ASN B 197      19.147 -37.540 -31.946  1.00 15.50           N  
ATOM   4393  CA  ASN B 197      18.819 -38.421 -30.839  1.00 17.64           C  
ATOM   4394  C   ASN B 197      17.893 -39.567 -31.240  1.00 17.69           C  
ATOM   4395  O   ASN B 197      17.115 -39.433 -32.179  1.00 16.67           O  
ATOM   4396  CB  ASN B 197      18.232 -37.648 -29.687  1.00 19.27           C  
ATOM   4397  CG  ASN B 197      17.178 -36.715 -30.127  1.00 19.82           C  
ATOM   4398  ND2 ASN B 197      17.593 -35.502 -30.525  1.00 22.40           N  
ATOM   4399  OD1 ASN B 197      15.991 -37.049 -30.067  1.00 23.94           O  
ATOM   4400  N   PRO B 198      18.002 -40.703 -30.536  1.00 19.46           N  
ATOM   4401  CA  PRO B 198      17.330 -41.956 -30.886  1.00 19.72           C  
ATOM   4402  C   PRO B 198      15.821 -41.855 -31.121  1.00 20.08           C  
ATOM   4403  O   PRO B 198      15.284 -42.560 -31.988  1.00 19.83           O  
ATOM   4404  CB  PRO B 198      17.629 -42.845 -29.679  1.00 21.08           C  
ATOM   4405  CG  PRO B 198      18.918 -42.350 -29.177  1.00 21.38           C  
ATOM   4406  CD  PRO B 198      18.881 -40.865 -29.361  1.00 19.18           C  
ATOM   4407  N   ASP B 199      15.148 -40.997 -30.356  1.00 19.62           N  
ATOM   4408  CA  ASP B 199      13.705 -40.836 -30.459  1.00 19.27           C  
ATOM   4409  C   ASP B 199      13.272 -39.588 -31.219  1.00 18.63           C  
ATOM   4410  O   ASP B 199      12.171 -39.074 -30.996  1.00 18.60           O  
ATOM   4411  CB  ASP B 199      13.053 -40.870 -29.071  1.00 20.01           C  
ATOM   4412  CG  ASP B 199      13.477 -39.710 -28.172  1.00 20.79           C  
ATOM   4413  OD1 ASP B 199      14.593 -39.171 -28.319  1.00 21.09           O  
ATOM   4414  OD2 ASP B 199      12.682 -39.335 -27.290  1.00 22.86           O1-
ATOM   4415  N   SER B 200      14.125 -39.119 -32.127  1.00 17.77           N  
ATOM   4416  CA  SER B 200      13.861 -37.896 -32.866  1.00 17.37           C  
ATOM   4417  C   SER B 200      12.643 -38.002 -33.797  1.00 17.72           C  
ATOM   4418  O   SER B 200      12.030 -36.982 -34.094  1.00 17.73           O  
ATOM   4419  CB  SER B 200      15.095 -37.461 -33.655  1.00 17.86           C  
ATOM   4420  OG  SER B 200      15.440 -38.415 -34.659  1.00 18.61           O  
ATOM   4421  N   ALA B 201      12.257 -39.211 -34.200  1.00 17.28           N  
ATOM   4422  CA  ALA B 201      11.089 -39.400 -35.071  1.00 17.44           C  
ATOM   4423  C   ALA B 201       9.758 -38.997 -34.421  1.00 17.88           C  
ATOM   4424  O   ALA B 201       8.784 -38.667 -35.116  1.00 16.75           O  
ATOM   4425  CB  ALA B 201      11.012 -40.869 -35.526  1.00 18.18           C  
ATOM   4426  N   ILE B 202       9.692 -39.057 -33.090  1.00 16.66           N  
ATOM   4427  CA  ILE B 202       8.431 -38.815 -32.372  1.00 18.44           C  
ATOM   4428  C   ILE B 202       7.700 -37.539 -32.814  1.00 18.07           C  
ATOM   4429  O   ILE B 202       6.516 -37.573 -33.147  1.00 18.19           O  
ATOM   4430  CB  ILE B 202       8.650 -38.786 -30.835  1.00 18.39           C  
ATOM   4431  CG1 ILE B 202       9.359 -40.055 -30.350  1.00 21.83           C  
ATOM   4432  CG2 ILE B 202       7.350 -38.473 -30.080  1.00 20.39           C  
ATOM   4433  CD1 ILE B 202       8.690 -41.375 -30.690  1.00 28.56           C  
ATOM   4434  N   PHE B 203       8.405 -36.413 -32.842  1.00 16.99           N  
ATOM   4435  CA  PHE B 203       7.779 -35.175 -33.263  1.00 16.30           C  
ATOM   4436  C   PHE B 203       8.204 -34.759 -34.668  1.00 16.88           C  
ATOM   4437  O   PHE B 203       7.417 -34.178 -35.413  1.00 17.99           O  
ATOM   4438  CB  PHE B 203       8.037 -34.048 -32.253  1.00 16.84           C  
ATOM   4439  CG  PHE B 203       7.669 -34.398 -30.828  1.00 15.64           C  
ATOM   4440  CD1 PHE B 203       6.354 -34.676 -30.478  1.00 16.26           C  
ATOM   4441  CD2 PHE B 203       8.642 -34.430 -29.840  1.00 16.30           C  
ATOM   4442  CE1 PHE B 203       6.019 -34.997 -29.169  1.00 18.75           C  
ATOM   4443  CE2 PHE B 203       8.323 -34.733 -28.534  1.00 15.18           C  
ATOM   4444  CZ  PHE B 203       7.005 -35.017 -28.189  1.00 14.93           C  
ATOM   4445  N   GLN B 204       9.427 -35.099 -35.061  1.00 15.27           N  
ATOM   4446  CA  GLN B 204       9.966 -34.606 -36.311  1.00 15.13           C  
ATOM   4447  C   GLN B 204       9.463 -35.402 -37.522  1.00 15.75           C  
ATOM   4448  O   GLN B 204       9.382 -34.862 -38.621  1.00 16.24           O  
ATOM   4449  CB  GLN B 204      11.496 -34.602 -36.251  1.00 13.48           C  
ATOM   4450  CG  GLN B 204      12.043 -33.578 -35.258  1.00 13.55           C  
ATOM   4451  CD  GLN B 204      13.456 -33.937 -34.846  1.00 15.34           C  
ATOM   4452  NE2 GLN B 204      13.821 -33.587 -33.628  1.00 17.83           N  
ATOM   4453  OE1 GLN B 204      14.205 -34.541 -35.617  1.00 13.63           O  
ATOM   4454  N   LYS B 205       9.096 -36.662 -37.312  1.00 16.75           N  
ATOM   4455  CA  LYS B 205       8.591 -37.491 -38.414  1.00 17.78           C  
ATOM   4456  C   LYS B 205       7.123 -37.870 -38.277  1.00 18.26           C  
ATOM   4457  O   LYS B 205       6.422 -37.864 -39.286  1.00 19.67           O  
ATOM   4458  CB  LYS B 205       9.471 -38.735 -38.577  1.00 17.46           C  
ATOM   4459  CG  LYS B 205      10.906 -38.357 -38.992  1.00 18.04           C  
ATOM   4460  CD  LYS B 205      11.846 -39.561 -39.123  1.00 19.89           C  
ATOM   4461  CE  LYS B 205      11.371 -40.584 -40.143  1.00 22.63           C  
ATOM   4462  NZ  LYS B 205      11.463 -40.074 -41.554  1.00 24.57           N1+
ATOM   4463  N   ASN B 206       6.666 -38.171 -37.062  1.00 17.57           N  
ATOM   4464  CA  ASN B 206       5.336 -38.731 -36.816  1.00 19.75           C  
ATOM   4465  C   ASN B 206       4.252 -37.653 -36.816  1.00 20.16           C  
ATOM   4466  O   ASN B 206       3.074 -37.974 -36.975  1.00 19.93           O  
ATOM   4467  CB  ASN B 206       5.273 -39.494 -35.484  1.00 19.37           C  
ATOM   4468  CG  ASN B 206       6.167 -40.729 -35.468  1.00 21.12           C  
ATOM   4469  ND2 ASN B 206       6.412 -41.272 -34.285  1.00 22.16           N  
ATOM   4470  OD1 ASN B 206       6.608 -41.196 -36.512  1.00 20.76           O  
ATOM   4471  N   LEU B 207       4.660 -36.401 -36.615  1.00 19.57           N  
ATOM   4472  CA  LEU B 207       3.789 -35.248 -36.837  1.00 19.92           C  
ATOM   4473  C   LEU B 207       3.869 -34.835 -38.298  1.00 20.91           C  
ATOM   4474  O   LEU B 207       4.950 -34.879 -38.880  1.00 20.53           O  
ATOM   4475  CB  LEU B 207       4.246 -34.074 -35.970  1.00 20.39           C  
ATOM   4476  CG  LEU B 207       4.011 -34.171 -34.466  1.00 18.68           C  
ATOM   4477  CD1 LEU B 207       4.593 -32.956 -33.727  1.00 19.11           C  
ATOM   4478  CD2 LEU B 207       2.518 -34.388 -34.178  1.00 19.14           C  
ATOM   4479  N   SER B 208       2.748 -34.392 -38.871  1.00 21.21           N  
ATOM   4480  CA  SER B 208       2.709 -33.937 -40.253  1.00 21.83           C  
ATOM   4481  C   SER B 208       1.711 -32.798 -40.487  1.00 22.59           C  
ATOM   4482  O   SER B 208       0.871 -32.511 -39.631  1.00 20.53           O  
ATOM   4483  CB  SER B 208       2.354 -35.113 -41.171  1.00 22.13           C  
ATOM   4484  OG  SER B 208       1.033 -35.550 -40.888  1.00 21.89           O  
ATOM   4485  N   LEU B 209       1.854 -32.170 -41.658  1.00 23.62           N  
ATOM   4486  CA  LEU B 209       0.947 -31.168 -42.216  1.00 26.48           C  
ATOM   4487  C   LEU B 209       0.859 -31.357 -43.739  1.00 28.13           C  
ATOM   4488  O   LEU B 209       1.866 -31.604 -44.401  1.00 27.57           O  
ATOM   4489  CB  LEU B 209       1.482 -29.763 -41.946  1.00 25.75           C  
ATOM   4490  CG  LEU B 209       0.551 -28.566 -41.716  1.00 27.75           C  
ATOM   4491  CD1 LEU B 209       1.259 -27.286 -42.133  1.00 24.95           C  
ATOM   4492  CD2 LEU B 209      -0.787 -28.663 -42.397  1.00 24.13           C  
ATOM   4493  N   ASP B 210      -0.330 -31.187 -44.313  1.00 31.61           N  
ATOM   4494  CA  ASP B 210      -0.558 -31.513 -45.729  1.00 33.72           C  
ATOM   4495  C   ASP B 210      -0.148 -32.981 -45.882  1.00 34.18           C  
ATOM   4496  O   ASP B 210      -0.613 -33.839 -45.127  1.00 35.59           O  
ATOM   4497  CB  ASP B 210       0.251 -30.602 -46.666  1.00 34.71           C  
ATOM   4498  CG  ASP B 210       0.075 -29.116 -46.359  1.00 38.90           C  
ATOM   4499  OD1 ASP B 210      -1.081 -28.628 -46.312  1.00 39.83           O  
ATOM   4500  OD2 ASP B 210       1.108 -28.417 -46.192  1.00 44.42           O1-
ATOM   4501  N   ASN B 211       0.746 -33.305 -46.803  1.00 34.23           N  
ATOM   4502  CA  ASN B 211       1.277 -34.669 -46.728  1.00 34.70           C  
ATOM   4503  C   ASN B 211       2.791 -34.705 -46.510  1.00 33.48           C  
ATOM   4504  O   ASN B 211       3.481 -35.626 -46.983  1.00 33.78           O  
ATOM   4505  CB  ASN B 211       0.827 -35.541 -47.912  1.00 35.28           C  
ATOM   4506  CG  ASN B 211       0.461 -36.958 -47.491  1.00 38.57           C  
ATOM   4507  ND2 ASN B 211       1.240 -37.940 -47.953  1.00 40.08           N  
ATOM   4508  OD1 ASN B 211      -0.532 -37.172 -46.784  1.00 43.46           O  
ATOM   4509  N   LYS B 212       3.275 -33.714 -45.758  1.00 31.09           N  
ATOM   4510  CA  LYS B 212       4.699 -33.549 -45.459  1.00 29.35           C  
ATOM   4511  C   LYS B 212       4.960 -33.763 -43.972  1.00 26.97           C  
ATOM   4512  O   LYS B 212       4.219 -33.264 -43.122  1.00 26.24           O  
ATOM   4513  CB  LYS B 212       5.175 -32.148 -45.843  1.00 29.50           C  
ATOM   4514  CG  LYS B 212       5.472 -31.941 -47.317  1.00 33.28           C  
ATOM   4515  CD  LYS B 212       5.551 -30.449 -47.659  1.00 36.68           C  
ATOM   4516  CE  LYS B 212       4.178 -29.775 -47.659  1.00 40.37           C  
ATOM   4517  NZ  LYS B 212       4.231 -28.286 -47.453  1.00 40.01           N1+
ATOM   4518  N   GLN B 213       6.020 -34.499 -43.663  1.00 24.40           N  
ATOM   4519  CA  GLN B 213       6.424 -34.699 -42.270  1.00 22.30           C  
ATOM   4520  C   GLN B 213       6.887 -33.386 -41.656  1.00 20.14           C  
ATOM   4521  O   GLN B 213       7.260 -32.446 -42.371  1.00 18.41           O  
ATOM   4522  CB  GLN B 213       7.534 -35.742 -42.163  1.00 22.20           C  
ATOM   4523  CG  GLN B 213       7.084 -37.156 -42.490  1.00 23.26           C  
ATOM   4524  CD  GLN B 213       8.272 -38.048 -42.764  1.00 26.30           C  
ATOM   4525  NE2 GLN B 213       8.176 -38.856 -43.801  1.00 28.69           N  
ATOM   4526  OE1 GLN B 213       9.271 -37.999 -42.058  1.00 26.30           O  
ATOM   4527  N   ALA B 214       6.845 -33.323 -40.329  1.00 18.97           N  
ATOM   4528  CA  ALA B 214       7.142 -32.079 -39.621  1.00 18.23           C  
ATOM   4529  C   ALA B 214       8.480 -31.475 -40.018  1.00 18.10           C  
ATOM   4530  O   ALA B 214       8.600 -30.252 -40.128  1.00 17.36           O  
ATOM   4531  CB  ALA B 214       7.080 -32.295 -38.117  1.00 18.61           C  
ATOM   4532  N   TYR B 215       9.495 -32.315 -40.208  1.00 18.21           N  
ATOM   4533  CA  TYR B 215      10.831 -31.775 -40.489  1.00 18.29           C  
ATOM   4534  C   TYR B 215      10.843 -30.962 -41.784  1.00 17.58           C  
ATOM   4535  O   TYR B 215      11.557 -29.976 -41.894  1.00 16.69           O  
ATOM   4536  CB  TYR B 215      11.908 -32.863 -40.450  1.00 18.95           C  
ATOM   4537  CG  TYR B 215      12.026 -33.720 -41.692  1.00 20.07           C  
ATOM   4538  CD1 TYR B 215      11.328 -34.916 -41.804  1.00 20.53           C  
ATOM   4539  CD2 TYR B 215      12.873 -33.346 -42.737  1.00 20.98           C  
ATOM   4540  CE1 TYR B 215      11.435 -35.709 -42.938  1.00 22.12           C  
ATOM   4541  CE2 TYR B 215      13.007 -34.146 -43.875  1.00 22.03           C  
ATOM   4542  CZ  TYR B 215      12.288 -35.317 -43.964  1.00 22.61           C  
ATOM   4543  OH  TYR B 215      12.399 -36.092 -45.090  1.00 23.96           O  
ATOM   4544  N   VAL B 216      10.025 -31.353 -42.758  1.00 17.03           N  
ATOM   4545  CA  VAL B 216       9.941 -30.631 -44.022  1.00 16.78           C  
ATOM   4546  C   VAL B 216       9.246 -29.290 -43.858  1.00 16.75           C  
ATOM   4547  O   VAL B 216       9.720 -28.276 -44.384  1.00 16.63           O  
ATOM   4548  CB  VAL B 216       9.220 -31.465 -45.101  1.00 17.81           C  
ATOM   4549  CG1 VAL B 216       9.085 -30.672 -46.397  1.00 18.79           C  
ATOM   4550  CG2 VAL B 216      10.009 -32.724 -45.358  1.00 17.64           C  
ATOM   4551  N   ILE B 217       8.127 -29.289 -43.134  1.00 15.82           N  
ATOM   4552  CA  ILE B 217       7.419 -28.055 -42.802  1.00 16.62           C  
ATOM   4553  C   ILE B 217       8.362 -27.063 -42.134  1.00 16.05           C  
ATOM   4554  O   ILE B 217       8.416 -25.879 -42.487  1.00 15.58           O  
ATOM   4555  CB  ILE B 217       6.206 -28.329 -41.887  1.00 16.15           C  
ATOM   4556  CG1 ILE B 217       5.229 -29.316 -42.548  1.00 18.66           C  
ATOM   4557  CG2 ILE B 217       5.474 -27.009 -41.605  1.00 18.21           C  
ATOM   4558  CD1 ILE B 217       4.755 -28.843 -43.969  1.00 19.05           C  
ATOM   4559  N   MET B 218       9.139 -27.573 -41.184  1.00 15.98           N  
ATOM   4560  CA  MET B 218      10.091 -26.736 -40.469  1.00 17.10           C  
ATOM   4561  C   MET B 218      11.179 -26.137 -41.353  1.00 15.95           C  
ATOM   4562  O   MET B 218      11.431 -24.946 -41.270  1.00 15.17           O  
ATOM   4563  CB  MET B 218      10.710 -27.507 -39.291  1.00 16.91           C  
ATOM   4564  CG  MET B 218      11.177 -26.542 -38.203  1.00 18.52           C  
ATOM   4565  SD  MET B 218      11.347 -27.372 -36.627  1.00 20.41           S  
ATOM   4566  CE  MET B 218       9.711 -27.245 -35.925  1.00 13.91           C  
ATOM   4567  N   ALA B 219      11.836 -26.949 -42.181  1.00 16.85           N  
ATOM   4568  CA  ALA B 219      12.832 -26.436 -43.133  1.00 17.04           C  
ATOM   4569  C   ALA B 219      12.261 -25.369 -44.064  1.00 17.07           C  
ATOM   4570  O   ALA B 219      12.907 -24.356 -44.311  1.00 16.77           O  
ATOM   4571  CB  ALA B 219      13.433 -27.590 -43.946  1.00 17.89           C  
ATOM   4572  N   GLN B 220      11.055 -25.580 -44.581  0.50 17.88           N  
ATOM   4574  CA  GLN B 220      10.474 -24.607 -45.507  0.50 18.15           C  
ATOM   4576  C   GLN B 220      10.164 -23.283 -44.811  0.50 18.60           C  
ATOM   4578  O   GLN B 220      10.467 -22.211 -45.340  0.50 18.28           O  
ATOM   4580  CB  GLN B 220       9.213 -25.159 -46.178  0.50 18.59           C  
ATOM   4582  CG  GLN B 220       8.596 -24.195 -47.179  0.50 18.36           C  
ATOM   4584  CD  GLN B 220       9.477 -23.973 -48.391  0.50 18.91           C  
ATOM   4586  NE2 GLN B 220      10.070 -22.792 -48.478  0.50 18.00           N  
ATOM   4588  OE1 GLN B 220       9.630 -24.855 -49.236  0.50 19.18           O  
ATOM   4590  N   GLU B 221       9.575 -23.355 -43.621  1.00 19.07           N  
ATOM   4591  CA  GLU B 221       9.276 -22.140 -42.855  1.00 20.66           C  
ATOM   4592  C   GLU B 221      10.532 -21.349 -42.533  1.00 20.76           C  
ATOM   4593  O   GLU B 221      10.487 -20.120 -42.478  1.00 22.49           O  
ATOM   4594  CB  GLU B 221       8.524 -22.467 -41.558  1.00 21.39           C  
ATOM   4595  CG  GLU B 221       7.127 -23.033 -41.743  1.00 23.13           C  
ATOM   4596  CD  GLU B 221       6.189 -22.049 -42.431  1.00 31.03           C  
ATOM   4597  OE1 GLU B 221       6.294 -20.847 -42.111  1.00 35.04           O  
ATOM   4598  OE2 GLU B 221       5.361 -22.458 -43.287  1.00 34.25           O1-
ATOM   4599  N   ALA B 222      11.648 -22.040 -42.320  1.00 20.68           N  
ATOM   4600  CA  ALA B 222      12.911 -21.379 -42.001  1.00 20.72           C  
ATOM   4601  C   ALA B 222      13.468 -20.643 -43.220  1.00 21.33           C  
ATOM   4602  O   ALA B 222      13.980 -19.517 -43.091  1.00 20.94           O  
ATOM   4603  CB  ALA B 222      13.954 -22.384 -41.454  1.00 20.50           C  
ATOM   4604  N   LEU B 223      13.376 -21.278 -44.391  1.00 20.88           N  
ATOM   4605  CA  LEU B 223      13.792 -20.632 -45.644  1.00 22.12           C  
ATOM   4606  C   LEU B 223      12.933 -19.440 -46.066  1.00 21.77           C  
ATOM   4607  O   LEU B 223      13.441 -18.467 -46.623  1.00 22.14           O  
ATOM   4608  CB  LEU B 223      13.812 -21.637 -46.799  1.00 21.74           C  
ATOM   4609  CG  LEU B 223      14.958 -22.648 -46.790  1.00 24.19           C  
ATOM   4610  CD1 LEU B 223      14.985 -23.358 -48.131  1.00 26.26           C  
ATOM   4611  CD2 LEU B 223      16.319 -21.998 -46.486  1.00 26.86           C  
ATOM   4612  N   ASN B 224      11.634 -19.542 -45.831  1.00 23.03           N  
ATOM   4613  CA  ASN B 224      10.728 -18.408 -45.977  1.00 24.68           C  
ATOM   4614  C   ASN B 224      11.116 -17.217 -45.102  1.00 25.84           C  
ATOM   4615  O   ASN B 224      10.985 -16.055 -45.503  1.00 25.90           O  
ATOM   4616  CB  ASN B 224       9.311 -18.881 -45.658  1.00 25.16           C  
ATOM   4617  CG  ASN B 224       8.763 -19.818 -46.725  1.00 25.99           C  
ATOM   4618  ND2 ASN B 224       9.456 -19.895 -47.858  1.00 26.74           N  
ATOM   4619  OD1 ASN B 224       7.729 -20.455 -46.538  1.00 29.52           O  
ATOM   4620  N   MET B 225      11.587 -17.503 -43.891  1.00 26.33           N  
ATOM   4621  CA  MET B 225      12.011 -16.440 -42.984  1.00 26.35           C  
ATOM   4622  C   MET B 225      13.303 -15.825 -43.497  1.00 26.96           C  
ATOM   4623  O   MET B 225      13.467 -14.599 -43.474  1.00 28.39           O  
ATOM   4624  CB  MET B 225      12.119 -16.937 -41.532  1.00 26.79           C  
ATOM   4625  CG  MET B 225      12.279 -15.830 -40.472  1.00 27.12           C  
ATOM   4626  SD  MET B 225      11.108 -14.442 -40.503  1.00 32.16           S  
ATOM   4627  CE  MET B 225       9.548 -15.262 -40.262  1.00 30.03           C  
ATOM   4628  N   SER B 226      14.199 -16.660 -44.014  1.00 26.47           N  
ATOM   4629  CA  SER B 226      15.428 -16.174 -44.631  1.00 26.78           C  
ATOM   4630  C   SER B 226      15.152 -15.173 -45.754  1.00 27.61           C  
ATOM   4631  O   SER B 226      15.808 -14.126 -45.845  1.00 27.26           O  
ATOM   4632  CB  SER B 226      16.224 -17.342 -45.193  1.00 26.54           C  
ATOM   4633  OG  SER B 226      17.453 -16.883 -45.715  1.00 25.36           O  
ATOM   4634  N   SER B 227      14.200 -15.529 -46.615  1.00 28.55           N  
ATOM   4635  CA  SER B 227      13.749 -14.666 -47.693  1.00 29.87           C  
ATOM   4636  C   SER B 227      13.180 -13.377 -47.126  1.00 29.79           C  
ATOM   4637  O   SER B 227      13.658 -12.305 -47.481  1.00 30.39           O  
ATOM   4638  CB  SER B 227      12.690 -15.378 -48.534  1.00 30.62           C  
ATOM   4639  OG  SER B 227      13.233 -16.588 -49.030  1.00 34.79           O  
ATOM   4640  N   TYR B 228      12.194 -13.485 -46.236  1.00 29.80           N  
ATOM   4641  CA  TYR B 228      11.660 -12.310 -45.542  1.00 30.22           C  
ATOM   4642  C   TYR B 228      12.746 -11.353 -45.030  1.00 29.48           C  
ATOM   4643  O   TYR B 228      12.683 -10.152 -45.309  1.00 29.64           O  
ATOM   4644  CB  TYR B 228      10.700 -12.681 -44.402  1.00 31.72           C  
ATOM   4645  CG  TYR B 228      10.288 -11.448 -43.619  1.00 33.34           C  
ATOM   4646  CD1 TYR B 228       9.230 -10.650 -44.047  1.00 35.84           C  
ATOM   4647  CD2 TYR B 228      11.000 -11.041 -42.497  1.00 34.58           C  
ATOM   4648  CE1 TYR B 228       8.870  -9.501 -43.352  1.00 36.71           C  
ATOM   4649  CE2 TYR B 228      10.658  -9.882 -41.803  1.00 35.53           C  
ATOM   4650  CZ  TYR B 228       9.588  -9.123 -42.234  1.00 35.93           C  
ATOM   4651  OH  TYR B 228       9.236  -7.980 -41.550  1.00 36.37           O  
ATOM   4652  N   LEU B 229      13.740 -11.876 -44.310  1.00 27.70           N  
ATOM   4653  CA  LEU B 229      14.836 -11.071 -43.759  1.00 27.16           C  
ATOM   4654  C   LEU B 229      15.896 -10.614 -44.772  1.00 27.27           C  
ATOM   4655  O   LEU B 229      16.798  -9.852 -44.431  1.00 27.56           O  
ATOM   4656  CB  LEU B 229      15.531 -11.817 -42.604  1.00 25.22           C  
ATOM   4657  CG  LEU B 229      14.635 -12.124 -41.401  1.00 24.51           C  
ATOM   4658  CD1 LEU B 229      15.387 -13.007 -40.401  1.00 23.12           C  
ATOM   4659  CD2 LEU B 229      14.175 -10.811 -40.733  1.00 21.31           C  
ATOM   4660  N   ASN B 230      15.820 -11.115 -45.996  1.00 27.39           N  
ATOM   4661  CA  ASN B 230      16.816 -10.793 -47.023  1.00 28.02           C  
ATOM   4662  C   ASN B 230      18.231 -11.164 -46.634  1.00 27.11           C  
ATOM   4663  O   ASN B 230      19.153 -10.406 -46.925  1.00 26.18           O  
ATOM   4664  CB  ASN B 230      16.749  -9.303 -47.389  1.00 28.72           C  
ATOM   4665  CG  ASN B 230      15.358  -8.891 -47.821  1.00 32.44           C  
ATOM   4666  ND2 ASN B 230      14.800  -7.859 -47.182  1.00 35.11           N  
ATOM   4667  OD1 ASN B 230      14.781  -9.517 -48.714  1.00 37.96           O  
ATOM   4668  N   LEU B 231      18.399 -12.316 -45.978  1.00 26.44           N  
ATOM   4669  CA  LEU B 231      19.703 -12.683 -45.427  1.00 26.53           C  
ATOM   4670  C   LEU B 231      20.744 -12.940 -46.512  1.00 27.30           C  
ATOM   4671  O   LEU B 231      21.894 -12.510 -46.402  1.00 26.36           O  
ATOM   4672  CB  LEU B 231      19.608 -13.898 -44.490  1.00 25.69           C  
ATOM   4673  CG  LEU B 231      18.834 -13.756 -43.176  1.00 24.14           C  
ATOM   4674  CD1 LEU B 231      19.023 -15.011 -42.330  1.00 20.33           C  
ATOM   4675  CD2 LEU B 231      19.293 -12.526 -42.418  1.00 21.16           C  
ATOM   4676  N   GLU B 232      20.329 -13.635 -47.564  1.00 28.99           N  
ATOM   4677  CA  GLU B 232      21.283 -14.073 -48.577  1.00 31.26           C  
ATOM   4678  C   GLU B 232      21.844 -12.880 -49.348  1.00 31.73           C  
ATOM   4679  O   GLU B 232      22.989 -12.908 -49.788  1.00 32.15           O  
ATOM   4680  CB  GLU B 232      20.695 -15.183 -49.459  1.00 31.60           C  
ATOM   4681  CG  GLU B 232      20.351 -16.422 -48.612  1.00 34.20           C  
ATOM   4682  CD  GLU B 232      20.776 -17.753 -49.222  1.00 39.24           C  
ATOM   4683  OE1 GLU B 232      21.715 -17.791 -50.050  1.00 40.09           O  
ATOM   4684  OE2 GLU B 232      20.175 -18.788 -48.848  1.00 42.64           O1-
ATOM   4685  N   GLN B 233      21.070 -11.800 -49.405  1.00 32.47           N  
ATOM   4686  CA  GLN B 233      21.502 -10.571 -50.054  1.00 32.86           C  
ATOM   4687  C   GLN B 233      22.503  -9.812 -49.180  1.00 32.20           C  
ATOM   4688  O   GLN B 233      23.304  -9.005 -49.662  1.00 32.35           O  
ATOM   4689  CB  GLN B 233      20.283  -9.716 -50.384  1.00 34.29           C  
ATOM   4690  CG  GLN B 233      20.411  -8.938 -51.687  1.00 38.04           C  
ATOM   4691  CD  GLN B 233      19.669  -7.618 -51.644  1.00 41.69           C  
ATOM   4692  NE2 GLN B 233      20.418  -6.522 -51.523  1.00 43.31           N  
ATOM   4693  OE1 GLN B 233      18.439  -7.582 -51.721  1.00 43.31           O  
ATOM   4694  N   ASN B 234      22.485 -10.110 -47.889  1.00 29.77           N  
ATOM   4695  CA  ASN B 234      23.490  -9.602 -46.968  1.00 28.28           C  
ATOM   4696  C   ASN B 234      24.585 -10.615 -46.640  1.00 26.78           C  
ATOM   4697  O   ASN B 234      25.319 -10.473 -45.663  1.00 26.79           O  
ATOM   4698  CB  ASN B 234      22.781  -9.043 -45.730  1.00 28.04           C  
ATOM   4699  CG  ASN B 234      21.995  -7.801 -46.072  1.00 27.67           C  
ATOM   4700  ND2 ASN B 234      20.717  -7.967 -46.421  1.00 24.86           N  
ATOM   4701  OD1 ASN B 234      22.561  -6.706 -46.085  1.00 26.84           O  
ATOM   4702  N   ASN B 235      24.743 -11.594 -47.522  1.00 25.78           N  
ATOM   4703  CA  ASN B 235      25.749 -12.646 -47.355  1.00 25.10           C  
ATOM   4704  C   ASN B 235      25.623 -13.416 -46.030  1.00 23.27           C  
ATOM   4705  O   ASN B 235      26.613 -13.756 -45.397  1.00 24.35           O  
ATOM   4706  CB  ASN B 235      27.165 -12.097 -47.527  1.00 25.07           C  
ATOM   4707  CG  ASN B 235      27.365 -11.390 -48.858  1.00 28.72           C  
ATOM   4708  ND2 ASN B 235      28.014 -10.225 -48.813  1.00 31.13           N  
ATOM   4709  OD1 ASN B 235      26.952 -11.888 -49.911  1.00 30.75           O  
ATOM   4710  N   GLU B 236      24.395 -13.685 -45.616  1.00 21.29           N  
ATOM   4711  CA  GLU B 236      24.149 -14.458 -44.403  1.00 19.19           C  
ATOM   4712  C   GLU B 236      23.131 -15.486 -44.845  1.00 18.72           C  
ATOM   4713  O   GLU B 236      22.634 -15.401 -45.971  1.00 18.32           O  
ATOM   4714  CB  GLU B 236      23.618 -13.553 -43.279  1.00 19.19           C  
ATOM   4715  CG  GLU B 236      24.628 -12.507 -42.782  1.00 18.40           C  
ATOM   4716  CD  GLU B 236      25.904 -13.038 -42.111  1.00 21.18           C  
ATOM   4717  OE1 GLU B 236      25.986 -14.214 -41.684  1.00 22.04           O  
ATOM   4718  OE2 GLU B 236      26.865 -12.249 -41.989  1.00 21.83           O1-
ATOM   4719  N   PHE B 237      22.811 -16.479 -44.014  1.00 17.28           N  
ATOM   4720  CA  PHE B 237      21.810 -17.450 -44.422  1.00 15.61           C  
ATOM   4721  C   PHE B 237      21.140 -18.089 -43.208  1.00 15.26           C  
ATOM   4722  O   PHE B 237      21.679 -18.000 -42.114  1.00 13.73           O  
ATOM   4723  CB  PHE B 237      22.461 -18.556 -45.267  1.00 16.34           C  
ATOM   4724  CG  PHE B 237      23.542 -19.326 -44.543  1.00 15.28           C  
ATOM   4725  CD1 PHE B 237      23.230 -20.387 -43.703  1.00 18.34           C  
ATOM   4726  CD2 PHE B 237      24.870 -18.999 -44.717  1.00 16.27           C  
ATOM   4727  CE1 PHE B 237      24.215 -21.092 -43.035  1.00 17.47           C  
ATOM   4728  CE2 PHE B 237      25.874 -19.702 -44.049  1.00 20.44           C  
ATOM   4729  CZ  PHE B 237      25.539 -20.750 -43.203  1.00 17.72           C  
ATOM   4730  N   ILE B 238      19.992 -18.731 -43.419  1.00 15.04           N  
ATOM   4731  CA  ILE B 238      19.441 -19.710 -42.477  1.00 15.67           C  
ATOM   4732  C   ILE B 238      19.630 -21.093 -43.065  1.00 16.37           C  
ATOM   4733  O   ILE B 238      19.170 -21.366 -44.179  1.00 16.34           O  
ATOM   4734  CB  ILE B 238      17.960 -19.471 -42.127  1.00 16.10           C  
ATOM   4735  CG1 ILE B 238      17.838 -18.099 -41.460  1.00 16.62           C  
ATOM   4736  CG2 ILE B 238      17.407 -20.633 -41.255  1.00 15.92           C  
ATOM   4737  CD1 ILE B 238      16.640 -17.853 -40.608  1.00 18.28           C  
ATOM   4738  N   GLY B 239      20.336 -21.945 -42.315  1.00 15.21           N  
ATOM   4739  CA  GLY B 239      20.631 -23.309 -42.744  1.00 14.11           C  
ATOM   4740  C   GLY B 239      19.935 -24.304 -41.823  1.00 12.41           C  
ATOM   4741  O   GLY B 239      19.092 -23.920 -41.021  1.00 12.24           O  
ATOM   4742  N   PHE B 240      20.259 -25.581 -41.964  1.00 10.97           N  
ATOM   4743  CA  PHE B 240      19.466 -26.638 -41.341  1.00 11.13           C  
ATOM   4744  C   PHE B 240      20.360 -27.550 -40.525  1.00 11.25           C  
ATOM   4745  O   PHE B 240      21.427 -27.909 -41.026  1.00 13.17           O  
ATOM   4746  CB  PHE B 240      18.840 -27.515 -42.440  1.00 12.01           C  
ATOM   4747  CG  PHE B 240      17.922 -26.767 -43.408  1.00 12.68           C  
ATOM   4748  CD1 PHE B 240      17.086 -25.741 -42.967  1.00 13.56           C  
ATOM   4749  CD2 PHE B 240      17.837 -27.171 -44.742  1.00 16.87           C  
ATOM   4750  CE1 PHE B 240      16.238 -25.043 -43.866  1.00 13.05           C  
ATOM   4751  CE2 PHE B 240      16.981 -26.506 -45.650  1.00 15.92           C  
ATOM   4752  CZ  PHE B 240      16.191 -25.446 -45.203  1.00 16.43           C  
ATOM   4753  N   VAL B 241      19.898 -28.036 -39.369  1.00 10.77           N  
ATOM   4754  CA  VAL B 241      20.649 -29.078 -38.686  1.00 10.83           C  
ATOM   4755  C   VAL B 241      19.998 -30.389 -39.124  1.00 11.07           C  
ATOM   4756  O   VAL B 241      18.807 -30.585 -38.896  1.00 10.89           O  
ATOM   4757  CB  VAL B 241      20.663 -28.931 -37.130  1.00 11.88           C  
ATOM   4758  CG1 VAL B 241      21.379 -30.143 -36.449  1.00 11.17           C  
ATOM   4759  CG2 VAL B 241      21.278 -27.591 -36.679  1.00 10.94           C  
ATOM   4760  N   VAL B 242      20.742 -31.238 -39.828  1.00 11.83           N  
ATOM   4761  CA  VAL B 242      20.224 -32.543 -40.234  1.00 12.79           C  
ATOM   4762  C   VAL B 242      21.199 -33.618 -39.773  1.00 13.68           C  
ATOM   4763  O   VAL B 242      22.339 -33.633 -40.229  1.00 12.80           O  
ATOM   4764  CB  VAL B 242      20.020 -32.675 -41.770  1.00 12.69           C  
ATOM   4765  CG1 VAL B 242      19.496 -34.069 -42.133  1.00 12.23           C  
ATOM   4766  CG2 VAL B 242      19.083 -31.579 -42.305  1.00 12.70           C  
ATOM   4767  N   GLY B 243      20.714 -34.533 -38.932  1.00 14.07           N  
ATOM   4768  CA  GLY B 243      21.519 -35.591 -38.338  1.00 15.03           C  
ATOM   4769  C   GLY B 243      22.297 -36.425 -39.348  1.00 16.74           C  
ATOM   4770  O   GLY B 243      21.789 -36.759 -40.414  1.00 16.38           O  
ATOM   4771  N   ALA B 244      23.539 -36.753 -39.002  1.00 18.20           N  
ATOM   4772  CA  ALA B 244      24.407 -37.555 -39.851  1.00 21.21           C  
ATOM   4773  C   ALA B 244      23.817 -38.949 -40.080  1.00 22.79           C  
ATOM   4774  O   ALA B 244      24.110 -39.575 -41.109  1.00 25.16           O  
ATOM   4775  CB  ALA B 244      25.765 -37.663 -39.222  1.00 19.84           C  
ATOM   4776  N   ASN B 245      22.993 -39.404 -39.134  1.00 23.31           N  
ATOM   4777  CA  ASN B 245      22.365 -40.734 -39.142  1.00 24.16           C  
ATOM   4778  C   ASN B 245      21.013 -40.777 -39.852  1.00 23.67           C  
ATOM   4779  O   ASN B 245      20.351 -41.812 -39.860  1.00 24.54           O  
ATOM   4780  CB  ASN B 245      22.147 -41.210 -37.696  1.00 24.61           C  
ATOM   4781  CG  ASN B 245      21.462 -40.147 -36.804  1.00 27.08           C  
ATOM   4782  ND2 ASN B 245      21.357 -40.462 -35.512  1.00 28.37           N  
ATOM   4783  OD1 ASN B 245      21.060 -39.065 -37.255  1.00 20.11           O  
ATOM   4784  N   SER B 246      20.585 -39.645 -40.399  1.00 22.79           N  
ATOM   4785  CA  SER B 246      19.264 -39.494 -40.997  1.00 23.16           C  
ATOM   4786  C   SER B 246      19.359 -39.419 -42.518  1.00 22.88           C  
ATOM   4787  O   SER B 246      19.135 -38.362 -43.109  1.00 22.68           O  
ATOM   4788  CB  SER B 246      18.569 -38.239 -40.439  1.00 21.71           C  
ATOM   4789  OG  SER B 246      18.380 -38.378 -39.043  1.00 24.86           O  
ATOM   4790  N   TYR B 247      19.698 -40.540 -43.153  1.00 23.44           N  
ATOM   4791  CA  TYR B 247      20.040 -40.525 -44.592  1.00 23.26           C  
ATOM   4792  C   TYR B 247      18.892 -40.139 -45.519  1.00 22.45           C  
ATOM   4793  O   TYR B 247      19.069 -39.364 -46.458  1.00 22.57           O  
ATOM   4794  CB  TYR B 247      20.721 -41.838 -45.030  1.00 23.26           C  
ATOM   4795  CG  TYR B 247      21.699 -42.301 -43.981  1.00 22.37           C  
ATOM   4796  CD1 TYR B 247      21.373 -43.342 -43.124  1.00 23.06           C  
ATOM   4797  CD2 TYR B 247      22.920 -41.650 -43.796  1.00 20.80           C  
ATOM   4798  CE1 TYR B 247      22.229 -43.734 -42.121  1.00 22.96           C  
ATOM   4799  CE2 TYR B 247      23.789 -42.042 -42.796  1.00 21.31           C  
ATOM   4800  CZ  TYR B 247      23.442 -43.094 -41.957  1.00 24.34           C  
ATOM   4801  OH  TYR B 247      24.278 -43.515 -40.936  1.00 23.30           O  
ATOM   4802  N   ASP B 248      17.709 -40.666 -45.243  1.00 22.32           N  
ATOM   4803  CA  ASP B 248      16.520 -40.303 -46.015  1.00 23.33           C  
ATOM   4804  C   ASP B 248      16.189 -38.827 -45.969  1.00 22.71           C  
ATOM   4805  O   ASP B 248      15.889 -38.212 -47.003  1.00 22.24           O  
ATOM   4806  CB  ASP B 248      15.319 -41.123 -45.542  1.00 23.53           C  
ATOM   4807  CG  ASP B 248      15.369 -42.531 -46.074  1.00 28.03           C  
ATOM   4808  OD1 ASP B 248      15.752 -42.682 -47.258  1.00 32.32           O  
ATOM   4809  OD2 ASP B 248      15.056 -43.473 -45.318  1.00 31.35           O1-
ATOM   4810  N   GLU B 249      16.254 -38.269 -44.761  1.00 22.03           N  
ATOM   4811  CA  GLU B 249      15.955 -36.852 -44.553  1.00 21.74           C  
ATOM   4812  C   GLU B 249      17.001 -35.983 -45.239  1.00 21.77           C  
ATOM   4813  O   GLU B 249      16.672 -34.974 -45.860  1.00 20.81           O  
ATOM   4814  CB  GLU B 249      15.880 -36.530 -43.053  1.00 22.16           C  
ATOM   4815  CG  GLU B 249      14.706 -37.207 -42.328  1.00 22.43           C  
ATOM   4816  CD  GLU B 249      14.933 -38.677 -42.028  1.00 28.52           C  
ATOM   4817  OE1 GLU B 249      16.074 -39.178 -42.136  1.00 28.55           O  
ATOM   4818  OE2 GLU B 249      13.952 -39.348 -41.662  1.00 31.38           O1-
ATOM   4819  N   MET B 250      18.264 -36.371 -45.085  1.00 21.76           N  
ATOM   4820  CA  MET B 250      19.381 -35.689 -45.732  1.00 22.32           C  
ATOM   4821  C   MET B 250      19.174 -35.647 -47.242  1.00 22.69           C  
ATOM   4822  O   MET B 250      19.240 -34.588 -47.860  1.00 22.32           O  
ATOM   4823  CB  MET B 250      20.694 -36.394 -45.388  1.00 21.20           C  
ATOM   4824  CG  MET B 250      21.928 -35.659 -45.864  1.00 22.54           C  
ATOM   4825  SD  MET B 250      22.153 -34.027 -45.104  1.00 23.24           S  
ATOM   4826  CE  MET B 250      22.986 -34.553 -43.605  1.00 17.92           C  
ATOM   4827  N   ASN B 251      18.930 -36.831 -47.801  1.00 24.68           N  
ATOM   4828  CA  ASN B 251      18.558 -37.042 -49.194  1.00 26.44           C  
ATOM   4829  C   ASN B 251      17.412 -36.127 -49.605  1.00 26.23           C  
ATOM   4830  O   ASN B 251      17.565 -35.316 -50.526  1.00 26.34           O  
ATOM   4831  CB  ASN B 251      18.175 -38.517 -49.354  1.00 28.14           C  
ATOM   4832  CG  ASN B 251      18.375 -39.028 -50.760  1.00 31.39           C  
ATOM   4833  ND2 ASN B 251      17.578 -38.518 -51.696  1.00 33.64           N  
ATOM   4834  OD1 ASN B 251      19.244 -39.868 -51.004  1.00 35.67           O  
ATOM   4835  N   TYR B 252      16.301 -36.194 -48.870  1.00 26.01           N  
ATOM   4836  CA  TYR B 252      15.148 -35.350 -49.152  1.00 26.76           C  
ATOM   4837  C   TYR B 252      15.474 -33.860 -49.160  1.00 25.87           C  
ATOM   4838  O   TYR B 252      15.099 -33.124 -50.090  1.00 25.67           O  
ATOM   4839  CB  TYR B 252      14.002 -35.596 -48.159  1.00 28.45           C  
ATOM   4840  CG  TYR B 252      12.782 -34.817 -48.593  1.00 30.81           C  
ATOM   4841  CD1 TYR B 252      11.808 -35.416 -49.387  1.00 34.15           C  
ATOM   4842  CD2 TYR B 252      12.642 -33.463 -48.290  1.00 30.97           C  
ATOM   4843  CE1 TYR B 252      10.704 -34.702 -49.826  1.00 32.33           C  
ATOM   4844  CE2 TYR B 252      11.546 -32.738 -48.730  1.00 31.73           C  
ATOM   4845  CZ  TYR B 252      10.582 -33.371 -49.498  1.00 32.38           C  
ATOM   4846  OH  TYR B 252       9.483 -32.675 -49.943  1.00 33.20           O  
ATOM   4847  N   ILE B 253      16.162 -33.425 -48.106  1.00 24.68           N  
ATOM   4848  CA  ILE B 253      16.533 -32.029 -47.921  1.00 24.00           C  
ATOM   4849  C   ILE B 253      17.469 -31.528 -49.025  1.00 24.58           C  
ATOM   4850  O   ILE B 253      17.282 -30.431 -49.553  1.00 24.66           O  
ATOM   4851  CB  ILE B 253      17.158 -31.800 -46.520  1.00 23.83           C  
ATOM   4852  CG1 ILE B 253      16.120 -32.046 -45.404  1.00 24.30           C  
ATOM   4853  CG2 ILE B 253      17.756 -30.406 -46.407  1.00 20.85           C  
ATOM   4854  CD1 ILE B 253      14.987 -31.006 -45.254  1.00 23.18           C  
ATOM   4855  N   ARG B 254      18.468 -32.328 -49.386  1.00 24.85           N  
ATOM   4856  CA  ARG B 254      19.377 -31.899 -50.444  1.00 26.04           C  
ATOM   4857  C   ARG B 254      18.677 -31.837 -51.816  1.00 26.33           C  
ATOM   4858  O   ARG B 254      18.900 -30.918 -52.587  1.00 26.01           O  
ATOM   4859  CB  ARG B 254      20.630 -32.780 -50.477  1.00 25.41           C  
ATOM   4860  CG  ARG B 254      21.650 -32.372 -51.547  1.00 25.54           C  
ATOM   4861  CD  ARG B 254      22.028 -30.903 -51.496  1.00 23.85           C  
ATOM   4862  NE  ARG B 254      23.007 -30.600 -50.453  1.00 23.85           N  
ATOM   4863  CZ  ARG B 254      23.109 -29.430 -49.821  1.00 24.44           C  
ATOM   4864  NH1 ARG B 254      22.278 -28.431 -50.109  1.00 24.86           N1+
ATOM   4865  NH2 ARG B 254      24.035 -29.262 -48.878  1.00 17.60           N  
ATOM   4866  N   THR B 255      17.814 -32.807 -52.094  1.00 28.29           N  
ATOM   4867  CA  THR B 255      17.053 -32.851 -53.345  1.00 29.70           C  
ATOM   4868  C   THR B 255      16.084 -31.674 -53.460  1.00 30.85           C  
ATOM   4869  O   THR B 255      16.071 -30.971 -54.474  1.00 31.11           O  
ATOM   4870  CB  THR B 255      16.270 -34.167 -53.481  1.00 29.68           C  
ATOM   4871  CG2 THR B 255      15.672 -34.306 -54.880  1.00 31.39           C  
ATOM   4872  OG1 THR B 255      17.133 -35.281 -53.223  1.00 29.54           O  
ATOM   4873  N   TYR B 256      15.312 -31.427 -52.405  1.00 32.09           N  
ATOM   4874  CA  TYR B 256      14.226 -30.446 -52.457  1.00 33.02           C  
ATOM   4875  C   TYR B 256      14.603 -29.013 -52.096  1.00 31.84           C  
ATOM   4876  O   TYR B 256      13.945 -28.064 -52.528  1.00 31.22           O  
ATOM   4877  CB  TYR B 256      12.998 -30.981 -51.712  1.00 35.13           C  
ATOM   4878  CG  TYR B 256      12.451 -32.172 -52.479  1.00 40.07           C  
ATOM   4879  CD1 TYR B 256      11.361 -32.039 -53.344  1.00 42.53           C  
ATOM   4880  CD2 TYR B 256      13.079 -33.418 -52.408  1.00 42.87           C  
ATOM   4881  CE1 TYR B 256      10.892 -33.123 -54.089  1.00 43.94           C  
ATOM   4882  CE2 TYR B 256      12.625 -34.504 -53.152  1.00 44.51           C  
ATOM   4883  CZ  TYR B 256      11.533 -34.349 -53.990  1.00 42.91           C  
ATOM   4884  OH  TYR B 256      11.100 -35.443 -54.707  1.00 42.90           O  
ATOM   4885  N   PHE B 257      15.682 -28.860 -51.332  1.00 30.63           N  
ATOM   4886  CA  PHE B 257      16.278 -27.551 -51.082  1.00 29.98           C  
ATOM   4887  C   PHE B 257      17.725 -27.572 -51.576  1.00 30.00           C  
ATOM   4888  O   PHE B 257      18.663 -27.597 -50.761  1.00 29.49           O  
ATOM   4889  CB  PHE B 257      16.227 -27.211 -49.587  1.00 29.64           C  
ATOM   4890  CG  PHE B 257      14.869 -27.367 -48.964  1.00 29.15           C  
ATOM   4891  CD1 PHE B 257      13.928 -26.352 -49.061  1.00 30.16           C  
ATOM   4892  CD2 PHE B 257      14.537 -28.516 -48.263  1.00 28.46           C  
ATOM   4893  CE1 PHE B 257      12.677 -26.486 -48.481  1.00 28.03           C  
ATOM   4894  CE2 PHE B 257      13.281 -28.655 -47.678  1.00 28.07           C  
ATOM   4895  CZ  PHE B 257      12.352 -27.637 -47.795  1.00 28.49           C  
ATOM   4896  N   PRO B 258      17.913 -27.557 -52.911  1.00 29.97           N  
ATOM   4897  CA  PRO B 258      19.205 -27.789 -53.565  1.00 29.39           C  
ATOM   4898  C   PRO B 258      20.400 -26.987 -53.056  1.00 29.02           C  
ATOM   4899  O   PRO B 258      21.508 -27.516 -53.000  1.00 28.75           O  
ATOM   4900  CB  PRO B 258      18.917 -27.407 -55.019  1.00 29.85           C  
ATOM   4901  CG  PRO B 258      17.495 -27.766 -55.201  1.00 29.55           C  
ATOM   4902  CD  PRO B 258      16.865 -27.293 -53.922  1.00 29.94           C  
ATOM   4903  N   ASN B 259      20.185 -25.724 -52.713  1.00 28.23           N  
ATOM   4904  CA  ASN B 259      21.292 -24.843 -52.366  1.00 28.07           C  
ATOM   4905  C   ASN B 259      21.371 -24.454 -50.886  1.00 26.24           C  
ATOM   4906  O   ASN B 259      22.051 -23.492 -50.523  1.00 26.24           O  
ATOM   4907  CB  ASN B 259      21.282 -23.617 -53.289  1.00 28.71           C  
ATOM   4908  CG  ASN B 259      21.393 -24.008 -54.761  1.00 32.37           C  
ATOM   4909  ND2 ASN B 259      22.436 -24.766 -55.103  1.00 32.84           N  
ATOM   4910  OD1 ASN B 259      20.527 -23.661 -55.573  1.00 35.95           O  
ATOM   4911  N   CYS B 260      20.691 -25.231 -50.045  1.00 24.42           N  
ATOM   4912  CA  CYS B 260      20.640 -24.992 -48.606  1.00 23.49           C  
ATOM   4913  C   CYS B 260      21.951 -25.374 -47.931  1.00 21.69           C  
ATOM   4914  O   CYS B 260      22.646 -26.269 -48.400  1.00 20.84           O  
ATOM   4915  CB  CYS B 260      19.474 -25.749 -47.942  1.00 23.54           C  
ATOM   4916  SG  CYS B 260      19.573 -27.580 -47.868  1.00 28.17           S  
ATOM   4917  N   TYR B 261      22.266 -24.657 -46.854  1.00 19.19           N  
ATOM   4918  CA  TYR B 261      23.371 -24.951 -45.957  1.00 18.16           C  
ATOM   4919  C   TYR B 261      22.959 -25.954 -44.872  1.00 17.00           C  
ATOM   4920  O   TYR B 261      22.003 -25.727 -44.119  1.00 16.69           O  
ATOM   4921  CB  TYR B 261      23.849 -23.662 -45.302  1.00 18.14           C  
ATOM   4922  CG  TYR B 261      24.549 -22.739 -46.270  1.00 21.02           C  
ATOM   4923  CD1 TYR B 261      25.944 -22.695 -46.342  1.00 20.33           C  
ATOM   4924  CD2 TYR B 261      23.814 -21.935 -47.136  1.00 24.14           C  
ATOM   4925  CE1 TYR B 261      26.588 -21.875 -47.248  1.00 23.07           C  
ATOM   4926  CE2 TYR B 261      24.453 -21.087 -48.035  1.00 24.60           C  
ATOM   4927  CZ  TYR B 261      25.831 -21.079 -48.094  1.00 22.50           C  
ATOM   4928  OH  TYR B 261      26.441 -20.241 -49.000  1.00 23.61           O  
ATOM   4929  N   ILE B 262      23.699 -27.053 -44.797  1.00 15.03           N  
ATOM   4930  CA  ILE B 262      23.386 -28.092 -43.834  1.00 14.02           C  
ATOM   4931  C   ILE B 262      24.527 -28.269 -42.833  1.00 12.63           C  
ATOM   4932  O   ILE B 262      25.683 -28.288 -43.215  1.00 12.79           O  
ATOM   4933  CB  ILE B 262      23.103 -29.420 -44.531  1.00 13.41           C  
ATOM   4934  CG1 ILE B 262      21.904 -29.239 -45.474  1.00 15.25           C  
ATOM   4935  CG2 ILE B 262      22.882 -30.537 -43.498  1.00 13.37           C  
ATOM   4936  CD1 ILE B 262      21.713 -30.404 -46.455  1.00 15.76           C  
ATOM   4937  N   LEU B 263      24.191 -28.356 -41.553  1.00 11.67           N  
ATOM   4938  CA  LEU B 263      25.177 -28.696 -40.545  1.00 11.67           C  
ATOM   4939  C   LEU B 263      24.802 -30.083 -40.074  1.00 10.82           C  
ATOM   4940  O   LEU B 263      23.683 -30.277 -39.607  1.00 10.99           O  
ATOM   4941  CB  LEU B 263      25.104 -27.705 -39.367  1.00 12.75           C  
ATOM   4942  CG  LEU B 263      25.868 -27.998 -38.068  1.00 12.13           C  
ATOM   4943  CD1 LEU B 263      27.362 -28.102 -38.300  1.00 12.47           C  
ATOM   4944  CD2 LEU B 263      25.618 -26.851 -37.072  1.00 14.77           C  
ATOM   4945  N   SER B 264      25.737 -31.025 -40.152  1.00 10.28           N  
ATOM   4946  CA  SER B 264      25.430 -32.412 -39.817  1.00 10.85           C  
ATOM   4947  C   SER B 264      26.277 -33.005 -38.674  1.00 10.76           C  
ATOM   4948  O   SER B 264      27.404 -33.446 -38.893  1.00 11.42           O  
ATOM   4949  CB  SER B 264      25.501 -33.296 -41.074  1.00 10.82           C  
ATOM   4950  OG  SER B 264      25.018 -34.594 -40.731  1.00 12.21           O  
ATOM   4951  N   PRO B 265      25.725 -33.033 -37.445  1.00 11.18           N  
ATOM   4952  CA  PRO B 265      26.385 -33.698 -36.317  1.00 11.32           C  
ATOM   4953  C   PRO B 265      25.978 -35.185 -36.273  1.00 11.40           C  
ATOM   4954  O   PRO B 265      25.002 -35.577 -36.927  1.00 10.01           O  
ATOM   4955  CB  PRO B 265      25.844 -32.922 -35.108  1.00 10.95           C  
ATOM   4956  CG  PRO B 265      24.388 -32.629 -35.527  1.00 11.97           C  
ATOM   4957  CD  PRO B 265      24.442 -32.414 -37.042  1.00 11.57           C  
ATOM   4958  N   GLY B 266      26.738 -35.993 -35.543  1.00 10.78           N  
ATOM   4959  CA  GLY B 266      26.368 -37.385 -35.277  1.00 11.18           C  
ATOM   4960  C   GLY B 266      27.327 -38.450 -35.799  1.00 12.14           C  
ATOM   4961  O   GLY B 266      27.109 -39.635 -35.522  1.00 11.81           O  
ATOM   4962  N   ILE B 267      28.384 -38.050 -36.509  1.00 12.99           N  
ATOM   4963  CA  ILE B 267      29.486 -38.974 -36.852  1.00 14.88           C  
ATOM   4964  C   ILE B 267      30.483 -39.110 -35.684  1.00 14.54           C  
ATOM   4965  O   ILE B 267      30.802 -38.128 -35.012  1.00 13.67           O  
ATOM   4966  CB  ILE B 267      30.298 -38.552 -38.131  1.00 15.37           C  
ATOM   4967  CG1 ILE B 267      29.428 -38.367 -39.375  1.00 17.94           C  
ATOM   4968  CG2 ILE B 267      31.469 -39.544 -38.458  1.00 15.23           C  
ATOM   4969  CD1 ILE B 267      28.561 -39.493 -39.738  1.00 19.25           C  
ATOM   4970  N   GLY B 268      30.994 -40.326 -35.475  1.00 14.21           N  
ATOM   4971  CA  GLY B 268      31.967 -40.587 -34.405  1.00 13.97           C  
ATOM   4972  C   GLY B 268      31.290 -41.139 -33.164  1.00 14.01           C  
ATOM   4973  O   GLY B 268      30.879 -42.301 -33.140  1.00 13.97           O  
ATOM   4974  N   ALA B 269      31.125 -40.299 -32.141  1.00 13.26           N  
ATOM   4975  CA  ALA B 269      30.490 -40.701 -30.882  1.00 13.24           C  
ATOM   4976  C   ALA B 269      29.079 -41.251 -31.054  1.00 13.42           C  
ATOM   4977  O   ALA B 269      28.698 -42.196 -30.371  1.00 13.66           O  
ATOM   4978  CB  ALA B 269      30.466 -39.518 -29.899  1.00 12.24           C  
ATOM   4979  N   GLN B 270      28.288 -40.666 -31.949  1.00 14.71           N  
ATOM   4980  CA  GLN B 270      26.916 -41.143 -32.153  1.00 16.46           C  
ATOM   4981  C   GLN B 270      26.782 -42.102 -33.343  1.00 18.81           C  
ATOM   4982  O   GLN B 270      25.681 -42.395 -33.819  1.00 18.48           O  
ATOM   4983  CB  GLN B 270      25.952 -39.963 -32.314  1.00 16.01           C  
ATOM   4984  CG  GLN B 270      26.066 -38.964 -31.153  1.00 13.43           C  
ATOM   4985  CD  GLN B 270      25.181 -37.766 -31.395  1.00 13.13           C  
ATOM   4986  NE2 GLN B 270      25.780 -36.576 -31.595  1.00  8.99           N  
ATOM   4987  OE1 GLN B 270      23.959 -37.914 -31.407  1.00 11.58           O  
ATOM   4988  N   ASN B 271      27.910 -42.570 -33.872  1.00 22.17           N  
ATOM   4989  CA  ASN B 271      27.827 -43.706 -34.802  1.00 26.71           C  
ATOM   4990  C   ASN B 271      27.369 -43.461 -36.238  1.00 27.69           C  
ATOM   4991  O   ASN B 271      27.270 -44.428 -36.993  1.00 28.78           O  
ATOM   4992  CB  ASN B 271      26.847 -44.725 -34.210  1.00 27.80           C  
ATOM   4993  CG  ASN B 271      27.519 -45.966 -33.686  1.00 33.87           C  
ATOM   4994  ND2 ASN B 271      27.898 -46.870 -34.599  1.00 37.15           N
[truncated: 33,697 more chars]
