# Supplementary material for: Structural Descriptors for Subunit Interface Regions in Homodimers: Effect of Lipid Membrane and Secondary Structure Type
Source: J Chem Inf Model. 2025 Mar 27;65(7):3117–26. doi: 10.1021/acs.jcim.4c01233 (PMC12004529; doi:10.1021/acs.jcim.4c01233)
Supplement: Supplementary file 3 — ci4c01233_si_003.tar [file ci4c01233_si_003.tar › database/alpha/4wsh_cytop.pdb]

ATOM      1  N   HIS A   7      11.787  17.314  47.299  1.00 89.88           N  
ATOM      2  CA  HIS A   7      11.378  16.784  46.034  1.00 89.88           C  
ATOM      3  C   HIS A   7      10.328  17.718  45.532  1.00 89.88           C  
ATOM      4  O   HIS A   7      10.289  18.067  44.354  1.00 89.88           O  
ATOM      5  CB  HIS A   7      10.711  15.401  46.141  1.00 89.88           C  
ATOM      6  CG  HIS A   7      11.626  14.310  46.606  1.00 89.88           C  
ATOM      7  CD2 HIS A   7      12.250  13.329  45.898  1.00 89.88           C  
ATOM      8  ND1 HIS A   7      11.987  14.115  47.919  1.00 89.88           N  
ATOM      9  CE1 HIS A   7      12.803  13.030  47.943  1.00 89.88           C  
ATOM     10  NE2 HIS A   7      12.992  12.520  46.739  1.00 89.88           N  
ATOM     11  N   HIS A   8       9.458  18.170  46.456  1.00148.46           N  
ATOM     12  CA  HIS A   8       8.373  19.051  46.144  1.00148.46           C  
ATOM     13  C   HIS A   8       8.957  20.338  45.678  1.00148.46           C  
ATOM     14  O   HIS A   8      10.179  20.481  45.620  1.00148.46           O  
ATOM     15  CB  HIS A   8       7.453  19.337  47.343  1.00148.46           C  
ATOM     16  CG  HIS A   8       6.751  18.100  47.817  1.00148.46           C  
ATOM     17  CD2 HIS A   8       7.050  17.257  48.844  1.00148.46           C  
ATOM     18  ND1 HIS A   8       5.619  17.584  47.225  1.00148.46           N  
ATOM     19  CE1 HIS A   8       5.292  16.463  47.917  1.00148.46           C  
ATOM     20  NE2 HIS A   8       6.131  16.224  48.909  1.00148.46           N  
ATOM     21  N   MET A   9       8.086  21.295  45.292  1.00256.37           N  
ATOM     22  CA  MET A   9       8.571  22.532  44.749  1.00256.37           C  
ATOM     23  C   MET A   9       9.546  23.140  45.697  1.00256.37           C  
ATOM     24  O   MET A   9       9.257  23.352  46.874  1.00256.37           O  
ATOM     25  CB  MET A   9       7.483  23.583  44.474  1.00256.37           C  
ATOM     26  CG  MET A   9       6.701  23.359  43.181  1.00256.37           C  
ATOM     27  SD  MET A   9       5.420  24.610  42.877  1.00256.37           S  
ATOM     28  CE  MET A   9       5.388  24.367  41.078  1.00256.37           C  
ATOM     29  N   THR A  10      10.758  23.418  45.176  1.00 62.79           N  
ATOM     30  CA  THR A  10      11.798  23.998  45.967  1.00 62.79           C  
ATOM     31  C   THR A  10      11.682  25.484  45.831  1.00 62.79           C  
ATOM     32  O   THR A  10      11.163  25.988  44.838  1.00 62.79           O  
ATOM     33  CB  THR A  10      13.179  23.616  45.509  1.00 62.79           C  
ATOM     34  CG2 THR A  10      13.299  22.084  45.535  1.00 62.79           C  
ATOM     35  OG1 THR A  10      13.413  24.098  44.195  1.00 62.79           O  
ATOM     36  N   ALA A  11      12.169  26.228  46.840  1.00 40.03           N  
ATOM     37  CA  ALA A  11      12.017  27.656  46.833  1.00 40.03           C  
ATOM     38  C   ALA A  11      13.030  28.322  45.952  1.00 40.03           C  
ATOM     39  O   ALA A  11      14.186  27.908  45.868  1.00 40.03           O  
ATOM     40  CB  ALA A  11      12.135  28.289  48.232  1.00 40.03           C  
ATOM     41  N   LEU A  12      12.582  29.401  45.275  1.00 71.15           N  
ATOM     42  CA  LEU A  12      13.413  30.236  44.457  1.00 71.15           C  
ATOM     43  C   LEU A  12      13.098  31.649  44.839  1.00 71.15           C  
ATOM     44  O   LEU A  12      11.936  32.052  44.870  1.00 71.15           O  
ATOM     45  CB  LEU A  12      13.091  30.152  42.957  1.00 71.15           C  
ATOM     46  CG  LEU A  12      13.402  28.790  42.321  1.00 71.15           C  
ATOM     47  CD1 LEU A  12      13.059  28.787  40.823  1.00 71.15           C  
ATOM     48  CD2 LEU A  12      14.852  28.372  42.600  1.00 71.15           C  
ATOM     49  N   LYS A  13      14.132  32.427  45.197  1.00125.44           N  
ATOM     50  CA  LYS A  13      13.964  33.817  45.499  1.00125.44           C  
ATOM     51  C   LYS A  13      13.681  34.554  44.216  1.00125.44           C  
ATOM     52  O   LYS A  13      12.804  35.416  44.178  1.00125.44           O  
ATOM     53  CB  LYS A  13      15.222  34.419  46.149  1.00125.44           C  
ATOM     54  CG  LYS A  13      15.660  33.647  47.399  1.00125.44           C  
ATOM     55  CD  LYS A  13      14.587  33.565  48.489  1.00125.44           C  
ATOM     56  CE  LYS A  13      14.932  32.589  49.617  1.00125.44           C  
ATOM     57  NZ  LYS A  13      15.903  33.207  50.547  1.00125.44           N1+
ATOM     58  N   ASN A  14      14.420  34.228  43.126  1.00 83.65           N  
ATOM     59  CA  ASN A  14      14.256  34.908  41.859  1.00 83.65           C  
ATOM     60  C   ASN A  14      14.057  33.888  40.765  1.00 83.65           C  
ATOM     61  O   ASN A  14      14.952  33.096  40.472  1.00 83.65           O  
ATOM     62  CB  ASN A  14      15.495  35.727  41.454  1.00 83.65           C  
ATOM     63  CG  ASN A  14      15.218  36.399  40.115  1.00 83.65           C  
ATOM     64  ND2 ASN A  14      16.301  36.867  39.434  1.00 83.65           N  
ATOM     65  OD1 ASN A  14      14.072  36.502  39.680  1.00 83.65           O  
ATOM     66  N   ASP A  15      12.821  33.837  40.228  1.00198.27           N  
ATOM     67  CA  ASP A  15      12.303  32.994  39.179  1.00198.27           C  
ATOM     68  C   ASP A  15      12.310  33.558  37.771  1.00198.27           C  
ATOM     69  O   ASP A  15      12.093  32.807  36.820  1.00198.27           O  
ATOM     70  CB  ASP A  15      10.844  32.612  39.477  1.00198.27           C  
ATOM     71  CG  ASP A  15      10.422  31.455  38.587  1.00198.27           C  
ATOM     72  OD1 ASP A  15      11.323  30.744  38.070  1.00198.27           O  
ATOM     73  OD2 ASP A  15       9.188  31.266  38.416  1.00198.27           O1-
ATOM     74  N   ARG A  16      12.518  34.875  37.570  1.00161.55           N  
ATOM     75  CA  ARG A  16      12.203  35.512  36.311  1.00161.55           C  
ATOM     76  C   ARG A  16      12.828  34.831  35.127  1.00161.55           C  
ATOM     77  O   ARG A  16      12.225  34.789  34.055  1.00161.55           O  
ATOM     78  CB  ARG A  16      12.575  37.008  36.267  1.00161.55           C  
ATOM     79  CG  ARG A  16      14.054  37.307  36.505  1.00161.55           C  
ATOM     80  CD  ARG A  16      14.411  38.788  36.344  1.00161.55           C  
ATOM     81  NE  ARG A  16      13.542  39.580  37.258  1.00161.55           N  
ATOM     82  CZ  ARG A  16      14.110  40.458  38.135  1.00161.55           C  
ATOM     83  NH1 ARG A  16      15.470  40.551  38.212  1.00161.55           N1+
ATOM     84  NH2 ARG A  16      13.327  41.231  38.944  1.00161.55           N  
ATOM     85  N   PHE A  17      14.041  34.280  35.267  1.00 68.29           N  
ATOM     86  CA  PHE A  17      14.688  33.616  34.170  1.00 68.29           C  
ATOM     87  C   PHE A  17      13.830  32.486  33.679  1.00 68.29           C  
ATOM     88  O   PHE A  17      13.606  32.342  32.477  1.00 68.29           O  
ATOM     89  CB  PHE A  17      16.054  33.049  34.609  1.00 68.29           C  
ATOM     90  CG  PHE A  17      16.622  32.180  33.540  1.00 68.29           C  
ATOM     91  CD1 PHE A  17      17.193  32.714  32.407  1.00 68.29           C  
ATOM     92  CD2 PHE A  17      16.606  30.812  33.695  1.00 68.29           C  
ATOM     93  CE1 PHE A  17      17.720  31.894  31.437  1.00 68.29           C  
ATOM     94  CE2 PHE A  17      17.131  29.986  32.730  1.00 68.29           C  
ATOM     95  CZ  PHE A  17      17.686  30.529  31.597  1.00 68.29           C  
ATOM     96  N   LEU A  18      13.314  31.654  34.602  1.00 48.88           N  
ATOM     97  CA  LEU A  18      12.512  30.517  34.239  1.00 48.88           C  
ATOM     98  C   LEU A  18      11.233  30.978  33.607  1.00 48.88           C  
ATOM     99  O   LEU A  18      10.795  30.417  32.604  1.00 48.88           O  
ATOM    100  CB  LEU A  18      12.124  29.656  35.451  1.00 48.88           C  
ATOM    101  CG  LEU A  18      13.320  29.002  36.163  1.00 48.88           C  
ATOM    102  CD1 LEU A  18      12.857  28.160  37.362  1.00 48.88           C  
ATOM    103  CD2 LEU A  18      14.195  28.211  35.180  1.00 48.88           C  
ATOM    104  N   ARG A  19      10.611  32.028  34.175  1.00 95.96           N  
ATOM    105  CA  ARG A  19       9.327  32.483  33.725  0.51 95.96           C  
ATOM    106  C   ARG A  19       9.417  32.962  32.308  1.00 95.96           C  
ATOM    107  O   ARG A  19       8.526  32.696  31.502  1.00 95.96           O  
ATOM    108  CB  ARG A  19       8.764  33.623  34.592  0.51 95.96           C  
ATOM    109  CG  ARG A  19       8.506  33.189  36.037  0.51 95.96           C  
ATOM    110  CD  ARG A  19       7.855  34.265  36.908  0.51 95.96           C  
ATOM    111  NE  ARG A  19       6.382  34.050  36.854  0.51 95.96           N  
ATOM    112  CZ  ARG A  19       5.532  35.063  37.191  0.51 95.96           C  
ATOM    113  NH1 ARG A  19       6.027  36.287  37.536  0.51 95.96           N1+
ATOM    114  NH2 ARG A  19       4.185  34.841  37.191  0.51 95.96           N  
ATOM    115  N   ALA A  20      10.498  33.680  31.957  1.00 30.14           N  
ATOM    116  CA  ALA A  20      10.632  34.210  30.628  1.00 30.14           C  
ATOM    117  C   ALA A  20      10.700  33.079  29.642  1.00 30.14           C  
ATOM    118  O   ALA A  20      10.117  33.152  28.561  1.00 30.14           O  
ATOM    119  CB  ALA A  20      11.906  35.054  30.451  1.00 30.14           C  
ATOM    120  N   LEU A  21      11.421  31.995  29.992  1.00 58.31           N  
ATOM    121  CA  LEU A  21      11.591  30.867  29.114  1.00 58.31           C  
ATOM    122  C   LEU A  21      10.262  30.221  28.860  1.00 58.31           C  
ATOM    123  O   LEU A  21      10.006  29.698  27.775  1.00 58.31           O  
ATOM    124  CB  LEU A  21      12.520  29.793  29.705  1.00 58.31           C  
ATOM    125  CG  LEU A  21      13.984  30.253  29.850  1.00 58.31           C  
ATOM    126  CD1 LEU A  21      14.861  29.138  30.442  1.00 58.31           C  
ATOM    127  CD2 LEU A  21      14.535  30.781  28.513  1.00 58.31           C  
ATOM    128  N   LEU A  22       9.427  30.184  29.910  1.00106.65           N  
ATOM    129  CA  LEU A  22       8.094  29.648  29.976  1.00106.65           C  
ATOM    130  C   LEU A  22       7.093  30.553  29.320  1.00106.65           C  
ATOM    131  O   LEU A  22       5.939  30.163  29.142  1.00106.65           O  
ATOM    132  CB  LEU A  22       7.627  29.377  31.413  1.00106.65           C  
ATOM    133  CG  LEU A  22       8.443  28.268  32.101  1.00106.65           C  
ATOM    134  CD1 LEU A  22       7.909  27.970  33.509  1.00106.65           C  
ATOM    135  CD2 LEU A  22       8.528  27.014  31.216  1.00106.65           C  
ATOM    136  N   LYS A  23       7.475  31.808  29.012  1.00 99.76           N  
ATOM    137  CA  LYS A  23       6.545  32.757  28.459  1.00 99.76           C  
ATOM    138  C   LYS A  23       5.571  33.187  29.521  1.00 99.76           C  
ATOM    139  O   LYS A  23       4.392  33.412  29.248  1.00 99.76           O  
ATOM    140  CB  LYS A  23       5.756  32.192  27.265  1.00 99.76           C  
ATOM    141  CG  LYS A  23       6.655  31.855  26.073  1.00 99.76           C  
ATOM    142  CD  LYS A  23       5.971  30.994  25.012  1.00 99.76           C  
ATOM    143  CE  LYS A  23       6.917  30.515  23.909  1.00 99.76           C  
ATOM    144  NZ  LYS A  23       7.438  31.669  23.143  1.00 99.76           N1+
ATOM    145  N   GLN A  24       6.067  33.307  30.772  1.00129.38           N  
ATOM    146  CA  GLN A  24       5.336  33.763  31.930  1.00129.38           C  
ATOM    147  C   GLN A  24       5.562  35.251  32.056  1.00129.38           C  
ATOM    148  O   GLN A  24       6.552  35.765  31.540  1.00129.38           O  
ATOM    149  CB  GLN A  24       5.879  33.128  33.222  1.00129.38           C  
ATOM    150  CG  GLN A  24       5.788  31.603  33.247  1.00129.38           C  
ATOM    151  CD  GLN A  24       4.322  31.244  33.393  1.00129.38           C  
ATOM    152  NE2 GLN A  24       3.980  29.953  33.133  1.00129.38           N  
ATOM    153  OE1 GLN A  24       3.503  32.094  33.734  1.00129.38           O  
ATOM    154  N   PRO A  25       4.692  35.957  32.745  1.00287.93           N  
ATOM    155  CA  PRO A  25       4.734  37.401  32.807  1.00287.93           C  
ATOM    156  C   PRO A  25       6.071  38.078  32.936  1.00287.93           C  
ATOM    157  O   PRO A  25       6.560  38.467  31.906  1.00287.93           O  
ATOM    158  CB  PRO A  25       3.766  37.804  33.919  1.00287.93           C  
ATOM    159  CG  PRO A  25       3.740  36.566  34.835  1.00287.93           C  
ATOM    160  CD  PRO A  25       3.974  35.387  33.875  1.00287.93           C  
ATOM    161  N   VAL A  26       6.723  38.205  34.102  1.00157.50           N  
ATOM    162  CA  VAL A  26       8.005  38.848  34.355  1.00157.50           C  
ATOM    163  C   VAL A  26       7.953  40.352  34.334  1.00157.50           C  
ATOM    164  O   VAL A  26       7.374  40.986  33.451  1.00157.50           O  
ATOM    165  CB  VAL A  26       9.202  38.382  33.546  1.00157.50           C  
ATOM    166  CG1 VAL A  26       9.289  36.851  33.651  1.00157.50           C  
ATOM    167  CG2 VAL A  26       9.222  38.979  32.127  1.00157.50           C  
ATOM    168  N   ASP A  27       8.557  40.948  35.388  1.00 65.27           N  
ATOM    169  CA  ASP A  27       8.671  42.368  35.600  1.00 65.27           C  
ATOM    170  C   ASP A  27       9.685  42.997  34.686  1.00 65.27           C  
ATOM    171  O   ASP A  27       9.452  44.073  34.137  1.00 65.27           O  
ATOM    172  CB  ASP A  27       9.053  42.721  37.052  1.00 65.27           C  
ATOM    173  CG  ASP A  27      10.408  42.107  37.385  1.00 65.27           C  
ATOM    174  OD1 ASP A  27      10.657  40.948  36.960  1.00 65.27           O  
ATOM    175  OD2 ASP A  27      11.216  42.793  38.067  1.00 65.27           O1-
ATOM    176  N   VAL A  28      10.844  42.335  34.504  1.00126.30           N  
ATOM    177  CA  VAL A  28      11.934  42.881  33.742  1.00126.30           C  
ATOM    178  C   VAL A  28      12.469  41.771  32.882  1.00126.30           C  
ATOM    179  O   VAL A  28      12.189  40.603  33.140  1.00126.30           O  
ATOM    180  CB  VAL A  28      13.021  43.329  34.678  1.00126.30           C  
ATOM    181  CG1 VAL A  28      13.351  42.147  35.601  1.00126.30           C  
ATOM    182  CG2 VAL A  28      14.237  43.817  33.888  1.00126.30           C  
ATOM    183  N   THR A  29      13.227  42.101  31.808  1.00 55.76           N  
ATOM    184  CA  THR A  29      13.784  41.060  30.984  1.00 55.76           C  
ATOM    185  C   THR A  29      14.922  40.454  31.751  1.00 55.76           C  
ATOM    186  O   THR A  29      15.770  41.166  32.282  1.00 55.76           O  
ATOM    187  CB  THR A  29      14.332  41.555  29.675  1.00 55.76           C  
ATOM    188  CG2 THR A  29      14.923  40.366  28.898  1.00 55.76           C  
ATOM    189  OG1 THR A  29      13.306  42.178  28.915  1.00 55.76           O  
ATOM    190  N   PRO A  30      14.959  39.148  31.826  1.00 75.11           N  
ATOM    191  CA  PRO A  30      16.002  38.497  32.577  1.00 75.11           C  
ATOM    192  C   PRO A  30      17.292  38.552  31.826  1.00 75.11           C  
ATOM    193  O   PRO A  30      17.265  38.655  30.600  1.00 75.11           O  
ATOM    194  CB  PRO A  30      15.511  37.070  32.815  1.00 75.11           C  
ATOM    195  CG  PRO A  30      13.978  37.197  32.785  1.00 75.11           C  
ATOM    196  CD  PRO A  30      13.717  38.389  31.851  1.00 75.11           C  
ATOM    197  N   VAL A  31      18.438  38.496  32.530  1.00107.93           N  
ATOM    198  CA  VAL A  31      19.688  38.527  31.840  1.00107.93           C  
ATOM    199  C   VAL A  31      20.656  37.619  32.530  1.00107.93           C  
ATOM    200  O   VAL A  31      20.642  37.460  33.751  1.00107.93           O  
ATOM    201  CB  VAL A  31      20.307  39.892  31.806  1.00107.93           C  
ATOM    202  CG1 VAL A  31      20.619  40.322  33.248  1.00107.93           C  
ATOM    203  CG2 VAL A  31      21.543  39.844  30.894  1.00107.93           C  
ATOM    204  N   TRP A  32      21.509  36.963  31.720  1.00 97.30           N  
ATOM    205  CA  TRP A  32      22.587  36.169  32.228  1.00 97.30           C  
ATOM    206  C   TRP A  32      23.613  36.189  31.137  1.00 97.30           C  
ATOM    207  O   TRP A  32      23.330  36.652  30.032  1.00 97.30           O  
ATOM    208  CB  TRP A  32      22.211  34.715  32.581  1.00 97.30           C  
ATOM    209  CG  TRP A  32      21.927  33.775  31.435  1.00 97.30           C  
ATOM    210  CD1 TRP A  32      20.802  33.614  30.681  1.00 97.30           C  
ATOM    211  CD2 TRP A  32      22.856  32.773  30.998  1.00 97.30           C  
ATOM    212  CE2 TRP A  32      22.236  32.048  29.983  1.00 97.30           C  
ATOM    213  CE3 TRP A  32      24.120  32.475  31.419  1.00 97.30           C  
ATOM    214  NE1 TRP A  32      20.976  32.576  29.794  1.00 97.30           N  
ATOM    215  CZ2 TRP A  32      22.876  31.009  29.369  1.00 97.30           C  
ATOM    216  CZ3 TRP A  32      24.767  31.434  30.793  1.00 97.30           C  
ATOM    217  CH2 TRP A  32      24.155  30.714  29.787  1.00 97.30           C  
ATOM    218  N   MET A  33      24.847  35.721  31.402  1.00 65.47           N  
ATOM    219  CA  MET A  33      25.823  35.845  30.358  1.00 65.47           C  
ATOM    220  C   MET A  33      26.609  34.577  30.228  1.00 65.47           C  
ATOM    221  O   MET A  33      27.037  33.970  31.205  1.00 65.47           O  
ATOM    222  CB  MET A  33      26.806  36.999  30.630  1.00 65.47           C  
ATOM    223  CG  MET A  33      27.846  37.234  29.536  1.00 65.47           C  
ATOM    224  SD  MET A  33      28.848  38.731  29.785  1.00 65.47           S  
ATOM    225  CE  MET A  33      29.666  38.144  31.298  1.00 65.47           C  
ATOM    226  N   MET A  34      26.841  34.140  28.981  1.00 53.90           N  
ATOM    227  CA  MET A  34      27.624  32.956  28.812  1.00 53.90           C  
ATOM    228  C   MET A  34      29.007  33.305  29.269  1.00 53.90           C  
ATOM    229  O   MET A  34      29.497  34.403  29.009  1.00 53.90           O  
ATOM    230  CB  MET A  34      27.673  32.466  27.355  1.00 53.90           C  
ATOM    231  CG  MET A  34      26.309  31.973  26.864  1.00 53.90           C  
ATOM    232  SD  MET A  34      26.270  31.395  25.140  1.00 53.90           S  
ATOM    233  CE  MET A  34      26.183  33.061  24.425  1.00 53.90           C  
ATOM    234  N   ARG A  35      29.666  32.359  29.971  1.00122.14           N  
ATOM    235  CA  ARG A  35      30.986  32.540  30.508  0.41122.14           C  
ATOM    236  C   ARG A  35      31.005  33.634  31.538  1.00122.14           C  
ATOM    237  O   ARG A  35      32.002  34.338  31.686  1.00122.14           O  
ATOM    238  CB  ARG A  35      32.038  32.871  29.435  0.41122.14           C  
ATOM    239  CG  ARG A  35      32.304  31.696  28.495  0.41122.14           C  
ATOM    240  CD  ARG A  35      32.823  30.456  29.224  0.41122.14           C  
ATOM    241  NE  ARG A  35      34.172  30.781  29.765  0.41122.14           N  
ATOM    242  CZ  ARG A  35      35.289  30.465  29.046  0.41122.14           C  
ATOM    243  NH1 ARG A  35      35.168  29.845  27.836  0.41122.14           N1+
ATOM    244  NH2 ARG A  35      36.525  30.758  29.543  0.41122.14           N  
ATOM    245  N   GLN A  36      29.915  33.768  32.320  1.00165.64           N  
ATOM    246  CA  GLN A  36      29.838  34.752  33.369  1.00165.64           C  
ATOM    247  C   GLN A  36      30.919  34.454  34.351  1.00165.64           C  
ATOM    248  O   GLN A  36      31.439  35.358  35.003  1.00165.64           O  
ATOM    249  CB  GLN A  36      28.564  34.652  34.227  1.00165.64           C  
ATOM    250  CG  GLN A  36      27.294  35.220  33.611  1.00165.64           C  
ATOM    251  CD  GLN A  36      26.114  34.742  34.446  1.00165.64           C  
ATOM    252  NE2 GLN A  36      26.398  33.946  35.512  1.00165.64           N  
ATOM    253  OE1 GLN A  36      24.965  35.065  34.153  1.00165.64           O  
ATOM    254  N   ALA A  37      31.216  33.161  34.568  1.00 44.18           N  
ATOM    255  CA  ALA A  37      32.318  32.858  35.428  1.00 44.18           C  
ATOM    256  C   ALA A  37      33.456  32.592  34.500  1.00 44.18           C  
ATOM    257  O   ALA A  37      33.432  31.620  33.745  1.00 44.18           O  
ATOM    258  CB  ALA A  37      32.108  31.598  36.283  1.00 44.18           C  
ATOM    259  N   GLY A  38      34.494  33.450  34.541  1.00 34.11           N  
ATOM    260  CA  GLY A  38      35.572  33.275  33.613  1.00 34.11           C  
ATOM    261  C   GLY A  38      36.671  34.246  33.931  1.00 34.11           C  
ATOM    262  O   GLY A  38      36.622  34.981  34.914  1.00 34.11           O  
ATOM    263  N   ARG A  39      37.667  34.304  33.029  1.00 89.61           N  
ATOM    264  CA  ARG A  39      38.896  35.031  33.187  1.00 89.61           C  
ATOM    265  C   ARG A  39      38.679  36.507  33.297  1.00 89.61           C  
ATOM    266  O   ARG A  39      39.529  37.213  33.836  1.00 89.61           O  
ATOM    267  CB  ARG A  39      39.890  34.776  32.044  1.00 89.61           C  
ATOM    268  CG  ARG A  39      40.397  33.332  32.020  1.00 89.61           C  
ATOM    269  CD  ARG A  39      41.395  33.047  30.897  1.00 89.61           C  
ATOM    270  NE  ARG A  39      40.706  33.315  29.604  1.00 89.61           N  
ATOM    271  CZ  ARG A  39      41.295  32.947  28.429  1.00 89.61           C  
ATOM    272  NH1 ARG A  39      42.486  32.282  28.441  1.00 89.61           N1+
ATOM    273  NH2 ARG A  39      40.694  33.248  27.240  1.00 89.61           N  
ATOM    274  N   TYR A  40      37.567  37.040  32.769  1.00 83.61           N  
ATOM    275  CA  TYR A  40      37.408  38.467  32.812  1.00 83.61           C  
ATOM    276  C   TYR A  40      37.409  38.940  34.243  1.00 83.61           C  
ATOM    277  O   TYR A  40      37.836  40.062  34.514  1.00 83.61           O  
ATOM    278  CB  TYR A  40      36.169  39.000  32.056  1.00 83.61           C  
ATOM    279  CG  TYR A  40      34.878  38.677  32.730  1.00 83.61           C  
ATOM    280  CD1 TYR A  40      34.326  37.420  32.672  1.00 83.61           C  
ATOM    281  CD2 TYR A  40      34.199  39.672  33.396  1.00 83.61           C  
ATOM    282  CE1 TYR A  40      33.124  37.159  33.292  1.00 83.61           C  
ATOM    283  CE2 TYR A  40      33.000  39.419  34.016  1.00 83.61           C  
ATOM    284  CZ  TYR A  40      32.460  38.158  33.964  1.00 83.61           C  
ATOM    285  OH  TYR A  40      31.226  37.899  34.598  1.00 83.61           O  
ATOM    286  N   LEU A  41      36.901  38.126  35.200  1.00 61.50           N  
ATOM    287  CA  LEU A  41      36.867  38.535  36.586  1.00 61.50           C  
ATOM    288  C   LEU A  41      38.168  38.188  37.259  1.00 61.50           C  
ATOM    289  O   LEU A  41      38.689  37.080  37.127  1.00 61.50           O  
ATOM    290  CB  LEU A  41      35.737  37.862  37.387  1.00 61.50           C  
ATOM    291  CG  LEU A  41      34.319  38.225  36.904  1.00 61.50           C  
ATOM    292  CD1 LEU A  41      33.244  37.520  37.747  1.00 61.50           C  
ATOM    293  CD2 LEU A  41      34.118  39.750  36.854  1.00 61.50           C  
ATOM    294  N   PRO A  42      38.727  39.135  37.972  1.00 74.18           N  
ATOM    295  CA  PRO A  42      39.960  38.944  38.688  1.00 74.18           C  
ATOM    296  C   PRO A  42      39.814  37.949  39.798  1.00 74.18           C  
ATOM    297  O   PRO A  42      40.787  37.263  40.108  1.00 74.18           O  
ATOM    298  CB  PRO A  42      40.402  40.336  39.146  1.00 74.18           C  
ATOM    299  CG  PRO A  42      39.133  41.202  39.022  1.00 74.18           C  
ATOM    300  CD  PRO A  42      38.339  40.531  37.889  1.00 74.18           C  
ATOM    301  N   GLU A  43      38.620  37.861  40.418  1.00 81.87           N  
ATOM    302  CA  GLU A  43      38.385  36.931  41.485  1.00 81.87           C  
ATOM    303  C   GLU A  43      38.442  35.546  40.924  1.00 81.87           C  
ATOM    304  O   GLU A  43      38.883  34.610  41.588  1.00 81.87           O  
ATOM    305  CB  GLU A  43      37.032  37.135  42.201  1.00 81.87           C  
ATOM    306  CG  GLU A  43      35.804  37.163  41.288  1.00 81.87           C  
ATOM    307  CD  GLU A  43      35.508  38.615  40.928  1.00 81.87           C  
ATOM    308  OE1 GLU A  43      36.460  39.337  40.527  1.00 81.87           O  
ATOM    309  OE2 GLU A  43      34.323  39.026  41.057  1.00 81.87           O1-
ATOM    310  N   TYR A  44      37.972  35.382  39.676  1.00 48.40           N  
ATOM    311  CA  TYR A  44      37.990  34.111  39.011  1.00 48.40           C  
ATOM    312  C   TYR A  44      39.412  33.684  38.825  1.00 48.40           C  
ATOM    313  O   TYR A  44      39.773  32.539  39.093  1.00 48.40           O  
ATOM    314  CB  TYR A  44      37.334  34.192  37.621  1.00 48.40           C  
ATOM    315  CG  TYR A  44      37.610  32.930  36.877  1.00 48.40           C  
ATOM    316  CD1 TYR A  44      36.831  31.810  37.058  1.00 48.40           C  
ATOM    317  CD2 TYR A  44      38.657  32.880  35.985  1.00 48.40           C  
ATOM    318  CE1 TYR A  44      37.103  30.656  36.360  1.00 48.40           C  
ATOM    319  CE2 TYR A  44      38.932  31.732  35.283  1.00 48.40           C  
ATOM    320  CZ  TYR A  44      38.153  30.616  35.473  1.00 48.40           C  
ATOM    321  OH  TYR A  44      38.431  29.434  34.756  1.00 48.40           O  
ATOM    322  N   ARG A  45      40.266  34.625  38.387  1.00 97.74           N  
ATOM    323  CA  ARG A  45      41.637  34.328  38.095  1.00 97.74           C  
ATOM    324  C   ARG A  45      42.304  33.857  39.348  1.00 97.74           C  
ATOM    325  O   ARG A  45      43.124  32.941  39.317  1.00 97.74           O  
ATOM    326  CB  ARG A  45      42.423  35.563  37.627  1.00 97.74           C  
ATOM    327  CG  ARG A  45      41.837  36.246  36.391  1.00 97.74           C  
ATOM    328  CD  ARG A  45      42.645  37.470  35.957  1.00 97.74           C  
ATOM    329  NE  ARG A  45      41.810  38.264  35.015  1.00 97.74           N  
ATOM    330  CZ  ARG A  45      41.855  39.628  35.064  1.00 97.74           C  
ATOM    331  NH1 ARG A  45      42.674  40.250  35.962  1.00 97.74           N1+
ATOM    332  NH2 ARG A  45      41.069  40.368  34.228  1.00 97.74           N  
ATOM    333  N   ALA A  46      41.981  34.490  40.491  1.00 25.55           N  
ATOM    334  CA  ALA A  46      42.618  34.129  41.722  1.00 25.55           C  
ATOM    335  C   ALA A  46      42.281  32.710  42.071  1.00 25.55           C  
ATOM    336  O   ALA A  46      43.159  31.937  42.447  1.00 25.55           O  
ATOM    337  CB  ALA A  46      42.183  35.012  42.904  1.00 25.55           C  
ATOM    338  N   THR A  47      40.998  32.319  41.939  1.00118.13           N  
ATOM    339  CA  THR A  47      40.613  30.982  42.299  1.00118.13           C  
ATOM    340  C   THR A  47      41.269  29.999  41.385  1.00118.13           C  
ATOM    341  O   THR A  47      41.724  28.943  41.821  1.00118.13           O  
ATOM    342  CB  THR A  47      39.134  30.730  42.244  1.00118.13           C  
ATOM    343  CG2 THR A  47      38.450  31.612  43.292  1.00118.13           C  
ATOM    344  OG1 THR A  47      38.623  31.002  40.950  1.00118.13           O  
ATOM    345  N   ARG A  48      41.334  30.337  40.088  1.00 75.40           N  
ATOM    346  CA  ARG A  48      41.880  29.478  39.079  1.00 75.40           C  
ATOM    347  C   ARG A  48      43.321  29.227  39.397  1.00 75.40           C  
ATOM    348  O   ARG A  48      43.811  28.108  39.260  1.00 75.40           O  
ATOM    349  CB  ARG A  48      41.772  30.140  37.695  1.00 75.40           C  
ATOM    350  CG  ARG A  48      42.317  29.333  36.517  1.00 75.40           C  
ATOM    351  CD  ARG A  48      42.004  30.019  35.185  1.00 75.40           C  
ATOM    352  NE  ARG A  48      42.646  29.250  34.083  1.00 75.40           N  
ATOM    353  CZ  ARG A  48      42.204  29.425  32.804  1.00 75.40           C  
ATOM    354  NH1 ARG A  48      41.143  30.250  32.562  1.00 75.40           N1+
ATOM    355  NH2 ARG A  48      42.818  28.783  31.768  1.00 75.40           N  
ATOM    356  N   ALA A  49      44.044  30.273  39.838  1.00 18.98           N  
ATOM    357  CA  ALA A  49      45.434  30.135  40.164  1.00 18.98           C  
ATOM    358  C   ALA A  49      45.569  29.190  41.316  1.00 18.98           C  
ATOM    359  O   ALA A  49      46.475  28.359  41.345  1.00 18.98           O  
ATOM    360  CB  ALA A  49      46.081  31.465  40.581  1.00 18.98           C  
ATOM    361  N   LYS A  50      44.662  29.295  42.305  1.00103.08           N  
ATOM    362  CA  LYS A  50      44.751  28.463  43.469  1.00103.08           C  
ATOM    363  C   LYS A  50      44.578  27.037  43.045  1.00103.08           C  
ATOM    364  O   LYS A  50      45.236  26.140  43.571  1.00103.08           O  
ATOM    365  CB  LYS A  50      43.689  28.813  44.526  1.00103.08           C  
ATOM    366  CG  LYS A  50      43.951  28.183  45.896  1.00103.08           C  
ATOM    367  CD  LYS A  50      43.186  28.867  47.032  1.00103.08           C  
ATOM    368  CE  LYS A  50      41.722  28.443  47.149  1.00103.08           C  
ATOM    369  NZ  LYS A  50      41.597  27.312  48.095  1.00103.08           N1+
ATOM    370  N   ALA A  51      43.660  26.799  42.088  1.00 38.40           N  
ATOM    371  CA  ALA A  51      43.380  25.489  41.568  1.00 38.40           C  
ATOM    372  C   ALA A  51      44.570  24.966  40.823  1.00 38.40           C  
ATOM    373  O   ALA A  51      44.870  23.775  40.884  1.00 38.40           O  
ATOM    374  CB  ALA A  51      42.175  25.481  40.610  1.00 38.40           C  
ATOM    375  N   GLY A  52      45.262  25.845  40.073  1.00 37.96           N  
ATOM    376  CA  GLY A  52      46.438  25.460  39.345  1.00 37.96           C  
ATOM    377  C   GLY A  52      46.128  25.449  37.881  1.00 37.96           C  
ATOM    378  O   GLY A  52      46.960  25.856  37.071  1.00 37.96           O  
ATOM    379  N   ASP A  53      44.923  24.987  37.496  1.00 93.17           N  
ATOM    380  CA  ASP A  53      44.586  24.963  36.103  1.00 93.17           C  
ATOM    381  C   ASP A  53      43.098  24.870  35.958  1.00 93.17           C  
ATOM    382  O   ASP A  53      42.370  24.714  36.937  1.00 93.17           O  
ATOM    383  CB  ASP A  53      45.245  23.809  35.324  1.00 93.17           C  
ATOM    384  CG  ASP A  53      44.859  22.494  35.983  1.00 93.17           C  
ATOM    385  OD1 ASP A  53      45.374  22.228  37.102  1.00 93.17           O  
ATOM    386  OD2 ASP A  53      44.060  21.733  35.375  1.00 93.17           O1-
ATOM    387  N   PHE A  54      42.614  25.000  34.706  1.00 61.47           N  
ATOM    388  CA  PHE A  54      41.217  24.975  34.364  1.00 61.47           C  
ATOM    389  C   PHE A  54      40.626  23.634  34.686  1.00 61.47           C  
ATOM    390  O   PHE A  54      39.556  23.547  35.287  1.00 61.47           O  
ATOM    391  CB  PHE A  54      41.023  25.260  32.859  1.00 61.47           C  
ATOM    392  CG  PHE A  54      39.582  25.166  32.487  1.00 61.47           C  
ATOM    393  CD1 PHE A  54      38.712  26.203  32.732  1.00 61.47           C  
ATOM    394  CD2 PHE A  54      39.108  24.033  31.867  1.00 61.47           C  
ATOM    395  CE1 PHE A  54      37.387  26.100  32.373  1.00 61.47           C  
ATOM    396  CE2 PHE A  54      37.787  23.924  31.505  1.00 61.47           C  
ATOM    397  CZ  PHE A  54      36.921  24.961  31.762  1.00 61.47           C  
ATOM    398  N   MET A  55      41.325  22.547  34.308  1.00 62.64           N  
ATOM    399  CA  MET A  55      40.813  21.217  34.487  1.00 62.64           C  
ATOM    400  C   MET A  55      40.649  20.918  35.947  1.00 62.64           C  
ATOM    401  O   MET A  55      39.650  20.324  36.350  1.00 62.64           O  
ATOM    402  CB  MET A  55      41.734  20.155  33.862  1.00 62.64           C  
ATOM    403  CG  MET A  55      41.076  18.784  33.697  1.00 62.64           C  
ATOM    404  SD  MET A  55      42.039  17.618  32.689  1.00 62.64           S  
ATOM    405  CE  MET A  55      40.757  16.332  32.650  1.00 62.64           C  
ATOM    406  N   SER A  56      41.621  21.331  36.783  1.00 26.14           N  
ATOM    407  CA  SER A  56      41.550  21.054  38.189  1.00 26.14           C  
ATOM    408  C   SER A  56      40.381  21.780  38.769  1.00 26.14           C  
ATOM    409  O   SER A  56      39.722  21.288  39.684  1.00 26.14           O  
ATOM    410  CB  SER A  56      42.801  21.503  38.962  1.00 26.14           C  
ATOM    411  OG  SER A  56      43.914  20.708  38.584  1.00 26.14           O  
ATOM    412  N   LEU A  57      40.093  22.983  38.244  1.00 42.33           N  
ATOM    413  CA  LEU A  57      39.014  23.777  38.754  1.00 42.33           C  
ATOM    414  C   LEU A  57      37.718  23.062  38.506  1.00 42.33           C  
ATOM    415  O   LEU A  57      36.838  23.032  39.364  1.00 42.33           O  
ATOM    416  CB  LEU A  57      38.960  25.160  38.084  1.00 42.33           C  
ATOM    417  CG  LEU A  57      37.843  26.082  38.602  1.00 42.33           C  
ATOM    418  CD1 LEU A  57      38.018  26.389  40.099  1.00 42.33           C  
ATOM    419  CD2 LEU A  57      37.755  27.360  37.752  1.00 42.33           C  
ATOM    420  N   CYS A  58      37.574  22.459  37.311  1.00 37.75           N  
ATOM    421  CA  CYS A  58      36.372  21.763  36.938  1.00 37.75           C  
ATOM    422  C   CYS A  58      36.181  20.559  37.816  1.00 37.75           C  
ATOM    423  O   CYS A  58      35.058  20.210  38.173  1.00 37.75           O  
ATOM    424  CB  CYS A  58      36.410  21.273  35.480  1.00 37.75           C  
ATOM    425  SG  CYS A  58      36.495  22.644  34.287  1.00 37.75           S  
ATOM    426  N   MET A  59      37.287  19.870  38.148  1.00109.92           N  
ATOM    427  CA  MET A  59      37.298  18.657  38.922  0.47109.92           C  
ATOM    428  C   MET A  59      36.997  18.861  40.378  1.00109.92           C  
ATOM    429  O   MET A  59      36.658  17.898  41.062  1.00109.92           O  
ATOM    430  CB  MET A  59      38.596  17.848  38.785  0.47109.92           C  
ATOM    431  CG  MET A  59      38.653  17.124  37.439  0.47109.92           C  
ATOM    432  SD  MET A  59      40.107  16.065  37.191  0.47109.92           S  
ATOM    433  CE  MET A  59      39.338  15.101  35.857  0.47109.92           C  
ATOM    434  N   ASN A  60      37.212  20.070  40.931  1.00 59.15           N  
ATOM    435  CA  ASN A  60      36.958  20.268  42.334  1.00 59.15           C  
ATOM    436  C   ASN A  60      35.631  20.956  42.493  1.00 59.15           C  
ATOM    437  O   ASN A  60      35.494  22.144  42.207  1.00 59.15           O  
ATOM    438  CB  ASN A  60      38.032  21.161  42.990  1.00 59.15           C  
ATOM    439  CG  ASN A  60      37.836  21.199  44.501  1.00 59.15           C  
ATOM    440  ND2 ASN A  60      38.967  21.220  45.255  1.00 59.15           N  
ATOM    441  OD1 ASN A  60      36.713  21.217  45.000  1.00 59.15           O  
ATOM    442  N   PRO A  61      34.653  20.230  42.974  1.00149.84           N  
ATOM    443  CA  PRO A  61      33.309  20.723  43.134  1.00149.84           C  
ATOM    444  C   PRO A  61      33.240  21.970  43.967  1.00149.84           C  
ATOM    445  O   PRO A  61      32.422  22.838  43.665  1.00149.84           O  
ATOM    446  CB  PRO A  61      32.531  19.568  43.764  1.00149.84           C  
ATOM    447  CG  PRO A  61      33.610  18.771  44.523  1.00149.84           C  
ATOM    448  CD  PRO A  61      34.884  18.985  43.688  1.00149.84           C  
ATOM    449  N   GLU A  62      34.063  22.077  45.026  1.00108.59           N  
ATOM    450  CA  GLU A  62      34.022  23.219  45.895  1.00108.59           C  
ATOM    451  C   GLU A  62      34.448  24.444  45.140  1.00108.59           C  
ATOM    452  O   GLU A  62      33.815  25.493  45.244  1.00108.59           O  
ATOM    453  CB  GLU A  62      34.945  23.036  47.114  1.00108.59           C  
ATOM    454  CG  GLU A  62      34.965  24.207  48.096  1.00108.59           C  
ATOM    455  CD  GLU A  62      36.232  25.004  47.834  1.00108.59           C  
ATOM    456  OE1 GLU A  62      36.229  25.842  46.892  1.00108.59           O  
ATOM    457  OE2 GLU A  62      37.229  24.779  48.571  1.00108.59           O1-
ATOM    458  N   LEU A  63      35.544  24.348  44.364  1.00111.24           N  
ATOM    459  CA  LEU A  63      36.012  25.484  43.620  1.00111.24           C  
ATOM    460  C   LEU A  63      35.102  25.812  42.482  1.00111.24           C  
ATOM    461  O   LEU A  63      34.924  26.981  42.143  1.00111.24           O  
ATOM    462  CB  LEU A  63      37.446  25.350  43.095  1.00111.24           C  
ATOM    463  CG  LEU A  63      38.469  25.493  44.234  1.00111.24           C  
ATOM    464  CD1 LEU A  63      38.418  24.304  45.199  1.00111.24           C  
ATOM    465  CD2 LEU A  63      39.870  25.786  43.695  1.00111.24           C  
ATOM    466  N   ALA A  64      34.519  24.785  41.841  1.00 28.07           N  
ATOM    467  CA  ALA A  64      33.637  25.016  40.734  1.00 28.07           C  
ATOM    468  C   ALA A  64      32.481  25.824  41.234  1.00 28.07           C  
ATOM    469  O   ALA A  64      31.986  26.714  40.544  1.00 28.07           O  
ATOM    470  CB  ALA A  64      33.072  23.717  40.137  1.00 28.07           C  
ATOM    471  N   CYS A  65      32.005  25.513  42.453  1.00 29.89           N  
ATOM    472  CA  CYS A  65      30.920  26.239  43.045  1.00 29.89           C  
ATOM    473  C   CYS A  65      31.356  27.651  43.297  1.00 29.89           C  
ATOM    474  O   CYS A  65      30.613  28.597  43.041  1.00 29.89           O  
ATOM    475  CB  CYS A  65      30.484  25.654  44.401  1.00 29.89           C  
ATOM    476  SG  CYS A  65      29.111  26.580  45.146  1.00 29.89           S  
ATOM    477  N   GLU A  66      32.599  27.830  43.781  1.00 52.80           N  
ATOM    478  CA  GLU A  66      33.102  29.121  44.158  1.00 52.80           C  
ATOM    479  C   GLU A  66      33.059  30.056  42.985  1.00 52.80           C  
ATOM    480  O   GLU A  66      32.562  31.175  43.093  1.00 52.80           O  
ATOM    481  CB  GLU A  66      34.571  29.026  44.605  1.00 52.80           C  
ATOM    482  CG  GLU A  66      35.202  30.350  45.027  1.00 52.80           C  
ATOM    483  CD  GLU A  66      36.663  30.061  45.341  1.00 52.80           C  
ATOM    484  OE1 GLU A  66      37.087  28.889  45.158  1.00 52.80           O  
ATOM    485  OE2 GLU A  66      37.379  31.013  45.751  1.00 52.80           O1-
ATOM    486  N   VAL A  67      33.574  29.616  41.825  1.00 48.52           N  
ATOM    487  CA  VAL A  67      33.625  30.450  40.654  1.00 48.52           C  
ATOM    488  C   VAL A  67      32.242  30.701  40.137  1.00 48.52           C  
ATOM    489  O   VAL A  67      31.956  31.775  39.611  1.00 48.52           O  
ATOM    490  CB  VAL A  67      34.443  29.855  39.542  1.00 48.52           C  
ATOM    491  CG1 VAL A  67      35.896  29.731  40.033  1.00 48.52           C  
ATOM    492  CG2 VAL A  67      33.811  28.523  39.102  1.00 48.52           C  
ATOM    493  N   THR A  68      31.344  29.707  40.260  1.00 39.43           N  
ATOM    494  CA  THR A  68      30.017  29.836  39.728  1.00 39.43           C  
ATOM    495  C   THR A  68      29.317  30.984  40.396  1.00 39.43           C  
ATOM    496  O   THR A  68      28.590  31.735  39.751  1.00 39.43           O  
ATOM    497  CB  THR A  68      29.181  28.610  39.948  1.00 39.43           C  
ATOM    498  CG2 THR A  68      27.793  28.848  39.330  1.00 39.43           C  
ATOM    499  OG1 THR A  68      29.793  27.477  39.348  1.00 39.43           O  
ATOM    500  N   LEU A  69      29.488  31.117  41.724  1.00114.77           N  
ATOM    501  CA  LEU A  69      28.868  32.137  42.528  1.00114.77           C  
ATOM    502  C   LEU A  69      29.448  33.507  42.325  1.00114.77           C  
ATOM    503  O   LEU A  69      28.757  34.502  42.535  1.00114.77           O  
ATOM    504  CB  LEU A  69      28.898  31.829  44.032  1.00114.77           C  
ATOM    505  CG  LEU A  69      27.871  30.760  44.449  1.00114.77           C  
ATOM    506  CD1 LEU A  69      28.090  29.430  43.716  1.00114.77           C  
ATOM    507  CD2 LEU A  69      27.845  30.606  45.976  1.00114.77           C  
ATOM    508  N   GLN A  70      30.730  33.610  41.932  1.00 68.16           N  
ATOM    509  CA  GLN A  70      31.394  34.888  41.914  1.00 68.16           C  
ATOM    510  C   GLN A  70      30.669  35.918  41.091  1.00 68.16           C  
ATOM    511  O   GLN A  70      30.415  36.998  41.622  1.00 68.16           O  
ATOM    512  CB  GLN A  70      32.823  34.772  41.359  1.00 68.16           C  
ATOM    513  CG  GLN A  70      33.735  33.899  42.225  1.00 68.16           C  
ATOM    514  CD  GLN A  70      35.053  33.715  41.487  1.00 68.16           C  
ATOM    515  NE2 GLN A  70      36.081  33.188  42.205  1.00 68.16           N  
ATOM    516  OE1 GLN A  70      35.163  34.023  40.302  1.00 68.16           O  
ATOM    517  N   PRO A  71      30.292  35.706  39.855  1.00 71.32           N  
ATOM    518  CA  PRO A  71      29.625  36.730  39.094  1.00 71.32           C  
ATOM    519  C   PRO A  71      28.356  37.177  39.751  1.00 71.32           C  
ATOM    520  O   PRO A  71      27.992  38.345  39.615  1.00 71.32           O  
ATOM    521  CB  PRO A  71      29.397  36.120  37.711  1.00 71.32           C  
ATOM    522  CG  PRO A  71      29.371  34.602  37.979  1.00 71.32           C  
ATOM    523  CD  PRO A  71      30.316  34.421  39.178  1.00 71.32           C  
ATOM    524  N   LEU A  72      27.657  36.269  40.453  1.00 45.30           N  
ATOM    525  CA  LEU A  72      26.410  36.611  41.075  1.00 45.30           C  
ATOM    526  C   LEU A  72      26.653  37.626  42.144  1.00 45.30           C  
ATOM    527  O   LEU A  72      25.913  38.602  42.263  1.00 45.30           O  
ATOM    528  CB  LEU A  72      25.759  35.389  41.737  1.00 45.30           C  
ATOM    529  CG  LEU A  72      25.395  34.286  40.727  1.00 45.30           C  
ATOM    530  CD1 LEU A  72      24.745  33.079  41.421  1.00 45.30           C  
ATOM    531  CD2 LEU A  72      24.530  34.849  39.587  1.00 45.30           C  
ATOM    532  N   ASP A  73      27.705  37.421  42.958  1.00 32.83           N  
ATOM    533  CA  ASP A  73      27.958  38.327  44.040  1.00 32.83           C  
ATOM    534  C   ASP A  73      28.298  39.672  43.475  1.00 32.83           C  
ATOM    535  O   ASP A  73      27.854  40.699  43.987  1.00 32.83           O  
ATOM    536  CB  ASP A  73      29.123  37.876  44.940  1.00 32.83           C  
ATOM    537  CG  ASP A  73      28.690  36.603  45.660  1.00 32.83           C  
ATOM    538  OD1 ASP A  73      27.646  36.022  45.262  1.00 32.83           O  
ATOM    539  OD2 ASP A  73      29.398  36.196  46.619  1.00 32.83           O1-
ATOM    540  N   ARG A  74      29.115  39.691  42.405  1.00129.78           N  
ATOM    541  CA  ARG A  74      29.550  40.917  41.801  1.00129.78           C  
ATOM    542  C   ARG A  74      28.405  41.621  41.131  1.00129.78           C  
ATOM    543  O   ARG A  74      28.292  42.843  41.227  1.00129.78           O  
ATOM    544  CB  ARG A  74      30.651  40.683  40.757  1.00129.78           C  
ATOM    545  CG  ARG A  74      31.403  41.951  40.358  1.00129.78           C  
ATOM    546  CD  ARG A  74      32.663  41.656  39.547  1.00129.78           C  
ATOM    547  NE  ARG A  74      33.448  42.917  39.455  1.00129.78           N  
ATOM    548  CZ  ARG A  74      34.791  42.899  39.696  1.00129.78           C  
ATOM    549  NH1 ARG A  74      35.406  41.734  40.049  1.00129.78           N1+
ATOM    550  NH2 ARG A  74      35.519  44.048  39.589  1.00129.78           N  
ATOM    551  N   TYR A  75      27.527  40.878  40.422  1.00 77.43           N  
ATOM    552  CA  TYR A  75      26.463  41.542  39.714  1.00 77.43           C  
ATOM    553  C   TYR A  75      25.139  41.046  40.223  1.00 77.43           C  
ATOM    554  O   TYR A  75      24.722  39.934  39.906  1.00 77.43           O  
ATOM    555  CB  TYR A  75      26.448  41.224  38.209  1.00 77.43           C  
ATOM    556  CG  TYR A  75      27.764  41.584  37.610  1.00 77.43           C  
ATOM    557  CD1 TYR A  75      28.084  42.892  37.325  1.00 77.43           C  
ATOM    558  CD2 TYR A  75      28.676  40.596  37.316  1.00 77.43           C  
ATOM    559  CE1 TYR A  75      29.301  43.205  36.768  1.00 77.43           C  
ATOM    560  CE2 TYR A  75      29.894  40.902  36.759  1.00 77.43           C  
ATOM    561  CZ  TYR A  75      30.206  42.210  36.483  1.00 77.43           C  
ATOM    562  OH  TYR A  75      31.456  42.525  35.910  1.00 77.43           O  
ATOM    563  N   PRO A  76      24.435  41.859  40.961  1.00153.25           N  
ATOM    564  CA  PRO A  76      23.159  41.451  41.492  1.00153.25           C  
ATOM    565  C   PRO A  76      22.114  41.282  40.429  1.00153.25           C  
ATOM    566  O   PRO A  76      21.113  40.613  40.678  1.00153.25           O  
ATOM    567  CB  PRO A  76      22.798  42.499  42.544  1.00153.25           C  
ATOM    568  CG  PRO A  76      24.165  43.018  43.023  1.00153.25           C  
ATOM    569  CD  PRO A  76      25.089  42.845  41.807  1.00153.25           C  
ATOM    570  N   GLN A  77      22.318  41.896  39.252  1.00 93.58           N  
ATOM    571  CA  GLN A  77      21.383  41.868  38.165  1.00 93.58           C  
ATOM    572  C   GLN A  77      21.249  40.480  37.600  1.00 93.58           C  
ATOM    573  O   GLN A  77      20.184  40.111  37.111  1.00 93.58           O  
ATOM    574  CB  GLN A  77      21.790  42.803  37.012  1.00 93.58           C  
ATOM    575  CG  GLN A  77      21.733  44.293  37.368  1.00 93.58           C  
ATOM    576  CD  GLN A  77      22.968  44.649  38.182  1.00 93.58           C  
ATOM    577  NE2 GLN A  77      23.025  45.917  38.673  1.00 93.58           N  
ATOM    578  OE1 GLN A  77      23.863  43.828  38.370  1.00 93.58           O  
ATOM    579  N   LEU A  78      22.326  39.675  37.629  1.00 74.54           N  
ATOM    580  CA  LEU A  78      22.300  38.385  36.992  1.00 74.54           C  
ATOM    581  C   LEU A  78      21.175  37.544  37.526  1.00 74.54           C  
ATOM    582  O   LEU A  78      21.005  37.359  38.729  1.00 74.54           O  
ATOM    583  CB  LEU A  78      23.618  37.615  37.179  1.00 74.54           C  
ATOM    584  CG  LEU A  78      24.808  38.317  36.498  1.00 74.54           C  
ATOM    585  CD1 LEU A  78      26.117  37.536  36.690  1.00 74.54           C  
ATOM    586  CD2 LEU A  78      24.499  38.589  35.020  1.00 74.54           C  
ATOM    587  N   ASP A  79      20.330  37.072  36.588  1.00110.62           N  
ATOM    588  CA  ASP A  79      19.156  36.268  36.794  1.00110.62           C  
ATOM    589  C   ASP A  79      19.397  34.791  36.925  1.00110.62           C  
ATOM    590  O   ASP A  79      18.473  34.069  37.299  1.00110.62           O  
ATOM    591  CB  ASP A  79      18.103  36.510  35.703  1.00110.62           C  
ATOM    592  CG  ASP A  79      17.584  37.925  35.932  1.00110.62           C  
ATOM    593  OD1 ASP A  79      17.309  38.273  37.111  1.00110.62           O  
ATOM    594  OD2 ASP A  79      17.469  38.692  34.943  1.00110.62           O1-
ATOM    595  N   ALA A  80      20.571  34.260  36.524  1.00 50.45           N  
ATOM    596  CA  ALA A  80      20.716  32.832  36.625  1.00 50.45           C  
ATOM    597  C   ALA A  80      22.162  32.489  36.793  1.00 50.45           C  
ATOM    598  O   ALA A  80      23.044  33.303  36.528  1.00 50.45           O  
ATOM    599  CB  ALA A  80      20.211  32.074  35.384  1.00 50.45           C  
ATOM    600  N   ALA A  81      22.426  31.255  37.270  1.00 37.86           N  
ATOM    601  CA  ALA A  81      23.766  30.774  37.430  1.00 37.86           C  
ATOM    602  C   ALA A  81      23.923  29.626  36.482  1.00 37.86           C  
ATOM    603  O   ALA A  81      22.962  28.928  36.169  1.00 37.86           O  
ATOM    604  CB  ALA A  81      24.073  30.252  38.845  1.00 37.86           C  
ATOM    605  N   ILE A  82      25.148  29.426  35.960  1.00 49.49           N  
ATOM    606  CA  ILE A  82      25.368  28.328  35.067  1.00 49.49           C  
ATOM    607  C   ILE A  82      26.450  27.476  35.655  1.00 49.49           C  
ATOM    608  O   ILE A  82      27.435  27.979  36.194  1.00 49.49           O  
ATOM    609  CB  ILE A  82      25.786  28.756  33.688  1.00 49.49           C  
ATOM    610  CG1 ILE A  82      25.824  27.548  32.736  1.00 49.49           C  
ATOM    611  CG2 ILE A  82      27.109  29.535  33.804  1.00 49.49           C  
ATOM    612  CD1 ILE A  82      25.928  27.932  31.261  1.00 49.49           C  
ATOM    613  N   LEU A  83      26.277  26.143  35.563  1.00 63.80           N  
ATOM    614  CA  LEU A  83      27.211  25.198  36.107  1.00 63.80           C  
ATOM    615  C   LEU A  83      28.549  25.427  35.482  1.00 63.80           C  
ATOM    616  O   LEU A  83      28.678  25.493  34.260  1.00 63.80           O  
ATOM    617  CB  LEU A  83      26.809  23.743  35.805  1.00 63.80           C  
ATOM    618  CG  LEU A  83      27.813  22.689  36.304  1.00 63.80           C  
ATOM    619  CD1 LEU A  83      27.913  22.684  37.837  1.00 63.80           C  
ATOM    620  CD2 LEU A  83      27.498  21.302  35.717  1.00 63.80           C  
ATOM    621  N   PHE A  84      29.596  25.546  36.322  1.00 57.00           N  
ATOM    622  CA  PHE A  84      30.918  25.740  35.806  1.00 57.00           C  
ATOM    623  C   PHE A  84      31.462  24.375  35.526  1.00 57.00           C  
ATOM    624  O   PHE A  84      31.627  23.565  36.437  1.00 57.00           O  
ATOM    625  CB  PHE A  84      31.849  26.433  36.818  1.00 57.00           C  
ATOM    626  CG  PHE A  84      33.191  26.629  36.202  1.00 57.00           C  
ATOM    627  CD1 PHE A  84      33.450  27.735  35.426  1.00 57.00           C  
ATOM    628  CD2 PHE A  84      34.192  25.707  36.404  1.00 57.00           C  
ATOM    629  CE1 PHE A  84      34.689  27.920  34.860  1.00 57.00           C  
ATOM    630  CE2 PHE A  84      35.433  25.887  35.839  1.00 57.00           C  
ATOM    631  CZ  PHE A  84      35.683  26.995  35.067  1.00 57.00           C  
ATOM    632  N   SER A  85      31.741  24.076  34.241  1.00 46.96           N  
ATOM    633  CA  SER A  85      32.230  22.766  33.917  1.00 46.96           C  
ATOM    634  C   SER A  85      32.867  22.802  32.562  1.00 46.96           C  
ATOM    635  O   SER A  85      32.849  23.821  31.874  1.00 46.96           O  
ATOM    636  CB  SER A  85      31.122  21.699  33.901  1.00 46.96           C  
ATOM    637  OG  SER A  85      30.137  22.029  32.935  1.00 46.96           O  
ATOM    638  N   ASP A  86      33.466  21.663  32.157  1.00 50.88           N  
ATOM    639  CA  ASP A  86      34.170  21.558  30.910  1.00 50.88           C  
ATOM    640  C   ASP A  86      33.253  20.929  29.903  1.00 50.88           C  
ATOM    641  O   ASP A  86      32.549  19.964  30.189  1.00 50.88           O  
ATOM    642  CB  ASP A  86      35.431  20.681  31.029  1.00 50.88           C  
ATOM    643  CG  ASP A  86      36.318  20.851  29.804  1.00 50.88           C  
ATOM    644  OD1 ASP A  86      35.850  21.425  28.786  1.00 50.88           O  
ATOM    645  OD2 ASP A  86      37.493  20.404  29.878  1.00 50.88           O1-
ATOM    646  N   ILE A  87      33.240  21.479  28.678  1.00 74.96           N  
ATOM    647  CA  ILE A  87      32.399  20.992  27.626  1.00 74.96           C  
ATOM    648  C   ILE A  87      32.810  19.589  27.272  1.00 74.96           C  
ATOM    649  O   ILE A  87      31.997  18.768  26.850  1.00 74.96           O  
ATOM    650  CB  ILE A  87      32.441  21.851  26.397  1.00 74.96           C  
ATOM    651  CG1 ILE A  87      31.255  21.501  25.490  1.00 74.96           C  
ATOM    652  CG2 ILE A  87      33.817  21.699  25.729  1.00 74.96           C  
ATOM    653  CD1 ILE A  87      30.959  22.583  24.459  1.00 74.96           C  
ATOM    654  N   LEU A  88      34.119  19.320  27.398  1.00114.66           N  
ATOM    655  CA  LEU A  88      34.830  18.112  27.072  1.00114.66           C  
ATOM    656  C   LEU A  88      34.588  16.958  28.010  1.00114.66           C  
ATOM    657  O   LEU A  88      35.122  15.871  27.790  1.00114.66           O  
ATOM    658  CB  LEU A  88      36.336  18.349  26.914  1.00114.66           C  
ATOM    659  CG  LEU A  88      36.614  19.300  25.734  1.00114.66           C  
ATOM    660  CD1 LEU A  88      38.117  19.473  25.474  1.00114.66           C  
ATOM    661  CD2 LEU A  88      35.829  18.871  24.483  1.00114.66           C  
ATOM    662  N   THR A  89      33.846  17.160  29.112  1.00 64.52           N  
ATOM    663  CA  THR A  89      33.703  16.173  30.153  0.59 64.52           C  
ATOM    664  C   THR A  89      33.323  14.811  29.627  1.00 64.52           C  
ATOM    665  O   THR A  89      33.939  13.816  30.009  1.00 64.52           O  
ATOM    666  CB  THR A  89      32.631  16.553  31.134  0.59 64.52           C  
ATOM    667  CG2 THR A  89      32.528  15.463  32.215  0.59 64.52           C  
ATOM    668  OG1 THR A  89      32.929  17.809  31.724  0.59 64.52           O  
ATOM    669  N   ILE A  90      32.316  14.706  28.741  1.00 57.24           N  
ATOM    670  CA  ILE A  90      31.847  13.411  28.323  1.00 57.24           C  
ATOM    671  C   ILE A  90      32.897  12.630  27.581  1.00 57.24           C  
ATOM    672  O   ILE A  90      33.107  11.457  27.888  1.00 57.24           O  
ATOM    673  CB  ILE A  90      30.618  13.496  27.461  1.00 57.24           C  
ATOM    674  CG1 ILE A  90      29.456  14.118  28.261  1.00 57.24           C  
ATOM    675  CG2 ILE A  90      30.314  12.090  26.917  1.00 57.24           C  
ATOM    676  CD1 ILE A  90      28.247  14.497  27.406  1.00 57.24           C  
ATOM    677  N   PRO A  91      33.581  13.194  26.626  1.00137.81           N  
ATOM    678  CA  PRO A  91      34.562  12.427  25.902  1.00137.81           C  
ATOM    679  C   PRO A  91      35.690  11.994  26.787  1.00137.81           C  
ATOM    680  O   PRO A  91      36.304  10.968  26.502  1.00137.81           O  
ATOM    681  CB  PRO A  91      34.985  13.309  24.731  1.00137.81           C  
ATOM    682  CG  PRO A  91      33.748  14.190  24.473  1.00137.81           C  
ATOM    683  CD  PRO A  91      33.052  14.297  25.841  1.00137.81           C  
ATOM    684  N   ASP A  92      36.008  12.774  27.836  1.00 43.46           N  
ATOM    685  CA  ASP A  92      37.059  12.416  28.744  1.00 43.46           C  
ATOM    686  C   ASP A  92      36.629  11.187  29.493  1.00 43.46           C  
ATOM    687  O   ASP A  92      37.409  10.257  29.690  1.00 43.46           O  
ATOM    688  CB  ASP A  92      37.338  13.516  29.783  1.00 43.46           C  
ATOM    689  CG  ASP A  92      38.631  13.180  30.512  1.00 43.46           C  
ATOM    690  OD1 ASP A  92      39.407  12.335  29.994  1.00 43.46           O  
ATOM    691  OD2 ASP A  92      38.857  13.768  31.604  1.00 43.46           O1-
ATOM    692  N   ALA A  93      35.347  11.157  29.910  1.00 40.46           N  
ATOM    693  CA  ALA A  93      34.765  10.077  30.660  1.00 40.46           C  
ATOM    694  C   ALA A  93      34.806   8.846  29.809  1.00 40.46           C  
ATOM    695  O   ALA A  93      34.929   7.727  30.308  1.00 40.46           O  
ATOM    696  CB  ALA A  93      33.295  10.335  31.041  1.00 40.46           C  
ATOM    697  N   MET A  94      34.684   9.048  28.487  1.00100.43           N  
ATOM    698  CA  MET A  94      34.684   8.030  27.475  1.00100.43           C  
ATOM    699  C   MET A  94      36.014   7.327  27.499  1.00100.43           C  
ATOM    700  O   MET A  94      36.098   6.152  27.145  1.00100.43           O  
ATOM    701  CB  MET A  94      34.555   8.615  26.056  1.00100.43           C  
ATOM    702  CG  MET A  94      33.219   9.290  25.740  1.00100.43           C  
ATOM    703  SD  MET A  94      31.894   8.154  25.249  1.00100.43           S  
ATOM    704  CE  MET A  94      30.696   9.449  24.816  1.00100.43           C  
ATOM    705  N   GLY A  95      37.102   8.027  27.886  1.00 36.90           N  
ATOM    706  CA  GLY A  95      38.389   7.379  27.912  1.00 36.90           C  
ATOM    707  C   GLY A  95      39.276   7.893  26.809  1.00 36.90           C  
ATOM    708  O   GLY A  95      40.300   7.287  26.496  1.00 36.90           O  
ATOM    709  N   GLN A  96      38.896   9.030  26.200  1.00 86.08           N  
ATOM    710  CA  GLN A  96      39.603   9.671  25.122  1.00 86.08           C  
ATOM    711  C   GLN A  96      40.933  10.222  25.568  1.00 86.08           C  
ATOM    712  O   GLN A  96      41.829  10.395  24.742  1.00 86.08           O  
ATOM    713  CB  GLN A  96      38.796  10.812  24.486  1.00 86.08           C  
ATOM    714  CG  GLN A  96      37.503  10.306  23.850  1.00 86.08           C  
ATOM    715  CD  GLN A  96      37.885   9.218  22.856  1.00 86.08           C  
ATOM    716  NE2 GLN A  96      38.308   9.634  21.633  1.00 86.08           N  
ATOM    717  OE1 GLN A  96      37.820   8.030  23.165  1.00 86.08           O  
ATOM    718  N   GLY A  97      41.097  10.572  26.862  1.00 37.15           N  
ATOM    719  CA  GLY A  97      42.391  11.039  27.296  1.00 37.15           C  
ATOM    720  C   GLY A  97      42.577  12.509  27.059  1.00 37.15           C  
ATOM    721  O   GLY A  97      43.501  12.929  26.364  1.00 37.15           O  
ATOM    722  N   LEU A  98      41.682  13.332  27.641  1.00 61.96           N  
ATOM    723  CA  LEU A  98      41.758  14.762  27.534  1.00 61.96           C  
ATOM    724  C   LEU A  98      42.960  15.276  28.278  1.00 61.96           C  
ATOM    725  O   LEU A  98      43.218  14.888  29.417  1.00 61.96           O  
ATOM    726  CB  LEU A  98      40.524  15.446  28.144  1.00 61.96           C  
ATOM    727  CG  LEU A  98      40.558  16.980  28.075  1.00 61.96           C  
ATOM    728  CD1 LEU A  98      40.539  17.476  26.623  1.00 61.96           C  
ATOM    729  CD2 LEU A  98      39.441  17.589  28.938  1.00 61.96           C  
ATOM    730  N   TYR A  99      43.744  16.163  27.625  1.00 73.35           N  
ATOM    731  CA  TYR A  99      44.862  16.806  28.266  1.00 73.35           C  
ATOM    732  C   TYR A  99      45.004  18.158  27.637  1.00 73.35           C  
ATOM    733  O   TYR A  99      44.243  18.504  26.736  1.00 73.35           O  
ATOM    734  CB  TYR A  99      46.202  16.051  28.161  1.00 73.35           C  
ATOM    735  CG  TYR A  99      46.697  16.048  26.757  1.00 73.35           C  
ATOM    736  CD1 TYR A  99      47.443  17.100  26.280  1.00 73.35           C  
ATOM    737  CD2 TYR A  99      46.430  14.990  25.920  1.00 73.35           C  
ATOM    738  CE1 TYR A  99      47.913  17.102  24.989  1.00 73.35           C  
ATOM    739  CE2 TYR A  99      46.896  14.986  24.626  1.00 73.35           C  
ATOM    740  CZ  TYR A  99      47.639  16.043  24.160  1.00 73.35           C  
ATOM    741  OH  TYR A  99      48.121  16.044  22.835  1.00 73.35           O  
ATOM    742  N   PHE A 100      45.957  18.985  28.116  1.00141.08           N  
ATOM    743  CA  PHE A 100      46.060  20.296  27.536  1.00141.08           C  
ATOM    744  C   PHE A 100      47.446  20.542  27.028  1.00141.08           C  
ATOM    745  O   PHE A 100      48.419  20.533  27.783  1.00141.08           O  
ATOM    746  CB  PHE A 100      45.743  21.420  28.535  1.00141.08           C  
ATOM    747  CG  PHE A 100      44.299  21.320  28.881  1.00141.08           C  
ATOM    748  CD1 PHE A 100      43.886  20.507  29.910  1.00141.08           C  
ATOM    749  CD2 PHE A 100      43.360  22.027  28.167  1.00141.08           C  
ATOM    750  CE1 PHE A 100      42.554  20.412  30.235  1.00141.08           C  
ATOM    751  CE2 PHE A 100      42.027  21.935  28.488  1.00141.08           C  
ATOM    752  CZ  PHE A 100      41.621  21.125  29.522  1.00141.08           C  
ATOM    753  N   GLU A 101      47.563  20.789  25.708  1.00 83.46           N  
ATOM    754  CA  GLU A 101      48.839  21.128  25.151  1.00 83.46           C  
ATOM    755  C   GLU A 101      49.118  22.518  25.626  1.00 83.46           C  
ATOM    756  O   GLU A 101      48.245  23.384  25.596  1.00 83.46           O  
ATOM    757  CB  GLU A 101      48.865  21.140  23.613  1.00 83.46           C  
ATOM    758  CG  GLU A 101      50.238  21.502  23.044  1.00 83.46           C  
ATOM    759  CD  GLU A 101      50.155  21.388  21.531  1.00 83.46           C  
ATOM    760  OE1 GLU A 101      49.532  20.407  21.047  1.00 83.46           O  
ATOM    761  OE2 GLU A 101      50.711  22.283  20.838  1.00 83.46           O1-
ATOM    762  N   THR A 102      50.366  22.785  26.049  1.00108.93           N  
ATOM    763  CA  THR A 102      50.642  24.049  26.663  1.00108.93           C  
ATOM    764  C   THR A 102      50.320  25.177  25.737  1.00108.93           C  
ATOM    765  O   THR A 102      49.630  26.122  26.120  1.00108.93           O  
ATOM    766  CB  THR A 102      52.080  24.199  27.058  1.00108.93           C  
ATOM    767  CG2 THR A 102      52.444  23.063  28.028  1.00108.93           C  
ATOM    768  OG1 THR A 102      52.911  24.147  25.908  1.00108.93           O  
ATOM    769  N   GLY A 103      50.852  25.138  24.504  1.00 50.95           N  
ATOM    770  CA  GLY A 103      50.617  26.223  23.596  1.00 50.95           C  
ATOM    771  C   GLY A 103      49.231  26.249  23.015  1.00 50.95           C  
ATOM    772  O   GLY A 103      48.602  27.308  22.973  1.00 50.95           O  
ATOM    773  N   GLU A 104      48.760  25.086  22.499  1.00 90.19           N  
ATOM    774  CA  GLU A 104      47.552  25.031  21.707  1.00 90.19           C  
ATOM    775  C   GLU A 104      46.230  25.173  22.413  1.00 90.19           C  
ATOM    776  O   GLU A 104      45.570  26.204  22.286  1.00 90.19           O  
ATOM    777  CB  GLU A 104      47.445  23.718  20.918  1.00 90.19           C  
ATOM    778  CG  GLU A 104      46.226  23.667  19.996  1.00 90.19           C  
ATOM    779  CD  GLU A 104      46.214  22.309  19.309  1.00 90.19           C  
ATOM    780  OE1 GLU A 104      46.781  21.345  19.888  1.00 90.19           O  
ATOM    781  OE2 GLU A 104      45.631  22.216  18.197  1.00 90.19           O1-
ATOM    782  N   GLY A 105      45.836  24.163  23.228  1.00 41.03           N  
ATOM    783  CA  GLY A 105      44.519  24.132  23.820  1.00 41.03           C  
ATOM    784  C   GLY A 105      44.186  22.692  24.108  1.00 41.03           C  
ATOM    785  O   GLY A 105      45.044  21.820  23.989  1.00 41.03           O  
ATOM    786  N   PRO A 106      42.959  22.409  24.482  1.00 80.87           N  
ATOM    787  CA  PRO A 106      42.539  21.079  24.847  1.00 80.87           C  
ATOM    788  C   PRO A 106      42.756  20.106  23.725  1.00 80.87           C  
ATOM    789  O   PRO A 106      42.515  20.459  22.571  1.00 80.87           O  
ATOM    790  CB  PRO A 106      41.055  21.208  25.176  1.00 80.87           C  
ATOM    791  CG  PRO A 106      40.597  22.374  24.279  1.00 80.87           C  
ATOM    792  CD  PRO A 106      41.835  23.282  24.189  1.00 80.87           C  
ATOM    793  N   ARG A 107      43.205  18.872  24.044  1.00131.67           N  
ATOM    794  CA  ARG A 107      43.401  17.879  23.027  1.00131.67           C  
ATOM    795  C   ARG A 107      43.117  16.533  23.620  1.00131.67           C  
ATOM    796  O   ARG A 107      43.109  16.369  24.839  1.00131.67           O  
ATOM    797  CB  ARG A 107      44.823  17.823  22.450  1.00131.67           C  
ATOM    798  CG  ARG A 107      45.169  19.025  21.572  1.00131.67           C  
ATOM    799  CD  ARG A 107      46.279  18.725  20.566  1.00131.67           C  
ATOM    800  NE  ARG A 107      45.818  17.549  19.774  1.00131.67           N  
ATOM    801  CZ  ARG A 107      45.643  17.651  18.424  1.00131.67           C  
ATOM    802  NH1 ARG A 107      45.914  18.828  17.789  1.00131.67           N1+
ATOM    803  NH2 ARG A 107      45.194  16.579  17.709  1.00131.67           N  
ATOM    804  N   PHE A 108      42.854  15.532  22.753  1.00 48.93           N  
ATOM    805  CA  PHE A 108      42.600  14.197  23.216  1.00 48.93           C  
ATOM    806  C   PHE A 108      43.715  13.335  22.713  1.00 48.93           C  
ATOM    807  O   PHE A 108      44.159  13.474  21.575  1.00 48.93           O  
ATOM    808  CB  PHE A 108      41.305  13.574  22.657  1.00 48.93           C  
ATOM    809  CG  PHE A 108      40.119  14.324  23.165  1.00 48.93           C  
ATOM    810  CD1 PHE A 108      39.626  14.089  24.429  1.00 48.93           C  
ATOM    811  CD2 PHE A 108      39.485  15.252  22.370  1.00 48.93           C  
ATOM    812  CE1 PHE A 108      38.527  14.773  24.896  1.00 48.93           C  
ATOM    813  CE2 PHE A 108      38.386  15.939  22.831  1.00 48.93           C  
ATOM    814  CZ  PHE A 108      37.904  15.701  24.097  1.00 48.93           C  
ATOM    815  N   ARG A 109      44.213  12.425  23.573  1.00115.63           N  
ATOM    816  CA  ARG A 109      45.262  11.525  23.192  0.79115.63           C  
ATOM    817  C   ARG A 109      44.728  10.585  22.158  1.00115.63           C  
ATOM    818  O   ARG A 109      45.422  10.239  21.202  1.00115.63           O  
ATOM    819  CB  ARG A 109      45.800  10.707  24.381  0.79115.63           C  
ATOM    820  CG  ARG A 109      44.733   9.877  25.100  0.79115.63           C  
ATOM    821  CD  ARG A 109      45.229   9.228  26.393  0.79115.63           C  
ATOM    822  NE  ARG A 109      46.180   8.146  26.019  0.79115.63           N  
ATOM    823  CZ  ARG A 109      45.711   6.880  25.815  0.79115.63           C  
ATOM    824  NH1 ARG A 109      44.378   6.621  25.945  0.79115.63           N1+
ATOM    825  NH2 ARG A 109      46.573   5.876  25.482  0.79115.63           N  
ATOM    826  N   LYS A 110      43.465  10.150  22.324  1.00101.35           N  
ATOM    827  CA  LYS A 110      42.913   9.214  21.393  1.00101.35           C  
ATOM    828  C   LYS A 110      41.998   9.948  20.469  1.00101.35           C  
ATOM    829  O   LYS A 110      41.299  10.875  20.874  1.00101.35           O  
ATOM    830  CB  LYS A 110      42.099   8.100  22.067  1.00101.35           C  
ATOM    831  CG  LYS A 110      41.736   6.977  21.101  1.00101.35           C  
ATOM    832  CD  LYS A 110      41.242   5.707  21.790  1.00101.35           C  
ATOM    833  CE  LYS A 110      39.774   5.772  22.215  1.00101.35           C  
ATOM    834  NZ  LYS A 110      39.378   4.498  22.854  1.00101.35           N1+
ATOM    835  N   VAL A 111      41.995   9.551  19.180  1.00 90.97           N  
ATOM    836  CA  VAL A 111      41.157  10.228  18.234  1.00 90.97           C  
ATOM    837  C   VAL A 111      40.309   9.202  17.536  1.00 90.97           C  
ATOM    838  O   VAL A 111      40.770   8.101  17.241  1.00 90.97           O  
ATOM    839  CB  VAL A 111      41.945  10.967  17.196  1.00 90.97           C  
ATOM    840  CG1 VAL A 111      42.471   9.964  16.156  1.00 90.97           C  
ATOM    841  CG2 VAL A 111      41.075  12.093  16.630  1.00 90.97           C  
ATOM    842  N   VAL A 112      39.030   9.544  17.269  1.00 59.10           N  
ATOM    843  CA  VAL A 112      38.120   8.634  16.623  1.00 59.10           C  
ATOM    844  C   VAL A 112      38.351   8.690  15.144  1.00 59.10           C  
ATOM    845  O   VAL A 112      38.438   9.771  14.562  1.00 59.10           O  
ATOM    846  CB  VAL A 112      36.678   8.982  16.871  1.00 59.10           C  
ATOM    847  CG1 VAL A 112      35.773   8.053  16.041  1.00 59.10           C  
ATOM    848  CG2 VAL A 112      36.421   8.912  18.386  1.00 59.10           C  
ATOM    849  N   SER A 113      38.455   7.513  14.487  1.00 97.58           N  
ATOM    850  CA  SER A 113      38.694   7.530  13.073  1.00 97.58           C  
ATOM    851  C   SER A 113      38.005   6.371  12.416  1.00 97.58           C  
ATOM    852  O   SER A 113      37.980   6.292  11.188  1.00 97.58           O  
ATOM    853  CB  SER A 113      40.186   7.401  12.726  1.00 97.58           C  
ATOM    854  OG  SER A 113      40.896   8.534  13.204  1.00 97.58           O  
ATOM    855  N   SER A 114      37.413   5.443  13.196  1.00 43.46           N  
ATOM    856  CA  SER A 114      36.806   4.310  12.553  1.00 43.46           C  
ATOM    857  C   SER A 114      35.592   3.890  13.320  1.00 43.46           C  
ATOM    858  O   SER A 114      35.380   4.296  14.460  1.00 43.46           O  
ATOM    859  CB  SER A 114      37.729   3.080  12.476  1.00 43.46           C  
ATOM    860  OG  SER A 114      38.000   2.592  13.781  1.00 43.46           O  
ATOM    861  N   LEU A 115      34.758   3.047  12.681  1.00 93.92           N  
ATOM    862  CA  LEU A 115      33.548   2.557  13.274  1.00 93.92           C  
ATOM    863  C   LEU A 115      33.929   1.727  14.460  1.00 93.92           C  
ATOM    864  O   LEU A 115      33.248   1.744  15.484  1.00 93.92           O  
ATOM    865  CB  LEU A 115      32.716   1.711  12.283  1.00 93.92           C  
ATOM    866  CG  LEU A 115      31.310   1.285  12.763  1.00 93.92           C  
ATOM    867  CD1 LEU A 115      30.539   0.601  11.627  1.00 93.92           C  
ATOM    868  CD2 LEU A 115      31.350   0.390  14.009  1.00 93.92           C  
ATOM    869  N   ALA A 116      35.040   0.975  14.357  1.00 21.88           N  
ATOM    870  CA  ALA A 116      35.457   0.125  15.436  1.00 21.88           C  
ATOM    871  C   ALA A 116      35.754   0.967  16.637  1.00 21.88           C  
ATOM    872  O   ALA A 116      35.402   0.603  17.758  1.00 21.88           O  
ATOM    873  CB  ALA A 116      36.728  -0.678  15.107  1.00 21.88           C  
ATOM    874  N   ASP A 117      36.403   2.126  16.435  1.00 29.13           N  
ATOM    875  CA  ASP A 117      36.760   2.957  17.549  1.00 29.13           C  
ATOM    876  C   ASP A 117      35.506   3.384  18.245  1.00 29.13           C  
ATOM    877  O   ASP A 117      35.424   3.350  19.471  1.00 29.13           O  
ATOM    878  CB  ASP A 117      37.509   4.230  17.122  1.00 29.13           C  
ATOM    879  CG  ASP A 117      38.889   3.824  16.626  1.00 29.13           C  
ATOM    880  OD1 ASP A 117      39.249   2.630  16.799  1.00 29.13           O  
ATOM    881  OD2 ASP A 117      39.605   4.703  16.077  1.00 29.13           O1-
ATOM    882  N   ILE A 118      34.484   3.787  17.468  1.00131.93           N  
ATOM    883  CA  ILE A 118      33.262   4.281  18.031  1.00131.93           C  
ATOM    884  C   ILE A 118      32.504   3.219  18.777  1.00131.93           C  
ATOM    885  O   ILE A 118      31.930   3.497  19.828  1.00131.93           O  
ATOM    886  CB  ILE A 118      32.396   5.016  17.042  1.00131.93           C  
ATOM    887  CG1 ILE A 118      31.984   4.150  15.853  1.00131.93           C  
ATOM    888  CG2 ILE A 118      33.160   6.279  16.623  1.00131.93           C  
ATOM    889  CD1 ILE A 118      31.058   4.886  14.888  1.00131.93           C  
ATOM    890  N   GLU A 119      32.482   1.973  18.270  1.00 41.97           N  
ATOM    891  CA  GLU A 119      31.734   0.926  18.913  1.00 41.97           C  
ATOM    892  C   GLU A 119      32.273   0.688  20.292  1.00 41.97           C  
ATOM    893  O   GLU A 119      31.517   0.421  21.225  1.00 41.97           O  
ATOM    894  CB  GLU A 119      31.807  -0.403  18.145  1.00 41.97           C  
ATOM    895  CG  GLU A 119      31.020  -0.367  16.835  1.00 41.97           C  
ATOM    896  CD  GLU A 119      31.164  -1.712  16.138  1.00 41.97           C  
ATOM    897  OE1 GLU A 119      32.110  -2.466  16.491  1.00 41.97           O  
ATOM    898  OE2 GLU A 119      30.331  -2.000  15.238  1.00 41.97           O1-
ATOM    899  N   ALA A 120      33.602   0.786  20.454  1.00 37.34           N  
ATOM    900  CA  ALA A 120      34.268   0.523  21.699  1.00 37.34           C  
ATOM    901  C   ALA A 120      33.833   1.487  22.769  1.00 37.34           C  
ATOM    902  O   ALA A 120      33.731   1.107  23.934  1.00 37.34           O  
ATOM    903  CB  ALA A 120      35.799   0.621  21.580  1.00 37.34           C  
ATOM    904  N   LEU A 121      33.560   2.758  22.411  1.00 63.24           N  
ATOM    905  CA  LEU A 121      33.289   3.784  23.384  1.00 63.24           C  
ATOM    906  C   LEU A 121      32.120   3.429  24.262  1.00 63.24           C  
ATOM    907  O   LEU A 121      31.082   2.946  23.814  1.00 63.24           O  
ATOM    908  CB  LEU A 121      32.990   5.151  22.738  1.00 63.24           C  
ATOM    909  CG  LEU A 121      34.173   5.736  21.941  1.00 63.24           C  
ATOM    910  CD1 LEU A 121      33.813   7.096  21.317  1.00 63.24           C  
ATOM    911  CD2 LEU A 121      35.446   5.809  22.800  1.00 63.24           C  
ATOM    912  N   PRO A 122      32.324   3.637  25.542  1.00 79.14           N  
ATOM    913  CA  PRO A 122      31.304   3.407  26.538  1.00 79.14           C  
ATOM    914  C   PRO A 122      30.449   4.623  26.727  1.00 79.14           C  
ATOM    915  O   PRO A 122      30.871   5.713  26.346  1.00 79.14           O  
ATOM    916  CB  PRO A 122      32.046   3.031  27.821  1.00 79.14           C  
ATOM    917  CG  PRO A 122      33.460   3.597  27.619  1.00 79.14           C  
ATOM    918  CD  PRO A 122      33.661   3.522  26.099  1.00 79.14           C  
ATOM    919  N   VAL A 123      29.246   4.466  27.319  1.00 51.98           N  
ATOM    920  CA  VAL A 123      28.432   5.608  27.621  1.00 51.98           C  
ATOM    921  C   VAL A 123      28.576   5.814  29.097  1.00 51.98           C  
ATOM    922  O   VAL A 123      28.223   4.945  29.892  1.00 51.98           O  
ATOM    923  CB  VAL A 123      26.975   5.402  27.310  1.00 51.98           C  
ATOM    924  CG1 VAL A 123      26.180   6.617  27.820  1.00 51.98           C  
ATOM    925  CG2 VAL A 123      26.833   5.170  25.795  1.00 51.98           C  
ATOM    926  N   PRO A 124      29.084   6.949  29.490  1.00144.60           N  
ATOM    927  CA  PRO A 124      29.331   7.198  30.883  1.00144.60           C  
ATOM    928  C   PRO A 124      28.075   7.358  31.676  1.00144.60           C  
ATOM    929  O   PRO A 124      27.071   7.820  31.135  1.00144.60           O  
ATOM    930  CB  PRO A 124      30.271   8.409  30.935  1.00144.60           C  
ATOM    931  CG  PRO A 124      30.297   8.959  29.495  1.00144.60           C  
ATOM    932  CD  PRO A 124      29.954   7.735  28.635  1.00144.60           C  
ATOM    933  N   ASP A 125      28.110   6.953  32.961  1.00 54.84           N  
ATOM    934  CA  ASP A 125      26.981   7.107  33.830  1.00 54.84           C  
ATOM    935  C   ASP A 125      27.274   8.323  34.651  1.00 54.84           C  
ATOM    936  O   ASP A 125      28.306   8.403  35.314  1.00 54.84           O  
ATOM    937  CB  ASP A 125      26.785   5.915  34.785  1.00 54.84           C  
ATOM    938  CG  ASP A 125      25.547   6.135  35.650  1.00 54.84           C  
ATOM    939  OD1 ASP A 125      25.495   7.161  36.383  1.00 54.84           O  
ATOM    940  OD2 ASP A 125      24.634   5.272  35.590  1.00 54.84           O1-
ATOM    941  N   PRO A 126      26.396   9.285  34.600  1.00103.87           N  
ATOM    942  CA  PRO A 126      26.609  10.541  35.269  1.00103.87           C  
ATOM    943  C   PRO A 126      27.029  10.427  36.703  1.00103.87           C  
ATOM    944  O   PRO A 126      28.069  10.978  37.055  1.00103.87           O  
ATOM    945  CB  PRO A 126      25.296  11.309  35.117  1.00103.87           C  
ATOM    946  CG  PRO A 126      24.242  10.190  35.011  1.00103.87           C  
ATOM    947  CD  PRO A 126      24.991   9.035  34.324  1.00103.87           C  
ATOM    948  N   GLU A 127      26.252   9.733  37.556  1.00 88.36           N  
ATOM    949  CA  GLU A 127      26.608   9.671  38.945  1.00 88.36           C  
ATOM    950  C   GLU A 127      27.851   8.860  39.148  1.00 88.36           C  
ATOM    951  O   GLU A 127      28.755   9.275  39.871  1.00 88.36           O  
ATOM    952  CB  GLU A 127      25.512   9.038  39.820  1.00 88.36           C  
ATOM    953  CG  GLU A 127      24.295   9.939  40.034  1.00 88.36           C  
ATOM    954  CD  GLU A 127      24.664  11.002  41.062  1.00 88.36           C  
ATOM    955  OE1 GLU A 127      25.863  11.080  41.441  1.00 88.36           O  
ATOM    956  OE2 GLU A 127      23.745  11.753  41.483  1.00 88.36           O1-
ATOM    957  N   GLN A 128      27.934   7.667  38.530  1.00120.18           N  
ATOM    958  CA  GLN A 128      29.062   6.830  38.824  1.00120.18           C  
ATOM    959  C   GLN A 128      30.350   7.349  38.244  1.00120.18           C  
ATOM    960  O   GLN A 128      31.365   7.387  38.937  1.00120.18           O  
ATOM    961  CB  GLN A 128      28.848   5.359  38.398  1.00120.18           C  
ATOM    962  CG  GLN A 128      28.686   5.119  36.897  1.00120.18           C  
ATOM    963  CD  GLN A 128      28.382   3.638  36.696  1.00120.18           C  
ATOM    964  NE2 GLN A 128      27.651   3.029  37.669  1.00120.18           N  
ATOM    965  OE1 GLN A 128      28.772   3.040  35.695  1.00120.18           O  
ATOM    966  N   ASP A 129      30.358   7.698  36.942  1.00 98.00           N  
ATOM    967  CA  ASP A 129      31.550   8.147  36.262  1.00 98.00           C  
ATOM    968  C   ASP A 129      31.879   9.609  36.434  1.00 98.00           C  
ATOM    969  O   ASP A 129      33.043   9.997  36.505  1.00 98.00           O  
ATOM    970  CB  ASP A 129      31.461   7.872  34.756  1.00 98.00           C  
ATOM    971  CG  ASP A 129      31.449   6.359  34.610  1.00 98.00           C  
ATOM    972  OD1 ASP A 129      32.033   5.683  35.498  1.00 98.00           O  
ATOM    973  OD2 ASP A 129      30.846   5.859  33.623  1.00 98.00           O1-
ATOM    974  N   LEU A 130      30.834  10.444  36.330  1.00152.46           N  
ATOM    975  CA  LEU A 130      30.739  11.881  36.364  1.00152.46           C  
ATOM    976  C   LEU A 130      30.556  12.510  37.710  1.00152.46           C  
ATOM    977  O   LEU A 130      30.193  13.683  37.766  1.00152.46           O  
ATOM    978  CB  LEU A 130      29.695  12.414  35.378  1.00152.46           C  
ATOM    979  CG  LEU A 130      30.156  12.124  33.940  1.00152.46           C  
ATOM    980  CD1 LEU A 130      29.154  12.638  32.898  1.00152.46           C  
ATOM    981  CD2 LEU A 130      31.585  12.652  33.714  1.00152.46           C  
ATOM    982  N   GLY A 131      30.684  11.760  38.815  1.00 56.18           N  
ATOM    983  CA  GLY A 131      30.290  12.229  40.117  1.00 56.18           C  
ATOM    984  C   GLY A 131      30.818  13.601  40.433  1.00 56.18           C  
ATOM    985  O   GLY A 131      30.126  14.365  41.104  1.00 56.18           O  
ATOM    986  N   TYR A 132      32.033  13.980  39.998  1.00 79.91           N  
ATOM    987  CA  TYR A 132      32.504  15.289  40.369  1.00 79.91           C  
ATOM    988  C   TYR A 132      31.606  16.357  39.808  1.00 79.91           C  
ATOM    989  O   TYR A 132      31.415  17.396  40.440  1.00 79.91           O  
ATOM    990  CB  TYR A 132      33.982  15.584  40.021  1.00 79.91           C  
ATOM    991  CG  TYR A 132      34.273  15.498  38.560  1.00 79.91           C  
ATOM    992  CD1 TYR A 132      34.528  14.283  37.966  1.00 79.91           C  
ATOM    993  CD2 TYR A 132      34.328  16.636  37.790  1.00 79.91           C  
ATOM    994  CE1 TYR A 132      34.812  14.203  36.623  1.00 79.91           C  
ATOM    995  CE2 TYR A 132      34.612  16.564  36.446  1.00 79.91           C  
ATOM    996  CZ  TYR A 132      34.852  15.344  35.861  1.00 79.91           C  
ATOM    997  OH  TYR A 132      35.145  15.265  34.484  1.00 79.91           O  
ATOM    998  N   VAL A 133      31.076  16.166  38.583  1.00 42.84           N  
ATOM    999  CA  VAL A 133      30.176  17.117  37.990  1.00 42.84           C  
ATOM   1000  C   VAL A 133      28.882  17.165  38.756  1.00 42.84           C  
ATOM   1001  O   VAL A 133      28.358  18.243  39.033  1.00 42.84           O  
ATOM   1002  CB  VAL A 133      29.836  16.779  36.570  1.00 42.84           C  
ATOM   1003  CG1 VAL A 133      28.840  17.828  36.047  1.00 42.84           C  
ATOM   1004  CG2 VAL A 133      31.141  16.688  35.760  1.00 42.84           C  
ATOM   1005  N   MET A 134      28.329  15.991  39.124  1.00 48.50           N  
ATOM   1006  CA  MET A 134      27.067  15.918  39.807  1.00 48.50           C  
ATOM   1007  C   MET A 134      27.203  16.591  41.138  1.00 48.50           C  
ATOM   1008  O   MET A 134      26.287  17.274  41.592  1.00 48.50           O  
ATOM   1009  CB  MET A 134      26.616  14.469  40.069  1.00 48.50           C  
ATOM   1010  CG  MET A 134      26.359  13.646  38.803  1.00 48.50           C  
ATOM   1011  SD  MET A 134      25.007  14.247  37.746  1.00 48.50           S  
ATOM   1012  CE  MET A 134      25.995  15.503  36.882  1.00 48.50           C  
ATOM   1013  N   ASP A 135      28.357  16.402  41.801  1.00 28.75           N  
ATOM   1014  CA  ASP A 135      28.609  16.977  43.092  1.00 28.75           C  
ATOM   1015  C   ASP A 135      28.595  18.466  42.959  1.00 28.75           C  
ATOM   1016  O   ASP A 135      28.085  19.171  43.829  1.00 28.75           O  
ATOM   1017  CB  ASP A 135      29.984  16.592  43.662  1.00 28.75           C  
ATOM   1018  CG  ASP A 135      29.953  15.119  44.051  1.00 28.75           C  
ATOM   1019  OD1 ASP A 135      28.829  14.582  44.236  1.00 28.75           O  
ATOM   1020  OD2 ASP A 135      31.051  14.513  44.166  1.00 28.75           O1-
ATOM   1021  N   ALA A 136      29.161  18.992  41.857  1.00 24.58           N  
ATOM   1022  CA  ALA A 136      29.226  20.411  41.672  1.00 24.58           C  
ATOM   1023  C   ALA A 136      27.828  20.945  41.598  1.00 24.58           C  
ATOM   1024  O   ALA A 136      27.516  21.974  42.194  1.00 24.58           O  
ATOM   1025  CB  ALA A 136      29.951  20.817  40.377  1.00 24.58           C  
ATOM   1026  N   VAL A 137      26.940  20.244  40.869  1.00 33.20           N  
ATOM   1027  CA  VAL A 137      25.591  20.699  40.706  1.00 33.20           C  
ATOM   1028  C   VAL A 137      24.920  20.760  42.044  1.00 33.20           C  
ATOM   1029  O   VAL A 137      24.263  21.746  42.370  1.00 33.20           O  
ATOM   1030  CB  VAL A 137      24.778  19.782  39.840  1.00 33.20           C  
ATOM   1031  CG1 VAL A 137      23.331  20.305  39.797  1.00 33.20           C  
ATOM   1032  CG2 VAL A 137      25.457  19.691  38.463  1.00 33.20           C  
ATOM   1033  N   ARG A 138      25.065  19.701  42.864  1.00149.72           N  
ATOM   1034  CA  ARG A 138      24.429  19.669  44.150  1.00149.72           C  
ATOM   1035  C   ARG A 138      24.988  20.736  45.043  1.00149.72           C  
ATOM   1036  O   ARG A 138      24.242  21.394  45.767  1.00149.72           O  
ATOM   1037  CB  ARG A 138      24.536  18.292  44.828  1.00149.72           C  
ATOM   1038  CG  ARG A 138      25.962  17.771  44.991  1.00149.72           C  
ATOM   1039  CD  ARG A 138      26.006  16.245  45.089  1.00149.72           C  
ATOM   1040  NE  ARG A 138      25.117  15.742  44.003  1.00149.72           N  
ATOM   1041  CZ  ARG A 138      25.320  14.526  43.416  1.00149.72           C  
ATOM   1042  NH1 ARG A 138      26.340  13.719  43.830  1.00149.72           N1+
ATOM   1043  NH2 ARG A 138      24.498  14.130  42.403  1.00149.72           N  
ATOM   1044  N   THR A 139      26.316  20.949  45.011  1.00 31.85           N  
ATOM   1045  CA  THR A 139      26.915  21.928  45.876  1.00 31.85           C  
ATOM   1046  C   THR A 139      26.431  23.300  45.515  1.00 31.85           C  
ATOM   1047  O   THR A 139      26.072  24.087  46.390  1.00 31.85           O  
ATOM   1048  CB  THR A 139      28.415  21.934  45.806  1.00 31.85           C  
ATOM   1049  CG2 THR A 139      28.948  23.018  46.763  1.00 31.85           C  
ATOM   1050  OG1 THR A 139      28.925  20.660  46.176  1.00 31.85           O  
ATOM   1051  N   ILE A 140      26.401  23.621  44.208  1.00 36.25           N  
ATOM   1052  CA  ILE A 140      26.004  24.929  43.770  1.00 36.25           C  
ATOM   1053  C   ILE A 140      24.569  25.153  44.125  1.00 36.25           C  
ATOM   1054  O   ILE A 140      24.205  26.220  44.619  1.00 36.25           O  
ATOM   1055  CB  ILE A 140      26.157  25.106  42.288  1.00 36.25           C  
ATOM   1056  CG1 ILE A 140      27.637  24.964  41.896  1.00 36.25           C  
ATOM   1057  CG2 ILE A 140      25.543  26.462  41.898  1.00 36.25           C  
ATOM   1058  CD1 ILE A 140      27.873  24.838  40.393  1.00 36.25           C  
ATOM   1059  N   ARG A 141      23.707  24.145  43.907  1.00 95.09           N  
ATOM   1060  CA  ARG A 141      22.321  24.372  44.175  1.00 95.09           C  
ATOM   1061  C   ARG A 141      22.149  24.684  45.631  1.00 95.09           C  
ATOM   1062  O   ARG A 141      21.355  25.548  45.996  1.00 95.09           O  
ATOM   1063  CB  ARG A 141      21.397  23.200  43.799  1.00 95.09           C  
ATOM   1064  CG  ARG A 141      19.927  23.637  43.760  1.00 95.09           C  
ATOM   1065  CD  ARG A 141      18.963  22.636  43.118  1.00 95.09           C  
ATOM   1066  NE  ARG A 141      17.640  23.318  43.011  1.00 95.09           N  
ATOM   1067  CZ  ARG A 141      16.568  22.701  42.429  1.00 95.09           C  
ATOM   1068  NH1 ARG A 141      16.669  21.420  41.976  1.00 95.09           N1+
ATOM   1069  NH2 ARG A 141      15.388  23.374  42.298  1.00 95.09           N  
ATOM   1070  N   ARG A 142      22.883  23.976  46.511  1.00 80.43           N  
ATOM   1071  CA  ARG A 142      22.756  24.208  47.924  1.00 80.43           C  
ATOM   1072  C   ARG A 142      23.258  25.578  48.287  1.00 80.43           C  
ATOM   1073  O   ARG A 142      22.610  26.309  49.035  1.00 80.43           O  
ATOM   1074  CB  ARG A 142      23.528  23.164  48.752  1.00 80.43           C  
ATOM   1075  CG  ARG A 142      23.306  23.282  50.260  1.00 80.43           C  
ATOM   1076  CD  ARG A 142      23.805  22.068  51.048  1.00 80.43           C  
ATOM   1077  NE  ARG A 142      25.290  22.023  50.931  1.00 80.43           N  
ATOM   1078  CZ  ARG A 142      25.878  21.297  49.935  1.00 80.43           C  
ATOM   1079  NH1 ARG A 142      25.106  20.621  49.035  1.00 80.43           N1+
ATOM   1080  NH2 ARG A 142      27.238  21.247  49.841  1.00 80.43           N  
ATOM   1081  N   GLU A 143      24.423  25.965  47.736  1.00117.42           N  
ATOM   1082  CA  GLU A 143      25.087  27.203  48.048  1.00117.42           C  
ATOM   1083  C   GLU A 143      24.275  28.378  47.579  1.00117.42           C  
ATOM   1084  O   GLU A 143      24.239  29.415  48.240  1.00117.42           O  
ATOM   1085  CB  GLU A 143      26.467  27.283  47.377  1.00117.42           C  
ATOM   1086  CG  GLU A 143      27.334  28.426  47.896  1.00117.42           C  
ATOM   1087  CD  GLU A 143      27.794  28.066  49.300  1.00117.42           C  
ATOM   1088  OE1 GLU A 143      27.354  27.003  49.815  1.00117.42           O  
ATOM   1089  OE2 GLU A 143      28.593  28.853  49.874  1.00117.42           O1-
ATOM   1090  N   LEU A 144      23.601  28.246  46.421  1.00 53.60           N  
ATOM   1091  CA  LEU A 144      22.844  29.327  45.850  1.00 53.60           C  
ATOM   1092  C   LEU A 144      21.760  29.727  46.801  1.00 53.60           C  
ATOM   1093  O   LEU A 144      21.426  30.907  46.905  1.00 53.60           O  
ATOM   1094  CB  LEU A 144      22.182  28.961  44.510  1.00 53.60           C  
ATOM   1095  CG  LEU A 144      23.191  28.777  43.359  1.00 53.60           C  
ATOM   1096  CD1 LEU A 144      22.478  28.417  42.044  1.00 53.60           C  
ATOM   1097  CD2 LEU A 144      24.094  30.016  43.217  1.00 53.60           C  
ATOM   1098  N   ASN A 145      21.163  28.749  47.507  1.00 61.07           N  
ATOM   1099  CA  ASN A 145      20.154  29.065  48.478  1.00 61.07           C  
ATOM   1100  C   ASN A 145      18.983  29.723  47.810  1.00 61.07           C  
ATOM   1101  O   ASN A 145      18.310  30.566  48.400  1.00 61.07           O  
ATOM   1102  CB  ASN A 145      20.689  29.983  49.600  1.00 61.07           C  
ATOM   1103  CG  ASN A 145      19.667  30.079  50.728  1.00 61.07           C  
ATOM   1104  ND2 ASN A 145      19.482  28.965  51.483  1.00 61.07           N  
ATOM   1105  OD1 ASN A 145      19.041  31.121  50.926  1.00 61.07           O  
ATOM   1106  N   GLY A 146      18.709  29.357  46.543  1.00 28.05           N  
ATOM   1107  CA  GLY A 146      17.518  29.814  45.879  1.00 28.05           C  
ATOM   1108  C   GLY A 146      17.652  31.219  45.371  1.00 28.05           C  
ATOM   1109  O   GLY A 146      16.663  31.820  44.960  1.00 28.05           O  
ATOM   1110  N   ARG A 147      18.865  31.794  45.360  1.00 75.62           N  
ATOM   1111  CA  ARG A 147      18.979  33.152  44.904  1.00 75.62           C  
ATOM   1112  C   ARG A 147      18.585  33.244  43.454  1.00 75.62           C  
ATOM   1113  O   ARG A 147      17.893  34.185  43.065  1.00 75.62           O  
ATOM   1114  CB  ARG A 147      20.398  33.726  45.084  1.00 75.62           C  
ATOM   1115  CG  ARG A 147      21.502  32.970  44.341  1.00 75.62           C  
ATOM   1116  CD  ARG A 147      22.909  33.329  44.828  1.00 75.62           C  
ATOM   1117  NE  ARG A 147      23.080  34.802  44.671  1.00 75.62           N  
ATOM   1118  CZ  ARG A 147      24.216  35.412  45.121  1.00 75.62           C  
ATOM   1119  NH1 ARG A 147      25.210  34.674  45.694  1.00 75.62           N1+
ATOM   1120  NH2 ARG A 147      24.361  36.764  44.992  1.00 75.62           N  
ATOM   1121  N   VAL A 148      19.018  32.284  42.607  1.00 47.23           N  
ATOM   1122  CA  VAL A 148      18.655  32.299  41.209  1.00 47.23           C  
ATOM   1123  C   VAL A 148      18.617  30.870  40.731  1.00 47.23           C  
ATOM   1124  O   VAL A 148      19.148  29.977  41.389  1.00 47.23           O  
ATOM   1125  CB  VAL A 148      19.644  33.028  40.345  1.00 47.23           C  
ATOM   1126  CG1 VAL A 148      19.646  34.515  40.741  1.00 47.23           C  
ATOM   1127  CG2 VAL A 148      21.015  32.346  40.494  1.00 47.23           C  
ATOM   1128  N   PRO A 149      17.997  30.617  39.603  1.00 70.72           N  
ATOM   1129  CA  PRO A 149      17.920  29.271  39.086  1.00 70.72           C  
ATOM   1130  C   PRO A 149      19.256  28.808  38.586  1.00 70.72           C  
ATOM   1131  O   PRO A 149      20.077  29.647  38.222  1.00 70.72           O  
ATOM   1132  CB  PRO A 149      16.847  29.303  38.000  1.00 70.72           C  
ATOM   1133  CG  PRO A 149      15.923  30.454  38.434  1.00 70.72           C  
ATOM   1134  CD  PRO A 149      16.843  31.412  39.207  1.00 70.72           C  
ATOM   1135  N   LEU A 150      19.498  27.477  38.570  1.00 51.35           N  
ATOM   1136  CA  LEU A 150      20.759  26.954  38.121  1.00 51.35           C  
ATOM   1137  C   LEU A 150      20.582  26.311  36.778  1.00 51.35           C  
ATOM   1138  O   LEU A 150      19.677  25.503  36.572  1.00 51.35           O  
ATOM   1139  CB  LEU A 150      21.346  25.893  39.071  1.00 51.35           C  
ATOM   1140  CG  LEU A 150      22.690  25.301  38.605  1.00 51.35           C  
ATOM   1141  CD1 LEU A 150      23.775  26.383  38.481  1.00 51.35           C  
ATOM   1142  CD2 LEU A 150      23.118  24.135  39.513  1.00 51.35           C  
ATOM   1143  N   ILE A 151      21.474  26.651  35.824  1.00 55.41           N  
ATOM   1144  CA  ILE A 151      21.386  26.123  34.491  1.00 55.41           C  
ATOM   1145  C   ILE A 151      22.441  25.066  34.322  1.00 55.41           C  
ATOM   1146  O   ILE A 151      23.615  25.293  34.613  1.00 55.41           O  
ATOM   1147  CB  ILE A 151      21.638  27.162  33.432  1.00 55.41           C  
ATOM   1148  CG1 ILE A 151      20.598  28.296  33.518  1.00 55.41           C  
ATOM   1149  CG2 ILE A 151      21.668  26.455  32.068  1.00 55.41           C  
ATOM   1150  CD1 ILE A 151      20.959  29.522  32.676  1.00 55.41           C  
ATOM   1151  N   GLY A 152      22.034  23.850  33.899  1.00 38.30           N  
ATOM   1152  CA  GLY A 152      22.989  22.817  33.599  1.00 38.30           C  
ATOM   1153  C   GLY A 152      23.257  22.899  32.124  1.00 38.30           C  
ATOM   1154  O   GLY A 152      22.505  23.550  31.401  1.00 38.30           O  
ATOM   1155  N   PHE A 153      24.322  22.235  31.615  1.00187.50           N  
ATOM   1156  CA  PHE A 153      24.500  22.336  30.191  1.00187.50           C  
ATOM   1157  C   PHE A 153      25.361  21.219  29.685  1.00187.50           C  
ATOM   1158  O   PHE A 153      25.956  20.462  30.453  1.00187.50           O  
ATOM   1159  CB  PHE A 153      25.150  23.656  29.723  1.00187.50           C  
ATOM   1160  CG  PHE A 153      26.612  23.632  30.012  1.00187.50           C  
ATOM   1161  CD1 PHE A 153      27.118  24.064  31.217  1.00187.50           C  
ATOM   1162  CD2 PHE A 153      27.487  23.168  29.054  1.00187.50           C  
ATOM   1163  CE1 PHE A 153      28.473  24.034  31.455  1.00187.50           C  
ATOM   1164  CE2 PHE A 153      28.842  23.136  29.285  1.00187.50           C  
ATOM   1165  CZ  PHE A 153      29.338  23.569  30.492  1.00187.50           C  
ATOM   1166  N   SER A 154      25.405  21.077  28.344  1.00 53.49           N  
ATOM   1167  CA  SER A 154      26.227  20.089  27.708  1.00 53.49           C  
ATOM   1168  C   SER A 154      26.444  20.513  26.292  1.00 53.49           C  
ATOM   1169  O   SER A 154      25.690  21.315  25.742  1.00 53.49           O  
ATOM   1170  CB  SER A 154      25.581  18.694  27.656  1.00 53.49           C  
ATOM   1171  OG  SER A 154      26.451  17.779  27.006  1.00 53.49           O  
ATOM   1172  N   GLY A 155      27.514  19.988  25.665  1.00 25.07           N  
ATOM   1173  CA  GLY A 155      27.747  20.280  24.284  1.00 25.07           C  
ATOM   1174  C   GLY A 155      26.810  19.400  23.517  1.00 25.07           C  
ATOM   1175  O   GLY A 155      26.311  18.406  24.042  1.00 25.07           O  
ATOM   1176  N   SER A 156      26.544  19.752  22.244  1.00 33.38           N  
ATOM   1177  CA  SER A 156      25.674  18.966  21.418  1.00 33.38           C  
ATOM   1178  C   SER A 156      26.466  17.808  20.897  1.00 33.38           C  
ATOM   1179  O   SER A 156      27.692  17.797  20.984  1.00 33.38           O  
ATOM   1180  CB  SER A 156      25.125  19.726  20.198  1.00 33.38           C  
ATOM   1181  OG  SER A 156      26.189  20.074  19.323  1.00 33.38           O  
ATOM   1182  N   PRO A 157      25.792  16.815  20.377  1.00 71.14           N  
ATOM   1183  CA  PRO A 157      26.472  15.669  19.838  1.00 71.14           C  
ATOM   1184  C   PRO A 157      27.369  16.025  18.694  1.00 71.14           C  
ATOM   1185  O   PRO A 157      28.468  15.482  18.612  1.00 71.14           O  
ATOM   1186  CB  PRO A 157      25.375  14.663  19.504  1.00 71.14           C  
ATOM   1187  CG  PRO A 157      24.266  14.995  20.523  1.00 71.14           C  
ATOM   1188  CD  PRO A 157      24.443  16.496  20.814  1.00 71.14           C  
ATOM   1189  N   TRP A 158      26.936  16.941  17.808  1.00 66.15           N  
ATOM   1190  CA  TRP A 158      27.761  17.310  16.695  1.00 66.15           C  
ATOM   1191  C   TRP A 158      29.007  17.971  17.194  1.00 66.15           C  
ATOM   1192  O   TRP A 158      30.105  17.664  16.733  1.00 66.15           O  
ATOM   1193  CB  TRP A 158      27.091  18.283  15.713  1.00 66.15           C  
ATOM   1194  CG  TRP A 158      28.069  18.839  14.704  1.00 66.15           C  
ATOM   1195  CD1 TRP A 158      28.627  20.083  14.651  1.00 66.15           C  
ATOM   1196  CD2 TRP A 158      28.658  18.082  13.634  1.00 66.15           C  
ATOM   1197  CE2 TRP A 158      29.553  18.927  12.975  1.00 66.15           C  
ATOM   1198  CE3 TRP A 158      28.477  16.788  13.236  1.00 66.15           C  
ATOM   1199  NE1 TRP A 158      29.521  20.153  13.608  1.00 66.15           N  
ATOM   1200  CZ2 TRP A 158      30.284  18.488  11.908  1.00 66.15           C  
ATOM   1201  CZ3 TRP A 158      29.210  16.353  12.153  1.00 66.15           C  
ATOM   1202  CH2 TRP A 158      30.095  17.185  11.501  1.00 66.15           C  
ATOM   1203  N   THR A 159      28.862  18.896  18.161  1.00 32.92           N  
ATOM   1204  CA  THR A 159      29.988  19.632  18.663  1.00 32.92           C  
ATOM   1205  C   THR A 159      30.957  18.693  19.312  1.00 32.92           C  
ATOM   1206  O   THR A 159      32.165  18.785  19.098  1.00 32.92           O  
ATOM   1207  CB  THR A 159      29.599  20.662  19.685  1.00 32.92           C  
ATOM   1208  CG2 THR A 159      30.867  21.378  20.180  1.00 32.92           C  
ATOM   1209  OG1 THR A 159      28.699  21.600  19.116  1.00 32.92           O  
ATOM   1210  N   LEU A 160      30.445  17.755  20.128  1.00 40.70           N  
ATOM   1211  CA  LEU A 160      31.290  16.827  20.827  1.00 40.70           C  
ATOM   1212  C   LEU A 160      31.995  15.956  19.834  1.00 40.70           C  
ATOM   1213  O   LEU A 160      33.183  15.666  19.977  1.00 40.70           O  
ATOM   1214  CB  LEU A 160      30.503  15.888  21.757  1.00 40.70           C  
ATOM   1215  CG  LEU A 160      29.782  16.615  22.904  1.00 40.70           C  
ATOM   1216  CD1 LEU A 160      29.040  15.621  23.811  1.00 40.70           C  
ATOM   1217  CD2 LEU A 160      30.749  17.529  23.674  1.00 40.70           C  
ATOM   1218  N   ALA A 161      31.273  15.526  18.783  1.00 33.12           N  
ATOM   1219  CA  ALA A 161      31.829  14.626  17.814  1.00 33.12           C  
ATOM   1220  C   ALA A 161      33.008  15.270  17.150  1.00 33.12           C  
ATOM   1221  O   ALA A 161      34.021  14.614  16.911  1.00 33.12           O  
ATOM   1222  CB  ALA A 161      30.827  14.250  16.708  1.00 33.12           C  
ATOM   1223  N   THR A 162      32.916  16.578  16.845  1.00 34.63           N  
ATOM   1224  CA  THR A 162      33.983  17.232  16.137  1.00 34.63           C  
ATOM   1225  C   THR A 162      35.236  17.189  16.955  1.00 34.63           C  
ATOM   1226  O   THR A 162      36.319  16.934  16.428  1.00 34.63           O  
ATOM   1227  CB  THR A 162      33.693  18.670  15.820  1.00 34.63           C  
ATOM   1228  CG2 THR A 162      32.395  18.737  14.997  1.00 34.63           C  
ATOM   1229  OG1 THR A 162      33.558  19.422  17.016  1.00 34.63           O  
ATOM   1230  N   TYR A 163      35.128  17.431  18.273  1.00 52.87           N  
ATOM   1231  CA  TYR A 163      36.306  17.408  19.094  1.00 52.87           C  
ATOM   1232  C   TYR A 163      36.903  16.034  19.055  1.00 52.87           C  
ATOM   1233  O   TYR A 163      38.120  15.885  18.989  1.00 52.87           O  
ATOM   1234  CB  TYR A 163      36.044  17.743  20.575  1.00 52.87           C  
ATOM   1235  CG  TYR A 163      35.845  19.213  20.723  1.00 52.87           C  
ATOM   1236  CD1 TYR A 163      36.935  20.045  20.841  1.00 52.87           C  
ATOM   1237  CD2 TYR A 163      34.584  19.762  20.754  1.00 52.87           C  
ATOM   1238  CE1 TYR A 163      36.775  21.402  20.983  1.00 52.87           C  
ATOM   1239  CE2 TYR A 163      34.417  21.121  20.896  1.00 52.87           C  
ATOM   1240  CZ  TYR A 163      35.514  21.944  21.011  1.00 52.87           C  
ATOM   1241  OH  TYR A 163      35.345  23.337  21.156  1.00 52.87           O  
ATOM   1242  N   MET A 164      36.065  14.986  19.120  1.00 58.24           N  
ATOM   1243  CA  MET A 164      36.562  13.638  19.168  1.00 58.24           C  
ATOM   1244  C   MET A 164      37.251  13.249  17.892  1.00 58.24           C  
ATOM   1245  O   MET A 164      38.261  12.549  17.924  1.00 58.24           O  
ATOM   1246  CB  MET A 164      35.445  12.610  19.425  1.00 58.24           C  
ATOM   1247  CG  MET A 164      34.767  12.806  20.785  1.00 58.24           C  
ATOM   1248  SD  MET A 164      33.432  11.629  21.167  1.00 58.24           S  
ATOM   1249  CE  MET A 164      34.534  10.231  21.520  1.00 58.24           C  
ATOM   1250  N   VAL A 165      36.684  13.618  16.727  1.00127.66           N  
ATOM   1251  CA  VAL A 165      37.313  13.272  15.480  1.00127.66           C  
ATOM   1252  C   VAL A 165      38.535  14.099  15.243  1.00127.66           C  
ATOM   1253  O   VAL A 165      39.547  13.598  14.757  1.00127.66           O  
ATOM   1254  CB  VAL A 165      36.414  13.385  14.283  1.00127.66           C  
ATOM   1255  CG1 VAL A 165      35.422  12.217  14.307  1.00127.66           C  
ATOM   1256  CG2 VAL A 165      35.697  14.738  14.333  1.00127.66           C  
ATOM   1257  N   GLU A 166      38.452  15.404  15.546  1.00130.02           N  
ATOM   1258  CA  GLU A 166      39.543  16.301  15.310  1.00130.02           C  
ATOM   1259  C   GLU A 166      40.646  16.009  16.286  1.00130.02           C  
ATOM   1260  O   GLU A 166      41.826  16.057  15.938  1.00130.02           O  
ATOM   1261  CB  GLU A 166      39.102  17.762  15.457  1.00130.02           C  
ATOM   1262  CG  GLU A 166      39.891  18.708  14.563  1.00130.02           C  
ATOM   1263  CD  GLU A 166      39.391  18.499  13.140  1.00130.02           C  
ATOM   1264  OE1 GLU A 166      38.171  18.229  12.968  1.00130.02           O  
ATOM   1265  OE2 GLU A 166      40.225  18.612  12.203  1.00130.02           O1-
ATOM   1266  N   GLY A 167      40.286  15.678  17.541  1.00 23.12           N  
ATOM   1267  CA  GLY A 167      41.272  15.397  18.548  1.00 23.12           C  
ATOM   1268  C   GLY A 167      41.575  16.653  19.309  1.00 23.12           C  
ATOM   1269  O   GLY A 167      42.536  16.701  20.077  1.00 23.12           O  
ATOM   1270  N   GLY A 168      40.761  17.709  19.119  1.00 23.90           N  
ATOM   1271  CA  GLY A 168      41.003  18.940  19.817  1.00 23.90           C  
ATOM   1272  C   GLY A 168      40.366  20.034  19.018  1.00 23.90           C  
ATOM   1273  O   GLY A 168      39.479  19.782  18.206  1.00 23.90           O  
ATOM   1274  N   SER A 169      40.806  21.289  19.239  1.00 29.46           N  
ATOM   1275  CA  SER A 169      40.240  22.407  18.536  1.00 29.46           C  
ATOM   1276  C   SER A 169      40.684  22.345  17.108  1.00 29.46           C  
ATOM   1277  O   SER A 169      41.751  21.808  16.812  1.00 29.46           O  
ATOM   1278  CB  SER A 169      40.675  23.771  19.097  1.00 29.46           C  
ATOM   1279  OG  SER A 169      40.187  23.932  20.420  1.00 29.46           O  
ATOM   1280  N   SER A 170      39.849  22.870  16.182  0.53 97.66           N  
ATOM   1281  CA  SER A 170      40.216  22.903  14.791  0.53 97.66           C  
ATOM   1282  C   SER A 170      39.600  24.126  14.174  0.53 97.66           C  
ATOM   1283  O   SER A 170      38.548  24.589  14.611  0.53 97.66           O  
ATOM   1284  CB  SER A 170      39.693  21.713  13.976  0.53 97.66           C  
ATOM   1285  OG  SER A 170      38.293  21.840  13.794  0.53 97.66           O  
ATOM   1286  N   LYS A 171      40.303  24.755  13.208  0.53116.02           N  
ATOM   1287  CA  LYS A 171      39.733  25.878  12.511  0.53116.02           C  
ATOM   1288  C   LYS A 171      38.749  25.446  11.451  0.53116.02           C  
ATOM   1289  O   LYS A 171      37.605  25.894  11.428  0.53116.02           O  
ATOM   1290  CB  LYS A 171      40.801  26.751  11.826  0.53116.02           C  
ATOM   1291  CG  LYS A 171      40.278  28.113  11.360  1.00116.02           C  
ATOM   1292  CD  LYS A 171      41.391  29.110  11.030  1.00116.02           C  
ATOM   1293  CE  LYS A 171      40.879  30.488  10.608  1.00116.02           C  
ATOM   1294  NZ  LYS A 171      40.285  30.420   9.254  1.00116.02           N1+
ATOM   1295  N   ASP A 172      39.223  24.574  10.529  0.53109.49           N  
ATOM   1296  CA  ASP A 172      38.563  24.090   9.336  0.53109.49           C  
ATOM   1297  C   ASP A 172      37.535  23.013   9.563  0.53109.49           C  
ATOM   1298  O   ASP A 172      36.509  22.979   8.885  0.53109.49           O  
ATOM   1299  CB  ASP A 172      39.590  23.545   8.325  0.53109.49           C  
ATOM   1300  CG  ASP A 172      38.950  23.424   6.948  1.00109.49           C  
ATOM   1301  OD1 ASP A 172      37.744  23.761   6.810  1.00109.49           O  
ATOM   1302  OD2 ASP A 172      39.670  22.991   6.008  1.00109.49           O1-
ATOM   1303  N   PHE A 173      37.770  22.101  10.524  1.00 87.55           N  
ATOM   1304  CA  PHE A 173      36.908  20.959  10.704  1.00 87.55           C  
ATOM   1305  C   PHE A 173      36.952  20.089   9.482  1.00 87.55           C  
ATOM   1306  O   PHE A 173      35.986  19.392   9.175  1.00 87.55           O  
ATOM   1307  CB  PHE A 173      35.424  21.302  10.918  1.00 87.55           C  
ATOM   1308  CG  PHE A 173      35.283  21.966  12.236  1.00 87.55           C  
ATOM   1309  CD1 PHE A 173      35.408  21.233  13.391  1.00 87.55           C  
ATOM   1310  CD2 PHE A 173      35.002  23.308  12.318  1.00 87.55           C  
ATOM   1311  CE1 PHE A 173      35.273  21.834  14.618  1.00 87.55           C  
ATOM   1312  CE2 PHE A 173      34.866  23.915  13.541  1.00 87.55           C  
ATOM   1313  CZ  PHE A 173      35.006  23.178  14.692  1.00 87.55           C  
ATOM   1314  N   ARG A 174      38.094  20.071   8.771  1.00110.03           N  
ATOM   1315  CA  ARG A 174      38.210  19.316   7.556  1.00110.03           C  
ATOM   1316  C   ARG A 174      38.006  17.855   7.833  1.00110.03           C  
ATOM   1317  O   ARG A 174      37.306  17.176   7.086  1.00110.03           O  
ATOM   1318  CB  ARG A 174      39.598  19.475   6.914  1.00110.03           C  
ATOM   1319  CG  ARG A 174      39.781  18.698   5.610  1.00110.03           C  
ATOM   1320  CD  ARG A 174      41.190  18.830   5.030  1.00110.03           C  
ATOM   1321  NE  ARG A 174      41.241  18.032   3.772  1.00110.03           N  
ATOM   1322  CZ  ARG A 174      40.860  18.609   2.594  1.00110.03           C  
ATOM   1323  NH1 ARG A 174      40.428  19.905   2.580  1.00110.03           N1+
ATOM   1324  NH2 ARG A 174      40.915  17.896   1.431  1.00110.03           N  
ATOM   1325  N   LYS A 175      38.612  17.332   8.917  1.00 45.23           N  
ATOM   1326  CA  LYS A 175      38.537  15.930   9.245  1.00 45.23           C  
ATOM   1327  C   LYS A 175      37.133  15.520   9.571  1.00 45.23           C  
ATOM   1328  O   LYS A 175      36.675  14.465   9.137  1.00 45.23           O  
ATOM   1329  CB  LYS A 175      39.384  15.563  10.478  1.00 45.23           C  
ATOM   1330  CG  LYS A 175      39.318  14.076  10.840  1.00 45.23           C  
ATOM   1331  CD  LYS A 175      40.322  13.649  11.913  1.00 45.23           C  
ATOM   1332  CE  LYS A 175      40.193  12.177  12.310  1.00 45.23           C  
ATOM   1333  NZ  LYS A 175      41.191  11.844  13.350  1.00 45.23           N1+
ATOM   1334  N   SER A 176      36.424  16.337  10.367  1.00 46.97           N  
ATOM   1335  CA  SER A 176      35.099  15.999  10.801  1.00 46.97           C  
ATOM   1336  C   SER A 176      34.182  15.956   9.618  1.00 46.97           C  
ATOM   1337  O   SER A 176      33.403  15.017   9.455  1.00 46.97           O  
ATOM   1338  CB  SER A 176      34.543  17.037  11.788  1.00 46.97           C  
ATOM   1339  OG  SER A 176      35.382  17.125  12.930  1.00 46.97           O  
ATOM   1340  N   LYS A 177      34.256  16.991   8.761  1.00 57.25           N  
ATOM   1341  CA  LYS A 177      33.415  17.101   7.605  1.00 57.25           C  
ATOM   1342  C   LYS A 177      33.739  16.011   6.636  1.00 57.25           C  
ATOM   1343  O   LYS A 177      32.848  15.457   5.996  1.00 57.25           O  
ATOM   1344  CB  LYS A 177      33.585  18.441   6.872  1.00 57.25           C  
ATOM   1345  CG  LYS A 177      33.065  19.645   7.661  1.00 57.25           C  
ATOM   1346  CD  LYS A 177      33.508  20.990   7.077  1.00 57.25           C  
ATOM   1347  CE  LYS A 177      32.932  22.202   7.814  1.00 57.25           C  
ATOM   1348  NZ  LYS A 177      31.471  22.282   7.588  1.00 57.25           N1+
ATOM   1349  N   ALA A 178      35.034  15.674   6.497  1.00 19.88           N  
ATOM   1350  CA  ALA A 178      35.414  14.665   5.551  1.00 19.88           C  
ATOM   1351  C   ALA A 178      34.741  13.391   5.946  1.00 19.88           C  
ATOM   1352  O   ALA A 178      34.218  12.669   5.100  1.00 19.88           O  
ATOM   1353  CB  ALA A 178      36.930  14.404   5.538  1.00 19.88           C  
ATOM   1354  N   MET A 179      34.724  13.101   7.260  1.00 34.55           N  
ATOM   1355  CA  MET A 179      34.142  11.897   7.776  1.00 34.55           C  
ATOM   1356  C   MET A 179      32.675  11.908   7.488  1.00 34.55           C  
ATOM   1357  O   MET A 179      32.098  10.885   7.123  1.00 34.55           O  
ATOM   1358  CB  MET A 179      34.317  11.771   9.299  1.00 34.55           C  
ATOM   1359  CG  MET A 179      33.774  10.471   9.895  1.00 34.55           C  
ATOM   1360  SD  MET A 179      33.993  10.339  11.696  1.00 34.55           S  
ATOM   1361  CE  MET A 179      33.225   8.704  11.861  1.00 34.55           C  
ATOM   1362  N   LEU A 180      32.039  13.083   7.631  1.00 99.47           N  
ATOM   1363  CA  LEU A 180      30.625  13.191   7.437  1.00 99.47           C  
ATOM   1364  C   LEU A 180      30.315  12.779   6.032  1.00 99.47           C  
ATOM   1365  O   LEU A 180      29.395  11.996   5.802  1.00 99.47           O  
ATOM   1366  CB  LEU A 180      30.158  14.649   7.664  1.00 99.47           C  
ATOM   1367  CG  LEU A 180      28.646  14.958   7.557  1.00 99.47           C  
ATOM   1368  CD1 LEU A 180      28.384  16.425   7.938  1.00 99.47           C  
ATOM   1369  CD2 LEU A 180      28.049  14.633   6.177  1.00 99.47           C  
ATOM   1370  N   TYR A 181      31.053  13.321   5.047  1.00 54.97           N  
ATOM   1371  CA  TYR A 181      30.783  12.976   3.682  1.00 54.97           C  
ATOM   1372  C   TYR A 181      31.230  11.581   3.353  1.00 54.97           C  
ATOM   1373  O   TYR A 181      30.481  10.821   2.741  1.00 54.97           O  
ATOM   1374  CB  TYR A 181      31.433  13.954   2.687  1.00 54.97           C  
ATOM   1375  CG  TYR A 181      30.742  15.262   2.883  1.00 54.97           C  
ATOM   1376  CD1 TYR A 181      29.512  15.492   2.310  1.00 54.97           C  
ATOM   1377  CD2 TYR A 181      31.319  16.257   3.640  1.00 54.97           C  
ATOM   1378  CE1 TYR A 181      28.864  16.692   2.489  1.00 54.97           C  
ATOM   1379  CE2 TYR A 181      30.677  17.460   3.824  1.00 54.97           C  
ATOM   1380  CZ  TYR A 181      29.447  17.678   3.247  1.00 54.97           C  
ATOM   1381  OH  TYR A 181      28.785  18.910   3.431  1.00 54.97           O  
ATOM   1382  N   ASP A 182      32.477  11.210   3.723  1.00132.34           N  
ATOM   1383  CA  ASP A 182      32.971   9.917   3.335  1.00132.34           C  
ATOM   1384  C   ASP A 182      32.374   8.770   4.102  1.00132.34           C  
ATOM   1385  O   ASP A 182      32.028   7.755   3.500  1.00132.34           O  
ATOM   1386  CB  ASP A 182      34.515   9.802   3.287  1.00132.34           C  
ATOM   1387  CG  ASP A 182      35.183  10.027   4.637  1.00132.34           C  
ATOM   1388  OD1 ASP A 182      34.465  10.204   5.652  1.00132.34           O  
ATOM   1389  OD2 ASP A 182      36.442  10.031   4.662  1.00132.34           O1-
ATOM   1390  N   ASN A 183      32.229   8.874   5.442  1.00143.11           N  
ATOM   1391  CA  ASN A 183      31.735   7.730   6.157  1.00143.11           C  
ATOM   1392  C   ASN A 183      30.629   8.155   7.073  1.00143.11           C  
ATOM   1393  O   ASN A 183      30.797   8.193   8.292  1.00143.11           O  
ATOM   1394  CB  ASN A 183      32.822   7.063   7.020  1.00143.11           C  
ATOM   1395  CG  ASN A 183      32.362   5.662   7.401  1.00143.11           C  
ATOM   1396  ND2 ASN A 183      33.289   4.856   7.986  1.00143.11           N  
ATOM   1397  OD1 ASN A 183      31.211   5.290   7.183  1.00143.11           O  
ATOM   1398  N   PRO A 184      29.491   8.449   6.513  1.00 76.04           N  
ATOM   1399  CA  PRO A 184      28.343   8.877   7.261  1.00 76.04           C  
ATOM   1400  C   PRO A 184      27.916   7.823   8.236  1.00 76.04           C  
ATOM   1401  O   PRO A 184      27.387   8.168   9.291  1.00 76.04           O  
ATOM   1402  CB  PRO A 184      27.257   9.122   6.216  1.00 76.04           C  
ATOM   1403  CG  PRO A 184      27.618   8.126   5.098  1.00 76.04           C  
ATOM   1404  CD  PRO A 184      29.152   8.040   5.161  1.00 76.04           C  
ATOM   1405  N   LYS A 185      28.120   6.536   7.900  1.00 71.33           N  
ATOM   1406  CA  LYS A 185      27.663   5.474   8.746  1.00 71.33           C  
ATOM   1407  C   LYS A 185      28.342   5.590  10.072  1.00 71.33           C  
ATOM   1408  O   LYS A 185      27.696   5.546  11.117  1.00 71.33           O  
ATOM   1409  CB  LYS A 185      28.019   4.089   8.180  1.00 71.33           C  
ATOM   1410  CG  LYS A 185      27.440   2.921   8.979  1.00 71.33           C  
ATOM   1411  CD  LYS A 185      27.677   1.564   8.313  1.00 71.33           C  
ATOM   1412  CE  LYS A 185      27.159   1.485   6.876  1.00 71.33           C  
ATOM   1413  NZ  LYS A 185      27.601   0.218   6.253  1.00 71.33           N1+
ATOM   1414  N   ALA A 186      29.679   5.742  10.057  1.00 32.25           N  
ATOM   1415  CA  ALA A 186      30.443   5.832  11.267  1.00 32.25           C  
ATOM   1416  C   ALA A 186      30.097   7.090  12.002  1.00 32.25           C  
ATOM   1417  O   ALA A 186      29.914   7.075  13.218  1.00 32.25           O  
ATOM   1418  CB  ALA A 186      31.958   5.851  11.006  1.00 32.25           C  
ATOM   1419  N   MET A 187      29.969   8.217  11.277  1.00 65.26           N  
ATOM   1420  CA  MET A 187      29.748   9.467  11.944  1.00 65.26           C  
ATOM   1421  C   MET A 187      28.451   9.414  12.686  1.00 65.26           C  
ATOM   1422  O   MET A 187      28.358   9.899  13.813  1.00 65.26           O  
ATOM   1423  CB  MET A 187      29.702  10.679  10.998  1.00 65.26           C  
ATOM   1424  CG  MET A 187      29.469  11.992  11.752  1.00 65.26           C  
ATOM   1425  SD  MET A 187      30.831  12.486  12.853  1.00 65.26           S  
ATOM   1426  CE  MET A 187      31.929  13.098  11.544  1.00 65.26           C  
ATOM   1427  N   HIS A 188      27.408   8.824  12.074  1.00 48.60           N  
ATOM   1428  CA  HIS A 188      26.138   8.736  12.733  1.00 48.60           C  
ATOM   1429  C   HIS A 188      26.249   7.859  13.938  1.00 48.60           C  
ATOM   1430  O   HIS A 188      25.620   8.126  14.959  1.00 48.60           O  
ATOM   1431  CB  HIS A 188      24.996   8.219  11.845  1.00 48.60           C  
ATOM   1432  CG  HIS A 188      24.425   9.309  10.989  1.00 48.60           C  
ATOM   1433  CD2 HIS A 188      24.613   9.605   9.675  1.00 48.60           C  
ATOM   1434  ND1 HIS A 188      23.551  10.259  11.468  1.00 48.60           N  
ATOM   1435  CE1 HIS A 188      23.253  11.077  10.428  1.00 48.60           C  
ATOM   1436  NE2 HIS A 188      23.874  10.720   9.318  1.00 48.60           N  
ATOM   1437  N   ALA A 189      27.052   6.785  13.862  1.00 26.88           N  
ATOM   1438  CA  ALA A 189      27.157   5.908  14.991  1.00 26.88           C  
ATOM   1439  C   ALA A 189      27.685   6.700  16.149  1.00 26.88           C  
ATOM   1440  O   ALA A 189      27.225   6.545  17.279  1.00 26.88           O  
ATOM   1441  CB  ALA A 189      28.117   4.731  14.749  1.00 26.88           C  
ATOM   1442  N   LEU A 190      28.674   7.576  15.891  1.00 54.88           N  
ATOM   1443  CA  LEU A 190      29.276   8.366  16.928  1.00 54.88           C  
ATOM   1444  C   LEU A 190      28.274   9.333  17.492  1.00 54.88           C  
ATOM   1445  O   LEU A 190      28.164   9.495  18.708  1.00 54.88           O  
ATOM   1446  CB  LEU A 190      30.490   9.151  16.404  1.00 54.88           C  
ATOM   1447  CG  LEU A 190      31.184  10.019  17.465  1.00 54.88           C  
ATOM   1448  CD1 LEU A 190      31.732   9.162  18.618  1.00 54.88           C  
ATOM   1449  CD2 LEU A 190      32.258  10.912  16.823  1.00 54.88           C  
ATOM   1450  N   LEU A 191      27.495   9.990  16.614  1.00 46.97           N  
ATOM   1451  CA  LEU A 191      26.537  10.979  17.029  1.00 46.97           C  
ATOM   1452  C   LEU A 191      25.484  10.331  17.875  1.00 46.97           C  
ATOM   1453  O   LEU A 191      25.030  10.910  18.861  1.00 46.97           O  
ATOM   1454  CB  LEU A 191      25.845  11.661  15.834  1.00 46.97           C  
ATOM   1455  CG  LEU A 191      26.800  12.533  14.996  1.00 46.97           C  
ATOM   1456  CD1 LEU A 191      26.076  13.199  13.814  1.00 46.97           C  
ATOM   1457  CD2 LEU A 191      27.524  13.558  15.883  1.00 46.97           C  
ATOM   1458  N   ASP A 192      25.058   9.110  17.502  1.00 39.42           N  
ATOM   1459  CA  ASP A 192      24.014   8.449  18.228  1.00 39.42           C  
ATOM   1460  C   ASP A 192      24.462   8.169  19.628  1.00 39.42           C  
ATOM   1461  O   ASP A 192      23.723   8.407  20.581  1.00 39.42           O  
ATOM   1462  CB  ASP A 192      23.620   7.098  17.616  1.00 39.42           C  
ATOM   1463  CG  ASP A 192      22.432   6.565  18.404  1.00 39.42           C  
ATOM   1464  OD1 ASP A 192      21.731   7.383  19.060  1.00 39.42           O  
ATOM   1465  OD2 ASP A 192      22.220   5.325  18.368  1.00 39.42           O1-
ATOM   1466  N   LYS A 193      25.698   7.658  19.795  1.00134.89           N  
ATOM   1467  CA  LYS A 193      26.144   7.298  21.110  1.00134.89           C  
ATOM   1468  C   LYS A 193      26.261   8.536  21.945  1.00134.89           C  
ATOM   1469  O   LYS A 193      25.971   8.519  23.140  1.00134.89           O  
ATOM   1470  CB  LYS A 193      27.484   6.539  21.140  1.00134.89           C  
ATOM   1471  CG  LYS A 193      28.736   7.404  21.002  1.00134.89           C  
ATOM   1472  CD  LYS A 193      30.010   6.635  21.355  1.00134.89           C  
ATOM   1473  CE  LYS A 193      29.834   5.696  22.552  1.00134.89           C  
ATOM   1474  NZ  LYS A 193      29.402   6.460  23.743  1.00134.89           N1+
ATOM   1475  N   LEU A 194      26.708   9.646  21.332  1.00 47.96           N  
ATOM   1476  CA  LEU A 194      26.878  10.892  22.025  1.00 47.96           C  
ATOM   1477  C   LEU A 194      25.548  11.404  22.485  1.00 47.96           C  
ATOM   1478  O   LEU A 194      25.442  11.979  23.565  1.00 47.96           O  
ATOM   1479  CB  LEU A 194      27.512  11.980  21.143  1.00 47.96           C  
ATOM   1480  CG  LEU A 194      28.974  11.682  20.762  1.00 47.96           C  
ATOM   1481  CD1 LEU A 194      29.559  12.797  19.883  1.00 47.96           C  
ATOM   1482  CD2 LEU A 194      29.827  11.408  22.009  1.00 47.96           C  
ATOM   1483  N   ALA A 195      24.496  11.234  21.666  1.00 23.91           N  
ATOM   1484  CA  ALA A 195      23.199  11.724  22.038  1.00 23.91           C  
ATOM   1485  C   ALA A 195      22.750  11.011  23.274  1.00 23.91           C  
ATOM   1486  O   ALA A 195      22.194  11.615  24.189  1.00 23.91           O  
ATOM   1487  CB  ALA A 195      22.132  11.478  20.956  1.00 23.91           C  
ATOM   1488  N   GLN A 196      22.989   9.688  23.334  1.00 27.39           N  
ATOM   1489  CA  GLN A 196      22.571   8.916  24.467  1.00 27.39           C  
ATOM   1490  C   GLN A 196      23.307   9.408  25.673  1.00 27.39           C  
ATOM   1491  O   GLN A 196      22.727   9.550  26.749  1.00 27.39           O  
ATOM   1492  CB  GLN A 196      22.891   7.420  24.312  1.00 27.39           C  
ATOM   1493  CG  GLN A 196      22.464   6.568  25.509  1.00 27.39           C  
ATOM   1494  CD  GLN A 196      22.840   5.126  25.202  1.00 27.39           C  
ATOM   1495  NE2 GLN A 196      22.762   4.242  26.232  1.00 27.39           N  
ATOM   1496  OE1 GLN A 196      23.192   4.794  24.070  1.00 27.39           O  
ATOM   1497  N   SER A 197      24.614   9.688  25.512  1.00 34.36           N  
ATOM   1498  CA  SER A 197      25.444  10.109  26.604  0.69 34.36           C  
ATOM   1499  C   SER A 197      25.000  11.444  27.115  1.00 34.36           C  
ATOM   1500  O   SER A 197      24.886  11.649  28.322  1.00 34.36           O  
ATOM   1501  CB  SER A 197      26.923  10.246  26.205  0.69 34.36           C  
ATOM   1502  OG  SER A 197      27.445   8.984  25.817  0.69 34.36           O  
ATOM   1503  N   VAL A 198      24.736  12.391  26.198  1.00 38.26           N  
ATOM   1504  CA  VAL A 198      24.365  13.727  26.571  1.00 38.26           C  
ATOM   1505  C   VAL A 198      23.057  13.686  27.299  1.00 38.26           C  
ATOM   1506  O   VAL A 198      22.848  14.432  28.255  1.00 38.26           O  
ATOM   1507  CB  VAL A 198      24.217  14.635  25.387  1.00 38.26           C  
ATOM   1508  CG1 VAL A 198      23.690  15.998  25.869  1.00 38.26           C  
ATOM   1509  CG2 VAL A 198      25.576  14.717  24.671  1.00 38.26           C  
ATOM   1510  N   THR A 199      22.131  12.813  26.858  1.00 35.56           N  
ATOM   1511  CA  THR A 199      20.838  12.758  27.476  1.00 35.56           C  
ATOM   1512  C   THR A 199      20.980  12.379  28.921  1.00 35.56           C  
ATOM   1513  O   THR A 199      20.410  13.031  29.794  1.00 35.56           O  
ATOM   1514  CB  THR A 199      19.931  11.744  26.838  1.00 35.56           C  
ATOM   1515  CG2 THR A 199      18.574  11.772  27.564  1.00 35.56           C  
ATOM   1516  OG1 THR A 199      19.753  12.037  25.460  1.00 35.56           O  
ATOM   1517  N   SER A 200      21.760  11.321  29.221  1.00 80.26           N  
ATOM   1518  CA  SER A 200      21.895  10.840  30.572  1.00 80.26           C  
ATOM   1519  C   SER A 200      22.600  11.863  31.406  1.00 80.26           C  
ATOM   1520  O   SER A 200      22.287  12.052  32.581  1.00 80.26           O  
ATOM   1521  CB  SER A 200      22.748   9.566  30.658  1.00 80.26           C  
ATOM   1522  OG  SER A 200      22.148   8.526  29.903  1.00 80.26           O  
ATOM   1523  N   TYR A 201      23.592  12.541  30.806  1.00 76.94           N  
ATOM   1524  CA  TYR A 201      24.401  13.511  31.485  1.00 76.94           C  
ATOM   1525  C   TYR A 201      23.530  14.652  31.932  1.00 76.94           C  
ATOM   1526  O   TYR A 201      23.594  15.075  33.085  1.00 76.94           O  
ATOM   1527  CB  TYR A 201      25.494  14.032  30.529  1.00 76.94           C  
ATOM   1528  CG  TYR A 201      26.380  15.047  31.166  1.00 76.94           C  
ATOM   1529  CD1 TYR A 201      27.165  14.721  32.246  1.00 76.94           C  
ATOM   1530  CD2 TYR A 201      26.475  16.311  30.633  1.00 76.94           C  
ATOM   1531  CE1 TYR A 201      28.004  15.652  32.814  1.00 76.94           C  
ATOM   1532  CE2 TYR A 201      27.313  17.245  31.193  1.00 76.94           C  
ATOM   1533  CZ  TYR A 201      28.073  16.919  32.292  1.00 76.94           C  
ATOM   1534  OH  TYR A 201      28.933  17.872  32.874  1.00 76.94           O  
ATOM   1535  N   LEU A 202      22.677  15.166  31.027  1.00 57.68           N  
ATOM   1536  CA  LEU A 202      21.813  16.271  31.340  1.00 57.68           C  
ATOM   1537  C   LEU A 202      20.809  15.856  32.366  1.00 57.68           C  
ATOM   1538  O   LEU A 202      20.516  16.612  33.290  1.00 57.68           O  
ATOM   1539  CB  LEU A 202      21.040  16.794  30.117  1.00 57.68           C  
ATOM   1540  CG  LEU A 202      21.945  17.455  29.061  1.00 57.68           C  
ATOM   1541  CD1 LEU A 202      21.132  17.966  27.861  1.00 57.68           C  
ATOM   1542  CD2 LEU A 202      22.812  18.553  29.690  1.00 57.68           C  
ATOM   1543  N   ASN A 203      20.226  14.648  32.234  1.00146.05           N  
ATOM   1544  CA  ASN A 203      19.264  14.282  33.230  1.00146.05           C  
ATOM   1545  C   ASN A 203      19.907  14.044  34.560  1.00146.05           C  
ATOM   1546  O   ASN A 203      19.267  14.236  35.593  1.00146.05           O  
ATOM   1547  CB  ASN A 203      18.209  13.225  32.847  1.00146.05           C  
ATOM   1548  CG  ASN A 203      18.804  12.014  32.177  1.00146.05           C  
ATOM   1549  ND2 ASN A 203      19.597  11.206  32.928  1.00146.05           N  
ATOM   1550  OD1 ASN A 203      18.547  11.793  30.995  1.00146.05           O  
ATOM   1551  N   GLY A 204      21.180  13.607  34.589  1.00 21.52           N  
ATOM   1552  CA  GLY A 204      21.837  13.443  35.857  1.00 21.52           C  
ATOM   1553  C   GLY A 204      21.934  14.790  36.514  1.00 21.52           C  
ATOM   1554  O   GLY A 204      21.733  14.924  37.722  1.00 21.52           O  
ATOM   1555  N   GLN A 205      22.259  15.833  35.727  1.00 40.59           N  
ATOM   1556  CA  GLN A 205      22.386  17.162  36.261  1.00 40.59           C  
ATOM   1557  C   GLN A 205      21.055  17.625  36.771  1.00 40.59           C  
ATOM   1558  O   GLN A 205      20.978  18.285  37.807  1.00 40.59           O  
ATOM   1559  CB  GLN A 205      22.868  18.197  35.231  1.00 40.59           C  
ATOM   1560  CG  GLN A 205      24.303  17.975  34.758  1.00 40.59           C  
ATOM   1561  CD  GLN A 205      24.632  19.093  33.779  1.00 40.59           C  
ATOM   1562  NE2 GLN A 205      25.540  18.803  32.812  1.00 40.59           N  
ATOM   1563  OE1 GLN A 205      24.101  20.200  33.871  1.00 40.59           O  
ATOM   1564  N   ILE A 206      19.967  17.292  36.051  1.00113.52           N  
ATOM   1565  CA  ILE A 206      18.642  17.718  36.422  1.00113.52           C  
ATOM   1566  C   ILE A 206      18.321  17.123  37.763  1.00113.52           C  
ATOM   1567  O   ILE A 206      17.869  17.813  38.676  1.00113.52           O  
ATOM   1568  CB  ILE A 206      17.593  17.170  35.491  1.00113.52           C  
ATOM   1569  CG1 ILE A 206      17.888  17.499  34.015  1.00113.52           C  
ATOM   1570  CG2 ILE A 206      16.230  17.699  35.968  1.00113.52           C  
ATOM   1571  CD1 ILE A 206      17.837  18.981  33.667  1.00113.52           C  
ATOM   1572  N   HIS A 207      18.582  15.811  37.925  1.00 80.18           N  
ATOM   1573  CA  HIS A 207      18.252  15.131  39.146  0.52 80.18           C  
ATOM   1574  C   HIS A 207      19.069  15.740  40.243  1.00 80.18           C  
ATOM   1575  O   HIS A 207      18.631  15.827  41.388  1.00 80.18           O  
ATOM   1576  CB  HIS A 207      18.550  13.622  39.110  0.52 80.18           C  
ATOM   1577  CG  HIS A 207      17.963  12.891  40.286  0.52 80.18           C  
ATOM   1578  CD2 HIS A 207      18.518  12.545  41.480  0.52 80.18           C  
ATOM   1579  ND1 HIS A 207      16.665  12.435  40.329  0.52 80.18           N  
ATOM   1580  CE1 HIS A 207      16.500  11.838  41.537  0.52 80.18           C  
ATOM   1581  NE2 HIS A 207      17.597  11.880  42.271  0.52 80.18           N  
ATOM   1582  N   ALA A 208      20.300  16.150  39.895  1.00 63.51           N  
ATOM   1583  CA  ALA A 208      21.259  16.762  40.770  1.00 63.51           C  
ATOM   1584  C   ALA A 208      20.760  18.096  41.236  1.00 63.51           C  
ATOM   1585  O   ALA A 208      21.164  18.560  42.303  1.00 63.51           O  
ATOM   1586  CB  ALA A 208      22.635  16.973  40.113  1.00 63.51           C  
ATOM   1587  N   GLY A 209      19.893  18.774  40.449  1.00 54.54           N  
ATOM   1588  CA  GLY A 209      19.442  20.056  40.911  1.00 54.54           C  
ATOM   1589  C   GLY A 209      19.406  21.097  39.823  1.00 54.54           C  
ATOM   1590  O   GLY A 209      18.964  22.217  40.080  1.00 54.54           O  
ATOM   1591  N   ALA A 210      19.871  20.796  38.592  1.00 56.60           N  
ATOM   1592  CA  ALA A 210      19.786  21.793  37.553  1.00 56.60           C  
ATOM   1593  C   ALA A 210      18.337  22.064  37.241  1.00 56.60           C  
ATOM   1594  O   ALA A 210      17.528  21.149  37.093  1.00 56.60           O  
ATOM   1595  CB  ALA A 210      20.474  21.385  36.240  1.00 56.60           C  
ATOM   1596  N   GLN A 211      17.974  23.361  37.231  1.00128.71           N  
ATOM   1597  CA  GLN A 211      16.664  23.893  36.964  1.00128.71           C  
ATOM   1598  C   GLN A 211      16.361  24.108  35.506  1.00128.71           C  
ATOM   1599  O   GLN A 211      15.196  24.214  35.123  1.00128.71           O  
ATOM   1600  CB  GLN A 211      16.421  25.152  37.799  1.00128.71           C  
ATOM   1601  CG  GLN A 211      16.532  24.758  39.275  1.00128.71           C  
ATOM   1602  CD  GLN A 211      16.304  25.958  40.167  1.00128.71           C  
ATOM   1603  NE2 GLN A 211      15.091  26.563  40.062  1.00128.71           N  
ATOM   1604  OE1 GLN A 211      17.175  26.340  40.945  1.00128.71           O  
ATOM   1605  N   ALA A 212      17.397  24.309  34.671  1.00 49.55           N  
ATOM   1606  CA  ALA A 212      17.200  24.491  33.258  1.00 49.55           C  
ATOM   1607  C   ALA A 212      18.404  23.886  32.612  1.00 49.55           C  
ATOM   1608  O   ALA A 212      19.415  23.661  33.274  1.00 49.55           O  
ATOM   1609  CB  ALA A 212      17.134  25.965  32.825  1.00 49.55           C  
ATOM   1610  N   VAL A 213      18.325  23.565  31.307  1.00112.01           N  
ATOM   1611  CA  VAL A 213      19.474  22.983  30.682  1.00112.01           C  
ATOM   1612  C   VAL A 213      19.665  23.620  29.340  1.00112.01           C  
ATOM   1613  O   VAL A 213      18.700  23.949  28.651  1.00112.01           O  
ATOM   1614  CB  VAL A 213      19.327  21.497  30.511  1.00112.01           C  
ATOM   1615  CG1 VAL A 213      18.023  21.212  29.756  1.00112.01           C  
ATOM   1616  CG2 VAL A 213      20.569  20.952  29.799  1.00112.01           C  
ATOM   1617  N   GLN A 214      20.936  23.835  28.941  1.00 65.02           N  
ATOM   1618  CA  GLN A 214      21.180  24.422  27.657  1.00 65.02           C  
ATOM   1619  C   GLN A 214      22.102  23.520  26.898  1.00 65.02           C  
ATOM   1620  O   GLN A 214      23.055  22.971  27.448  1.00 65.02           O  
ATOM   1621  CB  GLN A 214      21.816  25.819  27.722  1.00 65.02           C  
ATOM   1622  CG  GLN A 214      22.068  26.424  26.341  1.00 65.02           C  
ATOM   1623  CD  GLN A 214      22.397  27.895  26.531  1.00 65.02           C  
ATOM   1624  NE2 GLN A 214      23.207  28.462  25.597  1.00 65.02           N  
ATOM   1625  OE1 GLN A 214      21.934  28.529  27.478  1.00 65.02           O  
ATOM   1626  N   ILE A 215      21.820  23.341  25.592  1.00108.79           N  
ATOM   1627  CA  ILE A 215      22.627  22.510  24.747  1.00108.79           C  
ATOM   1628  C   ILE A 215      23.425  23.444  23.892  1.00108.79           C  
ATOM   1629  O   ILE A 215      22.863  24.229  23.128  1.00108.79           O  
ATOM   1630  CB  ILE A 215      21.812  21.695  23.776  1.00108.79           C  
ATOM   1631  CG1 ILE A 215      20.861  20.717  24.487  1.00108.79           C  
ATOM   1632  CG2 ILE A 215      22.791  20.999  22.816  1.00108.79           C  
ATOM   1633  CD1 ILE A 215      21.566  19.562  25.189  1.00108.79           C  
ATOM   1634  N   PHE A 216      24.768  23.384  23.993  1.00155.91           N  
ATOM   1635  CA  PHE A 216      25.580  24.274  23.211  1.00155.91           C  
ATOM   1636  C   PHE A 216      26.051  23.557  21.985  1.00155.91           C  
ATOM   1637  O   PHE A 216      26.928  22.697  22.048  1.00155.91           O  
ATOM   1638  CB  PHE A 216      26.845  24.762  23.940  1.00155.91           C  
ATOM   1639  CG  PHE A 216      26.450  25.751  24.982  1.00155.91           C  
ATOM   1640  CD1 PHE A 216      26.127  25.347  26.256  1.00155.91           C  
ATOM   1641  CD2 PHE A 216      26.402  27.091  24.675  1.00155.91           C  
ATOM   1642  CE1 PHE A 216      25.766  26.268  27.211  1.00155.91           C  
ATOM   1643  CE2 PHE A 216      26.042  28.015  25.625  1.00155.91           C  
ATOM   1644  CZ  PHE A 216      25.723  27.606  26.897  1.00155.91           C  
ATOM   1645  N   ASP A 217      25.477  23.916  20.822  1.00 70.54           N  
ATOM   1646  CA  ASP A 217      25.890  23.355  19.566  1.00 70.54           C  
ATOM   1647  C   ASP A 217      26.790  24.386  18.954  1.00 70.54           C  
ATOM   1648  O   ASP A 217      26.438  25.033  17.970  1.00 70.54           O  
ATOM   1649  CB  ASP A 217      24.703  23.157  18.603  1.00 70.54           C  
ATOM   1650  CG  ASP A 217      25.171  22.451  17.338  1.00 70.54           C  
ATOM   1651  OD1 ASP A 217      26.301  21.897  17.344  1.00 70.54           O  
ATOM   1652  OD2 ASP A 217      24.401  22.459  16.340  1.00 70.54           O1-
ATOM   1653  N   SER A 218      28.004  24.534  19.515  1.00 62.85           N  
ATOM   1654  CA  SER A 218      28.904  25.591  19.141  1.00 62.85           C  
ATOM   1655  C   SER A 218      29.316  25.508  17.698  1.00 62.85           C  
ATOM   1656  O   SER A 218      29.414  26.521  17.009  1.00 62.85           O  
ATOM   1657  CB  SER A 218      30.188  25.588  19.988  1.00 62.85           C  
ATOM   1658  OG  SER A 218      29.865  25.811  21.353  1.00 62.85           O  
ATOM   1659  N   TRP A 219      29.654  24.297  17.236  1.00144.75           N  
ATOM   1660  CA  TRP A 219      30.148  24.011  15.916  1.00144.75           C  
ATOM   1661  C   TRP A 219      29.099  23.802  14.858  1.00144.75           C  
ATOM   1662  O   TRP A 219      29.438  23.697  13.679  1.00144.75           O  
ATOM   1663  CB  TRP A 219      31.147  22.849  15.927  1.00144.75           C  
ATOM   1664  CG  TRP A 219      32.315  23.239  16.794  1.00144.75           C  
ATOM   1665  CD1 TRP A 219      32.891  22.602  17.854  1.00144.75           C  
ATOM   1666  CD2 TRP A 219      32.970  24.510  16.675  1.00144.75           C  
ATOM   1667  CE2 TRP A 219      33.932  24.575  17.682  1.00144.75           C  
ATOM   1668  CE3 TRP A 219      32.772  25.544  15.804  1.00144.75           C  
ATOM   1669  NE1 TRP A 219      33.877  23.395  18.396  1.00144.75           N  
ATOM   1670  CZ2 TRP A 219      34.716  25.682  17.834  1.00144.75           C  
ATOM   1671  CZ3 TRP A 219      33.573  26.654  15.952  1.00144.75           C  
ATOM   1672  CH2 TRP A 219      34.527  26.720  16.948  1.00144.75           C  
ATOM   1673  N   GLY A 220      27.816  23.665  15.239  1.00 44.69           N  
ATOM   1674  CA  GLY A 220      26.767  23.307  14.319  1.00 44.69           C  
ATOM   1675  C   GLY A 220      26.684  24.271  13.170  1.00 44.69           C  
ATOM   1676  O   GLY A 220      26.315  23.889  12.060  1.00 44.69           O  
ATOM   1677  N   GLY A 221      27.014  25.549  13.412  1.00 51.74           N  
ATOM   1678  CA  GLY A 221      26.915  26.609  12.446  1.00 51.74           C  
ATOM   1679  C   GLY A 221      27.758  26.352  11.227  1.00 51.74           C  
ATOM   1680  O   GLY A 221      27.489  26.916  10.170  1.00 51.74           O  
ATOM   1681  N   SER A 222      28.856  25.584  11.354  1.00 54.21           N  
ATOM   1682  CA  SER A 222      29.748  25.339  10.247  1.00 54.21           C  
ATOM   1683  C   SER A 222      29.145  24.416   9.219  1.00 54.21           C  
ATOM   1684  O   SER A 222      29.651  24.335   8.100  1.00 54.21           O  
ATOM   1685  CB  SER A 222      31.096  24.734  10.685  1.00 54.21           C  
ATOM   1686  OG  SER A 222      30.907  23.446  11.249  1.00 54.21           O  
ATOM   1687  N   LEU A 223      28.067  23.684   9.563  1.00 55.65           N  
ATOM   1688  CA  LEU A 223      27.473  22.715   8.679  1.00 55.65           C  
ATOM   1689  C   LEU A 223      26.629  23.366   7.629  1.00 55.65           C  
ATOM   1690  O   LEU A 223      26.175  24.498   7.777  1.00 55.65           O  
ATOM   1691  CB  LEU A 223      26.559  21.716   9.410  1.00 55.65           C  
ATOM   1692  CG  LEU A 223      27.300  20.792  10.391  1.00 55.65           C  
ATOM   1693  CD1 LEU A 223      26.328  19.823  11.083  1.00 55.65           C  
ATOM   1694  CD2 LEU A 223      28.461  20.065   9.695  1.00 55.65           C  
ATOM   1695  N   SER A 224      26.413  22.643   6.508  1.00 28.17           N  
ATOM   1696  CA  SER A 224      25.549  23.134   5.478  1.00 28.17           C  
ATOM   1697  C   SER A 224      24.160  22.977   6.003  1.00 28.17           C  
ATOM   1698  O   SER A 224      23.938  22.277   6.991  1.00 28.17           O  
ATOM   1699  CB  SER A 224      25.648  22.349   4.158  1.00 28.17           C  
ATOM   1700  OG  SER A 224      25.191  21.017   4.345  1.00 28.17           O  
ATOM   1701  N   ALA A 225      23.178  23.628   5.353  1.00 25.66           N  
ATOM   1702  CA  ALA A 225      21.836  23.583   5.855  1.00 25.66           C  
ATOM   1703  C   ALA A 225      21.376  22.160   5.863  1.00 25.66           C  
ATOM   1704  O   ALA A 225      20.763  21.709   6.829  1.00 25.66           O  
ATOM   1705  CB  ALA A 225      20.849  24.389   4.995  1.00 25.66           C  
ATOM   1706  N   ALA A 226      21.663  21.412   4.783  1.00 26.10           N  
ATOM   1707  CA  ALA A 226      21.218  20.052   4.699  1.00 26.10           C  
ATOM   1708  C   ALA A 226      21.876  19.218   5.757  1.00 26.10           C  
ATOM   1709  O   ALA A 226      21.220  18.426   6.431  1.00 26.10           O  
ATOM   1710  CB  ALA A 226      21.542  19.410   3.338  1.00 26.10           C  
ATOM   1711  N   ALA A 227      23.199  19.393   5.939  1.00 31.50           N  
ATOM   1712  CA  ALA A 227      23.972  18.599   6.855  1.00 31.50           C  
ATOM   1713  C   ALA A 227      23.508  18.831   8.260  1.00 31.50           C  
ATOM   1714  O   ALA A 227      23.457  17.906   9.070  1.00 31.50           O  
ATOM   1715  CB  ALA A 227      25.474  18.923   6.802  1.00 31.50           C  
ATOM   1716  N   TYR A 228      23.142  20.081   8.581  1.00 71.24           N  
ATOM   1717  CA  TYR A 228      22.768  20.436   9.919  1.00 71.24           C  
ATOM   1718  C   TYR A 228      21.600  19.603  10.336  1.00 71.24           C  
ATOM   1719  O   TYR A 228      21.550  19.113  11.464  1.00 71.24           O  
ATOM   1720  CB  TYR A 228      22.376  21.921  10.027  1.00 71.24           C  
ATOM   1721  CG  TYR A 228      21.877  22.231  11.400  1.00 71.24           C  
ATOM   1722  CD1 TYR A 228      22.742  22.376  12.462  1.00 71.24           C  
ATOM   1723  CD2 TYR A 228      20.529  22.403  11.619  1.00 71.24           C  
ATOM   1724  CE1 TYR A 228      22.268  22.677  13.720  1.00 71.24           C  
ATOM   1725  CE2 TYR A 228      20.050  22.705  12.872  1.00 71.24           C  
ATOM   1726  CZ  TYR A 228      20.919  22.839  13.927  1.00 71.24           C  
ATOM   1727  OH  TYR A 228      20.425  23.149  15.213  1.00 71.24           O  
ATOM   1728  N   GLN A 229      20.629  19.410   9.432  1.00132.27           N  
ATOM   1729  CA  GLN A 229      19.447  18.700   9.809  1.00132.27           C  
ATOM   1730  C   GLN A 229      19.785  17.286  10.188  1.00132.27           C  
ATOM   1731  O   GLN A 229      19.333  16.792  11.219  1.00132.27           O  
ATOM   1732  CB  GLN A 229      18.427  18.647   8.661  1.00132.27           C  
ATOM   1733  CG  GLN A 229      17.020  18.260   9.110  1.00132.27           C  
ATOM   1734  CD  GLN A 229      16.401  19.486   9.769  1.00132.27           C  
ATOM   1735  NE2 GLN A 229      17.173  20.607   9.818  1.00132.27           N  
ATOM   1736  OE1 GLN A 229      15.262  19.453  10.227  1.00132.27           O  
ATOM   1737  N   GLU A 230      20.574  16.585   9.353  1.00105.53           N  
ATOM   1738  CA  GLU A 230      20.862  15.198   9.600  0.48105.53           C  
ATOM   1739  C   GLU A 230      21.873  14.955  10.693  1.00105.53           C  
ATOM   1740  O   GLU A 230      21.704  14.059  11.517  1.00105.53           O  
ATOM   1741  CB  GLU A 230      21.368  14.491   8.335  0.48105.53           C  
ATOM   1742  CG  GLU A 230      21.466  12.976   8.487  0.48105.53           C  
ATOM   1743  CD  GLU A 230      21.918  12.410   7.149  0.48105.53           C  
ATOM   1744  OE1 GLU A 230      23.142  12.482   6.857  0.48105.53           O  
ATOM   1745  OE2 GLU A 230      21.043  11.907   6.393  0.48105.53           O1-
ATOM   1746  N   PHE A 231      22.992  15.702  10.665  1.00112.87           N  
ATOM   1747  CA  PHE A 231      24.121  15.542  11.546  1.00112.87           C  
ATOM   1748  C   PHE A 231      24.019  16.203  12.890  1.00112.87           C  
ATOM   1749  O   PHE A 231      24.731  15.810  13.813  1.00112.87           O  
ATOM   1750  CB  PHE A 231      25.442  15.927  10.867  1.00112.87           C  
ATOM   1751  CG  PHE A 231      25.617  14.872   9.829  1.00112.87           C  
ATOM   1752  CD1 PHE A 231      26.183  13.660  10.155  1.00112.87           C  
ATOM   1753  CD2 PHE A 231      25.195  15.083   8.537  1.00112.87           C  
ATOM   1754  CE1 PHE A 231      26.341  12.681   9.203  1.00112.87           C  
ATOM   1755  CE2 PHE A 231      25.350  14.106   7.582  1.00112.87           C  
ATOM   1756  CZ  PHE A 231      25.922  12.902   7.912  1.00112.87           C  
ATOM   1757  N   SER A 232      23.215  17.274  13.042  1.00 95.51           N  
ATOM   1758  CA  SER A 232      23.243  17.957  14.306  1.00 95.51           C  
ATOM   1759  C   SER A 232      21.878  18.004  14.927  1.00 95.51           C  
ATOM   1760  O   SER A 232      21.655  17.443  15.998  1.00 95.51           O  
ATOM   1761  CB  SER A 232      23.714  19.416  14.179  1.00 95.51           C  
ATOM   1762  OG  SER A 232      23.720  20.039  15.454  1.00 95.51           O  
ATOM   1763  N   LEU A 233      20.921  18.673  14.260  1.00 59.17           N  
ATOM   1764  CA  LEU A 233      19.624  18.919  14.829  1.00 59.17           C  
ATOM   1765  C   LEU A 233      18.931  17.633  15.163  1.00 59.17           C  
ATOM   1766  O   LEU A 233      18.245  17.544  16.179  1.00 59.17           O  
ATOM   1767  CB  LEU A 233      18.701  19.720  13.894  1.00 59.17           C  
ATOM   1768  CG  LEU A 233      17.317  20.006  14.503  1.00 59.17           C  
ATOM   1769  CD1 LEU A 233      17.439  20.871  15.767  1.00 59.17           C  
ATOM   1770  CD2 LEU A 233      16.365  20.618  13.462  1.00 59.17           C  
ATOM   1771  N   ALA A 234      19.092  16.594  14.326  1.00 35.15           N  
ATOM   1772  CA  ALA A 234      18.409  15.352  14.558  1.00 35.15           C  
ATOM   1773  C   ALA A 234      18.824  14.805  15.893  1.00 35.15           C  
ATOM   1774  O   ALA A 234      18.015  14.233  16.619  1.00 35.15           O  
ATOM   1775  CB  ALA A 234      18.747  14.285  13.504  1.00 35.15           C  
ATOM   1776  N   TYR A 235      20.115  14.925  16.234  1.00 73.55           N  
ATOM   1777  CA  TYR A 235      20.626  14.426  17.478  1.00 73.55           C  
ATOM   1778  C   TYR A 235      20.150  15.230  18.647  1.00 73.55           C  
ATOM   1779  O   TYR A 235      19.898  14.675  19.715  1.00 73.55           O  
ATOM   1780  CB  TYR A 235      22.158  14.323  17.497  1.00 73.55           C  
ATOM   1781  CG  TYR A 235      22.450  13.166  16.605  1.00 73.55           C  
ATOM   1782  CD1 TYR A 235      22.397  11.886  17.105  1.00 73.55           C  
ATOM   1783  CD2 TYR A 235      22.753  13.353  15.278  1.00 73.55           C  
ATOM   1784  CE1 TYR A 235      22.654  10.804  16.296  1.00 73.55           C  
ATOM   1785  CE2 TYR A 235      23.011  12.275  14.462  1.00 73.55           C  
ATOM   1786  CZ  TYR A 235      22.962  10.998  14.970  1.00 73.55           C  
ATOM   1787  OH  TYR A 235      23.225   9.893  14.134  1.00 73.55           O  
ATOM   1788  N   MET A 236      20.058  16.564  18.503  1.00 50.11           N  
ATOM   1789  CA  MET A 236      19.583  17.364  19.591  1.00 50.11           C  
ATOM   1790  C   MET A 236      18.156  16.999  19.853  1.00 50.11           C  
ATOM   1791  O   MET A 236      17.710  17.015  20.999  1.00 50.11           O  
ATOM   1792  CB  MET A 236      19.668  18.883  19.344  1.00 50.11           C  
ATOM   1793  CG  MET A 236      21.102  19.420  19.357  1.00 50.11           C  
ATOM   1794  SD  MET A 236      21.246  21.234  19.295  1.00 50.11           S  
ATOM   1795  CE  MET A 236      20.872  21.389  17.526  1.00 50.11           C  
ATOM   1796  N   ARG A 237      17.384  16.681  18.797  1.00153.55           N  
ATOM   1797  CA  ARG A 237      16.014  16.331  19.037  1.00153.55           C  
ATOM   1798  C   ARG A 237      15.943  15.054  19.814  1.00153.55           C  
ATOM   1799  O   ARG A 237      15.075  14.899  20.671  1.00153.55           O  
ATOM   1800  CB  ARG A 237      15.108  16.253  17.795  1.00153.55           C  
ATOM   1801  CG  ARG A 237      15.471  15.236  16.722  1.00153.55           C  
ATOM   1802  CD  ARG A 237      14.658  15.476  15.450  1.00153.55           C  
ATOM   1803  NE  ARG A 237      14.622  16.956  15.269  1.00153.55           N  
ATOM   1804  CZ  ARG A 237      13.902  17.522  14.256  1.00153.55           C  
ATOM   1805  NH1 ARG A 237      13.232  16.734  13.367  1.00153.55           N1+
ATOM   1806  NH2 ARG A 237      13.854  18.881  14.139  1.00153.55           N  
ATOM   1807  N   LYS A 238      16.859  14.104  19.552  1.00 32.37           N  
ATOM   1808  CA  LYS A 238      16.824  12.861  20.269  1.00 32.37           C  
ATOM   1809  C   LYS A 238      17.000  13.157  21.726  1.00 32.37           C  
ATOM   1810  O   LYS A 238      16.329  12.569  22.572  1.00 32.37           O  
ATOM   1811  CB  LYS A 238      17.934  11.884  19.844  1.00 32.37           C  
ATOM   1812  CG  LYS A 238      17.709  11.292  18.452  1.00 32.37           C  
ATOM   1813  CD  LYS A 238      18.919  10.541  17.890  1.00 32.37           C  
ATOM   1814  CE  LYS A 238      18.667   9.930  16.511  1.00 32.37           C  
ATOM   1815  NZ  LYS A 238      19.882   9.232  16.031  1.00 32.37           N1+
ATOM   1816  N   ILE A 239      17.907  14.093  22.056  1.00 37.97           N  
ATOM   1817  CA  ILE A 239      18.175  14.414  23.428  1.00 37.97           C  
ATOM   1818  C   ILE A 239      16.957  15.012  24.067  1.00 37.97           C  
ATOM   1819  O   ILE A 239      16.552  14.603  25.154  1.00 37.97           O  
ATOM   1820  CB  ILE A 239      19.291  15.408  23.574  1.00 37.97           C  
ATOM   1821  CG1 ILE A 239      20.600  14.831  23.010  1.00 37.97           C  
ATOM   1822  CG2 ILE A 239      19.382  15.811  25.055  1.00 37.97           C  
ATOM   1823  CD1 ILE A 239      21.710  15.872  22.857  1.00 37.97           C  
ATOM   1824  N   VAL A 240      16.308  15.971  23.384  1.00 38.12           N  
ATOM   1825  CA  VAL A 240      15.200  16.679  23.961  1.00 38.12           C  
ATOM   1826  C   VAL A 240      14.108  15.717  24.311  1.00 38.12           C  
ATOM   1827  O   VAL A 240      13.463  15.852  25.349  1.00 38.12           O  
ATOM   1828  CB  VAL A 240      14.634  17.713  23.035  1.00 38.12           C  
ATOM   1829  CG1 VAL A 240      13.368  18.306  23.676  1.00 38.12           C  
ATOM   1830  CG2 VAL A 240      15.731  18.755  22.750  1.00 38.12           C  
ATOM   1831  N   ASP A 241      13.871  14.710  23.457  1.00 47.79           N  
ATOM   1832  CA  ASP A 241      12.804  13.776  23.684  1.00 47.79           C  
ATOM   1833  C   ASP A 241      13.065  13.049  24.974  1.00 47.79           C  
ATOM   1834  O   ASP A 241      12.142  12.765  25.734  1.00 47.79           O  
ATOM   1835  CB  ASP A 241      12.744  12.705  22.581  1.00 47.79           C  
ATOM   1836  CG  ASP A 241      12.522  13.401  21.244  1.00 47.79           C  
ATOM   1837  OD1 ASP A 241      11.658  14.316  21.173  1.00 47.79           O  
ATOM   1838  OD2 ASP A 241      13.222  13.022  20.270  1.00 47.79           O1-
ATOM   1839  N   GLY A 242      14.344  12.702  25.208  1.00 58.05           N  
ATOM   1840  CA  GLY A 242      14.876  11.946  26.315  1.00 58.05           C  
ATOM   1841  C   GLY A 242      14.888  12.666  27.635  1.00 58.05           C  
ATOM   1842  O   GLY A 242      14.959  12.023  28.682  1.00 58.05           O  
ATOM   1843  N   LEU A 243      14.928  14.014  27.634  1.00 78.60           N  
ATOM   1844  CA  LEU A 243      15.138  14.751  28.854  1.00 78.60           C  
ATOM   1845  C   LEU A 243      13.984  14.717  29.803  1.00 78.60           C  
ATOM   1846  O   LEU A 243      12.816  14.623  29.423  1.00 78.60           O  
ATOM   1847  CB  LEU A 243      15.492  16.229  28.623  1.00 78.60           C  
ATOM   1848  CG  LEU A 243      16.872  16.425  27.970  1.00 78.60           C  
ATOM   1849  CD1 LEU A 243      17.181  17.917  27.762  1.00 78.60           C  
ATOM   1850  CD2 LEU A 243      17.967  15.699  28.771  1.00 78.60           C  
ATOM   1851  N   ILE A 244      14.335  14.800  31.105  1.00 80.90           N  
ATOM   1852  CA  ILE A 244      13.384  14.846  32.177  1.00 80.90           C  
ATOM   1853  C   ILE A 244      12.747  16.194  32.068  1.00 80.90           C  
ATOM   1854  O   ILE A 244      13.424  17.220  32.110  1.00 80.90           O  
ATOM   1855  CB  ILE A 244      14.061  14.720  33.512  1.00 80.90           C  
ATOM   1856  CG1 ILE A 244      14.786  13.364  33.613  1.00 80.90           C  
ATOM   1857  CG2 ILE A 244      13.014  14.950  34.613  1.00 80.90           C  
ATOM   1858  CD1 ILE A 244      15.737  13.263  34.805  1.00 80.90           C  
ATOM   1859  N   ARG A 245      11.421  16.213  31.839  1.00202.36           N  
ATOM   1860  CA  ARG A 245      10.726  17.447  31.638  1.00202.36           C  
ATOM   1861  C   ARG A 245      10.465  18.194  32.910  1.00202.36           C  
ATOM   1862  O   ARG A 245      10.489  19.423  32.913  1.00202.36           O  
ATOM   1863  CB  ARG A 245       9.431  17.299  30.831  1.00202.36           C  
ATOM   1864  CG  ARG A 245       9.112  18.617  30.136  1.00202.36           C  
ATOM   1865  CD  ARG A 245      10.298  19.124  29.304  1.00202.36           C  
ATOM   1866  NE  ARG A 245      10.256  18.466  27.970  1.00202.36           N  
ATOM   1867  CZ  ARG A 245      10.897  19.037  26.908  1.00202.36           C  
ATOM   1868  NH1 ARG A 245      11.580  20.208  27.067  1.00202.36           N1+
ATOM   1869  NH2 ARG A 245      10.847  18.436  25.684  1.00202.36           N  
ATOM   1870  N   GLU A 246      10.172  17.493  34.025  1.00 49.62           N  
ATOM   1871  CA  GLU A 246       9.890  18.235  35.220  1.00 49.62           C  
ATOM   1872  C   GLU A 246      10.637  17.635  36.363  1.00 49.62           C  
ATOM   1873  O   GLU A 246      10.868  16.428  36.415  1.00 49.62           O  
ATOM   1874  CB  GLU A 246       8.401  18.279  35.585  1.00 49.62           C  
ATOM   1875  CG  GLU A 246       7.588  19.095  34.581  1.00 49.62           C  
ATOM   1876  CD  GLU A 246       6.139  19.091  35.033  1.00 49.62           C  
ATOM   1877  OE1 GLU A 246       5.704  18.064  35.616  1.00 49.62           O  
ATOM   1878  OE2 GLU A 246       5.449  20.121  34.805  1.00 49.62           O1-
ATOM   1879  N   HIS A 247      11.062  18.507  37.301  1.00 57.81           N  
ATOM   1880  CA  HIS A 247      11.778  18.075  38.462  1.00 57.81           C  
ATOM   1881  C   HIS A 247      11.546  19.106  39.524  1.00 57.81           C  
ATOM   1882  O   HIS A 247      11.364  20.285  39.230  1.00 57.81           O  
ATOM   1883  CB  HIS A 247      13.294  17.960  38.219  1.00 57.81           C  
ATOM   1884  CG  HIS A 247      14.046  17.360  39.370  1.00 57.81           C  
ATOM   1885  CD2 HIS A 247      14.305  16.057  39.666  1.00 57.81           C  
ATOM   1886  ND1 HIS A 247      14.625  18.096  40.379  1.00 57.81           N  
ATOM   1887  CE1 HIS A 247      15.202  17.209  41.229  1.00 57.81           C  
ATOM   1888  NE2 HIS A 247      15.034  15.959  40.838  1.00 57.81           N  
ATOM   1889  N   ASP A 248      11.523  18.666  40.796  1.00132.10           N  
ATOM   1890  CA  ASP A 248      11.328  19.510  41.943  1.00132.10           C  
ATOM   1891  C   ASP A 248      10.117  20.376  41.770  1.00132.10           C  
ATOM   1892  O   ASP A 248      10.115  21.540  42.167  1.00132.10           O  
ATOM   1893  CB  ASP A 248      12.539  20.380  42.361  1.00132.10           C  
ATOM   1894  CG  ASP A 248      12.889  21.415  41.301  1.00132.10           C  
ATOM   1895  OD1 ASP A 248      13.548  21.038  40.297  1.00132.10           O  
ATOM   1896  OD2 ASP A 248      12.513  22.604  41.489  1.00132.10           O1-
ATOM   1897  N   GLY A 249       9.050  19.819  41.164  1.00 25.82           N  
ATOM   1898  CA  GLY A 249       7.787  20.496  41.084  1.00 25.82           C  
ATOM   1899  C   GLY A 249       7.771  21.547  40.019  1.00 25.82           C  
ATOM   1900  O   GLY A 249       6.812  22.314  39.940  1.00 25.82           O  
ATOM   1901  N   ARG A 250       8.807  21.633  39.161  1.00102.09           N  
ATOM   1902  CA  ARG A 250       8.750  22.665  38.164  0.55102.09           C  
ATOM   1903  C   ARG A 250       9.159  22.122  36.836  1.00102.09           C  
ATOM   1904  O   ARG A 250       9.807  21.081  36.738  1.00102.09           O  
ATOM   1905  CB  ARG A 250       9.643  23.879  38.460  0.55102.09           C  
ATOM   1906  CG  ARG A 250       9.104  24.755  39.591  0.55102.09           C  
ATOM   1907  CD  ARG A 250       9.773  26.127  39.663  0.55102.09           C  
ATOM   1908  NE  ARG A 250       9.160  26.856  40.805  0.55102.09           N  
ATOM   1909  CZ  ARG A 250       9.651  26.645  42.060  0.55102.09           C  
ATOM   1910  NH1 ARG A 250      10.673  25.759  42.233  0.55102.09           N1+
ATOM   1911  NH2 ARG A 250       9.125  27.310  43.130  0.55102.09           N  
ATOM   1912  N   ARG A 251       8.752  22.820  35.757  1.00146.56           N  
ATOM   1913  CA  ARG A 251       9.144  22.390  34.451  0.45146.56           C  
ATOM   1914  C   ARG A 251      10.579  22.783  34.294  1.00146.56           C  
ATOM   1915  O   ARG A 251      11.009  23.800  34.836  1.00146.56           O  
ATOM   1916  CB  ARG A 251       8.357  23.048  33.307  0.45146.56           C  
ATOM   1917  CG  ARG A 251       8.639  22.405  31.949  0.45146.56           C  
ATOM   1918  CD  ARG A 251       8.142  23.230  30.763  0.45146.56           C  
ATOM   1919  NE  ARG A 251       6.668  23.371  30.904  0.45146.56           N  
ATOM   1920  CZ  ARG A 251       5.971  24.134  30.012  0.45146.56           C  
ATOM   1921  NH1 ARG A 251       6.626  24.748  28.984  0.45146.56           N1+
ATOM   1922  NH2 ARG A 251       4.620  24.279  30.148  0.45146.56           N  
ATOM   1923  N   VAL A 252      11.373  21.961  33.576  1.00 54.10           N  
ATOM   1924  CA  VAL A 252      12.752  22.305  33.370  1.00 54.10           C  
ATOM   1925  C   VAL A 252      12.873  22.724  31.935  1.00 54.10           C  
ATOM   1926  O   VAL A 252      12.808  21.894  31.030  1.00 54.10           O  
ATOM   1927  CB  VAL A 252      13.690  21.150  33.586  1.00 54.10           C  
ATOM   1928  CG1 VAL A 252      15.125  21.592  33.252  1.00 54.10           C  
ATOM   1929  CG2 VAL A 252      13.513  20.644  35.028  1.00 54.10           C  
ATOM   1930  N   PRO A 253      13.075  23.997  31.704  1.00144.83           N  
ATOM   1931  CA  PRO A 253      13.142  24.499  30.357  1.00144.83           C  
ATOM   1932  C   PRO A 253      14.399  24.086  29.662  1.00144.83           C  
ATOM   1933  O   PRO A 253      15.429  23.940  30.320  1.00144.83           O  
ATOM   1934  CB  PRO A 253      12.935  26.015  30.456  1.00144.83           C  
ATOM   1935  CG  PRO A 253      13.029  26.332  31.962  1.00144.83           C  
ATOM   1936  CD  PRO A 253      12.628  25.014  32.639  1.00144.83           C  
ATOM   1937  N   VAL A 254      14.326  23.889  28.328  1.00 41.04           N  
ATOM   1938  CA  VAL A 254      15.475  23.477  27.573  1.00 41.04           C  
ATOM   1939  C   VAL A 254      15.788  24.550  26.578  1.00 41.04           C  
ATOM   1940  O   VAL A 254      14.897  25.081  25.916  1.00 41.04           O  
ATOM   1941  CB  VAL A 254      15.254  22.207  26.797  1.00 41.04           C  
ATOM   1942  CG1 VAL A 254      16.517  21.904  25.973  1.00 41.04           C  
ATOM   1943  CG2 VAL A 254      14.870  21.089  27.782  1.00 41.04           C  
ATOM   1944  N   ILE A 255      17.083  24.902  26.456  1.00 42.35           N  
ATOM   1945  CA  ILE A 255      17.487  25.911  25.520  1.00 42.35           C  
ATOM   1946  C   ILE A 255      18.425  25.276  24.538  1.00 42.35           C  
ATOM   1947  O   ILE A 255      19.408  24.641  24.919  1.00 42.35           O  
ATOM   1948  CB  ILE A 255      18.228  27.053  26.155  1.00 42.35           C  
ATOM   1949  CG1 ILE A 255      17.335  27.770  27.180  1.00 42.35           C  
ATOM   1950  CG2 ILE A 255      18.731  27.975  25.034  1.00 42.35           C  
ATOM   1951  CD1 ILE A 255      18.094  28.759  28.061  1.00 42.35           C  
ATOM   1952  N   LEU A 256      18.127  25.426  23.230  1.00 50.22           N  
ATOM   1953  CA  LEU A 256      18.979  24.887  22.205  1.00 50.22           C  
ATOM   1954  C   LEU A 256      19.697  26.043  21.581  1.00 50.22           C  
ATOM   1955  O   LEU A 256      19.074  27.023  21.172  1.00 50.22           O  
ATOM   1956  CB  LEU A 256      18.206  24.178  21.080  1.00 50.22           C  
ATOM   1957  CG  LEU A 256      17.393  22.955  21.552  1.00 50.22           C  
ATOM   1958  CD1 LEU A 256      16.652  22.300  20.375  1.00 50.22           C  
ATOM   1959  CD2 LEU A 256      18.271  21.962  22.334  1.00 50.22           C  
ATOM   1960  N   PHE A 257      21.039  25.969  21.495  1.00 95.05           N  
ATOM   1961  CA  PHE A 257      21.757  27.090  20.958  1.00 95.05           C  
ATOM   1962  C   PHE A 257      22.758  26.649  19.932  1.00 95.05           C  
ATOM   1963  O   PHE A 257      23.780  26.046  20.257  1.00 95.05           O  
ATOM   1964  CB  PHE A 257      22.480  27.869  22.076  1.00 95.05           C  
ATOM   1965  CG  PHE A 257      23.394  28.902  21.511  1.00 95.05           C  
ATOM   1966  CD1 PHE A 257      22.907  29.972  20.795  1.00 95.05           C  
ATOM   1967  CD2 PHE A 257      24.747  28.815  21.742  1.00 95.05           C  
ATOM   1968  CE1 PHE A 257      23.765  30.922  20.292  1.00 95.05           C  
ATOM   1969  CE2 PHE A 257      25.610  29.761  21.244  1.00 95.05           C  
ATOM   1970  CZ  PHE A 257      25.119  30.817  20.515  1.00 95.05           C  
ATOM   1971  N   THR A 258      22.487  26.953  18.644  1.00156.16           N  
ATOM   1972  CA  THR A 258      23.478  26.694  17.636  1.00156.16           C  
ATOM   1973  C   THR A 258      23.965  28.022  17.174  1.00156.16           C  
ATOM   1974  O   THR A 258      23.229  28.795  16.565  1.00156.16           O  
ATOM   1975  CB  THR A 258      23.006  25.943  16.424  1.00156.16           C  
ATOM   1976  CG2 THR A 258      22.644  24.516  16.819  1.00156.16           C  
ATOM   1977  OG1 THR A 258      21.894  26.587  15.829  1.00156.16           O  
ATOM   1978  N   LYS A 259      25.242  28.324  17.463  1.00102.07           N  
ATOM   1979  CA  LYS A 259      25.770  29.588  17.061  1.00102.07           C  
ATOM   1980  C   LYS A 259      25.825  29.589  15.566  1.00102.07           C  
ATOM   1981  O   LYS A 259      26.288  28.627  14.955  1.00102.07           O  
ATOM   1982  CB  LYS A 259      27.189  29.857  17.584  1.00102.07           C  
ATOM   1983  CG  LYS A 259      27.742  31.217  17.156  1.00102.07           C  
ATOM   1984  CD  LYS A 259      28.994  31.639  17.926  1.00102.07           C  
ATOM   1985  CE  LYS A 259      29.543  33.000  17.491  1.00102.07           C  
ATOM   1986  NZ  LYS A 259      29.937  32.956  16.064  1.00102.07           N1+
ATOM   1987  N   GLY A 260      25.332  30.680  14.942  1.00 37.64           N  
ATOM   1988  CA  GLY A 260      25.364  30.821  13.510  1.00 37.64           C  
ATOM   1989  C   GLY A 260      24.225  30.053  12.894  1.00 37.64           C  
ATOM   1990  O   GLY A 260      24.193  29.819  11.689  1.00 37.64           O  
ATOM   1991  N   GLY A 261      23.288  29.610  13.747  1.00 80.81           N  
ATOM   1992  CA  GLY A 261      22.104  28.835  13.482  1.00 80.81           C  
ATOM   1993  C   GLY A 261      20.955  29.603  12.875  1.00 80.81           C  
ATOM   1994  O   GLY A 261      19.972  28.994  12.457  1.00 80.81           O  
ATOM   1995  N   GLY A 262      21.003  30.947  12.855  1.00 63.14           N  
ATOM   1996  CA  GLY A 262      19.857  31.789  12.603  1.00 63.14           C  
ATOM   1997  C   GLY A 262      19.043  31.403  11.393  1.00 63.14           C  
ATOM   1998  O   GLY A 262      17.826  31.577  11.406  1.00 63.14           O  
ATOM   1999  N   LEU A 263      19.643  30.909  10.300  1.00111.93           N  
ATOM   2000  CA  LEU A 263      18.848  30.576   9.142  1.00111.93           C  
ATOM   2001  C   LEU A 263      17.876  29.460   9.448  1.00111.93           C  
ATOM   2002  O   LEU A 263      16.807  29.362   8.849  1.00111.93           O  
ATOM   2003  CB  LEU A 263      19.699  30.127   7.945  1.00111.93           C  
ATOM   2004  CG  LEU A 263      20.558  31.260   7.360  1.00111.93           C  
ATOM   2005  CD1 LEU A 263      21.554  31.800   8.397  1.00111.93           C  
ATOM   2006  CD2 LEU A 263      21.238  30.824   6.055  1.00111.93           C  
ATOM   2007  N   TRP A 264      18.289  28.560  10.350  1.00141.99           N  
ATOM   2008  CA  TRP A 264      17.715  27.313  10.788  1.00141.99           C  
ATOM   2009  C   TRP A 264      16.566  27.388  11.763  1.00141.99           C  
ATOM   2010  O   TRP A 264      15.972  26.355  12.065  1.00141.99           O  
ATOM   2011  CB  TRP A 264      18.809  26.433  11.400  1.00141.99           C  
ATOM   2012  CG  TRP A 264      19.907  26.199  10.394  1.00141.99           C  
ATOM   2013  CD1 TRP A 264      19.845  26.288   9.034  1.00141.99           C  
ATOM   2014  CD2 TRP A 264      21.272  25.888  10.719  1.00141.99           C  
ATOM   2015  CE2 TRP A 264      21.973  25.807   9.514  1.00141.99           C  
ATOM   2016  CE3 TRP A 264      21.891  25.694  11.921  1.00141.99           C  
ATOM   2017  NE1 TRP A 264      21.082  26.052   8.490  1.00141.99           N  
ATOM   2018  CZ2 TRP A 264      23.310  25.528   9.491  1.00141.99           C  
ATOM   2019  CZ3 TRP A 264      23.239  25.407  11.893  1.00141.99           C  
ATOM   2020  CH2 TRP A 264      23.934  25.327  10.702  1.00141.99           C  
ATOM   2021  N   LEU A 265      16.228  28.568  12.310  1.00 76.30           N  
ATOM   2022  CA  LEU A 265      15.351  28.679  13.452  1.00 76.30           C  
ATOM   2023  C   LEU A 265      14.052  27.936  13.290  1.00 76.30           C  
ATOM   2024  O   LEU A 265      13.588  27.310  14.243  1.00 76.30           O  
ATOM   2025  CB  LEU A 265      14.990  30.142  13.757  1.00 76.30           C  
ATOM   2026  CG  LEU A 265      16.215  31.015  14.076  1.00 76.30           C  
ATOM   2027  CD1 LEU A 265      15.810  32.465  14.375  1.00 76.30           C  
ATOM   2028  CD2 LEU A 265      17.073  30.392  15.186  1.00 76.30           C  
ATOM   2029  N   GLU A 266      13.427  27.957  12.102  1.00 94.93           N  
ATOM   2030  CA  GLU A 266      12.136  27.347  11.958  1.00 94.93           C  
ATOM   2031  C   GLU A 266      12.201  25.890  12.323  1.00 94.93           C  
ATOM   2032  O   GLU A 266      11.350  25.396  13.062  1.00 94.93           O  
ATOM   2033  CB  GLU A 266      11.592  27.461  10.520  1.00 94.93           C  
ATOM   2034  CG  GLU A 266      11.071  28.858  10.151  1.00 94.93           C  
ATOM   2035  CD  GLU A 266      12.231  29.843  10.041  1.00 94.93           C  
ATOM   2036  OE1 GLU A 266      12.754  30.275  11.102  1.00 94.93           O  
ATOM   2037  OE2 GLU A 266      12.603  30.190   8.889  1.00 94.93           O1-
ATOM   2038  N   SER A 267      13.218  25.159  11.832  1.00 34.25           N  
ATOM   2039  CA  SER A 267      13.314  23.751  12.109  1.00 34.25           C  
ATOM   2040  C   SER A 267      13.622  23.530  13.560  1.00 34.25           C  
ATOM   2041  O   SER A 267      13.143  22.574  14.167  1.00 34.25           O  
ATOM   2042  CB  SER A 267      14.414  23.049  11.291  1.00 34.25           C  
ATOM   2043  OG  SER A 267      15.695  23.516  11.682  1.00 34.25           O  
ATOM   2044  N   MET A 268      14.436  24.419  14.160  1.00 42.09           N  
ATOM   2045  CA  MET A 268      14.845  24.255  15.526  1.00 42.09           C  
ATOM   2046  C   MET A 268      13.651  24.371  16.423  1.00 42.09           C  
ATOM   2047  O   MET A 268      13.545  23.673  17.430  1.00 42.09           O  
ATOM   2048  CB  MET A 268      15.873  25.302  15.974  1.00 42.09           C  
ATOM   2049  CG  MET A 268      17.192  25.213  15.205  1.00 42.09           C  
ATOM   2050  SD  MET A 268      18.447  26.416  15.728  1.00 42.09           S  
ATOM   2051  CE  MET A 268      18.859  25.530  17.258  1.00 42.09           C  
ATOM   2052  N   ALA A 269      12.717  25.269  16.064  1.00 56.12           N  
ATOM   2053  CA  ALA A 269      11.535  25.561  16.826  1.00 56.12           C  
ATOM   2054  C   ALA A 269      10.648  24.352  16.924  1.00 56.12           C  
ATOM   2055  O   ALA A 269       9.885  24.217  17.878  1.00 56.12           O  
ATOM   2056  CB  ALA A 269      10.707  26.708  16.223  1.00 56.12           C  
ATOM   2057  N   GLU A 270      10.673  23.486  15.900  1.00 66.63           N  
ATOM   2058  CA  GLU A 270       9.857  22.307  15.784  1.00 66.63           C  
ATOM   2059  C   GLU A 270      10.236  21.243  16.784  1.00 66.63           C  
ATOM   2060  O   GLU A 270       9.433  20.362  17.087  1.00 66.63           O  
ATOM   2061  CB  GLU A 270       9.922  21.712  14.370  1.00 66.63           C  
ATOM   2062  CG  GLU A 270       9.324  22.665  13.332  1.00 66.63           C  
ATOM   2063  CD  GLU A 270       9.538  22.078  11.946  1.00 66.63           C  
ATOM   2064  OE1 GLU A 270      10.521  21.310  11.771  1.00 66.63           O  
ATOM   2065  OE2 GLU A 270       8.721  22.399  11.042  1.00 66.63           O1-
ATOM   2066  N   VAL A 271      11.479  21.272  17.298  1.00 54.27           N  
ATOM   2067  CA  VAL A 271      12.004  20.232  18.148  1.00 54.27           C  
ATOM   2068  C   VAL A 271      11.204  20.053  19.410  1.00 54.27           C  
ATOM   2069  O   VAL A 271      11.034  18.920  19.865  1.00 54.27           O  
ATOM   2070  CB  VAL A 271      13.434  20.480  18.538  1.00 54.27           C  
ATOM   2071  CG1 VAL A 271      13.895  19.324  19.443  1.00 54.27           C  
ATOM   2072  CG2 VAL A 271      14.276  20.631  17.259  1.00 54.27           C  
ATOM   2073  N   GLY A 272      10.688  21.140  20.026  1.00 37.50           N  
ATOM   2074  CA  GLY A 272       9.937  20.940  21.238  1.00 37.50           C  
ATOM   2075  C   GLY A 272      10.650  21.548  22.415  1.00 37.50           C  
ATOM   2076  O   GLY A 272      10.150  21.484  23.537  1.00 37.50           O  
ATOM   2077  N   ALA A 273      11.846  22.133  22.209  1.00 34.43           N  
ATOM   2078  CA  ALA A 273      12.527  22.785  23.297  1.00 34.43           C  
ATOM   2079  C   ALA A 273      11.868  24.112  23.538  1.00 34.43           C  
ATOM   2080  O   ALA A 273      11.314  24.722  22.625  1.00 34.43           O  
ATOM   2081  CB  ALA A 273      14.021  23.039  23.032  1.00 34.43           C  
ATOM   2082  N   GLU A 274      11.917  24.589  24.798  1.00100.42           N  
ATOM   2083  CA  GLU A 274      11.271  25.813  25.194  1.00100.42           C  
ATOM   2084  C   GLU A 274      11.883  27.028  24.550  1.00100.42           C  
ATOM   2085  O   GLU A 274      11.154  27.951  24.182  1.00100.42           O  
ATOM   2086  CB  GLU A 274      11.262  26.028  26.719  1.00100.42           C  
ATOM   2087  CG  GLU A 274      10.154  25.258  27.450  1.00100.42           C  
ATOM   2088  CD  GLU A 274      10.468  23.769  27.437  1.00100.42           C  
ATOM   2089  OE1 GLU A 274      11.649  23.409  27.184  1.00100.42           O  
ATOM   2090  OE2 GLU A 274       9.524  22.970  27.683  1.00100.42           O1-
ATOM   2091  N   ALA A 275      13.225  27.087  24.389  1.00 46.41           N  
ATOM   2092  CA  ALA A 275      13.779  28.316  23.884  1.00 46.41           C  
ATOM   2093  C   ALA A 275      14.947  28.054  22.979  1.00 46.41           C  
ATOM   2094  O   ALA A 275      15.541  26.977  22.992  1.00 46.41           O  
ATOM   2095  CB  ALA A 275      14.281  29.249  24.998  1.00 46.41           C  
ATOM   2096  N   LEU A 276      15.288  29.062  22.141  1.00 58.61           N  
ATOM   2097  CA  LEU A 276      16.397  28.963  21.227  1.00 58.61           C  
ATOM   2098  C   LEU A 276      17.328  30.116  21.473  1.00 58.61           C  
ATOM   2099  O   LEU A 276      16.891  31.235  21.738  1.00 58.61           O  
ATOM   2100  CB  LEU A 276      15.962  29.048  19.752  1.00 58.61           C  
ATOM   2101  CG  LEU A 276      14.996  27.928  19.319  1.00 58.61           C  
ATOM   2102  CD1 LEU A 276      14.609  28.064  17.836  1.00 58.61           C  
ATOM   2103  CD2 LEU A 276      15.561  26.540  19.660  1.00 58.61           C  
ATOM   2104  N   GLY A 277      18.653  29.857  21.426  1.00 38.58           N  
ATOM   2105  CA  GLY A 277      19.623  30.911  21.588  1.00 38.58           C  
ATOM   2106  C   GLY A 277      19.871  31.533  20.244  1.00 38.58           C  
ATOM   2107  O   GLY A 277      19.777  30.866  19.213  1.00 38.58           O  
ATOM   2108  N   LEU A 278      20.237  32.834  20.243  1.00 85.56           N  
ATOM   2109  CA  LEU A 278      20.501  33.567  19.031  1.00 85.56           C  
ATOM   2110  C   LEU A 278      21.824  34.259  19.128  1.00 85.56           C  
ATOM   2111  O   LEU A 278      22.315  34.567  20.211  1.00 85.56           O  
ATOM   2112  CB  LEU A 278      19.502  34.703  18.738  1.00 85.56           C  
ATOM   2113  CG  LEU A 278      18.075  34.256  18.380  1.00 85.56           C  
ATOM   2114  CD1 LEU A 278      17.212  35.468  17.984  1.00 85.56           C  
ATOM   2115  CD2 LEU A 278      18.082  33.156  17.306  1.00 85.56           C  
ATOM   2116  N   ASP A 279      22.456  34.464  17.958  1.00146.12           N  
ATOM   2117  CA  ASP A 279      23.657  35.232  17.824  1.00146.12           C  
ATOM   2118  C   ASP A 279      23.242  36.583  17.297  1.00146.12           C  
ATOM   2119  O   ASP A 279      22.096  36.784  16.898  1.00146.12           O  
ATOM   2120  CB  ASP A 279      24.599  34.548  16.811  1.00146.12           C  
ATOM   2121  CG  ASP A 279      25.886  35.326  16.633  1.00146.12           C  
ATOM   2122  OD1 ASP A 279      25.921  36.248  15.772  1.00146.12           O  
ATOM   2123  OD2 ASP A 279      26.862  34.997  17.355  1.00146.12           O1-
ATOM   2124  N   TRP A 280      24.190  37.536  17.252  1.00 80.49           N  
ATOM   2125  CA  TRP A 280      23.977  38.898  16.833  1.00 80.49           C  
ATOM   2126  C   TRP A 280      23.623  38.985  15.378  1.00 80.49           C  
ATOM   2127  O   TRP A 280      22.963  39.933  14.952  1.00 80.49           O  
ATOM   2128  CB  TRP A 280      25.197  39.794  17.113  1.00 80.49           C  
ATOM   2129  CG  TRP A 280      26.505  39.268  16.571  1.00 80.49           C  
ATOM   2130  CD1 TRP A 280      27.144  39.545  15.398  1.00 80.49           C  
ATOM   2131  CD2 TRP A 280      27.332  38.329  17.275  1.00 80.49           C  
ATOM   2132  CE2 TRP A 280      28.449  38.084  16.478  1.00 80.49           C  
ATOM   2133  CE3 TRP A 280      27.171  37.718  18.486  1.00 80.49           C  
ATOM   2134  NE1 TRP A 280      28.321  38.837  15.329  1.00 80.49           N  
ATOM   2135  CZ2 TRP A 280      29.427  37.221  16.883  1.00 80.49           C  
ATOM   2136  CZ3 TRP A 280      28.162  36.853  18.897  1.00 80.49           C  
ATOM   2137  CH2 TRP A 280      29.268  36.610  18.109  1.00 80.49           C  
ATOM   2138  N   THR A 281      24.064  38.011  14.565  1.00 55.07           N  
ATOM   2139  CA  THR A 281      23.824  38.058  13.152  1.00 55.07           C  
ATOM   2140  C   THR A 281      22.347  38.070  12.885  1.00 55.07           C  
ATOM   2141  O   THR A 281      21.911  38.638  11.884  1.00 55.07           O  
ATOM   2142  CB  THR A 281      24.423  36.890  12.418  1.00 55.07           C  
ATOM   2143  CG2 THR A 281      25.944  36.900  12.636  1.00 55.07           C  
ATOM   2144  OG1 THR A 281      23.867  35.669  12.883  1.00 55.07           O  
ATOM   2145  N   CYS A 282      21.531  37.425  13.742  1.00 44.43           N  
ATOM   2146  CA  CYS A 282      20.119  37.371  13.465  1.00 44.43           C  
ATOM   2147  C   CYS A 282      19.385  38.473  14.178  1.00 44.43           C  
ATOM   2148  O   CYS A 282      19.582  38.710  15.369  1.00 44.43           O  
ATOM   2149  CB  CYS A 282      19.484  36.031  13.884  1.00 44.43           C  
ATOM   2150  SG  CYS A 282      17.711  35.934  13.494  1.00 44.43           S  
ATOM   2151  N   ASP A 283      18.506  39.186  13.438  1.00 52.46           N  
ATOM   2152  CA  ASP A 283      17.712  40.236  14.017  1.00 52.46           C  
ATOM   2153  C   ASP A 283      16.731  39.575  14.938  1.00 52.46           C  
ATOM   2154  O   ASP A 283      15.994  38.672  14.544  1.00 52.46           O  
ATOM   2155  CB  ASP A 283      16.925  41.040  12.963  1.00 52.46           C  
ATOM   2156  CG  ASP A 283      16.249  42.236  13.623  1.00 52.46           C  
ATOM   2157  OD1 ASP A 283      16.132  42.250  14.877  1.00 52.46           O  
ATOM   2158  OD2 ASP A 283      15.833  43.157  12.871  1.00 52.46           O1-
ATOM   2159  N   ILE A 284      16.688  40.036  16.198  1.00102.30           N  
ATOM   2160  CA  ILE A 284      15.862  39.470  17.228  1.00102.30           C  
ATOM   2161  C   ILE A 284      14.418  39.654  16.871  1.00102.30           C  
ATOM   2162  O   ILE A 284      13.594  38.776  17.128  1.00102.30           O  
ATOM   2163  CB  ILE A 284      16.114  40.131  18.563  1.00102.30           C  
ATOM   2164  CG1 ILE A 284      15.424  39.378  19.714  1.00102.30           C  
ATOM   2165  CG2 ILE A 284      15.712  41.610  18.457  1.00102.30           C  
ATOM   2166  CD1 ILE A 284      16.113  38.075  20.114  1.00102.30           C  
ATOM   2167  N   GLY A 285      14.065  40.823  16.304  1.00 23.24           N  
ATOM   2168  CA  GLY A 285      12.699  41.086  15.955  1.00 23.24           C  
ATOM   2169  C   GLY A 285      12.268  40.115  14.902  1.00 23.24           C  
ATOM   2170  O   GLY A 285      11.158  39.587  14.956  1.00 23.24           O  
ATOM   2171  N   SER A 286      13.137  39.863  13.905  1.00 73.77           N  
ATOM   2172  CA  SER A 286      12.774  38.972  12.841  1.00 73.77           C  
ATOM   2173  C   SER A 286      12.623  37.592  13.401  1.00 73.77           C  
ATOM   2174  O   SER A 286      11.714  36.852  13.025  1.00 73.77           O  
ATOM   2175  CB  SER A 286      13.818  38.914  11.709  1.00 73.77           C  
ATOM   2176  OG  SER A 286      15.026  38.333  12.177  1.00 73.77           O  
ATOM   2177  N   ALA A 287      13.511  37.218  14.338  1.00 29.01           N  
ATOM   2178  CA  ALA A 287      13.484  35.904  14.913  1.00 29.01           C  
ATOM   2179  C   ALA A 287      12.183  35.725  15.621  1.00 29.01           C  
ATOM   2180  O   ALA A 287      11.559  34.666  15.548  1.00 29.01           O  
ATOM   2181  CB  ALA A 287      14.602  35.686  15.948  1.00 29.01           C  
ATOM   2182  N   ARG A 288      11.735  36.772  16.329  1.00 63.49           N  
ATOM   2183  CA  ARG A 288      10.529  36.680  17.092  1.00 63.49           C  
ATOM   2184  C   ARG A 288       9.386  36.458  16.159  1.00 63.49           C  
ATOM   2185  O   ARG A 288       8.504  35.645  16.426  1.00 63.49           O  
ATOM   2186  CB  ARG A 288      10.269  37.954  17.907  1.00 63.49           C  
ATOM   2187  CG  ARG A 288       9.203  37.783  18.985  1.00 63.49           C  
ATOM   2188  CD  ARG A 288       9.175  38.949  19.971  1.00 63.49           C  
ATOM   2189  NE  ARG A 288       8.263  38.572  21.082  1.00 63.49           N  
ATOM   2190  CZ  ARG A 288       7.023  39.127  21.161  1.00 63.49           C  
ATOM   2191  NH1 ARG A 288       6.618  40.025  20.218  1.00 63.49           N1+
ATOM   2192  NH2 ARG A 288       6.198  38.792  22.193  1.00 63.49           N  
ATOM   2193  N   ALA A 289       9.378  37.172  15.021  1.00 30.10           N  
ATOM   2194  CA  ALA A 289       8.283  37.020  14.113  1.00 30.10           C  
ATOM   2195  C   ALA A 289       8.254  35.611  13.610  1.00 30.10           C  
ATOM   2196  O   ALA A 289       7.192  34.998  13.523  1.00 30.10           O  
ATOM   2197  CB  ALA A 289       8.396  37.945  12.889  1.00 30.10           C  
ATOM   2198  N   ARG A 290       9.428  35.065  13.240  1.00140.88           N  
ATOM   2199  CA  ARG A 290       9.475  33.754  12.656  1.00140.88           C  
ATOM   2200  C   ARG A 290       9.098  32.647  13.612  1.00140.88           C  
ATOM   2201  O   ARG A 290       8.220  31.837  13.319  1.00140.88           O  
ATOM   2202  CB  ARG A 290      10.885  33.446  12.121  1.00140.88           C  
ATOM   2203  CG  ARG A 290      11.310  34.387  10.990  1.00140.88           C  
ATOM   2204  CD  ARG A 290      12.824  34.469  10.785  1.00140.88           C  
ATOM   2205  NE  ARG A 290      13.322  33.103  10.471  1.00140.88           N  
ATOM   2206  CZ  ARG A 290      14.665  32.865  10.442  1.00140.88           C  
ATOM   2207  NH1 ARG A 290      15.542  33.873  10.720  1.00140.88           N1+
ATOM   2208  NH2 ARG A 290      15.134  31.621  10.132  1.00140.88           N  
ATOM   2209  N   VAL A 291       9.846  32.527  14.726  1.00119.09           N  
ATOM   2210  CA  VAL A 291       9.733  31.505  15.744  1.00119.09           C  
ATOM   2211  C   VAL A 291       8.961  31.844  16.994  1.00119.09           C  
ATOM   2212  O   VAL A 291       8.613  30.946  17.760  1.00119.09           O  
ATOM   2213  CB  VAL A 291      11.078  30.995  16.173  1.00119.09           C  
ATOM   2214  CG1 VAL A 291      11.746  30.347  14.946  1.00119.09           C  
ATOM   2215  CG2 VAL A 291      11.889  32.148  16.792  1.00119.09           C  
ATOM   2216  N   GLY A 292       8.706  33.135  17.262  1.00 56.65           N  
ATOM   2217  CA  GLY A 292       8.290  33.610  18.560  1.00 56.65           C  
ATOM   2218  C   GLY A 292       7.087  32.913  19.109  1.00 56.65           C  
ATOM   2219  O   GLY A 292       6.966  32.770  20.326  1.00 56.65           O  
ATOM   2220  N   GLU A 293       6.130  32.511  18.263  1.00 88.52           N  
ATOM   2221  CA  GLU A 293       4.968  31.868  18.801  1.00 88.52           C  
ATOM   2222  C   GLU A 293       5.372  30.590  19.478  1.00 88.52           C  
ATOM   2223  O   GLU A 293       4.853  30.257  20.540  1.00 88.52           O  
ATOM   2224  CB  GLU A 293       3.948  31.498  17.712  1.00 88.52           C  
ATOM   2225  CG  GLU A 293       4.519  30.542  16.662  1.00 88.52           C  
ATOM   2226  CD  GLU A 293       3.430  30.241  15.642  1.00 88.52           C  
ATOM   2227  OE1 GLU A 293       2.305  30.787  15.802  1.00 88.52           O  
ATOM   2228  OE2 GLU A 293       3.707  29.458  14.695  1.00 88.52           O1-
ATOM   2229  N   ARG A 294       6.268  29.823  18.827  1.00131.93           N  
ATOM   2230  CA  ARG A 294       6.741  28.538  19.271  1.00131.93           C  
ATOM   2231  C   ARG A 294       7.721  28.566  20.412  1.00131.93           C  
ATOM   2232  O   ARG A 294       7.654  27.708  21.291  1.00131.93           O  
ATOM   2233  CB  ARG A 294       7.394  27.752  18.128  1.00131.93           C  
ATOM   2234  CG  ARG A 294       6.383  27.340  17.060  1.00131.93           C  
ATOM   2235  CD  ARG A 294       7.017  26.717  15.820  1.00131.93           C  
ATOM   2236  NE  ARG A 294       7.708  27.806  15.076  1.00131.93           N  
ATOM   2237  CZ  ARG A 294       8.302  27.549  13.874  1.00131.93           C  
ATOM   2238  NH1 ARG A 294       8.303  26.281  13.368  1.00131.93           N1+
ATOM   2239  NH2 ARG A 294       8.888  28.565  13.177  1.00131.93           N  
ATOM   2240  N   VAL A 295       8.679  29.518  20.442  1.00 65.61           N  
ATOM   2241  CA  VAL A 295       9.682  29.380  21.464  1.00 65.61           C  
ATOM   2242  C   VAL A 295      10.084  30.709  22.029  1.00 65.61           C  
ATOM   2243  O   VAL A 295       9.826  31.767  21.457  1.00 65.61           O  
ATOM   2244  CB  VAL A 295      10.946  28.754  20.948  1.00 65.61           C  
ATOM   2245  CG1 VAL A 295      10.625  27.336  20.443  1.00 65.61           C  
ATOM   2246  CG2 VAL A 295      11.539  29.676  19.868  1.00 65.61           C  
ATOM   2247  N   ALA A 296      10.711  30.659  23.224  1.00 50.42           N  
ATOM   2248  CA  ALA A 296      11.274  31.813  23.857  1.00 50.42           C  
ATOM   2249  C   ALA A 296      12.590  32.026  23.185  1.00 50.42           C  
ATOM   2250  O   ALA A 296      13.101  31.127  22.519  1.00 50.42           O  
ATOM   2251  CB  ALA A 296      11.528  31.635  25.363  1.00 50.42           C  
ATOM   2252  N   LEU A 297      13.179  33.229  23.325  1.00172.48           N  
ATOM   2253  CA  LEU A 297      14.377  33.458  22.585  1.00172.48           C  
ATOM   2254  C   LEU A 297      15.412  34.018  23.520  1.00172.48           C  
ATOM   2255  O   LEU A 297      15.103  34.876  24.349  1.00172.48           O  
ATOM   2256  CB  LEU A 297      14.046  34.430  21.441  1.00172.48           C  
ATOM   2257  CG  LEU A 297      15.077  34.467  20.320  1.00172.48           C  
ATOM   2258  CD1 LEU A 297      16.379  35.108  20.801  1.00172.48           C  
ATOM   2259  CD2 LEU A 297      15.259  33.071  19.701  1.00172.48           C  
ATOM   2260  N   GLN A 298      16.672  33.521  23.455  1.00130.23           N  
ATOM   2261  CA  GLN A 298      17.635  34.101  24.346  1.00130.23           C  
ATOM   2262  C   GLN A 298      18.793  34.621  23.583  1.00130.23           C  
ATOM   2263  O   GLN A 298      19.226  34.058  22.576  1.00130.23           O  
ATOM   2264  CB  GLN A 298      18.201  33.206  25.469  1.00130.23           C  
ATOM   2265  CG  GLN A 298      19.183  32.117  25.046  1.00130.23           C  
ATOM   2266  CD  GLN A 298      19.817  31.587  26.328  1.00130.23           C  
ATOM   2267  NE2 GLN A 298      20.971  30.880  26.191  1.00130.23           N  
ATOM   2268  OE1 GLN A 298      19.305  31.805  27.426  1.00130.23           O  
ATOM   2269  N   GLY A 299      19.295  35.775  24.054  1.00143.69           N  
ATOM   2270  CA  GLY A 299      20.493  36.286  23.503  1.00143.69           C  
ATOM   2271  C   GLY A 299      20.297  37.593  22.920  1.00143.69           C  
ATOM   2272  O   GLY A 299      19.462  38.404  23.346  1.00143.69           O  
ATOM   2273  N   ASN A 300      21.311  37.776  22.064  1.00367.21           N  
ATOM   2274  CA  ASN A 300      21.443  38.653  21.000  1.00367.21           C  
ATOM   2275  C   ASN A 300      22.786  39.299  20.882  1.00367.21           C  
ATOM   2276  O   ASN A 300      23.487  39.123  19.886  1.00367.21           O  
ATOM   2277  CB  ASN A 300      20.347  39.727  21.003  1.00367.21           C  
ATOM   2278  CG  ASN A 300      20.269  40.301  19.601  1.00367.21           C  
ATOM   2279  ND2 ASN A 300      19.085  40.152  18.949  1.00367.21           N  
ATOM   2280  OD1 ASN A 300      21.240  40.856  19.094  1.00367.21           O  
ATOM   2281  N   MET A 301      23.188  40.045  21.922  1.00129.60           N  
ATOM   2282  CA  MET A 301      24.237  41.011  21.777  1.00129.60           C  
ATOM   2283  C   MET A 301      25.597  40.480  21.455  1.00129.60           C  
ATOM   2284  O   MET A 301      26.052  39.464  21.977  1.00129.60           O  
ATOM   2285  CB  MET A 301      24.341  41.945  22.996  1.00129.60           C  
ATOM   2286  CG  MET A 301      25.147  43.220  22.739  1.00129.60           C  
ATOM   2287  SD  MET A 301      25.015  44.464  24.058  1.00129.60           S  
ATOM   2288  CE  MET A 301      25.993  43.529  25.271  1.00129.60           C  
ATOM   2289  N   ASP A 302      26.283  41.216  20.551  1.00 55.10           N  
ATOM   2290  CA  ASP A 302      27.630  40.932  20.144  1.00 55.10           C  
ATOM   2291  C   ASP A 302      28.503  41.225  21.325  1.00 55.10           C  
ATOM   2292  O   ASP A 302      28.409  42.283  21.949  1.00 55.10           O  
ATOM   2293  CB  ASP A 302      28.090  41.808  18.959  1.00 55.10           C  
ATOM   2294  CG  ASP A 302      29.437  41.319  18.439  1.00 55.10           C  
ATOM   2295  OD1 ASP A 302      30.172  40.652  19.215  1.00 55.10           O  
ATOM   2296  OD2 ASP A 302      29.752  41.613  17.254  1.00 55.10           O1-
ATOM   2297  N   PRO A 303      29.360  40.296  21.641  1.00 69.23           N  
ATOM   2298  CA  PRO A 303      30.231  40.443  22.774  1.00 69.23           C  
ATOM   2299  C   PRO A 303      31.192  41.575  22.589  1.00 69.23           C  
ATOM   2300  O   PRO A 303      31.667  42.121  23.584  1.00 69.23           O  
ATOM   2301  CB  PRO A 303      30.907  39.085  22.949  1.00 69.23           C  
ATOM   2302  CG  PRO A 303      29.879  38.091  22.376  1.00 69.23           C  
ATOM   2303  CD  PRO A 303      29.113  38.900  21.316  1.00 69.23           C  
ATOM   2304  N   SER A 304      31.486  41.944  21.331  1.00 39.33           N  
ATOM   2305  CA  SER A 304      32.453  42.964  21.037  1.00 39.33           C  
ATOM   2306  C   SER A 304      31.963  44.294  21.525  1.00 39.33           C  
ATOM   2307  O   SER A 304      32.758  45.207  21.745  1.00 39.33           O  
ATOM   2308  CB  SER A 304      32.743  43.091  19.531  1.00 39.33           C  
ATOM   2309  OG  SER A 304      33.390  41.918  19.057  1.00 39.33           O  
ATOM   2310  N   VAL A 305      30.640  44.435  21.718  1.00 42.57           N  
ATOM   2311  CA  VAL A 305      30.057  45.680  22.141  1.00 42.57           C  
ATOM   2312  C   VAL A 305      30.592  46.037  23.498  1.00 42.57           C  
ATOM   2313  O   VAL A 305      30.748  47.213  23.823  1.00 42.57           O  
ATOM   2314  CB  VAL A 305      28.560  45.620  22.235  1.00 42.57           C  
ATOM   2315  CG1 VAL A 305      28.050  46.963  22.785  1.00 42.57           C  
ATOM   2316  CG2 VAL A 305      27.995  45.264  20.848  1.00 42.57           C  
ATOM   2317  N   LEU A 306      30.899  45.019  24.321  1.00 79.14           N  
ATOM   2318  CA  LEU A 306      31.357  45.185  25.676  1.00 79.14           C  
ATOM   2319  C   LEU A 306      32.659  45.937  25.699  1.00 79.14           C  
ATOM   2320  O   LEU A 306      33.048  46.474  26.735  1.00 79.14           O  
ATOM   2321  CB  LEU A 306      31.544  43.850  26.420  1.00 79.14           C  
ATOM   2322  CG  LEU A 306      30.220  43.095  26.656  1.00 79.14           C  
ATOM   2323  CD1 LEU A 306      30.439  41.816  27.479  1.00 79.14           C  
ATOM   2324  CD2 LEU A 306      29.151  44.016  27.271  1.00 79.14           C  
ATOM   2325  N   TYR A 307      33.420  45.907  24.592  1.00 69.83           N  
ATOM   2326  CA  TYR A 307      34.648  46.651  24.469  1.00 69.83           C  
ATOM   2327  C   TYR A 307      34.366  48.126  24.454  1.00 69.83           C  
ATOM   2328  O   TYR A 307      35.188  48.925  24.900  1.00 69.83           O  
ATOM   2329  CB  TYR A 307      35.440  46.327  23.188  1.00 69.83           C  
ATOM   2330  CG  TYR A 307      36.058  44.984  23.364  1.00 69.83           C  
ATOM   2331  CD1 TYR A 307      37.214  44.858  24.098  1.00 69.83           C  
ATOM   2332  CD2 TYR A 307      35.501  43.861  22.798  1.00 69.83           C  
ATOM   2333  CE1 TYR A 307      37.805  43.631  24.270  1.00 69.83           C  
ATOM   2334  CE2 TYR A 307      36.089  42.629  22.966  1.00 69.83           C  
ATOM   2335  CZ  TYR A 307      37.243  42.514  23.704  1.00 69.83           C  
ATOM   2336  OH  TYR A 307      37.852  41.255  23.880  1.00 69.83           O  
ATOM   2337  N   ALA A 308      33.213  48.528  23.882  1.00 40.35           N  
ATOM   2338  CA  ALA A 308      32.854  49.913  23.719  1.00 40.35           C  
ATOM   2339  C   ALA A 308      32.512  50.541  25.038  1.00 40.35           C  
ATOM   2340  O   ALA A 308      32.377  49.867  26.058  1.00 40.35           O  
ATOM   2341  CB  ALA A 308      31.652  50.120  22.781  1.00 40.35           C  
ATOM   2342  N   ASN A 309      32.398  51.888  25.037  1.00 50.25           N  
ATOM   2343  CA  ASN A 309      32.088  52.650  26.213  1.00 50.25           C  
ATOM   2344  C   ASN A 309      30.685  52.333  26.632  1.00 50.25           C  
ATOM   2345  O   ASN A 309      29.850  51.914  25.832  1.00 50.25           O  
ATOM   2346  CB  ASN A 309      32.199  54.171  25.998  1.00 50.25           C  
ATOM   2347  CG  ASN A 309      31.211  54.572  24.912  1.00 50.25           C  
ATOM   2348  ND2 ASN A 309      31.746  54.965  23.725  1.00 50.25           N  
ATOM   2349  OD1 ASN A 309      29.999  54.547  25.113  1.00 50.25           O  
ATOM   2350  N   PRO A 310      30.425  52.519  27.899  1.00146.64           N  
ATOM   2351  CA  PRO A 310      29.163  52.199  28.511  1.00146.64           C  
ATOM   2352  C   PRO A 310      27.991  52.847  27.839  1.00146.64           C  
ATOM   2353  O   PRO A 310      26.908  52.264  27.869  1.00146.64           O  
ATOM   2354  CB  PRO A 310      29.304  52.622  29.974  1.00146.64           C  
ATOM   2355  CG  PRO A 310      30.381  53.723  29.938  1.00146.64           C  
ATOM   2356  CD  PRO A 310      31.280  53.321  28.758  1.00146.64           C  
ATOM   2357  N   ALA A 311      28.153  54.056  27.267  1.00 22.15           N  
ATOM   2358  CA  ALA A 311      27.046  54.697  26.616  1.00 22.15           C  
ATOM   2359  C   ALA A 311      26.642  53.860  25.442  1.00 22.15           C  
ATOM   2360  O   ALA A 311      25.456  53.659  25.187  1.00 22.15           O  
ATOM   2361  CB  ALA A 311      27.397  56.098  26.086  1.00 22.15           C  
ATOM   2362  N   ALA A 312      27.642  53.356  24.694  1.00 24.77           N  
ATOM   2363  CA  ALA A 312      27.410  52.550  23.529  1.00 24.77           C  
ATOM   2364  C   ALA A 312      26.744  51.274  23.937  1.00 24.77           C  
ATOM   2365  O   ALA A 312      25.865  50.774  23.238  1.00 24.77           O  
ATOM   2366  CB  ALA A 312      28.706  52.171  22.791  1.00 24.77           C  
ATOM   2367  N   ILE A 313      27.157  50.703  25.084  1.00 32.72           N  
ATOM   2368  CA  ILE A 313      26.609  49.453  25.528  1.00 32.72           C  
ATOM   2369  C   ILE A 313      25.146  49.630  25.799  1.00 32.72           C  
ATOM   2370  O   ILE A 313      24.327  48.803  25.401  1.00 32.72           O  
ATOM   2371  CB  ILE A 313      27.252  48.943  26.785  1.00 32.72           C  
ATOM   2372  CG1 ILE A 313      28.744  48.665  26.541  1.00 32.72           C  
ATOM   2373  CG2 ILE A 313      26.469  47.706  27.256  1.00 32.72           C  
ATOM   2374  CD1 ILE A 313      29.534  48.403  27.822  1.00 32.72           C  
ATOM   2375  N   ARG A 314      24.775  50.733  26.474  1.00109.36           N  
ATOM   2376  CA  ARG A 314      23.401  50.971  26.809  1.00109.36           C  
ATOM   2377  C   ARG A 314      22.591  51.114  25.558  1.00109.36           C  
ATOM   2378  O   ARG A 314      21.485  50.584  25.462  1.00109.36           O  
ATOM   2379  CB  ARG A 314      23.212  52.258  27.627  1.00109.36           C  
ATOM   2380  CG  ARG A 314      21.755  52.533  27.994  1.00109.36           C  
ATOM   2381  CD  ARG A 314      21.572  53.745  28.910  1.00109.36           C  
ATOM   2382  NE  ARG A 314      22.186  53.397  30.222  1.00109.36           N  
ATOM   2383  CZ  ARG A 314      21.460  52.704  31.147  1.00109.36           C  
ATOM   2384  NH1 ARG A 314      20.175  52.341  30.870  1.00109.36           N1+
ATOM   2385  NH2 ARG A 314      22.026  52.360  32.340  1.00109.36           N  
ATOM   2386  N   ALA A 315      23.127  51.834  24.556  1.00 24.44           N  
ATOM   2387  CA  ALA A 315      22.398  52.076  23.344  1.00 24.44           C  
ATOM   2388  C   ALA A 315      22.123  50.774  22.657  1.00 24.44           C  
ATOM   2389  O   ALA A 315      21.039  50.573  22.115  1.00 24.44           O  
ATOM   2390  CB  ALA A 315      23.162  52.969  22.353  1.00 24.44           C  
ATOM   2391  N   GLU A 316      23.110  49.858  22.646  1.00106.04           N  
ATOM   2392  CA  GLU A 316      22.966  48.611  21.948  1.00106.04           C  
ATOM   2393  C   GLU A 316      21.907  47.795  22.631  1.00106.04           C  
ATOM   2394  O   GLU A 316      21.087  47.148  21.978  1.00106.04           O  
ATOM   2395  CB  GLU A 316      24.258  47.771  21.964  1.00106.04           C  
ATOM   2396  CG  GLU A 316      24.492  46.918  20.711  1.00106.04           C  
ATOM   2397  CD  GLU A 316      23.172  46.585  20.034  1.00106.04           C  
ATOM   2398  OE1 GLU A 316      22.546  47.518  19.467  1.00106.04           O  
ATOM   2399  OE2 GLU A 316      22.783  45.387  20.057  1.00106.04           O1-
ATOM   2400  N   VAL A 317      21.904  47.804  23.979  1.00 36.76           N  
ATOM   2401  CA  VAL A 317      20.935  47.043  24.715  1.00 36.76           C  
ATOM   2402  C   VAL A 317      19.581  47.578  24.377  1.00 36.76           C  
ATOM   2403  O   VAL A 317      18.640  46.814  24.161  1.00 36.76           O  
ATOM   2404  CB  VAL A 317      21.110  47.135  26.202  1.00 36.76           C  
ATOM   2405  CG1 VAL A 317      19.911  46.443  26.872  1.00 36.76           C  
ATOM   2406  CG2 VAL A 317      22.461  46.503  26.576  1.00 36.76           C  
ATOM   2407  N   ALA A 318      19.466  48.916  24.297  1.00 26.65           N  
ATOM   2408  CA  ALA A 318      18.211  49.557  24.029  1.00 26.65           C  
ATOM   2409  C   ALA A 318      17.704  49.121  22.687  1.00 26.65           C  
ATOM   2410  O   ALA A 318      16.518  48.842  22.527  1.00 26.65           O  
ATOM   2411  CB  ALA A 318      18.325  51.091  24.003  1.00 26.65           C  
ATOM   2412  N   ARG A 319      18.595  49.045  21.682  1.00126.87           N  
ATOM   2413  CA  ARG A 319      18.182  48.697  20.351  1.00126.87           C  
ATOM   2414  C   ARG A 319      17.655  47.289  20.334  1.00126.87           C  
ATOM   2415  O   ARG A 319      16.645  47.000  19.695  1.00126.87           O  
ATOM   2416  CB  ARG A 319      19.335  48.794  19.339  1.00126.87           C  
ATOM   2417  CG  ARG A 319      18.890  48.683  17.879  1.00126.87           C  
ATOM   2418  CD  ARG A 319      18.933  47.259  17.326  1.00126.87           C  
ATOM   2419  NE  ARG A 319      20.353  46.810  17.355  1.00126.87           N  
ATOM   2420  CZ  ARG A 319      20.652  45.490  17.170  1.00126.87           C  
ATOM   2421  NH1 ARG A 319      19.656  44.588  16.927  1.00126.87           N1+
ATOM   2422  NH2 ARG A 319      21.950  45.072  17.233  1.00126.87           N  
ATOM   2423  N   ILE A 320      18.331  46.372  21.049  1.00113.95           N  
ATOM   2424  CA  ILE A 320      17.968  44.981  21.061  1.00113.95           C  
ATOM   2425  C   ILE A 320      16.611  44.841  21.670  1.00113.95           C  
ATOM   2426  O   ILE A 320      15.770  44.094  21.171  1.00113.95           O  
ATOM   2427  CB  ILE A 320      18.865  44.164  21.951  1.00113.95           C  
ATOM   2428  CG1 ILE A 320      20.342  44.262  21.537  1.00113.95           C  
ATOM   2429  CG2 ILE A 320      18.318  42.727  21.957  1.00113.95           C  
ATOM   2430  CD1 ILE A 320      20.653  43.657  20.173  1.00113.95           C  
ATOM   2431  N   LEU A 321      16.375  45.553  22.790  1.00 49.29           N  
ATOM   2432  CA  LEU A 321      15.136  45.451  23.502  1.00 49.29           C  
ATOM   2433  C   LEU A 321      14.025  45.941  22.631  1.00 49.29           C  
ATOM   2434  O   LEU A 321      12.957  45.335  22.590  1.00 49.29           O  
ATOM   2435  CB  LEU A 321      15.145  46.263  24.808  1.00 49.29           C  
ATOM   2436  CG  LEU A 321      16.131  45.711  25.860  1.00 49.29           C  
ATOM   2437  CD1 LEU A 321      16.100  46.552  27.147  1.00 49.29           C  
ATOM   2438  CD2 LEU A 321      15.878  44.216  26.138  1.00 49.29           C  
ATOM   2439  N   ALA A 322      14.254  47.051  21.903  1.00 25.53           N  
ATOM   2440  CA  ALA A 322      13.250  47.620  21.046  1.00 25.53           C  
ATOM   2441  C   ALA A 322      12.907  46.631  19.974  1.00 25.53           C  
ATOM   2442  O   ALA A 322      11.741  46.477  19.612  1.00 25.53           O  
ATOM   2443  CB  ALA A 322      13.729  48.903  20.347  1.00 25.53           C  
ATOM   2444  N   ALA A 323      13.922  45.935  19.429  1.00 33.15           N  
ATOM   2445  CA  ALA A 323      13.705  45.008  18.354  1.00 33.15           C  
ATOM   2446  C   ALA A 323      12.832  43.873  18.809  1.00 33.15           C  
ATOM   2447  O   ALA A 323      11.958  43.427  18.067  1.00 33.15           O  
ATOM   2448  CB  ALA A 323      15.017  44.408  17.822  1.00 33.15           C  
ATOM   2449  N   TYR A 324      13.063  43.348  20.029  1.00 65.95           N  
ATOM   2450  CA  TYR A 324      12.267  42.253  20.515  1.00 65.95           C  
ATOM   2451  C   TYR A 324      10.865  42.743  20.720  1.00 65.95           C  
ATOM   2452  O   TYR A 324       9.904  42.093  20.312  1.00 65.95           O  
ATOM   2453  CB  TYR A 324      12.773  41.688  21.857  1.00 65.95           C  
ATOM   2454  CG  TYR A 324      11.975  40.471  22.192  1.00 65.95           C  
ATOM   2455  CD1 TYR A 324      12.298  39.253  21.636  1.00 65.95           C  
ATOM   2456  CD2 TYR A 324      10.912  40.540  23.063  1.00 65.95           C  
ATOM   2457  CE1 TYR A 324      11.572  38.126  21.938  1.00 65.95           C  
ATOM   2458  CE2 TYR A 324      10.181  39.414  23.369  1.00 65.95           C  
ATOM   2459  CZ  TYR A 324      10.514  38.204  22.809  1.00 65.95           C  
ATOM   2460  OH  TYR A 324       9.767  37.049  23.120  1.00 65.95           O  
ATOM   2461  N   GLY A 325      10.707  43.927  21.345  1.00 30.79           N  
ATOM   2462  CA  GLY A 325       9.388  44.461  21.526  1.00 30.79           C  
ATOM   2463  C   GLY A 325       8.852  44.088  22.872  1.00 30.79           C  
ATOM   2464  O   GLY A 325       9.580  43.630  23.751  1.00 30.79           O  
ATOM   2465  N   LYS A 326       7.532  44.303  23.056  1.00 70.12           N  
ATOM   2466  CA  LYS A 326       6.889  44.117  24.325  1.00 70.12           C  
ATOM   2467  C   LYS A 326       6.520  42.686  24.566  1.00 70.12           C  
ATOM   2468  O   LYS A 326       6.295  41.903  23.646  1.00 70.12           O  
ATOM   2469  CB  LYS A 326       5.606  44.950  24.490  1.00 70.12           C  
ATOM   2470  CG  LYS A 326       5.840  46.463  24.463  1.00 70.12           C  
ATOM   2471  CD  LYS A 326       4.547  47.273  24.335  1.00 70.12           C  
ATOM   2472  CE  LYS A 326       4.759  48.789  24.305  1.00 70.12           C  
ATOM   2473  NZ  LYS A 326       5.199  49.269  25.634  1.00 70.12           N1+
ATOM   2474  N   GLY A 327       6.453  42.321  25.860  1.00 44.69           N  
ATOM   2475  CA  GLY A 327       6.003  41.014  26.261  1.00 44.69           C  
ATOM   2476  C   GLY A 327       7.144  40.118  26.641  1.00 44.69           C  
ATOM   2477  O   GLY A 327       8.312  40.379  26.364  1.00 44.69           O  
ATOM   2478  N   THR A 328       6.789  38.987  27.280  1.00116.12           N  
ATOM   2479  CA  THR A 328       7.727  38.032  27.806  1.00116.12           C  
ATOM   2480  C   THR A 328       8.230  37.198  26.667  1.00116.12           C  
ATOM   2481  O   THR A 328       7.846  37.411  25.520  1.00116.12           O  
ATOM   2482  CB  THR A 328       7.111  37.097  28.808  1.00116.12           C  
ATOM   2483  CG2 THR A 328       6.082  36.213  28.081  1.00116.12           C  
ATOM   2484  OG1 THR A 328       8.105  36.291  29.422  1.00116.12           O  
ATOM   2485  N   GLY A 329       9.117  36.222  26.961  1.00 44.52           N  
ATOM   2486  CA  GLY A 329       9.603  35.331  25.950  1.00 44.52           C  
ATOM   2487  C   GLY A 329      11.011  35.666  25.546  1.00 44.52           C  
ATOM   2488  O   GLY A 329      11.523  35.086  24.590  1.00 44.52           O  
ATOM   2489  N   HIS A 330      11.679  36.611  26.240  1.00 74.71           N  
ATOM   2490  CA  HIS A 330      13.031  36.936  25.890  1.00 74.71           C  
ATOM   2491  C   HIS A 330      13.911  36.868  27.107  1.00 74.71           C  
ATOM   2492  O   HIS A 330      13.565  37.368  28.176  1.00 74.71           O  
ATOM   2493  CB  HIS A 330      13.174  38.360  25.327  1.00 74.71           C  
ATOM   2494  CG  HIS A 330      14.564  38.688  24.866  1.00 74.71           C  
ATOM   2495  CD2 HIS A 330      15.631  37.873  24.635  1.00 74.71           C  
ATOM   2496  ND1 HIS A 330      14.997  39.963  24.580  1.00 74.71           N  
ATOM   2497  CE1 HIS A 330      16.295  39.860  24.197  1.00 74.71           C  
ATOM   2498  NE2 HIS A 330      16.724  38.611  24.214  1.00 74.71           N  
ATOM   2499  N   VAL A 331      15.083  36.212  26.963  1.00 59.27           N  
ATOM   2500  CA  VAL A 331      16.090  36.193  27.987  1.00 59.27           C  
ATOM   2501  C   VAL A 331      17.271  36.871  27.361  1.00 59.27           C  
ATOM   2502  O   VAL A 331      17.758  36.437  26.320  1.00 59.27           O  
ATOM   2503  CB  VAL A 331      16.535  34.810  28.371  1.00 59.27           C  
ATOM   2504  CG1 VAL A 331      17.743  34.928  29.316  1.00 59.27           C  
ATOM   2505  CG2 VAL A 331      15.341  34.065  28.991  1.00 59.27           C  
ATOM   2506  N   PHE A 332      17.770  37.957  27.980  1.00135.48           N  
ATOM   2507  CA  PHE A 332      18.832  38.709  27.374  1.00135.48           C  
ATOM   2508  C   PHE A 332      20.118  37.989  27.644  1.00135.48           C  
ATOM   2509  O   PHE A 332      20.340  37.484  28.744  1.00135.48           O  
ATOM   2510  CB  PHE A 332      18.942  40.125  27.971  1.00135.48           C  
ATOM   2511  CG  PHE A 332      19.570  41.036  26.972  1.00135.48           C  
ATOM   2512  CD1 PHE A 332      20.925  41.043  26.738  1.00135.48           C  
ATOM   2513  CD2 PHE A 332      18.770  41.910  26.270  1.00135.48           C  
ATOM   2514  CE1 PHE A 332      21.466  41.903  25.808  1.00135.48           C  
ATOM   2515  CE2 PHE A 332      19.306  42.770  25.341  1.00135.48           C  
ATOM   2516  CZ  PHE A 332      20.659  42.767  25.106  1.00135.48           C  
ATOM   2517  N   ASN A 333      20.997  37.911  26.624  1.00 75.22           N  
ATOM   2518  CA  ASN A 333      22.267  37.257  26.778  1.00 75.22           C  
ATOM   2519  C   ASN A 333      23.126  37.765  25.656  1.00 75.22           C  
ATOM   2520  O   ASN A 333      22.681  38.562  24.832  1.00 75.22           O  
ATOM   2521  CB  ASN A 333      22.158  35.724  26.629  1.00 75.22           C  
ATOM   2522  CG  ASN A 333      23.308  35.005  27.333  1.00 75.22           C  
ATOM   2523  ND2 ASN A 333      23.028  33.755  27.788  1.00 75.22           N  
ATOM   2524  OD1 ASN A 333      24.412  35.523  27.486  1.00 75.22           O  
ATOM   2525  N   LEU A 334      24.408  37.362  25.636  1.00 65.56           N  
ATOM   2526  CA  LEU A 334      25.285  37.694  24.550  1.00 65.56           C  
ATOM   2527  C   LEU A 334      25.116  36.603  23.533  1.00 65.56           C  
ATOM   2528  O   LEU A 334      24.580  35.536  23.828  1.00 65.56           O  
ATOM   2529  CB  LEU A 334      26.769  37.707  24.955  1.00 65.56           C  
ATOM   2530  CG  LEU A 334      27.121  38.767  26.019  1.00 65.56           C  
ATOM   2531  CD1 LEU A 334      28.617  38.723  26.371  1.00 65.56           C  
ATOM   2532  CD2 LEU A 334      26.659  40.171  25.595  1.00 65.56           C  
ATOM   2533  N   GLY A 335      25.512  36.881  22.277  1.00 54.79           N  
ATOM   2534  CA  GLY A 335      25.498  35.923  21.205  1.00 54.79           C  
ATOM   2535  C   GLY A 335      26.572  34.904  21.448  1.00 54.79           C  
ATOM   2536  O   GLY A 335      26.511  33.789  20.929  1.00 54.79           O  
ATOM   2537  N   HIS A 336      27.646  35.303  22.160  1.00 66.27           N  
ATOM   2538  CA  HIS A 336      28.740  34.403  22.392  1.00 66.27           C  
ATOM   2539  C   HIS A 336      29.244  34.671  23.784  1.00 66.27           C  
ATOM   2540  O   HIS A 336      28.687  35.495  24.506  1.00 66.27           O  
ATOM   2541  CB  HIS A 336      29.891  34.638  21.399  1.00 66.27           C  
ATOM   2542  CG  HIS A 336      30.825  33.475  21.251  1.00 66.27           C  
ATOM   2543  CD2 HIS A 336      30.814  32.472  20.331  1.00 66.27           C  
ATOM   2544  ND1 HIS A 336      31.907  33.227  22.064  1.00 66.27           N  
ATOM   2545  CE1 HIS A 336      32.496  32.095  21.598  1.00 66.27           C  
ATOM   2546  NE2 HIS A 336      31.866  31.601  20.547  1.00 66.27           N  
ATOM   2547  N   GLY A 337      30.305  33.958  24.216  1.00 35.11           N  
ATOM   2548  CA  GLY A 337      30.797  34.151  25.553  1.00 35.11           C  
ATOM   2549  C   GLY A 337      31.616  35.403  25.618  1.00 35.11           C  
ATOM   2550  O   GLY A 337      32.170  35.868  24.624  1.00 35.11           O  
ATOM   2551  N   ILE A 338      31.727  35.961  26.838  1.00 65.68           N  
ATOM   2552  CA  ILE A 338      32.501  37.139  27.110  1.00 65.68           C  
ATOM   2553  C   ILE A 338      33.947  36.749  27.049  1.00 65.68           C  
ATOM   2554  O   ILE A 338      34.299  35.604  27.332  1.00 65.68           O  
ATOM   2555  CB  ILE A 338      32.249  37.712  28.476  1.00 65.68           C  
ATOM   2556  CG1 ILE A 338      32.969  39.061  28.647  1.00 65.68           C  
ATOM   2557  CG2 ILE A 338      32.649  36.656  29.520  1.00 65.68           C  
ATOM   2558  CD1 ILE A 338      32.546  39.818  29.905  1.00 65.68           C  
ATOM   2559  N   THR A 339      34.822  37.688  26.633  1.00 60.19           N  
ATOM   2560  CA  THR A 339      36.230  37.420  26.518  1.00 60.19           C  
ATOM   2561  C   THR A 339      36.938  38.036  27.702  1.00 60.19           C  
ATOM   2562  O   THR A 339      36.442  38.969  28.329  1.00 60.19           O  
ATOM   2563  CB  THR A 339      36.808  37.983  25.253  1.00 60.19           C  
ATOM   2564  CG2 THR A 339      36.132  37.293  24.056  1.00 60.19           C  
ATOM   2565  OG1 THR A 339      36.580  39.383  25.199  1.00 60.19           O  
ATOM   2566  N   PRO A 340      38.098  37.513  28.025  1.00164.87           N  
ATOM   2567  CA  PRO A 340      38.856  37.886  29.200  1.00164.87           C  
ATOM   2568  C   PRO A 340      39.207  39.344  29.304  1.00164.87           C  
ATOM   2569  O   PRO A 340      39.422  39.818  30.418  1.00164.87           O  
ATOM   2570  CB  PRO A 340      40.121  37.031  29.146  1.00164.87           C  
ATOM   2571  CG  PRO A 340      40.322  36.779  27.640  1.00164.87           C  
ATOM   2572  CD  PRO A 340      38.891  36.749  27.076  1.00164.87           C  
ATOM   2573  N   GLU A 341      39.326  40.045  28.166  1.00100.89           N  
ATOM   2574  CA  GLU A 341      39.748  41.418  28.076  1.00100.89           C  
ATOM   2575  C   GLU A 341      38.726  42.394  28.590  1.00100.89           C  
ATOM   2576  O   GLU A 341      39.079  43.504  28.986  1.00100.89           O  
ATOM   2577  CB  GLU A 341      40.082  41.829  26.632  1.00100.89           C  
ATOM   2578  CG  GLU A 341      41.321  41.121  26.080  1.00100.89           C  
ATOM   2579  CD  GLU A 341      40.945  39.691  25.723  1.00100.89           C  
ATOM   2580  OE1 GLU A 341      39.723  39.407  25.618  1.00100.89           O  
ATOM   2581  OE2 GLU A 341      41.880  38.865  25.545  1.00100.89           O1-
ATOM   2582  N   VAL A 342      37.427  42.044  28.552  1.00 47.89           N  
ATOM   2583  CA  VAL A 342      36.408  43.002  28.889  1.00 47.89           C  
ATOM   2584  C   VAL A 342      36.503  43.421  30.327  1.00 47.89           C  
ATOM   2585  O   VAL A 342      36.694  42.601  31.222  1.00 47.89           O  
ATOM   2586  CB  VAL A 342      35.022  42.492  28.628  1.00 47.89           C  
ATOM   2587  CG1 VAL A 342      34.006  43.538  29.116  1.00 47.89           C  
ATOM   2588  CG2 VAL A 342      34.906  42.167  27.127  1.00 47.89           C  
ATOM   2589  N   ASP A 343      36.368  44.744  30.577  1.00 38.51           N  
ATOM   2590  CA  ASP A 343      36.430  45.276  31.911  1.00 38.51           C  
ATOM   2591  C   ASP A 343      35.184  44.856  32.624  1.00 38.51           C  
ATOM   2592  O   ASP A 343      34.103  44.811  32.037  1.00 38.51           O  
ATOM   2593  CB  ASP A 343      36.483  46.815  31.966  1.00 38.51           C  
ATOM   2594  CG  ASP A 343      37.848  47.281  31.479  1.00 38.51           C  
ATOM   2595  OD1 ASP A 343      38.804  46.461  31.513  1.00 38.51           O  
ATOM   2596  OD2 ASP A 343      37.953  48.467  31.067  1.00 38.51           O1-
ATOM   2597  N   PRO A 344      35.308  44.553  33.888  1.00 68.05           N  
ATOM   2598  CA  PRO A 344      34.168  44.119  34.644  1.00 68.05           C  
ATOM   2599  C   PRO A 344      33.124  45.188  34.726  1.00 68.05           C  
ATOM   2600  O   PRO A 344      31.942  44.859  34.820  1.00 68.05           O  
ATOM   2601  CB  PRO A 344      34.721  43.656  35.988  1.00 68.05           C  
ATOM   2602  CG  PRO A 344      36.147  43.182  35.642  1.00 68.05           C  
ATOM   2603  CD  PRO A 344      36.555  44.036  34.428  1.00 68.05           C  
ATOM   2604  N   ALA A 345      33.533  46.468  34.693  1.00 29.23           N  
ATOM   2605  CA  ALA A 345      32.609  47.563  34.772  1.00 29.23           C  
ATOM   2606  C   ALA A 345      31.720  47.533  33.569  1.00 29.23           C  
ATOM   2607  O   ALA A 345      30.529  47.829  33.654  1.00 29.23           O  
ATOM   2608  CB  ALA A 345      33.304  48.935  34.787  1.00 29.23           C  
ATOM   2609  N   HIS A 346      32.287  47.191  32.398  1.00 41.86           N  
ATOM   2610  CA  HIS A 346      31.519  47.178  31.184  1.00 41.86           C  
ATOM   2611  C   HIS A 346      30.455  46.132  31.269  1.00 41.86           C  
ATOM   2612  O   HIS A 346      29.327  46.354  30.831  1.00 41.86           O  
ATOM   2613  CB  HIS A 346      32.357  46.893  29.926  1.00 41.86           C  
ATOM   2614  CG  HIS A 346      33.216  48.056  29.531  1.00 41.86           C  
ATOM   2615  CD2 HIS A 346      33.191  49.345  29.969  1.00 41.86           C  
ATOM   2616  ND1 HIS A 346      34.213  48.000  28.583  1.00 41.86           N  
ATOM   2617  CE1 HIS A 346      34.739  49.248  28.495  1.00 41.86           C  
ATOM   2618  NE2 HIS A 346      34.151  50.098  29.317  1.00 41.86           N  
ATOM   2619  N   ALA A 347      30.790  44.954  31.822  1.00 25.95           N  
ATOM   2620  CA  ALA A 347      29.823  43.901  31.925  1.00 25.95           C  
ATOM   2621  C   ALA A 347      28.718  44.380  32.813  1.00 25.95           C  
ATOM   2622  O   ALA A 347      27.543  44.120  32.557  1.00 25.95           O  
ATOM   2623  CB  ALA A 347      30.406  42.618  32.543  1.00 25.95           C  
ATOM   2624  N   GLY A 348      29.081  45.106  33.887  1.00 17.54           N  
ATOM   2625  CA  GLY A 348      28.119  45.585  34.838  1.00 17.54           C  
ATOM   2626  C   GLY A 348      27.160  46.526  34.176  1.00 17.54           C  
ATOM   2627  O   GLY A 348      25.957  46.476  34.428  1.00 17.54           O  
ATOM   2628  N   ALA A 349      27.670  47.412  33.304  1.00 26.36           N  
ATOM   2629  CA  ALA A 349      26.836  48.386  32.656  1.00 26.36           C  
ATOM   2630  C   ALA A 349      25.816  47.655  31.845  1.00 26.36           C  
ATOM   2631  O   ALA A 349      24.658  48.063  31.759  1.00 26.36           O  
ATOM   2632  CB  ALA A 349      27.622  49.297  31.697  1.00 26.36           C  
ATOM   2633  N   PHE A 350      26.241  46.546  31.219  1.00 80.94           N  
ATOM   2634  CA  PHE A 350      25.400  45.755  30.372  1.00 80.94           C  
ATOM   2635  C   PHE A 350      24.238  45.209  31.148  1.00 80.94           C  
ATOM   2636  O   PHE A 350      23.088  45.366  30.740  1.00 80.94           O  
ATOM   2637  CB  PHE A 350      26.205  44.597  29.748  1.00 80.94           C  
ATOM   2638  CG  PHE A 350      25.304  43.592  29.124  1.00 80.94           C  
ATOM   2639  CD1 PHE A 350      24.482  43.924  28.073  1.00 80.94           C  
ATOM   2640  CD2 PHE A 350      25.326  42.290  29.571  1.00 80.94           C  
ATOM   2641  CE1 PHE A 350      23.668  42.973  27.505  1.00 80.94           C  
ATOM   2642  CE2 PHE A 350      24.515  41.335  29.004  1.00 80.94           C  
ATOM   2643  CZ  PHE A 350      23.678  41.681  27.971  1.00 80.94           C  
ATOM   2644  N   PHE A 351      24.501  44.586  32.312  1.00 60.66           N  
ATOM   2645  CA  PHE A 351      23.455  43.968  33.076  1.00 60.66           C  
ATOM   2646  C   PHE A 351      22.501  45.012  33.561  1.00 60.66           C  
ATOM   2647  O   PHE A 351      21.287  44.820  33.541  1.00 60.66           O  
ATOM   2648  CB  PHE A 351      23.982  43.223  34.315  1.00 60.66           C  
ATOM   2649  CG  PHE A 351      24.920  42.168  33.839  1.00 60.66           C  
ATOM   2650  CD1 PHE A 351      24.462  41.114  33.083  1.00 60.66           C  
ATOM   2651  CD2 PHE A 351      26.255  42.219  34.171  1.00 60.66           C  
ATOM   2652  CE1 PHE A 351      25.327  40.136  32.649  1.00 60.66           C  
ATOM   2653  CE2 PHE A 351      27.123  41.244  33.740  1.00 60.66           C  
ATOM   2654  CZ  PHE A 351      26.659  40.201  32.973  1.00 60.66           C  
ATOM   2655  N   GLU A 352      23.036  46.152  34.025  1.00 29.85           N  
ATOM   2656  CA  GLU A 352      22.223  47.199  34.571  1.00 29.85           C  
ATOM   2657  C   GLU A 352      21.317  47.734  33.508  1.00 29.85           C  
ATOM   2658  O   GLU A 352      20.148  48.018  33.762  1.00 29.85           O  
ATOM   2659  CB  GLU A 352      23.074  48.363  35.104  1.00 29.85           C  
ATOM   2660  CG  GLU A 352      23.926  47.958  36.309  1.00 29.85           C  
ATOM   2661  CD  GLU A 352      24.853  49.111  36.660  1.00 29.85           C  
ATOM   2662  OE1 GLU A 352      24.703  50.205  36.053  1.00 29.85           O  
ATOM   2663  OE2 GLU A 352      25.726  48.911  37.547  1.00 29.85           O1-
ATOM   2664  N   ALA A 353      21.832  47.881  32.276  1.00 28.10           N  
ATOM   2665  CA  ALA A 353      21.045  48.449  31.221  1.00 28.10           C  
ATOM   2666  C   ALA A 353      19.868  47.571  30.938  1.00 28.10           C  
ATOM   2667  O   ALA A 353      18.758  48.062  30.733  1.00 28.10           O  
ATOM   2668  CB  ALA A 353      21.833  48.605  29.908  1.00 28.10           C  
ATOM   2669  N   VAL A 354      20.074  46.240  30.932  1.00112.48           N  
ATOM   2670  CA  VAL A 354      19.002  45.365  30.562  1.00112.48           C  
ATOM   2671  C   VAL A 354      17.864  45.472  31.538  1.00112.48           C  
ATOM   2672  O   VAL A 354      16.708  45.566  31.132  1.00112.48           O  
ATOM   2673  CB  VAL A 354      19.444  43.930  30.416  1.00112.48           C  
ATOM   2674  CG1 VAL A 354      19.526  43.249  31.788  1.00112.48           C  
ATOM   2675  CG2 VAL A 354      18.520  43.240  29.407  1.00112.48           C  
ATOM   2676  N   HIS A 355      18.145  45.470  32.857  1.00 58.07           N  
ATOM   2677  CA  HIS A 355      17.068  45.541  33.804  1.00 58.07           C  
ATOM   2678  C   HIS A 355      16.366  46.858  33.720  1.00 58.07           C  
ATOM   2679  O   HIS A 355      15.138  46.910  33.666  1.00 58.07           O  
ATOM   2680  CB  HIS A 355      17.510  45.368  35.267  1.00 58.07           C  
ATOM   2681  CG  HIS A 355      17.787  43.945  35.646  1.00 58.07           C  
ATOM   2682  CD2 HIS A 355      17.689  42.803  34.913  1.00 58.07           C  
ATOM   2683  ND1 HIS A 355      18.190  43.556  36.903  1.00 58.07           N  
ATOM   2684  CE1 HIS A 355      18.312  42.205  36.871  1.00 58.07           C  
ATOM   2685  NE2 HIS A 355      18.018  41.703  35.685  1.00 58.07           N  
ATOM   2686  N   GLU A 356      17.131  47.961  33.700  1.00 48.85           N  
ATOM   2687  CA  GLU A 356      16.538  49.266  33.757  1.00 48.85           C  
ATOM   2688  C   GLU A 356      15.710  49.545  32.536  1.00 48.85           C  
ATOM   2689  O   GLU A 356      14.576  50.008  32.639  1.00 48.85           O  
ATOM   2690  CB  GLU A 356      17.612  50.359  33.881  1.00 48.85           C  
ATOM   2691  CG  GLU A 356      18.363  50.293  35.214  1.00 48.85           C  
ATOM   2692  CD  GLU A 356      19.622  51.141  35.117  1.00 48.85           C  
ATOM   2693  OE1 GLU A 356      20.053  51.436  33.972  1.00 48.85           O  
ATOM   2694  OE2 GLU A 356      20.176  51.497  36.191  1.00 48.85           O1-
ATOM   2695  N   LEU A 357      16.267  49.265  31.348  1.00 75.02           N  
ATOM   2696  CA  LEU A 357      15.654  49.574  30.084  1.00 75.02           C  
ATOM   2697  C   LEU A 357      14.469  48.713  29.744  1.00 75.02           C  
ATOM   2698  O   LEU A 357      13.561  49.168  29.052  1.00 75.02           O  
ATOM   2699  CB  LEU A 357      16.656  49.484  28.926  1.00 75.02           C  
ATOM   2700  CG  LEU A 357      17.773  50.538  29.036  1.00 75.02           C  
ATOM   2701  CD1 LEU A 357      18.763  50.433  27.866  1.00 75.02           C  
ATOM   2702  CD2 LEU A 357      17.187  51.951  29.193  1.00 75.02           C  
ATOM   2703  N   SER A 358      14.478  47.430  30.152  1.00 64.24           N  
ATOM   2704  CA  SER A 358      13.469  46.475  29.759  1.00 64.24           C  
ATOM   2705  C   SER A 358      12.162  46.607  30.493  1.00 64.24           C  
ATOM   2706  O   SER A 358      11.169  46.003  30.088  1.00 64.24           O  
ATOM   2707  CB  SER A 358      13.944  45.019  29.903  1.00 64.24           C  
ATOM   2708  OG  SER A 358      14.226  44.730  31.262  1.00 64.24           O  
ATOM   2709  N   ALA A 359      12.102  47.398  31.577  1.00 39.60           N  
ATOM   2710  CA  ALA A 359      10.912  47.457  32.385  1.00 39.60           C  
ATOM   2711  C   ALA A 359       9.736  47.918  31.572  1.00 39.60           C  
ATOM   2712  O   ALA A 359       8.627  47.409  31.736  1.00 39.60           O  
ATOM   2713  CB  ALA A 359      11.055  48.418  33.578  1.00 39.60           C  
ATOM   2714  N   GLN A 360       9.956  48.879  30.658  1.00167.17           N  
ATOM   2715  CA  GLN A 360       8.921  49.506  29.878  1.00167.17           C  
ATOM   2716  C   GLN A 360       8.238  48.480  29.024  1.00167.17           C  
ATOM   2717  O   GLN A 360       7.040  48.564  28.757  1.00167.17           O  
ATOM   2718  CB  GLN A 360       9.489  50.563  28.921  1.00167.17           C  
ATOM   2719  CG  GLN A 360      10.466  51.518  29.607  1.00167.17           C  
ATOM   2720  CD  GLN A 360       9.957  51.782  31.016  1.00167.17           C  
ATOM   2721  NE2 GLN A 360       8.653  52.148  31.135  1.00167.17           N  
ATOM   2722  OE1 GLN A 360      10.704  51.660  31.987  1.00167.17           O  
ATOM   2723  N   TYR A 361       9.018  47.495  28.558  1.00 84.43           N  
ATOM   2724  CA  TYR A 361       8.620  46.433  27.680  1.00 84.43           C  
ATOM   2725  C   TYR A 361       7.641  45.524  28.350  1.00 84.43           C  
ATOM   2726  O   TYR A 361       6.903  44.796  27.687  1.00 84.43           O  
ATOM   2727  CB  TYR A 361       9.821  45.597  27.208  1.00 84.43           C  
ATOM   2728  CG  TYR A 361      10.665  46.507  26.381  1.00 84.43           C  
ATOM   2729  CD1 TYR A 361      10.384  46.698  25.047  1.00 84.43           C  
ATOM   2730  CD2 TYR A 361      11.732  47.174  26.937  1.00 84.43           C  
ATOM   2731  CE1 TYR A 361      11.158  47.538  24.280  1.00 84.43           C  
ATOM   2732  CE2 TYR A 361      12.509  48.015  26.176  1.00 84.43           C  
ATOM   2733  CZ  TYR A 361      12.223  48.199  24.843  1.00 84.43           C  
ATOM   2734  OH  TYR A 361      13.021  49.062  24.060  1.00 84.43           O  
ATOM   2735  N   HIS A 362       7.671  45.454  29.689  1.00 56.15           N  
ATOM   2736  CA  HIS A 362       6.792  44.513  30.323  1.00 56.15           C  
ATOM   2737  C   HIS A 362       5.726  45.244  31.064  1.00 56.15           C  
ATOM   2738  O   HIS A 362       5.903  46.384  31.486  1.00 56.15           O  
ATOM   2739  CB  HIS A 362       7.523  43.598  31.318  1.00 56.15           C  
ATOM   2740  CG  HIS A 362       8.618  42.819  30.650  1.00 56.15           C  
ATOM   2741  CD2 HIS A 362       9.956  43.064  30.591  1.00 56.15           C  
ATOM   2742  ND1 HIS A 362       8.415  41.664  29.930  1.00 56.15           N  
ATOM   2743  CE1 HIS A 362       9.631  41.269  29.472  1.00 56.15           C  
ATOM   2744  NE2 HIS A 362      10.597  42.087  29.848  1.00 56.15           N  
ATOM   2745  N   GLY A 363       4.563  44.583  31.221  1.00 11.78           N  
ATOM   2746  CA  GLY A 363       3.466  45.173  31.922  1.00 11.78           C  
ATOM   2747  C   GLY A 363       2.445  45.597  30.875  1.00 11.78           C  
ATOM   2748  O   GLY A 363       2.055  44.731  30.047  1.00 11.78           O  
ATOM   2749  OXT GLY A 363       2.043  46.790  30.888  1.00 11.78           O1-
TER   
ATOM   2750  N   HIS B   7      41.209  42.183 -34.640  1.00229.35           N  
ATOM   2751  CA  HIS B   7      39.826  41.821 -34.585  1.00229.35           C  
ATOM   2752  C   HIS B   7      39.135  43.093 -34.218  1.00229.35           C  
ATOM   2753  O   HIS B   7      39.599  43.820 -33.342  1.00229.35           O  
ATOM   2754  CB  HIS B   7      39.503  40.784 -33.494  1.00229.35           C  
ATOM   2755  CG  HIS B   7      38.114  40.230 -33.602  1.00229.35           C  
ATOM   2756  CD2 HIS B   7      37.074  40.626 -34.386  1.00229.35           C  
ATOM   2757  ND1 HIS B   7      37.651  39.152 -32.881  1.00229.35           N  
ATOM   2758  CE1 HIS B   7      36.364  38.949 -33.261  1.00229.35           C  
ATOM   2759  NE2 HIS B   7      35.970  39.819 -34.173  1.00229.35           N  
ATOM   2760  N   HIS B   8      38.016  43.419 -34.888  1.00115.87           N  
ATOM   2761  CA  HIS B   8      37.403  44.674 -34.571  1.00115.87           C  
ATOM   2762  C   HIS B   8      36.951  44.650 -33.150  1.00115.87           C  
ATOM   2763  O   HIS B   8      37.239  45.570 -32.387  1.00115.87           O  
ATOM   2764  CB  HIS B   8      36.171  45.010 -35.427  1.00115.87           C  
ATOM   2765  CG  HIS B   8      35.644  46.380 -35.114  1.00115.87           C  
ATOM   2766  CD2 HIS B   8      35.838  47.564 -35.755  1.00115.87           C  
ATOM   2767  ND1 HIS B   8      34.840  46.665 -34.032  1.00115.87           N  
ATOM   2768  CE1 HIS B   8      34.591  47.998 -34.069  1.00115.87           C  
ATOM   2769  NE2 HIS B   8      35.176  48.588 -35.097  1.00115.87           N  
ATOM   2770  N   MET B   9      36.245  43.578 -32.744  1.00264.73           N  
ATOM   2771  CA  MET B   9      35.760  43.545 -31.397  1.00264.73           C  
ATOM   2772  C   MET B   9      36.028  42.185 -30.848  1.00264.73           C  
ATOM   2773  O   MET B   9      36.204  41.224 -31.593  1.00264.73           O  
ATOM   2774  CB  MET B   9      34.244  43.781 -31.291  1.00264.73           C  
ATOM   2775  CG  MET B   9      33.803  45.161 -31.780  1.00264.73           C  
ATOM   2776  SD  MET B   9      32.012  45.456 -31.672  1.00264.73           S  
ATOM   2777  CE  MET B   9      32.050  47.018 -32.596  1.00264.73           C  
ATOM   2778  N   THR B  10      36.087  42.081 -29.507  1.00279.22           N  
ATOM   2779  CA  THR B  10      36.314  40.812 -28.886  1.00279.22           C  
ATOM   2780  C   THR B  10      34.998  40.107 -28.840  1.00279.22           C  
ATOM   2781  O   THR B  10      33.944  40.738 -28.776  1.00279.22           O  
ATOM   2782  CB  THR B  10      36.820  40.920 -27.479  1.00279.22           C  
ATOM   2783  CG2 THR B  10      38.138  41.713 -27.489  1.00279.22           C  
ATOM   2784  OG1 THR B  10      35.861  41.578 -26.667  1.00279.22           O  
ATOM   2785  N   ALA B  11      35.034  38.765 -28.897  1.00238.58           N  
ATOM   2786  CA  ALA B  11      33.823  38.003 -28.873  1.00238.58           C  
ATOM   2787  C   ALA B  11      34.033  36.838 -27.970  1.00238.58           C  
ATOM   2788  O   ALA B  11      35.077  36.193 -28.022  1.00238.58           O  
ATOM   2789  CB  ALA B  11      33.425  37.440 -30.248  1.00238.58           C  
ATOM   2790  N   LEU B  12      33.029  36.525 -27.125  1.00107.14           N  
ATOM   2791  CA  LEU B  12      33.174  35.431 -26.209  1.00107.14           C  
ATOM   2792  C   LEU B  12      32.672  34.171 -26.837  1.00107.14           C  
ATOM   2793  O   LEU B  12      31.576  34.130 -27.398  1.00107.14           O  
ATOM   2794  CB  LEU B  12      32.403  35.595 -24.885  1.00107.14           C  
ATOM   2795  CG  LEU B  12      32.944  36.703 -23.964  1.00107.14           C  
ATOM   2796  CD1 LEU B  12      32.134  36.789 -22.660  1.00107.14           C  
ATOM   2797  CD2 LEU B  12      34.449  36.526 -23.710  1.00107.14           C  
ATOM   2798  N   LYS B  13      33.513  33.118 -26.795  1.00135.56           N  
ATOM   2799  CA  LYS B  13      33.141  31.821 -27.285  1.00135.56           C  
ATOM   2800  C   LYS B  13      32.126  31.226 -26.349  1.00135.56           C  
ATOM   2801  O   LYS B  13      31.075  30.748 -26.775  1.00135.56           O  
ATOM   2802  CB  LYS B  13      34.318  30.832 -27.271  1.00135.56           C  
ATOM   2803  CG  LYS B  13      35.590  31.322 -27.964  1.00135.56           C  
ATOM   2804  CD  LYS B  13      35.443  31.621 -29.456  1.00135.56           C  
ATOM   2805  CE  LYS B  13      36.775  31.978 -30.120  1.00135.56           C  
ATOM   2806  NZ  LYS B  13      37.359  33.171 -29.467  1.00135.56           N1+
ATOM   2807  N   ASN B  14      32.430  31.259 -25.028  1.00 82.72           N  
ATOM   2808  CA  ASN B  14      31.602  30.633 -24.025  1.00 82.72           C  
ATOM   2809  C   ASN B  14      31.133  31.690 -23.068  1.00 82.72           C  
ATOM   2810  O   ASN B  14      31.911  32.210 -22.270  1.00 82.72           O  
ATOM   2811  CB  ASN B  14      32.388  29.595 -23.204  1.00 82.72           C  
ATOM   2812  CG  ASN B  14      31.460  28.850 -22.256  1.00 82.72           C  
ATOM   2813  ND2 ASN B  14      31.918  27.657 -21.790  1.00 82.72           N  
ATOM   2814  OD1 ASN B  14      30.370  29.313 -21.926  1.00 82.72           O  
ATOM   2815  N   ASP B  15      29.857  32.087 -23.232  1.00199.03           N  
ATOM   2816  CA  ASP B  15      29.084  33.067 -22.513  1.00199.03           C  
ATOM   2817  C   ASP B  15      28.250  32.571 -21.347  1.00199.03           C  
ATOM   2818  O   ASP B  15      27.702  33.391 -20.611  1.00199.03           O  
ATOM   2819  CB  ASP B  15      28.121  33.800 -23.464  1.00199.03           C  
ATOM   2820  CG  ASP B  15      27.616  35.059 -22.783  1.00199.03           C  
ATOM   2821  OD1 ASP B  15      28.303  35.526 -21.836  1.00199.03           O  
ATOM   2822  OD2 ASP B  15      26.542  35.570 -23.194  1.00199.03           O1-
ATOM   2823  N   ARG B  16      28.080  31.250 -21.140  1.00149.23           N  
ATOM   2824  CA  ARG B  16      27.043  30.742 -20.265  1.00149.23           C  
ATOM   2825  C   ARG B  16      27.075  31.360 -18.896  1.00149.23           C  
ATOM   2826  O   ARG B  16      26.024  31.584 -18.297  1.00149.23           O  
ATOM   2827  CB  ARG B  16      27.076  29.208 -20.118  1.00149.23           C  
ATOM   2828  CG  ARG B  16      28.386  28.648 -19.566  1.00149.23           C  
ATOM   2829  CD  ARG B  16      28.383  27.122 -19.438  1.00149.23           C  
ATOM   2830  NE  ARG B  16      28.032  26.563 -20.775  1.00149.23           N  
ATOM   2831  CZ  ARG B  16      28.718  25.492 -21.270  1.00149.23           C  
ATOM   2832  NH1 ARG B  16      29.735  24.944 -20.545  1.00149.23           N1+
ATOM   2833  NH2 ARG B  16      28.395  24.977 -22.493  1.00149.23           N  
ATOM   2834  N   PHE B  17      28.265  31.668 -18.362  1.00 67.58           N  
ATOM   2835  CA  PHE B  17      28.378  32.260 -17.060  1.00 67.58           C  
ATOM   2836  C   PHE B  17      27.609  33.551 -17.024  1.00 67.58           C  
ATOM   2837  O   PHE B  17      26.857  33.807 -16.085  1.00 67.58           O  
ATOM   2838  CB  PHE B  17      29.853  32.557 -16.727  1.00 67.58           C  
ATOM   2839  CG  PHE B  17      29.959  33.348 -15.468  1.00 67.58           C  
ATOM   2840  CD1 PHE B  17      29.834  32.751 -14.235  1.00 67.58           C  
ATOM   2841  CD2 PHE B  17      30.211  34.699 -15.532  1.00 67.58           C  
ATOM   2842  CE1 PHE B  17      29.945  33.496 -13.084  1.00 67.58           C  
ATOM   2843  CE2 PHE B  17      30.322  35.448 -14.385  1.00 67.58           C  
ATOM   2844  CZ  PHE B  17      30.187  34.848 -13.157  1.00 67.58           C  
ATOM   2845  N   LEU B  18      27.781  34.410 -18.045  1.00 52.36           N  
ATOM   2846  CA  LEU B  18      27.107  35.677 -18.101  1.00 52.36           C  
ATOM   2847  C   LEU B  18      25.631  35.466 -18.244  1.00 52.36           C  
ATOM   2848  O   LEU B  18      24.834  36.143 -17.595  1.00 52.36           O  
ATOM   2849  CB  LEU B  18      27.544  36.532 -19.306  1.00 52.36           C  
ATOM   2850  CG  LEU B  18      29.020  36.969 -19.269  1.00 52.36           C  
ATOM   2851  CD1 LEU B  18      29.379  37.817 -20.502  1.00 52.36           C  
ATOM   2852  CD2 LEU B  18      29.362  37.670 -17.943  1.00 52.36           C  
ATOM   2853  N   ARG B  19      25.226  34.508 -19.098  1.00 94.90           N  
ATOM   2854  CA  ARG B  19      23.833  34.310 -19.390  0.62 94.90           C  
ATOM   2855  C   ARG B  19      23.097  33.902 -18.149  1.00 94.90           C  
ATOM   2856  O   ARG B  19      21.988  34.372 -17.904  1.00 94.90           O  
ATOM   2857  CB  ARG B  19      23.583  33.246 -20.472  0.62 94.90           C  
ATOM   2858  CG  ARG B  19      24.226  33.606 -21.813  0.62 94.90           C  
ATOM   2859  CD  ARG B  19      23.656  32.841 -23.009  0.62 94.90           C  
ATOM   2860  NE  ARG B  19      22.740  33.772 -23.727  0.62 94.90           N  
ATOM   2861  CZ  ARG B  19      21.696  33.293 -24.467  0.62 94.90           C  
ATOM   2862  NH1 ARG B  19      21.441  31.954 -24.512  0.62 94.90           N1+
ATOM   2863  NH2 ARG B  19      20.897  34.158 -25.158  0.62 94.90           N  
ATOM   2864  N   ALA B  20      23.693  33.020 -17.327  1.00 29.71           N  
ATOM   2865  CA  ALA B  20      23.023  32.554 -16.144  1.00 29.71           C  
ATOM   2866  C   ALA B  20      22.784  33.712 -15.217  1.00 29.71           C  
ATOM   2867  O   ALA B  20      21.716  33.824 -14.614  1.00 29.71           O  
ATOM   2868  CB  ALA B  20      23.834  31.498 -15.374  1.00 29.71           C  
ATOM   2869  N   LEU B  21      23.772  34.618 -15.085  1.00 60.60           N  
ATOM   2870  CA  LEU B  21      23.650  35.736 -14.189  1.00 60.60           C  
ATOM   2871  C   LEU B  21      22.521  36.620 -14.640  1.00 60.60           C  
ATOM   2872  O   LEU B  21      21.809  37.206 -13.826  1.00 60.60           O  
ATOM   2873  CB  LEU B  21      24.925  36.596 -14.131  1.00 60.60           C  
ATOM   2874  CG  LEU B  21      26.125  35.865 -13.502  1.00 60.60           C  
ATOM   2875  CD1 LEU B  21      27.372  36.764 -13.464  1.00 60.60           C  
ATOM   2876  CD2 LEU B  21      25.764  35.295 -12.121  1.00 60.60           C  
ATOM   2877  N   LEU B  22      22.393  36.766 -15.969  1.00103.49           N  
ATOM   2878  CA  LEU B  22      21.416  37.534 -16.690  1.00103.49           C  
ATOM   2879  C   LEU B  22      20.071  36.866 -16.706  1.00103.49           C  
ATOM   2880  O   LEU B  22      19.091  37.472 -17.138  1.00103.49           O  
ATOM   2881  CB  LEU B  22      21.849  37.842 -18.133  1.00103.49           C  
ATOM   2882  CG  LEU B  22      23.057  38.798 -18.180  1.00103.49           C  
ATOM   2883  CD1 LEU B  22      23.483  39.110 -19.623  1.00103.49           C  
ATOM   2884  CD2 LEU B  22      22.784  40.068 -17.357  1.00103.49           C  
ATOM   2885  N   LYS B  23      19.993  35.580 -16.320  1.00170.10           N  
ATOM   2886  CA  LYS B  23      18.736  34.881 -16.343  1.00170.10           C  
ATOM   2887  C   LYS B  23      18.339  34.580 -17.757  1.00170.10           C  
ATOM   2888  O   LYS B  23      17.156  34.552 -18.092  1.00170.10           O  
ATOM   2889  CB  LYS B  23      17.604  35.684 -15.685  1.00170.10           C  
ATOM   2890  CG  LYS B  23      16.380  34.843 -15.343  1.00170.10           C  
ATOM   2891  CD  LYS B  23      16.617  33.881 -14.178  1.00170.10           C  
ATOM   2892  CE  LYS B  23      16.645  34.580 -12.817  1.00170.10           C  
ATOM   2893  NZ  LYS B  23      16.688  33.577 -11.730  1.00170.10           N1+
ATOM   2894  N   GLN B  24      19.338  34.347 -18.630  1.00 62.03           N  
ATOM   2895  CA  GLN B  24      19.071  33.948 -19.984  1.00 62.03           C  
ATOM   2896  C   GLN B  24      19.173  32.451 -20.023  1.00 62.03           C  
ATOM   2897  O   GLN B  24      19.791  31.851 -19.145  1.00 62.03           O  
ATOM   2898  CB  GLN B  24      20.065  34.561 -20.985  1.00 62.03           C  
ATOM   2899  CG  GLN B  24      19.971  36.090 -21.009  1.00 62.03           C  
ATOM   2900  CD  GLN B  24      20.988  36.637 -21.996  1.00 62.03           C  
ATOM   2901  NE2 GLN B  24      20.640  36.599 -23.310  1.00 62.03           N  
ATOM   2902  OE1 GLN B  24      22.064  37.089 -21.607  1.00 62.03           O  
ATOM   2903  N   PRO B  25      18.589  31.807 -21.000  1.00 68.30           N  
ATOM   2904  CA  PRO B  25      18.622  30.367 -21.031  1.00 68.30           C  
ATOM   2905  C   PRO B  25      20.002  29.834 -21.265  1.00 68.30           C  
ATOM   2906  O   PRO B  25      20.773  30.471 -21.981  1.00 68.30           O  
ATOM   2907  CB  PRO B  25      17.611  29.955 -22.097  1.00 68.30           C  
ATOM   2908  CG  PRO B  25      16.586  31.104 -22.082  1.00 68.30           C  
ATOM   2909  CD  PRO B  25      17.393  32.336 -21.634  1.00 68.30           C  
ATOM   2910  N   VAL B  26      20.336  28.674 -20.656  1.00 40.26           N  
ATOM   2911  CA  VAL B  26      21.634  28.089 -20.840  1.00 40.26           C  
ATOM   2912  C   VAL B  26      21.484  26.598 -20.928  1.00 40.26           C  
ATOM   2913  O   VAL B  26      20.499  26.029 -20.462  1.00 40.26           O  
ATOM   2914  CB  VAL B  26      22.593  28.390 -19.725  1.00 40.26           C  
ATOM   2915  CG1 VAL B  26      22.877  29.902 -19.719  1.00 40.26           C  
ATOM   2916  CG2 VAL B  26      21.994  27.873 -18.407  1.00 40.26           C  
ATOM   2917  N   ASP B  27      22.452  25.936 -21.596  1.00 47.57           N  
ATOM   2918  CA  ASP B  27      22.454  24.507 -21.764  1.00 47.57           C  
ATOM   2919  C   ASP B  27      22.733  23.801 -20.466  1.00 47.57           C  
ATOM   2920  O   ASP B  27      22.084  22.804 -20.146  1.00 47.57           O  
ATOM   2921  CB  ASP B  27      23.488  24.025 -22.800  1.00 47.57           C  
ATOM   2922  CG  ASP B  27      24.886  24.404 -22.331  1.00 47.57           C  
ATOM   2923  OD1 ASP B  27      25.030  25.479 -21.689  1.00 47.57           O  
ATOM   2924  OD2 ASP B  27      25.831  23.620 -22.608  1.00 47.57           O1-
ATOM   2925  N   VAL B  28      23.716  24.288 -19.681  1.00 47.10           N  
ATOM   2926  CA  VAL B  28      24.040  23.639 -18.438  1.00 47.10           C  
ATOM   2927  C   VAL B  28      24.341  24.711 -17.442  1.00 47.10           C  
ATOM   2928  O   VAL B  28      24.535  25.869 -17.808  1.00 47.10           O  
ATOM   2929  CB  VAL B  28      25.253  22.757 -18.501  1.00 47.10           C  
ATOM   2930  CG1 VAL B  28      24.961  21.589 -19.458  1.00 47.10           C  
ATOM   2931  CG2 VAL B  28      26.466  23.612 -18.907  1.00 47.10           C  
ATOM   2932  N   THR B  29      24.366  24.356 -16.141  1.00 43.25           N  
ATOM   2933  CA  THR B  29      24.661  25.335 -15.136  1.00 43.25           C  
ATOM   2934  C   THR B  29      26.131  25.634 -15.209  1.00 43.25           C  
ATOM   2935  O   THR B  29      26.962  24.730 -15.269  1.00 43.25           O  
ATOM   2936  CB  THR B  29      24.351  24.864 -13.743  1.00 43.25           C  
ATOM   2937  CG2 THR B  29      24.693  25.982 -12.745  1.00 43.25           C  
ATOM   2938  OG1 THR B  29      22.976  24.524 -13.641  1.00 43.25           O  
ATOM   2939  N   PRO B  30      26.463  26.901 -15.209  1.00 73.45           N  
ATOM   2940  CA  PRO B  30      27.847  27.293 -15.299  1.00 73.45           C  
ATOM   2941  C   PRO B  30      28.542  27.048 -13.998  1.00 73.45           C  
ATOM   2942  O   PRO B  30      27.869  26.992 -12.970  1.00 73.45           O  
ATOM   2943  CB  PRO B  30      27.837  28.768 -15.697  1.00 73.45           C  
ATOM   2944  CG  PRO B  30      26.509  28.936 -16.457  1.00 73.45           C  
ATOM   2945  CD  PRO B  30      25.584  27.878 -15.834  1.00 73.45           C  
ATOM   2946  N   VAL B  31      29.881  26.877 -14.014  1.00107.73           N  
ATOM   2947  CA  VAL B  31      30.576  26.673 -12.777  1.00107.73           C  
ATOM   2948  C   VAL B  31      31.903  27.365 -12.825  1.00107.73           C  
ATOM   2949  O   VAL B  31      32.546  27.446 -13.872  1.00107.73           O  
ATOM   2950  CB  VAL B  31      30.846  25.225 -12.487  1.00107.73           C  
ATOM   2951  CG1 VAL B  31      31.744  24.660 -13.600  1.00107.73           C  
ATOM   2952  CG2 VAL B  31      31.465  25.113 -11.083  1.00107.73           C  
ATOM   2953  N   TRP B  32      32.318  27.926 -11.670  1.00 99.35           N  
ATOM   2954  CA  TRP B  32      33.635  28.473 -11.510  1.00 99.35           C  
ATOM   2955  C   TRP B  32      33.937  28.319 -10.049  1.00 99.35           C  
ATOM   2956  O   TRP B  32      33.044  27.998  -9.267  1.00 99.35           O  
ATOM   2957  CB  TRP B  32      33.788  29.947 -11.937  1.00 99.35           C  
ATOM   2958  CG  TRP B  32      33.109  30.987 -11.083  1.00 99.35           C  
ATOM   2959  CD1 TRP B  32      31.804  31.380 -11.045  1.00 99.35           C  
ATOM   2960  CD2 TRP B  32      33.818  31.841 -10.171  1.00 99.35           C  
ATOM   2961  CE2 TRP B  32      32.885  32.715  -9.616  1.00 99.35           C  
ATOM   2962  CE3 TRP B  32      35.142  31.898  -9.834  1.00 99.35           C  
ATOM   2963  NE1 TRP B  32      31.652  32.419 -10.158  1.00 99.35           N  
ATOM   2964  CZ2 TRP B  32      33.263  33.665  -8.710  1.00 99.35           C  
ATOM   2965  CZ3 TRP B  32      35.516  32.850  -8.913  1.00 99.35           C  
ATOM   2966  CH2 TRP B  32      34.595  33.717  -8.362  1.00 99.35           C  
ATOM   2967  N   MET B  33      35.205  28.509  -9.633  1.00 57.68           N  
ATOM   2968  CA  MET B  33      35.501  28.260  -8.248  1.00 57.68           C  
ATOM   2969  C   MET B  33      36.342  29.362  -7.688  1.00 57.68           C  
ATOM   2970  O   MET B  33      37.329  29.783  -8.287  1.00 57.68           O  
ATOM   2971  CB  MET B  33      36.273  26.942  -8.051  1.00 57.68           C  
ATOM   2972  CG  MET B  33      36.606  26.616  -6.595  1.00 57.68           C  
ATOM   2973  SD  MET B  33      37.319  24.962  -6.353  1.00 57.68           S  
ATOM   2974  CE  MET B  33      38.863  25.324  -7.239  1.00 57.68           C  
ATOM   2975  N   MET B  34      35.982  29.845  -6.482  1.00 56.47           N  
ATOM   2976  CA  MET B  34      36.766  30.885  -5.886  1.00 56.47           C  
ATOM   2977  C   MET B  34      38.104  30.300  -5.560  1.00 56.47           C  
ATOM   2978  O   MET B  34      38.204  29.151  -5.128  1.00 56.47           O  
ATOM   2979  CB  MET B  34      36.149  31.502  -4.616  1.00 56.47           C  
ATOM   2980  CG  MET B  34      34.918  32.366  -4.913  1.00 56.47           C  
ATOM   2981  SD  MET B  34      34.134  33.131  -3.460  1.00 56.47           S  
ATOM   2982  CE  MET B  34      33.128  31.690  -3.004  1.00 56.47           C  
ATOM   2983  N   ARG B  35      39.173  31.099  -5.771  1.00 74.82           N  
ATOM   2984  CA  ARG B  35      40.527  30.686  -5.537  1.00 74.82           C  
ATOM   2985  C   ARG B  35      40.884  29.551  -6.450  1.00 74.82           C  
ATOM   2986  O   ARG B  35      41.677  28.680  -6.093  1.00 74.82           O  
ATOM   2987  CB  ARG B  35      40.774  30.216  -4.092  1.00 74.82           C  
ATOM   2988  CG  ARG B  35      40.620  31.319  -3.043  1.00 74.82           C  
ATOM   2989  CD  ARG B  35      40.867  30.831  -1.613  1.00 74.82           C  
ATOM   2990  NE  ARG B  35      40.686  31.995  -0.699  1.00 74.82           N  
ATOM   2991  CZ  ARG B  35      40.539  31.788   0.642  1.00 74.82           C  
ATOM   2992  NH1 ARG B  35      40.546  30.516   1.138  1.00 74.82           N1+
ATOM   2993  NH2 ARG B  35      40.382  32.850   1.485  1.00 74.82           N  
ATOM   2994  N   GLN B  36      40.336  29.553  -7.679  1.00 66.54           N  
ATOM   2995  CA  GLN B  36      40.631  28.531  -8.644  1.00 66.54           C  
ATOM   2996  C   GLN B  36      42.095  28.610  -8.964  1.00 66.54           C  
ATOM   2997  O   GLN B  36      42.716  27.602  -9.299  1.00 66.54           O  
ATOM   2998  CB  GLN B  36      39.785  28.668  -9.926  1.00 66.54           C  
ATOM   2999  CG  GLN B  36      39.981  29.976 -10.694  1.00 66.54           C  
ATOM   3000  CD  GLN B  36      38.920  30.017 -11.787  1.00 66.54           C  
ATOM   3001  NE2 GLN B  36      39.294  30.545 -12.983  1.00 66.54           N  
ATOM   3002  OE1 GLN B  36      37.788  29.584 -11.582  1.00 66.54           O  
ATOM   3003  N   ALA B  37      42.683  29.823  -8.929  1.00 47.40           N  
ATOM   3004  CA  ALA B  37      44.111  29.887  -9.062  1.00 47.40           C  
ATOM   3005  C   ALA B  37      44.626  29.905  -7.657  1.00 47.40           C  
ATOM   3006  O   ALA B  37      44.413  30.873  -6.927  1.00 47.40           O  
ATOM   3007  CB  ALA B  37      44.617  31.164  -9.756  1.00 47.40           C  
ATOM   3008  N   GLY B  38      45.340  28.836  -7.239  1.00 32.69           N  
ATOM   3009  CA  GLY B  38      45.784  28.777  -5.873  1.00 32.69           C  
ATOM   3010  C   GLY B  38      46.741  27.633  -5.705  1.00 32.69           C  
ATOM   3011  O   GLY B  38      47.040  26.903  -6.647  1.00 32.69           O  
ATOM   3012  N   ARG B  39      47.181  27.422  -4.447  1.00102.04           N  
ATOM   3013  CA  ARG B  39      48.211  26.494  -4.058  1.00102.04           C  
ATOM   3014  C   ARG B  39      47.840  25.073  -4.348  1.00102.04           C  
ATOM   3015  O   ARG B  39      48.716  24.221  -4.484  1.00102.04           O  
ATOM   3016  CB  ARG B  39      48.603  26.577  -2.572  1.00102.04           C  
ATOM   3017  CG  ARG B  39      49.275  27.900  -2.202  1.00102.04           C  
ATOM   3018  CD  ARG B  39      50.049  27.851  -0.882  1.00102.04           C  
ATOM   3019  NE  ARG B  39      49.098  27.446   0.190  1.00102.04           N  
ATOM   3020  CZ  ARG B  39      49.565  27.157   1.440  1.00102.04           C  
ATOM   3021  NH1 ARG B  39      50.895  27.285   1.719  1.00102.04           N1+
ATOM   3022  NH2 ARG B  39      48.706  26.735   2.413  1.00102.04           N  
ATOM   3023  N   TYR B  40      46.541  24.753  -4.422  1.00 83.79           N  
ATOM   3024  CA  TYR B  40      46.176  23.385  -4.649  1.00 83.79           C  
ATOM   3025  C   TYR B  40      46.783  22.941  -5.955  1.00 83.79           C  
ATOM   3026  O   TYR B  40      47.051  21.754  -6.129  1.00 83.79           O  
ATOM   3027  CB  TYR B  40      44.655  23.109  -4.631  1.00 83.79           C  
ATOM   3028  CG  TYR B  40      43.950  23.671  -5.818  1.00 83.79           C  
ATOM   3029  CD1 TYR B  40      43.693  25.017  -5.933  1.00 83.79           C  
ATOM   3030  CD2 TYR B  40      43.511  22.823  -6.810  1.00 83.79           C  
ATOM   3031  CE1 TYR B  40      43.026  25.507  -7.032  1.00 83.79           C  
ATOM   3032  CE2 TYR B  40      42.844  23.305  -7.911  1.00 83.79           C  
ATOM   3033  CZ  TYR B  40      42.604  24.651  -8.024  1.00 83.79           C  
ATOM   3034  OH  TYR B  40      41.918  25.149  -9.153  1.00 83.79           O  
ATOM   3035  N   LEU B  41      46.968  23.870  -6.920  1.00 61.24           N  
ATOM   3036  CA  LEU B  41      47.543  23.531  -8.200  1.00 61.24           C  
ATOM   3037  C   LEU B  41      49.043  23.656  -8.140  1.00 61.24           C  
ATOM   3038  O   LEU B  41      49.591  24.670  -7.711  1.00 61.24           O  
ATOM   3039  CB  LEU B  41      47.051  24.454  -9.330  1.00 61.24           C  
ATOM   3040  CG  LEU B  41      45.533  24.376  -9.571  1.00 61.24           C  
ATOM   3041  CD1 LEU B  41      45.093  25.319 -10.703  1.00 61.24           C  
ATOM   3042  CD2 LEU B  41      45.082  22.926  -9.809  1.00 61.24           C  
ATOM   3043  N   PRO B  42      49.720  22.615  -8.567  1.00154.78           N  
ATOM   3044  CA  PRO B  42      51.160  22.610  -8.573  1.00154.78           C  
ATOM   3045  C   PRO B  42      51.733  23.606  -9.530  1.00154.78           C  
ATOM   3046  O   PRO B  42      52.832  24.099  -9.284  1.00154.78           O  
ATOM   3047  CB  PRO B  42      51.567  21.169  -8.873  1.00154.78           C  
ATOM   3048  CG  PRO B  42      50.382  20.341  -8.344  1.00154.78           C  
ATOM   3049  CD  PRO B  42      49.169  21.273  -8.475  1.00154.78           C  
ATOM   3050  N   GLU B  43      51.023  23.904 -10.634  1.00 81.58           N  
ATOM   3051  CA  GLU B  43      51.516  24.849 -11.594  1.00 81.58           C  
ATOM   3052  C   GLU B  43      51.538  26.201 -10.953  1.00 81.58           C  
ATOM   3053  O   GLU B  43      52.406  27.020 -11.245  1.00 81.58           O  
ATOM   3054  CB  GLU B  43      50.667  24.941 -12.876  1.00 81.58           C  
ATOM   3055  CG  GLU B  43      49.209  25.342 -12.647  1.00 81.58           C  
ATOM   3056  CD  GLU B  43      48.383  24.070 -12.536  1.00 81.58           C  
ATOM   3057  OE1 GLU B  43      48.865  23.100 -11.890  1.00 81.58           O  
ATOM   3058  OE2 GLU B  43      47.261  24.050 -13.105  1.00 81.58           O1-
ATOM   3059  N   TYR B  44      50.553  26.481 -10.077  1.00 56.17           N  
ATOM   3060  CA  TYR B  44      50.481  27.740  -9.388  1.00 56.17           C  
ATOM   3061  C   TYR B  44      51.676  27.865  -8.503  1.00 56.17           C  
ATOM   3062  O   TYR B  44      52.327  28.907  -8.452  1.00 56.17           O  
ATOM   3063  CB  TYR B  44      49.237  27.847  -8.486  1.00 56.17           C  
ATOM   3064  CG  TYR B  44      49.359  29.085  -7.662  1.00 56.17           C  
ATOM   3065  CD1 TYR B  44      48.976  30.311  -8.161  1.00 56.17           C  
ATOM   3066  CD2 TYR B  44      49.855  29.019  -6.380  1.00 56.17           C  
ATOM   3067  CE1 TYR B  44      49.089  31.445  -7.394  1.00 56.17           C  
ATOM   3068  CE2 TYR B  44      49.972  30.150  -5.607  1.00 56.17           C  
ATOM   3069  CZ  TYR B  44      49.587  31.367  -6.113  1.00 56.17           C  
ATOM   3070  OH  TYR B  44      49.703  32.531  -5.327  1.00 56.17           O  
ATOM   3071  N   ARG B  45      52.008  26.775  -7.798  1.00117.48           N  
ATOM   3072  CA  ARG B  45      53.080  26.787  -6.852  1.00117.48           C  
ATOM   3073  C   ARG B  45      54.350  27.100  -7.584  1.00117.48           C  
ATOM   3074  O   ARG B  45      55.195  27.839  -7.081  1.00117.48           O  
ATOM   3075  CB  ARG B  45      53.194  25.430  -6.138  1.00117.48           C  
ATOM   3076  CG  ARG B  45      53.986  25.459  -4.835  1.00117.48           C  
ATOM   3077  CD  ARG B  45      53.705  24.236  -3.956  1.00117.48           C  
ATOM   3078  NE  ARG B  45      53.902  23.023  -4.799  1.00117.48           N  
ATOM   3079  CZ  ARG B  45      52.988  22.008  -4.765  1.00117.48           C  
ATOM   3080  NH1 ARG B  45      51.881  22.109  -3.974  1.00117.48           N1+
ATOM   3081  NH2 ARG B  45      53.183  20.891  -5.525  1.00117.48           N  
ATOM   3082  N   ALA B  46      54.518  26.543  -8.799  1.00 23.82           N  
ATOM   3083  CA  ALA B  46      55.706  26.789  -9.567  1.00 23.82           C  
ATOM   3084  C   ALA B  46      55.788  28.247  -9.915  1.00 23.82           C  
ATOM   3085  O   ALA B  46      56.840  28.869  -9.777  1.00 23.82           O  
ATOM   3086  CB  ALA B  46      55.732  26.000 -10.889  1.00 23.82           C  
ATOM   3087  N   THR B  47      54.659  28.834 -10.353  1.00 40.23           N  
ATOM   3088  CA  THR B  47      54.614  30.209 -10.767  1.00 40.23           C  
ATOM   3089  C   THR B  47      54.930  31.080  -9.593  1.00 40.23           C  
ATOM   3090  O   THR B  47      55.647  32.072  -9.717  1.00 40.23           O  
ATOM   3091  CB  THR B  47      53.246  30.615 -11.245  1.00 40.23           C  
ATOM   3092  CG2 THR B  47      53.291  32.088 -11.686  1.00 40.23           C  
ATOM   3093  OG1 THR B  47      52.836  29.798 -12.329  1.00 40.23           O  
ATOM   3094  N   ARG B  48      54.383  30.748  -8.412  1.00119.57           N  
ATOM   3095  CA  ARG B  48      54.642  31.603  -7.293  0.55119.57           C  
ATOM   3096  C   ARG B  48      56.096  31.550  -6.948  1.00119.57           C  
ATOM   3097  O   ARG B  48      56.693  32.564  -6.593  1.00119.57           O  
ATOM   3098  CB  ARG B  48      53.813  31.303  -6.032  0.55119.57           C  
ATOM   3099  CG  ARG B  48      54.100  32.333  -4.935  0.55119.57           C  
ATOM   3100  CD  ARG B  48      52.895  32.678  -4.058  0.55119.57           C  
ATOM   3101  NE  ARG B  48      52.668  31.559  -3.108  0.55119.57           N  
ATOM   3102  CZ  ARG B  48      51.487  31.503  -2.426  0.55119.57           C  
ATOM   3103  NH1 ARG B  48      50.536  32.459  -2.625  0.55119.57           N1+
ATOM   3104  NH2 ARG B  48      51.250  30.480  -1.556  0.55119.57           N  
ATOM   3105  N   ALA B  49      56.705  30.355  -7.045  1.00 21.18           N  
ATOM   3106  CA  ALA B  49      58.096  30.204  -6.733  1.00 21.18           C  
ATOM   3107  C   ALA B  49      58.891  31.030  -7.694  1.00 21.18           C  
ATOM   3108  O   ALA B  49      59.878  31.657  -7.311  1.00 21.18           O  
ATOM   3109  CB  ALA B  49      58.581  28.750  -6.860  1.00 21.18           C  
ATOM   3110  N   LYS B  50      58.486  31.045  -8.979  1.00 92.17           N  
ATOM   3111  CA  LYS B  50      59.230  31.794  -9.948  1.00 92.17           C  
ATOM   3112  C   LYS B  50      59.144  33.253  -9.612  1.00 92.17           C  
ATOM   3113  O   LYS B  50      60.126  33.981  -9.749  1.00 92.17           O  
ATOM   3114  CB  LYS B  50      58.775  31.586 -11.409  1.00 92.17           C  
ATOM   3115  CG  LYS B  50      57.437  32.223 -11.782  1.00 92.17           C  
ATOM   3116  CD  LYS B  50      57.152  32.216 -13.284  1.00 92.17           C  
ATOM   3117  CE  LYS B  50      56.801  30.830 -13.826  1.00 92.17           C  
ATOM   3118  NZ  LYS B  50      56.362  30.932 -15.235  1.00 92.17           N1+
ATOM   3119  N   ALA B  51      57.964  33.714  -9.152  1.00 29.61           N  
ATOM   3120  CA  ALA B  51      57.774  35.098  -8.817  1.00 29.61           C  
ATOM   3121  C   ALA B  51      58.692  35.456  -7.688  1.00 29.61           C  
ATOM   3122  O   ALA B  51      59.301  36.525  -7.694  1.00 29.61           O  
ATOM   3123  CB  ALA B  51      56.335  35.407  -8.369  1.00 29.61           C  
ATOM   3124  N   GLY B  52      58.810  34.566  -6.683  1.00 34.66           N  
ATOM   3125  CA  GLY B  52      59.705  34.781  -5.580  1.00 34.66           C  
ATOM   3126  C   GLY B  52      58.918  35.116  -4.355  1.00 34.66           C  
ATOM   3127  O   GLY B  52      59.252  34.673  -3.257  1.00 34.66           O  
ATOM   3128  N   ASP B  53      57.853  35.923  -4.510  1.00 88.25           N  
ATOM   3129  CA  ASP B  53      57.020  36.253  -3.392  1.00 88.25           C  
ATOM   3130  C   ASP B  53      55.644  36.524  -3.917  1.00 88.25           C  
ATOM   3131  O   ASP B  53      55.442  36.680  -5.120  1.00 88.25           O  
ATOM   3132  CB  ASP B  53      57.507  37.455  -2.559  1.00 88.25           C  
ATOM   3133  CG  ASP B  53      57.625  38.674  -3.458  1.00 88.25           C  
ATOM   3134  OD1 ASP B  53      58.625  38.743  -4.221  1.00 88.25           O  
ATOM   3135  OD2 ASP B  53      56.736  39.561  -3.382  1.00 88.25           O1-
ATOM   3136  N   PHE B  54      54.657  36.568  -3.005  1.00 66.45           N  
ATOM   3137  CA  PHE B  54      53.268  36.737  -3.328  1.00 66.45           C  
ATOM   3138  C   PHE B  54      53.033  38.070  -3.980  1.00 66.45           C  
ATOM   3139  O   PHE B  54      52.283  38.169  -4.950  1.00 66.45           O  
ATOM   3140  CB  PHE B  54      52.377  36.627  -2.075  1.00 66.45           C  
ATOM   3141  CG  PHE B  54      50.947  36.714  -2.483  1.00 66.45           C  
ATOM   3142  CD1 PHE B  54      50.295  35.617  -3.000  1.00 66.45           C  
ATOM   3143  CD2 PHE B  54      50.251  37.892  -2.336  1.00 66.45           C  
ATOM   3144  CE1 PHE B  54      48.973  35.699  -3.372  1.00 66.45           C  
ATOM   3145  CE2 PHE B  54      48.930  37.980  -2.706  1.00 66.45           C  
ATOM   3146  CZ  PHE B  54      48.288  36.881  -3.227  1.00 66.45           C  
ATOM   3147  N   MET B  55      53.662  39.140  -3.460  1.00124.01           N  
ATOM   3148  CA  MET B  55      53.454  40.469  -3.967  0.39124.01           C  
ATOM   3149  C   MET B  55      53.947  40.570  -5.379  1.00124.01           C  
ATOM   3150  O   MET B  55      53.308  41.208  -6.215  1.00124.01           O  
ATOM   3151  CB  MET B  55      54.172  41.548  -3.137  0.39124.01           C  
ATOM   3152  CG  MET B  55      53.629  41.674  -1.711  0.39124.01           C  
ATOM   3153  SD  MET B  55      51.884  42.176  -1.608  0.39124.01           S  
ATOM   3154  CE  MET B  55      52.181  43.889  -2.138  0.39124.01           C  
ATOM   3155  N   SER B  56      55.097  39.940  -5.689  1.00 27.55           N  
ATOM   3156  CA  SER B  56      55.655  40.035  -7.007  1.00 27.55           C  
ATOM   3157  C   SER B  56      54.707  39.411  -7.980  1.00 27.55           C  
ATOM   3158  O   SER B  56      54.541  39.900  -9.097  1.00 27.55           O  
ATOM   3159  CB  SER B  56      57.006  39.312  -7.148  1.00 27.55           C  
ATOM   3160  OG  SER B  56      58.001  39.989  -6.395  1.00 27.55           O  
ATOM   3161  N   LEU B  57      54.050  38.311  -7.576  1.00 47.35           N  
ATOM   3162  CA  LEU B  57      53.147  37.636  -8.460  1.00 47.35           C  
ATOM   3163  C   LEU B  57      52.024  38.567  -8.801  1.00 47.35           C  
ATOM   3164  O   LEU B  57      51.614  38.670  -9.956  1.00 47.35           O  
ATOM   3165  CB  LEU B  57      52.552  36.367  -7.819  1.00 47.35           C  
ATOM   3166  CG  LEU B  57      51.570  35.595  -8.720  1.00 47.35           C  
ATOM   3167  CD1 LEU B  57      52.250  35.109 -10.009  1.00 47.35           C  
ATOM   3168  CD2 LEU B  57      50.912  34.441  -7.946  1.00 47.35           C  
ATOM   3169  N   CYS B  58      51.493  39.285  -7.792  1.00 43.66           N  
ATOM   3170  CA  CYS B  58      50.381  40.172  -8.009  1.00 43.66           C  
ATOM   3171  C   CYS B  58      50.757  41.335  -8.885  1.00 43.66           C  
ATOM   3172  O   CYS B  58      49.981  41.748  -9.745  1.00 43.66           O  
ATOM   3173  CB  CYS B  58      49.809  40.750  -6.704  1.00 43.66           C  
ATOM   3174  SG  CYS B  58      48.982  39.487  -5.690  1.00 43.66           S  
ATOM   3175  N   MET B  59      51.943  41.918  -8.652  1.00 79.32           N  
ATOM   3176  CA  MET B  59      52.401  43.099  -9.334  0.52 79.32           C  
ATOM   3177  C   MET B  59      52.790  42.858 -10.762  1.00 79.32           C  
ATOM   3178  O   MET B  59      52.780  43.794 -11.558  1.00 79.32           O  
ATOM   3179  CB  MET B  59      53.528  43.825  -8.587  0.52 79.32           C  
ATOM   3180  CG  MET B  59      52.992  44.486  -7.315  0.52 79.32           C  
ATOM   3181  SD  MET B  59      54.206  45.395  -6.317  0.52 79.32           S  
ATOM   3182  CE  MET B  59      52.983  45.952  -5.093  0.52 79.32           C  
ATOM   3183  N   ASN B  60      53.215  41.631 -11.124  1.00 52.65           N  
ATOM   3184  CA  ASN B  60      53.630  41.387 -12.482  1.00 52.65           C  
ATOM   3185  C   ASN B  60      52.437  40.920 -13.268  1.00 52.65           C  
ATOM   3186  O   ASN B  60      51.892  39.850 -13.007  1.00 52.65           O  
ATOM   3187  CB  ASN B  60      54.714  40.295 -12.569  1.00 52.65           C  
ATOM   3188  CG  ASN B  60      55.261  40.217 -13.988  1.00 52.65           C  
ATOM   3189  ND2 ASN B  60      56.582  39.912 -14.112  1.00 52.65           N  
ATOM   3190  OD1 ASN B  60      54.537  40.415 -14.961  1.00 52.65           O  
ATOM   3191  N   PRO B  61      52.028  41.695 -14.247  1.00 70.03           N  
ATOM   3192  CA  PRO B  61      50.863  41.367 -15.026  1.00 70.03           C  
ATOM   3193  C   PRO B  61      51.008  40.091 -15.789  1.00 70.03           C  
ATOM   3194  O   PRO B  61      50.005  39.404 -15.982  1.00 70.03           O  
ATOM   3195  CB  PRO B  61      50.593  42.585 -15.906  1.00 70.03           C  
ATOM   3196  CG  PRO B  61      51.168  43.752 -15.085  1.00 70.03           C  
ATOM   3197  CD  PRO B  61      52.307  43.122 -14.263  1.00 70.03           C  
ATOM   3198  N   GLU B  62      52.227  39.760 -16.252  1.00 84.34           N  
ATOM   3199  CA  GLU B  62      52.400  38.552 -17.003  1.00 84.34           C  
ATOM   3200  C   GLU B  62      52.167  37.388 -16.091  1.00 84.34           C  
ATOM   3201  O   GLU B  62      51.541  36.399 -16.469  1.00 84.34           O  
ATOM   3202  CB  GLU B  62      53.812  38.378 -17.587  1.00 84.34           C  
ATOM   3203  CG  GLU B  62      54.901  38.195 -16.530  1.00 84.34           C  
ATOM   3204  CD  GLU B  62      56.180  37.792 -17.245  1.00 84.34           C  
ATOM   3205  OE1 GLU B  62      56.081  37.047 -18.258  1.00 84.34           O  
ATOM   3206  OE2 GLU B  62      57.273  38.222 -16.790  1.00 84.34           O1-
ATOM   3207  N   LEU B  63      52.700  37.474 -14.860  1.00 45.00           N  
ATOM   3208  CA  LEU B  63      52.580  36.410 -13.905  1.00 45.00           C  
ATOM   3209  C   LEU B  63      51.159  36.272 -13.454  1.00 45.00           C  
ATOM   3210  O   LEU B  63      50.654  35.161 -13.304  1.00 45.00           O  
ATOM   3211  CB  LEU B  63      53.456  36.636 -12.662  1.00 45.00           C  
ATOM   3212  CG  LEU B  63      54.960  36.656 -12.991  1.00 45.00           C  
ATOM   3213  CD1 LEU B  63      55.811  36.848 -11.726  1.00 45.00           C  
ATOM   3214  CD2 LEU B  63      55.366  35.421 -13.813  1.00 45.00           C  
ATOM   3215  N   ALA B  64      50.474  37.407 -13.226  1.00 24.22           N  
ATOM   3216  CA  ALA B  64      49.121  37.381 -12.749  1.00 24.22           C  
ATOM   3217  C   ALA B  64      48.280  36.690 -13.773  1.00 24.22           C  
ATOM   3218  O   ALA B  64      47.392  35.906 -13.440  1.00 24.22           O  
ATOM   3219  CB  ALA B  64      48.534  38.786 -12.540  1.00 24.22           C  
ATOM   3220  N   CYS B  65      48.538  36.985 -15.059  1.00 34.36           N  
ATOM   3221  CA  CYS B  65      47.799  36.391 -16.135  1.00 34.36           C  
ATOM   3222  C   CYS B  65      48.081  34.919 -16.168  1.00 34.36           C  
ATOM   3223  O   CYS B  65      47.180  34.104 -16.363  1.00 34.36           O  
ATOM   3224  CB  CYS B  65      48.182  36.967 -17.508  1.00 34.36           C  
ATOM   3225  SG  CYS B  65      47.240  36.215 -18.869  1.00 34.36           S  
ATOM   3226  N   GLU B  66      49.348  34.526 -15.946  1.00 44.89           N  
ATOM   3227  CA  GLU B  66      49.718  33.142 -16.049  1.00 44.89           C  
ATOM   3228  C   GLU B  66      48.896  32.329 -15.099  1.00 44.89           C  
ATOM   3229  O   GLU B  66      48.320  31.311 -15.478  1.00 44.89           O  
ATOM   3230  CB  GLU B  66      51.188  32.918 -15.657  1.00 44.89           C  
ATOM   3231  CG  GLU B  66      51.641  31.458 -15.709  1.00 44.89           C  
ATOM   3232  CD  GLU B  66      53.075  31.409 -15.202  1.00 44.89           C  
ATOM   3233  OE1 GLU B  66      53.701  32.498 -15.101  1.00 44.89           O  
ATOM   3234  OE2 GLU B  66      53.564  30.286 -14.907  1.00 44.89           O1-
ATOM   3235  N   VAL B  67      48.804  32.773 -13.836  1.00122.15           N  
ATOM   3236  CA  VAL B  67      48.109  32.039 -12.816  1.00122.15           C  
ATOM   3237  C   VAL B  67      46.648  32.006 -13.146  1.00122.15           C  
ATOM   3238  O   VAL B  67      45.979  30.998 -12.933  1.00122.15           O  
ATOM   3239  CB  VAL B  67      48.212  32.716 -11.483  1.00122.15           C  
ATOM   3240  CG1 VAL B  67      47.452  31.878 -10.447  1.00122.15           C  
ATOM   3241  CG2 VAL B  67      49.685  32.984 -11.161  1.00122.15           C  
ATOM   3242  N   THR B  68      46.105  33.124 -13.670  1.00130.30           N  
ATOM   3243  CA  THR B  68      44.693  33.204 -13.919  1.00130.30           C  
ATOM   3244  C   THR B  68      44.281  32.187 -14.942  1.00130.30           C  
ATOM   3245  O   THR B  68      43.211  31.591 -14.833  1.00130.30           O  
ATOM   3246  CB  THR B  68      44.216  34.548 -14.405  1.00130.30           C  
ATOM   3247  CG2 THR B  68      44.516  35.616 -13.344  1.00130.30           C  
ATOM   3248  OG1 THR B  68      44.841  34.882 -15.632  1.00130.30           O  
ATOM   3249  N   LEU B  69      45.107  31.990 -15.983  1.00 68.35           N  
ATOM   3250  CA  LEU B  69      44.830  31.087 -17.068  1.00 68.35           C  
ATOM   3251  C   LEU B  69      44.924  29.647 -16.654  1.00 68.35           C  
ATOM   3252  O   LEU B  69      44.262  28.789 -17.235  1.00 68.35           O  
ATOM   3253  CB  LEU B  69      45.785  31.275 -18.256  1.00 68.35           C  
ATOM   3254  CG  LEU B  69      45.687  32.668 -18.899  1.00 68.35           C  
ATOM   3255  CD1 LEU B  69      46.553  32.752 -20.163  1.00 68.35           C  
ATOM   3256  CD2 LEU B  69      44.224  33.077 -19.141  1.00 68.35           C  
ATOM   3257  N   GLN B  70      45.758  29.337 -15.645  1.00 64.46           N  
ATOM   3258  CA  GLN B  70      46.110  27.979 -15.332  1.00 64.46           C  
ATOM   3259  C   GLN B  70      44.923  27.103 -15.040  1.00 64.46           C  
ATOM   3260  O   GLN B  70      44.856  26.011 -15.604  1.00 64.46           O  
ATOM   3261  CB  GLN B  70      47.071  27.913 -14.133  1.00 64.46           C  
ATOM   3262  CG  GLN B  70      48.418  28.580 -14.429  1.00 64.46           C  
ATOM   3263  CD  GLN B  70      49.247  28.593 -13.154  1.00 64.46           C  
ATOM   3264  NE2 GLN B  70      50.597  28.515 -13.307  1.00 64.46           N  
ATOM   3265  OE1 GLN B  70      48.713  28.677 -12.050  1.00 64.46           O  
ATOM   3266  N   PRO B  71      43.972  27.464 -14.227  1.00 81.09           N  
ATOM   3267  CA  PRO B  71      42.863  26.579 -13.980  1.00 81.09           C  
ATOM   3268  C   PRO B  71      42.027  26.354 -15.203  1.00 81.09           C  
ATOM   3269  O   PRO B  71      41.442  25.279 -15.336  1.00 81.09           O  
ATOM   3270  CB  PRO B  71      42.111  27.176 -12.787  1.00 81.09           C  
ATOM   3271  CG  PRO B  71      42.720  28.582 -12.598  1.00 81.09           C  
ATOM   3272  CD  PRO B  71      44.137  28.455 -13.182  1.00 81.09           C  
ATOM   3273  N   LEU B  72      41.947  27.351 -16.104  1.00 46.42           N  
ATOM   3274  CA  LEU B  72      41.147  27.233 -17.288  1.00 46.42           C  
ATOM   3275  C   LEU B  72      41.735  26.174 -18.164  1.00 46.42           C  
ATOM   3276  O   LEU B  72      41.015  25.358 -18.739  1.00 46.42           O  
ATOM   3277  CB  LEU B  72      41.112  28.543 -18.093  1.00 46.42           C  
ATOM   3278  CG  LEU B  72      40.516  29.722 -17.301  1.00 46.42           C  
ATOM   3279  CD1 LEU B  72      40.494  31.010 -18.139  1.00 46.42           C  
ATOM   3280  CD2 LEU B  72      39.139  29.365 -16.720  1.00 46.42           C  
ATOM   3281  N   ASP B  73      43.074  26.170 -18.298  1.00 34.12           N  
ATOM   3282  CA  ASP B  73      43.726  25.212 -19.143  1.00 34.12           C  
ATOM   3283  C   ASP B  73      43.545  23.844 -18.561  1.00 34.12           C  
ATOM   3284  O   ASP B  73      43.303  22.882 -19.289  1.00 34.12           O  
ATOM   3285  CB  ASP B  73      45.237  25.473 -19.271  1.00 34.12           C  
ATOM   3286  CG  ASP B  73      45.424  26.765 -20.057  1.00 34.12           C  
ATOM   3287  OD1 ASP B  73      44.409  27.295 -20.582  1.00 34.12           O  
ATOM   3288  OD2 ASP B  73      46.588  27.239 -20.146  1.00 34.12           O1-
ATOM   3289  N   ARG B  74      43.680  23.723 -17.226  1.00143.78           N  
ATOM   3290  CA  ARG B  74      43.564  22.457 -16.560  1.00143.78           C  
ATOM   3291  C   ARG B  74      42.164  21.938 -16.672  1.00143.78           C  
ATOM   3292  O   ARG B  74      41.957  20.763 -16.979  1.00143.78           O  
ATOM   3293  CB  ARG B  74      43.842  22.555 -15.050  1.00143.78           C  
ATOM   3294  CG  ARG B  74      45.257  23.003 -14.697  1.00143.78           C  
ATOM   3295  CD  ARG B  74      46.206  21.850 -14.371  1.00143.78           C  
ATOM   3296  NE  ARG B  74      45.661  21.133 -13.182  1.00143.78           N  
ATOM   3297  CZ  ARG B  74      46.491  20.387 -12.395  1.00143.78           C  
ATOM   3298  NH1 ARG B  74      47.833  20.367 -12.636  1.00143.78           N1+
ATOM   3299  NH2 ARG B  74      45.975  19.657 -11.364  1.00143.78           N  
ATOM   3300  N   TYR B  75      41.159  22.804 -16.420  1.00 86.43           N  
ATOM   3301  CA  TYR B  75      39.801  22.333 -16.408  1.00 86.43           C  
ATOM   3302  C   TYR B  75      39.030  23.034 -17.491  1.00 86.43           C  
ATOM   3303  O   TYR B  75      38.681  24.205 -17.348  1.00 86.43           O  
ATOM   3304  CB  TYR B  75      39.051  22.684 -15.105  1.00 86.43           C  
ATOM   3305  CG  TYR B  75      39.791  22.157 -13.919  1.00 86.43           C  
ATOM   3306  CD1 TYR B  75      39.763  20.820 -13.590  1.00 86.43           C  
ATOM   3307  CD2 TYR B  75      40.501  23.021 -13.118  1.00 86.43           C  
ATOM   3308  CE1 TYR B  75      40.444  20.356 -12.488  1.00 86.43           C  
ATOM   3309  CE2 TYR B  75      41.183  22.563 -12.014  1.00 86.43           C  
ATOM   3310  CZ  TYR B  75      41.158  21.228 -11.699  1.00 86.43           C  
ATOM   3311  OH  TYR B  75      41.858  20.754 -10.569  1.00 86.43           O  
ATOM   3312  N   PRO B  76      38.708  22.352 -18.557  1.00 76.50           N  
ATOM   3313  CA  PRO B  76      37.961  22.942 -19.638  1.00 76.50           C  
ATOM   3314  C   PRO B  76      36.553  23.253 -19.240  1.00 76.50           C  
ATOM   3315  O   PRO B  76      35.907  24.070 -19.895  1.00 76.50           O  
ATOM   3316  CB  PRO B  76      38.084  21.966 -20.812  1.00 76.50           C  
ATOM   3317  CG  PRO B  76      38.641  20.669 -20.193  1.00 76.50           C  
ATOM   3318  CD  PRO B  76      39.424  21.158 -18.965  1.00 76.50           C  
ATOM   3319  N   GLN B  77      36.049  22.595 -18.187  1.00156.39           N  
ATOM   3320  CA  GLN B  77      34.714  22.780 -17.707  1.00156.39           C  
ATOM   3321  C   GLN B  77      34.504  24.142 -17.100  1.00156.39           C  
ATOM   3322  O   GLN B  77      33.375  24.627 -17.075  1.00156.39           O  
ATOM   3323  CB  GLN B  77      34.259  21.648 -16.776  1.00156.39           C  
ATOM   3324  CG  GLN B  77      35.272  21.319 -15.690  1.00156.39           C  
ATOM   3325  CD  GLN B  77      36.188  20.237 -16.245  1.00156.39           C  
ATOM   3326  NE2 GLN B  77      35.588  19.084 -16.645  1.00156.39           N  
ATOM   3327  OE1 GLN B  77      37.402  20.408 -16.322  1.00156.39           O  
ATOM   3328  N   LEU B  78      35.560  24.789 -16.565  1.00 69.89           N  
ATOM   3329  CA  LEU B  78      35.385  26.077 -15.937  1.00 69.89           C  
ATOM   3330  C   LEU B  78      34.855  27.077 -16.924  1.00 69.89           C  
ATOM   3331  O   LEU B  78      35.349  27.223 -18.040  1.00 69.89           O  
ATOM   3332  CB  LEU B  78      36.679  26.648 -15.330  1.00 69.89           C  
ATOM   3333  CG  LEU B  78      37.196  25.866 -14.107  1.00 69.89           C  
ATOM   3334  CD1 LEU B  78      38.488  26.484 -13.554  1.00 69.89           C  
ATOM   3335  CD2 LEU B  78      36.107  25.738 -13.032  1.00 69.89           C  
ATOM   3336  N   ASP B  79      33.755  27.743 -16.522  1.00112.13           N  
ATOM   3337  CA  ASP B  79      33.013  28.733 -17.256  1.00112.13           C  
ATOM   3338  C   ASP B  79      33.541  30.137 -17.158  1.00112.13           C  
ATOM   3339  O   ASP B  79      33.110  30.983 -17.941  1.00112.13           O  
ATOM   3340  CB  ASP B  79      31.527  28.717 -16.873  1.00112.13           C  
ATOM   3341  CG  ASP B  79      30.988  27.383 -17.377  1.00112.13           C  
ATOM   3342  OD1 ASP B  79      31.320  27.013 -18.536  1.00112.13           O  
ATOM   3343  OD2 ASP B  79      30.262  26.702 -16.604  1.00112.13           O1-
ATOM   3344  N   ALA B  80      34.385  30.477 -16.158  1.00 52.46           N  
ATOM   3345  CA  ALA B  80      34.795  31.858 -16.076  1.00 52.46           C  
ATOM   3346  C   ALA B  80      36.168  31.951 -15.485  1.00 52.46           C  
ATOM   3347  O   ALA B  80      36.663  31.016 -14.857  1.00 52.46           O  
ATOM   3348  CB  ALA B  80      33.868  32.711 -15.191  1.00 52.46           C  
ATOM   3349  N   ALA B  81      36.831  33.108 -15.699  1.00 40.72           N  
ATOM   3350  CA  ALA B  81      38.135  33.343 -15.158  1.00 40.72           C  
ATOM   3351  C   ALA B  81      37.988  34.465 -14.185  1.00 40.72           C  
ATOM   3352  O   ALA B  81      37.139  35.338 -14.356  1.00 40.72           O  
ATOM   3353  CB  ALA B  81      39.177  33.780 -16.204  1.00 40.72           C  
ATOM   3354  N   ILE B  82      38.789  34.447 -13.103  1.00 45.46           N  
ATOM   3355  CA  ILE B  82      38.722  35.520 -12.158  1.00 45.46           C  
ATOM   3356  C   ILE B  82      40.085  36.131 -12.075  1.00 45.46           C  
ATOM   3357  O   ILE B  82      41.096  35.432 -12.031  1.00 45.46           O  
ATOM   3358  CB  ILE B  82      38.305  35.091 -10.778  1.00 45.46           C  
ATOM   3359  CG1 ILE B  82      38.116  36.320  -9.874  1.00 45.46           C  
ATOM   3360  CG2 ILE B  82      39.320  34.063 -10.252  1.00 45.46           C  
ATOM   3361  CD1 ILE B  82      37.395  36.015  -8.561  1.00 45.46           C  
ATOM   3362  N   LEU B  83      40.137  37.475 -12.048  1.00 53.78           N  
ATOM   3363  CA  LEU B  83      41.384  38.183 -12.015  1.00 53.78           C  
ATOM   3364  C   LEU B  83      42.139  37.764 -10.796  1.00 53.78           C  
ATOM   3365  O   LEU B  83      41.589  37.671  -9.702  1.00 53.78           O  
ATOM   3366  CB  LEU B  83      41.198  39.708 -11.937  1.00 53.78           C  
ATOM   3367  CG  LEU B  83      42.515  40.500 -11.884  1.00 53.78           C  
ATOM   3368  CD1 LEU B  83      43.320  40.336 -13.182  1.00 53.78           C  
ATOM   3369  CD2 LEU B  83      42.256  41.970 -11.512  1.00 53.78           C  
ATOM   3370  N   PHE B  84      43.445  37.491 -10.975  1.00115.25           N  
ATOM   3371  CA  PHE B  84      44.272  37.095  -9.876  1.00115.25           C  
ATOM   3372  C   PHE B  84      44.864  38.346  -9.312  1.00115.25           C  
ATOM   3373  O   PHE B  84      45.594  39.065  -9.995  1.00115.25           O  
ATOM   3374  CB  PHE B  84      45.426  36.175 -10.326  1.00115.25           C  
ATOM   3375  CG  PHE B  84      46.250  35.793  -9.146  1.00115.25           C  
ATOM   3376  CD1 PHE B  84      47.301  36.574  -8.729  1.00115.25           C  
ATOM   3377  CD2 PHE B  84      45.964  34.637  -8.454  1.00115.25           C  
ATOM   3378  CE1 PHE B  84      48.057  36.207  -7.639  1.00115.25           C  
ATOM   3379  CE2 PHE B  84      46.715  34.265  -7.365  1.00115.25           C  
ATOM   3380  CZ  PHE B  84      47.764  35.051  -6.954  1.00115.25           C  
ATOM   3381  N   SER B  85      44.535  38.656  -8.041  1.00 91.28           N  
ATOM   3382  CA  SER B  85      45.077  39.833  -7.425  0.58 91.28           C  
ATOM   3383  C   SER B  85      44.842  39.726  -5.952  1.00 91.28           C  
ATOM   3384  O   SER B  85      44.350  38.713  -5.458  1.00 91.28           O  
ATOM   3385  CB  SER B  85      44.434  41.151  -7.894  0.58 91.28           C  
ATOM   3386  OG  SER B  85      43.111  41.266  -7.393  0.58 91.28           O  
ATOM   3387  N   ASP B  86      45.228  40.779  -5.205  1.00 53.13           N  
ATOM   3388  CA  ASP B  86      45.052  40.794  -3.783  1.00 53.13           C  
ATOM   3389  C   ASP B  86      43.937  41.743  -3.482  1.00 53.13           C  
ATOM   3390  O   ASP B  86      43.793  42.784  -4.121  1.00 53.13           O  
ATOM   3391  CB  ASP B  86      46.296  41.288  -3.022  1.00 53.13           C  
ATOM   3392  CG  ASP B  86      46.097  41.035  -1.534  1.00 53.13           C  
ATOM   3393  OD1 ASP B  86      45.113  40.340  -1.170  1.00 53.13           O  
ATOM   3394  OD2 ASP B  86      46.934  41.540  -0.738  1.00 53.13           O1-
ATOM   3395  N   ILE B  87      43.106  41.385  -2.493  1.00 72.44           N  
ATOM   3396  CA  ILE B  87      41.988  42.186  -2.093  1.00 72.44           C  
ATOM   3397  C   ILE B  87      42.506  43.482  -1.533  1.00 72.44           C  
ATOM   3398  O   ILE B  87      41.865  44.526  -1.630  1.00 72.44           O  
ATOM   3399  CB  ILE B  87      41.113  41.502  -1.086  1.00 72.44           C  
ATOM   3400  CG1 ILE B  87      39.749  42.204  -1.020  1.00 72.44           C  
ATOM   3401  CG2 ILE B  87      41.869  41.433   0.251  1.00 72.44           C  
ATOM   3402  CD1 ILE B  87      38.656  41.349  -0.385  1.00 72.44           C  
ATOM   3403  N   LEU B  88      43.689  43.406  -0.901  1.00131.93           N  
ATOM   3404  CA  LEU B  88      44.399  44.437  -0.200  1.00131.93           C  
ATOM   3405  C   LEU B  88      44.989  45.512  -1.076  1.00131.93           C  
ATOM   3406  O   LEU B  88      45.516  46.490  -0.554  1.00131.93           O  
ATOM   3407  CB  LEU B  88      45.483  43.864   0.726  1.00131.93           C  
ATOM   3408  CG  LEU B  88      44.876  42.993   1.844  1.00131.93           C  
ATOM   3409  CD1 LEU B  88      45.947  42.495   2.827  1.00131.93           C  
ATOM   3410  CD2 LEU B  88      43.716  43.721   2.540  1.00131.93           C  
ATOM   3411  N   THR B  89      44.978  45.365  -2.413  1.00 75.95           N  
ATOM   3412  CA  THR B  89      45.649  46.292  -3.299  1.00 75.95           C  
ATOM   3413  C   THR B  89      45.299  47.723  -2.980  1.00 75.95           C  
ATOM   3414  O   THR B  89      46.192  48.568  -2.908  1.00 75.95           O  
ATOM   3415  CB  THR B  89      45.301  46.059  -4.744  1.00 75.95           C  
ATOM   3416  CG2 THR B  89      45.705  44.627  -5.131  1.00 75.95           C  
ATOM   3417  OG1 THR B  89      43.909  46.247  -4.952  1.00 75.95           O  
ATOM   3418  N   ILE B  90      44.013  48.048  -2.751  1.00 62.23           N  
ATOM   3419  CA  ILE B  90      43.622  49.414  -2.519  1.00 62.23           C  
ATOM   3420  C   ILE B  90      44.254  49.972  -1.270  1.00 62.23           C  
ATOM   3421  O   ILE B  90      44.783  51.084  -1.315  1.00 62.23           O  
ATOM   3422  CB  ILE B  90      42.133  49.568  -2.398  1.00 62.23           C  
ATOM   3423  CG1 ILE B  90      41.454  49.167  -3.721  1.00 62.23           C  
ATOM   3424  CG2 ILE B  90      41.832  51.012  -1.960  1.00 62.23           C  
ATOM   3425  CD1 ILE B  90      39.937  49.008  -3.621  1.00 62.23           C  
ATOM   3426  N   PRO B  91      44.243  49.294  -0.152  1.00101.82           N  
ATOM   3427  CA  PRO B  91      44.840  49.878   1.015  1.00101.82           C  
ATOM   3428  C   PRO B  91      46.309  50.088   0.825  1.00101.82           C  
ATOM   3429  O   PRO B  91      46.829  51.102   1.283  1.00101.82           O  
ATOM   3430  CB  PRO B  91      44.467  48.953   2.172  1.00101.82           C  
ATOM   3431  CG  PRO B  91      43.120  48.349   1.722  1.00101.82           C  
ATOM   3432  CD  PRO B  91      43.185  48.355   0.183  1.00101.82           C  
ATOM   3433  N   ASP B  92      46.986  49.158   0.129  1.00 62.58           N  
ATOM   3434  CA  ASP B  92      48.397  49.241  -0.119  1.00 62.58           C  
ATOM   3435  C   ASP B  92      48.656  50.461  -0.949  1.00 62.58           C  
ATOM   3436  O   ASP B  92      49.633  51.181  -0.745  1.00 62.58           O  
ATOM   3437  CB  ASP B  92      48.898  48.016  -0.906  1.00 62.58           C  
ATOM   3438  CG  ASP B  92      50.413  48.078  -1.025  1.00 62.58           C  
ATOM   3439  OD1 ASP B  92      51.031  48.947  -0.356  1.00 62.58           O  
ATOM   3440  OD2 ASP B  92      50.974  47.252  -1.794  1.00 62.58           O1-
ATOM   3441  N   ALA B  93      47.762  50.719  -1.915  1.00 48.41           N  
ATOM   3442  CA  ALA B  93      47.863  51.828  -2.823  1.00 48.41           C  
ATOM   3443  C   ALA B  93      47.772  53.104  -2.051  1.00 48.41           C  
ATOM   3444  O   ALA B  93      48.400  54.106  -2.392  1.00 48.41           O  
ATOM   3445  CB  ALA B  93      46.742  51.836  -3.878  1.00 48.41           C  
ATOM   3446  N   MET B  94      46.983  53.085  -0.965  1.00 79.13           N  
ATOM   3447  CA  MET B  94      46.729  54.228  -0.139  1.00 79.13           C  
ATOM   3448  C   MET B  94      48.027  54.665   0.468  1.00 79.13           C  
ATOM   3449  O   MET B  94      48.139  55.792   0.946  1.00 79.13           O  
ATOM   3450  CB  MET B  94      45.704  53.960   0.978  1.00 79.13           C  
ATOM   3451  CG  MET B  94      44.285  53.784   0.430  1.00 79.13           C  
ATOM   3452  SD  MET B  94      43.004  53.465   1.680  1.00 79.13           S  
ATOM   3453  CE  MET B  94      41.638  53.422   0.483  1.00 79.13           C  
ATOM   3454  N   GLY B  95      49.038  53.773   0.512  1.00 57.37           N  
ATOM   3455  CA  GLY B  95      50.302  54.179   1.061  1.00 57.37           C  
ATOM   3456  C   GLY B  95      50.443  53.536   2.388  1.00 57.37           C  
ATOM   3457  O   GLY B  95      51.251  53.941   3.222  1.00 57.37           O  
ATOM   3458  N   GLN B  96      49.603  52.518   2.590  1.00162.87           N  
ATOM   3459  CA  GLN B  96      49.500  51.728   3.762  1.00162.87           C  
ATOM   3460  C   GLN B  96      50.688  50.836   3.983  1.00162.87           C  
ATOM   3461  O   GLN B  96      51.037  50.572   5.132  1.00162.87           O  
ATOM   3462  CB  GLN B  96      48.182  50.967   3.747  1.00162.87           C  
ATOM   3463  CG  GLN B  96      47.087  52.029   3.849  1.00162.87           C  
ATOM   3464  CD  GLN B  96      45.724  51.394   3.859  1.00162.87           C  
ATOM   3465  NE2 GLN B  96      45.490  50.447   4.808  1.00162.87           N  
ATOM   3466  OE1 GLN B  96      44.870  51.764   3.058  1.00162.87           O  
ATOM   3467  N   GLY B  97      51.337  50.339   2.908  1.00 54.27           N  
ATOM   3468  CA  GLY B  97      52.510  49.519   3.090  1.00 54.27           C  
ATOM   3469  C   GLY B  97      52.133  48.117   3.486  1.00 54.27           C  
ATOM   3470  O   GLY B  97      52.453  47.676   4.588  1.00 54.27           O  
ATOM   3471  N   LEU B  98      51.443  47.391   2.577  1.00167.53           N  
ATOM   3472  CA  LEU B  98      50.917  46.057   2.768  1.00167.53           C  
ATOM   3473  C   LEU B  98      51.981  44.987   2.834  1.00167.53           C  
ATOM   3474  O   LEU B  98      52.709  44.777   1.863  1.00167.53           O  
ATOM   3475  CB  LEU B  98      49.953  45.716   1.605  1.00167.53           C  
ATOM   3476  CG  LEU B  98      49.229  44.350   1.548  1.00167.53           C  
ATOM   3477  CD1 LEU B  98      48.356  44.322   0.291  1.00167.53           C  
ATOM   3478  CD2 LEU B  98      50.151  43.117   1.543  1.00167.53           C  
ATOM   3479  N   TYR B  99      52.136  44.350   4.025  1.00346.70           N  
ATOM   3480  CA  TYR B  99      52.931  43.178   4.354  1.00346.70           C  
ATOM   3481  C   TYR B  99      52.282  41.805   4.200  1.00346.70           C  
ATOM   3482  O   TYR B  99      52.949  40.920   3.695  1.00346.70           O  
ATOM   3483  CB  TYR B  99      53.464  43.213   5.795  1.00346.70           C  
ATOM   3484  CG  TYR B  99      54.485  44.289   5.865  1.00346.70           C  
ATOM   3485  CD1 TYR B  99      55.751  44.071   5.377  1.00346.70           C  
ATOM   3486  CD2 TYR B  99      54.183  45.509   6.427  1.00346.70           C  
ATOM   3487  CE1 TYR B  99      56.703  45.058   5.434  1.00346.70           C  
ATOM   3488  CE2 TYR B  99      55.133  46.501   6.488  1.00346.70           C  
ATOM   3489  CZ  TYR B  99      56.394  46.273   5.995  1.00346.70           C  
ATOM   3490  OH  TYR B  99      57.371  47.290   6.058  1.00346.70           O  
ATOM   3491  N   PHE B 100      51.020  41.493   4.617  1.00326.39           N  
ATOM   3492  CA  PHE B 100      50.044  42.351   5.199  1.00326.39           C  
ATOM   3493  C   PHE B 100      49.954  42.321   6.679  1.00326.39           C  
ATOM   3494  O   PHE B 100      49.260  41.514   7.305  1.00326.39           O  
ATOM   3495  CB  PHE B 100      48.633  42.185   4.585  1.00326.39           C  
ATOM   3496  CG  PHE B 100      48.138  40.783   4.725  1.00326.39           C  
ATOM   3497  CD1 PHE B 100      48.518  39.818   3.820  1.00326.39           C  
ATOM   3498  CD2 PHE B 100      47.289  40.428   5.748  1.00326.39           C  
ATOM   3499  CE1 PHE B 100      48.067  38.524   3.935  1.00326.39           C  
ATOM   3500  CE2 PHE B 100      46.833  39.136   5.871  1.00326.39           C  
ATOM   3501  CZ  PHE B 100      47.222  38.181   4.963  1.00326.39           C  
ATOM   3502  N   GLU B 101      50.618  43.321   7.270  1.00207.07           N  
ATOM   3503  CA  GLU B 101      50.598  43.442   8.682  1.00207.07           C  
ATOM   3504  C   GLU B 101      50.575  44.887   9.046  1.00207.07           C  
ATOM   3505  O   GLU B 101      50.757  45.709   8.151  1.00207.07           O  
ATOM   3506  CB  GLU B 101      51.840  42.845   9.364  1.00207.07           C  
ATOM   3507  CG  GLU B 101      53.149  43.505   8.922  1.00207.07           C  
ATOM   3508  CD  GLU B 101      54.285  42.915   9.747  1.00207.07           C  
ATOM   3509  OE1 GLU B 101      54.326  43.192  10.978  1.00207.07           O  
ATOM   3510  OE2 GLU B 101      55.126  42.187   9.162  1.00207.07           O1-
ATOM   3511  N   THR B 102      50.397  45.134  10.387  1.00256.20           N  
ATOM   3512  CA  THR B 102      50.090  46.325  11.172  1.00256.20           C  
ATOM   3513  C   THR B 102      51.231  47.272  11.441  1.00256.20           C  
ATOM   3514  O   THR B 102      52.407  46.924  11.373  1.00256.20           O  
ATOM   3515  CB  THR B 102      49.567  45.998  12.542  1.00256.20           C  
ATOM   3516  CG2 THR B 102      48.374  45.036  12.427  1.00256.20           C  
ATOM   3517  OG1 THR B 102      50.592  45.383  13.311  1.00256.20           O  
ATOM   3518  N   GLY B 103      50.832  48.545  11.739  1.00 92.25           N  
ATOM   3519  CA  GLY B 103      51.672  49.693  11.997  1.00 92.25           C  
ATOM   3520  C   GLY B 103      50.783  50.835  12.446  1.00 92.25           C  
ATOM   3521  O   GLY B 103      49.728  50.591  13.028  1.00 92.25           O  
ATOM   3522  N   GLU B 104      51.187  52.119  12.231  1.00203.25           N  
ATOM   3523  CA  GLU B 104      50.342  53.218  12.661  1.00203.25           C  
ATOM   3524  C   GLU B 104      50.213  54.281  11.591  1.00203.25           C  
ATOM   3525  O   GLU B 104      51.209  54.831  11.125  1.00203.25           O  
ATOM   3526  CB  GLU B 104      50.835  53.941  13.926  1.00203.25           C  
ATOM   3527  CG  GLU B 104      50.704  53.116  15.209  1.00203.25           C  
ATOM   3528  CD  GLU B 104      50.927  54.061  16.382  1.00203.25           C  
ATOM   3529  OE1 GLU B 104      50.728  55.291  16.190  1.00203.25           O  
ATOM   3530  OE2 GLU B 104      51.294  53.570  17.484  1.00203.25           O1-
ATOM   3531  N   GLY B 105      48.946  54.652  11.278  1.00107.03           N  
ATOM   3532  CA  GLY B 105      48.464  55.566  10.264  1.00107.03           C  
ATOM   3533  C   GLY B 105      47.716  54.701   9.289  1.00107.03           C  
ATOM   3534  O   GLY B 105      48.328  53.771   8.805  1.00107.03           O  
ATOM   3535  N   PRO B 106      46.495  54.986   8.885  1.00126.79           N  
ATOM   3536  CA  PRO B 106      45.649  54.036   8.153  1.00126.79           C  
ATOM   3537  C   PRO B 106      46.345  53.179   7.126  1.00126.79           C  
ATOM   3538  O   PRO B 106      46.476  53.635   5.990  1.00126.79           O  
ATOM   3539  CB  PRO B 106      44.582  54.905   7.479  1.00126.79           C  
ATOM   3540  CG  PRO B 106      45.282  56.255   7.277  1.00126.79           C  
ATOM   3541  CD  PRO B 106      46.238  56.353   8.470  1.00126.79           C  
ATOM   3542  N   ARG B 107      46.732  51.919   7.489  1.00244.84           N  
ATOM   3543  CA  ARG B 107      47.606  51.179   6.610  1.00244.84           C  
ATOM   3544  C   ARG B 107      47.697  49.687   6.925  1.00244.84           C  
ATOM   3545  O   ARG B 107      46.713  49.015   7.228  1.00244.84           O  
ATOM   3546  CB  ARG B 107      49.053  51.744   6.643  1.00244.84           C  
ATOM   3547  CG  ARG B 107      49.157  53.229   6.258  1.00244.84           C  
ATOM   3548  CD  ARG B 107      50.543  53.788   5.935  1.00244.84           C  
ATOM   3549  NE  ARG B 107      50.338  55.244   5.680  1.00244.84           N  
ATOM   3550  CZ  ARG B 107      51.388  56.079   5.427  1.00244.84           C  
ATOM   3551  NH1 ARG B 107      52.657  55.584   5.358  1.00244.84           N1+
ATOM   3552  NH2 ARG B 107      51.165  57.415   5.245  1.00244.84           N  
ATOM   3553  N   PHE B 108      48.966  49.193   6.822  1.00205.87           N  
ATOM   3554  CA  PHE B 108      49.623  47.942   7.028  1.00205.87           C  
ATOM   3555  C   PHE B 108      50.857  48.366   7.738  1.00205.87           C  
ATOM   3556  O   PHE B 108      50.921  48.193   8.942  1.00205.87           O  
ATOM   3557  CB  PHE B 108      49.989  47.241   5.711  1.00205.87           C  
ATOM   3558  CG  PHE B 108      48.686  46.860   5.094  1.00205.87           C  
ATOM   3559  CD1 PHE B 108      48.039  45.715   5.494  1.00205.87           C  
ATOM   3560  CD2 PHE B 108      48.104  47.641   4.124  1.00205.87           C  
ATOM   3561  CE1 PHE B 108      46.834  45.355   4.938  1.00205.87           C  
ATOM   3562  CE2 PHE B 108      46.897  47.285   3.565  1.00205.87           C  
ATOM   3563  CZ  PHE B 108      46.261  46.138   3.965  1.00205.87           C  
ATOM   3564  N   ARG B 109      51.854  48.936   7.040  1.00119.83           N  
ATOM   3565  CA  ARG B 109      53.046  49.385   7.702  1.00119.83           C  
ATOM   3566  C   ARG B 109      52.556  50.353   8.721  1.00119.83           C  
ATOM   3567  O   ARG B 109      53.115  50.473   9.808  1.00119.83           O  
ATOM   3568  CB  ARG B 109      53.992  50.135   6.749  1.00119.83           C  
ATOM   3569  CG  ARG B 109      54.496  49.265   5.594  1.00119.83           C  
ATOM   3570  CD  ARG B 109      55.313  50.026   4.546  1.00119.83           C  
ATOM   3571  NE  ARG B 109      56.680  50.236   5.096  1.00119.83           N  
ATOM   3572  CZ  ARG B 109      57.700  50.588   4.259  1.00119.83           C  
ATOM   3573  NH1 ARG B 109      57.464  50.743   2.923  1.00119.83           N1+
ATOM   3574  NH2 ARG B 109      58.956  50.782   4.757  1.00119.83           N  
ATOM   3575  N   LYS B 110      51.474  51.072   8.383  1.00122.31           N  
ATOM   3576  CA  LYS B 110      50.905  51.972   9.335  1.00122.31           C  
ATOM   3577  C   LYS B 110      49.513  51.482   9.657  1.00122.31           C  
ATOM   3578  O   LYS B 110      49.080  50.512   9.067  1.00122.31           O  
ATOM   3579  CB  LYS B 110      51.010  53.409   8.816  1.00122.31           C  
ATOM   3580  CG  LYS B 110      52.464  53.890   8.877  1.00122.31           C  
ATOM   3581  CD  LYS B 110      52.740  55.232   8.202  1.00122.31           C  
ATOM   3582  CE  LYS B 110      54.205  55.660   8.307  1.00122.31           C  
ATOM   3583  NZ  LYS B 110      54.413  56.945   7.605  1.00122.31           N1+
ATOM   3584  N   VAL B 111      48.767  52.028  10.648  1.00 76.82           N  
ATOM   3585  CA  VAL B 111      47.419  51.516  10.795  1.00 76.82           C  
ATOM   3586  C   VAL B 111      46.430  52.604  11.163  1.00 76.82           C  
ATOM   3587  O   VAL B 111      46.720  53.503  11.947  1.00 76.82           O  
ATOM   3588  CB  VAL B 111      47.282  50.414  11.807  1.00 76.82           C  
ATOM   3589  CG1 VAL B 111      45.787  50.102  12.005  1.00 76.82           C  
ATOM   3590  CG2 VAL B 111      48.096  49.203  11.313  1.00 76.82           C  
ATOM   3591  N   VAL B 112      45.196  52.498  10.626  1.00 90.11           N  
ATOM   3592  CA  VAL B 112      44.125  53.448  10.817  1.00 90.11           C  
ATOM   3593  C   VAL B 112      43.762  53.439  12.272  1.00 90.11           C  
ATOM   3594  O   VAL B 112      43.593  52.378  12.868  1.00 90.11           O  
ATOM   3595  CB  VAL B 112      42.841  53.008  10.167  1.00 90.11           C  
ATOM   3596  CG1 VAL B 112      41.767  54.077  10.423  1.00 90.11           C  
ATOM   3597  CG2 VAL B 112      43.078  52.608   8.708  1.00 90.11           C  
ATOM   3598  N   SER B 113      43.585  54.636  12.879  1.00158.77           N  
ATOM   3599  CA  SER B 113      43.274  54.638  14.278  1.00158.77           C  
ATOM   3600  C   SER B 113      42.505  55.879  14.623  1.00158.77           C  
ATOM   3601  O   SER B 113      41.666  55.858  15.524  1.00158.77           O  
ATOM   3602  CB  SER B 113      44.549  54.646  15.133  1.00158.77           C  
ATOM   3603  OG  SER B 113      44.215  54.654  16.509  1.00158.77           O  
ATOM   3604  N   SER B 114      42.777  57.001  13.930  1.00 43.47           N  
ATOM   3605  CA  SER B 114      42.110  58.228  14.271  1.00 43.47           C  
ATOM   3606  C   SER B 114      41.424  58.755  13.052  1.00 43.47           C  
ATOM   3607  O   SER B 114      41.629  58.263  11.944  1.00 43.47           O  
ATOM   3608  CB  SER B 114      43.063  59.333  14.759  1.00 43.47           C  
ATOM   3609  OG  SER B 114      43.913  59.753  13.701  1.00 43.47           O  
ATOM   3610  N   LEU B 115      40.556  59.769  13.248  1.00 42.99           N  
ATOM   3611  CA  LEU B 115      39.838  60.387  12.171  1.00 42.99           C  
ATOM   3612  C   LEU B 115      40.833  61.062  11.277  1.00 42.99           C  
ATOM   3613  O   LEU B 115      40.681  61.074  10.057  1.00 42.99           O  
ATOM   3614  CB  LEU B 115      38.837  61.459  12.632  1.00 42.99           C  
ATOM   3615  CG  LEU B 115      38.084  62.110  11.457  1.00 42.99           C  
ATOM   3616  CD1 LEU B 115      37.246  61.069  10.693  1.00 42.99           C  
ATOM   3617  CD2 LEU B 115      37.259  63.322  11.913  1.00 42.99           C  
ATOM   3618  N   ALA B 116      41.890  61.631  11.879  1.00 27.43           N  
ATOM   3619  CA  ALA B 116      42.879  62.358  11.140  1.00 27.43           C  
ATOM   3620  C   ALA B 116      43.508  61.438  10.140  1.00 27.43           C  
ATOM   3621  O   ALA B 116      43.797  61.839   9.014  1.00 27.43           O  
ATOM   3622  CB  ALA B 116      44.004  62.910  12.036  1.00 27.43           C  
ATOM   3623  N   ASP B 117      43.723  60.170  10.531  1.00 45.56           N  
ATOM   3624  CA  ASP B 117      44.363  59.201   9.689  1.00 45.56           C  
ATOM   3625  C   ASP B 117      43.566  59.015   8.430  1.00 45.56           C  
ATOM   3626  O   ASP B 117      44.118  59.001   7.330  1.00 45.56           O  
ATOM   3627  CB  ASP B 117      44.422  57.827  10.379  1.00 45.56           C  
ATOM   3628  CG  ASP B 117      45.422  57.887  11.526  1.00 45.56           C  
ATOM   3629  OD1 ASP B 117      46.315  58.774  11.486  1.00 45.56           O  
ATOM   3630  OD2 ASP B 117      45.308  57.043  12.455  1.00 45.56           O1-
ATOM   3631  N   ILE B 118      42.234  58.886   8.569  1.00101.47           N  
ATOM   3632  CA  ILE B 118      41.336  58.609   7.479  1.00101.47           C  
ATOM   3633  C   ILE B 118      41.346  59.735   6.492  1.00101.47           C  
ATOM   3634  O   ILE B 118      41.378  59.519   5.281  1.00101.47           O  
ATOM   3635  CB  ILE B 118      39.911  58.468   7.935  1.00101.47           C  
ATOM   3636  CG1 ILE B 118      39.772  57.363   8.998  1.00101.47           C  
ATOM   3637  CG2 ILE B 118      39.039  58.234   6.689  1.00101.47           C  
ATOM   3638  CD1 ILE B 118      40.152  55.972   8.506  1.00101.47           C  
ATOM   3639  N   GLU B 119      41.330  60.976   7.003  1.00 52.21           N  
ATOM   3640  CA  GLU B 119      41.239  62.158   6.194  1.00 52.21           C  
ATOM   3641  C   GLU B 119      42.412  62.190   5.263  1.00 52.21           C  
ATOM   3642  O   GLU B 119      42.290  62.584   4.104  1.00 52.21           O  
ATOM   3643  CB  GLU B 119      41.312  63.426   7.062  1.00 52.21           C  
ATOM   3644  CG  GLU B 119      40.173  63.526   8.079  1.00 52.21           C  
ATOM   3645  CD  GLU B 119      40.553  64.576   9.113  1.00 52.21           C  
ATOM   3646  OE1 GLU B 119      40.944  65.700   8.702  1.00 52.21           O  
ATOM   3647  OE2 GLU B 119      40.459  64.266  10.331  1.00 52.21           O1-
ATOM   3648  N   ALA B 120      43.591  61.779   5.763  1.00 35.33           N  
ATOM   3649  CA  ALA B 120      44.819  61.805   5.022  1.00 35.33           C  
ATOM   3650  C   ALA B 120      44.756  60.875   3.845  1.00 35.33           C  
ATOM   3651  O   ALA B 120      45.291  61.186   2.782  1.00 35.33           O  
ATOM   3652  CB  ALA B 120      46.030  61.380   5.869  1.00 35.33           C  
ATOM   3653  N   LEU B 121      44.097  59.710   3.995  1.00 64.82           N  
ATOM   3654  CA  LEU B 121      44.111  58.711   2.959  1.00 64.82           C  
ATOM   3655  C   LEU B 121      43.638  59.280   1.653  1.00 64.82           C  
ATOM   3656  O   LEU B 121      42.622  59.967   1.563  1.00 64.82           O  
ATOM   3657  CB  LEU B 121      43.218  57.499   3.284  1.00 64.82           C  
ATOM   3658  CG  LEU B 121      43.722  56.654   4.468  1.00 64.82           C  
ATOM   3659  CD1 LEU B 121      42.782  55.469   4.745  1.00 64.82           C  
ATOM   3660  CD2 LEU B 121      45.174  56.197   4.248  1.00 64.82           C  
ATOM   3661  N   PRO B 122      44.421  59.020   0.634  1.00 78.07           N  
ATOM   3662  CA  PRO B 122      44.081  59.438  -0.702  1.00 78.07           C  
ATOM   3663  C   PRO B 122      43.207  58.415  -1.356  1.00 78.07           C  
ATOM   3664  O   PRO B 122      43.213  57.264  -0.923  1.00 78.07           O  
ATOM   3665  CB  PRO B 122      45.406  59.631  -1.441  1.00 78.07           C  
ATOM   3666  CG  PRO B 122      46.424  58.835  -0.610  1.00 78.07           C  
ATOM   3667  CD  PRO B 122      45.858  58.909   0.816  1.00 78.07           C  
ATOM   3668  N   VAL B 123      42.451  58.807  -2.401  1.00 47.09           N  
ATOM   3669  CA  VAL B 123      41.685  57.843  -3.130  1.00 47.09           C  
ATOM   3670  C   VAL B 123      42.553  57.489  -4.294  1.00 47.09           C  
ATOM   3671  O   VAL B 123      42.906  58.351  -5.097  1.00 47.09           O  
ATOM   3672  CB  VAL B 123      40.394  58.384  -3.671  1.00 47.09           C  
ATOM   3673  CG1 VAL B 123      39.738  57.304  -4.547  1.00 47.09           C  
ATOM   3674  CG2 VAL B 123      39.524  58.838  -2.487  1.00 47.09           C  
ATOM   3675  N   PRO B 124      42.902  56.239  -4.416  1.00 72.17           N  
ATOM   3676  CA  PRO B 124      43.829  55.852  -5.442  1.00 72.17           C  
ATOM   3677  C   PRO B 124      43.289  56.002  -6.827  1.00 72.17           C  
ATOM   3678  O   PRO B 124      42.095  55.800  -7.038  1.00 72.17           O  
ATOM   3679  CB  PRO B 124      44.248  54.423  -5.100  1.00 72.17           C  
ATOM   3680  CG  PRO B 124      44.093  54.356  -3.569  1.00 72.17           C  
ATOM   3681  CD  PRO B 124      42.979  55.368  -3.253  1.00 72.17           C  
ATOM   3682  N   ASP B 125      44.165  56.365  -7.785  1.00 62.86           N  
ATOM   3683  CA  ASP B 125      43.770  56.480  -9.156  1.00 62.86           C  
ATOM   3684  C   ASP B 125      44.043  55.140  -9.761  1.00 62.86           C  
ATOM   3685  O   ASP B 125      45.172  54.652  -9.731  1.00 62.86           O  
ATOM   3686  CB  ASP B 125      44.597  57.511  -9.942  1.00 62.86           C  
ATOM   3687  CG  ASP B 125      44.083  57.545 -11.374  1.00 62.86           C  
ATOM   3688  OD1 ASP B 125      42.900  57.921 -11.574  1.00 62.86           O  
ATOM   3689  OD2 ASP B 125      44.879  57.198 -12.290  1.00 62.86           O1-
ATOM   3690  N   PRO B 126      43.028  54.522 -10.296  1.00161.66           N  
ATOM   3691  CA  PRO B 126      43.144  53.197 -10.841  1.00161.66           C  
ATOM   3692  C   PRO B 126      44.308  53.026 -11.771  1.00161.66           C  
ATOM   3693  O   PRO B 126      45.069  52.078 -11.583  1.00161.66           O  
ATOM   3694  CB  PRO B 126      41.809  52.926 -11.536  1.00161.66           C  
ATOM   3695  CG  PRO B 126      41.325  54.333 -11.935  1.00161.66           C  
ATOM   3696  CD  PRO B 126      41.888  55.246 -10.836  1.00161.66           C  
ATOM   3697  N   GLU B 127      44.451  53.883 -12.801  1.00 97.86           N  
ATOM   3698  CA  GLU B 127      45.547  53.737 -13.722  1.00 97.86           C  
ATOM   3699  C   GLU B 127      46.845  54.190 -13.118  1.00 97.86           C  
ATOM   3700  O   GLU B 127      47.873  53.535 -13.281  1.00 97.86           O  
ATOM   3701  CB  GLU B 127      45.342  54.521 -15.028  1.00 97.86           C  
ATOM   3702  CG  GLU B 127      44.252  53.924 -15.921  1.00 97.86           C  
ATOM   3703  CD  GLU B 127      44.800  52.654 -16.561  1.00 97.86           C  
ATOM   3704  OE1 GLU B 127      45.984  52.312 -16.294  1.00 97.86           O  
ATOM   3705  OE2 GLU B 127      44.041  52.008 -17.332  1.00 97.86           O1-
ATOM   3706  N   GLN B 128      46.849  55.348 -12.427  1.00 75.71           N  
ATOM   3707  CA  GLN B 128      48.096  55.862 -11.926  1.00 75.71           C  
ATOM   3708  C   GLN B 128      48.648  55.030 -10.806  1.00 75.71           C  
ATOM   3709  O   GLN B 128      49.828  54.686 -10.811  1.00 75.71           O  
ATOM   3710  CB  GLN B 128      47.985  57.284 -11.349  1.00 75.71           C  
ATOM   3711  CG  GLN B 128      49.328  57.803 -10.827  1.00 75.71           C  
ATOM   3712  CD  GLN B 128      49.075  59.037  -9.977  1.00 75.71           C  
ATOM   3713  NE2 GLN B 128      47.851  59.126  -9.391  1.00 75.71           N  
ATOM   3714  OE1 GLN B 128      49.947  59.892  -9.824  1.00 75.71           O  
ATOM   3715  N   ASP B 129      47.822  54.772  -9.774  1.00 93.02           N  
ATOM   3716  CA  ASP B 129      48.251  54.043  -8.607  1.00 93.02           C  
ATOM   3717  C   ASP B 129      48.233  52.546  -8.754  1.00 93.02           C  
ATOM   3718  O   ASP B 129      49.120  51.851  -8.265  1.00 93.02           O  
ATOM   3719  CB  ASP B 129      47.395  54.391  -7.378  1.00 93.02           C  
ATOM   3720  CG  ASP B 129      47.687  55.844  -7.030  1.00 93.02           C  
ATOM   3721  OD1 ASP B 129      48.806  56.317  -7.363  1.00 93.02           O  
ATOM   3722  OD2 ASP B 129      46.793  56.503  -6.436  1.00 93.02           O1-
ATOM   3723  N   LEU B 130      47.116  52.046  -9.302  1.00148.22           N  
ATOM   3724  CA  LEU B 130      46.682  50.693  -9.547  1.00148.22           C  
ATOM   3725  C   LEU B 130      47.066  50.080 -10.859  1.00148.22           C  
ATOM   3726  O   LEU B 130      46.567  49.005 -11.183  1.00148.22           O  
ATOM   3727  CB  LEU B 130      45.187  50.517  -9.268  1.00148.22           C  
ATOM   3728  CG  LEU B 130      44.928  50.702  -7.760  1.00148.22           C  
ATOM   3729  CD1 LEU B 130      43.448  50.538  -7.399  1.00148.22           C  
ATOM   3730  CD2 LEU B 130      45.848  49.787  -6.935  1.00148.22           C  
ATOM   3731  N   GLY B 131      47.873  50.755 -11.694  1.00 56.23           N  
ATOM   3732  CA  GLY B 131      48.083  50.358 -13.061  1.00 56.23           C  
ATOM   3733  C   GLY B 131      48.411  48.897 -13.216  1.00 56.23           C  
ATOM   3734  O   GLY B 131      47.996  48.295 -14.204  1.00 56.23           O  
ATOM   3735  N   TYR B 132      49.160  48.270 -12.293  1.00 76.11           N  
ATOM   3736  CA  TYR B 132      49.506  46.890 -12.498  1.00 76.11           C  
ATOM   3737  C   TYR B 132      48.272  46.036 -12.561  1.00 76.11           C  
ATOM   3738  O   TYR B 132      48.237  45.058 -13.307  1.00 76.11           O  
ATOM   3739  CB  TYR B 132      50.510  46.317 -11.471  1.00 76.11           C  
ATOM   3740  CG  TYR B 132      50.016  46.454 -10.072  1.00 76.11           C  
ATOM   3741  CD1 TYR B 132      50.189  47.635  -9.386  1.00 76.11           C  
ATOM   3742  CD2 TYR B 132      49.404  45.400  -9.434  1.00 76.11           C  
ATOM   3743  CE1 TYR B 132      49.747  47.768  -8.092  1.00 76.11           C  
ATOM   3744  CE2 TYR B 132      48.960  45.526  -8.139  1.00 76.11           C  
ATOM   3745  CZ  TYR B 132      49.128  46.713  -7.466  1.00 76.11           C  
ATOM   3746  OH  TYR B 132      48.674  46.846  -6.138  1.00 76.11           O  
ATOM   3747  N   VAL B 133      47.242  46.345 -11.747  1.00 43.97           N  
ATOM   3748  CA  VAL B 133      46.019  45.592 -11.790  1.00 43.97           C  
ATOM   3749  C   VAL B 133      45.362  45.786 -13.127  1.00 43.97           C  
ATOM   3750  O   VAL B 133      44.923  44.825 -13.756  1.00 43.97           O  
ATOM   3751  CB  VAL B 133      45.043  46.007 -10.727  1.00 43.97           C  
ATOM   3752  CG1 VAL B 133      43.740  45.212 -10.920  1.00 43.97           C  
ATOM   3753  CG2 VAL B 133      45.701  45.796  -9.353  1.00 43.97           C  
ATOM   3754  N   MET B 134      45.305  47.042 -13.612  1.00 68.41           N  
ATOM   3755  CA  MET B 134      44.652  47.347 -14.852  1.00 68.41           C  
ATOM   3756  C   MET B 134      45.353  46.612 -15.950  1.00 68.41           C  
ATOM   3757  O   MET B 134      44.716  46.083 -16.857  1.00 68.41           O  
ATOM   3758  CB  MET B 134      44.711  48.844 -15.204  1.00 68.41           C  
ATOM   3759  CG  MET B 134      44.044  49.773 -14.183  1.00 68.41           C  
ATOM   3760  SD  MET B 134      42.255  49.536 -13.952  1.00 68.41           S  
ATOM   3761  CE  MET B 134      42.394  48.238 -12.690  1.00 68.41           C  
ATOM   3762  N   ASP B 135      46.698  46.569 -15.901  1.00 40.89           N  
ATOM   3763  CA  ASP B 135      47.468  45.904 -16.912  1.00 40.89           C  
ATOM   3764  C   ASP B 135      47.195  44.434 -16.872  1.00 40.89           C  
ATOM   3765  O   ASP B 135      47.156  43.780 -17.913  1.00 40.89           O  
ATOM   3766  CB  ASP B 135      48.979  46.143 -16.772  1.00 40.89           C  
ATOM   3767  CG  ASP B 135      49.243  47.554 -17.276  1.00 40.89           C  
ATOM   3768  OD1 ASP B 135      48.547  47.968 -18.241  1.00 40.89           O  
ATOM   3769  OD2 ASP B 135      50.135  48.238 -16.708  1.00 40.89           O1-
ATOM   3770  N   ALA B 136      47.007  43.868 -15.668  1.00 26.73           N  
ATOM   3771  CA  ALA B 136      46.753  42.460 -15.564  1.00 26.73           C  
ATOM   3772  C   ALA B 136      45.459  42.161 -16.257  1.00 26.73           C  
ATOM   3773  O   ALA B 136      45.347  41.171 -16.977  1.00 26.73           O  
ATOM   3774  CB  ALA B 136      46.614  41.979 -14.110  1.00 26.73           C  
ATOM   3775  N   VAL B 137      44.443  43.023 -16.062  1.00 38.27           N  
ATOM   3776  CA  VAL B 137      43.149  42.799 -16.641  1.00 38.27           C  
ATOM   3777  C   VAL B 137      43.250  42.803 -18.137  1.00 38.27           C  
ATOM   3778  O   VAL B 137      42.722  41.914 -18.806  1.00 38.27           O  
ATOM   3779  CB  VAL B 137      42.158  43.860 -16.257  1.00 38.27           C  
ATOM   3780  CG1 VAL B 137      40.839  43.595 -17.002  1.00 38.27           C  
ATOM   3781  CG2 VAL B 137      42.016  43.869 -14.726  1.00 38.27           C  
ATOM   3782  N   ARG B 138      43.945  43.803 -18.709  1.00 52.10           N  
ATOM   3783  CA  ARG B 138      44.033  43.897 -20.138  1.00 52.10           C  
ATOM   3784  C   ARG B 138      44.765  42.709 -20.677  1.00 52.10           C  
ATOM   3785  O   ARG B 138      44.369  42.144 -21.696  1.00 52.10           O  
ATOM   3786  CB  ARG B 138      44.729  45.186 -20.616  1.00 52.10           C  
ATOM   3787  CG  ARG B 138      43.865  46.430 -20.381  1.00 52.10           C  
ATOM   3788  CD  ARG B 138      44.368  47.700 -21.071  1.00 52.10           C  
ATOM   3789  NE  ARG B 138      45.551  48.203 -20.316  1.00 52.10           N  
ATOM   3790  CZ  ARG B 138      45.372  49.030 -19.245  1.00 52.10           C  
ATOM   3791  NH1 ARG B 138      44.115  49.333 -18.813  1.00 52.10           N1+
ATOM   3792  NH2 ARG B 138      46.448  49.560 -18.599  1.00 52.10           N  
ATOM   3793  N   THR B 139      45.851  42.289 -20.005  1.00111.98           N  
ATOM   3794  CA  THR B 139      46.616  41.182 -20.506  1.00111.98           C  
ATOM   3795  C   THR B 139      45.793  39.930 -20.462  1.00111.98           C  
ATOM   3796  O   THR B 139      45.789  39.148 -21.411  1.00111.98           O  
ATOM   3797  CB  THR B 139      47.902  40.957 -19.758  1.00111.98           C  
ATOM   3798  CG2 THR B 139      47.599  40.424 -18.351  1.00111.98           C  
ATOM   3799  OG1 THR B 139      48.715  40.031 -20.461  1.00111.98           O  
ATOM   3800  N   ILE B 140      45.057  39.709 -19.357  1.00109.58           N  
ATOM   3801  CA  ILE B 140      44.280  38.513 -19.225  1.00109.58           C  
ATOM   3802  C   ILE B 140      43.193  38.509 -20.256  1.00109.58           C  
ATOM   3803  O   ILE B 140      42.962  37.499 -20.923  1.00109.58           O  
ATOM   3804  CB  ILE B 140      43.677  38.367 -17.850  1.00109.58           C  
ATOM   3805  CG1 ILE B 140      43.176  36.938 -17.629  1.00109.58           C  
ATOM   3806  CG2 ILE B 140      42.591  39.430 -17.642  1.00109.58           C  
ATOM   3807  CD1 ILE B 140      42.787  36.682 -16.173  1.00109.58           C  
ATOM   3808  N   ARG B 141      42.520  39.659 -20.452  1.00 83.97           N  
ATOM   3809  CA  ARG B 141      41.422  39.679 -21.377  1.00 83.97           C  
ATOM   3810  C   ARG B 141      41.933  39.307 -22.734  1.00 83.97           C  
ATOM   3811  O   ARG B 141      41.279  38.559 -23.464  1.00 83.97           O  
ATOM   3812  CB  ARG B 141      40.755  41.061 -21.504  1.00 83.97           C  
ATOM   3813  CG  ARG B 141      39.572  41.074 -22.477  1.00 83.97           C  
ATOM   3814  CD  ARG B 141      38.323  40.372 -21.934  1.00 83.97           C  
ATOM   3815  NE  ARG B 141      37.270  40.416 -22.991  1.00 83.97           N  
ATOM   3816  CZ  ARG B 141      36.427  41.486 -23.093  1.00 83.97           C  
ATOM   3817  NH1 ARG B 141      36.592  42.574 -22.287  1.00 83.97           N1+
ATOM   3818  NH2 ARG B 141      35.411  41.466 -24.003  1.00 83.97           N  
ATOM   3819  N   ARG B 142      43.111  39.838 -23.121  1.00 88.34           N  
ATOM   3820  CA  ARG B 142      43.629  39.537 -24.426  1.00 88.34           C  
ATOM   3821  C   ARG B 142      43.987  38.078 -24.544  1.00 88.34           C  
ATOM   3822  O   ARG B 142      43.602  37.416 -25.507  1.00 88.34           O  
ATOM   3823  CB  ARG B 142      44.877  40.370 -24.763  1.00 88.34           C  
ATOM   3824  CG  ARG B 142      45.375  40.183 -26.197  1.00 88.34           C  
ATOM   3825  CD  ARG B 142      46.486  41.161 -26.584  1.00 88.34           C  
ATOM   3826  NE  ARG B 142      47.720  40.751 -25.858  1.00 88.34           N  
ATOM   3827  CZ  ARG B 142      47.961  41.215 -24.596  1.00 88.34           C  
ATOM   3828  NH1 ARG B 142      47.068  42.049 -23.986  1.00 88.34           N1+
ATOM   3829  NH2 ARG B 142      49.097  40.840 -23.941  1.00 88.34           N  
ATOM   3830  N   GLU B 143      44.708  37.528 -23.545  1.00 86.92           N  
ATOM   3831  CA  GLU B 143      45.168  36.164 -23.605  1.00 86.92           C  
ATOM   3832  C   GLU B 143      44.029  35.200 -23.592  1.00 86.92           C  
ATOM   3833  O   GLU B 143      44.078  34.157 -24.239  1.00 86.92           O  
ATOM   3834  CB  GLU B 143      46.116  35.789 -22.454  1.00 86.92           C  
ATOM   3835  CG  GLU B 143      47.546  36.278 -22.678  1.00 86.92           C  
ATOM   3836  CD  GLU B 143      48.113  35.451 -23.827  1.00 86.92           C  
ATOM   3837  OE1 GLU B 143      47.326  34.681 -24.439  1.00 86.92           O  
ATOM   3838  OE2 GLU B 143      49.334  35.578 -24.109  1.00 86.92           O1-
ATOM   3839  N   LEU B 144      42.960  35.526 -22.851  1.00 79.58           N  
ATOM   3840  CA  LEU B 144      41.834  34.648 -22.750  1.00 79.58           C  
ATOM   3841  C   LEU B 144      41.300  34.474 -24.116  1.00 79.58           C  
ATOM   3842  O   LEU B 144      40.758  33.417 -24.449  1.00 79.58           O  
ATOM   3843  CB  LEU B 144      40.694  35.253 -21.910  1.00 79.58           C  
ATOM   3844  CG  LEU B 144      41.043  35.474 -20.427  1.00 79.58           C  
ATOM   3845  CD1 LEU B 144      39.855  36.083 -19.667  1.00 79.58           C  
ATOM   3846  CD2 LEU B 144      41.555  34.182 -19.770  1.00 79.58           C  
ATOM   3847  N   ASN B 145      41.425  35.527 -24.938  1.00193.86           N  
ATOM   3848  CA  ASN B 145      40.757  35.478 -26.187  1.00193.86           C  
ATOM   3849  C   ASN B 145      39.358  35.477 -25.665  1.00193.86           C  
ATOM   3850  O   ASN B 145      39.068  35.978 -24.591  1.00193.86           O  
ATOM   3851  CB  ASN B 145      41.071  34.229 -27.040  1.00193.86           C  
ATOM   3852  CG  ASN B 145      40.822  34.549 -28.511  1.00193.86           C  
ATOM   3853  ND2 ASN B 145      41.901  34.462 -29.335  1.00193.86           N  
ATOM   3854  OD1 ASN B 145      39.709  34.873 -28.920  1.00193.86           O  
ATOM   3855  N   GLY B 146      38.412  34.993 -26.419  1.00170.05           N  
ATOM   3856  CA  GLY B 146      37.031  34.901 -26.049  1.00170.05           C  
ATOM   3857  C   GLY B 146      36.691  33.756 -25.139  1.00170.05           C  
ATOM   3858  O   GLY B 146      35.522  33.628 -24.783  1.00170.05           O  
ATOM   3859  N   ARG B 147      37.640  32.854 -24.812  1.00115.32           N  
ATOM   3860  CA  ARG B 147      37.328  31.561 -24.243  1.00115.32           C  
ATOM   3861  C   ARG B 147      36.324  31.607 -23.118  1.00115.32           C  
ATOM   3862  O   ARG B 147      35.368  30.833 -23.151  1.00115.32           O  
ATOM   3863  CB  ARG B 147      38.584  30.836 -23.729  1.00115.32           C  
ATOM   3864  CG  ARG B 147      39.334  31.596 -22.633  1.00115.32           C  
ATOM   3865  CD  ARG B 147      40.737  31.048 -22.357  1.00115.32           C  
ATOM   3866  NE  ARG B 147      40.592  29.641 -21.890  1.00115.32           N  
ATOM   3867  CZ  ARG B 147      41.703  28.875 -21.685  1.00115.32           C  
ATOM   3868  NH1 ARG B 147      42.944  29.401 -21.898  1.00115.32           N1+
ATOM   3869  NH2 ARG B 147      41.576  27.581 -21.271  1.00115.32           N  
ATOM   3870  N   VAL B 148      36.477  32.466 -22.091  1.00 57.67           N  
ATOM   3871  CA  VAL B 148      35.471  32.519 -21.058  1.00 57.67           C  
ATOM   3872  C   VAL B 148      35.408  33.943 -20.574  1.00 57.67           C  
ATOM   3873  O   VAL B 148      36.298  34.733 -20.875  1.00 57.67           O  
ATOM   3874  CB  VAL B 148      35.784  31.649 -19.875  1.00 57.67           C  
ATOM   3875  CG1 VAL B 148      35.765  30.181 -20.334  1.00 57.67           C  
ATOM   3876  CG2 VAL B 148      37.132  32.094 -19.280  1.00 57.67           C  
ATOM   3877  N   PRO B 149      34.372  34.300 -19.843  1.00 83.18           N  
ATOM   3878  CA  PRO B 149      34.273  35.660 -19.373  1.00 83.18           C  
ATOM   3879  C   PRO B 149      35.281  35.924 -18.297  1.00 83.18           C  
ATOM   3880  O   PRO B 149      35.750  34.973 -17.673  1.00 83.18           O  
ATOM   3881  CB  PRO B 149      32.824  35.836 -18.924  1.00 83.18           C  
ATOM   3882  CG  PRO B 149      32.049  34.842 -19.808  1.00 83.18           C  
ATOM   3883  CD  PRO B 149      33.063  33.724 -20.102  1.00 83.18           C  
ATOM   3884  N   LEU B 150      35.640  37.208 -18.075  1.00 66.67           N  
ATOM   3885  CA  LEU B 150      36.626  37.565 -17.102  1.00 66.67           C  
ATOM   3886  C   LEU B 150      35.931  38.288 -15.995  1.00 66.67           C  
ATOM   3887  O   LEU B 150      35.184  39.233 -16.241  1.00 66.67           O  
ATOM   3888  CB  LEU B 150      37.696  38.518 -17.664  1.00 66.67           C  
ATOM   3889  CG  LEU B 150      38.696  39.031 -16.611  1.00 66.67           C  
ATOM   3890  CD1 LEU B 150      39.512  37.885 -15.993  1.00 66.67           C  
ATOM   3891  CD2 LEU B 150      39.579  40.150 -17.186  1.00 66.67           C  
ATOM   3892  N   ILE B 151      36.182  37.864 -14.740  1.00 54.56           N  
ATOM   3893  CA  ILE B 151      35.541  38.480 -13.613  1.00 54.56           C  
ATOM   3894  C   ILE B 151      36.546  39.342 -12.900  1.00 54.56           C  
ATOM   3895  O   ILE B 151      37.627  38.884 -12.536  1.00 54.56           O  
ATOM   3896  CB  ILE B 151      35.049  37.483 -12.599  1.00 54.56           C  
ATOM   3897  CG1 ILE B 151      34.014  36.529 -13.219  1.00 54.56           C  
ATOM   3898  CG2 ILE B 151      34.514  38.263 -11.386  1.00 54.56           C  
ATOM   3899  CD1 ILE B 151      33.706  35.318 -12.338  1.00 54.56           C  
ATOM   3900  N   GLY B 152      36.228  40.643 -12.724  1.00 33.07           N  
ATOM   3901  CA  GLY B 152      37.075  41.512 -11.951  1.00 33.07           C  
ATOM   3902  C   GLY B 152      36.549  41.475 -10.545  1.00 33.07           C  
ATOM   3903  O   GLY B 152      35.446  40.981 -10.315  1.00 33.07           O  
ATOM   3904  N   PHE B 153      37.302  42.002  -9.552  1.00 86.53           N  
ATOM   3905  CA  PHE B 153      36.735  41.952  -8.232  1.00 86.53           C  
ATOM   3906  C   PHE B 153      37.412  42.928  -7.319  1.00 86.53           C  
ATOM   3907  O   PHE B 153      38.423  43.541  -7.661  1.00 86.53           O  
ATOM   3908  CB  PHE B 153      36.842  40.575  -7.548  1.00 86.53           C  
ATOM   3909  CG  PHE B 153      38.263  40.322  -7.165  1.00 86.53           C  
ATOM   3910  CD1 PHE B 153      39.183  39.875  -8.087  1.00 86.53           C  
ATOM   3911  CD2 PHE B 153      38.669  40.520  -5.865  1.00 86.53           C  
ATOM   3912  CE1 PHE B 153      40.488  39.644  -7.716  1.00 86.53           C  
ATOM   3913  CE2 PHE B 153      39.970  40.291  -5.487  1.00 86.53           C  
ATOM   3914  CZ  PHE B 153      40.882  39.850  -6.415  1.00 86.53           C  
ATOM   3915  N   SER B 154      36.815  43.122  -6.123  1.00 89.20           N  
ATOM   3916  CA  SER B 154      37.406  43.949  -5.113  1.00 89.20           C  
ATOM   3917  C   SER B 154      36.779  43.577  -3.806  1.00 89.20           C  
ATOM   3918  O   SER B 154      35.715  42.960  -3.760  1.00 89.20           O  
ATOM   3919  CB  SER B 154      37.176  45.458  -5.302  1.00 89.20           C  
ATOM   3920  OG  SER B 154      35.831  45.792  -4.994  1.00 89.20           O  
ATOM   3921  N   GLY B 155      37.446  43.929  -2.692  1.00 20.95           N  
ATOM   3922  CA  GLY B 155      36.876  43.660  -1.408  1.00 20.95           C  
ATOM   3923  C   GLY B 155      35.872  44.740  -1.159  1.00 20.95           C  
ATOM   3924  O   GLY B 155      35.888  45.781  -1.816  1.00 20.95           O  
ATOM   3925  N   SER B 156      34.966  44.517  -0.188  1.00 34.27           N  
ATOM   3926  CA  SER B 156      33.961  45.493   0.126  1.00 34.27           C  
ATOM   3927  C   SER B 156      34.578  46.536   1.007  1.00 34.27           C  
ATOM   3928  O   SER B 156      35.665  46.345   1.545  1.00 34.27           O  
ATOM   3929  CB  SER B 156      32.757  44.910   0.883  1.00 34.27           C  
ATOM   3930  OG  SER B 156      33.168  44.452   2.163  1.00 34.27           O  
ATOM   3931  N   PRO B 157      33.917  47.659   1.145  1.00 74.95           N  
ATOM   3932  CA  PRO B 157      34.426  48.703   1.993  1.00 74.95           C  
ATOM   3933  C   PRO B 157      34.539  48.282   3.426  1.00 74.95           C  
ATOM   3934  O   PRO B 157      35.510  48.659   4.078  1.00 74.95           O  
ATOM   3935  CB  PRO B 157      33.524  49.910   1.743  1.00 74.95           C  
ATOM   3936  CG  PRO B 157      33.050  49.705   0.290  1.00 74.95           C  
ATOM   3937  CD  PRO B 157      33.064  48.178   0.089  1.00 74.95           C  
ATOM   3938  N   TRP B 158      33.569  47.504   3.945  1.00 69.48           N  
ATOM   3939  CA  TRP B 158      33.648  47.084   5.315  1.00 69.48           C  
ATOM   3940  C   TRP B 158      34.825  46.179   5.501  1.00 69.48           C  
ATOM   3941  O   TRP B 158      35.592  46.331   6.451  1.00 69.48           O  
ATOM   3942  CB  TRP B 158      32.405  46.325   5.806  1.00 69.48           C  
ATOM   3943  CG  TRP B 158      32.629  45.670   7.147  1.00 69.48           C  
ATOM   3944  CD1 TRP B 158      32.806  44.347   7.435  1.00 69.48           C  
ATOM   3945  CD2 TRP B 158      32.783  46.379   8.387  1.00 69.48           C  
ATOM   3946  CE2 TRP B 158      33.040  45.429   9.377  1.00 69.48           C  
ATOM   3947  CE3 TRP B 158      32.724  47.711   8.676  1.00 69.48           C  
ATOM   3948  NE1 TRP B 158      33.047  44.187   8.779  1.00 69.48           N  
ATOM   3949  CZ2 TRP B 158      33.244  45.801  10.674  1.00 69.48           C  
ATOM   3950  CZ3 TRP B 158      32.919  48.080   9.988  1.00 69.48           C  
ATOM   3951  CH2 TRP B 158      33.176  47.145  10.968  1.00 69.48           C  
ATOM   3952  N   THR B 159      35.001  45.215   4.580  1.00 40.76           N  
ATOM   3953  CA  THR B 159      36.057  44.251   4.698  1.00 40.76           C  
ATOM   3954  C   THR B 159      37.387  44.943   4.656  1.00 40.76           C  
ATOM   3955  O   THR B 159      38.268  44.650   5.462  1.00 40.76           O  
ATOM   3956  CB  THR B 159      36.040  43.242   3.588  1.00 40.76           C  
ATOM   3957  CG2 THR B 159      37.223  42.278   3.771  1.00 40.76           C  
ATOM   3958  OG1 THR B 159      34.815  42.522   3.598  1.00 40.76           O  
ATOM   3959  N   LEU B 160      37.564  45.884   3.715  1.00 60.07           N  
ATOM   3960  CA  LEU B 160      38.828  46.566   3.577  1.00 60.07           C  
ATOM   3961  C   LEU B 160      39.093  47.398   4.795  1.00 60.07           C  
ATOM   3962  O   LEU B 160      40.232  47.505   5.246  1.00 60.07           O  
ATOM   3963  CB  LEU B 160      38.878  47.474   2.336  1.00 60.07           C  
ATOM   3964  CG  LEU B 160      38.875  46.678   1.019  1.00 60.07           C  
ATOM   3965  CD1 LEU B 160      38.925  47.606  -0.206  1.00 60.07           C  
ATOM   3966  CD2 LEU B 160      40.000  45.629   1.007  1.00 60.07           C  
ATOM   3967  N   ALA B 161      38.042  48.018   5.361  1.00 42.57           N  
ATOM   3968  CA  ALA B 161      38.177  48.887   6.496  1.00 42.57           C  
ATOM   3969  C   ALA B 161      38.691  48.121   7.675  1.00 42.57           C  
ATOM   3970  O   ALA B 161      39.479  48.646   8.460  1.00 42.57           O  
ATOM   3971  CB  ALA B 161      36.839  49.523   6.909  1.00 42.57           C  
ATOM   3972  N   THR B 162      38.239  46.867   7.853  1.00 41.45           N  
ATOM   3973  CA  THR B 162      38.677  46.095   8.984  1.00 41.45           C  
ATOM   3974  C   THR B 162      40.151  45.860   8.874  1.00 41.45           C  
ATOM   3975  O   THR B 162      40.875  45.946   9.864  1.00 41.45           O  
ATOM   3976  CB  THR B 162      37.996  44.760   9.079  1.00 41.45           C  
ATOM   3977  CG2 THR B 162      36.476  44.991   9.133  1.00 41.45           C  
ATOM   3978  OG1 THR B 162      38.327  43.952   7.959  1.00 41.45           O  
ATOM   3979  N   TYR B 163      40.647  45.569   7.656  1.00 77.13           N  
ATOM   3980  CA  TYR B 163      42.050  45.304   7.494  1.00 77.13           C  
ATOM   3981  C   TYR B 163      42.826  46.520   7.893  1.00 77.13           C  
ATOM   3982  O   TYR B 163      43.882  46.423   8.516  1.00 77.13           O  
ATOM   3983  CB  TYR B 163      42.472  45.012   6.041  1.00 77.13           C  
ATOM   3984  CG  TYR B 163      42.003  43.657   5.637  1.00 77.13           C  
ATOM   3985  CD1 TYR B 163      42.758  42.548   5.940  1.00 77.13           C  
ATOM   3986  CD2 TYR B 163      40.825  43.495   4.946  1.00 77.13           C  
ATOM   3987  CE1 TYR B 163      42.339  41.291   5.571  1.00 77.13           C  
ATOM   3988  CE2 TYR B 163      40.401  42.240   4.575  1.00 77.13           C  
ATOM   3989  CZ  TYR B 163      41.161  41.138   4.883  1.00 77.13           C  
ATOM   3990  OH  TYR B 163      40.724  39.852   4.499  1.00 77.13           O  
ATOM   3991  N   MET B 164      42.342  47.706   7.496  1.00 77.88           N  
ATOM   3992  CA  MET B 164      43.025  48.935   7.769  1.00 77.88           C  
ATOM   3993  C   MET B 164      43.036  49.237   9.242  1.00 77.88           C  
ATOM   3994  O   MET B 164      44.006  49.781   9.768  1.00 77.88           O  
ATOM   3995  CB  MET B 164      42.355  50.111   7.042  1.00 77.88           C  
ATOM   3996  CG  MET B 164      42.364  49.932   5.522  1.00 77.88           C  
ATOM   3997  SD  MET B 164      41.350  51.126   4.602  1.00 77.88           S  
ATOM   3998  CE  MET B 164      42.457  52.532   4.906  1.00 77.88           C  
ATOM   3999  N   VAL B 165      41.915  48.976   9.936  1.00 65.52           N  
ATOM   4000  CA  VAL B 165      41.820  49.240  11.348  1.00 65.52           C  
ATOM   4001  C   VAL B 165      42.583  48.230  12.155  1.00 65.52           C  
ATOM   4002  O   VAL B 165      43.246  48.572  13.133  1.00 65.52           O  
ATOM   4003  CB  VAL B 165      40.401  49.232  11.835  1.00 65.52           C  
ATOM   4004  CG1 VAL B 165      40.401  49.476  13.353  1.00 65.52           C  
ATOM   4005  CG2 VAL B 165      39.606  50.282  11.038  1.00 65.52           C  
ATOM   4006  N   GLU B 166      42.463  46.940  11.788  1.00 92.42           N  
ATOM   4007  CA  GLU B 166      43.119  45.870  12.487  1.00 92.42           C  
ATOM   4008  C   GLU B 166      44.588  45.972  12.253  1.00 92.42           C  
ATOM   4009  O   GLU B 166      45.397  45.624  13.112  1.00 92.42           O  
ATOM   4010  CB  GLU B 166      42.659  44.480  12.023  1.00 92.42           C  
ATOM   4011  CG  GLU B 166      41.196  44.194  12.370  1.00 92.42           C  
ATOM   4012  CD  GLU B 166      41.063  44.203  13.886  1.00 92.42           C  
ATOM   4013  OE1 GLU B 166      42.115  44.179  14.578  1.00 92.42           O  
ATOM   4014  OE2 GLU B 166      39.901  44.233  14.375  1.00 92.42           O1-
ATOM   4015  N   GLY B 167      44.975  46.443  11.058  1.00 53.53           N  
ATOM   4016  CA  GLY B 167      46.365  46.546  10.760  1.00 53.53           C  
ATOM   4017  C   GLY B 167      46.753  45.327   9.992  1.00 53.53           C  
ATOM   4018  O   GLY B 167      47.908  45.191   9.603  1.00 53.53           O  
ATOM   4019  N   GLY B 168      45.811  44.395   9.750  1.00 43.71           N  
ATOM   4020  CA  GLY B 168      46.168  43.210   9.031  1.00 43.71           C  
ATOM   4021  C   GLY B 168      45.187  42.155   9.392  1.00 43.71           C  
ATOM   4022  O   GLY B 168      44.056  42.467   9.753  1.00 43.71           O  
ATOM   4023  N   SER B 169      45.602  40.874   9.288  1.00 52.95           N  
ATOM   4024  CA  SER B 169      44.714  39.806   9.649  1.00 52.95           C  
ATOM   4025  C   SER B 169      44.436  39.983  11.103  1.00 52.95           C  
ATOM   4026  O   SER B 169      45.307  40.457  11.833  1.00 52.95           O  
ATOM   4027  CB  SER B 169      45.322  38.409   9.435  1.00 52.95           C  
ATOM   4028  OG  SER B 169      46.437  38.226  10.294  1.00 52.95           O  
ATOM   4029  N   SER B 170      43.205  39.627  11.549  1.00102.31           N  
ATOM   4030  CA  SER B 170      42.841  39.822  12.928  1.00102.31           C  
ATOM   4031  C   SER B 170      42.102  38.621  13.420  1.00102.31           C  
ATOM   4032  O   SER B 170      41.425  37.919  12.669  1.00102.31           O  
ATOM   4033  CB  SER B 170      41.904  41.014  13.179  1.00102.31           C  
ATOM   4034  OG  SER B 170      40.595  40.709  12.720  1.00102.31           O  
ATOM   4035  N   LYS B 171      42.281  38.301  14.714  1.00135.01           N  
ATOM   4036  CA  LYS B 171      41.553  37.177  15.224  1.00135.01           C  
ATOM   4037  C   LYS B 171      40.084  37.471  15.393  1.00135.01           C  
ATOM   4038  O   LYS B 171      39.236  36.877  14.729  1.00135.01           O  
ATOM   4039  CB  LYS B 171      42.069  36.720  16.601  1.00135.01           C  
ATOM   4040  CG  LYS B 171      41.375  35.463  17.133  1.00135.01           C  
ATOM   4041  CD  LYS B 171      42.067  34.855  18.355  1.00135.01           C  
ATOM   4042  CE  LYS B 171      41.395  33.581  18.872  1.00135.01           C  
ATOM   4043  NZ  LYS B 171      40.019  33.882  19.328  1.00135.01           N1+
ATOM   4044  N   ASP B 172      39.787  38.391  16.343  1.00102.65           N  
ATOM   4045  CA  ASP B 172      38.493  38.798  16.848  1.00102.65           C  
ATOM   4046  C   ASP B 172      37.756  39.882  16.109  1.00102.65           C  
ATOM   4047  O   ASP B 172      36.526  39.885  16.098  1.00102.65           O  
ATOM   4048  CB  ASP B 172      38.598  39.275  18.307  1.00102.65           C  
ATOM   4049  CG  ASP B 172      38.983  38.086  19.174  1.00102.65           C  
ATOM   4050  OD1 ASP B 172      38.278  37.045  19.102  1.00102.65           O  
ATOM   4051  OD2 ASP B 172      39.999  38.201  19.913  1.00102.65           O1-
ATOM   4052  N   PHE B 173      38.467  40.843  15.492  1.00 87.27           N  
ATOM   4053  CA  PHE B 173      37.816  42.015  14.960  1.00 87.27           C  
ATOM   4054  C   PHE B 173      37.292  42.850  16.098  1.00 87.27           C  
ATOM   4055  O   PHE B 173      36.384  43.659  15.915  1.00 87.27           O  
ATOM   4056  CB  PHE B 173      36.607  41.714  14.055  1.00 87.27           C  
ATOM   4057  CG  PHE B 173      37.089  41.084  12.798  1.00 87.27           C  
ATOM   4058  CD1 PHE B 173      37.664  41.858  11.817  1.00 87.27           C  
ATOM   4059  CD2 PHE B 173      36.952  39.732  12.591  1.00 87.27           C  
ATOM   4060  CE1 PHE B 173      38.107  41.287  10.648  1.00 87.27           C  
ATOM   4061  CE2 PHE B 173      37.392  39.158  11.423  1.00 87.27           C  
ATOM   4062  CZ  PHE B 173      37.976  39.935  10.452  1.00 87.27           C  
ATOM   4063  N   ARG B 174      37.870  42.696  17.306  1.00140.96           N  
ATOM   4064  CA  ARG B 174      37.405  43.445  18.443  1.00140.96           C  
ATOM   4065  C   ARG B 174      37.630  44.907  18.208  1.00140.96           C  
ATOM   4066  O   ARG B 174      36.736  45.722  18.430  1.00140.96           O  
ATOM   4067  CB  ARG B 174      38.142  43.081  19.747  1.00140.96           C  
ATOM   4068  CG  ARG B 174      37.596  43.794  20.991  1.00140.96           C  
ATOM   4069  CD  ARG B 174      37.994  45.269  21.105  1.00140.96           C  
ATOM   4070  NE  ARG B 174      37.340  45.828  22.322  1.00140.96           N  
ATOM   4071  CZ  ARG B 174      37.991  45.799  23.520  1.00140.96           C  
ATOM   4072  NH1 ARG B 174      39.254  45.288  23.597  1.00140.96           N1+
ATOM   4073  NH2 ARG B 174      37.382  46.291  24.639  1.00140.96           N  
ATOM   4074  N   LYS B 175      38.837  45.273  17.738  1.00 61.07           N  
ATOM   4075  CA  LYS B 175      39.210  46.650  17.575  1.00 61.07           C  
ATOM   4076  C   LYS B 175      38.327  47.304  16.556  1.00 61.07           C  
ATOM   4077  O   LYS B 175      37.867  48.427  16.755  1.00 61.07           O  
ATOM   4078  CB  LYS B 175      40.668  46.806  17.108  1.00 61.07           C  
ATOM   4079  CG  LYS B 175      41.164  48.252  17.105  1.00 61.07           C  
ATOM   4080  CD  LYS B 175      42.685  48.372  16.981  1.00 61.07           C  
ATOM   4081  CE  LYS B 175      43.190  49.816  16.976  1.00 61.07           C  
ATOM   4082  NZ  LYS B 175      42.717  50.516  15.761  1.00 61.07           N1+
ATOM   4083  N   SER B 176      38.059  46.612  15.434  1.00 39.29           N  
ATOM   4084  CA  SER B 176      37.268  47.184  14.384  1.00 39.29           C  
ATOM   4085  C   SER B 176      35.879  47.451  14.877  1.00 39.29           C  
ATOM   4086  O   SER B 176      35.332  48.527  14.640  1.00 39.29           O  
ATOM   4087  CB  SER B 176      37.151  46.265  13.156  1.00 39.29           C  
ATOM   4088  OG  SER B 176      38.417  46.126  12.528  1.00 39.29           O  
ATOM   4089  N   LYS B 177      35.261  46.469  15.559  1.00 73.25           N  
ATOM   4090  CA  LYS B 177      33.921  46.649  16.041  1.00 73.25           C  
ATOM   4091  C   LYS B 177      33.873  47.675  17.127  1.00 73.25           C  
ATOM   4092  O   LYS B 177      32.926  48.456  17.200  1.00 73.25           O  
ATOM   4093  CB  LYS B 177      33.261  45.358  16.558  1.00 73.25           C  
ATOM   4094  CG  LYS B 177      32.827  44.427  15.423  1.00 73.25           C  
ATOM   4095  CD  LYS B 177      32.277  43.077  15.886  1.00 73.25           C  
ATOM   4096  CE  LYS B 177      33.346  42.006  16.104  1.00 73.25           C  
ATOM   4097  NZ  LYS B 177      32.710  40.745  16.545  1.00 73.25           N1+
ATOM   4098  N   ALA B 178      34.889  47.707  18.009  1.00 22.49           N  
ATOM   4099  CA  ALA B 178      34.858  48.641  19.101  1.00 22.49           C  
ATOM   4100  C   ALA B 178      34.830  50.026  18.536  1.00 22.49           C  
ATOM   4101  O   ALA B 178      34.089  50.887  19.010  1.00 22.49           O  
ATOM   4102  CB  ALA B 178      36.092  48.534  20.011  1.00 22.49           C  
ATOM   4103  N   MET B 179      35.632  50.266  17.486  1.00 33.59           N  
ATOM   4104  CA  MET B 179      35.705  51.555  16.858  1.00 33.59           C  
ATOM   4105  C   MET B 179      34.362  51.856  16.277  1.00 33.59           C  
ATOM   4106  O   MET B 179      33.914  53.003  16.269  1.00 33.59           O  
ATOM   4107  CB  MET B 179      36.729  51.574  15.708  1.00 33.59           C  
ATOM   4108  CG  MET B 179      36.861  52.919  14.991  1.00 33.59           C  
ATOM   4109  SD  MET B 179      38.076  52.915  13.637  1.00 33.59           S  
ATOM   4110  CE  MET B 179      37.734  54.611  13.086  1.00 33.59           C  
ATOM   4111  N   LEU B 180      33.691  50.814  15.762  1.00 64.54           N  
ATOM   4112  CA  LEU B 180      32.413  50.967  15.139  1.00 64.54           C  
ATOM   4113  C   LEU B 180      31.446  51.507  16.153  1.00 64.54           C  
ATOM   4114  O   LEU B 180      30.736  52.475  15.892  1.00 64.54           O  
ATOM   4115  CB  LEU B 180      31.872  49.602  14.684  1.00 64.54           C  
ATOM   4116  CG  LEU B 180      30.614  49.660  13.810  1.00 64.54           C  
ATOM   4117  CD1 LEU B 180      30.955  50.169  12.402  1.00 64.54           C  
ATOM   4118  CD2 LEU B 180      29.877  48.313  13.807  1.00 64.54           C  
ATOM   4119  N   TYR B 181      31.394  50.881  17.346  1.00 58.54           N  
ATOM   4120  CA  TYR B 181      30.498  51.312  18.383  1.00 58.54           C  
ATOM   4121  C   TYR B 181      30.906  52.640  18.940  1.00 58.54           C  
ATOM   4122  O   TYR B 181      30.060  53.501  19.175  1.00 58.54           O  
ATOM   4123  CB  TYR B 181      30.427  50.330  19.568  1.00 58.54           C  
ATOM   4124  CG  TYR B 181      29.574  49.173  19.173  1.00 58.54           C  
ATOM   4125  CD1 TYR B 181      28.216  49.229  19.392  1.00 58.54           C  
ATOM   4126  CD2 TYR B 181      30.108  48.047  18.593  1.00 58.54           C  
ATOM   4127  CE1 TYR B 181      27.401  48.182  19.041  1.00 58.54           C  
ATOM   4128  CE2 TYR B 181      29.297  46.993  18.238  1.00 58.54           C  
ATOM   4129  CZ  TYR B 181      27.942  47.058  18.464  1.00 58.54           C  
ATOM   4130  OH  TYR B 181      27.107  45.979  18.102  1.00 58.54           O  
ATOM   4131  N   ASP B 182      32.214  52.815  19.221  1.00 51.02           N  
ATOM   4132  CA  ASP B 182      32.684  54.031  19.826  1.00 51.02           C  
ATOM   4133  C   ASP B 182      32.598  55.203  18.897  1.00 51.02           C  
ATOM   4134  O   ASP B 182      32.002  56.221  19.246  1.00 51.02           O  
ATOM   4135  CB  ASP B 182      34.139  53.923  20.309  1.00 51.02           C  
ATOM   4136  CG  ASP B 182      34.140  53.015  21.531  1.00 51.02           C  
ATOM   4137  OD1 ASP B 182      33.242  53.199  22.398  1.00 51.02           O  
ATOM   4138  OD2 ASP B 182      35.022  52.123  21.611  1.00 51.02           O1-
ATOM   4139  N   ASN B 183      33.175  55.100  17.680  1.00 70.41           N  
ATOM   4140  CA  ASN B 183      33.141  56.258  16.831  1.00 70.41           C  
ATOM   4141  C   ASN B 183      32.676  55.847  15.470  1.00 70.41           C  
ATOM   4142  O   ASN B 183      33.475  55.608  14.564  1.00 70.41           O  
ATOM   4143  CB  ASN B 183      34.528  56.914  16.676  1.00 70.41           C  
ATOM   4144  CG  ASN B 183      34.340  58.337  16.170  1.00 70.41           C  
ATOM   4145  ND2 ASN B 183      35.436  59.142  16.201  1.00 70.41           N  
ATOM   4146  OD1 ASN B 183      33.248  58.724  15.758  1.00 70.41           O  
ATOM   4147  N   PRO B 184      31.388  55.781  15.298  1.00 71.37           N  
ATOM   4148  CA  PRO B 184      30.808  55.424  14.038  1.00 71.37           C  
ATOM   4149  C   PRO B 184      31.040  56.504  13.034  1.00 71.37           C  
ATOM   4150  O   PRO B 184      31.022  56.220  11.838  1.00 71.37           O  
ATOM   4151  CB  PRO B 184      29.331  55.135  14.318  1.00 71.37           C  
ATOM   4152  CG  PRO B 184      29.076  55.727  15.717  1.00 71.37           C  
ATOM   4153  CD  PRO B 184      30.451  55.650  16.399  1.00 71.37           C  
ATOM   4154  N   LYS B 185      31.249  57.748  13.502  1.00117.19           N  
ATOM   4155  CA  LYS B 185      31.425  58.869  12.628  1.00117.19           C  
ATOM   4156  C   LYS B 185      32.672  58.657  11.831  1.00117.19           C  
ATOM   4157  O   LYS B 185      32.682  58.824  10.612  1.00117.19           O  
ATOM   4158  CB  LYS B 185      31.613  60.183  13.406  1.00117.19           C  
ATOM   4159  CG  LYS B 185      30.575  60.389  14.513  1.00117.19           C  
ATOM   4160  CD  LYS B 185      29.122  60.321  14.040  1.00117.19           C  
ATOM   4161  CE  LYS B 185      28.109  60.382  15.185  1.00117.19           C  
ATOM   4162  NZ  LYS B 185      28.286  59.219  16.084  1.00117.19           N1+
ATOM   4163  N   ALA B 186      33.767  58.274  12.515  1.00 27.84           N  
ATOM   4164  CA  ALA B 186      35.028  58.069  11.865  1.00 27.84           C  
ATOM   4165  C   ALA B 186      34.912  56.918  10.920  1.00 27.84           C  
ATOM   4166  O   ALA B 186      35.431  56.964   9.805  1.00 27.84           O  
ATOM   4167  CB  ALA B 186      36.166  57.742  12.847  1.00 27.84           C  
ATOM   4168  N   MET B 187      34.213  55.850  11.346  1.00 43.60           N  
ATOM   4169  CA  MET B 187      34.118  54.669  10.541  1.00 43.60           C  
ATOM   4170  C   MET B 187      33.384  54.998   9.279  1.00 43.60           C  
ATOM   4171  O   MET B 187      33.728  54.501   8.207  1.00 43.60           O  
ATOM   4172  CB  MET B 187      33.390  53.509  11.238  1.00 43.60           C  
ATOM   4173  CG  MET B 187      33.706  52.156  10.598  1.00 43.60           C  
ATOM   4174  SD  MET B 187      35.419  51.610  10.880  1.00 43.60           S  
ATOM   4175  CE  MET B 187      35.365  50.223   9.709  1.00 43.60           C  
ATOM   4176  N   HIS B 188      32.345  55.849   9.369  1.00 51.39           N  
ATOM   4177  CA  HIS B 188      31.604  56.198   8.191  1.00 51.39           C  
ATOM   4178  C   HIS B 188      32.509  56.913   7.238  1.00 51.39           C  
ATOM   4179  O   HIS B 188      32.437  56.696   6.030  1.00 51.39           O  
ATOM   4180  CB  HIS B 188      30.370  57.079   8.460  1.00 51.39           C  
ATOM   4181  CG  HIS B 188      29.215  56.296   9.014  1.00 51.39           C  
ATOM   4182  CD2 HIS B 188      28.715  56.225  10.280  1.00 51.39           C  
ATOM   4183  ND1 HIS B 188      28.430  55.461   8.254  1.00 51.39           N  
ATOM   4184  CE1 HIS B 188      27.502  54.926   9.088  1.00 51.39           C  
ATOM   4185  NE2 HIS B 188      27.636  55.361  10.327  1.00 51.39           N  
ATOM   4186  N   ALA B 189      33.397  57.781   7.757  1.00 27.01           N  
ATOM   4187  CA  ALA B 189      34.270  58.532   6.900  1.00 27.01           C  
ATOM   4188  C   ALA B 189      35.153  57.587   6.138  1.00 27.01           C  
ATOM   4189  O   ALA B 189      35.354  57.752   4.935  1.00 27.01           O  
ATOM   4190  CB  ALA B 189      35.185  59.490   7.682  1.00 27.01           C  
ATOM   4191  N   LEU B 190      35.705  56.565   6.819  1.00 48.29           N  
ATOM   4192  CA  LEU B 190      36.596  55.636   6.179  1.00 48.29           C  
ATOM   4193  C   LEU B 190      35.858  54.836   5.150  1.00 48.29           C  
ATOM   4194  O   LEU B 190      36.344  54.634   4.037  1.00 48.29           O  
ATOM   4195  CB  LEU B 190      37.228  54.642   7.167  1.00 48.29           C  
ATOM   4196  CG  LEU B 190      38.180  53.632   6.499  1.00 48.29           C  
ATOM   4197  CD1 LEU B 190      39.373  54.334   5.838  1.00 48.29           C  
ATOM   4198  CD2 LEU B 190      38.606  52.539   7.491  1.00 48.29           C  
ATOM   4199  N   LEU B 191      34.645  54.371   5.497  1.00 44.40           N  
ATOM   4200  CA  LEU B 191      33.878  53.528   4.627  1.00 44.40           C  
ATOM   4201  C   LEU B 191      33.544  54.282   3.379  1.00 44.40           C  
ATOM   4202  O   LEU B 191      33.549  53.716   2.283  1.00 44.40           O  
ATOM   4203  CB  LEU B 191      32.551  53.077   5.258  1.00 44.40           C  
ATOM   4204  CG  LEU B 191      32.724  52.187   6.507  1.00 44.40           C  
ATOM   4205  CD1 LEU B 191      31.363  51.773   7.090  1.00 44.40           C  
ATOM   4206  CD2 LEU B 191      33.630  50.979   6.212  1.00 44.40           C  
ATOM   4207  N   ASP B 192      33.222  55.581   3.512  1.00 36.41           N  
ATOM   4208  CA  ASP B 192      32.826  56.362   2.376  1.00 36.41           C  
ATOM   4209  C   ASP B 192      33.973  56.482   1.414  1.00 36.41           C  
ATOM   4210  O   ASP B 192      33.787  56.377   0.203  1.00 36.41           O  
ATOM   4211  CB  ASP B 192      32.369  57.780   2.760  1.00 36.41           C  
ATOM   4212  CG  ASP B 192      31.627  58.380   1.572  1.00 36.41           C  
ATOM   4213  OD1 ASP B 192      31.693  57.785   0.463  1.00 36.41           O  
ATOM   4214  OD2 ASP B 192      30.973  59.437   1.765  1.00 36.41           O1-
ATOM   4215  N   LYS B 193      35.197  56.705   1.930  1.00129.96           N  
ATOM   4216  CA  LYS B 193      36.349  56.872   1.090  1.00129.96           C  
ATOM   4217  C   LYS B 193      36.611  55.588   0.364  1.00129.96           C  
ATOM   4218  O   LYS B 193      37.003  55.589  -0.802  1.00129.96           O  
ATOM   4219  CB  LYS B 193      37.618  57.227   1.885  1.00129.96           C  
ATOM   4220  CG  LYS B 193      38.757  57.736   1.001  1.00129.96           C  
ATOM   4221  CD  LYS B 193      38.460  59.100   0.374  1.00129.96           C  
ATOM   4222  CE  LYS B 193      38.336  60.228   1.401  1.00129.96           C  
ATOM   4223  NZ  LYS B 193      38.047  61.508   0.717  1.00129.96           N1+
ATOM   4224  N   LEU B 194      36.425  54.451   1.060  1.00 42.26           N  
ATOM   4225  CA  LEU B 194      36.648  53.148   0.504  1.00 42.26           C  
ATOM   4226  C   LEU B 194      35.656  52.896  -0.588  1.00 42.26           C  
ATOM   4227  O   LEU B 194      35.990  52.317  -1.621  1.00 42.26           O  
ATOM   4228  CB  LEU B 194      36.484  52.020   1.537  1.00 42.26           C  
ATOM   4229  CG  LEU B 194      37.564  52.025   2.637  1.00 42.26           C  
ATOM   4230  CD1 LEU B 194      37.343  50.882   3.642  1.00 42.26           C  
ATOM   4231  CD2 LEU B 194      38.974  52.009   2.027  1.00 42.26           C  
ATOM   4232  N   ALA B 195      34.393  53.316  -0.379  1.00 22.65           N  
ATOM   4233  CA  ALA B 195      33.370  53.099  -1.362  1.00 22.65           C  
ATOM   4234  C   ALA B 195      33.772  53.830  -2.601  1.00 22.65           C  
ATOM   4235  O   ALA B 195      33.616  53.331  -3.713  1.00 22.65           O  
ATOM   4236  CB  ALA B 195      31.998  53.650  -0.933  1.00 22.65           C  
ATOM   4237  N   GLN B 196      34.312  55.048  -2.428  1.00 38.37           N  
ATOM   4238  CA  GLN B 196      34.723  55.849  -3.541  1.00 38.37           C  
ATOM   4239  C   GLN B 196      35.823  55.126  -4.261  1.00 38.37           C  
ATOM   4240  O   GLN B 196      35.818  55.042  -5.487  1.00 38.37           O  
ATOM   4241  CB  GLN B 196      35.289  57.205  -3.090  1.00 38.37           C  
ATOM   4242  CG  GLN B 196      35.747  58.113  -4.231  1.00 38.37           C  
ATOM   4243  CD  GLN B 196      36.275  59.393  -3.600  1.00 38.37           C  
ATOM   4244  NE2 GLN B 196      36.297  59.429  -2.240  1.00 38.37           N  
ATOM   4245  OE1 GLN B 196      36.654  60.334  -4.293  1.00 38.37           O  
ATOM   4246  N   SER B 197      36.784  54.571  -3.506  1.00 35.44           N  
ATOM   4247  CA  SER B 197      37.925  53.922  -4.087  0.50 35.44           C  
ATOM   4248  C   SER B 197      37.522  52.685  -4.828  1.00 35.44           C  
ATOM   4249  O   SER B 197      37.994  52.435  -5.938  1.00 35.44           O  
ATOM   4250  CB  SER B 197      38.973  53.510  -3.036  0.50 35.44           C  
ATOM   4251  OG  SER B 197      40.078  52.874  -3.665  0.50 35.44           O  
ATOM   4252  N   VAL B 198      36.629  51.870  -4.235  1.00 36.69           N  
ATOM   4253  CA  VAL B 198      36.230  50.624  -4.821  1.00 36.69           C  
ATOM   4254  C   VAL B 198      35.528  50.875  -6.120  1.00 36.69           C  
ATOM   4255  O   VAL B 198      35.751  50.166  -7.100  1.00 36.69           O  
ATOM   4256  CB  VAL B 198      35.284  49.854  -3.942  1.00 36.69           C  
ATOM   4257  CG1 VAL B 198      34.791  48.620  -4.712  1.00 36.69           C  
ATOM   4258  CG2 VAL B 198      36.008  49.517  -2.628  1.00 36.69           C  
ATOM   4259  N   THR B 199      34.668  51.909  -6.166  1.00 34.97           N  
ATOM   4260  CA  THR B 199      33.892  52.164  -7.344  1.00 34.97           C  
ATOM   4261  C   THR B 199      34.793  52.437  -8.513  1.00 34.97           C  
ATOM   4262  O   THR B 199      34.597  51.879  -9.591  1.00 34.97           O  
ATOM   4263  CB  THR B 199      32.990  53.355  -7.195  1.00 34.97           C  
ATOM   4264  CG2 THR B 199      32.202  53.541  -8.501  1.00 34.97           C  
ATOM   4265  OG1 THR B 199      32.098  53.161  -6.109  1.00 34.97           O  
ATOM   4266  N   SER B 200      35.807  53.306  -8.334  1.00 34.89           N  
ATOM   4267  CA  SER B 200      36.673  53.657  -9.428  1.00 34.89           C  
ATOM   4268  C   SER B 200      37.543  52.492  -9.797  1.00 34.89           C  
ATOM   4269  O   SER B 200      37.896  52.313 -10.963  1.00 34.89           O  
ATOM   4270  CB  SER B 200      37.600  54.845  -9.112  1.00 34.89           C  
ATOM   4271  OG  SER B 200      38.548  54.484  -8.118  1.00 34.89           O  
ATOM   4272  N   TYR B 201      37.922  51.675  -8.798  1.00 74.60           N  
ATOM   4273  CA  TYR B 201      38.782  50.541  -8.987  1.00 74.60           C  
ATOM   4274  C   TYR B 201      38.100  49.551  -9.886  1.00 74.60           C  
ATOM   4275  O   TYR B 201      38.688  49.068 -10.853  1.00 74.60           O  
ATOM   4276  CB  TYR B 201      39.080  49.886  -7.622  1.00 74.60           C  
ATOM   4277  CG  TYR B 201      39.947  48.676  -7.724  1.00 74.60           C  
ATOM   4278  CD1 TYR B 201      41.235  48.762  -8.197  1.00 74.60           C  
ATOM   4279  CD2 TYR B 201      39.483  47.457  -7.283  1.00 74.60           C  
ATOM   4280  CE1 TYR B 201      42.035  47.644  -8.267  1.00 74.60           C  
ATOM   4281  CE2 TYR B 201      40.277  46.337  -7.348  1.00 74.60           C  
ATOM   4282  CZ  TYR B 201      41.555  46.428  -7.844  1.00 74.60           C  
ATOM   4283  OH  TYR B 201      42.376  45.282  -7.914  1.00 74.60           O  
ATOM   4284  N   LEU B 202      36.826  49.236  -9.591  1.00 47.48           N  
ATOM   4285  CA  LEU B 202      36.083  48.297 -10.381  1.00 47.48           C  
ATOM   4286  C   LEU B 202      35.849  48.865 -11.747  1.00 47.48           C  
ATOM   4287  O   LEU B 202      35.952  48.157 -12.746  1.00 47.48           O  
ATOM   4288  CB  LEU B 202      34.716  47.945  -9.767  1.00 47.48           C  
ATOM   4289  CG  LEU B 202      34.842  47.121  -8.473  1.00 47.48           C  
ATOM   4290  CD1 LEU B 202      33.467  46.782  -7.879  1.00 47.48           C  
ATOM   4291  CD2 LEU B 202      35.707  45.870  -8.703  1.00 47.48           C  
ATOM   4292  N   ASN B 203      35.535  50.172 -11.824  1.00 38.45           N  
ATOM   4293  CA  ASN B 203      35.275  50.781 -13.096  1.00 38.45           C  
ATOM   4294  C   ASN B 203      36.519  50.704 -13.917  1.00 38.45           C  
ATOM   4295  O   ASN B 203      36.458  50.543 -15.135  1.00 38.45           O  
ATOM   4296  CB  ASN B 203      34.841  52.253 -12.995  1.00 38.45           C  
ATOM   4297  CG  ASN B 203      33.387  52.265 -12.542  1.00 38.45           C  
ATOM   4298  ND2 ASN B 203      32.920  53.432 -12.025  1.00 38.45           N  
ATOM   4299  OD1 ASN B 203      32.681  51.264 -12.660  1.00 38.45           O  
ATOM   4300  N   GLY B 204      37.694  50.836 -13.273  1.00 18.65           N  
ATOM   4301  CA  GLY B 204      38.927  50.767 -14.002  1.00 18.65           C  
ATOM   4302  C   GLY B 204      39.068  49.403 -14.612  1.00 18.65           C  
ATOM   4303  O   GLY B 204      39.479  49.274 -15.765  1.00 18.65           O  
ATOM   4304  N   GLN B 205      38.734  48.344 -13.849  1.00 40.44           N  
ATOM   4305  CA  GLN B 205      38.875  46.997 -14.327  1.00 40.44           C  
ATOM   4306  C   GLN B 205      37.932  46.768 -15.469  1.00 40.44           C  
ATOM   4307  O   GLN B 205      38.269  46.075 -16.431  1.00 40.44           O  
ATOM   4308  CB  GLN B 205      38.585  45.937 -13.250  1.00 40.44           C  
ATOM   4309  CG  GLN B 205      39.592  45.970 -12.098  1.00 40.44           C  
ATOM   4310  CD  GLN B 205      39.208  44.885 -11.101  1.00 40.44           C  
ATOM   4311  NE2 GLN B 205      39.670  45.042  -9.830  1.00 40.44           N  
ATOM   4312  OE1 GLN B 205      38.532  43.919 -11.441  1.00 40.44           O  
ATOM   4313  N   ILE B 206      36.718  47.342 -15.386  1.00 95.10           N  
ATOM   4314  CA  ILE B 206      35.714  47.172 -16.403  1.00 95.10           C  
ATOM   4315  C   ILE B 206      36.214  47.773 -17.684  1.00 95.10           C  
ATOM   4316  O   ILE B 206      36.100  47.171 -18.751  1.00 95.10           O  
ATOM   4317  CB  ILE B 206      34.438  47.892 -16.066  1.00 95.10           C  
ATOM   4318  CG1 ILE B 206      33.844  47.378 -14.744  1.00 95.10           C  
ATOM   4319  CG2 ILE B 206      33.481  47.739 -17.261  1.00 95.10           C  
ATOM   4320  CD1 ILE B 206      33.407  45.918 -14.791  1.00 95.10           C  
ATOM   4321  N   HIS B 207      36.798  48.984 -17.612  1.00 40.15           N  
ATOM   4322  CA  HIS B 207      37.268  49.645 -18.797  0.56 40.15           C  
ATOM   4323  C   HIS B 207      38.360  48.806 -19.384  1.00 40.15           C  
ATOM   4324  O   HIS B 207      38.510  48.717 -20.602  1.00 40.15           O  
ATOM   4325  CB  HIS B 207      37.844  51.047 -18.527  0.56 40.15           C  
ATOM   4326  CG  HIS B 207      38.198  51.782 -19.786  0.56 40.15           C  
ATOM   4327  CD2 HIS B 207      37.416  52.545 -20.600  0.56 40.15           C  
ATOM   4328  ND1 HIS B 207      39.451  51.791 -20.358  0.56 40.15           N  
ATOM   4329  CE1 HIS B 207      39.366  52.551 -21.479  0.56 40.15           C  
ATOM   4330  NE2 HIS B 207      38.149  53.030 -21.667  0.56 40.15           N  
ATOM   4331  N   ALA B 208      39.153  48.179 -18.497  1.00 59.50           N  
ATOM   4332  CA  ALA B 208      40.275  47.333 -18.794  1.00 59.50           C  
ATOM   4333  C   ALA B 208      39.837  46.098 -19.522  1.00 59.50           C  
ATOM   4334  O   ALA B 208      40.636  45.506 -20.248  1.00 59.50           O  
ATOM   4335  CB  ALA B 208      41.046  46.893 -17.539  1.00 59.50           C  
ATOM   4336  N   GLY B 209      38.575  45.645 -19.331  1.00 57.40           N  
ATOM   4337  CA  GLY B 209      38.169  44.457 -20.033  1.00 57.40           C  
ATOM   4338  C   GLY B 209      37.416  43.479 -19.166  1.00 57.40           C  
ATOM   4339  O   GLY B 209      37.009  42.429 -19.664  1.00 57.40           O  
ATOM   4340  N   ALA B 210      37.217  43.762 -17.861  1.00 52.15           N  
ATOM   4341  CA  ALA B 210      36.458  42.853 -17.035  1.00 52.15           C  
ATOM   4342  C   ALA B 210      35.027  42.815 -17.508  1.00 52.15           C  
ATOM   4343  O   ALA B 210      34.413  43.843 -17.788  1.00 52.15           O  
ATOM   4344  CB  ALA B 210      36.451  43.242 -15.546  1.00 52.15           C  
ATOM   4345  N   GLN B 211      34.506  41.582 -17.672  1.00160.08           N  
ATOM   4346  CA  GLN B 211      33.189  41.205 -18.121  1.00160.08           C  
ATOM   4347  C   GLN B 211      32.156  41.254 -17.033  1.00160.08           C  
ATOM   4348  O   GLN B 211      30.966  41.421 -17.301  1.00160.08           O  
ATOM   4349  CB  GLN B 211      33.207  39.749 -18.602  1.00160.08           C  
ATOM   4350  CG  GLN B 211      34.364  39.441 -19.553  1.00160.08           C  
ATOM   4351  CD  GLN B 211      33.983  39.842 -20.967  1.00160.08           C  
ATOM   4352  NE2 GLN B 211      33.409  41.063 -21.131  1.00160.08           N  
ATOM   4353  OE1 GLN B 211      34.204  39.085 -21.909  1.00160.08           O  
ATOM   4354  N   ALA B 212      32.574  40.959 -15.787  1.00 46.55           N  
ATOM   4355  CA  ALA B 212      31.679  40.945 -14.665  1.00 46.55           C  
ATOM   4356  C   ALA B 212      32.510  41.345 -13.486  1.00 46.55           C  
ATOM   4357  O   ALA B 212      33.737  41.332 -13.563  1.00 46.55           O  
ATOM   4358  CB  ALA B 212      31.088  39.558 -14.357  1.00 46.55           C  
ATOM   4359  N   VAL B 213      31.870  41.758 -12.372  1.00 40.38           N  
ATOM   4360  CA  VAL B 213      32.644  42.136 -11.224  1.00 40.38           C  
ATOM   4361  C   VAL B 213      32.017  41.544 -10.000  1.00 40.38           C  
ATOM   4362  O   VAL B 213      30.795  41.413  -9.913  1.00 40.38           O  
ATOM   4363  CB  VAL B 213      32.704  43.621 -11.006  1.00 40.38           C  
ATOM   4364  CG1 VAL B 213      33.450  44.264 -12.189  1.00 40.38           C  
ATOM   4365  CG2 VAL B 213      31.270  44.146 -10.824  1.00 40.38           C  
ATOM   4366  N   GLN B 214      32.852  41.155  -9.014  1.00 60.22           N  
ATOM   4367  CA  GLN B 214      32.315  40.605  -7.802  1.00 60.22           C  
ATOM   4368  C   GLN B 214      32.877  41.370  -6.645  1.00 60.22           C  
ATOM   4369  O   GLN B 214      34.054  41.733  -6.627  1.00 60.22           O  
ATOM   4370  CB  GLN B 214      32.643  39.117  -7.593  1.00 60.22           C  
ATOM   4371  CG  GLN B 214      32.058  38.548  -6.300  1.00 60.22           C  
ATOM   4372  CD  GLN B 214      32.222  37.037  -6.340  1.00 60.22           C  
ATOM   4373  NE2 GLN B 214      32.542  36.425  -5.169  1.00 60.22           N  
ATOM   4374  OE1 GLN B 214      32.062  36.413  -7.388  1.00 60.22           O  
ATOM   4375  N   ILE B 215      32.026  41.644  -5.639  1.00 46.51           N  
ATOM   4376  CA  ILE B 215      32.483  42.335  -4.471  1.00 46.51           C  
ATOM   4377  C   ILE B 215      32.515  41.329  -3.365  1.00 46.51           C  
ATOM   4378  O   ILE B 215      31.503  40.705  -3.042  1.00 46.51           O  
ATOM   4379  CB  ILE B 215      31.588  43.466  -4.050  1.00 46.51           C  
ATOM   4380  CG1 ILE B 215      31.554  44.552  -5.141  1.00 46.51           C  
ATOM   4381  CG2 ILE B 215      32.073  43.983  -2.686  1.00 46.51           C  
ATOM   4382  CD1 ILE B 215      30.483  45.619  -4.921  1.00 46.51           C  
ATOM   4383  N   PHE B 216      33.708  41.136  -2.768  1.00150.22           N  
ATOM   4384  CA  PHE B 216      33.876  40.171  -1.719  1.00150.22           C  
ATOM   4385  C   PHE B 216      33.766  40.879  -0.408  1.00150.22           C  
ATOM   4386  O   PHE B 216      34.644  41.652  -0.031  1.00150.22           O  
ATOM   4387  CB  PHE B 216      35.270  39.518  -1.721  1.00150.22           C  
ATOM   4388  CG  PHE B 216      35.390  38.647  -2.920  1.00150.22           C  
ATOM   4389  CD1 PHE B 216      35.855  39.152  -4.113  1.00150.22           C  
ATOM   4390  CD2 PHE B 216      35.029  37.321  -2.851  1.00150.22           C  
ATOM   4391  CE1 PHE B 216      35.964  38.340  -5.218  1.00150.22           C  
ATOM   4392  CE2 PHE B 216      35.137  36.508  -3.953  1.00150.22           C  
ATOM   4393  CZ  PHE B 216      35.605  37.017  -5.140  1.00150.22           C  
ATOM   4394  N   ASP B 217      32.672  40.620   0.330  1.00 64.24           N  
ATOM   4395  CA  ASP B 217      32.501  41.194   1.633  1.00 64.24           C  
ATOM   4396  C   ASP B 217      32.774  40.075   2.587  1.00 64.24           C  
ATOM   4397  O   ASP B 217      31.872  39.571   3.255  1.00 64.24           O  
ATOM   4398  CB  ASP B 217      31.052  41.660   1.872  1.00 64.24           C  
ATOM   4399  CG  ASP B 217      30.958  42.354   3.222  1.00 64.24           C  
ATOM   4400  OD1 ASP B 217      32.026  42.733   3.775  1.00 64.24           O  
ATOM   4401  OD2 ASP B 217      29.813  42.510   3.723  1.00 64.24           O1-
ATOM   4402  N   SER B 218      34.057  39.691   2.699  1.00 61.82           N  
ATOM   4403  CA  SER B 218      34.457  38.521   3.430  1.00 61.82           C  
ATOM   4404  C   SER B 218      34.095  38.608   4.883  1.00 61.82           C  
ATOM   4405  O   SER B 218      33.646  37.633   5.479  1.00 61.82           O  
ATOM   4406  CB  SER B 218      35.974  38.290   3.351  1.00 61.82           C  
ATOM   4407  OG  SER B 218      36.367  38.123   1.995  1.00 61.82           O  
ATOM   4408  N   TRP B 219      34.362  39.762   5.504  1.00141.85           N  
ATOM   4409  CA  TRP B 219      34.174  40.006   6.908  1.00141.85           C  
ATOM   4410  C   TRP B 219      32.784  40.401   7.310  1.00141.85           C  
ATOM   4411  O   TRP B 219      32.489  40.459   8.503  1.00141.85           O  
ATOM   4412  CB  TRP B 219      35.180  41.023   7.454  1.00141.85           C  
ATOM   4413  CG  TRP B 219      36.586  40.528   7.222  1.00141.85           C  
ATOM   4414  CD1 TRP B 219      37.650  41.154   6.648  1.00141.85           C  
ATOM   4415  CD2 TRP B 219      37.005  39.181   7.499  1.00141.85           C  
ATOM   4416  CE2 TRP B 219      38.328  39.068   7.075  1.00141.85           C  
ATOM   4417  CE3 TRP B 219      36.338  38.125   8.046  1.00141.85           C  
ATOM   4418  NE1 TRP B 219      38.715  40.286   6.559  1.00141.85           N  
ATOM   4419  CZ2 TRP B 219      39.010  37.890   7.195  1.00141.85           C  
ATOM   4420  CZ3 TRP B 219      37.031  36.941   8.178  1.00141.85           C  
ATOM   4421  CH2 TRP B 219      38.340  36.826   7.761  1.00141.85           C  
ATOM   4422  N   GLY B 220      31.912  40.747   6.346  1.00 50.34           N  
ATOM   4423  CA  GLY B 220      30.613  41.303   6.627  1.00 50.34           C  
ATOM   4424  C   GLY B 220      29.804  40.411   7.523  1.00 50.34           C  
ATOM   4425  O   GLY B 220      28.968  40.891   8.288  1.00 50.34           O  
ATOM   4426  N   GLY B 221      30.013  39.089   7.435  1.00 52.14           N  
ATOM   4427  CA  GLY B 221      29.269  38.103   8.172  1.00 52.14           C  
ATOM   4428  C   GLY B 221      29.409  38.290   9.656  1.00 52.14           C  
ATOM   4429  O   GLY B 221      28.572  37.814  10.419  1.00 52.14           O  
ATOM   4430  N   SER B 222      30.521  38.894  10.112  1.00108.52           N  
ATOM   4431  CA  SER B 222      30.805  39.071  11.516  1.00108.52           C  
ATOM   4432  C   SER B 222      29.894  40.086  12.152  1.00108.52           C  
ATOM   4433  O   SER B 222      29.733  40.089  13.372  1.00108.52           O  
ATOM   4434  CB  SER B 222      32.227  39.606  11.764  1.00108.52           C  
ATOM   4435  OG  SER B 222      33.193  38.729  11.207  1.00108.52           O  
ATOM   4436  N   LEU B 223      29.298  40.990  11.351  1.00 60.27           N  
ATOM   4437  CA  LEU B 223      28.519  42.084  11.865  1.00 60.27           C  
ATOM   4438  C   LEU B 223      27.161  41.645  12.322  1.00 60.27           C  
ATOM   4439  O   LEU B 223      26.652  40.603  11.917  1.00 60.27           O  
ATOM   4440  CB  LEU B 223      28.304  43.190  10.819  1.00 60.27           C  
ATOM   4441  CG  LEU B 223      29.609  43.870  10.368  1.00 60.27           C  
ATOM   4442  CD1 LEU B 223      29.333  44.962   9.324  1.00 60.27           C  
ATOM   4443  CD2 LEU B 223      30.403  44.399  11.573  1.00 60.27           C  
ATOM   4444  N   SER B 224      26.549  42.453  13.215  1.00 32.45           N  
ATOM   4445  CA  SER B 224      25.216  42.180  13.668  1.00 32.45           C  
ATOM   4446  C   SER B 224      24.320  42.533  12.524  1.00 32.45           C  
ATOM   4447  O   SER B 224      24.755  43.167  11.564  1.00 32.45           O  
ATOM   4448  CB  SER B 224      24.783  43.024  14.881  1.00 32.45           C  
ATOM   4449  OG  SER B 224      24.711  44.397  14.520  1.00 32.45           O  
ATOM   4450  N   ALA B 225      23.038  42.133  12.591  1.00 29.78           N  
ATOM   4451  CA  ALA B 225      22.162  42.368  11.482  1.00 29.78           C  
ATOM   4452  C   ALA B 225      22.066  43.843  11.233  1.00 29.78           C  
ATOM   4453  O   ALA B 225      22.121  44.283  10.087  1.00 29.78           O  
ATOM   4454  CB  ALA B 225      20.735  41.847  11.724  1.00 29.78           C  
ATOM   4455  N   ALA B 226      21.920  44.647  12.304  1.00 28.96           N  
ATOM   4456  CA  ALA B 226      21.778  46.069  12.160  1.00 28.96           C  
ATOM   4457  C   ALA B 226      23.033  46.683  11.614  1.00 28.96           C  
ATOM   4458  O   ALA B 226      22.986  47.517  10.711  1.00 28.96           O  
ATOM   4459  CB  ALA B 226      21.475  46.770  13.495  1.00 28.96           C  
ATOM   4460  N   ALA B 227      24.196  46.265  12.148  1.00 32.36           N  
ATOM   4461  CA  ALA B 227      25.467  46.822  11.778  1.00 32.36           C  
ATOM   4462  C   ALA B 227      25.731  46.546  10.331  1.00 32.36           C  
ATOM   4463  O   ALA B 227      26.296  47.378   9.623  1.00 32.36           O  
ATOM   4464  CB  ALA B 227      26.634  46.228  12.587  1.00 32.36           C  
ATOM   4465  N   TYR B 228      25.331  45.357   9.853  1.00 57.59           N  
ATOM   4466  CA  TYR B 228      25.601  44.984   8.496  1.00 57.59           C  
ATOM   4467  C   TYR B 228      24.929  45.953   7.581  1.00 57.59           C  
ATOM   4468  O   TYR B 228      25.515  46.397   6.595  1.00 57.59           O  
ATOM   4469  CB  TYR B 228      25.079  43.578   8.150  1.00 57.59           C  
ATOM   4470  CG  TYR B 228      25.341  43.306   6.704  1.00 57.59           C  
ATOM   4471  CD1 TYR B 228      26.589  42.919   6.270  1.00 57.59           C  
ATOM   4472  CD2 TYR B 228      24.328  43.426   5.781  1.00 57.59           C  
ATOM   4473  CE1 TYR B 228      26.821  42.662   4.937  1.00 57.59           C  
ATOM   4474  CE2 TYR B 228      24.552  43.171   4.447  1.00 57.59           C  
ATOM   4475  CZ  TYR B 228      25.801  42.790   4.024  1.00 57.59           C  
ATOM   4476  OH  TYR B 228      26.034  42.527   2.656  1.00 57.59           O  
ATOM   4477  N   GLN B 229      23.674  46.316   7.890  1.00126.90           N  
ATOM   4478  CA  GLN B 229      22.965  47.171   6.994  1.00126.90           C  
ATOM   4479  C   GLN B 229      23.647  48.506   6.904  1.00126.90           C  
ATOM   4480  O   GLN B 229      23.893  49.003   5.805  1.00126.90           O  
ATOM   4481  CB  GLN B 229      21.517  47.404   7.454  1.00126.90           C  
ATOM   4482  CG  GLN B 229      20.620  47.981   6.362  1.00126.90           C  
ATOM   4483  CD  GLN B 229      20.351  46.872   5.354  1.00126.90           C  
ATOM   4484  NE2 GLN B 229      20.197  45.615   5.852  1.00126.90           N  
ATOM   4485  OE1 GLN B 229      20.272  47.117   4.151  1.00126.90           O  
ATOM   4486  N   GLU B 230      23.972  49.132   8.053  1.00109.07           N  
ATOM   4487  CA  GLU B 230      24.541  50.449   7.978  1.00109.07           C  
ATOM   4488  C   GLU B 230      25.982  50.476   7.546  1.00109.07           C  
ATOM   4489  O   GLU B 230      26.370  51.317   6.738  1.00109.07           O  
ATOM   4490  CB  GLU B 230      24.407  51.279   9.272  1.00109.07           C  
ATOM   4491  CG  GLU B 230      25.127  50.732  10.503  1.00109.07           C  
ATOM   4492  CD  GLU B 230      24.959  51.771  11.604  1.00109.07           C  
ATOM   4493  OE1 GLU B 230      24.731  52.963  11.263  1.00109.07           O  
ATOM   4494  OE2 GLU B 230      25.064  51.390  12.800  1.00109.07           O1-
ATOM   4495  N   PHE B 231      26.830  49.612   8.136  1.00118.30           N  
ATOM   4496  CA  PHE B 231      28.245  49.623   7.880  1.00118.30           C  
ATOM   4497  C   PHE B 231      28.706  48.913   6.636  1.00118.30           C  
ATOM   4498  O   PHE B 231      29.731  49.294   6.073  1.00118.30           O  
ATOM   4499  CB  PHE B 231      29.051  49.110   9.077  1.00118.30           C  
ATOM   4500  CG  PHE B 231      28.790  50.116  10.143  1.00118.30           C  
ATOM   4501  CD1 PHE B 231      29.410  51.345  10.111  1.00118.30           C  
ATOM   4502  CD2 PHE B 231      27.921  49.835  11.170  1.00118.30           C  
ATOM   4503  CE1 PHE B 231      29.168  52.279  11.091  1.00118.30           C  
ATOM   4504  CE2 PHE B 231      27.675  50.765  12.152  1.00118.30           C  
ATOM   4505  CZ  PHE B 231      28.300  51.989  12.117  1.00118.30           C  
ATOM   4506  N   SER B 232      28.119  47.754   6.277  1.00 86.36           N  
ATOM   4507  CA  SER B 232      28.572  47.092   5.077  1.00 86.36           C  
ATOM   4508  C   SER B 232      27.743  47.345   3.842  1.00 86.36           C  
ATOM   4509  O   SER B 232      28.221  47.882   2.845  1.00 86.36           O  
ATOM   4510  CB  SER B 232      28.669  45.568   5.249  1.00 86.36           C  
ATOM   4511  OG  SER B 232      29.123  44.977   4.039  1.00 86.36           O  
ATOM   4512  N   LEU B 233      26.449  46.961   3.901  1.00 63.14           N  
ATOM   4513  CA  LEU B 233      25.604  46.910   2.735  1.00 63.14           C  
ATOM   4514  C   LEU B 233      25.371  48.258   2.136  1.00 63.14           C  
ATOM   4515  O   LEU B 233      25.371  48.402   0.914  1.00 63.14           O  
ATOM   4516  CB  LEU B 233      24.227  46.276   2.993  1.00 63.14           C  
ATOM   4517  CG  LEU B 233      23.359  46.207   1.719  1.00 63.14           C  
ATOM   4518  CD1 LEU B 233      24.018  45.325   0.644  1.00 63.14           C  
ATOM   4519  CD2 LEU B 233      21.921  45.768   2.039  1.00 63.14           C  
ATOM   4520  N   ALA B 234      25.186  49.293   2.969  1.00 33.27           N  
ATOM   4521  CA  ALA B 234      24.866  50.590   2.449  1.00 33.27           C  
ATOM   4522  C   ALA B 234      25.961  51.020   1.524  1.00 33.27           C  
ATOM   4523  O   ALA B 234      25.707  51.631   0.489  1.00 33.27           O  
ATOM   4524  CB  ALA B 234      24.745  51.659   3.548  1.00 33.27           C  
ATOM   4525  N   TYR B 235      27.220  50.733   1.892  1.00 70.62           N  
ATOM   4526  CA  TYR B 235      28.364  51.099   1.109  1.00 70.62           C  
ATOM   4527  C   TYR B 235      28.442  50.319  -0.167  1.00 70.62           C  
ATOM   4528  O   TYR B 235      28.915  50.839  -1.174  1.00 70.62           O  
ATOM   4529  CB  TYR B 235      29.688  50.998   1.883  1.00 70.62           C  
ATOM   4530  CG  TYR B 235      29.661  52.158   2.818  1.00 70.62           C  
ATOM   4531  CD1 TYR B 235      30.056  53.403   2.385  1.00 70.62           C  
ATOM   4532  CD2 TYR B 235      29.234  52.013   4.119  1.00 70.62           C  
ATOM   4533  CE1 TYR B 235      30.029  54.488   3.230  1.00 70.62           C  
ATOM   4534  CE2 TYR B 235      29.205  53.094   4.969  1.00 70.62           C  
ATOM   4535  CZ  TYR B 235      29.605  54.333   4.528  1.00 70.62           C  
ATOM   4536  OH  TYR B 235      29.574  55.441   5.403  1.00 70.62           O  
ATOM   4537  N   MET B 236      28.053  49.030  -0.152  1.00 45.84           N  
ATOM   4538  CA  MET B 236      28.076  48.268  -1.367  1.00 45.84           C  
ATOM   4539  C   MET B 236      27.064  48.839  -2.312  1.00 45.84           C  
ATOM   4540  O   MET B 236      27.294  48.892  -3.519  1.00 45.84           O  
ATOM   4541  CB  MET B 236      27.799  46.768  -1.165  1.00 45.84           C  
ATOM   4542  CG  MET B 236      28.957  46.060  -0.453  1.00 45.84           C  
ATOM   4543  SD  MET B 236      28.863  44.244  -0.431  1.00 45.84           S  
ATOM   4544  CE  MET B 236      27.569  44.157   0.839  1.00 45.84           C  
ATOM   4545  N   ARG B 237      25.907  49.289  -1.787  1.00 73.32           N  
ATOM   4546  CA  ARG B 237      24.895  49.852  -2.635  1.00 73.32           C  
ATOM   4547  C   ARG B 237      25.447  51.068  -3.308  1.00 73.32           C  
ATOM   4548  O   ARG B 237      25.214  51.289  -4.494  1.00 73.32           O  
ATOM   4549  CB  ARG B 237      23.635  50.313  -1.889  1.00 73.32           C  
ATOM   4550  CG  ARG B 237      22.617  50.947  -2.839  1.00 73.32           C  
ATOM   4551  CD  ARG B 237      21.489  51.700  -2.134  1.00 73.32           C  
ATOM   4552  NE  ARG B 237      20.627  50.688  -1.468  1.00 73.32           N  
ATOM   4553  CZ  ARG B 237      20.110  50.946  -0.232  1.00 73.32           C  
ATOM   4554  NH1 ARG B 237      20.412  52.116   0.403  1.00 73.32           N1+
ATOM   4555  NH2 ARG B 237      19.289  50.033   0.365  1.00 73.32           N  
ATOM   4556  N   LYS B 238      26.208  51.886  -2.562  1.00 53.72           N  
ATOM   4557  CA  LYS B 238      26.745  53.099  -3.104  1.00 53.72           C  
ATOM   4558  C   LYS B 238      27.634  52.744  -4.257  1.00 53.72           C  
ATOM   4559  O   LYS B 238      27.627  53.420  -5.283  1.00 53.72           O  
ATOM   4560  CB  LYS B 238      27.579  53.887  -2.079  1.00 53.72           C  
ATOM   4561  CG  LYS B 238      26.737  54.460  -0.937  1.00 53.72           C  
ATOM   4562  CD  LYS B 238      27.563  54.939   0.258  1.00 53.72           C  
ATOM   4563  CE  LYS B 238      26.722  55.582   1.364  1.00 53.72           C  
ATOM   4564  NZ  LYS B 238      25.916  54.551   2.054  1.00 53.72           N1+
ATOM   4565  N   ILE B 239      28.413  51.656  -4.118  1.00101.43           N  
ATOM   4566  CA  ILE B 239      29.337  51.252  -5.142  1.00101.43           C  
ATOM   4567  C   ILE B 239      28.571  50.903  -6.384  1.00101.43           C  
ATOM   4568  O   ILE B 239      28.892  51.367  -7.476  1.00101.43           O  
ATOM   4569  CB  ILE B 239      30.075  49.991  -4.782  1.00101.43           C  
ATOM   4570  CG1 ILE B 239      30.847  50.128  -3.459  1.00101.43           C  
ATOM   4571  CG2 ILE B 239      30.974  49.625  -5.976  1.00101.43           C  
ATOM   4572  CD1 ILE B 239      31.993  51.131  -3.503  1.00101.43           C  
ATOM   4573  N   VAL B 240      27.503  50.098  -6.232  1.00 40.29           N  
ATOM   4574  CA  VAL B 240      26.757  49.596  -7.353  1.00 40.29           C  
ATOM   4575  C   VAL B 240      26.190  50.742  -8.127  1.00 40.29           C  
ATOM   4576  O   VAL B 240      26.158  50.713  -9.355  1.00 40.29           O  
ATOM   4577  CB  VAL B 240      25.616  48.707  -6.946  1.00 40.29           C  
ATOM   4578  CG1 VAL B 240      24.845  48.285  -8.210  1.00 40.29           C  
ATOM   4579  CG2 VAL B 240      26.181  47.525  -6.139  1.00 40.29           C  
ATOM   4580  N   ASP B 241      25.732  51.795  -7.432  1.00 40.50           N  
ATOM   4581  CA  ASP B 241      25.137  52.901  -8.124  1.00 40.50           C  
ATOM   4582  C   ASP B 241      26.154  53.519  -9.040  1.00 40.50           C  
ATOM   4583  O   ASP B 241      25.812  53.978 -10.128  1.00 40.50           O  
ATOM   4584  CB  ASP B 241      24.624  53.992  -7.172  1.00 40.50           C  
ATOM   4585  CG  ASP B 241      23.393  53.439  -6.469  1.00 40.50           C  
ATOM   4586  OD1 ASP B 241      22.680  52.607  -7.093  1.00 40.50           O  
ATOM   4587  OD2 ASP B 241      23.151  53.837  -5.298  1.00 40.50           O1-
ATOM   4588  N   GLY B 242      27.418  53.586  -8.585  1.00 54.05           N  
ATOM   4589  CA  GLY B 242      28.552  54.159  -9.267  1.00 54.05           C  
ATOM   4590  C   GLY B 242      29.068  53.351 -10.429  1.00 54.05           C  
ATOM   4591  O   GLY B 242      29.725  53.897 -11.314  1.00 54.05           O  
ATOM   4592  N   LEU B 243      28.866  52.021 -10.425  1.00 66.70           N  
ATOM   4593  CA  LEU B 243      29.506  51.155 -11.389  1.00 66.70           C  
ATOM   4594  C   LEU B 243      29.017  51.333 -12.788  1.00 66.70           C  
ATOM   4595  O   LEU B 243      27.878  51.717 -13.044  1.00 66.70           O  
ATOM   4596  CB  LEU B 243      29.351  49.665 -11.042  1.00 66.70           C  
ATOM   4597  CG  LEU B 243      30.110  49.246  -9.772  1.00 66.70           C  
ATOM   4598  CD1 LEU B 243      29.919  47.749  -9.476  1.00 66.70           C  
ATOM   4599  CD2 LEU B 243      31.592  49.642  -9.861  1.00 66.70           C  
ATOM   4600  N   ILE B 244      29.928  51.049 -13.750  1.00 63.79           N  
ATOM   4601  CA  ILE B 244      29.574  51.071 -15.139  1.00 63.79           C  
ATOM   4602  C   ILE B 244      28.863  49.775 -15.364  1.00 63.79           C  
ATOM   4603  O   ILE B 244      29.423  48.700 -15.163  1.00 63.79           O  
ATOM   4604  CB  ILE B 244      30.763  51.107 -16.054  1.00 63.79           C  
ATOM   4605  CG1 ILE B 244      31.602  52.370 -15.795  1.00 63.79           C  
ATOM   4606  CG2 ILE B 244      30.252  51.000 -17.500  1.00 63.79           C  
ATOM   4607  CD1 ILE B 244      32.974  52.341 -16.467  1.00 63.79           C  
ATOM   4608  N   ARG B 245      27.571  49.865 -15.726  1.00113.47           N  
ATOM   4609  CA  ARG B 245      26.728  48.723 -15.926  1.00113.47           C  
ATOM   4610  C   ARG B 245      26.996  48.023 -17.223  1.00113.47           C  
ATOM   4611  O   ARG B 245      26.826  46.808 -17.305  1.00113.47           O  
ATOM   4612  CB  ARG B 245      25.232  49.065 -15.862  1.00113.47           C  
ATOM   4613  CG  ARG B 245      24.807  49.644 -14.508  1.00113.47           C  
ATOM   4614  CD  ARG B 245      25.613  49.114 -13.316  1.00113.47           C  
ATOM   4615  NE  ARG B 245      25.390  47.644 -13.204  1.00113.47           N  
ATOM   4616  CZ  ARG B 245      24.430  47.147 -12.370  1.00113.47           C  
ATOM   4617  NH1 ARG B 245      23.616  47.988 -11.668  1.00113.47           N1+
ATOM   4618  NH2 ARG B 245      24.286  45.800 -12.222  1.00113.47           N  
ATOM   4619  N   GLU B 246      27.381  48.760 -18.287  1.00 79.91           N  
ATOM   4620  CA  GLU B 246      27.516  48.121 -19.569  1.00 79.91           C  
ATOM   4621  C   GLU B 246      28.862  48.427 -20.155  1.00 79.91           C  
ATOM   4622  O   GLU B 246      29.399  49.518 -19.969  1.00 79.91           O  
ATOM   4623  CB  GLU B 246      26.467  48.625 -20.574  1.00 79.91           C  
ATOM   4624  CG  GLU B 246      26.548  47.989 -21.961  1.00 79.91           C  
ATOM   4625  CD  GLU B 246      25.439  48.607 -22.801  1.00 79.91           C  
ATOM   4626  OE1 GLU B 246      24.706  49.477 -22.260  1.00 79.91           O  
ATOM   4627  OE2 GLU B 246      25.310  48.223 -23.994  1.00 79.91           O1-
ATOM   4628  N   HIS B 247      29.445  47.440 -20.877  1.00 54.00           N  
ATOM   4629  CA  HIS B 247      30.720  47.634 -21.508  1.00 54.00           C  
ATOM   4630  C   HIS B 247      30.824  46.673 -22.664  1.00 54.00           C  
ATOM   4631  O   HIS B 247      30.327  45.550 -22.605  1.00 54.00           O  
ATOM   4632  CB  HIS B 247      31.892  47.351 -20.551  1.00 54.00           C  
ATOM   4633  CG  HIS B 247      33.227  47.788 -21.076  1.00 54.00           C  
ATOM   4634  CD2 HIS B 247      33.873  48.975 -20.926  1.00 54.00           C  
ATOM   4635  ND1 HIS B 247      34.065  46.997 -21.831  1.00 54.00           N  
ATOM   4636  CE1 HIS B 247      35.168  47.739 -22.097  1.00 54.00           C  
ATOM   4637  NE2 HIS B 247      35.099  48.947 -21.568  1.00 54.00           N  
ATOM   4638  N   ASP B 248      31.481  47.104 -23.762  1.00 58.29           N  
ATOM   4639  CA  ASP B 248      31.699  46.286 -24.925  1.00 58.29           C  
ATOM   4640  C   ASP B 248      30.400  45.818 -25.503  1.00 58.29           C  
ATOM   4641  O   ASP B 248      30.356  44.792 -26.181  1.00 58.29           O  
ATOM   4642  CB  ASP B 248      32.557  45.034 -24.657  1.00 58.29           C  
ATOM   4643  CG  ASP B 248      34.003  45.464 -24.468  1.00 58.29           C  
ATOM   4644  OD1 ASP B 248      34.280  46.689 -24.578  1.00 58.29           O  
ATOM   4645  OD2 ASP B 248      34.855  44.569 -24.220  1.00 58.29           O1-
ATOM   4646  N   GLY B 249      29.306  46.569 -25.278  1.00 23.66           N  
ATOM   4647  CA  GLY B 249      28.061  46.213 -25.894  1.00 23.66           C  
ATOM   4648  C   GLY B 249      27.344  45.168 -25.096  1.00 23.66           C  
ATOM   4649  O   GLY B 249      26.330  44.640 -25.552  1.00 23.66           O  
ATOM   4650  N   ARG B 250      27.841  44.817 -23.893  1.00133.72           N  
ATOM   4651  CA  ARG B 250      27.118  43.845 -23.121  1.00133.72           C  
ATOM   4652  C   ARG B 250      27.044  44.288 -21.697  1.00133.72           C  
ATOM   4653  O   ARG B 250      27.820  45.131 -21.249  1.00133.72           O  
ATOM   4654  CB  ARG B 250      27.676  42.416 -23.182  1.00133.72           C  
ATOM   4655  CG  ARG B 250      27.352  41.767 -24.527  1.00133.72           C  
ATOM   4656  CD  ARG B 250      27.319  40.240 -24.493  1.00133.72           C  
ATOM   4657  NE  ARG B 250      28.718  39.751 -24.424  1.00133.72           N  
ATOM   4658  CZ  ARG B 250      28.940  38.407 -24.409  1.00133.72           C  
ATOM   4659  NH1 ARG B 250      27.879  37.550 -24.371  1.00133.72           N1+
ATOM   4660  NH2 ARG B 250      30.210  37.916 -24.454  1.00133.72           N  
ATOM   4661  N   ARG B 251      26.063  43.740 -20.954  1.00146.22           N  
ATOM   4662  CA  ARG B 251      25.903  44.132 -19.589  0.52146.22           C  
ATOM   4663  C   ARG B 251      26.996  43.503 -18.791  1.00146.22           C  
ATOM   4664  O   ARG B 251      27.443  42.395 -19.091  1.00146.22           O  
ATOM   4665  CB  ARG B 251      24.570  43.703 -18.957  0.52146.22           C  
ATOM   4666  CG  ARG B 251      24.440  44.146 -17.499  0.52146.22           C  
ATOM   4667  CD  ARG B 251      23.126  43.730 -16.841  0.52146.22           C  
ATOM   4668  NE  ARG B 251      22.023  44.388 -17.595  0.52146.22           N  
ATOM   4669  CZ  ARG B 251      20.728  44.109 -17.276  0.52146.22           C  
ATOM   4670  NH1 ARG B 251      20.450  43.256 -16.248  0.52146.22           N1+
ATOM   4671  NH2 ARG B 251      19.709  44.679 -17.985  0.52146.22           N  
ATOM   4672  N   VAL B 252      27.478  44.226 -17.762  1.00131.67           N  
ATOM   4673  CA  VAL B 252      28.491  43.681 -16.914  1.00131.67           C  
ATOM   4674  C   VAL B 252      27.825  43.372 -15.597  1.00131.67           C  
ATOM   4675  O   VAL B 252      27.508  44.257 -14.804  1.00131.67           O  
ATOM   4676  CB  VAL B 252      29.674  44.611 -16.751  1.00131.67           C  
ATOM   4677  CG1 VAL B 252      29.261  45.923 -16.059  1.00131.67           C  
ATOM   4678  CG2 VAL B 252      30.795  43.850 -16.042  1.00131.67           C  
ATOM   4679  N   PRO B 253      27.610  42.106 -15.344  1.00 71.27           N  
ATOM   4680  CA  PRO B 253      26.888  41.723 -14.159  1.00 71.27           C  
ATOM   4681  C   PRO B 253      27.652  41.969 -12.898  1.00 71.27           C  
ATOM   4682  O   PRO B 253      28.881  41.904 -12.920  1.00 71.27           O  
ATOM   4683  CB  PRO B 253      26.490  40.265 -14.369  1.00 71.27           C  
ATOM   4684  CG  PRO B 253      26.380  40.139 -15.899  1.00 71.27           C  
ATOM   4685  CD  PRO B 253      27.379  41.176 -16.438  1.00 71.27           C  
ATOM   4686  N   VAL B 254      26.938  42.255 -11.789  1.00 34.95           N  
ATOM   4687  CA  VAL B 254      27.583  42.517 -10.533  1.00 34.95           C  
ATOM   4688  C   VAL B 254      27.173  41.446  -9.569  1.00 34.95           C  
ATOM   4689  O   VAL B 254      25.995  41.105  -9.465  1.00 34.95           O  
ATOM   4690  CB  VAL B 254      27.175  43.830  -9.925  1.00 34.95           C  
ATOM   4691  CG1 VAL B 254      27.866  43.983  -8.559  1.00 34.95           C  
ATOM   4692  CG2 VAL B 254      27.493  44.958 -10.923  1.00 34.95           C  
ATOM   4693  N   ILE B 255      28.152  40.882  -8.831  1.00 43.80           N  
ATOM   4694  CA  ILE B 255      27.858  39.847  -7.879  1.00 43.80           C  
ATOM   4695  C   ILE B 255      28.284  40.328  -6.524  1.00 43.80           C  
ATOM   4696  O   ILE B 255      29.425  40.745  -6.330  1.00 43.80           O  
ATOM   4697  CB  ILE B 255      28.605  38.572  -8.142  1.00 43.80           C  
ATOM   4698  CG1 ILE B 255      28.233  37.999  -9.518  1.00 43.80           C  
ATOM   4699  CG2 ILE B 255      28.327  37.603  -6.982  1.00 43.80           C  
ATOM   4700  CD1 ILE B 255      29.159  36.871  -9.968  1.00 43.80           C  
ATOM   4701  N   LEU B 256      27.361  40.287  -5.542  1.00 48.11           N  
ATOM   4702  CA  LEU B 256      27.705  40.693  -4.208  1.00 48.11           C  
ATOM   4703  C   LEU B 256      27.772  39.454  -3.374  1.00 48.11           C  
ATOM   4704  O   LEU B 256      26.853  38.636  -3.384  1.00 48.11           O  
ATOM   4705  CB  LEU B 256      26.670  41.630  -3.563  1.00 48.11           C  
ATOM   4706  CG  LEU B 256      26.494  42.964  -4.314  1.00 48.11           C  
ATOM   4707  CD1 LEU B 256      25.486  43.876  -3.600  1.00 48.11           C  
ATOM   4708  CD2 LEU B 256      27.845  43.653  -4.564  1.00 48.11           C  
ATOM   4709  N   PHE B 257      28.885  39.267  -2.636  1.00 90.30           N  
ATOM   4710  CA  PHE B 257      29.002  38.068  -1.859  1.00 90.30           C  
ATOM   4711  C   PHE B 257      29.418  38.391  -0.459  1.00 90.30           C  
ATOM   4712  O   PHE B 257      30.546  38.815  -0.207  1.00 90.30           O  
ATOM   4713  CB  PHE B 257      30.013  37.083  -2.482  1.00 90.30           C  
ATOM   4714  CG  PHE B 257      30.218  35.899  -1.602  1.00 90.30           C  
ATOM   4715  CD1 PHE B 257      29.178  35.056  -1.285  1.00 90.30           C  
ATOM   4716  CD2 PHE B 257      31.479  35.608  -1.129  1.00 90.30           C  
ATOM   4717  CE1 PHE B 257      29.387  33.959  -0.481  1.00 90.30           C  
ATOM   4718  CE2 PHE B 257      31.695  34.513  -0.329  1.00 90.30           C  
ATOM   4719  CZ  PHE B 257      30.646  33.688   0.000  1.00 90.30           C  
ATOM   4720  N   THR B 258      28.495  38.187   0.503  1.00 53.30           N  
ATOM   4721  CA  THR B 258      28.841  38.352   1.883  1.00 53.30           C  
ATOM   4722  C   THR B 258      28.761  36.987   2.486  1.00 53.30           C  
ATOM   4723  O   THR B 258      27.678  36.421   2.628  1.00 53.30           O  
ATOM   4724  CB  THR B 258      27.891  39.232   2.645  1.00 53.30           C  
ATOM   4725  CG2 THR B 258      28.369  39.322   4.105  1.00 53.30           C  
ATOM   4726  OG1 THR B 258      27.847  40.526   2.065  1.00 53.30           O  
ATOM   4727  N   LYS B 259      29.919  36.413   2.855  1.00 73.59           N  
ATOM   4728  CA  LYS B 259      29.920  35.100   3.432  1.00 73.59           C  
ATOM   4729  C   LYS B 259      29.246  35.199   4.770  1.00 73.59           C  
ATOM   4730  O   LYS B 259      29.530  36.114   5.543  1.00 73.59           O  
ATOM   4731  CB  LYS B 259      31.333  34.543   3.666  1.00 73.59           C  
ATOM   4732  CG  LYS B 259      31.358  33.089   4.142  1.00 73.59           C  
ATOM   4733  CD  LYS B 259      32.751  32.460   4.080  1.00 73.59           C  
ATOM   4734  CE  LYS B 259      32.761  30.958   4.370  1.00 73.59           C  
ATOM   4735  NZ  LYS B 259      32.250  30.699   5.735  1.00 73.59           N1+
ATOM   4736  N   GLY B 260      28.324  34.258   5.069  1.00 30.09           N  
ATOM   4737  CA  GLY B 260      27.636  34.239   6.336  1.00 30.09           C  
ATOM   4738  C   GLY B 260      26.501  35.225   6.292  1.00 30.09           C  
ATOM   4739  O   GLY B 260      25.877  35.529   7.308  1.00 30.09           O  
ATOM   4740  N   GLY B 261      26.254  35.770   5.091  1.00 79.95           N  
ATOM   4741  CA  GLY B 261      25.280  36.761   4.715  1.00 79.95           C  
ATOM   4742  C   GLY B 261      23.862  36.258   4.610  1.00 79.95           C  
ATOM   4743  O   GLY B 261      22.939  37.061   4.478  1.00 79.95           O  
ATOM   4744  N   GLY B 262      23.640  34.932   4.608  1.00 62.34           N  
ATOM   4745  CA  GLY B 262      22.392  34.325   4.206  1.00 62.34           C  
ATOM   4746  C   GLY B 262      21.166  34.920   4.848  1.00 62.34           C  
ATOM   4747  O   GLY B 262      20.112  34.956   4.214  1.00 62.34           O  
ATOM   4748  N   LEU B 263      21.218  35.365   6.111  1.00109.86           N  
ATOM   4749  CA  LEU B 263      20.027  35.895   6.729  1.00109.86           C  
ATOM   4750  C   LEU B 263      19.554  37.135   6.014  1.00109.86           C  
ATOM   4751  O   LEU B 263      18.366  37.452   6.001  1.00109.86           O  
ATOM   4752  CB  LEU B 263      20.242  36.272   8.205  1.00109.86           C  
ATOM   4753  CG  LEU B 263      20.542  35.061   9.105  1.00109.86           C  
ATOM   4754  CD1 LEU B 263      21.861  34.381   8.708  1.00109.86           C  
ATOM   4755  CD2 LEU B 263      20.494  35.451  10.589  1.00109.86           C  
ATOM   4756  N   TRP B 264      20.513  37.892   5.470  1.00147.38           N  
ATOM   4757  CA  TRP B 264      20.462  39.193   4.853  1.00147.38           C  
ATOM   4758  C   TRP B 264      19.956  39.273   3.434  1.00147.38           C  
ATOM   4759  O   TRP B 264      19.778  40.382   2.933  1.00147.38           O  
ATOM   4760  CB  TRP B 264      21.846  39.846   4.908  1.00147.38           C  
ATOM   4761  CG  TRP B 264      22.312  39.968   6.337  1.00147.38           C  
ATOM   4762  CD1 TRP B 264      21.569  40.099   7.473  1.00147.38           C  
ATOM   4763  CD2 TRP B 264      23.684  39.893   6.753  1.00147.38           C  
ATOM   4764  CE2 TRP B 264      23.695  39.983   8.146  1.00147.38           C  
ATOM   4765  CE3 TRP B 264      24.837  39.752   6.037  1.00147.38           C  
ATOM   4766  NE1 TRP B 264      22.391  40.110   8.573  1.00147.38           N  
ATOM   4767  CZ2 TRP B 264      24.868  39.935   8.845  1.00147.38           C  
ATOM   4768  CZ3 TRP B 264      26.017  39.709   6.744  1.00147.38           C  
ATOM   4769  CH2 TRP B 264      26.033  39.798   8.120  1.00147.38           C  
ATOM   4770  N   LEU B 265      19.737  38.150   2.728  1.00 80.64           N  
ATOM   4771  CA  LEU B 265      19.542  38.167   1.300  1.00 80.64           C  
ATOM   4772  C   LEU B 265      18.485  39.132   0.834  1.00 80.64           C  
ATOM   4773  O   LEU B 265      18.683  39.794  -0.183  1.00 80.64           O  
ATOM   4774  CB  LEU B 265      19.167  36.784   0.739  1.00 80.64           C  
ATOM   4775  CG  LEU B 265      20.263  35.723   0.946  1.00 80.64           C  
ATOM   4776  CD1 LEU B 265      19.885  34.392   0.276  1.00 80.64           C  
ATOM   4777  CD2 LEU B 265      21.641  36.246   0.505  1.00 80.64           C  
ATOM   4778  N   GLU B 266      17.343  39.265   1.529  1.00144.04           N  
ATOM   4779  CA  GLU B 266      16.323  40.128   0.998  1.00144.04           C  
ATOM   4780  C   GLU B 266      16.800  41.547   0.849  1.00144.04           C  
ATOM   4781  O   GLU B 266      16.518  42.180  -0.168  1.00144.04           O  
ATOM   4782  CB  GLU B 266      15.002  40.074   1.787  1.00144.04           C  
ATOM   4783  CG  GLU B 266      15.181  40.016   3.300  1.00144.04           C  
ATOM   4784  CD  GLU B 266      15.458  38.559   3.654  1.00144.04           C  
ATOM   4785  OE1 GLU B 266      14.991  37.663   2.899  1.00144.04           O  
ATOM   4786  OE2 GLU B 266      16.138  38.324   4.687  1.00144.04           O1-
ATOM   4787  N   SER B 267      17.534  42.101   1.830  1.00 35.23           N  
ATOM   4788  CA  SER B 267      17.994  43.462   1.712  1.00 35.23           C  
ATOM   4789  C   SER B 267      19.019  43.556   0.617  1.00 35.23           C  
ATOM   4790  O   SER B 267      19.066  44.539  -0.124  1.00 35.23           O  
ATOM   4791  CB  SER B 267      18.646  43.988   3.003  1.00 35.23           C  
ATOM   4792  OG  SER B 267      19.842  43.271   3.280  1.00 35.23           O  
ATOM   4793  N   MET B 268      19.867  42.522   0.482  1.00 46.82           N  
ATOM   4794  CA  MET B 268      20.936  42.515  -0.481  1.00 46.82           C  
ATOM   4795  C   MET B 268      20.366  42.519  -1.865  1.00 46.82           C  
ATOM   4796  O   MET B 268      20.960  43.064  -2.793  1.00 46.82           O  
ATOM   4797  CB  MET B 268      21.855  41.290  -0.361  1.00 46.82           C  
ATOM   4798  CG  MET B 268      22.653  41.253   0.944  1.00 46.82           C  
ATOM   4799  SD  MET B 268      23.823  39.866   1.062  1.00 46.82           S  
ATOM   4800  CE  MET B 268      24.950  40.531  -0.196  1.00 46.82           C  
ATOM   4801  N   ALA B 269      19.203  41.874  -2.038  1.00 63.20           N  
ATOM   4802  CA  ALA B 269      18.544  41.742  -3.307  1.00 63.20           C  
ATOM   4803  C   ALA B 269      18.128  43.084  -3.841  1.00 63.20           C  
ATOM   4804  O   ALA B 269      17.995  43.263  -5.049  1.00 63.20           O  
ATOM   4805  CB  ALA B 269      17.288  40.864  -3.223  1.00 63.20           C  
ATOM   4806  N   GLU B 270      17.827  44.030  -2.936  1.00137.74           N  
ATOM   4807  CA  GLU B 270      17.325  45.351  -3.210  1.00137.74           C  
ATOM   4808  C   GLU B 270      18.353  46.265  -3.830  1.00137.74           C  
ATOM   4809  O   GLU B 270      17.996  47.265  -4.453  1.00137.74           O  
ATOM   4810  CB  GLU B 270      16.822  46.035  -1.928  1.00137.74           C  
ATOM   4811  CG  GLU B 270      15.794  45.186  -1.174  1.00137.74           C  
ATOM   4812  CD  GLU B 270      14.685  44.798  -2.140  1.00137.74           C  
ATOM   4813  OE1 GLU B 270      14.868  43.801  -2.888  1.00137.74           O  
ATOM   4814  OE2 GLU B 270      13.638  45.496  -2.143  1.00137.74           O1-
ATOM   4815  N   VAL B 271      19.655  45.979  -3.636  1.00131.60           N  
ATOM   4816  CA  VAL B 271      20.740  46.852  -4.012  1.00131.60           C  
ATOM   4817  C   VAL B 271      20.816  47.105  -5.497  1.00131.60           C  
ATOM   4818  O   VAL B 271      21.288  48.166  -5.908  1.00131.60           O  
ATOM   4819  CB  VAL B 271      22.072  46.366  -3.515  1.00131.60           C  
ATOM   4820  CG1 VAL B 271      22.542  45.184  -4.373  1.00131.60           C  
ATOM   4821  CG2 VAL B 271      23.036  47.557  -3.472  1.00131.60           C  
ATOM   4822  N   GLY B 272      20.390  46.156  -6.355  1.00 38.91           N  
ATOM   4823  CA  GLY B 272      20.431  46.434  -7.769  1.00 38.91           C  
ATOM   4824  C   GLY B 272      21.485  45.609  -8.452  1.00 38.91           C  
ATOM   4825  O   GLY B 272      21.653  45.710  -9.666  1.00 38.91           O  
ATOM   4826  N   ALA B 273      22.242  44.790  -7.697  1.00 37.17           N  
ATOM   4827  CA  ALA B 273      23.219  43.932  -8.307  1.00 37.17           C  
ATOM   4828  C   ALA B 273      22.497  42.768  -8.921  1.00 37.17           C  
ATOM   4829  O   ALA B 273      21.395  42.415  -8.502  1.00 37.17           O  
ATOM   4830  CB  ALA B 273      24.254  43.375  -7.314  1.00 37.17           C  
ATOM   4831  N   GLU B 274      23.099  42.162  -9.968  1.00102.07           N  
ATOM   4832  CA  GLU B 274      22.512  41.056 -10.678  1.00102.07           C  
ATOM   4833  C   GLU B 274      22.483  39.785  -9.870  1.00102.07           C  
ATOM   4834  O   GLU B 274      21.517  39.025  -9.966  1.00102.07           O  
ATOM   4835  CB  GLU B 274      23.207  40.746 -12.018  1.00102.07           C  
ATOM   4836  CG  GLU B 274      22.790  41.679 -13.162  1.00102.07           C  
ATOM   4837  CD  GLU B 274      23.467  43.029 -12.985  1.00102.07           C  
ATOM   4838  OE1 GLU B 274      24.323  43.144 -12.069  1.00102.07           O  
ATOM   4839  OE2 GLU B 274      23.139  43.960 -13.769  1.00102.07           O1-
ATOM   4840  N   ALA B 275      23.527  39.496  -9.061  1.00 46.94           N  
ATOM   4841  CA  ALA B 275      23.522  38.217  -8.400  1.00 46.94           C  
ATOM   4842  C   ALA B 275      24.061  38.330  -7.004  1.00 46.94           C  
ATOM   4843  O   ALA B 275      24.740  39.294  -6.655  1.00 46.94           O  
ATOM   4844  CB  ALA B 275      24.373  37.159  -9.123  1.00 46.94           C  
ATOM   4845  N   LEU B 276      23.728  37.331  -6.155  1.00 54.94           N  
ATOM   4846  CA  LEU B 276      24.210  37.292  -4.800  1.00 54.94           C  
ATOM   4847  C   LEU B 276      24.915  35.987  -4.586  1.00 54.94           C  
ATOM   4848  O   LEU B 276      24.456  34.942  -5.044  1.00 54.94           O  
ATOM   4849  CB  LEU B 276      23.081  37.373  -3.758  1.00 54.94           C  
ATOM   4850  CG  LEU B 276      22.261  38.675  -3.835  1.00 54.94           C  
ATOM   4851  CD1 LEU B 276      21.155  38.700  -2.769  1.00 54.94           C  
ATOM   4852  CD2 LEU B 276      23.169  39.913  -3.782  1.00 54.94           C  
ATOM   4853  N   GLY B 277      26.082  36.016  -3.904  1.00 38.14           N  
ATOM   4854  CA  GLY B 277      26.808  34.806  -3.610  1.00 38.14           C  
ATOM   4855  C   GLY B 277      26.225  34.200  -2.365  1.00 38.14           C  
ATOM   4856  O   GLY B 277      25.760  34.916  -1.476  1.00 38.14           O  
ATOM   4857  N   LEU B 278      26.282  32.850  -2.262  1.00 76.78           N  
ATOM   4858  CA  LEU B 278      25.732  32.128  -1.141  1.00 76.78           C  
ATOM   4859  C   LEU B 278      26.759  31.185  -0.584  1.00 76.78           C  
ATOM   4860  O   LEU B 278      27.595  30.661  -1.316  1.00 76.78           O  
ATOM   4861  CB  LEU B 278      24.557  31.209  -1.527  1.00 76.78           C  
ATOM   4862  CG  LEU B 278      23.306  31.931  -2.054  1.00 76.78           C  
ATOM   4863  CD1 LEU B 278      22.204  30.918  -2.409  1.00 76.78           C  
ATOM   4864  CD2 LEU B 278      22.825  33.008  -1.069  1.00 76.78           C  
ATOM   4865  N   ASP B 279      26.748  30.979   0.753  1.00 90.02           N  
ATOM   4866  CA  ASP B 279      27.570  29.952   1.332  1.00 90.02           C  
ATOM   4867  C   ASP B 279      26.684  28.762   1.591  1.00 90.02           C  
ATOM   4868  O   ASP B 279      25.470  28.820   1.404  1.00 90.02           O  
ATOM   4869  CB  ASP B 279      28.272  30.341   2.648  1.00 90.02           C  
ATOM   4870  CG  ASP B 279      27.242  30.570   3.740  1.00 90.02           C  
ATOM   4871  OD1 ASP B 279      26.393  31.490   3.596  1.00 90.02           O  
ATOM   4872  OD2 ASP B 279      27.309  29.820   4.749  1.00 90.02           O1-
ATOM   4873  N   TRP B 280      27.285  27.661   2.082  1.00 90.21           N  
ATOM   4874  CA  TRP B 280      26.648  26.381   2.283  1.00 90.21           C  
ATOM   4875  C   TRP B 280      25.584  26.425   3.334  1.00 90.21           C  
ATOM   4876  O   TRP B 280      24.655  25.619   3.312  1.00 90.21           O  
ATOM   4877  CB  TRP B 280      27.653  25.266   2.629  1.00 90.21           C  
ATOM   4878  CG  TRP B 280      28.556  25.569   3.802  1.00 90.21           C  
ATOM   4879  CD1 TRP B 280      28.422  25.245   5.120  1.00 90.21           C  
ATOM   4880  CD2 TRP B 280      29.790  26.294   3.684  1.00 90.21           C  
ATOM   4881  CE2 TRP B 280      30.347  26.369   4.959  1.00 90.21           C  
ATOM   4882  CE3 TRP B 280      30.410  26.851   2.600  1.00 90.21           C  
ATOM   4883  NE1 TRP B 280      29.499  25.722   5.832  1.00 90.21           N  
ATOM   4884  CZ2 TRP B 280      31.538  27.003   5.172  1.00 90.21           C  
ATOM   4885  CZ3 TRP B 280      31.609  27.492   2.818  1.00 90.21           C  
ATOM   4886  CH2 TRP B 280      32.161  27.565   4.078  1.00 90.21           C  
ATOM   4887  N   THR B 281      25.699  27.347   4.301  1.00128.01           N  
ATOM   4888  CA  THR B 281      24.772  27.404   5.392  1.00128.01           C  
ATOM   4889  C   THR B 281      23.384  27.650   4.882  1.00128.01           C  
ATOM   4890  O   THR B 281      22.415  27.170   5.468  1.00128.01           O  
ATOM   4891  CB  THR B 281      25.091  28.509   6.352  1.00128.01           C  
ATOM   4892  CG2 THR B 281      24.741  29.862   5.710  1.00128.01           C  
ATOM   4893  OG1 THR B 281      24.335  28.342   7.537  1.00128.01           O  
ATOM   4894  N   CYS B 282      23.240  28.430   3.794  1.00 44.86           N  
ATOM   4895  CA  CYS B 282      21.921  28.754   3.324  1.00 44.86           C  
ATOM   4896  C   CYS B 282      21.479  27.756   2.294  1.00 44.86           C  
ATOM   4897  O   CYS B 282      22.205  27.444   1.350  1.00 44.86           O  
ATOM   4898  CB  CYS B 282      21.837  30.155   2.690  1.00 44.86           C  
ATOM   4899  SG  CYS B 282      20.154  30.600   2.165  1.00 44.86           S  
ATOM   4900  N   ASP B 283      20.253  27.218   2.470  1.00 51.21           N  
ATOM   4901  CA  ASP B 283      19.698  26.288   1.528  1.00 51.21           C  
ATOM   4902  C   ASP B 283      19.447  27.068   0.272  1.00 51.21           C  
ATOM   4903  O   ASP B 283      18.824  28.127   0.299  1.00 51.21           O  
ATOM   4904  CB  ASP B 283      18.376  25.670   2.029  1.00 51.21           C  
ATOM   4905  CG  ASP B 283      17.913  24.579   1.076  1.00 51.21           C  
ATOM   4906  OD1 ASP B 283      17.516  24.919  -0.068  1.00 51.21           O  
ATOM   4907  OD2 ASP B 283      17.952  23.387   1.480  1.00 51.21           O1-
ATOM   4908  N   ILE B 284      19.942  26.557  -0.868  1.00 58.11           N  
ATOM   4909  CA  ILE B 284      19.844  27.241  -2.126  1.00 58.11           C  
ATOM   4910  C   ILE B 284      18.414  27.322  -2.564  1.00 58.11           C  
ATOM   4911  O   ILE B 284      18.005  28.305  -3.179  1.00 58.11           O  
ATOM   4912  CB  ILE B 284      20.654  26.589  -3.212  1.00 58.11           C  
ATOM   4913  CG1 ILE B 284      20.784  27.537  -4.415  1.00 58.11           C  
ATOM   4914  CG2 ILE B 284      20.030  25.224  -3.544  1.00 58.11           C  
ATOM   4915  CD1 ILE B 284      21.853  27.106  -5.417  1.00 58.11           C  
ATOM   4916  N   GLY B 285      17.624  26.263  -2.310  1.00 19.88           N  
ATOM   4917  CA  GLY B 285      16.246  26.268  -2.706  1.00 19.88           C  
ATOM   4918  C   GLY B 285      15.532  27.358  -1.972  1.00 19.88           C  
ATOM   4919  O   GLY B 285      14.715  28.074  -2.550  1.00 19.88           O  
ATOM   4920  N   SER B 286      15.817  27.506  -0.664  1.00 26.62           N  
ATOM   4921  CA  SER B 286      15.170  28.512   0.131  1.00 26.62           C  
ATOM   4922  C   SER B 286      15.570  29.858  -0.378  1.00 26.62           C  
ATOM   4923  O   SER B 286      14.757  30.778  -0.447  1.00 26.62           O  
ATOM   4924  CB  SER B 286      15.575  28.457   1.614  1.00 26.62           C  
ATOM   4925  OG  SER B 286      14.899  29.477   2.338  1.00 26.62           O  
ATOM   4926  N   ALA B 287      16.851  30.001  -0.755  1.00 29.03           N  
ATOM   4927  CA  ALA B 287      17.346  31.262  -1.220  1.00 29.03           C  
ATOM   4928  C   ALA B 287      16.613  31.636  -2.465  1.00 29.03           C  
ATOM   4929  O   ALA B 287      16.236  32.794  -2.645  1.00 29.03           O  
ATOM   4930  CB  ALA B 287      18.846  31.226  -1.555  1.00 29.03           C  
ATOM   4931  N   ARG B 288      16.384  30.667  -3.371  1.00172.77           N  
ATOM   4932  CA  ARG B 288      15.736  31.055  -4.586  1.00172.77           C  
ATOM   4933  C   ARG B 288      14.337  31.482  -4.288  1.00172.77           C  
ATOM   4934  O   ARG B 288      13.816  32.394  -4.927  1.00172.77           O  
ATOM   4935  CB  ARG B 288      15.757  30.024  -5.735  1.00172.77           C  
ATOM   4936  CG  ARG B 288      15.027  28.700  -5.531  1.00172.77           C  
ATOM   4937  CD  ARG B 288      14.951  27.915  -6.845  1.00172.77           C  
ATOM   4938  NE  ARG B 288      14.405  28.855  -7.868  1.00172.77           N
[truncated: 45,368 more chars]
