# Supplementary material for: Structural Descriptors for Subunit Interface Regions in Homodimers: Effect of Lipid Membrane and Secondary Structure Type
Source: J Chem Inf Model. 2025 Mar 27;65(7):3117–26. doi: 10.1021/acs.jcim.4c01233 (PMC12004529; doi:10.1021/acs.jcim.4c01233)
Supplement: Supplementary file 3 — ci4c01233_si_003.tar [file ci4c01233_si_003.tar › database/alpha/8nse_cytop.pdb]

HEADER    cleaned_8nse.pdb_corrected_final
ATOM      1  N   GLY A   1       9.000 -18.415  54.119  1.00 59.20           N  
ATOM      2  CA  GLY A   1       9.394 -19.535  53.218  1.00 56.73           C  
ATOM      3  C   GLY A   1      10.404 -19.144  52.156  1.00 55.25           C  
ATOM      4  O   GLY A   1      11.602 -19.342  52.346  1.00 57.79           O  
ATOM      5  N   PRO A   2       9.958 -18.575  51.025  1.00 53.59           N  
ATOM      6  CA  PRO A   2      10.816 -18.154  49.915  1.00 53.97           C  
ATOM      7  C   PRO A   2      11.999 -17.241  50.274  1.00 57.75           C  
ATOM      8  O   PRO A   2      11.916 -16.395  51.175  1.00 58.71           O  
ATOM      9  CB  PRO A   2       9.831 -17.479  48.964  1.00 52.17           C  
ATOM     10  CG  PRO A   2       8.571 -18.216  49.217  1.00 50.31           C  
ATOM     11  CD  PRO A   2       8.545 -18.300  50.715  1.00 52.51           C  
ATOM     12  N   LYS A   3      13.095 -17.421  49.538  1.00 59.70           N  
ATOM     13  CA  LYS A   3      14.328 -16.657  49.726  1.00 59.12           C  
ATOM     14  C   LYS A   3      14.336 -15.378  48.880  1.00 56.82           C  
ATOM     15  O   LYS A   3      15.369 -14.989  48.329  1.00 57.63           O  
ATOM     16  CB  LYS A   3      15.537 -17.526  49.354  1.00 62.48           C  
ATOM     17  CG  LYS A   3      16.893 -16.880  49.646  1.00 68.47           C  
ATOM     18  CD  LYS A   3      17.923 -17.168  48.548  1.00 68.99           C  
ATOM     19  CE  LYS A   3      17.586 -16.422  47.256  1.00 69.83           C  
ATOM     20  NZ  LYS A   3      18.579 -16.654  46.170  1.00 68.37           N1+
ATOM     21  N   PHE A   4      13.180 -14.733  48.774  1.00 52.50           N  
ATOM     22  CA  PHE A   4      13.066 -13.496  48.010  1.00 46.15           C  
ATOM     23  C   PHE A   4      12.217 -12.516  48.783  1.00 44.26           C  
ATOM     24  O   PHE A   4      11.468 -12.901  49.686  1.00 42.74           O  
ATOM     25  CB  PHE A   4      12.413 -13.747  46.655  1.00 44.63           C  
ATOM     26  CG  PHE A   4      13.034 -14.858  45.886  1.00 44.01           C  
ATOM     27  CD1 PHE A   4      12.492 -16.140  45.940  1.00 46.50           C  
ATOM     28  CD2 PHE A   4      14.163 -14.636  45.113  1.00 42.86           C  
ATOM     29  CE1 PHE A   4      13.065 -17.196  45.231  1.00 45.74           C  
ATOM     30  CE2 PHE A   4      14.749 -15.682  44.397  1.00 45.53           C  
ATOM     31  CZ  PHE A   4      14.194 -16.970  44.458  1.00 45.77           C  
ATOM     32  N   PRO A   5      12.323 -11.223  48.446  1.00 39.76           N  
ATOM     33  CA  PRO A   5      11.520 -10.239  49.164  1.00 37.82           C  
ATOM     34  C   PRO A   5      10.044 -10.610  49.126  1.00 36.73           C  
ATOM     35  O   PRO A   5       9.506 -10.939  48.075  1.00 33.84           O  
ATOM     36  CB  PRO A   5      11.801  -8.943  48.410  1.00 38.07           C  
ATOM     37  CG  PRO A   5      13.226  -9.134  47.928  1.00 37.28           C  
ATOM     38  CD  PRO A   5      13.226 -10.584  47.473  1.00 38.57           C  
ATOM     39  N   ARG A   6       9.408 -10.584  50.287  1.00 39.77           N  
ATOM     40  CA  ARG A   6       7.988 -10.862  50.401  1.00 40.86           C  
ATOM     41  C   ARG A   6       7.358  -9.473  50.317  1.00 40.05           C  
ATOM     42  O   ARG A   6       7.748  -8.569  51.053  1.00 36.74           O  
ATOM     43  CB  ARG A   6       7.702 -11.509  51.746  1.00 46.75           C  
ATOM     44  CG  ARG A   6       6.246 -11.783  52.043  1.00 55.55           C  
ATOM     45  CD  ARG A   6       6.162 -12.861  53.102  1.00 61.32           C  
ATOM     46  NE  ARG A   6       4.834 -12.984  53.682  1.00 71.33           N  
ATOM     47  CZ  ARG A   6       4.517 -13.892  54.596  1.00 76.86           C  
ATOM     48  NH1 ARG A   6       5.442 -14.752  55.014  1.00 79.10           N1+
ATOM     49  NH2 ARG A   6       3.285 -13.936  55.090  1.00 78.79           N  
ATOM     50  N   VAL A   7       6.403  -9.312  49.407  1.00 37.69           N  
ATOM     51  CA  VAL A   7       5.739  -8.030  49.178  1.00 37.03           C  
ATOM     52  C   VAL A   7       4.227  -8.117  49.457  1.00 36.45           C  
ATOM     53  O   VAL A   7       3.550  -9.018  48.972  1.00 38.52           O  
ATOM     54  CB  VAL A   7       5.969  -7.578  47.691  1.00 38.44           C  
ATOM     55  CG1 VAL A   7       5.492  -6.155  47.476  1.00 35.13           C  
ATOM     56  CG2 VAL A   7       7.427  -7.704  47.329  1.00 36.86           C  
ATOM     57  N   LYS A   8       3.699  -7.152  50.200  1.00 37.67           N  
ATOM     58  CA  LYS A   8       2.283  -7.137  50.550  1.00 34.29           C  
ATOM     59  C   LYS A   8       1.526  -5.874  50.148  1.00 33.74           C  
ATOM     60  O   LYS A   8       2.087  -4.773  50.100  1.00 32.43           O  
ATOM     61  CB  LYS A   8       2.131  -7.353  52.061  1.00 32.14           C  
ATOM     62  CG  LYS A   8       0.730  -7.124  52.595  1.00 33.33           C  
ATOM     63  CD  LYS A   8       0.576  -7.668  54.019  1.00 30.49           C  
ATOM     64  CE  LYS A   8      -0.710  -7.157  54.663  1.00 33.72           C  
ATOM     65  NZ  LYS A   8      -1.010  -7.888  55.928  1.00 36.52           N1+
ATOM     66  N   ASN A   9       0.243  -6.050  49.843  1.00 32.85           N  
ATOM     67  CA  ASN A   9      -0.625  -4.933  49.495  1.00 32.77           C  
ATOM     68  C   ASN A   9      -1.543  -4.873  50.684  1.00 32.90           C  
ATOM     69  O   ASN A   9      -2.321  -5.792  50.896  1.00 35.89           O  
ATOM     70  CB  ASN A   9      -1.439  -5.213  48.241  1.00 32.22           C  
ATOM     71  CG  ASN A   9      -2.494  -4.160  48.011  1.00 38.04           C  
ATOM     72  ND2 ASN A   9      -2.387  -3.451  46.901  1.00 33.89           N  
ATOM     73  OD1 ASN A   9      -3.395  -3.975  48.837  1.00 40.09           O  
ATOM     74  N   TRP A  10      -1.445  -3.806  51.469  1.00 30.65           N  
ATOM     75  CA  TRP A  10      -2.245  -3.684  52.679  1.00 31.63           C  
ATOM     76  C   TRP A  10      -3.715  -3.381  52.478  1.00 33.32           C  
ATOM     77  O   TRP A  10      -4.506  -3.440  53.421  1.00 34.32           O  
ATOM     78  CB  TRP A  10      -1.619  -2.649  53.622  1.00 32.53           C  
ATOM     79  CG  TRP A  10      -0.274  -3.085  54.068  1.00 31.10           C  
ATOM     80  CD1 TRP A  10       0.877  -3.064  53.334  1.00 30.43           C  
ATOM     81  CD2 TRP A  10       0.033  -3.779  55.270  1.00 33.86           C  
ATOM     82  CE2 TRP A  10       1.391  -4.168  55.198  1.00 33.18           C  
ATOM     83  CE3 TRP A  10      -0.707  -4.123  56.408  1.00 32.50           C  
ATOM     84  NE1 TRP A  10       1.880  -3.716  53.999  1.00 26.88           N  
ATOM     85  CZ2 TRP A  10       2.024  -4.885  56.220  1.00 33.03           C  
ATOM     86  CZ3 TRP A  10      -0.076  -4.839  57.427  1.00 37.27           C  
ATOM     87  CH2 TRP A  10       1.277  -5.212  57.324  1.00 32.63           C  
ATOM     88  N   GLU A  11      -4.094  -3.066  51.250  1.00 35.18           N  
ATOM     89  CA  GLU A  11      -5.485  -2.765  50.993  1.00 37.79           C  
ATOM     90  C   GLU A  11      -6.266  -4.054  50.815  1.00 39.39           C  
ATOM     91  O   GLU A  11      -7.309  -4.247  51.440  1.00 41.48           O  
ATOM     92  CB  GLU A  11      -5.635  -1.917  49.739  1.00 35.03           C  
ATOM     93  CG  GLU A  11      -7.067  -1.502  49.491  1.00 37.48           C  
ATOM     94  CD  GLU A  11      -7.280  -0.946  48.109  1.00 37.42           C  
ATOM     95  OE1 GLU A  11      -6.320  -0.426  47.514  1.00 35.94           O  
ATOM     96  OE2 GLU A  11      -8.420  -1.018  47.621  1.00 45.37           O1-
ATOM     97  N   LEU A  12      -5.738  -4.935  49.970  1.00 40.33           N  
ATOM     98  CA  LEU A  12      -6.382  -6.208  49.660  1.00 40.71           C  
ATOM     99  C   LEU A  12      -5.812  -7.355  50.473  1.00 39.92           C  
ATOM    100  O   LEU A  12      -6.309  -8.475  50.419  1.00 42.28           O  
ATOM    101  CB  LEU A  12      -6.214  -6.501  48.170  1.00 40.83           C  
ATOM    102  CG  LEU A  12      -6.579  -5.316  47.266  1.00 43.93           C  
ATOM    103  CD1 LEU A  12      -6.132  -5.575  45.839  1.00 40.09           C  
ATOM    104  CD2 LEU A  12      -8.078  -5.080  47.336  1.00 44.15           C  
ATOM    105  N   GLY A  13      -4.760  -7.075  51.230  1.00 40.58           N  
ATOM    106  CA  GLY A  13      -4.148  -8.114  52.043  1.00 39.33           C  
ATOM    107  C   GLY A  13      -3.416  -9.211  51.286  1.00 38.16           C  
ATOM    108  O   GLY A  13      -3.015 -10.205  51.889  1.00 39.61           O  
ATOM    109  N   SER A  14      -3.241  -9.050  49.978  1.00 39.86           N  
ATOM    110  CA  SER A  14      -2.537 -10.059  49.176  1.00 38.90           C  
ATOM    111  C   SER A  14      -1.002 -10.005  49.291  1.00 41.63           C  
ATOM    112  O   SER A  14      -0.409  -8.973  49.630  1.00 41.45           O  
ATOM    113  CB  SER A  14      -2.945  -9.941  47.710  1.00 37.44           C  
ATOM    114  OG  SER A  14      -2.685  -8.644  47.218  1.00 36.55           O  
ATOM    115  N   ILE A  15      -0.370 -11.135  48.989  1.00 42.21           N  
ATOM    116  CA  ILE A  15       1.076 -11.291  49.076  1.00 40.13           C  
ATOM    117  C   ILE A  15       1.675 -11.775  47.760  1.00 41.31           C  
ATOM    118  O   ILE A  15       1.031 -12.501  47.003  1.00 43.30           O  
ATOM    119  CB  ILE A  15       1.430 -12.347  50.152  1.00 42.83           C  
ATOM    120  CG1 ILE A  15       0.991 -11.852  51.532  1.00 45.68           C  
ATOM    121  CG2 ILE A  15       2.915 -12.674  50.121  1.00 38.66           C  
ATOM    122  CD1 ILE A  15       1.770 -10.664  52.039  1.00 48.54           C  
ATOM    123  N   THR A  16       2.908 -11.354  47.496  1.00 39.40           N  
ATOM    124  CA  THR A  16       3.657 -11.774  46.318  1.00 38.59           C  
ATOM    125  C   THR A  16       5.126 -11.818  46.702  1.00 38.14           C  
ATOM    126  O   THR A  16       5.541 -11.214  47.690  1.00 35.83           O  
ATOM    127  CB  THR A  16       3.535 -10.808  45.103  1.00 40.53           C  
ATOM    128  CG2 THR A  16       2.137 -10.858  44.500  1.00 39.82           C  
ATOM    129  OG1 THR A  16       3.874  -9.470  45.508  1.00 40.40           O  
ATOM    130  N   TYR A  17       5.901 -12.549  45.919  1.00 36.78           N  
ATOM    131  CA  TYR A  17       7.328 -12.643  46.153  1.00 39.28           C  
ATOM    132  C   TYR A  17       8.014 -12.178  44.889  1.00 39.98           C  
ATOM    133  O   TYR A  17       7.629 -12.557  43.780  1.00 43.93           O  
ATOM    134  CB  TYR A  17       7.739 -14.073  46.478  1.00 37.44           C  
ATOM    135  CG  TYR A  17       7.216 -14.527  47.812  1.00 39.58           C  
ATOM    136  CD1 TYR A  17       5.965 -15.130  47.918  1.00 40.28           C  
ATOM    137  CD2 TYR A  17       7.974 -14.356  48.966  1.00 34.12           C  
ATOM    138  CE1 TYR A  17       5.477 -15.554  49.138  1.00 40.85           C  
ATOM    139  CE2 TYR A  17       7.508 -14.773  50.196  1.00 39.02           C  
ATOM    140  CZ  TYR A  17       6.259 -15.375  50.270  1.00 43.57           C  
ATOM    141  OH  TYR A  17       5.787 -15.823  51.484  1.00 47.19           O  
ATOM    142  N   ASP A  18       9.026 -11.343  45.069  1.00 37.20           N  
ATOM    143  CA  ASP A  18       9.764 -10.795  43.952  1.00 37.94           C  
ATOM    144  C   ASP A  18      11.040 -11.581  43.718  1.00 37.08           C  
ATOM    145  O   ASP A  18      11.986 -11.473  44.493  1.00 37.46           O  
ATOM    146  CB  ASP A  18      10.103  -9.331  44.224  1.00 33.64           C  
ATOM    147  CG  ASP A  18      10.715  -8.648  43.025  1.00 36.53           C  
ATOM    148  OD1 ASP A  18      11.666  -9.232  42.460  1.00 36.35           O  
ATOM    149  OD2 ASP A  18      10.245  -7.537  42.660  1.00 29.65           O1-
ATOM    150  N   THR A  19      11.067 -12.352  42.638  1.00 36.32           N  
ATOM    151  CA  THR A  19      12.235 -13.158  42.294  1.00 39.43           C  
ATOM    152  C   THR A  19      13.034 -12.483  41.182  1.00 39.50           C  
ATOM    153  O   THR A  19      14.163 -12.881  40.889  1.00 40.50           O  
ATOM    154  CB  THR A  19      11.828 -14.572  41.782  1.00 38.85           C  
ATOM    155  CG2 THR A  19      10.730 -15.159  42.650  1.00 41.53           C  
ATOM    156  OG1 THR A  19      11.333 -14.475  40.443  1.00 46.25           O  
ATOM    157  N   LEU A  20      12.434 -11.464  40.570  1.00 38.17           N  
ATOM    158  CA  LEU A  20      13.061 -10.732  39.472  1.00 36.30           C  
ATOM    159  C   LEU A  20      14.281  -9.915  39.908  1.00 37.83           C  
ATOM    160  O   LEU A  20      15.197  -9.689  39.111  1.00 36.15           O  
ATOM    161  CB  LEU A  20      12.028  -9.806  38.817  1.00 32.49           C  
ATOM    162  CG  LEU A  20      12.501  -8.863  37.707  1.00 32.66           C  
ATOM    163  CD1 LEU A  20      12.984  -9.653  36.501  1.00 32.53           C  
ATOM    164  CD2 LEU A  20      11.360  -7.960  37.320  1.00 29.17           C  
ATOM    165  N   CYS A  21      14.285  -9.474  41.166  1.00 37.83           N  
ATOM    166  CA  CYS A  21      15.387  -8.674  41.702  1.00 41.48           C  
ATOM    167  C   CYS A  21      16.702  -9.457  41.758  1.00 43.58           C  
ATOM    168  O   CYS A  21      17.779  -8.875  41.766  1.00 46.47           O  
ATOM    169  CB  CYS A  21      15.032  -8.130  43.101  1.00 36.82           C  
ATOM    170  SG  CYS A  21      14.784  -9.379  44.382  1.00 45.47           S  
ATOM    171  N   ALA A  22      16.603 -10.780  41.784  1.00 48.53           N  
ATOM    172  CA  ALA A  22      17.778 -11.635  41.823  1.00 50.43           C  
ATOM    173  C   ALA A  22      18.512 -11.517  40.494  1.00 52.58           C  
ATOM    174  O   ALA A  22      19.648 -11.955  40.364  1.00 52.85           O  
ATOM    175  CB  ALA A  22      17.357 -13.073  42.056  1.00 47.95           C  
ATOM    176  N   GLN A  23      17.846 -10.909  39.519  1.00 57.15           N  
ATOM    177  CA  GLN A  23      18.393 -10.730  38.177  1.00 58.45           C  
ATOM    178  C   GLN A  23      19.112  -9.400  38.005  1.00 58.23           C  
ATOM    179  O   GLN A  23      19.643  -9.109  36.934  1.00 55.49           O  
ATOM    180  CB  GLN A  23      17.268 -10.850  37.146  1.00 62.20           C  
ATOM    181  CG  GLN A  23      16.718 -12.252  37.017  1.00 66.20           C  
ATOM    182  CD  GLN A  23      17.420 -13.027  35.928  1.00 71.02           C  
ATOM    183  NE2 GLN A  23      18.384 -13.867  36.318  1.00 71.39           N  
ATOM    184  OE1 GLN A  23      17.114 -12.862  34.744  1.00 73.38           O  
ATOM    185  N   SER A  24      19.108  -8.590  39.058  1.00 59.40           N  
ATOM    186  CA  SER A  24      19.792  -7.302  39.033  1.00 62.51           C  
ATOM    187  C   SER A  24      21.293  -7.543  39.173  1.00 64.28           C  
ATOM    188  O   SER A  24      21.724  -8.251  40.083  1.00 65.80           O  
ATOM    189  CB  SER A  24      19.321  -6.423  40.194  1.00 61.40           C  
ATOM    190  OG  SER A  24      20.268  -5.401  40.463  1.00 57.64           O  
ATOM    191  N   GLN A  25      22.078  -6.972  38.267  1.00 65.71           N  
ATOM    192  CA  GLN A  25      23.527  -7.127  38.328  1.00 68.13           C  
ATOM    193  C   GLN A  25      24.175  -5.763  38.550  1.00 68.93           C  
ATOM    194  O   GLN A  25      25.242  -5.477  38.004  1.00 69.67           O  
ATOM    195  CB  GLN A  25      24.075  -7.752  37.033  1.00 70.59           C  
ATOM    196  CG  GLN A  25      23.763  -9.240  36.839  1.00 75.20           C  
ATOM    197  CD  GLN A  25      24.167 -10.113  38.040  1.00 79.86           C  
ATOM    198  NE2 GLN A  25      23.303 -11.070  38.391  1.00 77.49           N  
ATOM    199  OE1 GLN A  25      25.243  -9.937  38.631  1.00 80.08           O  
ATOM    200  N   GLN A  26      23.526  -4.923  39.352  1.00 68.32           N  
ATOM    201  CA  GLN A  26      24.051  -3.594  39.638  1.00 67.28           C  
ATOM    202  C   GLN A  26      23.484  -2.992  40.917  1.00 66.11           C  
ATOM    203  O   GLN A  26      22.335  -2.557  40.957  1.00 67.29           O  
ATOM    204  CB  GLN A  26      23.778  -2.661  38.462  1.00 70.32           C  
ATOM    205  CG  GLN A  26      24.098  -1.207  38.730  1.00 73.19           C  
ATOM    206  CD  GLN A  26      24.351  -0.443  37.452  1.00 75.51           C  
ATOM    207  NE2 GLN A  26      25.257   0.528  37.518  1.00 76.73           N  
ATOM    208  OE1 GLN A  26      23.734  -0.713  36.417  1.00 75.78           O  
ATOM    209  N   ASP A  27      24.321  -2.957  41.950  1.00 62.75           N  
ATOM    210  CA  ASP A  27      23.955  -2.432  43.259  1.00 59.64           C  
ATOM    211  C   ASP A  27      23.421  -1.003  43.231  1.00 56.07           C  
ATOM    212  O   ASP A  27      23.786  -0.202  42.370  1.00 51.42           O  
ATOM    213  CB  ASP A  27      25.159  -2.480  44.205  1.00 63.17           C  
ATOM    214  CG  ASP A  27      25.872  -3.822  44.188  1.00 65.32           C  
ATOM    215  OD1 ASP A  27      25.194  -4.878  44.231  1.00 66.01           O  
ATOM    216  OD2 ASP A  27      27.122  -3.815  44.142  1.00 67.04           O1-
ATOM    217  N   GLY A  28      22.558  -0.698  44.195  1.00 54.49           N  
ATOM    218  CA  GLY A  28      21.980   0.628  44.307  1.00 52.64           C  
ATOM    219  C   GLY A  28      22.640   1.366  45.455  1.00 50.57           C  
ATOM    220  O   GLY A  28      23.747   1.005  45.851  1.00 53.20           O  
ATOM    221  N   PRO A  29      21.984   2.385  46.029  1.00 48.28           N  
ATOM    222  CA  PRO A  29      22.534   3.170  47.141  1.00 44.68           C  
ATOM    223  C   PRO A  29      22.340   2.641  48.576  1.00 44.45           C  
ATOM    224  O   PRO A  29      23.027   3.081  49.496  1.00 44.58           O  
ATOM    225  CB  PRO A  29      21.872   4.520  46.936  1.00 46.17           C  
ATOM    226  CG  PRO A  29      20.497   4.124  46.511  1.00 47.44           C  
ATOM    227  CD  PRO A  29      20.749   3.007  45.515  1.00 47.63           C  
ATOM    228  N   CYS A  30      21.432   1.697  48.780  1.00 44.49           N  
ATOM    229  CA  CYS A  30      21.199   1.199  50.129  1.00 44.51           C  
ATOM    230  C   CYS A  30      22.227   0.177  50.614  1.00 46.61           C  
ATOM    231  O   CYS A  30      23.022  -0.356  49.833  1.00 48.98           O  
ATOM    232  CB  CYS A  30      19.782   0.614  50.240  1.00 40.66           C  
ATOM    233  SG  CYS A  30      18.450   1.797  49.800  1.00 43.83           S  
ATOM    234  N   THR A  31      22.207  -0.065  51.924  1.00 48.72           N  
ATOM    235  CA  THR A  31      23.093  -1.010  52.603  1.00 50.76           C  
ATOM    236  C   THR A  31      22.323  -1.488  53.820  1.00 51.81           C  
ATOM    237  O   THR A  31      21.383  -0.836  54.255  1.00 51.84           O  
ATOM    238  CB  THR A  31      24.377  -0.335  53.127  1.00 52.96           C  
ATOM    239  CG2 THR A  31      25.204   0.239  51.982  1.00 52.48           C  
ATOM    240  OG1 THR A  31      24.021   0.720  54.032  1.00 57.29           O  
ATOM    241  N   PRO A  32      22.714  -2.628  54.398  1.00 55.36           N  
ATOM    242  CA  PRO A  32      21.988  -3.107  55.576  1.00 55.87           C  
ATOM    243  C   PRO A  32      21.982  -2.052  56.677  1.00 59.46           C  
ATOM    244  O   PRO A  32      21.086  -2.024  57.520  1.00 60.94           O  
ATOM    245  CB  PRO A  32      22.776  -4.347  55.983  1.00 54.00           C  
ATOM    246  CG  PRO A  32      23.290  -4.854  54.682  1.00 51.41           C  
ATOM    247  CD  PRO A  32      23.758  -3.587  54.003  1.00 53.27           C  
ATOM    248  N   ARG A  33      22.990  -1.187  56.658  1.00 62.88           N  
ATOM    249  CA  ARG A  33      23.133  -0.136  57.660  1.00 64.47           C  
ATOM    250  C   ARG A  33      22.098   0.969  57.525  1.00 61.85           C  
ATOM    251  O   ARG A  33      21.399   1.288  58.488  1.00 62.11           O  
ATOM    252  CB  ARG A  33      24.529   0.480  57.584  1.00 69.38           C  
ATOM    253  CG  ARG A  33      24.649   1.822  58.289  1.00 76.78           C  
ATOM    254  CD  ARG A  33      26.057   2.387  58.180  1.00 81.57           C  
ATOM    255  NE  ARG A  33      26.695   2.472  59.490  1.00 84.67           N  
ATOM    256  CZ  ARG A  33      26.873   1.436  60.307  1.00 86.04           C  
ATOM    257  NH1 ARG A  33      26.463   0.223  59.953  1.00 85.41           N1+
ATOM    258  NH2 ARG A  33      27.455   1.616  61.484  1.00 88.15           N  
ATOM    259  N   ARG A  34      22.012   1.565  56.340  1.00 56.76           N  
ATOM    260  CA  ARG A  34      21.051   2.631  56.129  1.00 53.12           C  
ATOM    261  C   ARG A  34      20.430   2.626  54.737  1.00 50.81           C  
ATOM    262  O   ARG A  34      21.064   2.230  53.755  1.00 50.02           O  
ATOM    263  CB  ARG A  34      21.703   3.990  56.396  1.00 53.23           C  
ATOM    264  CG  ARG A  34      22.554   4.519  55.257  1.00 53.05           C  
ATOM    265  CD  ARG A  34      23.821   3.715  55.078  1.00 52.97           C  
ATOM    266  NE  ARG A  34      24.691   4.335  54.085  1.00 53.85           N  
ATOM    267  CZ  ARG A  34      24.548   4.197  52.772  1.00 55.01           C  
ATOM    268  NH1 ARG A  34      23.569   3.448  52.279  1.00 59.46           N1+
ATOM    269  NH2 ARG A  34      25.379   4.818  51.947  1.00 54.75           N  
ATOM    270  N   CYS A  35      19.181   3.076  54.672  1.00 48.25           N  
ATOM    271  CA  CYS A  35      18.428   3.140  53.424  1.00 44.07           C  
ATOM    272  C   CYS A  35      18.457   4.550  52.844  1.00 42.82           C  
ATOM    273  O   CYS A  35      18.094   5.512  53.512  1.00 41.11           O  
ATOM    274  CB  CYS A  35      16.972   2.705  53.671  1.00 41.81           C  
ATOM    275  SG  CYS A  35      15.769   2.928  52.323  1.00 38.18           S  
ATOM    276  N   LEU A  36      18.887   4.669  51.594  1.00 41.72           N  
ATOM    277  CA  LEU A  36      18.941   5.970  50.940  1.00 42.52           C  
ATOM    278  C   LEU A  36      17.941   5.987  49.784  1.00 43.90           C  
ATOM    279  O   LEU A  36      18.171   6.623  48.751  1.00 41.16           O  
ATOM    280  CB  LEU A  36      20.362   6.238  50.423  1.00 42.48           C  
ATOM    281  CG  LEU A  36      21.484   6.261  51.472  1.00 42.40           C  
ATOM    282  CD1 LEU A  36      22.793   6.645  50.801  1.00 42.97           C  
ATOM    283  CD2 LEU A  36      21.156   7.257  52.573  1.00 37.20           C  
ATOM    284  N   GLY A  37      16.822   5.296  49.987  1.00 43.76           N  
ATOM    285  CA  GLY A  37      15.805   5.197  48.959  1.00 43.16           C  
ATOM    286  C   GLY A  37      15.019   6.444  48.623  1.00 44.93           C  
ATOM    287  O   GLY A  37      14.265   6.430  47.660  1.00 47.68           O  
ATOM    288  N   SER A  38      15.175   7.514  49.398  1.00 45.32           N  
ATOM    289  CA  SER A  38      14.433   8.745  49.131  1.00 43.34           C  
ATOM    290  C   SER A  38      15.288   9.771  48.397  1.00 44.39           C  
ATOM    291  O   SER A  38      14.815  10.845  48.045  1.00 42.98           O  
ATOM    292  CB  SER A  38      13.901   9.343  50.437  1.00 40.46           C  
ATOM    293  OG  SER A  38      14.949   9.702  51.320  1.00 42.01           O  
ATOM    294  N   LEU A  39      16.552   9.434  48.162  1.00 45.66           N  
ATOM    295  CA  LEU A  39      17.440  10.342  47.448  1.00 47.64           C  
ATOM    296  C   LEU A  39      17.141  10.291  45.956  1.00 46.61           C  
ATOM    297  O   LEU A  39      17.004   9.217  45.365  1.00 45.07           O  
ATOM    298  CB  LEU A  39      18.911   9.981  47.714  1.00 50.16           C  
ATOM    299  CG  LEU A  39      19.520  10.442  49.056  1.00 50.29           C  
ATOM    300  CD1 LEU A  39      18.532  10.228  50.199  1.00 47.03           C  
ATOM    301  CD2 LEU A  39      20.812   9.669  49.317  1.00 49.24           C  
ATOM    302  N   VAL A  40      17.026  11.470  45.363  1.00 48.46           N  
ATOM    303  CA  VAL A  40      16.746  11.614  43.943  1.00 50.29           C  
ATOM    304  C   VAL A  40      17.908  11.135  43.074  1.00 55.52           C  
ATOM    305  O   VAL A  40      17.723  10.360  42.128  1.00 54.67           O  
ATOM    306  CB  VAL A  40      16.466  13.093  43.595  1.00 48.91           C  
ATOM    307  CG1 VAL A  40      16.239  13.252  42.092  1.00 45.65           C  
ATOM    308  CG2 VAL A  40      15.266  13.586  44.380  1.00 47.08           C  
ATOM    309  N   LEU A  41      19.112  11.585  43.408  1.00 58.50           N  
ATOM    310  CA  LEU A  41      20.270  11.238  42.609  1.00 62.21           C  
ATOM    311  C   LEU A  41      21.443  10.642  43.356  1.00 65.35           C  
ATOM    312  O   LEU A  41      22.484  11.281  43.470  1.00 66.77           O  
ATOM    313  CB  LEU A  41      20.768  12.481  41.864  1.00 64.27           C  
ATOM    314  CG  LEU A  41      19.796  13.315  41.025  1.00 65.40           C  
ATOM    315  CD1 LEU A  41      20.425  14.662  40.691  1.00 65.26           C  
ATOM    316  CD2 LEU A  41      19.427  12.564  39.759  1.00 67.36           C  
ATOM    317  N   PRO A  42      21.304   9.428  43.898  1.00 69.36           N  
ATOM    318  CA  PRO A  42      22.476   8.882  44.593  1.00 72.02           C  
ATOM    319  C   PRO A  42      23.440   8.379  43.501  1.00 75.41           C  
ATOM    320  O   PRO A  42      22.996   7.788  42.511  1.00 76.84           O  
ATOM    321  CB  PRO A  42      21.878   7.749  45.417  1.00 70.86           C  
ATOM    322  CG  PRO A  42      20.768   7.252  44.521  1.00 68.69           C  
ATOM    323  CD  PRO A  42      20.136   8.540  44.040  1.00 68.83           C  
ATOM    324  N   ARG A  43      24.739   8.621  43.651  1.00 77.36           N  
ATOM    325  CA  ARG A  43      25.689   8.179  42.628  1.00 81.45           C  
ATOM    326  C   ARG A  43      25.759   6.657  42.469  1.00 84.06           C  
ATOM    327  O   ARG A  43      26.586   6.005  43.111  1.00 85.30           O  
ATOM    328  CB  ARG A  43      27.090   8.706  42.937  1.00 81.77           C  
ATOM    329  CG  ARG A  43      27.214  10.215  42.927  1.00 81.08           C  
ATOM    330  CD  ARG A  43      26.820  10.806  41.586  1.00 82.89           C  
ATOM    331  NE  ARG A  43      26.936  12.263  41.584  1.00 86.02           N  
ATOM    332  CZ  ARG A  43      26.353  13.060  42.477  1.00 88.69           C  
ATOM    333  NH1 ARG A  43      25.607  12.545  43.451  1.00 87.87           N1+
ATOM    334  NH2 ARG A  43      26.514  14.374  42.398  1.00 90.19           N  
ATOM    335  N   LYS A  44      24.902   6.100  41.612  1.00 86.09           N  
ATOM    336  CA  LYS A  44      24.880   4.656  41.372  1.00 86.71           C  
ATOM    337  C   LYS A  44      24.750   4.323  39.883  1.00 88.11           C  
ATOM    338  O   LYS A  44      25.679   3.762  39.290  1.00 88.45           O  
ATOM    339  CB  LYS A  44      23.733   3.990  42.143  1.00 84.64           C  
ATOM    340  CG  LYS A  44      23.719   4.262  43.649  1.00 84.10           C  
ATOM    341  CD  LYS A  44      25.082   4.057  44.315  1.00 81.16           C  
ATOM    342  CE  LYS A  44      25.678   2.691  44.026  1.00 80.54           C  
ATOM    343  NZ  LYS A  44      27.055   2.563  44.577  1.00 80.38           N1+
ATOM    344  N   LEU A  45      23.603   4.648  39.280  1.00 89.12           N  
ATOM    345  CA  LEU A  45      23.403   4.374  37.853  1.00 89.08           C  
ATOM    346  C   LEU A  45      24.317   5.311  37.062  1.00 89.87           C  
ATOM    347  O   LEU A  45      24.836   4.947  36.001  1.00 89.29           O  
ATOM    348  CB  LEU A  45      21.946   4.622  37.423  1.00 87.69           C  
ATOM    349  CG  LEU A  45      20.715   3.950  38.060  1.00 86.37           C  
ATOM    350  CD1 LEU A  45      20.277   4.711  39.313  1.00 84.59           C  
ATOM    351  CD2 LEU A  45      19.569   3.946  37.045  1.00 83.02           C  
ATOM    352  N   GLN A  46      24.502   6.515  37.611  1.00 90.80           N  
ATOM    353  CA  GLN A  46      25.335   7.583  37.039  1.00 91.97           C  
ATOM    354  C   GLN A  46      26.532   7.086  36.217  1.00 92.49           C  
ATOM    355  O   GLN A  46      27.302   6.234  36.668  1.00 92.05           O  
ATOM    356  CB  GLN A  46      25.831   8.496  38.174  1.00 90.50           C  
ATOM    357  CG  GLN A  46      26.381   9.863  37.748  1.00 88.69           C  
ATOM    358  CD  GLN A  46      25.288  10.876  37.389  1.00 87.21           C  
ATOM    359  NE2 GLN A  46      24.073  10.386  37.143  1.00 85.91           N  
ATOM    360  OE1 GLN A  46      25.541  12.083  37.330  1.00 84.43           O  
ATOM    361  N   THR A  47      26.686   7.637  35.016  1.00 92.99           N  
ATOM    362  CA  THR A  47      27.776   7.240  34.127  1.00 93.41           C  
ATOM    363  C   THR A  47      28.794   8.359  33.883  1.00 93.64           C  
ATOM    364  O   THR A  47      28.759   9.011  32.834  1.00 94.58           O  
ATOM    365  CB  THR A  47      27.230   6.767  32.745  1.00 92.82           C  
ATOM    366  CG2 THR A  47      26.232   5.623  32.921  1.00 92.08           C  
ATOM    367  OG1 THR A  47      26.568   7.858  32.089  1.00 91.57           O  
ATOM    368  N   ARG A  48      29.703   8.583  34.836  1.00 92.37           N  
ATOM    369  CA  ARG A  48      30.715   9.625  34.658  1.00 91.93           C  
ATOM    370  C   ARG A  48      31.450   9.295  33.355  1.00 92.30           C  
ATOM    371  O   ARG A  48      31.923   8.167  33.163  1.00 92.02           O  
ATOM    372  CB  ARG A  48      31.688   9.652  35.846  1.00 91.60           C  
ATOM    373  CG  ARG A  48      31.973  11.061  36.382  1.00 91.43           C  
ATOM    374  CD  ARG A  48      30.671  11.753  36.809  1.00 91.96           C  
ATOM    375  NE  ARG A  48      30.525  13.102  36.249  1.00 91.74           N  
ATOM    376  CZ  ARG A  48      31.068  14.208  36.759  1.00 89.43           C  
ATOM    377  NH1 ARG A  48      31.807  14.143  37.861  1.00 89.52           N1+
ATOM    378  NH2 ARG A  48      30.869  15.380  36.165  1.00 84.94           N  
ATOM    379  N   PRO A  49      31.549  10.278  32.437  1.00 92.01           N  
ATOM    380  CA  PRO A  49      32.206  10.121  31.137  1.00 92.30           C  
ATOM    381  C   PRO A  49      33.476   9.279  31.111  1.00 93.75           C  
ATOM    382  O   PRO A  49      34.572   9.772  31.397  1.00 94.41           O  
ATOM    383  CB  PRO A  49      32.458  11.564  30.707  1.00 91.01           C  
ATOM    384  CG  PRO A  49      31.283  12.266  31.263  1.00 90.24           C  
ATOM    385  CD  PRO A  49      31.205  11.695  32.662  1.00 91.42           C  
ATOM    386  N   SER A  50      33.321   8.002  30.762  1.00 94.33           N  
ATOM    387  CA  SER A  50      34.458   7.093  30.671  1.00 94.29           C  
ATOM    388  C   SER A  50      35.326   7.602  29.521  1.00 95.12           C  
ATOM    389  O   SER A  50      34.813   7.899  28.436  1.00 95.59           O  
ATOM    390  CB  SER A  50      33.982   5.669  30.350  1.00 92.92           C  
ATOM    391  OG  SER A  50      32.977   5.237  31.254  1.00 90.63           O  
ATOM    392  N   PRO A  51      36.647   7.735  29.741  1.00 95.50           N  
ATOM    393  CA  PRO A  51      37.498   8.222  28.648  1.00 95.06           C  
ATOM    394  C   PRO A  51      37.383   7.337  27.397  1.00 93.95           C  
ATOM    395  O   PRO A  51      37.226   7.842  26.277  1.00 92.52           O  
ATOM    396  CB  PRO A  51      38.897   8.187  29.261  1.00 94.92           C  
ATOM    397  CG  PRO A  51      38.621   8.491  30.715  1.00 95.31           C  
ATOM    398  CD  PRO A  51      37.413   7.621  30.997  1.00 94.98           C  
ATOM    399  N   GLY A  52      37.445   6.021  27.599  1.00 93.76           N  
ATOM    400  CA  GLY A  52      37.352   5.093  26.482  1.00 94.02           C  
ATOM    401  C   GLY A  52      36.368   3.941  26.654  1.00 93.64           C  
ATOM    402  O   GLY A  52      35.542   3.945  27.577  1.00 93.64           O  
ATOM    403  N   PRO A  53      36.440   2.926  25.765  1.00 92.98           N  
ATOM    404  CA  PRO A  53      35.569   1.743  25.776  1.00 91.60           C  
ATOM    405  C   PRO A  53      35.583   1.031  27.120  1.00 90.60           C  
ATOM    406  O   PRO A  53      36.600   1.019  27.814  1.00 89.78           O  
ATOM    407  CB  PRO A  53      36.170   0.860  24.678  1.00 90.92           C  
ATOM    408  CG  PRO A  53      36.811   1.838  23.755  1.00 91.70           C  
ATOM    409  CD  PRO A  53      37.449   2.823  24.699  1.00 92.86           C  
ATOM    410  N   PRO A  54      34.441   0.437  27.513  1.00 90.38           N  
ATOM    411  CA  PRO A  54      34.445  -0.253  28.806  1.00 89.02           C  
ATOM    412  C   PRO A  54      35.501  -1.359  28.787  1.00 87.27           C  
ATOM    413  O   PRO A  54      35.966  -1.769  27.719  1.00 85.43           O  
ATOM    414  CB  PRO A  54      33.020  -0.812  28.896  1.00 89.16           C  
ATOM    415  CG  PRO A  54      32.211   0.211  28.141  1.00 90.16           C  
ATOM    416  CD  PRO A  54      33.091   0.472  26.928  1.00 90.35           C  
ATOM    417  N   PRO A  55      35.911  -1.842  29.974  1.00 86.37           N  
ATOM    418  CA  PRO A  55      36.920  -2.902  30.033  1.00 85.26           C  
ATOM    419  C   PRO A  55      36.517  -4.043  29.114  1.00 84.08           C  
ATOM    420  O   PRO A  55      35.441  -4.617  29.267  1.00 83.41           O  
ATOM    421  CB  PRO A  55      36.903  -3.304  31.503  1.00 85.94           C  
ATOM    422  CG  PRO A  55      36.645  -1.986  32.179  1.00 86.13           C  
ATOM    423  CD  PRO A  55      35.535  -1.395  31.327  1.00 86.32           C  
ATOM    424  N   ALA A  56      37.380  -4.345  28.147  1.00 82.85           N  
ATOM    425  CA  ALA A  56      37.121  -5.409  27.183  1.00 80.01           C  
ATOM    426  C   ALA A  56      36.276  -6.539  27.773  1.00 77.29           C  
ATOM    427  O   ALA A  56      35.277  -6.948  27.182  1.00 74.73           O  
ATOM    428  CB  ALA A  56      38.445  -5.963  26.659  1.00 80.48           C  
ATOM    429  N   GLU A  57      36.671  -7.031  28.943  1.00 75.60           N  
ATOM    430  CA  GLU A  57      35.942  -8.120  29.570  1.00 75.31           C  
ATOM    431  C   GLU A  57      34.555  -7.701  30.061  1.00 73.65           C  
ATOM    432  O   GLU A  57      33.554  -8.337  29.723  1.00 71.28           O  
ATOM    433  CB  GLU A  57      36.755  -8.702  30.728  1.00 77.22           C  
ATOM    434  CG  GLU A  57      36.190 -10.022  31.234  1.00 83.40           C  
ATOM    435  CD  GLU A  57      36.062 -11.049  30.114  1.00 87.20           C  
ATOM    436  OE1 GLU A  57      37.059 -11.744  29.819  1.00 87.90           O  
ATOM    437  OE2 GLU A  57      34.969 -11.150  29.509  1.00 88.62           O1-
ATOM    438  N   GLN A  58      34.496  -6.632  30.850  1.00 72.15           N  
ATOM    439  CA  GLN A  58      33.226  -6.144  31.381  1.00 71.13           C  
ATOM    440  C   GLN A  58      32.161  -5.940  30.302  1.00 69.20           C  
ATOM    441  O   GLN A  58      31.033  -6.425  30.436  1.00 70.96           O  
ATOM    442  CB  GLN A  58      33.442  -4.835  32.146  1.00 72.22           C  
ATOM    443  CG  GLN A  58      32.155  -4.144  32.575  1.00 75.12           C  
ATOM    444  CD  GLN A  58      32.421  -2.831  33.291  1.00 79.94           C  
ATOM    445  NE2 GLN A  58      33.655  -2.656  33.763  1.00 80.98           N  
ATOM    446  OE1 GLN A  58      31.527  -1.983  33.429  1.00 79.66           O  
ATOM    447  N   LEU A  59      32.510  -5.227  29.233  1.00 66.23           N  
ATOM    448  CA  LEU A  59      31.561  -4.975  28.152  1.00 62.11           C  
ATOM    449  C   LEU A  59      31.052  -6.262  27.518  1.00 62.60           C  
ATOM    450  O   LEU A  59      29.978  -6.282  26.922  1.00 64.39           O  
ATOM    451  CB  LEU A  59      32.203  -4.102  27.073  1.00 59.75           C  
ATOM    452  CG  LEU A  59      31.380  -3.892  25.802  1.00 56.68           C  
ATOM    453  CD1 LEU A  59      30.017  -3.306  26.148  1.00 57.26           C  
ATOM    454  CD2 LEU A  59      32.134  -2.972  24.866  1.00 55.97           C  
ATOM    455  N   LEU A  60      31.823  -7.336  27.642  1.00 61.95           N  
ATOM    456  CA  LEU A  60      31.427  -8.618  27.067  1.00 60.74           C  
ATOM    457  C   LEU A  60      30.295  -9.248  27.865  1.00 58.45           C  
ATOM    458  O   LEU A  60      29.295  -9.684  27.299  1.00 57.60           O  
ATOM    459  CB  LEU A  60      32.628  -9.567  27.011  1.00 59.51           C  
ATOM    460  CG  LEU A  60      33.015 -10.011  25.601  1.00 59.87           C  
ATOM    461  CD1 LEU A  60      32.053 -11.080  25.128  1.00 61.03           C  
ATOM    462  CD2 LEU A  60      33.002  -8.812  24.654  1.00 58.59           C  
ATOM    463  N   SER A  61      30.451  -9.285  29.183  1.00 57.54           N  
ATOM    464  CA  SER A  61      29.420  -9.856  30.030  1.00 57.36           C  
ATOM    465  C   SER A  61      28.099  -9.121  29.819  1.00 55.82           C  
ATOM    466  O   SER A  61      27.074  -9.749  29.555  1.00 56.02           O  
ATOM    467  CB  SER A  61      29.842  -9.797  31.499  1.00 57.74           C  
ATOM    468  OG  SER A  61      30.825  -8.802  31.695  1.00 62.43           O  
ATOM    469  N   GLN A  62      28.125  -7.795  29.913  1.00 53.48           N  
ATOM    470  CA  GLN A  62      26.911  -7.004  29.719  1.00 52.20           C  
ATOM    471  C   GLN A  62      26.275  -7.307  28.368  1.00 51.56           C  
ATOM    472  O   GLN A  62      25.078  -7.595  28.272  1.00 51.68           O  
ATOM    473  CB  GLN A  62      27.228  -5.511  29.825  1.00 52.02           C  
ATOM    474  CG  GLN A  62      27.198  -4.971  31.250  1.00 53.48           C  
ATOM    475  CD  GLN A  62      27.781  -3.567  31.361  1.00 52.30           C  
ATOM    476  NE2 GLN A  62      26.932  -2.561  31.213  1.00 48.39           N  
ATOM    477  OE1 GLN A  62      28.982  -3.398  31.564  1.00 54.25           O  
ATOM    478  N   ALA A  63      27.090  -7.250  27.324  1.00 50.05           N  
ATOM    479  CA  ALA A  63      26.627  -7.527  25.973  1.00 51.56           C  
ATOM    480  C   ALA A  63      26.052  -8.942  25.814  1.00 51.40           C  
ATOM    481  O   ALA A  63      25.019  -9.126  25.163  1.00 49.10           O  
ATOM    482  CB  ALA A  63      27.770  -7.324  24.995  1.00 51.72           C  
ATOM    483  N   ARG A  64      26.727  -9.935  26.398  1.00 52.10           N  
ATOM    484  CA  ARG A  64      26.290 -11.334  26.306  1.00 52.17           C  
ATOM    485  C   ARG A  64      24.976 -11.546  27.043  1.00 51.93           C  
ATOM    486  O   ARG A  64      24.193 -12.435  26.712  1.00 50.30           O  
ATOM    487  CB  ARG A  64      27.357 -12.279  26.890  1.00 54.08           C  
ATOM    488  CG  ARG A  64      28.506 -12.654  25.937  1.00 58.76           C  
ATOM    489  CD  ARG A  64      29.512 -13.596  26.606  1.00 59.95           C  
ATOM    490  NE  ARG A  64      28.956 -14.916  26.934  1.00 66.71           N  
ATOM    491  CZ  ARG A  64      28.736 -15.890  26.048  1.00 68.66           C  
ATOM    492  NH1 ARG A  64      29.023 -15.701  24.764  1.00 68.39           N1+
ATOM    493  NH2 ARG A  64      28.239 -17.063  26.444  1.00 66.24           N  
ATOM    494  N   ASP A  65      24.755 -10.723  28.061  1.00 52.57           N  
ATOM    495  CA  ASP A  65      23.551 -10.791  28.868  1.00 50.51           C  
ATOM    496  C   ASP A  65      22.368 -10.224  28.093  1.00 50.73           C  
ATOM    497  O   ASP A  65      21.284 -10.811  28.072  1.00 52.06           O  
ATOM    498  CB  ASP A  65      23.745  -9.995  30.160  1.00 53.46           C  
ATOM    499  CG  ASP A  65      22.436  -9.675  30.843  1.00 55.14           C  
ATOM    500  OD1 ASP A  65      21.949 -10.534  31.612  1.00 52.89           O  
ATOM    501  OD2 ASP A  65      21.892  -8.570  30.587  1.00 56.98           O1-
ATOM    502  N   PHE A  66      22.573  -9.074  27.459  1.00 47.42           N  
ATOM    503  CA  PHE A  66      21.498  -8.457  26.692  1.00 44.76           C  
ATOM    504  C   PHE A  66      21.044  -9.383  25.573  1.00 45.91           C  
ATOM    505  O   PHE A  66      19.843  -9.570  25.350  1.00 47.50           O  
ATOM    506  CB  PHE A  66      21.942  -7.131  26.080  1.00 40.31           C  
ATOM    507  CG  PHE A  66      20.960  -6.579  25.095  1.00 35.95           C  
ATOM    508  CD1 PHE A  66      19.721  -6.100  25.523  1.00 33.75           C  
ATOM    509  CD2 PHE A  66      21.235  -6.607  23.730  1.00 31.44           C  
ATOM    510  CE1 PHE A  66      18.766  -5.662  24.606  1.00 33.25           C  
ATOM    511  CE2 PHE A  66      20.292  -6.173  22.803  1.00 32.20           C  
ATOM    512  CZ  PHE A  66      19.055  -5.701  23.238  1.00 35.17           C  
ATOM    513  N   ILE A  67      22.009  -9.947  24.855  1.00 43.22           N  
ATOM    514  CA  ILE A  67      21.707 -10.868  23.761  1.00 41.47           C  
ATOM    515  C   ILE A  67      20.859 -12.030  24.270  1.00 40.70           C  
ATOM    516  O   ILE A  67      19.888 -12.430  23.614  1.00 39.97           O  
ATOM    517  CB  ILE A  67      23.001 -11.422  23.140  1.00 39.35           C  
ATOM    518  CG1 ILE A  67      23.825 -10.259  22.573  1.00 38.61           C  
ATOM    519  CG2 ILE A  67      22.675 -12.473  22.092  1.00 37.77           C  
ATOM    520  CD1 ILE A  67      23.115  -9.440  21.492  1.00 33.89           C  
ATOM    521  N   ASN A  68      21.229 -12.576  25.433  1.00 39.16           N  
ATOM    522  CA  ASN A  68      20.463 -13.672  26.025  1.00 41.30           C  
ATOM    523  C   ASN A  68      19.035 -13.187  26.228  1.00 42.33           C  
ATOM    524  O   ASN A  68      18.071 -13.905  25.945  1.00 42.53           O  
ATOM    525  CB  ASN A  68      21.040 -14.085  27.373  1.00 43.13           C  
ATOM    526  CG  ASN A  68      22.365 -14.796  27.246  1.00 45.59           C  
ATOM    527  ND2 ASN A  68      23.097 -14.876  28.349  1.00 45.13           N  
ATOM    528  OD1 ASN A  68      22.720 -15.284  26.174  1.00 47.60           O  
ATOM    529  N   GLN A  69      18.915 -11.952  26.710  1.00 41.91           N  
ATOM    530  CA  GLN A  69      17.616 -11.338  26.936  1.00 42.99           C  
ATOM    531  C   GLN A  69      16.825 -11.247  25.650  1.00 43.53           C  
ATOM    532  O   GLN A  69      15.629 -11.537  25.641  1.00 46.58           O  
ATOM    533  CB  GLN A  69      17.760  -9.931  27.527  1.00 42.08           C  
ATOM    534  CG  GLN A  69      18.015  -9.916  29.013  1.00 39.91           C  
ATOM    535  CD  GLN A  69      17.992  -8.522  29.593  1.00 43.25           C  
ATOM    536  NE2 GLN A  69      19.102  -8.126  30.205  1.00 39.32           N  
ATOM    537  OE1 GLN A  69      16.986  -7.806  29.498  1.00 41.59           O  
ATOM    538  N   TYR A  70      17.483 -10.844  24.565  1.00 42.60           N  
ATOM    539  CA  TYR A  70      16.786 -10.713  23.299  1.00 39.91           C  
ATOM    540  C   TYR A  70      16.270 -12.041  22.792  1.00 41.75           C  
ATOM    541  O   TYR A  70      15.100 -12.163  22.455  1.00 44.61           O  
ATOM    542  CB  TYR A  70      17.680 -10.099  22.232  1.00 36.35           C  
ATOM    543  CG  TYR A  70      16.985  -9.993  20.896  1.00 34.98           C  
ATOM    544  CD1 TYR A  70      15.954  -9.070  20.695  1.00 33.91           C  
ATOM    545  CD2 TYR A  70      17.333 -10.844  19.839  1.00 35.67           C  
ATOM    546  CE1 TYR A  70      15.275  -8.994  19.468  1.00 34.48           C  
ATOM    547  CE2 TYR A  70      16.673 -10.792  18.607  1.00 34.59           C  
ATOM    548  CZ  TYR A  70      15.645  -9.866  18.432  1.00 38.22           C  
ATOM    549  OH  TYR A  70      14.975  -9.846  17.221  1.00 38.17           O  
ATOM    550  N   TYR A  71      17.128 -13.045  22.737  1.00 42.93           N  
ATOM    551  CA  TYR A  71      16.669 -14.324  22.227  1.00 49.16           C  
ATOM    552  C   TYR A  71      15.577 -14.981  23.046  1.00 49.46           C  
ATOM    553  O   TYR A  71      14.727 -15.677  22.501  1.00 50.10           O  
ATOM    554  CB  TYR A  71      17.851 -15.275  22.006  1.00 51.99           C  
ATOM    555  CG  TYR A  71      18.536 -14.951  20.703  1.00 55.09           C  
ATOM    556  CD1 TYR A  71      19.468 -13.916  20.624  1.00 57.40           C  
ATOM    557  CD2 TYR A  71      18.146 -15.580  19.523  1.00 55.40           C  
ATOM    558  CE1 TYR A  71      19.987 -13.508  19.402  1.00 60.98           C  
ATOM    559  CE2 TYR A  71      18.647 -15.188  18.292  1.00 56.22           C  
ATOM    560  CZ  TYR A  71      19.563 -14.149  18.241  1.00 59.30           C  
ATOM    561  OH  TYR A  71      20.037 -13.725  17.022  1.00 58.58           O  
ATOM    562  N   SER A  72      15.579 -14.751  24.351  1.00 49.98           N  
ATOM    563  CA  SER A  72      14.543 -15.334  25.179  1.00 50.32           C  
ATOM    564  C   SER A  72      13.225 -14.593  24.963  1.00 49.69           C  
ATOM    565  O   SER A  72      12.152 -15.196  25.028  1.00 50.57           O  
ATOM    566  CB  SER A  72      14.958 -15.297  26.650  1.00 54.73           C  
ATOM    567  OG  SER A  72      15.979 -16.262  26.881  1.00 65.54           O  
ATOM    568  N   SER A  73      13.308 -13.293  24.685  1.00 46.43           N  
ATOM    569  CA  SER A  73      12.113 -12.487  24.452  1.00 45.88           C  
ATOM    570  C   SER A  73      11.452 -12.997  23.181  1.00 47.50           C  
ATOM    571  O   SER A  73      10.249 -12.850  22.992  1.00 45.46           O  
ATOM    572  CB  SER A  73      12.473 -11.012  24.272  1.00 45.32           C  
ATOM    573  OG  SER A  73      12.834 -10.726  22.927  1.00 44.84           O  
ATOM    574  N   ILE A  74      12.257 -13.584  22.302  1.00 50.05           N  
ATOM    575  CA  ILE A  74      11.736 -14.133  21.060  1.00 51.87           C  
ATOM    576  C   ILE A  74      11.627 -15.663  21.141  1.00 52.57           C  
ATOM    577  O   ILE A  74      11.383 -16.332  20.138  1.00 54.34           O  
ATOM    578  CB  ILE A  74      12.624 -13.752  19.846  1.00 50.19           C  
ATOM    579  CG1 ILE A  74      14.041 -14.278  20.043  1.00 51.46           C  
ATOM    580  CG2 ILE A  74      12.646 -12.245  19.667  1.00 51.09           C  
ATOM    581  CD1 ILE A  74      14.934 -14.070  18.845  1.00 51.65           C  
ATOM    582  N   LYS A  75      11.830 -16.212  22.335  1.00 52.14           N  
ATOM    583  CA  LYS A  75      11.721 -17.657  22.550  1.00 53.54           C  
ATOM    584  C   LYS A  75      12.660 -18.540  21.713  1.00 52.45           C  
ATOM    585  O   LYS A  75      12.266 -19.611  21.259  1.00 51.55           O  
ATOM    586  CB  LYS A  75      10.270 -18.089  22.309  1.00 51.04           C  
ATOM    587  CG  LYS A  75       9.269 -17.328  23.160  1.00 52.76           C  
ATOM    588  CD  LYS A  75       9.569 -17.524  24.643  1.00 58.35           C  
ATOM    589  CE  LYS A  75       8.587 -16.779  25.538  1.00 59.40           C  
ATOM    590  NZ  LYS A  75       8.730 -15.297  25.434  1.00 63.30           N1+
ATOM    591  N   ARG A  76      13.900 -18.101  21.517  1.00 53.06           N  
ATOM    592  CA  ARG A  76      14.865 -18.876  20.739  1.00 50.95           C  
ATOM    593  C   ARG A  76      16.165 -19.045  21.512  1.00 49.24           C  
ATOM    594  O   ARG A  76      17.220 -19.291  20.935  1.00 48.08           O  
ATOM    595  CB  ARG A  76      15.135 -18.191  19.401  1.00 49.95           C  
ATOM    596  CG  ARG A  76      13.904 -18.102  18.506  1.00 52.96           C  
ATOM    597  CD  ARG A  76      13.505 -19.475  17.966  1.00 55.59           C  
ATOM    598  NE  ARG A  76      12.245 -19.423  17.225  1.00 58.78           N  
ATOM    599  CZ  ARG A  76      11.054 -19.719  17.742  1.00 60.07           C  
ATOM    600  NH1 ARG A  76      10.946 -20.101  19.006  1.00 62.48           N1+
ATOM    601  NH2 ARG A  76       9.965 -19.611  16.997  1.00 56.07           N  
ATOM    602  N   SER A  77      16.069 -18.908  22.829  1.00 49.32           N  
ATOM    603  CA  SER A  77      17.213 -19.041  23.709  1.00 51.69           C  
ATOM    604  C   SER A  77      17.888 -20.398  23.484  1.00 52.46           C  
ATOM    605  O   SER A  77      17.216 -21.422  23.401  1.00 51.58           O  
ATOM    606  CB  SER A  77      16.748 -18.911  25.158  1.00 51.33           C  
ATOM    607  OG  SER A  77      17.843 -18.963  26.047  1.00 60.60           O  
ATOM    608  N   GLY A  78      19.216 -20.393  23.375  1.00 53.41           N  
ATOM    609  CA  GLY A  78      19.962 -21.623  23.154  1.00 50.96           C  
ATOM    610  C   GLY A  78      19.977 -22.109  21.709  1.00 50.91           C  
ATOM    611  O   GLY A  78      20.518 -23.171  21.411  1.00 50.32           O  
ATOM    612  N   SER A  79      19.397 -21.333  20.800  1.00 52.14           N  
ATOM    613  CA  SER A  79      19.343 -21.726  19.396  1.00 53.52           C  
ATOM    614  C   SER A  79      20.621 -21.421  18.624  1.00 55.59           C  
ATOM    615  O   SER A  79      21.503 -20.704  19.099  1.00 55.92           O  
ATOM    616  CB  SER A  79      18.180 -21.029  18.697  1.00 52.66           C  
ATOM    617  OG  SER A  79      18.523 -19.692  18.377  1.00 56.08           O  
ATOM    618  N   GLN A  80      20.704 -21.969  17.417  1.00 57.27           N  
ATOM    619  CA  GLN A  80      21.856 -21.772  16.560  1.00 60.04           C  
ATOM    620  C   GLN A  80      22.022 -20.281  16.313  1.00 60.50           C  
ATOM    621  O   GLN A  80      23.125 -19.750  16.398  1.00 62.31           O  
ATOM    622  CB  GLN A  80      21.645 -22.495  15.234  1.00 65.03           C  
ATOM    623  CG  GLN A  80      22.874 -22.573  14.342  1.00 70.30           C  
ATOM    624  CD  GLN A  80      22.517 -22.594  12.857  1.00 74.19           C  
ATOM    625  NE2 GLN A  80      23.295 -21.874  12.055  1.00 76.00           N  
ATOM    626  OE1 GLN A  80      21.559 -23.252  12.437  1.00 74.69           O  
ATOM    627  N   ALA A  81      20.921 -19.603  16.005  1.00 59.06           N  
ATOM    628  CA  ALA A  81      20.971 -18.169  15.759  1.00 56.37           C  
ATOM    629  C   ALA A  81      21.498 -17.423  16.992  1.00 55.54           C  
ATOM    630  O   ALA A  81      22.379 -16.570  16.881  1.00 51.46           O  
ATOM    631  CB  ALA A  81      19.585 -17.658  15.371  1.00 53.91           C  
ATOM    632  N   HIS A  82      20.960 -17.763  18.163  1.00 55.96           N  
ATOM    633  CA  HIS A  82      21.360 -17.141  19.428  1.00 60.14           C  
ATOM    634  C   HIS A  82      22.862 -17.278  19.663  1.00 61.04           C  
ATOM    635  O   HIS A  82      23.551 -16.291  19.919  1.00 61.64           O  
ATOM    636  CB  HIS A  82      20.598 -17.786  20.599  1.00 58.86           C  
ATOM    637  CG  HIS A  82      20.940 -17.223  21.942  1.00 57.55           C  
ATOM    638  CD2 HIS A  82      21.603 -16.089  22.299  1.00 57.63           C  
ATOM    639  ND1 HIS A  82      20.581 -17.836  23.121  1.00 57.60           N  
ATOM    640  CE1 HIS A  82      21.002 -17.113  24.145  1.00 57.22           C  
ATOM    641  NE2 HIS A  82      21.626 -16.047  23.669  1.00 55.83           N  
ATOM    642  N   GLU A  83      23.365 -18.504  19.573  1.00 62.83           N  
ATOM    643  CA  GLU A  83      24.782 -18.766  19.785  1.00 65.65           C  
ATOM    644  C   GLU A  83      25.668 -18.048  18.765  1.00 65.80           C  
ATOM    645  O   GLU A  83      26.771 -17.613  19.094  1.00 66.79           O  
ATOM    646  CB  GLU A  83      25.043 -20.277  19.741  1.00 68.61           C  
ATOM    647  CG  GLU A  83      24.473 -21.037  20.942  1.00 72.89           C  
ATOM    648  CD  GLU A  83      25.239 -20.755  22.229  1.00 77.73           C  
ATOM    649  OE1 GLU A  83      24.674 -20.976  23.328  1.00 76.74           O  
ATOM    650  OE2 GLU A  83      26.416 -20.319  22.143  1.00 79.44           O1-
ATOM    651  N   GLU A  84      25.187 -17.916  17.533  1.00 64.59           N  
ATOM    652  CA  GLU A  84      25.971 -17.251  16.500  1.00 65.48           C  
ATOM    653  C   GLU A  84      26.027 -15.749  16.729  1.00 64.28           C  
ATOM    654  O   GLU A  84      27.063 -15.114  16.504  1.00 64.76           O  
ATOM    655  CB  GLU A  84      25.397 -17.564  15.118  1.00 67.07           C  
ATOM    656  CG  GLU A  84      25.407 -19.055  14.831  1.00 74.57           C  
ATOM    657  CD  GLU A  84      24.907 -19.414  13.448  1.00 78.02           C  
ATOM    658  OE1 GLU A  84      23.858 -18.875  13.026  1.00 79.88           O  
ATOM    659  OE2 GLU A  84      25.559 -20.252  12.785  1.00 78.67           O1-
ATOM    660  N   ARG A  85      24.915 -15.181  17.180  1.00 61.79           N  
ATOM    661  CA  ARG A  85      24.867 -13.754  17.459  1.00 60.47           C  
ATOM    662  C   ARG A  85      25.838 -13.482  18.610  1.00 60.48           C  
ATOM    663  O   ARG A  85      26.445 -12.415  18.681  1.00 60.79           O  
ATOM    664  CB  ARG A  85      23.443 -13.340  17.838  1.00 58.97           C  
ATOM    665  CG  ARG A  85      23.275 -11.871  18.177  1.00 56.01           C  
ATOM    666  CD  ARG A  85      23.703 -10.965  17.048  1.00 55.72           C  
ATOM    667  NE  ARG A  85      23.443  -9.565  17.383  1.00 56.04           N  
ATOM    668  CZ  ARG A  85      24.332  -8.584  17.265  1.00 53.80           C  
ATOM    669  NH1 ARG A  85      25.555  -8.838  16.817  1.00 52.16           N1+
ATOM    670  NH2 ARG A  85      23.993  -7.352  17.602  1.00 50.64           N  
ATOM    671  N   LEU A  86      25.989 -14.462  19.497  1.00 58.47           N  
ATOM    672  CA  LEU A  86      26.903 -14.328  20.623  1.00 59.57           C  
ATOM    673  C   LEU A  86      28.340 -14.322  20.116  1.00 62.62           C  
ATOM    674  O   LEU A  86      29.129 -13.444  20.475  1.00 64.59           O  
ATOM    675  CB  LEU A  86      26.711 -15.480  21.608  1.00 57.66           C  
ATOM    676  CG  LEU A  86      25.470 -15.398  22.497  1.00 58.53           C  
ATOM    677  CD1 LEU A  86      25.348 -16.648  23.357  1.00 58.16           C  
ATOM    678  CD2 LEU A  86      25.576 -14.166  23.378  1.00 58.22           C  
ATOM    679  N   GLN A  87      28.675 -15.311  19.287  1.00 63.68           N  
ATOM    680  CA  GLN A  87      30.016 -15.421  18.713  1.00 64.71           C  
ATOM    681  C   GLN A  87      30.343 -14.119  18.002  1.00 64.84           C  
ATOM    682  O   GLN A  87      31.458 -13.596  18.114  1.00 65.05           O  
ATOM    683  CB  GLN A  87      30.067 -16.572  17.702  1.00 62.91           C  
ATOM    684  CG  GLN A  87      29.907 -17.953  18.310  1.00 65.32           C  
ATOM    685  CD  GLN A  87      29.658 -19.028  17.256  1.00 66.36           C  
ATOM    686  NE2 GLN A  87      29.498 -18.607  16.004  1.00 65.08           N  
ATOM    687  OE1 GLN A  87      29.602 -20.222  17.568  1.00 67.08           O  
ATOM    688  N   GLU A  88      29.345 -13.605  17.285  1.00 64.51           N  
ATOM    689  CA  GLU A  88      29.455 -12.372  16.511  1.00 64.96           C  
ATOM    690  C   GLU A  88      29.824 -11.171  17.372  1.00 65.50           C  
ATOM    691  O   GLU A  88      30.808 -10.480  17.102  1.00 66.92           O  
ATOM    692  CB  GLU A  88      28.128 -12.092  15.800  1.00 63.43           C  
ATOM    693  CG  GLU A  88      28.220 -11.062  14.691  1.00 66.55           C  
ATOM    694  CD  GLU A  88      26.862 -10.701  14.102  1.00 67.34           C  
ATOM    695  OE1 GLU A  88      26.013 -11.603  13.937  1.00 66.90           O  
ATOM    696  OE2 GLU A  88      26.648  -9.510  13.791  1.00 70.66           O1-
ATOM    697  N   VAL A  89      29.020 -10.923  18.401  1.00 66.08           N  
ATOM    698  CA  VAL A  89      29.241  -9.807  19.310  1.00 65.25           C  
ATOM    699  C   VAL A  89      30.646  -9.842  19.907  1.00 67.06           C  
ATOM    700  O   VAL A  89      31.338  -8.823  19.938  1.00 65.88           O  
ATOM    701  CB  VAL A  89      28.181  -9.809  20.451  1.00 63.02           C  
ATOM    702  CG1 VAL A  89      28.671  -8.993  21.636  1.00 63.28           C  
ATOM    703  CG2 VAL A  89      26.874  -9.224  19.937  1.00 60.01           C  
ATOM    704  N   GLU A  90      31.060 -11.016  20.378  1.00 69.36           N  
ATOM    705  CA  GLU A  90      32.383 -11.180  20.975  1.00 71.05           C  
ATOM    706  C   GLU A  90      33.486 -10.809  19.995  1.00 71.47           C  
ATOM    707  O   GLU A  90      34.330  -9.959  20.287  1.00 72.63           O  
ATOM    708  CB  GLU A  90      32.581 -12.620  21.441  1.00 72.55           C  
ATOM    709  CG  GLU A  90      31.673 -13.005  22.581  1.00 76.97           C  
ATOM    710  CD  GLU A  90      31.931 -14.408  23.082  1.00 80.35           C  
ATOM    711  OE1 GLU A  90      33.097 -14.719  23.415  1.00 82.87           O  
ATOM    712  OE2 GLU A  90      30.968 -15.205  23.148  1.00 81.67           O1-
ATOM    713  N   ALA A  91      33.478 -11.448  18.831  1.00 70.81           N  
ATOM    714  CA  ALA A  91      34.474 -11.172  17.809  1.00 70.45           C  
ATOM    715  C   ALA A  91      34.599  -9.669  17.563  1.00 69.97           C  
ATOM    716  O   ALA A  91      35.715  -9.141  17.486  1.00 70.26           O  
ATOM    717  CB  ALA A  91      34.101 -11.881  16.513  1.00 70.27           C  
ATOM    718  N   GLU A  92      33.456  -8.987  17.452  1.00 68.39           N  
ATOM    719  CA  GLU A  92      33.441  -7.547  17.197  1.00 66.92           C  
ATOM    720  C   GLU A  92      34.049  -6.726  18.339  1.00 66.05           C  
ATOM    721  O   GLU A  92      34.639  -5.674  18.105  1.00 63.71           O  
ATOM    722  CB  GLU A  92      32.016  -7.058  16.911  1.00 63.74           C  
ATOM    723  CG  GLU A  92      31.998  -5.742  16.140  1.00 64.33           C  
ATOM    724  CD  GLU A  92      30.605  -5.235  15.821  1.00 65.06           C  
ATOM    725  OE1 GLU A  92      29.627  -5.991  16.006  1.00 68.42           O  
ATOM    726  OE2 GLU A  92      30.491  -4.074  15.374  1.00 64.04           O1-
ATOM    727  N   VAL A  93      33.903  -7.197  19.572  1.00 66.34           N  
ATOM    728  CA  VAL A  93      34.486  -6.473  20.695  1.00 68.27           C  
ATOM    729  C   VAL A  93      35.982  -6.781  20.725  1.00 68.69           C  
ATOM    730  O   VAL A  93      36.796  -5.949  21.121  1.00 67.58           O  
ATOM    731  CB  VAL A  93      33.867  -6.901  22.039  1.00 66.30           C  
ATOM    732  CG1 VAL A  93      34.597  -6.218  23.188  1.00 64.46           C  
ATOM    733  CG2 VAL A  93      32.394  -6.544  22.063  1.00 64.05           C  
ATOM    734  N   ALA A  94      36.327  -7.989  20.286  1.00 69.96           N  
ATOM    735  CA  ALA A  94      37.709  -8.443  20.249  1.00 69.10           C  
ATOM    736  C   ALA A  94      38.514  -7.701  19.185  1.00 69.57           C  
ATOM    737  O   ALA A  94      39.724  -7.533  19.334  1.00 69.12           O  
ATOM    738  CB  ALA A  94      37.754  -9.941  19.985  1.00 66.61           C  
ATOM    739  N   SER A  95      37.850  -7.249  18.124  1.00 70.53           N  
ATOM    740  CA  SER A  95      38.552  -6.537  17.057  1.00 71.54           C  
ATOM    741  C   SER A  95      38.353  -5.020  17.119  1.00 72.11           C  
ATOM    742  O   SER A  95      39.326  -4.265  17.099  1.00 74.14           O  
ATOM    743  CB  SER A  95      38.108  -7.056  15.685  1.00 71.43           C  
ATOM    744  OG  SER A  95      36.997  -6.325  15.195  1.00 71.57           O  
ATOM    745  N   THR A  96      37.106  -4.568  17.194  1.00 71.63           N  
ATOM    746  CA  THR A  96      36.835  -3.134  17.257  1.00 70.02           C  
ATOM    747  C   THR A  96      36.883  -2.602  18.689  1.00 68.74           C  
ATOM    748  O   THR A  96      37.420  -1.521  18.943  1.00 68.62           O  
ATOM    749  CB  THR A  96      35.462  -2.804  16.651  1.00 70.53           C  
ATOM    750  CG2 THR A  96      35.323  -3.455  15.278  1.00 72.41           C  
ATOM    751  OG1 THR A  96      34.427  -3.294  17.510  1.00 71.73           O  
ATOM    752  N   GLY A  97      36.325  -3.363  19.627  1.00 68.24           N  
ATOM    753  CA  GLY A  97      36.320  -2.941  21.016  1.00 64.33           C  
ATOM    754  C   GLY A  97      34.922  -2.599  21.495  1.00 62.94           C  
ATOM    755  O   GLY A  97      34.684  -2.410  22.691  1.00 64.28           O  
ATOM    756  N   THR A  98      33.995  -2.512  20.548  1.00 59.49           N  
ATOM    757  CA  THR A  98      32.597  -2.203  20.832  1.00 58.66           C  
ATOM    758  C   THR A  98      31.775  -3.206  20.022  1.00 57.25           C  
ATOM    759  O   THR A  98      32.228  -4.332  19.793  1.00 58.94           O  
ATOM    760  CB  THR A  98      32.252  -0.742  20.393  1.00 59.52           C  
ATOM    761  CG2 THR A  98      32.388  -0.581  18.876  1.00 56.97           C  
ATOM    762  OG1 THR A  98      30.913  -0.415  20.783  1.00 61.05           O  
ATOM    763  N   TYR A  99      30.573  -2.811  19.604  1.00 54.89           N  
ATOM    764  CA  TYR A  99      29.713  -3.659  18.772  1.00 52.15           C  
ATOM    765  C   TYR A  99      28.423  -2.917  18.482  1.00 50.70           C  
ATOM    766  O   TYR A  99      28.151  -1.889  19.096  1.00 51.01           O  
ATOM    767  CB  TYR A  99      29.438  -5.020  19.440  1.00 50.02           C  
ATOM    768  CG  TYR A  99      28.402  -5.038  20.543  1.00 49.76           C  
ATOM    769  CD1 TYR A  99      27.046  -5.211  20.258  1.00 48.55           C  
ATOM    770  CD2 TYR A  99      28.785  -4.935  21.875  1.00 51.02           C  
ATOM    771  CE1 TYR A  99      26.097  -5.291  21.274  1.00 46.78           C  
ATOM    772  CE2 TYR A  99      27.856  -5.009  22.906  1.00 50.24           C  
ATOM    773  CZ  TYR A  99      26.516  -5.189  22.595  1.00 49.40           C  
ATOM    774  OH  TYR A  99      25.604  -5.281  23.625  1.00 42.28           O  
ATOM    775  N   HIS A 100      27.640  -3.419  17.535  1.00 50.02           N  
ATOM    776  CA  HIS A 100      26.390  -2.766  17.168  1.00 50.18           C  
ATOM    777  C   HIS A 100      25.171  -3.661  17.306  1.00 48.06           C  
ATOM    778  O   HIS A 100      25.289  -4.882  17.300  1.00 48.83           O  
ATOM    779  CB  HIS A 100      26.501  -2.221  15.745  1.00 53.98           C  
ATOM    780  CG  HIS A 100      27.513  -1.130  15.614  1.00 60.24           C  
ATOM    781  CD2 HIS A 100      27.367   0.209  15.457  1.00 63.21           C  
ATOM    782  ND1 HIS A 100      28.865  -1.354  15.759  1.00 60.23           N  
ATOM    783  CE1 HIS A 100      29.510  -0.200  15.698  1.00 62.08           C  
ATOM    784  NE2 HIS A 100      28.622   0.763  15.517  1.00 62.57           N  
ATOM    785  N   LEU A 101      23.997  -3.044  17.431  1.00 46.86           N  
ATOM    786  CA  LEU A 101      22.745  -3.781  17.606  1.00 45.33           C  
ATOM    787  C   LEU A 101      21.950  -3.928  16.328  1.00 44.80           C  
ATOM    788  O   LEU A 101      21.810  -2.973  15.570  1.00 49.17           O  
ATOM    789  CB  LEU A 101      21.856  -3.075  18.628  1.00 42.80           C  
ATOM    790  CG  LEU A 101      22.412  -2.802  20.025  1.00 43.29           C  
ATOM    791  CD1 LEU A 101      21.375  -2.032  20.834  1.00 42.69           C  
ATOM    792  CD2 LEU A 101      22.771  -4.115  20.710  1.00 46.30           C  
ATOM    793  N   ARG A 102      21.412  -5.117  16.089  1.00 44.32           N  
ATOM    794  CA  ARG A 102      20.596  -5.294  14.888  1.00 44.73           C  
ATOM    795  C   ARG A 102      19.352  -4.447  15.162  1.00 41.16           C  
ATOM    796  O   ARG A 102      19.057  -4.137  16.316  1.00 42.89           O  
ATOM    797  CB  ARG A 102      20.224  -6.770  14.694  1.00 44.96           C  
ATOM    798  CG  ARG A 102      21.400  -7.666  14.275  1.00 54.82           C  
ATOM    799  CD  ARG A 102      20.983  -9.132  14.022  1.00 61.57           C  
ATOM    800  NE  ARG A 102      22.130 -10.032  14.108  1.00 70.91           N  
ATOM    801  CZ  ARG A 102      22.070 -11.360  14.094  1.00 74.81           C  
ATOM    802  NH1 ARG A 102      20.902 -11.980  13.992  1.00 75.41           N1+
ATOM    803  NH2 ARG A 102      23.201 -12.057  14.198  1.00 75.92           N  
ATOM    804  N   GLU A 103      18.622  -4.058  14.130  1.00 42.00           N  
ATOM    805  CA  GLU A 103      17.438  -3.226  14.342  1.00 44.08           C  
ATOM    806  C   GLU A 103      16.491  -3.742  15.433  1.00 43.39           C  
ATOM    807  O   GLU A 103      16.225  -3.046  16.413  1.00 44.68           O  
ATOM    808  CB  GLU A 103      16.674  -3.090  13.038  1.00 44.68           C  
ATOM    809  CG  GLU A 103      15.372  -2.336  13.163  1.00 50.25           C  
ATOM    810  CD  GLU A 103      14.380  -2.767  12.103  1.00 53.98           C  
ATOM    811  OE1 GLU A 103      13.961  -3.942  12.142  1.00 53.89           O  
ATOM    812  OE2 GLU A 103      14.029  -1.942  11.234  1.00 57.98           O1-
ATOM    813  N   SER A 104      15.979  -4.955  15.256  1.00 42.07           N  
ATOM    814  CA  SER A 104      15.050  -5.551  16.213  1.00 40.79           C  
ATOM    815  C   SER A 104      15.589  -5.608  17.636  1.00 40.31           C  
ATOM    816  O   SER A 104      14.820  -5.618  18.595  1.00 42.56           O  
ATOM    817  CB  SER A 104      14.667  -6.958  15.760  1.00 42.07           C  
ATOM    818  OG  SER A 104      15.822  -7.749  15.541  1.00 48.99           O  
ATOM    819  N   GLU A 105      16.908  -5.661  17.779  1.00 37.26           N  
ATOM    820  CA  GLU A 105      17.500  -5.700  19.106  1.00 35.83           C  
ATOM    821  C   GLU A 105      17.375  -4.333  19.775  1.00 36.21           C  
ATOM    822  O   GLU A 105      17.231  -4.235  20.998  1.00 36.06           O  
ATOM    823  CB  GLU A 105      18.974  -6.085  19.021  1.00 34.98           C  
ATOM    824  CG  GLU A 105      19.236  -7.359  18.263  1.00 37.29           C  
ATOM    825  CD  GLU A 105      20.697  -7.741  18.275  1.00 38.99           C  
ATOM    826  OE1 GLU A 105      21.549  -6.829  18.300  1.00 39.25           O  
ATOM    827  OE2 GLU A 105      20.988  -8.952  18.246  1.00 38.27           O1-
ATOM    828  N   LEU A 106      17.444  -3.279  18.971  1.00 36.35           N  
ATOM    829  CA  LEU A 106      17.346  -1.922  19.491  1.00 39.47           C  
ATOM    830  C   LEU A 106      15.925  -1.683  19.967  1.00 38.20           C  
ATOM    831  O   LEU A 106      15.715  -1.230  21.090  1.00 39.94           O  
ATOM    832  CB  LEU A 106      17.725  -0.892  18.414  1.00 39.26           C  
ATOM    833  CG  LEU A 106      17.627   0.581  18.831  1.00 41.88           C  
ATOM    834  CD1 LEU A 106      18.616   0.875  19.962  1.00 40.72           C  
ATOM    835  CD2 LEU A 106      17.911   1.454  17.628  1.00 40.82           C  
ATOM    836  N   VAL A 107      14.951  -2.003  19.119  1.00 36.57           N  
ATOM    837  CA  VAL A 107      13.548  -1.826  19.485  1.00 36.30           C  
ATOM    838  C   VAL A 107      13.289  -2.601  20.780  1.00 36.78           C  
ATOM    839  O   VAL A 107      12.662  -2.091  21.715  1.00 37.73           O  
ATOM    840  CB  VAL A 107      12.587  -2.355  18.380  1.00 34.92           C  
ATOM    841  CG1 VAL A 107      11.142  -2.244  18.853  1.00 31.47           C  
ATOM    842  CG2 VAL A 107      12.779  -1.568  17.086  1.00 29.02           C  
ATOM    843  N   PHE A 108      13.786  -3.828  20.837  1.00 35.52           N  
ATOM    844  CA  PHE A 108      13.597  -4.629  22.032  1.00 39.06           C  
ATOM    845  C   PHE A 108      14.178  -3.924  23.257  1.00 42.59           C  
ATOM    846  O   PHE A 108      13.472  -3.669  24.233  1.00 45.57           O  
ATOM    847  CB  PHE A 108      14.266  -5.995  21.900  1.00 37.00           C  
ATOM    848  CG  PHE A 108      14.327  -6.746  23.200  1.00 37.29           C  
ATOM    849  CD1 PHE A 108      13.170  -7.277  23.768  1.00 37.73           C  
ATOM    850  CD2 PHE A 108      15.527  -6.859  23.891  1.00 33.51           C  
ATOM    851  CE1 PHE A 108      13.211  -7.898  25.009  1.00 38.35           C  
ATOM    852  CE2 PHE A 108      15.582  -7.475  25.125  1.00 30.53           C  
ATOM    853  CZ  PHE A 108      14.422  -7.998  25.690  1.00 38.68           C  
ATOM    854  N   GLY A 109      15.474  -3.619  23.200  1.00 43.55           N  
ATOM    855  CA  GLY A 109      16.141  -2.963  24.313  1.00 41.22           C  
ATOM    856  C   GLY A 109      15.476  -1.680  24.782  1.00 41.27           C  
ATOM    857  O   GLY A 109      15.358  -1.433  25.983  1.00 44.50           O  
ATOM    858  N   ALA A 110      15.056  -0.850  23.831  1.00 37.78           N  
ATOM    859  CA  ALA A 110      14.410   0.400  24.161  1.00 34.67           C  
ATOM    860  C   ALA A 110      13.213   0.103  25.042  1.00 37.47           C  
ATOM    861  O   ALA A 110      13.094   0.656  26.138  1.00 35.25           O  
ATOM    862  CB  ALA A 110      13.967   1.110  22.899  1.00 32.67           C  
ATOM    863  N   LYS A 111      12.334  -0.781  24.560  1.00 39.26           N  
ATOM    864  CA  LYS A 111      11.132  -1.157  25.305  1.00 37.22           C  
ATOM    865  C   LYS A 111      11.460  -1.737  26.674  1.00 35.02           C  
ATOM    866  O   LYS A 111      10.757  -1.461  27.642  1.00 36.60           O  
ATOM    867  CB  LYS A 111      10.291  -2.158  24.514  1.00 39.17           C  
ATOM    868  CG  LYS A 111       9.547  -1.564  23.323  1.00 42.14           C  
ATOM    869  CD  LYS A 111       8.785  -2.647  22.549  1.00 40.22           C  
ATOM    870  CE  LYS A 111       8.138  -2.078  21.297  1.00 44.05           C  
ATOM    871  NZ  LYS A 111       7.615  -3.123  20.360  1.00 46.17           N1+
ATOM    872  N   GLN A 112      12.518  -2.542  26.758  1.00 35.44           N  
ATOM    873  CA  GLN A 112      12.908  -3.121  28.039  1.00 34.30           C  
ATOM    874  C   GLN A 112      13.225  -1.982  28.977  1.00 34.04           C  
ATOM    875  O   GLN A 112      12.697  -1.915  30.085  1.00 33.13           O  
ATOM    876  CB  GLN A 112      14.172  -3.982  27.927  1.00 36.94           C  
ATOM    877  CG  GLN A 112      13.974  -5.427  27.524  1.00 41.07           C  
ATOM    878  CD  GLN A 112      12.980  -6.188  28.402  1.00 41.37           C  
ATOM    879  NE2 GLN A 112      13.491  -6.839  29.440  1.00 40.23           N  
ATOM    880  OE1 GLN A 112      11.772  -6.192  28.143  1.00 40.56           O  
ATOM    881  N   ALA A 113      14.098  -1.088  28.515  1.00 33.82           N  
ATOM    882  CA  ALA A 113      14.529   0.050  29.325  1.00 32.60           C  
ATOM    883  C   ALA A 113      13.361   0.759  29.973  1.00 29.50           C  
ATOM    884  O   ALA A 113      13.416   1.096  31.150  1.00 31.10           O  
ATOM    885  CB  ALA A 113      15.323   1.030  28.480  1.00 33.02           C  
ATOM    886  N   TRP A 114      12.317   1.002  29.192  1.00 30.74           N  
ATOM    887  CA  TRP A 114      11.126   1.674  29.701  1.00 31.19           C  
ATOM    888  C   TRP A 114      10.493   0.742  30.706  1.00 32.53           C  
ATOM    889  O   TRP A 114      10.185   1.124  31.836  1.00 34.22           O  
ATOM    890  CB  TRP A 114      10.153   1.939  28.553  1.00 31.62           C  
ATOM    891  CG  TRP A 114       8.856   2.592  28.957  1.00 33.29           C  
ATOM    892  CD1 TRP A 114       8.532   3.098  30.179  1.00 32.47           C  
ATOM    893  CD2 TRP A 114       7.727   2.824  28.115  1.00 32.23           C  
ATOM    894  CE2 TRP A 114       6.743   3.475  28.892  1.00 32.80           C  
ATOM    895  CE3 TRP A 114       7.442   2.541  26.766  1.00 31.53           C  
ATOM    896  NE1 TRP A 114       7.265   3.636  30.155  1.00 32.63           N  
ATOM    897  CZ2 TRP A 114       5.498   3.851  28.374  1.00 32.45           C  
ATOM    898  CZ3 TRP A 114       6.207   2.915  26.249  1.00 32.34           C  
ATOM    899  CH2 TRP A 114       5.248   3.562  27.053  1.00 32.15           C  
ATOM    900  N   ARG A 115      10.323  -0.502  30.283  1.00 35.08           N  
ATOM    901  CA  ARG A 115       9.727  -1.537  31.112  1.00 36.59           C  
ATOM    902  C   ARG A 115      10.435  -1.629  32.466  1.00 37.12           C  
ATOM    903  O   ARG A 115       9.806  -1.878  33.489  1.00 36.58           O  
ATOM    904  CB  ARG A 115       9.820  -2.869  30.369  1.00 38.34           C  
ATOM    905  CG  ARG A 115       9.046  -4.006  30.993  1.00 41.67           C  
ATOM    906  CD  ARG A 115       9.241  -5.295  30.199  1.00 43.13           C  
ATOM    907  NE  ARG A 115       8.414  -6.377  30.724  1.00 42.90           N  
ATOM    908  CZ  ARG A 115       8.452  -7.633  30.290  1.00 45.44           C  
ATOM    909  NH1 ARG A 115       9.284  -7.986  29.314  1.00 40.67           N1+
ATOM    910  NH2 ARG A 115       7.648  -8.540  30.833  1.00 45.45           N  
ATOM    911  N   ASN A 116      11.745  -1.408  32.470  1.00 38.21           N  
ATOM    912  CA  ASN A 116      12.527  -1.488  33.698  1.00 36.03           C  
ATOM    913  C   ASN A 116      12.581  -0.210  34.528  1.00 35.57           C  
ATOM    914  O   ASN A 116      13.028  -0.249  35.675  1.00 36.26           O  
ATOM    915  CB  ASN A 116      13.962  -1.923  33.385  1.00 38.78           C  
ATOM    916  CG  ASN A 116      14.055  -3.368  32.907  1.00 40.71           C  
ATOM    917  ND2 ASN A 116      15.082  -3.659  32.115  1.00 39.94           N  
ATOM    918  OD1 ASN A 116      13.234  -4.212  33.265  1.00 41.31           O  
ATOM    919  N   ALA A 117      12.135   0.910  33.966  1.00 34.07           N  
ATOM    920  CA  ALA A 117      12.180   2.197  34.668  1.00 33.06           C  
ATOM    921  C   ALA A 117      11.405   2.184  35.980  1.00 32.02           C  
ATOM    922  O   ALA A 117      10.183   2.251  35.984  1.00 35.16           O  
ATOM    923  CB  ALA A 117      11.661   3.300  33.767  1.00 30.65           C  
ATOM    924  N   PRO A 118      12.120   2.159  37.118  1.00 32.33           N  
ATOM    925  CA  PRO A 118      11.484   2.127  38.443  1.00 31.96           C  
ATOM    926  C   PRO A 118      10.657   3.340  38.815  1.00 32.40           C  
ATOM    927  O   PRO A 118       9.834   3.275  39.726  1.00 30.64           O  
ATOM    928  CB  PRO A 118      12.667   1.944  39.408  1.00 27.89           C  
ATOM    929  CG  PRO A 118      13.784   1.416  38.540  1.00 30.20           C  
ATOM    930  CD  PRO A 118      13.587   2.193  37.255  1.00 28.59           C  
ATOM    931  N   ARG A 119      10.864   4.449  38.113  1.00 32.28           N  
ATOM    932  CA  ARG A 119      10.141   5.658  38.450  1.00 30.82           C  
ATOM    933  C   ARG A 119       8.970   6.057  37.567  1.00 30.43           C  
ATOM    934  O   ARG A 119       8.308   7.060  37.836  1.00 29.60           O  
ATOM    935  CB  ARG A 119      11.135   6.810  38.566  1.00 30.47           C  
ATOM    936  CG  ARG A 119      11.955   6.700  39.823  1.00 30.48           C  
ATOM    937  CD  ARG A 119      12.943   7.821  39.987  1.00 34.68           C  
ATOM    938  NE  ARG A 119      13.713   7.616  41.210  1.00 37.40           N  
ATOM    939  CZ  ARG A 119      14.690   8.409  41.630  1.00 32.05           C  
ATOM    940  NH1 ARG A 119      15.030   9.480  40.928  1.00 35.46           N1+
ATOM    941  NH2 ARG A 119      15.327   8.128  42.757  1.00 38.27           N  
ATOM    942  N   CYS A 120       8.713   5.252  36.539  1.00 29.55           N  
ATOM    943  CA  CYS A 120       7.632   5.487  35.588  1.00 31.55           C  
ATOM    944  C   CYS A 120       6.328   4.766  35.968  1.00 32.78           C  
ATOM    945  O   CYS A 120       6.290   3.542  36.036  1.00 32.79           O  
ATOM    946  CB  CYS A 120       8.078   5.023  34.201  1.00 31.21           C  
ATOM    947  SG  CYS A 120       6.759   5.364  33.015  1.00 36.26           S  
ATOM    948  N   VAL A 121       5.264   5.530  36.191  1.00 33.22           N  
ATOM    949  CA  VAL A 121       3.981   4.943  36.564  1.00 32.45           C  
ATOM    950  C   VAL A 121       3.098   4.540  35.374  1.00 35.89           C  
ATOM    951  O   VAL A 121       2.062   3.917  35.568  1.00 39.19           O  
ATOM    952  CB  VAL A 121       3.171   5.914  37.471  1.00 32.89           C  
ATOM    953  CG1 VAL A 121       2.687   7.132  36.668  1.00 26.24           C  
ATOM    954  CG2 VAL A 121       2.003   5.186  38.100  1.00 30.75           C  
ATOM    955  N   GLY A 122       3.491   4.902  34.151  1.00 36.90           N  
ATOM    956  CA  GLY A 122       2.682   4.532  32.993  1.00 34.80           C  
ATOM    957  C   GLY A 122       3.224   3.326  32.222  1.00 33.34           C  
ATOM    958  O   GLY A 122       2.933   3.151  31.041  1.00 32.76           O  
ATOM    959  N   ARG A 123       3.986   2.471  32.892  1.00 30.33           N  
ATOM    960  CA  ARG A 123       4.586   1.321  32.231  1.00 29.71           C  
ATOM    961  C   ARG A 123       3.636   0.269  31.668  1.00 31.16           C  
ATOM    962  O   ARG A 123       4.068  -0.631  30.961  1.00 32.54           O  
ATOM    963  CB  ARG A 123       5.611   0.678  33.163  1.00 32.17           C  
ATOM    964  CG  ARG A 123       6.931   1.449  33.256  1.00 28.98           C  
ATOM    965  CD  ARG A 123       7.890   0.759  34.200  1.00 29.78           C  
ATOM    966  NE  ARG A 123       7.597   1.059  35.599  1.00 28.73           N  
ATOM    967  CZ  ARG A 123       8.175   0.452  36.626  1.00 26.25           C  
ATOM    968  NH1 ARG A 123       9.074  -0.502  36.412  1.00 24.23           N1+
ATOM    969  NH2 ARG A 123       7.868   0.811  37.866  1.00 22.65           N  
ATOM    970  N   ILE A 124       2.345   0.377  31.959  1.00 32.96           N  
ATOM    971  CA  ILE A 124       1.394  -0.581  31.412  1.00 32.81           C  
ATOM    972  C   ILE A 124       1.414  -0.480  29.884  1.00 35.62           C  
ATOM    973  O   ILE A 124       0.960  -1.379  29.193  1.00 35.98           O  
ATOM    974  CB  ILE A 124      -0.039  -0.295  31.903  1.00 34.82           C  
ATOM    975  CG1 ILE A 124      -0.960  -1.452  31.506  1.00 35.78           C  
ATOM    976  CG2 ILE A 124      -0.551   0.999  31.297  1.00 31.09           C  
ATOM    977  CD1 ILE A 124      -2.344  -1.346  32.079  1.00 39.52           C  
ATOM    978  N   GLN A 125       1.954   0.621  29.368  1.00 37.03           N  
ATOM    979  CA  GLN A 125       2.039   0.858  27.924  1.00 36.67           C  
ATOM    980  C   GLN A 125       3.431   0.555  27.356  1.00 37.53           C  
ATOM    981  O   GLN A 125       3.724   0.919  26.218  1.00 35.98           O  
ATOM    982  CB  GLN A 125       1.720   2.328  27.625  1.00 36.39           C  
ATOM    983  CG  GLN A 125       0.379   2.811  28.145  1.00 37.30           C  
ATOM    984  CD  GLN A 125      -0.722   2.657  27.124  1.00 38.01           C  
ATOM    985  NE2 GLN A 125      -0.345   2.406  25.876  1.00 40.56           N  
ATOM    986  OE1 GLN A 125      -1.897   2.772  27.448  1.00 42.45           O  
ATOM    987  N   TRP A 126       4.285  -0.102  28.138  1.00 36.52           N  
ATOM    988  CA  TRP A 126       5.647  -0.397  27.685  1.00 36.27           C  
ATOM    989  C   TRP A 126       5.775  -1.187  26.372  1.00 38.07           C  
ATOM    990  O   TRP A 126       6.793  -1.084  25.683  1.00 39.84           O  
ATOM    991  CB  TRP A 126       6.420  -1.140  28.767  1.00 33.25           C  
ATOM    992  CG  TRP A 126       6.063  -2.578  28.868  1.00 36.21           C  
ATOM    993  CD1 TRP A 126       5.069  -3.126  29.623  1.00 36.30           C  
ATOM    994  CD2 TRP A 126       6.683  -3.666  28.170  1.00 36.68           C  
ATOM    995  CE2 TRP A 126       6.011  -4.846  28.554  1.00 34.76           C  
ATOM    996  CE3 TRP A 126       7.744  -3.755  27.252  1.00 35.69           C  
ATOM    997  NE1 TRP A 126       5.033  -4.486  29.444  1.00 37.58           N  
ATOM    998  CZ2 TRP A 126       6.358  -6.105  28.056  1.00 34.91           C  
ATOM    999  CZ3 TRP A 126       8.088  -5.003  26.755  1.00 37.07           C  
ATOM   1000  CH2 TRP A 126       7.397  -6.165  27.159  1.00 34.45           C  
ATOM   1001  N   GLY A 127       4.767  -1.979  26.023  1.00 37.99           N  
ATOM   1002  CA  GLY A 127       4.854  -2.750  24.796  1.00 38.24           C  
ATOM   1003  C   GLY A 127       4.469  -1.955  23.566  1.00 40.10           C  
ATOM   1004  O   GLY A 127       4.699  -2.377  22.433  1.00 41.56           O  
ATOM   1005  N   LYS A 128       3.871  -0.795  23.782  1.00 42.97           N  
ATOM   1006  CA  LYS A 128       3.455   0.043  22.676  1.00 45.86           C  
ATOM   1007  C   LYS A 128       4.328   1.299  22.644  1.00 46.93           C  
ATOM   1008  O   LYS A 128       4.012   2.316  23.276  1.00 50.13           O  
ATOM   1009  CB  LYS A 128       1.980   0.398  22.827  1.00 43.75           C  
ATOM   1010  CG  LYS A 128       1.404   1.075  21.611  1.00 50.09           C  
ATOM   1011  CD  LYS A 128      -0.080   1.319  21.800  1.00 58.44           C  
ATOM   1012  CE  LYS A 128      -0.695   1.996  20.580  1.00 61.61           C  
ATOM   1013  NZ  LYS A 128      -2.160   2.215  20.756  1.00 63.47           N1+
ATOM   1014  N   LEU A 129       5.430   1.209  21.904  1.00 42.82           N  
ATOM   1015  CA  LEU A 129       6.384   2.304  21.792  1.00 42.28           C  
ATOM   1016  C   LEU A 129       6.963   2.407  20.377  1.00 42.97           C  
ATOM   1017  O   LEU A 129       7.524   1.445  19.861  1.00 46.24           O  
ATOM   1018  CB  LEU A 129       7.531   2.079  22.781  1.00 35.56           C  
ATOM   1019  CG  LEU A 129       8.702   3.059  22.704  1.00 36.16           C  
ATOM   1020  CD1 LEU A 129       8.245   4.420  23.210  1.00 30.01           C  
ATOM   1021  CD2 LEU A 129       9.889   2.535  23.514  1.00 28.43           C  
ATOM   1022  N   GLN A 130       6.837   3.573  19.758  1.00 41.56           N  
ATOM   1023  CA  GLN A 130       7.373   3.787  18.423  1.00 41.94           C  
ATOM   1024  C   GLN A 130       8.857   4.137  18.522  1.00 42.39           C  
ATOM   1025  O   GLN A 130       9.231   5.185  19.060  1.00 41.38           O  
ATOM   1026  CB  GLN A 130       6.619   4.921  17.736  1.00 45.49           C  
ATOM   1027  CG  GLN A 130       7.118   5.215  16.342  1.00 52.65           C  
ATOM   1028  CD  GLN A 130       7.295   3.951  15.531  1.00 58.28           C  
ATOM   1029  NE2 GLN A 130       8.457   3.820  14.889  1.00 60.71           N  
ATOM   1030  OE1 GLN A 130       6.400   3.097  15.481  1.00 55.51           O  
ATOM   1031  N   VAL A 131       9.697   3.251  18.001  1.00 41.70           N  
ATOM   1032  CA  VAL A 131      11.139   3.442  18.039  1.00 40.63           C  
ATOM   1033  C   VAL A 131      11.707   3.896  16.701  1.00 42.21           C  
ATOM   1034  O   VAL A 131      11.831   3.105  15.761  1.00 42.91           O  
ATOM   1035  CB  VAL A 131      11.841   2.141  18.466  1.00 39.50           C  
ATOM   1036  CG1 VAL A 131      13.353   2.297  18.375  1.00 40.38           C  
ATOM   1037  CG2 VAL A 131      11.426   1.789  19.881  1.00 38.10           C  
ATOM   1038  N   PHE A 132      12.043   5.178  16.621  1.00 45.89           N  
ATOM   1039  CA  PHE A 132      12.624   5.747  15.410  1.00 44.75           C  
ATOM   1040  C   PHE A 132      14.127   5.571  15.511  1.00 43.61           C  
ATOM   1041  O   PHE A 132      14.775   6.214  16.330  1.00 44.54           O  
ATOM   1042  CB  PHE A 132      12.305   7.238  15.307  1.00 42.38           C  
ATOM   1043  CG  PHE A 132      10.844   7.539  15.160  1.00 42.70           C  
ATOM   1044  CD1 PHE A 132      10.158   7.164  14.018  1.00 45.63           C  
ATOM   1045  CD2 PHE A 132      10.159   8.226  16.152  1.00 41.62           C  
ATOM   1046  CE1 PHE A 132       8.801   7.472  13.865  1.00 46.69           C  
ATOM   1047  CE2 PHE A 132       8.809   8.535  16.005  1.00 43.16           C  
ATOM   1048  CZ  PHE A 132       8.133   8.160  14.861  1.00 43.48           C  
ATOM   1049  N   ASP A 133      14.682   4.675  14.707  1.00 43.18           N  
ATOM   1050  CA  ASP A 133      16.122   4.480  14.736  1.00 44.82           C  
ATOM   1051  C   ASP A 133      16.650   5.751  14.094  1.00 44.95           C  
ATOM   1052  O   ASP A 133      16.029   6.285  13.165  1.00 47.26           O  
ATOM   1053  CB  ASP A 133      16.530   3.244  13.915  1.00 44.23           C  
ATOM   1054  CG  ASP A 133      17.973   2.804  14.183  1.00 49.46           C  
ATOM   1055  OD1 ASP A 133      18.266   1.595  14.056  1.00 47.02           O  
ATOM   1056  OD2 ASP A 133      18.818   3.665  14.518  1.00 50.06           O1-
ATOM   1057  N   ALA A 134      17.758   6.266  14.612  1.00 44.09           N  
ATOM   1058  CA  ALA A 134      18.358   7.479  14.069  1.00 42.16           C  
ATOM   1059  C   ALA A 134      19.853   7.401  14.306  1.00 43.36           C  
ATOM   1060  O   ALA A 134      20.526   8.414  14.471  1.00 45.57           O  
ATOM   1061  CB  ALA A 134      17.769   8.715  14.737  1.00 41.56           C  
ATOM   1062  N   ARG A 135      20.360   6.173  14.316  1.00 44.38           N  
ATOM   1063  CA  ARG A 135      21.770   5.907  14.521  1.00 44.81           C  
ATOM   1064  C   ARG A 135      22.608   6.273  13.290  1.00 48.23           C  
ATOM   1065  O   ARG A 135      23.836   6.140  13.309  1.00 49.59           O  
ATOM   1066  CB  ARG A 135      21.966   4.431  14.854  1.00 43.61           C  
ATOM   1067  CG  ARG A 135      21.513   4.043  16.247  1.00 43.52           C  
ATOM   1068  CD  ARG A 135      21.682   2.548  16.466  1.00 42.55           C  
ATOM   1069  NE  ARG A 135      20.728   1.771  15.684  1.00 41.95           N  
ATOM   1070  CZ  ARG A 135      20.823   0.459  15.487  1.00 42.24           C  
ATOM   1071  NH1 ARG A 135      21.839  -0.223  16.008  1.00 35.72           N1+
ATOM   1072  NH2 ARG A 135      19.888  -0.173  14.791  1.00 38.96           N  
ATOM   1073  N   ASP A 136      21.946   6.716  12.224  1.00 46.32           N  
ATOM   1074  CA  ASP A 136      22.660   7.121  11.011  1.00 50.71           C  
ATOM   1075  C   ASP A 136      23.027   8.611  11.110  1.00 51.07           C  
ATOM   1076  O   ASP A 136      24.004   9.065  10.504  1.00 48.35           O  
ATOM   1077  CB  ASP A 136      21.799   6.875   9.756  1.00 46.87           C  
ATOM   1078  CG  ASP A 136      20.514   7.682   9.759  1.00 45.65           C  
ATOM   1079  OD1 ASP A 136      20.292   8.455  10.708  1.00 45.91           O  
ATOM   1080  OD2 ASP A 136      19.720   7.542   8.807  1.00 48.27           O1-
ATOM   1081  N   CYS A 137      22.232   9.344  11.889  1.00 52.36           N  
ATOM   1082  CA  CYS A 137      22.406  10.778  12.114  1.00 54.21           C  
ATOM   1083  C   CYS A 137      23.875  11.170  12.213  1.00 52.68           C  
ATOM   1084  O   CYS A 137      24.650  10.502  12.887  1.00 53.25           O  
ATOM   1085  CB  CYS A 137      21.680  11.175  13.395  1.00 57.28           C  
ATOM   1086  SG  CYS A 137      21.724  12.926  13.767  1.00 62.64           S  
ATOM   1087  N   SER A 138      24.255  12.254  11.548  1.00 53.44           N  
ATOM   1088  CA  SER A 138      25.647  12.685  11.571  1.00 57.27           C  
ATOM   1089  C   SER A 138      25.869  14.189  11.742  1.00 59.11           C  
ATOM   1090  O   SER A 138      26.975  14.681  11.509  1.00 60.69           O  
ATOM   1091  CB  SER A 138      26.368  12.200  10.302  1.00 55.94           C  
ATOM   1092  OG  SER A 138      25.742  12.699   9.135  1.00 56.57           O  
ATOM   1093  N   SER A 139      24.838  14.923  12.149  1.00 59.18           N  
ATOM   1094  CA  SER A 139      25.005  16.360  12.350  1.00 59.84           C  
ATOM   1095  C   SER A 139      24.006  16.949  13.347  1.00 61.22           C  
ATOM   1096  O   SER A 139      22.946  16.375  13.597  1.00 61.68           O  
ATOM   1097  CB  SER A 139      24.885  17.102  11.019  1.00 56.28           C  
ATOM   1098  OG  SER A 139      23.538  17.432  10.739  1.00 58.07           O  
ATOM   1099  N   ALA A 140      24.357  18.099  13.915  1.00 61.73           N  
ATOM   1100  CA  ALA A 140      23.489  18.777  14.866  1.00 59.11           C  
ATOM   1101  C   ALA A 140      22.257  19.260  14.115  1.00 57.66           C  
ATOM   1102  O   ALA A 140      21.180  19.404  14.685  1.00 57.67           O  
ATOM   1103  CB  ALA A 140      24.218  19.949  15.498  1.00 60.00           C  
ATOM   1104  N   GLN A 141      22.423  19.505  12.821  1.00 56.03           N  
ATOM   1105  CA  GLN A 141      21.319  19.948  11.987  1.00 55.71           C  
ATOM   1106  C   GLN A 141      20.420  18.741  11.765  1.00 54.51           C  
ATOM   1107  O   GLN A 141      19.194  18.836  11.844  1.00 53.21           O  
ATOM   1108  CB  GLN A 141      21.847  20.475  10.645  1.00 57.99           C  
ATOM   1109  CG  GLN A 141      20.800  20.598   9.536  1.00 62.68           C  
ATOM   1110  CD  GLN A 141      19.607  21.467   9.916  1.00 67.11           C  
ATOM   1111  NE2 GLN A 141      18.401  20.895   9.829  1.00 67.08           N  
ATOM   1112  OE1 GLN A 141      19.765  22.637  10.274  1.00 68.05           O  
ATOM   1113  N   GLU A 142      21.041  17.598  11.498  1.00 52.58           N  
ATOM   1114  CA  GLU A 142      20.281  16.387  11.267  1.00 52.15           C  
ATOM   1115  C   GLU A 142      19.535  15.986  12.539  1.00 51.33           C  
ATOM   1116  O   GLU A 142      18.399  15.520  12.471  1.00 51.64           O  
ATOM   1117  CB  GLU A 142      21.200  15.256  10.795  1.00 50.26           C  
ATOM   1118  CG  GLU A 142      20.454  13.979  10.482  1.00 49.77           C  
ATOM   1119  CD  GLU A 142      21.237  13.031   9.606  1.00 54.75           C  
ATOM   1120  OE1 GLU A 142      22.451  12.852   9.834  1.00 56.80           O  
ATOM   1121  OE2 GLU A 142      20.632  12.445   8.685  1.00 56.34           O1-
ATOM   1122  N   MET A 143      20.173  16.179  13.692  1.00 50.90           N  
ATOM   1123  CA  MET A 143      19.561  15.865  14.979  1.00 48.16           C  
ATOM   1124  C   MET A 143      18.270  16.650  15.111  1.00 47.81           C  
ATOM   1125  O   MET A 143      17.280  16.152  15.646  1.00 47.63           O  
ATOM   1126  CB  MET A 143      20.497  16.243  16.133  1.00 47.42           C  
ATOM   1127  CG  MET A 143      21.511  15.170  16.493  1.00 51.86           C  
ATOM   1128  SD  MET A 143      22.808  15.745  17.627  1.00 57.94           S  
ATOM   1129  CE  MET A 143      21.997  15.652  19.196  1.00 51.81           C  
ATOM   1130  N   PHE A 144      18.283  17.878  14.600  1.00 48.69           N  
ATOM   1131  CA  PHE A 144      17.117  18.741  14.681  1.00 48.25           C  
ATOM   1132  C   PHE A 144      15.963  18.239  13.831  1.00 46.67           C  
ATOM   1133  O   PHE A 144      14.801  18.426  14.183  1.00 46.90           O  
ATOM   1134  CB  PHE A 144      17.478  20.180  14.271  1.00 49.76           C  
ATOM   1135  CG  PHE A 144      16.330  21.152  14.401  1.00 50.85           C  
ATOM   1136  CD1 PHE A 144      15.837  21.829  13.293  1.00 50.63           C  
ATOM   1137  CD2 PHE A 144      15.716  21.361  15.635  1.00 54.58           C  
ATOM   1138  CE1 PHE A 144      14.744  22.703  13.414  1.00 55.87           C  
ATOM   1139  CE2 PHE A 144      14.623  22.234  15.764  1.00 56.19           C  
ATOM   1140  CZ  PHE A 144      14.136  22.901  14.652  1.00 54.02           C  
ATOM   1141  N   THR A 145      16.278  17.605  12.709  1.00 48.71           N  
ATOM   1142  CA  THR A 145      15.230  17.100  11.832  1.00 48.25           C  
ATOM   1143  C   THR A 145      14.519  15.923  12.474  1.00 45.22           C  
ATOM   1144  O   THR A 145      13.291  15.853  12.470  1.00 45.40           O  
ATOM   1145  CB  THR A 145      15.788  16.652  10.472  1.00 50.63           C  
ATOM   1146  CG2 THR A 145      14.679  16.714   9.414  1.00 46.52           C  
ATOM   1147  OG1 THR A 145      16.857  17.524  10.078  1.00 53.10           O  
ATOM   1148  N   TYR A 146      15.293  15.002  13.034  1.00 45.11           N  
ATOM   1149  CA  TYR A 146      14.721  13.827  13.689  1.00 45.69           C  
ATOM   1150  C   TYR A 146      13.808  14.249  14.833  1.00 45.14           C  
ATOM   1151  O   TYR A 146      12.678  13.771  14.948  1.00 41.86           O  
ATOM   1152  CB  TYR A 146      15.830  12.923  14.235  1.00 43.59           C  
ATOM   1153  CG  TYR A 146      16.326  11.891  13.251  1.00 44.09           C  
ATOM   1154  CD1 TYR A 146      17.671  11.843  12.879  1.00 47.22           C  
ATOM   1155  CD2 TYR A 146      15.453  10.963  12.689  1.00 46.60           C  
ATOM   1156  CE1 TYR A 146      18.143  10.890  11.969  1.00 46.43           C  
ATOM   1157  CE2 TYR A 146      15.898  10.001  11.777  1.00 47.13           C  
ATOM   1158  CZ  TYR A 146      17.243   9.976  11.423  1.00 47.24           C  
ATOM   1159  OH  TYR A 146      17.687   9.032  10.515  1.00 42.62           O  
ATOM   1160  N   ILE A 147      14.311  15.149  15.673  1.00 45.43           N  
ATOM   1161  CA  ILE A 147      13.556  15.637  16.816  1.00 44.70           C  
ATOM   1162  C   ILE A 147      12.232  16.252  16.392  1.00 45.93           C  
ATOM   1163  O   ILE A 147      11.209  16.064  17.059  1.00 45.15           O  
ATOM   1164  CB  ILE A 147      14.378  16.666  17.613  1.00 43.54           C  
ATOM   1165  CG1 ILE A 147      15.578  15.963  18.254  1.00 44.39           C  
ATOM   1166  CG2 ILE A 147      13.507  17.346  18.655  1.00 43.07           C  
ATOM   1167  CD1 ILE A 147      16.519  16.881  18.999  1.00 39.01           C  
ATOM   1168  N   CYS A 148      12.254  16.981  15.280  1.00 48.31           N  
ATOM   1169  CA  CYS A 148      11.050  17.628  14.772  1.00 48.99           C  
ATOM   1170  C   CYS A 148      10.059  16.580  14.283  1.00 47.45           C  
ATOM   1171  O   CYS A 148       8.853  16.717  14.480  1.00 46.22           O  
ATOM   1172  CB  CYS A 148      11.404  18.608  13.641  1.00 51.13           C  
ATOM   1173  SG  CYS A 148      12.239  20.129  14.175  1.00 54.30           S  
ATOM   1174  N   ASN A 149      10.572  15.534  13.641  1.00 46.85           N  
ATOM   1175  CA  ASN A 149       9.720  14.456  13.151  1.00 47.88           C  
ATOM   1176  C   ASN A 149       9.094  13.736  14.351  1.00 45.90           C  
ATOM   1177  O   ASN A 149       7.926  13.351  14.326  1.00 44.29           O  
ATOM   1178  CB  ASN A 149      10.533  13.462  12.308  1.00 49.64           C  
ATOM   1179  CG  ASN A 149      10.860  13.996  10.916  1.00 56.14           C  
ATOM   1180  ND2 ASN A 149      11.928  13.475  10.319  1.00 56.76           N  
ATOM   1181  OD1 ASN A 149      10.151  14.851  10.378  1.00 56.38           O  
ATOM   1182  N   HIS A 150       9.885  13.569  15.405  1.00 44.78           N  
ATOM   1183  CA  HIS A 150       9.423  12.909  16.624  1.00 44.74           C  
ATOM   1184  C   HIS A 150       8.218  13.649  17.185  1.00 44.05           C  
ATOM   1185  O   HIS A 150       7.157  13.060  17.404  1.00 41.85           O  
ATOM   1186  CB  HIS A 150      10.563  12.884  17.643  1.00 39.50           C  
ATOM   1187  CG  HIS A 150      10.198  12.278  18.965  1.00 45.66           C  
ATOM   1188  CD2 HIS A 150       9.110  12.438  19.752  1.00 45.54           C  
ATOM   1189  ND1 HIS A 150      11.046  11.431  19.650  1.00 43.30           N  
ATOM   1190  CE1 HIS A 150      10.494  11.097  20.803  1.00 44.55           C  
ATOM   1191  NE2 HIS A 150       9.318  11.695  20.889  1.00 47.34           N  
ATOM   1192  N   ILE A 151       8.397  14.949  17.403  1.00 44.91           N  
ATOM   1193  CA  ILE A 151       7.352  15.801  17.947  1.00 43.88           C  
ATOM   1194  C   ILE A 151       6.140  15.789  17.037  1.00 45.48           C  
ATOM   1195  O   ILE A 151       5.005  15.857  17.494  1.00 45.87           O  
ATOM   1196  CB  ILE A 151       7.847  17.246  18.112  1.00 44.25           C  
ATOM   1197  CG1 ILE A 151       9.072  17.268  19.030  1.00 40.79           C  
ATOM   1198  CG2 ILE A 151       6.740  18.112  18.686  1.00 44.59           C  
ATOM   1199  CD1 ILE A 151       9.657  18.638  19.232  1.00 38.62           C  
ATOM   1200  N   LYS A 152       6.397  15.699  15.739  1.00 49.32           N  
ATOM   1201  CA  LYS A 152       5.333  15.652  14.751  1.00 50.77           C  
ATOM   1202  C   LYS A 152       4.521  14.379  14.962  1.00 50.16           C  
ATOM   1203  O   LYS A 152       3.292  14.416  15.110  1.00 48.78           O  
ATOM   1204  CB  LYS A 152       5.922  15.650  13.335  1.00 54.02           C  
ATOM   1205  CG  LYS A 152       6.379  17.010  12.833  1.00 58.53           C  
ATOM   1206  CD  LYS A 152       6.039  17.179  11.350  1.00 61.06           C  
ATOM   1207  CE  LYS A 152       7.250  16.986  10.447  1.00 63.29           C  
ATOM   1208  NZ  LYS A 152       8.204  18.128  10.561  1.00 65.05           N1+
ATOM   1209  N   TYR A 153       5.230  13.254  14.984  1.00 47.86           N  
ATOM   1210  CA  TYR A 153       4.609  11.947  15.155  1.00 48.77           C  
ATOM   1211  C   TYR A 153       4.069  11.703  16.556  1.00 48.39           C  
ATOM   1212  O   TYR A 153       2.985  11.144  16.714  1.00 49.55           O  
ATOM   1213  CB  TYR A 153       5.610  10.844  14.786  1.00 48.99           C  
ATOM   1214  CG  TYR A 153       5.096   9.440  15.022  1.00 51.82           C  
ATOM   1215  CD1 TYR A 153       5.178   8.851  16.277  1.00 52.12           C  
ATOM   1216  CD2 TYR A 153       4.497   8.720  13.995  1.00 52.46           C  
ATOM   1217  CE1 TYR A 153       4.672   7.578  16.515  1.00 56.82           C  
ATOM   1218  CE2 TYR A 153       3.983   7.446  14.208  1.00 57.52           C  
ATOM   1219  CZ  TYR A 153       4.078   6.887  15.475  1.00 57.78           C  
ATOM   1220  OH  TYR A 153       3.584   5.621  15.698  1.00 57.99           O  
ATOM   1221  N   ALA A 154       4.817  12.125  17.571  1.00 47.54           N  
ATOM   1222  CA  ALA A 154       4.401  11.922  18.956  1.00 45.24           C  
ATOM   1223  C   ALA A 154       3.192  12.765  19.360  1.00 43.54           C  
ATOM   1224  O   ALA A 154       2.292  12.270  20.038  1.00 41.16           O  
ATOM   1225  CB  ALA A 154       5.579  12.190  19.899  1.00 42.59           C  
ATOM   1226  N   THR A 155       3.172  14.031  18.938  1.00 45.27           N  
ATOM   1227  CA  THR A 155       2.071  14.940  19.263  1.00 43.81           C  
ATOM   1228  C   THR A 155       0.798  14.467  18.572  1.00 44.39           C  
ATOM   1229  O   THR A 155      -0.270  14.400  19.180  1.00 41.99           O  
ATOM   1230  CB  THR A 155       2.383  16.386  18.820  1.00 43.16           C  
ATOM   1231  CG2 THR A 155       1.322  17.338  19.346  1.00 39.63           C  
ATOM   1232  OG1 THR A 155       3.659  16.780  19.337  1.00 42.07           O  
ATOM   1233  N   ASN A 156       0.919  14.170  17.285  1.00 47.21           N  
ATOM   1234  CA  ASN A 156      -0.191  13.636  16.513  1.00 48.39           C  
ATOM   1235  C   ASN A 156      -1.490  14.410  16.683  1.00 50.60           C  
ATOM   1236  O   ASN A 156      -2.565  13.812  16.802  1.00 48.68           O  
ATOM   1237  CB  ASN A 156      -0.392  12.172  16.918  1.00 49.35           C  
ATOM   1238  CG  ASN A 156      -1.274  11.422  15.964  1.00 50.93           C  
ATOM   1239  ND2 ASN A 156      -2.242  10.680  16.498  1.00 51.48           N  
ATOM   1240  OD1 ASN A 156      -1.082  11.496  14.756  1.00 50.77           O  
ATOM   1241  N   ARG A 157      -1.379  15.738  16.698  1.00 54.57           N  
ATOM   1242  CA  ARG A 157      -2.526  16.639  16.834  1.00 56.42           C  
ATOM   1243  C   ARG A 157      -3.454  16.370  18.022  1.00 57.05           C  
ATOM   1244  O   ARG A 157      -4.676  16.412  17.868  1.00 57.88           O  
ATOM   1245  CB  ARG A 157      -3.360  16.633  15.550  1.00 58.67           C  
ATOM   1246  CG  ARG A 157      -2.721  17.330  14.350  1.00 64.11           C  
ATOM   1247  CD  ARG A 157      -3.737  17.434  13.220  1.00 70.60           C  
ATOM   1248  NE  ARG A 157      -4.319  16.124  12.923  1.00 77.33           N  
ATOM   1249  CZ  ARG A 157      -5.552  15.933  12.459  1.00 79.35           C  
ATOM   1250  NH1 ARG A 157      -6.353  16.969  12.234  1.00 80.15           N1+
ATOM   1251  NH2 ARG A 157      -5.989  14.701  12.224  1.00 78.57           N  
ATOM   1252  N   GLY A 158      -2.883  16.097  19.195  1.00 55.45           N  
ATOM   1253  CA  GLY A 158      -3.706  15.846  20.367  1.00 54.83           C  
ATOM   1254  C   GLY A 158      -3.718  14.411  20.857  1.00 54.26           C  
ATOM   1255  O   GLY A 158      -3.648  14.166  22.061  1.00 53.17           O  
ATOM   1256  N   ASN A 159      -3.826  13.459  19.933  1.00 54.16           N  
ATOM   1257  CA  ASN A 159      -3.843  12.044  20.287  1.00 52.86           C  
ATOM   1258  C   ASN A 159      -2.397  11.551  20.325  1.00 50.33           C  
ATOM   1259  O   ASN A 159      -1.891  10.958  19.377  1.00 48.14           O  
ATOM   1260  CB  ASN A 159      -4.672  11.264  19.264  1.00 55.86           C  
ATOM   1261  CG  ASN A 159      -4.626   9.767  19.493  1.00 62.49           C  
ATOM   1262  ND2 ASN A 159      -4.334   9.018  18.432  1.00 64.11           N  
ATOM   1263  OD1 ASN A 159      -4.851   9.283  20.610  1.00 65.57           O  
ATOM   1264  N   LEU A 160      -1.740  11.811  21.448  1.00 49.13           N  
ATOM   1265  CA  LEU A 160      -0.348  11.453  21.637  1.00 44.90           C  
ATOM   1266  C   LEU A 160      -0.025   9.961  21.509  1.00 46.07           C  
ATOM   1267  O   LEU A 160      -0.809   9.092  21.904  1.00 45.09           O  
ATOM   1268  CB  LEU A 160       0.131  11.986  22.990  1.00 42.24           C  
ATOM   1269  CG  LEU A 160       0.388  13.501  23.127  1.00 46.01           C  
ATOM   1270  CD1 LEU A 160      -0.812  14.319  22.655  1.00 39.47           C  
ATOM   1271  CD2 LEU A 160       0.718  13.815  24.579  1.00 40.68           C  
ATOM   1272  N   ARG A 161       1.147   9.697  20.938  1.00 42.54           N  
ATOM   1273  CA  ARG A 161       1.647   8.353  20.728  1.00 41.00           C  
ATOM   1274  C   ARG A 161       3.050   8.268  21.322  1.00 42.96           C  
ATOM   1275  O   ARG A 161       3.920   9.085  21.008  1.00 40.99           O  
ATOM   1276  CB  ARG A 161       1.708   8.035  19.231  1.00 41.11           C  
ATOM   1277  CG  ARG A 161       0.373   8.154  18.511  1.00 42.23           C  
ATOM   1278  CD  ARG A 161       0.455   7.736  17.039  1.00 41.88           C  
ATOM   1279  NE  ARG A 161       1.301   8.628  16.247  1.00 45.14           N  
ATOM   1280  CZ  ARG A 161       0.960   9.118  15.055  1.00 44.84           C  
ATOM   1281  NH1 ARG A 161      -0.206   8.802  14.510  1.00 45.15           N1+
ATOM   1282  NH2 ARG A 161       1.776   9.942  14.415  1.00 42.68           N  
ATOM   1283  N   SER A 162       3.270   7.272  22.172  1.00 40.92           N  
ATOM   1284  CA  SER A 162       4.566   7.094  22.813  1.00 40.79           C  
ATOM   1285  C   SER A 162       5.664   6.834  21.792  1.00 38.08           C  
ATOM   1286  O   SER A 162       5.462   6.099  20.829  1.00 38.76           O  
ATOM   1287  CB  SER A 162       4.486   5.937  23.808  1.00 41.80           C  
ATOM   1288  OG  SER A 162       3.420   6.156  24.721  1.00 47.02           O  
ATOM   1289  N   ALA A 163       6.829   7.429  22.008  1.00 38.05           N  
ATOM   1290  CA  ALA A 163       7.938   7.238  21.087  1.00 37.56           C  
ATOM   1291  C   ALA A 163       9.304   7.605  21.654  1.00 37.26           C  
ATOM   1292  O   ALA A 163       9.420   8.286  22.670  1.00 39.52           O  
ATOM   1293  CB  ALA A 163       7.688   8.030  19.824  1.00 38.44           C  
ATOM   1294  N   ILE A 164      10.341   7.148  20.969  1.00 38.81           N  
ATOM   1295  CA  ILE A 164      11.715   7.419  21.357  1.00 37.70           C  
ATOM   1296  C   ILE A 164      12.562   7.494  20.077  1.00 40.58           C  
ATOM   1297  O   ILE A 164      12.321   6.757  19.111  1.00 40.57           O  
ATOM   1298  CB  ILE A 164      12.254   6.303  22.284  1.00 33.85           C  
ATOM   1299  CG1 ILE A 164      13.700   6.607  22.698  1.00 33.99           C  
ATOM   1300  CG2 ILE A 164      12.185   4.958  21.578  1.00 34.89           C  
ATOM   1301  CD1 ILE A 164      14.297   5.584  23.687  1.00 27.31           C  
ATOM   1302  N   THR A 165      13.533   8.401  20.068  1.00 39.33           N  
ATOM   1303  CA  THR A 165      14.432   8.565  18.930  1.00 40.06           C  
ATOM   1304  C   THR A 165      15.858   8.287  19.422  1.00 42.37           C  
ATOM   1305  O   THR A 165      16.386   9.000  20.279  1.00 42.29           O  
ATOM   1306  CB  THR A 165      14.345   9.992  18.361  1.00 40.58           C  
ATOM   1307  CG2 THR A 165      15.312  10.163  17.206  1.00 41.94           C  
ATOM   1308  OG1 THR A 165      13.012  10.242  17.893  1.00 40.14           O  
ATOM   1309  N   VAL A 166      16.478   7.243  18.879  1.00 43.28           N  
ATOM   1310  CA  VAL A 166      17.827   6.856  19.288  1.00 43.49           C  
ATOM   1311  C   VAL A 166      18.929   7.338  18.336  1.00 46.14           C  
ATOM   1312  O   VAL A 166      18.929   7.016  17.144  1.00 47.24           O  
ATOM   1313  CB  VAL A 166      17.928   5.321  19.436  1.00 41.18           C  
ATOM   1314  CG1 VAL A 166      19.233   4.955  20.114  1.00 39.15           C  
ATOM   1315  CG2 VAL A 166      16.738   4.798  20.239  1.00 40.80           C  
ATOM   1316  N   PHE A 167      19.867   8.110  18.876  1.00 44.66           N  
ATOM   1317  CA  PHE A 167      20.979   8.640  18.094  1.00 46.12           C  
ATOM   1318  C   PHE A 167      22.236   7.782  18.326  1.00 46.91           C  
ATOM   1319  O   PHE A 167      22.241   6.895  19.180  1.00 46.26           O  
ATOM   1320  CB  PHE A 167      21.230  10.102  18.485  1.00 46.09           C  
ATOM   1321  CG  PHE A 167      20.116  11.044  18.082  1.00 47.80           C  
ATOM   1322  CD1 PHE A 167      20.089  11.617  16.816  1.00 50.34           C  
ATOM   1323  CD2 PHE A 167      19.095  11.361  18.971  1.00 47.96           C  
ATOM   1324  CE1 PHE A 167      19.060  12.497  16.444  1.00 49.70           C  
ATOM   1325  CE2 PHE A 167      18.066  12.237  18.603  1.00 48.09           C  
ATOM   1326  CZ  PHE A 167      18.053  12.804  17.338  1.00 47.12           C  
ATOM   1327  N   PRO A 168      23.314   8.026  17.558  1.00 46.28           N  
ATOM   1328  CA  PRO A 168      24.561   7.261  17.691  1.00 46.17           C  
ATOM   1329  C   PRO A 168      25.117   7.018  19.102  1.00 45.22           C  
ATOM   1330  O   PRO A 168      25.201   7.928  19.916  1.00 42.74           O  
ATOM   1331  CB  PRO A 168      25.532   8.044  16.818  1.00 46.16           C  
ATOM   1332  CG  PRO A 168      24.641   8.497  15.691  1.00 47.60           C  
ATOM   1333  CD  PRO A 168      23.392   8.966  16.421  1.00 46.49           C  
ATOM   1334  N   GLN A 169      25.507   5.773  19.360  1.00 45.73           N  
ATOM   1335  CA  GLN A 169      26.072   5.354  20.641  1.00 49.17           C  
ATOM   1336  C   GLN A 169      27.469   5.957  20.865  1.00 49.49           C  
ATOM   1337  O   GLN A 169      28.136   6.350  19.915  1.00 46.91           O  
ATOM   1338  CB  GLN A 169      26.169   3.829  20.664  1.00 49.49           C  
ATOM   1339  CG  GLN A 169      27.163   3.280  19.648  1.00 50.53           C  
ATOM   1340  CD  GLN A 169      27.018   1.785  19.404  1.00 49.59           C  
ATOM   1341  NE2 GLN A 169      28.101   1.040  19.606  1.00 47.36           N  
ATOM   1342  OE1 GLN A 169      25.949   1.308  19.027  1.00 50.51           O  
ATOM   1343  N   ARG A 170      27.906   6.015  22.122  1.00 51.87           N  
ATOM   1344  CA  ARG A 170      29.223   6.565  22.457  1.00 56.19           C  
ATOM   1345  C   ARG A 170      30.351   5.781  21.788  1.00 57.51           C  
ATOM   1346  O   ARG A 170      30.434   4.558  21.905  1.00 58.10           O  
ATOM   1347  CB  ARG A 170      29.425   6.577  23.980  1.00 56.99           C  
ATOM   1348  CG  ARG A 170      28.398   7.417  24.722  1.00 63.34           C  
ATOM   1349  CD  ARG A 170      28.618   7.413  26.234  1.00 69.71           C  
ATOM   1350  NE  ARG A 170      29.337   8.593  26.704  1.00 74.11           N  
ATOM   1351  CZ  ARG A 170      30.531   8.561  27.288  1.00 78.56           C  
ATOM   1352  NH1 ARG A 170      31.155   7.402  27.480  1.00 76.57           N1+
ATOM   1353  NH2 ARG A 170      31.104   9.693  27.685  1.00 82.29           N  
ATOM   1354  N   ALA A 171      31.219   6.493  21.082  1.00 60.51           N  
ATOM   1355  CA  ALA A 171      32.328   5.851  20.388  1.00 64.39           C  
ATOM   1356  C   ALA A 171      33.668   6.197  21.013  1.00 66.72           C  
ATOM   1357  O   ALA A 171      33.860   7.289  21.540  1.00 68.45           O  
ATOM   1358  CB  ALA A 171      32.322   6.257  18.912  1.00 64.91           C  
ATOM   1359  N   PRO A 172      34.621   5.263  20.951  1.00 68.50           N  
ATOM   1360  CA  PRO A 172      35.961   5.457  21.507  1.00 70.61           C  
ATOM   1361  C   PRO A 172      36.650   6.654  20.848  1.00 73.20           C  
ATOM   1362  O   PRO A 172      36.671   6.763  19.622  1.00 74.52           O  
ATOM   1363  CB  PRO A 172      36.662   4.145  21.172  1.00 71.02           C  
ATOM   1364  CG  PRO A 172      35.535   3.158  21.139  1.00 70.74           C  
ATOM   1365  CD  PRO A 172      34.476   3.909  20.396  1.00 68.83           C  
ATOM   1366  N   GLY A 173      37.195   7.551  21.669  1.00 74.44           N  
ATOM   1367  CA  GLY A 173      37.893   8.722  21.153  1.00 76.42           C  
ATOM   1368  C   GLY A 173      37.057   9.708  20.352  1.00 77.12           C  
ATOM   1369  O   GLY A 173      37.598  10.669  19.794  1.00 76.54           O  
ATOM   1370  N   ARG A 174      35.747   9.484  20.287  1.00 76.51           N  
ATOM   1371  CA  ARG A 174      34.856  10.368  19.543  1.00 74.89           C  
ATOM   1372  C   ARG A 174      33.754  10.910  20.457  1.00 74.35           C  
ATOM   1373  O   ARG A 174      33.114  10.154  21.191  1.00 76.77           O  
ATOM   1374  CB  ARG A 174      34.258   9.612  18.350  1.00 73.80           C  
ATOM   1375  CG  ARG A 174      33.309  10.431  17.497  1.00 71.80           C  
ATOM   1376  CD  ARG A 174      31.867  10.194  17.902  1.00 72.45           C  
ATOM   1377  NE  ARG A 174      31.317   8.967  17.333  1.00 72.04           N  
ATOM   1378  CZ  ARG A 174      30.124   8.469  17.646  1.00 69.93           C  
ATOM   1379  NH1 ARG A 174      29.354   9.092  18.534  1.00 68.78           N1+
ATOM   1380  NH2 ARG A 174      29.698   7.356  17.066  1.00 67.32           N  
ATOM   1381  N   GLY A 175      33.549  12.226  20.408  1.00 72.13           N  
ATOM   1382  CA  GLY A 175      32.545  12.873  21.236  1.00 67.24           C  
ATOM   1383  C   GLY A 175      31.171  12.247  21.175  1.00 63.54           C  
ATOM   1384  O   GLY A 175      30.872  11.485  20.263  1.00 65.65           O  
ATOM   1385  N   ASP A 176      30.331  12.575  22.150  1.00 60.33           N  
ATOM   1386  CA  ASP A 176      28.972  12.033  22.220  1.00 57.43           C  
ATOM   1387  C   ASP A 176      27.949  12.893  21.499  1.00 52.72           C  
ATOM   1388  O   ASP A 176      28.220  14.029  21.134  1.00 51.74           O  
ATOM   1389  CB  ASP A 176      28.519  11.917  23.679  1.00 55.34           C  
ATOM   1390  CG  ASP A 176      29.378  10.974  24.488  1.00 54.88           C  
ATOM   1391  OD1 ASP A 176      29.196  10.902  25.720  1.00 52.34           O  
ATOM   1392  OD2 ASP A 176      30.240  10.300  23.892  1.00 58.46           O1-
ATOM   1393  N   PHE A 177      26.771  12.324  21.280  1.00 52.06           N  
ATOM   1394  CA  PHE A 177      25.685  13.084  20.696  1.00 50.87           C  
ATOM   1395  C   PHE A 177      24.924  13.473  21.951  1.00 51.90           C  
ATOM   1396  O   PHE A 177      24.462  12.610  22.701  1.00 51.84           O  
ATOM   1397  CB  PHE A 177      24.800  12.225  19.798  1.00 51.06           C  
ATOM   1398  CG  PHE A 177      25.295  12.113  18.382  1.00 51.47           C  
ATOM   1399  CD1 PHE A 177      26.266  11.178  18.040  1.00 50.78           C  
ATOM   1400  CD2 PHE A 177      24.789  12.947  17.389  1.00 51.44           C  
ATOM   1401  CE1 PHE A 177      26.725  11.072  16.729  1.00 50.16           C  
ATOM   1402  CE2 PHE A 177      25.245  12.849  16.068  1.00 50.92           C  
ATOM   1403  CZ  PHE A 177      26.209  11.913  15.740  1.00 49.73           C  
ATOM   1404  N   ARG A 178      24.826  14.768  22.207  1.00 51.69           N  
ATOM   1405  CA  ARG A 178      24.137  15.229  23.401  1.00 52.71           C  
ATOM   1406  C   ARG A 178      23.049  16.247  23.129  1.00 52.24           C  
ATOM   1407  O   ARG A 178      23.152  17.073  22.224  1.00 50.68           O  
ATOM   1408  CB  ARG A 178      25.136  15.851  24.394  1.00 51.12           C  
ATOM   1409  CG  ARG A 178      25.985  14.860  25.178  1.00 52.76           C  
ATOM   1410  CD  ARG A 178      25.105  13.852  25.906  1.00 54.59           C  
ATOM   1411  NE  ARG A 178      24.086  14.497  26.733  1.00 55.68           N  
ATOM   1412  CZ  ARG A 178      24.241  14.791  28.022  1.00 58.08           C  
ATOM   1413  NH1 ARG A 178      25.381  14.491  28.643  1.00 58.38           N1+
ATOM   1414  NH2 ARG A 178      23.258  15.393  28.691  1.00 54.67           N  
ATOM   1415  N   ILE A 179      21.991  16.167  23.922  1.00 52.92           N  
ATOM   1416  CA  ILE A 179      20.922  17.142  23.831  1.00 54.23           C  
ATOM   1417  C   ILE A 179      21.019  17.846  25.185  1.00 55.30           C  
ATOM   1418  O   ILE A 179      20.653  17.293  26.227  1.00 56.32           O  
ATOM   1419  CB  ILE A 179      19.545  16.495  23.672  1.00 53.39           C  
ATOM   1420  CG1 ILE A 179      19.537  15.599  22.432  1.00 50.85           C  
ATOM   1421  CG2 ILE A 179      18.475  17.595  23.565  1.00 51.62           C  
ATOM   1422  CD1 ILE A 179      18.243  14.816  22.247  1.00 51.05           C  
ATOM   1423  N   TRP A 180      21.556  19.060  25.164  1.00 56.37           N  
ATOM   1424  CA  TRP A 180      21.737  19.834  26.382  1.00 55.84           C  
ATOM   1425  C   TRP A 180      20.438  20.052  27.174  1.00 53.00           C  
ATOM   1426  O   TRP A 180      20.425  19.888  28.396  1.00 53.23           O  
ATOM   1427  CB  TRP A 180      22.440  21.157  26.037  1.00 58.45           C  
ATOM   1428  CG  TRP A 180      23.882  20.928  25.629  1.00 62.69           C  
ATOM   1429  CD1 TRP A 180      24.375  19.852  24.945  1.00 63.97           C  
ATOM   1430  CD2 TRP A 180      25.012  21.761  25.926  1.00 64.23           C  
ATOM   1431  CE2 TRP A 180      26.156  21.116  25.397  1.00 65.22           C  
ATOM   1432  CE3 TRP A 180      25.171  22.985  26.585  1.00 66.93           C  
ATOM   1433  NE1 TRP A 180      25.736  19.954  24.806  1.00 64.36           N  
ATOM   1434  CZ2 TRP A 180      27.443  21.651  25.512  1.00 67.36           C  
ATOM   1435  CZ3 TRP A 180      26.452  23.520  26.700  1.00 68.47           C  
ATOM   1436  CH2 TRP A 180      27.571  22.850  26.163  1.00 68.06           C  
ATOM   1437  N   ASN A 181      19.346  20.387  26.492  1.00 47.86           N  
ATOM   1438  CA  ASN A 181      18.076  20.583  27.189  1.00 50.09           C  
ATOM   1439  C   ASN A 181      17.680  19.352  28.026  1.00 49.94           C  
ATOM   1440  O   ASN A 181      18.051  18.221  27.700  1.00 48.97           O  
ATOM   1441  CB  ASN A 181      16.957  20.864  26.191  1.00 50.38           C  
ATOM   1442  CG  ASN A 181      17.370  21.843  25.125  1.00 54.95           C  
ATOM   1443  ND2 ASN A 181      16.637  22.952  25.024  1.00 53.59           N  
ATOM   1444  OD1 ASN A 181      18.338  21.606  24.388  1.00 54.68           O  
ATOM   1445  N   SER A 182      16.927  19.588  29.100  1.00 49.36           N  
ATOM   1446  CA  SER A 182      16.454  18.514  29.976  1.00 47.71           C  
ATOM   1447  C   SER A 182      15.282  17.808  29.286  1.00 47.37           C  
ATOM   1448  O   SER A 182      15.149  16.587  29.363  1.00 47.56           O  
ATOM   1449  CB  SER A 182      16.005  19.077  31.329  1.00 48.50           C  
ATOM   1450  OG  SER A 182      14.942  20.006  31.182  1.00 47.85           O  
ATOM   1451  N   GLN A 183      14.438  18.591  28.619  1.00 44.79           N  
ATOM   1452  CA  GLN A 183      13.302  18.060  27.871  1.00 44.55           C  
ATOM   1453  C   GLN A 183      13.326  18.721  26.494  1.00 46.59           C  
ATOM   1454  O   GLN A 183      13.955  19.774  26.315  1.00 48.01           O  
ATOM   1455  CB  GLN A 183      11.972  18.397  28.557  1.00 42.90           C  
ATOM   1456  CG  GLN A 183      11.673  17.604  29.809  1.00 42.93           C  
ATOM   1457  CD  GLN A 183      10.308  17.930  30.399  1.00 41.91           C  
ATOM   1458  NE2 GLN A 183      10.204  17.861  31.725  1.00 39.08           N  
ATOM   1459  OE1 GLN A 183       9.355  18.220  29.670  1.00 40.22           O  
ATOM   1460  N   LEU A 184      12.645  18.117  25.523  1.00 44.41           N  
ATOM   1461  CA  LEU A 184      12.600  18.702  24.190  1.00 44.49           C  
ATOM   1462  C   LEU A 184      11.829  20.009  24.232  1.00 43.17           C  
ATOM   1463  O   LEU A 184      12.207  20.973  23.582  1.00 45.04           O  
ATOM   1464  CB  LEU A 184      11.946  17.756  23.176  1.00 43.05           C  
ATOM   1465  CG  LEU A 184      12.724  16.489  22.807  1.00 41.71           C  
ATOM   1466  CD1 LEU A 184      12.003  15.746  21.681  1.00 40.34           C  
ATOM   1467  CD2 LEU A 184      14.138  16.855  22.391  1.00 40.71           C  
ATOM   1468  N   VAL A 185      10.753  20.037  25.005  1.00 43.99           N  
ATOM   1469  CA  VAL A 185       9.929  21.237  25.135  1.00 43.15           C  
ATOM   1470  C   VAL A 185      10.001  21.718  26.586  1.00 47.31           C  
ATOM   1471  O   VAL A 185       9.551  21.026  27.503  1.00 47.73           O  
ATOM   1472  CB  VAL A 185       8.461  20.931  24.740  1.00 36.83           C  
ATOM   1473  CG1 VAL A 185       7.601  22.160  24.854  1.00 34.46           C  
ATOM   1474  CG2 VAL A 185       8.428  20.391  23.323  1.00 39.30           C  
ATOM   1475  N   ARG A 186      10.579  22.901  26.786  1.00 50.22           N  
ATOM   1476  CA  ARG A 186      10.740  23.487  28.117  1.00 50.41           C  
ATOM   1477  C   ARG A 186      10.457  24.990  28.077  1.00 52.02           C  
ATOM   1478  O   ARG A 186      10.706  25.644  27.063  1.00 52.02           O  
ATOM   1479  CB  ARG A 186      12.182  23.298  28.606  1.00 51.53           C  
ATOM   1480  CG  ARG A 186      12.630  21.873  28.827  1.00 54.69           C  
ATOM   1481  CD  ARG A 186      12.614  21.525  30.300  1.00 55.28           C  
ATOM   1482  NE  ARG A 186      11.269  21.485  30.850  1.00 57.79           N  
ATOM   1483  CZ  ARG A 186      11.001  21.312  32.139  1.00 59.21           C  
ATOM   1484  NH1 ARG A 186      11.993  21.167  33.011  1.00 57.55           N1+
ATOM   1485  NH2 ARG A 186       9.741  21.275  32.558  1.00 59.57           N  
ATOM   1486  N   TYR A 187       9.951  25.541  29.178  1.00 51.89           N  
ATOM   1487  CA  TYR A 187       9.701  26.981  29.245  1.00 49.26           C  
ATOM   1488  C   TYR A 187      10.918  27.672  29.849  1.00 48.73           C  
ATOM   1489  O   TYR A 187      11.553  27.149  30.768  1.00 49.21           O  
ATOM   1490  CB  TYR A 187       8.474  27.292  30.089  1.00 45.62           C  
ATOM   1491  CG  TYR A 187       7.173  26.960  29.404  1.00 43.88           C  
ATOM   1492  CD1 TYR A 187       6.940  27.342  28.085  1.00 42.17           C  
ATOM   1493  CD2 TYR A 187       6.160  26.294  30.087  1.00 41.59           C  
ATOM   1494  CE1 TYR A 187       5.723  27.070  27.456  1.00 42.29           C  
ATOM   1495  CE2 TYR A 187       4.941  26.016  29.482  1.00 41.51           C  
ATOM   1496  CZ  TYR A 187       4.736  26.408  28.165  1.00 42.35           C  
ATOM   1497  OH  TYR A 187       3.532  26.119  27.556  1.00 45.99           O  
ATOM   1498  N   ALA A 188      11.234  28.854  29.329  1.00 49.91           N  
ATOM   1499  CA  ALA A 188      12.386  29.622  29.792  1.00 46.46           C  
ATOM   1500  C   ALA A 188      12.255  30.204  31.197  1.00 45.43           C  
ATOM   1501  O   ALA A 188      11.160  30.570  31.649  1.00 40.89           O  
ATOM   1502  CB  ALA A 188      12.688  30.746  28.796  1.00 48.93           C  
ATOM   1503  N   GLY A 189      13.398  30.271  31.875  1.00 45.57           N  
ATOM   1504  CA  GLY A 189      13.472  30.839  33.208  1.00 49.05           C  
ATOM   1505  C   GLY A 189      14.409  32.038  33.148  1.00 51.29           C  
ATOM   1506  O   GLY A 189      15.631  31.876  33.053  1.00 51.23           O  
ATOM   1507  N   TYR A 190      13.845  33.243  33.195  1.00 52.42           N  
ATOM   1508  CA  TYR A 190      14.644  34.467  33.123  1.00 54.31           C  
ATOM   1509  C   TYR A 190      15.062  34.999  34.501  1.00 56.34           C  
ATOM   1510  O   TYR A 190      14.220  35.362  35.332  1.00 53.90           O  
ATOM   1511  CB  TYR A 190      13.874  35.552  32.363  1.00 50.31           C  
ATOM   1512  CG  TYR A 190      13.416  35.142  30.975  1.00 50.96           C  
ATOM   1513  CD1 TYR A 190      12.065  35.191  30.626  1.00 49.78           C  
ATOM   1514  CD2 TYR A 190      14.329  34.696  30.017  1.00 51.15           C  
ATOM   1515  CE1 TYR A 190      11.620  34.807  29.357  1.00 50.24           C  
ATOM   1516  CE2 TYR A 190      13.907  34.304  28.732  1.00 51.15           C  
ATOM   1517  CZ  TYR A 190      12.549  34.364  28.419  1.00 51.35           C  
ATOM   1518  OH  TYR A 190      12.114  33.989  27.161  1.00 48.35           O  
ATOM   1519  N   ARG A 191      16.374  35.039  34.721  1.00 59.79           N  
ATOM   1520  CA  ARG A 191      16.960  35.521  35.974  1.00 64.47           C  
ATOM   1521  C   ARG A 191      16.737  37.041  36.048  1.00 66.08           C  
ATOM   1522  O   ARG A 191      17.193  37.782  35.175  1.00 65.50           O  
ATOM   1523  CB  ARG A 191      18.461  35.190  35.976  1.00 64.10           C  
ATOM   1524  CG  ARG A 191      19.154  35.200  37.333  1.00 64.37           C  
ATOM   1525  CD  ARG A 191      18.940  33.905  38.097  1.00 63.55           C  
ATOM   1526  NE  ARG A 191      17.940  34.060  39.149  1.00 67.10           N  
ATOM   1527  CZ  ARG A 191      17.675  33.139  40.073  1.00 68.49           C  
ATOM   1528  NH1 ARG A 191      18.334  31.985  40.082  1.00 65.61           N1+
ATOM   1529  NH2 ARG A 191      16.755  33.373  40.997  1.00 69.27           N  
ATOM   1530  N   GLN A 192      16.036  37.503  37.080  1.00 68.51           N  
ATOM   1531  CA  GLN A 192      15.739  38.933  37.220  1.00 70.75           C  
ATOM   1532  C   GLN A 192      16.754  39.739  38.018  1.00 72.60           C  
ATOM   1533  O   GLN A 192      17.701  39.195  38.596  1.00 73.15           O  
ATOM   1534  CB  GLN A 192      14.369  39.133  37.869  1.00 69.04           C  
ATOM   1535  CG  GLN A 192      13.228  38.591  37.065  1.00 66.94           C  
ATOM   1536  CD  GLN A 192      13.168  39.217  35.705  1.00 66.60           C  
ATOM   1537  NE2 GLN A 192      13.560  38.459  34.689  1.00 67.09           N  
ATOM   1538  OE1 GLN A 192      12.788  40.378  35.561  1.00 67.77           O  
ATOM   1539  N   GLN A 193      16.525  41.050  38.046  1.00 75.15           N  
ATOM   1540  CA  GLN A 193      17.381  41.973  38.780  1.00 75.07           C  
ATOM   1541  C   GLN A 193      17.076  41.858  40.258  1.00 74.06           C  
ATOM   1542  O   GLN A 193      17.970  41.608  41.070  1.00 73.52           O  
ATOM   1543  CB  GLN A 193      17.136  43.411  38.320  1.00 76.83           C  
ATOM   1544  CG  GLN A 193      18.136  43.861  37.288  1.00 80.59           C  
ATOM   1545  CD  GLN A 193      19.561  43.656  37.768  1.00 81.93           C  
ATOM   1546  NE2 GLN A 193      19.743  43.588  39.089  1.00 83.95           N  
ATOM   1547  OE1 GLN A 193      20.489  43.564  36.964  1.00 82.21           O  
ATOM   1548  N   ASP A 194      15.802  42.026  40.594  1.00 72.68           N  
ATOM   1549  CA  ASP A 194      15.343  41.946  41.976  1.00 71.98           C  
ATOM   1550  C   ASP A 194      15.573  40.553  42.573  1.00 70.95           C  
ATOM   1551  O   ASP A 194      15.070  40.248  43.660  1.00 70.90           O  
ATOM   1552  CB  ASP A 194      13.860  42.299  42.043  1.00 71.28           C  
ATOM   1553  CG  ASP A 194      13.013  41.355  41.230  1.00 71.79           C  
ATOM   1554  OD1 ASP A 194      12.909  40.175  41.627  1.00 69.45           O  
ATOM   1555  OD2 ASP A 194      12.469  41.782  40.185  1.00 72.41           O1-
ATOM   1556  N   GLY A 195      16.312  39.712  41.849  1.00 67.88           N  
ATOM   1557  CA  GLY A 195      16.621  38.371  42.322  1.00 63.60           C  
ATOM   1558  C   GLY A 195      15.676  37.245  41.932  1.00 60.99           C  
ATOM   1559  O   GLY A 195      16.086  36.086  41.874  1.00 57.92           O  
ATOM   1560  N   SER A 196      14.414  37.573  41.664  1.00 59.48           N  
ATOM   1561  CA  SER A 196      13.429  36.558  41.303  1.00 58.01           C  
ATOM   1562  C   SER A 196      13.685  35.910  39.934  1.00 59.30           C  
ATOM   1563  O   SER A 196      14.742  36.101  39.323  1.00 58.62           O  
ATOM   1564  CB  SER A 196      12.021  37.166  41.338  1.00 55.36           C  
ATOM   1565  OG  SER A 196      11.886  38.220  40.399  1.00 52.98           O  
ATOM   1566  N   VAL A 197      12.704  35.139  39.464  1.00 58.27           N  
ATOM   1567  CA  VAL A 197      12.797  34.454  38.177  1.00 56.60           C  
ATOM   1568  C   VAL A 197      11.463  34.471  37.441  1.00 54.64           C  
ATOM   1569  O   VAL A 197      10.439  34.076  37.991  1.00 54.06           O  
ATOM   1570  CB  VAL A 197      13.230  32.980  38.358  1.00 57.32           C  
ATOM   1571  CG1 VAL A 197      13.202  32.260  37.017  1.00 57.08           C  
ATOM   1572  CG2 VAL A 197      14.622  32.916  38.969  1.00 55.21           C  
ATOM   1573  N   ARG A 198      11.478  34.942  36.202  1.00 54.22           N  
ATOM   1574  CA  ARG A 198      10.260  34.981  35.408  1.00 55.58           C  
ATOM   1575  C   ARG A 198      10.197  33.737  34.527  1.00 54.90           C  
ATOM   1576  O   ARG A 198      11.108  33.464  33.724  1.00 51.46           O  
ATOM   1577  CB  ARG A 198      10.207  36.252  34.549  1.00 58.49           C  
ATOM   1578  CG  ARG A 198       8.864  36.462  33.837  1.00 60.59           C  
ATOM   1579  CD  ARG A 198       8.766  37.842  33.198  1.00 63.39           C  
ATOM   1580  NE  ARG A 198       7.540  38.013  32.412  1.00 68.43           N  
ATOM   1581  CZ  ARG A 198       6.304  37.874  32.891  1.00 68.91           C  
ATOM   1582  NH1 ARG A 198       6.111  37.557  34.164  1.00 71.32           N1+
ATOM   1583  NH2 ARG A 198       5.255  38.058  32.095  1.00 69.56           N  
ATOM   1584  N   GLY A 199       9.119  32.978  34.689  1.00 51.80           N  
ATOM   1585  CA  GLY A 199       8.959  31.766  33.921  1.00 51.04           C  
ATOM   1586  C   GLY A 199       9.111  30.556  34.818  1.00 51.47           C  
ATOM   1587  O   GLY A 199       8.548  30.502  35.917  1.00 50.80           O  
ATOM   1588  N   ASP A 200       9.889  29.588  34.351  1.00 49.03           N  
ATOM   1589  CA  ASP A 200      10.114  28.369  35.102  1.00 48.64           C  
ATOM   1590  C   ASP A 200      11.521  28.353  35.713  1.00 48.36           C  
ATOM   1591  O   ASP A 200      12.522  28.159  35.020  1.00 50.60           O  
ATOM   1592  CB  ASP A 200       9.892  27.170  34.182  1.00 47.04           C  
ATOM   1593  CG  ASP A 200       9.912  25.859  34.924  1.00 45.29           C  
ATOM   1594  OD1 ASP A 200       9.226  24.919  34.475  1.00 48.01           O  
ATOM   1595  OD2 ASP A 200      10.615  25.755  35.947  1.00 41.33           O1-
ATOM   1596  N   PRO A 201      11.604  28.543  37.037  1.00 45.96           N  
ATOM   1597  CA  PRO A 201      12.869  28.564  37.774  1.00 45.98           C  
ATOM   1598  C   PRO A 201      13.786  27.371  37.526  1.00 49.68           C  
ATOM   1599  O   PRO A 201      15.016  27.482  37.619  1.00 50.09           O  
ATOM   1600  CB  PRO A 201      12.412  28.651  39.229  1.00 45.20           C  
ATOM   1601  CG  PRO A 201      11.107  29.379  39.134  1.00 37.01           C  
ATOM   1602  CD  PRO A 201      10.463  28.713  37.953  1.00 42.62           C  
ATOM   1603  N   ALA A 202      13.184  26.225  37.220  1.00 51.04           N  
ATOM   1604  CA  ALA A 202      13.942  25.009  36.973  1.00 49.87           C  
ATOM   1605  C   ALA A 202      14.852  25.164  35.772  1.00 51.86           C  
ATOM   1606  O   ALA A 202      16.020  24.784  35.820  1.00 53.23           O  
ATOM   1607  CB  ALA A 202      12.993  23.843  36.750  1.00 49.56           C  
ATOM   1608  N   ASN A 203      14.309  25.746  34.706  1.00 53.29           N  
ATOM   1609  CA  ASN A 203      15.036  25.927  33.454  1.00 54.96           C  
ATOM   1610  C   ASN A 203      15.933  27.161  33.351  1.00 57.53           C  
ATOM   1611  O   ASN A 203      16.284  27.585  32.249  1.00 59.27           O  
ATOM   1612  CB  ASN A 203      14.034  25.933  32.300  1.00 51.76           C  
ATOM   1613  CG  ASN A 203      13.152  24.706  32.304  1.00 50.13           C  
ATOM   1614  ND2 ASN A 203      11.855  24.892  32.060  1.00 43.93           N  
ATOM   1615  OD1 ASN A 203      13.636  23.595  32.522  1.00 49.10           O  
ATOM   1616  N   VAL A 204      16.318  27.730  34.486  1.00 57.88           N  
ATOM   1617  CA  VAL A 204      17.161  28.922  34.474  1.00 58.72           C  
ATOM   1618  C   VAL A 204      18.538  28.693  33.846  1.00 57.26           C  
ATOM   1619  O   VAL A 204      18.933  29.420  32.939  1.00 58.63           O  
ATOM   1620  CB  VAL A 204      17.318  29.496  35.917  1.00 59.41           C  
ATOM   1621  CG1 VAL A 204      18.589  30.328  36.035  1.00 61.85           C  
ATOM   1622  CG2 VAL A 204      16.115  30.363  36.252  1.00 57.23           C  
ATOM   1623  N   GLU A 205      19.263  27.686  34.322  1.00 56.90           N  
ATOM   1624  CA  GLU A 205      20.597  27.391  33.807  1.00 56.78           C  
ATOM   1625  C   GLU A 205      20.634  27.164  32.299  1.00 56.67           C  
ATOM   1626  O   GLU A 205      21.465  27.751  31.597  1.00 55.00           O  
ATOM   1627  CB  GLU A 205      21.184  26.176  34.536  1.00 57.85           C  
ATOM   1628  CG  GLU A 205      22.530  25.730  34.001  1.00 65.32           C  
ATOM   1629  CD  GLU A 205      23.320  24.896  34.994  1.00 68.89           C  
ATOM   1630  OE1 GLU A 205      22.799  23.865  35.483  1.00 71.79           O  
ATOM   1631  OE2 GLU A 205      24.477  25.270  35.290  1.00 70.83           O1-
ATOM   1632  N   ILE A 206      19.732  26.322  31.798  1.00 56.12           N  
ATOM   1633  CA  ILE A 206      19.687  26.037  30.371  1.00 55.05           C  
ATOM   1634  C   ILE A 206      19.252  27.281  29.599  1.00 55.84           C  
ATOM   1635  O   ILE A 206      19.569  27.418  28.416  1.00 56.14           O  
ATOM   1636  CB  ILE A 206      18.716  24.859  30.042  1.00 54.11           C  
ATOM   1637  CG1 ILE A 206      19.024  24.291  28.655  1.00 53.11           C  
ATOM   1638  CG2 ILE A 206      17.274  25.339  30.040  1.00 52.56           C  
ATOM   1639  CD1 ILE A 206      20.371  23.590  28.561  1.00 56.25           C  
ATOM   1640  N   THR A 207      18.525  28.187  30.252  1.00 54.28           N  
ATOM   1641  CA  THR A 207      18.099  29.400  29.560  1.00 55.39           C  
ATOM   1642  C   THR A 207      19.319  30.301  29.376  1.00 57.08           C  
ATOM   1643  O   THR A 207      19.534  30.873  28.307  1.00 56.68           O  
ATOM   1644  CB  THR A 207      17.005  30.170  30.332  1.00 51.97           C  
ATOM   1645  CG2 THR A 207      16.666  31.468  29.606  1.00 50.99           C  
ATOM   1646  OG1 THR A 207      15.819  29.372  30.414  1.00 47.14           O  
ATOM   1647  N   GLU A 208      20.129  30.408  30.419  1.00 59.35           N  
ATOM   1648  CA  GLU A 208      21.329  31.220  30.350  1.00 61.37           C  
ATOM   1649  C   GLU A 208      22.365  30.582  29.434  1.00 61.34           C  
ATOM   1650  O   GLU A 208      23.227  31.268  28.898  1.00 62.07           O  
ATOM   1651  CB  GLU A 208      21.900  31.423  31.750  1.00 63.76           C  
ATOM   1652  CG  GLU A 208      21.351  32.663  32.426  1.00 71.09           C  
ATOM   1653  CD  GLU A 208      21.171  32.495  33.919  1.00 73.55           C  
ATOM   1654  OE1 GLU A 208      22.139  32.092  34.604  1.00 74.15           O  
ATOM   1655  OE2 GLU A 208      20.052  32.774  34.403  1.00 76.79           O1-
ATOM   1656  N   LEU A 209      22.278  29.270  29.242  1.00 61.65           N  
ATOM   1657  CA  LEU A 209      23.229  28.598  28.369  1.00 58.99           C  
ATOM   1658  C   LEU A 209      22.856  28.739  26.901  1.00 58.25           C  
ATOM   1659  O   LEU A 209      23.703  28.572  26.032  1.00 59.56           O  
ATOM   1660  CB  LEU A 209      23.359  27.122  28.735  1.00 59.09           C  
ATOM   1661  CG  LEU A 209      24.508  26.808  29.701  1.00 60.74           C  
ATOM   1662  CD1 LEU A 209      24.521  25.316  30.010  1.00 60.51           C  
ATOM   1663  CD2 LEU A 209      25.839  27.242  29.084  1.00 58.35           C  
ATOM   1664  N   CYS A 210      21.596  29.046  26.619  1.00 56.24           N  
ATOM   1665  CA  CYS A 210      21.173  29.218  25.237  1.00 57.50           C  
ATOM   1666  C   CYS A 210      21.523  30.638  24.812  1.00 61.31           C  
ATOM   1667  O   CYS A 210      21.937  30.885  23.678  1.00 62.27           O  
ATOM   1668  CB  CYS A 210      19.665  28.982  25.104  1.00 57.63           C  
ATOM   1669  SG  CYS A 210      19.145  27.261  25.373  1.00 54.96           S  
ATOM   1670  N   ILE A 211      21.351  31.571  25.743  1.00 63.31           N  
ATOM   1671  CA  ILE A 211      21.651  32.970  25.492  1.00 63.51           C  
ATOM   1672  C   ILE A 211      23.146  33.117  25.218  1.00 62.83           C  
ATOM   1673  O   ILE A 211      23.549  33.841  24.311  1.00 61.81           O  
ATOM   1674  CB  ILE A 211      21.229  33.843  26.694  1.00 65.22           C  
ATOM   1675  CG1 ILE A 211      19.705  34.042  26.668  1.00 64.59           C  
ATOM   1676  CG2 ILE A 211      21.957  35.182  26.662  1.00 65.27           C  
ATOM   1677  CD1 ILE A 211      19.166  34.838  27.840  1.00 62.91           C  
ATOM   1678  N   GLN A 212      23.964  32.421  25.998  1.00 62.42           N  
ATOM   1679  CA  GLN A 212      25.403  32.473  25.789  1.00 64.13           C  
ATOM   1680  C   GLN A 212      25.672  31.970  24.387  1.00 64.20           C  
ATOM   1681  O   GLN A 212      26.632  32.385  23.742  1.00 66.48           O  
ATOM   1682  CB  GLN A 212      26.145  31.572  26.777  1.00 63.56           C  
ATOM   1683  CG  GLN A 212      26.029  31.995  28.220  1.00 70.09           C  
ATOM   1684  CD  GLN A 212      26.813  31.085  29.144  1.00 73.26           C  
ATOM   1685  NE2 GLN A 212      27.553  30.145  28.560  1.00 73.83           N  
ATOM   1686  OE1 GLN A 212      26.757  31.225  30.368  1.00 75.63           O  
ATOM   1687  N   HIS A 213      24.814  31.070  23.918  1.00 63.94           N  
ATOM   1688  CA  HIS A 213      24.974  30.504  22.589  1.00 62.98           C  
ATOM   1689  C   HIS A 213      24.127  31.183  21.522  1.00 63.85           C  
ATOM   1690  O   HIS A 213      23.512  30.526  20.674  1.00 64.67           O  
ATOM   1691  CB  HIS A 213      24.690  29.001  22.617  1.00 58.03           C  
ATOM   1692  CG  HIS A 213      25.737  28.207  23.328  1.00 51.90           C  
ATOM   1693  CD2 HIS A 213      26.781  27.485  22.857  1.00 49.65           C  
ATOM   1694  ND1 HIS A 213      25.790  28.103  24.701  1.00 53.86           N  
ATOM   1695  CE1 HIS A 213      26.819  27.346  25.045  1.00 51.41           C  
ATOM   1696  NE2 HIS A 213      27.437  26.957  23.944  1.00 49.01           N  
ATOM   1697  N   GLY A 214      24.094  32.508  21.592  1.00 62.90           N  
ATOM   1698  CA  GLY A 214      23.387  33.302  20.605  1.00 62.28           C  
ATOM   1699  C   GLY A 214      21.879  33.275  20.545  1.00 62.27           C  
ATOM   1700  O   GLY A 214      21.307  33.687  19.539  1.00 63.42           O  
ATOM   1701  N   TRP A 215      21.211  32.797  21.586  1.00 62.14           N  
ATOM   1702  CA  TRP A 215      19.763  32.808  21.525  1.00 59.19           C  
ATOM   1703  C   TRP A 215      19.294  34.200  21.893  1.00 59.96           C  
ATOM   1704  O   TRP A 215      19.813  34.808  22.823  1.00 59.55           O  
ATOM   1705  CB  TRP A 215      19.139  31.790  22.481  1.00 54.23           C  
ATOM   1706  CG  TRP A 215      17.640  31.844  22.439  1.00 50.12           C  
ATOM   1707  CD1 TRP A 215      16.853  31.844  21.321  1.00 48.15           C  
ATOM   1708  CD2 TRP A 215      16.749  31.942  23.553  1.00 48.51           C  
ATOM   1709  CE2 TRP A 215      15.434  32.001  23.034  1.00 45.22           C  
ATOM   1710  CE3 TRP A 215      16.928  31.987  24.946  1.00 48.94           C  
ATOM   1711  NE1 TRP A 215      15.532  31.941  21.667  1.00 44.88           N  
ATOM   1712  CZ2 TRP A 215      14.307  32.104  23.850  1.00 44.75           C  
ATOM   1713  CZ3 TRP A 215      15.805  32.090  25.761  1.00 47.26           C  
ATOM   1714  CH2 TRP A 215      14.510  32.147  25.206  1.00 46.71           C  
ATOM   1715  N   THR A 216      18.330  34.711  21.146  1.00 62.28           N  
ATOM   1716  CA  THR A 216      17.779  36.026  21.418  1.00 64.73           C  
ATOM   1717  C   THR A 216      16.559  35.785  22.298  1.00 65.37           C  
ATOM   1718  O   THR A 216      15.466  35.515  21.802  1.00 67.67           O  
ATOM   1719  CB  THR A 216      17.380  36.721  20.105  1.00 65.10           C  
ATOM   1720  CG2 THR A 216      16.641  38.012  20.383  1.00 64.61           C  
ATOM   1721  OG1 THR A 216      18.565  37.004  19.346  1.00 66.38           O  
ATOM   1722  N   PRO A 217      16.741  35.885  23.624  1.00 66.15           N  
ATOM   1723  CA  PRO A 217      15.726  35.684  24.668  1.00 65.53           C  
ATOM   1724  C   PRO A 217      14.536  36.630  24.719  1.00 64.10           C  
ATOM   1725  O   PRO A 217      14.674  37.835  24.509  1.00 63.47           O  
ATOM   1726  CB  PRO A 217      16.549  35.738  25.953  1.00 67.14           C  
ATOM   1727  CG  PRO A 217      17.576  36.773  25.620  1.00 67.15           C  
ATOM   1728  CD  PRO A 217      18.003  36.358  24.224  1.00 66.89           C  
ATOM   1729  N   GLY A 218      13.370  36.059  25.018  1.00 62.93           N  
ATOM   1730  CA  GLY A 218      12.141  36.827  25.136  1.00 60.86           C  
ATOM   1731  C   GLY A 218      11.974  37.250  26.584  1.00 60.75           C  
ATOM   1732  O   GLY A 218      12.976  37.399  27.291  1.00 58.89           O  
ATOM   1733  N   ASN A 219      10.736  37.440  27.045  1.00 59.98           N  
ATOM   1734  CA  ASN A 219      10.533  37.850  28.437  1.00 62.59           C  
ATOM   1735  C   ASN A 219       9.177  37.512  29.045  1.00 61.56           C  
ATOM   1736  O   ASN A 219       8.648  38.276  29.855  1.00 64.03           O  
ATOM   1737  CB  ASN A 219      10.781  39.357  28.587  1.00 64.23           C  
ATOM   1738  CG  ASN A 219       9.737  40.195  27.864  1.00 67.04           C  
ATOM   1739  ND2 ASN A 219       8.744  39.533  27.271  1.00 67.37           N  
ATOM   1740  OD1 ASN A 219       9.821  41.424  27.841  1.00 68.42           O  
ATOM   1741  N   GLY A 220       8.612  36.374  28.662  1.00 60.21           N  
ATOM   1742  CA  GLY A 220       7.336  35.974  29.226  1.00 56.47           C  
ATOM   1743  C   GLY A 220       7.593  34.839  30.197  1.00 54.90           C  
ATOM   1744  O   GLY A 220       8.739  34.402  30.340  1.00 55.59           O  
ATOM   1745  N   ARG A 221       6.549  34.367  30.872  1.00 54.09           N  
ATOM   1746  CA  ARG A 221       6.694  33.263  31.818  1.00 54.71           C  
ATOM   1747  C   ARG A 221       6.732  31.936  31.070  1.00 52.79           C  
ATOM   1748  O   ARG A 221       7.380  30.994  31.519  1.00 52.22           O  
ATOM   1749  CB  ARG A 221       5.520  33.198  32.801  1.00 56.30           C  
ATOM   1750  CG  ARG A 221       5.215  34.449  33.582  1.00 59.73           C  
ATOM   1751  CD  ARG A 221       4.017  34.209  34.510  1.00 60.70           C  
ATOM   1752  NE  ARG A 221       4.349  33.364  35.663  1.00 63.18           N  
ATOM   1753  CZ  ARG A 221       3.454  32.893  36.530  1.00 60.89           C  
ATOM   1754  NH1 ARG A 221       2.163  33.174  36.373  1.00 58.85           N1+
ATOM   1755  NH2 ARG A 221       3.844  32.161  37.568  1.00 58.42           N  
ATOM   1756  N   PHE A 222       6.032  31.873  29.938  1.00 52.06           N  
ATOM   1757  CA  PHE A 222       5.933  30.654  29.134  1.00 50.76           C  
ATOM   1758  C   PHE A 222       6.610  30.712  27.762  1.00 50.10           C  
ATOM   1759  O   PHE A 222       5.953  30.514  26.737  1.00 47.56           O  
ATOM   1760  CB  PHE A 222       4.452  30.285  28.948  1.00 53.30           C  
ATOM   1761  CG  PHE A 222       3.686  30.152  30.241  1.00 56.51           C  
ATOM   1762  CD1 PHE A 222       2.566  30.937  30.485  1.00 59.23           C  
ATOM   1763  CD2 PHE A 222       4.085  29.240  31.218  1.00 56.37           C  
ATOM   1764  CE1 PHE A 222       1.859  30.820  31.682  1.00 58.85           C  
ATOM   1765  CE2 PHE A 222       3.386  29.116  32.417  1.00 55.71           C  
ATOM   1766  CZ  PHE A 222       2.274  29.906  32.647  1.00 58.87           C  
ATOM   1767  N   ASP A 223       7.914  30.970  27.736  1.00 50.48           N  
ATOM   1768  CA  ASP A 223       8.637  31.029  26.465  1.00 49.88           C  
ATOM   1769  C   ASP A 223       9.323  29.693  26.157  1.00 49.97           C  
ATOM   1770  O   ASP A 223      10.172  29.216  26.921  1.00 46.07           O  
ATOM   1771  CB  ASP A 223       9.687  32.160  26.468  1.00 50.66           C  
ATOM   1772  CG  ASP A 223       9.068  33.563  26.621  1.00 52.05           C  
ATOM   1773  OD1 ASP A 223       7.899  33.763  26.229  1.00 48.00           O  
ATOM   1774  OD2 ASP A 223       9.767  34.471  27.118  1.00 48.00           O1-
ATOM   1775  N   VAL A 224       8.956  29.087  25.032  1.00 50.21           N  
ATOM   1776  CA  VAL A 224       9.548  27.811  24.636  1.00 48.80           C  
ATOM   1777  C   VAL A 224      11.031  27.976  24.293  1.00 49.26           C  
ATOM   1778  O   VAL A 224      11.395  28.715  23.380  1.00 50.65           O  
ATOM   1779  CB  VAL A 224       8.823  27.214  23.416  1.00 46.80           C  
ATOM   1780  CG1 VAL A 224       9.507  25.938  22.981  1.00 43.57           C  
ATOM   1781  CG2 VAL A 224       7.378  26.950  23.759  1.00 41.54           C  
ATOM   1782  N   LEU A 225      11.881  27.277  25.031  1.00 49.11           N  
ATOM   1783  CA  LEU A 225      13.321  27.350  24.815  1.00 50.27           C  
ATOM   1784  C   LEU A 225      13.769  26.752  23.485  1.00 52.08           C  
ATOM   1785  O   LEU A 225      13.087  25.921  22.885  1.00 50.04           O  
ATOM   1786  CB  LEU A 225      14.054  26.659  25.969  1.00 49.15           C  
ATOM   1787  CG  LEU A 225      14.039  27.377  27.330  1.00 50.34           C  
ATOM   1788  CD1 LEU A 225      14.284  26.376  28.443  1.00 48.98           C  
ATOM   1789  CD2 LEU A 225      15.095  28.482  27.360  1.00 49.02           C  
ATOM   1790  N   PRO A 226      14.930  27.198  22.989  1.00 54.90           N  
ATOM   1791  CA  PRO A 226      15.450  26.680  21.725  1.00 53.54           C  
ATOM   1792  C   PRO A 226      16.219  25.408  22.044  1.00 52.31           C  
ATOM   1793  O   PRO A 226      16.554  25.161  23.198  1.00 51.10           O  
ATOM   1794  CB  PRO A 226      16.357  27.805  21.257  1.00 54.84           C  
ATOM   1795  CG  PRO A 226      16.970  28.265  22.558  1.00 55.10           C  
ATOM   1796  CD  PRO A 226      15.752  28.327  23.472  1.00 54.76           C  
ATOM   1797  N   LEU A 227      16.506  24.600  21.033  1.00 51.87           N  
ATOM   1798  CA  LEU A 227      17.241  23.367  21.272  1.00 50.32           C  
ATOM   1799  C   LEU A 227      18.745  23.530  21.116  1.00 49.69           C  
ATOM   1800  O   LEU A 227      19.223  24.134  20.161  1.00 50.80           O  
ATOM   1801  CB  LEU A 227      16.754  22.256  20.330  1.00 50.52           C  
ATOM   1802  CG  LEU A 227      15.360  21.684  20.600  1.00 50.75           C  
ATOM   1803  CD1 LEU A 227      14.962  20.718  19.492  1.00 51.39           C  
ATOM   1804  CD2 LEU A 227      15.361  20.995  21.950  1.00 49.11           C  
ATOM   1805  N   LEU A 228      19.485  23.006  22.080  1.00 49.28           N  
ATOM   1806  CA  LEU A 228      20.937  23.039  22.026  1.00 50.17           C  
ATOM   1807  C   LEU A 228      21.365  21.605  21.728  1.00 50.70           C  
ATOM   1808  O   LEU A 228      21.502  20.773  22.640  1.00 50.34           O  
ATOM   1809  CB  LEU A 228      21.530  23.510  23.360  1.00 50.90           C  
ATOM   1810  CG  LEU A 228      21.915  24.990  23.443  1.00 50.64           C  
ATOM   1811  CD1 LEU A 228      22.548  25.257  24.797  1.00 51.03           C  
ATOM   1812  CD2 LEU A 228      22.895  25.347  22.314  1.00 49.29           C  
ATOM   1813  N   LEU A 229      21.556  21.330  20.437  1.00 49.50           N  
ATOM   1814  CA  LEU A 229      21.936  20.006  19.953  1.00 48.25           C  
ATOM   1815  C   LEU A 229      23.438  19.936  19.707  1.00 48.44           C  
ATOM   1816  O   LEU A 229      24.014  20.846  19.145  1.00 51.20           O  
ATOM   1817  CB  LEU A 229      21.137  19.706  18.682  1.00 45.45           C  
ATOM   1818  CG  LEU A 229      19.625  19.902  18.925  1.00 46.23           C  
ATOM   1819  CD1 LEU A 229      18.809  19.727  17.651  1.00 40.84           C  
ATOM   1820  CD2 LEU A 229      19.173  18.916  19.983  1.00 42.71           C  
ATOM   1821  N   GLN A 230      24.072  18.850  20.126  1.00 50.26           N  
ATOM   1822  CA  GLN A 230      25.514  18.732  19.974  1.00 52.33           C  
ATOM   1823  C   GLN A 230      26.031  17.434  19.347  1.00 55.01           C  
ATOM   1824  O   GLN A 230      25.778  16.339  19.860  1.00 56.22           O  
ATOM   1825  CB  GLN A 230      26.177  18.928  21.341  1.00 54.22           C  
ATOM   1826  CG  GLN A 230      27.628  18.473  21.401  1.00 61.32           C  
ATOM   1827  CD  GLN A 230      28.267  18.694  22.763  1.00 65.68           C  
ATOM   1828  NE2 GLN A 230      29.320  19.515  22.797  1.00 67.03           N  
ATOM   1829  OE1 GLN A 230      27.824  18.137  23.774  1.00 66.64           O  
ATOM   1830  N   ALA A 231      26.776  17.566  18.247  1.00 55.21           N  
ATOM   1831  CA  ALA A 231      27.364  16.417  17.561  1.00 54.48           C  
ATOM   1832  C   ALA A 231      28.756  16.138  18.141  1.00 55.78           C  
ATOM   1833  O   ALA A 231      29.327  16.974  18.838  1.00 54.50           O  
ATOM   1834  CB  ALA A 231      27.453  16.685  16.067  1.00 52.42           C  
ATOM   1835  N   PRO A 232      29.317  14.951  17.865  1.00 58.29           N  
ATOM   1836  CA  PRO A 232      30.640  14.545  18.359  1.00 60.41           C  
ATOM   1837  C   PRO A 232      31.822  15.499  18.155  1.00 61.69           C  
ATOM   1838  O   PRO A 232      32.199  15.820  17.026  1.00 62.48           O  
ATOM   1839  CB  PRO A 232      30.858  13.203  17.665  1.00 60.21           C  
ATOM   1840  CG  PRO A 232      29.463  12.637  17.633  1.00 56.51           C  
ATOM   1841  CD  PRO A 232      28.658  13.832  17.164  1.00 55.44           C  
ATOM   1842  N   ASP A 233      32.400  15.944  19.269  1.00 62.15           N  
ATOM   1843  CA  ASP A 233      33.562  16.828  19.266  1.00 62.58           C  
ATOM   1844  C   ASP A 233      33.304  18.232  18.763  1.00 62.82           C  
ATOM   1845  O   ASP A 233      34.236  19.006  18.559  1.00 65.79           O  
ATOM   1846  CB  ASP A 233      34.690  16.203  18.452  1.00 61.50           C  
ATOM   1847  CG  ASP A 233      35.067  14.834  18.958  1.00 63.52           C  
ATOM   1848  OD1 ASP A 233      35.526  14.735  20.116  1.00 62.55           O  
ATOM   1849  OD2 ASP A 233      34.898  13.858  18.195  1.00 62.84           O1-
ATOM   1850  N   GLU A 234      32.045  18.566  18.550  1.00 63.65           N  
ATOM   1851  CA  GLU A 234      31.702  19.902  18.097  1.00 63.23           C  
ATOM   1852  C   GLU A 234      31.059  20.631  19.256  1.00 63.88           C  
ATOM   1853  O   GLU A 234      30.670  20.016  20.251  1.00 63.16           O  
ATOM   1854  CB  GLU A 234      30.724  19.844  16.929  1.00 64.00           C  
ATOM   1855  CG  GLU A 234      31.356  19.507  15.598  1.00 67.22           C  
ATOM   1856  CD  GLU A 234      30.321  19.331  14.507  1.00 70.21           C  
ATOM   1857  OE1 GLU A 234      29.457  20.227  14.344  1.00 71.69           O  
ATOM   1858  OE2 GLU A 234      30.369  18.294  13.809  1.00 73.22           O1-
ATOM   1859  N   ALA A 235      30.980  21.951  19.143  1.00 65.16           N  
ATOM   1860  CA  ALA A 235      30.345  22.751  20.174  1.00 64.65           C  
ATOM   1861  C   ALA A 235      28.873  22.696  19.779  1.00 63.88           C  
ATOM   1862  O   ALA A 235      28.548  22.536  18.602  1.00 63.14           O  
ATOM   1863  CB  ALA A 235      30.866  24.185  20.134  1.00 64.14           C  
ATOM   1864  N   PRO A 236      27.962  22.816  20.750  1.00 62.78           N  
ATOM   1865  CA  PRO A 236      26.551  22.759  20.374  1.00 60.03           C  
ATOM   1866  C   PRO A 236      26.148  23.877  19.430  1.00 58.03           C  
ATOM   1867  O   PRO A 236      26.828  24.893  19.326  1.00 60.31           O  
ATOM   1868  CB  PRO A 236      25.837  22.845  21.715  1.00 62.19           C  
ATOM   1869  CG  PRO A 236      26.760  23.720  22.520  1.00 62.74           C  
ATOM   1870  CD  PRO A 236      28.121  23.150  22.177  1.00 63.20           C  
ATOM   1871  N   GLU A 237      25.044  23.654  18.729  1.00 57.96           N  
ATOM   1872  CA  GLU A 237      24.471  24.608  17.792  1.00 54.08           C  
ATOM   1873  C   GLU A 237      23.085  24.867  18.332  1.00 52.99           C  
ATOM   1874  O   GLU A 237      22.567  24.070  19.103  1.00 53.27           O  
ATOM   1875  CB  GLU A 237      24.341  24.001  16.397  1.00 55.68           C  
ATOM   1876  CG  GLU A 237      25.653  23.790  15.672  1.00 57.39           C  
ATOM   1877  CD  GLU A 237      25.456  23.236  14.266  1.00 58.98           C  
ATOM   1878  OE1 GLU A 237      24.600  23.766  13.519  1.00 58.60           O  
ATOM   1879  OE2 GLU A 237      26.165  22.274  13.908  1.00 60.40           O1-
ATOM   1880  N   LEU A 238      22.473  25.963  17.916  1.00 55.25           N  
ATOM   1881  CA  LEU A 238      21.145  26.295  18.398  1.00 54.74           C  
ATOM   1882  C   LEU A 238      20.106  26.081  17.311  1.00 54.00           C  
ATOM   1883  O   LEU A 238      20.416  26.198  16.129  1.00 54.74           O  
ATOM   1884  CB  LEU A 238      21.111  27.749  18.864  1.00 57.06           C  
ATOM   1885  CG  LEU A 238      19.991  28.114  19.838  1.00 59.20           C  
ATOM   1886  CD1 LEU A 238      20.326  27.562  21.228  1.00 56.26           C  
ATOM   1887  CD2 LEU A 238      19.837  29.629  19.891  1.00 60.22           C  
ATOM   1888  N   PHE A 239      18.879  25.764  17.724  1.00 52.98           N  
ATOM   1889  CA  PHE A 239      17.767  25.547  16.803  1.00 50.16           C  
ATOM   1890  C   PHE A 239      16.480  25.953  17.498  1.00 50.79           C  
ATOM   1891  O   PHE A 239      16.294  25.676  18.683  1.00 50.81           O  
ATOM   1892  CB  PHE A 239      17.662  24.075  16.395  1.00 46.81           C  
ATOM   1893  CG  PHE A 239      18.828  23.575  15.606  1.00 45.81           C  
ATOM   1894  CD1 PHE A 239      19.951  23.057  16.245  1.00 47.67           C  
ATOM   1895  CD2 PHE A 239      18.810  23.612  14.217  1.00 48.40           C  
ATOM   1896  CE1 PHE A 239      21.045  22.575  15.512  1.00 49.41           C  
ATOM   1897  CE2 PHE A 239      19.896  23.137  13.475  1.00 49.14           C  
ATOM   1898  CZ  PHE A 239      21.014  22.617  14.128  1.00 49.15           C  
ATOM   1899  N   VAL A 240      15.586  26.598  16.760  1.00 50.39           N  
ATOM   1900  CA  VAL A 240      14.318  27.037  17.319  1.00 49.27           C  
ATOM   1901  C   VAL A 240      13.175  26.217  16.758  1.00 50.06           C  
ATOM   1902  O   VAL A 240      13.057  26.038  15.549  1.00 50.72           O  
ATOM   1903  CB  VAL A 240      14.044  28.529  17.012  1.00 50.22           C  
ATOM   1904  CG1 VAL A 240      12.665  28.923  17.541  1.00 48.27           C  
ATOM   1905  CG2 VAL A 240      15.129  29.403  17.636  1.00 45.67           C  
ATOM   1906  N   LEU A 241      12.328  25.736  17.656  1.00 51.86           N  
ATOM   1907  CA  LEU A 241      11.192  24.918  17.278  1.00 52.38           C  
ATOM   1908  C   LEU A 241      10.076  25.686  16.596  1.00 51.71           C  
ATOM   1909  O   LEU A 241       9.622  26.717  17.082  1.00 50.45           O  
ATOM   1910  CB  LEU A 241      10.626  24.205  18.511  1.00 52.42           C  
ATOM   1911  CG  LEU A 241      11.535  23.186  19.206  1.00 54.95           C  
ATOM   1912  CD1 LEU A 241      10.941  22.818  20.549  1.00 54.43           C  
ATOM   1913  CD2 LEU A 241      11.716  21.952  18.332  1.00 52.07           C  
ATOM   1914  N   PRO A 242       9.640  25.198  15.427  1.00 54.48           N  
ATOM   1915  CA  PRO A 242       8.556  25.843  14.684  1.00 56.86           C  
ATOM   1916  C   PRO A 242       7.289  25.828  15.548  1.00 58.17           C  
ATOM   1917  O   PRO A 242       6.722  24.772  15.819  1.00 58.01           O  
ATOM   1918  CB  PRO A 242       8.422  24.959  13.447  1.00 53.59           C  
ATOM   1919  CG  PRO A 242       9.841  24.558  13.194  1.00 53.13           C  
ATOM   1920  CD  PRO A 242      10.344  24.217  14.580  1.00 54.01           C  
ATOM   1921  N   PRO A 243       6.838  27.009  15.995  1.00 62.27           N  
ATOM   1922  CA  PRO A 243       5.641  27.138  16.832  1.00 63.13           C  
ATOM   1923  C   PRO A 243       4.476  26.210  16.473  1.00 63.01           C  
ATOM   1924  O   PRO A 243       3.705  25.802  17.346  1.00 63.03           O  
ATOM   1925  CB  PRO A 243       5.287  28.614  16.680  1.00 64.40           C  
ATOM   1926  CG  PRO A 243       6.649  29.254  16.661  1.00 62.56           C  
ATOM   1927  CD  PRO A 243       7.410  28.339  15.699  1.00 64.21           C  
ATOM   1928  N   GLU A 244       4.352  25.865  15.197  1.00 61.35           N  
ATOM   1929  CA  GLU A 244       3.261  24.998  14.776  1.00 62.77           C  
ATOM   1930  C   GLU A 244       3.453  23.559  15.262  1.00 60.66           C  
ATOM   1931  O   GLU A 244       2.482  22.817  15.431  1.00 59.48           O  
ATOM   1932  CB  GLU A 244       3.120  25.015  13.248  1.00 66.48           C  
ATOM   1933  CG  GLU A 244       4.357  24.530  12.501  1.00 72.29           C  
ATOM   1934  CD  GLU A 244       5.301  25.660  12.117  1.00 76.82           C  
ATOM   1935  OE1 GLU A 244       5.684  26.466  13.001  1.00 76.52           O  
ATOM   1936  OE2 GLU A 244       5.666  25.742  10.920  1.00 79.52           O1-
ATOM   1937  N   LEU A 245       4.704  23.170  15.481  1.00 57.99           N  
ATOM   1938  CA  LEU A 245       5.000  21.819  15.942  1.00 57.12           C  
ATOM   1939  C   LEU A 245       4.769  21.649  17.440  1.00 56.95           C  
ATOM   1940  O   LEU A 245       4.355  20.580  17.891  1.00 56.04           O  
ATOM   1941  CB  LEU A 245       6.451  21.441  15.619  1.00 58.01           C  
ATOM   1942  CG  LEU A 245       6.917  21.446  14.162  1.00 60.08           C  
ATOM   1943  CD1 LEU A 245       8.227  20.655  14.048  1.00 58.10           C  
ATOM   1944  CD2 LEU A 245       5.846  20.831  13.267  1.00 59.72           C  
ATOM   1945  N   VAL A 246       5.036  22.706  18.206  1.00 54.63           N  
ATOM   1946  CA  VAL A 246       4.879  22.668  19.659  1.00 49.60           C  
ATOM   1947  C   VAL A 246       3.446  22.898  20.130  1.00 48.54           C  
ATOM   1948  O   VAL A 246       3.053  24.028  20.394  1.00 52.96           O  
ATOM   1949  CB  VAL A 246       5.772  23.727  20.315  1.00 46.98           C  
ATOM   1950  CG1 VAL A 246       5.819  23.516  21.817  1.00 50.56           C  
ATOM   1951  CG2 VAL A 246       7.152  23.666  19.714  1.00 49.25           C  
ATOM   1952  N   LEU A 247       2.666  21.834  20.251  1.00 45.44           N  
ATOM   1953  CA  LEU A 247       1.283  21.976  20.694  1.00 46.32           C  
ATOM   1954  C   LEU A 247       1.223  22.421  22.160  1.00 49.41           C  
ATOM   1955  O   LEU A 247       1.917  21.861  23.020  1.00 49.41           O  
ATOM   1956  CB  LEU A 247       0.534  20.648  20.516  1.00 46.43           C  
ATOM   1957  CG  LEU A 247      -0.938  20.622  20.952  1.00 45.54           C  
ATOM   1958  CD1 LEU A 247      -1.698  21.695  20.223  1.00 45.98           C  
ATOM   1959  CD2 LEU A 247      -1.545  19.246  20.671  1.00 49.07           C  
ATOM   1960  N   GLU A 248       0.385  23.421  22.435  1.00 48.32           N  
ATOM   1961  CA  GLU A 248       0.215  23.969  23.778  1.00 44.64           C  
ATOM   1962  C   GLU A 248      -1.252  24.077  24.176  1.00 45.24           C  
ATOM   1963  O   GLU A 248      -2.129  24.280  23.333  1.00 45.12           O  
ATOM   1964  CB  GLU A 248       0.853  25.355  23.875  1.00 44.28           C  
ATOM   1965  CG  GLU A 248       2.342  25.363  24.108  1.00 47.68           C  
ATOM   1966  CD  GLU A 248       2.846  26.746  24.478  1.00 56.05           C  
ATOM   1967  OE1 GLU A 248       4.040  26.872  24.841  1.00 56.91           O  
ATOM   1968  OE2 GLU A 248       2.049  27.713  24.407  1.00 58.62           O1-
ATOM   1969  N   VAL A 249      -1.516  23.972  25.471  1.00 46.63           N  
ATOM   1970  CA  VAL A 249      -2.883  24.032  25.966  1.00 49.51           C  
ATOM   1971  C   VAL A 249      -3.124  25.146  26.990  1.00 52.17           C  
ATOM   1972  O   VAL A 249      -2.444  25.219  28.019  1.00 52.00           O  
ATOM   1973  CB  VAL A 249      -3.280  22.691  26.628  1.00 49.76           C  
ATOM   1974  CG1 VAL A 249      -4.764  22.689  26.966  1.00 51.45           C  
ATOM   1975  CG2 VAL A 249      -2.935  21.533  25.716  1.00 48.93           C  
ATOM   1976  N   PRO A 250      -4.096  26.043  26.708  1.00 54.09           N  
ATOM   1977  CA  PRO A 250      -4.415  27.138  27.626  1.00 51.80           C  
ATOM   1978  C   PRO A 250      -5.214  26.499  28.757  1.00 49.77           C  
ATOM   1979  O   PRO A 250      -6.081  25.665  28.504  1.00 49.49           O  
ATOM   1980  CB  PRO A 250      -5.279  28.070  26.772  1.00 51.74           C  
ATOM   1981  CG  PRO A 250      -4.907  27.720  25.365  1.00 52.61           C  
ATOM   1982  CD  PRO A 250      -4.806  26.232  25.430  1.00 53.05           C  
ATOM   1983  N   LEU A 251      -4.931  26.885  29.993  1.00 52.13           N  
ATOM   1984  CA  LEU A 251      -5.620  26.305  31.137  1.00 50.46           C  
ATOM   1985  C   LEU A 251      -6.821  27.129  31.566  1.00 50.19           C  
ATOM   1986  O   LEU A 251      -6.730  28.346  31.662  1.00 51.75           O  
ATOM   1987  CB  LEU A 251      -4.649  26.164  32.318  1.00 46.93           C  
ATOM   1988  CG  LEU A 251      -3.362  25.358  32.092  1.00 45.28           C  
ATOM   1989  CD1 LEU A 251      -2.583  25.295  33.388  1.00 42.82           C  
ATOM   1990  CD2 LEU A 251      -3.685  23.947  31.605  1.00 44.13           C  
ATOM   1991  N   GLU A 252      -7.943  26.452  31.801  1.00 51.38           N  
ATOM   1992  CA  GLU A 252      -9.180  27.086  32.263  1.00 53.48           C  
ATOM   1993  C   GLU A 252      -9.826  26.115  33.256  1.00 52.85           C  
ATOM   1994  O   GLU A 252      -9.456  24.940  33.309  1.00 53.91           O  
ATOM   1995  CB  GLU A 252     -10.141  27.369  31.096  1.00 54.64           C  
ATOM   1996  CG  GLU A 252     -10.727  26.136  30.407  1.00 60.38           C  
ATOM   1997  CD  GLU A 252     -11.926  26.464  29.514  1.00 63.40           C  
ATOM   1998  OE1 GLU A 252     -11.777  27.268  28.569  1.00 64.85           O  
ATOM   1999  OE2 GLU A 252     -13.028  25.916  29.754  1.00 65.49           O1-
ATOM   2000  N   HIS A 253     -10.781  26.600  34.042  1.00 50.62           N  
ATOM   2001  CA  HIS A 253     -11.446  25.763  35.037  1.00 49.18           C  
ATOM   2002  C   HIS A 253     -12.873  25.468  34.589  1.00 50.44           C  
ATOM   2003  O   HIS A 253     -13.492  26.268  33.893  1.00 54.32           O  
ATOM   2004  CB  HIS A 253     -11.432  26.480  36.392  1.00 47.07           C  
ATOM   2005  CG  HIS A 253     -11.784  25.604  37.558  1.00 44.74           C  
ATOM   2006  CD2 HIS A 253     -10.997  24.961  38.457  1.00 41.89           C  
ATOM   2007  ND1 HIS A 253     -13.085  25.308  37.907  1.00 42.47           N  
ATOM   2008  CE1 HIS A 253     -13.086  24.525  38.973  1.00 40.09           C  
ATOM   2009  NE2 HIS A 253     -11.830  24.301  39.325  1.00 36.67           N  
ATOM   2010  N   PRO A 254     -13.416  24.305  34.977  1.00 51.03           N  
ATOM   2011  CA  PRO A 254     -14.782  23.948  34.585  1.00 53.13           C  
ATOM   2012  C   PRO A 254     -15.917  24.805  35.170  1.00 55.70           C  
ATOM   2013  O   PRO A 254     -16.988  24.903  34.570  1.00 55.88           O  
ATOM   2014  CB  PRO A 254     -14.879  22.480  34.995  1.00 48.91           C  
ATOM   2015  CG  PRO A 254     -13.962  22.401  36.170  1.00 47.41           C  
ATOM   2016  CD  PRO A 254     -12.774  23.186  35.690  1.00 48.68           C  
ATOM   2017  N   THR A 255     -15.691  25.422  36.328  1.00 58.01           N  
ATOM   2018  CA  THR A 255     -16.722  26.252  36.950  1.00 57.91           C  
ATOM   2019  C   THR A 255     -16.194  27.582  37.490  1.00 58.00           C  
ATOM   2020  O   THR A 255     -16.970  28.445  37.888  1.00 59.03           O  
ATOM   2021  CB  THR A 255     -17.419  25.505  38.107  1.00 58.24           C  
ATOM   2022  CG2 THR A 255     -18.023  24.212  37.603  1.00 56.21           C  
ATOM   2023  OG1 THR A 255     -16.468  25.217  39.140  1.00 62.00           O  
ATOM   2024  N   LEU A 256     -14.876  27.747  37.519  1.00 57.31           N  
ATOM   2025  CA  LEU A 256     -14.307  28.998  37.998  1.00 56.12           C  
ATOM   2026  C   LEU A 256     -13.828  29.791  36.788  1.00 56.23           C  
ATOM   2027  O   LEU A 256     -12.744  29.554  36.253  1.00 55.73           O  
ATOM   2028  CB  LEU A 256     -13.161  28.721  38.972  1.00 54.10           C  
ATOM   2029  CG  LEU A 256     -13.613  27.884  40.176  1.00 57.12           C  
ATOM   2030  CD1 LEU A 256     -12.466  27.720  41.162  1.00 55.71           C  
ATOM   2031  CD2 LEU A 256     -14.807  28.557  40.849  1.00 55.46           C  
ATOM   2032  N   GLU A 257     -14.665  30.733  36.360  1.00 55.88           N  
ATOM   2033  CA  GLU A 257     -14.385  31.556  35.192  1.00 55.11           C  
ATOM   2034  C   GLU A 257     -13.082  32.341  35.249  1.00 52.77           C  
ATOM   2035  O   GLU A 257     -12.397  32.480  34.234  1.00 55.37           O  
ATOM   2036  CB  GLU A 257     -15.558  32.504  34.943  1.00 54.44           C  
ATOM   2037  CG  GLU A 257     -16.881  31.782  34.759  1.00 61.45           C  
ATOM   2038  CD  GLU A 257     -18.020  32.712  34.376  1.00 66.20           C  
ATOM   2039  OE1 GLU A 257     -19.156  32.219  34.185  1.00 67.88           O  
ATOM   2040  OE2 GLU A 257     -17.785  33.936  34.263  1.00 67.45           O1-
ATOM   2041  N   TRP A 258     -12.724  32.833  36.430  1.00 49.09           N  
ATOM   2042  CA  TRP A 258     -11.501  33.617  36.572  1.00 44.98           C  
ATOM   2043  C   TRP A 258     -10.209  32.846  36.322  1.00 43.54           C  
ATOM   2044  O   TRP A 258      -9.228  33.422  35.854  1.00 43.62           O  
ATOM   2045  CB  TRP A 258     -11.442  34.271  37.960  1.00 47.17           C  
ATOM   2046  CG  TRP A 258     -11.725  33.317  39.087  1.00 48.71           C  
ATOM   2047  CD1 TRP A 258     -12.930  33.098  39.703  1.00 47.91           C  
ATOM   2048  CD2 TRP A 258     -10.797  32.405  39.679  1.00 47.62           C  
ATOM   2049  CE2 TRP A 258     -11.509  31.655  40.646  1.00 49.58           C  
ATOM   2050  CE3 TRP A 258      -9.433  32.141  39.485  1.00 48.04           C  
ATOM   2051  NE1 TRP A 258     -12.807  32.100  40.640  1.00 48.13           N  
ATOM   2052  CZ2 TRP A 258     -10.899  30.658  41.421  1.00 48.56           C  
ATOM   2053  CZ3 TRP A 258      -8.827  31.147  40.257  1.00 49.40           C  
ATOM   2054  CH2 TRP A 258      -9.563  30.420  41.211  1.00 46.74           C  
ATOM   2055  N   PHE A 259     -10.199  31.548  36.617  1.00 43.26           N  
ATOM   2056  CA  PHE A 259      -8.991  30.762  36.428  1.00 42.20           C  
ATOM   2057  C   PHE A 259      -8.449  31.014  35.030  1.00 43.00           C  
ATOM   2058  O   PHE A 259      -7.247  31.200  34.846  1.00 43.93           O  
ATOM   2059  CB  PHE A 259      -9.273  29.265  36.628  1.00 44.79           C  
ATOM   2060  CG  PHE A 259      -8.024  28.435  36.837  1.00 47.32           C  
ATOM   2061  CD1 PHE A 259      -7.635  28.046  38.117  1.00 46.49           C  
ATOM   2062  CD2 PHE A 259      -7.202  28.095  35.762  1.00 46.16           C  
ATOM   2063  CE1 PHE A 259      -6.447  27.339  38.325  1.00 45.39           C  
ATOM   2064  CE2 PHE A 259      -6.013  27.389  35.961  1.00 42.78           C  
ATOM   2065  CZ  PHE A 259      -5.636  27.013  37.243  1.00 42.56           C  
ATOM   2066  N   ALA A 260      -9.345  31.030  34.045  1.00 45.07           N  
ATOM   2067  CA  ALA A 260      -8.967  31.257  32.649  1.00 44.42           C  
ATOM   2068  C   ALA A 260      -8.178  32.541  32.484  1.00 45.00           C  
ATOM   2069  O   ALA A 260      -7.245  32.615  31.687  1.00 43.55           O  
ATOM   2070  CB  ALA A 260     -10.203  31.314  31.782  1.00 46.41           C  
ATOM   2071  N   ALA A 261      -8.571  33.556  33.244  1.00 43.24           N  
ATOM   2072  CA  ALA A 261      -7.924  34.855  33.187  1.00 43.78           C  
ATOM   2073  C   ALA A 261      -6.463  34.838  33.638  1.00 43.70           C  
ATOM   2074  O   ALA A 261      -5.683  35.708  33.267  1.00 45.21           O  
ATOM   2075  CB  ALA A 261      -8.707  35.842  34.029  1.00 42.89           C  
ATOM   2076  N   LEU A 262      -6.099  33.858  34.453  1.00 41.78           N  
ATOM   2077  CA  LEU A 262      -4.731  33.753  34.952  1.00 40.53           C  
ATOM   2078  C   LEU A 262      -3.711  33.620  33.825  1.00 41.49           C  
ATOM   2079  O   LEU A 262      -2.518  33.851  34.021  1.00 41.23           O  
ATOM   2080  CB  LEU A 262      -4.613  32.556  35.892  1.00 36.40           C  
ATOM   2081  CG  LEU A 262      -4.761  32.727  37.402  1.00 37.99           C  
ATOM   2082  CD1 LEU A 262      -5.963  33.581  37.767  1.00 36.12           C  
ATOM   2083  CD2 LEU A 262      -4.870  31.328  37.990  1.00 39.50           C  
ATOM   2084  N   GLY A 263      -4.186  33.247  32.639  1.00 44.39           N  
ATOM   2085  CA  GLY A 263      -3.289  33.095  31.506  1.00 44.55           C  
ATOM   2086  C   GLY A 263      -2.275  31.989  31.708  1.00 45.73           C  
ATOM   2087  O   GLY A 263      -1.110  32.125  31.325  1.00 45.13           O  
ATOM   2088  N   LEU A 264      -2.712  30.896  32.327  1.00 45.20           N  
ATOM   2089  CA  LEU A 264      -1.828  29.760  32.560  1.00 44.22           C  
ATOM   2090  C   LEU A 264      -1.960  28.804  31.371  1.00 45.17           C  
ATOM   2091  O   LEU A 264      -3.050  28.652  30.801  1.00 41.04           O  
ATOM   2092  CB  LEU A 264      -2.199  29.050  33.865  1.00 43.56           C  
ATOM   2093  CG  LEU A 264      -2.056  29.870  35.156  1.00 44.06           C  
ATOM   2094  CD1 LEU A 264      -2.467  29.025  36.342  1.00 42.70           C  
ATOM   2095  CD2 LEU A 264      -0.624  30.344  35.327  1.00 41.65           C  
ATOM   2096  N   ARG A 265      -0.845  28.179  30.994  1.00 44.70           N  
ATOM   2097  CA  ARG A 265      -0.826  27.254  29.865  1.00 48.67           C  
ATOM   2098  C   ARG A 265       0.306  26.239  30.026  1.00 49.79           C  
ATOM   2099  O   ARG A 265       1.235  26.448  30.808  1.00 50.30           O  
ATOM   2100  CB  ARG A 265      -0.621  28.038  28.560  1.00 49.65           C  
ATOM   2101  CG  ARG A 265       0.721  28.785  28.504  1.00 56.64           C  
ATOM   2102  CD  ARG A 265       0.747  29.949  27.493  1.00 60.64           C  
ATOM   2103  NE  ARG A 265       0.717  29.529  26.089  1.00 64.39           N  
ATOM   2104  CZ  ARG A 265      -0.392  29.389  25.364  1.00 66.13           C  
ATOM   2105  NH1 ARG A 265      -1.582  29.634  25.901  1.00 67.85           N1+
ATOM   2106  NH2 ARG A 265      -0.314  29.006  24.097  1.00 66.90           N  
ATOM   2107  N   TRP A 266       0.223  25.133  29.294  1.00 48.67           N  
ATOM   2108  CA  TRP A 266       1.277  24.133  29.343  1.00 45.07           C  
ATOM   2109  C   TRP A 266       1.372  23.407  27.999  1.00 44.43           C  
ATOM   2110  O   TRP A 266       0.397  23.340  27.250  1.00 44.20           O  
ATOM   2111  CB  TRP A 266       1.034  23.131  30.486  1.00 42.43           C  
ATOM   2112  CG  TRP A 266       2.308  22.540  30.974  1.00 41.03           C  
ATOM   2113  CD1 TRP A 266       2.860  21.349  30.596  1.00 42.94           C  
ATOM   2114  CD2 TRP A 266       3.283  23.189  31.798  1.00 41.78           C  
ATOM   2115  CE2 TRP A 266       4.409  22.342  31.862  1.00 41.59           C  
ATOM   2116  CE3 TRP A 266       3.318  24.414  32.481  1.00 44.79           C  
ATOM   2117  NE1 TRP A 266       4.125  21.223  31.121  1.00 40.07           N  
ATOM   2118  CZ2 TRP A 266       5.558  22.679  32.586  1.00 42.67           C  
ATOM   2119  CZ3 TRP A 266       4.459  24.751  33.196  1.00 44.61           C  
ATOM   2120  CH2 TRP A 266       5.565  23.886  33.241  1.00 44.85           C  
ATOM   2121  N   TYR A 267       2.558  22.891  27.687  1.00 43.41           N  
ATOM   2122  CA  TYR A 267       2.762  22.161  26.435  1.00 43.70           C  
ATOM   2123  C   TYR A 267       2.317  20.711  26.626  1.00 42.92           C  
ATOM   2124  O   TYR A 267       2.496  20.134  27.692  1.00 43.90           O  
ATOM   2125  CB  TYR A 267       4.235  22.233  26.013  1.00 41.54           C  
ATOM   2126  CG  TYR A 267       5.202  21.767  27.072  1.00 41.57           C  
ATOM   2127  CD1 TYR A 267       5.552  20.428  27.180  1.00 38.93           C  
ATOM   2128  CD2 TYR A 267       5.738  22.668  27.991  1.00 43.04           C  
ATOM   2129  CE1 TYR A 267       6.408  19.982  28.172  1.00 39.44           C  
ATOM   2130  CE2 TYR A 267       6.599  22.246  28.996  1.00 43.38           C  
ATOM   2131  CZ  TYR A 267       6.925  20.898  29.076  1.00 42.69           C  
ATOM   2132  OH  TYR A 267       7.763  20.460  30.076  1.00 43.67           O  
ATOM   2133  N   ALA A 268       1.739  20.129  25.582  1.00 44.37           N  
ATOM   2134  CA  ALA A 268       1.219  18.763  25.631  1.00 40.53           C  
ATOM   2135  C   ALA A 268       2.237  17.630  25.673  1.00 38.55           C  
ATOM   2136  O   ALA A 268       2.007  16.632  26.343  1.00 38.48           O  
ATOM   2137  CB  ALA A 268       0.273  18.546  24.457  1.00 41.14           C  
ATOM   2138  N   LEU A 269       3.366  17.791  24.993  1.00 35.42           N  
ATOM   2139  CA  LEU A 269       4.345  16.715  24.923  1.00 33.15           C  
ATOM   2140  C   LEU A 269       5.511  16.771  25.896  1.00 34.73           C  
ATOM   2141  O   LEU A 269       6.322  17.693  25.869  1.00 36.48           O  
ATOM   2142  CB  LEU A 269       4.883  16.596  23.485  1.00 32.51           C  
ATOM   2143  CG  LEU A 269       5.706  15.347  23.131  1.00 32.86           C  
ATOM   2144  CD1 LEU A 269       4.790  14.139  23.074  1.00 31.37           C  
ATOM   2145  CD2 LEU A 269       6.387  15.530  21.792  1.00 30.44           C  
ATOM   2146  N   PRO A 270       5.598  15.769  26.786  1.00 35.48           N  
ATOM   2147  CA  PRO A 270       6.665  15.654  27.781  1.00 35.62           C  
ATOM   2148  C   PRO A 270       7.772  14.837  27.132  1.00 35.19           C  
ATOM   2149  O   PRO A 270       7.504  13.746  26.644  1.00 35.64           O  
ATOM   2150  CB  PRO A 270       5.975  14.906  28.916  1.00 38.88           C  
ATOM   2151  CG  PRO A 270       5.063  13.981  28.180  1.00 39.38           C  
ATOM   2152  CD  PRO A 270       4.474  14.876  27.120  1.00 34.94           C  
ATOM   2153  N   ALA A 271       9.004  15.342  27.123  1.00 34.42           N  
ATOM   2154  CA  ALA A 271      10.084  14.607  26.472  1.00 37.69           C  
ATOM   2155  C   ALA A 271      11.476  14.664  27.107  1.00 38.38           C  
ATOM   2156  O   ALA A 271      12.330  15.431  26.670  1.00 41.11           O  
ATOM   2157  CB  ALA A 271      10.175  15.047  25.008  1.00 30.09           C  
ATOM   2158  N   VAL A 272      11.709  13.844  28.120  1.00 39.73           N  
ATOM   2159  CA  VAL A 272      13.017  13.802  28.754  1.00 39.22           C  
ATOM   2160  C   VAL A 272      14.023  13.561  27.639  1.00 40.13           C  
ATOM   2161  O   VAL A 272      13.932  12.573  26.911  1.00 41.52           O  
ATOM   2162  CB  VAL A 272      13.095  12.653  29.785  1.00 37.13           C  
ATOM   2163  CG1 VAL A 272      14.502  12.560  30.383  1.00 36.07           C  
ATOM   2164  CG2 VAL A 272      12.069  12.886  30.868  1.00 35.20           C  
ATOM   2165  N   SER A 273      14.985  14.464  27.502  1.00 42.35           N  
ATOM   2166  CA  SER A 273      15.969  14.342  26.436  1.00 42.24           C  
ATOM   2167  C   SER A 273      17.417  14.351  26.899  1.00 42.22           C  
ATOM   2168  O   SER A 273      18.332  14.434  26.075  1.00 41.94           O  
ATOM   2169  CB  SER A 273      15.740  15.457  25.426  1.00 41.00           C  
ATOM   2170  OG  SER A 273      15.451  16.669  26.105  1.00 44.95           O  
ATOM   2171  N   ASN A 274      17.622  14.245  28.210  1.00 40.44           N  
ATOM   2172  CA  ASN A 274      18.978  14.253  28.757  1.00 44.88           C  
ATOM   2173  C   ASN A 274      19.368  12.949  29.425  1.00 45.10           C  
ATOM   2174  O   ASN A 274      20.450  12.849  30.001  1.00 45.27           O  
ATOM   2175  CB  ASN A 274      19.136  15.383  29.781  1.00 48.24           C  
ATOM   2176  CG  ASN A 274      18.247  15.194  30.995  1.00 52.15           C  
ATOM   2177  ND2 ASN A 274      17.378  14.190  30.941  1.00 53.02           N  
ATOM   2178  OD1 ASN A 274      18.339  15.943  31.969  1.00 52.10           O  
ATOM   2179  N   MET A 275      18.489  11.957  29.364  1.00 45.10           N  
ATOM   2180  CA  MET A 275      18.790  10.681  29.985  1.00 46.37           C  
ATOM   2181  C   MET A 275      19.551   9.760  29.040  1.00 48.50           C  
ATOM   2182  O   MET A 275      19.381   9.820  27.820  1.00 49.45           O  
ATOM   2183  CB  MET A 275      17.502  10.013  30.484  1.00 46.57           C  
ATOM   2184  CG  MET A 275      16.933  10.660  31.756  1.00 43.49           C  
ATOM   2185  SD  MET A 275      15.499   9.798  32.460  1.00 40.26           S  
ATOM   2186  CE  MET A 275      16.319   8.595  33.477  1.00 39.09           C  
ATOM   2187  N   LEU A 276      20.413   8.932  29.617  1.00 46.34           N  
ATOM   2188  CA  LEU A 276      21.209   7.989  28.849  1.00 45.35           C  
ATOM   2189  C   LEU A 276      20.468   6.656  28.745  1.00 43.47           C  
ATOM   2190  O   LEU A 276      19.937   6.166  29.735  1.00 43.75           O  
ATOM   2191  CB  LEU A 276      22.562   7.759  29.532  1.00 44.22           C  
ATOM   2192  CG  LEU A 276      23.478   6.746  28.839  1.00 46.50           C  
ATOM   2193  CD1 LEU A 276      24.735   7.473  28.383  1.00 49.64           C  
ATOM   2194  CD2 LEU A 276      23.822   5.583  29.772  1.00 43.78           C  
ATOM   2195  N   LEU A 277      20.424   6.086  27.545  1.00 41.99           N  
ATOM   2196  CA  LEU A 277      19.772   4.799  27.342  1.00 40.33           C  
ATOM   2197  C   LEU A 277      20.887   3.772  27.186  1.00 42.79           C  
ATOM   2198  O   LEU A 277      21.679   3.833  26.250  1.00 42.85           O  
ATOM   2199  CB  LEU A 277      18.889   4.828  26.091  1.00 35.77           C  
ATOM   2200  CG  LEU A 277      18.367   3.470  25.598  1.00 34.37           C  
ATOM   2201  CD1 LEU A 277      17.680   2.734  26.736  1.00 31.35           C  
ATOM   2202  CD2 LEU A 277      17.423   3.668  24.417  1.00 31.21           C  
ATOM   2203  N   GLU A 278      20.970   2.846  28.132  1.00 44.51           N  
ATOM   2204  CA  GLU A 278      22.009   1.829  28.083  1.00 45.82           C  
ATOM   2205  C   GLU A 278      21.430   0.461  27.738  1.00 45.76           C  
ATOM   2206  O   GLU A 278      20.523  -0.031  28.403  1.00 44.17           O  
ATOM   2207  CB  GLU A 278      22.742   1.783  29.423  1.00 46.35           C  
ATOM   2208  CG  GLU A 278      23.828   0.729  29.527  1.00 50.15           C  
ATOM   2209  CD  GLU A 278      23.349  -0.540  30.196  1.00 53.46           C  
ATOM   2210  OE1 GLU A 278      22.498  -0.439  31.111  1.00 53.72           O  
ATOM   2211  OE2 GLU A 278      23.839  -1.628  29.819  1.00 52.69           O1-
ATOM   2212  N   ILE A 279      21.956  -0.136  26.673  1.00 46.50           N  
ATOM   2213  CA  ILE A 279      21.511  -1.445  26.221  1.00 44.98           C  
ATOM   2214  C   ILE A 279      22.729  -2.323  25.987  1.00 48.37           C  
ATOM   2215  O   ILE A 279      23.672  -1.916  25.316  1.00 50.95           O  
ATOM   2216  CB  ILE A 279      20.712  -1.328  24.917  1.00 41.68           C  
ATOM   2217  CG1 ILE A 279      19.449  -0.496  25.159  1.00 36.66           C  
ATOM   2218  CG2 ILE A 279      20.368  -2.719  24.393  1.00 41.05           C  
ATOM   2219  CD1 ILE A 279      18.768  -0.020  23.902  1.00 35.20           C  
ATOM   2220  N   GLY A 280      22.705  -3.521  26.559  1.00 51.15           N  
ATOM   2221  CA  GLY A 280      23.812  -4.452  26.412  1.00 52.79           C  
ATOM   2222  C   GLY A 280      25.189  -3.846  26.600  1.00 53.45           C  
ATOM   2223  O   GLY A 280      26.168  -4.305  26.005  1.00 53.68           O  
ATOM   2224  N   GLY A 281      25.271  -2.808  27.426  1.00 53.99           N  
ATOM   2225  CA  GLY A 281      26.554  -2.172  27.668  1.00 53.86           C  
ATOM   2226  C   GLY A 281      26.765  -0.964  26.782  1.00 52.07           C  
ATOM   2227  O   GLY A 281      27.502  -0.051  27.141  1.00 53.13           O  
ATOM   2228  N   LEU A 282      26.131  -0.964  25.615  1.00 50.15           N  
ATOM   2229  CA  LEU A 282      26.252   0.155  24.694  1.00 49.03           C  
ATOM   2230  C   LEU A 282      25.548   1.352  25.300  1.00 49.21           C  
ATOM   2231  O   LEU A 282      24.469   1.213  25.863  1.00 50.65           O  
ATOM   2232  CB  LEU A 282      25.641  -0.202  23.344  1.00 46.69           C  
ATOM   2233  CG  LEU A 282      26.371  -1.342  22.628  1.00 48.09           C  
ATOM   2234  CD1 LEU A 282      25.797  -1.509  21.237  1.00 50.41           C  
ATOM   2235  CD2 LEU A 282      27.864  -1.047  22.541  1.00 46.81           C  
ATOM   2236  N   GLU A 283      26.157   2.528  25.191  1.00 49.75           N  
ATOM   2237  CA  GLU A 283      25.581   3.728  25.780  1.00 48.67           C  
ATOM   2238  C   GLU A 283      25.137   4.754  24.753  1.00 49.98           C  
ATOM   2239  O   GLU A 283      25.940   5.278  23.985  1.00 53.25           O  
ATOM   2240  CB  GLU A 283      26.587   4.358  26.743  1.00 47.61           C  
ATOM   2241  CG  GLU A 283      26.997   3.446  27.899  1.00 48.88           C  
ATOM   2242  CD  GLU A 283      28.115   4.040  28.741  1.00 51.81           C  
ATOM   2243  OE1 GLU A 283      28.017   4.002  29.986  1.00 49.74           O  
ATOM   2244  OE2 GLU A 283      29.103   4.542  28.162  1.00 54.89           O1-
ATOM   2245  N   PHE A 284      23.840   5.028  24.745  1.00 48.56           N  
ATOM   2246  CA  PHE A 284      23.258   5.992  23.832  1.00 46.85           C  
ATOM   2247  C   PHE A 284      23.035   7.299  24.595  1.00 48.66           C  
ATOM   2248  O   PHE A 284      21.983   7.503  25.214  1.00 49.11           O  
ATOM   2249  CB  PHE A 284      21.933   5.445  23.296  1.00 46.13           C  
ATOM   2250  CG  PHE A 284      22.090   4.236  22.409  1.00 44.47           C  
ATOM   2251  CD1 PHE A 284      22.163   4.375  21.026  1.00 42.96           C  
ATOM   2252  CD2 PHE A 284      22.184   2.959  22.954  1.00 44.94           C  
ATOM   2253  CE1 PHE A 284      22.325   3.261  20.200  1.00 41.35           C  
ATOM   2254  CE2 PHE A 284      22.349   1.840  22.132  1.00 43.48           C  
ATOM   2255  CZ  PHE A 284      22.418   1.996  20.751  1.00 43.43           C  
ATOM   2256  N   SER A 285      24.029   8.186  24.542  1.00 47.98           N  
ATOM   2257  CA  SER A 285      23.971   9.469  25.249  1.00 44.68           C  
ATOM   2258  C   SER A 285      22.815  10.394  24.853  1.00 41.87           C  
ATOM   2259  O   SER A 285      22.485  11.310  25.595  1.00 41.82           O  
ATOM   2260  CB  SER A 285      25.302  10.217  25.102  1.00 42.96           C  
ATOM   2261  OG  SER A 285      25.533  10.603  23.761  1.00 45.80           O  
ATOM   2262  N   ALA A 286      22.209  10.174  23.694  1.00 39.62           N  
ATOM   2263  CA  ALA A 286      21.077  11.003  23.281  1.00 40.27           C  
ATOM   2264  C   ALA A 286      19.980  10.092  22.749  1.00 42.09           C  
ATOM   2265  O   ALA A 286      20.151   9.449  21.717  1.00 39.52           O  
ATOM   2266  CB  ALA A 286      21.502  11.989  22.210  1.00 39.82           C  
ATOM   2267  N   ALA A 287      18.856  10.037  23.459  1.00 42.82           N  
ATOM   2268  CA  ALA A 287      17.746   9.180  23.057  1.00 43.65           C  
ATOM   2269  C   ALA A 287      16.431   9.652  23.678  1.00 44.55           C  
ATOM   2270  O   ALA A 287      15.820   8.952  24.488  1.00 45.57           O  
ATOM   2271  CB  ALA A 287      18.042   7.739  23.475  1.00 41.35           C  
ATOM   2272  N   PRO A 288      15.971  10.845  23.292  1.00 43.21           N  
ATOM   2273  CA  PRO A 288      14.728  11.429  23.805  1.00 42.20           C  
ATOM   2274  C   PRO A 288      13.499  10.549  23.664  1.00 41.05           C  
ATOM   2275  O   PRO A 288      13.281   9.924  22.629  1.00 40.17           O  
ATOM   2276  CB  PRO A 288      14.598  12.715  23.000  1.00 41.86           C  
ATOM   2277  CG  PRO A 288      15.254  12.346  21.689  1.00 42.96           C  
ATOM   2278  CD  PRO A 288      16.498  11.644  22.176  1.00 43.35           C  
ATOM   2279  N   PHE A 289      12.693  10.524  24.717  1.00 42.98           N  
ATOM   2280  CA  PHE A 289      11.465   9.741  24.723  1.00 41.04           C  
ATOM   2281  C   PHE A 289      10.302  10.603  25.185  1.00 39.77           C  
ATOM   2282  O   PHE A 289      10.485  11.587  25.911  1.00 43.37           O  
ATOM   2283  CB  PHE A 289      11.621   8.529  25.649  1.00 39.53           C  
ATOM   2284  CG  PHE A 289      11.861   8.884  27.094  1.00 38.38           C  
ATOM   2285  CD1 PHE A 289      10.808   9.280  27.927  1.00 37.36           C  
ATOM   2286  CD2 PHE A 289      13.138   8.778  27.640  1.00 34.82           C  
ATOM   2287  CE1 PHE A 289      11.034   9.552  29.291  1.00 35.70           C  
ATOM   2288  CE2 PHE A 289      13.369   9.046  28.997  1.00 31.87           C  
ATOM   2289  CZ  PHE A 289      12.321   9.431  29.818  1.00 32.86           C  
ATOM   2290  N   SER A 290       9.106  10.224  24.770  1.00 38.80           N  
ATOM   2291  CA  SER A 290       7.899  10.940  25.137  1.00 37.23           C  
ATOM   2292  C   SER A 290       6.727   9.961  25.139  1.00 39.02           C  
ATOM   2293  O   SER A 290       6.749   8.950  24.434  1.00 37.33           O  
ATOM   2294  CB  SER A 290       7.619  12.056  24.126  1.00 40.16           C  
ATOM   2295  OG  SER A 290       7.345  11.516  22.839  1.00 44.21           O  
ATOM   2296  N   GLY A 291       5.717  10.271  25.948  1.00 38.33           N  
ATOM   2297  CA  GLY A 291       4.520   9.453  26.020  1.00 36.42           C  
ATOM   2298  C   GLY A 291       3.434  10.491  26.161  1.00 36.32           C  
ATOM   2299  O   GLY A 291       3.092  11.180  25.206  1.00 34.46           O  
ATOM   2300  N   TRP A 292       2.894  10.611  27.363  1.00 36.51           N  
ATOM   2301  CA  TRP A 292       1.892  11.622  27.622  1.00 38.22           C  
ATOM   2302  C   TRP A 292       1.861  11.888  29.115  1.00 40.19           C  
ATOM   2303  O   TRP A 292       2.282  11.043  29.913  1.00 41.15           O  
ATOM   2304  CB  TRP A 292       0.520  11.204  27.073  1.00 36.89           C  
ATOM   2305  CG  TRP A 292      -0.035   9.920  27.583  1.00 40.33           C  
ATOM   2306  CD1 TRP A 292      -0.570   9.681  28.819  1.00 41.47           C  
ATOM   2307  CD2 TRP A 292      -0.160   8.696  26.848  1.00 38.86           C  
ATOM   2308  CE2 TRP A 292      -0.789   7.758  27.702  1.00 40.13           C  
ATOM   2309  CE3 TRP A 292       0.188   8.307  25.549  1.00 39.37           C  
ATOM   2310  NE1 TRP A 292      -1.027   8.380  28.897  1.00 39.09           N  
ATOM   2311  CZ2 TRP A 292      -1.069   6.443  27.295  1.00 40.98           C  
ATOM   2312  CZ3 TRP A 292      -0.091   6.998  25.144  1.00 39.50           C  
ATOM   2313  CH2 TRP A 292      -0.716   6.085  26.016  1.00 39.00           C  
ATOM   2314  N   TYR A 293       1.405  13.083  29.478  1.00 39.05           N  
ATOM   2315  CA  TYR A 293       1.326  13.517  30.861  1.00 38.07           C  
ATOM   2316  C   TYR A 293       0.282  12.851  31.731  1.00 37.22           C  
ATOM   2317  O   TYR A 293      -0.722  12.315  31.254  1.00 34.04           O  
ATOM   2318  CB  TYR A 293       1.040  15.020  30.923  1.00 40.55           C  
ATOM   2319  CG  TYR A 293       2.247  15.922  30.861  1.00 44.36           C  
ATOM   2320  CD1 TYR A 293       3.177  15.953  31.899  1.00 44.63           C  
ATOM   2321  CD2 TYR A 293       2.440  16.771  29.777  1.00 44.64           C  
ATOM   2322  CE1 TYR A 293       4.277  16.818  31.859  1.00 44.75           C  
ATOM   2323  CE2 TYR A 293       3.529  17.637  29.715  1.00 45.57           C  
ATOM   2324  CZ  TYR A 293       4.434  17.652  30.758  1.00 44.20           C  
ATOM   2325  OH  TYR A 293       5.512  18.507  30.694  1.00 46.43           O  
ATOM   2326  N   MET A 294       0.543  12.913  33.032  1.00 39.22           N  
ATOM   2327  CA  MET A 294      -0.388  12.454  34.038  1.00 40.53           C  
ATOM   2328  C   MET A 294      -0.717  13.756  34.778  1.00 40.33           C  
ATOM   2329  O   MET A 294       0.191  14.475  35.213  1.00 38.50           O  
ATOM   2330  CB  MET A 294       0.237  11.470  35.015  1.00 44.37           C  
ATOM   2331  CG  MET A 294      -0.690  11.197  36.201  1.00 47.33           C  
ATOM   2332  SD  MET A 294       0.103  10.297  37.513  1.00 57.33           S  
ATOM   2333  CE  MET A 294       1.508  11.333  37.765  1.00 57.12           C  
ATOM   2334  N   SER A 295      -2.008  14.053  34.894  1.00 38.35           N  
ATOM   2335  CA  SER A 295      -2.509  15.262  35.543  1.00 35.43           C  
ATOM   2336  C   SER A 295      -1.601  15.932  36.593  1.00 37.77           C  
ATOM   2337  O   SER A 295      -1.262  17.119  36.491  1.00 35.16           O  
ATOM   2338  CB  SER A 295      -3.876  14.952  36.168  1.00 33.66           C  
ATOM   2339  OG  SER A 295      -3.959  15.409  37.520  1.00 46.51           O  
ATOM   2340  N   THR A 296      -1.196  15.171  37.598  1.00 35.43           N  
ATOM   2341  CA  THR A 296      -0.406  15.738  38.669  1.00 37.82           C  
ATOM   2342  C   THR A 296       0.949  16.324  38.301  1.00 38.55           C  
ATOM   2343  O   THR A 296       1.421  17.235  38.974  1.00 38.75           O  
ATOM   2344  CB  THR A 296      -0.218  14.719  39.802  1.00 37.62           C  
ATOM   2345  CG2 THR A 296      -1.580  14.292  40.351  1.00 34.53           C  
ATOM   2346  OG1 THR A 296       0.489  13.580  39.303  1.00 37.16           O  
ATOM   2347  N   GLU A 297       1.583  15.815  37.253  1.00 37.60           N  
ATOM   2348  CA  GLU A 297       2.883  16.345  36.859  1.00 36.02           C  
ATOM   2349  C   GLU A 297       2.801  17.857  36.639  1.00 40.92           C  
ATOM   2350  O   GLU A 297       3.695  18.609  37.038  1.00 40.37           O  
ATOM   2351  CB  GLU A 297       3.375  15.671  35.570  1.00 35.55           C  
ATOM   2352  CG  GLU A 297       4.052  14.330  35.789  1.00 37.67           C  
ATOM   2353  CD  GLU A 297       4.490  13.670  34.495  1.00 36.06           C  
ATOM   2354  OE1 GLU A 297       3.636  13.057  33.811  1.00 33.85           O  
ATOM   2355  OE2 GLU A 297       5.693  13.774  34.172  1.00 35.32           O1-
ATOM   2356  N   ILE A 298       1.712  18.290  36.011  1.00 40.88           N  
ATOM   2357  CA  ILE A 298       1.500  19.693  35.700  1.00 40.85           C  
ATOM   2358  C   ILE A 298       0.750  20.428  36.796  1.00 43.56           C  
ATOM   2359  O   ILE A 298       1.209  21.462  37.293  1.00 45.34           O  
ATOM   2360  CB  ILE A 298       0.688  19.854  34.403  1.00 40.44           C  
ATOM   2361  CG1 ILE A 298       1.337  19.054  33.267  1.00 39.47           C  
ATOM   2362  CG2 ILE A 298       0.600  21.317  34.039  1.00 37.94           C  
ATOM   2363  CD1 ILE A 298       0.558  19.099  31.951  1.00 33.71           C  
ATOM   2364  N   GLY A 299      -0.403  19.885  37.171  1.00 42.86           N  
ATOM   2365  CA  GLY A 299      -1.237  20.508  38.184  1.00 41.15           C  
ATOM   2366  C   GLY A 299      -0.747  20.522  39.617  1.00 43.08           C  
ATOM   2367  O   GLY A 299      -1.338  21.193  40.463  1.00 44.36           O  
ATOM   2368  N   THR A 300       0.322  19.789  39.913  1.00 40.46           N  
ATOM   2369  CA  THR A 300       0.829  19.778  41.271  1.00 37.82           C  
ATOM   2370  C   THR A 300       2.295  20.146  41.380  1.00 37.53           C  
ATOM   2371  O   THR A 300       2.667  20.973  42.205  1.00 38.99           O  
ATOM   2372  CB  THR A 300       0.605  18.401  41.951  1.00 40.84           C  
ATOM   2373  CG2 THR A 300       1.321  18.347  43.301  1.00 39.83           C  
ATOM   2374  OG1 THR A 300      -0.799  18.192  42.159  1.00 39.57           O  
ATOM   2375  N   ARG A 301       3.139  19.543  40.555  1.00 37.48           N  
ATOM   2376  CA  ARG A 301       4.566  19.826  40.646  1.00 38.01           C  
ATOM   2377  C   ARG A 301       4.968  21.102  39.929  1.00 40.28           C  
ATOM   2378  O   ARG A 301       5.412  22.066  40.556  1.00 43.14           O  
ATOM   2379  CB  ARG A 301       5.369  18.635  40.112  1.00 35.86           C  
ATOM   2380  CG  ARG A 301       5.136  17.331  40.884  1.00 33.49           C  
ATOM   2381  CD  ARG A 301       5.302  17.503  42.395  1.00 30.81           C  
ATOM   2382  NE  ARG A 301       6.589  18.100  42.730  1.00 32.23           N  
ATOM   2383  CZ  ARG A 301       7.770  17.510  42.551  1.00 35.39           C  
ATOM   2384  NH1 ARG A 301       7.843  16.286  42.040  1.00 38.45           N1+
ATOM   2385  NH2 ARG A 301       8.890  18.145  42.873  1.00 32.89           N  
ATOM   2386  N   ASN A 302       4.803  21.112  38.614  1.00 42.33           N  
ATOM   2387  CA  ASN A 302       5.149  22.278  37.820  1.00 42.93           C  
ATOM   2388  C   ASN A 302       4.484  23.557  38.308  1.00 42.67           C  
ATOM   2389  O   ASN A 302       5.163  24.550  38.535  1.00 42.35           O  
ATOM   2390  CB  ASN A 302       4.785  22.040  36.362  1.00 43.86           C  
ATOM   2391  CG  ASN A 302       5.420  20.792  35.822  1.00 46.77           C  
ATOM   2392  ND2 ASN A 302       4.911  20.298  34.702  1.00 47.39           N  
ATOM   2393  OD1 ASN A 302       6.368  20.276  36.409  1.00 48.16           O  
ATOM   2394  N   LEU A 303       3.168  23.533  38.487  1.00 39.72           N  
ATOM   2395  CA  LEU A 303       2.457  24.736  38.918  1.00 37.88           C  
ATOM   2396  C   LEU A 303       2.438  25.064  40.424  1.00 37.44           C  
ATOM   2397  O   LEU A 303       2.377  26.242  40.805  1.00 35.89           O  
ATOM   2398  CB  LEU A 303       1.013  24.708  38.390  1.00 37.89           C  
ATOM   2399  CG  LEU A 303       0.859  24.753  36.869  1.00 42.94           C  
ATOM   2400  CD1 LEU A 303      -0.611  24.855  36.487  1.00 40.26           C  
ATOM   2401  CD2 LEU A 303       1.626  25.946  36.337  1.00 45.81           C  
ATOM   2402  N   CYS A 304       2.495  24.056  41.289  1.00 36.49           N  
ATOM   2403  CA  CYS A 304       2.440  24.351  42.714  1.00 35.46           C  
ATOM   2404  C   CYS A 304       3.718  24.179  43.531  1.00 33.23           C  
ATOM   2405  O   CYS A 304       3.734  24.503  44.709  1.00 36.40           O  
ATOM   2406  CB  CYS A 304       1.308  23.549  43.349  1.00 36.85           C  
ATOM   2407  SG  CYS A 304      -0.305  23.922  42.640  1.00 45.11           S  
ATOM   2408  N   ASP A 305       4.793  23.680  42.940  1.00 30.86           N  
ATOM   2409  CA  ASP A 305       6.003  23.543  43.734  1.00 35.04           C  
ATOM   2410  C   ASP A 305       6.538  24.919  44.114  1.00 39.16           C  
ATOM   2411  O   ASP A 305       6.480  25.860  43.321  1.00 41.61           O  
ATOM   2412  CB  ASP A 305       7.075  22.765  42.980  1.00 36.20           C  
ATOM   2413  CG  ASP A 305       7.016  21.274  43.264  1.00 38.96           C  
ATOM   2414  OD1 ASP A 305       8.018  20.591  42.968  1.00 36.92           O  
ATOM   2415  OD2 ASP A 305       5.973  20.800  43.777  1.00 34.72           O1-
ATOM   2416  N   PRO A 306       7.051  25.064  45.346  1.00 41.59           N  
ATOM   2417  CA  PRO A 306       7.576  26.373  45.756  1.00 42.69           C  
ATOM   2418  C   PRO A 306       8.697  26.885  44.844  1.00 43.54           C  
ATOM   2419  O   PRO A 306       8.834  28.091  44.635  1.00 42.65           O  
ATOM   2420  CB  PRO A 306       8.028  26.132  47.199  1.00 37.90           C  
ATOM   2421  CG  PRO A 306       8.238  24.623  47.265  1.00 41.28           C  
ATOM   2422  CD  PRO A 306       7.105  24.094  46.454  1.00 38.79           C  
ATOM   2423  N   HIS A 307       9.468  25.961  44.275  1.00 42.92           N  
ATOM   2424  CA  HIS A 307      10.564  26.337  43.397  1.00 44.26           C  
ATOM   2425  C   HIS A 307      10.232  26.276  41.908  1.00 44.92           C  
ATOM   2426  O   HIS A 307      11.135  26.196  41.069  1.00 46.06           O  
ATOM   2427  CB  HIS A 307      11.814  25.491  43.695  1.00 46.47           C  
ATOM   2428  CG  HIS A 307      11.545  24.024  43.834  1.00 53.35           C  
ATOM   2429  CD2 HIS A 307      12.110  22.953  43.227  1.00 53.24           C  
ATOM   2430  ND1 HIS A 307      10.613  23.518  44.716  1.00 52.56           N  
ATOM   2431  CE1 HIS A 307      10.619  22.198  44.646  1.00 53.45           C  
ATOM   2432  NE2 HIS A 307      11.517  21.831  43.750  1.00 53.99           N  
ATOM   2433  N   ARG A 308       8.944  26.299  41.577  1.00 41.97           N  
ATOM   2434  CA  ARG A 308       8.536  26.292  40.176  1.00 43.20           C  
ATOM   2435  C   ARG A 308       7.623  27.501  40.007  1.00 45.24           C  
ATOM   2436  O   ARG A 308       7.954  28.581  40.499  1.00 46.31           O  
ATOM   2437  CB  ARG A 308       7.801  24.988  39.798  1.00 40.48           C  
ATOM   2438  CG  ARG A 308       8.607  23.693  39.976  1.00 37.51           C  
ATOM   2439  CD  ARG A 308       9.914  23.638  39.185  1.00 35.70           C  
ATOM   2440  NE  ARG A 308       9.712  23.536  37.741  1.00 39.46           N  
ATOM   2441  CZ  ARG A 308       9.170  22.490  37.123  1.00 42.59           C  
ATOM   2442  NH1 ARG A 308       8.767  21.434  37.821  1.00 42.61           N1+
ATOM   2443  NH2 ARG A 308       9.031  22.499  35.801  1.00 33.36           N  
ATOM   2444  N   TYR A 309       6.481  27.349  39.333  1.00 45.56           N  
ATOM   2445  CA  TYR A 309       5.589  28.492  39.160  1.00 44.59           C  
ATOM   2446  C   TYR A 309       4.997  28.994  40.471  1.00 46.67           C  
ATOM   2447  O   TYR A 309       4.568  30.144  40.560  1.00 48.59           O  
ATOM   2448  CB  TYR A 309       4.509  28.187  38.123  1.00 40.29           C  
ATOM   2449  CG  TYR A 309       5.104  28.223  36.735  1.00 39.02           C  
ATOM   2450  CD1 TYR A 309       5.802  27.131  36.236  1.00 37.45           C  
ATOM   2451  CD2 TYR A 309       5.080  29.394  35.974  1.00 38.68           C  
ATOM   2452  CE1 TYR A 309       6.472  27.187  35.021  1.00 40.28           C  
ATOM   2453  CE2 TYR A 309       5.751  29.476  34.749  1.00 39.70           C  
ATOM   2454  CZ  TYR A 309       6.442  28.362  34.292  1.00 39.03           C  
ATOM   2455  OH  TYR A 309       7.104  28.396  33.098  1.00 37.70           O  
ATOM   2456  N   ASN A 310       4.988  28.132  41.483  1.00 44.59           N  
ATOM   2457  CA  ASN A 310       4.514  28.512  42.806  1.00 45.81           C  
ATOM   2458  C   ASN A 310       3.220  29.341  42.781  1.00 44.48           C  
ATOM   2459  O   ASN A 310       3.121  30.377  43.436  1.00 45.21           O  
ATOM   2460  CB  ASN A 310       5.643  29.295  43.493  1.00 46.22           C  
ATOM   2461  CG  ASN A 310       5.406  29.511  44.972  1.00 50.02           C  
ATOM   2462  ND2 ASN A 310       4.286  29.015  45.489  1.00 47.80           N  
ATOM   2463  OD1 ASN A 310       6.235  30.124  45.645  1.00 51.31           O  
ATOM   2464  N   ILE A 311       2.215  28.867  42.055  1.00 44.34           N  
ATOM   2465  CA  ILE A 311       0.953  29.596  41.932  1.00 40.42           C  
ATOM   2466  C   ILE A 311      -0.107  29.282  42.990  1.00 39.59           C  
ATOM   2467  O   ILE A 311      -1.229  29.798  42.933  1.00 35.65           O  
ATOM   2468  CB  ILE A 311       0.332  29.344  40.550  1.00 41.68           C  
ATOM   2469  CG1 ILE A 311      -0.392  27.993  40.541  1.00 41.45           C  
ATOM   2470  CG2 ILE A 311       1.441  29.334  39.487  1.00 39.61           C  
ATOM   2471  CD1 ILE A 311      -1.321  27.799  39.357  1.00 40.87           C  
ATOM   2472  N   LEU A 312       0.233  28.440  43.958  1.00 40.37           N  
ATOM   2473  CA  LEU A 312      -0.741  28.075  44.985  1.00 41.43           C  
ATOM   2474  C   LEU A 312      -1.410  29.300  45.620  1.00 42.43           C  
ATOM   2475  O   LEU A 312      -2.640  29.371  45.715  1.00 38.06           O  
ATOM   2476  CB  LEU A 312      -0.069  27.229  46.072  1.00 40.61           C  
ATOM   2477  CG  LEU A 312      -0.784  25.989  46.623  1.00 41.92           C  
ATOM   2478  CD1 LEU A 312      -1.536  25.263  45.515  1.00 39.14           C  
ATOM   2479  CD2 LEU A 312       0.254  25.070  47.262  1.00 37.29           C  
ATOM   2480  N   GLU A 313      -0.596  30.267  46.042  1.00 43.92           N  
ATOM   2481  CA  GLU A 313      -1.127  31.461  46.687  1.00 46.77           C  
ATOM   2482  C   GLU A 313      -2.057  32.283  45.794  1.00 46.19           C  
ATOM   2483  O   GLU A 313      -3.181  32.593  46.194  1.00 45.58           O  
ATOM   2484  CB  GLU A 313       0.012  32.345  47.190  1.00 50.24           C  
ATOM   2485  CG  GLU A 313      -0.386  33.223  48.359  1.00 56.85           C  
ATOM   2486  CD  GLU A 313       0.767  34.052  48.866  1.00 61.77           C  
ATOM   2487  OE1 GLU A 313       1.097  35.079  48.226  1.00 65.66           O  
ATOM   2488  OE2 GLU A 313       1.352  33.671  49.904  1.00 64.16           O1-
ATOM   2489  N   ASP A 314      -1.599  32.628  44.592  1.00 41.96           N  
ATOM   2490  CA  ASP A 314      -2.428  33.412  43.688  1.00 43.56           C  
ATOM   2491  C   ASP A 314      -3.817  32.792  43.523  1.00 44.94           C  
ATOM   2492  O   ASP A 314      -4.820  33.498  43.591  1.00 48.42           O  
ATOM   2493  CB  ASP A 314      -1.778  33.557  42.295  1.00 43.31           C  
ATOM   2494  CG  ASP A 314      -0.341  34.084  42.350  1.00 45.92           C  
ATOM   2495  OD1 ASP A 314      -0.033  34.944  43.207  1.00 42.09           O  
ATOM   2496  OD2 ASP A 314       0.484  33.642  41.516  1.00 43.41           O1-
ATOM   2497  N   VAL A 315      -3.881  31.478  43.313  1.00 44.10           N  
ATOM   2498  CA  VAL A 315      -5.163  30.803  43.114  1.00 41.68           C  
ATOM   2499  C   VAL A 315      -6.004  30.758  44.378  1.00 40.06           C  
ATOM   2500  O   VAL A 315      -7.232  30.883  44.324  1.00 39.44           O  
ATOM   2501  CB  VAL A 315      -4.961  29.364  42.581  1.00 42.59           C  
ATOM   2502  CG1 VAL A 315      -6.306  28.683  42.399  1.00 43.84           C  
ATOM   2503  CG2 VAL A 315      -4.218  29.405  41.255  1.00 44.31           C  
ATOM   2504  N   ALA A 316      -5.345  30.572  45.515  1.00 39.03           N  
ATOM   2505  CA  ALA A 316      -6.033  30.532  46.804  1.00 41.69           C  
ATOM   2506  C   ALA A 316      -6.739  31.866  47.072  1.00 43.98           C  
ATOM   2507  O   ALA A 316      -7.882  31.903  47.537  1.00 44.24           O  
ATOM   2508  CB  ALA A 316      -5.040  30.246  47.906  1.00 40.88           C  
ATOM   2509  N   VAL A 317      -6.038  32.963  46.797  1.00 45.31           N  
ATOM   2510  CA  VAL A 317      -6.612  34.287  46.972  1.00 47.14           C  
ATOM   2511  C   VAL A 317      -7.843  34.418  46.067  1.00 48.37           C  
ATOM   2512  O   VAL A 317      -8.897  34.869  46.511  1.00 47.81           O  
ATOM   2513  CB  VAL A 317      -5.589  35.388  46.609  1.00 51.34           C  
ATOM   2514  CG1 VAL A 317      -6.274  36.741  46.519  1.00 50.50           C  
ATOM   2515  CG2 VAL A 317      -4.484  35.431  47.662  1.00 50.29           C  
ATOM   2516  N   CYS A 318      -7.714  34.002  44.809  1.00 45.85           N  
ATOM   2517  CA  CYS A 318      -8.827  34.088  43.868  1.00 48.30           C  
ATOM   2518  C   CYS A 318     -10.043  33.272  44.306  1.00 49.63           C  
ATOM   2519  O   CYS A 318     -11.168  33.567  43.911  1.00 46.00           O  
ATOM   2520  CB  CYS A 318      -8.391  33.622  42.482  1.00 49.30           C  
ATOM   2521  SG  CYS A 318      -7.063  34.617  41.783  1.00 63.02           S  
ATOM   2522  N   MET A 319      -9.810  32.235  45.108  1.00 51.60           N  
ATOM   2523  CA  MET A 319     -10.899  31.393  45.601  1.00 51.97           C  
ATOM   2524  C   MET A 319     -11.453  31.949  46.910  1.00 51.72           C  
ATOM   2525  O   MET A 319     -12.434  31.434  47.449  1.00 52.83           O  
ATOM   2526  CB  MET A 319     -10.400  29.959  45.816  1.00 51.15           C  
ATOM   2527  CG  MET A 319     -10.004  29.255  44.538  1.00 49.38           C  
ATOM   2528  SD  MET A 319      -9.553  27.535  44.803  1.00 48.39           S  
ATOM   2529  CE  MET A 319     -11.111  26.868  45.422  1.00 43.05           C  
ATOM   2530  N   ASP A 320     -10.817  33.003  47.411  1.00 54.01           N  
ATOM   2531  CA  ASP A 320     -11.240  33.648  48.651  1.00 53.88           C  
ATOM   2532  C   ASP A 320     -11.043  32.697  49.833  1.00 54.05           C  
ATOM   2533  O   ASP A 320     -11.980  32.422  50.583  1.00 54.09           O  
ATOM   2534  CB  ASP A 320     -12.714  34.080  48.526  1.00 55.33           C  
ATOM   2535  CG  ASP A 320     -13.178  34.971  49.672  1.00 57.73           C  
ATOM   2536  OD1 ASP A 320     -12.420  35.890  50.072  1.00 52.98           O  
ATOM   2537  OD2 ASP A 320     -14.317  34.764  50.163  1.00 56.26           O1-
ATOM   2538  N   LEU A 321      -9.816  32.193  49.981  1.00 52.52           N  
ATOM   2539  CA  LEU A 321      -9.471  31.281  51.066  1.00 50.43           C  
ATOM   2540  C   LEU A 321      -8.557  31.975  52.072  1.00 52.45           C  
ATOM   2541  O   LEU A 321      -7.853  32.932  51.732  1.00 52.01           O  
ATOM   2542  CB  LEU A 321      -8.769  30.035  50.518  1.00 45.13           C  
ATOM   2543  CG  LEU A 321      -9.513  29.249  49.437  1.00 43.68           C  
ATOM   2544  CD1 LEU A 321      -8.642  28.105  48.977  1.00 36.24           C  
ATOM   2545  CD2 LEU A 321     -10.849  28.739  49.970  1.00 40.36           C  
ATOM   2546  N   ASP A 322      -8.574  31.483  53.311  1.00 53.74           N  
ATOM   2547  CA  ASP A 322      -7.751  32.031  54.384  1.00 53.59           C  
ATOM   2548  C   ASP A 322      -6.317  31.523  54.236  1.00 54.37           C  
ATOM   2549  O   ASP A 322      -5.999  30.412  54.651  1.00 55.41           O  
ATOM   2550  CB  ASP A 322      -8.304  31.597  55.737  1.00 54.97           C  
ATOM   2551  CG  ASP A 322      -7.667  32.341  56.892  1.00 57.29           C  
ATOM   2552  OD1 ASP A 322      -6.555  32.892  56.732  1.00 55.88           O  
ATOM   2553  OD2 ASP A 322      -8.280  32.365  57.978  1.00 60.64           O1-
ATOM   2554  N   THR A 323      -5.453  32.344  53.653  1.00 55.72           N  
ATOM   2555  CA  THR A 323      -4.070  31.954  53.437  1.00 59.17           C  
ATOM   2556  C   THR A 323      -3.162  32.261  54.615  1.00 59.56           C  
ATOM   2557  O   THR A 323      -1.949  32.038  54.543  1.00 60.02           O  
ATOM   2558  CB  THR A 323      -3.487  32.653  52.193  1.00 61.58           C  
ATOM   2559  CG2 THR A 323      -4.218  32.191  50.929  1.00 62.34           C  
ATOM   2560  OG1 THR A 323      -3.616  34.077  52.339  1.00 64.94           O  
ATOM   2561  N   ARG A 324      -3.738  32.778  55.693  1.00 61.26           N  
ATOM   2562  CA  ARG A 324      -2.940  33.119  56.864  1.00 62.74           C  
ATOM   2563  C   ARG A 324      -3.054  32.068  57.961  1.00 60.47           C  
ATOM   2564  O   ARG A 324      -2.731  32.330  59.117  1.00 59.62           O  
ATOM   2565  CB  ARG A 324      -3.342  34.493  57.423  1.00 66.47           C  
ATOM   2566  CG  ARG A 324      -2.881  35.686  56.585  1.00 71.95           C  
ATOM   2567  CD  ARG A 324      -4.005  36.215  55.696  1.00 77.65           C  
ATOM   2568  NE  ARG A 324      -5.040  36.916  56.464  1.00 80.14           N  
ATOM   2569  CZ  ARG A 324      -6.212  37.306  55.963  1.00 79.81           C  
ATOM   2570  NH1 ARG A 324      -6.510  37.062  54.688  1.00 78.60           N1+
ATOM   2571  NH2 ARG A 324      -7.085  37.945  56.734  1.00 77.25           N  
ATOM   2572  N   THR A 325      -3.512  30.879  57.594  1.00 57.96           N  
ATOM   2573  CA  THR A 325      -3.637  29.800  58.567  1.00 54.68           C  
ATOM   2574  C   THR A 325      -3.715  28.432  57.890  1.00 52.55           C  
ATOM   2575  O   THR A 325      -4.685  28.108  57.208  1.00 54.36           O  
ATOM   2576  CB  THR A 325      -4.862  30.006  59.458  1.00 52.77           C  
ATOM   2577  CG2 THR A 325      -6.133  30.058  58.632  1.00 51.20           C  
ATOM   2578  OG1 THR A 325      -4.937  28.935  60.402  1.00 54.41           O  
ATOM   2579  N   THR A 326      -2.682  27.631  58.091  1.00 48.26           N  
ATOM   2580  CA  THR A 326      -2.629  26.314  57.475  1.00 44.33           C  
ATOM   2581  C   THR A 326      -3.842  25.439  57.743  1.00 40.81           C  
ATOM   2582  O   THR A 326      -4.275  24.708  56.859  1.00 41.23           O  
ATOM   2583  CB  THR A 326      -1.381  25.526  57.930  1.00 43.04           C  
ATOM   2584  CG2 THR A 326      -0.106  26.255  57.538  1.00 44.83           C  
ATOM   2585  OG1 THR A 326      -1.417  25.361  59.351  1.00 47.11           O  
ATOM   2586  N   SER A 327      -4.392  25.509  58.951  1.00 38.67           N  
ATOM   2587  CA  SER A 327      -5.536  24.660  59.304  1.00 39.82           C  
ATOM   2588  C   SER A 327      -6.792  24.829  58.454  1.00 40.01           C  
ATOM   2589  O   SER A 327      -7.779  24.132  58.671  1.00 39.49           O  
ATOM   2590  CB  SER A 327      -5.898  24.819  60.793  1.00 42.65           C  
ATOM   2591  OG  SER A 327      -6.535  26.056  61.062  1.00 44.73           O  
ATOM   2592  N   SER A 328      -6.757  25.737  57.485  1.00 41.24           N  
ATOM   2593  CA  SER A 328      -7.914  25.934  56.616  1.00 43.27           C  
ATOM   2594  C   SER A 328      -7.793  25.049  55.371  1.00 45.62           C  
ATOM   2595  O   SER A 328      -8.747  24.890  54.606  1.00 45.94           O  
ATOM   2596  CB  SER A 328      -8.026  27.406  56.199  1.00 41.02           C  
ATOM   2597  OG  SER A 328      -6.931  27.808  55.393  1.00 43.81           O  
ATOM   2598  N   LEU A 329      -6.605  24.470  55.198  1.00 46.21           N  
ATOM   2599  CA  LEU A 329      -6.294  23.604  54.062  1.00 44.70           C  
ATOM   2600  C   LEU A 329      -6.460  24.395  52.772  1.00 44.41           C  
ATOM   2601  O   LEU A 329      -6.905  23.861  51.750  1.00 46.55           O  
ATOM   2602  CB  LEU A 329      -7.206  22.368  54.045  1.00 38.84           C  
ATOM   2603  CG  LEU A 329      -7.329  21.547  55.334  1.00 39.51           C  
ATOM   2604  CD1 LEU A 329      -8.081  20.252  55.043  1.00 35.38           C  
ATOM   2605  CD2 LEU A 329      -5.956  21.248  55.900  1.00 36.49           C  
ATOM   2606  N   TRP A 330      -6.105  25.676  52.817  1.00 44.04           N  
ATOM   2607  CA  TRP A 330      -6.234  26.494  51.623  1.00 42.66           C  
ATOM   2608  C   TRP A 330      -5.309  25.975  50.540  1.00 42.42           C  
ATOM   2609  O   TRP A 330      -5.602  26.117  49.355  1.00 45.31           O  
ATOM   2610  CB  TRP A 330      -5.934  27.976  51.905  1.00 38.60           C  
ATOM   2611  CG  TRP A 330      -4.564  28.267  52.415  1.00 34.87           C  
ATOM   2612  CD1 TRP A 330      -4.169  28.301  53.718  1.00 31.85           C  
ATOM   2613  CD2 TRP A 330      -3.408  28.585  51.636  1.00 33.53           C  
ATOM   2614  CE2 TRP A 330      -2.342  28.797  52.538  1.00 35.13           C  
ATOM   2615  CE3 TRP A 330      -3.165  28.703  50.262  1.00 33.59           C  
ATOM   2616  NE1 TRP A 330      -2.838  28.621  53.802  1.00 33.95           N  
ATOM   2617  CZ2 TRP A 330      -1.047  29.130  52.112  1.00 34.77           C  
ATOM   2618  CZ3 TRP A 330      -1.880  29.035  49.836  1.00 34.49           C  
ATOM   2619  CH2 TRP A 330      -0.837  29.240  50.762  1.00 34.59           C  
ATOM   2620  N   LYS A 331      -4.190  25.379  50.940  1.00 39.84           N  
ATOM   2621  CA  LYS A 331      -3.258  24.831  49.958  1.00 41.04           C  
ATOM   2622  C   LYS A 331      -3.875  23.597  49.279  1.00 42.24           C  
ATOM   2623  O   LYS A 331      -3.826  23.465  48.047  1.00 42.05           O  
ATOM   2624  CB  LYS A 331      -1.935  24.432  50.611  1.00 39.56           C  
ATOM   2625  CG  LYS A 331      -1.105  25.580  51.154  1.00 38.37           C  
ATOM   2626  CD  LYS A 331       0.329  25.118  51.355  1.00 38.65           C  
ATOM   2627  CE  LYS A 331       1.165  26.142  52.097  1.00 41.47           C  
ATOM   2628  NZ  LYS A 331       2.624  25.881  51.945  1.00 38.80           N1+
ATOM   2629  N   ASP A 332      -4.460  22.715  50.090  1.00 42.06           N  
ATOM   2630  CA  ASP A 332      -5.090  21.493  49.597  1.00 43.01           C  
ATOM   2631  C   ASP A 332      -6.252  21.827  48.673  1.00 46.13           C  
ATOM   2632  O   ASP A 332      -6.418  21.216  47.615  1.00 46.37           O  
ATOM   2633  CB  ASP A 332      -5.612  20.657  50.763  1.00 41.30           C  
ATOM   2634  CG  ASP A 332      -4.598  20.510  51.872  1.00 43.52           C  
ATOM   2635  OD1 ASP A 332      -4.351  21.501  52.599  1.00 43.40           O  
ATOM   2636  OD2 ASP A 332      -4.040  19.404  52.011  1.00 41.75           O1-
ATOM   2637  N   LYS A 333      -7.065  22.796  49.078  1.00 47.08           N  
ATOM   2638  CA  LYS A 333      -8.201  23.196  48.265  1.00 47.32           C  
ATOM   2639  C   LYS A 333      -7.766  23.730  46.894  1.00 47.46           C  
ATOM   2640  O   LYS A 333      -8.206  23.238  45.856  1.00 47.88           O  
ATOM   2641  CB  LYS A 333      -9.021  24.257  48.998  1.00 49.91           C  
ATOM   2642  CG  LYS A 333      -9.755  23.760  50.231  1.00 51.57           C  
ATOM   2643  CD  LYS A 333     -10.669  24.859  50.780  1.00 53.62           C  
ATOM   2644  CE  LYS A 333     -11.624  24.316  51.837  1.00 59.21           C  
ATOM   2645  NZ  LYS A 333     -12.541  25.366  52.370  1.00 61.34           N1+
ATOM   2646  N   ALA A 334      -6.891  24.729  46.884  1.00 45.63           N  
ATOM   2647  CA  ALA A 334      -6.445  25.308  45.620  1.00 43.77           C  
ATOM   2648  C   ALA A 334      -5.765  24.288  44.714  1.00 43.68           C  
ATOM   2649  O   ALA A 334      -5.984  24.273  43.500  1.00 43.21           O  
ATOM   2650  CB  ALA A 334      -5.512  26.476  45.886  1.00 44.27           C  
ATOM   2651  N   ALA A 335      -4.937  23.435  45.301  1.00 41.74           N  
ATOM   2652  CA  ALA A 335      -4.239  22.426  44.518  1.00 42.53           C  
ATOM   2653  C   ALA A 335      -5.234  21.550  43.761  1.00 42.34           C  
ATOM   2654  O   ALA A 335      -5.091  21.328  42.562  1.00 45.08           O  
ATOM   2655  CB  ALA A 335      -3.375  21.569  45.423  1.00 41.39           C  
ATOM   2656  N   VAL A 336      -6.245  21.064  44.471  1.00 41.13           N  
ATOM   2657  CA  VAL A 336      -7.267  20.225  43.874  1.00 39.37           C  
ATOM   2658  C   VAL A 336      -7.865  20.915  42.661  1.00 40.18           C  
ATOM   2659  O   VAL A 336      -7.993  20.305  41.594  1.00 42.17           O  
ATOM   2660  CB  VAL A 336      -8.373  19.879  44.903  1.00 41.67           C  
ATOM   2661  CG1 VAL A 336      -9.605  19.330  44.197  1.00 39.54           C  
ATOM   2662  CG2 VAL A 336      -7.837  18.835  45.901  1.00 38.56           C  
ATOM   2663  N   GLU A 337      -8.209  22.189  42.811  1.00 39.26           N  
ATOM   2664  CA  GLU A 337      -8.782  22.938  41.698  1.00 37.56           C  
ATOM   2665  C   GLU A 337      -7.800  23.150  40.549  1.00 37.22           C  
ATOM   2666  O   GLU A 337      -8.196  23.095  39.385  1.00 38.07           O  
ATOM   2667  CB  GLU A 337      -9.311  24.289  42.175  1.00 40.39           C  
ATOM   2668  CG  GLU A 337     -10.478  24.194  43.149  1.00 42.65           C  
ATOM   2669  CD  GLU A 337     -11.573  23.245  42.684  1.00 43.29           C  
ATOM   2670  OE1 GLU A 337     -11.723  23.052  41.462  1.00 45.04           O  
ATOM   2671  OE2 GLU A 337     -12.296  22.701  43.546  1.00 48.17           O1-
ATOM   2672  N   ILE A 338      -6.525  23.393  40.859  1.00 36.69           N  
ATOM   2673  CA  ILE A 338      -5.532  23.582  39.798  1.00 35.21           C  
ATOM   2674  C   ILE A 338      -5.368  22.287  39.002  1.00 37.82           C  
ATOM   2675  O   ILE A 338      -5.246  22.317  37.777  1.00 39.49           O  
ATOM   2676  CB  ILE A 338      -4.166  24.016  40.361  1.00 34.80           C  
ATOM   2677  CG1 ILE A 338      -4.250  25.455  40.854  1.00 32.45           C  
ATOM   2678  CG2 ILE A 338      -3.097  23.915  39.299  1.00 29.65           C  
ATOM   2679  CD1 ILE A 338      -3.016  25.895  41.585  1.00 38.59           C  
ATOM   2680  N   ASN A 339      -5.356  21.155  39.700  1.00 38.00           N  
ATOM   2681  CA  ASN A 339      -5.245  19.854  39.046  1.00 41.12           C  
ATOM   2682  C   ASN A 339      -6.499  19.615  38.198  1.00 42.47           C  
ATOM   2683  O   ASN A 339      -6.408  19.165  37.052  1.00 44.79           O  
ATOM   2684  CB  ASN A 339      -5.086  18.739  40.093  1.00 38.96           C  
ATOM   2685  CG  ASN A 339      -3.644  18.567  40.547  1.00 40.96           C  
ATOM   2686  ND2 ASN A 339      -3.281  19.223  41.643  1.00 42.58           N  
ATOM   2687  OD1 ASN A 339      -2.862  17.866  39.907  1.00 42.28           O  
ATOM   2688  N   LEU A 340      -7.668  19.930  38.753  1.00 42.72           N  
ATOM   2689  CA  LEU A 340      -8.915  19.762  38.020  1.00 42.34           C  
ATOM   2690  C   LEU A 340      -8.878  20.634  36.766  1.00 44.12           C  
ATOM   2691  O   LEU A 340      -9.494  20.304  35.755  1.00 45.59           O  
ATOM   2692  CB  LEU A 340     -10.115  20.151  38.893  1.00 41.93           C  
ATOM   2693  CG  LEU A 340     -11.486  20.090  38.206  1.00 38.55           C  
ATOM   2694  CD1 LEU A 340     -11.622  18.778  37.471  1.00 37.35           C  
ATOM   2695  CD2 LEU A 340     -12.594  20.248  39.233  1.00 35.53           C  
ATOM   2696  N   ALA A 341      -8.135  21.735  36.832  1.00 44.01           N  
ATOM   2697  CA  ALA A 341      -8.022  22.629  35.687  1.00 45.22           C  
ATOM   2698  C   ALA A 341      -7.147  22.037  34.588  1.00 45.62           C  
ATOM   2699  O   ALA A 341      -7.478  22.144  33.408  1.00 46.62           O  
ATOM   2700  CB  ALA A 341      -7.469  23.978  36.122  1.00 45.55           C  
ATOM   2701  N   VAL A 342      -6.024  21.424  34.958  1.00 45.88           N  
ATOM   2702  CA  VAL A 342      -5.150  20.827  33.953  1.00 43.99           C  
ATOM   2703  C   VAL A 342      -5.914  19.724  33.234  1.00 44.47           C  
ATOM   2704  O   VAL A 342      -5.878  19.636  32.006  1.00 42.55           O  
ATOM   2705  CB  VAL A 342      -3.872  20.218  34.575  1.00 42.63           C  
ATOM   2706  CG1 VAL A 342      -3.097  19.447  33.512  1.00 42.94           C  
ATOM   2707  CG2 VAL A 342      -2.991  21.319  35.146  1.00 40.64           C  
ATOM   2708  N   LEU A 343      -6.611  18.894  34.009  1.00 47.57           N  
ATOM   2709  CA  LEU A 343      -7.404  17.793  33.457  1.00 47.53           C  
ATOM   2710  C   LEU A 343      -8.454  18.321  32.494  1.00 48.54           C  
ATOM   2711  O   LEU A 343      -8.516  17.902  31.343  1.00 51.10           O  
ATOM   2712  CB  LEU A 343      -8.097  17.006  34.579  1.00 44.73           C  
ATOM   2713  CG  LEU A 343      -7.270  15.965  35.344  1.00 44.38           C  
ATOM   2714  CD1 LEU A 343      -8.117  15.389  36.471  1.00 41.91           C  
ATOM   2715  CD2 LEU A 343      -6.806  14.849  34.395  1.00 38.99           C  
ATOM   2716  N   HIS A 344      -9.279  19.241  32.978  1.00 49.70           N  
ATOM   2717  CA  HIS A 344     -10.336  19.846  32.173  1.00 49.91           C  
ATOM   2718  C   HIS A 344      -9.824  20.447  30.857  1.00 48.64           C  
ATOM   2719  O   HIS A 344     -10.361  20.184  29.782  1.00 49.48           O  
ATOM   2720  CB  HIS A 344     -11.023  20.944  32.979  1.00 50.11           C  
ATOM   2721  CG  HIS A 344     -12.127  21.633  32.244  1.00 55.67           C  
ATOM   2722  CD2 HIS A 344     -12.137  22.778  31.521  1.00 55.83           C  
ATOM   2723  ND1 HIS A 344     -13.414  21.142  32.198  1.00 58.40           N  
ATOM   2724  CE1 HIS A 344     -14.171  21.956  31.484  1.00 57.19           C  
ATOM   2725  NE2 HIS A 344     -13.420  22.957  31.060  1.00 59.40           N  
ATOM   2726  N   SER A 345      -8.783  21.260  30.954  1.00 48.51           N  
ATOM   2727  CA  SER A 345      -8.212  21.920  29.791  1.00 47.60           C  
ATOM   2728  C   SER A 345      -7.705  20.982  28.696  1.00 48.35           C  
ATOM   2729  O   SER A 345      -7.908  21.252  27.509  1.00 48.49           O  
ATOM   2730  CB  SER A 345      -7.085  22.848  30.244  1.00 45.56           C  
ATOM   2731  OG  SER A 345      -7.546  23.752  31.232  1.00 44.31           O  
ATOM   2732  N   PHE A 346      -7.030  19.898  29.083  1.00 47.45           N  
ATOM   2733  CA  PHE A 346      -6.517  18.932  28.106  1.00 44.79           C  
ATOM   2734  C   PHE A 346      -7.649  18.177  27.431  1.00 44.29           C  
ATOM   2735  O   PHE A 346      -7.620  17.951  26.220  1.00 42.15           O  
ATOM   2736  CB  PHE A 346      -5.582  17.924  28.775  1.00 41.21           C  
ATOM   2737  CG  PHE A 346      -4.186  18.416  28.930  1.00 35.38           C  
ATOM   2738  CD1 PHE A 346      -3.134  17.745  28.328  1.00 34.00           C  
ATOM   2739  CD2 PHE A 346      -3.921  19.563  29.654  1.00 36.77           C  
ATOM   2740  CE1 PHE A 346      -1.826  18.210  28.439  1.00 31.55           C  
ATOM   2741  CE2 PHE A 346      -2.613  20.042  29.777  1.00 38.02           C  
ATOM   2742  CZ  PHE A 346      -1.562  19.362  29.165  1.00 36.13           C  
ATOM   2743  N   GLN A 347      -8.637  17.780  28.230  1.00 45.93           N  
ATOM   2744  CA  GLN A 347      -9.792  17.055  27.733  1.00 50.15           C  
ATOM   2745  C   GLN A 347     -10.504  17.939  26.731  1.00 53.22           C  
ATOM   2746  O   GLN A 347     -10.792  17.532  25.606  1.00 54.20           O  
ATOM   2747  CB  GLN A 347     -10.734  16.710  28.886  1.00 53.12           C  
ATOM   2748  CG  GLN A 347     -10.236  15.588  29.795  1.00 57.27           C  
ATOM   2749  CD  GLN A 347     -11.096  15.406  31.044  1.00 60.14           C  
ATOM   2750  NE2 GLN A 347     -11.917  16.410  31.361  1.00 63.23           N  
ATOM   2751  OE1 GLN A 347     -11.011  14.382  31.720  1.00 61.13           O  
ATOM   2752  N   LEU A 348     -10.772  19.165  27.155  1.00 55.60           N  
ATOM   2753  CA  LEU A 348     -11.439  20.156  26.332  1.00 55.76           C  
ATOM   2754  C   LEU A 348     -10.687  20.318  25.008  1.00 54.28           C  
ATOM   2755  O   LEU A 348     -11.295  20.412  23.948  1.00 53.64           O  
ATOM   2756  CB  LEU A 348     -11.474  21.479  27.105  1.00 59.40           C  
ATOM   2757  CG  LEU A 348     -12.265  22.695  26.619  1.00 62.74           C  
ATOM   2758  CD1 LEU A 348     -11.543  23.386  25.468  1.00 63.88           C  
ATOM   2759  CD2 LEU A 348     -13.654  22.241  26.217  1.00 64.32           C  
ATOM   2760  N   ALA A 349      -9.358  20.323  25.081  1.00 53.66           N  
ATOM   2761  CA  ALA A 349      -8.522  20.500  23.903  1.00 52.99           C  
ATOM   2762  C   ALA A 349      -8.114  19.205  23.198  1.00 54.88           C  
ATOM   2763  O   ALA A 349      -7.073  19.166  22.539  1.00 55.46           O  
ATOM   2764  CB  ALA A 349      -7.283  21.283  24.277  1.00 48.53           C  
ATOM   2765  N   LYS A 350      -8.934  18.162  23.330  1.00 55.16           N  
ATOM   2766  CA  LYS A 350      -8.662  16.866  22.698  1.00 56.45           C  
ATOM   2767  C   LYS A 350      -7.186  16.423  22.787  1.00 55.55           C  
ATOM   2768  O   LYS A 350      -6.633  15.926  21.806  1.00 55.97           O  
ATOM   2769  CB  LYS A 350      -9.057  16.898  21.214  1.00 58.99           C  
ATOM   2770  CG  LYS A 350     -10.483  17.341  20.885  1.00 65.72           C  
ATOM   2771  CD  LYS A 350     -11.515  16.238  21.076  1.00 68.91           C  
ATOM   2772  CE  LYS A 350     -11.888  16.060  22.535  1.00 71.62           C  
ATOM   2773  NZ  LYS A 350     -12.602  17.256  23.054  1.00 73.59           N1+
ATOM   2774  N   VAL A 351      -6.543  16.613  23.941  1.00 52.00           N  
ATOM   2775  CA  VAL A 351      -5.145  16.202  24.101  1.00 46.78           C  
ATOM   2776  C   VAL A 351      -5.027  15.087  25.140  1.00 43.77           C  
ATOM   2777  O   VAL A 351      -5.640  15.139  26.212  1.00 42.54           O  
ATOM   2778  CB  VAL A 351      -4.233  17.391  24.520  1.00 45.85           C  
ATOM   2779  CG1 VAL A 351      -2.812  16.906  24.697  1.00 42.64           C  
ATOM   2780  CG2 VAL A 351      -4.274  18.483  23.462  1.00 45.33           C  
ATOM   2781  N   THR A 352      -4.234  14.074  24.824  1.00 42.71           N  
ATOM   2782  CA  THR A 352      -4.074  12.947  25.725  1.00 42.76           C  
ATOM   2783  C   THR A 352      -3.502  13.355  27.074  1.00 44.53           C  
ATOM   2784  O   THR A 352      -2.494  14.066  27.146  1.00 42.19           O  
ATOM   2785  CB  THR A 352      -3.149  11.886  25.140  1.00 41.57           C  
ATOM   2786  CG2 THR A 352      -3.200  10.630  25.993  1.00 39.56           C  
ATOM   2787  OG1 THR A 352      -3.554  11.579  23.800  1.00 45.03           O  
ATOM   2788  N   ILE A 353      -4.151  12.875  28.133  1.00 43.76           N  
ATOM   2789  CA  ILE A 353      -3.746  13.148  29.507  1.00 42.92           C  
ATOM   2790  C   ILE A 353      -4.327  12.043  30.377  1.00 39.49           C  
ATOM   2791  O   ILE A 353      -5.374  11.477  30.043  1.00 40.70           O  
ATOM   2792  CB  ILE A 353      -4.335  14.491  30.001  1.00 42.55           C  
ATOM   2793  CG1 ILE A 353      -3.770  14.856  31.372  1.00 43.05           C  
ATOM   2794  CG2 ILE A 353      -5.856  14.381  30.099  1.00 42.32           C  
ATOM   2795  CD1 ILE A 353      -2.445  15.567  31.319  1.00 47.93           C  
ATOM   2796  N   VAL A 354      -3.654  11.725  31.479  1.00 35.79           N  
ATOM   2797  CA  VAL A 354      -4.169  10.728  32.405  1.00 33.82           C  
ATOM   2798  C   VAL A 354      -4.097  11.268  33.840  1.00 34.95           C  
ATOM   2799  O   VAL A 354      -3.092  11.859  34.248  1.00 32.16           O  
ATOM   2800  CB  VAL A 354      -3.399   9.383  32.284  1.00 37.24           C  
ATOM   2801  CG1 VAL A 354      -1.964   9.548  32.753  1.00 33.14           C  
ATOM   2802  CG2 VAL A 354      -4.131   8.288  33.068  1.00 36.89           C  
ATOM   2803  N   ASP A 355      -5.177  11.105  34.598  1.00 33.93           N  
ATOM   2804  CA  ASP A 355      -5.187  11.563  35.975  1.00 35.02           C  
ATOM   2805  C   ASP A 355      -4.467  10.540  36.863  1.00 34.97           C  
ATOM   2806  O   ASP A 355      -4.250   9.392  36.458  1.00 30.61           O  
ATOM   2807  CB  ASP A 355      -6.626  11.813  36.469  1.00 38.97           C  
ATOM   2808  CG  ASP A 355      -7.434  10.547  36.616  1.00 42.12           C  
ATOM   2809  OD1 ASP A 355      -8.497  10.431  35.968  1.00 46.59           O  
ATOM   2810  OD2 ASP A 355      -7.029   9.663  37.393  1.00 47.81           O1-
ATOM   2811  N   HIS A 356      -4.093  10.968  38.067  1.00 34.92           N  
ATOM   2812  CA  HIS A 356      -3.373  10.118  39.002  1.00 37.29           C  
ATOM   2813  C   HIS A 356      -4.151   8.891  39.473  1.00 38.79           C  
ATOM   2814  O   HIS A 356      -3.551   7.878  39.831  1.00 38.96           O  
ATOM   2815  CB  HIS A 356      -2.894  10.947  40.198  1.00 32.64           C  
ATOM   2816  CG  HIS A 356      -3.973  11.751  40.851  1.00 31.55           C  
ATOM   2817  CD2 HIS A 356      -4.583  11.615  42.053  1.00 29.09           C  
ATOM   2818  ND1 HIS A 356      -4.516  12.876  40.272  1.00 31.69           N  
ATOM   2819  CE1 HIS A 356      -5.412  13.400  41.090  1.00 29.82           C  
ATOM   2820  NE2 HIS A 356      -5.470  12.656  42.179  1.00 29.05           N  
ATOM   2821  N   HIS A 357      -5.477   8.969  39.482  1.00 40.00           N  
ATOM   2822  CA  HIS A 357      -6.283   7.813  39.880  1.00 42.90           C  
ATOM   2823  C   HIS A 357      -6.159   6.713  38.812  1.00 41.89           C  
ATOM   2824  O   HIS A 357      -5.617   5.635  39.059  1.00 44.26           O  
ATOM   2825  CB  HIS A 357      -7.758   8.201  40.035  1.00 42.69           C  
ATOM   2826  CG  HIS A 357      -8.008   9.202  41.116  1.00 40.24           C  
ATOM   2827  CD2 HIS A 357      -8.516  10.455  41.073  1.00 40.79           C  
ATOM   2828  ND1 HIS A 357      -7.691   8.963  42.435  1.00 44.13           N  
ATOM   2829  CE1 HIS A 357      -7.991  10.026  43.159  1.00 37.79           C  
ATOM   2830  NE2 HIS A 357      -8.491  10.945  42.356  1.00 41.66           N  
ATOM   2831  N   ALA A 358      -6.663   7.003  37.621  1.00 40.14           N  
ATOM   2832  CA  ALA A 358      -6.597   6.049  36.522  1.00 39.62           C  
ATOM   2833  C   ALA A 358      -5.167   5.577  36.294  1.00 38.30           C  
ATOM   2834  O   ALA A 358      -4.928   4.400  36.029  1.00 34.47           O  
ATOM   2835  CB  ALA A 358      -7.131   6.679  35.241  1.00 34.83           C  
ATOM   2836  N   ALA A 359      -4.223   6.508  36.395  1.00 39.16           N  
ATOM   2837  CA  ALA A 359      -2.821   6.186  36.175  1.00 38.38           C  
ATOM   2838  C   ALA A 359      -2.354   5.106  37.129  1.00 39.64           C  
ATOM   2839  O   ALA A 359      -1.848   4.064  36.691  1.00 40.78           O  
ATOM   2840  CB  ALA A 359      -1.961   7.428  36.340  1.00 38.69           C  
ATOM   2841  N   THR A 360      -2.531   5.346  38.425  1.00 32.77           N  
ATOM   2842  CA  THR A 360      -2.093   4.376  39.418  1.00 32.32           C  
ATOM   2843  C   THR A 360      -2.891   3.084  39.380  1.00 30.93           C  
ATOM   2844  O   THR A 360      -2.340   2.020  39.664  1.00 29.17           O  
ATOM   2845  CB  THR A 360      -2.121   4.955  40.847  1.00 29.74           C  
ATOM   2846  CG2 THR A 360      -1.026   5.997  41.008  1.00 25.08           C  
ATOM   2847  OG1 THR A 360      -3.400   5.543  41.102  1.00 30.37           O  
ATOM   2848  N   VAL A 361      -4.173   3.165  39.033  1.00 27.71           N  
ATOM   2849  CA  VAL A 361      -4.985   1.956  38.936  1.00 30.79           C  
ATOM   2850  C   VAL A 361      -4.380   1.095  37.833  1.00 33.23           C  
ATOM   2851  O   VAL A 361      -4.221  -0.119  37.996  1.00 34.51           O  
ATOM   2852  CB  VAL A 361      -6.471   2.256  38.559  1.00 33.63           C  
ATOM   2853  CG1 VAL A 361      -7.132   1.004  37.969  1.00 32.62           C  
ATOM   2854  CG2 VAL A 361      -7.254   2.702  39.788  1.00 32.49           C  
ATOM   2855  N   SER A 362      -4.032   1.724  36.714  1.00 32.92           N  
ATOM   2856  CA  SER A 362      -3.459   0.969  35.611  1.00 35.66           C  
ATOM   2857  C   SER A 362      -2.084   0.422  35.981  1.00 33.98           C  
ATOM   2858  O   SER A 362      -1.692  -0.642  35.499  1.00 33.39           O  
ATOM   2859  CB  SER A 362      -3.387   1.820  34.325  1.00 33.26           C  
ATOM   2860  OG  SER A 362      -2.407   2.839  34.410  1.00 42.45           O  
ATOM   2861  N   PHE A 363      -1.354   1.127  36.843  1.00 34.79           N  
ATOM   2862  CA  PHE A 363      -0.035   0.646  37.239  1.00 34.09           C  
ATOM   2863  C   PHE A 363      -0.194  -0.625  38.059  1.00 32.84           C  
ATOM   2864  O   PHE A 363       0.605  -1.548  37.948  1.00 32.88           O  
ATOM   2865  CB  PHE A 363       0.730   1.700  38.052  1.00 35.54           C  
ATOM   2866  CG  PHE A 363       2.139   1.287  38.402  1.00 33.76           C  
ATOM   2867  CD1 PHE A 363       3.118   1.192  37.417  1.00 34.13           C  
ATOM   2868  CD2 PHE A 363       2.476   0.947  39.710  1.00 32.18           C  
ATOM   2869  CE1 PHE A 363       4.417   0.759  37.728  1.00 33.07           C  
ATOM   2870  CE2 PHE A 363       3.772   0.512  40.036  1.00 29.54           C  
ATOM   2871  CZ  PHE A 363       4.741   0.418  39.042  1.00 28.56           C  
ATOM   2872  N   MET A 364      -1.234  -0.678  38.883  1.00 34.08           N  
ATOM   2873  CA  MET A 364      -1.469  -1.875  39.687  1.00 33.70           C  
ATOM   2874  C   MET A 364      -1.677  -3.058  38.745  1.00 35.38           C  
ATOM   2875  O   MET A 364      -1.216  -4.172  39.003  1.00 35.37           O  
ATOM   2876  CB  MET A 364      -2.697  -1.710  40.585  1.00 31.26           C  
ATOM   2877  CG  MET A 364      -2.560  -0.649  41.681  1.00 29.66           C  
ATOM   2878  SD  MET A 364      -1.261  -1.007  42.921  1.00 31.26           S  
ATOM   2879  CE  MET A 364      -1.618  -2.702  43.453  1.00 23.10           C  
ATOM   2880  N   LYS A 365      -2.372  -2.802  37.643  1.00 34.67           N  
ATOM   2881  CA  LYS A 365      -2.650  -3.827  36.646  1.00 34.87           C  
ATOM   2882  C   LYS A 365      -1.331  -4.265  36.023  1.00 34.10           C  
ATOM   2883  O   LYS A 365      -1.119  -5.449  35.702  1.00 32.86           O  
ATOM   2884  CB  LYS A 365      -3.581  -3.271  35.555  1.00 38.20           C  
ATOM   2885  CG  LYS A 365      -3.898  -4.265  34.442  1.00 42.81           C  
ATOM   2886  CD  LYS A 365      -4.447  -5.554  35.051  1.00 51.23           C  
ATOM   2887  CE  LYS A 365      -4.841  -6.577  34.008  1.00 51.08           C  
ATOM   2888  NZ  LYS A 365      -5.388  -7.788  34.671  1.00 55.64           N1+
ATOM   2889  N   HIS A 366      -0.460  -3.285  35.836  1.00 32.09           N  
ATOM   2890  CA  HIS A 366       0.855  -3.525  35.270  1.00 32.49           C  
ATOM   2891  C   HIS A 366       1.715  -4.390  36.214  1.00 31.39           C  
ATOM   2892  O   HIS A 366       2.462  -5.262  35.758  1.00 31.23           O  
ATOM   2893  CB  HIS A 366       1.551  -2.195  34.985  1.00 31.57           C  
ATOM   2894  CG  HIS A 366       2.987  -2.353  34.614  1.00 31.26           C  
ATOM   2895  CD2 HIS A 366       4.119  -2.026  35.279  1.00 29.52           C  
ATOM   2896  ND1 HIS A 366       3.386  -3.009  33.468  1.00 31.35           N  
ATOM   2897  CE1 HIS A 366       4.705  -3.081  33.446  1.00 32.86           C  
ATOM   2898  NE2 HIS A 366       5.173  -2.494  34.535  1.00 29.23           N  
ATOM   2899  N   LEU A 367       1.600  -4.149  37.524  1.00 31.48           N  
ATOM   2900  CA  LEU A 367       2.334  -4.924  38.529  1.00 30.42           C  
ATOM   2901  C   LEU A 367       1.884  -6.375  38.523  1.00 32.44           C  
ATOM   2902  O   LEU A 367       2.704  -7.291  38.620  1.00 27.27           O  
ATOM   2903  CB  LEU A 367       2.106  -4.366  39.928  1.00 33.84           C  
ATOM   2904  CG  LEU A 367       2.774  -3.050  40.303  1.00 35.40           C  
ATOM   2905  CD1 LEU A 367       2.445  -2.753  41.756  1.00 32.16           C  
ATOM   2906  CD2 LEU A 367       4.280  -3.152  40.084  1.00 31.96           C  
ATOM   2907  N   ASP A 368       0.572  -6.582  38.425  1.00 36.45           N  
ATOM   2908  CA  ASP A 368       0.031  -7.928  38.380  1.00 39.15           C  
ATOM   2909  C   ASP A 368       0.498  -8.631  37.103  1.00 38.24           C  
ATOM   2910  O   ASP A 368       0.871  -9.803  37.140  1.00 38.86           O  
ATOM   2911  CB  ASP A 368      -1.498  -7.898  38.448  1.00 46.12           C  
ATOM   2912  CG  ASP A 368      -2.100  -9.291  38.622  1.00 55.44           C  
ATOM   2913  OD1 ASP A 368      -1.862  -9.922  39.681  1.00 57.33           O  
ATOM   2914  OD2 ASP A 368      -2.806  -9.757  37.701  1.00 59.64           O1-
ATOM   2915  N   ASN A 369       0.505  -7.917  35.978  1.00 36.75           N  
ATOM   2916  CA  ASN A 369       0.949  -8.519  34.722  1.00 35.82           C  
ATOM   2917  C   ASN A 369       2.421  -8.941  34.806  1.00 37.41           C  
ATOM   2918  O   ASN A 369       2.792 -10.024  34.356  1.00 39.98           O  
ATOM   2919  CB  ASN A 369       0.803  -7.553  33.530  1.00 33.94           C  
ATOM   2920  CG  ASN A 369      -0.651  -7.232  33.176  1.00 38.87           C  
ATOM   2921  ND2 ASN A 369      -0.837  -6.188  32.360  1.00 36.46           N  
ATOM   2922  OD1 ASN A 369      -1.589  -7.911  33.607  1.00 37.93           O  
ATOM   2923  N   GLU A 370       3.261  -8.073  35.362  1.00 35.27           N  
ATOM   2924  CA  GLU A 370       4.689  -8.358  35.472  1.00 35.48           C  
ATOM   2925  C   GLU A 370       4.974  -9.424  36.519  1.00 37.07           C  
ATOM   2926  O   GLU A 370       5.966 -10.153  36.431  1.00 36.81           O  
ATOM   2927  CB  GLU A 370       5.455  -7.072  35.803  1.00 38.50           C  
ATOM   2928  CG  GLU A 370       5.444  -6.051  34.669  1.00 38.20           C  
ATOM   2929  CD  GLU A 370       6.305  -6.484  33.502  1.00 37.64           C  
ATOM   2930  OE1 GLU A 370       7.471  -6.043  33.435  1.00 35.18           O  
ATOM   2931  OE2 GLU A 370       5.819  -7.273  32.666  1.00 38.04           O1-
ATOM   2932  N   GLN A 371       4.110  -9.515  37.519  1.00 34.74           N  
ATOM   2933  CA  GLN A 371       4.310 -10.522  38.536  1.00 37.15           C  
ATOM   2934  C   GLN A 371       4.302 -11.840  37.784  1.00 37.71           C  
ATOM   2935  O   GLN A 371       5.192 -12.664  37.950  1.00 36.35           O  
ATOM   2936  CB  GLN A 371       3.178 -10.492  39.573  1.00 38.13           C  
ATOM   2937  CG  GLN A 371       3.446 -11.379  40.769  1.00 34.00           C  
ATOM   2938  CD  GLN A 371       4.785 -11.064  41.392  1.00 36.67           C  
ATOM   2939  NE2 GLN A 371       5.581 -12.095  41.648  1.00 29.46           N  
ATOM   2940  OE1 GLN A 371       5.099  -9.899  41.644  1.00 33.60           O  
ATOM   2941  N   LYS A 372       3.300 -12.009  36.928  1.00 39.12           N  
ATOM   2942  CA  LYS A 372       3.157 -13.227  36.139  1.00 42.75           C  
ATOM   2943  C   LYS A 372       4.256 -13.440  35.085  1.00 42.35           C  
ATOM   2944  O   LYS A 372       4.728 -14.555  34.896  1.00 44.11           O  
ATOM   2945  CB  LYS A 372       1.773 -13.241  35.466  1.00 43.48           C  
ATOM   2946  CG  LYS A 372       0.605 -13.394  36.458  1.00 52.77           C  
ATOM   2947  CD  LYS A 372      -0.776 -13.200  35.804  1.00 58.57           C  
ATOM   2948  CE  LYS A 372      -1.119 -11.713  35.589  1.00 63.35           C  
ATOM   2949  NZ  LYS A 372      -2.325 -11.475  34.725  1.00 62.81           N1+
ATOM   2950  N   ALA A 373       4.680 -12.374  34.415  1.00 43.86           N  
ATOM   2951  CA  ALA A 373       5.689 -12.495  33.360  1.00 40.62           C  
ATOM   2952  C   ALA A 373       7.146 -12.559  33.796  1.00 40.10           C  
ATOM   2953  O   ALA A 373       7.945 -13.263  33.178  1.00 40.26           O  
ATOM   2954  CB  ALA A 373       5.521 -11.356  32.364  1.00 38.62           C  
ATOM   2955  N   ARG A 374       7.497 -11.823  34.845  1.00 39.46           N  
ATOM   2956  CA  ARG A 374       8.883 -11.787  35.298  1.00 37.88           C  
ATOM   2957  C   ARG A 374       9.107 -12.076  36.772  1.00 36.17           C  
ATOM   2958  O   ARG A 374      10.254 -12.107  37.225  1.00 35.14           O  
ATOM   2959  CB  ARG A 374       9.502 -10.431  34.953  1.00 37.53           C  
ATOM   2960  CG  ARG A 374       9.514 -10.140  33.464  1.00 38.11           C  
ATOM   2961  CD  ARG A 374      10.642  -9.196  33.085  1.00 36.97           C  
ATOM   2962  NE  ARG A 374      10.383  -7.806  33.445  1.00 38.57           N  
ATOM   2963  CZ  ARG A 374      11.281  -6.827  33.357  1.00 37.02           C  
ATOM   2964  NH1 ARG A 374      12.508  -7.077  32.927  1.00 35.39           N1+
ATOM   2965  NH2 ARG A 374      10.945  -5.590  33.681  1.00 39.04           N  
ATOM   2966  N   GLY A 375       8.022 -12.269  37.518  1.00 33.46           N  
ATOM   2967  CA  GLY A 375       8.155 -12.570  38.926  1.00 30.44           C  
ATOM   2968  C   GLY A 375       8.347 -11.333  39.781  1.00 34.17           C  
ATOM   2969  O   GLY A 375       8.832 -11.424  40.917  1.00 34.68           O  
ATOM   2970  N   GLY A 376       7.970 -10.176  39.238  1.00 34.52           N  
ATOM   2971  CA  GLY A 376       8.087  -8.929  39.980  1.00 31.91           C  
ATOM   2972  C   GLY A 376       8.214  -7.701  39.095  1.00 32.25           C  
ATOM   2973  O   GLY A 376       8.116  -7.793  37.873  1.00 27.50           O  
ATOM   2974  N   CYS A 377       8.435  -6.546  39.718  1.00 30.26           N  
ATOM   2975  CA  CYS A 377       8.589  -5.306  38.977  1.00 31.77           C  
ATOM   2976  C   CYS A 377       9.290  -4.249  39.811  1.00 34.51           C  
ATOM   2977  O   CYS A 377       8.827  -3.890  40.891  1.00 37.58           O  
ATOM   2978  CB  CYS A 377       7.222  -4.777  38.548  1.00 32.57           C  
ATOM   2979  SG  CYS A 377       7.269  -3.152  37.756  1.00 34.85           S  
ATOM   2980  N   PRO A 378      10.424  -3.722  39.317  1.00 34.63           N  
ATOM   2981  CA  PRO A 378      11.166  -2.694  40.055  1.00 29.70           C  
ATOM   2982  C   PRO A 378      10.394  -1.374  40.115  1.00 27.91           C  
ATOM   2983  O   PRO A 378      10.086  -0.780  39.081  1.00 28.20           O  
ATOM   2984  CB  PRO A 378      12.460  -2.578  39.259  1.00 34.02           C  
ATOM   2985  CG  PRO A 378      11.996  -2.841  37.844  1.00 34.00           C  
ATOM   2986  CD  PRO A 378      11.076  -4.031  38.030  1.00 32.09           C  
ATOM   2987  N   ALA A 379      10.102  -0.912  41.330  1.00 27.21           N  
ATOM   2988  CA  ALA A 379       9.351   0.318  41.517  1.00 27.36           C  
ATOM   2989  C   ALA A 379       9.867   1.215  42.646  1.00 28.68           C  
ATOM   2990  O   ALA A 379      10.277   0.742  43.705  1.00 29.39           O  
ATOM   2991  CB  ALA A 379       7.884  -0.017  41.763  1.00 27.00           C  
ATOM   2992  N   ASP A 380       9.839   2.519  42.402  1.00 30.21           N  
ATOM   2993  CA  ASP A 380      10.276   3.501  43.381  1.00 32.98           C  
ATOM   2994  C   ASP A 380       8.997   4.109  43.963  1.00 33.64           C  
ATOM   2995  O   ASP A 380       8.350   4.971  43.359  1.00 33.62           O  
ATOM   2996  CB  ASP A 380      11.127   4.581  42.700  1.00 36.04           C  
ATOM   2997  CG  ASP A 380      11.814   5.508  43.696  1.00 37.31           C  
ATOM   2998  OD1 ASP A 380      11.189   5.840  44.719  1.00 41.06           O  
ATOM   2999  OD2 ASP A 380      12.972   5.910  43.445  1.00 41.32           O1-
ATOM   3000  N   TRP A 381       8.639   3.634  45.144  1.00 32.20           N  
ATOM   3001  CA  TRP A 381       7.438   4.063  45.831  1.00 30.64           C  
ATOM   3002  C   TRP A 381       7.282   5.584  45.937  1.00 32.21           C  
ATOM   3003  O   TRP A 381       6.223   6.132  45.627  1.00 30.95           O  
ATOM   3004  CB  TRP A 381       7.434   3.423  47.220  1.00 28.79           C  
ATOM   3005  CG  TRP A 381       6.103   3.437  47.875  1.00 30.43           C  
ATOM   3006  CD1 TRP A 381       5.141   2.473  47.804  1.00 28.75           C  
ATOM   3007  CD2 TRP A 381       5.562   4.482  48.682  1.00 27.81           C  
ATOM   3008  CE2 TRP A 381       4.268   4.086  49.078  1.00 30.46           C  
ATOM   3009  CE3 TRP A 381       6.047   5.719  49.119  1.00 28.90           C  
ATOM   3010  NE1 TRP A 381       4.038   2.850  48.522  1.00 27.61           N  
ATOM   3011  CZ2 TRP A 381       3.441   4.885  49.888  1.00 30.63           C  
ATOM   3012  CZ3 TRP A 381       5.229   6.519  49.926  1.00 30.55           C  
ATOM   3013  CH2 TRP A 381       3.940   6.091  50.303  1.00 27.14           C  
ATOM   3014  N   ALA A 382       8.329   6.268  46.384  1.00 32.68           N  
ATOM   3015  CA  ALA A 382       8.264   7.720  46.536  1.00 33.08           C  
ATOM   3016  C   ALA A 382       7.895   8.390  45.223  1.00 34.19           C  
ATOM   3017  O   ALA A 382       7.269   9.452  45.211  1.00 33.39           O  
ATOM   3018  CB  ALA A 382       9.598   8.253  47.021  1.00 32.77           C  
ATOM   3019  N   TRP A 383       8.301   7.777  44.114  1.00 32.06           N  
ATOM   3020  CA  TRP A 383       8.009   8.328  42.802  1.00 32.36           C  
ATOM   3021  C   TRP A 383       6.701   7.819  42.191  1.00 32.97           C  
ATOM   3022  O   TRP A 383       6.103   8.473  41.344  1.00 32.39           O  
ATOM   3023  CB  TRP A 383       9.155   8.033  41.849  1.00 35.18           C  
ATOM   3024  CG  TRP A 383      10.282   9.016  41.942  1.00 40.37           C  
ATOM   3025  CD1 TRP A 383      11.138   9.196  42.993  1.00 38.89           C  
ATOM   3026  CD2 TRP A 383      10.686   9.950  40.931  1.00 38.28           C  
ATOM   3027  CE2 TRP A 383      11.791  10.658  41.441  1.00 38.72           C  
ATOM   3028  CE3 TRP A 383      10.220  10.254  39.645  1.00 38.31           C  
ATOM   3029  NE1 TRP A 383      12.047  10.179  42.697  1.00 37.03           N  
ATOM   3030  CZ2 TRP A 383      12.442  11.658  40.707  1.00 40.36           C  
ATOM   3031  CZ3 TRP A 383      10.864  11.245  38.915  1.00 38.01           C  
ATOM   3032  CH2 TRP A 383      11.961  11.936  39.449  1.00 40.08           C  
ATOM   3033  N   ILE A 384       6.259   6.645  42.621  1.00 30.40           N  
ATOM   3034  CA  ILE A 384       5.037   6.091  42.090  1.00 29.94           C  
ATOM   3035  C   ILE A 384       3.803   6.729  42.706  1.00 29.39           C  
ATOM   3036  O   ILE A 384       2.835   7.008  42.007  1.00 29.01           O  
ATOM   3037  CB  ILE A 384       4.998   4.567  42.283  1.00 30.45           C  
ATOM   3038  CG1 ILE A 384       6.096   3.922  41.425  1.00 29.97           C  
ATOM   3039  CG2 ILE A 384       3.620   4.023  41.890  1.00 33.78           C  
ATOM   3040  CD1 ILE A 384       5.970   4.244  39.928  1.00 32.60           C  
ATOM   3041  N   VAL A 385       3.831   6.963  44.011  1.00 31.21           N  
ATOM   3042  CA  VAL A 385       2.689   7.583  44.676  1.00 32.86           C  
ATOM   3043  C   VAL A 385       2.589   9.035  44.213  1.00 34.61           C  
ATOM   3044  O   VAL A 385       3.554   9.774  44.290  1.00 35.74           O  
ATOM   3045  CB  VAL A 385       2.849   7.531  46.211  1.00 33.50           C  
ATOM   3046  CG1 VAL A 385       1.709   8.269  46.882  1.00 35.92           C  
ATOM   3047  CG2 VAL A 385       2.879   6.070  46.680  1.00 33.24           C  
ATOM   3048  N   PRO A 386       1.404   9.456  43.731  1.00 36.15           N  
ATOM   3049  CA  PRO A 386       1.183  10.824  43.250  1.00 32.38           C  
ATOM   3050  C   PRO A 386       1.420  11.897  44.317  1.00 34.18           C  
ATOM   3051  O   PRO A 386       1.206  11.665  45.504  1.00 30.13           O  
ATOM   3052  CB  PRO A 386      -0.281  10.796  42.786  1.00 33.15           C  
ATOM   3053  CG  PRO A 386      -0.577   9.345  42.584  1.00 37.56           C  
ATOM   3054  CD  PRO A 386       0.144   8.701  43.724  1.00 34.89           C  
ATOM   3055  N   PRO A 387       1.854  13.101  43.896  1.00 36.79           N  
ATOM   3056  CA  PRO A 387       2.113  14.193  44.838  1.00 37.00           C  
ATOM   3057  C   PRO A 387       0.884  14.754  45.598  1.00 37.87           C  
ATOM   3058  O   PRO A 387       1.036  15.602  46.475  1.00 37.63           O  
ATOM   3059  CB  PRO A 387       2.838  15.229  43.976  1.00 35.57           C  
ATOM   3060  CG  PRO A 387       2.269  14.993  42.604  1.00 36.14           C  
ATOM   3061  CD  PRO A 387       2.227  13.489  42.518  1.00 33.62           C  
ATOM   3062  N   ILE A 388      -0.316  14.296  45.252  1.00 36.83           N  
ATOM   3063  CA  ILE A 388      -1.519  14.697  45.985  1.00 40.17           C  
ATOM   3064  C   ILE A 388      -2.406  13.465  46.101  1.00 42.30           C  
ATOM   3065  O   ILE A 388      -2.307  12.549  45.287  1.00 44.82           O  
ATOM   3066  CB  ILE A 388      -2.340  15.827  45.304  1.00 40.22           C  
ATOM   3067  CG1 ILE A 388      -2.706  15.427  43.880  1.00 41.57           C  
ATOM   3068  CG2 ILE A 388      -1.579  17.147  45.360  1.00 43.09           C  
ATOM   3069  CD1 ILE A 388      -3.613  16.426  43.181  1.00 37.60           C  
ATOM   3070  N   SER A 389      -3.248  13.429  47.128  1.00 42.36           N  
ATOM   3071  CA  SER A 389      -4.157  12.306  47.351  1.00 38.81           C  
ATOM   3072  C   SER A 389      -3.457  10.939  47.364  1.00 39.20           C  
ATOM   3073  O   SER A 389      -4.035   9.925  46.977  1.00 38.05           O  
ATOM   3074  CB  SER A 389      -5.257  12.332  46.288  1.00 38.55           C  
ATOM   3075  OG  SER A 389      -5.944  13.572  46.300  1.00 39.11           O  
ATOM   3076  N   GLY A 390      -2.215  10.920  47.837  1.00 40.61           N  
ATOM   3077  CA  GLY A 390      -1.447   9.686  47.896  1.00 38.24           C  
ATOM   3078  C   GLY A 390      -2.153   8.418  48.360  1.00 39.57           C  
ATOM   3079  O   GLY A 390      -2.264   7.459  47.601  1.00 36.24           O  
ATOM   3080  N   SER A 391      -2.623   8.392  49.603  1.00 38.20           N  
ATOM   3081  CA  SER A 391      -3.299   7.202  50.100  1.00 36.81           C  
ATOM   3082  C   SER A 391      -4.663   6.972  49.448  1.00 34.83           C  
ATOM   3083  O   SER A 391      -5.299   5.949  49.693  1.00 34.76           O  
ATOM   3084  CB  SER A 391      -3.471   7.270  51.615  1.00 36.32           C  
ATOM   3085  OG  SER A 391      -4.380   8.290  51.972  1.00 40.14           O  
ATOM   3086  N   LEU A 392      -5.119   7.926  48.641  1.00 34.81           N  
ATOM   3087  CA  LEU A 392      -6.397   7.772  47.951  1.00 32.20           C  
ATOM   3088  C   LEU A 392      -6.192   6.957  46.667  1.00 33.79           C  
ATOM   3089  O   LEU A 392      -7.152   6.583  46.001  1.00 32.25           O  
ATOM   3090  CB  LEU A 392      -6.996   9.130  47.624  1.00 27.32           C  
ATOM   3091  CG  LEU A 392      -7.204  10.083  48.801  1.00 28.20           C  
ATOM   3092  CD1 LEU A 392      -7.969  11.298  48.322  1.00 26.82           C  
ATOM   3093  CD2 LEU A 392      -7.953   9.400  49.920  1.00 29.06           C  
ATOM   3094  N   THR A 393      -4.934   6.693  46.317  1.00 35.66           N  
ATOM   3095  CA  THR A 393      -4.638   5.880  45.133  1.00 33.91           C  
ATOM   3096  C   THR A 393      -4.233   4.480  45.615  1.00 33.88           C  
ATOM   3097  O   THR A 393      -3.714   4.314  46.722  1.00 35.80           O  
ATOM   3098  CB  THR A 393      -3.499   6.473  44.265  1.00 33.30           C  
ATOM   3099  CG2 THR A 393      -3.839   7.896  43.842  1.00 29.32           C  
ATOM   3100  OG1 THR A 393      -2.267   6.457  44.994  1.00 29.85           O  
ATOM   3101  N   PRO A 394      -4.468   3.456  44.790  1.00 31.91           N  
ATOM   3102  CA  PRO A 394      -4.108   2.103  45.212  1.00 32.67           C  
ATOM   3103  C   PRO A 394      -2.615   1.848  45.438  1.00 33.34           C  
ATOM   3104  O   PRO A 394      -2.260   1.022  46.270  1.00 32.41           O  
ATOM   3105  CB  PRO A 394      -4.702   1.234  44.105  1.00 34.47           C  
ATOM   3106  CG  PRO A 394      -4.585   2.134  42.882  1.00 32.90           C  
ATOM   3107  CD  PRO A 394      -5.024   3.461  43.426  1.00 31.39           C  
ATOM   3108  N   VAL A 395      -1.743   2.557  44.723  1.00 31.61           N  
ATOM   3109  CA  VAL A 395      -0.302   2.336  44.870  1.00 32.28           C  
ATOM   3110  C   VAL A 395       0.259   2.614  46.255  1.00 30.88           C  
ATOM   3111  O   VAL A 395       1.220   1.976  46.685  1.00 29.48           O  
ATOM   3112  CB  VAL A 395       0.496   3.162  43.847  1.00 32.13           C  
ATOM   3113  CG1 VAL A 395       0.218   2.644  42.454  1.00 29.89           C  
ATOM   3114  CG2 VAL A 395       0.129   4.637  43.958  1.00 32.71           C  
ATOM   3115  N   PHE A 396      -0.331   3.568  46.958  1.00 32.13           N  
ATOM   3116  CA  PHE A 396       0.123   3.907  48.304  1.00 32.70           C  
ATOM   3117  C   PHE A 396       0.099   2.679  49.244  1.00 34.38           C  
ATOM   3118  O   PHE A 396       0.935   2.549  50.139  1.00 33.81           O  
ATOM   3119  CB  PHE A 396      -0.792   4.996  48.857  1.00 32.63           C  
ATOM   3120  CG  PHE A 396      -0.400   5.508  50.218  1.00 34.93           C  
ATOM   3121  CD1 PHE A 396       0.316   6.695  50.345  1.00 34.42           C  
ATOM   3122  CD2 PHE A 396      -0.795   4.838  51.370  1.00 32.24           C  
ATOM   3123  CE1 PHE A 396       0.630   7.210  51.599  1.00 31.89           C  
ATOM   3124  CE2 PHE A 396      -0.483   5.343  52.625  1.00 30.37           C  
ATOM   3125  CZ  PHE A 396       0.228   6.533  52.742  1.00 32.69           C  
ATOM   3126  N   HIS A 397      -0.864   1.784  49.031  1.00 32.02           N  
ATOM   3127  CA  HIS A 397      -1.026   0.603  49.879  1.00 32.69           C  
ATOM   3128  C   HIS A 397      -0.291  -0.627  49.376  1.00 32.26           C  
ATOM   3129  O   HIS A 397      -0.422  -1.718  49.926  1.00 32.94           O  
ATOM   3130  CB  HIS A 397      -2.511   0.278  50.014  1.00 31.21           C  
ATOM   3131  CG  HIS A 397      -3.341   1.463  50.387  1.00 30.89           C  
ATOM   3132  CD2 HIS A 397      -3.995   2.366  49.620  1.00 27.92           C  
ATOM   3133  ND1 HIS A 397      -3.461   1.904  51.685  1.00 27.55           N  
ATOM   3134  CE1 HIS A 397      -4.145   3.035  51.703  1.00 30.11           C  
ATOM   3135  NE2 HIS A 397      -4.480   3.338  50.460  1.00 30.70           N  
ATOM   3136  N   GLN A 398       0.475  -0.441  48.315  1.00 31.85           N  
ATOM   3137  CA  GLN A 398       1.222  -1.526  47.712  1.00 30.16           C  
ATOM   3138  C   GLN A 398       2.713  -1.398  48.022  1.00 30.51           C  
ATOM   3139  O   GLN A 398       3.340  -0.414  47.650  1.00 29.10           O  
ATOM   3140  CB  GLN A 398       1.015  -1.501  46.191  1.00 31.27           C  
ATOM   3141  CG  GLN A 398       1.870  -2.502  45.443  1.00 28.40           C  
ATOM   3142  CD  GLN A 398       1.498  -3.918  45.797  1.00 32.81           C  
ATOM   3143  NE2 GLN A 398       2.441  -4.664  46.381  1.00 27.25           N  
ATOM   3144  OE1 GLN A 398       0.361  -4.343  45.553  1.00 35.65           O  
ATOM   3145  N   GLU A 399       3.284  -2.382  48.708  1.00 30.32           N  
ATOM   3146  CA  GLU A 399       4.711  -2.318  48.990  1.00 31.05           C  
ATOM   3147  C   GLU A 399       5.422  -2.513  47.666  1.00 33.36           C  
ATOM   3148  O   GLU A 399       4.867  -3.098  46.745  1.00 34.58           O  
ATOM   3149  CB  GLU A 399       5.115  -3.404  49.967  1.00 30.74           C  
ATOM   3150  CG  GLU A 399       4.429  -3.256  51.284  1.00 31.17           C  
ATOM   3151  CD  GLU A 399       4.840  -4.323  52.246  1.00 29.86           C  
ATOM   3152  OE1 GLU A 399       5.169  -5.419  51.756  1.00 30.04           O  
ATOM   3153  OE2 GLU A 399       4.818  -4.063  53.471  1.00 29.55           O1-
ATOM   3154  N   MET A 400       6.648  -2.015  47.575  1.00 35.02           N  
ATOM   3155  CA  MET A 400       7.414  -2.117  46.346  1.00 34.73           C  
ATOM   3156  C   MET A 400       8.882  -2.404  46.619  1.00 35.91           C  
ATOM   3157  O   MET A 400       9.430  -2.007  47.645  1.00 36.18           O  
ATOM   3158  CB  MET A 400       7.270  -0.820  45.541  1.00 34.43           C  
ATOM   3159  CG  MET A 400       5.853  -0.556  45.051  1.00 34.28           C  
ATOM   3160  SD  MET A 400       5.602   1.042  44.257  1.00 38.43           S  
ATOM   3161  CE  MET A 400       3.924   1.418  44.754  1.00 37.60           C  
ATOM   3162  N   VAL A 401       9.508  -3.113  45.690  1.00 34.83           N  
ATOM   3163  CA  VAL A 401      10.918  -3.459  45.796  1.00 31.08           C  
ATOM   3164  C   VAL A 401      11.619  -2.696  44.677  1.00 32.72           C  
ATOM   3165  O   VAL A 401      11.220  -2.782  43.515  1.00 28.96           O  
ATOM   3166  CB  VAL A 401      11.137  -4.974  45.587  1.00 30.99           C  
ATOM   3167  CG1 VAL A 401      12.615  -5.306  45.656  1.00 31.59           C  
ATOM   3168  CG2 VAL A 401      10.378  -5.749  46.624  1.00 27.62           C  
ATOM   3169  N   ASN A 402      12.642  -1.929  45.032  1.00 31.85           N  
ATOM   3170  CA  ASN A 402      13.371  -1.183  44.017  1.00 31.80           C  
ATOM   3171  C   ASN A 402      14.744  -1.792  43.749  1.00 31.63           C  
ATOM   3172  O   ASN A 402      15.447  -2.195  44.675  1.00 30.93           O  
ATOM   3173  CB  ASN A 402      13.535   0.277  44.418  1.00 28.47           C  
ATOM   3174  CG  ASN A 402      13.640   1.172  43.218  1.00 30.41           C  
ATOM   3175  ND2 ASN A 402      13.478   2.464  43.421  1.00 31.96           N  
ATOM   3176  OD1 ASN A 402      13.858   0.696  42.112  1.00 35.22           O  
ATOM   3177  N   TYR A 403      15.105  -1.880  42.471  1.00 32.79           N  
ATOM   3178  CA  TYR A 403      16.385  -2.430  42.044  1.00 33.27           C  
ATOM   3179  C   TYR A 403      16.671  -2.032  40.606  1.00 36.77           C  
ATOM   3180  O   TYR A 403      15.787  -1.547  39.891  1.00 32.32           O  
ATOM   3181  CB  TYR A 403      16.411  -3.958  42.213  1.00 36.52           C  
ATOM   3182  CG  TYR A 403      15.220  -4.693  41.645  1.00 37.74           C  
ATOM   3183  CD1 TYR A 403      15.226  -5.160  40.331  1.00 37.87           C  
ATOM   3184  CD2 TYR A 403      14.079  -4.905  42.418  1.00 40.51           C  
ATOM   3185  CE1 TYR A 403      14.129  -5.818  39.791  1.00 38.03           C  
ATOM   3186  CE2 TYR A 403      12.965  -5.562  41.893  1.00 42.77           C  
ATOM   3187  CZ  TYR A 403      13.006  -6.006  40.580  1.00 41.35           C  
ATOM   3188  OH  TYR A 403      11.902  -6.613  40.051  1.00 44.12           O  
ATOM   3189  N   ILE A 404      17.914  -2.233  40.176  1.00 40.01           N  
ATOM   3190  CA  ILE A 404      18.325  -1.848  38.834  1.00 38.79           C  
ATOM   3191  C   ILE A 404      18.400  -2.975  37.822  1.00 38.12           C  
ATOM   3192  O   ILE A 404      19.148  -3.925  38.008  1.00 39.53           O  
ATOM   3193  CB  ILE A 404      19.687  -1.156  38.887  1.00 40.09           C  
ATOM   3194  CG1 ILE A 404      19.576   0.131  39.708  1.00 41.36           C  
ATOM   3195  CG2 ILE A 404      20.180  -0.863  37.481  1.00 43.34           C  
ATOM   3196  CD1 ILE A 404      20.910   0.768  40.043  1.00 37.62           C  
ATOM   3197  N   LEU A 405      17.628  -2.858  36.745  1.00 39.40           N  
ATOM   3198  CA  LEU A 405      17.635  -3.849  35.669  1.00 39.24           C  
ATOM   3199  C   LEU A 405      18.099  -3.161  34.388  1.00 40.10           C  
ATOM   3200  O   LEU A 405      17.832  -1.981  34.193  1.00 42.64           O  
ATOM   3201  CB  LEU A 405      16.237  -4.408  35.424  1.00 39.13           C  
ATOM   3202  CG  LEU A 405      15.540  -5.269  36.473  1.00 35.84           C  
ATOM   3203  CD1 LEU A 405      14.247  -5.788  35.868  1.00 34.22           C  
ATOM   3204  CD2 LEU A 405      16.430  -6.424  36.902  1.00 37.60           C  
ATOM   3205  N   SER A 406      18.781  -3.890  33.512  1.00 40.96           N  
ATOM   3206  CA  SER A 406      19.237  -3.314  32.252  1.00 38.49           C  
ATOM   3207  C   SER A 406      18.701  -4.157  31.097  1.00 36.03           C  
ATOM   3208  O   SER A 406      18.581  -5.371  31.226  1.00 35.80           O  
ATOM   3209  CB  SER A 406      20.768  -3.288  32.207  1.00 41.24           C  
ATOM   3210  OG  SER A 406      21.221  -2.707  30.995  1.00 46.92           O  
ATOM   3211  N   PRO A 407      18.367  -3.531  29.951  1.00 33.49           N  
ATOM   3212  CA  PRO A 407      18.448  -2.117  29.548  1.00 35.03           C  
ATOM   3213  C   PRO A 407      17.981  -1.136  30.610  1.00 35.69           C  
ATOM   3214  O   PRO A 407      17.346  -1.520  31.584  1.00 38.95           O  
ATOM   3215  CB  PRO A 407      17.560  -2.066  28.306  1.00 35.57           C  
ATOM   3216  CG  PRO A 407      17.850  -3.387  27.659  1.00 37.09           C  
ATOM   3217  CD  PRO A 407      17.859  -4.363  28.844  1.00 32.61           C  
ATOM   3218  N   ALA A 408      18.288   0.141  30.419  1.00 35.91           N  
ATOM   3219  CA  ALA A 408      17.871   1.135  31.391  1.00 37.88           C  
ATOM   3220  C   ALA A 408      18.059   2.571  30.947  1.00 38.43           C  
ATOM   3221  O   ALA A 408      18.753   2.868  29.975  1.00 42.50           O  
ATOM   3222  CB  ALA A 408      18.615   0.902  32.720  1.00 28.58           C  
ATOM   3223  N   PHE A 409      17.402   3.466  31.663  1.00 41.21           N  
ATOM   3224  CA  PHE A 409      17.538   4.885  31.417  1.00 42.79           C  
ATOM   3225  C   PHE A 409      18.265   5.375  32.659  1.00 43.15           C  
ATOM   3226  O   PHE A 409      17.744   5.272  33.763  1.00 44.03           O  
ATOM   3227  CB  PHE A 409      16.175   5.550  31.291  1.00 42.02           C  
ATOM   3228  CG  PHE A 409      15.494   5.277  29.988  1.00 42.60           C  
ATOM   3229  CD1 PHE A 409      14.421   4.404  29.918  1.00 43.76           C  
ATOM   3230  CD2 PHE A 409      15.920   5.911  28.823  1.00 42.84           C  
ATOM   3231  CE1 PHE A 409      13.777   4.171  28.706  1.00 43.89           C  
ATOM   3232  CE2 PHE A 409      15.284   5.682  27.607  1.00 44.53           C  
ATOM   3233  CZ  PHE A 409      14.209   4.810  27.550  1.00 46.30           C  
ATOM   3234  N   ARG A 410      19.481   5.875  32.475  1.00 44.67           N  
ATOM   3235  CA  ARG A 410      20.293   6.354  33.588  1.00 43.70           C  
ATOM   3236  C   ARG A 410      20.473   7.844  33.465  1.00 42.10           C  
ATOM   3237  O   ARG A 410      20.421   8.391  32.366  1.00 43.44           O  
ATOM   3238  CB  ARG A 410      21.676   5.698  33.554  1.00 46.44           C  
ATOM   3239  CG  ARG A 410      21.666   4.173  33.516  1.00 54.04           C  
ATOM   3240  CD  ARG A 410      23.061   3.627  33.206  1.00 58.35           C  
ATOM   3241  NE  ARG A 410      23.069   2.169  33.092  1.00 60.43           N  
ATOM   3242  CZ  ARG A 410      22.991   1.335  34.127  1.00 62.61           C  
ATOM   3243  NH1 ARG A 410      22.907   1.817  35.363  1.00 58.84           N1+
ATOM   3244  NH2 ARG A 410      22.986   0.024  33.925  1.00 61.72           N  
ATOM   3245  N   TYR A 411      20.660   8.509  34.597  1.00 44.11           N  
ATOM   3246  CA  TYR A 411      20.907   9.941  34.596  1.00 44.15           C  
ATOM   3247  C   TYR A 411      22.364  10.079  34.140  1.00 45.52           C  
ATOM   3248  O   TYR A 411      23.175   9.167  34.328  1.00 44.71           O  
ATOM   3249  CB  TYR A 411      20.771  10.529  36.003  1.00 43.74           C  
ATOM   3250  CG  TYR A 411      19.374  10.540  36.577  1.00 43.16           C  
ATOM   3251  CD1 TYR A 411      18.340  11.220  35.937  1.00 43.96           C  
ATOM   3252  CD2 TYR A 411      19.097   9.896  37.781  1.00 41.73           C  
ATOM   3253  CE1 TYR A 411      17.053  11.256  36.476  1.00 41.39           C  
ATOM   3254  CE2 TYR A 411      17.827   9.920  38.340  1.00 43.72           C  
ATOM   3255  CZ  TYR A 411      16.809  10.604  37.676  1.00 45.13           C  
ATOM   3256  OH  TYR A 411      15.539  10.622  38.218  1.00 45.53           O  
ATOM   3257  N   GLN A 412      22.695  11.208  33.530  1.00 46.62           N  
ATOM   3258  CA  GLN A 412      24.066  11.422  33.092  1.00 48.70           C  
ATOM   3259  C   GLN A 412      24.461  12.858  33.387  1.00 51.25           C  
ATOM   3260  O   GLN A 412      23.608  13.743  33.445  1.00 48.02           O  
ATOM   3261  CB  GLN A 412      24.219  11.109  31.595  1.00 45.42           C  
ATOM   3262  CG  GLN A 412      23.401  11.960  30.652  1.00 39.38           C  
ATOM   3263  CD  GLN A 412      23.531  11.477  29.219  1.00 38.89           C  
ATOM   3264  NE2 GLN A 412      22.505  11.718  28.415  1.00 36.96           N  
ATOM   3265  OE1 GLN A 412      24.554  10.906  28.838  1.00 35.40           O  
ATOM   3266  N   PRO A 413      25.763  13.101  33.603  1.00 53.88           N  
ATOM   3267  CA  PRO A 413      26.266  14.444  33.902  1.00 54.56           C  
ATOM   3268  C   PRO A 413      25.935  15.375  32.757  1.00 54.14           C  
ATOM   3269  O   PRO A 413      25.917  14.951  31.605  1.00 54.68           O  
ATOM   3270  CB  PRO A 413      27.769  14.226  34.038  1.00 56.29           C  
ATOM   3271  CG  PRO A 413      27.880  12.780  34.454  1.00 55.83           C  
ATOM   3272  CD  PRO A 413      26.866  12.127  33.565  1.00 54.22           C  
ATOM   3273  N   ASP A 414      25.652  16.635  33.069  1.00 57.55           N  
ATOM   3274  CA  ASP A 414      25.361  17.618  32.029  1.00 59.62           C  
ATOM   3275  C   ASP A 414      26.588  17.673  31.108  1.00 60.54           C  
ATOM   3276  O   ASP A 414      27.730  17.589  31.566  1.00 58.88           O  
ATOM   3277  CB  ASP A 414      25.097  18.992  32.652  1.00 59.53           C  
ATOM   3278  CG  ASP A 414      23.780  19.047  33.394  1.00 61.96           C  
ATOM   3279  OD1 ASP A 414      22.733  18.799  32.757  1.00 61.05           O  
ATOM   3280  OD2 ASP A 414      23.788  19.338  34.612  1.00 63.99           O1-
ATOM   3281  N   PRO A 415      26.369  17.811  29.795  1.00 61.09           N  
ATOM   3282  CA  PRO A 415      27.520  17.858  28.896  1.00 61.93           C  
ATOM   3283  C   PRO A 415      28.511  18.971  29.235  1.00 64.84           C  
ATOM   3284  O   PRO A 415      29.722  18.785  29.104  1.00 64.27           O  
ATOM   3285  CB  PRO A 415      26.876  18.010  27.517  1.00 59.33           C  
ATOM   3286  CG  PRO A 415      25.602  18.726  27.814  1.00 60.19           C  
ATOM   3287  CD  PRO A 415      25.113  18.064  29.070  1.00 61.57           C  
ATOM   3288  N   TRP A 416      27.997  20.111  29.693  1.00 66.09           N  
ATOM   3289  CA  TRP A 416      28.853  21.235  30.047  1.00 67.27           C  
ATOM   3290  C   TRP A 416      29.534  21.028  31.397  1.00 68.53           C  
ATOM   3291  O   TRP A 416      29.079  20.154  32.169  1.00 68.48           O  
ATOM   3292  CB  TRP A 416      28.033  22.526  30.058  1.00 68.44           C  
ATOM   3293  CG  TRP A 416      26.955  22.569  31.099  1.00 71.73           C  
ATOM   3294  CD1 TRP A 416      27.107  22.834  32.429  1.00 69.88           C  
ATOM   3295  CD2 TRP A 416      25.549  22.362  30.889  1.00 73.37           C  
ATOM   3296  CE2 TRP A 416      24.910  22.522  32.138  1.00 73.59           C  
ATOM   3297  CE3 TRP A 416      24.766  22.056  29.766  1.00 74.12           C  
ATOM   3298  NE1 TRP A 416      25.885  22.811  33.062  1.00 71.81           N  
ATOM   3299  CZ2 TRP A 416      23.521  22.388  32.298  1.00 75.81           C  
ATOM   3300  CZ3 TRP A 416      23.379  21.924  29.925  1.00 74.22           C  
ATOM   3301  CH2 TRP A 416      22.777  22.089  31.180  1.00 74.49           C  
ATOM   3302  OXT TRP A 416      30.516  21.748  31.674  1.00 70.41           O1-
TER   
ATOM   3303  N   LYS B   1      30.219   6.894  52.211  1.00 72.52           N  
ATOM   3304  CA  LYS B   1      29.900   6.497  53.616  1.00 73.72           C  
ATOM   3305  C   LYS B   1      28.899   7.453  54.255  1.00 73.03           C  
ATOM   3306  O   LYS B   1      27.790   7.050  54.628  1.00 74.26           O  
ATOM   3307  CB  LYS B   1      31.181   6.447  54.455  1.00 73.79           C  
ATOM   3308  CG  LYS B   1      31.797   5.055  54.532  1.00 74.89           C  
ATOM   3309  CD  LYS B   1      33.302   5.085  54.334  1.00 75.61           C  
ATOM   3310  CE  LYS B   1      33.993   5.981  55.347  1.00 76.59           C  
ATOM   3311  NZ  LYS B   1      35.468   5.966  55.140  1.00 77.35           N1+
ATOM   3312  N   PHE B   2      29.289   8.713  54.388  1.00 68.71           N  
ATOM   3313  CA  PHE B   2      28.408   9.713  54.961  1.00 66.13           C  
ATOM   3314  C   PHE B   2      27.537  10.228  53.836  1.00 63.97           C  
ATOM   3315  O   PHE B   2      28.031  10.884  52.917  1.00 65.04           O  
ATOM   3316  CB  PHE B   2      29.224  10.855  55.559  1.00 67.05           C  
ATOM   3317  CG  PHE B   2      30.099  10.432  56.695  1.00 68.08           C  
ATOM   3318  CD1 PHE B   2      31.225  11.165  57.030  1.00 67.04           C  
ATOM   3319  CD2 PHE B   2      29.796   9.295  57.437  1.00 69.97           C  
ATOM   3320  CE1 PHE B   2      32.035  10.774  58.083  1.00 68.96           C  
ATOM   3321  CE2 PHE B   2      30.605   8.899  58.497  1.00 72.61           C  
ATOM   3322  CZ  PHE B   2      31.730   9.640  58.821  1.00 71.18           C  
ATOM   3323  N   PRO B   3      26.228   9.927  53.888  1.00 61.06           N  
ATOM   3324  CA  PRO B   3      25.266  10.352  52.870  1.00 57.80           C  
ATOM   3325  C   PRO B   3      25.197  11.854  52.670  1.00 54.46           C  
ATOM   3326  O   PRO B   3      25.273  12.630  53.615  1.00 52.02           O  
ATOM   3327  CB  PRO B   3      23.940   9.797  53.386  1.00 58.11           C  
ATOM   3328  CG  PRO B   3      24.361   8.584  54.148  1.00 62.48           C  
ATOM   3329  CD  PRO B   3      25.576   9.068  54.891  1.00 60.79           C  
ATOM   3330  N   ARG B   4      25.068  12.247  51.413  1.00 51.89           N  
ATOM   3331  CA  ARG B   4      24.928  13.636  51.057  1.00 50.83           C  
ATOM   3332  C   ARG B   4      23.413  13.739  50.955  1.00 52.30           C  
ATOM   3333  O   ARG B   4      22.800  13.035  50.155  1.00 52.73           O  
ATOM   3334  CB  ARG B   4      25.595  13.888  49.702  1.00 54.04           C  
ATOM   3335  CG  ARG B   4      25.260  15.223  49.058  1.00 59.96           C  
ATOM   3336  CD  ARG B   4      25.968  15.388  47.707  1.00 68.01           C  
ATOM   3337  NE  ARG B   4      25.351  16.442  46.901  1.00 75.94           N  
ATOM   3338  CZ  ARG B   4      24.162  16.325  46.308  1.00 78.62           C  
ATOM   3339  NH1 ARG B   4      23.468  15.196  46.423  1.00 77.98           N1+
ATOM   3340  NH2 ARG B   4      23.653  17.340  45.615  1.00 79.57           N  
ATOM   3341  N   VAL B   5      22.809  14.581  51.787  1.00 49.47           N  
ATOM   3342  CA  VAL B   5      21.356  14.747  51.785  1.00 47.16           C  
ATOM   3343  C   VAL B   5      20.950  16.139  51.322  1.00 46.49           C  
ATOM   3344  O   VAL B   5      21.375  17.147  51.893  1.00 45.49           O  
ATOM   3345  CB  VAL B   5      20.773  14.502  53.202  1.00 50.56           C  
ATOM   3346  CG1 VAL B   5      19.262  14.702  53.202  1.00 46.52           C  
ATOM   3347  CG2 VAL B   5      21.137  13.106  53.668  1.00 50.94           C  
ATOM   3348  N   LYS B   6      20.112  16.190  50.295  1.00 45.84           N  
ATOM   3349  CA  LYS B   6      19.663  17.458  49.754  1.00 45.56           C  
ATOM   3350  C   LYS B   6      18.163  17.731  49.808  1.00 46.44           C  
ATOM   3351  O   LYS B   6      17.336  16.835  49.671  1.00 47.56           O  
ATOM   3352  CB  LYS B   6      20.122  17.590  48.301  1.00 48.28           C  
ATOM   3353  CG  LYS B   6      19.435  18.719  47.535  1.00 50.88           C  
ATOM   3354  CD  LYS B   6      19.947  18.857  46.107  1.00 54.07           C  
ATOM   3355  CE  LYS B   6      19.156  19.950  45.373  1.00 55.96           C  
ATOM   3356  NZ  LYS B   6      19.698  20.292  44.026  1.00 51.83           N1+
ATOM   3357  N   ASN B   7      17.835  19.000  50.001  1.00 46.24           N  
ATOM   3358  CA  ASN B   7      16.466  19.464  50.006  1.00 44.93           C  
ATOM   3359  C   ASN B   7      16.328  20.074  48.620  1.00 46.87           C  
ATOM   3360  O   ASN B   7      17.135  20.916  48.243  1.00 48.61           O  
ATOM   3361  CB  ASN B   7      16.278  20.557  51.044  1.00 42.57           C  
ATOM   3362  CG  ASN B   7      14.911  21.188  50.964  1.00 42.30           C  
ATOM   3363  ND2 ASN B   7      14.124  21.003  52.007  1.00 44.10           N  
ATOM   3364  OD1 ASN B   7      14.558  21.823  49.974  1.00 44.68           O  
ATOM   3365  N   TRP B   8      15.317  19.668  47.860  1.00 47.91           N  
ATOM   3366  CA  TRP B   8      15.164  20.193  46.514  1.00 47.85           C  
ATOM   3367  C   TRP B   8      14.347  21.469  46.406  1.00 47.48           C  
ATOM   3368  O   TRP B   8      14.089  21.950  45.308  1.00 47.74           O  
ATOM   3369  CB  TRP B   8      14.607  19.104  45.585  1.00 47.49           C  
ATOM   3370  CG  TRP B   8      15.584  17.990  45.428  1.00 45.85           C  
ATOM   3371  CD1 TRP B   8      15.865  17.009  46.337  1.00 47.71           C  
ATOM   3372  CD2 TRP B   8      16.518  17.826  44.361  1.00 46.30           C  
ATOM   3373  CE2 TRP B   8      17.346  16.726  44.696  1.00 47.65           C  
ATOM   3374  CE3 TRP B   8      16.741  18.500  43.156  1.00 44.24           C  
ATOM   3375  NE1 TRP B   8      16.926  16.246  45.908  1.00 45.87           N  
ATOM   3376  CZ2 TRP B   8      18.384  16.288  43.863  1.00 45.95           C  
ATOM   3377  CZ3 TRP B   8      17.769  18.066  42.332  1.00 43.43           C  
ATOM   3378  CH2 TRP B   8      18.579  16.969  42.689  1.00 43.58           C  
ATOM   3379  N   GLU B   9      13.954  22.029  47.543  1.00 49.54           N  
ATOM   3380  CA  GLU B   9      13.195  23.272  47.534  1.00 50.87           C  
ATOM   3381  C   GLU B   9      14.131  24.434  47.860  1.00 51.94           C  
ATOM   3382  O   GLU B   9      13.920  25.557  47.408  1.00 52.14           O  
ATOM   3383  CB  GLU B   9      12.063  23.228  48.569  1.00 50.81           C  
ATOM   3384  CG  GLU B   9      11.382  24.581  48.795  1.00 51.76           C  
ATOM   3385  CD  GLU B   9      10.258  24.535  49.826  1.00 53.59           C  
ATOM   3386  OE1 GLU B   9       9.779  25.615  50.242  1.00 55.93           O  
ATOM   3387  OE2 GLU B   9       9.842  23.427  50.223  1.00 53.27           O1-
ATOM   3388  N   LEU B  10      15.182  24.140  48.620  1.00 53.80           N  
ATOM   3389  CA  LEU B  10      16.140  25.148  49.054  1.00 54.14           C  
ATOM   3390  C   LEU B  10      17.565  24.883  48.590  1.00 54.72           C  
ATOM   3391  O   LEU B  10      18.495  25.587  48.983  1.00 54.74           O  
ATOM   3392  CB  LEU B  10      16.114  25.217  50.576  1.00 51.94           C  
ATOM   3393  CG  LEU B  10      14.688  25.324  51.102  1.00 53.41           C  
ATOM   3394  CD1 LEU B  10      14.659  25.050  52.600  1.00 52.45           C  
ATOM   3395  CD2 LEU B  10      14.138  26.697  50.759  1.00 50.45           C  
ATOM   3396  N   GLY B  11      17.745  23.857  47.772  1.00 54.48           N  
ATOM   3397  CA  GLY B  11      19.078  23.549  47.291  1.00 55.75           C  
ATOM   3398  C   GLY B  11      20.097  23.345  48.401  1.00 55.63           C  
ATOM   3399  O   GLY B  11      21.290  23.234  48.122  1.00 58.32           O  
ATOM   3400  N   SER B  12      19.636  23.292  49.650  1.00 55.23           N  
ATOM   3401  CA  SER B  12      20.522  23.092  50.791  1.00 54.58           C  
ATOM   3402  C   SER B  12      21.011  21.644  50.792  1.00 58.44           C  
ATOM   3403  O   SER B  12      20.411  20.790  50.143  1.00 59.88           O  
ATOM   3404  CB  SER B  12      19.792  23.400  52.104  1.00 53.03           C  
ATOM   3405  OG  SER B  12      18.846  22.396  52.425  1.00 51.17           O  
ATOM   3406  N   ILE B  13      22.090  21.367  51.523  1.00 59.44           N  
ATOM   3407  CA  ILE B  13      22.652  20.017  51.573  1.00 57.74           C  
ATOM   3408  C   ILE B  13      23.353  19.720  52.902  1.00 57.17           C  
ATOM   3409  O   ILE B  13      23.969  20.607  53.490  1.00 57.32           O  
ATOM   3410  CB  ILE B  13      23.672  19.824  50.427  1.00 59.10           C  
ATOM   3411  CG1 ILE B  13      22.941  19.772  49.085  1.00 59.60           C  
ATOM   3412  CG2 ILE B  13      24.491  18.570  50.651  1.00 62.16           C  
ATOM   3413  CD1 ILE B  13      23.855  19.611  47.900  1.00 58.97           C  
ATOM   3414  N   THR B  14      23.255  18.473  53.367  1.00 55.34           N  
ATOM   3415  CA  THR B  14      23.912  18.059  54.616  1.00 55.44           C  
ATOM   3416  C   THR B  14      24.587  16.693  54.497  1.00 52.46           C  
ATOM   3417  O   THR B  14      24.441  15.997  53.498  1.00 50.87           O  
ATOM   3418  CB  THR B  14      22.918  17.968  55.800  1.00 57.50           C  
ATOM   3419  CG2 THR B  14      22.182  19.293  55.993  1.00 56.39           C  
ATOM   3420  OG1 THR B  14      21.979  16.910  55.557  1.00 58.86           O  
ATOM   3421  N   TYR B  15      25.332  16.316  55.526  1.00 53.60           N  
ATOM   3422  CA  TYR B  15      26.014  15.025  55.534  1.00 56.60           C  
ATOM   3423  C   TYR B  15      25.589  14.239  56.766  1.00 55.42           C  
ATOM   3424  O   TYR B  15      26.019  14.534  57.878  1.00 59.23           O  
ATOM   3425  CB  TYR B  15      27.544  15.204  55.552  1.00 60.29           C  
ATOM   3426  CG  TYR B  15      28.144  15.713  54.254  1.00 64.85           C  
ATOM   3427  CD1 TYR B  15      28.320  17.079  54.024  1.00 67.90           C  
ATOM   3428  CD2 TYR B  15      28.502  14.826  53.245  1.00 66.22           C  
ATOM   3429  CE1 TYR B  15      28.846  17.549  52.813  1.00 70.53           C  
ATOM   3430  CE2 TYR B  15      29.020  15.272  52.031  1.00 70.99           C  
ATOM   3431  CZ  TYR B  15      29.184  16.634  51.826  1.00 72.56           C  
ATOM   3432  OH  TYR B  15      29.675  17.070  50.611  1.00 76.93           O  
ATOM   3433  N   ASP B  16      24.751  13.231  56.578  1.00 52.49           N  
ATOM   3434  CA  ASP B  16      24.305  12.449  57.715  1.00 50.68           C  
ATOM   3435  C   ASP B  16      25.403  11.525  58.227  1.00 50.99           C  
ATOM   3436  O   ASP B  16      25.715  10.503  57.610  1.00 50.80           O  
ATOM   3437  CB  ASP B  16      23.063  11.639  57.352  1.00 49.79           C  
ATOM   3438  CG  ASP B  16      22.296  11.184  58.576  1.00 49.64           C  
ATOM   3439  OD1 ASP B  16      22.844  10.361  59.343  1.00 43.81           O  
ATOM   3440  OD2 ASP B  16      21.149  11.658  58.773  1.00 52.03           O1-
ATOM   3441  N   THR B  17      25.976  11.896  59.369  1.00 50.22           N  
ATOM   3442  CA  THR B  17      27.039  11.127  60.010  1.00 47.85           C  
ATOM   3443  C   THR B  17      26.518  10.394  61.241  1.00 49.35           C  
ATOM   3444  O   THR B  17      27.253   9.636  61.885  1.00 52.67           O  
ATOM   3445  CB  THR B  17      28.194  12.041  60.458  1.00 46.05           C  
ATOM   3446  CG2 THR B  17      28.889  12.644  59.258  1.00 44.24           C  
ATOM   3447  OG1 THR B  17      27.675  13.095  61.281  1.00 46.60           O  
ATOM   3448  N   LEU B  18      25.252  10.627  61.569  1.00 47.16           N  
ATOM   3449  CA  LEU B  18      24.638   9.994  62.730  1.00 45.99           C  
ATOM   3450  C   LEU B  18      24.382   8.515  62.485  1.00 47.48           C  
ATOM   3451  O   LEU B  18      24.328   7.729  63.427  1.00 48.24           O  
ATOM   3452  CB  LEU B  18      23.322  10.698  63.079  1.00 43.82           C  
ATOM   3453  CG  LEU B  18      22.461  10.083  64.183  1.00 43.38           C  
ATOM   3454  CD1 LEU B  18      23.264   9.973  65.476  1.00 42.03           C  
ATOM   3455  CD2 LEU B  18      21.213  10.937  64.394  1.00 43.85           C  
ATOM   3456  N   CYS B  19      24.233   8.130  61.221  1.00 51.10           N  
ATOM   3457  CA  CYS B  19      23.975   6.730  60.903  1.00 53.33           C  
ATOM   3458  C   CYS B  19      25.156   5.820  61.206  1.00 54.94           C  
ATOM   3459  O   CYS B  19      25.014   4.599  61.204  1.00 55.85           O  
ATOM   3460  CB  CYS B  19      23.556   6.575  59.442  1.00 52.73           C  
ATOM   3461  SG  CYS B  19      24.643   7.345  58.260  1.00 56.19           S  
ATOM   3462  N   ALA B  20      26.313   6.411  61.477  1.00 55.91           N  
ATOM   3463  CA  ALA B  20      27.495   5.625  61.799  1.00 55.67           C  
ATOM   3464  C   ALA B  20      27.251   4.882  63.104  1.00 56.59           C  
ATOM   3465  O   ALA B  20      27.749   3.771  63.296  1.00 57.50           O  
ATOM   3466  CB  ALA B  20      28.718   6.535  61.925  1.00 56.08           C  
ATOM   3467  N   GLN B  21      26.464   5.492  63.989  1.00 57.38           N  
ATOM   3468  CA  GLN B  21      26.155   4.895  65.288  1.00 57.63           C  
ATOM   3469  C   GLN B  21      25.110   3.787  65.187  1.00 57.60           C  
ATOM   3470  O   GLN B  21      24.765   3.159  66.185  1.00 58.15           O  
ATOM   3471  CB  GLN B  21      25.645   5.958  66.273  1.00 59.65           C  
ATOM   3472  CG  GLN B  21      26.331   7.320  66.204  1.00 62.38           C  
ATOM   3473  CD  GLN B  21      27.834   7.242  66.345  1.00 63.53           C  
ATOM   3474  NE2 GLN B  21      28.544   8.019  65.532  1.00 61.67           N  
ATOM   3475  OE1 GLN B  21      28.355   6.504  67.183  1.00 64.13           O  
ATOM   3476  N   SER B  22      24.587   3.555  63.989  1.00 56.53           N  
ATOM   3477  CA  SER B  22      23.597   2.504  63.809  1.00 57.28           C  
ATOM   3478  C   SER B  22      24.271   1.149  63.968  1.00 59.28           C  
ATOM   3479  O   SER B  22      25.212   0.836  63.240  1.00 60.50           O  
ATOM   3480  CB  SER B  22      22.972   2.591  62.418  1.00 56.89           C  
ATOM   3481  OG  SER B  22      22.065   1.520  62.223  1.00 52.27           O  
ATOM   3482  N   GLN B  23      23.808   0.351  64.924  1.00 61.33           N  
ATOM   3483  CA  GLN B  23      24.387  -0.974  65.139  1.00 64.05           C  
ATOM   3484  C   GLN B  23      23.427  -2.110  64.754  1.00 63.76           C  
ATOM   3485  O   GLN B  23      23.750  -3.290  64.912  1.00 63.25           O  
ATOM   3486  CB  GLN B  23      24.840  -1.135  66.598  1.00 67.01           C  
ATOM   3487  CG  GLN B  23      26.069  -0.295  66.981  1.00 71.39           C  
ATOM   3488  CD  GLN B  23      27.283  -0.570  66.088  1.00 75.34           C  
ATOM   3489  NE2 GLN B  23      27.836   0.490  65.489  1.00 74.40           N  
ATOM   3490  OE1 GLN B  23      27.718  -1.720  65.942  1.00 75.81           O  
ATOM   3491  N   GLN B  24      22.246  -1.746  64.261  1.00 63.10           N  
ATOM   3492  CA  GLN B  24      21.264  -2.731  63.830  1.00 61.83           C  
ATOM   3493  C   GLN B  24      20.998  -2.532  62.346  1.00 60.25           C  
ATOM   3494  O   GLN B  24      20.951  -1.402  61.853  1.00 60.47           O  
ATOM   3495  CB  GLN B  24      19.950  -2.601  64.611  1.00 65.15           C  
ATOM   3496  CG  GLN B  24      18.893  -3.620  64.166  1.00 67.24           C  
ATOM   3497  CD  GLN B  24      18.447  -4.548  65.281  1.00 69.46           C  
ATOM   3498  NE2 GLN B  24      17.131  -4.697  65.443  1.00 70.70           N  
ATOM   3499  OE1 GLN B  24      19.273  -5.134  65.982  1.00 72.50           O  
ATOM   3500  N   ASP B  25      20.826  -3.641  61.639  1.00 58.26           N  
ATOM   3501  CA  ASP B  25      20.587  -3.612  60.202  1.00 54.20           C  
ATOM   3502  C   ASP B  25      19.126  -3.551  59.781  1.00 51.60           C  
ATOM   3503  O   ASP B  25      18.259  -4.182  60.392  1.00 47.46           O  
ATOM   3504  CB  ASP B  25      21.244  -4.826  59.556  1.00 56.37           C  
ATOM   3505  CG  ASP B  25      22.750  -4.716  59.519  1.00 61.96           C  
ATOM   3506  OD1 ASP B  25      23.407  -5.751  59.276  1.00 65.20           O  
ATOM   3507  OD2 ASP B  25      23.274  -3.594  59.723  1.00 64.46           O1-
ATOM   3508  N   GLY B  26      18.875  -2.782  58.720  1.00 48.30           N  
ATOM   3509  CA  GLY B  26      17.535  -2.637  58.177  1.00 46.25           C  
ATOM   3510  C   GLY B  26      17.196  -3.724  57.162  1.00 44.38           C  
ATOM   3511  O   GLY B  26      17.771  -4.817  57.203  1.00 43.38           O  
ATOM   3512  N   PRO B  27      16.258  -3.467  56.237  1.00 43.09           N  
ATOM   3513  CA  PRO B  27      15.927  -4.511  55.261  1.00 42.88           C  
ATOM   3514  C   PRO B  27      16.572  -4.325  53.889  1.00 41.46           C  
ATOM   3515  O   PRO B  27      16.430  -5.170  53.011  1.00 43.22           O  
ATOM   3516  CB  PRO B  27      14.409  -4.433  55.197  1.00 38.97           C  
ATOM   3517  CG  PRO B  27      14.185  -2.947  55.271  1.00 38.00           C  
ATOM   3518  CD  PRO B  27      15.174  -2.471  56.327  1.00 40.24           C  
ATOM   3519  N   CYS B  28      17.289  -3.224  53.708  1.00 42.61           N  
ATOM   3520  CA  CYS B  28      17.912  -2.957  52.427  1.00 39.00           C  
ATOM   3521  C   CYS B  28      19.266  -3.620  52.251  1.00 43.36           C  
ATOM   3522  O   CYS B  28      19.950  -3.943  53.225  1.00 42.28           O  
ATOM   3523  CB  CYS B  28      18.046  -1.456  52.227  1.00 40.08           C  
ATOM   3524  SG  CYS B  28      16.419  -0.651  52.275  1.00 39.82           S  
ATOM   3525  N   THR B  29      19.618  -3.853  50.990  1.00 45.08           N  
ATOM   3526  CA  THR B  29      20.891  -4.443  50.602  1.00 45.96           C  
ATOM   3527  C   THR B  29      21.261  -3.666  49.354  1.00 46.55           C  
ATOM   3528  O   THR B  29      20.402  -3.068  48.718  1.00 46.91           O  
ATOM   3529  CB  THR B  29      20.758  -5.931  50.247  1.00 46.56           C  
ATOM   3530  CG2 THR B  29      20.216  -6.720  51.430  1.00 43.01           C  
ATOM   3531  OG1 THR B  29      19.885  -6.076  49.122  1.00 51.19           O  
ATOM   3532  N   PRO B  30      22.546  -3.646  48.983  1.00 48.65           N  
ATOM   3533  CA  PRO B  30      22.904  -2.886  47.779  1.00 49.22           C  
ATOM   3534  C   PRO B  30      22.170  -3.328  46.498  1.00 49.87           C  
ATOM   3535  O   PRO B  30      22.044  -2.545  45.563  1.00 47.96           O  
ATOM   3536  CB  PRO B  30      24.417  -3.083  47.684  1.00 48.63           C  
ATOM   3537  CG  PRO B  30      24.828  -3.297  49.115  1.00 49.49           C  
ATOM   3538  CD  PRO B  30      23.743  -4.214  49.624  1.00 48.41           C  
ATOM   3539  N   ARG B  31      21.684  -4.568  46.464  1.00 50.11           N  
ATOM   3540  CA  ARG B  31      20.984  -5.088  45.291  1.00 51.66           C  
ATOM   3541  C   ARG B  31      19.542  -4.607  45.127  1.00 50.41           C  
ATOM   3542  O   ARG B  31      19.067  -4.462  44.003  1.00 49.49           O  
ATOM   3543  CB  ARG B  31      20.983  -6.611  45.306  1.00 55.82           C  
ATOM   3544  CG  ARG B  31      22.354  -7.228  45.473  1.00 63.81           C  
ATOM   3545  CD  ARG B  31      22.291  -8.717  45.200  1.00 67.11           C  
ATOM   3546  NE  ARG B  31      21.969  -8.972  43.801  1.00 69.70           N  
ATOM   3547  CZ  ARG B  31      21.557 -10.143  43.334  1.00 69.06           C  
ATOM   3548  NH1 ARG B  31      21.407 -11.169  44.166  1.00 67.36           N1+
ATOM   3549  NH2 ARG B  31      21.307 -10.286  42.035  1.00 68.34           N  
ATOM   3550  N   ARG B  32      18.834  -4.400  46.234  1.00 46.69           N  
ATOM   3551  CA  ARG B  32      17.458  -3.915  46.148  1.00 43.59           C  
ATOM   3552  C   ARG B  32      17.002  -3.224  47.425  1.00 41.91           C  
ATOM   3553  O   ARG B  32      17.315  -3.658  48.531  1.00 42.81           O  
ATOM   3554  CB  ARG B  32      16.482  -5.063  45.826  1.00 41.58           C  
ATOM   3555  CG  ARG B  32      16.104  -5.955  46.999  1.00 36.73           C  
ATOM   3556  CD  ARG B  32      17.239  -6.873  47.396  1.00 38.08           C  
ATOM   3557  NE  ARG B  32      16.881  -7.770  48.497  1.00 34.37           N  
ATOM   3558  CZ  ARG B  32      16.757  -7.399  49.767  1.00 36.75           C  
ATOM   3559  NH1 ARG B  32      16.962  -6.132  50.120  1.00 37.01           N1+
ATOM   3560  NH2 ARG B  32      16.434  -8.300  50.688  1.00 36.29           N  
ATOM   3561  N   CYS B  33      16.253  -2.145  47.250  1.00 41.85           N  
ATOM   3562  CA  CYS B  33      15.719  -1.379  48.365  1.00 41.42           C  
ATOM   3563  C   CYS B  33      14.332  -1.923  48.747  1.00 41.98           C  
ATOM   3564  O   CYS B  33      13.496  -2.165  47.877  1.00 38.79           O  
ATOM   3565  CB  CYS B  33      15.616   0.088  47.957  1.00 36.04           C  
ATOM   3566  SG  CYS B  33      14.947   1.190  49.184  1.00 37.40           S  
ATOM   3567  N   LEU B  34      14.117  -2.124  50.046  1.00 41.94           N  
ATOM   3568  CA  LEU B  34      12.844  -2.616  50.563  1.00 41.50           C  
ATOM   3569  C   LEU B  34      12.309  -1.598  51.568  1.00 40.75           C  
ATOM   3570  O   LEU B  34      11.473  -1.899  52.420  1.00 41.05           O  
ATOM   3571  CB  LEU B  34      13.037  -3.973  51.243  1.00 39.34           C  
ATOM   3572  CG  LEU B  34      13.491  -5.091  50.302  1.00 41.93           C  
ATOM   3573  CD1 LEU B  34      13.692  -6.381  51.086  1.00 38.78           C  
ATOM   3574  CD2 LEU B  34      12.453  -5.285  49.194  1.00 37.41           C  
ATOM   3575  N   GLY B  35      12.793  -0.371  51.443  1.00 39.97           N  
ATOM   3576  CA  GLY B  35      12.371   0.669  52.362  1.00 39.93           C  
ATOM   3577  C   GLY B  35      10.878   0.956  52.429  1.00 38.77           C  
ATOM   3578  O   GLY B  35      10.422   1.568  53.396  1.00 36.95           O  
ATOM   3579  N   SER B  36      10.117   0.518  51.431  1.00 32.77           N  
ATOM   3580  CA  SER B  36       8.688   0.805  51.442  1.00 35.66           C  
ATOM   3581  C   SER B  36       7.866  -0.260  52.140  1.00 31.63           C  
ATOM   3582  O   SER B  36       6.653  -0.133  52.238  1.00 32.03           O  
ATOM   3583  CB  SER B  36       8.156   1.033  50.013  1.00 33.99           C  
ATOM   3584  OG  SER B  36       8.269  -0.129  49.216  1.00 32.63           O  
ATOM   3585  N   LEU B  37       8.530  -1.301  52.628  1.00 32.15           N  
ATOM   3586  CA  LEU B  37       7.839  -2.369  53.343  1.00 32.18           C  
ATOM   3587  C   LEU B  37       7.541  -1.948  54.780  1.00 35.39           C  
ATOM   3588  O   LEU B  37       8.379  -1.336  55.448  1.00 34.68           O  
ATOM   3589  CB  LEU B  37       8.678  -3.647  53.335  1.00 32.42           C  
ATOM   3590  CG  LEU B  37       8.624  -4.493  52.054  1.00 33.69           C  
ATOM   3591  CD1 LEU B  37       9.063  -3.671  50.831  1.00 27.84           C  
ATOM   3592  CD2 LEU B  37       9.517  -5.709  52.248  1.00 34.79           C  
ATOM   3593  N   VAL B  38       6.345  -2.283  55.250  1.00 37.77           N  
ATOM   3594  CA  VAL B  38       5.914  -1.927  56.595  1.00 37.89           C  
ATOM   3595  C   VAL B  38       6.579  -2.723  57.704  1.00 40.83           C  
ATOM   3596  O   VAL B  38       7.084  -2.142  58.664  1.00 44.47           O  
ATOM   3597  CB  VAL B  38       4.393  -2.085  56.737  1.00 37.01           C  
ATOM   3598  CG1 VAL B  38       3.967  -1.758  58.149  1.00 36.61           C  
ATOM   3599  CG2 VAL B  38       3.682  -1.170  55.756  1.00 34.51           C  
ATOM   3600  N   LEU B  39       6.575  -4.046  57.575  1.00 44.79           N  
ATOM   3601  CA  LEU B  39       7.162  -4.925  58.581  1.00 47.44           C  
ATOM   3602  C   LEU B  39       8.395  -5.678  58.086  1.00 51.13           C  
ATOM   3603  O   LEU B  39       8.628  -5.807  56.875  1.00 48.28           O  
ATOM   3604  CB  LEU B  39       6.132  -5.961  59.051  1.00 43.80           C  
ATOM   3605  CG  LEU B  39       4.761  -5.493  59.539  1.00 45.85           C  
ATOM   3606  CD1 LEU B  39       3.876  -6.715  59.746  1.00 45.77           C  
ATOM   3607  CD2 LEU B  39       4.889  -4.689  60.824  1.00 45.16           C  
ATOM   3608  N   PRO B  40       9.202  -6.191  59.029  1.00 57.08           N  
ATOM   3609  CA  PRO B  40      10.433  -6.939  58.774  1.00 60.01           C  
ATOM   3610  C   PRO B  40      10.292  -8.460  58.888  1.00 64.48           C  
ATOM   3611  O   PRO B  40       9.771  -9.118  57.996  1.00 63.67           O  
ATOM   3612  CB  PRO B  40      11.410  -6.407  59.825  1.00 57.81           C  
ATOM   3613  CG  PRO B  40      10.640  -5.329  60.589  1.00 56.04           C  
ATOM   3614  CD  PRO B  40       9.207  -5.699  60.421  1.00 56.67           C  
ATOM   3615  N   ARG B  41      10.784  -8.955  60.028  1.00 71.43           N  
ATOM   3616  CA  ARG B  41      10.869 -10.361  60.475  1.00 76.11           C  
ATOM   3617  C   ARG B  41      12.343 -10.472  60.837  1.00 80.98           C  
ATOM   3618  O   ARG B  41      12.785 -11.462  61.421  1.00 82.62           O  
ATOM   3619  CB  ARG B  41      10.617 -11.381  59.369  1.00 72.66           C  
ATOM   3620  CG  ARG B  41       9.207 -11.527  58.880  1.00 72.47           C  
ATOM   3621  CD  ARG B  41       9.310 -11.994  57.452  1.00 75.36           C  
ATOM   3622  NE  ARG B  41      10.511 -11.415  56.853  1.00 75.42           N  
ATOM   3623  CZ  ARG B  41      10.913 -11.619  55.604  1.00 76.87           C  
ATOM   3624  NH1 ARG B  41      10.209 -12.395  54.785  1.00 74.46           N1+
ATOM   3625  NH2 ARG B  41      12.031 -11.048  55.181  1.00 79.00           N  
ATOM   3626  N   LYS B  42      13.092  -9.437  60.453  1.00 85.10           N  
ATOM   3627  CA  LYS B  42      14.533  -9.351  60.671  1.00 88.19           C  
ATOM   3628  C   LYS B  42      14.875  -8.247  61.691  1.00 88.82           C  
ATOM   3629  O   LYS B  42      15.878  -8.339  62.407  1.00 88.63           O  
ATOM   3630  CB  LYS B  42      15.221  -9.085  59.322  1.00 88.31           C  
ATOM   3631  CG  LYS B  42      16.432  -9.980  59.031  1.00 89.63           C  
ATOM   3632  CD  LYS B  42      16.153 -11.460  59.328  1.00 88.73           C  
ATOM   3633  CE  LYS B  42      17.421 -12.306  59.188  1.00 88.42           C  
ATOM   3634  NZ  LYS B  42      17.319 -13.624  59.884  1.00 86.46           N1+
ATOM   3635  N   LEU B  43      14.036  -7.213  61.739  1.00 89.19           N  
ATOM   3636  CA  LEU B  43      14.201  -6.099  62.673  1.00 89.20           C  
ATOM   3637  C   LEU B  43      13.272  -6.396  63.844  1.00 90.59           C  
ATOM   3638  O   LEU B  43      13.273  -5.689  64.857  1.00 92.49           O  
ATOM   3639  CB  LEU B  43      13.792  -4.765  62.026  1.00 85.52           C  
ATOM   3640  CG  LEU B  43      14.634  -4.164  60.892  1.00 83.07           C  
ATOM   3641  CD1 LEU B  43      14.769  -5.168  59.758  1.00 82.38           C  
ATOM   3642  CD2 LEU B  43      13.977  -2.873  60.394  1.00 81.62           C  
ATOM   3643  N   GLN B  44      12.483  -7.459  63.690  1.00 90.82           N  
ATOM   3644  CA  GLN B  44      11.529  -7.894  64.703  1.00 91.10           C  
ATOM   3645  C   GLN B  44      12.267  -8.189  66.014  1.00 91.71           C  
ATOM   3646  O   GLN B  44      13.500  -8.216  66.050  1.00 91.70           O  
ATOM   3647  CB  GLN B  44      10.803  -9.154  64.210  1.00 89.22           C  
ATOM   3648  CG  GLN B  44       9.427  -9.382  64.826  1.00 86.99           C  
ATOM   3649  CD  GLN B  44       8.313  -9.290  63.798  1.00 85.67           C  
ATOM   3650  NE2 GLN B  44       7.403  -8.339  63.991  1.00 82.93           N  
ATOM   3651  OE1 GLN B  44       8.272 -10.065  62.840  1.00 85.12           O  
ATOM   3652  N   THR B  45      11.514  -8.391  67.091  1.00 92.27           N  
ATOM   3653  CA  THR B  45      12.110  -8.697  68.387  1.00 92.26           C  
ATOM   3654  C   THR B  45      11.612 -10.041  68.925  1.00 93.79           C  
ATOM   3655  O   THR B  45      10.695 -10.093  69.756  1.00 94.21           O  
ATOM   3656  CB  THR B  45      11.820  -7.585  69.438  1.00 90.45           C  
ATOM   3657  CG2 THR B  45      12.876  -6.479  69.361  1.00 87.66           C  
ATOM   3658  OG1 THR B  45      10.517  -7.035  69.206  1.00 88.30           O  
ATOM   3659  N   ARG B  46      12.225 -11.116  68.427  1.00 94.13           N  
ATOM   3660  CA  ARG B  46      11.909 -12.491  68.823  1.00 94.21           C  
ATOM   3661  C   ARG B  46      11.897 -12.647  70.348  1.00 94.76           C  
ATOM   3662  O   ARG B  46      12.695 -12.014  71.054  1.00 94.02           O  
ATOM   3663  CB  ARG B  46      12.955 -13.448  68.232  1.00 94.37           C  
ATOM   3664  CG  ARG B  46      12.623 -13.999  66.853  1.00 95.39           C  
ATOM   3665  CD  ARG B  46      11.722 -15.230  66.959  1.00 96.52           C  
ATOM   3666  NE  ARG B  46      10.689 -15.246  65.927  1.00 97.67           N  
ATOM   3667  CZ  ARG B  46       9.690 -14.368  65.855  1.00 98.02           C  
ATOM   3668  NH1 ARG B  46       9.586 -13.400  66.761  1.00 97.89           N1+
ATOM   3669  NH2 ARG B  46       8.798 -14.452  64.879  1.00 97.33           N  
ATOM   3670  N   PRO B  47      10.988 -13.487  70.874  1.00 94.98           N  
ATOM   3671  CA  PRO B  47      10.899 -13.713  72.323  1.00 95.52           C  
ATOM   3672  C   PRO B  47      12.224 -14.204  72.925  1.00 96.02           C  
ATOM   3673  O   PRO B  47      13.265 -14.193  72.255  1.00 94.95           O  
ATOM   3674  CB  PRO B  47       9.780 -14.749  72.437  1.00 95.37           C  
ATOM   3675  CG  PRO B  47       8.868 -14.363  71.303  1.00 94.23           C  
ATOM   3676  CD  PRO B  47       9.856 -14.126  70.175  1.00 94.15           C  
ATOM   3677  N   SER B  48      12.183 -14.639  74.185  1.00 96.17           N  
ATOM   3678  CA  SER B  48      13.389 -15.121  74.860  1.00 96.17           C  
ATOM   3679  C   SER B  48      13.478 -16.637  75.031  1.00 96.78           C  
ATOM   3680  O   SER B  48      12.987 -17.186  76.024  1.00 96.59           O  
ATOM   3681  CB  SER B  48      13.529 -14.467  76.243  1.00 95.06           C  
ATOM   3682  OG  SER B  48      13.912 -13.108  76.141  1.00 94.62           O  
ATOM   3683  N   PRO B  49      14.100 -17.338  74.060  1.00 96.75           N  
ATOM   3684  CA  PRO B  49      14.239 -18.796  74.157  1.00 96.81           C  
ATOM   3685  C   PRO B  49      15.070 -19.104  75.415  1.00 96.66           C  
ATOM   3686  O   PRO B  49      14.911 -20.146  76.062  1.00 95.99           O  
ATOM   3687  CB  PRO B  49      14.984 -19.152  72.869  1.00 97.05           C  
ATOM   3688  CG  PRO B  49      14.493 -18.110  71.903  1.00 96.03           C  
ATOM   3689  CD  PRO B  49      14.550 -16.855  72.740  1.00 96.26           C  
ATOM   3690  N   GLY B  50      15.946 -18.158  75.746  1.00 96.23           N  
ATOM   3691  CA  GLY B  50      16.812 -18.269  76.903  1.00 95.31           C  
ATOM   3692  C   GLY B  50      17.520 -16.940  77.105  1.00 95.54           C  
ATOM   3693  O   GLY B  50      17.110 -15.929  76.524  1.00 94.61           O  
ATOM   3694  N   PRO B  51      18.581 -16.894  77.930  1.00 95.64           N  
ATOM   3695  CA  PRO B  51      19.322 -15.652  78.183  1.00 94.87           C  
ATOM   3696  C   PRO B  51      20.232 -15.274  77.005  1.00 94.53           C  
ATOM   3697  O   PRO B  51      20.997 -16.110  76.509  1.00 95.24           O  
ATOM   3698  CB  PRO B  51      20.140 -15.977  79.438  1.00 94.36           C  
ATOM   3699  CG  PRO B  51      19.401 -17.125  80.064  1.00 95.01           C  
ATOM   3700  CD  PRO B  51      18.992 -17.945  78.877  1.00 94.43           C  
ATOM   3701  N   PRO B  52      20.165 -14.011  76.547  1.00 92.64           N  
ATOM   3702  CA  PRO B  52      21.008 -13.585  75.424  1.00 90.51           C  
ATOM   3703  C   PRO B  52      22.462 -13.464  75.880  1.00 88.33           C  
ATOM   3704  O   PRO B  52      22.722 -13.003  76.994  1.00 88.87           O  
ATOM   3705  CB  PRO B  52      20.396 -12.243  75.039  1.00 91.33           C  
ATOM   3706  CG  PRO B  52      19.991 -11.689  76.369  1.00 92.19           C  
ATOM   3707  CD  PRO B  52      19.354 -12.888  77.053  1.00 92.25           C  
ATOM   3708  N   PRO B  53      23.422 -13.873  75.029  1.00 86.09           N  
ATOM   3709  CA  PRO B  53      24.840 -13.784  75.400  1.00 83.71           C  
ATOM   3710  C   PRO B  53      25.123 -12.610  76.337  1.00 82.47           C  
ATOM   3711  O   PRO B  53      24.893 -11.450  75.982  1.00 81.97           O  
ATOM   3712  CB  PRO B  53      25.536 -13.636  74.053  1.00 83.19           C  
ATOM   3713  CG  PRO B  53      24.704 -14.515  73.177  1.00 84.46           C  
ATOM   3714  CD  PRO B  53      23.279 -14.164  73.587  1.00 84.77           C  
ATOM   3715  N   ALA B  54      25.603 -12.924  77.538  1.00 81.16           N  
ATOM   3716  CA  ALA B  54      25.916 -11.897  78.527  1.00 80.14           C  
ATOM   3717  C   ALA B  54      26.740 -10.788  77.890  1.00 78.93           C  
ATOM   3718  O   ALA B  54      26.642  -9.632  78.285  1.00 78.49           O  
ATOM   3719  CB  ALA B  54      26.680 -12.509  79.698  1.00 79.19           C  
ATOM   3720  N   GLU B  55      27.548 -11.152  76.898  1.00 79.02           N  
ATOM   3721  CA  GLU B  55      28.392 -10.193  76.199  1.00 79.05           C  
ATOM   3722  C   GLU B  55      27.549  -9.199  75.404  1.00 77.24           C  
ATOM   3723  O   GLU B  55      27.823  -7.997  75.411  1.00 77.50           O  
ATOM   3724  CB  GLU B  55      29.360 -10.932  75.268  1.00 82.46           C  
ATOM   3725  CG  GLU B  55      30.546 -11.566  75.994  1.00 87.67           C  
ATOM   3726  CD  GLU B  55      31.592 -10.539  76.431  1.00 90.72           C  
ATOM   3727  OE1 GLU B  55      31.213  -9.383  76.737  1.00 92.10           O  
ATOM   3728  OE2 GLU B  55      32.794 -10.892  76.479  1.00 90.39           O1-
ATOM   3729  N   GLN B  56      26.522  -9.707  74.726  1.00 74.88           N  
ATOM   3730  CA  GLN B  56      25.632  -8.869  73.927  1.00 71.22           C  
ATOM   3731  C   GLN B  56      24.905  -7.844  74.794  1.00 67.42           C  
ATOM   3732  O   GLN B  56      25.125  -6.636  74.662  1.00 66.39           O  
ATOM   3733  CB  GLN B  56      24.603  -9.737  73.196  1.00 73.71           C  
ATOM   3734  CG  GLN B  56      23.416  -8.951  72.648  1.00 79.29           C  
ATOM   3735  CD  GLN B  56      22.219  -9.837  72.304  1.00 83.00           C  
ATOM   3736  NE2 GLN B  56      21.658  -9.637  71.109  1.00 83.83           N  
ATOM   3737  OE1 GLN B  56      21.796 -10.681  73.106  1.00 82.08           O  
ATOM   3738  N   LEU B  57      24.035  -8.334  75.674  1.00 62.45           N  
ATOM   3739  CA  LEU B  57      23.270  -7.467  76.563  1.00 57.80           C  
ATOM   3740  C   LEU B  57      24.190  -6.489  77.263  1.00 56.80           C  
ATOM   3741  O   LEU B  57      23.893  -5.302  77.359  1.00 54.92           O  
ATOM   3742  CB  LEU B  57      22.531  -8.296  77.618  1.00 56.80           C  
ATOM   3743  CG  LEU B  57      21.901  -7.510  78.777  1.00 54.52           C  
ATOM   3744  CD1 LEU B  57      20.859  -6.545  78.234  1.00 54.98           C  
ATOM   3745  CD2 LEU B  57      21.264  -8.471  79.780  1.00 52.83           C  
ATOM   3746  N   LEU B  58      25.312  -7.008  77.749  1.00 57.15           N  
ATOM   3747  CA  LEU B  58      26.303  -6.211  78.459  1.00 57.03           C  
ATOM   3748  C   LEU B  58      26.743  -5.033  77.601  1.00 57.43           C  
ATOM   3749  O   LEU B  58      26.804  -3.897  78.070  1.00 57.64           O  
ATOM   3750  CB  LEU B  58      27.527  -7.070  78.790  1.00 57.84           C  
ATOM   3751  CG  LEU B  58      28.231  -6.942  80.142  1.00 58.55           C  
ATOM   3752  CD1 LEU B  58      29.739  -7.037  79.922  1.00 57.48           C  
ATOM   3753  CD2 LEU B  58      27.879  -5.626  80.815  1.00 58.79           C  
ATOM   3754  N   SER B  59      27.046  -5.318  76.338  1.00 57.60           N  
ATOM   3755  CA  SER B  59      27.502  -4.298  75.409  1.00 58.30           C  
ATOM   3756  C   SER B  59      26.431  -3.246  75.115  1.00 58.25           C  
ATOM   3757  O   SER B  59      26.720  -2.045  75.101  1.00 56.39           O  
ATOM   3758  CB  SER B  59      27.969  -4.955  74.113  1.00 56.87           C  
ATOM   3759  OG  SER B  59      28.714  -4.031  73.335  1.00 63.04           O  
ATOM   3760  N   GLN B  60      25.203  -3.695  74.865  1.00 58.00           N  
ATOM   3761  CA  GLN B  60      24.105  -2.767  74.609  1.00 59.07           C  
ATOM   3762  C   GLN B  60      23.936  -1.904  75.857  1.00 58.70           C  
ATOM   3763  O   GLN B  60      23.754  -0.690  75.769  1.00 59.82           O  
ATOM   3764  CB  GLN B  60      22.801  -3.525  74.340  1.00 59.54           C  
ATOM   3765  CG  GLN B  60      22.689  -4.148  72.958  1.00 60.19           C  
ATOM   3766  CD  GLN B  60      21.512  -5.101  72.859  1.00 62.27           C  
ATOM   3767  NE2 GLN B  60      20.428  -4.653  72.222  1.00 62.70           N  
ATOM   3768  OE1 GLN B  60      21.570  -6.222  73.363  1.00 62.86           O  
ATOM   3769  N   ALA B  61      24.018  -2.552  77.017  1.00 56.79           N  
ATOM   3770  CA  ALA B  61      23.880  -1.881  78.302  1.00 54.54           C  
ATOM   3771  C   ALA B  61      25.000  -0.885  78.555  1.00 55.33           C  
ATOM   3772  O   ALA B  61      24.750   0.229  79.013  1.00 54.46           O  
ATOM   3773  CB  ALA B  61      23.850  -2.905  79.412  1.00 52.49           C  
ATOM   3774  N   ARG B  62      26.234  -1.281  78.258  1.00 56.23           N  
ATOM   3775  CA  ARG B  62      27.371  -0.391  78.474  1.00 57.73           C  
ATOM   3776  C   ARG B  62      27.221   0.849  77.606  1.00 57.19           C  
ATOM   3777  O   ARG B  62      27.462   1.965  78.067  1.00 55.47           O  
ATOM   3778  CB  ARG B  62      28.705  -1.100  78.169  1.00 61.04           C  
ATOM   3779  CG  ARG B  62      28.968  -2.344  79.029  1.00 64.59           C  
ATOM   3780  CD  ARG B  62      30.407  -2.874  78.919  1.00 68.69           C  
ATOM   3781  NE  ARG B  62      31.356  -2.103  79.724  1.00 70.77           N  
ATOM   3782  CZ  ARG B  62      31.860  -0.925  79.370  1.00 73.77           C  
ATOM   3783  NH1 ARG B  62      31.515  -0.371  78.210  1.00 75.24           N1+
ATOM   3784  NH2 ARG B  62      32.697  -0.292  80.182  1.00 73.46           N  
ATOM   3785  N   ASP B  63      26.805   0.651  76.356  1.00 57.82           N  
ATOM   3786  CA  ASP B  63      26.613   1.765  75.435  1.00 56.66           C  
ATOM   3787  C   ASP B  63      25.499   2.686  75.912  1.00 53.20           C  
ATOM   3788  O   ASP B  63      25.642   3.909  75.894  1.00 50.93           O  
ATOM   3789  CB  ASP B  63      26.274   1.265  74.029  1.00 58.61           C  
ATOM   3790  CG  ASP B  63      25.854   2.396  73.098  1.00 66.96           C  
ATOM   3791  OD1 ASP B  63      26.690   3.290  72.816  1.00 67.93           O  
ATOM   3792  OD2 ASP B  63      24.680   2.402  72.652  1.00 67.71           O1-
ATOM   3793  N   PHE B  64      24.381   2.108  76.338  1.00 51.22           N  
ATOM   3794  CA  PHE B  64      23.282   2.948  76.786  1.00 49.40           C  
ATOM   3795  C   PHE B  64      23.673   3.801  77.971  1.00 48.99           C  
ATOM   3796  O   PHE B  64      23.394   4.999  77.990  1.00 47.84           O  
ATOM   3797  CB  PHE B  64      22.050   2.136  77.156  1.00 48.62           C  
ATOM   3798  CG  PHE B  64      20.982   2.967  77.783  1.00 48.61           C  
ATOM   3799  CD1 PHE B  64      20.356   3.964  77.059  1.00 48.47           C  
ATOM   3800  CD2 PHE B  64      20.660   2.816  79.122  1.00 52.50           C  
ATOM   3801  CE1 PHE B  64      19.441   4.808  77.661  1.00 51.37           C  
ATOM   3802  CE2 PHE B  64      19.743   3.659  79.730  1.00 51.00           C  
ATOM   3803  CZ  PHE B  64      19.133   4.653  78.996  1.00 53.13           C  
ATOM   3804  N   ILE B  65      24.307   3.185  78.966  1.00 49.50           N  
ATOM   3805  CA  ILE B  65      24.736   3.925  80.147  1.00 52.17           C  
ATOM   3806  C   ILE B  65      25.636   5.079  79.712  1.00 54.39           C  
ATOM   3807  O   ILE B  65      25.450   6.217  80.160  1.00 56.15           O  
ATOM   3808  CB  ILE B  65      25.511   3.034  81.142  1.00 53.08           C  
ATOM   3809  CG1 ILE B  65      24.644   1.850  81.584  1.00 49.87           C  
ATOM   3810  CG2 ILE B  65      25.932   3.861  82.356  1.00 50.40           C  
ATOM   3811  CD1 ILE B  65      23.423   2.231  82.385  1.00 48.90           C  
ATOM   3812  N   ASN B  66      26.598   4.792  78.833  1.00 54.88           N  
ATOM   3813  CA  ASN B  66      27.501   5.833  78.343  1.00 56.18           C  
ATOM   3814  C   ASN B  66      26.668   6.973  77.772  1.00 54.64           C  
ATOM   3815  O   ASN B  66      26.980   8.146  77.980  1.00 55.24           O  
ATOM   3816  CB  ASN B  66      28.444   5.302  77.257  1.00 59.10           C  
ATOM   3817  CG  ASN B  66      29.429   4.269  77.784  1.00 64.57           C  
ATOM   3818  ND2 ASN B  66      29.529   3.141  77.084  1.00 68.65           N  
ATOM   3819  OD1 ASN B  66      30.097   4.483  78.802  1.00 68.22           O  
ATOM   3820  N   GLN B  67      25.609   6.620  77.050  1.00 53.00           N  
ATOM   3821  CA  GLN B  67      24.727   7.627  76.478  1.00 52.15           C  
ATOM   3822  C   GLN B  67      24.126   8.461  77.600  1.00 48.88           C  
ATOM   3823  O   GLN B  67      24.204   9.683  77.579  1.00 48.75           O  
ATOM   3824  CB  GLN B  67      23.590   6.975  75.683  1.00 52.21           C  
ATOM   3825  CG  GLN B  67      23.976   6.478  74.308  1.00 53.06           C  
ATOM   3826  CD  GLN B  67      22.780   5.928  73.540  1.00 54.63           C  
ATOM   3827  NE2 GLN B  67      22.877   4.674  73.103  1.00 55.25           N  
ATOM   3828  OE1 GLN B  67      21.783   6.626  73.342  1.00 54.08           O  
ATOM   3829  N   TYR B  68      23.537   7.792  78.585  1.00 45.99           N  
ATOM   3830  CA  TYR B  68      22.910   8.499  79.694  1.00 50.00           C  
ATOM   3831  C   TYR B  68      23.827   9.490  80.387  1.00 50.22           C  
ATOM   3832  O   TYR B  68      23.395  10.572  80.761  1.00 48.12           O  
ATOM   3833  CB  TYR B  68      22.379   7.521  80.750  1.00 49.27           C  
ATOM   3834  CG  TYR B  68      21.809   8.229  81.969  1.00 47.57           C  
ATOM   3835  CD1 TYR B  68      20.666   9.021  81.864  1.00 48.65           C  
ATOM   3836  CD2 TYR B  68      22.441   8.149  83.214  1.00 45.26           C  
ATOM   3837  CE1 TYR B  68      20.160   9.725  82.956  1.00 47.93           C  
ATOM   3838  CE2 TYR B  68      21.954   8.847  84.320  1.00 45.66           C  
ATOM   3839  CZ  TYR B  68      20.812   9.634  84.175  1.00 46.62           C  
ATOM   3840  OH  TYR B  68      20.316  10.350  85.244  1.00 46.91           O  
ATOM   3841  N   TYR B  69      25.085   9.122  80.587  1.00 53.15           N  
ATOM   3842  CA  TYR B  69      25.984  10.042  81.262  1.00 55.11           C  
ATOM   3843  C   TYR B  69      26.476  11.181  80.396  1.00 54.27           C  
ATOM   3844  O   TYR B  69      26.688  12.282  80.900  1.00 55.18           O  
ATOM   3845  CB  TYR B  69      27.143   9.289  81.924  1.00 56.96           C  
ATOM   3846  CG  TYR B  69      26.704   8.705  83.245  1.00 58.96           C  
ATOM   3847  CD1 TYR B  69      26.108   7.448  83.304  1.00 58.26           C  
ATOM   3848  CD2 TYR B  69      26.771   9.465  84.416  1.00 58.30           C  
ATOM   3849  CE1 TYR B  69      25.574   6.956  84.493  1.00 59.80           C  
ATOM   3850  CE2 TYR B  69      26.243   8.993  85.615  1.00 59.82           C  
ATOM   3851  CZ  TYR B  69      25.645   7.741  85.639  1.00 61.08           C  
ATOM   3852  OH  TYR B  69      25.090   7.289  86.816  1.00 61.52           O  
ATOM   3853  N   SER B  70      26.663  10.939  79.103  1.00 53.96           N  
ATOM   3854  CA  SER B  70      27.072  12.033  78.230  1.00 56.63           C  
ATOM   3855  C   SER B  70      25.892  12.987  78.330  1.00 55.62           C  
ATOM   3856  O   SER B  70      26.051  14.205  78.391  1.00 54.95           O  
ATOM   3857  CB  SER B  70      27.214  11.568  76.781  1.00 57.44           C  
ATOM   3858  OG  SER B  70      28.215  10.572  76.654  1.00 66.00           O  
ATOM   3859  N   SER B  71      24.704  12.389  78.368  1.00 55.94           N  
ATOM   3860  CA  SER B  71      23.442  13.103  78.462  1.00 54.94           C  
ATOM   3861  C   SER B  71      23.522  14.211  79.495  1.00 56.29           C  
ATOM   3862  O   SER B  71      23.413  15.395  79.165  1.00 57.28           O  
ATOM   3863  CB  SER B  71      22.333  12.113  78.832  1.00 54.12           C  
ATOM   3864  OG  SER B  71      21.148  12.761  79.267  1.00 56.19           O  
ATOM   3865  N   ILE B  72      23.730  13.818  80.745  1.00 58.15           N  
ATOM   3866  CA  ILE B  72      23.821  14.761  81.851  1.00 58.42           C  
ATOM   3867  C   ILE B  72      25.229  15.341  82.053  1.00 58.70           C  
ATOM   3868  O   ILE B  72      25.536  15.878  83.115  1.00 57.60           O  
ATOM   3869  CB  ILE B  72      23.335  14.100  83.160  1.00 56.23           C  
ATOM   3870  CG1 ILE B  72      24.151  12.834  83.448  1.00 53.09           C  
ATOM   3871  CG2 ILE B  72      21.854  13.759  83.036  1.00 57.79           C  
ATOM   3872  CD1 ILE B  72      23.844  12.197  84.790  1.00 46.54           C  
ATOM   3873  N   LYS B  73      26.078  15.212  81.033  1.00 59.74           N  
ATOM   3874  CA  LYS B  73      27.441  15.746  81.045  1.00 63.09           C  
ATOM   3875  C   LYS B  73      28.411  15.178  82.088  1.00 64.18           C  
ATOM   3876  O   LYS B  73      29.568  15.597  82.153  1.00 64.96           O  
ATOM   3877  CB  LYS B  73      27.374  17.271  81.192  1.00 65.50           C  
ATOM   3878  CG  LYS B  73      26.368  17.913  80.247  1.00 70.47           C  
ATOM   3879  CD  LYS B  73      25.909  19.277  80.751  1.00 73.37           C  
ATOM   3880  CE  LYS B  73      24.570  19.671  80.129  1.00 75.12           C  
ATOM   3881  NZ  LYS B  73      23.505  18.664  80.431  1.00 73.65           N1+
ATOM   3882  N   ARG B  74      27.956  14.227  82.896  1.00 63.72           N  
ATOM   3883  CA  ARG B  74      28.822  13.644  83.914  1.00 63.53           C  
ATOM   3884  C   ARG B  74      29.592  12.437  83.396  1.00 62.66           C  
ATOM   3885  O   ARG B  74      29.891  11.513  84.150  1.00 58.38           O  
ATOM   3886  CB  ARG B  74      28.000  13.244  85.136  1.00 65.62           C  
ATOM   3887  CG  ARG B  74      27.144  14.369  85.679  1.00 67.60           C  
ATOM   3888  CD  ARG B  74      27.988  15.542  86.142  1.00 70.59           C  
ATOM   3889  NE  ARG B  74      27.182  16.729  86.411  1.00 75.69           N  
ATOM   3890  CZ  ARG B  74      26.151  16.764  87.247  1.00 78.04           C  
ATOM   3891  NH1 ARG B  74      25.783  15.672  87.907  1.00 79.74           N1+
ATOM   3892  NH2 ARG B  74      25.488  17.900  87.430  1.00 80.02           N  
ATOM   3893  N   SER B  75      29.920  12.461  82.110  1.00 63.69           N  
ATOM   3894  CA  SER B  75      30.659  11.371  81.486  1.00 66.78           C  
ATOM   3895  C   SER B  75      32.057  11.261  82.094  1.00 67.49           C  
ATOM   3896  O   SER B  75      32.730  12.268  82.300  1.00 69.04           O  
ATOM   3897  CB  SER B  75      30.758  11.614  79.978  1.00 67.97           C  
ATOM   3898  OG  SER B  75      31.276  10.476  79.314  1.00 68.63           O  
ATOM   3899  N   GLY B  76      32.486  10.037  82.385  1.00 67.19           N  
ATOM   3900  CA  GLY B  76      33.799   9.840  82.967  1.00 67.81           C  
ATOM   3901  C   GLY B  76      33.840  10.091  84.462  1.00 68.48           C  
ATOM   3902  O   GLY B  76      34.825   9.769  85.124  1.00 69.67           O  
ATOM   3903  N   SER B  77      32.774  10.670  85.004  1.00 68.91           N  
ATOM   3904  CA  SER B  77      32.703  10.953  86.434  1.00 68.54           C  
ATOM   3905  C   SER B  77      32.850   9.664  87.241  1.00 68.44           C  
ATOM   3906  O   SER B  77      33.185   8.609  86.697  1.00 67.51           O  
ATOM   3907  CB  SER B  77      31.358  11.598  86.771  1.00 71.30           C  
ATOM   3908  OG  SER B  77      30.294  10.693  86.511  1.00 71.40           O  
ATOM   3909  N   GLN B  78      32.602   9.746  88.544  1.00 66.66           N  
ATOM   3910  CA  GLN B  78      32.703   8.565  89.380  1.00 67.55           C  
ATOM   3911  C   GLN B  78      31.417   7.772  89.261  1.00 66.26           C  
ATOM   3912  O   GLN B  78      31.439   6.574  88.976  1.00 66.39           O  
ATOM   3913  CB  GLN B  78      32.928   8.924  90.850  1.00 70.67           C  
ATOM   3914  CG  GLN B  78      33.026   7.684  91.730  1.00 76.03           C  
ATOM   3915  CD  GLN B  78      33.072   7.992  93.216  1.00 81.82           C  
ATOM   3916  NE2 GLN B  78      31.987   7.660  93.921  1.00 82.45           N  
ATOM   3917  OE1 GLN B  78      34.064   8.525  93.729  1.00 82.61           O  
ATOM   3918  N   ALA B  79      30.298   8.454  89.494  1.00 64.03           N  
ATOM   3919  CA  ALA B  79      28.980   7.837  89.408  1.00 62.27           C  
ATOM   3920  C   ALA B  79      28.838   7.011  88.122  1.00 61.95           C  
ATOM   3921  O   ALA B  79      28.282   5.911  88.144  1.00 61.40           O  
ATOM   3922  CB  ALA B  79      27.906   8.909  89.464  1.00 59.77           C  
ATOM   3923  N   HIS B  80      29.352   7.540  87.010  1.00 60.38           N  
ATOM   3924  CA  HIS B  80      29.286   6.851  85.721  1.00 61.35           C  
ATOM   3925  C   HIS B  80      30.013   5.516  85.810  1.00 61.78           C  
ATOM   3926  O   HIS B  80      29.496   4.489  85.386  1.00 62.26           O  
ATOM   3927  CB  HIS B  80      29.922   7.722  84.621  1.00 59.40           C  
ATOM   3928  CG  HIS B  80      29.873   7.118  83.247  1.00 58.96           C  
ATOM   3929  CD2 HIS B  80      29.202   6.048  82.755  1.00 60.82           C  
ATOM   3930  ND1 HIS B  80      30.585   7.635  82.186  1.00 57.62           N  
ATOM   3931  CE1 HIS B  80      30.360   6.908  81.104  1.00 57.82           C  
ATOM   3932  NE2 HIS B  80      29.524   5.939  81.425  1.00 60.94           N  
ATOM   3933  N   GLU B  81      31.212   5.528  86.378  1.00 64.26           N  
ATOM   3934  CA  GLU B  81      31.980   4.303  86.493  1.00 64.30           C  
ATOM   3935  C   GLU B  81      31.321   3.337  87.464  1.00 63.57           C  
ATOM   3936  O   GLU B  81      31.203   2.148  87.177  1.00 63.58           O  
ATOM   3937  CB  GLU B  81      33.413   4.598  86.941  1.00 65.14           C  
ATOM   3938  CG  GLU B  81      34.275   3.348  86.966  1.00 68.00           C  
ATOM   3939  CD  GLU B  81      34.111   2.527  85.692  1.00 70.68           C  
ATOM   3940  OE1 GLU B  81      33.936   1.289  85.784  1.00 69.98           O  
ATOM   3941  OE2 GLU B  81      34.157   3.123  84.590  1.00 71.26           O1-
ATOM   3942  N   GLU B  82      30.892   3.854  88.611  1.00 63.98           N  
ATOM   3943  CA  GLU B  82      30.243   3.026  89.616  1.00 64.26           C  
ATOM   3944  C   GLU B  82      28.958   2.425  89.058  1.00 63.53           C  
ATOM   3945  O   GLU B  82      28.567   1.322  89.448  1.00 61.87           O  
ATOM   3946  CB  GLU B  82      29.915   3.846  90.864  1.00 65.65           C  
ATOM   3947  CG  GLU B  82      31.090   4.621  91.431  1.00 68.79           C  
ATOM   3948  CD  GLU B  82      30.841   5.081  92.857  1.00 71.34           C  
ATOM   3949  OE1 GLU B  82      29.724   5.574  93.144  1.00 72.85           O  
ATOM   3950  OE2 GLU B  82      31.765   4.956  93.692  1.00 71.43           O1-
ATOM   3951  N   ARG B  83      28.308   3.152  88.147  1.00 61.92           N  
ATOM   3952  CA  ARG B  83      27.069   2.677  87.542  1.00 59.67           C  
ATOM   3953  C   ARG B  83      27.360   1.561  86.549  1.00 58.46           C  
ATOM   3954  O   ARG B  83      26.612   0.587  86.465  1.00 59.55           O  
ATOM   3955  CB  ARG B  83      26.330   3.828  86.855  1.00 59.92           C  
ATOM   3956  CG  ARG B  83      25.038   3.404  86.166  1.00 59.52           C  
ATOM   3957  CD  ARG B  83      24.159   2.536  87.065  1.00 57.17           C  
ATOM   3958  NE  ARG B  83      22.954   2.095  86.364  1.00 57.42           N  
ATOM   3959  CZ  ARG B  83      22.165   1.099  86.753  1.00 55.28           C  
ATOM   3960  NH1 ARG B  83      22.436   0.409  87.857  1.00 55.13           N1+
ATOM   3961  NH2 ARG B  83      21.098   0.788  86.029  1.00 54.22           N  
ATOM   3962  N   LEU B  84      28.449   1.697  85.801  1.00 56.25           N  
ATOM   3963  CA  LEU B  84      28.836   0.657  84.854  1.00 56.46           C  
ATOM   3964  C   LEU B  84      29.140  -0.616  85.650  1.00 56.99           C  
ATOM   3965  O   LEU B  84      28.585  -1.684  85.370  1.00 59.87           O  
ATOM   3966  CB  LEU B  84      30.065   1.102  84.061  1.00 52.71           C  
ATOM   3967  CG  LEU B  84      29.753   2.141  82.982  1.00 52.29           C  
ATOM   3968  CD1 LEU B  84      30.972   2.986  82.657  1.00 47.86           C  
ATOM   3969  CD2 LEU B  84      29.251   1.417  81.749  1.00 52.60           C  
ATOM   3970  N   GLN B  85      30.011  -0.495  86.648  1.00 56.29           N  
ATOM   3971  CA  GLN B  85      30.374  -1.616  87.513  1.00 56.36           C  
ATOM   3972  C   GLN B  85      29.112  -2.323  88.013  1.00 54.34           C  
ATOM   3973  O   GLN B  85      29.030  -3.550  88.032  1.00 54.34           O  
ATOM   3974  CB  GLN B  85      31.167  -1.093  88.705  1.00 61.66           C  
ATOM   3975  CG  GLN B  85      32.548  -1.686  88.876  1.00 66.83           C  
ATOM   3976  CD  GLN B  85      33.599  -0.612  89.105  1.00 70.52           C  
ATOM   3977  NE2 GLN B  85      34.771  -0.800  88.502  1.00 73.75           N  
ATOM   3978  OE1 GLN B  85      33.362   0.375  89.818  1.00 67.40           O  
ATOM   3979  N   GLU B  86      28.132  -1.536  88.436  1.00 54.62           N  
ATOM   3980  CA  GLU B  86      26.861  -2.065  88.921  1.00 56.20           C  
ATOM   3981  C   GLU B  86      26.248  -2.982  87.867  1.00 56.00           C  
ATOM   3982  O   GLU B  86      26.019  -4.171  88.104  1.00 56.42           O  
ATOM   3983  CB  GLU B  86      25.876  -0.920  89.184  1.00 58.30           C  
ATOM   3984  CG  GLU B  86      25.735  -0.464  90.616  1.00 62.46           C  
ATOM   3985  CD  GLU B  86      24.739   0.677  90.740  1.00 67.31           C  
ATOM   3986  OE1 GLU B  86      25.005   1.759  90.170  1.00 67.68           O  
ATOM   3987  OE2 GLU B  86      23.685   0.493  91.391  1.00 71.11           O1-
ATOM   3988  N   VAL B  87      25.979  -2.404  86.700  1.00 54.58           N  
ATOM   3989  CA  VAL B  87      25.375  -3.128  85.597  1.00 53.45           C  
ATOM   3990  C   VAL B  87      26.138  -4.396  85.248  1.00 54.54           C  
ATOM   3991  O   VAL B  87      25.531  -5.451  85.064  1.00 55.08           O  
ATOM   3992  CB  VAL B  87      25.262  -2.239  84.354  1.00 52.49           C  
ATOM   3993  CG1 VAL B  87      24.673  -3.030  83.202  1.00 50.58           C  
ATOM   3994  CG2 VAL B  87      24.394  -1.031  84.667  1.00 47.06           C  
ATOM   3995  N   GLU B  88      27.462  -4.306  85.161  1.00 55.12           N  
ATOM   3996  CA  GLU B  88      28.255  -5.492  84.850  1.00 56.87           C  
ATOM   3997  C   GLU B  88      28.056  -6.515  85.963  1.00 54.17           C  
ATOM   3998  O   GLU B  88      27.970  -7.725  85.718  1.00 52.73           O  
ATOM   3999  CB  GLU B  88      29.739  -5.133  84.711  1.00 60.91           C  
ATOM   4000  CG  GLU B  88      29.992  -4.121  83.600  1.00 69.63           C  
ATOM   4001  CD  GLU B  88      31.409  -4.162  83.060  1.00 72.47           C  
ATOM   4002  OE1 GLU B  88      31.877  -5.268  82.704  1.00 71.05           O  
ATOM   4003  OE2 GLU B  88      32.044  -3.084  82.979  1.00 75.45           O1-
ATOM   4004  N   ALA B  89      27.959  -6.008  87.188  1.00 53.12           N  
ATOM   4005  CA  ALA B  89      27.759  -6.850  88.358  1.00 51.52           C  
ATOM   4006  C   ALA B  89      26.426  -7.582  88.276  1.00 49.63           C  
ATOM   4007  O   ALA B  89      26.382  -8.807  88.360  1.00 46.91           O  
ATOM   4008  CB  ALA B  89      27.816  -6.005  89.619  1.00 49.79           C  
ATOM   4009  N   GLU B  90      25.342  -6.835  88.103  1.00 48.34           N  
ATOM   4010  CA  GLU B  90      24.031  -7.464  88.027  1.00 50.02           C  
ATOM   4011  C   GLU B  90      23.971  -8.501  86.911  1.00 50.62           C  
ATOM   4012  O   GLU B  90      23.529  -9.630  87.125  1.00 49.44           O  
ATOM   4013  CB  GLU B  90      22.934  -6.411  87.830  1.00 49.61           C  
ATOM   4014  CG  GLU B  90      21.609  -6.847  88.433  1.00 49.70           C  
ATOM   4015  CD  GLU B  90      20.583  -5.739  88.509  1.00 49.29           C  
ATOM   4016  OE1 GLU B  90      20.962  -4.586  88.818  1.00 51.84           O  
ATOM   4017  OE2 GLU B  90      19.388  -6.029  88.278  1.00 48.87           O1-
ATOM   4018  N   VAL B  91      24.434  -8.119  85.723  1.00 52.47           N  
ATOM   4019  CA  VAL B  91      24.428  -9.017  84.567  1.00 52.35           C  
ATOM   4020  C   VAL B  91      25.219 -10.299  84.801  1.00 53.14           C  
ATOM   4021  O   VAL B  91      24.703 -11.399  84.591  1.00 54.50           O  
ATOM   4022  CB  VAL B  91      25.012  -8.327  83.315  1.00 51.01           C  
ATOM   4023  CG1 VAL B  91      25.045  -9.310  82.150  1.00 53.45           C  
ATOM   4024  CG2 VAL B  91      24.183  -7.114  82.959  1.00 50.54           C  
ATOM   4025  N   ALA B  92      26.472 -10.154  85.230  1.00 54.55           N  
ATOM   4026  CA  ALA B  92      27.347 -11.305  85.474  1.00 55.15           C  
ATOM   4027  C   ALA B  92      26.730 -12.349  86.394  1.00 56.06           C  
ATOM   4028  O   ALA B  92      26.950 -13.547  86.216  1.00 56.52           O  
ATOM   4029  CB  ALA B  92      28.681 -10.832  86.054  1.00 52.93           C  
ATOM   4030  N   SER B  93      25.940 -11.887  87.359  1.00 58.18           N  
ATOM   4031  CA  SER B  93      25.309 -12.762  88.342  1.00 57.23           C  
ATOM   4032  C   SER B  93      23.902 -13.244  88.006  1.00 56.19           C  
ATOM   4033  O   SER B  93      23.565 -14.400  88.279  1.00 56.21           O  
ATOM   4034  CB  SER B  93      25.283 -12.065  89.704  1.00 58.81           C  
ATOM   4035  OG  SER B  93      26.592 -11.683  90.106  1.00 62.56           O  
ATOM   4036  N   THR B  94      23.074 -12.376  87.425  1.00 55.65           N  
ATOM   4037  CA  THR B  94      21.697 -12.768  87.100  1.00 55.96           C  
ATOM   4038  C   THR B  94      21.409 -12.896  85.608  1.00 55.07           C  
ATOM   4039  O   THR B  94      20.330 -13.343  85.222  1.00 53.73           O  
ATOM   4040  CB  THR B  94      20.647 -11.783  87.717  1.00 56.82           C  
ATOM   4041  CG2 THR B  94      20.984 -11.492  89.185  1.00 54.27           C  
ATOM   4042  OG1 THR B  94      20.629 -10.550  86.974  1.00 55.25           O  
ATOM   4043  N   GLY B  95      22.373 -12.510  84.776  1.00 56.19           N  
ATOM   4044  CA  GLY B  95      22.197 -12.597  83.334  1.00 57.46           C  
ATOM   4045  C   GLY B  95      21.402 -11.427  82.791  1.00 58.37           C  
ATOM   4046  O   GLY B  95      21.071 -11.365  81.602  1.00 58.10           O  
ATOM   4047  N   THR B  96      21.091 -10.490  83.677  1.00 58.89           N  
ATOM   4048  CA  THR B  96      20.326  -9.312  83.308  1.00 59.29           C  
ATOM   4049  C   THR B  96      20.496  -8.253  84.390  1.00 59.36           C  
ATOM   4050  O   THR B  96      21.081  -8.517  85.439  1.00 61.18           O  
ATOM   4051  CB  THR B  96      18.834  -9.654  83.164  1.00 58.73           C  
ATOM   4052  CG2 THR B  96      18.279 -10.132  84.493  1.00 57.75           C  
ATOM   4053  OG1 THR B  96      18.111  -8.495  82.727  1.00 60.04           O  
ATOM   4054  N   TYR B  97      19.981  -7.057  84.136  1.00 57.59           N  
ATOM   4055  CA  TYR B  97      20.086  -5.969  85.094  1.00 56.49           C  
ATOM   4056  C   TYR B  97      18.825  -5.127  85.017  1.00 56.13           C  
ATOM   4057  O   TYR B  97      17.879  -5.484  84.313  1.00 57.23           O  
ATOM   4058  CB  TYR B  97      21.312  -5.107  84.769  1.00 58.51           C  
ATOM   4059  CG  TYR B  97      21.154  -4.240  83.535  1.00 61.18           C  
ATOM   4060  CD1 TYR B  97      20.781  -2.897  83.644  1.00 60.54           C  
ATOM   4061  CD2 TYR B  97      21.356  -4.766  82.260  1.00 59.74           C  
ATOM   4062  CE1 TYR B  97      20.605  -2.096  82.514  1.00 61.10           C  
ATOM   4063  CE2 TYR B  97      21.187  -3.984  81.115  1.00 61.85           C  
ATOM   4064  CZ  TYR B  97      20.811  -2.650  81.256  1.00 61.49           C  
ATOM   4065  OH  TYR B  97      20.624  -1.870  80.132  1.00 56.77           O  
ATOM   4066  N   HIS B  98      18.804  -4.015  85.742  1.00 54.29           N  
ATOM   4067  CA  HIS B  98      17.650  -3.130  85.725  1.00 53.38           C  
ATOM   4068  C   HIS B  98      18.095  -1.685  85.582  1.00 51.84           C  
ATOM   4069  O   HIS B  98      19.270  -1.360  85.782  1.00 53.89           O  
ATOM   4070  CB  HIS B  98      16.814  -3.314  86.990  1.00 55.11           C  
ATOM   4071  CG  HIS B  98      16.284  -4.704  87.155  1.00 56.30           C  
ATOM   4072  CD2 HIS B  98      15.026  -5.195  87.071  1.00 56.70           C  
ATOM   4073  ND1 HIS B  98      17.102  -5.788  87.394  1.00 56.77           N  
ATOM   4074  CE1 HIS B  98      16.370  -6.887  87.449  1.00 58.65           C  
ATOM   4075  NE2 HIS B  98      15.107  -6.554  87.256  1.00 58.98           N  
ATOM   4076  N   LEU B  99      17.150  -0.820  85.230  1.00 46.91           N  
ATOM   4077  CA  LEU B  99      17.432   0.586  85.016  1.00 42.04           C  
ATOM   4078  C   LEU B  99      16.927   1.473  86.144  1.00 43.05           C  
ATOM   4079  O   LEU B  99      15.922   1.172  86.792  1.00 42.63           O  
ATOM   4080  CB  LEU B  99      16.794   1.041  83.693  1.00 40.10           C  
ATOM   4081  CG  LEU B  99      17.211   0.335  82.397  1.00 38.33           C  
ATOM   4082  CD1 LEU B  99      16.166   0.557  81.315  1.00 32.42           C  
ATOM   4083  CD2 LEU B  99      18.570   0.843  81.953  1.00 35.83           C  
ATOM   4084  N   ARG B 100      17.638   2.566  86.378  1.00 40.36           N  
ATOM   4085  CA  ARG B 100      17.224   3.515  87.385  1.00 46.36           C  
ATOM   4086  C   ARG B 100      16.148   4.368  86.718  1.00 46.51           C  
ATOM   4087  O   ARG B 100      16.234   4.645  85.519  1.00 44.20           O  
ATOM   4088  CB  ARG B 100      18.402   4.384  87.810  1.00 46.73           C  
ATOM   4089  CG  ARG B 100      19.425   3.662  88.654  1.00 55.56           C  
ATOM   4090  CD  ARG B 100      20.506   4.637  89.074  1.00 63.21           C  
ATOM   4091  NE  ARG B 100      21.484   4.057  89.987  1.00 66.14           N  
ATOM   4092  CZ  ARG B 100      22.523   4.732  90.462  1.00 68.86           C  
ATOM   4093  NH1 ARG B 100      22.705   6.002  90.103  1.00 66.13           N1+
ATOM   4094  NH2 ARG B 100      23.373   4.147  91.295  1.00 70.99           N  
ATOM   4095  N   GLU B 101      15.147   4.784  87.490  1.00 46.15           N  
ATOM   4096  CA  GLU B 101      14.052   5.584  86.959  1.00 48.99           C  
ATOM   4097  C   GLU B 101      14.510   6.734  86.074  1.00 52.49           C  
ATOM   4098  O   GLU B 101      13.863   7.038  85.068  1.00 54.76           O  
ATOM   4099  CB  GLU B 101      13.210   6.152  88.091  1.00 51.74           C  
ATOM   4100  CG  GLU B 101      11.827   6.581  87.650  1.00 57.12           C  
ATOM   4101  CD  GLU B 101      11.095   7.396  88.700  1.00 61.43           C  
ATOM   4102  OE1 GLU B 101      11.106   7.008  89.891  1.00 65.18           O  
ATOM   4103  OE2 GLU B 101      10.493   8.424  88.329  1.00 65.35           O1-
ATOM   4104  N   SER B 102      15.619   7.374  86.441  1.00 51.46           N  
ATOM   4105  CA  SER B 102      16.122   8.498  85.658  1.00 51.49           C  
ATOM   4106  C   SER B 102      16.638   8.045  84.296  1.00 49.16           C  
ATOM   4107  O   SER B 102      16.606   8.809  83.332  1.00 49.29           O  
ATOM   4108  CB  SER B 102      17.246   9.217  86.403  1.00 51.82           C  
ATOM   4109  OG  SER B 102      18.434   8.448  86.364  1.00 55.00           O  
ATOM   4110  N   GLU B 103      17.129   6.809  84.227  1.00 47.13           N  
ATOM   4111  CA  GLU B 103      17.646   6.260  82.975  1.00 46.10           C  
ATOM   4112  C   GLU B 103      16.459   5.875  82.089  1.00 46.35           C  
ATOM   4113  O   GLU B 103      16.478   6.092  80.877  1.00 45.57           O  
ATOM   4114  CB  GLU B 103      18.515   5.034  83.255  1.00 46.58           C  
ATOM   4115  CG  GLU B 103      19.658   5.290  84.231  1.00 47.19           C  
ATOM   4116  CD  GLU B 103      20.350   4.009  84.679  1.00 52.28           C  
ATOM   4117  OE1 GLU B 103      19.655   3.102  85.176  1.00 52.02           O  
ATOM   4118  OE2 GLU B 103      21.589   3.906  84.543  1.00 55.83           O1-
ATOM   4119  N   LEU B 104      15.423   5.313  82.706  1.00 45.61           N  
ATOM   4120  CA  LEU B 104      14.218   4.924  81.987  1.00 41.85           C  
ATOM   4121  C   LEU B 104      13.642   6.167  81.313  1.00 42.77           C  
ATOM   4122  O   LEU B 104      13.249   6.129  80.151  1.00 43.14           O  
ATOM   4123  CB  LEU B 104      13.176   4.350  82.947  1.00 39.23           C  
ATOM   4124  CG  LEU B 104      11.890   3.816  82.304  1.00 38.29           C  
ATOM   4125  CD1 LEU B 104      12.127   2.437  81.700  1.00 34.51           C  
ATOM   4126  CD2 LEU B 104      10.812   3.723  83.353  1.00 39.28           C  
ATOM   4127  N   VAL B 105      13.590   7.270  82.049  1.00 40.52           N  
ATOM   4128  CA  VAL B 105      13.070   8.506  81.497  1.00 38.81           C  
ATOM   4129  C   VAL B 105      13.932   8.979  80.329  1.00 40.85           C  
ATOM   4130  O   VAL B 105      13.416   9.495  79.333  1.00 42.20           O  
ATOM   4131  CB  VAL B 105      13.027   9.607  82.547  1.00 35.10           C  
ATOM   4132  CG1 VAL B 105      12.525  10.882  81.916  1.00 36.85           C  
ATOM   4133  CG2 VAL B 105      12.122   9.196  83.706  1.00 33.18           C  
ATOM   4134  N   PHE B 106      15.243   8.802  80.445  1.00 40.66           N  
ATOM   4135  CA  PHE B 106      16.150   9.205  79.376  1.00 40.35           C  
ATOM   4136  C   PHE B 106      15.959   8.279  78.168  1.00 40.54           C  
ATOM   4137  O   PHE B 106      15.906   8.731  77.028  1.00 41.53           O  
ATOM   4138  CB  PHE B 106      17.604   9.135  79.861  1.00 36.33           C  
ATOM   4139  CG  PHE B 106      18.618   9.238  78.751  1.00 36.80           C  
ATOM   4140  CD1 PHE B 106      18.752  10.415  78.024  1.00 36.01           C  
ATOM   4141  CD2 PHE B 106      19.401   8.141  78.407  1.00 33.77           C  
ATOM   4142  CE1 PHE B 106      19.648  10.504  76.960  1.00 39.54           C  
ATOM   4143  CE2 PHE B 106      20.296   8.214  77.350  1.00 39.79           C  
ATOM   4144  CZ  PHE B 106      20.425   9.397  76.621  1.00 36.35           C  
ATOM   4145  N   GLY B 107      15.857   6.982  78.442  1.00 37.78           N  
ATOM   4146  CA  GLY B 107      15.677   5.995  77.390  1.00 39.47           C  
ATOM   4147  C   GLY B 107      14.414   6.164  76.561  1.00 39.94           C  
ATOM   4148  O   GLY B 107      14.473   6.149  75.329  1.00 42.89           O  
ATOM   4149  N   ALA B 108      13.278   6.318  77.235  1.00 38.61           N  
ATOM   4150  CA  ALA B 108      11.990   6.493  76.571  1.00 38.93           C  
ATOM   4151  C   ALA B 108      12.014   7.692  75.627  1.00 40.55           C  
ATOM   4152  O   ALA B 108      11.456   7.631  74.530  1.00 40.78           O  
ATOM   4153  CB  ALA B 108      10.885   6.664  77.607  1.00 37.89           C  
ATOM   4154  N   LYS B 109      12.664   8.777  76.056  1.00 40.57           N  
ATOM   4155  CA  LYS B 109      12.778   9.986  75.239  1.00 35.64           C  
ATOM   4156  C   LYS B 109      13.666   9.738  74.033  1.00 36.16           C  
ATOM   4157  O   LYS B 109      13.356  10.191  72.937  1.00 36.20           O  
ATOM   4158  CB  LYS B 109      13.351  11.138  76.063  1.00 37.36           C  
ATOM   4159  CG  LYS B 109      12.335  11.862  76.911  1.00 38.60           C  
ATOM   4160  CD  LYS B 109      13.018  12.635  78.028  1.00 36.04           C  
ATOM   4161  CE  LYS B 109      12.018  13.475  78.792  1.00 40.09           C  
ATOM   4162  NZ  LYS B 109      12.570  13.914  80.114  1.00 43.11           N1+
ATOM   4163  N   GLN B 110      14.770   9.018  74.230  1.00 37.20           N  
ATOM   4164  CA  GLN B 110      15.675   8.721  73.124  1.00 36.44           C  
ATOM   4165  C   GLN B 110      14.960   7.796  72.143  1.00 37.83           C  
ATOM   4166  O   GLN B 110      15.177   7.871  70.931  1.00 34.82           O  
ATOM   4167  CB  GLN B 110      16.945   8.032  73.618  1.00 37.98           C  
ATOM   4168  CG  GLN B 110      18.005   8.958  74.176  1.00 43.39           C  
ATOM   4169  CD  GLN B 110      18.432  10.031  73.196  1.00 36.94           C  
ATOM   4170  NE2 GLN B 110      19.158   9.644  72.147  1.00 35.97           N  
ATOM   4171  OE1 GLN B 110      18.113  11.191  73.386  1.00 42.07           O  
ATOM   4172  N   ALA B 111      14.105   6.924  72.671  1.00 35.01           N  
ATOM   4173  CA  ALA B 111      13.373   6.004  71.807  1.00 35.45           C  
ATOM   4174  C   ALA B 111      12.460   6.776  70.866  1.00 32.81           C  
ATOM   4175  O   ALA B 111      12.385   6.475  69.686  1.00 30.69           O  
ATOM   4176  CB  ALA B 111      12.562   5.022  72.632  1.00 35.67           C  
ATOM   4177  N   TRP B 112      11.786   7.791  71.390  1.00 34.77           N  
ATOM   4178  CA  TRP B 112      10.885   8.604  70.581  1.00 32.40           C  
ATOM   4179  C   TRP B 112      11.709   9.379  69.558  1.00 33.00           C  
ATOM   4180  O   TRP B 112      11.398   9.415  68.364  1.00 34.11           O  
ATOM   4181  CB  TRP B 112      10.119   9.547  71.511  1.00 32.38           C  
ATOM   4182  CG  TRP B 112       9.107  10.434  70.851  1.00 30.69           C  
ATOM   4183  CD1 TRP B 112       8.704  10.406  69.546  1.00 29.45           C  
ATOM   4184  CD2 TRP B 112       8.403  11.515  71.465  1.00 28.85           C  
ATOM   4185  CE2 TRP B 112       7.598  12.106  70.469  1.00 28.42           C  
ATOM   4186  CE3 TRP B 112       8.378  12.045  72.762  1.00 32.44           C  
ATOM   4187  NE1 TRP B 112       7.799  11.409  69.309  1.00 26.43           N  
ATOM   4188  CZ2 TRP B 112       6.775  13.207  70.731  1.00 29.10           C  
ATOM   4189  CZ3 TRP B 112       7.559  13.134  73.022  1.00 29.38           C  
ATOM   4190  CH2 TRP B 112       6.769  13.704  72.009  1.00 31.49           C  
ATOM   4191  N   ARG B 113      12.784   9.978  70.045  1.00 34.87           N  
ATOM   4192  CA  ARG B 113      13.683  10.767  69.220  1.00 32.36           C  
ATOM   4193  C   ARG B 113      14.208   9.958  68.040  1.00 32.21           C  
ATOM   4194  O   ARG B 113      14.383  10.497  66.943  1.00 33.03           O  
ATOM   4195  CB  ARG B 113      14.860  11.262  70.074  1.00 33.42           C  
ATOM   4196  CG  ARG B 113      15.774  12.264  69.378  1.00 38.90           C  
ATOM   4197  CD  ARG B 113      17.022  12.543  70.210  1.00 43.04           C  
ATOM   4198  NE  ARG B 113      17.773  13.697  69.716  1.00 46.76           N  
ATOM   4199  CZ  ARG B 113      18.903  14.143  70.260  1.00 45.65           C  
ATOM   4200  NH1 ARG B 113      19.425  13.528  71.315  1.00 43.76           N1+
ATOM   4201  NH2 ARG B 113      19.494  15.223  69.769  1.00 47.08           N  
ATOM   4202  N   ASN B 114      14.454   8.670  68.259  1.00 30.91           N  
ATOM   4203  CA  ASN B 114      14.975   7.794  67.212  1.00 35.47           C  
ATOM   4204  C   ASN B 114      13.911   7.196  66.292  1.00 36.92           C  
ATOM   4205  O   ASN B 114      14.248   6.608  65.263  1.00 34.58           O  
ATOM   4206  CB  ASN B 114      15.790   6.642  67.826  1.00 39.40           C  
ATOM   4207  CG  ASN B 114      16.964   7.130  68.669  1.00 44.08           C  
ATOM   4208  ND2 ASN B 114      17.248   6.416  69.759  1.00 40.83           N  
ATOM   4209  OD1 ASN B 114      17.612   8.131  68.338  1.00 45.67           O  
ATOM   4210  N   ALA B 115      12.640   7.329  66.670  1.00 37.68           N  
ATOM   4211  CA  ALA B 115      11.525   6.792  65.886  1.00 33.86           C  
ATOM   4212  C   ALA B 115      11.524   7.355  64.464  1.00 31.10           C  
ATOM   4213  O   ALA B 115      11.014   8.452  64.215  1.00 30.59           O  
ATOM   4214  CB  ALA B 115      10.212   7.115  66.575  1.00 39.02           C  
ATOM   4215  N   PRO B 116      12.059   6.591  63.507  1.00 28.36           N  
ATOM   4216  CA  PRO B 116      12.097   7.084  62.127  1.00 29.06           C  
ATOM   4217  C   PRO B 116      10.747   7.414  61.505  1.00 29.20           C  
ATOM   4218  O   PRO B 116      10.688   8.236  60.600  1.00 28.61           O  
ATOM   4219  CB  PRO B 116      12.794   5.956  61.362  1.00 25.44           C  
ATOM   4220  CG  PRO B 116      13.509   5.187  62.412  1.00 31.08           C  
ATOM   4221  CD  PRO B 116      12.555   5.207  63.573  1.00 27.36           C  
ATOM   4222  N   ARG B 117       9.672   6.774  61.966  1.00 29.29           N  
ATOM   4223  CA  ARG B 117       8.359   7.015  61.367  1.00 29.03           C  
ATOM   4224  C   ARG B 117       7.485   8.065  62.034  1.00 30.28           C  
ATOM   4225  O   ARG B 117       6.349   8.283  61.606  1.00 30.85           O  
ATOM   4226  CB  ARG B 117       7.590   5.691  61.269  1.00 25.51           C  
ATOM   4227  CG  ARG B 117       8.097   4.811  60.128  1.00 26.54           C  
ATOM   4228  CD  ARG B 117       7.607   3.372  60.177  1.00 25.51           C  
ATOM   4229  NE  ARG B 117       8.066   2.648  58.990  1.00 29.31           N  
ATOM   4230  CZ  ARG B 117       7.778   1.374  58.707  1.00 34.11           C  
ATOM   4231  NH1 ARG B 117       7.025   0.642  59.523  1.00 32.36           N1+
ATOM   4232  NH2 ARG B 117       8.234   0.835  57.585  1.00 32.17           N  
ATOM   4233  N   CYS B 118       8.006   8.715  63.072  1.00 27.76           N  
ATOM   4234  CA  CYS B 118       7.251   9.740  63.799  1.00 29.95           C  
ATOM   4235  C   CYS B 118       7.517  11.150  63.280  1.00 31.03           C  
ATOM   4236  O   CYS B 118       8.658  11.612  63.291  1.00 33.47           O  
ATOM   4237  CB  CYS B 118       7.586   9.684  65.304  1.00 27.13           C  
ATOM   4238  SG  CYS B 118       6.601  10.892  66.264  1.00 33.17           S  
ATOM   4239  N   VAL B 119       6.465  11.838  62.842  1.00 31.46           N  
ATOM   4240  CA  VAL B 119       6.601  13.197  62.338  1.00 32.04           C  
ATOM   4241  C   VAL B 119       6.500  14.206  63.478  1.00 34.97           C  
ATOM   4242  O   VAL B 119       6.804  15.377  63.290  1.00 35.65           O  
ATOM   4243  CB  VAL B 119       5.501  13.552  61.289  1.00 35.44           C  
ATOM   4244  CG1 VAL B 119       4.116  13.635  61.949  1.00 33.14           C  
ATOM   4245  CG2 VAL B 119       5.834  14.874  60.616  1.00 33.31           C  
ATOM   4246  N   GLY B 120       6.076  13.761  64.656  1.00 33.81           N  
ATOM   4247  CA  GLY B 120       5.950  14.681  65.778  1.00 35.44           C  
ATOM   4248  C   GLY B 120       7.136  14.738  66.730  1.00 34.79           C  
ATOM   4249  O   GLY B 120       7.010  15.234  67.843  1.00 35.82           O  
ATOM   4250  N   ARG B 121       8.295  14.256  66.287  1.00 34.19           N  
ATOM   4251  CA  ARG B 121       9.497  14.231  67.123  1.00 35.22           C  
ATOM   4252  C   ARG B 121      10.059  15.570  67.618  1.00 35.82           C  
ATOM   4253  O   ARG B 121      10.999  15.594  68.408  1.00 35.48           O  
ATOM   4254  CB  ARG B 121      10.602  13.444  66.414  1.00 34.00           C  
ATOM   4255  CG  ARG B 121      10.432  11.938  66.504  1.00 30.78           C  
ATOM   4256  CD  ARG B 121      11.587  11.235  65.833  1.00 30.56           C  
ATOM   4257  NE  ARG B 121      11.509  11.347  64.383  1.00 28.74           N  
ATOM   4258  CZ  ARG B 121      12.399  10.858  63.531  1.00 32.41           C  
ATOM   4259  NH1 ARG B 121      13.475  10.214  63.972  1.00 33.09           N1+
ATOM   4260  NH2 ARG B 121      12.190  10.989  62.228  1.00 31.21           N  
ATOM   4261  N   ILE B 122       9.509  16.689  67.165  1.00 39.10           N  
ATOM   4262  CA  ILE B 122      10.014  17.956  67.651  1.00 35.36           C  
ATOM   4263  C   ILE B 122       9.607  18.109  69.118  1.00 37.72           C  
ATOM   4264  O   ILE B 122      10.170  18.926  69.838  1.00 34.43           O  
ATOM   4265  CB  ILE B 122       9.458  19.159  66.874  1.00 38.58           C  
ATOM   4266  CG1 ILE B 122      10.286  20.404  67.223  1.00 38.10           C  
ATOM   4267  CG2 ILE B 122       7.988  19.393  67.230  1.00 34.63           C  
ATOM   4268  CD1 ILE B 122       9.742  21.682  66.666  1.00 44.10           C  
ATOM   4269  N   GLN B 123       8.614  17.330  69.546  1.00 37.14           N  
ATOM   4270  CA  GLN B 123       8.133  17.373  70.930  1.00 36.20           C  
ATOM   4271  C   GLN B 123       8.861  16.355  71.802  1.00 34.16           C  
ATOM   4272  O   GLN B 123       8.524  16.194  72.978  1.00 32.57           O  
ATOM   4273  CB  GLN B 123       6.636  17.038  70.985  1.00 38.13           C  
ATOM   4274  CG  GLN B 123       5.704  18.118  70.487  1.00 37.64           C  
ATOM   4275  CD  GLN B 123       5.538  19.240  71.484  1.00 38.71           C  
ATOM   4276  NE2 GLN B 123       5.950  18.995  72.713  1.00 33.96           N  
ATOM   4277  OE1 GLN B 123       5.036  20.314  71.156  1.00 41.29           O  
ATOM   4278  N   TRP B 124       9.858  15.683  71.234  1.00 32.67           N  
ATOM   4279  CA  TRP B 124      10.569  14.627  71.948  1.00 35.25           C  
ATOM   4280  C   TRP B 124      11.085  14.897  73.364  1.00 36.19           C  
ATOM   4281  O   TRP B 124      11.143  13.979  74.187  1.00 34.93           O  
ATOM   4282  CB  TRP B 124      11.709  14.074  71.085  1.00 36.09           C  
ATOM   4283  CG  TRP B 124      13.003  14.832  71.123  1.00 35.26           C  
ATOM   4284  CD1 TRP B 124      13.406  15.787  70.251  1.00 37.65           C  
ATOM   4285  CD2 TRP B 124      14.091  14.635  72.034  1.00 34.39           C  
ATOM   4286  CE2 TRP B 124      15.125  15.508  71.643  1.00 38.96           C  
ATOM   4287  CE3 TRP B 124      14.292  13.805  73.145  1.00 37.02           C  
ATOM   4288  NE1 TRP B 124      14.681  16.198  70.548  1.00 38.29           N  
ATOM   4289  CZ2 TRP B 124      16.352  15.577  72.316  1.00 35.65           C  
ATOM   4290  CZ3 TRP B 124      15.512  13.870  73.815  1.00 35.69           C  
ATOM   4291  CH2 TRP B 124      16.523  14.751  73.398  1.00 35.84           C  
ATOM   4292  N   GLY B 125      11.450  16.140  73.653  1.00 37.97           N  
ATOM   4293  CA  GLY B 125      11.964  16.455  74.972  1.00 39.80           C  
ATOM   4294  C   GLY B 125      10.923  16.542  76.066  1.00 43.23           C  
ATOM   4295  O   GLY B 125      11.236  16.377  77.244  1.00 46.89           O  
ATOM   4296  N   LYS B 126       9.683  16.802  75.684  1.00 45.09           N  
ATOM   4297  CA  LYS B 126       8.596  16.925  76.645  1.00 45.37           C  
ATOM   4298  C   LYS B 126       7.815  15.620  76.681  1.00 44.22           C  
ATOM   4299  O   LYS B 126       6.941  15.385  75.845  1.00 45.78           O  
ATOM   4300  CB  LYS B 126       7.677  18.078  76.233  1.00 47.05           C  
ATOM   4301  CG  LYS B 126       6.639  18.458  77.267  1.00 54.25           C  
ATOM   4302  CD  LYS B 126       5.729  19.557  76.736  1.00 60.39           C  
ATOM   4303  CE  LYS B 126       4.720  20.011  77.784  1.00 64.51           C  
ATOM   4304  NZ  LYS B 126       3.807  21.065  77.242  1.00 68.07           N1+
ATOM   4305  N   LEU B 127       8.138  14.760  77.640  1.00 45.33           N  
ATOM   4306  CA  LEU B 127       7.451  13.475  77.765  1.00 42.76           C  
ATOM   4307  C   LEU B 127       7.245  13.065  79.223  1.00 42.92           C  
ATOM   4308  O   LEU B 127       8.203  12.974  79.986  1.00 43.83           O  
ATOM   4309  CB  LEU B 127       8.246  12.385  77.031  1.00 37.94           C  
ATOM   4310  CG  LEU B 127       7.693  10.955  77.144  1.00 36.45           C  
ATOM   4311  CD1 LEU B 127       6.315  10.899  76.503  1.00 35.97           C  
ATOM   4312  CD2 LEU B 127       8.624   9.980  76.471  1.00 32.89           C  
ATOM   4313  N   GLN B 128       5.993  12.819  79.605  1.00 45.48           N  
ATOM   4314  CA  GLN B 128       5.667  12.389  80.967  1.00 46.19           C  
ATOM   4315  C   GLN B 128       5.830  10.858  81.062  1.00 46.06           C  
ATOM   4316  O   GLN B 128       5.025  10.096  80.515  1.00 47.53           O  
ATOM   4317  CB  GLN B 128       4.234  12.817  81.311  1.00 47.12           C  
ATOM   4318  CG  GLN B 128       3.708  12.287  82.636  1.00 52.33           C  
ATOM   4319  CD  GLN B 128       4.653  12.554  83.790  1.00 57.14           C  
ATOM   4320  NE2 GLN B 128       5.129  11.487  84.421  1.00 60.29           N  
ATOM   4321  OE1 GLN B 128       4.955  13.703  84.112  1.00 60.58           O  
ATOM   4322  N   VAL B 129       6.879  10.420  81.755  1.00 42.62           N  
ATOM   4323  CA  VAL B 129       7.179   9.000  81.887  1.00 41.06           C  
ATOM   4324  C   VAL B 129       6.681   8.325  83.166  1.00 44.09           C  
ATOM   4325  O   VAL B 129       7.353   8.384  84.195  1.00 47.92           O  
ATOM   4326  CB  VAL B 129       8.706   8.762  81.787  1.00 40.94           C  
ATOM   4327  CG1 VAL B 129       9.015   7.279  81.897  1.00 38.55           C  
ATOM   4328  CG2 VAL B 129       9.244   9.324  80.479  1.00 36.34           C  
ATOM   4329  N   PHE B 130       5.518   7.676  83.093  1.00 43.33           N  
ATOM   4330  CA  PHE B 130       4.950   6.962  84.242  1.00 41.44           C  
ATOM   4331  C   PHE B 130       5.647   5.616  84.395  1.00 43.01           C  
ATOM   4332  O   PHE B 130       5.603   4.784  83.484  1.00 41.44           O  
ATOM   4333  CB  PHE B 130       3.455   6.700  84.047  1.00 39.84           C  
ATOM   4334  CG  PHE B 130       2.623   7.938  83.992  1.00 39.06           C  
ATOM   4335  CD1 PHE B 130       2.428   8.713  85.132  1.00 40.00           C  
ATOM   4336  CD2 PHE B 130       2.057   8.351  82.790  1.00 36.93           C  
ATOM   4337  CE1 PHE B 130       1.678   9.893  85.070  1.00 38.35           C  
ATOM   4338  CE2 PHE B 130       1.310   9.518  82.708  1.00 38.32           C  
ATOM   4339  CZ  PHE B 130       1.118  10.299  83.853  1.00 41.37           C  
ATOM   4340  N   ASP B 131       6.274   5.398  85.546  1.00 42.62           N  
ATOM   4341  CA  ASP B 131       6.977   4.155  85.806  1.00 43.75           C  
ATOM   4342  C   ASP B 131       6.008   3.117  86.386  1.00 45.21           C  
ATOM   4343  O   ASP B 131       5.465   3.302  87.480  1.00 44.74           O  
ATOM   4344  CB  ASP B 131       8.133   4.407  86.779  1.00 41.89           C  
ATOM   4345  CG  ASP B 131       8.963   3.166  87.031  1.00 43.10           C  
ATOM   4346  OD1 ASP B 131       9.952   3.255  87.793  1.00 47.74           O  
ATOM   4347  OD2 ASP B 131       8.633   2.104  86.468  1.00 41.09           O1-
ATOM   4348  N   ALA B 132       5.798   2.032  85.644  1.00 42.80           N  
ATOM   4349  CA  ALA B 132       4.893   0.978  86.077  1.00 44.79           C  
ATOM   4350  C   ALA B 132       5.586  -0.385  86.150  1.00 44.26           C  
ATOM   4351  O   ALA B 132       4.950  -1.413  85.978  1.00 43.75           O  
ATOM   4352  CB  ALA B 132       3.679   0.909  85.136  1.00 44.57           C  
ATOM   4353  N   ARG B 133       6.890  -0.382  86.406  1.00 45.08           N  
ATOM   4354  CA  ARG B 133       7.641  -1.622  86.524  1.00 44.48           C  
ATOM   4355  C   ARG B 133       7.266  -2.278  87.840  1.00 47.20           C  
ATOM   4356  O   ARG B 133       7.643  -3.415  88.131  1.00 45.03           O  
ATOM   4357  CB  ARG B 133       9.137  -1.331  86.468  1.00 44.93           C  
ATOM   4358  CG  ARG B 133       9.585  -0.815  85.102  1.00 46.61           C  
ATOM   4359  CD  ARG B 133      11.016  -0.326  85.130  1.00 43.44           C  
ATOM   4360  NE  ARG B 133      11.119   0.888  85.922  1.00 43.11           N  
ATOM   4361  CZ  ARG B 133      12.254   1.341  86.428  1.00 44.49           C  
ATOM   4362  NH1 ARG B 133      13.377   0.665  86.213  1.00 42.39           N1+
ATOM   4363  NH2 ARG B 133      12.262   2.459  87.145  1.00 41.00           N  
ATOM   4364  N   ASP B 134       6.508  -1.524  88.626  1.00 51.22           N  
ATOM   4365  CA  ASP B 134       5.995  -1.954  89.919  1.00 57.41           C  
ATOM   4366  C   ASP B 134       4.552  -2.422  89.656  1.00 58.13           C  
ATOM   4367  O   ASP B 134       3.586  -1.880  90.199  1.00 60.34           O  
ATOM   4368  CB  ASP B 134       6.047  -0.760  90.889  1.00 60.87           C  
ATOM   4369  CG  ASP B 134       5.012  -0.845  92.003  1.00 68.81           C  
ATOM   4370  OD1 ASP B 134       4.874  -1.920  92.631  1.00 74.49           O  
ATOM   4371  OD2 ASP B 134       4.329   0.173  92.257  1.00 71.47           O1-
ATOM   4372  N   CYS B 135       4.423  -3.424  88.791  1.00 58.29           N  
ATOM   4373  CA  CYS B 135       3.113  -3.967  88.420  1.00 56.43           C  
ATOM   4374  C   CYS B 135       3.157  -5.493  88.449  1.00 54.50           C  
ATOM   4375  O   CYS B 135       3.986  -6.112  87.780  1.00 53.90           O  
ATOM   4376  CB  CYS B 135       2.742  -3.480  87.014  1.00 57.94           C  
ATOM   4377  SG  CYS B 135       0.993  -3.606  86.557  1.00 58.01           S  
ATOM   4378  N   SER B 136       2.262  -6.101  89.215  1.00 54.25           N  
ATOM   4379  CA  SER B 136       2.241  -7.556  89.320  1.00 54.96           C  
ATOM   4380  C   SER B 136       0.996  -8.222  88.731  1.00 53.25           C  
ATOM   4381  O   SER B 136       0.982  -9.443  88.564  1.00 53.35           O  
ATOM   4382  CB  SER B 136       2.403  -7.985  90.791  1.00 55.28           C  
ATOM   4383  OG  SER B 136       1.349  -7.490  91.602  1.00 53.41           O  
ATOM   4384  N   SER B 137      -0.031  -7.440  88.405  1.00 51.16           N  
ATOM   4385  CA  SER B 137      -1.260  -8.019  87.852  1.00 52.43           C  
ATOM   4386  C   SER B 137      -1.903  -7.206  86.734  1.00 54.02           C  
ATOM   4387  O   SER B 137      -1.637  -6.010  86.575  1.00 55.73           O  
ATOM   4388  CB  SER B 137      -2.310  -8.191  88.948  1.00 48.10           C  
ATOM   4389  OG  SER B 137      -2.954  -6.953  89.216  1.00 46.69           O  
ATOM   4390  N   ALA B 138      -2.773  -7.869  85.978  1.00 54.98           N  
ATOM   4391  CA  ALA B 138      -3.500  -7.230  84.885  1.00 55.75           C  
ATOM   4392  C   ALA B 138      -4.461  -6.212  85.486  1.00 55.28           C  
ATOM   4393  O   ALA B 138      -4.767  -5.185  84.878  1.00 54.58           O  
ATOM   4394  CB  ALA B 138      -4.275  -8.270  84.092  1.00 57.31           C  
ATOM   4395  N   GLN B 139      -4.937  -6.513  86.688  1.00 56.37           N  
ATOM   4396  CA  GLN B 139      -5.845  -5.631  87.398  1.00 57.35           C  
ATOM   4397  C   GLN B 139      -5.150  -4.289  87.580  1.00 55.24           C  
ATOM   4398  O   GLN B 139      -5.781  -3.231  87.507  1.00 54.99           O  
ATOM   4399  CB  GLN B 139      -6.173  -6.221  88.769  1.00 62.09           C  
ATOM   4400  CG  GLN B 139      -6.951  -5.289  89.670  1.00 70.60           C  
ATOM   4401  CD  GLN B 139      -8.369  -5.085  89.193  1.00 75.16           C  
ATOM   4402  NE2 GLN B 139      -8.704  -3.847  88.845  1.00 76.86           N  
ATOM   4403  OE1 GLN B 139      -9.160  -6.032  89.136  1.00 78.19           O  
ATOM   4404  N   GLU B 140      -3.841  -4.353  87.820  1.00 53.63           N  
ATOM   4405  CA  GLU B 140      -3.020  -3.169  88.030  1.00 51.56           C  
ATOM   4406  C   GLU B 140      -2.748  -2.420  86.738  1.00 49.22           C  
ATOM   4407  O   GLU B 140      -2.814  -1.189  86.695  1.00 47.71           O  
ATOM   4408  CB  GLU B 140      -1.705  -3.560  88.704  1.00 53.07           C  
ATOM   4409  CG  GLU B 140      -1.868  -3.901  90.180  1.00 60.54           C  
ATOM   4410  CD  GLU B 140      -0.601  -4.449  90.809  1.00 63.98           C  
ATOM   4411  OE1 GLU B 140      -0.537  -4.530  92.057  1.00 66.76           O  
ATOM   4412  OE2 GLU B 140       0.333  -4.806  90.060  1.00 66.12           O1-
ATOM   4413  N   MET B 141      -2.444  -3.159  85.681  1.00 46.99           N  
ATOM   4414  CA  MET B 141      -2.181  -2.527  84.403  1.00 46.36           C  
ATOM   4415  C   MET B 141      -3.397  -1.676  84.059  1.00 48.73           C  
ATOM   4416  O   MET B 141      -3.260  -0.530  83.615  1.00 48.53           O  
ATOM   4417  CB  MET B 141      -1.961  -3.582  83.329  1.00 46.77           C  
ATOM   4418  CG  MET B 141      -0.948  -4.633  83.703  1.00 46.41           C  
ATOM   4419  SD  MET B 141      -0.783  -5.838  82.384  1.00 48.05           S  
ATOM   4420  CE  MET B 141       0.725  -5.277  81.587  1.00 55.08           C  
ATOM   4421  N   PHE B 142      -4.588  -2.231  84.275  1.00 48.65           N  
ATOM   4422  CA  PHE B 142      -5.804  -1.487  83.986  1.00 48.16           C  
ATOM   4423  C   PHE B 142      -5.827  -0.136  84.710  1.00 47.78           C  
ATOM   4424  O   PHE B 142      -6.214   0.879  84.130  1.00 49.15           O  
ATOM   4425  CB  PHE B 142      -7.043  -2.289  84.373  1.00 48.35           C  
ATOM   4426  CG  PHE B 142      -8.323  -1.519  84.205  1.00 52.43           C  
ATOM   4427  CD1 PHE B 142      -9.192  -1.341  85.277  1.00 52.70           C  
ATOM   4428  CD2 PHE B 142      -8.629  -0.921  82.984  1.00 52.29           C  
ATOM   4429  CE1 PHE B 142     -10.349  -0.577  85.137  1.00 55.56           C  
ATOM   4430  CE2 PHE B 142      -9.785  -0.153  82.830  1.00 54.92           C  
ATOM   4431  CZ  PHE B 142     -10.645   0.021  83.908  1.00 57.23           C  
ATOM   4432  N   THR B 143      -5.423  -0.119  85.977  1.00 48.65           N  
ATOM   4433  CA  THR B 143      -5.404   1.132  86.733  1.00 50.65           C  
ATOM   4434  C   THR B 143      -4.341   2.080  86.172  1.00 50.15           C  
ATOM   4435  O   THR B 143      -4.628   3.255  85.913  1.00 51.97           O  
ATOM   4436  CB  THR B 143      -5.134   0.889  88.234  1.00 51.85           C  
ATOM   4437  CG2 THR B 143      -4.756   2.200  88.925  1.00 50.49           C  
ATOM   4438  OG1 THR B 143      -6.314   0.350  88.846  1.00 54.58           O  
ATOM   4439  N   TYR B 144      -3.122   1.575  85.992  1.00 46.28           N  
ATOM   4440  CA  TYR B 144      -2.063   2.390  85.424  1.00 47.42           C  
ATOM   4441  C   TYR B 144      -2.574   2.972  84.109  1.00 47.05           C  
ATOM   4442  O   TYR B 144      -2.537   4.184  83.898  1.00 48.01           O  
ATOM   4443  CB  TYR B 144      -0.816   1.548  85.158  1.00 48.35           C  
ATOM   4444  CG  TYR B 144       0.140   1.484  86.327  1.00 50.46           C  
ATOM   4445  CD1 TYR B 144       0.394   0.280  86.982  1.00 51.42           C  
ATOM   4446  CD2 TYR B 144       0.814   2.625  86.752  1.00 49.69           C  
ATOM   4447  CE1 TYR B 144       1.302   0.209  88.036  1.00 51.49           C  
ATOM   4448  CE2 TYR B 144       1.723   2.581  87.799  1.00 52.57           C  
ATOM   4449  CZ  TYR B 144       1.964   1.365  88.432  1.00 53.95           C  
ATOM   4450  OH  TYR B 144       2.887   1.302  89.459  1.00 52.98           O  
ATOM   4451  N   ILE B 145      -3.074   2.103  83.236  1.00 45.00           N  
ATOM   4452  CA  ILE B 145      -3.584   2.546  81.951  1.00 44.93           C  
ATOM   4453  C   ILE B 145      -4.659   3.601  82.096  1.00 46.35           C  
ATOM   4454  O   ILE B 145      -4.754   4.502  81.265  1.00 48.22           O  
ATOM   4455  CB  ILE B 145      -4.133   1.359  81.105  1.00 44.59           C  
ATOM   4456  CG1 ILE B 145      -2.970   0.558  80.520  1.00 42.40           C  
ATOM   4457  CG2 ILE B 145      -4.994   1.871  79.963  1.00 42.88           C  
ATOM   4458  CD1 ILE B 145      -3.400  -0.590  79.641  1.00 42.33           C  
ATOM   4459  N   CYS B 146      -5.472   3.497  83.145  1.00 48.00           N  
ATOM   4460  CA  CYS B 146      -6.535   4.471  83.356  1.00 47.41           C  
ATOM   4461  C   CYS B 146      -5.954   5.803  83.810  1.00 45.89           C  
ATOM   4462  O   CYS B 146      -6.482   6.863  83.481  1.00 41.81           O  
ATOM   4463  CB  CYS B 146      -7.562   3.951  84.379  1.00 51.66           C  
ATOM   4464  SG  CYS B 146      -8.858   2.835  83.698  1.00 53.94           S  
ATOM   4465  N   ASN B 147      -4.862   5.753  84.564  1.00 46.87           N  
ATOM   4466  CA  ASN B 147      -4.235   6.990  85.030  1.00 48.39           C  
ATOM   4467  C   ASN B 147      -3.621   7.735  83.832  1.00 46.30           C  
ATOM   4468  O   ASN B 147      -3.836   8.936  83.650  1.00 45.73           O  
ATOM   4469  CB  ASN B 147      -3.168   6.687  86.106  1.00 52.11           C  
ATOM   4470  CG  ASN B 147      -3.779   6.175  87.424  1.00 57.09           C  
ATOM   4471  ND2 ASN B 147      -3.003   5.397  88.186  1.00 54.87           N  
ATOM   4472  OD1 ASN B 147      -4.926   6.492  87.754  1.00 56.97           O  
ATOM   4473  N   HIS B 148      -2.878   6.999  83.009  1.00 43.27           N  
ATOM   4474  CA  HIS B 148      -2.242   7.540  81.808  1.00 40.26           C  
ATOM   4475  C   HIS B 148      -3.281   8.225  80.936  1.00 39.34           C  
ATOM   4476  O   HIS B 148      -3.144   9.400  80.586  1.00 35.54           O  
ATOM   4477  CB  HIS B 148      -1.578   6.392  81.042  1.00 36.83           C  
ATOM   4478  CG  HIS B 148      -0.936   6.796  79.747  1.00 37.70           C  
ATOM   4479  CD2 HIS B 148      -1.399   7.515  78.697  1.00 35.63           C  
ATOM   4480  ND1 HIS B 148       0.323   6.360  79.386  1.00 35.65           N  
ATOM   4481  CE1 HIS B 148       0.605   6.795  78.171  1.00 32.28           C  
ATOM   4482  NE2 HIS B 148      -0.423   7.497  77.731  1.00 34.45           N  
ATOM   4483  N   ILE B 149      -4.324   7.484  80.587  1.00 39.72           N  
ATOM   4484  CA  ILE B 149      -5.381   8.031  79.751  1.00 41.06           C  
ATOM   4485  C   ILE B 149      -5.961   9.305  80.360  1.00 43.39           C  
ATOM   4486  O   ILE B 149      -6.134  10.317  79.669  1.00 45.11           O  
ATOM   4487  CB  ILE B 149      -6.488   6.976  79.522  1.00 39.14           C  
ATOM   4488  CG1 ILE B 149      -5.964   5.904  78.562  1.00 39.03           C  
ATOM   4489  CG2 ILE B 149      -7.740   7.631  78.977  1.00 39.13           C  
ATOM   4490  CD1 ILE B 149      -6.816   4.665  78.461  1.00 34.35           C  
ATOM   4491  N   LYS B 150      -6.229   9.269  81.660  1.00 47.62           N  
ATOM   4492  CA  LYS B 150      -6.788  10.426  82.357  1.00 46.63           C  
ATOM   4493  C   LYS B 150      -5.838  11.622  82.298  1.00 44.98           C  
ATOM   4494  O   LYS B 150      -6.269  12.751  82.072  1.00 43.40           O  
ATOM   4495  CB  LYS B 150      -7.079  10.071  83.821  1.00 50.53           C  
ATOM   4496  CG  LYS B 150      -8.240  10.863  84.421  1.00 56.18           C  
ATOM   4497  CD  LYS B 150      -8.562  10.456  85.862  1.00 58.30           C  
ATOM   4498  CE  LYS B 150      -7.559  11.043  86.850  1.00 58.80           C  
ATOM   4499  NZ  LYS B 150      -7.999  10.892  88.271  1.00 58.29           N1+
ATOM   4500  N   TYR B 151      -4.547  11.369  82.508  1.00 43.88           N  
ATOM   4501  CA  TYR B 151      -3.537  12.430  82.480  1.00 45.45           C  
ATOM   4502  C   TYR B 151      -3.247  12.934  81.074  1.00 43.94           C  
ATOM   4503  O   TYR B 151      -3.245  14.143  80.818  1.00 42.97           O  
ATOM   4504  CB  TYR B 151      -2.229  11.940  83.119  1.00 47.40           C  
ATOM   4505  CG  TYR B 151      -1.051  12.879  82.927  1.00 52.34           C  
ATOM   4506  CD1 TYR B 151      -0.316  12.876  81.740  1.00 49.40           C  
ATOM   4507  CD2 TYR B 151      -0.689  13.788  83.925  1.00 52.59           C  
ATOM   4508  CE1 TYR B 151       0.743  13.753  81.542  1.00 51.65           C  
ATOM   4509  CE2 TYR B 151       0.375  14.676  83.746  1.00 53.52           C  
ATOM   4510  CZ  TYR B 151       1.078  14.646  82.552  1.00 52.72           C  
ATOM   4511  OH  TYR B 151       2.122  15.523  82.360  1.00 53.26           O  
ATOM   4512  N   ALA B 152      -2.990  12.000  80.167  1.00 44.29           N  
ATOM   4513  CA  ALA B 152      -2.682  12.352  78.792  1.00 43.11           C  
ATOM   4514  C   ALA B 152      -3.779  13.200  78.178  1.00 42.72           C  
ATOM   4515  O   ALA B 152      -3.494  14.188  77.499  1.00 43.06           O  
ATOM   4516  CB  ALA B 152      -2.480  11.095  77.972  1.00 43.96           C  
ATOM   4517  N   THR B 153      -5.030  12.819  78.419  1.00 39.50           N  
ATOM   4518  CA  THR B 153      -6.161  13.540  77.858  1.00 39.91           C  
ATOM   4519  C   THR B 153      -6.276  14.962  78.389  1.00 40.21           C  
ATOM   4520  O   THR B 153      -6.442  15.910  77.612  1.00 39.07           O  
ATOM   4521  CB  THR B 153      -7.472  12.786  78.123  1.00 40.29           C  
ATOM   4522  CG2 THR B 153      -8.626  13.485  77.435  1.00 38.00           C  
ATOM   4523  OG1 THR B 153      -7.357  11.447  77.619  1.00 43.07           O  
ATOM   4524  N   ASN B 154      -6.198  15.103  79.712  1.00 41.33           N  
ATOM   4525  CA  ASN B 154      -6.266  16.409  80.353  1.00 42.05           C  
ATOM   4526  C   ASN B 154      -7.433  17.251  79.833  1.00 44.73           C  
ATOM   4527  O   ASN B 154      -7.266  18.424  79.517  1.00 48.15           O  
ATOM   4528  CB  ASN B 154      -4.944  17.147  80.115  1.00 45.55           C  
ATOM   4529  CG  ASN B 154      -4.789  18.387  80.975  1.00 48.56           C  
ATOM   4530  ND2 ASN B 154      -5.658  18.540  81.976  1.00 53.16           N  
ATOM   4531  OD1 ASN B 154      -3.891  19.192  80.749  1.00 47.02           O  
ATOM   4532  N   ARG B 155      -8.608  16.645  79.728  1.00 46.60           N  
ATOM   4533  CA  ARG B 155      -9.794  17.360  79.269  1.00 48.86           C  
ATOM   4534  C   ARG B 155      -9.645  18.055  77.922  1.00 49.57           C  
ATOM   4535  O   ARG B 155     -10.232  19.116  77.699  1.00 51.14           O  
ATOM   4536  CB  ARG B 155     -10.218  18.397  80.330  1.00 53.39           C  
ATOM   4537  CG  ARG B 155     -10.472  17.801  81.720  1.00 57.52           C  
ATOM   4538  CD  ARG B 155     -10.007  18.727  82.834  1.00 63.13           C  
ATOM   4539  NE  ARG B 155      -9.634  17.967  84.028  1.00 67.03           N  
ATOM   4540  CZ  ARG B 155      -9.259  18.522  85.181  1.00 68.06           C  
ATOM   4541  NH1 ARG B 155      -9.199  19.848  85.301  1.00 69.31           N1+
ATOM   4542  NH2 ARG B 155      -8.960  17.740  86.205  1.00 67.27           N  
ATOM   4543  N   GLY B 156      -8.868  17.465  77.014  1.00 51.14           N  
ATOM   4544  CA  GLY B 156      -8.700  18.061  75.696  1.00 49.28           C  
ATOM   4545  C   GLY B 156      -7.365  18.739  75.425  1.00 47.75           C  
ATOM   4546  O   GLY B 156      -6.940  18.854  74.275  1.00 46.77           O  
ATOM   4547  N   ASN B 157      -6.712  19.210  76.477  1.00 45.73           N  
ATOM   4548  CA  ASN B 157      -5.414  19.854  76.322  1.00 48.43           C  
ATOM   4549  C   ASN B 157      -4.381  18.733  76.460  1.00 46.31           C  
ATOM   4550  O   ASN B 157      -3.681  18.639  77.467  1.00 46.92           O  
ATOM   4551  CB  ASN B 157      -5.231  20.914  77.414  1.00 51.49           C  
ATOM   4552  CG  ASN B 157      -4.036  21.806  77.165  1.00 58.00           C  
ATOM   4553  ND2 ASN B 157      -3.148  21.377  76.276  1.00 58.37           N  
ATOM   4554  OD1 ASN B 157      -3.906  22.870  77.771  1.00 65.90           O  
ATOM   4555  N   LEU B 158      -4.303  17.883  75.439  1.00 42.94           N  
ATOM   4556  CA  LEU B 158      -3.412  16.726  75.453  1.00 41.74           C  
ATOM   4557  C   LEU B 158      -1.955  16.951  75.802  1.00 41.93           C  
ATOM   4558  O   LEU B 158      -1.337  17.934  75.394  1.00 41.03           O  
ATOM   4559  CB  LEU B 158      -3.497  15.969  74.128  1.00 41.50           C  
ATOM   4560  CG  LEU B 158      -4.697  15.029  74.054  1.00 41.46           C  
ATOM   4561  CD1 LEU B 158      -5.976  15.833  74.103  1.00 38.68           C  
ATOM   4562  CD2 LEU B 158      -4.631  14.215  72.785  1.00 44.61           C  
ATOM   4563  N   ARG B 159      -1.423  15.997  76.553  1.00 40.86           N  
ATOM   4564  CA  ARG B 159      -0.041  16.015  77.007  1.00 41.28           C  
ATOM   4565  C   ARG B 159       0.577  14.646  76.705  1.00 40.34           C  
ATOM   4566  O   ARG B 159      -0.005  13.611  77.028  1.00 40.75           O  
ATOM   4567  CB  ARG B 159      -0.011  16.284  78.512  1.00 42.32           C  
ATOM   4568  CG  ARG B 159      -0.614  17.625  78.903  1.00 45.12           C  
ATOM   4569  CD  ARG B 159      -0.559  17.862  80.401  1.00 44.75           C  
ATOM   4570  NE  ARG B 159      -1.480  16.990  81.125  1.00 50.58           N  
ATOM   4571  CZ  ARG B 159      -1.678  17.041  82.438  1.00 51.88           C  
ATOM   4572  NH1 ARG B 159      -1.013  17.925  83.174  1.00 45.58           N1+
ATOM   4573  NH2 ARG B 159      -2.545  16.212  83.009  1.00 50.85           N  
ATOM   4574  N   SER B 160       1.753  14.646  76.087  1.00 39.36           N  
ATOM   4575  CA  SER B 160       2.441  13.409  75.722  1.00 36.05           C  
ATOM   4576  C   SER B 160       2.882  12.573  76.916  1.00 34.65           C  
ATOM   4577  O   SER B 160       3.381  13.098  77.901  1.00 31.12           O  
ATOM   4578  CB  SER B 160       3.648  13.742  74.865  1.00 34.77           C  
ATOM   4579  OG  SER B 160       3.268  14.640  73.845  1.00 36.79           O  
ATOM   4580  N   ALA B 161       2.707  11.257  76.825  1.00 35.84           N  
ATOM   4581  CA  ALA B 161       3.106  10.394  77.927  1.00 35.23           C  
ATOM   4582  C   ALA B 161       3.316   8.959  77.502  1.00 36.86           C  
ATOM   4583  O   ALA B 161       2.781   8.509  76.476  1.00 36.33           O  
ATOM   4584  CB  ALA B 161       2.056  10.443  79.042  1.00 37.79           C  
ATOM   4585  N   ILE B 162       4.115   8.254  78.297  1.00 34.47           N  
ATOM   4586  CA  ILE B 162       4.375   6.842  78.071  1.00 37.78           C  
ATOM   4587  C   ILE B 162       4.370   6.143  79.428  1.00 41.30           C  
ATOM   4588  O   ILE B 162       4.807   6.716  80.428  1.00 42.71           O  
ATOM   4589  CB  ILE B 162       5.732   6.593  77.371  1.00 37.28           C  
ATOM   4590  CG1 ILE B 162       5.871   5.103  77.050  1.00 33.92           C  
ATOM   4591  CG2 ILE B 162       6.893   7.045  78.254  1.00 35.92           C  
ATOM   4592  CD1 ILE B 162       7.115   4.761  76.272  1.00 30.39           C  
ATOM   4593  N   THR B 163       3.835   4.925  79.463  1.00 43.76           N  
ATOM   4594  CA  THR B 163       3.776   4.133  80.690  1.00 42.75           C  
ATOM   4595  C   THR B 163       4.565   2.862  80.428  1.00 44.00           C  
ATOM   4596  O   THR B 163       4.229   2.102  79.520  1.00 47.70           O  
ATOM   4597  CB  THR B 163       2.335   3.741  81.050  1.00 42.31           C  
ATOM   4598  CG2 THR B 163       2.329   2.772  82.218  1.00 40.32           C  
ATOM   4599  OG1 THR B 163       1.587   4.916  81.392  1.00 41.19           O  
ATOM   4600  N   VAL B 164       5.614   2.643  81.213  1.00 39.52           N  
ATOM   4601  CA  VAL B 164       6.457   1.478  81.036  1.00 35.15           C  
ATOM   4602  C   VAL B 164       6.161   0.423  82.083  1.00 38.99           C  
ATOM   4603  O   VAL B 164       6.268   0.660  83.289  1.00 37.27           O  
ATOM   4604  CB  VAL B 164       7.942   1.862  81.096  1.00 35.87           C  
ATOM   4605  CG1 VAL B 164       8.796   0.669  80.748  1.00 30.35           C  
ATOM   4606  CG2 VAL B 164       8.216   3.016  80.138  1.00 32.81           C  
ATOM   4607  N   PHE B 165       5.764  -0.745  81.596  1.00 37.08           N  
ATOM   4608  CA  PHE B 165       5.431  -1.869  82.436  1.00 36.26           C  
ATOM   4609  C   PHE B 165       6.661  -2.751  82.528  1.00 37.44           C  
ATOM   4610  O   PHE B 165       7.637  -2.529  81.817  1.00 38.57           O  
ATOM   4611  CB  PHE B 165       4.248  -2.623  81.830  1.00 37.91           C  
ATOM   4612  CG  PHE B 165       2.924  -1.914  82.000  1.00 39.49           C  
ATOM   4613  CD1 PHE B 165       2.352  -1.773  83.261  1.00 37.51           C  
ATOM   4614  CD2 PHE B 165       2.244  -1.411  80.897  1.00 42.66           C  
ATOM   4615  CE1 PHE B 165       1.119  -1.145  83.418  1.00 40.12           C  
ATOM   4616  CE2 PHE B 165       1.003  -0.780  81.048  1.00 43.26           C  
ATOM   4617  CZ  PHE B 165       0.443  -0.650  82.308  1.00 41.70           C  
ATOM   4618  N   PRO B 166       6.634  -3.765  83.409  1.00 38.31           N  
ATOM   4619  CA  PRO B 166       7.743  -4.700  83.624  1.00 39.48           C  
ATOM   4620  C   PRO B 166       8.454  -5.194  82.375  1.00 42.43           C  
ATOM   4621  O   PRO B 166       7.826  -5.664  81.436  1.00 42.53           O  
ATOM   4622  CB  PRO B 166       7.086  -5.840  84.390  1.00 39.57           C  
ATOM   4623  CG  PRO B 166       6.060  -5.135  85.215  1.00 39.34           C  
ATOM   4624  CD  PRO B 166       5.472  -4.133  84.242  1.00 41.25           C  
ATOM   4625  N   GLN B 167       9.776  -5.092  82.384  1.00 45.96           N  
ATOM   4626  CA  GLN B 167      10.583  -5.544  81.271  1.00 46.52           C  
ATOM   4627  C   GLN B 167      10.369  -7.044  81.134  1.00 49.77           C  
ATOM   4628  O   GLN B 167       9.912  -7.700  82.063  1.00 49.67           O  
ATOM   4629  CB  GLN B 167      12.057  -5.251  81.547  1.00 44.64           C  
ATOM   4630  CG  GLN B 167      12.609  -6.002  82.737  1.00 47.72           C  
ATOM   4631  CD  GLN B 167      13.829  -5.334  83.346  1.00 50.78           C  
ATOM   4632  NE2 GLN B 167      14.997  -5.944  83.166  1.00 50.15           N  
ATOM   4633  OE1 GLN B 167      13.721  -4.283  83.971  1.00 53.05           O  
ATOM   4634  N   ARG B 168      10.704  -7.579  79.968  1.00 53.68           N  
ATOM   4635  CA  ARG B 168      10.557  -9.002  79.709  1.00 57.75           C  
ATOM   4636  C   ARG B 168      11.565  -9.792  80.534  1.00 58.16           C  
ATOM   4637  O   ARG B 168      12.685  -9.341  80.748  1.00 58.08           O  
ATOM   4638  CB  ARG B 168      10.787  -9.288  78.224  1.00 60.74           C  
ATOM   4639  CG  ARG B 168       9.997  -8.395  77.281  1.00 63.38           C  
ATOM   4640  CD  ARG B 168       9.740  -9.113  75.975  1.00 64.72           C  
ATOM   4641  NE  ARG B 168      10.953  -9.707  75.427  1.00 64.54           N  
ATOM   4642  CZ  ARG B 168      10.962 -10.817  74.701  1.00 65.16           C  
ATOM   4643  NH1 ARG B 168       9.823 -11.443  74.447  1.00 65.41           N1+
ATOM   4644  NH2 ARG B 168      12.104 -11.305  74.239  1.00 65.60           N  
ATOM   4645  N   ALA B 169      11.159 -10.973  80.989  1.00 58.41           N  
ATOM   4646  CA  ALA B 169      12.025 -11.833  81.784  1.00 59.76           C  
ATOM   4647  C   ALA B 169      12.188 -13.177  81.074  1.00 62.46           C  
ATOM   4648  O   ALA B 169      11.202 -13.848  80.767  1.00 62.30           O  
ATOM   4649  CB  ALA B 169      11.424 -12.036  83.172  1.00 54.52           C  
ATOM   4650  N   PRO B 170      13.438 -13.589  80.807  1.00 65.31           N  
ATOM   4651  CA  PRO B 170      13.692 -14.862  80.126  1.00 66.10           C  
ATOM   4652  C   PRO B 170      13.051 -16.020  80.886  1.00 66.27           C  
ATOM   4653  O   PRO B 170      13.093 -16.058  82.116  1.00 64.71           O  
ATOM   4654  CB  PRO B 170      15.216 -14.945  80.113  1.00 65.92           C  
ATOM   4655  CG  PRO B 170      15.581 -14.268  81.399  1.00 65.83           C  
ATOM   4656  CD  PRO B 170      14.688 -13.044  81.365  1.00 65.22           C  
ATOM   4657  N   GLY B 171      12.459 -16.959  80.152  1.00 66.84           N  
ATOM   4658  CA  GLY B 171      11.812 -18.095  80.789  1.00 66.81           C  
ATOM   4659  C   GLY B 171      10.577 -17.698  81.589  1.00 67.57           C  
ATOM   4660  O   GLY B 171      10.225 -18.352  82.575  1.00 69.81           O  
ATOM   4661  N   ARG B 172       9.927 -16.614  81.170  1.00 63.50           N  
ATOM   4662  CA  ARG B 172       8.719 -16.127  81.826  1.00 60.09           C  
ATOM   4663  C   ARG B 172       7.856 -15.463  80.754  1.00 60.76           C  
ATOM   4664  O   ARG B 172       8.368 -15.018  79.724  1.00 60.65           O  
ATOM   4665  CB  ARG B 172       9.066 -15.099  82.904  1.00 58.67           C  
ATOM   4666  CG  ARG B 172       7.876 -14.679  83.772  1.00 56.23           C  
ATOM   4667  CD  ARG B 172       8.013 -13.241  84.267  1.00 51.61           C  
ATOM   4668  NE  ARG B 172       7.976 -12.300  83.150  1.00 53.63           N  
ATOM   4669  CZ  ARG B 172       8.019 -10.973  83.261  1.00 49.92           C  
ATOM   4670  NH1 ARG B 172       8.099 -10.396  84.448  1.00 47.54           N1+
ATOM   4671  NH2 ARG B 172       7.985 -10.219  82.172  1.00 47.04           N  
ATOM   4672  N   GLY B 173       6.548 -15.399  80.986  1.00 59.05           N  
ATOM   4673  CA  GLY B 173       5.676 -14.769  80.011  1.00 57.84           C  
ATOM   4674  C   GLY B 173       6.031 -13.301  79.824  1.00 57.07           C  
ATOM   4675  O   GLY B 173       7.110 -12.864  80.230  1.00 60.10           O  
ATOM   4676  N   ASP B 174       5.135 -12.539  79.207  1.00 52.35           N  
ATOM   4677  CA  ASP B 174       5.371 -11.118  78.985  1.00 50.49           C  
ATOM   4678  C   ASP B 174       4.130 -10.324  79.329  1.00 50.57           C  
ATOM   4679  O   ASP B 174       3.021 -10.720  78.964  1.00 53.75           O  
ATOM   4680  CB  ASP B 174       5.699 -10.824  77.513  1.00 49.57           C  
ATOM   4681  CG  ASP B 174       7.069 -11.306  77.098  1.00 52.42           C  
ATOM   4682  OD1 ASP B 174       7.483 -10.965  75.971  1.00 50.73           O  
ATOM   4683  OD2 ASP B 174       7.734 -12.025  77.877  1.00 57.88           O1-
ATOM   4684  N   PHE B 175       4.289  -9.217  80.047  1.00 47.79           N  
ATOM   4685  CA  PHE B 175       3.124  -8.390  80.304  1.00 44.86           C  
ATOM   4686  C   PHE B 175       2.846  -7.923  78.881  1.00 45.58           C  
ATOM   4687  O   PHE B 175       3.775  -7.628  78.127  1.00 45.93           O  
ATOM   4688  CB  PHE B 175       3.459  -7.192  81.190  1.00 42.55           C  
ATOM   4689  CG  PHE B 175       3.648  -7.536  82.637  1.00 40.96           C  
ATOM   4690  CD1 PHE B 175       4.816  -8.158  83.079  1.00 40.00           C  
ATOM   4691  CD2 PHE B 175       2.657  -7.226  83.566  1.00 42.52           C  
ATOM   4692  CE1 PHE B 175       4.997  -8.474  84.429  1.00 35.09           C  
ATOM   4693  CE2 PHE B 175       2.822  -7.537  84.919  1.00 43.37           C  
ATOM   4694  CZ  PHE B 175       4.000  -8.163  85.351  1.00 42.97           C  
ATOM   4695  N   ARG B 176       1.585  -7.882  78.490  1.00 44.68           N  
ATOM   4696  CA  ARG B 176       1.268  -7.478  77.137  1.00 45.46           C  
ATOM   4697  C   ARG B 176      -0.085  -6.826  77.074  1.00 44.91           C  
ATOM   4698  O   ARG B 176      -0.989  -7.172  77.832  1.00 47.95           O  
ATOM   4699  CB  ARG B 176       1.249  -8.695  76.191  1.00 46.78           C  
ATOM   4700  CG  ARG B 176       2.606  -9.236  75.741  1.00 48.77           C  
ATOM   4701  CD  ARG B 176       3.403  -8.209  74.949  1.00 45.28           C  
ATOM   4702  NE  ARG B 176       2.712  -7.716  73.764  1.00 48.71           N  
ATOM   4703  CZ  ARG B 176       2.773  -8.273  72.558  1.00 47.71           C  
ATOM   4704  NH1 ARG B 176       3.504  -9.364  72.367  1.00 46.51           N1+
ATOM   4705  NH2 ARG B 176       2.111  -7.727  71.544  1.00 46.18           N  
ATOM   4706  N   ILE B 177      -0.216  -5.862  76.178  1.00 45.23           N  
ATOM   4707  CA  ILE B 177      -1.490  -5.213  75.961  1.00 44.92           C  
ATOM   4708  C   ILE B 177      -1.830  -5.739  74.579  1.00 47.22           C  
ATOM   4709  O   ILE B 177      -1.156  -5.411  73.606  1.00 46.36           O  
ATOM   4710  CB  ILE B 177      -1.363  -3.694  75.920  1.00 44.78           C  
ATOM   4711  CG1 ILE B 177      -0.940  -3.171  77.298  1.00 41.05           C  
ATOM   4712  CG2 ILE B 177      -2.685  -3.082  75.440  1.00 42.74           C  
ATOM   4713  CD1 ILE B 177      -0.675  -1.671  77.341  1.00 40.05           C  
ATOM   4714  N   TRP B 178      -2.846  -6.596  74.511  1.00 48.69           N  
ATOM   4715  CA  TRP B 178      -3.283  -7.208  73.261  1.00 45.83           C  
ATOM   4716  C   TRP B 178      -3.807  -6.189  72.252  1.00 43.37           C  
ATOM   4717  O   TRP B 178      -3.571  -6.321  71.053  1.00 42.82           O  
ATOM   4718  CB  TRP B 178      -4.348  -8.278  73.558  1.00 47.94           C  
ATOM   4719  CG  TRP B 178      -3.767  -9.579  74.045  1.00 47.50           C  
ATOM   4720  CD1 TRP B 178      -2.683  -9.740  74.855  1.00 48.31           C  
ATOM   4721  CD2 TRP B 178      -4.226 -10.900  73.723  1.00 50.76           C  
ATOM   4722  CE2 TRP B 178      -3.359 -11.809  74.375  1.00 52.27           C  
ATOM   4723  CE3 TRP B 178      -5.281 -11.400  72.948  1.00 51.26           C  
ATOM   4724  NE1 TRP B 178      -2.430 -11.076  75.056  1.00 50.33           N  
ATOM   4725  CZ2 TRP B 178      -3.516 -13.197  74.271  1.00 53.55           C  
ATOM   4726  CZ3 TRP B 178      -5.438 -12.778  72.845  1.00 53.24           C  
ATOM   4727  CH2 TRP B 178      -4.557 -13.663  73.505  1.00 57.16           C  
ATOM   4728  N   ASN B 179      -4.511  -5.171  72.731  1.00 43.14           N  
ATOM   4729  CA  ASN B 179      -5.034  -4.150  71.833  1.00 41.47           C  
ATOM   4730  C   ASN B 179      -3.869  -3.475  71.117  1.00 42.24           C  
ATOM   4731  O   ASN B 179      -2.754  -3.417  71.646  1.00 41.29           O  
ATOM   4732  CB  ASN B 179      -5.806  -3.093  72.615  1.00 42.35           C  
ATOM   4733  CG  ASN B 179      -6.889  -3.687  73.489  1.00 45.59           C  
ATOM   4734  ND2 ASN B 179      -8.136  -3.299  73.227  1.00 45.12           N  
ATOM   4735  OD1 ASN B 179      -6.613  -4.482  74.392  1.00 41.71           O  
ATOM   4736  N   SER B 180      -4.130  -2.954  69.920  1.00 40.22           N  
ATOM   4737  CA  SER B 180      -3.092  -2.279  69.156  1.00 40.49           C  
ATOM   4738  C   SER B 180      -2.927  -0.843  69.643  1.00 39.05           C  
ATOM   4739  O   SER B 180      -1.846  -0.275  69.581  1.00 41.17           O  
ATOM   4740  CB  SER B 180      -3.430  -2.310  67.664  1.00 38.29           C  
ATOM   4741  OG  SER B 180      -4.725  -1.803  67.421  1.00 43.87           O  
ATOM   4742  N   GLN B 181      -4.018  -0.258  70.117  1.00 43.12           N  
ATOM   4743  CA  GLN B 181      -4.002   1.097  70.667  1.00 42.58           C  
ATOM   4744  C   GLN B 181      -4.803   1.009  71.966  1.00 44.38           C  
ATOM   4745  O   GLN B 181      -5.574   0.064  72.145  1.00 44.35           O  
ATOM   4746  CB  GLN B 181      -4.649   2.093  69.692  1.00 40.03           C  
ATOM   4747  CG  GLN B 181      -3.767   2.470  68.505  1.00 35.14           C  
ATOM   4748  CD  GLN B 181      -4.347   3.597  67.660  1.00 36.72           C  
ATOM   4749  NE2 GLN B 181      -4.023   3.595  66.372  1.00 36.51           N  
ATOM   4750  OE1 GLN B 181      -5.058   4.470  68.162  1.00 39.56           O  
ATOM   4751  N   LEU B 182      -4.623   1.954  72.886  1.00 44.12           N  
ATOM   4752  CA  LEU B 182      -5.381   1.890  74.134  1.00 42.58           C  
ATOM   4753  C   LEU B 182      -6.859   2.135  73.854  1.00 41.02           C  
ATOM   4754  O   LEU B 182      -7.721   1.652  74.575  1.00 42.29           O  
ATOM   4755  CB  LEU B 182      -4.874   2.921  75.143  1.00 41.67           C  
ATOM   4756  CG  LEU B 182      -3.436   2.758  75.624  1.00 38.46           C  
ATOM   4757  CD1 LEU B 182      -3.123   3.839  76.631  1.00 40.53           C  
ATOM   4758  CD2 LEU B 182      -3.248   1.381  76.228  1.00 36.84           C  
ATOM   4759  N   VAL B 183      -7.141   2.888  72.798  1.00 40.32           N  
ATOM   4760  CA  VAL B 183      -8.518   3.187  72.423  1.00 40.62           C  
ATOM   4761  C   VAL B 183      -8.727   2.948  70.923  1.00 43.13           C  
ATOM   4762  O   VAL B 183      -8.072   3.573  70.099  1.00 43.70           O  
ATOM   4763  CB  VAL B 183      -8.878   4.657  72.753  1.00 38.02           C  
ATOM   4764  CG1 VAL B 183     -10.297   4.968  72.330  1.00 37.08           C  
ATOM   4765  CG2 VAL B 183      -8.730   4.905  74.228  1.00 38.34           C  
ATOM   4766  N   ARG B 184      -9.625   2.023  70.582  1.00 44.16           N  
ATOM   4767  CA  ARG B 184      -9.950   1.715  69.193  1.00 47.02           C  
ATOM   4768  C   ARG B 184     -11.375   1.187  69.069  1.00 47.14           C  
ATOM   4769  O   ARG B 184     -11.860   0.498  69.960  1.00 50.63           O  
ATOM   4770  CB  ARG B 184      -8.971   0.693  68.619  1.00 47.72           C  
ATOM   4771  CG  ARG B 184      -7.549   1.190  68.598  1.00 51.98           C  
ATOM   4772  CD  ARG B 184      -6.712   0.463  67.573  1.00 53.29           C  
ATOM   4773  NE  ARG B 184      -6.919   0.981  66.224  1.00 53.02           N  
ATOM   4774  CZ  ARG B 184      -6.266   0.535  65.156  1.00 56.97           C  
ATOM   4775  NH1 ARG B 184      -6.508   1.054  63.960  1.00 59.28           N1+
ATOM   4776  NH2 ARG B 184      -5.369  -0.437  65.278  1.00 55.94           N  
ATOM   4777  N   TYR B 185     -12.048   1.520  67.969  1.00 45.83           N  
ATOM   4778  CA  TYR B 185     -13.419   1.076  67.748  1.00 44.39           C  
ATOM   4779  C   TYR B 185     -13.502  -0.354  67.221  1.00 48.05           C  
ATOM   4780  O   TYR B 185     -12.788  -0.731  66.285  1.00 47.75           O  
ATOM   4781  CB  TYR B 185     -14.117   2.013  66.777  1.00 42.31           C  
ATOM   4782  CG  TYR B 185     -14.211   3.445  67.260  1.00 42.28           C  
ATOM   4783  CD1 TYR B 185     -14.682   3.738  68.532  1.00 37.37           C  
ATOM   4784  CD2 TYR B 185     -13.866   4.503  66.419  1.00 41.29           C  
ATOM   4785  CE1 TYR B 185     -14.818   5.059  68.971  1.00 40.11           C  
ATOM   4786  CE2 TYR B 185     -13.993   5.834  66.834  1.00 40.39           C  
ATOM   4787  CZ  TYR B 185     -14.473   6.095  68.110  1.00 40.33           C  
ATOM   4788  OH  TYR B 185     -14.622   7.403  68.514  1.00 40.70           O  
ATOM   4789  N   ALA B 186     -14.399  -1.135  67.821  1.00 47.48           N  
ATOM   4790  CA  ALA B 186     -14.603  -2.532  67.455  1.00 46.37           C  
ATOM   4791  C   ALA B 186     -15.034  -2.697  66.007  1.00 45.70           C  
ATOM   4792  O   ALA B 186     -15.614  -1.790  65.412  1.00 44.96           O  
ATOM   4793  CB  ALA B 186     -15.647  -3.161  68.373  1.00 43.99           C  
ATOM   4794  N   GLY B 187     -14.732  -3.864  65.448  1.00 46.50           N  
ATOM   4795  CA  GLY B 187     -15.113  -4.164  64.081  1.00 48.86           C  
ATOM   4796  C   GLY B 187     -15.891  -5.466  64.112  1.00 50.93           C  
ATOM   4797  O   GLY B 187     -15.351  -6.514  64.481  1.00 51.27           O  
ATOM   4798  N   TYR B 188     -17.166  -5.410  63.744  1.00 52.55           N  
ATOM   4799  CA  TYR B 188     -17.996  -6.614  63.774  1.00 53.01           C  
ATOM   4800  C   TYR B 188     -18.271  -7.118  62.381  1.00 53.05           C  
ATOM   4801  O   TYR B 188     -18.883  -6.419  61.577  1.00 52.53           O  
ATOM   4802  CB  TYR B 188     -19.335  -6.330  64.447  1.00 48.12           C  
ATOM   4803  CG  TYR B 188     -19.233  -5.580  65.747  1.00 43.90           C  
ATOM   4804  CD1 TYR B 188     -19.751  -4.293  65.863  1.00 43.63           C  
ATOM   4805  CD2 TYR B 188     -18.676  -6.172  66.870  1.00 41.42           C  
ATOM   4806  CE1 TYR B 188     -19.729  -3.608  67.070  1.00 44.57           C  
ATOM   4807  CE2 TYR B 188     -18.638  -5.503  68.093  1.00 44.00           C  
ATOM   4808  CZ  TYR B 188     -19.174  -4.221  68.177  1.00 44.83           C  
ATOM   4809  OH  TYR B 188     -19.174  -3.549  69.382  1.00 48.56           O  
ATOM   4810  N   ARG B 189     -17.829  -8.334  62.094  1.00 59.88           N  
ATOM   4811  CA  ARG B 189     -18.060  -8.904  60.776  1.00 66.55           C  
ATOM   4812  C   ARG B 189     -19.473  -9.460  60.687  1.00 69.57           C  
ATOM   4813  O   ARG B 189     -19.780 -10.490  61.286  1.00 68.18           O  
ATOM   4814  CB  ARG B 189     -17.057 -10.016  60.481  1.00 67.60           C  
ATOM   4815  CG  ARG B 189     -17.078 -10.471  59.033  1.00 70.21           C  
ATOM   4816  CD  ARG B 189     -16.061 -11.560  58.806  1.00 70.77           C  
ATOM   4817  NE  ARG B 189     -14.697 -11.090  59.001  1.00 70.47           N  
ATOM   4818  CZ  ARG B 189     -13.754 -11.795  59.613  1.00 71.41           C  
ATOM   4819  NH1 ARG B 189     -14.020 -13.003  60.097  1.00 69.47           N1+
ATOM   4820  NH2 ARG B 189     -12.539 -11.290  59.732  1.00 73.58           N  
ATOM   4821  N   GLN B 190     -20.320  -8.761  59.937  1.00 74.09           N  
ATOM   4822  CA  GLN B 190     -21.710  -9.152  59.746  1.00 77.57           C  
ATOM   4823  C   GLN B 190     -21.876 -10.040  58.512  1.00 79.77           C  
ATOM   4824  O   GLN B 190     -21.449  -9.676  57.414  1.00 81.92           O  
ATOM   4825  CB  GLN B 190     -22.585  -7.909  59.594  1.00 77.01           C  
ATOM   4826  CG  GLN B 190     -22.546  -6.963  60.773  1.00 76.92           C  
ATOM   4827  CD  GLN B 190     -23.350  -5.701  60.511  1.00 80.15           C  
ATOM   4828  NE2 GLN B 190     -24.325  -5.430  61.369  1.00 82.19           N  
ATOM   4829  OE1 GLN B 190     -23.095  -4.977  59.545  1.00 82.40           O  
ATOM   4830  N   GLN B 191     -22.499 -11.201  58.720  1.00 82.37           N  
ATOM   4831  CA  GLN B 191     -22.781 -12.208  57.687  1.00 83.76           C  
ATOM   4832  C   GLN B 191     -22.258 -11.946  56.262  1.00 82.47           C  
ATOM   4833  O   GLN B 191     -21.449 -12.723  55.747  1.00 82.26           O  
ATOM   4834  CB  GLN B 191     -24.291 -12.455  57.632  1.00 86.35           C  
ATOM   4835  CG  GLN B 191     -25.083 -11.224  57.242  1.00 90.12           C  
ATOM   4836  CD  GLN B 191     -26.155 -10.866  58.251  1.00 92.93           C  
ATOM   4837  NE2 GLN B 191     -26.002  -9.706  58.893  1.00 92.47           N  
ATOM   4838  OE1 GLN B 191     -27.113 -11.620  58.451  1.00 94.37           O  
ATOM   4839  N   ASP B 192     -22.727 -10.867  55.634  1.00 79.96           N  
ATOM   4840  CA  ASP B 192     -22.318 -10.504  54.273  1.00 79.11           C  
ATOM   4841  C   ASP B 192     -20.802 -10.496  54.125  1.00 79.47           C  
ATOM   4842  O   ASP B 192     -20.288 -10.214  53.042  1.00 80.23           O  
ATOM   4843  CB  ASP B 192     -22.810  -9.102  53.890  1.00 78.82           C  
ATOM   4844  CG  ASP B 192     -23.956  -8.616  54.750  1.00 80.05           C  
ATOM   4845  OD1 ASP B 192     -24.063  -7.385  54.942  1.00 77.44           O  
ATOM   4846  OD2 ASP B 192     -24.756  -9.449  55.223  1.00 80.81           O1-
ATOM   4847  N   GLY B 193     -20.095 -10.784  55.215  1.00 78.33           N  
ATOM   4848  CA  GLY B 193     -18.644 -10.779  55.179  1.00 75.59           C  
ATOM   4849  C   GLY B 193     -18.164  -9.351  55.375  1.00 73.25           C  
ATOM   4850  O   GLY B 193     -17.012  -9.112  55.753  1.00 72.90           O  
ATOM   4851  N   SER B 194     -19.061  -8.400  55.107  1.00 69.48           N  
ATOM   4852  CA  SER B 194     -18.751  -6.985  55.256  1.00 64.82           C  
ATOM   4853  C   SER B 194     -18.504  -6.723  56.731  1.00 60.89           C  
ATOM   4854  O   SER B 194     -18.647  -7.623  57.557  1.00 60.23           O  
ATOM   4855  CB  SER B 194     -19.921  -6.131  54.764  1.00 64.84           C  
ATOM   4856  OG  SER B 194     -21.087  -6.373  55.530  1.00 65.45           O  
ATOM   4857  N   VAL B 195     -18.125  -5.498  57.069  1.00 59.10           N  
ATOM   4858  CA  VAL B 195     -17.860  -5.173  58.464  1.00 54.20           C  
ATOM   4859  C   VAL B 195     -18.565  -3.912  58.918  1.00 51.30           C  
ATOM   4860  O   VAL B 195     -18.734  -2.976  58.148  1.00 50.76           O  
ATOM   4861  CB  VAL B 195     -16.345  -5.003  58.721  1.00 52.94           C  
ATOM   4862  CG1 VAL B 195     -16.089  -4.604  60.164  1.00 48.92           C  
ATOM   4863  CG2 VAL B 195     -15.622  -6.298  58.405  1.00 50.17           C  
ATOM   4864  N   ARG B 196     -19.002  -3.922  60.172  1.00 51.35           N  
ATOM   4865  CA  ARG B 196     -19.661  -2.773  60.772  1.00 51.82           C  
ATOM   4866  C   ARG B 196     -18.670  -2.238  61.787  1.00 51.68           C  
ATOM   4867  O   ARG B 196     -18.257  -2.956  62.703  1.00 50.67           O  
ATOM   4868  CB  ARG B 196     -20.962  -3.174  61.473  1.00 51.92           C  
ATOM   4869  CG  ARG B 196     -21.690  -1.998  62.110  1.00 54.83           C  
ATOM   4870  CD  ARG B 196     -23.121  -2.351  62.474  1.00 60.04           C  
ATOM   4871  NE  ARG B 196     -23.820  -1.242  63.125  1.00 60.82           N  
ATOM   4872  CZ  ARG B 196     -24.083  -0.074  62.547  1.00 63.29           C  
ATOM   4873  NH1 ARG B 196     -23.705   0.155  61.294  1.00 64.92           N1+
ATOM   4874  NH2 ARG B 196     -24.735   0.866  63.222  1.00 63.26           N  
ATOM   4875  N   GLY B 197     -18.281  -0.981  61.619  1.00 52.16           N  
ATOM   4876  CA  GLY B 197     -17.308  -0.399  62.522  1.00 51.77           C  
ATOM   4877  C   GLY B 197     -15.949  -0.290  61.852  1.00 50.17           C  
ATOM   4878  O   GLY B 197     -15.856   0.063  60.672  1.00 52.17           O  
ATOM   4879  N   ASP B 198     -14.891  -0.621  62.586  1.00 44.61           N  
ATOM   4880  CA  ASP B 198     -13.545  -0.513  62.043  1.00 42.29           C  
ATOM   4881  C   ASP B 198     -12.975  -1.845  61.599  1.00 40.39           C  
ATOM   4882  O   ASP B 198     -12.553  -2.655  62.425  1.00 42.89           O  
ATOM   4883  CB  ASP B 198     -12.620   0.119  63.078  1.00 46.01           C  
ATOM   4884  CG  ASP B 198     -11.381   0.736  62.455  1.00 45.58           C  
ATOM   4885  OD1 ASP B 198     -10.782   1.611  63.107  1.00 44.11           O  
ATOM   4886  OD2 ASP B 198     -11.005   0.349  61.326  1.00 44.64           O1-
ATOM   4887  N   PRO B 199     -12.919  -2.071  60.275  1.00 36.86           N  
ATOM   4888  CA  PRO B 199     -12.405  -3.305  59.681  1.00 36.07           C  
ATOM   4889  C   PRO B 199     -11.030  -3.677  60.198  1.00 36.92           C  
ATOM   4890  O   PRO B 199     -10.673  -4.848  60.234  1.00 38.24           O  
ATOM   4891  CB  PRO B 199     -12.387  -2.993  58.187  1.00 32.41           C  
ATOM   4892  CG  PRO B 199     -13.431  -1.975  58.039  1.00 33.04           C  
ATOM   4893  CD  PRO B 199     -13.207  -1.087  59.222  1.00 33.64           C  
ATOM   4894  N   ALA B 200     -10.260  -2.671  60.589  1.00 37.34           N  
ATOM   4895  CA  ALA B 200      -8.917  -2.901  61.091  1.00 41.07           C  
ATOM   4896  C   ALA B 200      -8.915  -3.625  62.433  1.00 43.36           C  
ATOM   4897  O   ALA B 200      -7.922  -4.250  62.806  1.00 43.33           O  
ATOM   4898  CB  ALA B 200      -8.181  -1.576  61.217  1.00 38.22           C  
ATOM   4899  N   ASN B 201     -10.028  -3.554  63.150  1.00 43.59           N  
ATOM   4900  CA  ASN B 201     -10.078  -4.186  64.443  1.00 47.78           C  
ATOM   4901  C   ASN B 201     -10.985  -5.399  64.535  1.00 51.69           C  
ATOM   4902  O   ASN B 201     -11.510  -5.702  65.601  1.00 57.16           O  
ATOM   4903  CB  ASN B 201     -10.458  -3.145  65.487  1.00 48.33           C  
ATOM   4904  CG  ASN B 201      -9.518  -1.949  65.474  1.00 49.21           C  
ATOM   4905  ND2 ASN B 201     -10.077  -0.752  65.332  1.00 46.98           N  
ATOM   4906  OD1 ASN B 201      -8.301  -2.104  65.585  1.00 50.90           O  
ATOM   4907  N   VAL B 202     -11.159  -6.109  63.427  1.00 53.06           N  
ATOM   4908  CA  VAL B 202     -12.008  -7.295  63.437  1.00 52.64           C  
ATOM   4909  C   VAL B 202     -11.458  -8.365  64.366  1.00 52.44           C  
ATOM   4910  O   VAL B 202     -12.181  -8.898  65.204  1.00 54.52           O  
ATOM   4911  CB  VAL B 202     -12.153  -7.911  62.030  1.00 52.37           C  
ATOM   4912  CG1 VAL B 202     -12.514  -9.383  62.152  1.00 54.05           C  
ATOM   4913  CG2 VAL B 202     -13.243  -7.178  61.246  1.00 53.81           C  
ATOM   4914  N   GLU B 203     -10.176  -8.678  64.218  1.00 51.29           N  
ATOM   4915  CA  GLU B 203      -9.560  -9.702  65.041  1.00 50.64           C  
ATOM   4916  C   GLU B 203      -9.606  -9.406  66.539  1.00 51.10           C  
ATOM   4917  O   GLU B 203     -10.165 -10.190  67.312  1.00 51.27           O  
ATOM   4918  CB  GLU B 203      -8.112  -9.932  64.602  1.00 52.71           C  
ATOM   4919  CG  GLU B 203      -7.527 -11.235  65.124  1.00 58.02           C  
ATOM   4920  CD  GLU B 203      -6.217 -11.596  64.465  1.00 63.58           C  
ATOM   4921  OE1 GLU B 203      -5.710 -12.714  64.730  1.00 66.27           O  
ATOM   4922  OE2 GLU B 203      -5.689 -10.768  63.686  1.00 63.80           O1-
ATOM   4923  N   ILE B 204      -9.028  -8.283  66.958  1.00 49.81           N  
ATOM   4924  CA  ILE B 204      -9.019  -7.947  68.378  1.00 47.11           C  
ATOM   4925  C   ILE B 204     -10.458  -7.885  68.911  1.00 46.68           C  
ATOM   4926  O   ILE B 204     -10.712  -8.174  70.080  1.00 42.98           O  
ATOM   4927  CB  ILE B 204      -8.259  -6.612  68.638  1.00 44.80           C  
ATOM   4928  CG1 ILE B 204      -7.982  -6.452  70.131  1.00 45.55           C  
ATOM   4929  CG2 ILE B 204      -9.050  -5.432  68.114  1.00 47.07           C  
ATOM   4930  CD1 ILE B 204      -7.049  -7.512  70.688  1.00 42.41           C  
ATOM   4931  N   THR B 205     -11.402  -7.523  68.047  1.00 47.68           N  
ATOM   4932  CA  THR B 205     -12.802  -7.478  68.454  1.00 51.15           C  
ATOM   4933  C   THR B 205     -13.268  -8.913  68.714  1.00 53.25           C  
ATOM   4934  O   THR B 205     -13.961  -9.177  69.689  1.00 53.48           O  
ATOM   4935  CB  THR B 205     -13.701  -6.845  67.363  1.00 51.27           C  
ATOM   4936  CG2 THR B 205     -15.183  -7.067  67.686  1.00 49.79           C  
ATOM   4937  OG1 THR B 205     -13.448  -5.435  67.287  1.00 52.25           O
[truncated: 134,144 more chars]
