# Supplementary material for: Structural Descriptors for Subunit Interface Regions in Homodimers: Effect of Lipid Membrane and Secondary Structure Type
Source: J Chem Inf Model. 2025 Mar 27;65(7):3117–26. doi: 10.1021/acs.jcim.4c01233 (PMC12004529; doi:10.1021/acs.jcim.4c01233)
Supplement: Supplementary file 3 — ci4c01233_si_003.tar [file ci4c01233_si_003.tar › database/alpha/4lkq_cytop.pdb]

ATOM      1  N   ALA A   1      29.673   2.658  44.026  1.00 47.63           N  
ATOM      2  CA  ALA A   1      30.409   1.357  44.052  1.00 47.08           C  
ATOM      3  C   ALA A   1      30.392   0.757  45.464  1.00 46.93           C  
ATOM      4  O   ALA A   1      30.928   1.363  46.390  1.00 47.27           O  
ATOM      5  CB  ALA A   1      31.858   1.556  43.560  1.00 47.25           C  
ATOM      6  N   GLY A   2      29.754  -0.414  45.618  1.00 46.16           N  
ATOM      7  CA  GLY A   2      29.661  -1.143  46.903  1.00 44.32           C  
ATOM      8  C   GLY A   2      28.686  -0.565  47.924  1.00 42.84           C  
ATOM      9  O   GLY A   2      28.096   0.489  47.708  1.00 42.20           O  
ATOM     10  N   THR A   3      28.555  -1.250  49.059  1.00 41.70           N  
ATOM     11  CA  THR A   3      27.624  -0.854  50.128  1.00 39.44           C  
ATOM     12  C   THR A   3      28.340  -0.074  51.222  1.00 38.37           C  
ATOM     13  O   THR A   3      29.333  -0.555  51.758  1.00 38.98           O  
ATOM     14  CB  THR A   3      26.950  -2.095  50.742  1.00 39.41           C  
ATOM     15  CG2 THR A   3      26.017  -1.693  51.883  1.00 38.22           C  
ATOM     16  OG1 THR A   3      26.214  -2.781  49.715  1.00 41.52           O  
ATOM     17  N   SER A   4      27.859   1.126  51.548  1.00 36.36           N  
ATOM     18  CA  SER A   4      28.508   1.942  52.589  1.00 35.20           C  
ATOM     19  C   SER A   4      28.160   1.436  53.997  1.00 35.09           C  
ATOM     20  O   SER A   4      27.082   0.854  54.219  1.00 32.84           O  
ATOM     21  CB  SER A   4      28.153   3.436  52.481  1.00 36.04           C  
ATOM     22  OG  SER A   4      28.404   3.944  51.187  1.00 36.99           O  
ATOM     23  N   ILE A   5      29.082   1.663  54.936  1.00 33.71           N  
ATOM     24  CA  ILE A   5      28.959   1.129  56.286  1.00 34.49           C  
ATOM     25  C   ILE A   5      29.139   2.267  57.260  1.00 33.92           C  
ATOM     26  O   ILE A   5      30.085   3.053  57.121  1.00 34.32           O  
ATOM     27  CB  ILE A   5      30.018   0.007  56.576  1.00 34.65           C  
ATOM     28  CG1 ILE A   5      29.957  -1.095  55.510  1.00 34.46           C  
ATOM     29  CG2 ILE A   5      29.825  -0.568  57.962  1.00 34.08           C  
ATOM     30  CD1 ILE A   5      31.067  -2.189  55.628  1.00 39.17           C  
ATOM     31  N   CYS A   6      28.249   2.363  58.251  1.00 33.89           N  
ATOM     32  CA  CYS A   6      28.389   3.385  59.303  1.00 34.28           C  
ATOM     33  C   CYS A   6      29.685   3.209  60.113  1.00 36.22           C  
ATOM     34  O   CYS A   6      30.307   2.133  60.083  1.00 35.97           O  
ATOM     35  CB  CYS A   6      27.209   3.357  60.272  1.00 33.29           C  
ATOM     36  SG  CYS A   6      27.098   1.864  61.239  1.00 32.17           S  
ATOM     37  N   THR A   7      30.060   4.263  60.841  1.00 37.23           N  
ATOM     38  CA  THR A   7      31.231   4.226  61.736  1.00 38.26           C  
ATOM     39  C   THR A   7      30.841   3.751  63.133  1.00 39.25           C  
ATOM     40  O   THR A   7      29.663   3.795  63.510  1.00 36.94           O  
ATOM     41  CB  THR A   7      31.908   5.613  61.893  1.00 39.07           C  
ATOM     42  CG2 THR A   7      32.333   6.214  60.552  1.00 40.18           C  
ATOM     43  OG1 THR A   7      31.035   6.511  62.598  1.00 40.87           O  
ATOM     44  N   SER A   8      31.849   3.327  63.909  1.00 39.13           N  
ATOM     45  CA  SER A   8      31.662   3.004  65.324  1.00 39.79           C  
ATOM     46  C   SER A   8      31.003   4.174  66.048  1.00 39.12           C  
ATOM     47  O   SER A   8      30.041   3.984  66.815  1.00 39.59           O  
ATOM     48  CB  SER A   8      33.014   2.656  65.992  1.00 39.18           C  
ATOM     49  N   GLU A   9      31.500   5.380  65.785  1.00 39.66           N  
ATOM     50  CA  GLU A   9      30.980   6.598  66.428  1.00 40.56           C  
ATOM     51  C   GLU A   9      29.486   6.798  66.144  1.00 40.27           C  
ATOM     52  O   GLU A   9      28.711   7.160  67.032  1.00 41.12           O  
ATOM     53  CB  GLU A   9      31.762   7.827  65.957  1.00 41.53           C  
ATOM     54  N   GLU A  10      29.092   6.541  64.903  1.00 40.10           N  
ATOM     55  CA  GLU A  10      27.707   6.717  64.479  1.00 38.85           C  
ATOM     56  C   GLU A  10      26.738   5.806  65.212  1.00 38.23           C  
ATOM     57  O   GLU A  10      25.741   6.276  65.770  1.00 37.43           O  
ATOM     58  CB  GLU A  10      27.604   6.502  62.974  1.00 39.79           C  
ATOM     59  CG  GLU A  10      27.815   7.768  62.177  1.00 40.92           C  
ATOM     60  CD  GLU A  10      28.446   7.523  60.819  1.00 44.08           C  
ATOM     61  OE1 GLU A  10      29.146   8.438  60.342  1.00 46.94           O  
ATOM     62  OE2 GLU A  10      28.263   6.441  60.221  1.00 42.25           O1-
ATOM     63  N   TRP A  11      27.003   4.504  65.222  1.00 37.87           N  
ATOM     64  CA  TRP A  11      26.037   3.593  65.856  1.00 37.69           C  
ATOM     65  C   TRP A  11      26.034   3.618  67.386  1.00 37.60           C  
ATOM     66  O   TRP A  11      24.987   3.468  68.000  1.00 35.83           O  
ATOM     67  CB  TRP A  11      26.093   2.168  65.284  1.00 37.56           C  
ATOM     68  CG  TRP A  11      27.361   1.398  65.531  1.00 40.08           C  
ATOM     69  CD1 TRP A  11      28.413   1.249  64.673  1.00 40.80           C  
ATOM     70  CD2 TRP A  11      27.677   0.636  66.696  1.00 41.11           C  
ATOM     71  CE2 TRP A  11      28.952   0.057  66.486  1.00 41.09           C  
ATOM     72  CE3 TRP A  11      27.009   0.388  67.904  1.00 41.30           C  
ATOM     73  NE1 TRP A  11      29.383   0.445  65.243  1.00 42.80           N  
ATOM     74  CZ2 TRP A  11      29.574  -0.755  67.444  1.00 43.22           C  
ATOM     75  CZ3 TRP A  11      27.628  -0.420  68.856  1.00 42.92           C  
ATOM     76  CH2 TRP A  11      28.898  -0.981  68.617  1.00 41.37           C  
ATOM     77  N   GLN A  12      27.199   3.830  68.001  1.00 39.79           N  
ATOM     78  CA  GLN A  12      27.278   3.938  69.460  1.00 40.97           C  
ATOM     79  C   GLN A  12      26.597   5.205  69.952  1.00 41.27           C  
ATOM     80  O   GLN A  12      25.990   5.205  71.026  1.00 41.57           O  
ATOM     81  CB  GLN A  12      28.728   3.947  69.937  1.00 41.82           C  
ATOM     82  CG  GLN A  12      29.537   2.700  69.616  1.00 44.37           C  
ATOM     83  CD  GLN A  12      30.981   2.855  70.072  1.00 45.90           C  
ATOM     84  NE2 GLN A  12      31.641   1.739  70.345  1.00 47.79           N  
ATOM     85  OE1 GLN A  12      31.494   3.973  70.178  1.00 48.56           O  
ATOM     86  N   GLY A  13      26.710   6.278  69.164  1.00 41.48           N  
ATOM     87  CA  GLY A  13      25.982   7.515  69.422  1.00 41.25           C  
ATOM     88  C   GLY A  13      24.475   7.324  69.402  1.00 40.81           C  
ATOM     89  O   GLY A  13      23.774   7.851  70.269  1.00 41.53           O  
ATOM     90  N   LEU A  14      23.969   6.575  68.417  1.00 39.98           N  
ATOM     91  CA  LEU A  14      22.533   6.238  68.354  1.00 38.43           C  
ATOM     92  C   LEU A  14      22.096   5.413  69.570  1.00 39.95           C  
ATOM     93  O   LEU A  14      21.026   5.641  70.144  1.00 39.92           O  
ATOM     94  CB  LEU A  14      22.194   5.497  67.054  1.00 37.00           C  
ATOM     95  CG  LEU A  14      20.728   5.072  66.888  1.00 33.79           C  
ATOM     96  CD1 LEU A  14      19.827   6.299  67.079  1.00 32.42           C  
ATOM     97  CD2 LEU A  14      20.423   4.344  65.540  1.00 31.80           C  
ATOM     98  N   MET A  15      22.929   4.458  69.973  1.00 41.49           N  
ATOM     99  CA  MET A  15      22.610   3.638  71.141  1.00 43.44           C  
ATOM    100  C   MET A  15      22.346   4.460  72.390  1.00 43.23           C  
ATOM    101  O   MET A  15      21.427   4.157  73.139  1.00 43.28           O  
ATOM    102  CB  MET A  15      23.706   2.609  71.416  1.00 44.12           C  
ATOM    103  CG  MET A  15      23.396   1.253  70.850  1.00 46.95           C  
ATOM    104  SD  MET A  15      24.711   0.097  71.188  1.00 52.46           S  
ATOM    105  CE  MET A  15      24.272  -0.454  72.832  1.00 50.52           C  
ATOM    106  N   GLN A  16      23.133   5.514  72.583  1.00 43.90           N  
ATOM    107  CA  GLN A  16      23.015   6.376  73.768  1.00 44.21           C  
ATOM    108  C   GLN A  16      21.933   7.457  73.634  1.00 44.90           C  
ATOM    109  O   GLN A  16      21.582   8.117  74.618  1.00 45.24           O  
ATOM    110  CB  GLN A  16      24.381   7.002  74.100  1.00 44.33           C  
ATOM    111  N   PHE A  17      21.386   7.628  72.427  1.00 44.70           N  
ATOM    112  CA  PHE A  17      20.397   8.686  72.186  1.00 44.64           C  
ATOM    113  C   PHE A  17      19.116   8.484  72.989  1.00 44.73           C  
ATOM    114  O   PHE A  17      18.600   7.375  73.092  1.00 44.18           O  
ATOM    115  CB  PHE A  17      20.054   8.832  70.691  1.00 44.96           C  
ATOM    116  CG  PHE A  17      18.967   9.848  70.417  1.00 43.99           C  
ATOM    117  CD1 PHE A  17      19.273  11.204  70.323  1.00 44.28           C  
ATOM    118  CD2 PHE A  17      17.640   9.449  70.282  1.00 43.29           C  
ATOM    119  CE1 PHE A  17      18.275  12.153  70.079  1.00 44.92           C  
ATOM    120  CE2 PHE A  17      16.620  10.391  70.039  1.00 43.88           C  
ATOM    121  CZ  PHE A  17      16.940  11.744  69.947  1.00 44.03           C  
ATOM    122  N   THR A  18      18.619   9.587  73.543  1.00 45.57           N  
ATOM    123  CA  THR A  18      17.337   9.633  74.225  1.00 46.38           C  
ATOM    124  C   THR A  18      16.470  10.710  73.599  1.00 46.53           C  
ATOM    125  O   THR A  18      16.903  11.863  73.444  1.00 46.54           O  
ATOM    126  CB  THR A  18      17.510   9.984  75.713  1.00 47.09           C  
ATOM    127  CG2 THR A  18      16.234   9.670  76.488  1.00 46.45           C  
ATOM    128  OG1 THR A  18      18.614   9.238  76.247  1.00 48.57           O  
ATOM    129  N   LEU A  19      15.242  10.313  73.277  1.00 46.68           N  
ATOM    130  CA  LEU A  19      14.227  11.167  72.673  1.00 46.77           C  
ATOM    131  C   LEU A  19      13.575  12.068  73.721  1.00 46.49           C  
ATOM    132  O   LEU A  19      13.066  11.566  74.729  1.00 46.90           O  
ATOM    133  CB  LEU A  19      13.157  10.285  72.028  1.00 46.55           C  
ATOM    134  CG  LEU A  19      11.988  10.922  71.270  1.00 46.58           C  
ATOM    135  CD1 LEU A  19      12.417  11.277  69.851  1.00 45.47           C  
ATOM    136  CD2 LEU A  19      10.796   9.991  71.246  1.00 45.61           C  
ATOM    137  N   PRO A  20      13.573  13.394  73.480  1.00 45.55           N  
ATOM    138  CA  PRO A  20      12.884  14.335  74.363  1.00 45.17           C  
ATOM    139  C   PRO A  20      11.465  13.878  74.630  1.00 44.51           C  
ATOM    140  O   PRO A  20      10.794  13.407  73.726  1.00 43.86           O  
ATOM    141  CB  PRO A  20      12.874  15.633  73.550  1.00 45.09           C  
ATOM    142  CG  PRO A  20      14.091  15.540  72.716  1.00 45.94           C  
ATOM    143  CD  PRO A  20      14.247  14.084  72.364  1.00 45.27           C  
ATOM    144  N   VAL A  21      11.019  14.029  75.872  1.00 45.05           N  
ATOM    145  CA  VAL A  21       9.731  13.495  76.324  1.00 44.54           C  
ATOM    146  C   VAL A  21       8.503  14.092  75.641  1.00 43.75           C  
ATOM    147  O   VAL A  21       7.536  13.377  75.402  1.00 43.33           O  
ATOM    148  CB  VAL A  21       9.601  13.581  77.883  1.00 45.62           C  
ATOM    149  CG1 VAL A  21       8.267  13.011  78.365  1.00 45.54           C  
ATOM    150  CG2 VAL A  21      10.778  12.859  78.550  1.00 46.42           C  
ATOM    151  N   ARG A  22       8.541  15.386  75.306  1.00 42.91           N  
ATOM    152  CA  ARG A  22       7.412  16.054  74.640  1.00 42.35           C  
ATOM    153  C   ARG A  22       7.066  15.440  73.281  1.00 40.59           C  
ATOM    154  O   ARG A  22       5.910  15.501  72.837  1.00 39.89           O  
ATOM    155  CB  ARG A  22       7.686  17.558  74.464  1.00 43.88           C  
ATOM    156  CG  ARG A  22       6.659  18.299  73.570  1.00 47.24           C  
ATOM    157  CD  ARG A  22       7.051  19.766  73.320  1.00 50.37           C  
ATOM    158  NE  ARG A  22       7.958  19.947  72.171  1.00 51.43           N  
ATOM    159  CZ  ARG A  22       7.563  20.240  70.926  1.00 51.76           C  
ATOM    160  NH1 ARG A  22       6.271  20.374  70.658  1.00 51.21           N1+
ATOM    161  NH2 ARG A  22       8.459  20.398  69.944  1.00 48.91           N  
ATOM    162  N   LEU A  23       8.075  14.870  72.618  1.00 38.93           N  
ATOM    163  CA  LEU A  23       7.909  14.311  71.276  1.00 38.28           C  
ATOM    164  C   LEU A  23       7.221  12.965  71.290  1.00 37.53           C  
ATOM    165  O   LEU A  23       6.553  12.616  70.334  1.00 35.68           O  
ATOM    166  CB  LEU A  23       9.252  14.196  70.550  1.00 38.21           C  
ATOM    167  CG  LEU A  23       9.836  15.531  70.102  1.00 39.41           C  
ATOM    168  CD1 LEU A  23      11.131  15.247  69.369  1.00 36.87           C  
ATOM    169  CD2 LEU A  23       8.851  16.314  69.220  1.00 39.79           C  
ATOM    170  N   CYS A  24       7.393  12.211  72.379  1.00 38.28           N  
ATOM    171  CA  CYS A  24       6.694  10.935  72.547  1.00 38.92           C  
ATOM    172  C   CYS A  24       5.217  11.028  72.177  1.00 37.88           C  
ATOM    173  O   CYS A  24       4.744  10.224  71.385  1.00 40.39           O  
ATOM    174  CB  CYS A  24       6.873  10.384  73.967  1.00 38.50           C  
ATOM    175  SG  CYS A  24       8.576   9.936  74.298  1.00 43.09           S  
ATOM    176  N   LYS A  25       4.509  12.019  72.709  1.00 37.37           N  
ATOM    177  CA  LYS A  25       3.076  12.217  72.424  1.00 36.51           C  
ATOM    178  C   LYS A  25       2.800  12.556  70.949  1.00 36.07           C  
ATOM    179  O   LYS A  25       1.805  12.137  70.388  1.00 33.97           O  
ATOM    180  CB  LYS A  25       2.498  13.341  73.296  1.00 37.35           C  
ATOM    181  N   GLU A  26       3.691  13.349  70.350  1.00 33.94           N  
ATOM    182  CA  GLU A  26       3.503  13.878  69.006  1.00 32.94           C  
ATOM    183  C   GLU A  26       3.735  12.803  67.942  1.00 29.88           C  
ATOM    184  O   GLU A  26       3.029  12.741  66.935  1.00 27.09           O  
ATOM    185  CB  GLU A  26       4.476  15.036  68.781  1.00 34.05           C  
ATOM    186  CG  GLU A  26       4.362  16.166  69.824  1.00 38.85           C  
ATOM    187  CD  GLU A  26       3.023  16.889  69.762  1.00 44.96           C  
ATOM    188  OE1 GLU A  26       2.727  17.695  70.681  1.00 48.70           O  
ATOM    189  OE2 GLU A  26       2.269  16.665  68.790  1.00 47.26           O1-
ATOM    190  N   ILE A  27       4.746  11.975  68.174  1.00 27.97           N  
ATOM    191  CA  ILE A  27       5.080  10.887  67.245  1.00 27.97           C  
ATOM    192  C   ILE A  27       3.907   9.914  66.959  1.00 28.38           C  
ATOM    193  O   ILE A  27       3.851   9.308  65.901  1.00 27.59           O  
ATOM    194  CB  ILE A  27       6.377  10.193  67.690  1.00 27.31           C  
ATOM    195  CG1 ILE A  27       6.900   9.260  66.599  0.60 28.94           C  
ATOM    197  CG2 ILE A  27       6.173   9.455  69.025  0.60 30.00           C  
ATOM    199  CD1 ILE A  27       8.321   8.871  66.804  0.60 30.13           C  
ATOM    201  N   GLU A  28       2.944   9.810  67.879  1.00 27.91           N  
ATOM    202  CA  GLU A  28       1.797   8.908  67.673  1.00 28.07           C  
ATOM    203  C   GLU A  28       0.807   9.410  66.638  1.00 28.79           C  
ATOM    204  O   GLU A  28       0.007   8.627  66.102  1.00 29.00           O  
ATOM    205  CB  GLU A  28       1.044   8.718  69.005  1.00 28.69           C  
ATOM    206  CG  GLU A  28       1.854   8.082  70.090  1.00 30.48           C  
ATOM    207  CD  GLU A  28       2.384   6.726  69.700  1.00 33.19           C  
ATOM    208  OE1 GLU A  28       1.636   5.943  69.059  1.00 32.07           O  
ATOM    209  OE2 GLU A  28       3.573   6.479  69.989  1.00 31.63           O1-
ATOM    210  N   LEU A  29       0.848  10.706  66.332  1.00 27.56           N  
ATOM    211  CA  LEU A  29      -0.151  11.296  65.459  1.00 27.10           C  
ATOM    212  C   LEU A  29       0.202  11.191  63.970  1.00 26.89           C  
ATOM    213  O   LEU A  29       1.363  11.333  63.597  1.00 25.55           O  
ATOM    214  CB  LEU A  29      -0.392  12.757  65.851  1.00 29.22           C  
ATOM    215  CG  LEU A  29      -0.828  12.968  67.306  1.00 32.04           C  
ATOM    216  CD1 LEU A  29      -1.095  14.447  67.555  1.00 34.21           C  
ATOM    217  CD2 LEU A  29      -2.033  12.097  67.682  1.00 34.66           C  
ATOM    218  N   PHE A  30      -0.808  10.997  63.125  1.00 25.19           N  
ATOM    219  CA  PHE A  30      -0.577  10.878  61.675  1.00 25.75           C  
ATOM    220  C   PHE A  30       0.101  12.098  61.085  1.00 25.96           C  
ATOM    221  O   PHE A  30       1.004  11.954  60.247  1.00 27.22           O  
ATOM    222  CB  PHE A  30      -1.895  10.660  60.919  1.00 25.64           C  
ATOM    223  CG  PHE A  30      -2.446   9.262  61.051  1.00 27.43           C  
ATOM    224  CD1 PHE A  30      -3.633   9.034  61.743  1.00 28.78           C  
ATOM    225  CD2 PHE A  30      -1.800   8.188  60.445  1.00 29.24           C  
ATOM    226  CE1 PHE A  30      -4.155   7.741  61.849  1.00 29.31           C  
ATOM    227  CE2 PHE A  30      -2.308   6.883  60.560  1.00 29.59           C  
ATOM    228  CZ  PHE A  30      -3.486   6.667  61.253  1.00 30.83           C  
ATOM    229  N   HIS A  31      -0.298  13.285  61.538  1.00 25.52           N  
ATOM    230  CA  HIS A  31       0.159  14.540  60.915  1.00 27.12           C  
ATOM    231  C   HIS A  31       1.549  14.975  61.390  1.00 26.56           C  
ATOM    232  O   HIS A  31       2.035  16.033  60.969  1.00 28.83           O  
ATOM    233  CB  HIS A  31      -0.841  15.672  61.182  1.00 29.77           C  
ATOM    234  CG  HIS A  31      -0.998  15.988  62.639  1.00 33.27           C  
ATOM    235  CD2 HIS A  31      -0.119  16.481  63.550  1.00 38.28           C  
ATOM    236  ND1 HIS A  31      -2.166  15.753  63.330  1.00 37.94           N  
ATOM    237  CE1 HIS A  31      -2.011  16.105  64.593  1.00 37.44           C  
ATOM    238  NE2 HIS A  31      -0.774  16.540  64.755  1.00 40.45           N  
ATOM    239  N   PHE A  32       2.186  14.190  62.255  1.00 25.49           N  
ATOM    240  CA  PHE A  32       3.506  14.548  62.795  1.00 24.37           C  
ATOM    241  C   PHE A  32       4.478  14.758  61.637  1.00 24.07           C  
ATOM    242  O   PHE A  32       4.495  13.965  60.693  1.00 24.81           O  
ATOM    243  CB  PHE A  32       4.030  13.448  63.726  1.00 25.19           C  
ATOM    244  CG  PHE A  32       5.387  13.726  64.307  1.00 24.19           C  
ATOM    245  CD1 PHE A  32       5.575  14.781  65.211  1.00 26.25           C  
ATOM    246  CD2 PHE A  32       6.467  12.924  63.974  1.00 26.97           C  
ATOM    247  CE1 PHE A  32       6.876  15.059  65.763  1.00 26.88           C  
ATOM    248  CE2 PHE A  32       7.748  13.172  64.504  1.00 26.46           C  
ATOM    249  CZ  PHE A  32       7.942  14.234  65.409  1.00 26.96           C  
ATOM    250  N   ASP A  33       5.242  15.847  61.710  1.00 22.32           N  
ATOM    251  CA  ASP A  33       6.257  16.192  60.697  1.00 22.47           C  
ATOM    252  C   ASP A  33       7.615  16.044  61.347  1.00 21.96           C  
ATOM    253  O   ASP A  33       7.931  16.785  62.269  1.00 22.02           O  
ATOM    254  CB  ASP A  33       6.068  17.647  60.233  1.00 22.06           C  
ATOM    255  CG  ASP A  33       7.157  18.119  59.233  1.00 22.61           C  
ATOM    256  OD1 ASP A  33       7.365  19.357  59.114  1.00 26.19           O  
ATOM    257  OD2 ASP A  33       7.767  17.270  58.550  1.00 24.98           O1-
ATOM    258  N   ILE A  34       8.422  15.131  60.822  1.00 21.43           N  
ATOM    259  CA  ILE A  34       9.771  14.948  61.397  1.00 22.30           C  
ATOM    260  C   ILE A  34      10.698  16.097  61.053  1.00 21.33           C  
ATOM    261  O   ILE A  34      11.778  16.226  61.676  1.00 20.12           O  
ATOM    262  CB  ILE A  34      10.439  13.620  60.954  1.00 22.22           C  
ATOM    263  CG1 ILE A  34      10.817  13.661  59.473  1.00 22.20           C  
ATOM    264  CG2 ILE A  34       9.566  12.388  61.340  1.00 22.26           C  
ATOM    265  CD1 ILE A  34      11.527  12.380  58.975  1.00 23.15           C  
ATOM    266  N   GLY A  35      10.308  16.903  60.069  1.00 22.66           N  
ATOM    267  CA  GLY A  35      11.143  17.989  59.483  1.00 22.39           C  
ATOM    268  C   GLY A  35      12.036  18.739  60.484  1.00 22.85           C  
ATOM    269  O   GLY A  35      13.266  18.857  60.271  1.00 22.09           O  
ATOM    270  N   PRO A  36      11.468  19.235  61.581  1.00 20.67           N  
ATOM    271  CA  PRO A  36      12.247  20.151  62.446  1.00 23.18           C  
ATOM    272  C   PRO A  36      13.203  19.443  63.399  1.00 21.01           C  
ATOM    273  O   PRO A  36      13.713  20.112  64.295  1.00 23.85           O  
ATOM    274  CB  PRO A  36      11.175  20.845  63.300  1.00 24.44           C  
ATOM    275  CG  PRO A  36       9.847  20.565  62.590  1.00 22.88           C  
ATOM    276  CD  PRO A  36      10.016  19.254  61.908  1.00 21.48           C  
ATOM    277  N   PHE A  37      13.407  18.132  63.254  1.00 21.03           N  
ATOM    278  CA  PHE A  37      14.142  17.343  64.269  1.00 22.35           C  
ATOM    279  C   PHE A  37      15.217  16.467  63.666  1.00 22.24           C  
ATOM    280  O   PHE A  37      15.363  15.315  64.055  1.00 22.88           O  
ATOM    281  CB  PHE A  37      13.156  16.460  65.065  1.00 22.77           C  
ATOM    282  CG  PHE A  37      11.970  17.209  65.603  1.00 22.71           C  
ATOM    283  CD1 PHE A  37      10.712  17.012  65.029  1.00 26.33           C  
ATOM    284  CD2 PHE A  37      12.088  18.121  66.638  1.00 24.30           C  
ATOM    285  CE1 PHE A  37       9.585  17.678  65.507  1.00 26.41           C  
ATOM    286  CE2 PHE A  37      10.980  18.820  67.111  1.00 24.70           C  
ATOM    287  CZ  PHE A  37       9.713  18.605  66.534  1.00 27.10           C  
ATOM    288  N   GLU A  38      15.947  16.995  62.685  1.00 22.41           N  
ATOM    289  CA  GLU A  38      16.802  16.150  61.870  1.00 22.53           C  
ATOM    290  C   GLU A  38      17.807  15.313  62.690  1.00 22.08           C  
ATOM    291  O   GLU A  38      17.998  14.129  62.393  1.00 23.29           O  
ATOM    292  CB  GLU A  38      17.518  16.965  60.804  1.00 22.66           C  
ATOM    293  CG  GLU A  38      18.474  16.091  59.952  1.00 23.97           C  
ATOM    294  CD  GLU A  38      18.978  16.772  58.674  1.00 31.29           C  
ATOM    295  OE1 GLU A  38      18.658  17.958  58.404  1.00 32.47           O  
ATOM    296  OE2 GLU A  38      19.717  16.101  57.928  1.00 32.28           O1-
ATOM    297  N   ASN A  39      18.437  15.914  63.702  1.00 24.36           N  
ATOM    298  CA  ASN A  39      19.430  15.182  64.519  1.00 26.07           C  
ATOM    299  C   ASN A  39      18.829  13.944  65.193  1.00 25.86           C  
ATOM    300  O   ASN A  39      19.530  13.008  65.529  1.00 27.49           O  
ATOM    301  CB  ASN A  39      20.087  16.103  65.581  1.00 27.43           C  
ATOM    302  CG  ASN A  39      19.128  16.536  66.713  1.00 31.22           C  
ATOM    303  ND2 ASN A  39      19.522  16.248  67.962  1.00 35.14           N  
ATOM    304  OD1 ASN A  39      18.067  17.164  66.477  1.00 34.03           O  
ATOM    305  N   MET A  40      17.504  13.964  65.361  1.00 24.00           N  
ATOM    306  CA  MET A  40      16.774  12.937  66.079  1.00 23.50           C  
ATOM    307  C   MET A  40      16.205  11.815  65.204  1.00 24.59           C  
ATOM    308  O   MET A  40      15.670  10.833  65.734  1.00 25.48           O  
ATOM    309  CB  MET A  40      15.601  13.610  66.786  1.00 23.37           C  
ATOM    310  CG  MET A  40      16.054  14.652  67.822  1.00 26.29           C  
ATOM    311  SD  MET A  40      14.618  15.282  68.643  1.00 30.26           S  
ATOM    312  CE  MET A  40      15.239  16.858  69.251  1.00 30.81           C  
ATOM    313  N   TRP A  41      16.275  11.968  63.887  1.00 23.27           N  
ATOM    314  CA  TRP A  41      15.659  10.989  62.996  1.00 22.09           C  
ATOM    315  C   TRP A  41      16.005   9.523  63.265  1.00 23.28           C  
ATOM    316  O   TRP A  41      15.074   8.707  63.381  1.00 22.88           O  
ATOM    317  CB  TRP A  41      15.792  11.332  61.518  1.00 22.33           C  
ATOM    318  CG  TRP A  41      15.143  12.641  61.110  1.00 22.41           C  
ATOM    319  CD1 TRP A  41      14.190  13.368  61.791  1.00 20.18           C  
ATOM    320  CD2 TRP A  41      15.434  13.370  59.933  1.00 20.50           C  
ATOM    321  CE2 TRP A  41      14.612  14.535  59.936  1.00 22.18           C  
ATOM    322  CE3 TRP A  41      16.307  13.161  58.858  1.00 21.58           C  
ATOM    323  NE1 TRP A  41      13.874  14.514  61.084  1.00 20.12           N  
ATOM    324  CZ2 TRP A  41      14.651  15.495  58.916  1.00 24.31           C  
ATOM    325  CZ3 TRP A  41      16.342  14.123  57.825  1.00 22.08           C  
ATOM    326  CH2 TRP A  41      15.533  15.287  57.878  1.00 22.56           C  
ATOM    327  N   PRO A  42      17.315   9.166  63.370  1.00 23.87           N  
ATOM    328  CA  PRO A  42      17.609   7.762  63.661  1.00 24.54           C  
ATOM    329  C   PRO A  42      16.997   7.295  64.997  1.00 23.53           C  
ATOM    330  O   PRO A  42      16.521   6.147  65.095  1.00 23.80           O  
ATOM    331  CB  PRO A  42      19.149   7.734  63.732  1.00 25.86           C  
ATOM    332  CG  PRO A  42      19.594   8.908  62.997  1.00 26.41           C  
ATOM    333  CD  PRO A  42      18.538   9.961  63.145  1.00 26.24           C  
ATOM    334  N   GLY A  43      17.016   8.176  65.998  1.00 22.63           N  
ATOM    335  CA  GLY A  43      16.518   7.890  67.338  1.00 23.45           C  
ATOM    336  C   GLY A  43      15.011   7.740  67.294  1.00 23.57           C  
ATOM    337  O   GLY A  43      14.461   6.933  68.014  1.00 25.93           O  
ATOM    338  N   ILE A  44      14.360   8.527  66.452  1.00 23.76           N  
ATOM    339  CA  ILE A  44      12.912   8.434  66.280  1.00 22.96           C  
ATOM    340  C   ILE A  44      12.523   7.053  65.733  1.00 23.79           C  
ATOM    341  O   ILE A  44      11.550   6.437  66.187  1.00 22.82           O  
ATOM    342  CB  ILE A  44      12.395   9.569  65.358  1.00 23.05           C  
ATOM    343  CG1 ILE A  44      12.345  10.881  66.140  1.00 23.53           C  
ATOM    344  CG2 ILE A  44      11.014   9.250  64.811  1.00 23.31           C  
ATOM    345  CD1 ILE A  44      12.113  12.138  65.262  1.00 23.24           C  
ATOM    346  N   PHE A  45      13.275   6.556  64.756  1.00 22.42           N  
ATOM    347  CA  PHE A  45      13.033   5.227  64.229  1.00 21.25           C  
ATOM    348  C   PHE A  45      13.247   4.161  65.307  1.00 23.03           C  
ATOM    349  O   PHE A  45      12.439   3.261  65.452  1.00 22.92           O  
ATOM    350  CB  PHE A  45      13.929   4.939  63.001  1.00 20.24           C  
ATOM    351  CG  PHE A  45      13.587   3.644  62.327  1.00 20.92           C  
ATOM    352  CD1 PHE A  45      12.421   3.532  61.545  1.00 17.36           C  
ATOM    353  CD2 PHE A  45      14.377   2.496  62.540  1.00 21.73           C  
ATOM    354  CE1 PHE A  45      12.087   2.317  60.959  1.00 18.07           C  
ATOM    355  CE2 PHE A  45      14.068   1.271  61.953  1.00 19.63           C  
ATOM    356  CZ  PHE A  45      12.884   1.161  61.157  1.00 20.91           C  
ATOM    357  N   VAL A  46      14.332   4.262  66.088  1.00 22.08           N  
ATOM    358  CA  VAL A  46      14.514   3.304  67.206  1.00 23.19           C  
ATOM    359  C   VAL A  46      13.314   3.302  68.133  1.00 23.67           C  
ATOM    360  O   VAL A  46      12.802   2.236  68.473  1.00 24.07           O  
ATOM    361  CB  VAL A  46      15.778   3.613  68.007  1.00 22.57           C  
ATOM    362  CG1 VAL A  46      15.864   2.738  69.252  1.00 24.75           C  
ATOM    363  CG2 VAL A  46      17.009   3.419  67.087  1.00 23.34           C  
ATOM    364  N   TYR A  47      12.830   4.496  68.479  1.00 24.05           N  
ATOM    365  CA  TYR A  47      11.705   4.665  69.373  1.00 23.28           C  
ATOM    366  C   TYR A  47      10.473   3.971  68.820  1.00 21.94           C  
ATOM    367  O   TYR A  47       9.813   3.202  69.527  1.00 21.74           O  
ATOM    368  CB  TYR A  47      11.387   6.150  69.578  1.00 23.23           C  
ATOM    369  CG  TYR A  47      10.146   6.361  70.414  1.00 22.94           C  
ATOM    370  CD1 TYR A  47      10.238   6.324  71.796  1.00 27.37           C  
ATOM    371  CD2 TYR A  47       8.894   6.633  69.819  1.00 27.09           C  
ATOM    372  CE1 TYR A  47       9.132   6.518  72.593  1.00 31.64           C  
ATOM    373  CE2 TYR A  47       7.762   6.815  70.628  1.00 29.40           C  
ATOM    374  CZ  TYR A  47       7.928   6.772  72.019  1.00 32.25           C  
ATOM    375  OH  TYR A  47       6.894   6.954  72.894  1.00 34.59           O  
ATOM    376  N   MET A  48      10.195   4.201  67.543  1.00 21.87           N  
ATOM    377  CA  MET A  48       9.050   3.551  66.889  1.00 21.17           C  
ATOM    378  C   MET A  48       9.128   2.024  66.851  1.00 21.81           C  
ATOM    379  O   MET A  48       8.148   1.331  67.115  1.00 23.05           O  
ATOM    380  CB  MET A  48       8.866   4.110  65.473  1.00 19.36           C  
ATOM    381  CG  MET A  48       8.658   5.603  65.465  1.00 21.62           C  
ATOM    382  SD  MET A  48       8.050   6.322  63.920  1.00 22.06           S  
ATOM    383  CE  MET A  48       9.626   6.102  62.976  1.00 18.45           C  
ATOM    384  N   VAL A  49      10.293   1.492  66.494  1.00 21.27           N  
ATOM    385  CA  VAL A  49      10.489   0.042  66.524  1.00 22.30           C  
ATOM    386  C   VAL A  49      10.264  -0.501  67.943  1.00 22.97           C  
ATOM    387  O   VAL A  49       9.562  -1.498  68.130  1.00 24.84           O  
ATOM    388  CB  VAL A  49      11.910  -0.326  66.078  1.00 22.88           C  
ATOM    389  CG1 VAL A  49      12.143  -1.829  66.211  1.00 24.61           C  
ATOM    390  CG2 VAL A  49      12.094   0.057  64.627  1.00 23.36           C  
ATOM    391  N   HIS A  50      10.844   0.164  68.941  1.00 22.39           N  
ATOM    392  CA  HIS A  50      10.665  -0.298  70.315  1.00 25.40           C  
ATOM    393  C   HIS A  50       9.218  -0.199  70.804  1.00 26.44           C  
ATOM    394  O   HIS A  50       8.764  -1.098  71.530  1.00 27.10           O  
ATOM    395  CB  HIS A  50      11.563   0.455  71.244  1.00 25.92           C  
ATOM    396  CG  HIS A  50      12.997   0.052  71.128  1.00 26.13           C  
ATOM    397  CD2 HIS A  50      13.596  -0.927  70.408  1.00 28.63           C  
ATOM    398  ND1 HIS A  50      14.001   0.689  71.823  1.00 31.79           N  
ATOM    399  CE1 HIS A  50      15.158   0.109  71.551  1.00 26.96           C  
ATOM    400  NE2 HIS A  50      14.947  -0.856  70.675  1.00 29.72           N  
ATOM    401  N   ARG A  51       8.481   0.842  70.414  1.00 27.04           N  
ATOM    402  CA  ARG A  51       7.054   0.938  70.818  1.00 27.90           C  
ATOM    403  C   ARG A  51       6.196  -0.096  70.125  1.00 27.95           C  
ATOM    404  O   ARG A  51       5.278  -0.649  70.738  1.00 27.38           O  
ATOM    405  CB  ARG A  51       6.404   2.302  70.525  1.00 28.09           C  
ATOM    406  CG  ARG A  51       6.809   3.483  71.383  0.60 32.95           C  
ATOM    408  CD  ARG A  51       5.827   3.652  72.552  0.60 35.85           C  
ATOM    410  NE  ARG A  51       6.398   2.991  73.710  0.60 36.79           N  
ATOM    412  CZ  ARG A  51       5.804   2.784  74.879  0.60 35.92           C  
ATOM    414  NH1 ARG A  51       4.555   3.168  75.116  0.60 37.06           N1+
ATOM    416  NH2 ARG A  51       6.492   2.184  75.820  0.60 35.37           N  
ATOM    418  N   SER A  52       6.435  -0.313  68.833  1.00 25.29           N  
ATOM    419  CA  SER A  52       5.608  -1.243  68.060  1.00 27.12           C  
ATOM    420  C   SER A  52       5.978  -2.690  68.334  1.00 29.13           C  
ATOM    421  O   SER A  52       5.099  -3.534  68.472  1.00 29.31           O  
ATOM    422  CB  SER A  52       5.727  -0.974  66.568  1.00 27.93           C  
ATOM    423  OG  SER A  52       4.756  -1.730  65.874  1.00 26.06           O  
ATOM    424  N   CYS A  53       7.282  -2.967  68.402  1.00 29.22           N  
ATOM    425  CA  CYS A  53       7.799  -4.337  68.366  1.00 31.03           C  
ATOM    426  C   CYS A  53       8.409  -4.818  69.693  1.00 31.22           C  
ATOM    427  O   CYS A  53       8.561  -6.033  69.901  1.00 31.99           O  
ATOM    428  CB  CYS A  53       8.817  -4.482  67.225  1.00 31.33           C  
ATOM    429  SG  CYS A  53       8.200  -3.979  65.566  1.00 38.34           S  
ATOM    430  N   GLY A  54       8.753  -3.879  70.578  1.00 31.20           N  
ATOM    431  CA  GLY A  54       9.345  -4.190  71.895  1.00 32.50           C  
ATOM    432  C   GLY A  54      10.823  -3.855  71.926  1.00 34.34           C  
ATOM    433  O   GLY A  54      11.499  -3.974  70.899  1.00 33.60           O  
ATOM    434  N   THR A  55      11.340  -3.446  73.090  1.00 35.72           N  
ATOM    435  CA  THR A  55      12.776  -3.124  73.214  1.00 38.95           C  
ATOM    436  C   THR A  55      13.713  -4.324  72.990  1.00 39.95           C  
ATOM    437  O   THR A  55      14.899  -4.141  72.661  1.00 41.42           O  
ATOM    438  CB  THR A  55      13.118  -2.389  74.544  1.00 39.71           C  
ATOM    439  CG2 THR A  55      12.295  -1.115  74.679  1.00 40.20           C  
ATOM    440  OG1 THR A  55      12.833  -3.250  75.656  1.00 43.06           O  
ATOM    441  N   SER A  56      13.182  -5.537  73.134  1.00 40.35           N  
ATOM    442  CA  SER A  56      13.973  -6.764  72.942  1.00 42.36           C  
ATOM    443  C   SER A  56      13.746  -7.458  71.591  1.00 42.22           C  
ATOM    444  O   SER A  56      14.250  -8.562  71.369  1.00 44.13           O  
ATOM    445  CB  SER A  56      13.717  -7.746  74.095  1.00 42.40           C  
ATOM    446  OG  SER A  56      14.266  -7.240  75.308  1.00 44.98           O  
ATOM    447  N   CYS A  57      12.995  -6.822  70.692  1.00 42.27           N  
ATOM    448  CA  CYS A  57      12.705  -7.405  69.385  1.00 42.05           C  
ATOM    449  C   CYS A  57      13.995  -7.628  68.600  1.00 40.55           C  
ATOM    450  O   CYS A  57      14.178  -8.662  67.946  1.00 40.59           O  
ATOM    451  CB  CYS A  57      11.773  -6.497  68.583  1.00 42.42           C  
ATOM    452  SG  CYS A  57      11.484  -7.078  66.879  1.00 46.94           S  
ATOM    453  N   PHE A  58      14.869  -6.637  68.656  1.00 38.67           N  
ATOM    454  CA  PHE A  58      16.154  -6.690  67.990  1.00 37.78           C  
ATOM    455  C   PHE A  58      17.271  -6.501  69.017  1.00 37.78           C  
ATOM    456  O   PHE A  58      17.094  -5.798  70.008  1.00 38.10           O  
ATOM    457  CB  PHE A  58      16.233  -5.571  66.943  1.00 37.69           C  
ATOM    458  CG  PHE A  58      15.238  -5.702  65.820  1.00 36.51           C  
ATOM    459  CD1 PHE A  58      15.216  -6.832  65.014  1.00 36.34           C  
ATOM    460  CD2 PHE A  58      14.331  -4.675  65.547  1.00 36.88           C  
ATOM    461  CE1 PHE A  58      14.306  -6.943  63.956  1.00 37.92           C  
ATOM    462  CE2 PHE A  58      13.418  -4.792  64.486  1.00 36.77           C  
ATOM    463  CZ  PHE A  58      13.413  -5.917  63.693  1.00 37.30           C  
ATOM    464  N   GLU A  59      18.420  -7.128  68.781  1.00 37.47           N  
ATOM    465  CA  GLU A  59      19.635  -6.788  69.515  1.00 37.94           C  
ATOM    466  C   GLU A  59      19.975  -5.323  69.217  1.00 37.19           C  
ATOM    467  O   GLU A  59      20.114  -4.947  68.056  1.00 36.40           O  
ATOM    468  CB  GLU A  59      20.781  -7.713  69.104  1.00 39.54           C  
ATOM    469  CG  GLU A  59      20.466  -9.213  69.284  1.00 43.83           C  
ATOM    470  CD  GLU A  59      21.583 -10.121  68.784  1.00 48.70           C  
ATOM    471  OE1 GLU A  59      22.762  -9.894  69.157  1.00 50.54           O  
ATOM    472  OE2 GLU A  59      21.277 -11.065  68.015  1.00 53.28           O1-
ATOM    473  N   LEU A  60      20.108  -4.507  70.260  1.00 35.51           N  
ATOM    474  CA  LEU A  60      20.272  -3.067  70.092  1.00 34.25           C  
ATOM    475  C   LEU A  60      21.481  -2.679  69.230  1.00 33.88           C  
ATOM    476  O   LEU A  60      21.369  -1.805  68.370  1.00 32.44           O  
ATOM    477  CB  LEU A  60      20.309  -2.357  71.451  1.00 34.29           C  
ATOM    478  CG  LEU A  60      20.296  -0.828  71.477  1.00 34.13           C  
ATOM    479  CD1 LEU A  60      18.992  -0.292  70.807  1.00 33.49           C  
ATOM    480  CD2 LEU A  60      20.443  -0.319  72.896  1.00 36.72           C  
ATOM    481  N   GLU A  61      22.622  -3.333  69.435  1.00 34.10           N  
ATOM    482  CA  GLU A  61      23.828  -2.998  68.669  1.00 34.61           C  
ATOM    483  C   GLU A  61      23.632  -3.257  67.195  1.00 32.86           C  
ATOM    484  O   GLU A  61      24.027  -2.421  66.377  1.00 32.92           O  
ATOM    485  CB  GLU A  61      25.041  -3.805  69.152  1.00 36.36           C  
ATOM    486  CG  GLU A  61      25.315  -3.637  70.634  1.00 42.03           C  
ATOM    487  CD  GLU A  61      24.423  -4.504  71.528  1.00 47.72           C  
ATOM    488  OE1 GLU A  61      23.557  -5.276  71.021  1.00 49.63           O  
ATOM    489  OE2 GLU A  61      24.613  -4.416  72.761  1.00 51.74           O1-
ATOM    490  N   LYS A  62      23.018  -4.396  66.855  1.00 32.36           N  
ATOM    491  CA  LYS A  62      22.758  -4.733  65.454  1.00 31.01           C  
ATOM    492  C   LYS A  62      21.776  -3.726  64.844  1.00 29.82           C  
ATOM    493  O   LYS A  62      22.018  -3.224  63.742  1.00 28.44           O  
ATOM    494  CB  LYS A  62      22.247  -6.165  65.281  1.00 32.33           C  
ATOM    495  CG  LYS A  62      23.255  -7.244  65.770  1.00 33.67           C  
ATOM    496  CD  LYS A  62      22.717  -8.672  65.561  1.00 37.74           C  
ATOM    497  CE  LYS A  62      23.788  -9.724  65.913  1.00 39.50           C  
ATOM    498  NZ  LYS A  62      23.488 -11.067  65.322  1.00 41.73           N1+
ATOM    499  N   LEU A  63      20.704  -3.422  65.581  1.00 28.91           N  
ATOM    500  CA  LEU A  63      19.704  -2.425  65.142  1.00 28.27           C  
ATOM    501  C   LEU A  63      20.323  -1.051  64.855  1.00 28.89           C  
ATOM    502  O   LEU A  63      20.016  -0.422  63.832  1.00 28.27           O  
ATOM    503  CB  LEU A  63      18.532  -2.310  66.147  1.00 27.14           C  
ATOM    504  CG  LEU A  63      17.397  -1.323  65.788  1.00 25.22           C  
ATOM    505  CD1 LEU A  63      16.811  -1.785  64.452  1.00 26.58           C  
ATOM    506  CD2 LEU A  63      16.297  -1.218  66.872  1.00 27.66           C  
ATOM    507  N   CYS A  64      21.207  -0.587  65.737  1.00 27.57           N  
ATOM    508  CA  CYS A  64      21.830   0.730  65.583  1.00 29.11           C  
ATOM    509  C   CYS A  64      22.792   0.748  64.425  1.00 27.93           C  
ATOM    510  O   CYS A  64      22.813   1.733  63.662  1.00 27.73           O  
ATOM    511  CB  CYS A  64      22.500   1.199  66.885  1.00 28.52           C  
ATOM    512  SG  CYS A  64      21.278   1.578  68.162  1.00 34.09           S  
ATOM    513  N   ARG A  65      23.574  -0.332  64.266  1.00 28.36           N  
ATOM    514  CA  ARG A  65      24.414  -0.490  63.067  1.00 26.85           C  
ATOM    515  C   ARG A  65      23.568  -0.482  61.801  1.00 26.14           C  
ATOM    516  O   ARG A  65      23.876   0.213  60.821  1.00 26.71           O  
ATOM    517  CB  ARG A  65      25.184  -1.821  63.077  1.00 29.00           C  
ATOM    518  CG  ARG A  65      26.431  -1.826  63.944  1.00 32.95           C  
ATOM    519  CD  ARG A  65      27.251  -3.137  63.786  1.00 37.67           C  
ATOM    520  NE  ARG A  65      28.026  -3.403  65.004  1.00 39.53           N  
ATOM    521  CZ  ARG A  65      27.649  -4.246  65.977  1.00 43.13           C  
ATOM    522  NH1 ARG A  65      26.527  -4.960  65.876  1.00 40.41           N1+
ATOM    523  NH2 ARG A  65      28.415  -4.404  67.054  1.00 43.52           N  
ATOM    524  N   PHE A  66      22.511  -1.282  61.820  1.00 24.98           N  
ATOM    525  CA  PHE A  66      21.640  -1.374  60.669  1.00 25.37           C  
ATOM    526  C   PHE A  66      21.087   0.014  60.315  1.00 24.85           C  
ATOM    527  O   PHE A  66      21.193   0.430  59.167  1.00 23.79           O  
ATOM    528  CB  PHE A  66      20.497  -2.353  60.920  1.00 25.62           C  
ATOM    529  CG  PHE A  66      19.596  -2.519  59.741  1.00 25.26           C  
ATOM    530  CD1 PHE A  66      19.939  -3.389  58.713  1.00 23.51           C  
ATOM    531  CD2 PHE A  66      18.411  -1.811  59.653  1.00 26.18           C  
ATOM    532  CE1 PHE A  66      19.121  -3.559  57.612  1.00 27.23           C  
ATOM    533  CE2 PHE A  66      17.577  -1.985  58.545  1.00 24.98           C  
ATOM    534  CZ  PHE A  66      17.924  -2.840  57.540  1.00 22.82           C  
ATOM    535  N   ILE A  67      20.459   0.703  61.281  1.00 23.86           N  
ATOM    536  CA  ILE A  67      19.921   2.047  61.000  1.00 23.20           C  
ATOM    537  C   ILE A  67      20.970   3.017  60.426  1.00 23.97           C  
ATOM    538  O   ILE A  67      20.730   3.699  59.414  1.00 24.89           O  
ATOM    539  CB  ILE A  67      19.258   2.634  62.231  1.00 23.65           C  
ATOM    540  CG1 ILE A  67      18.035   1.797  62.564  1.00 23.05           C  
ATOM    541  CG2 ILE A  67      18.898   4.105  62.004  1.00 25.48           C  
ATOM    542  CD1 ILE A  67      17.517   2.055  63.999  1.00 21.57           C  
ATOM    543  N   MET A  68      22.126   3.113  61.082  1.00 24.71           N  
ATOM    544  CA  MET A  68      23.104   4.088  60.625  1.00 23.99           C  
ATOM    545  C   MET A  68      23.739   3.724  59.255  1.00 23.69           C  
ATOM    546  O   MET A  68      24.028   4.611  58.445  1.00 22.40           O  
ATOM    547  CB  MET A  68      24.157   4.339  61.724  1.00 24.63           C  
ATOM    548  CG  MET A  68      23.581   4.950  63.001  1.00 25.63           C  
ATOM    549  SD  MET A  68      22.428   6.379  62.791  1.00 28.43           S  
ATOM    550  CE  MET A  68      23.580   7.634  62.281  1.00 29.21           C  
ATOM    551  N   SER A  69      23.861   2.439  58.940  1.00 23.76           N  
ATOM    552  CA  SER A  69      24.265   2.045  57.602  1.00 23.51           C  
ATOM    553  C   SER A  69      23.185   2.302  56.530  1.00 23.75           C  
ATOM    554  O   SER A  69      23.478   2.721  55.411  1.00 25.02           O  
ATOM    555  CB  SER A  69      24.737   0.593  57.575  1.00 25.88           C  
ATOM    556  OG  SER A  69      25.968   0.552  58.293  1.00 26.56           O  
ATOM    557  N   VAL A  70      21.938   2.049  56.885  1.00 23.02           N  
ATOM    558  CA  VAL A  70      20.834   2.449  55.984  1.00 22.99           C  
ATOM    559  C   VAL A  70      20.956   3.942  55.613  1.00 21.94           C  
ATOM    560  O   VAL A  70      20.922   4.313  54.431  1.00 23.94           O  
ATOM    561  CB  VAL A  70      19.434   2.099  56.592  1.00 22.07           C  
ATOM    562  CG1 VAL A  70      18.319   2.760  55.769  1.00 22.81           C  
ATOM    563  CG2 VAL A  70      19.216   0.611  56.607  1.00 24.09           C  
ATOM    564  N   LYS A  71      21.118   4.799  56.614  1.00 22.88           N  
ATOM    565  CA  LYS A  71      21.229   6.248  56.396  1.00 21.93           C  
ATOM    566  C   LYS A  71      22.357   6.558  55.416  1.00 24.50           C  
ATOM    567  O   LYS A  71      22.216   7.372  54.502  1.00 23.57           O  
ATOM    568  CB  LYS A  71      21.457   6.947  57.728  1.00 22.26           C  
ATOM    569  CG  LYS A  71      21.690   8.439  57.654  0.60 22.13           C  
ATOM    571  CD  LYS A  71      21.769   9.038  59.037  0.60 23.81           C  
ATOM    573  CE  LYS A  71      22.003  10.550  58.994  0.60 27.29           C  
ATOM    575  NZ  LYS A  71      23.345  10.906  58.415  0.60 26.06           N1+
ATOM    577  N   LYS A  72      23.465   5.866  55.603  1.00 24.94           N  
ATOM    578  CA  LYS A  72      24.635   6.152  54.775  1.00 27.33           C  
ATOM    579  C   LYS A  72      24.470   5.650  53.333  1.00 27.47           C  
ATOM    580  O   LYS A  72      25.220   6.046  52.443  1.00 27.09           O  
ATOM    581  CB  LYS A  72      25.871   5.554  55.444  1.00 29.58           C  
ATOM    582  CG  LYS A  72      27.149   6.296  55.102  1.00 35.35           C  
ATOM    583  CD  LYS A  72      28.281   5.884  56.030  1.00 37.30           C  
ATOM    584  CE  LYS A  72      29.629   6.241  55.410  1.00 41.15           C  
ATOM    585  NZ  LYS A  72      30.723   5.988  56.379  1.00 41.39           N1+
ATOM    586  N   ASN A  73      23.461   4.818  53.074  1.00 24.58           N  
ATOM    587  CA  ASN A  73      23.203   4.333  51.722  1.00 24.93           C  
ATOM    588  C   ASN A  73      22.019   4.996  51.006  1.00 21.84           C  
ATOM    589  O   ASN A  73      21.638   4.553  49.929  1.00 23.63           O  
ATOM    590  CB  ASN A  73      23.058   2.820  51.702  1.00 24.50           C  
ATOM    591  CG  ASN A  73      24.399   2.115  51.910  1.00 28.31           C  
ATOM    592  ND2 ASN A  73      24.699   1.733  53.150  1.00 27.80           N  
ATOM    593  OD1 ASN A  73      25.115   1.872  50.940  1.00 27.21           O  
ATOM    594  N   TYR A  74      21.487   6.043  51.627  1.00 23.09           N  
ATOM    595  CA  TYR A  74      20.640   7.034  50.939  1.00 23.00           C  
ATOM    596  C   TYR A  74      21.557   8.127  50.407  1.00 25.31           C  
ATOM    597  O   TYR A  74      22.490   8.532  51.101  1.00 26.25           O  
ATOM    598  CB  TYR A  74      19.598   7.614  51.897  1.00 23.99           C  
ATOM    599  CG  TYR A  74      18.370   6.717  51.954  1.00 22.64           C  
ATOM    600  CD1 TYR A  74      18.220   5.732  52.945  1.00 22.29           C  
ATOM    601  CD2 TYR A  74      17.378   6.826  50.976  1.00 24.98           C  
ATOM    602  CE1 TYR A  74      17.085   4.888  52.965  1.00 21.57           C  
ATOM    603  CE2 TYR A  74      16.248   5.986  50.998  1.00 22.28           C  
ATOM    604  CZ  TYR A  74      16.120   5.036  51.983  1.00 19.51           C  
ATOM    605  OH  TYR A  74      14.995   4.211  52.002  1.00 20.63           O  
ATOM    606  N   ARG A  75      21.306   8.565  49.181  1.00 24.66           N  
ATOM    607  CA  ARG A  75      22.154   9.578  48.513  1.00 26.73           C  
ATOM    608  C   ARG A  75      21.666  10.972  48.836  1.00 27.89           C  
ATOM    609  O   ARG A  75      20.536  11.139  49.324  1.00 27.74           O  
ATOM    610  CB  ARG A  75      22.194   9.361  46.993  1.00 27.51           C  
ATOM    611  CG  ARG A  75      22.663   7.983  46.586  1.00 27.79           C  
ATOM    612  CD  ARG A  75      23.062   7.954  45.121  1.00 30.36           C  
ATOM    613  NE  ARG A  75      23.452   6.617  44.686  1.00 30.47           N  
ATOM    614  CZ  ARG A  75      24.128   6.344  43.569  1.00 32.49           C  
ATOM    615  NH1 ARG A  75      24.485   7.316  42.730  1.00 34.15           N1+
ATOM    616  NH2 ARG A  75      24.431   5.093  43.282  1.00 34.04           N  
ATOM    617  N   ARG A  76      22.478  11.984  48.536  1.00 27.62           N  
ATOM    618  CA  ARG A  76      22.143  13.371  48.855  1.00 28.13           C  
ATOM    619  C   ARG A  76      21.384  13.963  47.665  1.00 29.28           C  
ATOM    620  O   ARG A  76      21.870  14.861  46.960  1.00 29.63           O  
ATOM    621  CB  ARG A  76      23.406  14.180  49.210  1.00 30.33           C  
ATOM    622  CG  ARG A  76      24.042  13.784  50.547  1.00 32.97           C  
ATOM    623  CD  ARG A  76      25.376  14.535  50.793  1.00 36.20           C  
ATOM    624  N   VAL A  77      20.214  13.378  47.406  1.00 26.54           N  
ATOM    625  CA  VAL A  77      19.312  13.820  46.367  1.00 25.91           C  
ATOM    626  C   VAL A  77      18.225  14.673  47.017  1.00 25.03           C  
ATOM    627  O   VAL A  77      18.026  14.599  48.231  1.00 24.39           O  
ATOM    628  CB  VAL A  77      18.698  12.637  45.575  1.00 24.83           C  
ATOM    629  CG1 VAL A  77      19.787  11.873  44.753  1.00 27.39           C  
ATOM    630  CG2 VAL A  77      17.944  11.645  46.513  1.00 24.30           C  
ATOM    631  N   PRO A  78      17.524  15.485  46.207  1.00 24.48           N  
ATOM    632  CA  PRO A  78      16.544  16.416  46.797  1.00 24.19           C  
ATOM    633  C   PRO A  78      15.352  15.786  47.524  1.00 22.06           C  
ATOM    634  O   PRO A  78      14.889  16.384  48.486  1.00 22.69           O  
ATOM    635  CB  PRO A  78      16.058  17.242  45.597  1.00 23.75           C  
ATOM    636  CG  PRO A  78      17.237  17.199  44.635  1.00 24.02           C  
ATOM    637  CD  PRO A  78      17.787  15.785  44.781  1.00 26.04           C  
ATOM    638  N   TYR A  79      14.867  14.641  47.052  1.00 21.64           N  
ATOM    639  CA  TYR A  79      13.654  14.053  47.645  1.00 21.94           C  
ATOM    640  C   TYR A  79      13.780  12.605  48.120  1.00 22.80           C  
ATOM    641  O   TYR A  79      13.357  12.290  49.231  1.00 21.37           O  
ATOM    642  CB  TYR A  79      12.505  14.170  46.673  1.00 21.89           C  
ATOM    643  CG  TYR A  79      11.247  13.544  47.228  1.00 22.11           C  
ATOM    644  CD1 TYR A  79      10.561  14.155  48.262  1.00 23.44           C  
ATOM    645  CD2 TYR A  79      10.778  12.328  46.743  1.00 25.02           C  
ATOM    646  CE1 TYR A  79       9.419  13.579  48.803  1.00 23.95           C  
ATOM    647  CE2 TYR A  79       9.612  11.743  47.272  1.00 22.81           C  
ATOM    648  CZ  TYR A  79       8.937  12.400  48.291  1.00 23.91           C  
ATOM    649  OH  TYR A  79       7.770  11.851  48.811  1.00 25.01           O  
ATOM    650  N   HIS A  80      14.328  11.714  47.281  1.00 22.34           N  
ATOM    651  CA  HIS A  80      14.350  10.270  47.630  1.00 20.86           C  
ATOM    652  C   HIS A  80      15.560   9.988  48.497  1.00 22.05           C  
ATOM    653  O   HIS A  80      16.465   9.281  48.078  1.00 23.50           O  
ATOM    654  CB  HIS A  80      14.366   9.418  46.377  1.00 22.62           C  
ATOM    655  CG  HIS A  80      13.057   9.408  45.647  1.00 23.64           C  
ATOM    656  CD2 HIS A  80      11.915   8.704  45.853  1.00 23.09           C  
ATOM    657  ND1 HIS A  80      12.799  10.249  44.591  1.00 25.18           N  
ATOM    658  CE1 HIS A  80      11.566  10.035  44.145  1.00 25.96           C  
ATOM    659  NE2 HIS A  80      10.998   9.126  44.913  1.00 25.99           N  
ATOM    660  N   ASN A  81      15.535  10.561  49.689  1.00 20.72           N  
ATOM    661  CA  ASN A  81      16.671  10.627  50.595  1.00 20.65           C  
ATOM    662  C   ASN A  81      16.295  10.087  51.984  1.00 21.87           C  
ATOM    663  O   ASN A  81      15.193   9.540  52.186  1.00 21.46           O  
ATOM    664  CB  ASN A  81      17.174  12.067  50.672  1.00 20.56           C  
ATOM    665  CG  ASN A  81      16.092  13.058  51.043  1.00 22.03           C  
ATOM    666  ND2 ASN A  81      16.131  14.266  50.459  1.00 21.16           N  
ATOM    667  OD1 ASN A  81      15.232  12.732  51.841  1.00 21.25           O  
ATOM    668  N   TRP A  82      17.215  10.228  52.931  1.00 22.01           N  
ATOM    669  CA  TRP A  82      17.014   9.745  54.292  1.00 22.45           C  
ATOM    670  C   TRP A  82      15.783  10.334  54.973  1.00 22.17           C  
ATOM    671  O   TRP A  82      15.049   9.638  55.684  1.00 24.08           O  
ATOM    672  CB  TRP A  82      18.281  10.043  55.079  1.00 22.98           C  
ATOM    673  CG  TRP A  82      18.224   9.814  56.561  1.00 21.22           C  
ATOM    674  CD1 TRP A  82      18.489  10.734  57.534  1.00 22.33           C  
ATOM    675  CD2 TRP A  82      18.004   8.571  57.222  1.00 21.88           C  
ATOM    676  CE2 TRP A  82      18.129   8.819  58.615  1.00 19.68           C  
ATOM    677  CE3 TRP A  82      17.703   7.266  56.778  1.00 18.92           C  
ATOM    678  NE1 TRP A  82      18.411  10.145  58.771  1.00 23.55           N  
ATOM    679  CZ2 TRP A  82      17.965   7.812  59.580  1.00 20.69           C  
ATOM    680  CZ3 TRP A  82      17.559   6.259  57.728  1.00 18.92           C  
ATOM    681  CH2 TRP A  82      17.686   6.551  59.131  1.00 20.06           C  
ATOM    682  N   LYS A  83      15.539  11.615  54.753  1.00 21.14           N  
ATOM    683  CA  LYS A  83      14.402  12.271  55.356  1.00 22.02           C  
ATOM    684  C   LYS A  83      13.100  11.604  54.857  1.00 21.67           C  
ATOM    685  O   LYS A  83      12.183  11.288  55.662  1.00 20.13           O  
ATOM    686  CB  LYS A  83      14.408  13.758  54.997  1.00 22.08           C  
ATOM    687  CG  LYS A  83      13.192  14.496  55.617  1.00 19.90           C  
ATOM    688  CD  LYS A  83      13.149  15.925  55.171  1.00 25.35           C  
ATOM    689  CE  LYS A  83      12.062  16.680  55.934  1.00 28.81           C  
ATOM    690  NZ  LYS A  83      11.856  18.047  55.312  1.00 32.78           N1+
ATOM    691  N   HIS A  84      13.053  11.324  53.569  1.00 21.02           N  
ATOM    692  CA  HIS A  84      11.884  10.625  52.996  1.00 20.67           C  
ATOM    693  C   HIS A  84      11.725   9.229  53.645  1.00 20.83           C  
ATOM    694  O   HIS A  84      10.632   8.845  54.082  1.00 20.86           O  
ATOM    695  CB  HIS A  84      12.057  10.494  51.495  1.00 22.12           C  
ATOM    696  CG  HIS A  84      11.042   9.609  50.849  1.00 19.02           C  
ATOM    697  CD2 HIS A  84      11.167   8.433  50.185  1.00 19.21           C  
ATOM    698  ND1 HIS A  84       9.698   9.927  50.829  1.00 22.17           N  
ATOM    699  CE1 HIS A  84       9.036   8.989  50.177  1.00 21.13           C  
ATOM    700  NE2 HIS A  84       9.900   8.070  49.760  1.00 19.88           N  
ATOM    701  N   ALA A  85      12.821   8.484  53.767  1.00 18.66           N  
ATOM    702  CA  ALA A  85      12.772   7.144  54.398  1.00 18.64           C  
ATOM    703  C   ALA A  85      12.129   7.196  55.789  1.00 18.49           C  
ATOM    704  O   ALA A  85      11.280   6.331  56.112  1.00 20.50           O  
ATOM    705  CB  ALA A  85      14.204   6.582  54.497  1.00 20.44           C  
ATOM    706  N   VAL A  86      12.521   8.169  56.613  1.00 17.49           N  
ATOM    707  CA  VAL A  86      12.104   8.190  58.019  1.00 18.22           C  
ATOM    708  C   VAL A  86      10.614   8.642  58.056  1.00 17.12           C  
ATOM    709  O   VAL A  86       9.830   8.159  58.900  1.00 19.95           O  
ATOM    710  CB  VAL A  86      13.000   9.084  58.903  1.00 20.74           C  
ATOM    711  CG1 VAL A  86      12.541   9.120  60.290  1.00 20.37           C  
ATOM    712  CG2 VAL A  86      14.396   8.473  58.939  1.00 19.73           C  
ATOM    713  N   THR A  87      10.266   9.541  57.142  1.00 19.01           N  
ATOM    714  CA  THR A  87       8.856  10.043  57.025  1.00 19.42           C  
ATOM    715  C   THR A  87       7.923   8.898  56.669  1.00 20.24           C  
ATOM    716  O   THR A  87       6.805   8.747  57.253  1.00 17.29           O  
ATOM    717  CB  THR A  87       8.777  11.138  55.955  1.00 20.25           C  
ATOM    718  CG2 THR A  87       7.348  11.566  55.721  1.00 23.11           C  
ATOM    719  OG1 THR A  87       9.568  12.277  56.370  1.00 21.72           O  
ATOM    720  N   VAL A  88       8.364   8.065  55.745  1.00 19.22           N  
ATOM    721  CA  VAL A  88       7.529   6.939  55.308  1.00 18.94           C  
ATOM    722  C   VAL A  88       7.422   5.930  56.455  1.00 20.32           C  
ATOM    723  O   VAL A  88       6.345   5.400  56.726  1.00 20.33           O  
ATOM    724  CB  VAL A  88       8.074   6.308  54.029  1.00 19.19           C  
ATOM    725  CG1 VAL A  88       7.313   5.031  53.625  1.00 17.25           C  
ATOM    726  CG2 VAL A  88       8.033   7.356  52.877  1.00 18.36           C  
ATOM    727  N   ALA A  89       8.523   5.707  57.168  1.00 18.08           N  
ATOM    728  CA  ALA A  89       8.486   4.767  58.302  1.00 18.74           C  
ATOM    729  C   ALA A  89       7.600   5.274  59.413  1.00 18.62           C  
ATOM    730  O   ALA A  89       6.910   4.466  60.060  1.00 20.08           O  
ATOM    731  CB  ALA A  89       9.881   4.509  58.858  1.00 19.87           C  
ATOM    732  N   HIS A  90       7.613   6.598  59.632  1.00 18.55           N  
ATOM    733  CA  HIS A  90       6.730   7.154  60.653  1.00 19.47           C  
ATOM    734  C   HIS A  90       5.256   6.957  60.268  1.00 18.69           C  
ATOM    735  O   HIS A  90       4.436   6.638  61.178  1.00 18.68           O  
ATOM    736  CB  HIS A  90       7.029   8.623  60.966  1.00 19.97           C  
ATOM    737  CG  HIS A  90       5.922   9.252  61.747  1.00 18.50           C  
ATOM    738  CD2 HIS A  90       5.613   9.190  63.061  1.00 19.77           C  
ATOM    739  ND1 HIS A  90       4.858   9.871  61.119  1.00 20.03           N  
ATOM    740  CE1 HIS A  90       3.958  10.203  62.026  1.00 21.57           C  
ATOM    741  NE2 HIS A  90       4.384   9.803  63.209  1.00 19.16           N  
ATOM    742  N   CYS A  91       4.905   7.138  58.994  1.00 18.92           N  
ATOM    743  CA  CYS A  91       3.484   6.965  58.616  1.00 19.86           C  
ATOM    744  C   CYS A  91       3.089   5.507  58.905  1.00 20.57           C  
ATOM    745  O   CYS A  91       1.984   5.199  59.418  1.00 19.32           O  
ATOM    746  CB  CYS A  91       3.226   7.311  57.174  1.00 18.09           C  
ATOM    747  SG  CYS A  91       1.437   7.396  56.763  1.00 21.38           S  
ATOM    748  N   MET A  92       3.998   4.596  58.617  1.00 16.49           N  
ATOM    749  CA  MET A  92       3.728   3.193  58.808  1.00 18.23           C  
ATOM    750  C   MET A  92       3.549   2.916  60.283  1.00 19.67           C  
ATOM    751  O   MET A  92       2.617   2.198  60.655  1.00 19.45           O  
ATOM    752  CB  MET A  92       4.873   2.296  58.256  1.00 19.22           C  
ATOM    753  CG  MET A  92       4.678   0.780  58.506  1.00 17.65           C  
ATOM    754  SD  MET A  92       3.109   0.139  57.743  1.00 21.18           S  
ATOM    755  CE  MET A  92       3.617   0.038  56.028  1.00 20.28           C  
ATOM    756  N   TYR A  93       4.405   3.473  61.127  1.00 19.24           N  
ATOM    757  CA  TYR A  93       4.236   3.377  62.578  1.00 19.88           C  
ATOM    758  C   TYR A  93       2.841   3.802  63.027  1.00 20.35           C  
ATOM    759  O   TYR A  93       2.210   3.062  63.803  1.00 21.01           O  
ATOM    760  CB  TYR A  93       5.316   4.167  63.291  1.00 20.00           C  
ATOM    761  CG  TYR A  93       5.162   4.256  64.790  1.00 19.52           C  
ATOM    762  CD1 TYR A  93       5.478   3.156  65.592  1.00 20.16           C  
ATOM    763  CD2 TYR A  93       4.724   5.431  65.386  1.00 20.41           C  
ATOM    764  CE1 TYR A  93       5.364   3.229  66.993  1.00 19.63           C  
ATOM    765  CE2 TYR A  93       4.612   5.524  66.773  1.00 23.02           C  
ATOM    766  CZ  TYR A  93       4.954   4.424  67.554  1.00 21.83           C  
ATOM    767  OH  TYR A  93       4.805   4.521  68.917  1.00 23.80           O  
ATOM    768  N   ALA A  94       2.389   4.968  62.561  1.00 19.62           N  
ATOM    769  CA  ALA A  94       1.069   5.499  62.927  1.00 20.32           C  
ATOM    770  C   ALA A  94      -0.050   4.567  62.460  1.00 22.23           C  
ATOM    771  O   ALA A  94      -0.993   4.289  63.237  1.00 22.41           O  
ATOM    772  CB  ALA A  94       0.880   6.907  62.372  1.00 17.98           C  
ATOM    773  N   ILE A  95       0.066   4.048  61.242  1.00 21.31           N  
ATOM    774  CA  ILE A  95      -0.914   3.063  60.751  1.00 21.26           C  
ATOM    775  C   ILE A  95      -0.894   1.812  61.650  1.00 20.16           C  
ATOM    776  O   ILE A  95      -1.937   1.362  62.103  1.00 21.74           O  
ATOM    777  CB  ILE A  95      -0.659   2.682  59.285  1.00 21.07           C  
ATOM    778  CG1 ILE A  95      -0.998   3.863  58.375  1.00 22.31           C  
ATOM    779  CG2 ILE A  95      -1.497   1.471  58.909  1.00 22.61           C  
ATOM    780  CD1 ILE A  95      -0.666   3.601  56.866  1.00 20.91           C  
ATOM    781  N   LEU A  96       0.302   1.286  61.953  1.00 18.32           N  
ATOM    782  CA  LEU A  96       0.429   0.060  62.758  1.00 19.27           C  
ATOM    783  C   LEU A  96      -0.132   0.284  64.185  1.00 21.96           C  
ATOM    784  O   LEU A  96      -0.918  -0.561  64.685  1.00 23.74           O  
ATOM    785  CB  LEU A  96       1.878  -0.432  62.826  1.00 20.58           C  
ATOM    786  CG  LEU A  96       2.346  -0.932  61.442  1.00 21.51           C  
ATOM    787  CD1 LEU A  96       3.809  -1.269  61.599  1.00 22.55           C  
ATOM    788  CD2 LEU A  96       1.568  -2.142  60.919  1.00 22.84           C  
ATOM    789  N   GLN A  97       0.205   1.418  64.826  1.00 21.24           N  
ATOM    790  CA  GLN A  97      -0.290   1.677  66.196  1.00 20.48           C  
ATOM    791  C   GLN A  97      -1.799   1.704  66.220  1.00 23.07           C  
ATOM    792  O   GLN A  97      -2.405   1.212  67.188  1.00 24.19           O  
ATOM    793  CB  GLN A  97       0.201   2.996  66.729  1.00 19.65           C  
ATOM    794  CG  GLN A  97       1.713   2.961  67.073  1.00 19.68           C  
ATOM    795  CD  GLN A  97       1.986   2.183  68.336  1.00 19.30           C  
ATOM    796  NE2 GLN A  97       2.082   2.873  69.477  1.00 24.44           N  
ATOM    797  OE1 GLN A  97       2.107   0.990  68.285  1.00 21.07           O  
ATOM    798  N   ASN A  98      -2.389   2.297  65.193  1.00 23.53           N  
ATOM    799  CA  ASN A  98      -3.870   2.409  65.137  1.00 24.98           C  
ATOM    800  C   ASN A  98      -4.592   1.133  64.713  1.00 25.96           C  
ATOM    801  O   ASN A  98      -5.828   1.056  64.841  1.00 26.77           O  
ATOM    802  CB  ASN A  98      -4.309   3.546  64.217  1.00 25.65           C  
ATOM    803  CG  ASN A  98      -4.223   4.895  64.885  1.00 30.06           C  
ATOM    804  ND2 ASN A  98      -3.110   5.593  64.670  1.00 27.58           N  
ATOM    805  OD1 ASN A  98      -5.162   5.328  65.580  1.00 33.56           O  
ATOM    806  N   ASN A  99      -3.849   0.166  64.178  1.00 24.22           N  
ATOM    807  CA  ASN A  99      -4.422  -1.102  63.703  1.00 24.11           C  
ATOM    808  C   ASN A  99      -3.624  -2.324  64.235  1.00 23.38           C  
ATOM    809  O   ASN A  99      -3.508  -3.368  63.579  1.00 23.94           O  
ATOM    810  CB  ASN A  99      -4.534  -1.130  62.150  1.00 23.57           C  
ATOM    811  CG  ASN A  99      -5.368  -0.029  61.580  1.00 24.88           C  
ATOM    812  ND2 ASN A  99      -4.742   1.128  61.278  1.00 22.17           N  
ATOM    813  OD1 ASN A  99      -6.574  -0.209  61.366  1.00 25.05           O  
ATOM    814  N   HIS A 100      -3.047  -2.166  65.423  1.00 23.02           N  
ATOM    815  CA  HIS A 100      -1.960  -3.003  65.919  1.00 23.74           C  
ATOM    816  C   HIS A 100      -2.194  -4.517  65.784  1.00 24.29           C  
ATOM    817  O   HIS A 100      -1.367  -5.228  65.196  1.00 23.79           O  
ATOM    818  CB  HIS A 100      -1.608  -2.606  67.355  1.00 24.43           C  
ATOM    819  CG  HIS A 100      -0.435  -3.328  67.918  1.00 23.04           C  
ATOM    820  CD2 HIS A 100      -0.341  -4.474  68.634  1.00 24.64           C  
ATOM    821  ND1 HIS A 100       0.858  -2.854  67.781  1.00 26.86           N  
ATOM    822  CE1 HIS A 100       1.692  -3.672  68.392  1.00 23.50           C  
ATOM    823  NE2 HIS A 100       0.992  -4.667  68.920  1.00 25.90           N  
ATOM    824  N   THR A 101      -3.319  -5.015  66.290  1.00 23.86           N  
ATOM    825  CA  THR A 101      -3.482  -6.464  66.348  1.00 24.23           C  
ATOM    826  C   THR A 101      -3.969  -7.100  65.020  1.00 25.25           C  
ATOM    827  O   THR A 101      -4.180  -8.328  64.958  1.00 24.69           O  
ATOM    828  CB  THR A 101      -4.433  -6.868  67.486  1.00 24.68           C  
ATOM    829  CG2 THR A 101      -3.852  -6.519  68.835  1.00 24.51           C  
ATOM    830  OG1 THR A 101      -5.656  -6.152  67.323  1.00 23.20           O  
ATOM    831  N   LEU A 102      -4.134  -6.283  63.963  1.00 25.27           N  
ATOM    832  CA  LEU A 102      -4.420  -6.834  62.650  1.00 26.13           C  
ATOM    833  C   LEU A 102      -3.165  -7.449  62.058  1.00 26.61           C  
ATOM    834  O   LEU A 102      -3.238  -8.310  61.176  1.00 28.36           O  
ATOM    835  CB  LEU A 102      -4.993  -5.762  61.712  1.00 26.24           C  
ATOM    836  CG  LEU A 102      -6.517  -5.655  61.658  0.60 26.98           C  
ATOM    838  CD1 LEU A 102      -6.936  -4.555  60.706  0.60 27.12           C  
ATOM    840  CD2 LEU A 102      -7.131  -6.985  61.283  0.60 27.89           C  
ATOM    842  N   PHE A 103      -2.020  -7.029  62.571  1.00 28.14           N  
ATOM    843  CA  PHE A 103      -0.738  -7.411  62.009  1.00 27.95           C  
ATOM    844  C   PHE A 103       0.063  -8.170  63.007  1.00 30.07           C  
ATOM    845  O   PHE A 103       0.048  -7.860  64.203  1.00 30.75           O  
ATOM    846  CB  PHE A 103       0.015  -6.171  61.482  1.00 28.07           C  
ATOM    847  CG  PHE A 103      -0.776  -5.425  60.480  1.00 27.05           C  
ATOM    848  CD1 PHE A 103      -1.581  -4.351  60.859  1.00 25.87           C  
ATOM    849  CD2 PHE A 103      -0.790  -5.847  59.146  1.00 27.95           C  
ATOM    850  CE1 PHE A 103      -2.381  -3.708  59.933  1.00 29.51           C  
ATOM    851  CE2 PHE A 103      -1.580  -5.200  58.215  1.00 28.80           C  
ATOM    852  CZ  PHE A 103      -2.380  -4.123  58.607  1.00 31.36           C  
ATOM    853  N   THR A 104       0.744  -9.194  62.510  1.00 29.34           N  
ATOM    854  CA  THR A 104       1.565 -10.046  63.337  1.00 29.33           C  
ATOM    855  C   THR A 104       2.813  -9.291  63.753  1.00 29.70           C  
ATOM    856  O   THR A 104       3.169  -8.302  63.111  1.00 29.58           O  
ATOM    857  CB  THR A 104       1.945 -11.332  62.582  1.00 30.06           C  
ATOM    858  CG2 THR A 104       0.696 -12.052  62.052  1.00 30.81           C  
ATOM    859  OG1 THR A 104       2.828 -11.015  61.478  1.00 30.62           O  
ATOM    860  N   ASP A 105       3.488  -9.772  64.804  1.00 29.89           N  
ATOM    861  CA  ASP A 105       4.776  -9.226  65.246  1.00 31.93           C  
ATOM    862  C   ASP A 105       5.774  -9.228  64.097  1.00 30.77           C  
ATOM    863  O   ASP A 105       6.525  -8.270  63.895  1.00 29.34           O  
ATOM    864  CB  ASP A 105       5.362 -10.062  66.401  1.00 33.86           C  
ATOM    865  CG  ASP A 105       4.571  -9.928  67.700  1.00 38.99           C  
ATOM    866  OD1 ASP A 105       3.647  -9.088  67.776  1.00 42.65           O  
ATOM    867  OD2 ASP A 105       4.883 -10.686  68.661  1.00 45.39           O1-
ATOM    868  N   LEU A 106       5.792 -10.314  63.344  1.00 31.38           N  
ATOM    869  CA  LEU A 106       6.719 -10.393  62.203  1.00 30.20           C  
ATOM    870  C   LEU A 106       6.370  -9.351  61.110  1.00 28.21           C  
ATOM    871  O   LEU A 106       7.269  -8.734  60.507  1.00 28.84           O  
ATOM    872  CB  LEU A 106       6.679 -11.810  61.635  1.00 32.29           C  
ATOM    873  CG  LEU A 106       7.821 -12.348  60.796  1.00 34.05           C  
ATOM    874  CD1 LEU A 106       9.125 -12.265  61.552  1.00 32.93           C  
ATOM    875  CD2 LEU A 106       7.468 -13.785  60.409  1.00 34.07           C  
ATOM    876  N   GLU A 107       5.087  -9.186  60.812  1.00 26.18           N  
ATOM    877  CA  GLU A 107       4.697  -8.146  59.839  1.00 24.13           C  
ATOM    878  C   GLU A 107       5.089  -6.742  60.304  1.00 24.04           C  
ATOM    879  O   GLU A 107       5.606  -5.961  59.511  1.00 24.62           O  
ATOM    880  CB  GLU A 107       3.212  -8.218  59.476  1.00 23.33           C  
ATOM    881  CG  GLU A 107       2.853  -9.483  58.702  1.00 24.10           C  
ATOM    882  CD  GLU A 107       1.353  -9.697  58.627  1.00 27.54           C  
ATOM    883  OE1 GLU A 107       0.644  -9.305  59.590  1.00 29.58           O  
ATOM    884  OE2 GLU A 107       0.873 -10.279  57.624  1.00 30.64           O1-
ATOM    885  N   ARG A 108       4.852  -6.398  61.575  1.00 24.22           N  
ATOM    886  CA  ARG A 108       5.195  -5.049  62.061  1.00 22.92           C  
ATOM    887  C   ARG A 108       6.696  -4.751  61.958  1.00 22.60           C  
ATOM    888  O   ARG A 108       7.112  -3.673  61.450  1.00 22.83           O  
ATOM    889  CB  ARG A 108       4.698  -4.850  63.485  1.00 23.67           C  
ATOM    890  CG  ARG A 108       3.174  -4.860  63.477  1.00 23.94           C  
ATOM    891  CD  ARG A 108       2.602  -4.233  64.724  1.00 25.73           C  
ATOM    892  NE  ARG A 108       3.354  -4.724  65.862  1.00 26.04           N  
ATOM    893  CZ  ARG A 108       3.109  -5.869  66.501  1.00 31.16           C  
ATOM    894  NH1 ARG A 108       2.078  -6.645  66.149  1.00 30.81           N1+
ATOM    895  NH2 ARG A 108       3.901  -6.228  67.518  1.00 29.68           N  
ATOM    896  N   LYS A 109       7.505  -5.692  62.407  1.00 24.30           N  
ATOM    897  CA  LYS A 109       8.957  -5.466  62.302  1.00 25.27           C  
ATOM    898  C   LYS A 109       9.446  -5.387  60.847  1.00 24.97           C  
ATOM    899  O   LYS A 109      10.259  -4.492  60.488  1.00 25.29           O  
ATOM    900  CB  LYS A 109       9.769  -6.448  63.172  1.00 26.77           C  
ATOM    901  CG  LYS A 109       9.888  -7.860  62.667  1.00 30.93           C  
ATOM    902  CD  LYS A 109      10.559  -8.780  63.738  1.00 36.30           C  
ATOM    903  CE  LYS A 109       9.542  -9.381  64.719  1.00 38.23           C  
ATOM    904  NZ  LYS A 109      10.189 -10.279  65.738  1.00 37.87           N1+
ATOM    905  N   GLY A 110       8.933  -6.281  60.004  1.00 25.50           N  
ATOM    906  CA  GLY A 110       9.242  -6.277  58.578  1.00 22.47           C  
ATOM    907  C   GLY A 110       8.796  -4.997  57.896  1.00 23.49           C  
ATOM    908  O   GLY A 110       9.531  -4.431  57.128  1.00 22.79           O  
ATOM    909  N   LEU A 111       7.574  -4.517  58.167  1.00 21.38           N  
ATOM    910  CA  LEU A 111       7.106  -3.313  57.495  1.00 20.35           C  
ATOM    911  C   LEU A 111       7.798  -2.022  57.914  1.00 20.59           C  
ATOM    912  O   LEU A 111       8.095  -1.166  57.063  1.00 21.19           O  
ATOM    913  CB  LEU A 111       5.602  -3.180  57.727  1.00 20.08           C  
ATOM    914  CG  LEU A 111       4.887  -4.271  56.944  1.00 24.00           C  
ATOM    915  CD1 LEU A 111       3.399  -4.148  57.266  1.00 26.00           C  
ATOM    916  CD2 LEU A 111       5.095  -4.158  55.427  1.00 26.17           C  
ATOM    917  N   LEU A 112       8.096  -1.871  59.199  1.00 22.13           N  
ATOM    918  CA  LEU A 112       8.839  -0.694  59.642  1.00 20.88           C  
ATOM    919  C   LEU A 112      10.217  -0.673  58.963  1.00 19.86           C  
ATOM    920  O   LEU A 112      10.606   0.365  58.453  1.00 19.90           O  
ATOM    921  CB  LEU A 112       8.973  -0.629  61.167  1.00 21.52           C  
ATOM    922  CG  LEU A 112       7.610  -0.290  61.790  1.00 19.91           C  
ATOM    923  CD1 LEU A 112       7.856  -0.482  63.322  1.00 24.21           C  
ATOM    924  CD2 LEU A 112       7.233   1.152  61.441  1.00 19.75           C  
ATOM    925  N   ILE A 113      10.890  -1.824  58.949  1.00 19.60           N  
ATOM    926  CA  ILE A 113      12.176  -1.959  58.229  1.00 21.62           C  
ATOM    927  C   ILE A 113      12.025  -1.739  56.728  1.00 20.95           C  
ATOM    928  O   ILE A 113      12.799  -0.992  56.132  1.00 21.60           O  
ATOM    929  CB  ILE A 113      12.847  -3.319  58.526  1.00 22.48           C  
ATOM    930  CG1 ILE A 113      13.126  -3.440  60.019  1.00 24.01           C  
ATOM    931  CG2 ILE A 113      14.173  -3.472  57.705  1.00 21.62           C  
ATOM    932  CD1 ILE A 113      14.198  -2.483  60.548  1.00 23.73           C  
ATOM    933  N   ALA A 114      10.992  -2.335  56.117  1.00 20.30           N  
ATOM    934  CA  ALA A 114      10.769  -2.160  54.683  1.00 19.84           C  
ATOM    935  C   ALA A 114      10.604  -0.671  54.355  1.00 21.41           C  
ATOM    936  O   ALA A 114      11.119  -0.181  53.342  1.00 21.19           O  
ATOM    937  CB  ALA A 114       9.508  -2.916  54.230  1.00 21.09           C  
ATOM    938  N   CYS A 115       9.803   0.033  55.155  1.00 19.47           N  
ATOM    939  CA  CYS A 115       9.642   1.483  54.938  1.00 19.20           C  
ATOM    940  C   CYS A 115      10.971   2.244  55.031  1.00 18.27           C  
ATOM    941  O   CYS A 115      11.241   3.106  54.182  1.00 19.11           O  
ATOM    942  CB  CYS A 115       8.629   2.058  55.920  1.00 17.79           C  
ATOM    943  SG  CYS A 115       6.959   1.616  55.416  1.00 20.66           S  
ATOM    944  N   LEU A 116      11.790   1.908  56.021  1.00 20.14           N  
ATOM    945  CA  LEU A 116      13.034   2.652  56.212  1.00 19.94           C  
ATOM    946  C   LEU A 116      13.921   2.403  54.983  1.00 20.04           C  
ATOM    947  O   LEU A 116      14.655   3.305  54.562  1.00 20.00           O  
ATOM    948  CB  LEU A 116      13.789   2.243  57.497  1.00 19.87           C  
ATOM    949  CG  LEU A 116      14.915   3.218  57.857  1.00 21.94           C  
ATOM    950  CD1 LEU A 116      14.357   4.539  58.402  1.00 21.55           C  
ATOM    951  CD2 LEU A 116      15.840   2.592  58.891  1.00 21.72           C  
ATOM    952  N   CYS A 117      13.830   1.206  54.427  1.00 19.53           N  
ATOM    953  CA  CYS A 117      14.705   0.754  53.325  1.00 20.00           C  
ATOM    954  C   CYS A 117      14.196   0.983  51.912  1.00 20.29           C  
ATOM    955  O   CYS A 117      14.870   0.704  50.926  1.00 20.12           O  
ATOM    956  CB  CYS A 117      14.985  -0.729  53.528  1.00 21.45           C  
ATOM    957  SG  CYS A 117      16.078  -1.009  54.967  1.00 23.55           S  
ATOM    958  N   HIS A 118      12.947   1.419  51.769  1.00 18.86           N  
ATOM    959  CA  HIS A 118      12.302   1.222  50.514  1.00 19.22           C  
ATOM    960  C   HIS A 118      12.807   2.031  49.333  1.00 17.88           C  
ATOM    961  O   HIS A 118      12.451   1.681  48.196  1.00 19.80           O  
ATOM    962  CB  HIS A 118      10.772   1.444  50.694  1.00 19.41           C  
ATOM    963  CG  HIS A 118      10.391   2.889  50.584  1.00 20.21           C  
ATOM    964  CD2 HIS A 118       9.928   3.588  49.526  1.00 18.50           C  
ATOM    965  ND1 HIS A 118      10.607   3.806  51.589  1.00 20.55           N  
ATOM    966  CE1 HIS A 118      10.250   5.008  51.162  1.00 19.28           C  
ATOM    967  NE2 HIS A 118       9.834   4.894  49.917  1.00 17.15           N  
ATOM    968  N   ASP A 119      13.604   3.097  49.570  1.00 18.69           N  
ATOM    969  CA  ASP A 119      14.132   3.853  48.449  1.00 19.16           C  
ATOM    970  C   ASP A 119      15.666   3.801  48.506  1.00 20.67           C  
ATOM    971  O   ASP A 119      16.334   4.666  47.967  1.00 22.42           O  
ATOM    972  CB  ASP A 119      13.601   5.307  48.465  1.00 18.58           C  
ATOM    973  CG  ASP A 119      12.353   5.495  47.609  1.00 20.11           C  
ATOM    974  OD1 ASP A 119      12.209   4.769  46.599  1.00 18.41           O  
ATOM    975  OD2 ASP A 119      11.563   6.426  47.986  1.00 15.95           O1-
ATOM    976  N   LEU A 120      16.213   2.759  49.115  1.00 19.92           N  
ATOM    977  CA  LEU A 120      17.687   2.760  49.342  1.00 20.52           C  
ATOM    978  C   LEU A 120      18.474   2.949  48.023  1.00 21.98           C  
ATOM    979  O   LEU A 120      18.171   2.333  47.007  1.00 22.31           O  
ATOM    980  CB  LEU A 120      18.162   1.455  49.979  1.00 22.12           C  
ATOM    981  CG  LEU A 120      18.228   1.342  51.491  1.00 22.71           C  
ATOM    982  CD1 LEU A 120      18.269  -0.150  51.912  1.00 24.39           C  
ATOM    983  CD2 LEU A 120      19.428   2.122  51.990  1.00 23.53           C  
ATOM    984  N   ASP A 121      19.486   3.801  48.103  1.00 22.38           N  
ATOM    985  CA  ASP A 121      20.422   4.068  46.967  1.00 24.12           C  
ATOM    986  C   ASP A 121      19.685   4.638  45.760  1.00 24.02           C  
ATOM    987  O   ASP A 121      20.130   4.474  44.630  1.00 23.07           O  
ATOM    988  CB  ASP A 121      21.186   2.792  46.561  1.00 24.13           C  
ATOM    989  CG  ASP A 121      22.390   3.081  45.652  1.00 27.00           C  
ATOM    990  OD1 ASP A 121      23.098   4.112  45.895  1.00 26.00           O  
ATOM    991  OD2 ASP A 121      22.612   2.258  44.727  1.00 27.43           O1-
ATOM    992  N   HIS A 122      18.549   5.319  45.989  1.00 23.06           N  
ATOM    993  CA  HIS A 122      17.872   6.006  44.883  1.00 23.38           C  
ATOM    994  C   HIS A 122      18.808   7.062  44.309  1.00 23.06           C  
ATOM    995  O   HIS A 122      19.534   7.750  45.038  1.00 22.79           O  
ATOM    996  CB  HIS A 122      16.594   6.679  45.411  1.00 22.21           C  
ATOM    997  CG  HIS A 122      15.566   6.933  44.348  1.00 22.78           C  
ATOM    998  CD2 HIS A 122      14.373   6.339  44.107  1.00 21.05           C  
ATOM    999  ND1 HIS A 122      15.696   7.936  43.411  1.00 22.31           N  
ATOM   1000  CE1 HIS A 122      14.633   7.935  42.617  1.00 24.07           C  
ATOM   1001  NE2 HIS A 122      13.821   6.969  43.010  1.00 21.81           N  
ATOM   1002  N   ARG A 123      18.781   7.200  42.989  1.00 24.35           N  
ATOM   1003  CA  ARG A 123      19.665   8.175  42.321  1.00 26.24           C  
ATOM   1004  C   ARG A 123      19.000   9.472  41.874  1.00 25.92           C  
ATOM   1005  O   ARG A 123      19.642  10.339  41.270  1.00 26.92           O  
ATOM   1006  CB  ARG A 123      20.314   7.509  41.108  1.00 27.13           C  
ATOM   1007  CG  ARG A 123      21.270   6.393  41.455  1.00 32.29           C  
ATOM   1008  CD  ARG A 123      20.585   5.042  41.420  1.00 33.24           C  
ATOM   1009  NE  ARG A 123      21.465   4.006  41.975  1.00 35.44           N  
ATOM   1010  CZ  ARG A 123      22.368   3.328  41.261  1.00 36.90           C  
ATOM   1011  NH1 ARG A 123      22.513   3.580  39.958  1.00 36.12           N1+
ATOM   1012  NH2 ARG A 123      23.141   2.412  41.848  1.00 37.51           N  
ATOM   1013  N   GLY A 124      17.714   9.639  42.169  1.00 24.90           N  
ATOM   1014  CA  GLY A 124      17.016  10.801  41.683  1.00 25.29           C  
ATOM   1015  C   GLY A 124      16.500  10.621  40.260  1.00 25.24           C  
ATOM   1016  O   GLY A 124      16.089  11.594  39.639  1.00 25.93           O  
ATOM   1017  N   PHE A 125      16.539   9.394  39.734  1.00 24.28           N  
ATOM   1018  CA  PHE A 125      15.945   9.083  38.409  1.00 26.11           C  
ATOM   1019  C   PHE A 125      14.815   8.048  38.477  1.00 25.30           C  
ATOM   1020  O   PHE A 125      14.872   7.068  39.229  1.00 26.13           O  
ATOM   1021  CB  PHE A 125      17.029   8.589  37.427  1.00 26.03           C  
ATOM   1022  CG  PHE A 125      18.025   9.651  37.029  1.00 29.53           C  
ATOM   1023  CD1 PHE A 125      19.206   9.822  37.745  1.00 32.57           C  
ATOM   1024  CD2 PHE A 125      17.788  10.467  35.931  1.00 30.29           C  
ATOM   1025  CE1 PHE A 125      20.143  10.804  37.378  1.00 35.81           C  
ATOM   1026  CE2 PHE A 125      18.707  11.452  35.556  1.00 32.48           C  
ATOM   1027  CZ  PHE A 125      19.904  11.610  36.283  1.00 34.57           C  
ATOM   1028  N   SER A 126      13.791   8.264  37.658  1.00 25.21           N  
ATOM   1029  CA  SER A 126      12.624   7.389  37.601  1.00 24.30           C  
ATOM   1030  C   SER A 126      12.854   6.078  36.832  1.00 24.77           C  
ATOM   1031  O   SER A 126      13.808   5.950  36.030  1.00 23.40           O  
ATOM   1032  CB  SER A 126      11.484   8.143  36.911  1.00 25.30           C  
ATOM   1033  OG  SER A 126      11.769   8.296  35.514  1.00 26.71           O  
ATOM   1034  N   ASN A 127      11.988   5.101  37.068  1.00 22.33           N  
ATOM   1035  CA  ASN A 127      11.937   3.896  36.211  1.00 24.37           C  
ATOM   1036  C   ASN A 127      11.859   4.239  34.717  1.00 25.99           C  
ATOM   1037  O   ASN A 127      12.536   3.595  33.895  1.00 26.45           O  
ATOM   1038  CB  ASN A 127      10.783   2.957  36.595  1.00 23.90           C  
ATOM   1039  CG  ASN A 127      11.075   2.148  37.853  1.00 24.32           C  
ATOM   1040  ND2 ASN A 127      10.038   1.575  38.430  1.00 23.47           N  
ATOM   1041  OD1 ASN A 127      12.224   2.070  38.319  1.00 23.68           O  
ATOM   1042  N   SER A 128      11.064   5.251  34.375  1.00 27.76           N  
ATOM   1043  CA  SER A 128      10.939   5.694  32.982  1.00 29.27           C  
ATOM   1044  C   SER A 128      12.300   6.028  32.382  1.00 29.18           C  
ATOM   1045  O   SER A 128      12.624   5.579  31.287  1.00 31.09           O  
ATOM   1046  CB  SER A 128      10.023   6.907  32.862  1.00 30.66           C  
ATOM   1047  OG  SER A 128       8.730   6.591  33.285  1.00 32.64           O  
ATOM   1048  N   TYR A 129      13.102   6.786  33.118  1.00 27.78           N  
ATOM   1049  CA  TYR A 129      14.422   7.202  32.641  1.00 28.99           C  
ATOM   1050  C   TYR A 129      15.366   5.992  32.447  1.00 29.90           C  
ATOM   1051  O   TYR A 129      16.039   5.865  31.401  1.00 29.58           O  
ATOM   1052  CB  TYR A 129      15.025   8.183  33.635  1.00 28.53           C  
ATOM   1053  CG  TYR A 129      16.339   8.761  33.196  1.00 30.69           C  
ATOM   1054  CD1 TYR A 129      16.375   9.956  32.489  1.00 31.53           C  
ATOM   1055  CD2 TYR A 129      17.523   8.104  33.461  1.00 32.53           C  
ATOM   1056  CE1 TYR A 129      17.579  10.499  32.077  1.00 35.42           C  
ATOM   1057  CE2 TYR A 129      18.726   8.625  33.037  1.00 35.76           C  
ATOM   1058  CZ  TYR A 129      18.740   9.823  32.357  1.00 35.48           C  
ATOM   1059  OH  TYR A 129      19.944  10.349  31.941  1.00 39.54           O  
ATOM   1060  N   LEU A 130      15.396   5.096  33.432  1.00 29.40           N  
ATOM   1061  CA  LEU A 130      16.341   3.974  33.410  1.00 30.50           C  
ATOM   1062  C   LEU A 130      16.096   3.016  32.267  1.00 31.64           C  
ATOM   1063  O   LEU A 130      17.046   2.495  31.668  1.00 31.64           O  
ATOM   1064  CB  LEU A 130      16.336   3.227  34.744  1.00 30.58           C  
ATOM   1065  CG  LEU A 130      16.808   4.110  35.886  1.00 31.50           C  
ATOM   1066  CD1 LEU A 130      16.412   3.417  37.171  1.00 33.96           C  
ATOM   1067  CD2 LEU A 130      18.307   4.409  35.857  1.00 35.63           C  
ATOM   1068  N   GLN A 131      14.819   2.806  31.982  1.00 30.52           N  
ATOM   1069  CA  GLN A 131      14.358   1.988  30.871  1.00 32.58           C  
ATOM   1070  C   GLN A 131      14.457   2.675  29.502  1.00 32.66           C  
ATOM   1071  O   GLN A 131      14.745   2.001  28.503  1.00 34.25           O  
ATOM   1072  CB  GLN A 131      12.930   1.532  31.140  1.00 31.50           C  
ATOM   1073  CG  GLN A 131      12.884   0.586  32.344  1.00 34.17           C  
ATOM   1074  CD  GLN A 131      11.502   0.048  32.654  1.00 37.25           C  
ATOM   1075  NE2 GLN A 131      11.318  -0.434  33.891  1.00 34.07           N  
ATOM   1076  OE1 GLN A 131      10.621   0.031  31.794  1.00 39.33           O  
ATOM   1077  N   LYS A 132      14.218   3.989  29.442  1.00 33.10           N  
ATOM   1078  CA  LYS A 132      14.374   4.749  28.182  1.00 33.92           C  
ATOM   1079  C   LYS A 132      15.801   4.648  27.699  1.00 34.49           C  
ATOM   1080  O   LYS A 132      16.052   4.431  26.513  1.00 34.47           O  
ATOM   1081  CB  LYS A 132      14.012   6.234  28.366  1.00 34.06           C  
ATOM   1082  CG  LYS A 132      14.093   7.118  27.093  1.00 35.32           C  
ATOM   1083  N   PHE A 133      16.737   4.800  28.621  1.00 34.03           N  
ATOM   1084  CA  PHE A 133      18.148   4.888  28.251  1.00 35.08           C  
ATOM   1085  C   PHE A 133      18.952   3.656  28.593  1.00 34.57           C  
ATOM   1086  O   PHE A 133      20.182   3.708  28.665  1.00 34.50           O  
ATOM   1087  CB  PHE A 133      18.746   6.168  28.835  1.00 35.32           C  
ATOM   1088  CG  PHE A 133      18.012   7.406  28.383  1.00 38.95           C  
ATOM   1089  CD1 PHE A 133      17.157   8.084  29.255  1.00 38.60           C  
ATOM   1090  CD2 PHE A 133      18.124   7.851  27.057  1.00 39.20           C  
ATOM   1091  CE1 PHE A 133      16.445   9.199  28.827  1.00 40.87           C  
ATOM   1092  CE2 PHE A 133      17.429   8.971  26.623  1.00 40.68           C  
ATOM   1093  CZ  PHE A 133      16.586   9.652  27.508  1.00 42.39           C  
ATOM   1094  N   ASP A 134      18.242   2.556  28.835  1.00 35.47           N  
ATOM   1095  CA  ASP A 134      18.832   1.233  29.058  1.00 36.17           C  
ATOM   1096  C   ASP A 134      20.000   1.238  30.040  1.00 35.46           C  
ATOM   1097  O   ASP A 134      21.085   0.739  29.734  1.00 35.42           O  
ATOM   1098  CB  ASP A 134      19.254   0.612  27.715  1.00 38.33           C  
ATOM   1099  CG  ASP A 134      18.097   0.495  26.726  1.00 41.02           C  
ATOM   1100  OD1 ASP A 134      18.390   0.411  25.515  1.00 46.39           O  
ATOM   1101  OD2 ASP A 134      16.909   0.513  27.120  1.00 45.52           O1-
ATOM   1102  N   HIS A 135      19.782   1.826  31.218  1.00 32.32           N  
ATOM   1103  CA  HIS A 135      20.742   1.760  32.310  1.00 31.91           C  
ATOM   1104  C   HIS A 135      20.924   0.265  32.626  1.00 30.97           C  
ATOM   1105  O   HIS A 135      19.981  -0.504  32.415  1.00 31.75           O  
ATOM   1106  CB  HIS A 135      20.201   2.522  33.546  1.00 30.59           C  
ATOM   1107  CG  HIS A 135      21.196   2.657  34.662  1.00 30.39           C  
ATOM   1108  CD2 HIS A 135      22.108   3.625  34.934  1.00 29.49           C  
ATOM   1109  ND1 HIS A 135      21.351   1.700  35.647  1.00 29.13           N  
ATOM   1110  CE1 HIS A 135      22.306   2.079  36.480  1.00 32.24           C  
ATOM   1111  NE2 HIS A 135      22.783   3.241  36.068  1.00 32.85           N  
ATOM   1112  N   PRO A 136      22.117  -0.159  33.117  1.00 31.62           N  
ATOM   1113  CA  PRO A 136      22.326  -1.588  33.464  1.00 31.67           C  
ATOM   1114  C   PRO A 136      21.261  -2.146  34.420  1.00 31.36           C  
ATOM   1115  O   PRO A 136      20.876  -3.309  34.289  1.00 31.32           O  
ATOM   1116  CB  PRO A 136      23.697  -1.608  34.172  1.00 32.62           C  
ATOM   1117  CG  PRO A 136      24.365  -0.364  33.774  1.00 34.11           C  
ATOM   1118  CD  PRO A 136      23.313   0.656  33.400  1.00 32.01           C  
ATOM   1119  N   LEU A 137      20.782  -1.318  35.354  1.00 31.70           N  
ATOM   1120  CA  LEU A 137      19.685  -1.734  36.233  1.00 30.55           C  
ATOM   1121  C   LEU A 137      18.437  -2.168  35.471  1.00 30.42           C  
ATOM   1122  O   LEU A 137      17.772  -3.117  35.897  1.00 30.43           O  
ATOM   1123  CB  LEU A 137      19.323  -0.642  37.241  1.00 31.12           C  
ATOM   1124  CG  LEU A 137      20.336  -0.421  38.366  1.00 30.87           C  
ATOM   1125  CD1 LEU A 137      19.919   0.765  39.181  1.00 31.48           C  
ATOM   1126  CD2 LEU A 137      20.480  -1.678  39.239  1.00 30.64           C  
ATOM   1127  N   ALA A 138      18.101  -1.505  34.360  1.00 29.73           N  
ATOM   1128  CA  ALA A 138      16.923  -1.909  33.583  1.00 29.86           C  
ATOM   1129  C   ALA A 138      17.103  -3.256  32.874  1.00 30.58           C  
ATOM   1130  O   ALA A 138      16.130  -3.977  32.628  1.00 30.38           O  
ATOM   1131  CB  ALA A 138      16.482  -0.809  32.597  1.00 29.48           C  
ATOM   1132  N   ALA A 139      18.347  -3.595  32.547  1.00 32.31           N  
ATOM   1133  CA  ALA A 139      18.640  -4.930  32.000  1.00 32.96           C  
ATOM   1134  C   ALA A 139      18.455  -6.036  33.036  1.00 32.77           C  
ATOM   1135  O   ALA A 139      17.881  -7.096  32.741  1.00 34.29           O  
ATOM   1136  CB  ALA A 139      20.066  -4.979  31.403  1.00 33.58           C  
ATOM   1137  N   LEU A 140      18.927  -5.776  34.250  1.00 32.07           N  
ATOM   1138  CA  LEU A 140      18.835  -6.717  35.363  1.00 30.96           C  
ATOM   1139  C   LEU A 140      17.409  -6.891  35.900  1.00 30.06           C  
ATOM   1140  O   LEU A 140      16.993  -8.006  36.241  1.00 29.67           O  
ATOM   1141  CB  LEU A 140      19.792  -6.267  36.472  1.00 30.36           C  
ATOM   1142  CG  LEU A 140      20.034  -7.222  37.634  1.00 33.64           C  
ATOM   1143  CD1 LEU A 140      20.399  -8.649  37.163  1.00 35.86           C  
ATOM   1144  CD2 LEU A 140      21.118  -6.628  38.520  1.00 35.30           C  
ATOM   1145  N   TYR A 141      16.647  -5.795  35.919  1.00 28.30           N  
ATOM   1146  CA  TYR A 141      15.325  -5.769  36.537  1.00 26.90           C  
ATOM   1147  C   TYR A 141      14.338  -5.221  35.531  1.00 26.49           C  
ATOM   1148  O   TYR A 141      14.174  -4.005  35.427  1.00 27.57           O  
ATOM   1149  CB  TYR A 141      15.363  -4.856  37.770  1.00 26.65           C  
ATOM   1150  CG  TYR A 141      16.377  -5.253  38.832  1.00 24.49           C  
ATOM   1151  CD1 TYR A 141      16.419  -6.553  39.341  1.00 25.57           C  
ATOM   1152  CD2 TYR A 141      17.246  -4.312  39.334  1.00 24.87           C  
ATOM   1153  CE1 TYR A 141      17.337  -6.913  40.353  1.00 25.94           C  
ATOM   1154  CE2 TYR A 141      18.178  -4.638  40.330  1.00 24.58           C  
ATOM   1155  CZ  TYR A 141      18.198  -5.936  40.841  1.00 25.12           C  
ATOM   1156  OH  TYR A 141      19.109  -6.244  41.829  1.00 27.23           O  
ATOM   1157  N   SER A 142      13.700  -6.114  34.785  1.00 27.70           N  
ATOM   1158  CA  SER A 142      12.890  -5.709  33.626  1.00 29.02           C  
ATOM   1159  C   SER A 142      11.672  -4.878  33.989  1.00 29.02           C  
ATOM   1160  O   SER A 142      11.266  -4.014  33.213  1.00 29.11           O  
ATOM   1161  CB  SER A 142      12.451  -6.925  32.807  1.00 31.09           C  
ATOM   1162  OG  SER A 142      11.745  -7.867  33.617  1.00 35.68           O  
ATOM   1163  N   THR A 143      11.071  -5.169  35.139  1.00 27.73           N  
ATOM   1164  CA  THR A 143       9.981  -4.313  35.655  1.00 26.03           C  
ATOM   1165  C   THR A 143      10.288  -3.893  37.088  1.00 24.82           C  
ATOM   1166  O   THR A 143      11.158  -4.491  37.743  1.00 25.59           O  
ATOM   1167  CB  THR A 143       8.569  -4.998  35.560  1.00 25.58           C  
ATOM   1168  CG2 THR A 143       8.267  -5.456  34.133  1.00 28.14           C  
ATOM   1169  OG1 THR A 143       8.517  -6.107  36.451  1.00 27.08           O  
ATOM   1170  N   SER A 144       9.613  -2.835  37.581  1.00 24.82           N  
ATOM   1171  CA  SER A 144       9.852  -2.313  38.951  1.00 23.23           C  
ATOM   1172  C   SER A 144      11.334  -2.159  39.227  1.00 22.88           C  
ATOM   1173  O   SER A 144      11.843  -2.617  40.253  1.00 22.70           O  
ATOM   1174  CB  SER A 144       9.201  -3.193  40.043  1.00 24.38           C  
ATOM   1175  OG  SER A 144       7.825  -3.392  39.769  1.00 24.11           O  
ATOM   1176  N   THR A 145      12.009  -1.493  38.284  1.00 22.63           N  
ATOM   1177  CA  THR A 145      13.464  -1.513  38.213  1.00 23.17           C  
ATOM   1178  C   THR A 145      14.099  -1.010  39.483  1.00 21.74           C  
ATOM   1179  O   THR A 145      14.859  -1.745  40.134  1.00 22.69           O  
ATOM   1180  CB  THR A 145      13.953  -0.737  36.966  1.00 23.29           C  
ATOM   1181  CG2 THR A 145      15.478  -0.827  36.836  1.00 24.67           C  
ATOM   1182  OG1 THR A 145      13.344  -1.340  35.804  1.00 24.82           O  
ATOM   1183  N   MET A 146      13.827   0.236  39.861  1.00 20.48           N  
ATOM   1184  CA  MET A 146      14.458   0.718  41.084  1.00 20.95           C  
ATOM   1185  C   MET A 146      14.018  -0.028  42.348  1.00 20.24           C  
ATOM   1186  O   MET A 146      14.801  -0.192  43.257  1.00 20.20           O  
ATOM   1187  CB  MET A 146      14.237   2.208  41.311  1.00 21.22           C  
ATOM   1188  CG  MET A 146      14.951   3.123  40.297  1.00 22.71           C  
ATOM   1189  SD  MET A 146      16.743   2.898  40.446  1.00 26.19           S  
ATOM   1190  CE  MET A 146      17.025   3.157  42.197  1.00 27.04           C  
ATOM   1191  N   GLU A 147      12.761  -0.438  42.421  1.00 20.19           N  
ATOM   1192  CA  GLU A 147      12.283  -1.149  43.601  1.00 20.87           C  
ATOM   1193  C   GLU A 147      12.979  -2.476  43.791  1.00 21.35           C  
ATOM   1194  O   GLU A 147      13.313  -2.833  44.909  1.00 22.50           O  
ATOM   1195  CB  GLU A 147      10.740  -1.345  43.502  1.00 20.03           C  
ATOM   1196  CG  GLU A 147      10.004   0.030  43.479  1.00 21.34           C  
ATOM   1197  CD  GLU A 147      10.061   0.802  42.108  1.00 23.92           C  
ATOM   1198  OE1 GLU A 147      10.259   0.215  41.001  1.00 21.86           O  
ATOM   1199  OE2 GLU A 147       9.921   2.023  42.163  1.00 25.00           O1-
ATOM   1200  N   GLN A 148      13.254  -3.186  42.686  1.00 22.11           N  
ATOM   1201  CA  GLN A 148      14.025  -4.411  42.818  1.00 22.45           C  
ATOM   1202  C   GLN A 148      15.420  -4.050  43.330  1.00 21.59           C  
ATOM   1203  O   GLN A 148      15.985  -4.751  44.170  1.00 23.59           O  
ATOM   1204  CB  GLN A 148      14.054  -5.216  41.514  1.00 20.70           C  
ATOM   1205  CG  GLN A 148      12.668  -5.738  41.032  1.00 23.81           C  
ATOM   1206  CD  GLN A 148      12.837  -6.954  40.119  1.00 25.10           C  
ATOM   1207  NE2 GLN A 148      12.379  -6.850  38.880  1.00 24.82           N  
ATOM   1208  OE1 GLN A 148      13.404  -7.970  40.538  1.00 26.60           O  
ATOM   1209  N   HIS A 149      15.964  -2.938  42.869  1.00 23.06           N  
ATOM   1210  CA  HIS A 149      17.270  -2.516  43.366  1.00 23.96           C  
ATOM   1211  C   HIS A 149      17.203  -2.173  44.850  1.00 24.98           C  
ATOM   1212  O   HIS A 149      18.118  -2.506  45.629  1.00 23.32           O  
ATOM   1213  CB  HIS A 149      17.823  -1.345  42.549  1.00 24.01           C  
ATOM   1214  CG  HIS A 149      19.141  -0.841  43.038  1.00 25.18           C  
ATOM   1215  CD2 HIS A 149      19.495   0.331  43.609  1.00 27.51           C  
ATOM   1216  ND1 HIS A 149      20.300  -1.574  42.920  1.00 27.50           N  
ATOM   1217  CE1 HIS A 149      21.304  -0.898  43.439  1.00 24.37           C  
ATOM   1218  NE2 HIS A 149      20.850   0.272  43.851  1.00 28.02           N  
ATOM   1219  N   HIS A 150      16.124  -1.508  45.278  1.00 24.84           N  
ATOM   1220  CA  HIS A 150      16.065  -1.122  46.688  1.00 22.71           C  
ATOM   1221  C   HIS A 150      16.046  -2.357  47.576  1.00 22.27           C  
ATOM   1222  O   HIS A 150      16.640  -2.351  48.636  1.00 21.06           O  
ATOM   1223  CB  HIS A 150      14.825  -0.265  46.992  1.00 23.23           C  
ATOM   1224  CG  HIS A 150      14.730   0.985  46.171  1.00 22.18           C  
ATOM   1225  CD2 HIS A 150      13.705   1.504  45.450  1.00 19.64           C  
ATOM   1226  ND1 HIS A 150      15.766   1.881  46.055  1.00 17.68           N  
ATOM   1227  CE1 HIS A 150      15.398   2.891  45.286  1.00 19.96           C  
ATOM   1228  NE2 HIS A 150      14.155   2.662  44.874  1.00 21.26           N  
ATOM   1229  N   PHE A 151      15.345  -3.398  47.144  1.00 21.11           N  
ATOM   1230  CA  PHE A 151      15.283  -4.627  47.921  1.00 22.17           C  
ATOM   1231  C   PHE A 151      16.653  -5.306  47.939  1.00 23.63           C  
ATOM   1232  O   PHE A 151      17.128  -5.744  48.992  1.00 22.41           O  
ATOM   1233  CB  PHE A 151      14.201  -5.574  47.426  1.00 23.26           C  
ATOM   1234  CG  PHE A 151      14.222  -6.888  48.157  1.00 24.63           C  
ATOM   1235  CD1 PHE A 151      13.841  -6.956  49.504  1.00 23.71           C  
ATOM   1236  CD2 PHE A 151      14.694  -8.033  47.534  1.00 25.34           C  
ATOM   1237  CE1 PHE A 151      13.916  -8.177  50.203  1.00 23.79           C  
ATOM   1238  CE2 PHE A 151      14.734  -9.263  48.228  1.00 25.92           C  
ATOM   1239  CZ  PHE A 151      14.334  -9.315  49.555  1.00 23.61           C  
ATOM   1240  N   SER A 152      17.322  -5.312  46.784  1.00 22.99           N  
ATOM   1241  CA  SER A 152      18.680  -5.867  46.761  1.00 24.99           C  
ATOM   1242  C   SER A 152      19.639  -5.141  47.727  1.00 24.87           C  
ATOM   1243  O   SER A 152      20.475  -5.782  48.387  1.00 24.54           O  
ATOM   1244  CB  SER A 152      19.211  -5.896  45.327  1.00 26.19           C  
ATOM   1245  OG  SER A 152      20.556  -6.345  45.353  1.00 31.57           O  
ATOM   1246  N   GLN A 153      19.540  -3.809  47.792  1.00 23.56           N  
ATOM   1247  CA  GLN A 153      20.321  -2.989  48.743  1.00 24.03           C  
ATOM   1248  C   GLN A 153      20.017  -3.315  50.190  1.00 23.36           C  
ATOM   1249  O   GLN A 153      20.905  -3.317  51.033  1.00 25.14           O  
ATOM   1250  CB  GLN A 153      20.043  -1.504  48.500  1.00 23.93           C  
ATOM   1251  CG  GLN A 153      20.586  -1.012  47.199  1.00 27.70           C  
ATOM   1252  CD  GLN A 153      22.040  -0.736  47.315  1.00 29.05           C  
ATOM   1253  NE2 GLN A 153      22.844  -1.511  46.603  1.00 33.09           N  
ATOM   1254  OE1 GLN A 153      22.447   0.152  48.053  1.00 28.52           O  
ATOM   1255  N   THR A 154      18.734  -3.543  50.476  1.00 23.08           N  
ATOM   1256  CA  THR A 154      18.322  -3.957  51.802  1.00 23.68           C  
ATOM   1257  C   THR A 154      19.035  -5.256  52.244  1.00 24.94           C  
ATOM   1258  O   THR A 154      19.638  -5.323  53.335  1.00 25.30           O  
ATOM   1259  CB  THR A 154      16.798  -4.151  51.840  1.00 23.66           C  
ATOM   1260  CG2 THR A 154      16.351  -4.526  53.253  1.00 24.54           C  
ATOM   1261  OG1 THR A 154      16.170  -2.933  51.427  1.00 24.09           O  
ATOM   1262  N   VAL A 155      18.941  -6.280  51.398  1.00 25.17           N  
ATOM   1263  CA  VAL A 155      19.593  -7.572  51.672  1.00 25.84           C  
ATOM   1264  C   VAL A 155      21.122  -7.360  51.806  1.00 25.16           C  
ATOM   1265  O   VAL A 155      21.734  -7.914  52.733  1.00 24.35           O  
ATOM   1266  CB  VAL A 155      19.227  -8.610  50.609  1.00 26.75           C  
ATOM   1267  CG1 VAL A 155      19.995  -9.914  50.859  1.00 27.92           C  
ATOM   1268  CG2 VAL A 155      17.705  -8.900  50.650  1.00 25.28           C  
ATOM   1269  N   SER A 156      21.727  -6.508  50.963  1.00 26.49           N  
ATOM   1270  CA  SER A 156      23.192  -6.224  51.120  1.00 26.39           C  
ATOM   1271  C   SER A 156      23.590  -5.662  52.500  1.00 27.62           C  
ATOM   1272  O   SER A 156      24.638  -6.033  53.082  1.00 27.59           O  
ATOM   1273  CB  SER A 156      23.701  -5.290  50.024  1.00 27.86           C  
ATOM   1274  OG  SER A 156      23.478  -5.851  48.740  0.60 28.33           O  
ATOM   1276  N   ILE A 157      22.772  -4.751  53.028  1.00 26.81           N  
ATOM   1277  CA  ILE A 157      23.029  -4.143  54.323  1.00 25.94           C  
ATOM   1278  C   ILE A 157      22.844  -5.150  55.459  1.00 27.53           C  
ATOM   1279  O   ILE A 157      23.674  -5.209  56.368  1.00 27.63           O  
ATOM   1280  CB  ILE A 157      22.183  -2.867  54.523  1.00 26.29           C  
ATOM   1281  CG1 ILE A 157      22.695  -1.773  53.567  1.00 24.03           C  
ATOM   1282  CG2 ILE A 157      22.219  -2.379  55.973  1.00 25.47           C  
ATOM   1283  CD1 ILE A 157      21.718  -0.582  53.404  1.00 27.18           C  
ATOM   1284  N   LEU A 158      21.785  -5.957  55.386  1.00 27.50           N  
ATOM   1285  CA  LEU A 158      21.568  -7.063  56.342  1.00 30.65           C  
ATOM   1286  C   LEU A 158      22.763  -8.011  56.360  1.00 32.27           C  
ATOM   1287  O   LEU A 158      23.137  -8.515  57.425  1.00 33.90           O  
ATOM   1288  CB  LEU A 158      20.324  -7.859  55.988  1.00 30.88           C  
ATOM   1289  CG  LEU A 158      18.960  -7.278  56.331  1.00 30.85           C  
ATOM   1290  CD1 LEU A 158      17.873  -8.120  55.621  1.00 31.46           C  
ATOM   1291  CD2 LEU A 158      18.749  -7.207  57.860  1.00 28.75           C  
ATOM   1292  N   GLN A 159      23.367  -8.219  55.196  1.00 32.83           N  
ATOM   1293  CA  GLN A 159      24.515  -9.120  55.065  1.00 34.08           C  
ATOM   1294  C   GLN A 159      25.833  -8.542  55.585  1.00 34.38           C  
ATOM   1295  O   GLN A 159      26.819  -9.275  55.686  1.00 34.73           O  
ATOM   1296  CB  GLN A 159      24.681  -9.587  53.612  1.00 34.58           C  
ATOM   1297  CG  GLN A 159      23.670 -10.642  53.186  1.00 37.75           C  
ATOM   1298  CD  GLN A 159      23.736 -10.945  51.702  1.00 42.15           C  
ATOM   1299  NE2 GLN A 159      22.828 -11.787  51.230  1.00 42.04           N  
ATOM   1300  OE1 GLN A 159      24.586 -10.417  50.985  1.00 44.19           O  
ATOM   1301  N   LEU A 160      25.880  -7.258  55.921  1.00 31.40           N  
ATOM   1302  CA  LEU A 160      27.112  -6.703  56.499  1.00 32.31           C  
ATOM   1303  C   LEU A 160      27.352  -7.287  57.895  1.00 32.88           C  
ATOM   1304  O   LEU A 160      26.400  -7.632  58.627  1.00 31.30           O  
ATOM   1305  CB  LEU A 160      27.077  -5.177  56.580  1.00 31.40           C  
ATOM   1306  CG  LEU A 160      26.981  -4.392  55.274  1.00 30.65           C  
ATOM   1307  CD1 LEU A 160      26.587  -2.977  55.636  1.00 31.05           C  
ATOM   1308  CD2 LEU A 160      28.315  -4.422  54.451  1.00 33.00           C  
ATOM   1309  N   GLU A 161      28.630  -7.450  58.236  1.00 34.82           N  
ATOM   1310  CA  GLU A 161      29.003  -8.002  59.528  1.00 35.09           C  
ATOM   1311  C   GLU A 161      28.319  -7.191  60.623  1.00 34.15           C  
ATOM   1312  O   GLU A 161      28.356  -5.957  60.610  1.00 33.64           O  
ATOM   1313  CB  GLU A 161      30.526  -7.973  59.708  1.00 36.82           C  
ATOM   1314  CG  GLU A 161      31.049  -8.982  60.743  1.00 43.31           C  
ATOM   1315  CD  GLU A 161      32.580  -8.989  60.834  1.00 48.33           C  
ATOM   1316  OE1 GLU A 161      33.244  -9.410  59.856  1.00 49.81           O  
ATOM   1317  OE2 GLU A 161      33.113  -8.573  61.888  1.00 50.56           O1-
ATOM   1318  N   GLY A 162      27.646  -7.893  61.530  1.00 32.75           N  
ATOM   1319  CA  GLY A 162      27.030  -7.251  62.686  1.00 33.13           C  
ATOM   1320  C   GLY A 162      25.726  -6.500  62.406  1.00 30.79           C  
ATOM   1321  O   GLY A 162      25.200  -5.834  63.298  1.00 32.28           O  
ATOM   1322  N   HIS A 163      25.209  -6.616  61.181  1.00 30.84           N  
ATOM   1323  CA  HIS A 163      24.023  -5.851  60.760  1.00 29.40           C  
ATOM   1324  C   HIS A 163      22.751  -6.681  60.624  1.00 29.95           C  
ATOM   1325  O   HIS A 163      21.678  -6.110  60.341  1.00 30.08           O  
ATOM   1326  CB  HIS A 163      24.272  -5.179  59.394  1.00 29.63           C  
ATOM   1327  CG  HIS A 163      25.156  -3.975  59.445  1.00 31.00           C  
ATOM   1328  CD2 HIS A 163      24.920  -2.679  59.114  1.00 30.04           C  
ATOM   1329  ND1 HIS A 163      26.488  -4.039  59.815  1.00 30.25           N  
ATOM   1330  CE1 HIS A 163      27.023  -2.833  59.735  1.00 31.02           C  
ATOM   1331  NE2 HIS A 163      26.095  -1.989  59.309  1.00 33.74           N  
ATOM   1332  N   ASN A 164      22.830  -8.004  60.790  1.00 28.02           N  
ATOM   1333  CA  ASN A 164      21.634  -8.810  60.541  1.00 28.28           C  
ATOM   1334  C   ASN A 164      20.668  -8.848  61.727  1.00 28.50           C  
ATOM   1335  O   ASN A 164      20.677  -9.790  62.546  1.00 28.17           O  
ATOM   1336  CB  ASN A 164      21.962 -10.212  60.070  1.00 28.36           C  
ATOM   1337  CG  ASN A 164      20.822 -10.838  59.299  1.00 30.83           C  
ATOM   1338  ND2 ASN A 164      21.164 -11.676  58.319  1.00 31.10           N  
ATOM   1339  OD1 ASN A 164      19.647 -10.586  59.582  1.00 31.36           O  
ATOM   1340  N   ILE A 165      19.798  -7.841  61.773  1.00 27.07           N  
ATOM   1341  CA  ILE A 165      18.781  -7.727  62.829  1.00 27.78           C  
ATOM   1342  C   ILE A 165      17.802  -8.889  62.875  1.00 27.66           C  
ATOM   1343  O   ILE A 165      17.149  -9.074  63.896  1.00 29.09           O  
ATOM   1344  CB  ILE A 165      18.031  -6.379  62.710  1.00 26.69           C  
ATOM   1345  CG1 ILE A 165      17.342  -6.279  61.327  1.00 26.68           C  
ATOM   1346  CG2 ILE A 165      19.010  -5.242  62.973  1.00 26.78           C  
ATOM   1347  CD1 ILE A 165      16.526  -4.975  61.112  1.00 25.66           C  
ATOM   1348  N   PHE A 166      17.710  -9.674  61.798  1.00 28.73           N  
ATOM   1349  CA  PHE A 166      16.746 -10.783  61.719  1.00 28.27           C  
ATOM   1350  C   PHE A 166      17.331 -12.172  61.972  1.00 29.52           C  
ATOM   1351  O   PHE A 166      16.629 -13.181  61.837  1.00 28.21           O  
ATOM   1352  CB  PHE A 166      16.045 -10.813  60.354  1.00 28.77           C  
ATOM   1353  CG  PHE A 166      15.216  -9.607  60.075  1.00 28.62           C  
ATOM   1354  CD1 PHE A 166      15.499  -8.802  58.978  1.00 29.51           C  
ATOM   1355  CD2 PHE A 166      14.117  -9.292  60.884  1.00 29.16           C  
ATOM   1356  CE1 PHE A 166      14.726  -7.680  58.713  1.00 30.62           C  
ATOM   1357  CE2 PHE A 166      13.342  -8.186  60.615  1.00 28.66           C  
ATOM   1358  CZ  PHE A 166      13.647  -7.373  59.526  1.00 28.26           C  
ATOM   1359  N   SER A 167      18.608 -12.234  62.315  1.00 29.33           N  
ATOM   1360  CA  SER A 167      19.253 -13.542  62.480  1.00 31.40           C  
ATOM   1361  C   SER A 167      18.624 -14.439  63.535  1.00 32.60           C  
ATOM   1362  O   SER A 167      18.603 -15.676  63.386  1.00 33.41           O  
ATOM   1363  CB  SER A 167      20.708 -13.331  62.799  1.00 32.07           C  
ATOM   1364  OG  SER A 167      21.330 -13.014  61.604  1.00 35.12           O  
ATOM   1365  N   THR A 168      18.088 -13.812  64.586  1.00 31.94           N  
ATOM   1366  CA  THR A 168      17.498 -14.556  65.697  1.00 31.69           C  
ATOM   1367  C   THR A 168      16.109 -15.098  65.410  1.00 32.16           C  
ATOM   1368  O   THR A 168      15.528 -15.788  66.242  1.00 31.39           O  
ATOM   1369  CB  THR A 168      17.421 -13.676  66.931  1.00 33.11           C  
ATOM   1370  CG2 THR A 168      18.803 -13.261  67.342  1.00 32.28           C  
ATOM   1371  OG1 THR A 168      16.653 -12.498  66.620  1.00 33.48           O  
ATOM   1372  N   LEU A 169      15.558 -14.790  64.247  1.00 30.60           N  
ATOM   1373  CA  LEU A 169      14.317 -15.437  63.845  1.00 30.86           C  
ATOM   1374  C   LEU A 169      14.590 -16.894  63.469  1.00 31.89           C  
ATOM   1375  O   LEU A 169      15.682 -17.214  62.981  1.00 31.92           O  
ATOM   1376  CB  LEU A 169      13.696 -14.716  62.647  1.00 29.82           C  
ATOM   1377  CG  LEU A 169      13.250 -13.271  62.900  1.00 30.68           C  
ATOM   1378  CD1 LEU A 169      12.937 -12.653  61.547  1.00 30.60           C  
ATOM   1379  CD2 LEU A 169      12.049 -13.185  63.854  1.00 30.82           C  
ATOM   1380  N   SER A 170      13.603 -17.763  63.659  1.00 31.77           N  
ATOM   1381  CA  SER A 170      13.716 -19.153  63.188  1.00 33.53           C  
ATOM   1382  C   SER A 170      14.023 -19.129  61.683  1.00 34.82           C  
ATOM   1383  O   SER A 170      13.787 -18.109  61.002  1.00 33.18           O  
ATOM   1384  CB  SER A 170      12.407 -19.917  63.450  1.00 33.67           C  
ATOM   1385  OG  SER A 170      11.333 -19.475  62.618  1.00 33.97           O  
ATOM   1386  N   SER A 171      14.552 -20.224  61.148  1.00 34.85           N  
ATOM   1387  CA  SER A 171      14.791 -20.286  59.704  1.00 35.37           C  
ATOM   1388  C   SER A 171      13.506 -20.004  58.909  1.00 34.98           C  
ATOM   1389  O   SER A 171      13.538 -19.325  57.871  1.00 36.24           O  
ATOM   1390  CB  SER A 171      15.428 -21.620  59.295  1.00 34.94           C  
ATOM   1391  OG  SER A 171      14.499 -22.682  59.397  0.60 34.25           O  
ATOM   1393  N   SER A 172      12.370 -20.472  59.419  1.00 35.60           N  
ATOM   1394  CA  SER A 172      11.088 -20.251  58.744  1.00 35.64           C  
ATOM   1395  C   SER A 172      10.620 -18.787  58.764  1.00 35.13           C  
ATOM   1396  O   SER A 172      10.162 -18.251  57.742  1.00 34.06           O  
ATOM   1397  CB  SER A 172       9.996 -21.120  59.358  1.00 37.02           C  
ATOM   1398  OG  SER A 172       8.797 -20.939  58.618  1.00 40.84           O  
ATOM   1399  N   GLU A 173      10.712 -18.170  59.936  1.00 34.19           N  
ATOM   1400  CA  GLU A 173      10.267 -16.785  60.128  1.00 33.54           C  
ATOM   1401  C   GLU A 173      11.182 -15.803  59.395  1.00 33.18           C  
ATOM   1402  O   GLU A 173      10.729 -14.748  58.913  1.00 31.43           O  
ATOM   1403  CB  GLU A 173      10.157 -16.457  61.621  1.00 33.22           C  
ATOM   1404  CG  GLU A 173       9.005 -17.207  62.314  1.00 35.50           C  
ATOM   1405  CD  GLU A 173       8.502 -16.501  63.555  1.00 39.14           C  
ATOM   1406  OE1 GLU A 173       7.298 -16.649  63.873  1.00 40.53           O  
ATOM   1407  OE2 GLU A 173       9.297 -15.787  64.216  1.00 41.55           O1-
ATOM   1408  N   TYR A 174      12.462 -16.163  59.304  1.00 32.33           N  
ATOM   1409  CA  TYR A 174      13.446 -15.391  58.554  1.00 33.40           C  
ATOM   1410  C   TYR A 174      13.104 -15.308  57.066  1.00 33.11           C  
ATOM   1411  O   TYR A 174      13.207 -14.244  56.449  1.00 32.84           O  
ATOM   1412  CB  TYR A 174      14.837 -15.985  58.730  1.00 33.31           C  
ATOM   1413  CG  TYR A 174      15.929 -15.175  58.081  1.00 34.55           C  
ATOM   1414  CD1 TYR A 174      16.517 -14.122  58.754  1.00 35.36           C  
ATOM   1415  CD2 TYR A 174      16.360 -15.446  56.778  1.00 34.97           C  
ATOM   1416  CE1 TYR A 174      17.519 -13.360  58.170  1.00 35.48           C  
ATOM   1417  CE2 TYR A 174      17.370 -14.684  56.180  1.00 36.64           C  
ATOM   1418  CZ  TYR A 174      17.934 -13.635  56.889  1.00 36.11           C  
ATOM   1419  OH  TYR A 174      18.923 -12.853  56.344  1.00 35.59           O  
ATOM   1420  N   GLU A 175      12.726 -16.443  56.473  1.00 32.42           N  
ATOM   1421  CA  GLU A 175      12.291 -16.442  55.078  1.00 31.84           C  
ATOM   1422  C   GLU A 175      10.984 -15.662  54.915  1.00 31.04           C  
ATOM   1423  O   GLU A 175      10.786 -14.943  53.923  1.00 29.53           O  
ATOM   1424  CB  GLU A 175      12.105 -17.870  54.559  1.00 32.92           C  
ATOM   1425  CG  GLU A 175      13.409 -18.634  54.476  1.00 37.11           C  
ATOM   1426  CD  GLU A 175      13.219 -20.133  54.246  1.00 41.44           C  
ATOM   1427  OE1 GLU A 175      12.062 -20.630  54.297  1.00 40.47           O  
ATOM   1428  OE2 GLU A 175      14.251 -20.802  54.013  1.00 44.20           O1-
ATOM   1429  N   GLN A 176      10.088 -15.818  55.874  1.00 29.45           N  
ATOM   1430  CA  GLN A 176       8.819 -15.109  55.818  1.00 29.26           C  
ATOM   1431  C   GLN A 176       8.999 -13.594  55.902  1.00 28.30           C  
ATOM   1432  O   GLN A 176       8.322 -12.856  55.167  1.00 26.62           O  
ATOM   1433  CB  GLN A 176       7.877 -15.562  56.934  1.00 30.08           C  
ATOM   1434  CG  GLN A 176       7.242 -16.944  56.747  1.00 33.66           C  
ATOM   1435  CD  GLN A 176       6.623 -17.425  58.060  1.00 37.31           C  
ATOM   1436  NE2 GLN A 176       6.686 -18.735  58.332  1.00 38.67           N  
ATOM   1437  OE1 GLN A 176       6.120 -16.615  58.829  1.00 39.50           O  
ATOM   1438  N   VAL A 177       9.868 -13.113  56.793  1.00 26.39           N  
ATOM   1439  CA  VAL A 177      10.005 -11.652  56.913  1.00 26.47           C  
ATOM   1440  C   VAL A 177      10.708 -11.065  55.676  1.00 26.88           C  
ATOM   1441  O   VAL A 177      10.399  -9.952  55.246  1.00 24.71           O  
ATOM   1442  CB  VAL A 177      10.671 -11.184  58.246  1.00 26.77           C  
ATOM   1443  CG1 VAL A 177      12.168 -11.249  58.173  1.00 28.89           C  
ATOM   1444  CG2 VAL A 177      10.248  -9.771  58.574  1.00 26.11           C  
ATOM   1445  N   LEU A 178      11.696 -11.774  55.133  1.00 26.82           N  
ATOM   1446  CA  LEU A 178      12.335 -11.282  53.901  1.00 26.86           C  
ATOM   1447  C   LEU A 178      11.335 -11.160  52.756  1.00 25.87           C  
ATOM   1448  O   LEU A 178      11.437 -10.244  51.936  1.00 25.69           O  
ATOM   1449  CB  LEU A 178      13.544 -12.144  53.507  1.00 27.37           C  
ATOM   1450  CG  LEU A 178      14.883 -11.709  54.094  1.00 29.42           C  
ATOM   1451  CD1 LEU A 178      15.933 -12.702  53.635  1.00 32.52           C  
ATOM   1452  CD2 LEU A 178      15.296 -10.298  53.662  1.00 31.81           C  
ATOM   1453  N   GLU A 179      10.355 -12.070  52.721  1.00 25.04           N  
ATOM   1454  CA  GLU A 179       9.294 -12.042  51.714  1.00 25.47           C  
ATOM   1455  C   GLU A 179       8.300 -10.916  51.984  1.00 23.90           C  
ATOM   1456  O   GLU A 179       7.894 -10.227  51.052  1.00 22.78           O  
ATOM   1457  CB  GLU A 179       8.535 -13.368  51.633  1.00 26.56           C  
ATOM   1458  CG  GLU A 179       9.113 -14.375  50.636  1.00 30.81           C  
ATOM   1459  CD  GLU A 179       9.097 -13.856  49.193  1.00 31.11           C  
ATOM   1460  OE1 GLU A 179      10.168 -13.388  48.721  1.00 32.01           O  
ATOM   1461  OE2 GLU A 179       8.030 -13.907  48.547  1.00 32.49           O1-
ATOM   1462  N   ILE A 180       7.925 -10.724  53.250  1.00 24.27           N  
ATOM   1463  CA  ILE A 180       7.187  -9.504  53.635  1.00 22.62           C  
ATOM   1464  C   ILE A 180       7.863  -8.232  53.115  1.00 22.65           C  
ATOM   1465  O   ILE A 180       7.204  -7.387  52.510  1.00 22.69           O  
ATOM   1466  CB  ILE A 180       6.988  -9.442  55.160  1.00 22.37           C  
ATOM   1467  CG1 ILE A 180       6.060 -10.576  55.607  1.00 23.37           C  
ATOM   1468  CG2 ILE A 180       6.413  -8.100  55.575  1.00 25.85           C  
ATOM   1469  CD1 ILE A 180       6.167 -10.910  57.039  1.00 25.38           C  
ATOM   1470  N   ILE A 181       9.193  -8.142  53.313  1.00 21.24           N  
ATOM   1471  CA  ILE A 181       9.956  -6.944  52.953  1.00 21.49           C  
ATOM   1472  C   ILE A 181      10.047  -6.795  51.444  1.00 20.40           C  
ATOM   1473  O   ILE A 181       9.832  -5.696  50.929  1.00 20.52           O  
ATOM   1474  CB  ILE A 181      11.361  -6.966  53.614  1.00 20.91           C  
ATOM   1475  CG1 ILE A 181      11.211  -6.852  55.128  1.00 22.77           C  
ATOM   1476  CG2 ILE A 181      12.283  -5.880  53.010  1.00 22.46           C  
ATOM   1477  CD1 ILE A 181      12.511  -7.005  55.926  1.00 24.35           C  
ATOM   1478  N   ARG A 182      10.297  -7.899  50.738  1.00 20.82           N  
ATOM   1479  CA  ARG A 182      10.390  -7.836  49.270  1.00 22.01           C  
ATOM   1480  C   ARG A 182       9.056  -7.392  48.681  1.00 20.83           C  
ATOM   1481  O   ARG A 182       9.001  -6.460  47.881  1.00 20.83           O  
ATOM   1482  CB  ARG A 182      10.795  -9.192  48.684  1.00 21.16           C  
ATOM   1483  CG  ARG A 182      11.053  -9.168  47.180  1.00 22.92           C  
ATOM   1484  CD  ARG A 182      11.180 -10.607  46.612  1.00 23.77           C  
ATOM   1485  NE  ARG A 182       9.955 -11.398  46.782  1.00 27.44           N  
ATOM   1486  CZ  ARG A 182       8.841 -11.261  46.074  1.00 26.67           C  
ATOM   1487  NH1 ARG A 182       8.736 -10.339  45.123  1.00 29.56           N1+
ATOM   1488  NH2 ARG A 182       7.796 -12.034  46.356  1.00 30.26           N  
ATOM   1489  N   LYS A 183       7.978  -8.046  49.100  1.00 21.33           N  
ATOM   1490  CA  LYS A 183       6.679  -7.659  48.573  1.00 20.96           C  
ATOM   1491  C   LYS A 183       6.348  -6.200  48.859  1.00 20.62           C  
ATOM   1492  O   LYS A 183       5.752  -5.497  47.986  1.00 21.56           O  
ATOM   1493  CB  LYS A 183       5.589  -8.565  49.126  1.00 22.48           C  
ATOM   1494  CG  LYS A 183       5.687 -10.014  48.594  1.00 21.76           C  
ATOM   1495  CD  LYS A 183       4.579 -10.850  49.306  1.00 26.56           C  
ATOM   1496  CE  LYS A 183       4.667 -12.354  49.043  1.00 26.71           C  
ATOM   1497  NZ  LYS A 183       3.585 -13.118  49.829  1.00 26.70           N1+
ATOM   1498  N   ALA A 184       6.636  -5.758  50.070  1.00 19.65           N  
ATOM   1499  CA  ALA A 184       6.295  -4.379  50.472  1.00 18.67           C  
ATOM   1500  C   ALA A 184       7.099  -3.366  49.660  1.00 19.73           C  
ATOM   1501  O   ALA A 184       6.602  -2.352  49.223  1.00 20.02           O  
ATOM   1502  CB  ALA A 184       6.516  -4.189  51.982  1.00 20.68           C  
ATOM   1503  N   ILE A 185       8.397  -3.625  49.462  1.00 19.11           N  
ATOM   1504  CA  ILE A 185       9.162  -2.705  48.639  1.00 19.32           C  
ATOM   1505  C   ILE A 185       8.701  -2.658  47.169  1.00 20.01           C  
ATOM   1506  O   ILE A 185       8.565  -1.569  46.604  1.00 21.14           O  
ATOM   1507  CB  ILE A 185      10.673  -3.023  48.777  1.00 20.16           C  
ATOM   1508  CG1 ILE A 185      11.065  -2.685  50.208  1.00 20.37           C  
ATOM   1509  CG2 ILE A 185      11.510  -2.239  47.730  1.00 20.90           C  
ATOM   1510  CD1 ILE A 185      12.528  -2.943  50.502  1.00 22.01           C  
ATOM   1511  N   ILE A 186       8.425  -3.822  46.579  1.00 19.72           N  
ATOM   1512  CA  ILE A 186       8.012  -3.887  45.201  1.00 20.01           C  
ATOM   1513  C   ILE A 186       6.694  -3.148  45.075  1.00 19.84           C  
ATOM   1514  O   ILE A 186       6.439  -2.509  44.065  1.00 19.09           O  
ATOM   1515  CB  ILE A 186       7.888  -5.353  44.703  1.00 22.02           C  
ATOM   1516  CG1 ILE A 186       9.247  -6.080  44.738  1.00 22.15           C  
ATOM   1517  CG2 ILE A 186       7.158  -5.449  43.328  1.00 21.94           C  
ATOM   1518  CD1 ILE A 186      10.364  -5.460  43.918  1.00 26.25           C  
ATOM   1519  N   ALA A 187       5.890  -3.193  46.138  1.00 21.27           N  
ATOM   1520  CA  ALA A 187       4.570  -2.565  46.068  1.00 20.39           C  
ATOM   1521  C   ALA A 187       4.661  -1.043  45.965  1.00 21.15           C  
ATOM   1522  O   ALA A 187       3.670  -0.390  45.566  1.00 22.23           O  
ATOM   1523  CB  ALA A 187       3.744  -2.932  47.274  1.00 21.50           C  
ATOM   1524  N   THR A 188       5.805  -0.471  46.372  1.00 18.95           N  
ATOM   1525  CA  THR A 188       6.026   0.983  46.274  1.00 19.55           C  
ATOM   1526  C   THR A 188       6.246   1.466  44.826  1.00 19.00           C  
ATOM   1527  O   THR A 188       6.400   2.669  44.597  1.00 20.01           O  
ATOM   1528  CB  THR A 188       7.181   1.526  47.198  1.00 19.73           C  
ATOM   1529  CG2 THR A 188       6.988   1.081  48.671  1.00 19.27           C  
ATOM   1530  OG1 THR A 188       8.457   1.032  46.716  1.00 21.22           O  
ATOM   1531  N   ASP A 189       6.239   0.529  43.867  1.00 20.17           N  
ATOM   1532  CA  ASP A 189       6.211   0.889  42.466  1.00 20.16           C  
ATOM   1533  C   ASP A 189       4.821   1.409  42.147  1.00 20.27           C  
ATOM   1534  O   ASP A 189       3.874   0.606  42.120  1.00 22.09           O  
ATOM   1535  CB  ASP A 189       6.514  -0.326  41.588  1.00 21.45           C  
ATOM   1536  CG  ASP A 189       6.526   0.027  40.086  1.00 20.90           C  
ATOM   1537  OD1 ASP A 189       6.336   1.200  39.720  1.00 22.29           O  
ATOM   1538  OD2 ASP A 189       6.738  -0.887  39.275  1.00 22.57           O1-
ATOM   1539  N   LEU A 190       4.699   2.713  41.895  1.00 20.64           N  
ATOM   1540  CA  LEU A 190       3.336   3.252  41.609  1.00 21.16           C  
ATOM   1541  C   LEU A 190       2.657   2.610  40.397  1.00 21.71           C  
ATOM   1542  O   LEU A 190       1.416   2.610  40.323  1.00 22.34           O  
ATOM   1543  CB  LEU A 190       3.306   4.778  41.491  1.00 21.71           C  
ATOM   1544  CG  LEU A 190       3.440   5.562  42.802  1.00 21.65           C  
ATOM   1545  CD1 LEU A 190       3.587   7.035  42.451  1.00 25.81           C  
ATOM   1546  CD2 LEU A 190       2.189   5.329  43.705  1.00 22.56           C  
ATOM   1547  N   ALA A 191       3.442   2.052  39.466  1.00 21.43           N  
ATOM   1548  CA  ALA A 191       2.815   1.317  38.352  1.00 22.60           C  
ATOM   1549  C   ALA A 191       1.851   0.219  38.807  1.00 22.66           C  
ATOM   1550  O   ALA A 191       0.815  -0.028  38.154  1.00 24.44           O  
ATOM   1551  CB  ALA A 191       3.888   0.712  37.430  1.00 24.12           C  
ATOM   1552  N   LEU A 192       2.192  -0.420  39.925  1.00 21.80           N  
ATOM   1553  CA  LEU A 192       1.484  -1.567  40.459  1.00 20.92           C  
ATOM   1554  C   LEU A 192       0.314  -1.105  41.335  1.00 21.85           C  
ATOM   1555  O   LEU A 192      -0.632  -1.861  41.538  1.00 23.14           O  
ATOM   1556  CB  LEU A 192       2.448  -2.443  41.256  1.00 22.01           C  
ATOM   1557  CG  LEU A 192       3.600  -3.006  40.404  1.00 23.55           C  
ATOM   1558  CD1 LEU A 192       4.513  -3.761  41.353  1.00 23.39           C  
ATOM   1559  CD2 LEU A 192       3.051  -3.910  39.300  1.00 25.71           C  
ATOM   1560  N   TYR A 193       0.420   0.120  41.839  1.00 20.93           N  
ATOM   1561  CA  TYR A 193      -0.592   0.695  42.722  1.00 20.70           C  
ATOM   1562  C   TYR A 193      -1.951   0.703  42.015  1.00 21.38           C  
ATOM   1563  O   TYR A 193      -2.965   0.358  42.633  1.00 22.84           O  
ATOM   1564  CB  TYR A 193      -0.207   2.128  43.166  1.00 21.43           C  
ATOM   1565  CG  TYR A 193      -1.438   2.925  43.517  1.00 21.17           C  
ATOM   1566  CD1 TYR A 193      -2.135   2.660  44.715  1.00 22.22           C  
ATOM   1567  CD2 TYR A 193      -1.937   3.860  42.641  1.00 19.31           C  
ATOM   1568  CE1 TYR A 193      -3.300   3.370  44.999  1.00 21.09           C  
ATOM   1569  CE2 TYR A 193      -3.140   4.562  42.915  1.00 22.47           C  
ATOM   1570  CZ  TYR A 193      -3.785   4.294  44.084  1.00 21.46           C  
ATOM   1571  OH  TYR A 193      -4.939   5.002  44.318  1.00 25.64           O  
ATOM   1572  N   PHE A 194      -1.987   1.137  40.752  1.00 22.06           N  
ATOM   1573  CA  PHE A 194      -3.312   1.323  40.094  1.00 23.57           C  
ATOM   1574  C   PHE A 194      -4.146   0.050  40.097  1.00 25.62           C  
ATOM   1575  O   PHE A 194      -5.344   0.071  40.480  1.00 24.69           O  
ATOM   1576  CB  PHE A 194      -3.121   1.895  38.675  1.00 23.79           C  
ATOM   1577  CG  PHE A 194      -2.499   3.237  38.693  1.00 25.57           C  
ATOM   1578  CD1 PHE A 194      -1.136   3.378  38.423  1.00 24.90           C  
ATOM   1579  CD2 PHE A 194      -3.235   4.363  39.091  1.00 26.93           C  
ATOM   1580  CE1 PHE A 194      -0.529   4.642  38.483  1.00 28.06           C  
ATOM   1581  CE2 PHE A 194      -2.635   5.615  39.145  1.00 26.89           C  
ATOM   1582  CZ  PHE A 194      -1.279   5.759  38.855  1.00 26.02           C  
ATOM   1583  N   GLY A 195      -3.504  -1.046  39.727  1.00 24.28           N  
ATOM   1584  CA  GLY A 195      -4.113  -2.364  39.700  1.00 24.78           C  
ATOM   1585  C   GLY A 195      -4.480  -2.830  41.097  1.00 25.49           C  
ATOM   1586  O   GLY A 195      -5.547  -3.391  41.307  1.00 24.78           O  
ATOM   1587  N   ASN A 196      -3.578  -2.598  42.056  1.00 22.79           N  
ATOM   1588  CA  ASN A 196      -3.788  -3.074  43.406  1.00 22.43           C  
ATOM   1589  C   ASN A 196      -5.027  -2.406  44.020  1.00 23.75           C  
ATOM   1590  O   ASN A 196      -5.876  -3.088  44.662  1.00 23.78           O  
ATOM   1591  CB  ASN A 196      -2.514  -2.816  44.265  1.00 21.93           C  
ATOM   1592  CG  ASN A 196      -2.627  -3.434  45.659  1.00 21.71           C  
ATOM   1593  ND2 ASN A 196      -3.092  -4.671  45.704  1.00 18.73           N  
ATOM   1594  OD1 ASN A 196      -2.270  -2.818  46.682  1.00 22.54           O  
ATOM   1595  N   ARG A 197      -5.135  -1.086  43.827  1.00 23.58           N  
ATOM   1596  CA  ARG A 197      -6.201  -0.318  44.461  1.00 25.85           C  
ATOM   1597  C   ARG A 197      -7.530  -0.763  43.851  1.00 26.69           C  
ATOM   1598  O   ARG A 197      -8.528  -0.957  44.579  1.00 27.97           O  
ATOM   1599  CB  ARG A 197      -5.981   1.185  44.239  1.00 26.25           C  
ATOM   1600  CG  ARG A 197      -6.939   2.084  45.009  1.00 27.48           C  
ATOM   1601  CD  ARG A 197      -7.973   2.766  44.076  1.00 29.06           C  
ATOM   1602  NE  ARG A 197      -9.042   3.342  44.897  1.00 36.96           N  
ATOM   1603  CZ  ARG A 197     -10.230   3.756  44.455  1.00 39.44           C  
ATOM   1604  NH1 ARG A 197     -10.545   3.663  43.166  1.00 39.32           N1+
ATOM   1605  NH2 ARG A 197     -11.112   4.278  45.319  1.00 40.30           N  
ATOM   1606  N   LYS A 198      -7.546  -0.898  42.527  1.00 27.58           N  
ATOM   1607  CA  LYS A 198      -8.793  -1.315  41.824  1.00 28.04           C  
ATOM   1608  C   LYS A 198      -9.265  -2.675  42.346  1.00 27.89           C  
ATOM   1609  O   LYS A 198     -10.474  -2.855  42.624  1.00 28.68           O  
ATOM   1610  CB  LYS A 198      -8.608  -1.354  40.294  1.00 28.97           C  
ATOM   1611  CG  LYS A 198      -9.908  -1.645  39.502  1.00 32.44           C  
ATOM   1612  N   GLN A 199      -8.341  -3.629  42.476  1.00 27.66           N  
ATOM   1613  CA  GLN A 199      -8.640  -4.963  43.017  1.00 27.89           C  
ATOM   1614  C   GLN A 199      -9.178  -4.887  44.435  1.00 27.71           C  
ATOM   1615  O   GLN A 199     -10.227  -5.481  44.744  1.00 28.61           O  
ATOM   1616  CB  GLN A 199      -7.367  -5.848  43.019  1.00 29.31           C  
ATOM   1617  CG  GLN A 199      -7.122  -6.622  41.734  1.00 35.12           C  
ATOM   1618  CD  GLN A 199      -8.116  -7.769  41.567  1.00 39.93           C  
ATOM   1619  NE2 GLN A 199      -9.228  -7.495  40.902  1.00 40.46           N  
ATOM   1620  OE1 GLN A 199      -7.892  -8.874  42.047  1.00 44.35           O  
ATOM   1621  N   LEU A 200      -8.479  -4.142  45.312  1.00 25.20           N  
ATOM   1622  CA  LEU A 200      -8.930  -4.009  46.687  1.00 25.21           C  
ATOM   1623  C   LEU A 200     -10.308  -3.373  46.753  1.00 27.22           C  
ATOM   1624  O   LEU A 200     -11.135  -3.809  47.553  1.00 28.40           O  
ATOM   1625  CB  LEU A 200      -7.926  -3.197  47.522  1.00 24.87           C  
ATOM   1626  CG  LEU A 200      -6.657  -3.979  47.894  1.00 24.18           C  
ATOM   1627  CD1 LEU A 200      -5.623  -2.987  48.449  1.00 25.74           C  
ATOM   1628  CD2 LEU A 200      -6.942  -5.044  48.930  1.00 22.20           C  
ATOM   1629  N   GLU A 201     -10.554  -2.378  45.899  1.00 28.72           N  
ATOM   1630  CA  GLU A 201     -11.836  -1.649  45.916  1.00 31.38           C  
ATOM   1631  C   GLU A 201     -12.976  -2.635  45.651  1.00 31.60           C  
ATOM   1632  O   GLU A 201     -13.996  -2.641  46.355  1.00 32.34           O  
ATOM   1633  CB  GLU A 201     -11.820  -0.476  44.926  1.00 31.76           C  
ATOM   1634  CG  GLU A 201     -13.090   0.439  44.915  1.00 36.31           C  
ATOM   1635  CD  GLU A 201     -13.359   1.208  46.233  1.00 39.26           C  
ATOM   1636  OE1 GLU A 201     -12.414   1.482  47.019  1.00 38.67           O  
ATOM   1637  OE2 GLU A 201     -14.554   1.572  46.475  1.00 42.24           O1-
ATOM   1638  N   GLU A 202     -12.763  -3.488  44.655  1.00 32.07           N  
ATOM   1639  CA  GLU A 202     -13.707  -4.549  44.265  1.00 32.52           C  
ATOM   1640  C   GLU A 202     -13.898  -5.575  45.374  1.00 33.21           C  
ATOM   1641  O   GLU A 202     -15.044  -5.914  45.736  1.00 33.75           O  
ATOM   1642  CB  GLU A 202     -13.230  -5.243  42.974  1.00 32.38           C  
ATOM   1643  N   MET A 203     -12.798  -6.071  45.942  1.00 32.15           N  
ATOM   1644  CA  MET A 203     -12.892  -7.034  47.031  1.00 32.72           C  
ATOM   1645  C   MET A 203     -13.649  -6.451  48.220  1.00 33.01           C  
ATOM   1646  O   MET A 203     -14.475  -7.136  48.842  1.00 32.61           O  
ATOM   1647  CB  MET A 203     -11.499  -7.513  47.469  1.00 33.18           C  
ATOM   1648  CG  MET A 203     -10.742  -8.305  46.408  1.00 35.48           C  
ATOM   1649  SD  MET A 203      -9.031  -8.527  46.978  1.00 43.03           S  
ATOM   1650  CE  MET A 203      -8.352  -9.627  45.734  1.00 44.04           C  
ATOM   1651  N   TYR A 204     -13.363  -5.187  48.523  1.00 32.77           N  
ATOM   1652  CA  TYR A 204     -14.053  -4.471  49.573  1.00 33.50           C  
ATOM   1653  C   TYR A 204     -15.534  -4.324  49.260  1.00 34.18           C  
ATOM   1654  O   TYR A 204     -16.364  -4.638  50.107  1.00 34.07           O  
ATOM   1655  CB  TYR A 204     -13.455  -3.069  49.823  1.00 33.21           C  
ATOM   1656  CG  TYR A 204     -14.264  -2.353  50.886  1.00 32.97           C  
ATOM   1657  CD1 TYR A 204     -14.165  -2.731  52.230  1.00 34.34           C  
ATOM   1658  CD2 TYR A 204     -15.168  -1.350  50.537  1.00 33.58           C  
ATOM   1659  CE1 TYR A 204     -14.932  -2.090  53.219  1.00 34.49           C  
ATOM   1660  CE2 TYR A 204     -15.947  -0.714  51.503  1.00 34.89           C  
ATOM   1661  CZ  TYR A 204     -15.835  -1.098  52.837  1.00 36.56           C  
ATOM   1662  OH  TYR A 204     -16.604  -0.474  53.799  1.00 35.82           O  
ATOM   1663  N   GLN A 205     -15.852  -3.840  48.061  1.00 35.70           N  
ATOM   1664  CA  GLN A 205     -17.241  -3.497  47.732  1.00 37.89           C  
ATOM   1665  C   GLN A 205     -18.143  -4.728  47.578  1.00 38.70           C  
ATOM   1666  O   GLN A 205     -19.331  -4.642  47.870  1.00 38.99           O  
ATOM   1667  CB  GLN A 205     -17.353  -2.577  46.497  1.00 38.85           C  
ATOM   1668  CG  GLN A 205     -16.771  -1.133  46.630  1.00 41.28           C  
ATOM   1669  CD  GLN A 205     -17.413  -0.246  47.739  1.00 45.86           C  
ATOM   1670  NE2 GLN A 205     -16.791   0.916  48.004  1.00 44.33           N  
ATOM   1671  OE1 GLN A 205     -18.444  -0.599  48.334  1.00 47.73           O  
ATOM   1672  N   THR A 206     -17.588  -5.855  47.129  1.00 37.26           N  
ATOM   1673  CA  THR A 206     -18.349  -7.117  47.007  1.00 38.03           C  
ATOM   1674  C   THR A 206     -18.368  -7.914  48.298  1.00 37.84           C  
ATOM   1675  O   THR A 206     -19.093  -8.908  48.413  1.00 38.45           O  
ATOM   1676  CB  THR A 206     -17.750  -8.057  45.954  1.00 38.57           C  
ATOM   1677  CG2 THR A 206     -17.757  -7.407  44.589  1.00 38.11           C  
ATOM   1678  OG1 THR A 206     -16.412  -8.412  46.351  1.00 37.98           O  
ATOM   1679  N   GLY A 207     -17.527  -7.512  49.247  1.00 36.24           N  
ATOM   1680  CA  GLY A 207     -17.403  -8.204  50.515  1.00 35.37           C  
ATOM   1681  C   GLY A 207     -16.531  -9.446  50.521  1.00 34.88           C  
ATOM   1682  O   GLY A 207     -16.602 -10.226  51.460  1.00 36.24           O  
ATOM   1683  N   SER A 208     -15.706  -9.646  49.491  1.00 33.10           N  
ATOM   1684  CA  SER A 208     -14.861 -10.835  49.439  1.00 31.89           C  
ATOM   1685  C   SER A 208     -13.531 -10.624  50.180  1.00 31.30           C  
ATOM   1686  O   SER A 208     -12.818 -11.584  50.498  1.00 28.96           O  
ATOM   1687  CB  SER A 208     -14.604 -11.255  47.994  1.00 33.24           C  
ATOM   1688  OG  SER A 208     -13.843 -10.274  47.319  1.00 34.41           O  
ATOM   1689  N   LEU A 209     -13.225  -9.368  50.488  1.00 30.68           N  
ATOM   1690  CA  LEU A 209     -11.980  -9.079  51.208  1.00 30.25           C  
ATOM   1691  C   LEU A 209     -11.887  -9.865  52.503  1.00 31.14           C  
ATOM   1692  O   LEU A 209     -12.797  -9.802  53.347  1.00 31.28           O  
ATOM   1693  CB  LEU A 209     -11.820  -7.584  51.481  1.00 29.63           C  
ATOM   1694  CG  LEU A 209     -10.508  -7.118  52.108  1.00 29.07           C  
ATOM   1695  CD1 LEU A 209      -9.283  -7.428  51.211  1.00 29.80           C  
ATOM   1696  CD2 LEU A 209     -10.598  -5.629  52.346  1.00 31.48           C  
ATOM   1697  N   ASN A 210     -10.780 -10.594  52.659  1.00 29.52           N  
ATOM   1698  CA  ASN A 210     -10.572 -11.484  53.783  1.00 31.31           C  
ATOM   1699  C   ASN A 210      -9.117 -11.505  54.215  1.00 31.07           C  
ATOM   1700  O   ASN A 210      -8.260 -12.031  53.514  1.00 30.21           O  
ATOM   1701  CB  ASN A 210     -11.095 -12.901  53.452  1.00 32.48           C  
ATOM   1702  CG  ASN A 210     -10.716 -13.941  54.512  1.00 34.64           C  
ATOM   1703  ND2 ASN A 210     -10.814 -15.221  54.138  1.00 38.58           N  
ATOM   1704  OD1 ASN A 210     -10.324 -13.611  55.630  1.00 34.03           O  
ATOM   1705  N   LEU A 211      -8.833 -10.914  55.373  1.00 30.87           N  
ATOM   1706  CA  LEU A 211      -7.448 -10.794  55.844  1.00 31.84           C  
ATOM   1707  C   LEU A 211      -6.779 -12.102  56.336  1.00 33.19           C  
ATOM   1708  O   LEU A 211      -5.573 -12.126  56.635  1.00 34.03           O  
ATOM   1709  CB  LEU A 211      -7.369  -9.670  56.887  1.00 32.82           C  
ATOM   1710  CG  LEU A 211      -7.747  -8.261  56.403  0.60 32.92           C  
ATOM   1712  CD1 LEU A 211      -7.675  -7.234  57.524  0.60 33.42           C  
ATOM   1714  CD2 LEU A 211      -6.867  -7.818  55.234  0.60 34.90           C  
ATOM   1716  N   ASN A 212      -7.533 -13.197  56.379  1.00 33.20           N  
ATOM   1717  CA  ASN A 212      -6.989 -14.536  56.634  1.00 34.02           C  
ATOM   1718  C   ASN A 212      -6.447 -15.204  55.365  1.00 32.49           C  
ATOM   1719  O   ASN A 212      -5.866 -16.291  55.413  1.00 33.55           O  
ATOM   1720  CB  ASN A 212      -8.056 -15.426  57.292  1.00 35.98           C  
ATOM   1721  CG  ASN A 212      -8.503 -14.876  58.636  1.00 40.59           C  
ATOM   1722  ND2 ASN A 212      -9.817 -14.827  58.846  1.00 41.96           N  
ATOM   1723  OD1 ASN A 212      -7.673 -14.465  59.464  1.00 42.88           O  
ATOM   1724  N   ASN A 213      -6.662 -14.536  54.234  1.00 30.97           N  
ATOM   1725  CA  ASN A 213      -6.226 -14.971  52.893  1.00 28.81           C  
ATOM   1726  C   ASN A 213      -4.932 -14.226  52.595  1.00 28.14           C  
ATOM   1727  O   ASN A 213      -4.959 -12.998  52.493  1.00 26.45           O  
ATOM   1728  CB  ASN A 213      -7.333 -14.535  51.912  1.00 28.63           C  
ATOM   1729  CG  ASN A 213      -7.038 -14.862  50.439  1.00 29.05           C  
ATOM   1730  ND2 ASN A 213      -8.075 -15.262  49.721  1.00 26.71           N  
ATOM   1731  OD1 ASN A 213      -5.917 -14.716  49.951  1.00 29.32           O  
ATOM   1732  N   GLN A 214      -3.829 -14.964  52.419  1.00 26.62           N  
ATOM   1733  CA  GLN A 214      -2.510 -14.362  52.317  1.00 27.60           C  
ATOM   1734  C   GLN A 214      -2.430 -13.356  51.174  1.00 25.60           C  
ATOM   1735  O   GLN A 214      -1.857 -12.289  51.332  1.00 24.60           O  
ATOM   1736  CB  GLN A 214      -1.411 -15.414  52.164  1.00 26.81           C  
ATOM   1737  CG  GLN A 214       0.014 -14.798  52.133  1.00 30.25           C  
ATOM   1738  CD  GLN A 214       0.407 -14.175  53.462  1.00 32.12           C  
ATOM   1739  NE2 GLN A 214       0.894 -12.931  53.430  1.00 28.53           N  
ATOM   1740  OE1 GLN A 214       0.283 -14.808  54.506  1.00 34.01           O  
ATOM   1741  N   SER A 215      -3.038 -13.678  50.037  1.00 25.16           N  
ATOM   1742  CA  SER A 215      -2.953 -12.772  48.881  1.00 25.10           C  
ATOM   1743  C   SER A 215      -3.709 -11.452  49.163  1.00 24.13           C  
ATOM   1744  O   SER A 215      -3.323 -10.386  48.709  1.00 22.25           O  
ATOM   1745  CB  SER A 215      -3.422 -13.499  47.616  1.00 25.13           C  
ATOM   1746  OG  SER A 215      -4.834 -13.620  47.617  1.00 26.31           O  
ATOM   1747  N   HIS A 216      -4.809 -11.527  49.922  1.00 22.95           N  
ATOM   1748  CA  HIS A 216      -5.485 -10.313  50.370  1.00 22.91           C  
ATOM   1749  C   HIS A 216      -4.650  -9.469  51.295  1.00 21.67           C  
ATOM   1750  O   HIS A 216      -4.603  -8.236  51.098  1.00 22.43           O  
ATOM   1751  CB  HIS A 216      -6.803 -10.677  51.042  1.00 22.34           C  
ATOM   1752  CG  HIS A 216      -7.763 -11.292  50.091  1.00 25.37           C  
ATOM   1753  CD2 HIS A 216      -7.559 -11.924  48.911  1.00 26.07           C  
ATOM   1754  ND1 HIS A 216      -9.130 -11.254  50.284  1.00 24.33           N  
ATOM   1755  CE1 HIS A 216      -9.726 -11.859  49.274  1.00 27.20           C  
ATOM   1756  NE2 HIS A 216      -8.795 -12.284  48.429  1.00 28.60           N  
ATOM   1757  N   ARG A 217      -4.031 -10.117  52.280  1.00 23.99           N  
ATOM   1758  CA  ARG A 217      -3.105  -9.487  53.246  1.00 22.99           C  
ATOM   1759  C   ARG A 217      -2.001  -8.764  52.482  1.00 22.90           C  
ATOM   1760  O   ARG A 217      -1.708  -7.599  52.776  1.00 19.89           O  
ATOM   1761  CB  ARG A 217      -2.424 -10.507  54.163  1.00 24.90           C  
ATOM   1762  CG  ARG A 217      -3.317 -11.169  55.187  1.00 28.85           C  
ATOM   1763  CD  ARG A 217      -2.458 -11.921  56.193  1.00 32.05           C  
ATOM   1764  NE  ARG A 217      -1.924 -11.075  57.264  1.00 30.18           N  
ATOM   1765  CZ  ARG A 217      -2.657 -10.561  58.257  1.00 32.68           C  
ATOM   1766  NH1 ARG A 217      -3.972 -10.753  58.313  1.00 30.86           N1+
ATOM   1767  NH2 ARG A 217      -2.088  -9.824  59.194  1.00 31.39           N  
ATOM   1768  N   ASP A 218      -1.423  -9.472  51.518  1.00 21.29           N  
ATOM   1769  CA  ASP A 218      -0.367  -8.892  50.654  1.00 22.46           C  
ATOM   1770  C   ASP A 218      -0.824  -7.615  49.970  1.00 22.60           C  
ATOM   1771  O   ASP A 218      -0.092  -6.621  49.932  1.00 24.22           O  
ATOM   1772  CB  ASP A 218       0.100  -9.904  49.609  1.00 21.50           C  
ATOM   1773  CG  ASP A 218       0.920 -11.064  50.208  1.00 24.26           C  
ATOM   1774  OD1 ASP A 218       1.256 -11.038  51.402  1.00 25.28           O  
ATOM   1775  OD2 ASP A 218       1.203 -12.035  49.462  1.00 27.24           O1-
ATOM   1776  N   ARG A 219      -2.054  -7.636  49.435  1.00 20.79           N  
ATOM   1777  CA  ARG A 219      -2.566  -6.482  48.759  1.00 20.12           C  
ATOM   1778  C   ARG A 219      -2.843  -5.307  49.723  1.00 19.88           C  
ATOM   1779  O   ARG A 219      -2.523  -4.167  49.409  1.00 20.72           O  
ATOM   1780  CB  ARG A 219      -3.827  -6.842  47.986  1.00 18.56           C  
ATOM   1781  CG  ARG A 219      -3.511  -7.635  46.708  1.00 20.32           C  
ATOM   1782  CD  ARG A 219      -4.734  -7.689  45.800  1.00 22.33           C  
ATOM   1783  NE  ARG A 219      -4.425  -8.409  44.561  1.00 23.83           N  
ATOM   1784  CZ  ARG A 219      -3.852  -7.877  43.473  1.00 27.84           C  
ATOM   1785  NH1 ARG A 219      -3.508  -6.596  43.417  1.00 25.27           N1+
ATOM   1786  NH2 ARG A 219      -3.615  -8.642  42.402  1.00 26.86           N  
ATOM   1787  N   VAL A 220      -3.449  -5.603  50.879  1.00 18.58           N  
ATOM   1788  CA  VAL A 220      -3.630  -4.581  51.909  1.00 18.98           C  
ATOM   1789  C   VAL A 220      -2.304  -3.949  52.352  1.00 20.53           C  
ATOM   1790  O   VAL A 220      -2.200  -2.720  52.436  1.00 20.13           O  
ATOM   1791  CB  VAL A 220      -4.443  -5.108  53.109  1.00 20.40           C  
ATOM   1792  CG1 VAL A 220      -4.482  -4.071  54.233  1.00 20.54           C  
ATOM   1793  CG2 VAL A 220      -5.851  -5.448  52.616  1.00 22.07           C  
ATOM   1794  N   ILE A 221      -1.313  -4.782  52.585  1.00 20.89           N  
ATOM   1795  CA  ILE A 221       0.022  -4.301  52.948  1.00 20.78           C  
ATOM   1796  C   ILE A 221       0.606  -3.419  51.813  1.00 21.12           C  
ATOM   1797  O   ILE A 221       1.174  -2.343  52.076  1.00 19.93           O  
ATOM   1798  CB  ILE A 221       0.942  -5.475  53.294  1.00 20.89           C  
ATOM   1799  CG1 ILE A 221       0.646  -6.023  54.721  1.00 21.95           C  
ATOM   1800  CG2 ILE A 221       2.446  -5.104  53.134  1.00 21.97           C  
ATOM   1801  CD1 ILE A 221       1.241  -7.385  54.967  1.00 22.65           C  
ATOM   1802  N   GLY A 222       0.410  -3.863  50.569  1.00 20.91           N  
ATOM   1803  CA  GLY A 222       0.713  -3.054  49.383  1.00 20.73           C  
ATOM   1804  C   GLY A 222       0.151  -1.648  49.417  1.00 21.03           C  
ATOM   1805  O   GLY A 222       0.851  -0.647  49.151  1.00 19.68           O  
ATOM   1806  N   LEU A 223      -1.154  -1.542  49.684  1.00 18.86           N  
ATOM   1807  CA  LEU A 223      -1.766  -0.245  49.745  1.00 19.79           C  
ATOM   1808  C   LEU A 223      -1.269   0.606  50.922  1.00 18.10           C  
ATOM   1809  O   LEU A 223      -1.146   1.826  50.796  1.00 19.42           O  
ATOM   1810  CB  LEU A 223      -3.318  -0.402  49.809  1.00 19.16           C  
ATOM   1811  CG  LEU A 223      -4.099   0.908  49.570  1.00 21.70           C  
ATOM   1812  CD1 LEU A 223      -3.832   1.573  48.202  1.00 24.93           C  
ATOM   1813  CD2 LEU A 223      -5.631   0.677  49.737  1.00 23.50           C  
ATOM   1814  N   MET A 224      -0.972  -0.029  52.057  1.00 18.02           N  
ATOM   1815  CA  MET A 224      -0.364   0.653  53.193  1.00 18.48           C  
ATOM   1816  C   MET A 224       0.972   1.228  52.738  1.00 18.41           C  
ATOM   1817  O   MET A 224       1.277   2.376  53.090  1.00 18.45           O  
ATOM   1818  CB  MET A 224      -0.144  -0.284  54.379  1.00 17.51           C  
ATOM   1819  CG  MET A 224      -1.512  -0.754  54.945  1.00 18.32           C  
ATOM   1820  SD  MET A 224      -1.401  -2.180  56.000  1.00 21.54           S  
ATOM   1821  CE  MET A 224       0.025  -1.810  57.026  1.00 22.55           C  
ATOM   1822  N   MET A 225       1.712   0.468  51.941  1.00 19.07           N  
ATOM   1823  CA  MET A 225       3.001   0.994  51.462  1.00 17.70           C  
ATOM   1824  C   MET A 225       2.821   2.242  50.594  1.00 18.54           C  
ATOM   1825  O   MET A 225       3.521   3.250  50.783  1.00 18.87           O  
ATOM   1826  CB  MET A 225       3.874  -0.080  50.760  1.00 16.38           C  
ATOM   1827  CG  MET A 225       4.299  -1.173  51.722  1.00 18.74           C  
ATOM   1828  SD  MET A 225       5.422  -0.660  53.020  1.00 20.46           S  
ATOM   1829  CE  MET A 225       6.920  -0.111  52.122  1.00 20.26           C  
ATOM   1830  N   THR A 226       1.858   2.214  49.679  1.00 17.30           N  
ATOM   1831  CA  THR A 226       1.579   3.406  48.885  1.00 18.17           C  
ATOM   1832  C   THR A 226       1.165   4.589  49.763  1.00 18.02           C  
ATOM   1833  O   THR A 226       1.634   5.700  49.590  1.00 19.52           O  
ATOM   1834  CB  THR A 226       0.426   3.184  47.855  1.00 17.44           C  
ATOM   1835  CG2 THR A 226       0.389   4.356  46.919  1.00 17.93           C  
ATOM   1836  OG1 THR A 226       0.643   1.968  47.121  1.00 20.24           O  
ATOM   1837  N   ALA A 227       0.262   4.343  50.714  1.00 19.04           N  
ATOM   1838  CA  ALA A 227      -0.202   5.407  51.561  1.00 19.35           C  
ATOM   1839  C   ALA A 227       0.939   6.036  52.363  1.00 18.67           C  
ATOM   1840  O   ALA A 227       0.939   7.248  52.545  1.00 19.79           O  
ATOM   1841  CB  ALA A 227      -1.299   4.884  52.508  1.00 19.66           C  
ATOM   1842  N   CYS A 228       1.912   5.225  52.800  1.00 18.54           N  
ATOM   1843  CA  CYS A 228       3.048   5.748  53.583  1.00 19.39           C  
ATOM   1844  C   CYS A 228       4.024   6.473  52.663  1.00 18.29           C  
ATOM   1845  O   CYS A 228       4.471   7.566  52.997  1.00 18.40           O  
ATOM   1846  CB  CYS A 228       3.796   4.642  54.305  1.00 18.51           C  
ATOM   1847  SG  CYS A 228       2.753   3.885  55.601  1.00 20.83           S  
ATOM   1848  N   ASP A 229       4.223   5.918  51.477  1.00 19.45           N  
ATOM   1849  CA  ASP A 229       5.177   6.511  50.497  1.00 20.44           C  
ATOM   1850  C   ASP A 229       4.707   7.908  50.092  1.00 21.38           C  
ATOM   1851  O   ASP A 229       5.490   8.843  49.943  1.00 20.63           O  
ATOM   1852  CB  ASP A 229       5.255   5.611  49.248  1.00 19.91           C  
ATOM   1853  CG  ASP A 229       6.499   5.864  48.405  1.00 23.38           C  
ATOM   1854  OD1 ASP A 229       6.508   5.440  47.232  1.00 29.73           O  
ATOM   1855  OD2 ASP A 229       7.448   6.481  48.941  1.00 17.98           O1-
ATOM   1856  N   LEU A 230       3.396   8.081  49.931  1.00 18.40           N  
ATOM   1857  CA  LEU A 230       2.877   9.337  49.482  1.00 19.73           C  
ATOM   1858  C   LEU A 230       2.495  10.288  50.616  1.00 19.58           C  
ATOM   1859  O   LEU A 230       1.896  11.331  50.339  1.00 20.05           O  
ATOM   1860  CB  LEU A 230       1.611   9.095  48.619  1.00 20.47           C  
ATOM   1861  CG  LEU A 230       1.795   8.227  47.369  1.00 20.62           C  
ATOM   1862  CD1 LEU A 230       0.461   8.179  46.626  1.00 21.51           C  
ATOM   1863  CD2 LEU A 230       2.942   8.776  46.513  1.00 21.94           C  
ATOM   1864  N   CYS A 231       2.833   9.952  51.868  1.00 19.16           N  
ATOM   1865  CA  CYS A 231       2.246  10.651  53.011  1.00 19.63           C  
ATOM   1866  C   CYS A 231       2.613  12.146  53.134  1.00 19.49           C  
ATOM   1867  O   CYS A 231       1.964  12.864  53.891  1.00 19.45           O  
ATOM   1868  CB  CYS A 231       2.479   9.900  54.314  1.00 19.89           C  
ATOM   1869  SG  CYS A 231       4.083  10.176  54.980  1.00 22.22           S  
ATOM   1870  N   SER A 232       3.607  12.646  52.393  1.00 18.52           N  
ATOM   1871  CA  SER A 232       3.749  14.101  52.348  1.00 20.87           C  
ATOM   1872  C   SER A 232       2.465  14.843  51.983  1.00 22.67           C  
ATOM   1873  O   SER A 232       2.282  15.984  52.411  1.00 23.30           O  
ATOM   1874  CB  SER A 232       4.878  14.495  51.377  1.00 23.62           C  
ATOM   1875  OG  SER A 232       4.437  14.389  50.022  1.00 32.37           O  
ATOM   1876  N   VAL A 233       1.596  14.199  51.203  1.00 21.47           N  
ATOM   1877  CA  VAL A 233       0.311  14.818  50.861  1.00 21.80           C  
ATOM   1878  C   VAL A 233      -0.704  14.818  51.977  1.00 22.14           C  
ATOM   1879  O   VAL A 233      -1.814  15.337  51.779  1.00 22.28           O  
ATOM   1880  CB  VAL A 233      -0.344  14.255  49.560  1.00 23.91           C  
ATOM   1881  CG1 VAL A 233       0.702  14.256  48.424  1.00 23.15           C  
ATOM   1882  CG2 VAL A 233      -0.999  12.865  49.831  1.00 21.58           C  
ATOM   1883  N   THR A 234      -0.348  14.253  53.129  1.00 21.48           N  
ATOM   1884  CA  THR A 234      -1.275  14.183  54.289  1.00 20.64           C  
ATOM   1885  C   THR A 234      -0.796  15.092  55.463  1.00 22.09           C  
ATOM   1886  O   THR A 234      -1.311  15.025  56.590  1.00 22.51           O  
ATOM   1887  CB  THR A 234      -1.409  12.735  54.769  1.00 20.64           C  
ATOM   1888  CG2 THR A 234      -1.811  11.818  53.609  1.00 21.13           C  
ATOM   1889  OG1 THR A 234      -0.153  12.284  55.322  1.00 22.04           O  
ATOM   1890  N   LYS A 235       0.200  15.922  55.204  1.00 21.82           N  
ATOM   1891  CA  LYS A 235       0.719  16.786  56.261  1.00 21.45           C  
ATOM   1892  C   LYS A 235      -0.019  18.105  56.180  1.00 20.63           C  
ATOM   1893  O   LYS A 235      -0.842  18.323  55.286  1.00 22.44           O  
ATOM   1894  CB  LYS A 235       2.225  17.004  56.068  1.00 21.59           C  
ATOM   1895  CG  LYS A 235       3.009  15.676  55.971  1.00 19.42           C  
ATOM   1896  CD  LYS A 235       2.856  14.826  57.266  1.00 21.78           C  
ATOM   1897  CE  LYS A 235       3.653  13.460  57.155  1.00 20.33           C  
ATOM   1898  NZ  LYS A 235       3.366  12.653  58.384  1.00 22.69           N1+
ATOM   1899  N   LEU A 236       0.235  18.988  57.126  1.00 21.14           N  
ATOM   1900  CA  LEU A 236      -0.260  20.330  56.992  1.00 21.55           C  
ATOM   1901  C   LEU A 236       0.242  21.013  55.730  1.00 22.98           C  
ATOM   1902  O   LEU A 236       1.387  20.801  55.293  1.00 23.53           O  
ATOM   1903  CB  LEU A 236       0.067  21.171  58.239  1.00 22.35           C  
ATOM   1904  CG  LEU A 236      -0.544  20.748  59.568  1.00 25.27           C  
ATOM   1905  CD1 LEU A 236      -0.239  21.839  60.601  1.00 26.63           C  
ATOM   1906  CD2 LEU A 236      -2.069  20.479  59.430  1.00 30.49           C  
ATOM   1907  N   TRP A 237      -0.605  21.857  55.157  1.00 21.40           N  
ATOM   1908  CA  TRP A 237      -0.309  22.502  53.877  1.00 23.40           C  
ATOM   1909  C   TRP A 237       1.112  23.027  53.680  1.00 24.10           C  
ATOM   1910  O   TRP A 237       1.748  22.679  52.677  1.00 23.73           O  
ATOM   1911  CB  TRP A 237      -1.347  23.565  53.531  1.00 23.36           C  
ATOM   1912  CG  TRP A 237      -1.064  24.373  52.335  1.00 25.25           C  
ATOM   1913  CD1 TRP A 237      -0.893  25.740  52.289  1.00 26.51           C  
ATOM   1914  CD2 TRP A 237      -0.907  23.902  50.978  1.00 26.44           C  
ATOM   1915  CE2 TRP A 237      -0.653  25.042  50.170  1.00 27.21           C  
ATOM   1916  CE3 TRP A 237      -0.980  22.626  50.364  1.00 23.53           C  
ATOM   1917  NE1 TRP A 237      -0.657  26.138  50.995  1.00 28.72           N  
ATOM   1918  CZ2 TRP A 237      -0.464  24.956  48.779  1.00 25.86           C  
ATOM   1919  CZ3 TRP A 237      -0.773  22.542  48.973  1.00 26.60           C  
ATOM   1920  CH2 TRP A 237      -0.522  23.702  48.204  1.00 26.75           C  
ATOM   1921  N   PRO A 238       1.619  23.875  54.605  1.00 24.86           N  
ATOM   1922  CA  PRO A 238       2.991  24.372  54.329  1.00 25.21           C  
ATOM   1923  C   PRO A 238       4.030  23.263  54.231  1.00 25.67           C  
ATOM   1924  O   PRO A 238       5.028  23.401  53.505  1.00 25.68           O  
ATOM   1925  CB  PRO A 238       3.300  25.252  55.544  1.00 25.88           C  
ATOM   1926  CG  PRO A 238       1.957  25.572  56.112  1.00 27.84           C  
ATOM   1927  CD  PRO A 238       1.048  24.453  55.825  1.00 25.49           C  
ATOM   1928  N   VAL A 239       3.829  22.183  54.972  1.00 24.54           N  
ATOM   1929  CA  VAL A 239       4.754  21.045  54.919  1.00 24.30           C  
ATOM   1930  C   VAL A 239       4.640  20.304  53.578  1.00 23.69           C  
ATOM   1931  O   VAL A 239       5.612  20.026  52.905  1.00 23.87           O  
ATOM   1932  CB  VAL A 239       4.498  20.083  56.097  1.00 25.02           C  
ATOM   1933  CG1 VAL A 239       5.353  18.780  55.937  1.00 26.04           C  
ATOM   1934  CG2 VAL A 239       4.809  20.801  57.438  1.00 25.41           C  
ATOM   1935  N   THR A 240       3.411  20.012  53.177  1.00 21.63           N  
ATOM   1936  CA  THR A 240       3.139  19.451  51.875  1.00 21.36           C  
ATOM   1937  C   THR A 240       3.754  20.293  50.738  1.00 20.85           C  
ATOM   1938  O   THR A 240       4.321  19.747  49.775  1.00 22.69           O  
ATOM   1939  CB  THR A 240       1.587  19.354  51.717  1.00 21.31           C  
ATOM   1940  CG2 THR A 240       1.240  18.751  50.405  1.00 24.26           C  
ATOM   1941  OG1 THR A 240       1.114  18.470  52.726  1.00 26.01           O  
ATOM   1942  N   LYS A 241       3.617  21.604  50.833  1.00 22.30           N  
ATOM   1943  CA  LYS A 241       4.073  22.490  49.760  1.00 24.43           C  
ATOM   1944  C   LYS A 241       5.596  22.499  49.668  1.00 24.12           C  
ATOM   1945  O   LYS A 241       6.146  22.451  48.571  1.00 24.32           O  
ATOM   1946  CB  LYS A 241       3.514  23.891  49.966  1.00 26.71           C  
ATOM   1947  CG  LYS A 241       3.920  24.903  48.881  1.00 31.89           C  
ATOM   1948  CD  LYS A 241       3.265  24.618  47.515  1.00 36.55           C  
ATOM   1949  CE  LYS A 241       3.512  25.724  46.472  1.00 39.10           C  
ATOM   1950  NZ  LYS A 241       4.980  25.850  46.084  1.00 37.75           N1+
ATOM   1951  N   LEU A 242       6.254  22.510  50.813  1.00 24.42           N  
ATOM   1952  CA  LEU A 242       7.726  22.455  50.813  1.00 25.55           C  
ATOM   1953  C   LEU A 242       8.280  21.144  50.257  1.00 24.94           C  
ATOM   1954  O   LEU A 242       9.294  21.123  49.545  1.00 23.61           O  
ATOM   1955  CB  LEU A 242       8.305  22.679  52.225  1.00 25.42           C  
ATOM   1956  CG  LEU A 242       8.317  24.105  52.755  1.00 30.49           C  
ATOM   1957  CD1 LEU A 242       8.734  24.066  54.259  1.00 32.37           C  
ATOM   1958  CD2 LEU A 242       9.256  24.990  51.893  1.00 32.90           C  
ATOM   1959  N   THR A 243       7.642  20.041  50.615  1.00 24.53           N  
ATOM   1960  CA  THR A 243       8.056  18.728  50.137  1.00 24.08           C  
ATOM   1961  C   THR A 243       7.861  18.668  48.607  1.00 24.80           C  
ATOM   1962  O   THR A 243       8.673  18.115  47.872  1.00 24.63           O  
ATOM   1963  CB  THR A 243       7.305  17.598  50.845  1.00 24.69           C  
ATOM   1964  CG2 THR A 243       7.763  16.264  50.290  1.00 24.76           C  
ATOM   1965  OG1 THR A 243       7.595  17.634  52.251  1.00 27.76           O  
ATOM   1966  N   ALA A 244       6.769  19.233  48.117  1.00 23.98           N  
ATOM   1967  CA  ALA A 244       6.560  19.293  46.678  1.00 24.52           C  
ATOM   1968  C   ALA A 244       7.739  20.010  45.964  1.00 24.13           C  
ATOM   1969  O   ALA A 244       8.158  19.566  44.896  1.00 24.75           O  
ATOM   1970  CB  ALA A 244       5.171  19.935  46.326  1.00 24.98           C  
ATOM   1971  N   ASN A 245       8.289  21.058  46.570  1.00 25.27           N  
ATOM   1972  CA  ASN A 245       9.460  21.738  45.969  1.00 27.20           C  
ATOM   1973  C   ASN A 245      10.627  20.772  45.802  1.00 27.09           C  
ATOM   1974  O   ASN A 245      11.317  20.807  44.770  1.00 25.70           O  
ATOM   1975  CB  ASN A 245       9.914  22.941  46.813  1.00 29.51           C  
ATOM   1976  CG  ASN A 245       8.856  24.034  46.908  1.00 34.79           C  
ATOM   1977  ND2 ASN A 245       8.951  24.842  47.965  1.00 37.05           N  
ATOM   1978  OD1 ASN A 245       7.967  24.157  46.049  1.00 37.14           O  
ATOM   1979  N   ASP A 246      10.817  19.891  46.790  1.00 26.00           N  
ATOM   1980  CA  ASP A 246      11.922  18.891  46.719  1.00 26.13           C  
ATOM   1981  C   ASP A 246      11.679  17.829  45.643  1.00 25.05           C  
ATOM   1982  O   ASP A 246      12.579  17.452  44.893  1.00 23.07           O  
ATOM   1983  CB  ASP A 246      12.124  18.184  48.071  1.00 27.03           C  
ATOM   1984  CG  ASP A 246      12.547  19.143  49.198  1.00 28.84           C  
ATOM   1985  OD1 ASP A 246      13.054  20.239  48.917  1.00 30.28           O  
ATOM   1986  OD2 ASP A 246      12.364  18.781  50.372  1.00 32.89           O1-
ATOM   1987  N   ILE A 247      10.447  17.302  45.592  1.00 22.06           N  
ATOM   1988  CA  ILE A 247      10.059  16.332  44.566  1.00 23.52           C  
ATOM   1989  C   ILE A 247      10.344  16.929  43.167  1.00 23.61           C  
ATOM   1990  O   ILE A 247      10.983  16.288  42.316  1.00 24.38           O  
ATOM   1991  CB  ILE A 247       8.510  16.038  44.743  1.00 24.63           C  
ATOM   1992  CG1 ILE A 247       8.274  15.271  46.045  1.00 26.88           C  
ATOM   1993  CG2 ILE A 247       7.890  15.381  43.557  1.00 28.53           C  
ATOM   1994  CD1 ILE A 247       6.788  15.352  46.557  1.00 31.53           C  
ATOM   1995  N   TYR A 248       9.878  18.157  42.932  1.00 22.06           N  
ATOM   1996  CA  TYR A 248      10.033  18.765  41.626  1.00 23.14           C  
ATOM   1997  C   TYR A 248      11.472  19.077  41.318  1.00 22.87           C  
ATOM   1998  O   TYR A 248      11.847  19.014  40.157  1.00 24.17           O  
ATOM   1999  CB  TYR A 248       9.153  19.981  41.442  1.00 23.71           C  
ATOM   2000  CG  TYR A 248       7.793  19.571  40.972  1.00 22.90           C  
ATOM   2001  CD1 TYR A 248       6.791  19.262  41.890  1.00 26.90           C  
ATOM   2002  CD2 TYR A 248       7.515  19.461  39.609  1.00 25.24           C  
ATOM   2003  CE1 TYR A 248       5.524  18.865  41.440  1.00 28.63           C  
ATOM   2004  CE2 TYR A 248       6.258  19.074  39.147  1.00 25.63           C  
ATOM   2005  CZ  TYR A 248       5.273  18.790  40.069  1.00 29.09           C  
ATOM   2006  OH  TYR A 248       4.040  18.416  39.649  1.00 31.87           O  
ATOM   2007  N   ALA A 249      12.270  19.398  42.332  1.00 24.37           N  
ATOM   2008  CA  ALA A 249      13.728  19.569  42.080  1.00 25.07           C  
ATOM   2009  C   ALA A 249      14.309  18.317  41.398  1.00 26.95           C  
ATOM   2010  O   ALA A 249      15.161  18.425  40.479  1.00 25.92           O  
ATOM   2011  CB  ALA A 249      14.456  19.874  43.356  1.00 24.64           C  
ATOM   2012  N   GLU A 250      13.915  17.131  41.881  1.00 25.20           N  
ATOM   2013  CA  GLU A 250      14.338  15.878  41.245  1.00 25.72           C  
ATOM   2014  C   GLU A 250      13.804  15.710  39.852  1.00 25.17           C  
ATOM   2015  O   GLU A 250      14.533  15.333  38.930  1.00 26.86           O  
ATOM   2016  CB  GLU A 250      13.927  14.649  42.074  1.00 26.70           C  
ATOM   2017  CG  GLU A 250      14.912  14.334  43.091  1.00 26.54           C  
ATOM   2018  CD  GLU A 250      14.717  12.967  43.746  1.00 21.99           C  
ATOM   2019  OE1 GLU A 250      15.084  12.908  44.911  1.00 23.78           O  
ATOM   2020  OE2 GLU A 250      14.248  11.985  43.112  1.00 26.77           O1-
ATOM   2021  N   PHE A 251      12.501  15.962  39.696  1.00 23.56           N  
ATOM   2022  CA  PHE A 251      11.860  15.812  38.428  1.00 23.32           C  
ATOM   2023  C   PHE A 251      12.568  16.686  37.361  1.00 24.43           C  
ATOM   2024  O   PHE A 251      12.827  16.213  36.265  1.00 25.83           O  
ATOM   2025  CB  PHE A 251      10.392  16.255  38.490  1.00 24.13           C  
ATOM   2026  CG  PHE A 251       9.480  15.308  39.254  1.00 25.98           C  
ATOM   2027  CD1 PHE A 251       9.843  14.002  39.500  1.00 26.85           C  
ATOM   2028  CD2 PHE A 251       8.219  15.749  39.667  1.00 28.02           C  
ATOM   2029  CE1 PHE A 251       8.984  13.133  40.204  1.00 27.85           C  
ATOM   2030  CE2 PHE A 251       7.337  14.892  40.339  1.00 27.56           C  
ATOM   2031  CZ  PHE A 251       7.719  13.583  40.605  1.00 29.16           C  
ATOM   2032  N   TRP A 252      12.826  17.952  37.698  1.00 24.91           N  
ATOM   2033  CA  TRP A 252      13.388  18.903  36.734  1.00 25.07           C  
ATOM   2034  C   TRP A 252      14.812  18.508  36.368  1.00 27.57           C  
ATOM   2035  O   TRP A 252      15.211  18.657  35.215  1.00 28.47           O  
ATOM   2036  CB  TRP A 252      13.373  20.306  37.308  1.00 26.02           C  
ATOM   2037  CG  TRP A 252      11.960  20.831  37.513  1.00 21.11           C  
ATOM   2038  CD1 TRP A 252      10.878  20.533  36.761  1.00 24.92           C  
ATOM   2039  CD2 TRP A 252      11.536  21.776  38.492  1.00 24.89           C  
ATOM   2040  CE2 TRP A 252      10.150  21.981  38.303  1.00 23.81           C  
ATOM   2041  CE3 TRP A 252      12.176  22.438  39.539  1.00 26.23           C  
ATOM   2042  NE1 TRP A 252       9.767  21.213  37.241  1.00 23.21           N  
ATOM   2043  CZ2 TRP A 252       9.412  22.841  39.108  1.00 27.82           C  
ATOM   2044  CZ3 TRP A 252      11.443  23.302  40.336  1.00 28.71           C  
ATOM   2045  CH2 TRP A 252      10.068  23.486  40.121  1.00 27.66           C  
ATOM   2046  N   ALA A 253      15.557  17.983  37.332  1.00 29.15           N  
ATOM   2047  CA  ALA A 253      16.927  17.529  37.040  1.00 29.94           C  
ATOM   2048  C   ALA A 253      16.963  16.322  36.078  1.00 30.61           C  
ATOM   2049  O   ALA A 253      17.847  16.238  35.177  1.00 28.39           O  
ATOM   2050  CB  ALA A 253      17.713  17.288  38.334  1.00 30.95           C  
ATOM   2051  N   GLU A 254      15.992  15.411  36.210  1.00 28.25           N  
ATOM   2052  CA  GLU A 254      15.823  14.322  35.247  1.00 29.22           C  
ATOM   2053  C   GLU A 254      15.436  14.832  33.843  1.00 29.43           C  
ATOM   2054  O   GLU A 254      15.944  14.336  32.821  1.00 29.16           O  
ATOM   2055  CB  GLU A 254      14.784  13.295  35.739  1.00 28.97           C  
ATOM   2056  CG  GLU A 254      14.458  12.197  34.723  1.00 28.62           C  
ATOM   2057  CD  GLU A 254      13.556  11.089  35.279  1.00 27.90           C  
ATOM   2058  OE1 GLU A 254      13.608  10.836  36.513  1.00 28.16           O  
ATOM   2059  OE2 GLU A 254      12.786  10.478  34.487  1.00 26.46           O1-
ATOM   2060  N   GLY A 255      14.500  15.792  33.794  1.00 28.87           N  
ATOM   2061  CA  GLY A 255      14.034  16.362  32.520  1.00 28.31           C  
ATOM   2062  C   GLY A 255      15.178  17.012  31.763  1.00 29.09           C  
ATOM   2063  O   GLY A 255      15.246  16.918  30.523  1.00 29.12           O  
ATOM   2064  N   ASP A 256      16.080  17.628  32.508  1.00 29.27           N  
ATOM   2065  CA  ASP A 256      17.273  18.288  31.928  1.00 32.30           C  
ATOM   2066  C   ASP A 256      18.147  17.264  31.176  1.00 34.25           C  
ATOM   2067  O   ASP A 256      18.674  17.549  30.078  1.00 34.09           O  
ATOM   2068  CB  ASP A 256      18.117  18.967  33.011  1.00 31.11           C  
ATOM   2069  CG  ASP A 256      17.459  20.236  33.598  1.00 34.02           C  
ATOM   2070  OD1 ASP A 256      16.416  20.744  33.091  1.00 33.18           O  
ATOM   2071  OD2 ASP A 256      18.023  20.728  34.577  1.00 35.39           O1-
ATOM   2072  N   GLU A 257      18.286  16.080  31.776  1.00 34.09           N  
ATOM   2073  CA  GLU A 257      19.057  14.979  31.196  1.00 34.13           C  
ATOM   2074  C   GLU A 257      18.425  14.433  29.913  1.00 34.00           C  
ATOM   2075  O   GLU A 257      19.124  14.145  28.933  1.00 33.49           O  
ATOM   2076  CB  GLU A 257      19.288  13.874  32.241  1.00 34.72           C  
ATOM   2077  CG  GLU A 257      20.105  14.314  33.452  1.00 36.79           C  
ATOM   2078  CD  GLU A 257      21.506  14.845  33.093  1.00 41.63           C  
ATOM   2079  OE1 GLU A 257      22.151  14.333  32.154  1.00 41.35           O  
ATOM   2080  OE2 GLU A 257      21.985  15.775  33.771  1.00 44.80           O1-
ATOM   2081  N   MET A 258      17.108  14.322  29.885  1.00 34.31           N  
ATOM   2082  CA  MET A 258      16.415  13.915  28.678  1.00 34.65           C  
ATOM   2083  C   MET A 258      16.559  14.898  27.518  1.00 35.38           C  
ATOM   2084  O   MET A 258      16.593  14.481  26.352  1.00 34.99           O  
ATOM   2085  CB  MET A 258      14.941  13.704  28.969  1.00 35.37           C  
ATOM   2086  CG  MET A 258      14.700  12.645  30.031  1.00 35.67           C  
ATOM   2087  SD  MET A 258      12.943  12.623  30.309  1.00 41.03           S  
ATOM   2088  CE  MET A 258      12.373  12.061  28.696  1.00 42.63           C  
ATOM   2089  N   LYS A 259      16.639  16.190  27.831  1.00 35.43           N  
ATOM   2090  CA  LYS A 259      16.826  17.218  26.791  1.00 36.26           C  
ATOM   2091  C   LYS A 259      18.179  17.029  26.116  1.00 37.01           C  
ATOM   2092  O   LYS A 259      18.294  17.101  24.884  1.00 36.32           O  
ATOM   2093  CB  LYS A 259      16.688  18.632  27.367  1.00 35.28           C  
ATOM   2094  CG  LYS A 259      15.275  18.950  27.869  1.00 34.77           C  
ATOM   2095  CD  LYS A 259      15.200  20.306  28.562  1.00 33.29           C  
ATOM   2096  CE  LYS A 259      13.767  20.620  29.041  1.00 35.16           C  
ATOM   2097  NZ  LYS A 259      13.574  22.084  29.271  1.00 33.40           N1+
ATOM   2098  N   LYS A 260      19.187  16.741  26.930  1.00 37.32           N  
ATOM   2099  CA  LYS A 260      20.524  16.407  26.429  1.00 39.06           C  
ATOM   2100  C   LYS A 260      20.568  15.147  25.541  1.00 39.36           C  
ATOM   2101  O   LYS A 260      21.437  15.018  24.694  1.00 40.42           O  
ATOM   2102  CB  LYS A 260      21.493  16.253  27.601  1.00 39.44           C  
ATOM   2103  CG  LYS A 260      21.786  17.545  28.316  1.00 40.26           C  
ATOM   2104  CD  LYS A 260      22.747  17.312  29.454  1.00 41.87           C  
ATOM   2105  CE  LYS A 260      22.802  18.497  30.374  1.00 43.40           C  
ATOM   2106  NZ  LYS A 260      23.181  18.055  31.742  1.00 45.53           N1+
ATOM   2107  N   LEU A 261      19.651  14.210  25.745  1.00 39.69           N  
ATOM   2108  CA  LEU A 261      19.611  13.003  24.922  1.00 40.05           C  
ATOM   2109  C   LEU A 261      18.599  13.115  23.769  1.00 40.38           C  
ATOM   2110  O   LEU A 261      18.208  12.109  23.162  1.00 39.52           O  
ATOM   2111  CB  LEU A 261      19.371  11.768  25.791  1.00 41.12           C  
ATOM   2112  CG  LEU A 261      20.454  11.597  26.864  1.00 42.36           C  
ATOM   2113  CD1 LEU A 261      20.021  10.601  27.934  1.00 42.89           C  
ATOM   2114  CD2 LEU A 261      21.797  11.196  26.235  1.00 43.64           C  
ATOM   2115  N   GLY A 262      18.183  14.353  23.487  1.00 39.63           N  
ATOM   2116  CA  GLY A 262      17.409  14.676  22.297  1.00 40.15           C  
ATOM   2117  C   GLY A 262      15.910  14.496  22.426  1.00 41.14           C  
ATOM   2118  O   GLY A 262      15.183  14.647  21.437  1.00 41.12           O  
ATOM   2119  N   ILE A 263      15.452  14.189  23.645  1.00 40.94           N  
ATOM   2120  CA  ILE A 263      14.035  13.921  23.909  1.00 41.50           C  
ATOM   2121  C   ILE A 263      13.483  15.063  24.781  1.00 40.26           C  
ATOM   2122  O   ILE A 263      14.104  15.439  25.769  1.00 40.18           O  
ATOM   2123  CB  ILE A 263      13.817  12.530  24.624  1.00 41.39           C  
ATOM   2124  CG1 ILE A 263      14.553  11.375  23.909  1.00 43.40           C  
ATOM   2125  CG2 ILE A 263      12.317  12.194  24.760  1.00 42.79           C  
ATOM   2126  CD1 ILE A 263      13.996  10.988  22.502  1.00 42.89           C  
ATOM   2127  N   GLN A 264      12.337  15.626  24.396  1.00 39.20           N  
ATOM   2128  CA  GLN A 264      11.670  16.605  25.255  1.00 38.29           C  
ATOM   2129  C   GLN A 264      11.021  15.805  26.392  1.00 36.18           C  
ATOM   2130  O   GLN A 264      10.313  14.823  26.129  1.00 36.40           O  
ATOM   2131  CB  GLN A 264      10.619  17.421  24.482  1.00 39.22           C  
ATOM   2132  CG  GLN A 264      10.335  18.807  25.082  1.00 40.78           C  
ATOM   2133  N   PRO A 265      11.254  16.224  27.657  1.00 35.06           N  
ATOM   2134  CA  PRO A 265      10.699  15.477  28.782  1.00 32.39           C  
ATOM   2135  C   PRO A 265       9.196  15.687  28.890  1.00 31.88           C  
ATOM   2136  O   PRO A 265       8.649  16.602  28.241  1.00 30.18           O  
ATOM   2137  CB  PRO A 265      11.404  16.086  30.000  1.00 33.46           C  
ATOM   2138  CG  PRO A 265      11.785  17.466  29.604  1.00 34.23           C  
ATOM   2139  CD  PRO A 265      12.042  17.394  28.095  1.00 34.50           C  
ATOM   2140  N   ILE A 266       8.532  14.856  29.691  1.00 29.24           N  
ATOM   2141  CA  ILE A 266       7.124  15.126  29.982  1.00 28.74           C  
ATOM   2142  C   ILE A 266       7.074  16.525  30.630  1.00 26.50           C  
ATOM   2143  O   ILE A 266       8.054  16.962  31.237  1.00 24.56           O  
ATOM   2144  CB  ILE A 266       6.491  14.065  30.930  1.00 28.20           C  
ATOM   2145  CG1 ILE A 266       7.291  13.951  32.237  1.00 29.86           C  
ATOM   2146  CG2 ILE A 266       6.416  12.696  30.216  1.00 30.68           C  
ATOM   2147  CD1 ILE A 266       6.706  13.002  33.266  1.00 24.59           C  
ATOM   2148  N   PRO A 267       5.926  17.213  30.528  1.00 26.29           N  
ATOM   2149  CA  PRO A 267       5.861  18.568  31.122  1.00 25.98           C  
ATOM   2150  C   PRO A 267       6.248  18.625  32.616  1.00 25.40           C  
ATOM   2151  O   PRO A 267       6.884  19.577  33.065  1.00 25.83           O  
ATOM   2152  CB  PRO A 267       4.402  18.975  30.885  1.00 26.25           C  
ATOM   2153  CG  PRO A 267       4.036  18.241  29.561  1.00 26.43           C  
ATOM   2154  CD  PRO A 267       4.753  16.902  29.680  1.00 26.76           C  
ATOM   2155  N   MET A 268       5.921  17.561  33.356  1.00 24.62           N  
ATOM   2156  CA  MET A 268       6.121  17.512  34.785  1.00 24.35           C  
ATOM   2157  C   MET A 268       7.595  17.621  35.112  1.00 23.77           C  
ATOM   2158  O   MET A 268       7.962  18.109  36.177  1.00 24.11           O  
ATOM   2159  CB  MET A 268       5.580  16.195  35.317  1.00 25.20           C  
ATOM   2160  CG  MET A 268       5.369  16.168  36.825  1.00 28.16           C  
ATOM   2161  SD  MET A 268       5.051  14.519  37.522  1.00 29.88           S  
ATOM   2162  CE  MET A 268       6.594  13.671  37.194  1.00 30.35           C  
ATOM   2163  N   MET A 269       8.420  17.151  34.172  1.00 21.30           N  
ATOM   2164  CA  MET A 269       9.856  17.115  34.420  1.00 23.41           C  
ATOM   2165  C   MET A 269      10.538  18.280  33.718  1.00 24.42           C  
ATOM   2166  O   MET A 269      11.775  18.390  33.707  1.00 23.80           O  
ATOM   2167  CB  MET A 269      10.430  15.782  33.955  1.00 23.61           C  
ATOM   2168  CG  MET A 269       9.992  14.618  34.853  1.00 25.14           C  
ATOM   2169  SD  MET A 269      10.825  13.094  34.355  1.00 29.89           S  
ATOM   2170  CE  MET A 269       9.974  11.895  35.393  1.00 28.91           C  
ATOM   2171  N   ASP A 270       9.747  19.191  33.176  1.00 22.97           N  
ATOM   2172  CA  ASP A 270      10.333  20.307  32.391  1.00 24.12           C  
ATOM   2173  C   ASP A 270      10.406  21.581  33.254  1.00 24.28           C  
ATOM   2174  O   ASP A 270       9.360  22.140  33.611  1.00 24.49           O  
ATOM   2175  CB  ASP A 270       9.496  20.559  31.137  1.00 25.07           C  
ATOM   2176  CG  ASP A 270      10.239  21.413  30.105  1.00 25.11           C  
ATOM   2177  OD1 ASP A 270      11.135  22.166  30.511  1.00 28.30           O  
ATOM   2178  OD2 ASP A 270       9.925  21.290  28.909  1.00 28.72           O1-
ATOM   2179  N   ARG A 271      11.609  22.028  33.620  1.00 25.07           N  
ATOM   2180  CA  ARG A 271      11.748  23.217  34.493  1.00 25.52           C  
ATOM   2181  C   ARG A 271      11.264  24.502  33.837  1.00 25.46           C  
ATOM   2182  O   ARG A 271      11.093  25.519  34.518  1.00 26.71           O  
ATOM   2183  CB  ARG A 271      13.170  23.425  35.086  1.00 28.11           C  
ATOM   2184  CG  ARG A 271      14.259  23.765  34.138  1.00 31.07           C  
ATOM   2185  CD  ARG A 271      15.504  24.138  34.945  1.00 31.70           C  
ATOM   2186  NE  ARG A 271      16.147  22.963  35.548  1.00 33.45           N  
ATOM   2187  CZ  ARG A 271      16.158  22.646  36.844  1.00 31.41           C  
ATOM   2188  NH1 ARG A 271      15.530  23.381  37.750  1.00 30.79           N1+
ATOM   2189  NH2 ARG A 271      16.780  21.536  37.235  1.00 32.67           N  
ATOM   2190  N   ASP A 272      11.021  24.428  32.533  1.00 25.15           N  
ATOM   2191  CA  ASP A 272      10.534  25.588  31.766  1.00 26.02           C  
ATOM   2192  C   ASP A 272       9.021  25.524  31.652  1.00 25.64           C  
ATOM   2193  O   ASP A 272       8.427  26.320  30.931  1.00 25.47           O  
ATOM   2194  CB  ASP A 272      11.189  25.641  30.374  1.00 27.38           C  
ATOM   2195  CG  ASP A 272      12.708  25.882  30.440  1.00 31.22           C  
ATOM   2196  OD1 ASP A 272      13.438  25.271  29.637  1.00 36.79           O  
ATOM   2197  OD2 ASP A 272      13.190  26.651  31.291  1.00 34.39           O1-
ATOM   2198  N   LYS A 273       8.399  24.606  32.404  1.00 24.06           N  
ATOM   2199  CA  LYS A 273       6.948  24.458  32.362  1.00 24.56           C  
ATOM   2200  C   LYS A 273       6.334  24.463  33.742  1.00 24.35           C  
ATOM   2201  O   LYS A 273       5.318  23.785  33.966  1.00 24.55           O  
ATOM   2202  CB  LYS A 273       6.501  23.217  31.577  1.00 25.30           C  
ATOM   2203  CG  LYS A 273       6.859  23.308  30.104  1.00 22.43           C  
ATOM   2204  CD  LYS A 273       6.427  22.087  29.363  1.00 23.89           C  
ATOM   2205  CE  LYS A 273       6.622  22.333  27.863  1.00 27.29           C  
ATOM   2206  NZ  LYS A 273       6.183  21.172  27.094  1.00 27.23           N1+
ATOM   2207  N   LYS A 274       6.922  25.250  34.640  1.00 24.57           N  
ATOM   2208  CA  LYS A 274       6.451  25.291  36.051  1.00 24.35           C  
ATOM   2209  C   LYS A 274       5.016  25.791  36.168  1.00 25.41           C  
ATOM   2210  O   LYS A 274       4.319  25.493  37.162  1.00 24.07           O  
ATOM   2211  CB  LYS A 274       7.370  26.108  36.940  1.00 25.80           C  
ATOM   2212  CG  LYS A 274       8.800  25.642  36.913  1.00 27.59           C  
ATOM   2213  CD  LYS A 274       9.611  26.374  37.940  1.00 30.32           C  
ATOM   2214  CE  LYS A 274      11.064  25.967  37.812  1.00 31.06           C  
ATOM   2215  NZ  LYS A 274      11.899  26.588  38.864  1.00 37.71           N1+
ATOM   2216  N   ASP A 275       4.553  26.534  35.166  1.00 24.37           N  
ATOM   2217  CA  ASP A 275       3.138  26.988  35.199  1.00 24.98           C  
ATOM   2218  C   ASP A 275       2.146  25.854  35.203  1.00 26.10           C  
ATOM   2219  O   ASP A 275       0.993  26.034  35.643  1.00 26.32           O  
ATOM   2220  CB  ASP A 275       2.835  27.937  34.048  1.00 25.62           C  
ATOM   2221  CG  ASP A 275       3.582  29.234  34.148  1.00 26.24           C  
ATOM   2222  OD1 ASP A 275       4.147  29.574  35.233  1.00 27.26           O  
ATOM   2223  OD2 ASP A 275       3.610  29.942  33.119  1.00 28.90           O1-
ATOM   2224  N   GLU A 276       2.567  24.675  34.729  1.00 25.74           N  
ATOM   2225  CA  GLU A 276       1.634  23.527  34.654  1.00 26.13           C  
ATOM   2226  C   GLU A 276       1.571  22.710  35.969  1.00 24.41           C  
ATOM   2227  O   GLU A 276       0.798  21.733  36.065  1.00 24.67           O  
ATOM   2228  CB  GLU A 276       1.988  22.587  33.478  1.00 26.39           C  
ATOM   2229  CG  GLU A 276       1.956  23.260  32.088  1.00 29.00           C  
ATOM   2230  CD  GLU A 276       2.228  22.268  30.964  1.00 35.20           C  
ATOM   2231  OE1 GLU A 276       1.895  21.073  31.123  1.00 37.36           O  
ATOM   2232  OE2 GLU A 276       2.736  22.681  29.904  1.00 35.34           O1-
ATOM   2233  N   VAL A 277       2.412  23.072  36.930  1.00 24.54           N  
ATOM   2234  CA  VAL A 277       2.560  22.295  38.166  1.00 23.79           C  
ATOM   2235  C   VAL A 277       1.242  22.173  38.965  1.00 24.17           C  
ATOM   2236  O   VAL A 277       0.905  21.066  39.363  1.00 24.61           O  
ATOM   2237  CB  VAL A 277       3.679  22.784  39.069  1.00 24.89           C  
ATOM   2238  CG1 VAL A 277       3.585  22.098  40.434  1.00 25.92           C  
ATOM   2239  CG2 VAL A 277       5.047  22.458  38.416  1.00 24.95           C  
ATOM   2240  N   PRO A 278       0.518  23.288  39.179  1.00 24.25           N  
ATOM   2241  CA  PRO A 278      -0.737  23.195  39.969  1.00 25.01           C  
ATOM   2242  C   PRO A 278      -1.781  22.240  39.370  1.00 24.24           C  
ATOM   2243  O   PRO A 278      -2.329  21.386  40.090  1.00 23.27           O  
ATOM   2244  CB  PRO A 278      -1.261  24.642  39.944  1.00 25.32           C  
ATOM   2245  CG  PRO A 278       0.006  25.443  39.959  1.00 26.21           C  
ATOM   2246  CD  PRO A 278       0.871  24.701  38.921  1.00 24.52           C  
ATOM   2247  N   GLN A 279      -2.020  22.345  38.073  1.00 24.67           N  
ATOM   2248  CA  GLN A 279      -2.848  21.375  37.386  1.00 26.41           C  
ATOM   2249  C   GLN A 279      -2.303  19.935  37.459  1.00 26.23           C  
ATOM   2250  O   GLN A 279      -3.055  18.979  37.616  1.00 25.93           O  
ATOM   2251  CB  GLN A 279      -3.079  21.805  35.933  1.00 28.14           C  
ATOM   2252  CG  GLN A 279      -4.148  20.994  35.218  1.00 33.20           C  
ATOM   2253  CD  GLN A 279      -5.527  20.988  35.909  1.00 37.22           C  
ATOM   2254  NE2 GLN A 279      -6.097  19.797  36.055  1.00 41.05           N  
ATOM   2255  OE1 GLN A 279      -6.059  22.029  36.299  1.00 38.44           O  
ATOM   2256  N   GLY A 280      -0.986  19.777  37.343  1.00 24.86           N  
ATOM   2257  CA  GLY A 280      -0.377  18.459  37.499  1.00 25.05           C  
ATOM   2258  C   GLY A 280      -0.598  17.866  38.891  1.00 25.00           C  
ATOM   2259  O   GLY A 280      -0.766  16.662  39.022  1.00 25.33           O  
ATOM   2260  N   GLN A 281      -0.554  18.717  39.920  1.00 23.31           N  
ATOM   2261  CA  GLN A 281      -0.809  18.277  41.283  1.00 23.99           C  
ATOM   2262  C   GLN A 281      -2.255  17.868  41.409  1.00 23.39           C  
ATOM   2263  O   GLN A 281      -2.556  16.832  42.007  1.00 22.65           O  
ATOM   2264  CB  GLN A 281      -0.499  19.379  42.264  1.00 25.23           C  
ATOM   2265  CG  GLN A 281       0.999  19.565  42.475  1.00 28.29           C  
ATOM   2266  CD  GLN A 281       1.659  18.316  43.016  1.00 34.16           C  
ATOM   2267  NE2 GLN A 281       1.499  18.084  44.301  1.00 37.57           N  
ATOM   2268  OE1 GLN A 281       2.294  17.551  42.280  1.00 38.51           O  
ATOM   2269  N   LEU A 282      -3.150  18.674  40.857  1.00 24.11           N  
ATOM   2270  CA  LEU A 282      -4.565  18.267  40.846  1.00 24.49           C  
ATOM   2271  C   LEU A 282      -4.744  16.866  40.245  1.00 25.51           C  
ATOM   2272  O   LEU A 282      -5.486  16.023  40.803  1.00 25.75           O  
ATOM   2273  CB  LEU A 282      -5.428  19.265  40.063  1.00 26.09           C  
ATOM   2274  CG  LEU A 282      -6.968  19.185  40.099  0.60 26.70           C  
ATOM   2276  CD1 LEU A 282      -7.502  19.412  41.487  0.60 28.19           C  
ATOM   2278  CD2 LEU A 282      -7.578  20.225  39.164  0.60 27.90           C  
ATOM   2280  N   GLY A 283      -4.077  16.622  39.110  1.00 23.67           N  
ATOM   2281  CA  GLY A 283      -4.122  15.346  38.424  1.00 24.01           C  
ATOM   2282  C   GLY A 283      -3.640  14.210  39.304  1.00 23.52           C  
ATOM   2283  O   GLY A 283      -4.289  13.156  39.382  1.00 23.41           O  
ATOM   2284  N   PHE A 284      -2.506  14.429  39.976  1.00 22.43           N  
ATOM   2285  CA  PHE A 284      -1.934  13.435  40.862  1.00 22.61           C  
ATOM   2286  C   PHE A 284      -2.843  13.101  42.042  1.00 21.93           C  
ATOM   2287  O   PHE A 284      -3.038  11.927  42.365  1.00 22.14           O  
ATOM   2288  CB  PHE A 284      -0.543  13.869  41.360  1.00 23.32           C  
ATOM   2289  CG  PHE A 284       0.123  12.826  42.185  1.00 24.16           C  
ATOM   2290  CD1 PHE A 284       0.716  11.709  41.574  1.00 25.34           C  
ATOM   2291  CD2 PHE A 284       0.117  12.921  43.584  1.00 27.25           C  
ATOM   2292  CE1 PHE A 284       1.305  10.700  42.342  1.00 28.99           C  
ATOM   2293  CE2 PHE A 284       0.702  11.912  44.359  1.00 29.30           C  
ATOM   2294  CZ  PHE A 284       1.295  10.804  43.730  1.00 27.24           C  
ATOM   2295  N   TYR A 285      -3.458  14.125  42.629  1.00 23.02           N  
ATOM   2296  CA  TYR A 285      -4.331  13.910  43.777  1.00 23.46           C  
ATOM   2297  C   TYR A 285      -5.578  13.165  43.337  1.00 24.86           C  
ATOM   2298  O   TYR A 285      -6.012  12.229  44.019  1.00 23.47           O  
ATOM   2299  CB  TYR A 285      -4.733  15.226  44.440  1.00 23.95           C  
ATOM   2300  CG  TYR A 285      -3.738  15.766  45.451  1.00 22.46           C  
ATOM   2301  CD1 TYR A 285      -2.502  16.256  45.051  1.00 23.27           C  
ATOM   2302  CD2 TYR A 285      -4.053  15.796  46.813  1.00 23.34           C  
ATOM   2303  CE1 TYR A 285      -1.601  16.764  45.996  1.00 21.04           C  
ATOM   2304  CE2 TYR A 285      -3.160  16.310  47.767  1.00 23.53           C  
ATOM   2305  CZ  TYR A 285      -1.937  16.796  47.335  1.00 21.68           C  
ATOM   2306  OH  TYR A 285      -1.028  17.299  48.248  1.00 25.50           O  
ATOM   2307  N   ASN A 286      -6.167  13.578  42.214  1.00 26.13           N  
ATOM   2308  CA  ASN A 286      -7.409  12.923  41.788  1.00 27.79           C  
ATOM   2309  C   ASN A 286      -7.174  11.485  41.312  1.00 27.87           C  
ATOM   2310  O   ASN A 286      -8.030  10.599  41.512  1.00 28.33           O  
ATOM   2311  CB  ASN A 286      -8.123  13.720  40.675  1.00 28.65           C  
ATOM   2312  CG  ASN A 286      -8.764  15.036  41.166  1.00 31.05           C  
ATOM   2313  ND2 ASN A 286      -8.772  16.031  40.272  1.00 34.29           N  
ATOM   2314  OD1 ASN A 286      -9.284  15.149  42.285  1.00 32.93           O  
ATOM   2315  N   ALA A 287      -6.035  11.257  40.668  1.00 26.01           N  
ATOM   2316  CA  ALA A 287      -5.732   9.941  40.059  1.00 25.68           C  
ATOM   2317  C   ALA A 287      -5.063   8.921  40.966  1.00 23.94           C  
ATOM   2318  O   ALA A 287      -5.197   7.714  40.732  1.00 24.45           O  
ATOM   2319  CB  ALA A 287      -4.914  10.111  38.746  1.00 25.07           C  
ATOM   2320  N   VAL A 288      -4.287   9.417  41.939  1.00 22.27           N  
ATOM   2321  CA  VAL A 288      -3.454   8.594  42.785  1.00 22.24           C  
ATOM   2322  C   VAL A 288      -3.795   8.795  44.276  1.00 20.02           C  
ATOM   2323  O   VAL A 288      -4.260   7.841  44.937  1.00 21.83           O  
ATOM   2324  CB  VAL A 288      -1.911   8.794  42.542  1.00 22.80           C  
ATOM   2325  CG1 VAL A 288      -1.150   7.842  43.421  1.00 22.85           C  
ATOM   2326  CG2 VAL A 288      -1.521   8.553  41.038  1.00 25.48           C  
ATOM   2327  N   ALA A 289      -3.598   9.997  44.820  1.00 18.93           N  
ATOM   2328  CA  ALA A 289      -3.602  10.137  46.307  1.00 19.28           C  
ATOM   2329  C   ALA A 289      -4.997   9.956  46.928  1.00 20.79           C  
ATOM   2330  O   ALA A 289      -5.175   9.165  47.851  1.00 19.79           O  
ATOM   2331  CB  ALA A 289      -3.055  11.459  46.713  1.00 20.61           C  
ATOM   2332  N   ILE A 290      -5.952  10.687  46.395  1.00 22.81           N  
ATOM   2333  CA  ILE A 290      -7.320  10.594  46.929  1.00 22.14           C  
ATOM   2334  C   ILE A 290      -7.887   9.146  46.878  1.00 22.29           C  
ATOM   2335  O   ILE A 290      -8.381   8.641  47.908  1.00 22.22           O  
ATOM   2336  CB  ILE A 290      -8.292  11.631  46.281  1.00 23.45           C  
ATOM   2337  CG1 ILE A 290      -7.907  13.079  46.651  1.00 24.63           C  
ATOM   2338  CG2 ILE A 290      -9.746  11.326  46.721  1.00 23.58           C  
ATOM   2339  CD1 ILE A 290      -8.263  13.494  48.086  1.00 25.25           C  
ATOM   2340  N   PRO A 291      -7.836   8.473  45.703  1.00 22.45           N  
ATOM   2341  CA  PRO A 291      -8.295   7.067  45.684  1.00 22.48           C  
ATOM   2342  C   PRO A 291      -7.558   6.155  46.659  1.00 22.30           C  
ATOM   2343  O   PRO A 291      -8.165   5.300  47.298  1.00 21.25           O  
ATOM   2344  CB  PRO A 291      -8.069   6.612  44.223  1.00 21.25           C  
ATOM   2345  CG  PRO A 291      -7.783   7.826  43.454  1.00 25.43           C  
ATOM   2346  CD  PRO A 291      -7.346   8.921  44.386  1.00 21.97           C  
ATOM   2347  N   CYS A 292      -6.229   6.332  46.789  1.00 20.69           N  
ATOM   2348  CA  CYS A 292      -5.461   5.520  47.717  1.00 22.30           C  
ATOM   2349  C   CYS A 292      -6.015   5.622  49.155  1.00 20.85           C  
ATOM   2350  O   CYS A 292      -6.294   4.601  49.804  1.00 21.10           O  
ATOM   2351  CB  CYS A 292      -3.993   5.968  47.652  1.00 20.24           C  
ATOM   2352  SG  CYS A 292      -2.912   5.243  48.903  1.00 23.70           S  
ATOM   2353  N   TYR A 293      -6.145   6.847  49.655  1.00 21.31           N  
ATOM   2354  CA  TYR A 293      -6.494   7.073  51.050  1.00 20.37           C  
ATOM   2355  C   TYR A 293      -7.971   6.771  51.229  1.00 21.69           C  
ATOM   2356  O   TYR A 293      -8.382   6.370  52.315  1.00 24.36           O  
ATOM   2357  CB  TYR A 293      -6.148   8.493  51.522  1.00 19.88           C  
ATOM   2358  CG  TYR A 293      -4.635   8.685  51.564  1.00 16.35           C  
ATOM   2359  CD1 TYR A 293      -4.030   9.544  50.689  1.00 19.92           C  
ATOM   2360  CD2 TYR A 293      -3.907   7.976  52.437  1.00 19.43           C  
ATOM   2361  CE1 TYR A 293      -2.612   9.698  50.696  1.00 18.53           C  
ATOM   2362  CE2 TYR A 293      -2.514   8.129  52.483  1.00 19.12           C  
ATOM   2363  CZ  TYR A 293      -1.913   8.987  51.582  1.00 19.10           C  
ATOM   2364  OH  TYR A 293      -0.523   9.174  51.537  1.00 21.70           O  
ATOM   2365  N   THR A 294      -8.728   6.867  50.140  1.00 21.09           N  
ATOM   2366  CA  THR A 294     -10.182   6.549  50.211  1.00 22.33           C  
ATOM   2367  C   THR A 294     -10.362   5.043  50.460  1.00 21.93           C  
ATOM   2368  O   THR A 294     -11.022   4.619  51.414  1.00 20.59           O  
ATOM   2369  CB  THR A 294     -10.894   6.987  48.954  1.00 20.53           C  
ATOM   2370  CG2 THR A 294     -12.397   6.568  49.003  1.00 24.50           C  
ATOM   2371  OG1 THR A 294     -10.802   8.405  48.818  1.00 20.73           O  
ATOM   2372  N   THR A 295      -9.729   4.218  49.628  1.00 22.31           N  
ATOM   2373  CA  THR A 295      -9.752   2.781  49.817  1.00 21.47           C  
ATOM   2374  C   THR A 295      -9.105   2.317  51.124  1.00 22.96           C  
ATOM   2375  O   THR A 295      -9.628   1.417  51.770  1.00 21.20           O  
ATOM   2376  CB  THR A 295      -9.098   2.089  48.585  1.00 22.57           C  
ATOM   2377  CG2 THR A 295      -9.217   0.547  48.691  1.00 22.23           C  
ATOM   2378  OG1 THR A 295      -9.764   2.552  47.401  1.00 23.62           O  
ATOM   2379  N   LEU A 296      -7.947   2.898  51.493  1.00 22.05           N  
ATOM   2380  CA  LEU A 296      -7.284   2.567  52.742  1.00 22.48           C  
ATOM   2381  C   LEU A 296      -8.229   2.820  53.946  1.00 21.96           C  
ATOM   2382  O   LEU A 296      -8.289   2.007  54.870  1.00 23.31           O  
ATOM   2383  CB  LEU A 296      -5.930   3.316  52.905  1.00 22.97           C  
ATOM   2384  CG  LEU A 296      -5.115   2.806  54.102  1.00 27.95           C  
ATOM   2385  CD1 LEU A 296      -4.447   1.441  53.857  1.00 28.74           C  
ATOM   2386  CD2 LEU A 296      -4.107   3.824  54.563  1.00 30.81           C  
ATOM   2387  N   THR A 297      -8.965   3.930  53.908  1.00 23.29           N  
ATOM   2388  CA  THR A 297      -9.906   4.260  55.013  1.00 24.77           C  
ATOM   2389  C   THR A 297     -11.093   3.282  55.080  1.00 26.07           C  
ATOM   2390  O   THR A 297     -11.584   2.951  56.175  1.00 25.61           O  
ATOM   2391  CB  THR A 297     -10.387   5.683  54.899  1.00 25.46           C  
ATOM   2392  CG2 THR A 297     -11.510   6.011  55.927  1.00 26.37           C  
ATOM   2393  OG1 THR A 297      -9.275   6.564  55.132  1.00 24.52           O  
ATOM   2394  N   GLN A 298     -11.548   2.825  53.920  1.00 25.72           N  
ATOM   2395  CA  GLN A 298     -12.599   1.786  53.910  1.00 26.76           C  
ATOM   2396  C   GLN A 298     -12.107   0.535  54.618  1.00 26.29           C  
ATOM   2397  O   GLN A 298     -12.780  -0.012  55.487  1.00 27.20           O  
ATOM   2398  CB  GLN A 298     -13.054   1.461  52.489  1.00 27.53           C  
ATOM   2399  CG  GLN A 298     -13.823   2.580  51.830  1.00 30.81           C  
ATOM   2400  CD  GLN A 298     -13.771   2.552  50.304  1.00 35.99           C  
ATOM   2401  NE2 GLN A 298     -14.284   3.621  49.696  1.00 37.64           N  
ATOM   2402  OE1 GLN A 298     -13.272   1.596  49.675  1.00 35.86           O  
ATOM   2403  N   ILE A 299     -10.889   0.091  54.280  1.00 23.43           N  
ATOM   2404  CA  ILE A 299     -10.382  -1.151  54.800  1.00 21.85           C  
ATOM   2405  C   ILE A 299      -9.925  -1.029  56.251  1.00 24.39           C  
ATOM   2406  O   ILE A 299     -10.177  -1.933  57.073  1.00 23.48           O  
ATOM   2407  CB  ILE A 299      -9.214  -1.670  53.884  1.00 22.26           C  
ATOM   2408  CG1 ILE A 299      -9.799  -1.959  52.504  1.00 23.10           C  
ATOM   2409  CG2 ILE A 299      -8.598  -2.913  54.492  1.00 23.35           C  
ATOM   2410  CD1 ILE A 299      -8.789  -2.224  51.397  1.00 27.36           C  
ATOM   2411  N   LEU A 300      -9.220   0.075  56.552  1.00 23.07           N  
ATOM   2412  CA  LEU A 300      -8.696   0.378  57.889  1.00 22.50           C  
ATOM   2413  C   LEU A 300      -9.289   1.694  58.397  1.00 23.43           C  
ATOM   2414  O   LEU A 300      -8.720   2.744  58.245  1.00 21.41           O  
ATOM   2415  CB  LEU A 300      -7.160   0.500  57.834  1.00 21.40           C  
ATOM   2416  CG  LEU A 300      -6.481  -0.754  57.304  1.00 19.39           C  
ATOM   2417  CD1 LEU A 300      -4.955  -0.493  57.353  1.00 22.75           C  
ATOM   2418  CD2 LEU A 300      -6.728  -1.980  58.124  1.00 19.11           C  
ATOM   2419  N   PRO A 301     -10.498   1.650  58.983  1.00 23.95           N  
ATOM   2420  CA  PRO A 301     -11.122   2.905  59.359  1.00 24.60           C  
ATOM   2421  C   PRO A 301     -10.305   3.902  60.226  1.00 23.30           C  
ATOM   2422  O   PRO A 301     -10.503   5.114  60.056  1.00 25.32           O  
ATOM   2423  CB  PRO A 301     -12.396   2.441  60.098  1.00 25.25           C  
ATOM   2424  CG  PRO A 301     -12.709   1.110  59.458  1.00 26.61           C  
ATOM   2425  CD  PRO A 301     -11.369   0.472  59.224  1.00 26.39           C  
ATOM   2426  N   PRO A 302      -9.434   3.424  61.145  1.00 23.03           N  
ATOM   2427  CA  PRO A 302      -8.615   4.364  61.920  1.00 24.95           C  
ATOM   2428  C   PRO A 302      -7.707   5.257  61.073  1.00 24.56           C  
ATOM   2429  O   PRO A 302      -7.219   6.278  61.561  1.00 25.53           O  
ATOM   2430  CB  PRO A 302      -7.763   3.450  62.801  1.00 25.09           C  
ATOM   2431  CG  PRO A 302      -8.627   2.226  62.995  1.00 24.62           C  
ATOM   2432  CD  PRO A 302      -9.336   2.048  61.677  1.00 23.09           C  
ATOM   2433  N   THR A 303      -7.450   4.867  59.827  1.00 23.97           N  
ATOM   2434  CA  THR A 303      -6.655   5.731  58.948  1.00 22.74           C  
ATOM   2435  C   THR A 303      -7.361   6.940  58.359  1.00 23.17           C  
ATOM   2436  O   THR A 303      -6.745   7.746  57.638  1.00 23.89           O  
ATOM   2437  CB  THR A 303      -5.939   4.910  57.822  1.00 22.61           C  
ATOM   2438  CG2 THR A 303      -5.133   3.783  58.412  1.00 21.23           C  
ATOM   2439  OG1 THR A 303      -6.921   4.412  56.900  1.00 21.00           O  
ATOM   2440  N   GLU A 304      -8.671   7.105  58.617  1.00 23.80           N  
ATOM   2441  CA  GLU A 304      -9.375   8.269  58.109  1.00 24.52           C  
ATOM   2442  C   GLU A 304      -8.660   9.637  58.184  1.00 23.68           C  
ATOM   2443  O   GLU A 304      -8.850  10.432  57.263  1.00 23.42           O  
ATOM   2444  CB  GLU A 304     -10.789   8.375  58.724  1.00 25.69           C  
ATOM   2445  CG  GLU A 304     -11.668   9.372  57.985  1.00 33.32           C  
ATOM   2446  CD  GLU A 304     -12.984   9.658  58.683  1.00 42.98           C  
ATOM   2447  OE1 GLU A 304     -13.234   9.118  59.788  1.00 45.55           O  
ATOM   2448  OE2 GLU A 304     -13.766  10.454  58.122  1.00 46.33           O1-
ATOM   2449  N   PRO A 305      -7.843   9.920  59.240  1.00 24.02           N  
ATOM   2450  CA  PRO A 305      -7.201  11.252  59.242  1.00 24.89           C  
ATOM   2451  C   PRO A 305      -6.251  11.511  58.062  1.00 23.48           C  
ATOM   2452  O   PRO A 305      -6.108  12.671  57.639  1.00 23.64           O  
ATOM   2453  CB  PRO A 305      -6.435  11.264  60.570  1.00 26.23           C  
ATOM   2454  CG  PRO A 305      -7.390  10.386  61.485  1.00 24.48           C  
ATOM   2455  CD  PRO A 305      -7.663   9.238  60.542  1.00 24.68           C  
ATOM   2456  N   LEU A 306      -5.667  10.449  57.518  1.00 23.22           N  
ATOM   2457  CA  LEU A 306      -4.863  10.582  56.274  1.00 21.66           C  
ATOM   2458  C   LEU A 306      -5.717  11.103  55.133  1.00 21.83           C  
ATOM   2459  O   LEU A 306      -5.313  12.012  54.404  1.00 22.04           O  
ATOM   2460  CB  LEU A 306      -4.202   9.234  55.888  1.00 21.10           C  
ATOM   2461  CG  LEU A 306      -3.148   8.743  56.890  1.00 25.39           C  
ATOM   2462  CD1 LEU A 306      -2.627   7.350  56.540  1.00 21.43           C  
ATOM   2463  CD2 LEU A 306      -1.969   9.726  56.910  1.00 25.01           C  
ATOM   2464  N   LEU A 307      -6.892  10.500  54.958  1.00 21.32           N  
ATOM   2465  CA  LEU A 307      -7.808  10.905  53.906  1.00 22.18           C  
ATOM   2466  C   LEU A 307      -8.282  12.355  54.078  1.00 22.20           C  
ATOM   2467  O   LEU A 307      -8.332  13.121  53.113  1.00 22.50           O  
ATOM   2468  CB  LEU A 307      -9.013   9.949  53.837  1.00 22.96           C  
ATOM   2469  CG  LEU A 307     -10.063  10.388  52.827  1.00 24.26           C  
ATOM   2470  CD1 LEU A 307      -9.519  10.370  51.377  1.00 24.92           C  
ATOM   2471  CD2 LEU A 307     -11.294   9.479  52.933  1.00 27.56           C  
ATOM   2472  N   LYS A 308      -8.684  12.716  55.293  1.00 22.86           N  
ATOM   2473  CA  LYS A 308      -9.141  14.091  55.555  1.00 23.95           C  
ATOM   2474  C   LYS A 308      -8.029  15.100  55.226  1.00 23.70           C  
ATOM   2475  O   LYS A 308      -8.279  16.119  54.600  1.00 24.18           O  
ATOM   2476  CB  LYS A 308      -9.598  14.241  57.014  1.00 24.90           C  
ATOM   2477  CG  LYS A 308     -10.113  15.665  57.382  1.00 29.34           C  
ATOM   2478  N   ALA A 309      -6.799  14.806  55.635  1.00 23.22           N  
ATOM   2479  CA  ALA A 309      -5.695  15.715  55.312  1.00 23.42           C  
ATOM   2480  C   ALA A 309      -5.404  15.803  53.816  1.00 21.58           C  
ATOM   2481  O   ALA A 309      -5.147  16.897  53.278  1.00 21.23           O  
ATOM   2482  CB  ALA A 309      -4.451  15.306  56.069  1.00 22.70           C  
ATOM   2483  N   CYS A 310      -5.436  14.657  53.143  1.00 21.42           N  
ATOM   2484  CA  CYS A 310      -5.292  14.633  51.682  1.00 21.66           C  
ATOM   2485  C   CYS A 310      -6.342  15.500  50.987  1.00 22.70           C  
ATOM   2486  O   CYS A 310      -6.022  16.315  50.141  1.00 22.53           O  
ATOM   2487  CB  CYS A 310      -5.356  13.201  51.148  1.00 22.43           C  
ATOM   2488  SG  CYS A 310      -4.949  13.094  49.394  1.00 24.17           S  
ATOM   2489  N   ARG A 311      -7.610  15.336  51.376  1.00 22.86           N  
ATOM   2490  CA  ARG A 311      -8.656  16.202  50.869  1.00 24.76           C  
ATOM   2491  C   ARG A 311      -8.411  17.687  51.104  1.00 23.01           C  
ATOM   2492  O   ARG A 311      -8.690  18.485  50.197  1.00 24.95           O  
ATOM   2493  CB  ARG A 311     -10.025  15.808  51.439  1.00 24.99           C  
ATOM   2494  CG  ARG A 311     -10.491  14.421  51.078  0.60 26.37           C  
ATOM   2496  CD  ARG A 311     -11.791  14.091  51.834  0.60 26.87           C  
ATOM   2498  NE  ARG A 311     -12.551  13.094  51.099  0.60 29.26           N  
ATOM   2500  CZ  ARG A 311     -13.425  12.246  51.644  0.60 28.05           C  
ATOM   2502  NH1 ARG A 311     -13.647  12.259  52.947  0.60 25.81           N1+
ATOM   2504  NH2 ARG A 311     -14.055  11.370  50.870  0.60 28.57           N  
ATOM   2506  N   ASP A 312      -7.924  18.043  52.296  1.00 23.06           N  
ATOM   2507  CA  ASP A 312      -7.628  19.440  52.628  1.00 23.85           C  
ATOM   2508  C   ASP A 312      -6.546  19.956  51.673  1.00 23.98           C  
ATOM   2509  O   ASP A 312      -6.643  21.088  51.169  1.00 23.04           O  
ATOM   2510  CB  ASP A 312      -7.107  19.576  54.057  1.00 24.84           C  
ATOM   2511  CG  ASP A 312      -8.190  19.446  55.093  1.00 31.81           C  
ATOM   2512  OD1 ASP A 312      -9.378  19.457  54.693  1.00 32.55           O  
ATOM   2513  OD2 ASP A 312      -7.834  19.329  56.293  1.00 36.41           O1-
ATOM   2514  N   ASN A 313      -5.540  19.124  51.386  1.00 22.96           N  
ATOM   2515  CA  ASN A 313      -4.465  19.592  50.493  1.00 23.21           C  
ATOM   2516  C   ASN A 313      -4.909  19.733  49.051  1.00 23.50           C  
ATOM   2517  O   ASN A 313      -4.452  20.613  48.329  1.00 24.10           O  
ATOM   2518  CB  ASN A 313      -3.163  18.776  50.638  1.00 23.01           C  
ATOM   2519  CG  ASN A 313      -2.446  19.122  51.900  1.00 20.96           C  
ATOM   2520  ND2 ASN A 313      -1.902  18.119  52.573  1.00 20.48           N  
ATOM   2521  OD1 ASN A 313      -2.402  20.311  52.296  1.00 23.75           O  
ATOM   2522  N   LEU A 314      -5.801  18.840  48.639  1.00 23.55           N  
ATOM   2523  CA  LEU A 314      -6.425  18.929  47.334  1.00 25.38           C  
ATOM   2524  C   LEU A 314      -7.130  20.272  47.197  1.00 25.19           C  
ATOM   2525  O   LEU A 314      -6.943  20.981  46.199  1.00 24.53           O  
ATOM   2526  CB  LEU A 314      -7.359  17.738  47.078  1.00 25.07           C  
ATOM   2527  CG  LEU A 314      -8.278  17.872  45.849  1.00 27.91           C  
ATOM   2528  CD1 LEU A 314      -7.454  18.041  44.617  1.00 29.32           C  
ATOM   2529  CD2 LEU A 314      -9.157  16.637  45.708  1.00 29.92           C  
ATOM   2530  N   SER A 315      -7.892  20.637  48.218  1.00 24.14           N  
ATOM   2531  CA  SER A 315      -8.526  21.956  48.249  1.00 26.06           C  
ATOM   2532  C   SER A 315      -7.523  23.110  48.140  1.00 24.69           C  
ATOM   2533  O   SER A 315      -7.813  24.109  47.474  1.00 25.51           O  
ATOM   2534  CB  SER A 315      -9.385  22.114  49.496  1.00 27.11           C  
ATOM   2535  OG  SER A 315      -9.811  23.459  49.655  0.60 30.14           O  
ATOM   2537  N   GLN A 316      -6.335  22.958  48.733  1.00 23.70           N  
ATOM   2538  CA  GLN A 316      -5.309  23.995  48.619  1.00 23.59           C  
ATOM   2539  C   GLN A 316      -4.759  24.143  47.208  1.00 24.56           C  
ATOM   2540  O   GLN A 316      -4.560  25.284  46.735  1.00 24.85           O  
ATOM   2541  CB  GLN A 316      -4.149  23.744  49.578  1.00 22.14           C  
ATOM   2542  CG  GLN A 316      -4.498  23.846  51.073  0.60 25.63           C  
ATOM   2544  CD  GLN A 316      -4.991  25.228  51.478  0.60 27.57           C  
ATOM   2546  NE2 GLN A 316      -6.297  25.368  51.646  0.60 28.85           N  
ATOM   2548  OE1 GLN A 316      -4.206  26.153  51.649  0.60 30.00           O  
ATOM   2550  N   TRP A 317      -4.521  23.016  46.523  1.00 23.77           N  
ATOM   2551  CA  TRP A 317      -4.074  23.081  45.124  1.00 24.41           C  
ATOM   2552  C   TRP A 317      -5.142  23.734  44.268  1.00 24.22           C  
ATOM   2553  O   TRP A 317      -4.838  24.532  43.384  1.00 25.37           O  
ATOM   2554  CB  TRP A 317      -3.650  21.705  44.574  1.00 23.93           C  
ATOM   2555  CG  TRP A 317      -2.288  21.294  45.130  1.00 24.49           C  
ATOM   2556  CD1 TRP A 317      -2.019  20.288  46.010  1.00 24.87           C  
ATOM   2557  CD2 TRP A 317      -1.026  21.912  44.820  1.00 25.34           C  
ATOM   2558  CE2 TRP A 317      -0.033  21.239  45.566  1.00 24.26           C  
ATOM   2559  CE3 TRP A 317      -0.649  22.983  44.000  1.00 26.48           C  
ATOM   2560  NE1 TRP A 317      -0.654  20.265  46.302  1.00 22.45           N  
ATOM   2561  CZ2 TRP A 317       1.327  21.598  45.513  1.00 26.26           C  
ATOM   2562  CZ3 TRP A 317       0.703  23.336  43.934  1.00 27.40           C  
ATOM   2563  CH2 TRP A 317       1.670  22.651  44.692  1.00 26.48           C  
ATOM   2564  N   GLU A 318      -6.402  23.435  44.575  1.00 24.88           N  
ATOM   2565  CA  GLU A 318      -7.504  24.070  43.877  1.00 28.19           C  
ATOM   2566  C   GLU A 318      -7.464  25.594  44.079  1.00 28.66           C  
ATOM   2567  O   GLU A 318      -7.617  26.344  43.102  1.00 30.06           O  
ATOM   2568  CB  GLU A 318      -8.846  23.467  44.286  1.00 27.74           C  
ATOM   2569  CG  GLU A 318      -9.032  22.066  43.749  1.00 31.57           C  
ATOM   2570  CD  GLU A 318     -10.247  21.351  44.312  1.00 37.10           C  
ATOM   2571  OE1 GLU A 318     -10.778  21.764  45.353  1.00 36.26           O  
ATOM   2572  OE2 GLU A 318     -10.653  20.344  43.717  1.00 41.81           O1-
ATOM   2573  N   LYS A 319      -7.176  26.042  45.302  1.00 28.42           N  
ATOM   2574  CA  LYS A 319      -7.023  27.476  45.577  1.00 29.32           C  
ATOM   2575  C   LYS A 319      -5.874  28.080  44.779  1.00 29.48           C  
ATOM   2576  O   LYS A 319      -5.974  29.191  44.263  1.00 28.82           O  
ATOM   2577  CB  LYS A 319      -6.808  27.726  47.069  1.00 30.21           C  
ATOM   2578  CG  LYS A 319      -8.002  27.484  47.941  1.00 34.67           C  
ATOM   2579  CD  LYS A 319      -7.656  27.564  49.434  1.00 38.47           C  
ATOM   2580  CE  LYS A 319      -6.893  28.813  49.821  1.00 42.71           C  
ATOM   2581  NZ  LYS A 319      -6.579  28.729  51.274  1.00 44.90           N1+
ATOM   2582  N   VAL A 320      -4.764  27.355  44.695  1.00 28.82           N  
ATOM   2583  CA  VAL A 320      -3.641  27.810  43.892  1.00 29.90           C  
ATOM   2584  C   VAL A 320      -4.070  28.065  42.449  1.00 31.30           C  
ATOM   2585  O   VAL A 320      -3.751  29.118  41.864  1.00 31.94           O  
ATOM   2586  CB  VAL A 320      -2.472  26.818  43.980  1.00 29.31           C  
ATOM   2587  CG1 VAL A 320      -1.380  27.143  42.951  1.00 29.65           C  
ATOM   2588  CG2 VAL A 320      -1.904  26.820  45.395  1.00 27.27           C  
ATOM   2589  N   ILE A 321      -4.826  27.121  41.894  1.00 31.12           N  
ATOM   2590  CA  ILE A 321      -5.300  27.210  40.518  1.00 33.04           C  
ATOM   2591  C   ILE A 321      -6.197  28.436  40.320  1.00 33.63           C  
ATOM   2592  O   ILE A 321      -6.061  29.139  39.305  1.00 35.12           O  
ATOM   2593  CB  ILE A 321      -5.971  25.880  40.083  1.00 32.41           C  
ATOM   2594  CG1 ILE A 321      -4.875  24.844  39.861  1.00 31.22           C  
ATOM   2595  CG2 ILE A 321      -6.825  26.047  38.826  1.00 34.25           C  
ATOM   2596  CD1 ILE A 321      -5.361  23.402  39.878  1.00 33.68           C  
ATOM   2597  N   ARG A 322      -7.063  28.711  41.290  1.00 33.70           N  
ATOM   2598  CA  ARG A 322      -7.961  29.883  41.240  1.00 35.16           C  
ATOM   2599  C   ARG A 322      -7.260  31.220  41.558  1.00 35.57           C  
ATOM   2600  O   ARG A 322      -7.935  32.253  41.660  1.00 37.91           O  
ATOM   2601  CB  ARG A 322      -9.152  29.708  42.191  1.00 34.66           C  
ATOM   2602  CG  ARG A 322     -10.166  28.654  41.793  1.00 36.78           C  
ATOM   2603  CD  ARG A 322     -11.438  28.698  42.669  1.00 37.96           C  
ATOM   2604  NE  ARG A 322     -11.168  28.707  44.113  1.00 39.34           N  
ATOM   2605  CZ  ARG A 322     -11.129  27.619  44.889  1.00 37.89           C  
ATOM   2606  NH1 ARG A 322     -11.354  26.417  44.383  1.00 36.08           N1+
ATOM   2607  NH2 ARG A 322     -10.866  27.737  46.177  1.00 37.82           N  
ATOM   2608  N   GLY A 323      -5.937  31.194  41.727  1.00 35.41           N  
ATOM   2609  CA  GLY A 323      -5.128  32.396  42.039  1.00 34.37           C  
ATOM   2610  C   GLY A 323      -5.212  32.928  43.458  1.00 34.78           C  
ATOM   2611  O   GLY A 323      -4.823  34.086  43.725  1.00 33.53           O  
ATOM   2612  N   GLU A 324      -5.688  32.086  44.375  1.00 35.18           N  
ATOM   2613  CA  GLU A 324      -5.930  32.494  45.764  1.00 37.49           C  
ATOM   2614  C   GLU A 324      -4.779  32.195  46.719  1.00 39.28           C  
ATOM   2615  O   GLU A 324      -4.909  32.440  47.920  1.00 39.74           O  
ATOM   2616  CB  GLU A 324      -7.205  31.843  46.303  1.00 37.56           C  
ATOM   2617  CG  GLU A 324      -8.480  32.213  45.562  1.00 40.62           C  
ATOM   2618  CD  GLU A 324      -9.673  31.385  45.999  1.00 43.62           C  
ATOM   2619  OE1 GLU A 324      -9.618  30.799  47.101  1.00 47.35           O  
ATOM   2620  OE2 GLU A 324     -10.672  31.322  45.244  1.00 45.31           O1-
ATOM   2621  N   GLU A 325      -3.670  31.672  46.194  1.00 40.76           N  
ATOM   2622  CA  GLU A 325      -2.485  31.332  47.006  1.00 44.18           C  
ATOM   2623  C   GLU A 325      -1.990  32.531  47.856  1.00 45.87           C  
ATOM   2624  O   GLU A 325      -1.960  33.675  47.372  1.00 44.87           O  
ATOM   2625  CB  GLU A 325      -1.366  30.812  46.079  1.00 44.27           C  
ATOM   2626  CG  GLU A 325      -0.055  30.431  46.768  1.00 48.00           C  
ATOM   2627  CD  GLU A 325       1.014  29.892  45.804  1.00 50.95           C  
ATOM   2628  OE1 GLU A 325       1.364  30.595  44.828  1.00 52.35           O  
ATOM   2629  OE2 GLU A 325       1.520  28.769  46.039  1.00 52.42           O1-
ATOM   2630  N   THR A 326      -1.621  32.284  49.118  1.00 47.53           N  
ATOM   2631  CA  THR A 326      -0.947  33.334  49.910  1.00 50.29           C  
ATOM   2632  C   THR A 326       0.576  33.107  50.047  1.00 51.64           C  
ATOM   2633  O   THR A 326       1.143  32.192  49.418  1.00 52.55           O  
ATOM   2634  CB  THR A 326      -1.645  33.661  51.281  1.00 50.22           C  
ATOM   2635  CG2 THR A 326      -3.054  34.250  51.056  1.00 49.82           C  
ATOM   2636  OG1 THR A 326      -1.713  32.484  52.098  1.00 51.38           O  
ATOM   2637  N   ALA A 327       1.234  33.953  50.840  1.00 53.19           N  
ATOM   2638  CA  ALA A 327       2.695  33.973  50.893  1.00 53.94           C  
ATOM   2639  C   ALA A 327       3.292  32.623  51.279  1.00 54.92           C  
ATOM   2640  O   ALA A 327       2.821  31.954  52.211  1.00 54.49           O  
ATOM   2641  CB  ALA A 327       3.191  35.078  51.817  1.00 54.63           C  
ATOM   2642  N   THR A 328       4.313  32.228  50.519  1.00 55.29           N  
ATOM   2643  CA  THR A 328       5.002  30.960  50.712  1.00 56.14           C  
ATOM   2644  C   THR A 328       6.504  31.200  50.830  1.00 56.42           C  
ATOM   2645  O   THR A 328       7.058  32.092  50.163  1.00 57.02           O  
ATOM   2646  CB  THR A 328       4.712  29.972  49.550  1.00 56.31           C  
ATOM   2647  N   TRP A 329       7.153  30.416  51.696  1.00 56.28           N  
ATOM   2648  CA  TRP A 329       8.613  30.450  51.853  1.00 55.65           C  
ATOM   2649  C   TRP A 329       9.215  29.103  51.472  1.00 55.79           C  
ATOM   2650  O   TRP A 329       8.568  28.069  51.646  1.00 55.71           O  
ATOM   2651  CB  TRP A 329       8.987  30.850  53.284  1.00 55.40           C  
ATOM   2652  CG  TRP A 329       8.740  32.308  53.530  1.00 54.32           C  
ATOM   2653  CD1 TRP A 329       9.647  33.329  53.392  1.00 54.22           C  
ATOM   2654  CD2 TRP A 329       7.499  32.922  53.923  1.00 53.75           C  
ATOM   2655  CE2 TRP A 329       7.735  34.315  54.019  1.00 52.84           C  
ATOM   2656  CE3 TRP A 329       6.217  32.429  54.219  1.00 51.55           C  
ATOM   2657  NE1 TRP A 329       9.048  34.535  53.687  1.00 54.53           N  
ATOM   2658  CZ2 TRP A 329       6.731  35.225  54.389  1.00 52.01           C  
ATOM   2659  CZ3 TRP A 329       5.220  33.337  54.583  1.00 51.77           C  
ATOM   2660  CH2 TRP A 329       5.486  34.718  54.667  1.00 51.01           C  
ATOM   2661  N   ILE A 330      10.437  29.117  50.933  1.00 55.80           N  
ATOM   2662  CA  ILE A 330      11.058  27.894  50.406  1.00 56.17           C  
ATOM   2663  C   ILE A 330      12.539  27.771  50.773  1.00 56.08           C  
ATOM   2664  O   ILE A 330      13.134  28.709  51.308  1.00 55.54           O  
ATOM   2665  CB  ILE A 330      10.883  27.773  48.861  1.00 56.64           C  
TER
ATOM   2666  N   THR B   1      22.487  63.040  58.445  1.00 44.16           N  
ATOM   2667  CA  THR B   1      21.467  62.315  59.253  1.00 41.71           C  
ATOM   2668  C   THR B   1      20.950  63.198  60.390  1.00 40.11           C  
ATOM   2669  O   THR B   1      21.540  64.230  60.729  1.00 40.47           O  
ATOM   2670  CB  THR B   1      22.050  61.005  59.852  1.00 43.51           C  
ATOM   2671  CG2 THR B   1      22.144  59.881  58.784  1.00 43.52           C  
ATOM   2672  OG1 THR B   1      23.352  61.264  60.416  1.00 41.48           O  
ATOM   2673  N   SER B   2      19.839  62.776  60.982  1.00 38.91           N  
ATOM   2674  CA  SER B   2      19.272  63.449  62.144  1.00 37.01           C  
ATOM   2675  C   SER B   2      20.098  63.186  63.390  1.00 36.90           C  
ATOM   2676  O   SER B   2      20.757  62.135  63.489  1.00 35.37           O  
ATOM   2677  CB  SER B   2      17.840  62.998  62.343  1.00 36.85           C  
ATOM   2678  OG  SER B   2      17.052  63.473  61.265  1.00 39.50           O  
ATOM   2679  N   ILE B   3      20.073  64.145  64.321  1.00 35.32           N  
ATOM   2680  CA  ILE B   3      20.839  64.080  65.584  1.00 35.33           C  
ATOM   2681  C   ILE B   3      19.919  64.185  66.812  1.00 36.17           C  
ATOM   2682  O   ILE B   3      18.818  64.760  66.724  1.00 34.90           O  
ATOM   2683  CB  ILE B   3      21.972  65.143  65.670  1.00 35.98           C  
ATOM   2684  CG1 ILE B   3      21.430  66.588  65.660  1.00 36.46           C  
ATOM   2685  CG2 ILE B   3      22.968  64.950  64.537  1.00 38.23           C  
ATOM   2686  CD1 ILE B   3      22.465  67.647  66.080  1.00 40.31           C  
ATOM   2687  N   CYS B   4      20.341  63.593  67.940  1.00 34.39           N  
ATOM   2688  CA  CYS B   4      19.567  63.706  69.185  1.00 35.78           C  
ATOM   2689  C   CYS B   4      19.716  65.092  69.819  1.00 36.29           C  
ATOM   2690  O   CYS B   4      20.687  65.793  69.566  1.00 36.27           O  
ATOM   2691  CB  CYS B   4      20.003  62.641  70.196  1.00 34.57           C  
ATOM   2692  SG  CYS B   4      21.714  62.788  70.698  1.00 36.08           S  
ATOM   2693  N   THR B   5      18.755  65.471  70.661  1.00 37.17           N  
ATOM   2694  CA  THR B   5      18.880  66.705  71.445  1.00 38.54           C  
ATOM   2695  C   THR B   5      19.779  66.497  72.673  1.00 39.68           C  
ATOM   2696  O   THR B   5      20.177  65.361  72.988  1.00 39.87           O  
ATOM   2697  CB  THR B   5      17.513  67.209  71.908  1.00 38.88           C  
ATOM   2698  CG2 THR B   5      16.551  67.353  70.727  1.00 37.38           C  
ATOM   2699  OG1 THR B   5      16.946  66.270  72.822  1.00 39.48           O  
ATOM   2700  N   SER B   6      20.106  67.598  73.350  1.00 40.58           N  
ATOM   2701  CA  SER B   6      20.769  67.569  74.664  1.00 40.54           C  
ATOM   2702  C   SER B   6      19.960  66.808  75.714  1.00 40.54           C  
ATOM   2703  O   SER B   6      20.508  65.955  76.421  1.00 40.67           O  
ATOM   2704  CB  SER B   6      21.020  69.000  75.168  1.00 41.08           C  
ATOM   2705  OG  SER B   6      22.343  69.411  74.883  1.00 43.16           O  
ATOM   2706  N   GLU B   7      18.673  67.139  75.836  1.00 40.25           N  
ATOM   2707  CA  GLU B   7      17.762  66.443  76.754  1.00 39.94           C  
ATOM   2708  C   GLU B   7      17.767  64.932  76.490  1.00 39.64           C  
ATOM   2709  O   GLU B   7      17.820  64.146  77.423  1.00 39.90           O  
ATOM   2710  CB  GLU B   7      16.323  66.983  76.652  1.00 40.26           C  
ATOM   2711  N   GLU B   8      17.716  64.538  75.217  1.00 39.98           N  
ATOM   2712  CA  GLU B   8      17.669  63.116  74.868  1.00 38.86           C  
ATOM   2713  C   GLU B   8      18.888  62.332  75.352  1.00 37.98           C  
ATOM   2714  O   GLU B   8      18.720  61.354  76.077  1.00 37.35           O  
ATOM   2715  CB  GLU B   8      17.408  62.904  73.366  1.00 38.74           C  
ATOM   2716  CG  GLU B   8      15.919  62.975  73.010  1.00 40.27           C  
ATOM   2717  CD  GLU B   8      15.654  63.195  71.521  1.00 42.80           C  
ATOM   2718  OE1 GLU B   8      14.459  63.216  71.122  1.00 43.98           O  
ATOM   2719  OE2 GLU B   8      16.622  63.365  70.751  1.00 39.82           O1-
ATOM   2720  N   TRP B   9      20.103  62.741  74.988  1.00 38.08           N  
ATOM   2721  CA  TRP B   9      21.264  61.934  75.391  1.00 39.29           C  
ATOM   2722  C   TRP B   9      21.552  62.001  76.898  1.00 38.60           C  
ATOM   2723  O   TRP B   9      21.952  60.998  77.499  1.00 38.35           O  
ATOM   2724  CB  TRP B   9      22.517  62.165  74.523  1.00 39.24           C  
ATOM   2725  CG  TRP B   9      23.219  63.490  74.679  1.00 44.03           C  
ATOM   2726  CD1 TRP B   9      23.088  64.594  73.873  1.00 45.36           C  
ATOM   2727  CD2 TRP B   9      24.193  63.837  75.674  1.00 45.68           C  
ATOM   2728  CE2 TRP B   9      24.597  65.172  75.417  1.00 47.67           C  
ATOM   2729  CE3 TRP B   9      24.763  63.152  76.758  1.00 46.47           C  
ATOM   2730  NE1 TRP B   9      23.905  65.608  74.317  1.00 46.50           N  
ATOM   2731  CZ2 TRP B   9      25.545  65.840  76.215  1.00 48.89           C  
ATOM   2732  CZ3 TRP B   9      25.708  63.811  77.547  1.00 49.13           C  
ATOM   2733  CH2 TRP B   9      26.088  65.144  77.271  1.00 49.73           C  
ATOM   2734  N   GLN B  10      21.291  63.167  77.500  1.00 38.82           N  
ATOM   2735  CA  GLN B  10      21.460  63.362  78.947  1.00 39.01           C  
ATOM   2736  C   GLN B  10      20.510  62.523  79.808  1.00 38.18           C  
ATOM   2737  O   GLN B  10      20.931  61.960  80.824  1.00 38.81           O  
ATOM   2738  CB  GLN B  10      21.400  64.857  79.316  1.00 39.69           C  
ATOM   2739  CG  GLN B  10      22.633  65.633  78.805  1.00 42.94           C  
ATOM   2740  CD  GLN B  10      22.553  67.158  78.986  1.00 47.02           C  
ATOM   2741  NE2 GLN B  10      23.543  67.872  78.439  1.00 46.89           N  
ATOM   2742  OE1 GLN B  10      21.618  67.681  79.592  1.00 47.69           O  
ATOM   2743  N   GLY B  11      19.252  62.404  79.393  1.00 36.15           N  
ATOM   2744  CA  GLY B  11      18.331  61.484  80.055  1.00 35.28           C  
ATOM   2745  C   GLY B  11      18.765  60.019  79.952  1.00 34.48           C  
ATOM   2746  O   GLY B  11      18.535  59.226  80.865  1.00 34.22           O  
ATOM   2747  N   LEU B  12      19.402  59.650  78.835  1.00 34.18           N  
ATOM   2748  CA  LEU B  12      19.877  58.280  78.676  1.00 31.95           C  
ATOM   2749  C   LEU B  12      21.027  58.066  79.641  1.00 32.82           C  
ATOM   2750  O   LEU B  12      21.148  57.004  80.241  1.00 31.98           O  
ATOM   2751  CB  LEU B  12      20.362  57.999  77.245  1.00 31.65           C  
ATOM   2752  CG  LEU B  12      20.951  56.608  76.970  0.60 27.66           C  
ATOM   2754  CD1 LEU B  12      19.998  55.488  77.436  0.60 26.95           C  
ATOM   2756  CD2 LEU B  12      21.269  56.442  75.498  0.60 27.91           C  
ATOM   2758  N   MET B  13      21.879  59.079  79.765  1.00 33.69           N  
ATOM   2759  CA  MET B  13      23.007  59.028  80.681  1.00 36.31           C  
ATOM   2760  C   MET B  13      22.575  58.723  82.116  1.00 36.51           C  
ATOM   2761  O   MET B  13      23.323  58.109  82.868  1.00 37.45           O  
ATOM   2762  CB  MET B  13      23.767  60.349  80.636  1.00 37.57           C  
ATOM   2763  CG  MET B  13      24.954  60.334  79.682  1.00 42.93           C  
ATOM   2764  SD  MET B  13      26.258  61.501  80.155  1.00 54.52           S  
ATOM   2765  CE  MET B  13      26.580  61.092  81.872  1.00 53.53           C  
ATOM   2766  N   GLN B  14      21.372  59.157  82.485  1.00 36.49           N  
ATOM   2767  CA  GLN B  14      20.884  59.043  83.864  1.00 37.81           C  
ATOM   2768  C   GLN B  14      20.105  57.754  84.128  1.00 36.50           C  
ATOM   2769  O   GLN B  14      19.668  57.497  85.259  1.00 37.16           O  
ATOM   2770  CB  GLN B  14      19.990  60.239  84.217  1.00 38.83           C  
ATOM   2771  CG  GLN B  14      20.664  61.608  84.106  1.00 43.69           C  
ATOM   2772  CD  GLN B  14      19.673  62.775  84.202  1.00 48.99           C  
ATOM   2773  NE2 GLN B  14      18.391  62.498  83.971  1.00 49.59           N  
ATOM   2774  OE1 GLN B  14      20.062  63.910  84.482  1.00 52.59           O  
ATOM   2775  N   PHE B  15      19.919  56.951  83.090  1.00 33.89           N  
ATOM   2776  CA  PHE B  15      19.115  55.754  83.234  1.00 31.72           C  
ATOM   2777  C   PHE B  15      19.883  54.640  83.949  1.00 30.42           C  
ATOM   2778  O   PHE B  15      21.080  54.446  83.701  1.00 29.74           O  
ATOM   2779  CB  PHE B  15      18.638  55.268  81.865  1.00 32.18           C  
ATOM   2780  CG  PHE B  15      17.878  53.976  81.908  1.00 30.30           C  
ATOM   2781  CD1 PHE B  15      16.499  53.972  82.117  1.00 30.61           C  
ATOM   2782  CD2 PHE B  15      18.534  52.759  81.747  1.00 29.25           C  
ATOM   2783  CE1 PHE B  15      15.800  52.781  82.146  1.00 31.59           C  
ATOM   2784  CE2 PHE B  15      17.853  51.565  81.781  1.00 28.61           C  
ATOM   2785  CZ  PHE B  15      16.474  51.574  81.982  1.00 30.79           C  
ATOM   2786  N   THR B  16      19.171  53.934  84.829  1.00 28.86           N  
ATOM   2787  CA  THR B  16      19.645  52.659  85.416  1.00 28.37           C  
ATOM   2788  C   THR B  16      18.624  51.533  85.214  1.00 28.02           C  
ATOM   2789  O   THR B  16      17.439  51.706  85.511  1.00 26.70           O  
ATOM   2790  CB  THR B  16      19.938  52.811  86.904  1.00 29.68           C  
ATOM   2791  CG2 THR B  16      20.624  51.540  87.443  1.00 30.82           C  
ATOM   2792  OG1 THR B  16      20.795  53.942  87.104  1.00 29.98           O  
ATOM   2793  N   LEU B  17      19.063  50.381  84.712  1.00 26.79           N  
ATOM   2794  CA  LEU B  17      18.141  49.257  84.490  1.00 25.65           C  
ATOM   2795  C   LEU B  17      17.501  48.828  85.818  1.00 25.42           C  
ATOM   2796  O   LEU B  17      18.204  48.649  86.809  1.00 25.57           O  
ATOM   2797  CB  LEU B  17      18.891  48.059  83.887  1.00 25.73           C  
ATOM   2798  CG  LEU B  17      17.992  46.923  83.392  1.00 26.41           C  
ATOM   2799  CD1 LEU B  17      17.313  47.321  82.055  1.00 27.15           C  
ATOM   2800  CD2 LEU B  17      18.800  45.600  83.265  1.00 24.63           C  
ATOM   2801  N   PRO B  18      16.170  48.668  85.849  1.00 24.45           N  
ATOM   2802  CA  PRO B  18      15.585  48.152  87.087  1.00 24.67           C  
ATOM   2803  C   PRO B  18      16.151  46.778  87.489  1.00 23.49           C  
ATOM   2804  O   PRO B  18      16.314  45.884  86.654  1.00 22.27           O  
ATOM   2805  CB  PRO B  18      14.097  48.035  86.765  1.00 26.91           C  
ATOM   2806  CG  PRO B  18      13.886  49.064  85.712  1.00 27.19           C  
ATOM   2807  CD  PRO B  18      15.143  49.041  84.861  1.00 26.29           C  
ATOM   2808  N   VAL B  19      16.444  46.632  88.779  1.00 24.44           N  
ATOM   2809  CA  VAL B  19      17.149  45.420  89.252  1.00 25.29           C  
ATOM   2810  C   VAL B  19      16.459  44.126  88.885  1.00 27.49           C  
ATOM   2811  O   VAL B  19      17.118  43.146  88.610  1.00 27.65           O  
ATOM   2812  CB  VAL B  19      17.479  45.505  90.776  1.00 25.70           C  
ATOM   2813  CG1 VAL B  19      16.205  45.365  91.621  1.00 26.29           C  
ATOM   2814  CG2 VAL B  19      18.482  44.421  91.160  1.00 26.23           C  
ATOM   2815  N   ARG B  20      15.119  44.121  88.895  1.00 28.57           N  
ATOM   2816  CA  ARG B  20      14.361  42.908  88.579  1.00 32.01           C  
ATOM   2817  C   ARG B  20      14.737  42.331  87.204  1.00 32.68           C  
ATOM   2818  O   ARG B  20      14.719  41.119  87.006  1.00 35.12           O  
ATOM   2819  CB  ARG B  20      12.851  43.163  88.690  1.00 32.01           C  
ATOM   2820  CG  ARG B  20      12.269  44.061  87.614  0.60 33.30           C  
ATOM   2822  CD  ARG B  20      10.863  44.536  87.981  0.60 35.35           C  
ATOM   2824  NE  ARG B  20      10.632  45.937  87.630  0.60 34.07           N  
ATOM   2826  CZ  ARG B  20       9.988  46.361  86.537  0.60 35.66           C  
ATOM   2828  NH1 ARG B  20       9.502  45.492  85.647  0.60 34.39           N1+
ATOM   2830  NH2 ARG B  20       9.831  47.664  86.325  0.60 36.71           N  
ATOM   2832  N   LEU B  21      15.120  43.212  86.283  1.00 31.28           N  
ATOM   2833  CA  LEU B  21      15.462  42.811  84.925  1.00 28.62           C  
ATOM   2834  C   LEU B  21      16.911  42.338  84.774  1.00 28.39           C  
ATOM   2835  O   LEU B  21      17.275  41.835  83.702  1.00 27.23           O  
ATOM   2836  CB  LEU B  21      15.166  43.970  83.937  1.00 27.90           C  
ATOM   2837  CG  LEU B  21      13.710  44.463  83.940  1.00 28.14           C  
ATOM   2838  CD1 LEU B  21      13.560  45.596  82.903  1.00 29.07           C  
ATOM   2839  CD2 LEU B  21      12.674  43.323  83.737  1.00 28.99           C  
ATOM   2840  N   CYS B  22      17.744  42.449  85.814  1.00 26.65           N  
ATOM   2841  CA  CYS B  22      19.147  42.010  85.660  1.00 26.42           C  
ATOM   2842  C   CYS B  22      19.295  40.502  85.363  1.00 26.96           C  
ATOM   2843  O   CYS B  22      20.225  40.074  84.656  1.00 25.71           O  
ATOM   2844  CB  CYS B  22      19.993  42.415  86.877  1.00 25.59           C  
ATOM   2845  SG  CYS B  22      20.241  44.138  86.979  1.00 27.39           S  
ATOM   2846  N   LYS B  23      18.405  39.684  85.911  1.00 26.36           N  
ATOM   2847  CA  LYS B  23      18.373  38.264  85.551  1.00 28.38           C  
ATOM   2848  C   LYS B  23      17.659  38.035  84.222  1.00 27.33           C  
ATOM   2849  O   LYS B  23      18.116  37.257  83.393  1.00 28.51           O  
ATOM   2850  CB  LYS B  23      17.674  37.438  86.640  1.00 31.17           C  
ATOM   2851  CG  LYS B  23      18.494  37.256  87.904  1.00 34.82           C  
ATOM   2852  CD  LYS B  23      17.619  36.770  89.092  1.00 40.07           C  
ATOM   2853  CE  LYS B  23      16.850  35.507  88.766  1.00 41.14           C  
ATOM   2854  NZ  LYS B  23      15.580  35.550  89.520  1.00 42.88           N1+
ATOM   2855  N   GLU B  24      16.520  38.686  84.040  1.00 27.10           N  
ATOM   2856  CA  GLU B  24      15.710  38.403  82.873  1.00 26.42           C  
ATOM   2857  C   GLU B  24      16.466  38.696  81.571  1.00 24.31           C  
ATOM   2858  O   GLU B  24      16.334  37.969  80.614  1.00 23.16           O  
ATOM   2859  CB  GLU B  24      14.389  39.181  82.928  1.00 28.31           C  
ATOM   2860  CG  GLU B  24      13.619  39.056  84.275  0.60 32.01           C  
ATOM   2862  CD  GLU B  24      13.408  37.614  84.725  0.60 35.24           C  
ATOM   2864  OE1 GLU B  24      13.522  37.347  85.943  0.60 36.74           O  
ATOM   2866  OE2 GLU B  24      13.124  36.742  83.872  0.60 36.86           O1-
ATOM   2868  N   ILE B  25      17.248  39.780  81.565  1.00 23.49           N  
ATOM   2869  CA  ILE B  25      17.867  40.261  80.319  1.00 22.73           C  
ATOM   2870  C   ILE B  25      18.948  39.281  79.784  1.00 24.65           C  
ATOM   2871  O   ILE B  25      19.314  39.315  78.589  1.00 22.89           O  
ATOM   2872  CB  ILE B  25      18.423  41.693  80.532  1.00 23.60           C  
ATOM   2873  CG1 ILE B  25      18.823  42.370  79.225  1.00 21.96           C  
ATOM   2874  CG2 ILE B  25      19.686  41.660  81.451  1.00 24.13           C  
ATOM   2875  CD1 ILE B  25      18.930  43.852  79.354  1.00 20.78           C  
ATOM   2876  N   GLU B  26      19.483  38.439  80.671  1.00 23.37           N  
ATOM   2877  CA  GLU B  26      20.483  37.453  80.246  1.00 23.65           C  
ATOM   2878  C   GLU B  26      19.872  36.290  79.456  1.00 23.34           C  
ATOM   2879  O   GLU B  26      20.571  35.571  78.768  1.00 25.41           O  
ATOM   2880  CB  GLU B  26      21.290  36.918  81.439  1.00 23.36           C  
ATOM   2881  CG  GLU B  26      22.054  37.990  82.213  1.00 23.48           C  
ATOM   2882  CD  GLU B  26      23.068  38.762  81.345  1.00 21.21           C  
ATOM   2883  OE1 GLU B  26      23.748  38.137  80.480  1.00 24.35           O  
ATOM   2884  OE2 GLU B  26      23.201  39.971  81.564  1.00 25.02           O1-
ATOM   2885  N   LEU B  27      18.560  36.089  79.604  1.00 23.09           N  
ATOM   2886  CA  LEU B  27      17.861  34.961  78.960  1.00 24.21           C  
ATOM   2887  C   LEU B  27      17.644  35.198  77.473  1.00 22.51           C  
ATOM   2888  O   LEU B  27      17.357  36.333  77.067  1.00 22.35           O  
ATOM   2889  CB  LEU B  27      16.509  34.725  79.627  1.00 25.00           C  
ATOM   2890  CG  LEU B  27      16.556  34.359  81.122  1.00 29.00           C  
ATOM   2891  CD1 LEU B  27      15.120  34.207  81.633  1.00 30.35           C  
ATOM   2892  CD2 LEU B  27      17.300  33.051  81.345  1.00 34.21           C  
ATOM   2893  N   PHE B  28      17.787  34.138  76.673  1.00 21.73           N  
ATOM   2894  CA  PHE B  28      17.611  34.304  75.215  1.00 21.86           C  
ATOM   2895  C   PHE B  28      16.171  34.754  74.901  1.00 23.15           C  
ATOM   2896  O   PHE B  28      15.926  35.560  73.995  1.00 23.31           O  
ATOM   2897  CB  PHE B  28      17.935  33.000  74.466  1.00 21.47           C  
ATOM   2898  CG  PHE B  28      19.411  32.714  74.293  1.00 22.30           C  
ATOM   2899  CD1 PHE B  28      20.048  31.787  75.107  1.00 24.87           C  
ATOM   2900  CD2 PHE B  28      20.120  33.327  73.270  1.00 22.76           C  
ATOM   2901  CE1 PHE B  28      21.389  31.464  74.915  1.00 23.55           C  
ATOM   2902  CE2 PHE B  28      21.521  33.014  73.080  1.00 22.82           C  
ATOM   2903  CZ  PHE B  28      22.102  32.106  73.912  1.00 21.32           C  
ATOM   2904  N   HIS B  29      15.206  34.280  75.675  1.00 23.00           N  
ATOM   2905  CA  HIS B  29      13.817  34.588  75.342  1.00 24.44           C  
ATOM   2906  C   HIS B  29      13.292  35.875  75.979  1.00 23.75           C  
ATOM   2907  O   HIS B  29      12.064  36.165  75.920  1.00 23.98           O  
ATOM   2908  CB  HIS B  29      12.928  33.398  75.695  1.00 24.30           C  
ATOM   2909  CG  HIS B  29      12.842  33.125  77.164  1.00 28.56           C  
ATOM   2910  CD2 HIS B  29      12.057  33.669  78.126  1.00 29.16           C  
ATOM   2911  ND1 HIS B  29      13.620  32.180  77.792  1.00 28.84           N  
ATOM   2912  CE1 HIS B  29      13.320  32.151  79.081  1.00 32.01           C  
ATOM   2913  NE2 HIS B  29      12.378  33.048  79.311  1.00 31.69           N  
ATOM   2914  N   PHE B  30      14.190  36.670  76.561  1.00 23.90           N  
ATOM   2915  CA  PHE B  30      13.814  37.976  77.087  1.00 22.56           C  
ATOM   2916  C   PHE B  30      13.092  38.808  76.057  1.00 24.08           C  
ATOM   2917  O   PHE B  30      13.478  38.859  74.870  1.00 23.42           O  
ATOM   2918  CB  PHE B  30      15.026  38.718  77.647  1.00 23.56           C  
ATOM   2919  CG  PHE B  30      14.706  40.047  78.204  1.00 23.65           C  
ATOM   2920  CD1 PHE B  30      13.958  40.158  79.367  1.00 22.42           C  
ATOM   2921  CD2 PHE B  30      15.135  41.207  77.558  1.00 22.98           C  
ATOM   2922  CE1 PHE B  30      13.677  41.425  79.892  1.00 24.43           C  
ATOM   2923  CE2 PHE B  30      14.858  42.467  78.091  1.00 24.10           C  
ATOM   2924  CZ  PHE B  30      14.117  42.567  79.246  1.00 24.53           C  
ATOM   2925  N   ASP B  31      11.967  39.368  76.491  1.00 23.85           N  
ATOM   2926  CA  ASP B  31      11.156  40.237  75.671  1.00 25.11           C  
ATOM   2927  C   ASP B  31      11.251  41.704  76.134  1.00 24.18           C  
ATOM   2928  O   ASP B  31      10.807  42.043  77.234  1.00 24.65           O  
ATOM   2929  CB  ASP B  31       9.692  39.761  75.765  1.00 25.98           C  
ATOM   2930  CG  ASP B  31       8.715  40.716  75.089  1.00 28.34           C  
ATOM   2931  OD1 ASP B  31       7.582  40.876  75.605  1.00 28.72           O  
ATOM   2932  OD2 ASP B  31       9.045  41.300  74.047  1.00 29.83           O1-
ATOM   2933  N   ILE B  32      11.797  42.571  75.285  1.00 25.41           N  
ATOM   2934  CA  ILE B  32      11.881  43.991  75.597  1.00 25.21           C  
ATOM   2935  C   ILE B  32      10.516  44.708  75.522  1.00 26.52           C  
ATOM   2936  O   ILE B  32      10.381  45.833  76.011  1.00 27.97           O  
ATOM   2937  CB  ILE B  32      12.929  44.727  74.687  1.00 25.37           C  
ATOM   2938  CG1 ILE B  32      12.430  44.866  73.235  1.00 23.22           C  
ATOM   2939  CG2 ILE B  32      14.282  43.999  74.708  1.00 26.10           C  
ATOM   2940  CD1 ILE B  32      13.298  45.833  72.403  1.00 23.69           C  
ATOM   2941  N   GLY B  33       9.519  44.048  74.935  1.00 27.85           N  
ATOM   2942  CA  GLY B  33       8.249  44.692  74.526  1.00 30.21           C  
ATOM   2943  C   GLY B  33       7.592  45.616  75.558  1.00 30.75           C  
ATOM   2944  O   GLY B  33       7.230  46.753  75.230  1.00 32.27           O  
ATOM   2945  N   PRO B  34       7.426  45.129  76.803  1.00 32.06           N  
ATOM   2946  CA  PRO B  34       6.809  45.944  77.882  1.00 31.95           C  
ATOM   2947  C   PRO B  34       7.636  47.162  78.370  1.00 32.27           C  
ATOM   2948  O   PRO B  34       7.178  47.901  79.256  1.00 32.86           O  
ATOM   2949  CB  PRO B  34       6.611  44.932  79.034  1.00 32.29           C  
ATOM   2950  CG  PRO B  34       6.745  43.546  78.407  1.00 33.04           C  
ATOM   2951  CD  PRO B  34       7.693  43.744  77.244  1.00 31.66           C  
ATOM   2952  N   PHE B  35       8.822  47.394  77.802  1.00 30.40           N  
ATOM   2953  CA  PHE B  35       9.694  48.412  78.384  1.00 29.44           C  
ATOM   2954  C   PHE B  35      10.136  49.510  77.418  1.00 30.38           C  
ATOM   2955  O   PHE B  35      11.289  49.903  77.434  1.00 28.42           O  
ATOM   2956  CB  PHE B  35      10.910  47.732  79.046  1.00 29.89           C  
ATOM   2957  CG  PHE B  35      10.557  46.550  79.917  1.00 30.38           C  
ATOM   2958  CD1 PHE B  35      10.795  45.251  79.473  1.00 30.11           C  
ATOM   2959  CD2 PHE B  35      10.010  46.734  81.188  1.00 33.01           C  
ATOM   2960  CE1 PHE B  35      10.494  44.132  80.281  1.00 31.95           C  
ATOM   2961  CE2 PHE B  35       9.698  45.637  82.016  1.00 31.92           C  
ATOM   2962  CZ  PHE B  35       9.927  44.329  81.556  1.00 33.74           C  
ATOM   2963  N   GLU B  36       9.223  50.047  76.600  1.00 30.17           N  
ATOM   2964  CA  GLU B  36       9.613  51.006  75.558  1.00 30.67           C  
ATOM   2965  C   GLU B  36      10.503  52.184  75.983  1.00 30.60           C  
ATOM   2966  O   GLU B  36      11.505  52.511  75.308  1.00 29.02           O  
ATOM   2967  CB  GLU B  36       8.382  51.526  74.800  1.00 31.96           C  
ATOM   2968  CG  GLU B  36       8.762  52.478  73.697  1.00 33.01           C  
ATOM   2969  CD  GLU B  36       7.639  52.719  72.686  1.00 36.61           C  
ATOM   2970  OE1 GLU B  36       6.550  52.105  72.802  1.00 39.06           O  
ATOM   2971  OE2 GLU B  36       7.862  53.535  71.777  1.00 37.51           O1-
ATOM   2972  N   ASN B  37      10.148  52.842  77.079  1.00 29.33           N  
ATOM   2973  CA  ASN B  37      10.947  53.960  77.536  1.00 30.79           C  
ATOM   2974  C   ASN B  37      12.353  53.521  77.947  1.00 29.52           C  
ATOM   2975  O   ASN B  37      13.265  54.339  78.031  1.00 30.75           O  
ATOM   2976  CB  ASN B  37      10.243  54.670  78.702  1.00 32.86           C  
ATOM   2977  CG  ASN B  37       8.986  55.392  78.255  1.00 38.30           C  
ATOM   2978  ND2 ASN B  37       7.967  55.414  79.128  1.00 43.52           N  
ATOM   2979  OD1 ASN B  37       8.924  55.928  77.132  1.00 42.95           O  
ATOM   2980  N   MET B  38      12.518  52.225  78.178  1.00 28.17           N  
ATOM   2981  CA  MET B  38      13.815  51.710  78.628  1.00 26.78           C  
ATOM   2982  C   MET B  38      14.706  51.210  77.480  1.00 26.06           C  
ATOM   2983  O   MET B  38      15.855  50.815  77.729  1.00 24.82           O  
ATOM   2984  CB  MET B  38      13.630  50.572  79.634  1.00 27.68           C  
ATOM   2985  CG  MET B  38      12.815  50.896  80.911  1.00 27.38           C  
ATOM   2986  SD  MET B  38      12.969  49.440  81.940  1.00 32.04           S  
ATOM   2987  CE  MET B  38      11.504  49.617  82.996  1.00 31.57           C  
ATOM   2988  N   TRP B  39      14.212  51.197  76.236  1.00 23.84           N  
ATOM   2989  CA  TRP B  39      14.993  50.560  75.145  1.00 23.52           C  
ATOM   2990  C   TRP B  39      16.399  51.096  74.957  1.00 23.41           C  
ATOM   2991  O   TRP B  39      17.304  50.292  74.887  1.00 24.67           O  
ATOM   2992  CB  TRP B  39      14.256  50.466  73.803  1.00 26.15           C  
ATOM   2993  CG  TRP B  39      13.018  49.632  73.904  1.00 23.92           C  
ATOM   2994  CD1 TRP B  39      12.732  48.679  74.844  1.00 24.20           C  
ATOM   2995  CD2 TRP B  39      11.876  49.691  73.027  1.00 23.65           C  
ATOM   2996  CE2 TRP B  39      10.941  48.741  73.498  1.00 25.81           C  
ATOM   2997  CE3 TRP B  39      11.573  50.452  71.888  1.00 25.05           C  
ATOM   2998  NE1 TRP B  39      11.474  48.140  74.609  1.00 26.11           N  
ATOM   2999  CZ2 TRP B  39       9.686  48.543  72.887  1.00 24.65           C  
ATOM   3000  CZ3 TRP B  39      10.301  50.244  71.255  1.00 28.39           C  
ATOM   3001  CH2 TRP B  39       9.395  49.299  71.774  1.00 26.87           C  
ATOM   3002  N   PRO B  40      16.568  52.432  74.905  1.00 22.78           N  
ATOM   3003  CA  PRO B  40      17.941  52.934  74.707  1.00 22.16           C  
ATOM   3004  C   PRO B  40      18.786  52.533  75.920  1.00 22.09           C  
ATOM   3005  O   PRO B  40      19.990  52.200  75.755  1.00 21.49           O  
ATOM   3006  CB  PRO B  40      17.763  54.454  74.636  1.00 22.10           C  
ATOM   3007  CG  PRO B  40      16.281  54.650  74.249  1.00 24.56           C  
ATOM   3008  CD  PRO B  40      15.567  53.532  74.914  1.00 24.29           C  
ATOM   3009  N   GLY B  41      18.196  52.559  77.114  1.00 20.19           N  
ATOM   3010  CA  GLY B  41      18.992  52.227  78.334  1.00 21.86           C  
ATOM   3011  C   GLY B  41      19.321  50.738  78.432  1.00 21.12           C  
ATOM   3012  O   GLY B  41      20.355  50.352  78.993  1.00 22.13           O  
ATOM   3013  N   ILE B  42      18.460  49.909  77.886  1.00 19.54           N  
ATOM   3014  CA  ILE B  42      18.690  48.472  77.783  1.00 19.85           C  
ATOM   3015  C   ILE B  42      19.922  48.278  76.892  1.00 20.50           C  
ATOM   3016  O   ILE B  42      20.777  47.434  77.186  1.00 22.32           O  
ATOM   3017  CB  ILE B  42      17.407  47.743  77.246  1.00 21.57           C  
ATOM   3018  CG1 ILE B  42      16.404  47.606  78.401  1.00 24.10           C  
ATOM   3019  CG2 ILE B  42      17.724  46.363  76.659  1.00 22.46           C  
ATOM   3020  CD1 ILE B  42      15.019  47.079  77.981  1.00 25.12           C  
ATOM   3021  N   PHE B  43      20.008  49.064  75.829  1.00 20.16           N  
ATOM   3022  CA  PHE B  43      21.130  48.909  74.907  1.00 19.14           C  
ATOM   3023  C   PHE B  43      22.388  49.330  75.617  1.00 19.90           C  
ATOM   3024  O   PHE B  43      23.413  48.618  75.533  1.00 20.65           O  
ATOM   3025  CB  PHE B  43      20.940  49.655  73.567  1.00 19.30           C  
ATOM   3026  CG  PHE B  43      22.067  49.394  72.594  1.00 18.55           C  
ATOM   3027  CD1 PHE B  43      22.118  48.191  71.858  1.00 18.85           C  
ATOM   3028  CD2 PHE B  43      23.067  50.333  72.454  1.00 21.45           C  
ATOM   3029  CE1 PHE B  43      23.205  47.929  70.967  1.00 23.30           C  
ATOM   3030  CE2 PHE B  43      24.171  50.089  71.557  1.00 18.79           C  
ATOM   3031  CZ  PHE B  43      24.207  48.889  70.825  1.00 20.76           C  
ATOM   3032  N   VAL B  44      22.336  50.465  76.317  1.00 19.60           N  
ATOM   3033  CA  VAL B  44      23.552  50.911  77.049  1.00 20.02           C  
ATOM   3034  C   VAL B  44      23.997  49.819  78.035  1.00 21.14           C  
ATOM   3035  O   VAL B  44      25.201  49.530  78.158  1.00 21.69           O  
ATOM   3036  CB  VAL B  44      23.317  52.215  77.815  1.00 19.39           C  
ATOM   3037  CG1 VAL B  44      24.503  52.504  78.807  1.00 21.96           C  
ATOM   3038  CG2 VAL B  44      23.169  53.368  76.825  1.00 20.49           C  
ATOM   3039  N   TYR B  45      23.028  49.259  78.764  1.00 20.29           N  
ATOM   3040  CA  TYR B  45      23.349  48.213  79.751  1.00 20.83           C  
ATOM   3041  C   TYR B  45      24.098  47.033  79.139  1.00 20.66           C  
ATOM   3042  O   TYR B  45      25.145  46.579  79.678  1.00 20.92           O  
ATOM   3043  CB  TYR B  45      22.055  47.756  80.447  1.00 20.22           C  
ATOM   3044  CG  TYR B  45      22.293  46.659  81.461  1.00 21.54           C  
ATOM   3045  CD1 TYR B  45      22.622  46.978  82.808  1.00 25.16           C  
ATOM   3046  CD2 TYR B  45      22.188  45.320  81.104  1.00 19.63           C  
ATOM   3047  CE1 TYR B  45      22.838  45.959  83.744  1.00 22.52           C  
ATOM   3048  CE2 TYR B  45      22.402  44.295  82.039  1.00 20.76           C  
ATOM   3049  CZ  TYR B  45      22.732  44.632  83.353  1.00 21.68           C  
ATOM   3050  OH  TYR B  45      22.950  43.614  84.260  1.00 23.68           O  
ATOM   3051  N   MET B  46      23.612  46.561  77.983  1.00 18.27           N  
ATOM   3052  CA  MET B  46      24.168  45.387  77.338  1.00 19.57           C  
ATOM   3053  C   MET B  46      25.574  45.713  76.853  1.00 20.16           C  
ATOM   3054  O   MET B  46      26.461  44.869  76.940  1.00 21.01           O  
ATOM   3055  CB  MET B  46      23.279  44.966  76.167  1.00 20.12           C  
ATOM   3056  CG  MET B  46      22.000  44.377  76.716  1.00 20.38           C  
ATOM   3057  SD  MET B  46      20.927  43.699  75.426  1.00 21.31           S  
ATOM   3058  CE  MET B  46      20.744  45.101  74.354  1.00 22.23           C  
ATOM   3059  N   VAL B  47      25.754  46.926  76.323  1.00 19.56           N  
ATOM   3060  CA  VAL B  47      27.113  47.340  75.879  1.00 19.74           C  
ATOM   3061  C   VAL B  47      28.050  47.332  77.084  1.00 21.44           C  
ATOM   3062  O   VAL B  47      29.187  46.831  76.997  1.00 22.20           O  
ATOM   3063  CB  VAL B  47      27.104  48.734  75.215  1.00 20.71           C  
ATOM   3064  CG1 VAL B  47      28.519  49.247  74.987  1.00 23.11           C  
ATOM   3065  CG2 VAL B  47      26.373  48.648  73.865  1.00 20.94           C  
ATOM   3066  N   HIS B  48      27.595  47.880  78.193  1.00 22.24           N  
ATOM   3067  CA  HIS B  48      28.455  47.967  79.371  1.00 23.07           C  
ATOM   3068  C   HIS B  48      28.812  46.599  79.911  1.00 24.19           C  
ATOM   3069  O   HIS B  48      29.969  46.362  80.281  1.00 25.23           O  
ATOM   3070  CB  HIS B  48      27.801  48.819  80.441  1.00 23.79           C  
ATOM   3071  CG  HIS B  48      27.894  50.285  80.172  1.00 27.90           C  
ATOM   3072  CD2 HIS B  48      28.469  50.981  79.162  1.00 28.06           C  
ATOM   3073  ND1 HIS B  48      27.341  51.221  81.018  1.00 31.21           N  
ATOM   3074  CE1 HIS B  48      27.575  52.431  80.544  1.00 29.49           C  
ATOM   3075  NE2 HIS B  48      28.248  52.315  79.412  1.00 31.71           N  
ATOM   3076  N   ARG B  49      27.856  45.676  79.930  1.00 22.87           N  
ATOM   3077  CA  ARG B  49      28.132  44.356  80.480  1.00 24.07           C  
ATOM   3078  C   ARG B  49      29.026  43.547  79.554  1.00 25.72           C  
ATOM   3079  O   ARG B  49      29.883  42.784  80.019  1.00 26.84           O  
ATOM   3080  CB  ARG B  49      26.848  43.583  80.775  1.00 22.51           C  
ATOM   3081  CG  ARG B  49      25.927  44.190  81.876  1.00 22.00           C  
ATOM   3082  CD  ARG B  49      26.621  44.722  83.163  1.00 24.25           C  
ATOM   3083  NE  ARG B  49      27.445  43.703  83.813  1.00 26.18           N  
ATOM   3084  CZ  ARG B  49      27.008  42.734  84.616  1.00 25.53           C  
ATOM   3085  NH1 ARG B  49      25.712  42.585  84.891  1.00 23.05           N1+
ATOM   3086  NH2 ARG B  49      27.886  41.863  85.132  1.00 23.58           N  
ATOM   3087  N   SER B  50      28.832  43.701  78.247  1.00 25.05           N  
ATOM   3088  CA  SER B  50      29.588  42.894  77.305  1.00 25.22           C  
ATOM   3089  C   SER B  50      30.974  43.470  77.013  1.00 27.16           C  
ATOM   3090  O   SER B  50      31.941  42.711  76.889  1.00 27.24           O  
ATOM   3091  CB  SER B  50      28.772  42.716  76.011  1.00 26.27           C  
ATOM   3092  OG  SER B  50      29.484  41.875  75.095  1.00 27.90           O  
ATOM   3093  N   CYS B  51      31.059  44.792  76.935  1.00 28.48           N  
ATOM   3094  CA  CYS B  51      32.248  45.463  76.391  1.00 29.58           C  
ATOM   3095  C   CYS B  51      32.992  46.253  77.453  1.00 31.22           C  
ATOM   3096  O   CYS B  51      34.150  46.626  77.251  1.00 31.22           O  
ATOM   3097  CB  CYS B  51      31.846  46.451  75.306  1.00 30.24           C  
ATOM   3098  SG  CYS B  51      30.911  45.728  73.941  1.00 32.93           S  
ATOM   3099  N   GLY B  52      32.313  46.573  78.544  1.00 31.13           N  
ATOM   3100  CA  GLY B  52      32.903  47.404  79.591  1.00 33.35           C  
ATOM   3101  C   GLY B  52      32.398  48.837  79.605  1.00 34.88           C  
ATOM   3102  O   GLY B  52      32.084  49.431  78.550  1.00 34.16           O  
ATOM   3103  N   THR B  53      32.347  49.406  80.810  1.00 37.45           N  
ATOM   3104  CA  THR B  53      31.923  50.797  81.015  1.00 40.75           C  
ATOM   3105  C   THR B  53      32.961  51.836  80.558  1.00 42.99           C  
ATOM   3106  O   THR B  53      32.676  53.041  80.544  1.00 44.46           O  
ATOM   3107  CB  THR B  53      31.566  51.079  82.496  1.00 40.53           C  
ATOM   3108  CG2 THR B  53      30.299  50.351  82.925  1.00 40.57           C  
ATOM   3109  OG1 THR B  53      32.657  50.664  83.324  1.00 42.76           O  
ATOM   3110  N   SER B  54      34.159  51.382  80.187  1.00 43.95           N  
ATOM   3111  CA  SER B  54      35.180  52.303  79.689  1.00 45.08           C  
ATOM   3112  C   SER B  54      35.448  52.127  78.183  1.00 44.95           C  
ATOM   3113  O   SER B  54      36.288  52.819  77.604  1.00 44.91           O  
ATOM   3114  CB  SER B  54      36.464  52.191  80.522  1.00 46.08           C  
ATOM   3115  OG  SER B  54      37.053  50.915  80.364  1.00 48.14           O  
ATOM   3116  N   CYS B  55      34.700  51.221  77.546  1.00 43.67           N  
ATOM   3117  CA  CYS B  55      34.912  50.898  76.132  1.00 42.68           C  
ATOM   3118  C   CYS B  55      34.597  52.095  75.236  1.00 41.75           C  
ATOM   3119  O   CYS B  55      35.312  52.378  74.258  1.00 40.44           O  
ATOM   3120  CB  CYS B  55      34.041  49.710  75.743  1.00 42.16           C  
ATOM   3121  SG  CYS B  55      34.143  49.256  74.021  1.00 45.81           S  
ATOM   3122  N   PHE B  56      33.498  52.771  75.571  1.00 40.36           N  
ATOM   3123  CA  PHE B  56      33.069  53.993  74.893  1.00 39.18           C  
ATOM   3124  C   PHE B  56      32.938  55.125  75.916  1.00 38.97           C  
ATOM   3125  O   PHE B  56      32.438  54.907  77.023  1.00 38.86           O  
ATOM   3126  CB  PHE B  56      31.715  53.768  74.193  1.00 38.34           C  
ATOM   3127  CG  PHE B  56      31.741  52.701  73.125  1.00 38.06           C  
ATOM   3128  CD1 PHE B  56      32.579  52.816  72.026  1.00 36.26           C  
ATOM   3129  CD2 PHE B  56      30.919  51.583  73.215  1.00 38.29           C  
ATOM   3130  CE1 PHE B  56      32.610  51.830  71.024  1.00 38.98           C  
ATOM   3131  CE2 PHE B  56      30.936  50.598  72.222  1.00 36.84           C  
ATOM   3132  CZ  PHE B  56      31.777  50.726  71.119  1.00 38.30           C  
ATOM   3133  N   GLU B  57      33.367  56.336  75.550  1.00 38.04           N  
ATOM   3134  CA  GLU B  57      33.058  57.496  76.383  1.00 38.33           C  
ATOM   3135  C   GLU B  57      31.527  57.564  76.452  1.00 37.46           C  
ATOM   3136  O   GLU B  57      30.843  57.511  75.414  1.00 38.19           O  
ATOM   3137  CB  GLU B  57      33.658  58.784  75.804  1.00 38.80           C  
ATOM   3138  N   LEU B  58      31.008  57.658  77.677  1.00 36.86           N  
ATOM   3139  CA  LEU B  58      29.574  57.593  77.965  1.00 35.66           C  
ATOM   3140  C   LEU B  58      28.746  58.621  77.217  1.00 35.34           C  
ATOM   3141  O   LEU B  58      27.731  58.259  76.611  1.00 33.87           O  
ATOM   3142  CB  LEU B  58      29.314  57.685  79.471  1.00 35.58           C  
ATOM   3143  CG  LEU B  58      27.863  57.536  79.946  1.00 36.10           C  
ATOM   3144  CD1 LEU B  58      27.301  56.149  79.615  1.00 33.23           C  
ATOM   3145  CD2 LEU B  58      27.738  57.857  81.433  1.00 36.68           C  
ATOM   3146  N   GLU B  59      29.163  59.894  77.248  1.00 34.90           N  
ATOM   3147  CA  GLU B  59      28.427  60.939  76.518  1.00 34.28           C  
ATOM   3148  C   GLU B  59      28.331  60.614  75.017  1.00 33.92           C  
ATOM   3149  O   GLU B  59      27.265  60.742  74.423  1.00 34.24           O  
ATOM   3150  CB  GLU B  59      28.980  62.362  76.788  1.00 33.78           C  
ATOM   3151  N   LYS B  60      29.433  60.158  74.411  1.00 33.53           N  
ATOM   3152  CA  LYS B  60      29.420  59.845  72.994  1.00 33.31           C  
ATOM   3153  C   LYS B  60      28.490  58.682  72.697  1.00 32.44           C  
ATOM   3154  O   LYS B  60      27.717  58.732  71.741  1.00 32.08           O  
ATOM   3155  CB  LYS B  60      30.826  59.557  72.457  1.00 35.15           C  
ATOM   3156  CG  LYS B  60      31.785  60.700  72.652  1.00 37.28           C  
ATOM   3157  CD  LYS B  60      33.164  60.318  72.183  1.00 41.77           C  
ATOM   3158  CE  LYS B  60      33.402  60.854  70.798  1.00 43.91           C  
ATOM   3159  NZ  LYS B  60      34.735  60.421  70.316  1.00 45.08           N1+
ATOM   3160  N   LEU B  61      28.564  57.644  73.522  1.00 30.82           N  
ATOM   3161  CA  LEU B  61      27.776  56.445  73.292  1.00 29.89           C  
ATOM   3162  C   LEU B  61      26.304  56.805  73.426  1.00 28.23           C  
ATOM   3163  O   LEU B  61      25.492  56.369  72.616  1.00 27.95           O  
ATOM   3164  CB  LEU B  61      28.137  55.350  74.294  1.00 30.03           C  
ATOM   3165  CG  LEU B  61      27.238  54.108  74.330  1.00 29.06           C  
ATOM   3166  CD1 LEU B  61      27.322  53.378  72.998  1.00 28.93           C  
ATOM   3167  CD2 LEU B  61      27.642  53.218  75.490  1.00 31.34           C  
ATOM   3168  N   CYS B  62      25.974  57.628  74.426  1.00 29.00           N  
ATOM   3169  CA  CYS B  62      24.555  58.009  74.623  1.00 29.04           C  
ATOM   3170  C   CYS B  62      24.098  58.889  73.482  1.00 29.17           C  
ATOM   3171  O   CYS B  62      22.977  58.729  72.988  1.00 27.77           O  
ATOM   3172  CB  CYS B  62      24.350  58.697  75.967  1.00 29.15           C  
ATOM   3173  SG  CYS B  62      24.589  57.565  77.370  1.00 32.92           S  
ATOM   3174  N   ARG B  63      24.993  59.773  73.020  1.00 29.35           N  
ATOM   3175  CA  ARG B  63      24.721  60.602  71.845  1.00 30.54           C  
ATOM   3176  C   ARG B  63      24.454  59.711  70.638  1.00 29.48           C  
ATOM   3177  O   ARG B  63      23.443  59.863  69.964  1.00 28.99           O  
ATOM   3178  CB  ARG B  63      25.922  61.517  71.561  1.00 33.53           C  
ATOM   3179  CG  ARG B  63      25.604  62.773  70.804  1.00 38.57           C  
ATOM   3180  CD  ARG B  63      26.836  63.705  70.786  1.00 43.80           C  
ATOM   3181  NE  ARG B  63      26.941  64.499  72.010  1.00 45.55           N  
ATOM   3182  CZ  ARG B  63      28.001  64.547  72.814  1.00 45.63           C  
ATOM   3183  NH1 ARG B  63      29.104  63.851  72.544  1.00 45.31           N1+
ATOM   3184  NH2 ARG B  63      27.960  65.318  73.894  1.00 47.76           N  
ATOM   3185  N   PHE B  64      25.384  58.794  70.363  1.00 29.25           N  
ATOM   3186  CA  PHE B  64      25.252  57.853  69.242  1.00 28.46           C  
ATOM   3187  C   PHE B  64      23.917  57.098  69.282  1.00 27.33           C  
ATOM   3188  O   PHE B  64      23.227  57.027  68.277  1.00 27.76           O  
ATOM   3189  CB  PHE B  64      26.452  56.891  69.206  1.00 28.86           C  
ATOM   3190  CG  PHE B  64      26.413  55.888  68.077  1.00 30.47           C  
ATOM   3191  CD1 PHE B  64      26.950  56.204  66.819  1.00 30.07           C  
ATOM   3192  CD2 PHE B  64      25.833  54.636  68.262  1.00 30.22           C  
ATOM   3193  CE1 PHE B  64      26.911  55.291  65.790  1.00 30.81           C  
ATOM   3194  CE2 PHE B  64      25.787  53.715  67.226  1.00 31.09           C  
ATOM   3195  CZ  PHE B  64      26.335  54.039  65.998  1.00 29.97           C  
ATOM   3196  N   ILE B  65      23.556  56.542  70.445  1.00 25.76           N  
ATOM   3197  CA  ILE B  65      22.350  55.699  70.537  1.00 25.65           C  
ATOM   3198  C   ILE B  65      21.116  56.512  70.261  1.00 25.14           C  
ATOM   3199  O   ILE B  65      20.261  56.099  69.488  1.00 25.23           O  
ATOM   3200  CB  ILE B  65      22.219  55.018  71.931  1.00 24.66           C  
ATOM   3201  CG1 ILE B  65      23.359  54.022  72.110  1.00 23.95           C  
ATOM   3202  CG2 ILE B  65      20.795  54.389  72.097  1.00 23.64           C  
ATOM   3203  CD1 ILE B  65      23.604  53.623  73.569  1.00 21.44           C  
ATOM   3204  N   MET B  66      21.046  57.678  70.876  1.00 26.22           N  
ATOM   3205  CA  MET B  66      19.875  58.523  70.692  1.00 26.04           C  
ATOM   3206  C   MET B  66      19.753  59.089  69.268  1.00 26.87           C  
ATOM   3207  O   MET B  66      18.642  59.226  68.758  1.00 27.04           O  
ATOM   3208  CB  MET B  66      19.809  59.606  71.781  1.00 25.61           C  
ATOM   3209  CG  MET B  66      19.597  59.029  73.206  1.00 26.87           C  
ATOM   3210  SD  MET B  66      18.220  57.873  73.402  1.00 28.37           S  
ATOM   3211  CE  MET B  66      16.763  58.934  73.329  1.00 27.58           C  
ATOM   3212  N   SER B  67      20.879  59.351  68.610  1.00 27.23           N  
ATOM   3213  CA  SER B  67      20.845  59.734  67.198  1.00 28.54           C  
ATOM   3214  C   SER B  67      20.405  58.578  66.291  1.00 28.33           C  
ATOM   3215  O   SER B  67      19.638  58.765  65.352  1.00 29.86           O  
ATOM   3216  CB  SER B  67      22.195  60.312  66.759  1.00 29.07           C  
ATOM   3217  OG  SER B  67      22.468  61.550  67.429  1.00 30.90           O  
ATOM   3218  N   VAL B  68      20.847  57.354  66.598  1.00 27.62           N  
ATOM   3219  CA  VAL B  68      20.430  56.192  65.812  1.00 27.17           C  
ATOM   3220  C   VAL B  68      18.910  56.060  65.881  1.00 26.85           C  
ATOM   3221  O   VAL B  68      18.224  55.889  64.853  1.00 27.42           O  
ATOM   3222  CB  VAL B  68      21.127  54.884  66.302  1.00 27.16           C  
ATOM   3223  CG1 VAL B  68      20.474  53.599  65.742  1.00 23.98           C  
ATOM   3224  CG2 VAL B  68      22.584  54.889  65.901  1.00 26.11           C  
ATOM   3225  N   LYS B  69      18.392  56.213  67.088  1.00 27.40           N  
ATOM   3226  CA  LYS B  69      16.954  56.047  67.310  1.00 28.19           C  
ATOM   3227  C   LYS B  69      16.179  56.995  66.379  1.00 29.11           C  
ATOM   3228  O   LYS B  69      15.162  56.609  65.795  1.00 29.77           O  
ATOM   3229  CB  LYS B  69      16.613  56.338  68.775  1.00 28.34           C  
ATOM   3230  CG  LYS B  69      15.116  56.302  69.081  1.00 29.84           C  
ATOM   3231  CD  LYS B  69      14.893  56.420  70.591  1.00 31.75           C  
ATOM   3232  CE  LYS B  69      13.406  56.464  70.928  1.00 35.27           C  
ATOM   3233  NZ  LYS B  69      12.958  57.867  70.994  1.00 37.48           N1+
ATOM   3234  N   LYS B  70      16.668  58.224  66.275  1.00 30.48           N  
ATOM   3235  CA  LYS B  70      16.007  59.267  65.465  1.00 32.92           C  
ATOM   3236  C   LYS B  70      16.066  59.042  63.966  1.00 32.73           C  
ATOM   3237  O   LYS B  70      15.369  59.730  63.202  1.00 33.20           O  
ATOM   3238  CB  LYS B  70      16.553  60.651  65.808  1.00 33.68           C  
ATOM   3239  CG  LYS B  70      15.451  61.547  66.420  1.00 38.79           C  
ATOM   3240  CD  LYS B  70      16.037  62.862  66.915  1.00 40.40           C  
ATOM   3241  CE  LYS B  70      15.063  63.595  67.818  1.00 41.05           C  
ATOM   3242  NZ  LYS B  70      15.796  64.692  68.476  1.00 42.27           N1+
ATOM   3243  N   ASN B  71      16.917  58.103  63.543  1.00 32.15           N  
ATOM   3244  CA  ASN B  71      17.079  57.770  62.132  1.00 31.59           C  
ATOM   3245  C   ASN B  71      16.411  56.453  61.753  1.00 31.74           C  
ATOM   3246  O   ASN B  71      16.586  55.951  60.628  1.00 32.94           O  
ATOM   3247  CB  ASN B  71      18.566  57.801  61.765  1.00 32.70           C  
ATOM   3248  CG  ASN B  71      19.120  59.213  61.713  1.00 32.80           C  
ATOM   3249  ND2 ASN B  71      19.863  59.600  62.746  1.00 31.34           N  
ATOM   3250  OD1 ASN B  71      18.908  59.942  60.731  1.00 34.18           O  
ATOM   3251  N   TYR B  72      15.621  55.912  62.682  1.00 30.90           N  
ATOM   3252  CA  TYR B  72      14.699  54.832  62.419  1.00 31.07           C  
ATOM   3253  C   TYR B  72      13.324  55.412  62.148  1.00 33.21           C  
ATOM   3254  O   TYR B  72      12.976  56.428  62.740  1.00 33.78           O  
ATOM   3255  CB  TYR B  72      14.623  53.845  63.593  1.00 31.50           C  
ATOM   3256  CG  TYR B  72      15.626  52.721  63.459  1.00 26.45           C  
ATOM   3257  CD1 TYR B  72      16.906  52.841  64.018  1.00 28.51           C  
ATOM   3258  CD2 TYR B  72      15.330  51.578  62.713  1.00 25.73           C  
ATOM   3259  CE1 TYR B  72      17.851  51.820  63.864  1.00 26.30           C  
ATOM   3260  CE2 TYR B  72      16.264  50.528  62.571  1.00 24.50           C  
ATOM   3261  CZ  TYR B  72      17.531  50.684  63.156  1.00 26.59           C  
ATOM   3262  OH  TYR B  72      18.443  49.668  62.998  1.00 22.77           O  
ATOM   3263  N   ARG B  73      12.569  54.772  61.260  1.00 33.87           N  
ATOM   3264  CA  ARG B  73      11.266  55.300  60.859  1.00 36.82           C  
ATOM   3265  C   ARG B  73      10.121  54.551  61.516  1.00 36.96           C  
ATOM   3266  O   ARG B  73      10.305  53.453  62.036  1.00 37.12           O  
ATOM   3267  CB  ARG B  73      11.114  55.302  59.329  1.00 37.13           C  
ATOM   3268  CG  ARG B  73      12.051  56.287  58.636  1.00 39.63           C  
ATOM   3269  CD  ARG B  73      11.964  56.165  57.124  1.00 42.31           C  
ATOM   3270  NE  ARG B  73      12.902  57.078  56.490  1.00 44.74           N  
ATOM   3271  CZ  ARG B  73      12.579  58.263  55.981  1.00 44.96           C  
ATOM   3272  NH1 ARG B  73      11.320  58.686  56.002  1.00 45.88           N1+
ATOM   3273  NH2 ARG B  73      13.520  59.010  55.427  1.00 46.87           N  
ATOM   3274  N   ARG B  74       8.930  55.150  61.493  1.00 39.55           N  
ATOM   3275  CA  ARG B  74       7.758  54.535  62.104  1.00 40.84           C  
ATOM   3276  C   ARG B  74       7.092  53.627  61.071  1.00 42.02           C  
ATOM   3277  O   ARG B  74       6.046  53.965  60.498  1.00 41.57           O  
ATOM   3278  CB  ARG B  74       6.778  55.596  62.635  1.00 41.76           C  
ATOM   3279  CG  ARG B  74       7.222  56.308  63.926  1.00 43.60           C  
ATOM   3280  CD  ARG B  74       6.236  57.410  64.323  1.00 45.37           C  
ATOM   3281  N   VAL B  75       7.725  52.482  60.836  1.00 41.76           N  
ATOM   3282  CA  VAL B  75       7.234  51.451  59.918  1.00 42.46           C  
ATOM   3283  C   VAL B  75       6.797  50.193  60.704  1.00 43.60           C  
ATOM   3284  O   VAL B  75       7.301  49.965  61.815  1.00 44.04           O  
ATOM   3285  CB  VAL B  75       8.324  51.087  58.877  1.00 42.78           C  
ATOM   3286  CG1 VAL B  75       8.511  52.226  57.895  1.00 43.30           C  
ATOM   3287  CG2 VAL B  75       9.636  50.784  59.558  1.00 42.59           C  
ATOM   3288  N   PRO B  76       5.859  49.378  60.148  1.00 43.17           N  
ATOM   3289  CA  PRO B  76       5.344  48.192  60.859  1.00 43.36           C  
ATOM   3290  C   PRO B  76       6.360  47.255  61.503  1.00 43.17           C  
ATOM   3291  O   PRO B  76       6.093  46.780  62.606  1.00 44.56           O  
ATOM   3292  CB  PRO B  76       4.560  47.444  59.775  1.00 43.10           C  
ATOM   3293  CG  PRO B  76       3.985  48.552  58.949  1.00 43.49           C  
ATOM   3294  CD  PRO B  76       5.040  49.663  58.946  1.00 43.68           C  
ATOM   3295  N   TYR B  77       7.497  46.991  60.861  1.00 41.38           N  
ATOM   3296  CA  TYR B  77       8.398  45.948  61.380  1.00 40.93           C  
ATOM   3297  C   TYR B  77       9.861  46.368  61.528  1.00 39.14           C  
ATOM   3298  O   TYR B  77      10.476  46.076  62.554  1.00 39.28           O  
ATOM   3299  CB  TYR B  77       8.261  44.666  60.528  1.00 42.13           C  
ATOM   3300  CG  TYR B  77       9.311  43.583  60.724  1.00 45.25           C  
ATOM   3301  CD1 TYR B  77       9.559  43.027  61.983  1.00 47.66           C  
ATOM   3302  CD2 TYR B  77      10.027  43.082  59.636  1.00 47.12           C  
ATOM   3303  CE1 TYR B  77      10.520  42.016  62.157  1.00 49.16           C  
ATOM   3304  CE2 TYR B  77      10.986  42.066  59.797  1.00 49.61           C  
ATOM   3305  CZ  TYR B  77      11.225  41.542  61.065  1.00 50.18           C  
ATOM   3306  OH  TYR B  77      12.163  40.539  61.235  1.00 51.88           O  
ATOM   3307  N   HIS B  78      10.393  47.089  60.539  1.00 37.35           N  
ATOM   3308  CA  HIS B  78      11.829  47.427  60.462  1.00 34.98           C  
ATOM   3309  C   HIS B  78      12.155  48.716  61.213  1.00 32.55           C  
ATOM   3310  O   HIS B  78      12.736  49.675  60.660  1.00 32.16           O  
ATOM   3311  CB  HIS B  78      12.261  47.569  59.007  1.00 36.21           C  
ATOM   3312  CG  HIS B  78      12.040  46.343  58.192  1.00 37.79           C  
ATOM   3313  CD2 HIS B  78      12.801  45.239  58.024  1.00 40.69           C  
ATOM   3314  ND1 HIS B  78      10.905  46.151  57.434  1.00 42.48           N  
ATOM   3315  CE1 HIS B  78      10.985  44.981  56.822  1.00 41.54           C  
ATOM   3316  NE2 HIS B  78      12.123  44.407  57.167  1.00 42.47           N  
ATOM   3317  N   ASN B  79      11.789  48.712  62.490  1.00 29.47           N  
ATOM   3318  CA  ASN B  79      11.763  49.917  63.270  1.00 27.67           C  
ATOM   3319  C   ASN B  79      12.739  49.835  64.425  1.00 27.12           C  
ATOM   3320  O   ASN B  79      13.531  48.872  64.527  1.00 25.73           O  
ATOM   3321  CB  ASN B  79      10.347  50.154  63.812  1.00 28.02           C  
ATOM   3322  CG  ASN B  79       9.725  48.908  64.412  1.00 30.92           C  
ATOM   3323  ND2 ASN B  79       8.417  48.717  64.161  1.00 33.75           N  
ATOM   3324  OD1 ASN B  79      10.381  48.127  65.104  1.00 28.84           O  
ATOM   3325  N   TRP B  80      12.669  50.836  65.293  1.00 24.96           N  
ATOM   3326  CA  TRP B  80      13.568  50.939  66.450  1.00 23.90           C  
ATOM   3327  C   TRP B  80      13.411  49.762  67.408  1.00 24.42           C  
ATOM   3328  O   TRP B  80      14.425  49.229  67.934  1.00 22.80           O  
ATOM   3329  CB  TRP B  80      13.364  52.291  67.131  1.00 22.96           C  
ATOM   3330  CG  TRP B  80      13.994  52.504  68.463  1.00 22.58           C  
ATOM   3331  CD1 TRP B  80      13.346  52.703  69.634  1.00 24.92           C  
ATOM   3332  CD2 TRP B  80      15.393  52.559  68.766  1.00 24.50           C  
ATOM   3333  CE2 TRP B  80      15.503  52.781  70.148  1.00 23.18           C  
ATOM   3334  CE3 TRP B  80      16.555  52.420  68.005  1.00 26.47           C  
ATOM   3335  NE1 TRP B  80      14.230  52.855  70.655  1.00 25.46           N  
ATOM   3336  CZ2 TRP B  80      16.739  52.864  70.801  1.00 24.24           C  
ATOM   3337  CZ3 TRP B  80      17.777  52.530  68.646  1.00 23.65           C  
ATOM   3338  CH2 TRP B  80      17.859  52.734  70.025  1.00 25.41           C  
ATOM   3339  N   LYS B  81      12.161  49.356  67.664  1.00 24.92           N  
ATOM   3340  CA  LYS B  81      11.900  48.216  68.543  1.00 25.47           C  
ATOM   3341  C   LYS B  81      12.615  46.997  68.005  1.00 24.21           C  
ATOM   3342  O   LYS B  81      13.203  46.263  68.761  1.00 23.56           O  
ATOM   3343  CB  LYS B  81      10.406  47.873  68.642  1.00 26.95           C  
ATOM   3344  CG  LYS B  81      10.128  46.678  69.581  1.00 28.50           C  
ATOM   3345  CD  LYS B  81       8.639  46.286  69.653  1.00 31.71           C  
ATOM   3346  CE  LYS B  81       8.420  45.100  70.591  1.00 35.73           C  
ATOM   3347  NZ  LYS B  81       6.971  44.998  70.965  1.00 37.79           N1+
ATOM   3348  N   HIS B  82      12.520  46.765  66.696  1.00 23.42           N  
ATOM   3349  CA  HIS B  82      13.193  45.632  66.087  1.00 23.53           C  
ATOM   3350  C   HIS B  82      14.731  45.710  66.286  1.00 23.34           C  
ATOM   3351  O   HIS B  82      15.369  44.698  66.634  1.00 21.59           O  
ATOM   3352  CB  HIS B  82      12.804  45.566  64.608  1.00 25.66           C  
ATOM   3353  CG  HIS B  82      13.550  44.530  63.827  1.00 25.70           C  
ATOM   3354  CD2 HIS B  82      14.440  44.663  62.817  1.00 27.13           C  
ATOM   3355  ND1 HIS B  82      13.421  43.176  64.057  1.00 24.82           N  
ATOM   3356  CE1 HIS B  82      14.203  42.516  63.222  1.00 29.55           C  
ATOM   3357  NE2 HIS B  82      14.824  43.396  62.451  1.00 24.59           N  
ATOM   3358  N   ALA B  83      15.295  46.892  66.075  1.00 23.47           N  
ATOM   3359  CA  ALA B  83      16.753  47.097  66.224  1.00 22.94           C  
ATOM   3360  C   ALA B  83      17.183  46.652  67.614  1.00 23.91           C  
ATOM   3361  O   ALA B  83      18.146  45.908  67.772  1.00 21.11           O  
ATOM   3362  CB  ALA B  83      17.155  48.529  65.972  1.00 24.00           C  
ATOM   3363  N   VAL B  84      16.449  47.083  68.642  1.00 21.42           N  
ATOM   3364  CA  VAL B  84      16.893  46.757  70.011  1.00 22.35           C  
ATOM   3365  C   VAL B  84      16.680  45.271  70.333  1.00 21.37           C  
ATOM   3366  O   VAL B  84      17.485  44.645  71.028  1.00 20.01           O  
ATOM   3367  CB  VAL B  84      16.218  47.703  71.051  1.00 22.67           C  
ATOM   3368  CG1 VAL B  84      16.677  47.348  72.467  1.00 22.83           C  
ATOM   3369  CG2 VAL B  84      16.614  49.177  70.743  1.00 22.29           C  
ATOM   3370  N   THR B  85      15.579  44.705  69.825  1.00 20.05           N  
ATOM   3371  CA  THR B  85      15.322  43.272  69.901  1.00 20.28           C  
ATOM   3372  C   THR B  85      16.491  42.460  69.336  1.00 19.01           C  
ATOM   3373  O   THR B  85      16.916  41.485  69.964  1.00 20.14           O  
ATOM   3374  CB  THR B  85      13.968  42.918  69.194  1.00 22.19           C  
ATOM   3375  CG2 THR B  85      13.740  41.420  69.220  1.00 23.24           C  
ATOM   3376  OG1 THR B  85      12.894  43.581  69.913  1.00 24.48           O  
ATOM   3377  N   VAL B  86      16.975  42.867  68.163  1.00 18.30           N  
ATOM   3378  CA  VAL B  86      18.007  42.150  67.436  1.00 19.36           C  
ATOM   3379  C   VAL B  86      19.320  42.303  68.259  1.00 18.75           C  
ATOM   3380  O   VAL B  86      20.042  41.297  68.492  1.00 18.97           O  
ATOM   3381  CB  VAL B  86      18.187  42.670  65.993  1.00 20.08           C  
ATOM   3382  CG1 VAL B  86      19.458  42.066  65.336  1.00 19.13           C  
ATOM   3383  CG2 VAL B  86      16.962  42.298  65.114  1.00 20.28           C  
ATOM   3384  N   ALA B  87      19.572  43.521  68.727  1.00 19.72           N  
ATOM   3385  CA  ALA B  87      20.792  43.755  69.587  1.00 19.01           C  
ATOM   3386  C   ALA B  87      20.753  42.889  70.860  1.00 20.27           C  
ATOM   3387  O   ALA B  87      21.758  42.351  71.319  1.00 18.92           O  
ATOM   3388  CB  ALA B  87      20.983  45.188  69.928  1.00 20.02           C  
ATOM   3389  N   HIS B  88      19.585  42.747  71.474  1.00 18.55           N  
ATOM   3390  CA  HIS B  88      19.543  41.921  72.646  1.00 18.79           C  
ATOM   3391  C   HIS B  88      19.867  40.430  72.388  1.00 17.94           C  
ATOM   3392  O   HIS B  88      20.529  39.783  73.194  1.00 19.05           O  
ATOM   3393  CB  HIS B  88      18.190  42.047  73.404  1.00 18.68           C  
ATOM   3394  CG  HIS B  88      18.021  40.928  74.386  1.00 22.07           C  
ATOM   3395  CD2 HIS B  88      18.502  40.754  75.645  1.00 22.02           C  
ATOM   3396  ND1 HIS B  88      17.428  39.737  74.035  1.00 22.92           N  
ATOM   3397  CE1 HIS B  88      17.534  38.876  75.032  1.00 21.15           C  
ATOM   3398  NE2 HIS B  88      18.186  39.469  76.024  1.00 20.05           N  
ATOM   3399  N   CYS B  89      19.381  39.854  71.272  1.00 18.07           N  
ATOM   3400  CA  CYS B  89      19.614  38.464  70.983  1.00 19.49           C  
ATOM   3401  C   CYS B  89      21.097  38.361  70.773  1.00 19.33           C  
ATOM   3402  O   CYS B  89      21.717  37.413  71.232  1.00 19.79           O  
ATOM   3403  CB  CYS B  89      18.858  38.001  69.743  1.00 20.38           C  
ATOM   3404  SG  CYS B  89      19.130  36.269  69.398  1.00 22.44           S  
ATOM   3405  N   MET B  90      21.675  39.373  70.128  1.00 18.86           N  
ATOM   3406  CA  MET B  90      23.145  39.372  69.952  1.00 19.37           C  
ATOM   3407  C   MET B  90      23.867  39.384  71.277  1.00 20.74           C  
ATOM   3408  O   MET B  90      24.815  38.603  71.477  1.00 20.47           O  
ATOM   3409  CB  MET B  90      23.641  40.507  69.040  1.00 18.93           C  
ATOM   3410  CG  MET B  90      25.233  40.472  68.830  1.00 19.59           C  
ATOM   3411  SD  MET B  90      25.879  39.041  67.981  1.00 22.49           S  
ATOM   3412  CE  MET B  90      25.393  39.407  66.337  1.00 21.57           C  
ATOM   3413  N   TYR B  91      23.455  40.266  72.178  1.00 20.38           N  
ATOM   3414  CA  TYR B  91      24.020  40.301  73.548  1.00 19.81           C  
ATOM   3415  C   TYR B  91      23.993  38.914  74.199  1.00 21.21           C  
ATOM   3416  O   TYR B  91      24.996  38.481  74.764  1.00 20.48           O  
ATOM   3417  CB  TYR B  91      23.234  41.304  74.381  1.00 20.12           C  
ATOM   3418  CG  TYR B  91      23.552  41.315  75.845  1.00 21.51           C  
ATOM   3419  CD1 TYR B  91      24.733  41.892  76.299  1.00 19.99           C  
ATOM   3420  CD2 TYR B  91      22.690  40.726  76.786  1.00 19.16           C  
ATOM   3421  CE1 TYR B  91      25.033  41.937  77.668  1.00 22.24           C  
ATOM   3422  CE2 TYR B  91      22.966  40.773  78.167  1.00 20.77           C  
ATOM   3423  CZ  TYR B  91      24.144  41.373  78.606  1.00 22.63           C  
ATOM   3424  OH  TYR B  91      24.465  41.411  79.958  1.00 22.16           O  
ATOM   3425  N   ALA B  92      22.867  38.213  74.077  1.00 19.65           N  
ATOM   3426  CA  ALA B  92      22.720  36.876  74.650  1.00 20.74           C  
ATOM   3427  C   ALA B  92      23.653  35.824  74.039  1.00 21.77           C  
ATOM   3428  O   ALA B  92      24.204  35.013  74.783  1.00 22.84           O  
ATOM   3429  CB  ALA B  92      21.214  36.400  74.592  1.00 20.68           C  
ATOM   3430  N   ILE B  93      23.849  35.878  72.714  1.00 21.15           N  
ATOM   3431  CA  ILE B  93      24.739  34.973  72.010  1.00 19.57           C  
ATOM   3432  C   ILE B  93      26.166  35.294  72.512  1.00 21.25           C  
ATOM   3433  O   ILE B  93      26.852  34.401  72.954  1.00 22.66           O  
ATOM   3434  CB  ILE B  93      24.648  35.139  70.490  1.00 21.79           C  
ATOM   3435  CG1 ILE B  93      23.281  34.647  69.954  1.00 20.18           C  
ATOM   3436  CG2 ILE B  93      25.751  34.349  69.778  1.00 20.29           C  
ATOM   3437  CD1 ILE B  93      23.116  34.830  68.381  1.00 22.90           C  
ATOM   3438  N   LEU B  94      26.557  36.558  72.480  1.00 20.79           N  
ATOM   3439  CA  LEU B  94      27.934  36.907  72.942  1.00 23.43           C  
ATOM   3440  C   LEU B  94      28.212  36.535  74.405  1.00 23.89           C  
ATOM   3441  O   LEU B  94      29.269  35.982  74.739  1.00 24.55           O  
ATOM   3442  CB  LEU B  94      28.248  38.375  72.688  1.00 22.71           C  
ATOM   3443  CG  LEU B  94      28.170  38.837  71.235  1.00 21.86           C  
ATOM   3444  CD1 LEU B  94      28.235  40.348  71.263  1.00 22.11           C  
ATOM   3445  CD2 LEU B  94      29.264  38.197  70.335  1.00 24.09           C  
ATOM   3446  N   GLN B  95      27.259  36.806  75.285  1.00 20.89           N  
ATOM   3447  CA  GLN B  95      27.422  36.508  76.708  1.00 23.41           C  
ATOM   3448  C   GLN B  95      27.568  35.017  76.964  1.00 24.80           C  
ATOM   3449  O   GLN B  95      28.244  34.601  77.895  1.00 24.66           O  
ATOM   3450  CB  GLN B  95      26.176  36.969  77.459  1.00 23.85           C  
ATOM   3451  CG  GLN B  95      26.062  38.474  77.689  1.00 25.47           C  
ATOM   3452  CD  GLN B  95      27.058  38.973  78.721  1.00 29.75           C  
ATOM   3453  NE2 GLN B  95      26.590  39.154  79.949  1.00 29.15           N  
ATOM   3454  OE1 GLN B  95      28.235  39.200  78.408  1.00 28.34           O  
ATOM   3455  N   ASN B  96      26.925  34.201  76.141  1.00 22.98           N  
ATOM   3456  CA  ASN B  96      26.982  32.739  76.299  1.00 25.90           C  
ATOM   3457  C   ASN B  96      28.151  32.071  75.588  1.00 25.34           C  
ATOM   3458  O   ASN B  96      28.336  30.851  75.706  1.00 26.44           O  
ATOM   3459  CB  ASN B  96      25.662  32.119  75.836  1.00 24.83           C  
ATOM   3460  CG  ASN B  96      24.581  32.196  76.908  1.00 27.84           C  
ATOM   3461  ND2 ASN B  96      23.721  33.198  76.837  1.00 26.91           N  
ATOM   3462  OD1 ASN B  96      24.528  31.350  77.798  1.00 30.05           O  
ATOM   3463  N   ASN B  97      28.904  32.870  74.824  1.00 27.00           N  
ATOM   3464  CA  ASN B  97      30.069  32.404  74.051  1.00 30.00           C  
ATOM   3465  C   ASN B  97      31.219  33.407  74.156  1.00 31.97           C  
ATOM   3466  O   ASN B  97      32.005  33.572  73.208  1.00 33.63           O  
ATOM   3467  CB  ASN B  97      29.716  32.269  72.568  1.00 28.77           C  
ATOM   3468  CG  ASN B  97      28.670  31.215  72.313  1.00 31.85           C  
ATOM   3469  ND2 ASN B  97      27.405  31.647  72.199  1.00 27.08           N  
ATOM   3470  OD1 ASN B  97      28.977  30.029  72.213  1.00 29.36           O  
ATOM   3471  N   HIS B  98      31.301  34.120  75.271  1.00 35.17           N  
ATOM   3472  CA  HIS B  98      32.128  35.340  75.280  1.00 37.87           C  
ATOM   3473  C   HIS B  98      33.631  35.143  75.008  1.00 38.44           C  
ATOM   3474  O   HIS B  98      34.269  36.020  74.403  1.00 39.50           O  
ATOM   3475  CB  HIS B  98      31.844  36.241  76.493  1.00 38.76           C  
ATOM   3476  CG  HIS B  98      32.275  35.678  77.812  1.00 43.83           C  
ATOM   3477  CD2 HIS B  98      31.552  35.218  78.862  1.00 45.67           C  
ATOM   3478  ND1 HIS B  98      33.600  35.620  78.205  1.00 46.92           N  
ATOM   3479  CE1 HIS B  98      33.674  35.109  79.424  1.00 47.82           C  
ATOM   3480  NE2 HIS B  98      32.446  34.857  79.844  1.00 47.94           N  
ATOM   3481  N   THR B  99      34.180  33.995  75.394  1.00 38.34           N  
ATOM   3482  CA  THR B  99      35.607  33.741  75.143  1.00 37.41           C  
ATOM   3483  C   THR B  99      35.925  33.601  73.656  1.00 37.09           C  
ATOM   3484  O   THR B  99      37.093  33.732  73.241  1.00 37.30           O  
ATOM   3485  CB  THR B  99      36.125  32.475  75.886  1.00 38.33           C  
ATOM   3486  CG2 THR B  99      36.038  32.638  77.415  1.00 39.29           C  
ATOM   3487  OG1 THR B  99      35.386  31.318  75.471  1.00 37.82           O  
ATOM   3488  N   LEU B 100      34.903  33.331  72.842  1.00 34.67           N  
ATOM   3489  CA  LEU B 100      35.144  33.074  71.423  1.00 34.45           C  
ATOM   3490  C   LEU B 100      35.336  34.338  70.589  1.00 33.49           C  
ATOM   3491  O   LEU B 100      35.976  34.286  69.540  1.00 34.00           O  
ATOM   3492  CB  LEU B 100      34.033  32.201  70.819  1.00 35.38           C  
ATOM   3493  CG  LEU B 100      33.843  30.774  71.373  0.60 36.95           C  
ATOM   3495  CD1 LEU B 100      32.801  30.033  70.555  0.60 37.12           C  
ATOM   3497  CD2 LEU B 100      35.136  29.972  71.411  0.60 37.53           C  
ATOM   3499  N   PHE B 101      34.775  35.454  71.056  1.00 31.52           N  
ATOM   3500  CA  PHE B 101      34.703  36.670  70.268  1.00 30.92           C  
ATOM   3501  C   PHE B 101      35.602  37.738  70.829  1.00 31.08           C  
ATOM   3502  O   PHE B 101      35.654  37.938  72.047  1.00 32.94           O  
ATOM   3503  CB  PHE B 101      33.246  37.156  70.207  1.00 31.04           C  
ATOM   3504  CG  PHE B 101      32.374  36.215  69.466  1.00 30.56           C  
ATOM   3505  CD1 PHE B 101      31.588  35.296  70.149  1.00 32.74           C  
ATOM   3506  CD2 PHE B 101      32.398  36.189  68.081  1.00 30.73           C  
ATOM   3507  CE1 PHE B 101      30.828  34.378  69.451  1.00 32.92           C  
ATOM   3508  CE2 PHE B 101      31.629  35.282  67.370  1.00 33.10           C  
ATOM   3509  CZ  PHE B 101      30.841  34.364  68.076  1.00 33.53           C  
ATOM   3510  N   THR B 102      36.311  38.434  69.941  1.00 31.88           N  
ATOM   3511  CA  THR B 102      37.271  39.455  70.365  1.00 31.63           C  
ATOM   3512  C   THR B 102      36.549  40.682  70.877  1.00 32.31           C  
ATOM   3513  O   THR B 102      35.388  40.894  70.535  1.00 29.66           O  
ATOM   3514  CB  THR B 102      38.165  39.904  69.211  1.00 30.51           C  
ATOM   3515  CG2 THR B 102      38.820  38.693  68.564  1.00 30.83           C  
ATOM   3516  OG1 THR B 102      37.379  40.607  68.241  1.00 30.66           O  
ATOM   3517  N   ASP B 103      37.246  41.531  71.635  1.00 31.49           N  
ATOM   3518  CA  ASP B 103      36.630  42.796  72.080  1.00 32.21           C  
ATOM   3519  C   ASP B 103      36.097  43.610  70.892  1.00 31.09           C  
ATOM   3520  O   ASP B 103      34.989  44.148  70.956  1.00 29.44           O  
ATOM   3521  CB  ASP B 103      37.615  43.634  72.914  1.00 33.73           C  
ATOM   3522  CG  ASP B 103      38.071  42.921  74.179  1.00 36.83           C  
ATOM   3523  OD1 ASP B 103      37.390  41.975  74.634  1.00 37.84           O  
ATOM   3524  OD2 ASP B 103      39.134  43.314  74.728  1.00 42.27           O1-
ATOM   3525  N   LEU B 104      36.886  43.704  69.820  1.00 29.50           N  
ATOM   3526  CA  LEU B 104      36.484  44.457  68.635  1.00 30.72           C  
ATOM   3527  C   LEU B 104      35.197  43.895  68.051  1.00 28.43           C  
ATOM   3528  O   LEU B 104      34.326  44.630  67.637  1.00 28.88           O  
ATOM   3529  CB  LEU B 104      37.589  44.476  67.577  1.00 32.65           C  
ATOM   3530  CG  LEU B 104      38.614  45.591  67.816  1.00 37.17           C  
ATOM   3531  CD1 LEU B 104      39.831  45.422  66.900  1.00 39.08           C  
ATOM   3532  CD2 LEU B 104      37.965  46.977  67.590  1.00 37.04           C  
ATOM   3533  N   GLU B 105      35.098  42.578  67.997  1.00 27.86           N  
ATOM   3534  CA  GLU B 105      33.907  41.959  67.417  1.00 26.64           C  
ATOM   3535  C   GLU B 105      32.693  42.219  68.315  1.00 26.26           C  
ATOM   3536  O   GLU B 105      31.600  42.463  67.795  1.00 27.21           O  
ATOM   3537  CB  GLU B 105      34.106  40.465  67.216  1.00 26.43           C  
ATOM   3538  CG  GLU B 105      35.033  40.115  66.042  1.00 27.50           C  
ATOM   3539  CD  GLU B 105      35.379  38.641  66.000  1.00 28.30           C  
ATOM   3540  OE1 GLU B 105      35.419  37.992  67.072  1.00 28.30           O  
ATOM   3541  OE2 GLU B 105      35.646  38.148  64.886  1.00 33.04           O1-
ATOM   3542  N   ARG B 106      32.860  42.179  69.632  1.00 26.25           N  
ATOM   3543  CA  ARG B 106      31.671  42.311  70.499  1.00 27.11           C  
ATOM   3544  C   ARG B 106      31.073  43.705  70.370  1.00 27.55           C  
ATOM   3545  O   ARG B 106      29.865  43.855  70.103  1.00 27.55           O  
ATOM   3546  CB  ARG B 106      31.945  41.929  71.956  1.00 27.18           C  
ATOM   3547  CG  ARG B 106      32.273  40.458  72.122  1.00 27.25           C  
ATOM   3548  CD  ARG B 106      32.210  40.030  73.588  1.00 30.61           C  
ATOM   3549  NE  ARG B 106      32.838  41.007  74.468  1.00 30.17           N  
ATOM   3550  CZ  ARG B 106      34.149  41.103  74.654  1.00 32.58           C  
ATOM   3551  NH1 ARG B 106      34.948  40.260  74.018  1.00 31.22           N1+
ATOM   3552  NH2 ARG B 106      34.650  42.053  75.455  1.00 35.31           N  
ATOM   3553  N   LYS B 107      31.918  44.717  70.498  1.00 28.37           N  
ATOM   3554  CA  LYS B 107      31.472  46.097  70.304  1.00 28.93           C  
ATOM   3555  C   LYS B 107      30.970  46.345  68.885  1.00 28.06           C  
ATOM   3556  O   LYS B 107      29.881  46.922  68.726  1.00 27.91           O  
ATOM   3557  CB  LYS B 107      32.534  47.121  70.766  1.00 29.71           C  
ATOM   3558  CG  LYS B 107      33.741  47.297  69.836  1.00 32.09           C  
ATOM   3559  CD  LYS B 107      34.787  48.268  70.472  1.00 37.08           C  
ATOM   3560  CE  LYS B 107      35.856  47.525  71.258  1.00 39.47           C  
ATOM   3561  NZ  LYS B 107      36.864  48.479  71.817  1.00 39.00           N1+
ATOM   3562  N   GLY B 108      31.699  45.863  67.863  1.00 25.60           N  
ATOM   3563  CA  GLY B 108      31.249  46.000  66.488  1.00 24.73           C  
ATOM   3564  C   GLY B 108      29.890  45.377  66.245  1.00 24.41           C  
ATOM   3565  O   GLY B 108      29.054  45.989  65.610  1.00 24.88           O  
ATOM   3566  N   LEU B 109      29.698  44.163  66.747  1.00 22.80           N  
ATOM   3567  CA  LEU B 109      28.446  43.448  66.515  1.00 22.50           C  
ATOM   3568  C   LEU B 109      27.239  44.056  67.221  1.00 22.15           C  
ATOM   3569  O   LEU B 109      26.136  44.091  66.623  1.00 22.77           O  
ATOM   3570  CB  LEU B 109      28.578  41.955  66.844  1.00 23.68           C  
ATOM   3571  CG  LEU B 109      29.487  41.217  65.845  1.00 23.82           C  
ATOM   3572  CD1 LEU B 109      29.623  39.768  66.307  1.00 25.10           C  
ATOM   3573  CD2 LEU B 109      28.932  41.313  64.416  1.00 25.11           C  
ATOM   3574  N   LEU B 110      27.395  44.498  68.465  1.00 23.54           N  
ATOM   3575  CA  LEU B 110      26.217  45.134  69.134  1.00 22.88           C  
ATOM   3576  C   LEU B 110      25.804  46.415  68.392  1.00 24.49           C  
ATOM   3577  O   LEU B 110      24.604  46.681  68.134  1.00 22.09           O  
ATOM   3578  CB  LEU B 110      26.547  45.431  70.589  1.00 23.93           C  
ATOM   3579  CG  LEU B 110      26.638  44.160  71.435  1.00 23.21           C  
ATOM   3580  CD1 LEU B 110      27.220  44.489  72.793  1.00 26.93           C  
ATOM   3581  CD2 LEU B 110      25.285  43.482  71.608  1.00 25.62           C  
ATOM   3582  N   ILE B 111      26.791  47.207  68.000  1.00 21.89           N  
ATOM   3583  CA  ILE B 111      26.518  48.403  67.208  1.00 22.57           C  
ATOM   3584  C   ILE B 111      25.877  48.048  65.864  1.00 21.56           C  
ATOM   3585  O   ILE B 111      24.879  48.688  65.484  1.00 22.23           O  
ATOM   3586  CB  ILE B 111      27.807  49.246  66.957  1.00 22.56           C  
ATOM   3587  CG1 ILE B 111      28.351  49.843  68.270  1.00 23.54           C  
ATOM   3588  CG2 ILE B 111      27.574  50.348  65.877  1.00 22.25           C  
ATOM   3589  CD1 ILE B 111      27.391  50.783  69.038  1.00 25.54           C  
ATOM   3590  N   ALA B 112      26.408  47.022  65.172  1.00 21.53           N  
ATOM   3591  CA  ALA B 112      25.858  46.587  63.899  1.00 20.25           C  
ATOM   3592  C   ALA B 112      24.405  46.235  64.073  1.00 20.92           C  
ATOM   3593  O   ALA B 112      23.607  46.618  63.233  1.00 23.35           O  
ATOM   3594  CB  ALA B 112      26.574  45.427  63.295  1.00 22.46           C  
ATOM   3595  N   CYS B 113      24.091  45.493  65.137  1.00 20.05           N  
ATOM   3596  CA  CYS B 113      22.679  45.101  65.333  1.00 20.95           C  
ATOM   3597  C   CYS B 113      21.783  46.305  65.562  1.00 22.18           C  
ATOM   3598  O   CYS B 113      20.692  46.393  64.950  1.00 21.36           O  
ATOM   3599  CB  CYS B 113      22.566  44.094  66.478  1.00 21.60           C  
ATOM   3600  SG  CYS B 113      23.172  42.470  66.105  1.00 22.39           S  
ATOM   3601  N   LEU B 114      22.223  47.256  66.368  1.00 21.90           N  
ATOM   3602  CA  LEU B 114      21.387  48.451  66.600  1.00 23.47           C  
ATOM   3603  C   LEU B 114      21.168  49.215  65.294  1.00 23.78           C  
ATOM   3604  O   LEU B 114      20.126  49.819  65.078  1.00 22.96           O  
ATOM   3605  CB  LEU B 114      22.012  49.385  67.635  1.00 22.86           C  
ATOM   3606  CG  LEU B 114      21.054  50.442  68.190  1.00 24.50           C  
ATOM   3607  CD1 LEU B 114      20.069  49.800  69.149  1.00 25.79           C  
ATOM   3608  CD2 LEU B 114      21.859  51.553  68.869  1.00 26.55           C  
ATOM   3609  N   CYS B 115      22.160  49.170  64.408  1.00 20.95           N  
ATOM   3610  CA  CYS B 115      22.132  49.983  63.193  1.00 22.93           C  
ATOM   3611  C   CYS B 115      21.647  49.256  61.923  1.00 21.84           C  
ATOM   3612  O   CYS B 115      21.502  49.897  60.864  1.00 23.33           O  
ATOM   3613  CB  CYS B 115      23.551  50.522  62.937  1.00 22.05           C  
ATOM   3614  SG  CYS B 115      24.015  51.710  64.151  1.00 25.56           S  
ATOM   3615  N   HIS B 116      21.334  47.959  62.020  1.00 22.44           N  
ATOM   3616  CA  HIS B 116      21.282  47.122  60.834  1.00 22.75           C  
ATOM   3617  C   HIS B 116      20.090  47.413  59.892  1.00 23.86           C  
ATOM   3618  O   HIS B 116      20.130  46.984  58.751  1.00 24.60           O  
ATOM   3619  CB  HIS B 116      21.281  45.646  61.215  1.00 22.93           C  
ATOM   3620  CG  HIS B 116      19.927  45.122  61.551  1.00 22.91           C  
ATOM   3621  CD2 HIS B 116      19.027  44.465  60.791  1.00 23.89           C  
ATOM   3622  ND1 HIS B 116      19.335  45.323  62.772  1.00 24.56           N  
ATOM   3623  CE1 HIS B 116      18.126  44.783  62.765  1.00 25.00           C  
ATOM   3624  NE2 HIS B 116      17.926  44.241  61.577  1.00 23.02           N  
ATOM   3625  N   ASP B 117      19.059  48.102  60.398  1.00 23.63           N  
ATOM   3626  CA  ASP B 117      17.863  48.457  59.591  1.00 26.23           C  
ATOM   3627  C   ASP B 117      17.622  49.978  59.472  1.00 27.57           C  
ATOM   3628  O   ASP B 117      16.500  50.418  59.164  1.00 27.49           O  
ATOM   3629  CB  ASP B 117      16.589  47.775  60.127  1.00 26.06           C  
ATOM   3630  CG  ASP B 117      16.280  46.460  59.440  1.00 26.17           C  
ATOM   3631  OD1 ASP B 117      16.768  46.182  58.324  1.00 25.83           O  
ATOM   3632  OD2 ASP B 117      15.526  45.661  60.019  1.00 28.04           O1-
ATOM   3633  N   LEU B 118      18.646  50.772  59.743  1.00 28.04           N  
ATOM   3634  CA  LEU B 118      18.534  52.245  59.691  1.00 29.29           C  
ATOM   3635  C   LEU B 118      17.865  52.758  58.419  1.00 32.01           C  
ATOM   3636  O   LEU B 118      18.293  52.432  57.297  1.00 32.15           O  
ATOM   3637  CB  LEU B 118      19.898  52.908  59.809  1.00 30.01           C  
ATOM   3638  CG  LEU B 118      20.426  53.184  61.197  1.00 28.49           C  
ATOM   3639  CD1 LEU B 118      21.900  53.510  61.128  1.00 29.57           C  
ATOM   3640  CD2 LEU B 118      19.649  54.347  61.850  1.00 28.97           C  
ATOM   3641  N   ASP B 119      16.822  53.565  58.623  1.00 33.69           N  
ATOM   3642  CA  ASP B 119      16.136  54.281  57.532  1.00 36.22           C  
ATOM   3643  C   ASP B 119      15.336  53.348  56.615  1.00 36.48           C  
ATOM   3644  O   ASP B 119      15.101  53.671  55.443  1.00 38.27           O  
ATOM   3645  CB  ASP B 119      17.129  55.119  56.708  1.00 36.79           C  
ATOM   3646  CG  ASP B 119      16.432  56.151  55.789  1.00 39.90           C  
ATOM   3647  OD1 ASP B 119      15.472  56.808  56.248  1.00 39.18           O  
ATOM   3648  OD2 ASP B 119      16.852  56.295  54.606  1.00 40.60           O1-
ATOM   3649  N   HIS B 120      14.907  52.203  57.142  1.00 36.06           N  
ATOM   3650  CA  HIS B 120      14.092  51.268  56.377  1.00 35.85           C  
ATOM   3651  C   HIS B 120      12.695  51.862  56.148  1.00 37.05           C  
ATOM   3652  O   HIS B 120      12.089  52.431  57.060  1.00 36.20           O  
ATOM   3653  CB  HIS B 120      13.949  49.954  57.139  1.00 35.68           C  
ATOM   3654  CG  HIS B 120      13.797  48.748  56.269  1.00 34.46           C  
ATOM   3655  CD2 HIS B 120      14.572  47.648  56.147  1.00 33.80           C  
ATOM   3656  ND1 HIS B 120      12.718  48.553  55.429  1.00 34.57           N  
ATOM   3657  CE1 HIS B 120      12.858  47.396  54.803  1.00 34.87           C  
ATOM   3658  NE2 HIS B 120      13.977  46.828  55.217  1.00 33.97           N  
ATOM   3659  N   ARG B 121      12.181  51.726  54.931  1.00 38.10           N  
ATOM   3660  CA  ARG B 121      10.867  52.284  54.612  1.00 39.74           C  
ATOM   3661  C   ARG B 121       9.804  51.193  54.444  1.00 40.47           C  
ATOM   3662  O   ARG B 121       8.652  51.476  54.091  1.00 41.08           O  
ATOM   3663  CB  ARG B 121      10.958  53.209  53.398  1.00 41.34           C  
ATOM   3664  CG  ARG B 121      11.968  54.360  53.600  1.00 44.72           C  
ATOM   3665  CD  ARG B 121      12.182  55.162  52.324  1.00 51.51           C  
ATOM   3666  NE  ARG B 121      11.083  56.097  52.083  1.00 55.38           N  
ATOM   3667  CZ  ARG B 121      11.160  57.420  52.221  1.00 56.58           C  
ATOM   3668  NH1 ARG B 121      10.088  58.158  51.979  1.00 57.11           N1+
ATOM   3669  NH2 ARG B 121      12.298  58.010  52.584  1.00 57.62           N  
ATOM   3670  N   GLY B 122      10.188  49.952  54.728  1.00 39.76           N  
ATOM   3671  CA  GLY B 122       9.240  48.844  54.748  1.00 40.56           C  
ATOM   3672  C   GLY B 122       9.177  48.023  53.469  1.00 41.51           C  
ATOM   3673  O   GLY B 122       8.346  47.117  53.361  1.00 41.67           O  
ATOM   3674  N   PHE B 123      10.072  48.310  52.517  1.00 40.80           N  
ATOM   3675  CA  PHE B 123      10.070  47.629  51.222  1.00 41.08           C  
ATOM   3676  C   PHE B 123      11.205  46.622  51.092  1.00 40.93           C  
ATOM   3677  O   PHE B 123      12.274  46.810  51.656  1.00 40.54           O  
ATOM   3678  CB  PHE B 123      10.058  48.639  50.061  1.00 41.14           C  
ATOM   3679  CG  PHE B 123       8.871  49.586  50.107  1.00 42.97           C  
ATOM   3680  CD1 PHE B 123       8.985  50.845  50.701  1.00 43.80           C  
ATOM   3681  CD2 PHE B 123       7.631  49.197  49.586  1.00 44.49           C  
ATOM   3682  CE1 PHE B 123       7.875  51.717  50.767  1.00 44.78           C  
ATOM   3683  CE2 PHE B 123       6.518  50.050  49.642  1.00 43.59           C  
ATOM   3684  CZ  PHE B 123       6.633  51.308  50.236  1.00 45.01           C  
ATOM   3685  N   SER B 124      10.941  45.546  50.352  1.00 39.45           N  
ATOM   3686  CA  SER B 124      11.926  44.492  50.135  1.00 39.22           C  
ATOM   3687  C   SER B 124      12.894  44.862  49.005  1.00 38.60           C  
ATOM   3688  O   SER B 124      12.571  45.707  48.161  1.00 38.53           O  
ATOM   3689  CB  SER B 124      11.201  43.192  49.795  1.00 38.99           C  
ATOM   3690  OG  SER B 124      10.447  43.343  48.599  1.00 40.64           O  
ATOM   3691  N   ASN B 125      14.070  44.219  48.983  1.00 38.64           N  
ATOM   3692  CA  ASN B 125      14.988  44.307  47.840  1.00 39.29           C  
ATOM   3693  C   ASN B 125      14.311  43.828  46.543  1.00 40.56           C  
ATOM   3694  O   ASN B 125      14.471  44.466  45.492  1.00 41.27           O  
ATOM   3695  CB  ASN B 125      16.280  43.500  48.095  1.00 38.75           C  
ATOM   3696  CG  ASN B 125      17.139  44.095  49.215  1.00 38.25           C  
ATOM   3697  ND2 ASN B 125      18.094  43.308  49.712  1.00 35.53           N  
ATOM   3698  OD1 ASN B 125      16.947  45.248  49.622  1.00 36.72           O  
ATOM   3699  N   SER B 126      13.558  42.722  46.627  1.00 41.75           N  
ATOM   3700  CA  SER B 126      12.740  42.214  45.499  1.00 42.98           C  
ATOM   3701  C   SER B 126      11.874  43.313  44.872  1.00 43.64           C  
ATOM   3702  O   SER B 126      11.827  43.458  43.638  1.00 43.35           O  
ATOM   3703  CB  SER B 126      11.837  41.059  45.940  1.00 43.08           C  
ATOM   3704  N   TYR B 127      11.191  44.079  45.726  1.00 43.44           N  
ATOM   3705  CA  TYR B 127      10.327  45.163  45.280  1.00 44.20           C  
ATOM   3706  C   TYR B 127      11.111  46.293  44.614  1.00 45.15           C  
ATOM   3707  O   TYR B 127      10.707  46.816  43.564  1.00 44.69           O  
ATOM   3708  CB  TYR B 127       9.549  45.721  46.469  1.00 44.26           C  
ATOM   3709  CG  TYR B 127       8.816  46.999  46.183  1.00 44.19           C  
ATOM   3710  CD1 TYR B 127       9.459  48.240  46.265  1.00 45.26           C  
ATOM   3711  CD2 TYR B 127       7.462  46.972  45.848  1.00 45.32           C  
ATOM   3712  CE1 TYR B 127       8.771  49.435  45.997  1.00 46.32           C  
ATOM   3713  CE2 TYR B 127       6.758  48.154  45.587  1.00 46.33           C  
ATOM   3714  CZ  TYR B 127       7.417  49.380  45.660  1.00 46.71           C  
ATOM   3715  OH  TYR B 127       6.712  50.540  45.410  1.00 48.61           O  
ATOM   3716  N   LEU B 128      12.218  46.683  45.242  1.00 46.21           N  
ATOM   3717  CA  LEU B 128      13.014  47.803  44.759  1.00 47.84           C  
ATOM   3718  C   LEU B 128      13.583  47.479  43.388  1.00 48.92           C  
ATOM   3719  O   LEU B 128      13.698  48.357  42.523  1.00 49.37           O  
ATOM   3720  CB  LEU B 128      14.150  48.126  45.740  1.00 48.01           C  
ATOM   3721  CG  LEU B 128      13.762  48.626  47.135  1.00 48.15           C  
ATOM   3722  CD1 LEU B 128      15.040  48.799  47.963  1.00 47.88           C  
ATOM   3723  CD2 LEU B 128      12.937  49.920  47.085  1.00 48.78           C  
ATOM   3724  N   GLN B 129      13.915  46.202  43.197  1.00 49.65           N  
ATOM   3725  CA  GLN B 129      14.531  45.732  41.959  1.00 50.78           C  
ATOM   3726  C   GLN B 129      13.492  45.484  40.871  1.00 50.73           C  
ATOM   3727  O   GLN B 129      13.709  45.862  39.719  1.00 50.06           O  
ATOM   3728  CB  GLN B 129      15.401  44.498  42.224  1.00 51.14           C  
ATOM   3729  CG  GLN B 129      16.720  44.842  42.956  1.00 52.65           C  
ATOM   3730  CD  GLN B 129      17.109  43.805  43.992  1.00 54.30           C  
ATOM   3731  NE2 GLN B 129      17.799  44.247  45.050  1.00 54.67           N  
ATOM   3732  OE1 GLN B 129      16.794  42.619  43.848  1.00 55.12           O  
ATOM   3733  N   LYS B 130      12.362  44.879  41.251  1.00 51.22           N  
ATOM   3734  CA  LYS B 130      11.212  44.679  40.343  1.00 52.13           C  
ATOM   3735  C   LYS B 130      10.687  45.995  39.747  1.00 52.64           C  
ATOM   3736  O   LYS B 130      10.202  46.017  38.603  1.00 52.56           O  
ATOM   3737  CB  LYS B 130      10.057  43.949  41.056  1.00 51.75           C  
ATOM   3738  N   PHE B 131      10.776  47.078  40.523  1.00 52.94           N  
ATOM   3739  CA  PHE B 131      10.251  48.379  40.098  1.00 53.43           C  
ATOM   3740  C   PHE B 131      11.336  49.414  39.806  1.00 54.22           C  
ATOM   3741  O   PHE B 131      11.081  50.630  39.856  1.00 53.93           O  
ATOM   3742  CB  PHE B 131       9.223  48.904  41.105  1.00 52.76           C  
ATOM   3743  CG  PHE B 131       7.967  48.081  41.156  1.00 52.49           C  
ATOM   3744  CD1 PHE B 131       7.150  47.956  40.022  1.00 51.28           C  
ATOM   3745  CD2 PHE B 131       7.600  47.416  42.331  1.00 52.10           C  
ATOM   3746  CE1 PHE B 131       5.987  47.191  40.064  1.00 50.93           C  
ATOM   3747  CE2 PHE B 131       6.432  46.644  42.388  1.00 51.72           C  
ATOM   3748  CZ  PHE B 131       5.623  46.533  41.251  1.00 52.17           C  
ATOM   3749  N   ASP B 132      12.534  48.921  39.472  1.00 55.40           N  
ATOM   3750  CA  ASP B 132      13.697  49.768  39.143  1.00 56.47           C  
ATOM   3751  C   ASP B 132      13.745  51.043  39.998  1.00 56.62           C  
ATOM   3752  O   ASP B 132      13.837  52.152  39.459  1.00 56.61           O  
ATOM   3753  CB  ASP B 132      13.713  50.132  37.644  1.00 57.06           C  
ATOM   3754  CG  ASP B 132      14.362  49.061  36.775  1.00 58.34           C  
ATOM   3755  OD1 ASP B 132      15.593  48.846  36.876  1.00 59.49           O  
ATOM   3756  OD2 ASP B 132      13.639  48.445  35.965  1.00 59.92           O1-
ATOM   3757  N   HIS B 133      13.653  50.877  41.324  1.00 56.78           N  
ATOM   3758  CA  HIS B 133      13.664  52.005  42.266  1.00 57.30           C  
ATOM   3759  C   HIS B 133      15.030  52.708  42.249  1.00 57.36           C  
ATOM   3760  O   HIS B 133      16.050  52.050  42.027  1.00 57.02           O  
ATOM   3761  CB  HIS B 133      13.325  51.536  43.690  1.00 57.30           C  
ATOM   3762  CG  HIS B 133      13.102  52.656  44.659  1.00 57.42           C  
ATOM   3763  CD2 HIS B 133      13.970  53.359  45.427  1.00 57.31           C  
ATOM   3764  ND1 HIS B 133      11.851  53.179  44.918  1.00 56.97           N  
ATOM   3765  CE1 HIS B 133      11.958  54.150  45.809  1.00 57.26           C  
ATOM   3766  NE2 HIS B 133      13.233  54.284  46.130  1.00 57.32           N  
ATOM   3767  N   PRO B 134      15.042  54.051  42.438  1.00 57.79           N  
ATOM   3768  CA  PRO B 134      16.282  54.827  42.599  1.00 57.92           C  
ATOM   3769  C   PRO B 134      17.364  54.148  43.468  1.00 57.89           C  
ATOM   3770  O   PRO B 134      18.531  54.074  43.045  1.00 58.11           O  
ATOM   3771  CB  PRO B 134      15.785  56.121  43.251  1.00 58.47           C  
ATOM   3772  CG  PRO B 134      14.388  56.303  42.692  1.00 58.23           C  
ATOM   3773  CD  PRO B 134      13.882  54.945  42.230  1.00 57.72           C  
ATOM   3774  N   LEU B 135      16.983  53.650  44.650  1.00 57.39           N  
ATOM   3775  CA  LEU B 135      17.931  52.982  45.557  1.00 56.78           C  
ATOM   3776  C   LEU B 135      18.527  51.707  44.946  1.00 56.38           C  
ATOM   3777  O   LEU B 135      19.703  51.393  45.166  1.00 55.95           O  
ATOM   3778  CB  LEU B 135      17.279  52.689  46.920  1.00 57.26           C  
ATOM   3779  CG  LEU B 135      18.190  52.343  48.116  1.00 57.71           C  
ATOM   3780  CD1 LEU B 135      19.123  53.494  48.504  1.00 58.29           C  
ATOM   3781  CD2 LEU B 135      17.356  51.933  49.310  1.00 58.04           C  
ATOM   3782  N   ALA B 136      17.713  50.994  44.166  1.00 55.79           N  
ATOM   3783  CA  ALA B 136      18.136  49.757  43.504  1.00 55.97           C  
ATOM   3784  C   ALA B 136      19.149  49.995  42.383  1.00 56.09           C  
ATOM   3785  O   ALA B 136      19.949  49.105  42.072  1.00 55.99           O  
ATOM   3786  CB  ALA B 136      16.918  48.963  42.989  1.00 55.68           C  
ATOM   3787  N   ALA B 137      19.106  51.191  41.784  1.00 56.29           N  
ATOM   3788  CA  ALA B 137      20.068  51.593  40.745  1.00 56.42           C  
ATOM   3789  C   ALA B 137      21.453  51.803  41.352  1.00 56.30           C  
ATOM   3790  O   ALA B 137      22.460  51.381  40.769  1.00 56.61           O  
ATOM   3791  CB  ALA B 137      19.593  52.863  40.021  1.00 56.83           C  
ATOM   3792  N   LEU B 138      21.484  52.427  42.533  1.00 55.68           N  
ATOM   3793  CA  LEU B 138      22.728  52.699  43.265  1.00 55.36           C  
ATOM   3794  C   LEU B 138      23.342  51.424  43.855  1.00 54.44           C  
ATOM   3795  O   LEU B 138      24.547  51.178  43.711  1.00 54.58           O  
ATOM   3796  CB  LEU B 138      22.497  53.752  44.367  1.00 55.69           C  
ATOM   3797  CG  LEU B 138      23.756  54.347  45.011  1.00 57.02           C  
ATOM   3798  CD1 LEU B 138      24.706  54.950  43.960  1.00 58.64           C  
ATOM   3799  CD2 LEU B 138      23.411  55.383  46.078  1.00 58.21           C  
ATOM   3800  N   TYR B 139      22.508  50.621  44.514  1.00 52.79           N  
ATOM   3801  CA  TYR B 139      22.948  49.358  45.106  1.00 51.82           C  
ATOM   3802  C   TYR B 139      22.213  48.193  44.460  1.00 51.17           C  
ATOM   3803  O   TYR B 139      21.156  47.787  44.949  1.00 50.21           O  
ATOM   3804  CB  TYR B 139      22.644  49.350  46.604  1.00 51.64           C  
ATOM   3805  CG  TYR B 139      23.080  50.578  47.368  1.00 50.88           C  
ATOM   3806  CD1 TYR B 139      22.146  51.342  48.061  1.00 49.73           C  
ATOM   3807  CD2 TYR B 139      24.426  50.967  47.411  1.00 50.55           C  
ATOM   3808  CE1 TYR B 139      22.528  52.457  48.786  1.00 50.66           C  
ATOM   3809  CE2 TYR B 139      24.826  52.095  48.136  1.00 50.88           C  
ATOM   3810  CZ  TYR B 139      23.869  52.832  48.825  1.00 50.13           C  
ATOM   3811  OH  TYR B 139      24.220  53.948  49.556  1.00 50.41           O  
ATOM   3812  N   SER B 140      22.768  47.640  43.382  1.00 50.12           N  
ATOM   3813  CA  SER B 140      22.040  46.637  42.581  1.00 50.10           C  
ATOM   3814  C   SER B 140      21.696  45.312  43.297  1.00 49.47           C  
ATOM   3815  O   SER B 140      20.715  44.645  42.928  1.00 49.61           O  
ATOM   3816  CB  SER B 140      22.728  46.394  41.226  1.00 50.54           C  
ATOM   3817  OG  SER B 140      23.998  45.799  41.405  1.00 52.43           O  
ATOM   3818  N   THR B 141      22.481  44.946  44.317  1.00 48.50           N  
ATOM   3819  CA  THR B 141      22.187  43.766  45.176  1.00 47.58           C  
ATOM   3820  C   THR B 141      22.296  44.112  46.674  1.00 45.51           C  
ATOM   3821  O   THR B 141      23.038  45.038  47.066  1.00 44.94           O  
ATOM   3822  CB  THR B 141      23.154  42.595  44.933  1.00 47.93           C  
ATOM   3823  CG2 THR B 141      22.881  41.891  43.579  1.00 49.26           C  
ATOM   3824  OG1 THR B 141      24.498  43.088  44.990  1.00 49.47           O  
ATOM   3825  N   SER B 142      21.586  43.344  47.508  1.00 43.27           N  
ATOM   3826  CA  SER B 142      21.550  43.612  48.951  1.00 41.05           C  
ATOM   3827  C   SER B 142      21.252  45.109  49.123  1.00 40.61           C  
ATOM   3828  O   SER B 142      21.926  45.826  49.867  1.00 40.32           O  
ATOM   3829  CB  SER B 142      22.886  43.219  49.601  1.00 40.50           C  
ATOM   3830  OG  SER B 142      23.061  41.816  49.544  1.00 37.11           O  
ATOM   3831  N   THR B 143      20.234  45.565  48.393  1.00 39.65           N  
ATOM   3832  CA  THR B 143      19.968  46.999  48.207  1.00 39.24           C  
ATOM   3833  C   THR B 143      19.750  47.766  49.528  1.00 37.85           C  
ATOM   3834  O   THR B 143      20.466  48.725  49.840  1.00 36.36           O  
ATOM   3835  CB  THR B 143      18.777  47.201  47.229  1.00 39.47           C  
ATOM   3836  CG2 THR B 143      18.642  48.659  46.839  1.00 41.24           C  
ATOM   3837  OG1 THR B 143      18.986  46.396  46.052  1.00 39.43           O  
ATOM   3838  N   MET B 144      18.776  47.320  50.316  1.00 36.08           N  
ATOM   3839  CA  MET B 144      18.502  47.974  51.585  1.00 35.29           C  
ATOM   3840  C   MET B 144      19.741  47.965  52.486  1.00 33.76           C  
ATOM   3841  O   MET B 144      20.050  48.977  53.108  1.00 34.81           O  
ATOM   3842  CB  MET B 144      17.306  47.317  52.273  1.00 35.33           C  
ATOM   3843  CG  MET B 144      15.967  47.688  51.629  1.00 37.03           C  
ATOM   3844  SD  MET B 144      15.722  49.479  51.422  1.00 38.07           S  
ATOM   3845  CE  MET B 144      15.913  50.138  53.105  1.00 35.91           C  
ATOM   3846  N   GLU B 145      20.461  46.841  52.512  1.00 33.67           N  
ATOM   3847  CA  GLU B 145      21.565  46.616  53.479  1.00 31.91           C  
ATOM   3848  C   GLU B 145      22.796  47.481  53.213  1.00 32.74           C  
ATOM   3849  O   GLU B 145      23.418  47.985  54.145  1.00 30.58           O  
ATOM   3850  CB  GLU B 145      21.939  45.133  53.552  1.00 32.65           C  
ATOM   3851  CG  GLU B 145      20.815  44.195  54.003  1.00 31.39           C  
ATOM   3852  CD  GLU B 145      19.723  43.960  52.968  1.00 33.69           C  
ATOM   3853  OE1 GLU B 145      19.973  44.098  51.742  1.00 33.72           O  
ATOM   3854  OE2 GLU B 145      18.600  43.590  53.389  1.00 33.65           O1-
ATOM   3855  N   GLN B 146      23.148  47.684  51.939  1.00 33.08           N  
ATOM   3856  CA  GLN B 146      24.148  48.711  51.626  1.00 34.26           C  
ATOM   3857  C   GLN B 146      23.717  50.096  52.151  1.00 33.33           C  
ATOM   3858  O   GLN B 146      24.534  50.854  52.661  1.00 32.90           O  
ATOM   3859  CB  GLN B 146      24.418  48.784  50.116  1.00 33.00           C  
ATOM   3860  CG  GLN B 146      24.717  47.461  49.474  1.00 37.30           C  
ATOM   3861  CD  GLN B 146      25.544  47.635  48.211  1.00 41.11           C  
ATOM   3862  NE2 GLN B 146      25.141  46.959  47.141  1.00 41.00           N  
ATOM   3863  OE1 GLN B 146      26.532  48.385  48.202  1.00 40.52           O  
ATOM   3864  N   HIS B 147      22.425  50.410  52.054  1.00 32.96           N  
ATOM   3865  CA  HIS B 147      21.904  51.697  52.527  1.00 33.02           C  
ATOM   3866  C   HIS B 147      22.027  51.835  54.054  1.00 31.94           C  
ATOM   3867  O   HIS B 147      22.495  52.864  54.580  1.00 31.67           O  
ATOM   3868  CB  HIS B 147      20.446  51.855  52.071  1.00 33.99           C  
ATOM   3869  CG  HIS B 147      19.796  53.124  52.527  1.00 36.28           C  
ATOM   3870  CD2 HIS B 147      18.704  53.340  53.302  1.00 38.03           C  
ATOM   3871  ND1 HIS B 147      20.253  54.371  52.152  1.00 37.64           N  
ATOM   3872  CE1 HIS B 147      19.479  55.300  52.688  1.00 39.57           C  
ATOM   3873  NE2 HIS B 147      18.532  54.700  53.392  1.00 39.32           N  
ATOM   3874  N   HIS B 148      21.628  50.776  54.763  1.00 31.08           N  
ATOM   3875  CA  HIS B 148      21.733  50.767  56.216  1.00 29.70           C  
ATOM   3876  C   HIS B 148      23.173  51.073  56.682  1.00 29.57           C  
ATOM   3877  O   HIS B 148      23.378  51.836  57.620  1.00 29.52           O  
ATOM   3878  CB  HIS B 148      21.267  49.414  56.775  1.00 28.86           C  
ATOM   3879  CG  HIS B 148      19.870  49.016  56.383  1.00 28.83           C  
ATOM   3880  CD2 HIS B 148      19.367  47.821  55.988  1.00 29.98           C  
ATOM   3881  ND1 HIS B 148      18.802  49.886  56.423  1.00 29.52           N  
ATOM   3882  CE1 HIS B 148      17.697  49.244  56.071  1.00 29.99           C  
ATOM   3883  NE2 HIS B 148      18.010  47.988  55.805  1.00 29.13           N  
ATOM   3884  N   PHE B 149      24.180  50.510  56.005  1.00 28.65           N  
ATOM   3885  CA  PHE B 149      25.560  50.773  56.398  1.00 28.48           C  
ATOM   3886  C   PHE B 149      26.047  52.200  56.114  1.00 28.67           C  
ATOM   3887  O   PHE B 149      26.741  52.782  56.945  1.00 28.88           O  
ATOM   3888  CB  PHE B 149      26.528  49.756  55.789  1.00 27.23           C  
ATOM   3889  CG  PHE B 149      27.962  50.076  56.096  1.00 26.61           C  
ATOM   3890  CD1 PHE B 149      28.468  49.905  57.374  1.00 25.86           C  
ATOM   3891  CD2 PHE B 149      28.804  50.553  55.090  1.00 29.83           C  
ATOM   3892  CE1 PHE B 149      29.799  50.208  57.680  1.00 25.71           C  
ATOM   3893  CE2 PHE B 149      30.137  50.849  55.388  1.00 26.69           C  
ATOM   3894  CZ  PHE B 149      30.635  50.670  56.673  1.00 27.58           C  
ATOM   3895  N   SER B 150      25.684  52.739  54.951  1.00 31.63           N  
ATOM   3896  CA  SER B 150      25.958  54.153  54.616  1.00 32.59           C  
ATOM   3897  C   SER B 150      25.354  55.103  55.659  1.00 33.41           C  
ATOM   3898  O   SER B 150      26.015  56.044  56.086  1.00 32.62           O  
ATOM   3899  CB  SER B 150      25.464  54.495  53.205  1.00 33.28           C  
ATOM   3900  OG  SER B 150      25.256  55.894  53.070  0.60 34.04           O  
ATOM   3902  N   GLN B 151      24.106  54.828  56.067  1.00 33.08           N  
ATOM   3903  CA  GLN B 151      23.460  55.563  57.169  1.00 33.56           C  
ATOM   3904  C   GLN B 151      24.213  55.476  58.510  1.00 32.30           C  
ATOM   3905  O   GLN B 151      24.249  56.441  59.256  1.00 32.71           O  
ATOM   3906  CB  GLN B 151      22.013  55.100  57.356  1.00 34.21           C  
ATOM   3907  CG  GLN B 151      21.080  55.501  56.222  1.00 39.49           C  
ATOM   3908  CD  GLN B 151      20.485  56.890  56.431  1.00 43.59           C  
ATOM   3909  NE2 GLN B 151      20.620  57.744  55.429  1.00 45.80           N  
ATOM   3910  OE1 GLN B 151      19.905  57.186  57.485  1.00 46.80           O  
ATOM   3911  N   THR B 152      24.799  54.316  58.814  1.00 29.98           N  
ATOM   3912  CA  THR B 152      25.559  54.112  60.048  1.00 29.60           C  
ATOM   3913  C   THR B 152      26.833  54.970  60.023  1.00 30.19           C  
ATOM   3914  O   THR B 152      27.223  55.579  61.028  1.00 29.08           O  
ATOM   3915  CB  THR B 152      25.980  52.621  60.174  1.00 30.44           C  
ATOM   3916  CG2 THR B 152      26.874  52.364  61.417  1.00 29.50           C  
ATOM   3917  OG1 THR B 152      24.812  51.778  60.172  1.00 28.95           O  
ATOM   3918  N   VAL B 153      27.494  54.984  58.864  1.00 31.62           N  
ATOM   3919  CA  VAL B 153      28.725  55.754  58.688  1.00 32.81           C  
ATOM   3920  C   VAL B 153      28.415  57.241  58.889  1.00 32.62           C  
ATOM   3921  O   VAL B 153      29.103  57.935  59.634  1.00 33.74           O  
ATOM   3922  CB  VAL B 153      29.298  55.514  57.255  1.00 32.68           C  
ATOM   3923  CG1 VAL B 153      30.221  56.644  56.812  1.00 34.52           C  
ATOM   3924  CG2 VAL B 153      29.975  54.155  57.157  1.00 33.69           C  
ATOM   3925  N   SER B 154      27.344  57.688  58.239  1.00 34.89           N  
ATOM   3926  CA  SER B 154      26.838  59.050  58.342  1.00 35.81           C  
ATOM   3927  C   SER B 154      26.718  59.511  59.797  1.00 36.53           C  
ATOM   3928  O   SER B 154      27.222  60.579  60.161  1.00 37.13           O  
ATOM   3929  CB  SER B 154      25.481  59.117  57.630  1.00 36.84           C  
ATOM   3930  OG  SER B 154      25.042  60.452  57.455  1.00 38.97           O  
ATOM   3931  N   ILE B 155      26.038  58.703  60.620  1.00 35.76           N  
ATOM   3932  CA  ILE B 155      25.900  58.970  62.066  1.00 36.97           C  
ATOM   3933  C   ILE B 155      27.243  58.985  62.796  1.00 36.95           C  
ATOM   3934  O   ILE B 155      27.515  59.902  63.561  1.00 38.03           O  
ATOM   3935  CB  ILE B 155      24.914  57.980  62.760  1.00 35.52           C  
ATOM   3936  CG1 ILE B 155      23.516  58.092  62.141  1.00 36.40           C  
ATOM   3937  CG2 ILE B 155      24.911  58.171  64.285  1.00 36.99           C  
ATOM   3938  CD1 ILE B 155      22.461  57.127  62.716  1.00 38.15           C  
ATOM   3939  N   LEU B 156      28.090  57.980  62.564  1.00 37.72           N  
ATOM   3940  CA  LEU B 156      29.429  57.956  63.179  1.00 38.33           C  
ATOM   3941  C   LEU B 156      30.236  59.233  62.908  1.00 40.21           C  
ATOM   3942  O   LEU B 156      31.042  59.655  63.737  1.00 39.86           O  
ATOM   3943  CB  LEU B 156      30.241  56.729  62.723  1.00 38.20           C  
ATOM   3944  CG  LEU B 156      29.945  55.410  63.454  1.00 38.10           C  
ATOM   3945  CD1 LEU B 156      30.438  54.206  62.638  1.00 37.81           C  
ATOM   3946  CD2 LEU B 156      30.535  55.414  64.867  1.00 37.34           C  
ATOM   3947  N   GLN B 157      29.997  59.840  61.753  1.00 42.10           N  
ATOM   3948  CA  GLN B 157      30.741  61.032  61.335  1.00 43.79           C  
ATOM   3949  C   GLN B 157      30.146  62.348  61.845  1.00 44.88           C  
ATOM   3950  O   GLN B 157      30.776  63.396  61.696  1.00 44.99           O  
ATOM   3951  CB  GLN B 157      30.889  61.051  59.807  1.00 44.25           C  
ATOM   3952  CG  GLN B 157      31.839  59.964  59.295  1.00 45.03           C  
ATOM   3953  CD  GLN B 157      31.937  59.871  57.781  1.00 46.45           C  
ATOM   3954  NE2 GLN B 157      32.961  59.179  57.315  1.00 45.97           N  
ATOM   3955  OE1 GLN B 157      31.088  60.383  57.038  1.00 48.10           O  
ATOM   3956  N   LEU B 158      28.947  62.306  62.434  1.00 45.05           N  
ATOM   3957  CA  LEU B 158      28.378  63.504  63.083  1.00 45.97           C  
ATOM   3958  C   LEU B 158      29.289  63.977  64.217  1.00 46.35           C  
ATOM   3959  O   LEU B 158      29.958  63.173  64.863  1.00 46.12           O  
ATOM   3960  CB  LEU B 158      26.980  63.247  63.652  1.00 45.59           C  
ATOM   3961  CG  LEU B 158      25.836  62.857  62.720  1.00 46.28           C  
ATOM   3962  CD1 LEU B 158      24.700  62.195  63.528  1.00 47.21           C  
ATOM   3963  CD2 LEU B 158      25.328  64.047  61.883  1.00 45.45           C  
ATOM   3964  N   GLU B 159      29.307  65.290  64.450  1.00 47.59           N  
ATOM   3965  CA  GLU B 159      30.078  65.895  65.542  1.00 48.07           C  
ATOM   3966  C   GLU B 159      29.802  65.204  66.885  1.00 47.28           C  
ATOM   3967  O   GLU B 159      28.643  65.033  67.272  1.00 46.63           O  
ATOM   3968  CB  GLU B 159      29.729  67.385  65.635  1.00 49.48           C  
ATOM   3969  CG  GLU B 159      30.661  68.241  66.483  1.00 52.53           C  
ATOM   3970  CD  GLU B 159      30.365  69.735  66.314  1.00 55.76           C  
ATOM   3971  OE1 GLU B 159      31.126  70.409  65.576  1.00 57.87           O  
ATOM   3972  OE2 GLU B 159      29.364  70.229  66.894  1.00 56.19           O1-
ATOM   3973  N   GLY B 160      30.870  64.813  67.575  1.00 45.67           N  
ATOM   3974  CA  GLY B 160      30.782  64.182  68.891  1.00 45.08           C  
ATOM   3975  C   GLY B 160      30.081  62.818  68.935  1.00 44.79           C  
ATOM   3976  O   GLY B 160      29.642  62.382  70.003  1.00 44.86           O  
ATOM   3977  N   HIS B 161      29.968  62.150  67.786  1.00 43.97           N  
ATOM   3978  CA  HIS B 161      29.272  60.850  67.701  1.00 43.35           C  
ATOM   3979  C   HIS B 161      30.229  59.705  67.405  1.00 43.92           C  
ATOM   3980  O   HIS B 161      29.813  58.534  67.403  1.00 44.49           O  
ATOM   3981  CB  HIS B 161      28.200  60.853  66.613  1.00 42.96           C  
ATOM   3982  CG  HIS B 161      26.950  61.594  66.976  1.00 44.07           C  
ATOM   3983  CD2 HIS B 161      25.664  61.177  67.061  1.00 43.18           C  
ATOM   3984  ND1 HIS B 161      26.931  62.947  67.249  1.00 42.82           N  
ATOM   3985  CE1 HIS B 161      25.688  63.327  67.494  1.00 43.04           C  
ATOM   3986  NE2 HIS B 161      24.902  62.273  67.389  1.00 42.64           N  
ATOM   3987  N   ASN B 162      31.492  60.008  67.124  1.00 42.89           N  
ATOM   3988  CA  ASN B 162      32.392  58.922  66.759  1.00 42.38           C  
ATOM   3989  C   ASN B 162      32.872  58.158  67.978  1.00 41.26           C  
ATOM   3990  O   ASN B 162      33.888  58.469  68.586  1.00 40.73           O  
ATOM   3991  CB  ASN B 162      33.540  59.339  65.831  1.00 44.04           C  
ATOM   3992  CG  ASN B 162      34.028  58.170  64.964  1.00 46.08           C  
ATOM   3993  ND2 ASN B 162      33.888  58.311  63.643  1.00 47.16           N  
ATOM   3994  OD1 ASN B 162      34.487  57.142  65.479  1.00 46.39           O  
ATOM   3995  N   ILE B 163      32.094  57.131  68.317  1.00 39.71           N  
ATOM   3996  CA  ILE B 163      32.360  56.277  69.457  1.00 37.91           C  
ATOM   3997  C   ILE B 163      33.648  55.457  69.312  1.00 38.17           C  
ATOM   3998  O   ILE B 163      34.160  54.929  70.293  1.00 37.90           O  
ATOM   3999  CB  ILE B 163      31.151  55.358  69.748  1.00 37.69           C  
ATOM   4000  CG1 ILE B 163      30.759  54.556  68.504  1.00 36.50           C  
ATOM   4001  CG2 ILE B 163      29.964  56.210  70.202  1.00 37.49           C  
ATOM   4002  CD1 ILE B 163      29.671  53.476  68.764  1.00 32.43           C  
ATOM   4003  N   PHE B 164      34.176  55.367  68.097  1.00 39.63           N  
ATOM   4004  CA  PHE B 164      35.419  54.612  67.878  1.00 41.58           C  
ATOM   4005  C   PHE B 164      36.657  55.488  67.752  1.00 43.96           C  
ATOM   4006  O   PHE B 164      37.748  54.979  67.478  1.00 43.78           O  
ATOM   4007  CB  PHE B 164      35.306  53.724  66.638  1.00 40.63           C  
ATOM   4008  CG  PHE B 164      34.202  52.698  66.725  1.00 38.45           C  
ATOM   4009  CD1 PHE B 164      33.148  52.718  65.819  1.00 35.49           C  
ATOM   4010  CD2 PHE B 164      34.229  51.708  67.711  1.00 37.36           C  
ATOM   4011  CE1 PHE B 164      32.125  51.760  65.885  1.00 35.21           C  
ATOM   4012  CE2 PHE B 164      33.206  50.743  67.782  1.00 33.14           C  
ATOM   4013  CZ  PHE B 164      32.161  50.778  66.869  1.00 31.19           C  
ATOM   4014  N   SER B 165      36.496  56.793  67.956  1.00 46.43           N  
ATOM   4015  CA  SER B 165      37.589  57.736  67.684  1.00 48.65           C  
ATOM   4016  C   SER B 165      38.886  57.402  68.439  1.00 49.59           C  
ATOM   4017  O   SER B 165      39.968  57.787  67.990  1.00 50.82           O  
ATOM   4018  CB  SER B 165      37.152  59.177  67.955  1.00 48.47           C  
ATOM   4019  OG  SER B 165      37.365  59.505  69.312  1.00 49.91           O  
ATOM   4020  N   THR B 166      38.778  56.683  69.561  1.00 50.62           N  
ATOM   4021  CA  THR B 166      39.953  56.243  70.345  1.00 51.73           C  
ATOM   4022  C   THR B 166      40.711  55.015  69.808  1.00 51.58           C  
ATOM   4023  O   THR B 166      41.749  54.646  70.347  1.00 51.66           O  
ATOM   4024  CB  THR B 166      39.607  55.985  71.825  1.00 51.82           C  
ATOM   4025  CG2 THR B 166      39.434  57.304  72.576  1.00 53.86           C  
ATOM   4026  OG1 THR B 166      38.397  55.218  71.914  1.00 53.60           O  
ATOM   4027  N   LEU B 167      40.191  54.377  68.765  1.00 51.68           N  
ATOM   4028  CA  LEU B 167      40.905  53.281  68.114  1.00 51.69           C  
ATOM   4029  C   LEU B 167      41.980  53.812  67.163  1.00 51.78           C  
ATOM   4030  O   LEU B 167      41.864  54.929  66.643  1.00 52.13           O  
ATOM   4031  CB  LEU B 167      39.930  52.406  67.318  1.00 51.24           C  
ATOM   4032  CG  LEU B 167      38.680  51.850  68.006  1.00 50.95           C  
ATOM   4033  CD1 LEU B 167      37.904  51.017  67.000  1.00 49.13           C  
ATOM   4034  CD2 LEU B 167      39.016  51.045  69.254  1.00 49.31           C  
ATOM   4035  N   SER B 168      43.009  53.002  66.916  1.00 52.13           N  
ATOM   4036  CA  SER B 168      44.005  53.312  65.887  1.00 52.23           C  
ATOM   4037  C   SER B 168      43.325  53.250  64.526  1.00 52.22           C  
ATOM   4038  O   SER B 168      42.272  52.617  64.386  1.00 51.81           O  
ATOM   4039  CB  SER B 168      45.129  52.292  65.923  1.00 52.48           C  
ATOM   4040  OG  SER B 168      44.720  51.104  65.265  1.00 52.81           O  
ATOM   4041  N   SER B 169      43.907  53.893  63.520  1.00 51.89           N  
ATOM   4042  CA  SER B 169      43.291  53.897  62.186  1.00 52.04           C  
ATOM   4043  C   SER B 169      43.091  52.474  61.625  1.00 50.87           C  
ATOM   4044  O   SER B 169      42.119  52.227  60.911  1.00 51.13           O  
ATOM   4045  CB  SER B 169      44.083  54.767  61.202  1.00 52.72           C  
ATOM   4046  OG  SER B 169      45.356  54.210  60.963  1.00 53.90           O  
ATOM   4047  N   SER B 170      44.001  51.554  61.959  1.00 49.78           N  
ATOM   4048  CA  SER B 170      43.896  50.153  61.515  1.00 48.67           C  
ATOM   4049  C   SER B 170      42.631  49.498  62.098  1.00 47.52           C  
ATOM   4050  O   SER B 170      41.861  48.865  61.369  1.00 46.97           O  
ATOM   4051  CB  SER B 170      45.138  49.342  61.913  1.00 48.33           C  
ATOM   4052  N   GLU B 171      42.441  49.670  63.404  1.00 45.98           N  
ATOM   4053  CA  GLU B 171      41.305  49.098  64.123  1.00 45.85           C  
ATOM   4054  C   GLU B 171      39.980  49.731  63.752  1.00 45.01           C  
ATOM   4055  O   GLU B 171      38.945  49.068  63.818  1.00 43.90           O  
ATOM   4056  CB  GLU B 171      41.474  49.261  65.623  1.00 46.26           C  
ATOM   4057  CG  GLU B 171      42.700  48.619  66.207  1.00 48.72           C  
ATOM   4058  CD  GLU B 171      42.864  48.941  67.682  1.00 51.20           C  
ATOM   4059  OE1 GLU B 171      43.391  48.074  68.419  1.00 51.74           O  
ATOM   4060  OE2 GLU B 171      42.471  50.060  68.109  1.00 52.94           O1-
ATOM   4061  N   TYR B 172      40.009  51.020  63.422  1.00 43.38           N  
ATOM   4062  CA  TYR B 172      38.812  51.718  62.996  1.00 42.36           C  
ATOM   4063  C   TYR B 172      38.339  51.109  61.677  1.00 41.76           C  
ATOM   4064  O   TYR B 172      37.143  50.818  61.505  1.00 40.73           O  
ATOM   4065  CB  TYR B 172      39.059  53.248  62.892  1.00 41.98           C  
ATOM   4066  CG  TYR B 172      37.832  54.044  62.487  1.00 42.43           C  
ATOM   4067  CD1 TYR B 172      36.976  54.580  63.448  1.00 43.64           C  
ATOM   4068  CD2 TYR B 172      37.521  54.251  61.145  1.00 41.93           C  
ATOM   4069  CE1 TYR B 172      35.846  55.299  63.083  1.00 44.45           C  
ATOM   4070  CE2 TYR B 172      36.395  54.968  60.768  1.00 43.72           C  
ATOM   4071  CZ  TYR B 172      35.557  55.485  61.746  1.00 44.10           C  
ATOM   4072  OH  TYR B 172      34.439  56.194  61.378  1.00 43.63           O  
ATOM   4073  N   GLU B 173      39.291  50.871  60.765  1.00 40.46           N  
ATOM   4074  CA  GLU B 173      39.006  50.202  59.500  1.00 38.82           C  
ATOM   4075  C   GLU B 173      38.451  48.797  59.749  1.00 37.85           C  
ATOM   4076  O   GLU B 173      37.548  48.371  59.029  1.00 36.72           O  
ATOM   4077  CB  GLU B 173      40.265  50.107  58.619  1.00 39.71           C  
ATOM   4078  N   GLN B 174      39.008  48.117  60.755  1.00 36.80           N  
ATOM   4079  CA  GLN B 174      38.655  46.731  61.106  1.00 37.86           C  
ATOM   4080  C   GLN B 174      37.216  46.658  61.608  1.00 36.50           C  
ATOM   4081  O   GLN B 174      36.452  45.770  61.211  1.00 34.53           O  
ATOM   4082  CB  GLN B 174      39.532  46.206  62.244  1.00 39.56           C  
ATOM   4083  CG  GLN B 174      40.928  45.718  61.866  1.00 44.89           C  
ATOM   4084  CD  GLN B 174      41.656  45.087  63.058  1.00 47.22           C  
ATOM   4085  NE2 GLN B 174      42.833  45.605  63.384  1.00 50.13           N  
ATOM   4086  OE1 GLN B 174      41.167  44.131  63.660  1.00 51.31           O  
ATOM   4087  N   VAL B 175      36.862  47.593  62.489  1.00 35.14           N  
ATOM   4088  CA  VAL B 175      35.535  47.536  63.123  1.00 33.53           C  
ATOM   4089  C   VAL B 175      34.477  47.991  62.126  1.00 33.71           C  
ATOM   4090  O   VAL B 175      33.362  47.452  62.084  1.00 31.87           O  
ATOM   4091  CB  VAL B 175      35.495  48.252  64.495  1.00 33.21           C  
ATOM   4092  CG1 VAL B 175      35.401  49.781  64.355  1.00 33.03           C  
ATOM   4093  CG2 VAL B 175      34.320  47.699  65.360  1.00 31.76           C  
ATOM   4094  N   LEU B 176      34.831  48.948  61.273  1.00 32.90           N  
ATOM   4095  CA  LEU B 176      33.917  49.314  60.207  1.00 33.77           C  
ATOM   4096  C   LEU B 176      33.672  48.157  59.235  1.00 33.20           C  
ATOM   4097  O   LEU B 176      32.578  48.013  58.694  1.00 33.50           O  
ATOM   4098  CB  LEU B 176      34.354  50.620  59.507  1.00 34.69           C  
ATOM   4099  CG  LEU B 176      33.766  51.912  60.115  1.00 36.17           C  
ATOM   4100  CD1 LEU B 176      32.256  51.934  59.942  1.00 37.76           C  
ATOM   4101  CD2 LEU B 176      34.121  52.136  61.590  1.00 39.41           C  
ATOM   4102  N   GLU B 177      34.703  47.333  59.023  1.00 32.64           N  
ATOM   4103  CA  GLU B 177      34.582  46.110  58.241  1.00 32.36           C  
ATOM   4104  C   GLU B 177      33.651  45.099  58.913  1.00 29.67           C  
ATOM   4105  O   GLU B 177      32.770  44.544  58.262  1.00 28.78           O  
ATOM   4106  CB  GLU B 177      35.955  45.459  58.063  1.00 33.62           C  
ATOM   4107  CG  GLU B 177      36.705  45.985  56.878  1.00 39.75           C  
ATOM   4108  CD  GLU B 177      35.970  45.664  55.608  1.00 45.09           C  
ATOM   4109  OE1 GLU B 177      35.377  46.600  55.032  1.00 48.70           O  
ATOM   4110  OE2 GLU B 177      35.954  44.474  55.215  1.00 46.96           O1-
ATOM   4111  N   ILE B 178      33.863  44.894  60.204  1.00 28.06           N  
ATOM   4112  CA  ILE B 178      33.011  43.968  61.015  1.00 27.11           C  
ATOM   4113  C   ILE B 178      31.561  44.431  60.877  1.00 26.21           C  
ATOM   4114  O   ILE B 178      30.691  43.638  60.527  1.00 27.48           O  
ATOM   4115  CB  ILE B 178      33.439  43.921  62.483  1.00 27.60           C  
ATOM   4116  CG1 ILE B 178      34.804  43.215  62.602  1.00 28.77           C  
ATOM   4117  CG2 ILE B 178      32.418  43.157  63.346  1.00 29.79           C  
ATOM   4118  CD1 ILE B 178      35.549  43.471  63.903  1.00 31.52           C  
ATOM   4119  N   ILE B 179      31.337  45.727  61.072  1.00 25.21           N  
ATOM   4120  CA  ILE B 179      29.984  46.298  61.034  1.00 24.90           C  
ATOM   4121  C   ILE B 179      29.374  46.159  59.645  1.00 25.50           C  
ATOM   4122  O   ILE B 179      28.238  45.722  59.470  1.00 24.98           O  
ATOM   4123  CB  ILE B 179      29.975  47.770  61.539  1.00 24.89           C  
ATOM   4124  CG1 ILE B 179      30.407  47.845  63.032  1.00 25.25           C  
ATOM   4125  CG2 ILE B 179      28.595  48.405  61.260  1.00 24.72           C  
ATOM   4126  CD1 ILE B 179      30.705  49.236  63.535  1.00 26.36           C  
ATOM   4127  N   ARG B 180      30.136  46.531  58.617  1.00 25.61           N  
ATOM   4128  CA  ARG B 180      29.653  46.455  57.261  1.00 27.25           C  
ATOM   4129  C   ARG B 180      29.256  45.023  56.886  1.00 25.57           C  
ATOM   4130  O   ARG B 180      28.189  44.806  56.321  1.00 27.15           O  
ATOM   4131  CB  ARG B 180      30.736  47.029  56.292  1.00 28.30           C  
ATOM   4132  CG  ARG B 180      30.324  47.148  54.831  1.00 32.24           C  
ATOM   4133  CD  ARG B 180      31.572  47.451  53.875  1.00 34.79           C  
ATOM   4134  NE  ARG B 180      32.648  46.435  53.938  1.00 35.46           N  
ATOM   4135  CZ  ARG B 180      32.505  45.143  53.618  1.00 38.26           C  
ATOM   4136  NH1 ARG B 180      31.327  44.638  53.202  1.00 36.09           N1+
ATOM   4137  NH2 ARG B 180      33.536  44.323  53.749  1.00 38.47           N  
ATOM   4138  N   LYS B 181      30.124  44.064  57.210  1.00 26.49           N  
ATOM   4139  CA  LYS B 181      29.890  42.665  56.876  1.00 26.43           C  
ATOM   4140  C   LYS B 181      28.677  42.140  57.610  1.00 25.76           C  
ATOM   4141  O   LYS B 181      27.883  41.413  57.016  1.00 27.25           O  
ATOM   4142  CB  LYS B 181      31.084  41.784  57.195  1.00 26.62           C  
ATOM   4143  CG  LYS B 181      32.250  41.996  56.221  1.00 28.50           C  
ATOM   4144  CD  LYS B 181      33.432  41.142  56.700  1.00 30.06           C  
ATOM   4145  CE  LYS B 181      34.690  41.472  55.909  1.00 34.14           C  
ATOM   4146  NZ  LYS B 181      35.841  40.782  56.573  1.00 33.15           N1+
ATOM   4147  N   ALA B 182      28.556  42.535  58.870  1.00 24.49           N  
ATOM   4148  CA  ALA B 182      27.433  42.081  59.719  1.00 23.03           C  
ATOM   4149  C   ALA B 182      26.129  42.637  59.156  1.00 24.23           C  
ATOM   4150  O   ALA B 182      25.138  41.892  59.049  1.00 24.34           O  
ATOM   4151  CB  ALA B 182      27.648  42.499  61.135  1.00 22.73           C  
ATOM   4152  N   ILE B 183      26.130  43.910  58.760  1.00 23.27           N  
ATOM   4153  CA  ILE B 183      24.888  44.502  58.217  1.00 23.83           C  
ATOM   4154  C   ILE B 183      24.517  43.861  56.875  1.00 26.13           C  
ATOM   4155  O   ILE B 183      23.354  43.512  56.629  1.00 24.34           O  
ATOM   4156  CB  ILE B 183      24.939  46.050  58.163  1.00 24.49           C  
ATOM   4157  CG1 ILE B 183      24.986  46.634  59.591  1.00 23.98           C  
ATOM   4158  CG2 ILE B 183      23.741  46.583  57.349  1.00 21.67           C  
ATOM   4159  CD1 ILE B 183      25.173  48.154  59.672  1.00 25.84           C  
ATOM   4160  N   ILE B 184      25.504  43.669  56.003  1.00 26.10           N  
ATOM   4161  CA  ILE B 184      25.188  42.990  54.737  1.00 27.83           C  
ATOM   4162  C   ILE B 184      24.595  41.574  54.914  1.00 26.00           C  
ATOM   4163  O   ILE B 184      23.688  41.197  54.182  1.00 27.46           O  
ATOM   4164  CB  ILE B 184      26.368  42.996  53.759  1.00 28.26           C  
ATOM   4165  CG1 ILE B 184      26.751  44.448  53.370  1.00 30.06           C  
ATOM   4166  CG2 ILE B 184      26.049  42.101  52.526  1.00 27.86           C  
ATOM   4167  CD1 ILE B 184      25.651  45.267  52.646  1.00 31.02           C  
ATOM   4168  N   ALA B 185      25.047  40.843  55.933  1.00 25.93           N  
ATOM   4169  CA  ALA B 185      24.643  39.467  56.179  1.00 25.72           C  
ATOM   4170  C   ALA B 185      23.145  39.362  56.513  1.00 24.40           C  
ATOM   4171  O   ALA B 185      22.544  38.298  56.347  1.00 25.29           O  
ATOM   4172  CB  ALA B 185      25.461  38.881  57.323  1.00 24.86           C  
ATOM   4173  N   THR B 186      22.565  40.458  56.986  1.00 26.11           N  
ATOM   4174  CA  THR B 186      21.114  40.464  57.269  1.00 26.05           C  
ATOM   4175  C   THR B 186      20.250  40.452  56.006  1.00 27.89           C  
ATOM   4176  O   THR B 186      19.006  40.382  56.086  1.00 26.23           O  
ATOM   4177  CB  THR B 186      20.689  41.659  58.168  1.00 27.57           C  
ATOM   4178  CG2 THR B 186      21.474  41.671  59.470  1.00 26.14           C  
ATOM   4179  OG1 THR B 186      20.906  42.903  57.489  1.00 26.24           O  
ATOM   4180  N   ASP B 187      20.882  40.519  54.834  1.00 28.07           N  
ATOM   4181  CA  ASP B 187      20.119  40.236  53.607  1.00 28.23           C  
ATOM   4182  C   ASP B 187      19.826  38.735  53.532  1.00 28.44           C  
ATOM   4183  O   ASP B 187      20.703  37.910  53.264  1.00 29.08           O  
ATOM   4184  CB  ASP B 187      20.905  40.712  52.369  1.00 28.74           C  
ATOM   4185  CG  ASP B 187      20.207  40.387  51.049  1.00 31.20           C  
ATOM   4186  OD1 ASP B 187      19.035  39.956  51.038  1.00 29.60           O  
ATOM   4187  OD2 ASP B 187      20.858  40.560  49.994  1.00 31.31           O1-
ATOM   4188  N   LEU B 188      18.570  38.371  53.779  1.00 28.67           N  
ATOM   4189  CA  LEU B 188      18.172  36.960  53.854  1.00 28.47           C  
ATOM   4190  C   LEU B 188      18.530  36.142  52.586  1.00 28.42           C  
ATOM   4191  O   LEU B 188      18.719  34.935  52.644  1.00 28.86           O  
ATOM   4192  CB  LEU B 188      16.663  36.843  54.165  1.00 29.67           C  
ATOM   4193  CG  LEU B 188      16.144  35.517  54.732  1.00 29.78           C  
ATOM   4194  CD1 LEU B 188      16.888  35.138  56.021  1.00 29.83           C  
ATOM   4195  CD2 LEU B 188      14.637  35.652  55.007  1.00 31.25           C  
ATOM   4196  N   ALA B 189      18.604  36.828  51.454  1.00 29.50           N  
ATOM   4197  CA  ALA B 189      18.982  36.211  50.188  1.00 30.62           C  
ATOM   4198  C   ALA B 189      20.348  35.524  50.276  1.00 30.30           C  
ATOM   4199  O   ALA B 189      20.557  34.478  49.652  1.00 31.57           O  
ATOM   4200  CB  ALA B 189      18.956  37.271  49.052  1.00 31.33           C  
ATOM   4201  N   LEU B 190      21.251  36.097  51.071  1.00 29.12           N  
ATOM   4202  CA  LEU B 190      22.614  35.575  51.244  1.00 28.80           C  
ATOM   4203  C   LEU B 190      22.703  34.497  52.304  1.00 28.38           C  
ATOM   4204  O   LEU B 190      23.664  33.710  52.353  1.00 25.77           O  
ATOM   4205  CB  LEU B 190      23.537  36.721  51.643  1.00 29.29           C  
ATOM   4206  CG  LEU B 190      23.793  37.833  50.631  1.00 30.16           C  
ATOM   4207  CD1 LEU B 190      24.487  39.002  51.308  1.00 26.42           C  
ATOM   4208  CD2 LEU B 190      24.664  37.296  49.508  1.00 35.14           C  
ATOM   4209  N   TYR B 191      21.711  34.482  53.200  1.00 26.10           N  
ATOM   4210  CA  TYR B 191      21.706  33.514  54.316  1.00 26.51           C  
ATOM   4211  C   TYR B 191      21.674  32.049  53.846  1.00 26.07           C  
ATOM   4212  O   TYR B 191      22.401  31.230  54.367  1.00 26.60           O  
ATOM   4213  CB  TYR B 191      20.530  33.813  55.279  1.00 27.14           C  
ATOM   4214  CG  TYR B 191      19.957  32.570  55.902  1.00 25.33           C  
ATOM   4215  CD1 TYR B 191      20.599  31.926  56.964  1.00 28.03           C  
ATOM   4216  CD2 TYR B 191      18.779  32.005  55.404  1.00 26.19           C  
ATOM   4217  CE1 TYR B 191      20.089  30.758  57.510  1.00 26.41           C  
ATOM   4218  CE2 TYR B 191      18.261  30.823  55.952  1.00 23.24           C  
ATOM   4219  CZ  TYR B 191      18.908  30.215  56.990  1.00 25.23           C  
ATOM   4220  OH  TYR B 191      18.406  29.059  57.550  1.00 26.64           O  
ATOM   4221  N   PHE B 192      20.831  31.722  52.866  1.00 26.96           N  
ATOM   4222  CA  PHE B 192      20.692  30.321  52.431  1.00 28.56           C  
ATOM   4223  C   PHE B 192      22.050  29.703  52.050  1.00 27.91           C  
ATOM   4224  O   PHE B 192      22.423  28.637  52.569  1.00 27.72           O  
ATOM   4225  CB  PHE B 192      19.656  30.208  51.313  1.00 29.96           C  
ATOM   4226  CG  PHE B 192      18.301  30.744  51.707  1.00 31.42           C  
ATOM   4227  CD1 PHE B 192      17.906  32.021  51.321  1.00 33.16           C  
ATOM   4228  CD2 PHE B 192      17.431  29.972  52.474  1.00 33.07           C  
ATOM   4229  CE1 PHE B 192      16.662  32.521  51.691  1.00 35.24           C  
ATOM   4230  CE2 PHE B 192      16.205  30.465  52.856  1.00 33.93           C  
ATOM   4231  CZ  PHE B 192      15.811  31.742  52.460  1.00 33.62           C  
ATOM   4232  N   GLY B 193      22.795  30.428  51.226  1.00 29.33           N  
ATOM   4233  CA  GLY B 193      24.124  29.988  50.776  1.00 28.22           C  
ATOM   4234  C   GLY B 193      25.094  29.915  51.928  1.00 28.86           C  
ATOM   4235  O   GLY B 193      25.851  28.932  52.062  1.00 28.72           O  
ATOM   4236  N   ASN B 194      25.070  30.946  52.778  1.00 26.93           N  
ATOM   4237  CA  ASN B 194      25.942  30.988  53.933  1.00 27.47           C  
ATOM   4238  C   ASN B 194      25.752  29.800  54.862  1.00 26.35           C  
ATOM   4239  O   ASN B 194      26.736  29.186  55.296  1.00 27.62           O  
ATOM   4240  CB  ASN B 194      25.805  32.316  54.717  1.00 27.72           C  
ATOM   4241  CG  ASN B 194      26.895  32.492  55.763  1.00 29.17           C  
ATOM   4242  ND2 ASN B 194      26.502  32.834  56.975  1.00 27.36           N  
ATOM   4243  OD1 ASN B 194      28.089  32.315  55.484  1.00 30.13           O  
ATOM   4244  N   ARG B 195      24.492  29.483  55.170  1.00 27.00           N  
ATOM   4245  CA  ARG B 195      24.190  28.411  56.095  1.00 27.22           C  
ATOM   4246  C   ARG B 195      24.613  27.057  55.528  1.00 27.93           C  
ATOM   4247  O   ARG B 195      25.156  26.233  56.254  1.00 28.10           O  
ATOM   4248  CB  ARG B 195      22.701  28.382  56.428  1.00 26.75           C  
ATOM   4249  CG  ARG B 195      22.371  27.465  57.608  1.00 28.01           C  
ATOM   4250  CD  ARG B 195      20.991  26.792  57.429  1.00 29.96           C  
ATOM   4251  NE  ARG B 195      20.958  26.015  56.187  1.00 30.35           N  
ATOM   4252  CZ  ARG B 195      21.402  24.763  56.064  1.00 34.38           C  
ATOM   4253  NH1 ARG B 195      21.347  24.148  54.878  1.00 36.77           N1+
ATOM   4254  NH2 ARG B 195      21.896  24.112  57.116  1.00 31.87           N  
ATOM   4255  N   LYS B 196      24.365  26.866  54.235  1.00 29.88           N  
ATOM   4256  CA  LYS B 196      24.721  25.621  53.546  1.00 31.77           C  
ATOM   4257  C   LYS B 196      26.244  25.423  53.601  1.00 32.61           C  
ATOM   4258  O   LYS B 196      26.715  24.317  53.909  1.00 33.28           O  
ATOM   4259  CB  LYS B 196      24.214  25.647  52.111  1.00 30.98           C  
ATOM   4260  CG  LYS B 196      24.320  24.293  51.390  1.00 34.49           C  
ATOM   4261  N   GLN B 197      27.001  26.497  53.381  1.00 32.71           N  
ATOM   4262  CA  GLN B 197      28.470  26.428  53.485  1.00 33.73           C  
ATOM   4263  C   GLN B 197      28.903  26.021  54.878  1.00 33.53           C  
ATOM   4264  O   GLN B 197      29.697  25.091  55.030  1.00 32.82           O  
ATOM   4265  CB  GLN B 197      29.162  27.737  53.067  1.00 34.66           C  
ATOM   4266  CG  GLN B 197      29.048  28.022  51.570  1.00 40.00           C  
ATOM   4267  CD  GLN B 197      29.595  26.868  50.739  1.00 45.53           C  
ATOM   4268  NE2 GLN B 197      28.766  26.331  49.848  1.00 47.56           N  
ATOM   4269  OE1 GLN B 197      30.748  26.451  50.914  1.00 47.88           O  
ATOM   4270  N   LEU B 198      28.345  26.690  55.897  1.00 30.68           N  
ATOM   4271  CA  LEU B 198      28.667  26.378  57.279  1.00 30.82           C  
ATOM   4272  C   LEU B 198      28.347  24.947  57.666  1.00 30.68           C  
ATOM   4273  O   LEU B 198      29.092  24.326  58.429  1.00 31.03           O  
ATOM   4274  CB  LEU B 198      27.944  27.329  58.246  1.00 29.62           C  
ATOM   4275  CG  LEU B 198      28.482  28.748  58.207  1.00 30.71           C  
ATOM   4276  CD1 LEU B 198      27.523  29.643  58.977  1.00 29.41           C  
ATOM   4277  CD2 LEU B 198      29.895  28.765  58.835  1.00 29.98           C  
ATOM   4278  N   GLU B 199      27.229  24.430  57.161  1.00 32.07           N  
ATOM   4279  CA  GLU B 199      26.858  23.058  57.460  1.00 33.81           C  
ATOM   4280  C   GLU B 199      27.903  22.076  56.929  1.00 34.01           C  
ATOM   4281  O   GLU B 199      28.343  21.168  57.660  1.00 33.57           O  
ATOM   4282  CB  GLU B 199      25.472  22.732  56.907  1.00 34.67           C  
ATOM   4283  CG  GLU B 199      25.117  21.274  57.059  1.00 39.21           C  
ATOM   4284  CD  GLU B 199      23.789  20.943  56.417  1.00 43.78           C  
ATOM   4285  OE1 GLU B 199      23.788  20.164  55.435  1.00 47.25           O  
ATOM   4286  OE2 GLU B 199      22.758  21.461  56.892  1.00 43.19           O1-
ATOM   4287  N   GLU B 200      28.296  22.286  55.674  1.00 33.06           N  
ATOM   4288  CA  GLU B 200      29.285  21.419  55.019  1.00 34.80           C  
ATOM   4289  C   GLU B 200      30.644  21.533  55.720  1.00 36.40           C  
ATOM   4290  O   GLU B 200      31.324  20.519  55.935  1.00 36.70           O  
ATOM   4291  CB  GLU B 200      29.381  21.713  53.527  1.00 33.70           C  
ATOM   4292  N   MET B 201      31.016  22.748  56.115  1.00 36.60           N  
ATOM   4293  CA  MET B 201      32.272  22.952  56.844  1.00 38.02           C  
ATOM   4294  C   MET B 201      32.259  22.258  58.201  1.00 38.21           C  
ATOM   4295  O   MET B 201      33.243  21.605  58.570  1.00 38.08           O  
ATOM   4296  CB  MET B 201      32.576  24.441  56.999  1.00 38.85           C  
ATOM   4297  CG  MET B 201      32.786  25.148  55.678  1.00 40.84           C  
ATOM   4298  SD  MET B 201      32.653  26.943  55.773  1.00 44.87           S  
ATOM   4299  CE  MET B 201      33.563  27.248  57.256  1.00 43.59           C  
ATOM   4300  N   TYR B 202      31.151  22.373  58.935  1.00 37.20           N  
ATOM   4301  CA  TYR B 202      31.030  21.727  60.255  1.00 39.81           C  
ATOM   4302  C   TYR B 202      31.068  20.204  60.136  1.00 40.69           C  
ATOM   4303  O   TYR B 202      31.759  19.529  60.908  1.00 40.49           O  
ATOM   4304  CB  TYR B 202      29.733  22.149  60.962  1.00 39.65           C  
ATOM   4305  CG  TYR B 202      29.386  21.362  62.214  1.00 41.85           C  
ATOM   4306  CD1 TYR B 202      30.034  21.609  63.433  1.00 43.98           C  
ATOM   4307  CD2 TYR B 202      28.393  20.373  62.182  1.00 43.69           C  
ATOM   4308  CE1 TYR B 202      29.705  20.875  64.594  1.00 44.52           C  
ATOM   4309  CE2 TYR B 202      28.055  19.652  63.325  1.00 45.13           C  
ATOM   4310  CZ  TYR B 202      28.713  19.903  64.525  1.00 45.80           C  
ATOM   4311  OH  TYR B 202      28.353  19.164  65.642  1.00 47.63           O  
ATOM   4312  N   GLN B 203      30.312  19.678  59.178  1.00 41.28           N  
ATOM   4313  CA  GLN B 203      30.190  18.231  58.992  1.00 43.20           C  
ATOM   4314  C   GLN B 203      31.505  17.604  58.529  1.00 43.79           C  
ATOM   4315  O   GLN B 203      31.800  16.466  58.880  1.00 45.13           O  
ATOM   4316  CB  GLN B 203      29.062  17.880  58.010  1.00 43.11           C  
ATOM   4317  CG  GLN B 203      27.651  18.324  58.455  0.60 44.16           C  
ATOM   4319  CD  GLN B 203      27.046  17.511  59.602  0.60 44.36           C  
ATOM   4321  NE2 GLN B 203      25.806  17.837  59.958  0.60 44.29           N  
ATOM   4323  OE1 GLN B 203      27.677  16.610  60.157  0.60 46.53           O  
ATOM   4325  N   THR B 204      32.285  18.333  57.740  1.00 44.59           N  
ATOM   4326  CA  THR B 204      33.543  17.790  57.243  1.00 45.03           C  
ATOM   4327  C   THR B 204      34.699  18.040  58.219  1.00 44.76           C  
ATOM   4328  O   THR B 204      35.788  17.486  58.047  1.00 45.24           O  
ATOM   4329  CB  THR B 204      33.891  18.296  55.817  1.00 45.34           C  
ATOM   4330  CG2 THR B 204      32.794  17.938  54.819  1.00 45.73           C  
ATOM   4331  OG1 THR B 204      34.079  19.716  55.839  1.00 47.11           O  
ATOM   4332  N   GLY B 205      34.457  18.859  59.243  1.00 43.83           N  
ATOM   4333  CA  GLY B 205      35.472  19.197  60.253  1.00 43.57           C  
ATOM   4334  C   GLY B 205      36.507  20.207  59.762  1.00 42.93           C  
ATOM   4335  O   GLY B 205      37.571  20.360  60.365  1.00 43.62           O  
ATOM   4336  N   SER B 206      36.191  20.903  58.674  1.00 42.12           N  
ATOM   4337  CA  SER B 206      37.079  21.904  58.085  1.00 41.10           C  
ATOM   4338  C   SER B 206      36.849  23.323  58.638  1.00 40.23           C  
ATOM   4339  O   SER B 206      37.653  24.231  58.384  1.00 40.33           O  
ATOM   4340  CB  SER B 206      36.910  21.915  56.570  1.00 41.51           C  
ATOM   4341  OG  SER B 206      35.616  22.381  56.219  1.00 44.14           O  
ATOM   4342  N   LEU B 207      35.760  23.510  59.385  1.00 38.56           N  
ATOM   4343  CA  LEU B 207      35.466  24.807  60.010  1.00 36.36           C  
ATOM   4344  C   LEU B 207      36.562  25.187  61.005  1.00 37.32           C  
ATOM   4345  O   LEU B 207      36.927  24.401  61.890  1.00 37.31           O  
ATOM   4346  CB  LEU B 207      34.079  24.800  60.678  1.00 35.85           C  
ATOM   4347  CG  LEU B 207      33.633  26.081  61.370  1.00 33.98           C  
ATOM   4348  CD1 LEU B 207      33.302  27.152  60.370  1.00 34.14           C  
ATOM   4349  CD2 LEU B 207      32.396  25.783  62.245  1.00 35.74           C  
ATOM   4350  N   ASN B 208      37.091  26.396  60.834  1.00 35.79           N  
ATOM   4351  CA  ASN B 208      38.247  26.830  61.579  1.00 35.86           C  
ATOM   4352  C   ASN B 208      38.135  28.327  61.812  1.00 34.93           C  
ATOM   4353  O   ASN B 208      38.264  29.122  60.876  1.00 34.89           O  
ATOM   4354  CB  ASN B 208      39.510  26.504  60.766  1.00 36.66           C  
ATOM   4355  CG  ASN B 208      40.807  26.815  61.519  1.00 38.92           C  
ATOM   4356  ND2 ASN B 208      40.697  27.391  62.698  1.00 39.09           N  
ATOM   4357  OD1 ASN B 208      41.895  26.518  61.027  1.00 43.27           O  
ATOM   4358  N   LEU B 209      37.883  28.708  63.055  1.00 34.64           N  
ATOM   4359  CA  LEU B 209      37.650  30.102  63.358  1.00 35.31           C  
ATOM   4360  C   LEU B 209      38.951  30.906  63.327  1.00 35.22           C  
ATOM   4361  O   LEU B 209      38.963  32.075  63.696  1.00 34.22           O  
ATOM   4362  CB  LEU B 209      36.932  30.255  64.693  1.00 36.03           C  
ATOM   4363  CG  LEU B 209      35.589  29.529  64.763  1.00 36.89           C  
ATOM   4364  CD1 LEU B 209      34.988  29.740  66.146  1.00 39.68           C  
ATOM   4365  CD2 LEU B 209      34.661  30.046  63.704  1.00 38.15           C  
ATOM   4366  N   ASN B 210      40.037  30.285  62.860  1.00 35.87           N  
ATOM   4367  CA  ASN B 210      41.249  31.046  62.550  1.00 35.77           C  
ATOM   4368  C   ASN B 210      41.250  31.615  61.130  1.00 36.54           C  
ATOM   4369  O   ASN B 210      42.157  32.381  60.777  1.00 37.21           O  
ATOM   4370  CB  ASN B 210      42.516  30.205  62.793  1.00 36.75           C  
ATOM   4371  CG  ASN B 210      42.864  30.090  64.257  1.00 37.30           C  
ATOM   4372  ND2 ASN B 210      43.557  29.012  64.619  1.00 41.36           N  
ATOM   4373  OD1 ASN B 210      42.533  30.964  65.059  1.00 42.53           O  
ATOM   4374  N   ASN B 211      40.250  31.237  60.332  1.00 35.32           N  
ATOM   4375  CA  ASN B 211      40.067  31.667  58.944  1.00 35.72           C  
ATOM   4376  C   ASN B 211      39.009  32.765  58.922  1.00 35.53           C  
ATOM   4377  O   ASN B 211      37.896  32.589  59.460  1.00 34.10           O  
ATOM   4378  CB  ASN B 211      39.664  30.460  58.101  1.00 36.58           C  
ATOM   4379  CG  ASN B 211      40.831  29.561  57.785  0.60 38.64           C  
ATOM   4381  ND2 ASN B 211      40.649  28.680  56.807  0.60 41.47           N  
ATOM   4383  OD1 ASN B 211      41.892  29.649  58.417  0.60 40.38           O  
ATOM   4385  N   GLN B 212      39.367  33.905  58.342  1.00 34.18           N  
ATOM   4386  CA  GLN B 212      38.529  35.076  58.434  1.00 34.29           C  
ATOM   4387  C   GLN B 212      37.226  34.834  57.754  1.00 34.47           C  
ATOM   4388  O   GLN B 212      36.197  35.260  58.279  1.00 33.15           O  
ATOM   4389  CB  GLN B 212      39.191  36.333  57.832  1.00 35.51           C  
ATOM   4390  CG  GLN B 212      38.399  37.652  58.093  1.00 37.47           C  
ATOM   4391  CD  GLN B 212      38.170  37.953  59.603  1.00 42.04           C  
ATOM   4392  NE2 GLN B 212      36.894  38.164  59.995  1.00 41.01           N  
ATOM   4393  OE1 GLN B 212      39.120  37.998  60.395  1.00 43.86           O  
ATOM   4394  N   SER B 213      37.265  34.171  56.596  1.00 33.80           N  
ATOM   4395  CA  SER B 213      36.034  33.941  55.841  1.00 35.08           C  
ATOM   4396  C   SER B 213      35.140  33.016  56.647  1.00 34.23           C  
ATOM   4397  O   SER B 213      33.925  33.144  56.560  1.00 34.04           O  
ATOM   4398  CB  SER B 213      36.286  33.413  54.418  1.00 35.86           C  
ATOM   4399  OG  SER B 213      36.742  32.070  54.424  1.00 37.76           O  
ATOM   4400  N   HIS B 214      35.738  32.115  57.435  1.00 33.64           N  
ATOM   4401  CA  HIS B 214      34.962  31.228  58.345  1.00 32.76           C  
ATOM   4402  C   HIS B 214      34.346  32.012  59.501  1.00 31.73           C  
ATOM   4403  O   HIS B 214      33.151  31.834  59.782  1.00 29.34           O  
ATOM   4404  CB  HIS B 214      35.804  30.099  58.950  1.00 33.70           C  
ATOM   4405  CG  HIS B 214      36.239  29.041  57.981  1.00 35.62           C  
ATOM   4406  CD2 HIS B 214      36.684  27.780  58.199  1.00 37.05           C  
ATOM   4407  ND1 HIS B 214      36.318  29.243  56.619  1.00 39.82           N  
ATOM   4408  CE1 HIS B 214      36.760  28.139  56.037  1.00 40.06           C  
ATOM   4409  NE2 HIS B 214      36.985  27.236  56.976  1.00 40.04           N  
ATOM   4410  N   ARG B 215      35.147  32.834  60.200  1.00 30.30           N  
ATOM   4411  CA  ARG B 215      34.608  33.708  61.248  1.00 30.80           C  
ATOM   4412  C   ARG B 215      33.499  34.592  60.708  1.00 29.88           C  
ATOM   4413  O   ARG B 215      32.485  34.769  61.379  1.00 29.24           O  
ATOM   4414  CB  ARG B 215      35.653  34.669  61.843  1.00 32.03           C  
ATOM   4415  CG  ARG B 215      36.674  34.065  62.737  1.00 32.18           C  
ATOM   4416  CD  ARG B 215      37.518  35.158  63.374  1.00 29.03           C  
ATOM   4417  NE  ARG B 215      37.023  35.630  64.673  1.00 27.61           N  
ATOM   4418  CZ  ARG B 215      36.967  34.890  65.780  1.00 25.95           C  
ATOM   4419  NH1 ARG B 215      37.349  33.621  65.741  1.00 27.85           N1+
ATOM   4420  NH2 ARG B 215      36.514  35.413  66.930  1.00 26.99           N  
ATOM   4421  N   ASP B 216      33.720  35.191  59.532  1.00 28.85           N  
ATOM   4422  CA  ASP B 216      32.728  36.053  58.876  1.00 27.74           C  
ATOM   4423  C   ASP B 216      31.424  35.308  58.607  1.00 26.73           C  
ATOM   4424  O   ASP B 216      30.357  35.892  58.733  1.00 25.61           O  
ATOM   4425  CB  ASP B 216      33.231  36.584  57.506  1.00 28.75           C  
ATOM   4426  CG  ASP B 216      34.351  37.603  57.634  1.00 28.37           C  
ATOM   4427  OD1 ASP B 216      34.579  38.091  58.743  1.00 25.95           O  
ATOM   4428  OD2 ASP B 216      35.000  37.917  56.591  1.00 31.35           O1-
ATOM   4429  N   ARG B 217      31.528  34.049  58.182  1.00 25.49           N  
ATOM   4430  CA  ARG B 217      30.347  33.220  57.923  1.00 25.46           C  
ATOM   4431  C   ARG B 217      29.585  32.963  59.233  1.00 24.76           C  
ATOM   4432  O   ARG B 217      28.345  33.022  59.257  1.00 26.16           O  
ATOM   4433  CB  ARG B 217      30.749  31.891  57.295  1.00 26.45           C  
ATOM   4434  CG  ARG B 217      31.105  32.031  55.814  1.00 27.60           C  
ATOM   4435  CD  ARG B 217      30.948  30.703  55.085  1.00 31.14           C  
ATOM   4436  NE  ARG B 217      31.335  30.816  53.685  1.00 33.65           N  
ATOM   4437  CZ  ARG B 217      30.576  31.273  52.695  1.00 33.59           C  
ATOM   4438  NH1 ARG B 217      29.326  31.671  52.902  1.00 36.20           N1+
ATOM   4439  NH2 ARG B 217      31.075  31.318  51.461  1.00 33.54           N  
ATOM   4440  N   VAL B 218      30.319  32.656  60.297  1.00 24.06           N  
ATOM   4441  CA  VAL B 218      29.681  32.320  61.593  1.00 24.12           C  
ATOM   4442  C   VAL B 218      28.968  33.598  62.054  1.00 25.29           C  
ATOM   4443  O   VAL B 218      27.804  33.565  62.512  1.00 24.48           O  
ATOM   4444  CB  VAL B 218      30.711  31.808  62.647  1.00 23.53           C  
ATOM   4445  CG1 VAL B 218      30.066  31.712  64.024  1.00 23.96           C  
ATOM   4446  CG2 VAL B 218      31.266  30.420  62.208  1.00 23.22           C  
ATOM   4447  N   ILE B 219      29.658  34.737  61.919  1.00 25.54           N  
ATOM   4448  CA  ILE B 219      29.069  36.006  62.356  1.00 24.89           C  
ATOM   4449  C   ILE B 219      27.854  36.311  61.494  1.00 24.06           C  
ATOM   4450  O   ILE B 219      26.851  36.809  62.006  1.00 23.38           O  
ATOM   4451  CB  ILE B 219      30.103  37.167  62.292  1.00 25.04           C  
ATOM   4452  CG1 ILE B 219      31.131  36.999  63.419  1.00 25.63           C  
ATOM   4453  CG2 ILE B 219      29.405  38.516  62.369  1.00 27.17           C  
ATOM   4454  CD1 ILE B 219      32.383  37.902  63.264  1.00 28.75           C  
ATOM   4455  N   GLY B 220      27.950  36.034  60.189  1.00 21.32           N  
ATOM   4456  CA  GLY B 220      26.782  36.187  59.302  1.00 23.20           C  
ATOM   4457  C   GLY B 220      25.581  35.393  59.793  1.00 23.13           C  
ATOM   4458  O   GLY B 220      24.446  35.941  59.829  1.00 22.45           O  
ATOM   4459  N   LEU B 221      25.803  34.135  60.180  1.00 22.43           N  
ATOM   4460  CA  LEU B 221      24.697  33.260  60.680  1.00 22.74           C  
ATOM   4461  C   LEU B 221      24.153  33.805  61.995  1.00 22.39           C  
ATOM   4462  O   LEU B 221      22.912  33.811  62.219  1.00 19.93           O  
ATOM   4463  CB  LEU B 221      25.135  31.806  60.856  1.00 22.98           C  
ATOM   4464  CG  LEU B 221      23.997  30.852  61.219  1.00 23.17           C  
ATOM   4465  CD1 LEU B 221      22.925  30.874  60.152  1.00 23.81           C  
ATOM   4466  CD2 LEU B 221      24.512  29.409  61.413  1.00 26.17           C  
ATOM   4467  N   MET B 222      25.045  34.259  62.876  1.00 20.53           N  
ATOM   4468  CA  MET B 222      24.601  34.970  64.095  1.00 20.72           C  
ATOM   4469  C   MET B 222      23.646  36.163  63.796  1.00 20.62           C  
ATOM   4470  O   MET B 222      22.651  36.348  64.475  1.00 20.48           O  
ATOM   4471  CB  MET B 222      25.824  35.422  64.909  1.00 20.30           C  
ATOM   4472  CG  MET B 222      26.455  34.290  65.553  1.00 17.35           C  
ATOM   4473  SD  MET B 222      28.187  34.740  66.004  1.00 21.67           S  
ATOM   4474  CE  MET B 222      27.948  36.143  67.078  1.00 23.15           C  
ATOM   4475  N   MET B 223      23.968  36.956  62.764  1.00 20.34           N  
ATOM   4476  CA  MET B 223      23.206  38.132  62.408  1.00 19.76           C  
ATOM   4477  C   MET B 223      21.800  37.701  61.939  1.00 19.78           C  
ATOM   4478  O   MET B 223      20.782  38.285  62.394  1.00 23.16           O  
ATOM   4479  CB  MET B 223      23.941  38.954  61.327  1.00 19.64           C  
ATOM   4480  CG  MET B 223      25.143  39.649  61.911  1.00 21.17           C  
ATOM   4481  SD  MET B 223      24.773  40.862  63.198  1.00 22.77           S  
ATOM   4482  CE  MET B 223      23.727  42.018  62.343  1.00 21.98           C  
ATOM   4483  N   THR B 224      21.747  36.658  61.113  1.00 20.41           N  
ATOM   4484  CA  THR B 224      20.440  36.105  60.718  1.00 21.09           C  
ATOM   4485  C   THR B 224      19.650  35.632  61.945  1.00 21.31           C  
ATOM   4486  O   THR B 224      18.442  35.982  62.112  1.00 19.22           O  
ATOM   4487  CB  THR B 224      20.562  34.934  59.737  1.00 23.31           C  
ATOM   4488  CG2 THR B 224      19.176  34.500  59.266  1.00 20.73           C  
ATOM   4489  OG1 THR B 224      21.360  35.314  58.607  1.00 23.81           O  
ATOM   4490  N   ALA B 225      20.303  34.831  62.795  1.00 20.29           N  
ATOM   4491  CA  ALA B 225      19.653  34.310  64.032  1.00 18.78           C  
ATOM   4492  C   ALA B 225      19.081  35.467  64.880  1.00 20.34           C  
ATOM   4493  O   ALA B 225      17.935  35.376  65.398  1.00 19.80           O  
ATOM   4494  CB  ALA B 225      20.666  33.508  64.807  1.00 21.44           C  
ATOM   4495  N   CYS B 226      19.816  36.570  65.014  1.00 18.85           N  
ATOM   4496  CA  CYS B 226      19.323  37.709  65.808  1.00 20.15           C  
ATOM   4497  C   CYS B 226      18.176  38.435  65.065  1.00 20.31           C  
ATOM   4498  O   CYS B 226      17.177  38.836  65.670  1.00 20.42           O  
ATOM   4499  CB  CYS B 226      20.456  38.690  66.111  1.00 19.14           C  
ATOM   4500  SG  CYS B 226      21.736  37.974  67.163  1.00 21.59           S  
ATOM   4501  N   ASP B 227      18.311  38.581  63.747  1.00 20.71           N  
ATOM   4502  CA  ASP B 227      17.297  39.281  62.939  1.00 22.32           C  
ATOM   4503  C   ASP B 227      15.940  38.582  63.042  1.00 22.30           C  
ATOM   4504  O   ASP B 227      14.878  39.270  63.069  1.00 23.99           O  
ATOM   4505  CB  ASP B 227      17.727  39.297  61.478  1.00 24.05           C  
ATOM   4506  CG  ASP B 227      17.116  40.456  60.692  1.00 27.72           C  
ATOM   4507  OD1 ASP B 227      16.622  41.443  61.306  1.00 24.84           O  
ATOM   4508  OD2 ASP B 227      17.201  40.379  59.429  1.00 30.05           O1-
ATOM   4509  N   LEU B 228      15.969  37.262  63.141  1.00 20.19           N  
ATOM   4510  CA  LEU B 228      14.708  36.490  63.154  1.00 20.80           C  
ATOM   4511  C   LEU B 228      14.208  36.170  64.556  1.00 20.69           C  
ATOM   4512  O   LEU B 228      13.273  35.390  64.698  1.00 21.65           O  
ATOM   4513  CB  LEU B 228      14.861  35.178  62.387  1.00 20.87           C  
ATOM   4514  CG  LEU B 228      15.335  35.286  60.946  1.00 22.10           C  
ATOM   4515  CD1 LEU B 228      15.329  33.927  60.297  1.00 23.40           C  
ATOM   4516  CD2 LEU B 228      14.564  36.341  60.149  1.00 26.89           C  
ATOM   4517  N   CYS B 229      14.827  36.713  65.600  1.00 19.21           N  
ATOM   4518  CA  CYS B 229      14.682  36.130  66.927  1.00 20.18           C  
ATOM   4519  C   CYS B 229      13.323  36.301  67.547  1.00 19.60           C  
ATOM   4520  O   CYS B 229      13.101  35.768  68.625  1.00 21.76           O  
ATOM   4521  CB  CYS B 229      15.735  36.654  67.926  1.00 20.01           C  
ATOM   4522  SG  CYS B 229      15.445  38.333  68.505  1.00 21.47           S  
ATOM   4523  N   SER B 230      12.428  37.014  66.883  1.00 20.12           N  
ATOM   4524  CA  SER B 230      11.039  37.023  67.394  1.00 23.23           C  
ATOM   4525  C   SER B 230      10.424  35.627  67.486  1.00 22.45           C  
ATOM   4526  O   SER B 230       9.537  35.373  68.344  1.00 23.29           O  
ATOM   4527  CB  SER B 230      10.151  37.908  66.540  1.00 22.68           C  
ATOM   4528  OG  SER B 230      10.106  39.203  67.076  0.60 24.51           O  
ATOM   4530  N   VAL B 231      10.869  34.706  66.628  1.00 20.52           N  
ATOM   4531  CA  VAL B 231      10.447  33.290  66.671  1.00 20.81           C  
ATOM   4532  C   VAL B 231      10.968  32.459  67.853  1.00 20.52           C  
ATOM   4533  O   VAL B 231      10.654  31.256  67.987  1.00 22.14           O  
ATOM   4534  CB  VAL B 231      10.771  32.568  65.342  1.00 20.83           C  
ATOM   4535  CG1 VAL B 231      10.273  33.367  64.146  1.00 21.11           C  
ATOM   4536  CG2 VAL B 231      12.313  32.362  65.197  1.00 17.77           C  
ATOM   4537  N   THR B 232      11.827  33.073  68.671  1.00 20.85           N  
ATOM   4538  CA  THR B 232      12.462  32.383  69.783  1.00 21.13           C  
ATOM   4539  C   THR B 232      12.014  32.858  71.183  1.00 22.30           C  
ATOM   4540  O   THR B 232      12.661  32.534  72.202  1.00 22.73           O  
ATOM   4541  CB  THR B 232      14.021  32.439  69.685  1.00 20.92           C  
ATOM   4542  CG2 THR B 232      14.466  31.989  68.323  1.00 21.08           C  
ATOM   4543  OG1 THR B 232      14.489  33.759  69.950  1.00 22.06           O  
ATOM   4544  N   LYS B 233      10.930  33.644  71.215  1.00 21.17           N  
ATOM   4545  CA  LYS B 233      10.423  34.207  72.488  1.00 21.19           C  
ATOM   4546  C   LYS B 233       9.380  33.226  73.040  1.00 23.29           C  
ATOM   4547  O   LYS B 233       9.118  32.190  72.417  1.00 22.26           O  
ATOM   4548  CB  LYS B 233       9.828  35.602  72.262  1.00 22.62           C  
ATOM   4549  CG  LYS B 233      10.756  36.657  71.581  1.00 19.43           C  
ATOM   4550  CD  LYS B 233      12.130  36.659  72.314  1.00 19.63           C  
ATOM   4551  CE  LYS B 233      12.921  37.777  71.680  1.00 19.72           C  
ATOM   4552  NZ  LYS B 233      14.303  37.684  72.317  1.00 18.47           N1+
ATOM   4553  N   LEU B 234       8.843  33.499  74.230  1.00 23.09           N  
ATOM   4554  CA  LEU B 234       7.725  32.668  74.730  1.00 24.57           C  
ATOM   4555  C   LEU B 234       6.507  32.891  73.865  1.00 24.73           C  
ATOM   4556  O   LEU B 234       6.372  33.933  73.228  1.00 24.53           O  
ATOM   4557  CB  LEU B 234       7.426  32.990  76.196  1.00 23.99           C  
ATOM   4558  CG  LEU B 234       8.575  32.855  77.217  1.00 26.43           C  
ATOM   4559  CD1 LEU B 234       8.081  33.250  78.616  1.00 28.80           C  
ATOM   4560  CD2 LEU B 234       9.142  31.463  77.232  1.00 30.37           C  
ATOM   4561  N   TRP B 235       5.630  31.878  73.834  1.00 24.19           N  
ATOM   4562  CA  TRP B 235       4.487  31.884  72.909  1.00 24.43           C  
ATOM   4563  C   TRP B 235       3.625  33.153  72.988  1.00 25.66           C  
ATOM   4564  O   TRP B 235       3.251  33.706  71.960  1.00 25.10           O  
ATOM   4565  CB  TRP B 235       3.632  30.610  73.077  1.00 23.16           C  
ATOM   4566  CG  TRP B 235       2.370  30.610  72.220  1.00 23.62           C  
ATOM   4567  CD1 TRP B 235       1.050  30.561  72.681  1.00 24.25           C  
ATOM   4568  CD2 TRP B 235       2.283  30.713  70.789  1.00 22.77           C  
ATOM   4569  CE2 TRP B 235       0.907  30.705  70.441  1.00 27.62           C  
ATOM   4570  CE3 TRP B 235       3.247  30.805  69.747  1.00 25.50           C  
ATOM   4571  NE1 TRP B 235       0.181  30.625  71.605  1.00 26.26           N  
ATOM   4572  CZ2 TRP B 235       0.470  30.768  69.113  1.00 26.98           C  
ATOM   4573  CZ3 TRP B 235       2.817  30.872  68.446  1.00 24.09           C  
ATOM   4574  CH2 TRP B 235       1.427  30.871  68.125  1.00 28.46           C  
ATOM   4575  N   PRO B 236       3.298  33.619  74.209  1.00 26.92           N  
ATOM   4576  CA  PRO B 236       2.405  34.772  74.291  1.00 27.38           C  
ATOM   4577  C   PRO B 236       3.002  36.008  73.625  1.00 28.36           C  
ATOM   4578  O   PRO B 236       2.273  36.829  73.104  1.00 29.26           O  
ATOM   4579  CB  PRO B 236       2.260  34.985  75.806  1.00 28.25           C  
ATOM   4580  CG  PRO B 236       2.455  33.664  76.377  1.00 28.00           C  
ATOM   4581  CD  PRO B 236       3.543  33.028  75.538  1.00 26.60           C  
ATOM   4582  N   VAL B 237       4.345  36.066  73.570  1.00 24.52           N  
ATOM   4583  CA  VAL B 237       5.076  37.145  72.905  1.00 25.75           C  
ATOM   4584  C   VAL B 237       5.172  36.902  71.375  1.00 25.49           C  
ATOM   4585  O   VAL B 237       4.926  37.804  70.578  1.00 27.21           O  
ATOM   4586  CB  VAL B 237       6.504  37.282  73.527  1.00 24.88           C  
ATOM   4587  CG1 VAL B 237       7.338  38.296  72.757  1.00 25.23           C  
ATOM   4588  CG2 VAL B 237       6.440  37.696  75.028  1.00 25.73           C  
ATOM   4589  N   THR B 238       5.557  35.688  70.990  1.00 25.29           N  
ATOM   4590  CA  THR B 238       5.780  35.337  69.562  1.00 24.91           C  
ATOM   4591  C   THR B 238       4.496  35.410  68.792  1.00 26.72           C  
ATOM   4592  O   THR B 238       4.467  35.896  67.662  1.00 26.96           O  
ATOM   4593  CB  THR B 238       6.406  33.942  69.434  1.00 25.24           C  
ATOM   4594  CG2 THR B 238       6.491  33.498  67.965  1.00 25.20           C  
ATOM   4595  OG1 THR B 238       7.727  33.998  69.986  1.00 25.10           O  
ATOM   4596  N   LYS B 239       3.425  34.957  69.432  1.00 27.78           N  
ATOM   4597  CA  LYS B 239       2.129  34.920  68.773  1.00 29.74           C  
ATOM   4598  C   LYS B 239       1.765  36.305  68.247  1.00 30.25           C  
ATOM   4599  O   LYS B 239       1.136  36.421  67.188  1.00 30.97           O  
ATOM   4600  CB  LYS B 239       1.064  34.412  69.740  1.00 30.72           C  
ATOM   4601  CG  LYS B 239      -0.322  34.284  69.110  1.00 33.69           C  
ATOM   4602  CD  LYS B 239      -1.400  33.918  70.151  1.00 36.44           C  
ATOM   4603  CE  LYS B 239      -2.778  33.877  69.469  1.00 39.52           C  
ATOM   4604  NZ  LYS B 239      -3.790  33.039  70.227  1.00 41.36           N1+
ATOM   4605  N   LEU B 240       2.173  37.356  68.960  1.00 30.20           N  
ATOM   4606  CA  LEU B 240       1.776  38.716  68.580  1.00 30.83           C  
ATOM   4607  C   LEU B 240       2.618  39.361  67.473  1.00 30.10           C  
ATOM   4608  O   LEU B 240       2.302  40.460  67.014  1.00 30.36           O  
ATOM   4609  CB  LEU B 240       1.662  39.633  69.800  1.00 30.88           C  
ATOM   4610  CG  LEU B 240       0.757  39.142  70.945  1.00 32.65           C  
ATOM   4611  CD1 LEU B 240       0.815  40.112  72.087  1.00 34.83           C  
ATOM   4612  CD2 LEU B 240      -0.716  38.922  70.502  1.00 35.21           C  
ATOM   4613  N   THR B 241       3.666  38.670  67.033  1.00 29.07           N  
ATOM   4614  CA  THR B 241       4.504  39.171  65.960  1.00 29.18           C  
ATOM   4615  C   THR B 241       4.135  38.477  64.637  1.00 28.16           C  
ATOM   4616  O   THR B 241       4.880  38.547  63.654  1.00 28.30           O  
ATOM   4617  CB  THR B 241       6.020  38.962  66.288  1.00 27.47           C  
ATOM   4618  CG2 THR B 241       6.397  39.616  67.614  1.00 31.04           C  
ATOM   4619  OG1 THR B 241       6.283  37.564  66.341  1.00 31.82           O  
ATOM   4620  N   ALA B 242       2.964  37.850  64.594  1.00 26.53           N  
ATOM   4621  CA  ALA B 242       2.592  37.016  63.438  1.00 27.48           C  
ATOM   4622  C   ALA B 242       2.685  37.715  62.079  1.00 27.31           C  
ATOM   4623  O   ALA B 242       3.067  37.112  61.079  1.00 27.25           O  
ATOM   4624  CB  ALA B 242       1.210  36.456  63.629  1.00 29.45           C  
ATOM   4625  N   ASN B 243       2.331  38.990  62.049  1.00 26.95           N  
ATOM   4626  CA  ASN B 243       2.309  39.746  60.790  1.00 26.34           C  
ATOM   4627  C   ASN B 243       3.662  40.218  60.284  1.00 26.61           C  
ATOM   4628  O   ASN B 243       3.761  40.710  59.165  1.00 27.61           O  
ATOM   4629  CB  ASN B 243       1.349  40.922  60.908  1.00 28.02           C  
ATOM   4630  CG  ASN B 243      -0.064  40.463  61.182  1.00 28.89           C  
ATOM   4631  ND2 ASN B 243      -0.825  41.271  61.908  1.00 33.97           N  
ATOM   4632  OD1 ASN B 243      -0.449  39.374  60.780  1.00 31.63           O  
ATOM   4633  N   ASP B 244       4.708  40.077  61.092  1.00 26.03           N  
ATOM   4634  CA  ASP B 244       5.985  40.664  60.714  1.00 27.19           C  
ATOM   4635  C   ASP B 244       6.516  40.143  59.370  1.00 25.46           C  
ATOM   4636  O   ASP B 244       6.945  40.941  58.522  1.00 25.51           O  
ATOM   4637  CB  ASP B 244       7.023  40.480  61.831  1.00 28.32           C  
ATOM   4638  CG  ASP B 244       6.772  41.397  63.050  1.00 32.55           C  
ATOM   4639  OD1 ASP B 244       5.841  42.237  63.032  1.00 37.26           O  
ATOM   4640  OD2 ASP B 244       7.540  41.295  64.033  1.00 35.29           O1-
ATOM   4641  N   ILE B 245       6.471  38.832  59.157  1.00 25.59           N  
ATOM   4642  CA  ILE B 245       7.022  38.226  57.919  1.00 25.35           C  
ATOM   4643  C   ILE B 245       6.247  38.639  56.646  1.00 27.02           C  
ATOM   4644  O   ILE B 245       6.758  38.543  55.533  1.00 26.61           O  
ATOM   4645  CB  ILE B 245       7.186  36.686  58.026  1.00 25.76           C  
ATOM   4646  CG1 ILE B 245       5.838  35.988  58.286  1.00 24.33           C  
ATOM   4647  CG2 ILE B 245       8.189  36.323  59.148  1.00 25.96           C  
ATOM   4648  CD1 ILE B 245       5.902  34.489  58.174  1.00 27.37           C  
ATOM   4649  N   TYR B 246       5.023  39.118  56.838  1.00 25.52           N  
ATOM   4650  CA  TYR B 246       4.200  39.585  55.736  1.00 28.07           C  
ATOM   4651  C   TYR B 246       4.338  41.075  55.402  1.00 29.69           C  
ATOM   4652  O   TYR B 246       3.782  41.541  54.389  1.00 29.44           O  
ATOM   4653  CB  TYR B 246       2.737  39.296  56.067  1.00 27.58           C  
ATOM   4654  CG  TYR B 246       2.374  37.842  55.950  1.00 26.53           C  
ATOM   4655  CD1 TYR B 246       2.429  36.997  57.050  1.00 25.84           C  
ATOM   4656  CD2 TYR B 246       1.927  37.321  54.721  1.00 29.18           C  
ATOM   4657  CE1 TYR B 246       2.134  35.661  56.931  1.00 27.41           C  
ATOM   4658  CE2 TYR B 246       1.580  35.981  54.599  1.00 30.11           C  
ATOM   4659  CZ  TYR B 246       1.687  35.164  55.699  1.00 30.48           C  
ATOM   4660  OH  TYR B 246       1.342  33.852  55.586  1.00 31.92           O  
ATOM   4661  N   ALA B 247       5.071  41.815  56.237  1.00 30.32           N  
ATOM   4662  CA  ALA B 247       5.167  43.278  56.124  1.00 30.73           C  
ATOM   4663  C   ALA B 247       5.542  43.725  54.712  1.00 30.80           C  
ATOM   4664  O   ALA B 247       4.917  44.634  54.132  1.00 30.75           O  
ATOM   4665  CB  ALA B 247       6.179  43.817  57.134  1.00 31.59           C  
ATOM   4666  N   GLU B 248       6.540  43.072  54.140  1.00 30.16           N  
ATOM   4667  CA  GLU B 248       7.045  43.491  52.845  1.00 31.47           C  
ATOM   4668  C   GLU B 248       6.081  43.187  51.714  1.00 30.42           C  
ATOM   4669  O   GLU B 248       5.925  43.991  50.802  1.00 30.48           O  
ATOM   4670  CB  GLU B 248       8.416  42.885  52.580  1.00 31.29           C  
ATOM   4671  CG  GLU B 248       9.445  43.457  53.570  1.00 36.83           C  
ATOM   4672  CD  GLU B 248      10.820  42.829  53.463  1.00 41.43           C  
ATOM   4673  OE1 GLU B 248      10.952  41.733  52.875  1.00 43.67           O  
ATOM   4674  OE2 GLU B 248      11.777  43.437  53.989  1.00 43.29           O1-
ATOM   4675  N   PHE B 249       5.445  42.020  51.795  1.00 29.84           N  
ATOM   4676  CA  PHE B 249       4.418  41.630  50.837  1.00 28.56           C  
ATOM   4677  C   PHE B 249       3.273  42.626  50.859  1.00 26.77           C  
ATOM   4678  O   PHE B 249       2.813  43.098  49.808  1.00 25.28           O  
ATOM   4679  CB  PHE B 249       3.896  40.236  51.181  1.00 31.07           C  
ATOM   4680  CG  PHE B 249       4.840  39.108  50.794  1.00 34.30           C  
ATOM   4681  CD1 PHE B 249       4.888  38.636  49.479  1.00 38.63           C  
ATOM   4682  CD2 PHE B 249       5.669  38.514  51.747  1.00 38.53           C  
ATOM   4683  CE1 PHE B 249       5.761  37.589  49.105  1.00 38.53           C  
ATOM   4684  CE2 PHE B 249       6.552  37.472  51.389  1.00 38.37           C  
ATOM   4685  CZ  PHE B 249       6.583  37.003  50.056  1.00 38.44           C  
ATOM   4686  N   TRP B 250       2.816  42.958  52.054  1.00 26.58           N  
ATOM   4687  CA  TRP B 250       1.664  43.826  52.197  1.00 27.29           C  
ATOM   4688  C   TRP B 250       2.017  45.276  51.830  1.00 28.33           C  
ATOM   4689  O   TRP B 250       1.186  46.023  51.363  1.00 25.92           O  
ATOM   4690  CB  TRP B 250       1.142  43.718  53.622  1.00 26.73           C  
ATOM   4691  CG  TRP B 250       0.522  42.371  53.914  1.00 28.38           C  
ATOM   4692  CD1 TRP B 250       0.106  41.421  53.008  1.00 26.35           C  
ATOM   4693  CD2 TRP B 250       0.207  41.855  55.213  1.00 27.74           C  
ATOM   4694  CE2 TRP B 250      -0.375  40.577  55.026  1.00 27.46           C  
ATOM   4695  CE3 TRP B 250       0.373  42.347  56.519  1.00 28.13           C  
ATOM   4696  NE1 TRP B 250      -0.419  40.338  53.674  1.00 26.67           N  
ATOM   4697  CZ2 TRP B 250      -0.814  39.780  56.109  1.00 27.60           C  
ATOM   4698  CZ3 TRP B 250      -0.054  41.544  57.601  1.00 27.93           C  
ATOM   4699  CH2 TRP B 250      -0.630  40.288  57.386  1.00 26.64           C  
ATOM   4700  N   ALA B 251       3.273  45.661  52.034  1.00 27.24           N  
ATOM   4701  CA  ALA B 251       3.716  46.981  51.615  1.00 27.70           C  
ATOM   4702  C   ALA B 251       3.643  47.114  50.108  1.00 27.69           C  
ATOM   4703  O   ALA B 251       3.150  48.145  49.608  1.00 29.16           O  
ATOM   4704  CB  ALA B 251       5.136  47.228  52.088  1.00 28.57           C  
ATOM   4705  N   GLU B 252       4.105  46.087  49.387  1.00 27.07           N  
ATOM   4706  CA  GLU B 252       4.033  46.087  47.936  1.00 27.40           C  
ATOM   4707  C   GLU B 252       2.592  46.155  47.480  1.00 26.73           C  
ATOM   4708  O   GLU B 252       2.245  46.928  46.578  1.00 25.62           O  
ATOM   4709  CB  GLU B 252       4.667  44.840  47.357  1.00 29.56           C  
ATOM   4710  CG  GLU B 252       4.643  44.864  45.839  1.00 33.33           C  
ATOM   4711  CD  GLU B 252       5.527  43.817  45.189  1.00 36.74           C  
ATOM   4712  OE1 GLU B 252       6.498  43.341  45.832  1.00 35.55           O  
ATOM   4713  OE2 GLU B 252       5.244  43.481  44.017  1.00 38.44           O1-
ATOM   4714  N   GLY B 253       1.770  45.321  48.104  1.00 25.24           N  
ATOM   4715  CA  GLY B 253       0.312  45.301  47.784  1.00 24.62           C  
ATOM   4716  C   GLY B 253      -0.358  46.651  48.021  1.00 26.78           C  
ATOM   4717  O   GLY B 253      -1.265  47.065  47.256  1.00 24.81           O  
ATOM   4718  N   ASP B 254       0.052  47.351  49.083  1.00 24.76           N  
ATOM   4719  CA  ASP B 254      -0.515  48.666  49.387  1.00 25.84           C  
ATOM   4720  C   ASP B 254      -0.149  49.628  48.251  1.00 26.91           C  
ATOM   4721  O   ASP B 254      -0.917  50.491  47.867  1.00 26.40           O  
ATOM   4722  CB  ASP B 254       0.061  49.199  50.702  1.00 27.36           C  
ATOM   4723  CG  ASP B 254      -0.542  48.542  51.949  1.00 31.00           C  
ATOM   4724  OD1 ASP B 254      -1.526  47.771  51.873  1.00 30.57           O  
ATOM   4725  OD2 ASP B 254      -0.034  48.863  53.038  1.00 35.03           O1-
ATOM   4726  N   GLU B 255       1.035  49.476  47.690  1.00 24.61           N  
ATOM   4727  CA  GLU B 255       1.392  50.377  46.591  1.00 26.94           C  
ATOM   4728  C   GLU B 255       0.568  50.092  45.326  1.00 26.00           C  
ATOM   4729  O   GLU B 255       0.216  51.017  44.596  1.00 27.68           O  
ATOM   4730  CB  GLU B 255       2.879  50.315  46.266  1.00 27.61           C  
ATOM   4731  CG  GLU B 255       3.810  50.931  47.335  1.00 31.82           C  
ATOM   4732  CD  GLU B 255       3.415  52.343  47.764  1.00 35.69           C  
ATOM   4733  OE1 GLU B 255       3.224  53.226  46.886  1.00 35.48           O  
ATOM   4734  OE2 GLU B 255       3.275  52.578  48.984  1.00 36.30           O1-
ATOM   4735  N   MET B 256       0.295  48.811  45.070  1.00 25.50           N  
ATOM   4736  CA  MET B 256      -0.632  48.392  44.012  1.00 25.96           C  
ATOM   4737  C   MET B 256      -2.022  48.974  44.232  1.00 25.21           C  
ATOM   4738  O   MET B 256      -2.647  49.510  43.289  1.00 24.49           O  
ATOM   4739  CB  MET B 256      -0.725  46.844  43.930  1.00 25.42           C  
ATOM   4740  CG  MET B 256       0.608  46.136  43.690  0.60 29.26           C  
ATOM   4742  SD  MET B 256       1.528  46.842  42.318  0.60 34.63           S  
ATOM   4744  CE  MET B 256       2.808  47.862  43.098  0.60 35.36           C  
ATOM   4746  N   LYS B 257      -2.506  48.902  45.475  1.00 25.67           N  
ATOM   4747  CA  LYS B 257      -3.835  49.459  45.782  1.00 25.28           C  
ATOM   4748  C   LYS B 257      -3.944  50.954  45.523  1.00 25.42           C  
ATOM   4749  O   LYS B 257      -4.988  51.435  45.115  1.00 25.80           O  
ATOM   4750  CB  LYS B 257      -4.232  49.191  47.229  1.00 24.29           C  
ATOM   4751  CG  LYS B 257      -4.547  47.743  47.491  1.00 25.89           C  
ATOM   4752  CD  LYS B 257      -4.734  47.505  48.984  1.00 27.26           C  
ATOM   4753  CE  LYS B 257      -5.123  46.057  49.243  1.00 28.11           C  
ATOM   4754  NZ  LYS B 257      -5.863  45.897  50.530  1.00 29.86           N1+
ATOM   4755  N   LYS B 258      -2.856  51.667  45.750  1.00 24.45           N  
ATOM   4756  CA  LYS B 258      -2.776  53.097  45.486  1.00 25.73           C  
ATOM   4757  C   LYS B 258      -2.848  53.449  43.999  1.00 24.88           C  
ATOM   4758  O   LYS B 258      -3.170  54.592  43.647  1.00 26.82           O  
ATOM   4759  CB  LYS B 258      -1.507  53.665  46.126  1.00 27.41           C  
ATOM   4760  CG  LYS B 258      -1.606  53.798  47.644  1.00 30.37           C  
ATOM   4761  CD  LYS B 258      -0.297  54.321  48.199  1.00 33.79           C  
ATOM   4762  CE  LYS B 258      -0.075  53.894  49.612  1.00 37.04           C  
ATOM   4763  NZ  LYS B 258       1.296  54.305  50.026  1.00 37.04           N1+
ATOM   4764  N   LEU B 259      -2.551  52.475  43.139  1.00 24.66           N  
ATOM   4765  CA  LEU B 259      -2.729  52.589  41.687  1.00 24.84           C  
ATOM   4766  C   LEU B 259      -4.125  52.108  41.255  1.00 24.79           C  
ATOM   4767  O   LEU B 259      -4.421  52.011  40.052  1.00 24.95           O  
ATOM   4768  CB  LEU B 259      -1.631  51.825  40.930  1.00 26.40           C  
ATOM   4769  CG  LEU B 259      -0.194  52.307  41.138  1.00 28.56           C  
ATOM   4770  CD1 LEU B 259       0.776  51.318  40.516  1.00 29.42           C  
ATOM   4771  CD2 LEU B 259       0.038  53.724  40.550  1.00 30.76           C  
ATOM   4772  N   GLY B 260      -4.949  51.799  42.239  1.00 24.38           N  
ATOM   4773  CA  GLY B 260      -6.346  51.328  41.987  1.00 24.08           C  
ATOM   4774  C   GLY B 260      -6.435  49.852  41.594  1.00 25.53           C  
ATOM   4775  O   GLY B 260      -7.440  49.407  41.032  1.00 26.03           O  
ATOM   4776  N   ILE B 261      -5.365  49.111  41.879  1.00 25.34           N  
ATOM   4777  CA  ILE B 261      -5.216  47.705  41.512  1.00 25.04           C  
ATOM   4778  C   ILE B 261      -5.340  46.829  42.752  1.00 27.09           C  
ATOM   4779  O   ILE B 261      -4.483  46.890  43.658  1.00 25.34           O  
ATOM   4780  CB  ILE B 261      -3.838  47.430  40.839  1.00 25.35           C  
ATOM   4781  CG1 ILE B 261      -3.654  48.332  39.605  1.00 23.14           C  
ATOM   4782  CG2 ILE B 261      -3.672  45.923  40.524  1.00 25.47           C  
ATOM   4783  CD1 ILE B 261      -2.212  48.326  39.076  1.00 27.04           C  
ATOM   4784  N   GLN B 262      -6.400  46.021  42.792  1.00 26.21           N  
ATOM   4785  CA  GLN B 262      -6.563  45.025  43.854  1.00 27.52           C  
ATOM   4786  C   GLN B 262      -5.468  43.970  43.660  1.00 27.01           C  
ATOM   4787  O   GLN B 262      -5.474  43.286  42.640  1.00 27.34           O  
ATOM   4788  CB  GLN B 262      -7.940  44.349  43.787  1.00 27.55           C  
ATOM   4789  CG  GLN B 262      -8.138  43.301  44.910  1.00 31.02           C  
ATOM   4790  CD  GLN B 262      -8.558  43.936  46.259  1.00 35.92           C  
ATOM   4791  NE2 GLN B 262      -9.320  43.190  47.043  1.00 39.30           N  
ATOM   4792  OE1 GLN B 262      -8.218  45.085  46.568  1.00 39.07           O  
ATOM   4793  N   PRO B 263      -4.511  43.861  44.619  1.00 26.56           N  
ATOM   4794  CA  PRO B 263      -3.407  42.965  44.442  1.00 28.11           C  
ATOM   4795  C   PRO B 263      -3.797  41.501  44.588  1.00 28.39           C  
ATOM   4796  O   PRO B 263      -4.895  41.161  45.097  1.00 27.84           O  
ATOM   4797  CB  PRO B 263      -2.443  43.363  45.573  1.00 27.25           C  
ATOM   4798  CG  PRO B 263      -3.326  43.842  46.656  1.00 28.47           C  
ATOM   4799  CD  PRO B 263      -4.422  44.578  45.913  1.00 26.62           C  
ATOM   4800  N   ILE B 264      -2.897  40.636  44.134  1.00 28.71           N  
ATOM   4801  CA  ILE B 264      -3.056  39.214  44.399  1.00 29.35           C  
ATOM   4802  C   ILE B 264      -3.119  38.979  45.941  1.00 28.64           C  
ATOM   4803  O   ILE B 264      -2.539  39.751  46.723  1.00 28.89           O  
ATOM   4804  CB  ILE B 264      -1.960  38.374  43.687  1.00 29.76           C  
ATOM   4805  CG1 ILE B 264      -0.559  38.797  44.132  1.00 33.02           C  
ATOM   4806  CG2 ILE B 264      -2.060  38.529  42.160  1.00 28.62           C  
ATOM   4807  CD1 ILE B 264       0.555  37.863  43.625  1.00 33.61           C  
ATOM   4808  N   PRO B 265      -3.850  37.942  46.390  1.00 28.56           N  
ATOM   4809  CA  PRO B 265      -4.064  37.728  47.838  1.00 28.69           C  
ATOM   4810  C   PRO B 265      -2.823  37.710  48.711  1.00 29.91           C  
ATOM   4811  O   PRO B 265      -2.897  38.213  49.836  1.00 29.23           O  
ATOM   4812  CB  PRO B 265      -4.792  36.383  47.877  1.00 29.00           C  
ATOM   4813  CG  PRO B 265      -5.702  36.499  46.629  1.00 28.13           C  
ATOM   4814  CD  PRO B 265      -4.716  37.052  45.582  1.00 29.28           C  
ATOM   4815  N   MET B 266      -1.701  37.203  48.186  1.00 32.68           N  
ATOM   4816  CA  MET B 266      -0.488  37.122  48.994  1.00 34.34           C  
ATOM   4817  C   MET B 266       0.061  38.503  49.351  1.00 33.16           C  
ATOM   4818  O   MET B 266       0.829  38.643  50.293  1.00 32.75           O  
ATOM   4819  CB  MET B 266       0.607  36.237  48.361  1.00 36.91           C  
ATOM   4820  CG  MET B 266       1.332  36.794  47.133  1.00 41.44           C  
ATOM   4821  SD  MET B 266       2.712  35.730  46.533  1.00 49.06           S  
ATOM   4822  CE  MET B 266       1.794  34.248  46.040  1.00 48.84           C  
ATOM   4823  N   MET B 267      -0.365  39.509  48.587  1.00 30.33           N  
ATOM   4824  CA  MET B 267       0.070  40.877  48.787  1.00 29.15           C  
ATOM   4825  C   MET B 267      -0.974  41.756  49.451  1.00 26.74           C  
ATOM   4826  O   MET B 267      -0.740  42.937  49.654  1.00 25.28           O  
ATOM   4827  CB  MET B 267       0.469  41.469  47.448  1.00 30.08           C  
ATOM   4828  CG  MET B 267       1.627  40.651  46.828  0.60 30.87           C  
ATOM   4830  SD  MET B 267       2.554  41.640  45.695  0.60 33.81           S  
ATOM   4832  CE  MET B 267       3.978  40.594  45.327  0.60 31.96           C  
ATOM   4834  N   ASP B 268      -2.117  41.163  49.817  1.00 27.09           N  
ATOM   4835  CA  ASP B 268      -3.262  41.931  50.320  1.00 27.20           C  
ATOM   4836  C   ASP B 268      -3.374  41.776  51.832  1.00 26.55           C  
ATOM   4837  O   ASP B 268      -3.664  40.662  52.332  1.00 27.54           O  
ATOM   4838  CB  ASP B 268      -4.526  41.417  49.619  1.00 25.03           C  
ATOM   4839  CG  ASP B 268      -5.784  42.192  49.990  1.00 28.52           C  
ATOM   4840  OD1 ASP B 268      -5.711  43.063  50.880  1.00 25.29           O  
ATOM   4841  OD2 ASP B 268      -6.824  41.908  49.330  1.00 30.44           O1-
ATOM   4842  N   ARG B 269      -3.100  42.864  52.551  1.00 27.23           N  
ATOM   4843  CA  ARG B 269      -3.073  42.820  54.025  1.00 30.31           C  
ATOM   4844  C   ARG B 269      -4.466  42.527  54.575  1.00 32.95           C  
ATOM   4845  O   ARG B 269      -4.605  42.203  55.752  1.00 33.55           O  
ATOM   4846  CB  ARG B 269      -2.513  44.090  54.657  1.00 30.65           C  
ATOM   4847  CG  ARG B 269      -3.383  45.324  54.572  1.00 32.84           C  
ATOM   4848  CD  ARG B 269      -2.789  46.461  55.403  1.00 31.58           C  
ATOM   4849  NE  ARG B 269      -1.470  46.878  54.907  1.00 29.79           N  
ATOM   4850  CZ  ARG B 269      -0.310  46.609  55.489  1.00 31.37           C  
ATOM   4851  NH1 ARG B 269      -0.259  45.904  56.626  1.00 32.54           N1+
ATOM   4852  NH2 ARG B 269       0.804  47.032  54.916  1.00 30.86           N  
ATOM   4853  N   ASP B 270      -5.491  42.640  53.735  1.00 33.63           N  
ATOM   4854  CA  ASP B 270      -6.836  42.224  54.172  1.00 36.79           C  
ATOM   4855  C   ASP B 270      -7.008  40.693  54.225  1.00 37.07           C  
ATOM   4856  O   ASP B 270      -7.979  40.199  54.812  1.00 39.08           O  
ATOM   4857  CB  ASP B 270      -7.936  42.844  53.295  1.00 36.77           C  
ATOM   4858  CG  ASP B 270      -8.054  44.369  53.458  1.00 40.12           C  
ATOM   4859  OD1 ASP B 270      -8.655  44.997  52.566  1.00 41.18           O  
ATOM   4860  OD2 ASP B 270      -7.561  44.954  54.446  1.00 42.42           O1-
ATOM   4861  N   LYS B 271      -6.090  39.947  53.613  1.00 36.30           N  
ATOM   4862  CA  LYS B 271      -6.191  38.488  53.539  1.00 35.95           C  
ATOM   4863  C   LYS B 271      -5.271  37.862  54.567  1.00 36.64           C  
ATOM   4864  O   LYS B 271      -4.106  37.586  54.250  1.00 36.96           O  
ATOM   4865  CB  LYS B 271      -5.812  37.973  52.144  1.00 36.62           C  
ATOM   4866  CG  LYS B 271      -6.604  38.575  50.981  1.00 39.75           C  
ATOM   4867  CD  LYS B 271      -7.856  37.783  50.669  1.00 42.39           C  
ATOM   4868  CE  LYS B 271      -8.821  38.625  49.850  1.00 43.36           C  
ATOM   4869  NZ  LYS B 271     -10.026  37.828  49.535  1.00 47.10           N1+
ATOM   4870  N   LYS B 272      -5.780  37.625  55.786  1.00 35.50           N  
ATOM   4871  CA  LYS B 272      -4.928  37.161  56.898  1.00 36.09           C  
ATOM   4872  C   LYS B 272      -5.182  35.736  57.390  1.00 35.90           C  
ATOM   4873  O   LYS B 272      -4.483  35.271  58.304  1.00 36.15           O  
ATOM   4874  CB  LYS B 272      -5.046  38.091  58.104  1.00 35.44           C  
ATOM   4875  CG  LYS B 272      -4.433  39.453  57.924  1.00 37.12           C  
ATOM   4876  CD  LYS B 272      -4.497  40.206  59.217  1.00 38.39           C  
ATOM   4877  CE  LYS B 272      -3.552  41.386  59.242  1.00 39.15           C  
ATOM   4878  NZ  LYS B 272      -4.088  42.556  58.495  1.00 41.49           N1+
ATOM   4879  N   ASP B 273      -6.141  35.039  56.771  1.00 35.37           N  
ATOM   4880  CA  ASP B 273      -6.540  33.698  57.232  1.00 35.43           C  
ATOM   4881  C   ASP B 273      -5.399  32.714  57.267  1.00 33.14           C  
ATOM   4882  O   ASP B 273      -5.410  31.777  58.055  1.00 33.27           O  
ATOM   4883  CB  ASP B 273      -7.606  33.109  56.317  1.00 35.36           C  
ATOM   4884  CG  ASP B 273      -8.953  33.734  56.511  1.00 38.53           C  
ATOM   4885  OD1 ASP B 273      -9.102  34.595  57.393  1.00 40.74           O  
ATOM   4886  OD2 ASP B 273      -9.864  33.347  55.767  1.00 43.93           O1-
ATOM   4887  N   GLU B 274      -4.426  32.899  56.384  1.00 34.01           N  
ATOM   4888  CA  GLU B 274      -3.360  31.915  56.279  1.00 33.52           C  
ATOM   4889  C   GLU B 274      -2.044  32.450  56.831  1.00 31.28           C  
ATOM   4890  O   GLU B 274      -0.999  31.858  56.602  1.00 29.41           O  
ATOM   4891  CB  GLU B 274      -3.194  31.391  54.840  1.00 35.82           C  
ATOM   4892  CG  GLU B 274      -4.412  30.600  54.321  1.00 41.08           C  
ATOM   4893  CD  GLU B 274      -4.318  30.262  52.833  1.00 47.96           C  
ATOM   4894  OE1 GLU B 274      -4.264  29.051  52.485  1.00 49.39           O  
ATOM   4895  OE2 GLU B 274      -4.304  31.210  52.006  1.00 51.15           O1-
ATOM   4896  N   VAL B 275      -2.103  33.534  57.598  1.00 27.85           N  
ATOM   4897  CA  VAL B 275      -0.894  33.956  58.333  1.00 27.02           C  
ATOM   4898  C   VAL B 275      -0.249  32.828  59.168  1.00 25.58           C  
ATOM   4899  O   VAL B 275       0.984  32.663  59.126  1.00 25.36           O  
ATOM   4900  CB  VAL B 275      -1.136  35.249  59.160  1.00 25.69           C  
ATOM   4901  CG1 VAL B 275      -0.024  35.468  60.212  1.00 25.69           C  
ATOM   4902  CG2 VAL B 275      -1.228  36.467  58.243  1.00 25.27           C  
ATOM   4903  N   PRO B 276      -1.042  32.035  59.907  1.00 24.62           N  
ATOM   4904  CA  PRO B 276      -0.442  30.919  60.662  1.00 24.67           C  
ATOM   4905  C   PRO B 276       0.253  29.880  59.756  1.00 25.60           C  
ATOM   4906  O   PRO B 276       1.307  29.362  60.106  1.00 25.90           O  
ATOM   4907  CB  PRO B 276      -1.652  30.290  61.370  1.00 25.58           C  
ATOM   4908  CG  PRO B 276      -2.602  31.472  61.518  1.00 24.80           C  
ATOM   4909  CD  PRO B 276      -2.486  32.195  60.236  1.00 23.44           C  
ATOM   4910  N   GLN B 277      -0.346  29.575  58.612  1.00 27.47           N  
ATOM   4911  CA  GLN B 277       0.281  28.658  57.659  1.00 28.97           C  
ATOM   4912  C   GLN B 277       1.581  29.254  57.135  1.00 28.56           C  
ATOM   4913  O   GLN B 277       2.595  28.539  57.005  1.00 30.32           O  
ATOM   4914  CB  GLN B 277      -0.655  28.369  56.490  1.00 31.43           C  
ATOM   4915  CG  GLN B 277      -1.939  27.663  56.896  1.00 37.73           C  
ATOM   4916  CD  GLN B 277      -2.604  27.003  55.716  1.00 42.79           C  
ATOM   4917  NE2 GLN B 277      -2.936  27.793  54.693  1.00 46.38           N  
ATOM   4918  OE1 GLN B 277      -2.795  25.791  55.704  1.00 45.43           O  
ATOM   4919  N   GLY B 278       1.566  30.559  56.866  1.00 27.19           N  
ATOM   4920  CA  GLY B 278       2.776  31.273  56.449  1.00 26.42           C  
ATOM   4921  C   GLY B 278       3.864  31.161  57.512  1.00 26.54           C  
ATOM   4922  O   GLY B 278       5.043  30.933  57.196  1.00 26.53           O  
ATOM   4923  N   GLN B 279       3.477  31.277  58.774  1.00 25.93           N  
ATOM   4924  CA  GLN B 279       4.434  31.090  59.874  1.00 25.89           C  
ATOM   4925  C   GLN B 279       5.035  29.691  59.884  1.00 25.85           C  
ATOM   4926  O   GLN B 279       6.251  29.521  59.988  1.00 25.19           O  
ATOM   4927  CB  GLN B 279       3.783  31.416  61.233  1.00 27.54           C  
ATOM   4928  CG  GLN B 279       3.476  32.927  61.353  1.00 26.68           C  
ATOM   4929  CD  GLN B 279       4.732  33.740  61.637  1.00 26.99           C  
ATOM   4930  NE2 GLN B 279       4.638  35.039  61.474  1.00 30.32           N  
ATOM   4931  OE1 GLN B 279       5.787  33.186  61.976  1.00 31.42           O  
ATOM   4932  N   LEU B 280       4.191  28.674  59.750  1.00 23.66           N  
ATOM   4933  CA  LEU B 280       4.703  27.304  59.740  1.00 23.75           C  
ATOM   4934  C   LEU B 280       5.713  27.063  58.596  1.00 23.28           C  
ATOM   4935  O   LEU B 280       6.740  26.389  58.816  1.00 23.41           O  
ATOM   4936  CB  LEU B 280       3.554  26.280  59.714  1.00 23.96           C  
ATOM   4937  CG  LEU B 280       4.007  24.832  59.786  1.00 24.28           C  
ATOM   4938  CD1 LEU B 280       4.871  24.511  61.036  1.00 26.84           C  
ATOM   4939  CD2 LEU B 280       2.807  23.911  59.716  1.00 25.42           C  
ATOM   4940  N   GLY B 281       5.403  27.589  57.406  1.00 22.40           N  
ATOM   4941  CA  GLY B 281       6.267  27.491  56.220  1.00 23.81           C  
ATOM   4942  C   GLY B 281       7.614  28.153  56.535  1.00 22.11           C  
ATOM   4943  O   GLY B 281       8.687  27.599  56.206  1.00 25.56           O  
ATOM   4944  N   PHE B 282       7.552  29.359  57.114  1.00 21.55           N  
ATOM   4945  CA  PHE B 282       8.754  30.180  57.364  1.00 21.77           C  
ATOM   4946  C   PHE B 282       9.621  29.472  58.384  1.00 21.65           C  
ATOM   4947  O   PHE B 282      10.857  29.438  58.248  1.00 21.05           O  
ATOM   4948  CB  PHE B 282       8.375  31.571  57.876  1.00 22.07           C  
ATOM   4949  CG  PHE B 282       9.554  32.461  58.160  1.00 24.60           C  
ATOM   4950  CD1 PHE B 282      10.169  33.176  57.135  1.00 26.57           C  
ATOM   4951  CD2 PHE B 282      10.067  32.553  59.444  1.00 27.02           C  
ATOM   4952  CE1 PHE B 282      11.263  33.970  57.394  1.00 27.91           C  
ATOM   4953  CE2 PHE B 282      11.158  33.375  59.703  1.00 26.63           C  
ATOM   4954  CZ  PHE B 282      11.741  34.068  58.684  1.00 24.69           C  
ATOM   4955  N   TYR B 283       9.004  28.889  59.400  1.00 19.85           N  
ATOM   4956  CA  TYR B 283       9.829  28.212  60.425  1.00 21.65           C  
ATOM   4957  C   TYR B 283      10.587  27.000  59.818  1.00 22.52           C  
ATOM   4958  O   TYR B 283      11.792  26.804  60.046  1.00 22.35           O  
ATOM   4959  CB  TYR B 283       8.960  27.747  61.571  1.00 21.28           C  
ATOM   4960  CG  TYR B 283       8.659  28.770  62.613  1.00 20.89           C  
ATOM   4961  CD1 TYR B 283       7.999  29.976  62.295  1.00 22.54           C  
ATOM   4962  CD2 TYR B 283       8.957  28.508  63.956  1.00 20.04           C  
ATOM   4963  CE1 TYR B 283       7.707  30.925  63.296  1.00 22.34           C  
ATOM   4964  CE2 TYR B 283       8.621  29.397  64.951  1.00 19.41           C  
ATOM   4965  CZ  TYR B 283       8.009  30.608  64.620  1.00 22.66           C  
ATOM   4966  OH  TYR B 283       7.698  31.488  65.632  1.00 23.83           O  
ATOM   4967  N   ASN B 284       9.876  26.218  59.014  1.00 22.52           N  
ATOM   4968  CA  ASN B 284      10.455  25.027  58.432  1.00 23.33           C  
ATOM   4969  C   ASN B 284      11.473  25.342  57.353  1.00 23.88           C  
ATOM   4970  O   ASN B 284      12.485  24.633  57.286  1.00 25.88           O  
ATOM   4971  CB  ASN B 284       9.375  24.083  57.907  1.00 25.62           C  
ATOM   4972  CG  ASN B 284       8.728  23.274  59.022  1.00 25.80           C  
ATOM   4973  ND2 ASN B 284       7.403  23.345  59.114  1.00 27.99           N  
ATOM   4974  OD1 ASN B 284       9.398  22.550  59.750  1.00 32.95           O  
ATOM   4975  N   ALA B 285      11.218  26.382  56.553  1.00 23.33           N  
ATOM   4976  CA  ALA B 285      12.099  26.781  55.419  1.00 23.90           C  
ATOM   4977  C   ALA B 285      13.296  27.604  55.844  1.00 24.36           C  
ATOM   4978  O   ALA B 285      14.386  27.500  55.217  1.00 25.64           O  
ATOM   4979  CB  ALA B 285      11.328  27.566  54.380  1.00 25.84           C  
ATOM   4980  N   VAL B 286      13.117  28.447  56.862  1.00 23.97           N  
ATOM   4981  CA  VAL B 286      14.145  29.447  57.192  1.00 22.51           C  
ATOM   4982  C   VAL B 286      14.628  29.332  58.636  1.00 22.29           C  
ATOM   4983  O   VAL B 286      15.817  29.134  58.907  1.00 21.95           O  
ATOM   4984  CB  VAL B 286      13.630  30.879  56.912  1.00 22.94           C  
ATOM   4985  CG1 VAL B 286      14.704  31.926  57.244  1.00 21.61           C  
ATOM   4986  CG2 VAL B 286      13.174  31.003  55.450  1.00 24.25           C  
ATOM   4987  N   ALA B 287      13.701  29.447  59.585  1.00 20.13           N  
ATOM   4988  CA  ALA B 287      14.124  29.577  60.989  1.00 21.18           C  
ATOM   4989  C   ALA B 287      14.786  28.327  61.567  1.00 20.43           C  
ATOM   4990  O   ALA B 287      15.884  28.401  62.198  1.00 20.60           O  
ATOM   4991  CB  ALA B 287      12.957  30.030  61.869  1.00 21.19           C  
ATOM   4992  N   ILE B 288      14.181  27.160  61.340  1.00 19.50           N  
ATOM   4993  CA  ILE B 288      14.670  25.938  61.981  1.00 21.26           C  
ATOM   4994  C   ILE B 288      16.068  25.619  61.466  1.00 20.64           C  
ATOM   4995  O   ILE B 288      16.939  25.381  62.297  1.00 24.11           O  
ATOM   4996  CB  ILE B 288      13.706  24.735  61.834  1.00 22.30           C  
ATOM   4997  CG1 ILE B 288      12.506  24.978  62.768  1.00 23.52           C  
ATOM   4998  CG2 ILE B 288      14.411  23.375  62.075  1.00 23.73           C  
ATOM   4999  CD1 ILE B 288      12.779  24.691  64.253  1.00 26.66           C  
ATOM   5000  N   PRO B 289      16.280  25.692  60.142  1.00 22.40           N  
ATOM   5001  CA  PRO B 289      17.646  25.440  59.619  1.00 22.31           C  
ATOM   5002  C   PRO B 289      18.652  26.408  60.212  1.00 23.66           C  
ATOM   5003  O   PRO B 289      19.731  25.981  60.597  1.00 22.40           O  
ATOM   5004  CB  PRO B 289      17.486  25.658  58.128  1.00 24.43           C
[truncated: 24,382 more chars]
