# Supplementary material for: Structural Descriptors for Subunit Interface Regions in Homodimers: Effect of Lipid Membrane and Secondary Structure Type
Source: J Chem Inf Model. 2025 Mar 27;65(7):3117–26. doi: 10.1021/acs.jcim.4c01233 (PMC12004529; doi:10.1021/acs.jcim.4c01233)
Supplement: Supplementary file 3 — ci4c01233_si_003.tar [file ci4c01233_si_003.tar › database/alpha/5ltf_cytop.pdb]

ATOM      1  N   HIS A   1     -61.334  11.074   2.790  1.00100.87           N  
ATOM      2  CA  HIS A   1     -61.856   9.800   3.271  1.00109.21           C  
ATOM      3  C   HIS A   1     -61.224   8.592   2.549  1.00101.94           C  
ATOM      4  O   HIS A   1     -60.092   8.659   2.062  1.00 94.13           O  
ATOM      5  CB  HIS A   1     -63.381   9.775   3.124  1.00128.03           C  
ATOM      6  CG  HIS A   1     -64.086   9.074   4.246  1.00143.71           C  
ATOM      7  CD2 HIS A   1     -64.432   9.496   5.487  1.00144.93           C  
ATOM      8  ND1 HIS A   1     -64.513   7.766   4.156  1.00149.59           N  
ATOM      9  CE1 HIS A   1     -65.095   7.413   5.289  1.00147.79           C  
ATOM     10  NE2 HIS A   1     -65.058   8.445   6.113  1.00145.52           N  
ATOM     11  N   ASP A   2     -61.963   7.486   2.473  1.00 99.61           N  
ATOM     12  CA  ASP A   2     -61.376   6.229   2.032  1.00102.28           C  
ATOM     13  C   ASP A   2     -61.319   6.101   0.514  1.00 92.50           C  
ATOM     14  O   ASP A   2     -60.329   5.578  -0.008  1.00 94.63           O  
ATOM     15  CB  ASP A   2     -62.152   5.047   2.632  1.00123.53           C  
ATOM     16  CG  ASP A   2     -61.408   3.712   2.499  1.00146.65           C  
ATOM     17  OD1 ASP A   2     -61.813   2.732   3.160  1.00158.34           O  
ATOM     18  OD2 ASP A   2     -60.411   3.640   1.759  1.00150.40           O1-
ATOM     19  N   GLU A   3     -62.340   6.548  -0.224  1.00 86.76           N  
ATOM     20  CA  GLU A   3     -62.246   6.434  -1.677  1.00 80.46           C  
ATOM     21  C   GLU A   3     -61.096   7.272  -2.229  1.00 72.35           C  
ATOM     22  O   GLU A   3     -60.518   6.912  -3.261  1.00 62.00           O  
ATOM     23  CB  GLU A   3     -63.560   6.822  -2.358  1.00 88.13           C  
ATOM     24  CG  GLU A   3     -64.803   6.266  -1.702  1.00108.04           C  
ATOM     25  CD  GLU A   3     -65.378   7.242  -0.701  1.00128.73           C  
ATOM     26  OE1 GLU A   3     -65.607   8.407  -1.086  1.00139.92           O  
ATOM     27  OE2 GLU A   3     -65.571   6.860   0.470  1.00131.22           O1-
ATOM     28  N   ILE A   4     -60.732   8.372  -1.561  1.00 60.52           N  
ATOM     29  CA  ILE A   4     -59.540   9.110  -1.972  1.00 67.93           C  
ATOM     30  C   ILE A   4     -58.287   8.288  -1.687  1.00 69.95           C  
ATOM     31  O   ILE A   4     -57.366   8.216  -2.508  1.00 71.32           O  
ATOM     32  CB  ILE A   4     -59.471  10.483  -1.287  1.00 68.55           C  
ATOM     33  CG1 ILE A   4     -60.772  11.251  -1.487  1.00 69.16           C  
ATOM     34  CG2 ILE A   4     -58.325  11.297  -1.898  1.00 78.53           C  
ATOM     35  CD1 ILE A   4     -60.644  12.727  -1.197  1.00 71.03           C  
ATOM     36  N   ILE A   5     -58.233   7.653  -0.515  1.00 64.17           N  
ATOM     37  CA  ILE A   5     -57.075   6.832  -0.215  1.00 65.72           C  
ATOM     38  C   ILE A   5     -57.041   5.628  -1.143  1.00 65.22           C  
ATOM     39  O   ILE A   5     -55.967   5.165  -1.539  1.00 62.83           O  
ATOM     40  CB  ILE A   5     -57.070   6.450   1.280  1.00 72.08           C  
ATOM     41  CG1 ILE A   5     -56.721   7.696   2.114  1.00 77.53           C  
ATOM     42  CG2 ILE A   5     -56.074   5.309   1.562  1.00 61.42           C  
ATOM     43  CD1 ILE A   5     -56.742   7.504   3.616  1.00 72.70           C  
ATOM     44  N   SER A   6     -58.204   5.163  -1.581  1.00 64.17           N  
ATOM     45  CA  SER A   6     -58.251   3.991  -2.444  1.00 62.60           C  
ATOM     46  C   SER A   6     -57.786   4.310  -3.865  1.00 60.57           C  
ATOM     47  O   SER A   6     -57.030   3.535  -4.466  1.00 58.95           O  
ATOM     48  CB  SER A   6     -59.660   3.412  -2.460  1.00 62.91           C  
ATOM     49  OG  SER A   6     -59.738   2.429  -3.470  1.00 67.58           O  
ATOM     50  N   GLU A   7     -58.227   5.436  -4.434  1.00 62.67           N  
ATOM     51  CA  GLU A   7     -57.789   5.719  -5.798  1.00 73.74           C  
ATOM     52  C   GLU A   7     -56.341   6.200  -5.841  1.00 66.32           C  
ATOM     53  O   GLU A   7     -55.638   5.913  -6.815  1.00 54.74           O  
ATOM     54  CB  GLU A   7     -58.732   6.707  -6.499  1.00 74.50           C  
ATOM     55  CG  GLU A   7     -59.138   7.930  -5.739  1.00 88.91           C  
ATOM     56  CD  GLU A   7     -60.303   8.652  -6.417  1.00109.30           C  
ATOM     57  OE1 GLU A   7     -60.316   8.736  -7.665  1.00111.63           O  
ATOM     58  OE2 GLU A   7     -61.217   9.120  -5.704  1.00119.99           O1-
ATOM     59  N   LEU A   8     -55.874   6.891  -4.795  1.00 58.96           N  
ATOM     60  CA  LEU A   8     -54.440   7.123  -4.623  1.00 64.33           C  
ATOM     61  C   LEU A   8     -53.654   5.815  -4.645  1.00 65.00           C  
ATOM     62  O   LEU A   8     -52.571   5.742  -5.245  1.00 63.12           O  
ATOM     63  CB  LEU A   8     -54.177   7.857  -3.307  1.00 61.19           C  
ATOM     64  CG  LEU A   8     -54.278   9.376  -3.320  1.00 63.22           C  
ATOM     65  CD1 LEU A   8     -54.272   9.891  -1.908  1.00 55.01           C  
ATOM     66  CD2 LEU A   8     -53.126   9.964  -4.092  1.00 70.12           C  
ATOM     67  N   ARG A   9     -54.184   4.772  -3.989  1.00 57.24           N  
ATOM     68  CA  ARG A   9     -53.486   3.487  -3.940  1.00 57.58           C  
ATOM     69  C   ARG A   9     -53.303   2.929  -5.339  1.00 57.55           C  
ATOM     70  O   ARG A   9     -52.224   2.430  -5.683  1.00 57.31           O  
ATOM     71  CB  ARG A   9     -54.260   2.502  -3.054  1.00 60.42           C  
ATOM     72  CG  ARG A   9     -53.797   1.048  -3.114  1.00 74.89           C  
ATOM     73  CD  ARG A   9     -54.645   0.149  -2.182  1.00 86.19           C  
ATOM     74  NE  ARG A   9     -54.040  -1.150  -1.845  1.00 88.66           N  
ATOM     75  CZ  ARG A   9     -53.301  -1.393  -0.751  1.00 96.94           C  
ATOM     76  NH1 ARG A   9     -52.812  -2.612  -0.532  1.00 92.07           N1+
ATOM     77  NH2 ARG A   9     -53.038  -0.429   0.130  1.00 94.23           N  
ATOM     78  N   GLU A  10     -54.334   3.064  -6.177  1.00 48.41           N  
ATOM     79  CA  GLU A  10     -54.297   2.498  -7.514  1.00 53.61           C  
ATOM     80  C   GLU A  10     -53.423   3.312  -8.456  1.00 58.07           C  
ATOM     81  O   GLU A  10     -52.847   2.750  -9.393  1.00 58.27           O  
ATOM     82  CB  GLU A  10     -55.719   2.382  -8.068  1.00 60.94           C  
ATOM     83  CG  GLU A  10     -56.612   1.465  -7.251  1.00 76.46           C  
ATOM     84  CD  GLU A  10     -56.082   0.043  -7.188  1.00 89.13           C  
ATOM     85  OE1 GLU A  10     -55.518  -0.347  -6.140  1.00 91.36           O  
ATOM     86  OE2 GLU A  10     -56.226  -0.682  -8.196  1.00 98.78           O1-
ATOM     87  N   LEU A  11     -53.328   4.627  -8.246  1.00 63.25           N  
ATOM     88  CA  LEU A  11     -52.403   5.433  -9.037  1.00 58.58           C  
ATOM     89  C   LEU A  11     -50.966   5.025  -8.746  1.00 53.76           C  
ATOM     90  O   LEU A  11     -50.177   4.770  -9.664  1.00 57.40           O  
ATOM     91  CB  LEU A  11     -52.614   6.913  -8.738  1.00 63.58           C  
ATOM     92  CG  LEU A  11     -53.794   7.601  -9.413  1.00 56.75           C  
ATOM     93  CD1 LEU A  11     -53.850   9.026  -8.924  1.00 59.25           C  
ATOM     94  CD2 LEU A  11     -53.654   7.568 -10.933  1.00 51.46           C  
ATOM     95  N   CYS A  12     -50.634   4.909  -7.458  1.00 50.29           N  
ATOM     96  CA  CYS A  12     -49.323   4.430  -7.043  1.00 54.24           C  
ATOM     97  C   CYS A  12     -48.978   3.081  -7.662  1.00 61.39           C  
ATOM     98  O   CYS A  12     -47.841   2.856  -8.090  1.00 66.78           O  
ATOM     99  CB  CYS A  12     -49.282   4.319  -5.528  1.00 44.95           C  
ATOM    100  SG  CYS A  12     -47.726   3.673  -4.977  1.00 57.22           S  
ATOM    101  N   LEU A  13     -49.939   2.165  -7.706  1.00 58.75           N  
ATOM    102  CA  LEU A  13     -49.631   0.815  -8.153  1.00 57.36           C  
ATOM    103  C   LEU A  13     -49.601   0.695  -9.663  1.00 52.50           C  
ATOM    104  O   LEU A  13     -48.812  -0.085 -10.197  1.00 54.19           O  
ATOM    105  CB  LEU A  13     -50.657  -0.168  -7.603  1.00 66.61           C  
ATOM    106  CG  LEU A  13     -50.506  -0.497  -6.129  1.00 58.99           C  
ATOM    107  CD1 LEU A  13     -51.781  -1.184  -5.666  1.00 59.89           C  
ATOM    108  CD2 LEU A  13     -49.291  -1.366  -5.913  1.00 52.68           C  
ATOM    109  N   ASN A  14     -50.452   1.439 -10.366  1.00 52.83           N  
ATOM    110  CA  ASN A  14     -50.602   1.239 -11.794  1.00 52.78           C  
ATOM    111  C   ASN A  14     -49.983   2.315 -12.670  1.00 60.27           C  
ATOM    112  O   ASN A  14     -49.702   2.032 -13.839  1.00 55.13           O  
ATOM    113  CB  ASN A  14     -52.084   1.104 -12.130  1.00 68.40           C  
ATOM    114  CG  ASN A  14     -52.694  -0.093 -11.446  1.00 74.07           C  
ATOM    115  ND2 ASN A  14     -53.349   0.134 -10.318  1.00 77.61           N  
ATOM    116  OD1 ASN A  14     -52.541  -1.217 -11.908  1.00 75.20           O  
ATOM    117  N   TYR A  15     -49.727   3.519 -12.140  1.00 59.26           N  
ATOM    118  CA  TYR A  15     -49.301   4.627 -12.986  1.00 52.68           C  
ATOM    119  C   TYR A  15     -48.053   5.327 -12.471  1.00 49.58           C  
ATOM    120  O   TYR A  15     -47.766   6.447 -12.899  1.00 60.45           O  
ATOM    121  CB  TYR A  15     -50.443   5.627 -13.164  1.00 51.15           C  
ATOM    122  CG  TYR A  15     -51.549   5.044 -13.988  1.00 48.54           C  
ATOM    123  CD1 TYR A  15     -51.460   5.026 -15.371  1.00 57.13           C  
ATOM    124  CD2 TYR A  15     -52.660   4.436 -13.385  1.00 53.32           C  
ATOM    125  CE1 TYR A  15     -52.476   4.469 -16.153  1.00 50.36           C  
ATOM    126  CE2 TYR A  15     -53.672   3.864 -14.157  1.00 44.33           C  
ATOM    127  CZ  TYR A  15     -53.571   3.886 -15.541  1.00 50.96           C  
ATOM    128  OH  TYR A  15     -54.552   3.338 -16.344  1.00 61.69           O  
ATOM    129  N   ILE A  16     -47.294   4.696 -11.582  1.00 51.88           N  
ATOM    130  CA  ILE A  16     -45.931   5.120 -11.295  1.00 49.93           C  
ATOM    131  C   ILE A  16     -45.017   3.988 -11.734  1.00 61.92           C  
ATOM    132  O   ILE A  16     -45.058   2.893 -11.154  1.00 71.02           O  
ATOM    133  CB  ILE A  16     -45.708   5.451  -9.818  1.00 45.41           C  
ATOM    134  CG1 ILE A  16     -46.771   6.417  -9.308  1.00 41.45           C  
ATOM    135  CG2 ILE A  16     -44.310   6.053  -9.626  1.00 51.76           C  
ATOM    136  CD1 ILE A  16     -46.497   6.877  -7.848  1.00 44.75           C  
ATOM    137  N   GLU A  17     -44.182   4.258 -12.744  1.00 61.50           N  
ATOM    138  CA  GLU A  17     -43.294   3.241 -13.292  1.00 58.78           C  
ATOM    139  C   GLU A  17     -42.486   2.576 -12.185  1.00 61.96           C  
ATOM    140  O   GLU A  17     -42.128   3.207 -11.186  1.00 56.42           O  
ATOM    141  CB  GLU A  17     -42.373   3.832 -14.373  1.00 59.47           C  
ATOM    142  CG  GLU A  17     -43.161   4.372 -15.611  1.00 75.94           C  
ATOM    143  CD  GLU A  17     -44.137   3.343 -16.223  1.00100.34           C  
ATOM    144  OE1 GLU A  17     -43.849   2.133 -16.155  1.00110.36           O  
ATOM    145  OE2 GLU A  17     -45.192   3.748 -16.762  1.00111.80           O1-
ATOM    146  N   GLN A  18     -42.224   1.282 -12.369  1.00 75.03           N  
ATOM    147  CA  GLN A  18     -41.666   0.446 -11.306  1.00 87.26           C  
ATOM    148  C   GLN A  18     -40.140   0.422 -11.380  1.00 76.31           C  
ATOM    149  O   GLN A  18     -39.508  -0.599 -11.626  1.00 84.25           O  
ATOM    150  CB  GLN A  18     -42.264  -0.957 -11.369  1.00 99.05           C  
ATOM    151  CG  GLN A  18     -43.525  -1.137 -10.523  1.00107.57           C  
ATOM    152  CD  GLN A  18     -44.610  -1.895 -11.258  1.00117.21           C  
ATOM    153  NE2 GLN A  18     -45.712  -2.177 -10.566  1.00124.80           N  
ATOM    154  OE1 GLN A  18     -44.465  -2.211 -12.441  1.00117.95           O  
ATOM    155  N   ASP A  19     -39.571   1.607 -11.187  1.00 66.74           N  
ATOM    156  CA  ASP A  19     -38.159   1.744 -10.862  1.00 63.93           C  
ATOM    157  C   ASP A  19     -37.967   1.326  -9.412  1.00 54.16           C  
ATOM    158  O   ASP A  19     -38.687   1.807  -8.531  1.00 60.09           O  
ATOM    159  CB  ASP A  19     -37.723   3.200 -11.072  1.00 75.27           C  
ATOM    160  CG  ASP A  19     -36.220   3.426 -10.872  1.00 69.22           C  
ATOM    161  OD1 ASP A  19     -35.639   4.016 -11.800  1.00 58.73           O  
ATOM    162  OD2 ASP A  19     -35.632   3.058  -9.819  1.00 59.07           O1-
ATOM    163  N   GLU A  20     -36.976   0.459  -9.149  1.00 58.66           N  
ATOM    164  CA  GLU A  20     -36.843  -0.099  -7.804  1.00 58.19           C  
ATOM    165  C   GLU A  20     -36.395   0.914  -6.768  1.00 65.36           C  
ATOM    166  O   GLU A  20     -36.497   0.628  -5.567  1.00 63.32           O  
ATOM    167  CB  GLU A  20     -35.872  -1.278  -7.782  1.00 80.76           C  
ATOM    168  CG  GLU A  20     -36.475  -2.478  -7.043  1.00 97.79           C  
ATOM    169  CD  GLU A  20     -35.568  -3.675  -7.007  1.00101.30           C  
ATOM    170  OE1 GLU A  20     -34.429  -3.546  -6.525  1.00103.71           O  
ATOM    171  OE2 GLU A  20     -35.996  -4.737  -7.491  1.00108.35           O1-
ATOM    172  N   ARG A  21     -35.870   2.071  -7.187  1.00 66.52           N  
ATOM    173  CA  ARG A  21     -35.465   3.066  -6.205  1.00 57.10           C  
ATOM    174  C   ARG A  21     -36.670   3.669  -5.505  1.00 56.48           C  
ATOM    175  O   ARG A  21     -36.522   4.249  -4.420  1.00 62.49           O  
ATOM    176  CB  ARG A  21     -34.618   4.145  -6.884  1.00 67.34           C  
ATOM    177  CG  ARG A  21     -33.262   3.632  -7.359  1.00 56.14           C  
ATOM    178  CD  ARG A  21     -32.538   4.614  -8.276  1.00 58.69           C  
ATOM    179  NE  ARG A  21     -33.162   4.703  -9.594  1.00 66.94           N  
ATOM    180  CZ  ARG A  21     -32.685   5.429 -10.604  1.00 64.06           C  
ATOM    181  NH1 ARG A  21     -31.566   6.139 -10.452  1.00 59.75           N1+
ATOM    182  NH2 ARG A  21     -33.327   5.443 -11.768  1.00 49.46           N  
ATOM    183  N   LEU A  22     -37.856   3.527  -6.107  1.00 49.25           N  
ATOM    184  CA  LEU A  22     -39.104   4.044  -5.569  1.00 65.19           C  
ATOM    185  C   LEU A  22     -39.810   3.030  -4.692  1.00 68.53           C  
ATOM    186  O   LEU A  22     -40.642   3.422  -3.857  1.00 63.54           O  
ATOM    187  CB  LEU A  22     -40.046   4.460  -6.718  1.00 59.79           C  
ATOM    188  CG  LEU A  22     -39.643   5.742  -7.445  1.00 57.60           C  
ATOM    189  CD1 LEU A  22     -40.443   5.983  -8.738  1.00 47.09           C  
ATOM    190  CD2 LEU A  22     -39.806   6.896  -6.469  1.00 55.35           C  
ATOM    191  N   SER A  23     -39.468   1.748  -4.874  1.00 64.88           N  
ATOM    192  CA  SER A  23     -40.179   0.642  -4.242  1.00 55.66           C  
ATOM    193  C   SER A  23     -40.403   0.872  -2.764  1.00 52.76           C  
ATOM    194  O   SER A  23     -41.542   0.806  -2.289  1.00 47.34           O  
ATOM    195  CB  SER A  23     -39.430  -0.672  -4.471  1.00 52.26           C  
ATOM    196  OG  SER A  23     -39.629  -1.096  -5.816  1.00 73.59           O  
ATOM    197  N   ARG A  24     -39.340   1.151  -2.006  1.00 56.69           N  
ATOM    198  CA  ARG A  24     -39.552   1.265  -0.575  1.00 54.63           C  
ATOM    199  C   ARG A  24     -40.549   2.383  -0.273  1.00 55.91           C  
ATOM    200  O   ARG A  24     -41.509   2.172   0.465  1.00 51.88           O  
ATOM    201  CB  ARG A  24     -38.240   1.471   0.180  1.00 56.88           C  
ATOM    202  CG  ARG A  24     -38.496   1.791   1.653  1.00 64.13           C  
ATOM    203  CD  ARG A  24     -37.334   1.346   2.517  1.00 86.45           C  
ATOM    204  NE  ARG A  24     -36.097   1.946   2.041  1.00111.95           N  
ATOM    205  CZ  ARG A  24     -35.668   3.165   2.367  1.00116.64           C  
ATOM    206  NH1 ARG A  24     -36.368   3.935   3.190  1.00110.65           N1+
ATOM    207  NH2 ARG A  24     -34.531   3.628   1.860  1.00113.45           N  
ATOM    208  N   GLN A  25     -40.384   3.552  -0.903  1.00 56.01           N  
ATOM    209  CA  GLN A  25     -41.281   4.666  -0.604  1.00 54.32           C  
ATOM    210  C   GLN A  25     -42.702   4.359  -1.045  1.00 57.43           C  
ATOM    211  O   GLN A  25     -43.646   4.645  -0.303  1.00 55.35           O  
ATOM    212  CB  GLN A  25     -40.786   5.960  -1.253  1.00 62.19           C  
ATOM    213  CG  GLN A  25     -41.621   7.174  -0.825  1.00 64.55           C  
ATOM    214  CD  GLN A  25     -41.681   7.334   0.691  1.00 62.33           C  
ATOM    215  NE2 GLN A  25     -42.836   7.744   1.198  1.00 46.33           N  
ATOM    216  OE1 GLN A  25     -40.704   7.077   1.395  1.00 64.93           O  
ATOM    217  N   LYS A  26     -42.881   3.753  -2.231  1.00 48.12           N  
ATOM    218  CA  LYS A  26     -44.220   3.322  -2.623  1.00 45.87           C  
ATOM    219  C   LYS A  26     -44.873   2.469  -1.528  1.00 53.00           C  
ATOM    220  O   LYS A  26     -46.061   2.634  -1.215  1.00 49.91           O  
ATOM    221  CB  LYS A  26     -44.168   2.539  -3.928  1.00 43.67           C  
ATOM    222  CG  LYS A  26     -43.896   3.321  -5.187  1.00 53.49           C  
ATOM    223  CD  LYS A  26     -44.045   2.368  -6.353  1.00 55.77           C  
ATOM    224  CE  LYS A  26     -43.471   2.912  -7.631  1.00 55.51           C  
ATOM    225  NZ  LYS A  26     -43.900   2.060  -8.759  1.00 54.89           N1+
ATOM    226  N   LEU A  27     -44.100   1.563  -0.922  1.00 44.42           N  
ATOM    227  CA  LEU A  27     -44.640   0.681   0.105  1.00 55.89           C  
ATOM    228  C   LEU A  27     -44.976   1.428   1.398  1.00 62.37           C  
ATOM    229  O   LEU A  27     -46.041   1.190   1.987  1.00 66.23           O  
ATOM    230  CB  LEU A  27     -43.676  -0.475   0.365  1.00 60.43           C  
ATOM    231  CG  LEU A  27     -43.657  -1.478  -0.787  1.00 72.85           C  
ATOM    232  CD1 LEU A  27     -42.629  -2.568  -0.583  1.00 68.36           C  
ATOM    233  CD2 LEU A  27     -45.044  -2.067  -0.992  1.00 72.95           C  
ATOM    234  N   ASN A  28     -44.107   2.338   1.866  1.00 52.81           N  
ATOM    235  CA  ASN A  28     -44.509   3.143   3.023  1.00 62.14           C  
ATOM    236  C   ASN A  28     -45.790   3.906   2.750  1.00 59.16           C  
ATOM    237  O   ASN A  28     -46.623   4.074   3.646  1.00 63.71           O  
ATOM    238  CB  ASN A  28     -43.436   4.138   3.467  1.00 73.83           C  
ATOM    239  CG  ASN A  28     -42.094   3.514   3.636  1.00 81.23           C  
ATOM    240  ND2 ASN A  28     -41.754   3.172   4.863  1.00 93.30           N  
ATOM    241  OD1 ASN A  28     -41.389   3.294   2.683  1.00 91.64           O  
ATOM    242  N   PHE A  29     -45.948   4.401   1.522  1.00 55.26           N  
ATOM    243  CA  PHE A  29     -47.171   5.102   1.163  1.00 52.50           C  
ATOM    244  C   PHE A  29     -48.368   4.166   1.196  1.00 64.89           C  
ATOM    245  O   PHE A  29     -49.426   4.528   1.720  1.00 67.46           O  
ATOM    246  CB  PHE A  29     -47.038   5.728  -0.223  1.00 49.83           C  
ATOM    247  CG  PHE A  29     -48.307   6.359  -0.705  1.00 55.63           C  
ATOM    248  CD1 PHE A  29     -48.677   7.619  -0.247  1.00 61.07           C  
ATOM    249  CD2 PHE A  29     -49.132   5.708  -1.603  1.00 59.80           C  
ATOM    250  CE1 PHE A  29     -49.841   8.217  -0.682  1.00 60.07           C  
ATOM    251  CE2 PHE A  29     -50.296   6.302  -2.047  1.00 62.87           C  
ATOM    252  CZ  PHE A  29     -50.653   7.557  -1.582  1.00 67.62           C  
ATOM    253  N   LEU A  30     -48.224   2.960   0.635  1.00 62.82           N  
ATOM    254  CA  LEU A  30     -49.338   2.021   0.582  1.00 59.05           C  
ATOM    255  C   LEU A  30     -49.740   1.498   1.954  1.00 64.91           C  
ATOM    256  O   LEU A  30     -50.839   0.946   2.090  1.00 73.50           O  
ATOM    257  CB  LEU A  30     -48.995   0.852  -0.339  1.00 57.31           C  
ATOM    258  CG  LEU A  30     -48.898   1.207  -1.821  1.00 59.38           C  
ATOM    259  CD1 LEU A  30     -48.364   0.031  -2.610  1.00 58.88           C  
ATOM    260  CD2 LEU A  30     -50.269   1.594  -2.318  1.00 54.04           C  
ATOM    261  N   GLY A  31     -48.887   1.662   2.965  1.00 63.06           N  
ATOM    262  CA  GLY A  31     -49.177   1.213   4.308  1.00 68.48           C  
ATOM    263  C   GLY A  31     -49.884   2.212   5.192  1.00 79.20           C  
ATOM    264  O   GLY A  31     -50.222   1.871   6.329  1.00 85.77           O  
ATOM    265  N   GLN A  32     -50.122   3.435   4.711  1.00 73.32           N  
ATOM    266  CA  GLN A  32     -50.747   4.475   5.520  1.00 73.02           C  
ATOM    267  C   GLN A  32     -52.265   4.373   5.477  1.00 79.05           C  
ATOM    268  O   GLN A  32     -52.865   4.239   4.408  1.00 67.81           O  
ATOM    269  CB  GLN A  32     -50.320   5.865   5.050  1.00 65.39           C  
ATOM    270  CG  GLN A  32     -48.841   6.088   5.130  1.00 77.92           C  
ATOM    271  CD  GLN A  32     -48.251   5.479   6.387  1.00 89.43           C  
ATOM    272  NE2 GLN A  32     -47.353   4.523   6.210  1.00 90.62           N  
ATOM    273  OE1 GLN A  32     -48.604   5.860   7.505  1.00 92.33           O  
ATOM    274  N   ARG A  33     -52.888   4.435   6.649  1.00 90.96           N  
ATOM    275  CA  ARG A  33     -54.334   4.519   6.703  1.00 96.30           C  
ATOM    276  C   ARG A  33     -54.834   5.907   7.037  1.00 88.57           C  
ATOM    277  O   ARG A  33     -55.977   6.224   6.688  1.00 99.36           O  
ATOM    278  CB  ARG A  33     -54.921   3.532   7.721  1.00106.27           C  
ATOM    279  CG  ARG A  33     -54.756   2.077   7.373  1.00112.32           C  
ATOM    280  CD  ARG A  33     -53.401   1.618   7.941  1.00123.29           C  
ATOM    281  NE  ARG A  33     -53.236   0.197   7.830  1.00129.39           N  
ATOM    282  CZ  ARG A  33     -52.395  -0.497   8.582  1.00130.07           C  
ATOM    283  NH1 ARG A  33     -51.658   0.109   9.490  1.00131.96           N1+
ATOM    284  NH2 ARG A  33     -52.273  -1.807   8.433  1.00130.13           N  
ATOM    285  N   GLU A  34     -54.024   6.752   7.667  1.00 80.99           N  
ATOM    286  CA  GLU A  34     -54.832   7.898   8.007  1.00 94.22           C  
ATOM    287  C   GLU A  34     -54.380   9.149   7.271  1.00 93.17           C  
ATOM    288  O   GLU A  34     -53.173   9.372   7.114  1.00 90.81           O  
ATOM    289  CB  GLU A  34     -54.831   8.145   9.520  1.00114.66           C  
ATOM    290  CG  GLU A  34     -55.714   7.158  10.349  1.00129.40           C  
ATOM    291  CD  GLU A  34     -57.199   7.035   9.920  1.00146.48           C  
ATOM    292  OE1 GLU A  34     -57.601   7.523   8.852  1.00155.13           O  
ATOM    293  OE2 GLU A  34     -57.980   6.433  10.683  1.00150.02           O1-
ATOM    294  N   PRO A  35     -55.365   9.989   6.833  1.00 83.54           N  
ATOM    295  CA  PRO A  35     -55.113  11.062   5.861  1.00 77.15           C  
ATOM    296  C   PRO A  35     -53.797  11.796   6.031  1.00 79.07           C  
ATOM    297  O   PRO A  35     -53.066  11.997   5.056  1.00 84.52           O  
ATOM    298  CB  PRO A  35     -56.303  11.999   6.096  1.00 77.59           C  
ATOM    299  CG  PRO A  35     -57.395  11.073   6.464  1.00 78.20           C  
ATOM    300  CD  PRO A  35     -56.771   9.975   7.269  1.00 75.37           C  
ATOM    301  N   ARG A  36     -53.494  12.197   7.264  1.00 74.56           N  
ATOM    302  CA  ARG A  36     -52.271  12.944   7.528  1.00 80.50           C  
ATOM    303  C   ARG A  36     -51.047  12.189   7.029  1.00 86.80           C  
ATOM    304  O   ARG A  36     -50.173  12.756   6.355  1.00 73.62           O  
ATOM    305  CB  ARG A  36     -52.148  13.218   9.025  1.00 88.73           C  
ATOM    306  CG  ARG A  36     -50.959  14.065   9.387  1.00 96.07           C  
ATOM    307  CD  ARG A  36     -50.930  15.299   8.515  1.00104.41           C  
ATOM    308  NE  ARG A  36     -50.073  16.335   9.075  1.00113.22           N  
ATOM    309  CZ  ARG A  36     -50.159  17.623   8.752  1.00116.32           C  
ATOM    310  NH1 ARG A  36     -51.076  18.036   7.885  1.00114.77           N1+
ATOM    311  NH2 ARG A  36     -49.346  18.503   9.318  1.00113.73           N  
ATOM    312  N   MET A  37     -50.975  10.895   7.357  1.00 87.04           N  
ATOM    313  CA  MET A  37     -49.810  10.099   6.988  1.00 83.53           C  
ATOM    314  C   MET A  37     -49.799   9.778   5.499  1.00 78.26           C  
ATOM    315  O   MET A  37     -48.721   9.739   4.885  1.00 72.03           O  
ATOM    316  CB  MET A  37     -49.762   8.822   7.829  1.00 90.54           C  
ATOM    317  CG  MET A  37     -49.343   9.056   9.273  1.00100.80           C  
ATOM    318  SD  MET A  37     -47.859  10.077   9.376  1.00111.92           S  
ATOM    319  CE  MET A  37     -46.600   8.976   8.705  1.00113.99           C  
ATOM    320  N   VAL A  38     -50.979   9.558   4.903  1.00 72.93           N  
ATOM    321  CA  VAL A  38     -51.063   9.400   3.455  1.00 67.57           C  
ATOM    322  C   VAL A  38     -50.502  10.635   2.757  1.00 69.17           C  
ATOM    323  O   VAL A  38     -49.794  10.536   1.746  1.00 64.12           O  
ATOM    324  CB  VAL A  38     -52.516   9.119   3.032  1.00 65.93           C  
ATOM    325  CG1 VAL A  38     -52.577   8.747   1.557  1.00 61.76           C  
ATOM    326  CG2 VAL A  38     -53.136   8.011   3.910  1.00 50.59           C  
ATOM    327  N   LEU A  39     -50.749  11.807   3.333  1.00 60.98           N  
ATOM    328  CA  LEU A  39     -50.332  13.046   2.693  1.00 59.72           C  
ATOM    329  C   LEU A  39     -48.823  13.231   2.763  1.00 74.80           C  
ATOM    330  O   LEU A  39     -48.202  13.637   1.768  1.00 82.24           O  
ATOM    331  CB  LEU A  39     -51.056  14.222   3.341  1.00 67.71           C  
ATOM    332  CG  LEU A  39     -51.212  15.504   2.544  1.00 78.12           C  
ATOM    333  CD1 LEU A  39     -52.389  16.265   3.126  1.00 85.91           C  
ATOM    334  CD2 LEU A  39     -49.942  16.348   2.564  1.00 69.02           C  
ATOM    335  N   ILE A  40     -48.210  12.956   3.922  1.00 73.86           N  
ATOM    336  CA  ILE A  40     -46.771  13.192   4.031  1.00 80.04           C  
ATOM    337  C   ILE A  40     -46.010  12.196   3.171  1.00 68.22           C  
ATOM    338  O   ILE A  40     -45.100  12.574   2.419  1.00 61.45           O  
ATOM    339  CB  ILE A  40     -46.294  13.145   5.495  1.00 89.28           C  
ATOM    340  CG1 ILE A  40     -47.273  13.859   6.409  1.00 91.67           C  
ATOM    341  CG2 ILE A  40     -44.917  13.779   5.628  1.00 88.83           C  
ATOM    342  CD1 ILE A  40     -46.907  13.737   7.868  1.00 93.53           C  
ATOM    343  N   GLU A  41     -46.382  10.910   3.257  1.00 64.07           N  
ATOM    344  CA  GLU A  41     -45.771   9.890   2.411  1.00 58.40           C  
ATOM    345  C   GLU A  41     -46.088  10.129   0.940  1.00 65.41           C  
ATOM    346  O   GLU A  41     -45.227   9.915   0.074  1.00 60.31           O  
ATOM    347  CB  GLU A  41     -46.240   8.504   2.842  1.00 67.50           C  
ATOM    348  CG  GLU A  41     -45.847   8.152   4.253  1.00 72.15           C  
ATOM    349  CD  GLU A  41     -44.379   8.410   4.498  1.00 85.74           C  
ATOM    350  OE1 GLU A  41     -43.556   8.047   3.627  1.00 96.41           O  
ATOM    351  OE2 GLU A  41     -44.050   8.989   5.553  1.00 87.99           O1-
ATOM    352  N   GLY A  42     -47.316  10.578   0.641  1.00 60.65           N  
ATOM    353  CA  GLY A  42     -47.623  11.002  -0.717  1.00 54.72           C  
ATOM    354  C   GLY A  42     -46.650  12.048  -1.224  1.00 60.88           C  
ATOM    355  O   GLY A  42     -46.105  11.930  -2.329  1.00 63.70           O  
ATOM    356  N   LEU A  43     -46.391  13.073  -0.411  1.00 62.35           N  
ATOM    357  CA  LEU A  43     -45.503  14.139  -0.852  1.00 69.97           C  
ATOM    358  C   LEU A  43     -44.073  13.643  -0.934  1.00 73.15           C  
ATOM    359  O   LEU A  43     -43.335  13.994  -1.875  1.00 67.53           O  
ATOM    360  CB  LEU A  43     -45.602  15.330   0.094  1.00 71.31           C  
ATOM    361  CG  LEU A  43     -46.769  16.271  -0.183  1.00 77.01           C  
ATOM    362  CD1 LEU A  43     -46.885  17.302   0.923  1.00 90.53           C  
ATOM    363  CD2 LEU A  43     -46.567  16.950  -1.514  1.00 66.72           C  
ATOM    364  N   LYS A  44     -43.668  12.819   0.043  1.00 62.73           N  
ATOM    365  CA  LYS A  44     -42.333  12.244  -0.013  1.00 65.65           C  
ATOM    366  C   LYS A  44     -42.163  11.434  -1.296  1.00 59.01           C  
ATOM    367  O   LYS A  44     -41.107  11.487  -1.944  1.00 54.10           O  
ATOM    368  CB  LYS A  44     -42.061  11.374   1.219  1.00 80.61           C  
ATOM    369  CG  LYS A  44     -40.641  10.900   1.271  1.00 90.43           C  
ATOM    370  CD  LYS A  44     -39.780  12.142   1.188  1.00109.44           C  
ATOM    371  CE  LYS A  44     -38.260  11.874   0.834  1.00104.17           C  
ATOM    372  NZ  LYS A  44     -37.802  12.659  -0.311  1.00101.18           N1+
ATOM    373  N   LEU A  45     -43.217  10.713  -1.698  1.00 45.79           N  
ATOM    374  CA  LEU A  45     -43.152   9.877  -2.891  1.00 46.63           C  
ATOM    375  C   LEU A  45     -42.965  10.715  -4.148  1.00 60.48           C  
ATOM    376  O   LEU A  45     -42.126  10.382  -5.001  1.00 64.41           O  
ATOM    377  CB  LEU A  45     -44.412   9.021  -2.987  1.00 50.13           C  
ATOM    378  CG  LEU A  45     -44.501   8.108  -4.213  1.00 57.39           C  
ATOM    379  CD1 LEU A  45     -43.276   7.185  -4.273  1.00 44.00           C  
ATOM    380  CD2 LEU A  45     -45.811   7.303  -4.175  1.00 51.33           C  
ATOM    381  N   LEU A  46     -43.749  11.797  -4.293  1.00 58.75           N  
ATOM    382  CA  LEU A  46     -43.531  12.719  -5.408  1.00 57.36           C  
ATOM    383  C   LEU A  46     -42.129  13.300  -5.367  1.00 57.87           C  
ATOM    384  O   LEU A  46     -41.476  13.440  -6.411  1.00 60.22           O  
ATOM    385  CB  LEU A  46     -44.563  13.849  -5.407  1.00 59.48           C  
ATOM    386  CG  LEU A  46     -45.956  13.495  -5.922  1.00 60.31           C  
ATOM    387  CD1 LEU A  46     -46.790  14.736  -6.009  1.00 61.73           C  
ATOM    388  CD2 LEU A  46     -45.899  12.800  -7.278  1.00 66.02           C  
ATOM    389  N   SER A  47     -41.628  13.615  -4.169  1.00 58.76           N  
ATOM    390  CA  SER A  47     -40.270  14.155  -4.080  1.00 56.82           C  
ATOM    391  C   SER A  47     -39.229  13.133  -4.514  1.00 63.52           C  
ATOM    392  O   SER A  47     -38.242  13.499  -5.170  1.00 61.15           O  
ATOM    393  CB  SER A  47     -39.974  14.634  -2.669  1.00 49.21           C  
ATOM    394  OG  SER A  47     -41.068  15.363  -2.162  1.00 73.26           O  
ATOM    395  N   ARG A  48     -39.416  11.853  -4.141  1.00 47.16           N  
ATOM    396  CA  ARG A  48     -38.453  10.823  -4.537  1.00 44.20           C  
ATOM    397  C   ARG A  48     -38.364  10.706  -6.051  1.00 52.95           C  
ATOM    398  O   ARG A  48     -37.262  10.599  -6.606  1.00 59.23           O  
ATOM    399  CB  ARG A  48     -38.820   9.464  -3.936  1.00 39.26           C  
ATOM    400  CG  ARG A  48     -38.610   9.337  -2.429  1.00 57.65           C  
ATOM    401  CD  ARG A  48     -37.196   9.607  -1.994  1.00 68.45           C  
ATOM    402  NE  ARG A  48     -36.984   9.382  -0.566  1.00 85.81           N  
ATOM    403  CZ  ARG A  48     -35.858   9.683   0.075  1.00 99.89           C  
ATOM    404  NH1 ARG A  48     -34.858  10.260  -0.564  1.00104.60           N1+
ATOM    405  NH2 ARG A  48     -35.723   9.384   1.353  1.00103.55           N  
ATOM    406  N   CYS A  49     -39.514  10.716  -6.735  1.00 45.27           N  
ATOM    407  CA  CYS A  49     -39.503  10.757  -8.193  1.00 51.84           C  
ATOM    408  C   CYS A  49     -38.630  11.894  -8.692  1.00 54.67           C  
ATOM    409  O   CYS A  49     -37.793  11.713  -9.588  1.00 53.44           O  
ATOM    410  CB  CYS A  49     -40.916  10.929  -8.747  1.00 49.65           C  
ATOM    411  SG  CYS A  49     -42.088   9.619  -8.329  1.00 58.23           S  
ATOM    412  N   ILE A  50     -38.821  13.084  -8.125  1.00 49.21           N  
ATOM    413  CA  ILE A  50     -38.097  14.251  -8.617  1.00 62.02           C  
ATOM    414  C   ILE A  50     -36.616  14.148  -8.274  1.00 56.20           C  
ATOM    415  O   ILE A  50     -35.751  14.351  -9.139  1.00 50.88           O  
ATOM    416  CB  ILE A  50     -38.738  15.528  -8.061  1.00 64.12           C  
ATOM    417  CG1 ILE A  50     -40.084  15.752  -8.750  1.00 61.24           C  
ATOM    418  CG2 ILE A  50     -37.837  16.682  -8.292  1.00 64.68           C  
ATOM    419  CD1 ILE A  50     -41.098  16.471  -7.884  1.00 67.45           C  
ATOM    420  N   GLU A  51     -36.296  13.788  -7.024  1.00 58.84           N  
ATOM    421  CA  GLU A  51     -34.895  13.574  -6.670  1.00 58.67           C  
ATOM    422  C   GLU A  51     -34.248  12.555  -7.591  1.00 58.77           C  
ATOM    423  O   GLU A  51     -33.110  12.749  -8.046  1.00 54.17           O  
ATOM    424  CB  GLU A  51     -34.758  13.122  -5.224  1.00 55.19           C  
ATOM    425  CG  GLU A  51     -35.242  14.125  -4.204  1.00 59.88           C  
ATOM    426  CD  GLU A  51     -35.399  13.488  -2.841  1.00 68.08           C  
ATOM    427  OE1 GLU A  51     -35.088  12.273  -2.734  1.00 72.17           O  
ATOM    428  OE2 GLU A  51     -35.838  14.191  -1.898  1.00 73.28           O1-
ATOM    429  N   ILE A  52     -34.965  11.476  -7.906  1.00 59.23           N  
ATOM    430  CA  ILE A  52     -34.345  10.428  -8.706  1.00 63.38           C  
ATOM    431  C   ILE A  52     -34.091  10.920 -10.128  1.00 64.54           C  
ATOM    432  O   ILE A  52     -33.040  10.626 -10.720  1.00 62.38           O  
ATOM    433  CB  ILE A  52     -35.188   9.137  -8.658  1.00 57.43           C  
ATOM    434  CG1 ILE A  52     -35.154   8.554  -7.234  1.00 50.94           C  
ATOM    435  CG2 ILE A  52     -34.620   8.108  -9.630  1.00 50.40           C  
ATOM    436  CD1 ILE A  52     -36.105   7.378  -7.003  1.00 58.59           C  
ATOM    437  N   ASP A  53     -35.019  11.707 -10.687  1.00 58.87           N  
ATOM    438  CA  ASP A  53     -34.769  12.324 -11.990  1.00 63.03           C  
ATOM    439  C   ASP A  53     -33.546  13.232 -11.937  1.00 62.87           C  
ATOM    440  O   ASP A  53     -32.662  13.169 -12.804  1.00 47.72           O  
ATOM    441  CB  ASP A  53     -35.989  13.118 -12.448  1.00 66.41           C  
ATOM    442  CG  ASP A  53     -36.943  12.288 -13.251  1.00 75.30           C  
ATOM    443  OD1 ASP A  53     -36.596  11.134 -13.585  1.00 78.26           O  
ATOM    444  OD2 ASP A  53     -38.040  12.789 -13.549  1.00 81.48           O1-
ATOM    445  N   SER A  54     -33.481  14.082 -10.913  1.00 51.95           N  
ATOM    446  CA  SER A  54     -32.347  14.980 -10.766  1.00 60.44           C  
ATOM    447  C   SER A  54     -31.034  14.201 -10.701  1.00 68.15           C  
ATOM    448  O   SER A  54     -30.079  14.510 -11.431  1.00 61.71           O  
ATOM    449  CB  SER A  54     -32.559  15.847  -9.530  1.00 65.96           C  
ATOM    450  OG  SER A  54     -31.417  16.597  -9.233  1.00 75.16           O  
ATOM    451  N   ALA A  55     -30.978  13.150  -9.867  1.00 51.90           N  
ATOM    452  CA  ALA A  55     -29.748  12.369  -9.793  1.00 54.74           C  
ATOM    453  C   ALA A  55     -29.377  11.811 -11.159  1.00 59.49           C  
ATOM    454  O   ALA A  55     -28.198  11.810 -11.538  1.00 57.48           O  
ATOM    455  CB  ALA A  55     -29.882  11.234  -8.775  1.00 58.44           C  
ATOM    456  N   ASP A  56     -30.375  11.343 -11.918  1.00 59.79           N  
ATOM    457  CA  ASP A  56     -30.086  10.759 -13.219  1.00 68.47           C  
ATOM    458  C   ASP A  56     -29.686  11.830 -14.233  1.00 72.01           C  
ATOM    459  O   ASP A  56     -28.855  11.571 -15.113  1.00 70.02           O  
ATOM    460  CB  ASP A  56     -31.287   9.938 -13.727  1.00 75.10           C  
ATOM    461  CG  ASP A  56     -31.619   8.720 -12.829  1.00 75.50           C  
ATOM    462  OD1 ASP A  56     -32.803   8.516 -12.495  1.00 78.66           O  
ATOM    463  OD2 ASP A  56     -30.700   7.979 -12.433  1.00 66.19           O1-
ATOM    464  N   LYS A  57     -30.251  13.036 -14.121  1.00 64.86           N  
ATOM    465  CA  LYS A  57     -29.829  14.130 -14.991  1.00 72.23           C  
ATOM    466  C   LYS A  57     -28.443  14.638 -14.614  1.00 73.15           C  
ATOM    467  O   LYS A  57     -27.692  15.095 -15.478  1.00 69.14           O  
ATOM    468  CB  LYS A  57     -30.837  15.285 -14.929  1.00 69.39           C  
ATOM    469  CG  LYS A  57     -32.054  15.113 -15.820  1.00 74.67           C  
ATOM    470  CD  LYS A  57     -33.273  15.884 -15.307  1.00 83.18           C  
ATOM    471  CE  LYS A  57     -34.502  15.566 -16.165  1.00 90.05           C  
ATOM    472  NZ  LYS A  57     -35.790  15.750 -15.439  1.00 94.23           N1+
ATOM    473  N   SER A  58     -28.089  14.568 -13.338  1.00 75.11           N  
ATOM    474  CA  SER A  58     -26.879  15.193 -12.839  1.00 70.76           C  
ATOM    475  C   SER A  58     -25.709  14.224 -12.774  1.00 77.38           C  
ATOM    476  O   SER A  58     -24.653  14.581 -12.243  1.00 86.01           O  
ATOM    477  CB  SER A  58     -27.147  15.808 -11.466  1.00 71.31           C  
ATOM    478  OG  SER A  58     -28.317  16.625 -11.494  1.00 66.29           O  
ATOM    479  N   GLY A  59     -25.866  13.015 -13.304  1.00 72.53           N  
ATOM    480  CA  GLY A  59     -24.748  12.094 -13.355  1.00 66.45           C  
ATOM    481  C   GLY A  59     -24.243  11.613 -12.009  1.00 73.45           C  
ATOM    482  O   GLY A  59     -23.069  11.245 -11.893  1.00 78.12           O  
ATOM    483  N   CYS A  60     -25.094  11.587 -10.986  1.00 69.02           N  
ATOM    484  CA  CYS A  60     -24.675  11.070  -9.693  1.00 79.55           C  
ATOM    485  C   CYS A  60     -25.718  10.112  -9.114  1.00 71.65           C  
ATOM    486  O   CYS A  60     -26.812   9.914  -9.653  1.00 65.48           O  
ATOM    487  CB  CYS A  60     -24.365  12.215  -8.712  1.00 92.78           C  
ATOM    488  SG  CYS A  60     -25.632  13.439  -8.488  1.00 92.90           S  
ATOM    489  N   THR A  61     -25.334   9.490  -8.007  1.00 65.57           N  
ATOM    490  CA  THR A  61     -26.145   8.471  -7.365  1.00 63.56           C  
ATOM    491  C   THR A  61     -27.176   9.114  -6.447  1.00 61.89           C  
ATOM    492  O   THR A  61     -26.850  10.025  -5.672  1.00 54.34           O  
ATOM    493  CB  THR A  61     -25.249   7.531  -6.563  1.00 64.15           C  
ATOM    494  CG2 THR A  61     -26.082   6.489  -5.837  1.00 62.80           C  
ATOM    495  OG1 THR A  61     -24.322   6.896  -7.451  1.00 65.50           O  
ATOM    496  N   HIS A  62     -28.415   8.628  -6.526  1.00 48.10           N  
ATOM    497  CA  HIS A  62     -29.462   9.090  -5.627  1.00 54.70           C  
ATOM    498  C   HIS A  62     -29.219   8.578  -4.214  1.00 60.23           C  
ATOM    499  O   HIS A  62     -28.847   7.419  -4.018  1.00 59.91           O  
ATOM    500  CB  HIS A  62     -30.829   8.621  -6.099  1.00 49.91           C  
ATOM    501  CG  HIS A  62     -31.933   9.012  -5.167  1.00 67.05           C  
ATOM    502  CD2 HIS A  62     -32.480  10.220  -4.897  1.00 59.82           C  
ATOM    503  ND1 HIS A  62     -32.588   8.103  -4.360  1.00 72.93           N  
ATOM    504  CE1 HIS A  62     -33.490   8.737  -3.633  1.00 75.47           C  
ATOM    505  NE2 HIS A  62     -33.445  10.023  -3.941  1.00 76.18           N  
ATOM    506  N   ASN A  63     -29.442   9.446  -3.225  1.00 61.75           N  
ATOM    507  CA  ASN A  63     -29.154   9.116  -1.824  1.00 68.74           C  
ATOM    508  C   ASN A  63     -30.330   8.329  -1.234  1.00 73.11           C  
ATOM    509  O   ASN A  63     -31.113   8.819  -0.412  1.00 63.56           O  
ATOM    510  CB  ASN A  63     -28.858  10.382  -1.032  1.00 65.71           C  
ATOM    511  CG  ASN A  63     -28.217  10.095   0.310  1.00 69.84           C  
ATOM    512  ND2 ASN A  63     -28.271  11.070   1.222  1.00 59.86           N  
ATOM    513  OD1 ASN A  63     -27.684   9.011   0.528  1.00 77.80           O  
ATOM    514  N   HIS A  64     -30.417   7.060  -1.654  1.00 75.44           N  
ATOM    515  CA  HIS A  64     -31.566   6.209  -1.339  1.00 81.66           C  
ATOM    516  C   HIS A  64     -31.711   5.966   0.161  1.00 70.37           C  
ATOM    517  O   HIS A  64     -32.821   6.046   0.699  1.00 66.84           O  
ATOM    518  CB  HIS A  64     -31.441   4.875  -2.078  1.00 83.22           C  
ATOM    519  CG  HIS A  64     -32.666   4.014  -1.998  1.00 89.58           C  
ATOM    520  CD2 HIS A  64     -33.624   3.740  -2.917  1.00 93.22           C  
ATOM    521  ND1 HIS A  64     -33.007   3.300  -0.867  1.00 87.28           N  
ATOM    522  CE1 HIS A  64     -34.122   2.626  -1.092  1.00 85.07           C  
ATOM    523  NE2 HIS A  64     -34.515   2.873  -2.329  1.00 90.33           N  
ATOM    524  N   ASP A  65     -30.616   5.654   0.847  1.00 66.96           N  
ATOM    525  CA  ASP A  65     -30.666   5.346   2.271  1.00 80.62           C  
ATOM    526  C   ASP A  65     -30.564   6.585   3.145  1.00 81.29           C  
ATOM    527  O   ASP A  65     -30.391   6.458   4.362  1.00 83.49           O  
ATOM    528  CB  ASP A  65     -29.548   4.365   2.643  1.00 89.81           C  
ATOM    529  CG  ASP A  65     -29.589   3.091   1.816  1.00 93.43           C  
ATOM    530  OD1 ASP A  65     -28.533   2.698   1.264  1.00 95.66           O  
ATOM    531  OD2 ASP A  65     -30.679   2.489   1.714  1.00 92.20           O1-
ATOM    532  N   ASP A  66     -30.657   7.774   2.556  1.00 82.76           N  
ATOM    533  CA  ASP A  66     -30.467   9.023   3.291  1.00 84.86           C  
ATOM    534  C   ASP A  66     -29.130   9.035   4.030  1.00 76.58           C  
ATOM    535  O   ASP A  66     -29.023   9.510   5.166  1.00 65.67           O  
ATOM    536  CB  ASP A  66     -31.630   9.277   4.244  1.00 92.19           C  
ATOM    537  CG  ASP A  66     -32.944   9.449   3.510  1.00100.64           C  
ATOM    538  OD1 ASP A  66     -33.816   8.554   3.623  1.00101.18           O  
ATOM    539  OD2 ASP A  66     -33.090  10.468   2.800  1.00103.90           O1-
ATOM    540  N   LYS A  67     -28.102   8.499   3.372  1.00 68.05           N  
ATOM    541  CA  LYS A  67     -26.750   8.569   3.894  1.00 70.19           C  
ATOM    542  C   LYS A  67     -26.304  10.017   4.090  1.00 80.33           C  
ATOM    543  O   LYS A  67     -26.811  10.965   3.478  1.00 73.97           O  
ATOM    544  CB  LYS A  67     -25.759   7.868   2.965  1.00 64.77           C  
ATOM    545  CG  LYS A  67     -25.784   6.367   3.007  1.00 72.31           C  
ATOM    546  CD  LYS A  67     -24.750   5.860   2.036  1.00 81.16           C  
ATOM    547  CE  LYS A  67     -25.025   4.429   1.666  1.00 94.20           C  
ATOM    548  NZ  LYS A  67     -24.136   3.987   0.563  1.00103.89           N1+
ATOM    549  N   SER A  68     -25.319  10.164   4.952  1.00 88.99           N  
ATOM    550  CA  SER A  68     -24.722  11.437   5.304  1.00 89.78           C  
ATOM    551  C   SER A  68     -23.387  11.625   4.582  1.00 73.36           C  
ATOM    552  O   SER A  68     -22.771  10.664   4.111  1.00 72.45           O  
ATOM    553  CB  SER A  68     -24.582  11.481   6.823  1.00100.86           C  
ATOM    554  OG  SER A  68     -23.322  11.901   7.240  1.00108.40           O  
ATOM    555  N   VAL A  69     -22.959  12.883   4.447  1.00 60.44           N  
ATOM    556  CA  VAL A  69     -21.715  13.123   3.721  1.00 71.28           C  
ATOM    557  C   VAL A  69     -20.572  12.395   4.418  1.00 79.89           C  
ATOM    558  O   VAL A  69     -19.782  11.681   3.783  1.00 77.52           O  
ATOM    559  CB  VAL A  69     -21.446  14.632   3.568  1.00 66.79           C  
ATOM    560  CG1 VAL A  69     -20.226  14.841   2.702  1.00 60.28           C  
ATOM    561  CG2 VAL A  69     -22.639  15.322   2.944  1.00 62.90           C  
ATOM    562  N   GLU A  70     -20.499  12.538   5.742  1.00 90.00           N  
ATOM    563  CA  GLU A  70     -19.736  11.676   6.641  1.00101.18           C  
ATOM    564  C   GLU A  70     -19.673  10.245   6.130  1.00 88.93           C  
ATOM    565  O   GLU A  70     -18.588   9.736   5.831  1.00 75.13           O  
ATOM    566  CB  GLU A  70     -20.364  11.663   8.041  1.00115.20           C  
ATOM    567  CG  GLU A  70     -20.659  13.026   8.719  1.00127.63           C  
ATOM    568  CD  GLU A  70     -21.569  13.999   7.935  1.00141.56           C  
ATOM    569  OE1 GLU A  70     -21.721  15.133   8.403  1.00148.83           O  
ATOM    570  OE2 GLU A  70     -22.072  13.664   6.845  1.00141.39           O1-
ATOM    571  N   THR A  71     -20.839   9.598   6.017  1.00 80.96           N  
ATOM    572  CA  THR A  71     -20.879   8.188   5.641  1.00 75.40           C  
ATOM    573  C   THR A  71     -20.369   7.968   4.221  1.00 80.15           C  
ATOM    574  O   THR A  71     -19.559   7.065   3.980  1.00 83.90           O  
ATOM    575  CB  THR A  71     -22.304   7.645   5.782  1.00 72.72           C  
ATOM    576  CG2 THR A  71     -22.300   6.105   5.787  1.00 68.87           C  
ATOM    577  OG1 THR A  71     -22.888   8.142   6.993  1.00 62.95           O  
ATOM    578  N   ILE A  72     -20.865   8.758   3.259  1.00 80.44           N  
ATOM    579  CA  ILE A  72     -20.478   8.577   1.857  1.00 78.75           C  
ATOM    580  C   ILE A  72     -18.965   8.540   1.726  1.00 72.65           C  
ATOM    581  O   ILE A  72     -18.407   7.745   0.957  1.00 70.63           O  
ATOM    582  CB  ILE A  72     -21.091   9.687   0.980  1.00 78.86           C  
ATOM    583  CG1 ILE A  72     -22.604   9.499   0.854  1.00 76.29           C  
ATOM    584  CG2 ILE A  72     -20.415   9.728  -0.386  1.00 68.13           C  
ATOM    585  CD1 ILE A  72     -23.337  10.759   0.506  1.00 72.88           C  
ATOM    586  N   LEU A  73     -18.277   9.370   2.508  1.00 70.01           N  
ATOM    587  CA  LEU A  73     -16.831   9.466   2.390  1.00 82.03           C  
ATOM    588  C   LEU A  73     -16.145   8.254   2.999  1.00 89.32           C  
ATOM    589  O   LEU A  73     -15.275   7.642   2.371  1.00 94.55           O  
ATOM    590  CB  LEU A  73     -16.347  10.755   3.048  1.00 81.90           C  
ATOM    591  CG  LEU A  73     -16.621  11.929   2.108  1.00 82.69           C  
ATOM    592  CD1 LEU A  73     -16.780  13.235   2.860  1.00 80.52           C  
ATOM    593  CD2 LEU A  73     -15.539  12.013   1.029  1.00 83.24           C  
ATOM    594  N   VAL A  74     -16.517   7.897   4.229  1.00 89.43           N  
ATOM    595  CA  VAL A  74     -15.898   6.743   4.874  1.00 93.66           C  
ATOM    596  C   VAL A  74     -16.093   5.490   4.032  1.00 95.07           C  
ATOM    597  O   VAL A  74     -15.235   4.602   4.023  1.00 94.54           O  
ATOM    598  CB  VAL A  74     -16.452   6.565   6.304  1.00 92.64           C  
ATOM    599  CG1 VAL A  74     -16.460   7.910   7.045  1.00 90.24           C  
ATOM    600  CG2 VAL A  74     -17.833   5.923   6.276  1.00 88.52           C  
ATOM    601  N   GLU A  75     -17.197   5.403   3.286  1.00 97.51           N  
ATOM    602  CA  GLU A  75     -17.377   4.265   2.395  1.00 99.24           C  
ATOM    603  C   GLU A  75     -16.403   4.304   1.223  1.00100.78           C  
ATOM    604  O   GLU A  75     -16.120   3.259   0.629  1.00100.64           O  
ATOM    605  CB  GLU A  75     -18.830   4.207   1.913  1.00100.73           C  
ATOM    606  CG  GLU A  75     -19.823   4.073   3.071  1.00110.55           C  
ATOM    607  CD  GLU A  75     -21.254   3.795   2.636  1.00116.32           C  
ATOM    608  OE1 GLU A  75     -21.512   3.683   1.417  1.00110.95           O  
ATOM    609  OE2 GLU A  75     -22.122   3.687   3.532  1.00122.80           O1-
ATOM    610  N   SER A  76     -15.863   5.474   0.899  1.00105.21           N  
ATOM    611  CA  SER A  76     -14.825   5.600  -0.112  1.00110.61           C  
ATOM    612  C   SER A  76     -13.430   5.725   0.491  1.00112.75           C  
ATOM    613  O   SER A  76     -12.466   5.943  -0.250  1.00118.73           O  
ATOM    614  CB  SER A  76     -15.116   6.805  -1.011  1.00109.02           C  
ATOM    615  OG  SER A  76     -16.310   6.602  -1.749  1.00104.35           O  
ATOM    616  N   GLY A  77     -13.301   5.598   1.812  1.00106.37           N  
ATOM    617  CA  GLY A  77     -12.010   5.630   2.463  1.00105.26           C  
ATOM    618  C   GLY A  77     -11.509   6.993   2.884  1.00110.44           C  
ATOM    619  O   GLY A  77     -10.314   7.128   3.173  1.00112.06           O  
ATOM    620  N   ILE A  78     -12.368   8.008   2.928  1.00114.94           N  
ATOM    621  CA  ILE A  78     -11.973   9.351   3.345  1.00115.86           C  
ATOM    622  C   ILE A  78     -12.414   9.537   4.790  1.00118.59           C  
ATOM    623  O   ILE A  78     -13.611   9.660   5.079  1.00117.61           O  
ATOM    624  CB  ILE A  78     -12.568  10.452   2.450  1.00108.34           C  
ATOM    625  CG1 ILE A  78     -11.919  10.511   1.055  1.00 96.99           C  
ATOM    626  CG2 ILE A  78     -12.429  11.802   3.130  1.00108.11           C  
ATOM    627  CD1 ILE A  78     -12.211   9.343   0.129  1.00 92.38           C  
ATOM    628  N   VAL A  79     -11.459   9.550   5.709  1.00127.23           N  
ATOM    629  CA  VAL A  79     -11.752   9.874   7.097  1.00127.56           C  
ATOM    630  C   VAL A  79     -11.649  11.388   7.221  1.00129.27           C  
ATOM    631  O   VAL A  79     -10.570  11.971   7.073  1.00137.88           O  
ATOM    632  CB  VAL A  79     -10.818   9.143   8.068  1.00124.59           C  
ATOM    633  CG1 VAL A  79     -10.723   9.892   9.392  1.00126.80           C  
ATOM    634  CG2 VAL A  79     -11.332   7.729   8.306  1.00115.65           C  
ATOM    635  N   CYS A  80     -12.790  12.029   7.439  1.00121.18           N  
ATOM    636  CA  CYS A  80     -12.875  13.484   7.529  1.00120.66           C  
ATOM    637  C   CYS A  80     -13.921  13.821   8.581  1.00120.61           C  
ATOM    638  O   CYS A  80     -15.043  14.217   8.262  1.00117.73           O  
ATOM    639  CB  CYS A  80     -13.225  14.093   6.170  1.00126.70           C  
ATOM    640  SG  CYS A  80     -13.693  15.841   6.171  1.00131.78           S  
ATOM    641  N   PRO A  81     -13.590  13.632   9.854  1.00130.69           N  
ATOM    642  CA  PRO A  81     -14.563  13.925  10.913  1.00126.99           C  
ATOM    643  C   PRO A  81     -14.691  15.426  11.136  1.00113.74           C  
ATOM    644  O   PRO A  81     -13.950  16.237  10.582  1.00103.98           O  
ATOM    645  CB  PRO A  81     -13.974  13.219  12.145  1.00129.39           C  
ATOM    646  CG  PRO A  81     -12.941  12.254  11.591  1.00129.57           C  
ATOM    647  CD  PRO A  81     -12.402  12.948  10.383  1.00130.65           C  
ATOM    648  N   GLY A  82     -15.673  15.784  11.957  1.00112.01           N  
ATOM    649  CA  GLY A  82     -15.925  17.178  12.253  1.00111.85           C  
ATOM    650  C   GLY A  82     -16.805  17.891  11.256  1.00111.11           C  
ATOM    651  O   GLY A  82     -16.791  19.126  11.213  1.00117.71           O  
ATOM    652  N   LEU A  83     -17.609  17.123  10.415  1.00103.42           N  
ATOM    653  CA  LEU A  83     -18.440  17.796   9.420  1.00104.83           C  
ATOM    654  C   LEU A  83     -19.872  17.904   9.909  1.00105.46           C  
ATOM    655  O   LEU A  83     -20.389  16.960  10.510  1.00107.22           O  
ATOM    656  CB  LEU A  83     -18.439  17.045   8.087  1.00103.17           C  
ATOM    657  CG  LEU A  83     -17.093  16.671   7.474  1.00113.30           C  
ATOM    658  CD1 LEU A  83     -17.257  16.437   5.987  1.00107.33           C  
ATOM    659  CD2 LEU A  83     -16.042  17.742   7.756  1.00121.92           C  
ATOM    660  N   PRO A  84     -20.533  19.032   9.651  1.00103.80           N  
ATOM    661  CA  PRO A  84     -21.948  19.163  10.022  1.00102.99           C  
ATOM    662  C   PRO A  84     -22.773  18.060   9.380  1.00102.92           C  
ATOM    663  O   PRO A  84     -22.396  17.490   8.359  1.00104.10           O  
ATOM    664  CB  PRO A  84     -22.340  20.540   9.469  1.00 98.01           C  
ATOM    665  CG  PRO A  84     -21.048  21.263   9.275  1.00 97.77           C  
ATOM    666  CD  PRO A  84     -20.029  20.219   8.943  1.00102.36           C  
ATOM    667  N   LEU A  85     -23.922  17.762   9.981  1.00 99.28           N  
ATOM    668  CA  LEU A  85     -24.770  16.686   9.467  1.00 94.65           C  
ATOM    669  C   LEU A  85     -25.489  17.195   8.222  1.00 99.53           C  
ATOM    670  O   LEU A  85     -26.511  17.882   8.295  1.00100.97           O  
ATOM    671  CB  LEU A  85     -25.744  16.205  10.536  1.00 92.00           C  
ATOM    672  CG  LEU A  85     -26.484  14.887  10.264  1.00 92.21           C  
ATOM    673  CD1 LEU A  85     -25.585  13.841   9.601  1.00 85.56           C  
ATOM    674  CD2 LEU A  85     -27.064  14.336  11.559  1.00 92.93           C  
ATOM    675  N   ILE A  86     -24.926  16.867   7.059  1.00 95.00           N  
ATOM    676  CA  ILE A  86     -25.484  17.238   5.763  1.00 86.52           C  
ATOM    677  C   ILE A  86     -25.863  15.964   5.031  1.00 73.33           C  
ATOM    678  O   ILE A  86     -25.051  15.041   4.913  1.00 72.93           O  
ATOM    679  CB  ILE A  86     -24.504  18.070   4.916  1.00 79.40           C  
ATOM    680  CG1 ILE A  86     -24.234  19.431   5.564  1.00 80.73           C  
ATOM    681  CG2 ILE A  86     -25.065  18.256   3.514  1.00 60.96           C  
ATOM    682  CD1 ILE A  86     -25.487  20.252   5.795  1.00 81.82           C  
ATOM    683  N   ILE A  87     -27.082  15.925   4.516  1.00 69.43           N  
ATOM    684  CA  ILE A  87     -27.585  14.729   3.863  1.00 77.78           C  
ATOM    685  C   ILE A  87     -28.088  15.120   2.473  1.00 76.51           C  
ATOM    686  O   ILE A  87     -29.138  15.771   2.343  1.00 64.82           O  
ATOM    687  CB  ILE A  87     -28.653  14.081   4.752  1.00 91.62           C  
ATOM    688  CG1 ILE A  87     -29.395  12.966   4.040  1.00 86.84           C  
ATOM    689  CG2 ILE A  87     -29.605  15.155   5.300  1.00107.86           C  
ATOM    690  CD1 ILE A  87     -30.405  12.344   4.947  1.00 96.80           C  
ATOM    691  N   PRO A  88     -27.361  14.775   1.413  1.00 67.89           N  
ATOM    692  CA  PRO A  88     -27.726  15.245   0.073  1.00 62.94           C  
ATOM    693  C   PRO A  88     -28.820  14.388  -0.546  1.00 61.69           C  
ATOM    694  O   PRO A  88     -29.129  13.286  -0.088  1.00 61.33           O  
ATOM    695  CB  PRO A  88     -26.418  15.112  -0.715  1.00 66.43           C  
ATOM    696  CG  PRO A  88     -25.728  13.930  -0.082  1.00 66.62           C  
ATOM    697  CD  PRO A  88     -26.132  13.957   1.398  1.00 67.34           C  
ATOM    698  N   ASP A  89     -29.417  14.930  -1.608  1.00 52.55           N  
ATOM    699  CA  ASP A  89     -30.331  14.126  -2.402  1.00 50.14           C  
ATOM    700  C   ASP A  89     -29.574  13.236  -3.368  1.00 50.82           C  
ATOM    701  O   ASP A  89     -30.055  12.154  -3.716  1.00 67.02           O  
ATOM    702  CB  ASP A  89     -31.308  15.016  -3.162  1.00 53.08           C  
ATOM    703  CG  ASP A  89     -32.237  15.756  -2.244  1.00 56.47           C  
ATOM    704  OD1 ASP A  89     -32.823  15.096  -1.350  1.00 56.99           O  
ATOM    705  OD2 ASP A  89     -32.380  16.996  -2.406  1.00 62.83           O1-
ATOM    706  N   GLY A  90     -28.396  13.666  -3.802  1.00 49.75           N  
ATOM    707  CA  GLY A  90     -27.552  12.836  -4.637  1.00 43.99           C  
ATOM    708  C   GLY A  90     -26.096  13.058  -4.290  1.00 50.98           C  
ATOM    709  O   GLY A  90     -25.733  14.041  -3.630  1.00 52.03           O  
ATOM    710  N   TYR A  91     -25.259  12.130  -4.751  1.00 43.96           N  
ATOM    711  CA  TYR A  91     -23.831  12.208  -4.500  1.00 50.44           C  
ATOM    712  C   TYR A  91     -23.109  11.376  -5.549  1.00 64.11           C  
ATOM    713  O   TYR A  91     -23.675  10.425  -6.094  1.00 68.11           O  
ATOM    714  CB  TYR A  91     -23.485  11.718  -3.092  1.00 57.65           C  
ATOM    715  CG  TYR A  91     -23.685  10.226  -2.911  1.00 57.22           C  
ATOM    716  CD1 TYR A  91     -22.673   9.328  -3.243  1.00 51.52           C  
ATOM    717  CD2 TYR A  91     -24.881   9.719  -2.415  1.00 62.58           C  
ATOM    718  CE1 TYR A  91     -22.851   7.966  -3.103  1.00 63.13           C  
ATOM    719  CE2 TYR A  91     -25.067   8.360  -2.254  1.00 68.08           C  
ATOM    720  CZ  TYR A  91     -24.045   7.490  -2.602  1.00 70.52           C  
ATOM    721  OH  TYR A  91     -24.209   6.141  -2.450  1.00 67.89           O  
ATOM    722  N   LYS A  92     -21.856  11.745  -5.828  1.00 63.69           N  
ATOM    723  CA  LYS A  92     -20.969  10.878  -6.606  1.00 65.67           C  
ATOM    724  C   LYS A  92     -19.544  11.325  -6.302  1.00 72.30           C  
ATOM    725  O   LYS A  92     -19.120  12.395  -6.754  1.00 66.04           O  
ATOM    726  CB  LYS A  92     -21.260  10.933  -8.100  1.00 68.87           C  
ATOM    727  CG  LYS A  92     -20.325  10.071  -8.942  1.00 74.62           C  
ATOM    728  CD  LYS A  92     -20.999   9.584 -10.214  1.00 93.93           C  
ATOM    729  CE  LYS A  92     -20.418   8.271 -10.715  1.00 99.21           C  
ATOM    730  NZ  LYS A  92     -21.436   7.176 -10.799  1.00104.15           N1+
ATOM    731  N   LEU A  93     -18.823  10.502  -5.540  1.00 75.82           N  
ATOM    732  CA  LEU A  93     -17.390  10.693  -5.393  1.00 57.92           C  
ATOM    733  C   LEU A  93     -16.702  10.200  -6.658  1.00 61.42           C  
ATOM    734  O   LEU A  93     -16.929   9.079  -7.109  1.00 72.31           O  
ATOM    735  CB  LEU A  93     -16.871   9.961  -4.160  1.00 62.25           C  
ATOM    736  CG  LEU A  93     -15.423  10.219  -3.720  1.00 81.20           C  
ATOM    737  CD1 LEU A  93     -14.369   9.542  -4.582  1.00 90.42           C  
ATOM    738  CD2 LEU A  93     -15.174  11.716  -3.688  1.00 81.80           C  
ATOM    739  N   ILE A  94     -15.850  11.040  -7.224  1.00 80.23           N  
ATOM    740  CA  ILE A  94     -15.292  10.784  -8.544  1.00 86.39           C  
ATOM    741  C   ILE A  94     -13.890  11.384  -8.564  1.00 88.85           C  
ATOM    742  O   ILE A  94     -13.715  12.590  -8.353  1.00 89.54           O  
ATOM    743  CB  ILE A  94     -16.231  11.353  -9.630  1.00 91.52           C  
ATOM    744  CG1 ILE A  94     -15.656  11.240 -11.033  1.00 83.32           C  
ATOM    745  CG2 ILE A  94     -16.645  12.796  -9.323  1.00 97.65           C  
ATOM    746  CD1 ILE A  94     -16.761  11.417 -12.081  1.00 86.30           C  
ATOM    747  N   ASP A  95     -12.879  10.535  -8.765  1.00 96.00           N  
ATOM    748  CA  ASP A  95     -11.498  10.884  -8.448  1.00 91.73           C  
ATOM    749  C   ASP A  95     -11.485  11.425  -7.020  1.00 82.47           C  
ATOM    750  O   ASP A  95     -11.860  10.718  -6.078  1.00 79.13           O  
ATOM    751  CB  ASP A  95     -10.932  11.887  -9.468  1.00 99.27           C  
ATOM    752  CG  ASP A  95      -9.442  12.165  -9.279  1.00119.20           C  
ATOM    753  OD1 ASP A  95      -8.665  11.906 -10.223  1.00121.53           O  
ATOM    754  OD2 ASP A  95      -9.045  12.662  -8.203  1.00129.69           O1-
ATOM    755  N   ASN A  96     -11.111  12.686  -6.844  1.00 87.74           N  
ATOM    756  CA  ASN A  96     -11.097  13.295  -5.524  1.00 97.06           C  
ATOM    757  C   ASN A  96     -12.056  14.481  -5.446  1.00 83.48           C  
ATOM    758  O   ASN A  96     -11.847  15.413  -4.672  1.00 80.81           O  
ATOM    759  CB  ASN A  96      -9.674  13.699  -5.148  1.00116.12           C  
ATOM    760  CG  ASN A  96      -9.442  13.669  -3.657  1.00128.47           C  
ATOM    761  ND2 ASN A  96      -9.125  12.492  -3.119  1.00128.89           N  
ATOM    762  OD1 ASN A  96      -9.570  14.684  -2.991  1.00133.10           O  
ATOM    763  N   SER A  97     -13.124  14.446  -6.233  1.00 72.89           N  
ATOM    764  CA  SER A  97     -14.159  15.466  -6.208  1.00 70.17           C  
ATOM    765  C   SER A  97     -15.474  14.841  -5.762  1.00 66.29           C  
ATOM    766  O   SER A  97     -15.848  13.763  -6.227  1.00 68.22           O  
ATOM    767  CB  SER A  97     -14.320  16.111  -7.582  1.00 71.43           C  
ATOM    768  OG  SER A  97     -13.058  16.354  -8.180  1.00 72.40           O  
ATOM    769  N   LEU A  98     -16.161  15.502  -4.845  1.00 62.19           N  
ATOM    770  CA  LEU A  98     -17.425  15.012  -4.308  1.00 63.80           C  
ATOM    771  C   LEU A  98     -18.549  15.864  -4.880  1.00 69.24           C  
ATOM    772  O   LEU A  98     -18.728  17.022  -4.475  1.00 58.97           O  
ATOM    773  CB  LEU A  98     -17.429  15.058  -2.787  1.00 53.71           C  
ATOM    774  CG  LEU A  98     -18.745  14.686  -2.142  1.00 61.37           C  
ATOM    775  CD1 LEU A  98     -19.041  13.244  -2.490  1.00 58.01           C  
ATOM    776  CD2 LEU A  98     -18.679  14.930  -0.616  1.00 56.30           C  
ATOM    777  N   ILE A  99     -19.283  15.296  -5.832  1.00 68.82           N  
ATOM    778  CA  ILE A  99     -20.503  15.906  -6.345  1.00 56.44           C  
ATOM    779  C   ILE A  99     -21.592  15.721  -5.302  1.00 53.08           C  
ATOM    780  O   ILE A  99     -21.904  14.587  -4.925  1.00 58.32           O  
ATOM    781  CB  ILE A  99     -20.906  15.274  -7.683  1.00 50.99           C  
ATOM    782  CG1 ILE A  99     -19.728  15.371  -8.655  1.00 60.20           C  
ATOM    783  CG2 ILE A  99     -22.154  15.946  -8.242  1.00 52.14           C  
ATOM    784  CD1 ILE A  99     -20.011  14.837 -10.022  1.00 62.86           C  
ATOM    785  N   LEU A 100     -22.158  16.826  -4.818  1.00 51.87           N  
ATOM    786  CA  LEU A 100     -23.292  16.778  -3.896  1.00 53.35           C  
ATOM    787  C   LEU A 100     -24.473  17.499  -4.525  1.00 59.34           C  
ATOM    788  O   LEU A 100     -24.332  18.624  -5.008  1.00 59.73           O  
ATOM    789  CB  LEU A 100     -22.960  17.398  -2.537  1.00 49.31           C  
ATOM    790  CG  LEU A 100     -21.950  16.582  -1.722  1.00 56.55           C  
ATOM    791  CD1 LEU A 100     -21.834  17.094  -0.288  1.00 56.46           C  
ATOM    792  CD2 LEU A 100     -22.347  15.123  -1.745  1.00 47.71           C  
ATOM    793  N   LEU A 101     -25.630  16.844  -4.518  1.00 64.82           N  
ATOM    794  CA  LEU A 101     -26.811  17.298  -5.238  1.00 59.43           C  
ATOM    795  C   LEU A 101     -27.906  17.638  -4.237  1.00 56.21           C  
ATOM    796  O   LEU A 101     -28.319  16.780  -3.450  1.00 61.39           O  
ATOM    797  CB  LEU A 101     -27.301  16.219  -6.211  1.00 61.21           C  
ATOM    798  CG  LEU A 101     -28.436  16.549  -7.196  1.00 71.19           C  
ATOM    799  CD1 LEU A 101     -28.492  15.467  -8.240  1.00 71.71           C  
ATOM    800  CD2 LEU A 101     -29.794  16.662  -6.535  1.00 69.76           C  
ATOM    801  N   GLU A 102     -28.400  18.867  -4.301  1.00 58.77           N  
ATOM    802  CA  GLU A 102     -29.603  19.271  -3.590  1.00 59.43           C  
ATOM    803  C   GLU A 102     -30.698  19.553  -4.614  1.00 66.22           C  
ATOM    804  O   GLU A 102     -30.477  20.279  -5.592  1.00 70.89           O  
ATOM    805  CB  GLU A 102     -29.344  20.485  -2.694  1.00 56.00           C  
ATOM    806  CG  GLU A 102     -29.012  20.126  -1.233  1.00 79.98           C  
ATOM    807  CD  GLU A 102     -30.020  19.163  -0.605  1.00 92.26           C  
ATOM    808  OE1 GLU A 102     -29.738  17.952  -0.607  1.00 95.63           O  
ATOM    809  OE2 GLU A 102     -31.095  19.603  -0.130  1.00 95.79           O1-
ATOM    810  N   CYS A 103     -31.863  18.956  -4.395  1.00 61.63           N  
ATOM    811  CA  CYS A 103     -32.968  18.937  -5.341  1.00 60.79           C  
ATOM    812  C   CYS A 103     -34.235  19.400  -4.634  1.00 56.88           C  
ATOM    813  O   CYS A 103     -34.498  18.988  -3.497  1.00 69.83           O  
ATOM    814  CB  CYS A 103     -33.152  17.519  -5.898  1.00 67.90           C  
ATOM    815  SG  CYS A 103     -34.450  17.359  -7.099  1.00 99.65           S  
ATOM    816  N   PHE A 104     -35.025  20.245  -5.299  1.00 50.06           N  
ATOM    817  CA  PHE A 104     -36.221  20.809  -4.671  1.00 61.78           C  
ATOM    818  C   PHE A 104     -37.241  21.272  -5.717  1.00 68.65           C  
ATOM    819  O   PHE A 104     -36.925  21.412  -6.903  1.00 62.77           O  
ATOM    820  CB  PHE A 104     -35.849  21.974  -3.758  1.00 42.82           C  
ATOM    821  CG  PHE A 104     -35.497  23.247  -4.491  1.00 55.32           C  
ATOM    822  CD1 PHE A 104     -36.480  24.135  -4.886  1.00 52.42           C  
ATOM    823  CD2 PHE A 104     -34.176  23.582  -4.732  1.00 56.87           C  
ATOM    824  CE1 PHE A 104     -36.153  25.311  -5.539  1.00 63.27           C  
ATOM    825  CE2 PHE A 104     -33.850  24.775  -5.369  1.00 61.83           C  
ATOM    826  CZ  PHE A 104     -34.836  25.628  -5.776  1.00 63.04           C  
ATOM    827  N   VAL A 105     -38.467  21.559  -5.237  1.00 61.02           N  
ATOM    828  CA  VAL A 105     -39.566  22.104  -6.041  1.00 61.65           C  
ATOM    829  C   VAL A 105     -40.108  23.378  -5.392  1.00 57.11           C  
ATOM    830  O   VAL A 105     -40.386  23.394  -4.191  1.00 60.71           O  
ATOM    831  CB  VAL A 105     -40.722  21.094  -6.205  1.00 62.68           C  
ATOM    832  CG1 VAL A 105     -41.824  21.698  -7.092  1.00 54.18           C  
ATOM    833  CG2 VAL A 105     -40.227  19.751  -6.751  1.00 56.26           C  
ATOM    834  N   ARG A 106     -40.285  24.435  -6.188  1.00 58.81           N  
ATOM    835  CA  ARG A 106     -41.042  25.614  -5.765  1.00 66.56           C  
ATOM    836  C   ARG A 106     -41.886  26.130  -6.933  1.00 71.01           C  
ATOM    837  O   ARG A 106     -41.696  25.739  -8.086  1.00 76.73           O  
ATOM    838  CB  ARG A 106     -40.139  26.725  -5.198  1.00 58.18           C  
ATOM    839  CG  ARG A 106     -39.375  26.290  -3.956  1.00 58.74           C  
ATOM    840  CD  ARG A 106     -40.248  26.398  -2.720  1.00 56.89           C  
ATOM    841  NE  ARG A 106     -39.523  26.312  -1.466  1.00 56.30           N  
ATOM    842  CZ  ARG A 106     -39.201  25.149  -0.897  1.00 54.66           C  
ATOM    843  NH1 ARG A 106     -38.540  25.116   0.252  1.00 48.66           N1+
ATOM    844  NH2 ARG A 106     -39.492  23.999  -1.493  1.00 52.67           N  
ATOM    845  N   SER A 107     -42.843  27.015  -6.620  1.00 69.22           N  
ATOM    846  CA  SER A 107     -43.892  27.400  -7.559  1.00 70.10           C  
ATOM    847  C   SER A 107     -44.102  28.900  -7.682  1.00 72.77           C  
ATOM    848  O   SER A 107     -45.034  29.316  -8.375  1.00 76.15           O  
ATOM    849  CB  SER A 107     -45.233  26.752  -7.162  1.00 74.88           C  
ATOM    850  OG  SER A 107     -45.154  25.343  -7.249  1.00 72.97           O  
ATOM    851  N   THR A 108     -43.311  29.717  -7.007  1.00 77.39           N  
ATOM    852  CA  THR A 108     -43.312  31.143  -7.264  1.00 81.99           C  
ATOM    853  C   THR A 108     -41.868  31.574  -7.414  1.00 66.47           C  
ATOM    854  O   THR A 108     -40.989  30.981  -6.786  1.00 52.47           O  
ATOM    855  CB  THR A 108     -43.962  31.929  -6.118  1.00 79.91           C  
ATOM    856  CG2 THR A 108     -45.322  31.344  -5.764  1.00 75.43           C  
ATOM    857  OG1 THR A 108     -43.128  31.879  -4.951  1.00 82.16           O  
ATOM    858  N   PRO A 109     -41.584  32.574  -8.257  1.00 67.03           N  
ATOM    859  CA  PRO A 109     -40.190  33.037  -8.356  1.00 63.61           C  
ATOM    860  C   PRO A 109     -39.600  33.424  -7.011  1.00 64.60           C  
ATOM    861  O   PRO A 109     -38.466  33.027  -6.708  1.00 65.00           O  
ATOM    862  CB  PRO A 109     -40.277  34.229  -9.340  1.00 53.45           C  
ATOM    863  CG  PRO A 109     -41.420  33.818 -10.264  1.00 55.46           C  
ATOM    864  CD  PRO A 109     -42.422  33.197  -9.302  1.00 62.39           C  
ATOM    865  N   ALA A 110     -40.365  34.116  -6.162  1.00 64.71           N  
ATOM    866  CA  ALA A 110     -39.840  34.552  -4.867  1.00 62.74           C  
ATOM    867  C   ALA A 110     -39.434  33.367  -3.994  1.00 60.43           C  
ATOM    868  O   ALA A 110     -38.356  33.366  -3.387  1.00 63.40           O  
ATOM    869  CB  ALA A 110     -40.872  35.415  -4.145  1.00 63.50           C  
ATOM    870  N   SER A 111     -40.291  32.357  -3.895  1.00 58.57           N  
ATOM    871  CA  SER A 111     -39.942  31.221  -3.059  1.00 67.20           C  
ATOM    872  C   SER A 111     -38.967  30.291  -3.764  1.00 67.82           C  
ATOM    873  O   SER A 111     -38.278  29.505  -3.100  1.00 69.36           O  
ATOM    874  CB  SER A 111     -41.209  30.464  -2.628  1.00 68.29           C  
ATOM    875  OG  SER A 111     -41.804  29.739  -3.698  1.00 65.44           O  
ATOM    876  N   PHE A 112     -38.903  30.361  -5.094  1.00 61.81           N  
ATOM    877  CA  PHE A 112     -37.874  29.629  -5.817  1.00 60.57           C  
ATOM    878  C   PHE A 112     -36.494  30.181  -5.483  1.00 57.98           C  
ATOM    879  O   PHE A 112     -35.593  29.426  -5.093  1.00 60.69           O  
ATOM    880  CB  PHE A 112     -38.133  29.685  -7.323  1.00 56.38           C  
ATOM    881  CG  PHE A 112     -37.172  28.863  -8.130  1.00 58.45           C  
ATOM    882  CD1 PHE A 112     -37.489  27.558  -8.491  1.00 49.22           C  
ATOM    883  CD2 PHE A 112     -35.933  29.388  -8.512  1.00 56.02           C  
ATOM    884  CE1 PHE A 112     -36.593  26.771  -9.232  1.00 48.28           C  
ATOM    885  CE2 PHE A 112     -35.028  28.621  -9.252  1.00 54.61           C  
ATOM    886  CZ  PHE A 112     -35.356  27.308  -9.615  1.00 60.55           C  
ATOM    887  N   GLU A 113     -36.319  31.503  -5.599  1.00 58.36           N  
ATOM    888  CA  GLU A 113     -35.006  32.096  -5.360  1.00 60.90           C  
ATOM    889  C   GLU A 113     -34.547  31.859  -3.928  1.00 66.76           C  
ATOM    890  O   GLU A 113     -33.384  31.490  -3.689  1.00 55.63           O  
ATOM    891  CB  GLU A 113     -35.023  33.590  -5.676  1.00 61.60           C  
ATOM    892  CG  GLU A 113     -33.666  34.256  -5.437  1.00 69.59           C  
ATOM    893  CD  GLU A 113     -33.630  35.747  -5.790  1.00 83.20           C  
ATOM    894  OE1 GLU A 113     -34.502  36.211  -6.546  1.00 83.20           O  
ATOM    895  OE2 GLU A 113     -32.721  36.458  -5.303  1.00 91.81           O1-
ATOM    896  N   LYS A 114     -35.458  32.033  -2.966  1.00 71.17           N  
ATOM    897  CA  LYS A 114     -35.122  31.844  -1.559  1.00 61.55           C  
ATOM    898  C   LYS A 114     -34.567  30.449  -1.319  1.00 73.69           C  
ATOM    899  O   LYS A 114     -33.438  30.285  -0.838  1.00 74.74           O  
ATOM    900  CB  LYS A 114     -36.353  32.086  -0.684  1.00 64.87           C  
ATOM    901  CG  LYS A 114     -36.037  32.185   0.804  1.00 75.07           C  
ATOM    902  CD  LYS A 114     -37.206  31.768   1.703  1.00 89.49           C  
ATOM    903  CE  LYS A 114     -36.914  32.120   3.168  1.00 95.27           C  
ATOM    904  NZ  LYS A 114     -37.860  31.515   4.149  1.00 94.81           N1+
ATOM    905  N   LYS A 115     -35.347  29.423  -1.677  1.00 70.91           N  
ATOM    906  CA  LYS A 115     -34.913  28.045  -1.475  1.00 64.78           C  
ATOM    907  C   LYS A 115     -33.634  27.731  -2.254  1.00 62.49           C  
ATOM    908  O   LYS A 115     -32.861  26.863  -1.830  1.00 52.53           O  
ATOM    909  CB  LYS A 115     -36.061  27.090  -1.854  1.00 51.74           C  
ATOM    910  CG  LYS A 115     -35.736  25.602  -1.795  1.00 53.42           C  
ATOM    911  CD  LYS A 115     -35.137  25.170  -0.458  1.00 54.68           C  
ATOM    912  CE  LYS A 115     -35.387  23.700  -0.168  1.00 56.15           C  
ATOM    913  NZ  LYS A 115     -34.358  23.139   0.750  1.00 57.25           N1+
ATOM    914  N   PHE A 116     -33.371  28.441  -3.359  1.00 63.67           N  
ATOM    915  CA  PHE A 116     -32.149  28.180  -4.112  1.00 58.70           C  
ATOM    916  C   PHE A 116     -30.920  28.620  -3.331  1.00 58.88           C  
ATOM    917  O   PHE A 116     -29.951  27.858  -3.200  1.00 56.69           O  
ATOM    918  CB  PHE A 116     -32.187  28.876  -5.469  1.00 56.38           C  
ATOM    919  CG  PHE A 116     -31.017  28.520  -6.331  1.00 54.52           C  
ATOM    920  CD1 PHE A 116     -29.859  29.290  -6.311  1.00 54.37           C  
ATOM    921  CD2 PHE A 116     -31.058  27.389  -7.126  1.00 55.98           C  
ATOM    922  CE1 PHE A 116     -28.773  28.939  -7.073  1.00 55.07           C  
ATOM    923  CE2 PHE A 116     -29.980  27.031  -7.900  1.00 52.91           C  
ATOM    924  CZ  PHE A 116     -28.830  27.809  -7.876  1.00 55.25           C  
ATOM    925  N   ILE A 117     -30.943  29.855  -2.817  1.00 47.32           N  
ATOM    926  CA  ILE A 117     -29.854  30.354  -1.985  1.00 52.67           C  
ATOM    927  C   ILE A 117     -29.642  29.462  -0.765  1.00 66.23           C  
ATOM    928  O   ILE A 117     -28.498  29.162  -0.391  1.00 70.95           O  
ATOM    929  CB  ILE A 117     -30.122  31.807  -1.568  1.00 50.99           C  
ATOM    930  CG1 ILE A 117     -30.352  32.691  -2.804  1.00 59.51           C  
ATOM    931  CG2 ILE A 117     -28.974  32.308  -0.700  1.00 48.88           C  
ATOM    932  CD1 ILE A 117     -29.268  32.568  -3.898  1.00 69.66           C  
ATOM    933  N   GLU A 118     -30.732  29.021  -0.129  1.00 59.37           N  
ATOM    934  CA  GLU A 118     -30.604  28.208   1.083  1.00 62.13           C  
ATOM    935  C   GLU A 118     -29.814  26.930   0.813  1.00 63.52           C  
ATOM    936  O   GLU A 118     -28.842  26.634   1.517  1.00 70.82           O  
ATOM    937  CB  GLU A 118     -31.990  27.881   1.659  1.00 65.57           C  
ATOM    938  CG  GLU A 118     -32.846  29.119   1.843  1.00 73.84           C  
ATOM    939  CD  GLU A 118     -34.171  28.875   2.539  1.00 81.45           C  
ATOM    940  OE1 GLU A 118     -34.620  29.802   3.248  1.00 78.87           O  
ATOM    941  OE2 GLU A 118     -34.764  27.783   2.375  1.00 81.43           O1-
ATOM    942  N   ASP A 119     -30.214  26.163  -0.211  1.00 60.14           N  
ATOM    943  CA  ASP A 119     -29.484  24.945  -0.560  1.00 58.36           C  
ATOM    944  C   ASP A 119     -28.069  25.248  -1.045  1.00 56.81           C  
ATOM    945  O   ASP A 119     -27.154  24.444  -0.822  1.00 63.01           O  
ATOM    946  CB  ASP A 119     -30.266  24.144  -1.610  1.00 68.47           C  
ATOM    947  CG  ASP A 119     -31.441  23.366  -1.001  1.00 80.58           C  
ATOM    948  OD1 ASP A 119     -31.719  23.545   0.208  1.00 85.80           O  
ATOM    949  OD2 ASP A 119     -32.104  22.594  -1.734  1.00 78.69           O1-
ATOM    950  N   THR A 120     -27.858  26.402  -1.688  1.00 54.22           N  
ATOM    951  CA  THR A 120     -26.496  26.794  -2.032  1.00 57.14           C  
ATOM    952  C   THR A 120     -25.650  26.934  -0.775  1.00 61.11           C  
ATOM    953  O   THR A 120     -24.616  26.267  -0.626  1.00 62.68           O  
ATOM    954  CB  THR A 120     -26.488  28.100  -2.830  1.00 60.69           C  
ATOM    955  CG2 THR A 120     -25.066  28.577  -3.036  1.00 47.94           C  
ATOM    956  OG1 THR A 120     -27.081  27.885  -4.114  1.00 66.47           O  
ATOM    957  N   ASN A 121     -26.089  27.779   0.160  1.00 62.27           N  
ATOM    958  CA  ASN A 121     -25.320  27.958   1.383  1.00 69.75           C  
ATOM    959  C   ASN A 121     -25.219  26.660   2.171  1.00 65.85           C  
ATOM    960  O   ASN A 121     -24.193  26.405   2.805  1.00 62.48           O  
ATOM    961  CB  ASN A 121     -25.934  29.064   2.232  1.00 61.64           C  
ATOM    962  CG  ASN A 121     -26.008  30.367   1.490  1.00 69.02           C  
ATOM    963  ND2 ASN A 121     -27.029  31.160   1.785  1.00 69.44           N  
ATOM    964  OD1 ASN A 121     -25.158  30.660   0.647  1.00 76.19           O  
ATOM    965  N   LYS A 122     -26.249  25.816   2.109  1.00 61.45           N  
ATOM    966  CA  LYS A 122     -26.209  24.557   2.844  1.00 61.73           C  
ATOM    967  C   LYS A 122     -24.972  23.749   2.469  1.00 63.39           C  
ATOM    968  O   LYS A 122     -24.191  23.357   3.343  1.00 71.76           O  
ATOM    969  CB  LYS A 122     -27.495  23.758   2.603  1.00 64.24           C  
ATOM    970  CG  LYS A 122     -27.546  22.383   3.310  1.00 62.86           C  
ATOM    971  CD  LYS A 122     -28.669  21.495   2.752  1.00 69.82           C  
ATOM    972  CE  LYS A 122     -28.728  20.151   3.469  1.00 75.40           C  
ATOM    973  NZ  LYS A 122     -29.657  19.181   2.824  1.00 77.87           N1+
ATOM    974  N   LEU A 123     -24.747  23.520   1.170  1.00 59.40           N  
ATOM    975  CA  LEU A 123     -23.559  22.766   0.773  1.00 65.21           C  
ATOM    976  C   LEU A 123     -22.282  23.592   0.914  1.00 61.03           C  
ATOM    977  O   LEU A 123     -21.244  23.064   1.322  1.00 66.93           O  
ATOM    978  CB  LEU A 123     -23.693  22.260  -0.659  1.00 64.80           C  
ATOM    979  CG  LEU A 123     -24.994  21.581  -1.019  1.00 59.81           C  
ATOM    980  CD1 LEU A 123     -25.140  21.427  -2.517  1.00 45.20           C  
ATOM    981  CD2 LEU A 123     -25.031  20.245  -0.290  1.00 47.29           C  
ATOM    982  N   ALA A 124     -22.334  24.883   0.585  1.00 59.23           N  
ATOM    983  CA  ALA A 124     -21.108  25.675   0.543  1.00 61.68           C  
ATOM    984  C   ALA A 124     -20.390  25.698   1.884  1.00 71.48           C  
ATOM    985  O   ALA A 124     -19.160  25.818   1.926  1.00 74.65           O  
ATOM    986  CB  ALA A 124     -21.415  27.101   0.111  1.00 55.63           C  
ATOM    987  N   CYS A 125     -21.127  25.586   2.984  1.00 69.79           N  
ATOM    988  CA  CYS A 125     -20.514  25.748   4.290  1.00 82.01           C  
ATOM    989  C   CYS A 125     -19.792  24.489   4.755  1.00 90.09           C  
ATOM    990  O   CYS A 125     -19.296  24.453   5.884  1.00100.19           O  
ATOM    991  CB  CYS A 125     -21.563  26.177   5.317  1.00 87.41           C  
ATOM    992  SG  CYS A 125     -22.632  24.849   5.847  1.00106.63           S  
ATOM    993  N   ILE A 126     -19.715  23.462   3.911  1.00 85.39           N  
ATOM    994  CA  ILE A 126     -18.847  22.320   4.157  1.00 80.33           C  
ATOM    995  C   ILE A 126     -17.741  22.214   3.110  1.00 77.76           C  
ATOM    996  O   ILE A 126     -17.027  21.203   3.074  1.00 78.93           O  
ATOM    997  CB  ILE A 126     -19.648  21.010   4.239  1.00 78.53           C  
ATOM    998  CG1 ILE A 126     -20.018  20.515   2.842  1.00 72.43           C  
ATOM    999  CG2 ILE A 126     -20.896  21.198   5.084  1.00 84.17           C  
ATOM   1000  CD1 ILE A 126     -20.502  19.082   2.823  1.00 71.05           C  
ATOM   1001  N   ARG A 127     -17.572  23.236   2.262  1.00 74.48           N  
ATOM   1002  CA  ARG A 127     -16.561  23.177   1.205  1.00 84.03           C  
ATOM   1003  C   ARG A 127     -15.147  23.105   1.775  1.00 85.33           C  
ATOM   1004  O   ARG A 127     -14.318  22.318   1.301  1.00 87.45           O  
ATOM   1005  CB  ARG A 127     -16.678  24.387   0.272  1.00 77.30           C  
ATOM   1006  CG  ARG A 127     -15.577  24.413  -0.790  1.00 76.72           C  
ATOM   1007  CD  ARG A 127     -15.467  25.744  -1.513  1.00 73.68           C  
ATOM   1008  NE  ARG A 127     -16.762  26.406  -1.607  1.00 92.47           N  
ATOM   1009  CZ  ARG A 127     -17.041  27.583  -1.050  1.00105.13           C  
ATOM   1010  NH1 ARG A 127     -16.105  28.249  -0.382  1.00101.03           N1+
ATOM   1011  NH2 ARG A 127     -18.254  28.108  -1.181  1.00107.17           N  
ATOM   1012  N   GLU A 128     -14.848  23.932   2.784  1.00 85.45           N  
ATOM   1013  CA  GLU A 128     -13.479  24.025   3.293  1.00 94.93           C  
ATOM   1014  C   GLU A 128     -13.070  22.738   3.983  1.00 93.15           C  
ATOM   1015  O   GLU A 128     -11.978  22.212   3.736  1.00 91.74           O  
ATOM   1016  CB  GLU A 128     -13.324  25.205   4.258  1.00102.19           C  
ATOM   1017  CG  GLU A 128     -13.836  26.566   3.742  1.00119.78           C  
ATOM   1018  CD  GLU A 128     -15.350  26.626   3.461  1.00136.05           C  
ATOM   1019  OE1 GLU A 128     -15.793  27.625   2.859  1.00146.16           O  
ATOM   1020  OE2 GLU A 128     -16.074  25.682   3.844  1.00135.64           O1-
ATOM   1021  N   ASP A 129     -13.942  22.212   4.848  1.00 92.91           N  
ATOM   1022  CA  ASP A 129     -13.614  20.987   5.568  1.00 88.26           C  
ATOM   1023  C   ASP A 129     -13.516  19.795   4.632  1.00 88.21           C  
ATOM   1024  O   ASP A 129     -12.919  18.769   4.985  1.00 90.14           O  
ATOM   1025  CB  ASP A 129     -14.644  20.720   6.660  1.00 92.57           C  
ATOM   1026  CG  ASP A 129     -15.001  21.963   7.438  1.00111.74           C  
ATOM   1027  OD1 ASP A 129     -16.162  22.075   7.879  1.00115.66           O  
ATOM   1028  OD2 ASP A 129     -14.114  22.831   7.602  1.00123.51           O1-
ATOM   1029  N   LEU A 130     -14.108  19.889   3.449  1.00 86.75           N  
ATOM   1030  CA  LEU A 130     -13.811  18.876   2.451  1.00 82.91           C  
ATOM   1031  C   LEU A 130     -12.421  19.099   1.868  1.00 82.39           C  
ATOM   1032  O   LEU A 130     -11.659  18.140   1.676  1.00 79.05           O  
ATOM   1033  CB  LEU A 130     -14.891  18.866   1.373  1.00 63.84           C  
ATOM   1034  CG  LEU A 130     -16.206  18.272   1.896  1.00 66.86           C  
ATOM   1035  CD1 LEU A 130     -17.327  18.333   0.869  1.00 67.47           C  
ATOM   1036  CD2 LEU A 130     -16.001  16.855   2.375  1.00 63.00           C  
ATOM   1037  N   ALA A 131     -12.051  20.363   1.628  1.00 69.60           N  
ATOM   1038  CA  ALA A 131     -10.713  20.652   1.122  1.00 70.41           C  
ATOM   1039  C   ALA A 131      -9.637  20.233   2.112  1.00 79.33           C  
ATOM   1040  O   ALA A 131      -8.565  19.794   1.696  1.00 79.81           O  
ATOM   1041  CB  ALA A 131     -10.572  22.131   0.788  1.00 64.45           C  
ATOM   1042  N   VAL A 132      -9.906  20.331   3.416  1.00 86.47           N  
ATOM   1043  CA  VAL A 132      -8.942  19.820   4.388  1.00 89.90           C  
ATOM   1044  C   VAL A 132      -8.669  18.352   4.117  1.00 83.93           C  
ATOM   1045  O   VAL A 132      -7.516  17.901   4.164  1.00 91.96           O  
ATOM   1046  CB  VAL A 132      -9.421  20.066   5.838  1.00 97.95           C  
ATOM   1047  CG1 VAL A 132     -10.610  19.177   6.227  1.00102.49           C  
ATOM   1048  CG2 VAL A 132      -8.281  19.874   6.815  1.00 96.69           C  
ATOM   1049  N   ALA A 133      -9.710  17.592   3.775  1.00 77.76           N  
ATOM   1050  CA  ALA A 133      -9.592  16.152   3.590  1.00 78.66           C  
ATOM   1051  C   ALA A 133      -9.124  15.766   2.195  1.00 83.66           C  
ATOM   1052  O   ALA A 133      -9.061  14.568   1.887  1.00 84.53           O  
ATOM   1053  CB  ALA A 133     -10.932  15.473   3.874  1.00 71.32           C  
ATOM   1054  N   GLY A 134      -8.826  16.742   1.342  1.00 80.02           N  
ATOM   1055  CA  GLY A 134      -8.420  16.460  -0.018  1.00 77.99           C  
ATOM   1056  C   GLY A 134      -9.505  16.728  -1.036  1.00 82.12           C  
ATOM   1057  O   GLY A 134      -9.212  17.210  -2.135  1.00 93.52           O  
ATOM   1058  N   VAL A 135     -10.761  16.446  -0.684  1.00 84.27           N  
ATOM   1059  CA  VAL A 135     -11.843  16.399  -1.669  1.00 89.29           C  
ATOM   1060  C   VAL A 135     -12.334  17.807  -1.996  1.00 86.02           C  
ATOM   1061  O   VAL A 135     -12.626  18.609  -1.098  1.00 84.21           O  
ATOM   1062  CB  VAL A 135     -12.990  15.505  -1.170  1.00 80.68           C  
ATOM   1063  CG1 VAL A 135     -12.507  14.074  -1.032  1.00 86.13           C  
ATOM   1064  CG2 VAL A 135     -13.479  15.976   0.151  1.00 70.67           C  
ATOM   1065  N   THR A 136     -12.435  18.113  -3.289  1.00 73.07           N  
ATOM   1066  CA  THR A 136     -13.049  19.361  -3.717  1.00 71.94           C  
ATOM   1067  C   THR A 136     -14.553  19.149  -3.893  1.00 77.70           C  
ATOM   1068  O   THR A 136     -14.995  18.183  -4.531  1.00 63.10           O  
ATOM   1069  CB  THR A 136     -12.405  19.898  -5.002  1.00 73.47           C  
ATOM   1070  CG2 THR A 136     -10.861  19.864  -4.896  1.00 66.58           C  
ATOM   1071  OG1 THR A 136     -12.830  19.138  -6.137  1.00 84.28           O  
ATOM   1072  N   LEU A 137     -15.332  20.035  -3.281  1.00 73.01           N  
ATOM   1073  CA  LEU A 137     -16.783  19.972  -3.361  1.00 60.97           C  
ATOM   1074  C   LEU A 137     -17.267  20.403  -4.741  1.00 60.57           C  
ATOM   1075  O   LEU A 137     -16.845  21.441  -5.263  1.00 56.82           O  
ATOM   1076  CB  LEU A 137     -17.398  20.880  -2.302  1.00 62.64           C  
ATOM   1077  CG  LEU A 137     -18.907  21.036  -2.349  1.00 57.49           C  
ATOM   1078  CD1 LEU A 137     -19.592  19.666  -2.205  1.00 55.29           C  
ATOM   1079  CD2 LEU A 137     -19.346  22.036  -1.302  1.00 58.73           C  
ATOM   1080  N   VAL A 138     -18.159  19.611  -5.329  1.00 58.47           N  
ATOM   1081  CA  VAL A 138     -18.834  20.038  -6.549  1.00 52.38           C  
ATOM   1082  C   VAL A 138     -20.320  20.150  -6.229  1.00 56.70           C  
ATOM   1083  O   VAL A 138     -21.063  19.170  -6.356  1.00 60.48           O  
ATOM   1084  CB  VAL A 138     -18.542  19.081  -7.710  1.00 52.67           C  
ATOM   1085  CG1 VAL A 138     -19.320  19.491  -8.947  1.00 49.60           C  
ATOM   1086  CG2 VAL A 138     -17.052  19.106  -8.032  1.00 54.39           C  
ATOM   1087  N   PRO A 139     -20.790  21.316  -5.787  1.00 56.50           N  
ATOM   1088  CA  PRO A 139     -22.162  21.420  -5.274  1.00 56.05           C  
ATOM   1089  C   PRO A 139     -23.165  21.755  -6.364  1.00 56.19           C  
ATOM   1090  O   PRO A 139     -23.040  22.786  -7.038  1.00 58.29           O  
ATOM   1091  CB  PRO A 139     -22.052  22.550  -4.237  1.00 54.07           C  
ATOM   1092  CG  PRO A 139     -20.935  23.470  -4.817  1.00 48.27           C  
ATOM   1093  CD  PRO A 139     -20.016  22.560  -5.603  1.00 59.50           C  
ATOM   1094  N   ILE A 140     -24.165  20.905  -6.554  1.00 50.91           N  
ATOM   1095  CA  ILE A 140     -25.200  21.146  -7.552  1.00 59.21           C  
ATOM   1096  C   ILE A 140     -26.533  21.358  -6.851  1.00 62.94           C  
ATOM   1097  O   ILE A 140     -27.005  20.480  -6.116  1.00 65.44           O  
ATOM   1098  CB  ILE A 140     -25.309  19.993  -8.553  1.00 56.52           C  
ATOM   1099  CG1 ILE A 140     -23.910  19.507  -8.906  1.00 61.15           C  
ATOM   1100  CG2 ILE A 140     -26.069  20.463  -9.790  1.00 52.05           C  
ATOM   1101  CD1 ILE A 140     -23.901  18.521 -10.024  1.00 69.12           C  
ATOM   1102  N   VAL A 141     -27.148  22.509  -7.091  1.00 55.68           N  
ATOM   1103  CA  VAL A 141     -28.510  22.769  -6.648  1.00 52.79           C  
ATOM   1104  C   VAL A 141     -29.396  22.776  -7.881  1.00 62.28           C  
ATOM   1105  O   VAL A 141     -29.232  23.627  -8.769  1.00 59.37           O  
ATOM   1106  CB  VAL A 141     -28.629  24.095  -5.884  1.00 54.86           C  
ATOM   1107  CG1 VAL A 141     -30.082  24.342  -5.542  1.00 50.75           C  
ATOM   1108  CG2 VAL A 141     -27.758  24.089  -4.629  1.00 56.88           C  
ATOM   1109  N   ASP A 142     -30.335  21.835  -7.937  1.00 62.40           N  
ATOM   1110  CA  ASP A 142     -31.271  21.723  -9.045  1.00 59.04           C  
ATOM   1111  C   ASP A 142     -32.681  22.041  -8.545  1.00 56.45           C  
ATOM   1112  O   ASP A 142     -33.346  21.196  -7.942  1.00 67.24           O  
ATOM   1113  CB  ASP A 142     -31.196  20.333  -9.663  1.00 64.98           C  
ATOM   1114  CG  ASP A 142     -32.120  20.175 -10.863  1.00 72.37           C  
ATOM   1115  OD1 ASP A 142     -32.298  21.157 -11.647  1.00 70.77           O  
ATOM   1116  OD2 ASP A 142     -32.641  19.053 -11.025  1.00 62.30           O1-
ATOM   1117  N   GLY A 143     -33.139  23.258  -8.817  1.00 55.37           N  
ATOM   1118  CA  GLY A 143     -34.501  23.651  -8.501  1.00 58.22           C  
ATOM   1119  C   GLY A 143     -35.451  23.476  -9.679  1.00 60.03           C  
ATOM   1120  O   GLY A 143     -35.109  23.762 -10.827  1.00 64.76           O  
ATOM   1121  N   ARG A 144     -36.652  23.001  -9.371  1.00 53.41           N  
ATOM   1122  CA  ARG A 144     -37.682  22.719 -10.355  1.00 47.34           C  
ATOM   1123  C   ARG A 144     -38.850  23.655 -10.102  1.00 51.80           C  
ATOM   1124  O   ARG A 144     -39.025  24.168  -8.994  1.00 46.79           O  
ATOM   1125  CB  ARG A 144     -38.155  21.258 -10.272  1.00 47.53           C  
ATOM   1126  CG  ARG A 144     -37.023  20.200 -10.264  1.00 61.01           C  
ATOM   1127  CD  ARG A 144     -36.622  19.867 -11.692  1.00 62.35           C  
ATOM   1128  NE  ARG A 144     -35.639  18.799 -11.775  1.00 75.68           N  
ATOM   1129  CZ  ARG A 144     -35.931  17.499 -11.771  1.00 82.65           C  
ATOM   1130  NH1 ARG A 144     -37.192  17.085 -11.664  1.00 80.83           N1+
ATOM   1131  NH2 ARG A 144     -34.955  16.609 -11.866  1.00 77.73           N  
ATOM   1132  N   CYS A 145     -39.664  23.865 -11.132  1.00 54.83           N  
ATOM   1133  CA  CYS A 145     -40.827  24.722 -10.980  1.00 65.91           C  
ATOM   1134  C   CYS A 145     -42.117  23.950 -10.781  1.00 57.20           C  
ATOM   1135  O   CYS A 145     -43.136  24.560 -10.438  1.00 58.11           O  
ATOM   1136  CB  CYS A 145     -40.954  25.651 -12.189  1.00 77.86           C  
ATOM   1137  SG  CYS A 145     -39.704  26.937 -12.127  1.00 85.09           S  
ATOM   1138  N   ASP A 146     -42.084  22.632 -10.941  1.00 55.23           N  
ATOM   1139  CA  ASP A 146     -43.275  21.799 -10.897  1.00 60.36           C  
ATOM   1140  C   ASP A 146     -42.840  20.361 -10.619  1.00 59.35           C  
ATOM   1141  O   ASP A 146     -41.648  20.064 -10.499  1.00 58.50           O  
ATOM   1142  CB  ASP A 146     -44.063  21.928 -12.209  1.00 53.30           C  
ATOM   1143  CG  ASP A 146     -43.205  21.680 -13.435  1.00 59.94           C  
ATOM   1144  OD1 ASP A 146     -43.160  22.552 -14.332  1.00 84.21           O  
ATOM   1145  OD2 ASP A 146     -42.569  20.606 -13.511  1.00 70.59           O1-
ATOM   1146  N   TYR A 147     -43.818  19.462 -10.563  1.00 55.41           N  
ATOM   1147  CA  TYR A 147     -43.586  18.087 -10.155  1.00 52.43           C  
ATOM   1148  C   TYR A 147     -43.378  17.140 -11.319  1.00 54.78           C  
ATOM   1149  O   TYR A 147     -43.260  15.934 -11.092  1.00 61.51           O  
ATOM   1150  CB  TYR A 147     -44.745  17.594  -9.294  1.00 47.07           C  
ATOM   1151  CG  TYR A 147     -44.755  18.296  -7.973  1.00 62.82           C  
ATOM   1152  CD1 TYR A 147     -45.433  19.505  -7.811  1.00 67.38           C  
ATOM   1153  CD2 TYR A 147     -44.050  17.786  -6.898  1.00 65.06           C  
ATOM   1154  CE1 TYR A 147     -45.424  20.168  -6.606  1.00 68.40           C  
ATOM   1155  CE2 TYR A 147     -44.036  18.437  -5.687  1.00 67.58           C  
ATOM   1156  CZ  TYR A 147     -44.719  19.623  -5.543  1.00 71.21           C  
ATOM   1157  OH  TYR A 147     -44.693  20.258  -4.326  1.00 78.27           O  
ATOM   1158  N   ASP A 148     -43.318  17.645 -12.541  1.00 57.75           N  
ATOM   1159  CA  ASP A 148     -43.082  16.770 -13.680  1.00 71.67           C  
ATOM   1160  C   ASP A 148     -41.866  15.880 -13.430  1.00 67.16           C  
ATOM   1161  O   ASP A 148     -40.794  16.353 -13.042  1.00 70.89           O  
ATOM   1162  CB  ASP A 148     -42.914  17.612 -14.948  1.00 78.00           C  
ATOM   1163  CG  ASP A 148     -44.209  18.314 -15.353  1.00 91.52           C  
ATOM   1164  OD1 ASP A 148     -45.185  18.284 -14.564  1.00 98.18           O  
ATOM   1165  OD2 ASP A 148     -44.254  18.901 -16.455  1.00 97.80           O1-
ATOM   1166  N   ASN A 149     -42.065  14.577 -13.576  1.00 52.53           N  
ATOM   1167  CA  ASN A 149     -41.008  13.600 -13.375  1.00 56.22           C  
ATOM   1168  C   ASN A 149     -41.205  12.508 -14.412  1.00 61.59           C  
ATOM   1169  O   ASN A 149     -42.249  12.429 -15.070  1.00 57.53           O  
ATOM   1170  CB  ASN A 149     -40.996  13.040 -11.936  1.00 50.09           C  
ATOM   1171  CG  ASN A 149     -42.159  12.065 -11.661  1.00 64.83           C  
ATOM   1172  ND2 ASN A 149     -43.158  12.544 -10.929  1.00 56.36           N  
ATOM   1173  OD1 ASN A 149     -42.158  10.902 -12.105  1.00 58.43           O  
ATOM   1174  N   SER A 150     -40.183  11.673 -14.572  1.00 49.65           N  
ATOM   1175  CA  SER A 150     -40.189  10.717 -15.671  1.00 55.96           C  
ATOM   1176  C   SER A 150     -40.911   9.427 -15.334  1.00 59.43           C  
ATOM   1177  O   SER A 150     -40.999   8.546 -16.193  1.00 69.28           O  
ATOM   1178  CB  SER A 150     -38.763  10.391 -16.123  1.00 43.07           C  
ATOM   1179  OG  SER A 150     -38.063   9.641 -15.150  1.00 52.17           O  
ATOM   1180  N   PHE A 151     -41.430   9.298 -14.117  1.00 49.91           N  
ATOM   1181  CA  PHE A 151     -42.018   8.046 -13.680  1.00 54.07           C  
ATOM   1182  C   PHE A 151     -43.538   8.024 -13.795  1.00 61.36           C  
ATOM   1183  O   PHE A 151     -44.125   6.947 -13.722  1.00 70.39           O  
ATOM   1184  CB  PHE A 151     -41.583   7.761 -12.241  1.00 52.23           C  
ATOM   1185  CG  PHE A 151     -40.089   7.766 -12.059  1.00 59.68           C  
ATOM   1186  CD1 PHE A 151     -39.302   6.745 -12.584  1.00 61.98           C  
ATOM   1187  CD2 PHE A 151     -39.463   8.807 -11.384  1.00 69.48           C  
ATOM   1188  CE1 PHE A 151     -37.916   6.750 -12.426  1.00 64.34           C  
ATOM   1189  CE2 PHE A 151     -38.075   8.825 -11.226  1.00 71.40           C  
ATOM   1190  CZ  PHE A 151     -37.304   7.796 -11.752  1.00 69.52           C  
ATOM   1191  N   MET A 152     -44.181   9.172 -14.009  1.00 65.10           N  
ATOM   1192  CA  MET A 152     -45.629   9.274 -14.099  1.00 56.64           C  
ATOM   1193  C   MET A 152     -46.053  10.020 -15.356  1.00 57.04           C  
ATOM   1194  O   MET A 152     -45.444  11.037 -15.703  1.00 54.83           O  
ATOM   1195  CB  MET A 152     -46.229  10.007 -12.882  1.00 46.02           C  
ATOM   1196  CG  MET A 152     -45.731   9.521 -11.534  1.00 56.18           C  
ATOM   1197  SD  MET A 152     -46.306  10.613 -10.225  1.00 61.78           S  
ATOM   1198  CE  MET A 152     -47.966   9.885 -10.039  1.00 54.91           C  
ATOM   1199  N   PRO A 153     -47.117   9.571 -16.027  1.00 46.90           N  
ATOM   1200  CA  PRO A 153     -47.776  10.440 -17.005  1.00 49.19           C  
ATOM   1201  C   PRO A 153     -48.228  11.714 -16.316  1.00 50.64           C  
ATOM   1202  O   PRO A 153     -48.474  11.750 -15.103  1.00 53.29           O  
ATOM   1203  CB  PRO A 153     -48.988   9.616 -17.486  1.00 42.53           C  
ATOM   1204  CG  PRO A 153     -48.851   8.285 -16.859  1.00 47.95           C  
ATOM   1205  CD  PRO A 153     -47.940   8.402 -15.687  1.00 41.67           C  
ATOM   1206  N   GLU A 154     -48.381  12.761 -17.115  1.00 48.36           N  
ATOM   1207  CA  GLU A 154     -48.766  14.043 -16.552  1.00 53.99           C  
ATOM   1208  C   GLU A 154     -50.171  13.999 -15.939  1.00 57.83           C  
ATOM   1209  O   GLU A 154     -50.403  14.568 -14.862  1.00 54.48           O  
ATOM   1210  CB  GLU A 154     -48.673  15.101 -17.633  1.00 53.15           C  
ATOM   1211  CG  GLU A 154     -49.072  16.463 -17.168  1.00 77.90           C  
ATOM   1212  CD  GLU A 154     -49.055  17.433 -18.313  1.00 89.38           C  
ATOM   1213  OE1 GLU A 154     -48.454  17.094 -19.362  1.00 85.97           O  
ATOM   1214  OE2 GLU A 154     -49.643  18.521 -18.165  1.00 98.43           O1-
ATOM   1215  N   TRP A 155     -51.127  13.340 -16.610  1.00 46.20           N  
ATOM   1216  CA  TRP A 155     -52.488  13.289 -16.070  1.00 49.76           C  
ATOM   1217  C   TRP A 155     -52.508  12.617 -14.698  1.00 45.27           C  
ATOM   1218  O   TRP A 155     -53.138  13.128 -13.764  1.00 51.24           O  
ATOM   1219  CB  TRP A 155     -53.446  12.586 -17.053  1.00 47.91           C  
ATOM   1220  CG  TRP A 155     -53.264  11.071 -17.161  1.00 51.11           C  
ATOM   1221  CD1 TRP A 155     -52.615  10.393 -18.155  1.00 53.00           C  
ATOM   1222  CD2 TRP A 155     -53.764  10.073 -16.257  1.00 49.56           C  
ATOM   1223  CE2 TRP A 155     -53.364   8.820 -16.759  1.00 58.28           C  
ATOM   1224  CE3 TRP A 155     -54.512  10.119 -15.074  1.00 51.45           C  
ATOM   1225  NE1 TRP A 155     -52.664   9.046 -17.915  1.00 54.93           N  
ATOM   1226  CZ2 TRP A 155     -53.669   7.618 -16.109  1.00 56.61           C  
ATOM   1227  CZ3 TRP A 155     -54.817   8.930 -14.433  1.00 55.77           C  
ATOM   1228  CH2 TRP A 155     -54.388   7.690 -14.950  1.00 46.50           C  
ATOM   1229  N   ALA A 156     -51.785  11.504 -14.550  1.00 42.83           N  
ATOM   1230  CA  ALA A 156     -51.656  10.837 -13.252  1.00 59.40           C  
ATOM   1231  C   ALA A 156     -50.985  11.734 -12.216  1.00 46.96           C  
ATOM   1232  O   ALA A 156     -51.453  11.839 -11.077  1.00 52.49           O  
ATOM   1233  CB  ALA A 156     -50.861   9.535 -13.398  1.00 42.03           C  
ATOM   1234  N   ASN A 157     -49.852  12.339 -12.578  1.00 51.63           N  
ATOM   1235  CA  ASN A 157     -49.192  13.267 -11.667  1.00 49.87           C  
ATOM   1236  C   ASN A 157     -50.184  14.312 -11.177  1.00 53.94           C  
ATOM   1237  O   ASN A 157     -50.267  14.596  -9.977  1.00 45.95           O  
ATOM   1238  CB  ASN A 157     -47.999  13.926 -12.373  1.00 51.65           C  
ATOM   1239  CG  ASN A 157     -47.056  14.648 -11.409  1.00 51.48           C  
ATOM   1240  ND2 ASN A 157     -45.761  14.413 -11.563  1.00 54.72           N  
ATOM   1241  OD1 ASN A 157     -47.483  15.420 -10.561  1.00 63.05           O  
ATOM   1242  N   PHE A 158     -50.992  14.857 -12.086  1.00 45.44           N  
ATOM   1243  CA  PHE A 158     -51.982  15.839 -11.669  1.00 54.57           C  
ATOM   1244  C   PHE A 158     -53.052  15.212 -10.768  1.00 58.88           C  
ATOM   1245  O   PHE A 158     -53.474  15.819  -9.784  1.00 65.46           O  
ATOM   1246  CB  PHE A 158     -52.601  16.481 -12.904  1.00 43.72           C  
ATOM   1247  CG  PHE A 158     -53.758  17.394 -12.607  1.00 53.03           C  
ATOM   1248  CD1 PHE A 158     -55.067  16.985 -12.800  1.00 54.19           C  
ATOM   1249  CD2 PHE A 158     -53.517  18.675 -12.125  1.00 61.01           C  
ATOM   1250  CE1 PHE A 158     -56.132  17.836 -12.539  1.00 69.15           C  
ATOM   1251  CE2 PHE A 158     -54.583  19.536 -11.847  1.00 75.50           C  
ATOM   1252  CZ  PHE A 158     -55.898  19.109 -12.057  1.00 65.14           C  
ATOM   1253  N   LYS A 159     -53.515  14.003 -11.090  1.00 50.39           N  
ATOM   1254  CA  LYS A 159     -54.599  13.401 -10.320  1.00 58.04           C  
ATOM   1255  C   LYS A 159     -54.132  13.034  -8.924  1.00 53.13           C  
ATOM   1256  O   LYS A 159     -54.873  13.195  -7.948  1.00 58.72           O  
ATOM   1257  CB  LYS A 159     -55.135  12.165 -11.044  1.00 57.53           C  
ATOM   1258  CG  LYS A 159     -56.311  11.504 -10.353  1.00 54.28           C  
ATOM   1259  CD  LYS A 159     -57.398  12.528 -10.049  1.00 68.07           C  
ATOM   1260  CE  LYS A 159     -58.657  11.905  -9.414  1.00 67.45           C  
ATOM   1261  NZ  LYS A 159     -59.533  12.985  -8.881  1.00 59.68           N1+
ATOM   1262  N   PHE A 160     -52.906  12.530  -8.817  1.00 53.68           N  
ATOM   1263  CA  PHE A 160     -52.306  12.270  -7.513  1.00 54.31           C  
ATOM   1264  C   PHE A 160     -52.262  13.546  -6.668  1.00 59.28           C  
ATOM   1265  O   PHE A 160     -52.740  13.564  -5.523  1.00 54.53           O  
ATOM   1266  CB  PHE A 160     -50.917  11.690  -7.738  1.00 41.59           C  
ATOM   1267  CG  PHE A 160     -50.327  10.976  -6.565  1.00 41.19           C  
ATOM   1268  CD1 PHE A 160     -50.532   9.615  -6.394  1.00 54.76           C  
ATOM   1269  CD2 PHE A 160     -49.473  11.641  -5.691  1.00 49.04           C  
ATOM   1270  CE1 PHE A 160     -49.944   8.931  -5.337  1.00 51.62           C  
ATOM   1271  CE2 PHE A 160     -48.869  10.966  -4.632  1.00 51.45           C  
ATOM   1272  CZ  PHE A 160     -49.108   9.608  -4.449  1.00 53.30           C  
ATOM   1273  N   ARG A 161     -51.720  14.640  -7.226  1.00 49.16           N  
ATOM   1274  CA  ARG A 161     -51.654  15.886  -6.471  1.00 60.68           C  
ATOM   1275  C   ARG A 161     -53.039  16.433  -6.154  1.00 61.40           C  
ATOM   1276  O   ARG A 161     -53.267  16.939  -5.050  1.00 58.51           O  
ATOM   1277  CB  ARG A 161     -50.808  16.934  -7.192  1.00 42.75           C  
ATOM   1278  CG  ARG A 161     -49.464  16.424  -7.649  1.00 53.16           C  
ATOM   1279  CD  ARG A 161     -48.547  17.543  -8.156  1.00 42.34           C  
ATOM   1280  NE  ARG A 161     -49.281  18.649  -8.705  1.00 65.52           N  
ATOM   1281  CZ  ARG A 161     -49.550  18.781  -9.997  1.00 59.49           C  
ATOM   1282  NH1 ARG A 161     -49.179  17.858 -10.857  1.00 62.37           N1+
ATOM   1283  NH2 ARG A 161     -50.239  19.816 -10.437  1.00 71.31           N  
ATOM   1284  N   ASP A 162     -53.980  16.316  -7.094  1.00 61.93           N  
ATOM   1285  CA  ASP A 162     -55.351  16.728  -6.818  1.00 55.00           C  
ATOM   1286  C   ASP A 162     -55.972  15.877  -5.720  1.00 58.85           C  
ATOM   1287  O   ASP A 162     -56.787  16.380  -4.948  1.00 63.69           O  
ATOM   1288  CB  ASP A 162     -56.194  16.652  -8.097  1.00 69.89           C  
ATOM   1289  CG  ASP A 162     -57.647  17.031  -7.867  1.00 80.15           C  
ATOM   1290  OD1 ASP A 162     -57.927  18.252  -7.828  1.00 88.80           O  
ATOM   1291  OD2 ASP A 162     -58.505  16.117  -7.762  1.00 78.27           O1-
ATOM   1292  N   LEU A 163     -55.612  14.590  -5.638  1.00 59.56           N  
ATOM   1293  CA  LEU A 163     -56.141  13.740  -4.574  1.00 62.57           C  
ATOM   1294  C   LEU A 163     -55.479  14.064  -3.238  1.00 60.16           C  
ATOM   1295  O   LEU A 163     -56.154  14.143  -2.205  1.00 59.54           O  
ATOM   1296  CB  LEU A 163     -55.971  12.261  -4.938  1.00 53.60           C  
ATOM   1297  CG  LEU A 163     -56.906  11.703  -6.018  1.00 60.79           C  
ATOM   1298  CD1 LEU A 163     -56.427  10.342  -6.516  1.00 55.91           C  
ATOM   1299  CD2 LEU A 163     -58.354  11.609  -5.531  1.00 57.11           C  
ATOM   1300  N   LEU A 164     -54.158  14.254  -3.233  1.00 60.96           N  
ATOM   1301  CA  LEU A 164     -53.494  14.678  -2.003  1.00 61.52           C  
ATOM   1302  C   LEU A 164     -54.018  16.035  -1.552  1.00 65.67           C  
ATOM   1303  O   LEU A 164     -54.211  16.273  -0.356  1.00 60.89           O  
ATOM   1304  CB  LEU A 164     -51.983  14.746  -2.204  1.00 52.69           C  
ATOM   1305  CG  LEU A 164     -51.197  13.461  -2.379  1.00 54.23           C  
ATOM   1306  CD1 LEU A 164     -49.742  13.854  -2.589  1.00 52.09           C  
ATOM   1307  CD2 LEU A 164     -51.377  12.556  -1.153  1.00 56.18           C  
ATOM   1308  N   PHE A 165     -54.260  16.932  -2.503  1.00 66.04           N  
ATOM   1309  CA  PHE A 165     -54.770  18.252  -2.153  1.00 71.60           C  
ATOM   1310  C   PHE A 165     -56.111  18.159  -1.426  1.00 70.63           C  
ATOM   1311  O   PHE A 165     -56.363  18.905  -0.473  1.00 77.16           O  
ATOM   1312  CB  PHE A 165     -54.885  19.104  -3.416  1.00 69.07           C  
ATOM   1313  CG  PHE A 165     -55.271  20.520  -3.160  1.00 79.30           C  
ATOM   1314  CD1 PHE A 165     -54.366  21.405  -2.600  1.00 81.03           C  
ATOM   1315  CD2 PHE A 165     -56.536  20.980  -3.504  1.00 84.08           C  
ATOM   1316  CE1 PHE A 165     -54.716  22.723  -2.377  1.00 82.36           C  
ATOM   1317  CE2 PHE A 165     -56.891  22.302  -3.285  1.00 81.28           C  
ATOM   1318  CZ  PHE A 165     -55.974  23.174  -2.720  1.00 80.31           C  
ATOM   1319  N   LYS A 166     -56.986  17.250  -1.846  1.00 66.10           N  
ATOM   1320  CA  LYS A 166     -58.274  17.171  -1.167  1.00 70.59           C  
ATOM   1321  C   LYS A 166     -58.151  16.608   0.239  1.00 78.65           C  
ATOM   1322  O   LYS A 166     -58.967  16.934   1.102  1.00 92.45           O  
ATOM   1323  CB  LYS A 166     -59.284  16.391  -2.000  1.00 58.48           C  
ATOM   1324  CG  LYS A 166     -59.281  16.880  -3.432  1.00 84.03           C  
ATOM   1325  CD  LYS A 166     -60.658  16.861  -4.069  1.00 91.08           C  
ATOM   1326  CE  LYS A 166     -61.135  15.481  -4.389  1.00 93.35           C  
ATOM   1327  NZ  LYS A 166     -62.624  15.475  -4.384  1.00110.83           N1+
ATOM   1328  N   LEU A 167     -57.125  15.801   0.509  1.00 81.56           N  
ATOM   1329  CA  LEU A 167     -56.814  15.440   1.890  1.00 80.56           C  
ATOM   1330  C   LEU A 167     -56.383  16.660   2.696  1.00 78.88           C  
ATOM   1331  O   LEU A 167     -56.767  16.814   3.859  1.00 80.54           O  
ATOM   1332  CB  LEU A 167     -55.727  14.364   1.914  1.00 77.20           C  
ATOM   1333  CG  LEU A 167     -56.275  12.935   1.897  1.00 84.03           C  
ATOM   1334  CD1 LEU A 167     -57.315  12.746   0.798  1.00 94.78           C  
ATOM   1335  CD2 LEU A 167     -55.191  11.876   1.779  1.00 81.76           C  
ATOM   1336  N   LEU A 168     -55.609  17.550   2.079  1.00 71.49           N  
ATOM   1337  CA  LEU A 168     -55.104  18.731   2.768  1.00 75.94           C  
ATOM   1338  C   LEU A 168     -56.248  19.643   3.180  1.00 83.08           C  
ATOM   1339  O   LEU A 168     -56.335  20.068   4.339  1.00 77.90           O  
ATOM   1340  CB  LEU A 168     -54.118  19.457   1.848  1.00 71.17           C  
ATOM   1341  CG  LEU A 168     -53.297  20.641   2.342  1.00 68.44           C  
ATOM   1342  CD1 LEU A 168     -52.507  20.285   3.594  1.00 63.58           C  
ATOM   1343  CD2 LEU A 168     -52.363  21.167   1.221  1.00 69.52           C  
ATOM   1344  N   GLU A 169     -57.151  19.943   2.244  1.00 89.45           N  
ATOM   1345  CA  GLU A 169     -58.276  20.813   2.561  1.00 95.50           C  
ATOM   1346  C   GLU A 169     -59.282  20.135   3.478  1.00 97.33           C  
ATOM   1347  O   GLU A 169     -59.995  20.831   4.208  1.00101.67           O  
ATOM   1348  CB  GLU A 169     -58.958  21.287   1.277  1.00106.43           C  
ATOM   1349  CG  GLU A 169     -59.807  20.237   0.580  1.00125.19           C  
ATOM   1350  CD  GLU A 169     -60.193  20.640  -0.835  1.00136.05           C  
ATOM   1351  OE1 GLU A 169     -61.171  20.070  -1.371  1.00140.16           O  
ATOM   1352  OE2 GLU A 169     -59.513  21.521  -1.409  1.00136.36           O1-
ATOM   1353  N   TYR A 170     -59.352  18.799   3.464  1.00 98.55           N  
ATOM   1354  CA  TYR A 170     -60.209  18.099   4.412  1.00103.52           C  
ATOM   1355  C   TYR A 170     -59.738  18.322   5.844  1.00107.63           C  
ATOM   1356  O   TYR A 170     -60.560  18.535   6.744  1.00106.32           O  
ATOM   1357  CB  TYR A 170     -60.261  16.603   4.090  1.00111.61           C  
ATOM   1358  CG  TYR A 170     -61.233  16.233   2.989  1.00123.55           C  
ATOM   1359  CD1 TYR A 170     -61.481  14.901   2.673  1.00132.40           C  
ATOM   1360  CD2 TYR A 170     -61.899  17.215   2.263  1.00128.79           C  
ATOM   1361  CE1 TYR A 170     -62.371  14.557   1.667  1.00137.14           C  
ATOM   1362  CE2 TYR A 170     -62.787  16.881   1.255  1.00135.00           C  
ATOM   1363  CZ  TYR A 170     -63.018  15.551   0.961  1.00139.45           C  
ATOM   1364  OH  TYR A 170     -63.900  15.213  -0.041  1.00143.67           O  
ATOM   1365  N   SER A 171     -58.421  18.283   6.077  1.00114.01           N  
ATOM   1366  CA  SER A 171     -57.905  18.544   7.416  1.00118.05           C  
ATOM   1367  C   SER A 171     -58.294  19.962   7.827  1.00117.86           C  
ATOM   1368  O   SER A 171     -57.524  20.913   7.641  1.00105.49           O  
ATOM   1369  CB  SER A 171     -56.387  18.321   7.480  1.00116.56           C  
ATOM   1370  OG  SER A 171     -55.680  19.236   6.665  1.00119.97           O  
ATOM   1371  N   ASN A 172     -59.523  20.101   8.348  1.00123.02           N  
ATOM   1372  CA  ASN A 172     -60.131  21.371   8.739  1.00116.36           C  
ATOM   1373  C   ASN A 172     -61.073  21.173   9.919  1.00117.83           C  
ATOM   1374  O   ASN A 172     -60.757  21.556  11.051  1.00118.91           O  
ATOM   1375  CB  ASN A 172     -60.898  21.993   7.570  1.00 98.08           C  
ATOM   1376  CG  ASN A 172     -60.029  22.871   6.704  1.00 98.97           C  
ATOM   1377  ND2 ASN A 172     -58.759  22.501   6.538  1.00 91.45           N  
ATOM   1378  OD1 ASN A 172     -60.496  23.877   6.185  1.00116.35           O  
ATOM   1379  N   GLN A 173     -62.245  20.598   9.646  0.66121.44           N  
ATOM   1380  CA  GLN A 173     -63.200  20.192  10.680  0.66132.63           C  
ATOM   1381  C   GLN A 173     -63.670  21.371  11.533  0.66141.95           C  
ATOM   1382  O   GLN A 173     -63.838  21.241  12.748  0.66146.31           O  
ATOM   1383  CB  GLN A 173     -62.615  19.091  11.566  0.66131.47           C  
ATOM   1384  N   ASP A 174     -63.905  22.521  10.890  1.00139.32           N  
ATOM   1385  CA  ASP A 174     -64.368  23.720  11.583  1.00131.15           C  
ATOM   1386  C   ASP A 174     -63.442  24.040  12.752  1.00130.67           C  
ATOM   1387  O   ASP A 174     -62.547  24.886  12.629  1.00133.22           O  
ATOM   1388  CB  ASP A 174     -65.809  23.534  12.064  1.00126.59           C  
ATOM   1389  N   GLU A 175     -63.673  23.361  13.886  0.98122.35           N  
ATOM   1390  CA  GLU A 175     -62.749  23.264  15.019  0.98112.70           C  
ATOM   1391  C   GLU A 175     -62.402  24.619  15.623  0.98106.87           C  
ATOM   1392  O   GLU A 175     -62.747  24.887  16.778  0.98104.75           O  
ATOM   1393  CB  GLU A 175     -61.467  22.533  14.601  0.98109.49           C  
ATOM   1394  N   LYS A 176     -61.714  25.471  14.851  0.84101.30           N  
ATOM   1395  CA  LYS A 176     -61.349  26.812  15.293  0.84 97.43           C  
ATOM   1396  C   LYS A 176     -62.562  27.659  15.656  0.84110.48           C  
ATOM   1397  O   LYS A 176     -62.391  28.773  16.166  0.84117.57           O  
ATOM   1398  CB  LYS A 176     -60.530  27.510  14.203  0.84 90.40           C  
ATOM   1399  N   VAL A 177     -63.773  27.162  15.397  0.82114.59           N  
ATOM   1400  CA  VAL A 177     -65.016  27.809  15.799  0.82112.84           C  
ATOM   1401  C   VAL A 177     -65.497  27.185  17.108  0.82131.48           C  
ATOM   1402  O   VAL A 177     -66.703  27.025  17.334  0.82130.18           O  
ATOM   1403  CB  VAL A 177     -66.074  27.691  14.687  0.82 96.61           C  
ATOM   1404  CG1 VAL A 177     -65.595  28.412  13.422  0.82 88.20           C  
ATOM   1405  CG2 VAL A 177     -66.373  26.224  14.390  0.82 97.19           C  
ATOM   1406  N   PHE A 178     -64.546  26.833  17.980  1.00142.66           N  
ATOM   1407  CA  PHE A 178     -64.826  26.241  19.286  1.00143.12           C  
ATOM   1408  C   PHE A 178     -63.550  26.226  20.123  1.00135.46           C  
ATOM   1409  O   PHE A 178     -63.518  25.645  21.217  1.00124.11           O  
ATOM   1410  CB  PHE A 178     -65.388  24.823  19.133  1.00143.66           C  
ATOM   1411  CG  PHE A 178     -65.916  24.237  20.413  1.00135.31           C  
ATOM   1412  CD1 PHE A 178     -67.092  24.720  20.975  1.00132.53           C  
ATOM   1413  CD2 PHE A 178     -65.239  23.208  21.050  1.00123.43           C  
ATOM   1414  CE1 PHE A 178     -67.581  24.192  22.148  1.00127.89           C  
ATOM   1415  CE2 PHE A 178     -65.719  22.672  22.220  1.00122.98           C  
ATOM   1416  CZ  PHE A 178     -66.894  23.164  22.774  1.00128.01           C  
ATOM   1417  N   GLU A 179     -62.499  26.868  19.599  0.99137.34           N  
ATOM   1418  CA  GLU A 179     -61.185  26.944  20.233  0.99133.76           C  
ATOM   1419  C   GLU A 179     -61.297  27.363  21.698  0.99139.72           C  
ATOM   1420  O   GLU A 179     -61.312  26.514  22.596  0.99130.72           O  
ATOM   1421  CB  GLU A 179     -60.283  27.916  19.457  0.99120.32           C  
ATOM   1422  N   GLU A 180     -61.396  28.671  21.952  1.00148.55           N  
ATOM   1423  CA  GLU A 180     -61.557  29.140  23.324  1.00147.41           C  
ATOM   1424  C   GLU A 180     -62.837  28.608  23.961  1.00157.99           C  
ATOM   1425  O   GLU A 180     -62.900  28.460  25.188  1.00159.85           O  
ATOM   1426  CB  GLU A 180     -61.536  30.669  23.365  1.00134.95           C  
ATOM   1427  N   SER A 181     -63.864  28.282  23.147  1.00157.22           N  
ATOM   1428  CA  SER A 181     -65.171  27.838  23.658  1.00147.08           C  
ATOM   1429  C   SER A 181     -65.094  26.530  24.452  1.00140.73           C  
ATOM   1430  O   SER A 181     -66.164  26.023  24.834  1.00149.91           O  
ATOM   1431  CB  SER A 181     -66.177  27.699  22.512  1.00145.46           C  
ATOM   1432  N   GLU A 182     -63.882  26.006  24.659  1.00130.99           N  
ATOM   1433  CA  GLU A 182     -63.594  24.994  25.671  1.00118.38           C  
ATOM   1434  C   GLU A 182     -62.084  24.860  25.850  1.00124.51           C  
ATOM   1435  O   GLU A 182     -61.597  24.828  26.986  1.00109.24           O  
ATOM   1436  CB  GLU A 182     -64.214  23.637  25.317  1.00 98.56           C  
ATOM   1437  N   TYR A 183     -61.334  24.805  24.739  1.00150.93           N  
ATOM   1438  CA  TYR A 183     -59.885  24.613  24.799  1.00155.34           C  
ATOM   1439  C   TYR A 183     -59.217  25.759  25.550  1.00155.04           C  
ATOM   1440  O   TYR A 183     -58.777  25.578  26.692  1.00162.51           O  
ATOM   1441  CB  TYR A 183     -59.280  24.471  23.396  1.00151.01           C  
ATOM   1442  N   PHE A 184     -59.138  26.941  24.934  1.00137.66           N  
ATOM   1443  CA  PHE A 184     -58.624  28.101  25.653  1.00127.12           C  
ATOM   1444  C   PHE A 184     -59.601  28.479  26.763  1.00119.51           C  
ATOM   1445  O   PHE A 184     -60.297  29.495  26.665  1.00115.78           O  
ATOM   1446  CB  PHE A 184     -58.384  29.279  24.705  1.00123.90           C  
ATOM   1447  N   ARG A 185     -59.661  27.645  27.809  1.00114.86           N  
ATOM   1448  CA  ARG A 185     -60.564  27.801  28.946  1.00114.19           C  
ATOM   1449  C   ARG A 185     -60.286  26.696  29.956  1.00131.59           C  
ATOM   1450  O   ARG A 185     -61.196  26.252  30.668  1.00132.91           O  
ATOM   1451  CB  ARG A 185     -62.033  27.756  28.511  1.00 94.67           C  
ATOM   1452  N   LEU A 186     -59.031  26.241  30.019  0.85140.03           N  
ATOM   1453  CA  LEU A 186     -58.635  25.125  30.874  0.85149.87           C  
ATOM   1454  C   LEU A 186     -57.847  25.578  32.096  0.85153.86           C  
ATOM   1455  O   LEU A 186     -58.255  25.311  33.229  0.85155.46           O  
ATOM   1456  CB  LEU A 186     -57.817  24.109  30.069  0.85149.75           C  
ATOM   1457  N   CYS A 187     -56.709  26.241  31.900  1.00158.51           N  
ATOM   1458  CA  CYS A 187     -55.979  26.843  33.007  1.00161.28           C  
ATOM   1459  C   CYS A 187     -56.605  28.156  33.468  1.00162.94           C  
ATOM   1460  O   CYS A 187     -55.958  28.913  34.200  1.00166.39           O  
ATOM   1461  CB  CYS A 187     -54.515  27.068  32.616  1.00157.33           C  
ATOM   1462  N   GLU A 188     -57.841  28.433  33.059  1.00153.98           N  
ATOM   1463  CA  GLU A 188     -58.503  29.693  33.364  1.00149.78           C  
ATOM   1464  C   GLU A 188     -58.885  29.784  34.842  1.00149.29           C  
ATOM   1465  O   GLU A 188     -58.963  30.878  35.410  1.00145.91           O  
ATOM   1466  CB  GLU A 188     -59.744  29.860  32.481  1.00146.21           C  
TER
ATOM   1467  N   HIS B   1     -67.735 -11.912   8.372  1.00116.41           N  
ATOM   1468  CA  HIS B   1     -66.920 -10.711   8.151  1.00123.05           C  
ATOM   1469  C   HIS B   1     -67.053 -10.082   6.748  1.00124.48           C  
ATOM   1470  O   HIS B   1     -67.133  -8.850   6.671  1.00117.01           O  
ATOM   1471  CB  HIS B   1     -65.431 -11.001   8.454  1.00124.31           C  
ATOM   1472  CG  HIS B   1     -64.559  -9.773   8.481  1.00123.21           C  
ATOM   1473  CD2 HIS B   1     -63.453  -9.452   7.769  1.00121.67           C  
ATOM   1474  ND1 HIS B   1     -64.786  -8.705   9.327  1.00119.03           N  
ATOM   1475  CE1 HIS B   1     -63.860  -7.781   9.132  1.00106.52           C  
ATOM   1476  NE2 HIS B   1     -63.038  -8.210   8.191  1.00112.56           N  
ATOM   1477  N   HIS B   2     -67.082 -10.851   5.642  0.85130.42           N  
ATOM   1478  CA  HIS B   2     -67.078 -12.324   5.558  0.85128.41           C  
ATOM   1479  C   HIS B   2     -65.731 -12.854   5.019  0.85127.21           C  
ATOM   1480  O   HIS B   2     -64.682 -12.295   5.335  0.85129.63           O  
ATOM   1481  CB  HIS B   2     -68.245 -12.789   4.681  0.85125.55           C  
ATOM   1482  CG  HIS B   2     -69.432 -11.872   4.727  0.85127.97           C  
ATOM   1483  CD2 HIS B   2     -70.588 -11.938   5.431  0.85127.67           C  
ATOM   1484  ND1 HIS B   2     -69.507 -10.712   3.982  0.85128.95           N  
ATOM   1485  CE1 HIS B   2     -70.655 -10.105   4.224  0.85127.18           C  
ATOM   1486  NE2 HIS B   2     -71.332 -10.830   5.097  0.85126.29           N  
ATOM   1487  N   HIS B   3     -65.736 -13.938   4.224  0.98122.48           N  
ATOM   1488  CA  HIS B   3     -64.474 -14.472   3.675  0.98124.35           C  
ATOM   1489  C   HIS B   3     -64.765 -15.174   2.338  0.98128.91           C  
ATOM   1490  O   HIS B   3     -64.677 -16.394   2.192  0.98120.59           O  
ATOM   1491  CB  HIS B   3     -63.759 -15.394   4.673  0.98120.82           C  
ATOM   1492  CG  HIS B   3     -63.709 -14.862   6.087  0.98122.37           C  
ATOM   1493  CD2 HIS B   3     -62.751 -14.159   6.745  0.98121.70           C  
ATOM   1494  ND1 HIS B   3     -64.758 -15.004   6.979  0.98118.69           N  
ATOM   1495  CE1 HIS B   3     -64.442 -14.427   8.126  0.98112.53           C  
ATOM   1496  NE2 HIS B   3     -63.233 -13.905   8.010  0.98117.11           N  
ATOM   1497  N   HIS B   4     -65.080 -14.364   1.315  1.00146.57           N  
ATOM   1498  CA  HIS B   4     -65.585 -14.828   0.021  1.00147.08           C  
ATOM   1499  C   HIS B   4     -64.520 -14.954  -1.070  1.00146.56           C  
ATOM   1500  O   HIS B   4     -64.842 -15.470  -2.151  1.00149.32           O  
ATOM   1501  CB  HIS B   4     -66.682 -13.882  -0.485  1.00151.93           C  
ATOM   1502  CG  HIS B   4     -66.181 -12.514  -0.825  1.00155.55           C  
ATOM   1503  CD2 HIS B   4     -65.232 -11.748  -0.237  1.00157.32           C  
ATOM   1504  ND1 HIS B   4     -66.661 -11.780  -1.890  1.00156.58           N  
ATOM   1505  CE1 HIS B   4     -66.032 -10.619  -1.938  1.00157.81           C  
ATOM   1506  NE2 HIS B   4     -65.161 -10.575  -0.945  1.00159.18           N  
ATOM   1507  N   HIS B   5     -63.302 -14.440  -0.824  1.00110.19           N  
ATOM   1508  CA  HIS B   5     -62.069 -14.532  -1.622  1.00 88.59           C  
ATOM   1509  C   HIS B   5     -61.428 -13.151  -1.739  1.00 77.82           C  
ATOM   1510  O   HIS B   5     -60.208 -13.008  -1.575  1.00 66.68           O  
ATOM   1511  CB  HIS B   5     -62.259 -15.139  -3.028  1.00 87.36           C  
ATOM   1512  CG  HIS B   5     -62.643 -14.151  -4.092  1.00 94.13           C  
ATOM   1513  CD2 HIS B   5     -61.891 -13.321  -4.856  1.00 88.16           C  
ATOM   1514  ND1 HIS B   5     -63.951 -13.956  -4.492  1.00100.70           N  
ATOM   1515  CE1 HIS B   5     -63.989 -13.033  -5.437  1.00 97.24           C  
ATOM   1516  NE2 HIS B   5     -62.753 -12.632  -5.678  1.00 93.95           N  
ATOM   1517  N   ASP B   6     -62.231 -12.120  -2.014  1.00 66.92           N  
ATOM   1518  CA  ASP B   6     -61.671 -10.779  -1.996  1.00 75.59           C  
ATOM   1519  C   ASP B   6     -61.298 -10.355  -0.583  1.00 73.18           C  
ATOM   1520  O   ASP B   6     -60.427  -9.491  -0.413  1.00 61.90           O  
ATOM   1521  CB  ASP B   6     -62.637  -9.783  -2.642  1.00 93.19           C  
ATOM   1522  CG  ASP B   6     -62.375  -9.603  -4.141  1.00114.48           C  
ATOM   1523  OD1 ASP B   6     -61.189  -9.616  -4.553  1.00117.20           O  
ATOM   1524  OD2 ASP B   6     -63.357  -9.471  -4.910  1.00121.80           O1-
ATOM   1525  N   GLU B   7     -61.890 -10.980   0.437  1.00 70.56           N  
ATOM   1526  CA  GLU B   7     -61.476 -10.651   1.791  1.00 68.31           C  
ATOM   1527  C   GLU B   7     -60.248 -11.458   2.199  1.00 65.47           C  
ATOM   1528  O   GLU B   7     -59.372 -10.939   2.907  1.00 58.49           O  
ATOM   1529  CB  GLU B   7     -62.657 -10.824   2.746  1.00 82.64           C  
ATOM   1530  CG  GLU B   7     -63.704  -9.753   2.391  1.00111.17           C  
ATOM   1531  CD  GLU B   7     -65.019  -9.815   3.148  1.00129.59           C  
ATOM   1532  OE1 GLU B   7     -64.994  -9.964   4.383  1.00134.49           O  
ATOM   1533  OE2 GLU B   7     -66.074  -9.699   2.492  1.00135.52           O1-
ATOM   1534  N   ILE B   8     -60.133 -12.704   1.723  1.00 49.17           N  
ATOM   1535  CA  ILE B   8     -58.865 -13.418   1.858  1.00 44.84           C  
ATOM   1536  C   ILE B   8     -57.726 -12.587   1.274  1.00 57.29           C  
ATOM   1537  O   ILE B   8     -56.670 -12.418   1.901  1.00 53.46           O  
ATOM   1538  CB  ILE B   8     -58.936 -14.793   1.178  1.00 45.17           C  
ATOM   1539  CG1 ILE B   8     -60.062 -15.636   1.769  1.00 56.73           C  
ATOM   1540  CG2 ILE B   8     -57.636 -15.504   1.351  1.00 48.88           C  
ATOM   1541  CD1 ILE B   8     -60.093 -17.057   1.190  1.00 64.07           C  
ATOM   1542  N   ILE B   9     -57.914 -12.076   0.050  1.00 41.60           N  
ATOM   1543  CA  ILE B   9     -56.876 -11.262  -0.571  1.00 52.45           C  
ATOM   1544  C   ILE B   9     -56.562 -10.076   0.323  1.00 51.48           C  
ATOM   1545  O   ILE B   9     -55.395  -9.785   0.615  1.00 51.65           O  
ATOM   1546  CB  ILE B   9     -57.304 -10.820  -1.986  1.00 52.93           C  
ATOM   1547  CG1 ILE B   9     -57.320 -12.005  -2.953  1.00 57.92           C  
ATOM   1548  CG2 ILE B   9     -56.416  -9.670  -2.523  1.00 41.17           C  
ATOM   1549  CD1 ILE B   9     -58.070 -11.699  -4.275  1.00 51.97           C  
ATOM   1550  N   SER B  10     -57.604  -9.428   0.834  1.00 52.18           N  
ATOM   1551  CA  SER B  10     -57.424  -8.302   1.737  1.00 59.94           C  
ATOM   1552  C   SER B  10     -56.618  -8.694   2.974  1.00 56.81           C  
ATOM   1553  O   SER B  10     -55.711  -7.962   3.388  1.00 61.36           O  
ATOM   1554  CB  SER B  10     -58.789  -7.748   2.130  1.00 63.47           C  
ATOM   1555  OG  SER B  10     -58.687  -6.977   3.311  1.00 84.24           O  
ATOM   1556  N   GLU B  11     -56.934  -9.838   3.587  1.00 49.11           N  
ATOM   1557  CA  GLU B  11     -56.185 -10.244   4.770  1.00 50.39           C  
ATOM   1558  C   GLU B  11     -54.730 -10.567   4.436  1.00 53.44           C  
ATOM   1559  O   GLU B  11     -53.841 -10.358   5.271  1.00 50.65           O  
ATOM   1560  CB  GLU B  11     -56.856 -11.441   5.456  1.00 47.10           C  
ATOM   1561  CG  GLU B  11     -58.268 -11.146   5.989  1.00 49.90           C  
ATOM   1562  CD  GLU B  11     -58.749 -12.160   7.022  1.00 65.20           C  
ATOM   1563  OE1 GLU B  11     -57.890 -12.800   7.664  1.00 62.20           O  
ATOM   1564  OE2 GLU B  11     -59.983 -12.286   7.215  1.00 66.57           O1-
ATOM   1565  N   LEU B  12     -54.460 -11.094   3.241  1.00 52.51           N  
ATOM   1566  CA  LEU B  12     -53.070 -11.351   2.877  1.00 55.94           C  
ATOM   1567  C   LEU B  12     -52.294 -10.049   2.779  1.00 55.75           C  
ATOM   1568  O   LEU B  12     -51.144  -9.963   3.232  1.00 53.22           O  
ATOM   1569  CB  LEU B  12     -52.995 -12.117   1.558  1.00 58.25           C  
ATOM   1570  CG  LEU B  12     -53.470 -13.572   1.625  1.00 53.07           C  
ATOM   1571  CD1 LEU B  12     -53.860 -14.047   0.251  1.00 51.57           C  
ATOM   1572  CD2 LEU B  12     -52.376 -14.476   2.220  1.00 46.47           C  
ATOM   1573  N   ARG B  13     -52.920  -9.014   2.217  1.00 51.30           N  
ATOM   1574  CA  ARG B  13     -52.238  -7.735   2.088  1.00 53.50           C  
ATOM   1575  C   ARG B  13     -51.964  -7.108   3.453  1.00 52.71           C  
ATOM   1576  O   ARG B  13     -50.881  -6.544   3.681  1.00 42.02           O  
ATOM   1577  CB  ARG B  13     -53.058  -6.820   1.198  1.00 52.46           C  
ATOM   1578  CG  ARG B  13     -53.261  -7.409  -0.195  1.00 57.14           C  
ATOM   1579  CD  ARG B  13     -54.313  -6.609  -0.927  1.00 59.58           C  
ATOM   1580  NE  ARG B  13     -54.438  -6.977  -2.330  1.00 64.10           N  
ATOM   1581  CZ  ARG B  13     -55.256  -6.355  -3.175  1.00 63.06           C  
ATOM   1582  NH1 ARG B  13     -55.994  -5.346  -2.737  1.00 52.28           N1+
ATOM   1583  NH2 ARG B  13     -55.338  -6.738  -4.444  1.00 61.58           N  
ATOM   1584  N   GLU B  14     -52.902  -7.242   4.386  1.00 46.02           N  
ATOM   1585  CA  GLU B  14     -52.661  -6.714   5.719  1.00 49.42           C  
ATOM   1586  C   GLU B  14     -51.549  -7.485   6.428  1.00 57.24           C  
ATOM   1587  O   GLU B  14     -50.777  -6.901   7.209  1.00 52.54           O  
ATOM   1588  CB  GLU B  14     -53.960  -6.741   6.516  1.00 52.00           C  
ATOM   1589  CG  GLU B  14     -54.011  -5.729   7.660  1.00 81.88           C  
ATOM   1590  CD  GLU B  14     -54.220  -4.282   7.209  1.00100.05           C  
ATOM   1591  OE1 GLU B  14     -54.308  -4.051   5.990  1.00117.34           O  
ATOM   1592  OE2 GLU B  14     -54.284  -3.393   8.087  1.00 91.22           O1-
ATOM   1593  N   LEU B  15     -51.447  -8.792   6.171  1.00 56.69           N  
ATOM   1594  CA  LEU B  15     -50.371  -9.576   6.770  1.00 53.27           C  
ATOM   1595  C   LEU B  15     -49.038  -9.138   6.212  1.00 52.05           C  
ATOM   1596  O   LEU B  15     -48.074  -8.927   6.956  1.00 54.25           O  
ATOM   1597  CB  LEU B  15     -50.596 -11.064   6.516  1.00 56.52           C  
ATOM   1598  CG  LEU B  15     -51.194 -11.822   7.702  1.00 60.01           C  
ATOM   1599  CD1 LEU B  15     -52.198 -10.977   8.427  1.00 73.66           C  
ATOM   1600  CD2 LEU B  15     -51.796 -13.129   7.223  1.00 53.94           C  
ATOM   1601  N   CYS B  16     -48.983  -8.971   4.896  1.00 48.10           N  
ATOM   1602  CA  CYS B  16     -47.772  -8.509   4.241  1.00 52.77           C  
ATOM   1603  C   CYS B  16     -47.340  -7.134   4.758  1.00 66.74           C  
ATOM   1604  O   CYS B  16     -46.152  -6.920   5.028  1.00 70.84           O  
ATOM   1605  CB  CYS B  16     -48.013  -8.507   2.733  1.00 50.13           C  
ATOM   1606  SG  CYS B  16     -46.696  -7.825   1.747  1.00 67.62           S  
ATOM   1607  N   LEU B  17     -48.293  -6.200   4.936  1.00 64.06           N  
ATOM   1608  CA  LEU B  17     -47.950  -4.833   5.335  1.00 60.32           C  
ATOM   1609  C   LEU B  17     -47.649  -4.713   6.822  1.00 54.54           C  
ATOM   1610  O   LEU B  17     -46.792  -3.922   7.202  1.00 54.25           O  
ATOM   1611  CB  LEU B  17     -49.074  -3.849   4.982  1.00 55.38           C  
ATOM   1612  CG  LEU B  17     -49.330  -3.592   3.493  1.00 64.05           C  
ATOM   1613  CD1 LEU B  17     -50.651  -2.890   3.332  1.00 60.12           C  
ATOM   1614  CD2 LEU B  17     -48.206  -2.783   2.823  1.00 57.93           C  
ATOM   1615  N   ASN B  18     -48.326  -5.475   7.677  1.00 52.14           N  
ATOM   1616  CA  ASN B  18     -48.168  -5.302   9.115  1.00 49.97           C  
ATOM   1617  C   ASN B  18     -47.154  -6.232   9.764  1.00 60.97           C  
ATOM   1618  O   ASN B  18     -46.719  -5.941  10.882  1.00 64.74           O  
ATOM   1619  CB  ASN B  18     -49.502  -5.523   9.830  1.00 65.43           C  
ATOM   1620  CG  ASN B  18     -50.470  -4.397   9.616  1.00 69.83           C  
ATOM   1621  ND2 ASN B  18     -51.371  -4.208  10.582  1.00 68.82           N  
ATOM   1622  OD1 ASN B  18     -50.410  -3.692   8.601  1.00 63.80           O  
ATOM   1623  N   TYR B  19     -46.798  -7.363   9.132  1.00 56.28           N  
ATOM   1624  CA  TYR B  19     -46.035  -8.383   9.844  1.00 57.59           C  
ATOM   1625  C   TYR B  19     -44.895  -8.996   9.039  1.00 56.31           C  
ATOM   1626  O   TYR B  19     -44.267  -9.943   9.516  1.00 61.03           O  
ATOM   1627  CB  TYR B  19     -46.959  -9.504  10.346  1.00 53.45           C  
ATOM   1628  CG  TYR B  19     -47.910  -9.011  11.397  1.00 55.69           C  
ATOM   1629  CD1 TYR B  19     -49.232  -8.741  11.082  1.00 49.03           C  
ATOM   1630  CD2 TYR B  19     -47.479  -8.790  12.708  1.00 60.98           C  
ATOM   1631  CE1 TYR B  19     -50.106  -8.262  12.029  1.00 57.66           C  
ATOM   1632  CE2 TYR B  19     -48.349  -8.324  13.674  1.00 54.60           C  
ATOM   1633  CZ  TYR B  19     -49.669  -8.055  13.318  1.00 62.13           C  
ATOM   1634  OH  TYR B  19     -50.563  -7.580  14.244  1.00 64.02           O  
ATOM   1635  N   ILE B  20     -44.587  -8.507   7.848  1.00 47.14           N  
ATOM   1636  CA  ILE B  20     -43.350  -8.884   7.182  1.00 48.43           C  
ATOM   1637  C   ILE B  20     -42.375  -7.725   7.356  1.00 61.86           C  
ATOM   1638  O   ILE B  20     -42.630  -6.612   6.873  1.00 56.52           O  
ATOM   1639  CB  ILE B  20     -43.564  -9.206   5.701  1.00 50.11           C  
ATOM   1640  CG1 ILE B  20     -44.637 -10.279   5.529  1.00 42.89           C  
ATOM   1641  CG2 ILE B  20     -42.239  -9.629   5.083  1.00 52.60           C  
ATOM   1642  CD1 ILE B  20     -44.786 -10.737   4.092  1.00 43.47           C  
ATOM   1643  N   GLU B  21     -41.264  -7.988   8.046  1.00 64.50           N  
ATOM   1644  CA  GLU B  21     -40.306  -6.942   8.374  1.00 67.02           C  
ATOM   1645  C   GLU B  21     -39.928  -6.155   7.125  1.00 62.59           C  
ATOM   1646  O   GLU B  21     -39.954  -6.677   6.006  1.00 59.25           O  
ATOM   1647  CB  GLU B  21     -39.073  -7.564   9.018  1.00 76.23           C  
ATOM   1648  CG  GLU B  21     -38.184  -6.581   9.734  1.00103.64           C  
ATOM   1649  CD  GLU B  21     -36.746  -7.026   9.720  1.00118.31           C  
ATOM   1650  OE1 GLU B  21     -35.923  -6.342   9.076  1.00121.06           O  
ATOM   1651  OE2 GLU B  21     -36.450  -8.079  10.328  1.00128.27           O1-
ATOM   1652  N   GLN B  22     -39.604  -4.875   7.309  1.00 66.71           N  
ATOM   1653  CA  GLN B  22     -39.444  -3.965   6.170  1.00 71.50           C  
ATOM   1654  C   GLN B  22     -37.986  -3.939   5.714  1.00 68.91           C  
ATOM   1655  O   GLN B  22     -37.266  -2.953   5.859  1.00 85.62           O  
ATOM   1656  CB  GLN B  22     -39.946  -2.567   6.520  1.00 73.68           C  
ATOM   1657  CG  GLN B  22     -41.458  -2.447   6.716  1.00 84.35           C  
ATOM   1658  CD  GLN B  22     -41.867  -1.069   7.225  1.00 99.62           C  
ATOM   1659  NE2 GLN B  22     -41.445  -0.022   6.519  1.00102.18           N  
ATOM   1660  OE1 GLN B  22     -42.553  -0.951   8.239  1.00104.09           O  
ATOM   1661  N   ASP B  23     -37.567  -5.053   5.125  1.00 67.79           N  
ATOM   1662  CA  ASP B  23     -36.225  -5.196   4.575  1.00 63.41           C  
ATOM   1663  C   ASP B  23     -36.232  -4.798   3.103  1.00 60.79           C  
ATOM   1664  O   ASP B  23     -37.087  -5.247   2.334  1.00 70.61           O  
ATOM   1665  CB  ASP B  23     -35.739  -6.642   4.728  1.00 71.17           C  
ATOM   1666  CG  ASP B  23     -34.258  -6.813   4.403  1.00 67.13           C  
ATOM   1667  OD1 ASP B  23     -33.478  -7.060   5.359  1.00 68.60           O  
ATOM   1668  OD2 ASP B  23     -33.881  -6.713   3.205  1.00 57.77           O1-
ATOM   1669  N   GLU B  24     -35.246  -3.995   2.711  1.00 57.03           N  
ATOM   1670  CA  GLU B  24     -35.190  -3.474   1.350  1.00 58.59           C  
ATOM   1671  C   GLU B  24     -35.205  -4.576   0.301  1.00 66.68           C  
ATOM   1672  O   GLU B  24     -35.686  -4.355  -0.824  1.00 50.20           O  
ATOM   1673  CB  GLU B  24     -33.928  -2.621   1.169  1.00 65.18           C  
ATOM   1674  CG  GLU B  24     -33.860  -1.901  -0.176  1.00 79.92           C  
ATOM   1675  CD  GLU B  24     -34.937  -0.835  -0.306  1.00 87.95           C  
ATOM   1676  OE1 GLU B  24     -35.080  -0.043   0.655  1.00 96.51           O  
ATOM   1677  OE2 GLU B  24     -35.644  -0.803  -1.345  1.00 68.50           O1-
ATOM   1678  N   ARG B  25     -34.639  -5.750   0.615  1.00 61.96           N  
ATOM   1679  CA  ARG B  25     -34.585  -6.783  -0.413  1.00 47.72           C  
ATOM   1680  C   ARG B  25     -35.928  -7.460  -0.649  1.00 51.68           C  
ATOM   1681  O   ARG B  25     -36.060  -8.212  -1.627  1.00 49.51           O  
ATOM   1682  CB  ARG B  25     -33.512  -7.792  -0.074  1.00 49.48           C  
ATOM   1683  CG  ARG B  25     -32.221  -7.141   0.303  1.00 50.72           C  
ATOM   1684  CD  ARG B  25     -31.273  -8.142   0.930  1.00 49.81           C  
ATOM   1685  NE  ARG B  25     -31.501  -8.154   2.349  1.00 56.35           N  
ATOM   1686  CZ  ARG B  25     -30.874  -8.988   3.168  1.00 61.64           C  
ATOM   1687  NH1 ARG B  25     -29.986  -9.856   2.694  1.00 62.59           N1+
ATOM   1688  NH2 ARG B  25     -31.126  -8.970   4.465  1.00 50.00           N  
ATOM   1689  N   LEU B  26     -36.937  -7.174   0.180  1.00 47.27           N  
ATOM   1690  CA  LEU B  26     -38.293  -7.664  -0.067  1.00 60.60           C  
ATOM   1691  C   LEU B  26     -39.205  -6.631  -0.731  1.00 57.97           C  
ATOM   1692  O   LEU B  26     -40.302  -6.993  -1.186  1.00 57.37           O  
ATOM   1693  CB  LEU B  26     -38.926  -8.136   1.246  1.00 49.32           C  
ATOM   1694  CG  LEU B  26     -38.247  -9.315   1.921  1.00 47.12           C  
ATOM   1695  CD1 LEU B  26     -38.601  -9.378   3.421  1.00 39.81           C  
ATOM   1696  CD2 LEU B  26     -38.617 -10.608   1.184  1.00 40.95           C  
ATOM   1697  N   SER B  27     -38.764  -5.373  -0.814  1.00 50.26           N  
ATOM   1698  CA  SER B  27     -39.612  -4.292  -1.314  1.00 57.32           C  
ATOM   1699  C   SER B  27     -40.193  -4.610  -2.685  1.00 51.51           C  
ATOM   1700  O   SER B  27     -41.406  -4.481  -2.904  1.00 54.66           O  
ATOM   1701  CB  SER B  27     -38.817  -2.986  -1.348  1.00 49.52           C  
ATOM   1702  OG  SER B  27     -38.626  -2.547  -0.009  1.00 66.72           O  
ATOM   1703  N   ARG B  28     -39.347  -5.038  -3.618  1.00 50.91           N  
ATOM   1704  CA  ARG B  28     -39.823  -5.333  -4.963  1.00 51.03           C  
ATOM   1705  C   ARG B  28     -40.895  -6.423  -4.943  1.00 56.36           C  
ATOM   1706  O   ARG B  28     -41.967  -6.258  -5.535  1.00 52.05           O  
ATOM   1707  CB  ARG B  28     -38.647  -5.734  -5.853  1.00 61.93           C  
ATOM   1708  CG  ARG B  28     -39.058  -6.068  -7.261  1.00 76.87           C  
ATOM   1709  CD  ARG B  28     -38.326  -7.305  -7.777  1.00 91.20           C  
ATOM   1710  NE  ARG B  28     -37.086  -6.998  -8.493  1.00 90.02           N  
ATOM   1711  CZ  ARG B  28     -35.892  -7.520  -8.208  1.00 89.25           C  
ATOM   1712  NH1 ARG B  28     -34.833  -7.171  -8.933  1.00 79.31           N1+
ATOM   1713  NH2 ARG B  28     -35.751  -8.378  -7.201  1.00 88.63           N  
ATOM   1714  N   GLN B  29     -40.640  -7.543  -4.246  1.00 48.79           N  
ATOM   1715  CA  GLN B  29     -41.614  -8.634  -4.290  1.00 54.21           C  
ATOM   1716  C   GLN B  29     -42.876  -8.310  -3.486  1.00 51.08           C  
ATOM   1717  O   GLN B  29     -43.970  -8.746  -3.862  1.00 50.85           O  
ATOM   1718  CB  GLN B  29     -40.993  -9.947  -3.807  1.00 55.03           C  
ATOM   1719  CG  GLN B  29     -41.945 -11.159  -3.952  1.00 57.76           C  
ATOM   1720  CD  GLN B  29     -42.497 -11.350  -5.372  1.00 55.26           C  
ATOM   1721  NE2 GLN B  29     -43.731 -11.830  -5.475  1.00 48.73           N  
ATOM   1722  OE1 GLN B  29     -41.820 -11.070  -6.353  1.00 64.53           O  
ATOM   1723  N   LYS B  30     -42.753  -7.564  -2.375  1.00 46.57           N  
ATOM   1724  CA  LYS B  30     -43.953  -7.088  -1.681  1.00 48.87           C  
ATOM   1725  C   LYS B  30     -44.825  -6.249  -2.606  1.00 51.56           C  
ATOM   1726  O   LYS B  30     -46.054  -6.414  -2.636  1.00 46.11           O  
ATOM   1727  CB  LYS B  30     -43.585  -6.265  -0.449  1.00 49.73           C  
ATOM   1728  CG  LYS B  30     -43.228  -7.059   0.809  1.00 47.27           C  
ATOM   1729  CD  LYS B  30     -42.748  -6.081   1.880  1.00 44.94           C  
ATOM   1730  CE  LYS B  30     -42.638  -6.721   3.249  1.00 56.37           C  
ATOM   1731  NZ  LYS B  30     -42.051  -5.770   4.228  1.00 57.70           N1+
ATOM   1732  N   LEU B  31     -44.199  -5.348  -3.376  1.00 49.31           N  
ATOM   1733  CA  LEU B  31     -44.944  -4.492  -4.289  1.00 49.90           C  
ATOM   1734  C   LEU B  31     -45.624  -5.313  -5.386  1.00 52.76           C  
ATOM   1735  O   LEU B  31     -46.802  -5.091  -5.689  1.00 46.23           O  
ATOM   1736  CB  LEU B  31     -44.013  -3.432  -4.881  1.00 64.48           C  
ATOM   1737  CG  LEU B  31     -44.693  -2.267  -5.610  1.00 82.26           C  
ATOM   1738  CD1 LEU B  31     -45.119  -1.196  -4.595  1.00 83.55           C  
ATOM   1739  CD2 LEU B  31     -43.817  -1.670  -6.735  1.00 79.12           C  
ATOM   1740  N   ASN B  32     -44.916  -6.289  -5.971  1.00 49.65           N  
ATOM   1741  CA  ASN B  32     -45.544  -7.152  -6.968  1.00 48.93           C  
ATOM   1742  C   ASN B  32     -46.698  -7.943  -6.366  1.00 60.80           C  
ATOM   1743  O   ASN B  32     -47.674  -8.245  -7.062  1.00 51.91           O  
ATOM   1744  CB  ASN B  32     -44.530  -8.131  -7.566  1.00 58.77           C  
ATOM   1745  CG  ASN B  32     -43.368  -7.448  -8.232  1.00 78.29           C  
ATOM   1746  ND2 ASN B  32     -42.333  -8.229  -8.526  1.00 82.71           N  
ATOM   1747  OD1 ASN B  32     -43.384  -6.237  -8.482  1.00 84.42           O  
ATOM   1748  N   PHE B  33     -46.588  -8.322  -5.086  1.00 52.38           N  
ATOM   1749  CA  PHE B  33     -47.670  -9.063  -4.456  1.00 45.27           C  
ATOM   1750  C   PHE B  33     -48.878  -8.162  -4.213  1.00 50.41           C  
ATOM   1751  O   PHE B  33     -50.014  -8.544  -4.520  1.00 48.40           O  
ATOM   1752  CB  PHE B  33     -47.191  -9.709  -3.142  1.00 43.34           C  
ATOM   1753  CG  PHE B  33     -48.328 -10.244  -2.289  1.00 43.01           C  
ATOM   1754  CD1 PHE B  33     -49.035 -11.378  -2.683  1.00 46.72           C  
ATOM   1755  CD2 PHE B  33     -48.725  -9.581  -1.138  1.00 43.61           C  
ATOM   1756  CE1 PHE B  33     -50.092 -11.858  -1.934  1.00 48.14           C  
ATOM   1757  CE2 PHE B  33     -49.782 -10.060  -0.362  1.00 51.32           C  
ATOM   1758  CZ  PHE B  33     -50.476 -11.198  -0.769  1.00 52.18           C  
ATOM   1759  N   LEU B  34     -48.653  -6.961  -3.656  1.00 54.00           N  
ATOM   1760  CA  LEU B  34     -49.742  -6.012  -3.420  1.00 56.86           C  
ATOM   1761  C   LEU B  34     -50.418  -5.552  -4.707  1.00 61.29           C  
ATOM   1762  O   LEU B  34     -51.598  -5.180  -4.678  1.00 50.72           O  
ATOM   1763  CB  LEU B  34     -49.229  -4.803  -2.639  1.00 53.71           C  
ATOM   1764  CG  LEU B  34     -48.754  -5.128  -1.214  1.00 54.76           C  
ATOM   1765  CD1 LEU B  34     -48.117  -3.942  -0.548  1.00 40.95           C  
ATOM   1766  CD2 LEU B  34     -49.913  -5.654  -0.384  1.00 44.56           C  
ATOM   1767  N   GLY B  35     -49.715  -5.602  -5.835  1.00 61.39           N  
ATOM   1768  CA  GLY B  35     -50.299  -5.187  -7.092  1.00 64.60           C  
ATOM   1769  C   GLY B  35     -51.288  -6.154  -7.709  1.00 66.07           C  
ATOM   1770  O   GLY B  35     -52.032  -5.749  -8.606  1.00 70.57           O  
ATOM   1771  N   GLN B  36     -51.335  -7.403  -7.252  1.00 59.01           N  
ATOM   1772  CA  GLN B  36     -52.222  -8.391  -7.859  1.00 59.14           C  
ATOM   1773  C   GLN B  36     -53.648  -8.282  -7.329  1.00 65.32           C  
ATOM   1774  O   GLN B  36     -53.890  -7.949  -6.159  1.00 55.29           O  
ATOM   1775  CB  GLN B  36     -51.704  -9.809  -7.614  1.00 59.28           C  
ATOM   1776  CG  GLN B  36     -50.267 -10.005  -8.058  1.00 60.33           C  
ATOM   1777  CD  GLN B  36     -50.086  -9.757  -9.537  1.00 68.16           C  
ATOM   1778  NE2 GLN B  36     -48.858  -9.483  -9.932  1.00 69.38           N  
ATOM   1779  OE1 GLN B  36     -51.044  -9.803 -10.318  1.00 73.32           O  
ATOM   1780  N   ARG B  37     -54.598  -8.578  -8.218  1.00 70.86           N  
ATOM   1781  CA  ARG B  37     -56.009  -8.646  -7.871  1.00 70.03           C  
ATOM   1782  C   ARG B  37     -56.683  -9.925  -8.341  1.00 68.76           C  
ATOM   1783  O   ARG B  37     -57.736 -10.284  -7.791  1.00 66.24           O  
ATOM   1784  CB  ARG B  37     -56.753  -7.429  -8.443  1.00 83.67           C  
ATOM   1785  CG  ARG B  37     -56.191  -6.945  -9.772  1.00 94.26           C  
ATOM   1786  CD  ARG B  37     -56.670  -5.541 -10.108  1.00102.57           C  
ATOM   1787  NE  ARG B  37     -56.078  -4.540  -9.224  1.00113.98           N  
ATOM   1788  CZ  ARG B  37     -54.964  -3.859  -9.494  1.00116.54           C  
ATOM   1789  NH1 ARG B  37     -54.498  -2.967  -8.624  1.00109.21           N1+
ATOM   1790  NH2 ARG B  37     -54.312  -4.065 -10.633  1.00116.30           N  
ATOM   1791  N   GLU B  38     -56.116 -10.635  -9.329  1.00 66.51           N  
ATOM   1792  CA  GLU B  38     -56.733 -11.911  -9.664  1.00 74.17           C  
ATOM   1793  C   GLU B  38     -56.252 -12.993  -8.698  1.00 71.77           C  
ATOM   1794  O   GLU B  38     -55.065 -13.031  -8.348  1.00 60.91           O  
ATOM   1795  CB  GLU B  38     -56.433 -12.303 -11.110  1.00 83.69           C  
ATOM   1796  CG  GLU B  38     -57.404 -11.642 -12.113  1.00 99.14           C  
ATOM   1797  CD  GLU B  38     -58.880 -12.018 -11.872  1.00102.57           C  
ATOM   1798  OE1 GLU B  38     -59.260 -13.180 -12.143  1.00105.05           O  
ATOM   1799  OE2 GLU B  38     -59.659 -11.153 -11.404  1.00 95.01           O1-
ATOM   1800  N   PRO B  39     -57.164 -13.858  -8.240  1.00 67.60           N  
ATOM   1801  CA  PRO B  39     -56.820 -14.785  -7.143  1.00 58.91           C  
ATOM   1802  C   PRO B  39     -55.649 -15.712  -7.431  1.00 61.56           C  
ATOM   1803  O   PRO B  39     -54.779 -15.864  -6.558  1.00 65.81           O  
ATOM   1804  CB  PRO B  39     -58.135 -15.555  -6.928  1.00 60.56           C  
ATOM   1805  CG  PRO B  39     -59.185 -14.569  -7.310  1.00 58.75           C  
ATOM   1806  CD  PRO B  39     -58.616 -13.797  -8.475  1.00 63.90           C  
ATOM   1807  N   ARG B  40     -55.590 -16.354  -8.609  1.00 56.02           N  
ATOM   1808  CA  ARG B  40     -54.434 -17.219  -8.855  1.00 61.74           C  
ATOM   1809  C   ARG B  40     -53.137 -16.411  -8.946  1.00 65.77           C  
ATOM   1810  O   ARG B  40     -52.063 -16.929  -8.621  1.00 63.36           O  
ATOM   1811  CB  ARG B  40     -54.621 -18.077 -10.111  1.00 62.00           C  
ATOM   1812  CG  ARG B  40     -53.478 -19.113 -10.282  1.00 78.31           C  
ATOM   1813  CD  ARG B  40     -53.856 -20.387 -11.044  1.00 91.81           C  
ATOM   1814  NE  ARG B  40     -54.807 -21.258 -10.339  1.00100.09           N  
ATOM   1815  CZ  ARG B  40     -54.490 -22.403  -9.733  1.00 98.54           C  
ATOM   1816  NH1 ARG B  40     -53.232 -22.833  -9.724  1.00102.34           N1+
ATOM   1817  NH2 ARG B  40     -55.434 -23.122  -9.133  1.00 86.10           N  
ATOM   1818  N   MET B  41     -53.212 -15.143  -9.356  1.00 66.42           N  
ATOM   1819  CA  MET B  41     -52.015 -14.304  -9.380  1.00 74.16           C  
ATOM   1820  C   MET B  41     -51.579 -13.908  -7.971  1.00 66.99           C  
ATOM   1821  O   MET B  41     -50.379 -13.889  -7.671  1.00 52.97           O  
ATOM   1822  CB  MET B  41     -52.264 -13.051 -10.224  1.00 82.23           C  
ATOM   1823  CG  MET B  41     -52.314 -13.311 -11.712  1.00 91.60           C  
ATOM   1824  SD  MET B  41     -51.054 -14.507 -12.177  1.00101.74           S  
ATOM   1825  CE  MET B  41     -49.536 -13.619 -11.775  1.00 98.03           C  
ATOM   1826  N   VAL B  42     -52.539 -13.548  -7.111  1.00 63.10           N  
ATOM   1827  CA  VAL B  42     -52.224 -13.222  -5.726  1.00 57.01           C  
ATOM   1828  C   VAL B  42     -51.568 -14.413  -5.057  1.00 63.70           C  
ATOM   1829  O   VAL B  42     -50.568 -14.277  -4.336  1.00 51.83           O  
ATOM   1830  CB  VAL B  42     -53.497 -12.805  -4.975  1.00 50.77           C  
ATOM   1831  CG1 VAL B  42     -53.185 -12.569  -3.488  1.00 40.22           C  
ATOM   1832  CG2 VAL B  42     -54.152 -11.588  -5.643  1.00 46.79           C  
ATOM   1833  N   LEU B  43     -52.118 -15.604  -5.309  1.00 51.81           N  
ATOM   1834  CA  LEU B  43     -51.557 -16.833  -4.778  1.00 53.68           C  
ATOM   1835  C   LEU B  43     -50.119 -17.055  -5.254  1.00 64.09           C  
ATOM   1836  O   LEU B  43     -49.234 -17.411  -4.460  1.00 54.32           O  
ATOM   1837  CB  LEU B  43     -52.451 -17.984  -5.201  1.00 51.84           C  
ATOM   1838  CG  LEU B  43     -51.815 -19.349  -5.049  1.00 44.84           C  
ATOM   1839  CD1 LEU B  43     -51.616 -19.645  -3.565  1.00 51.35           C  
ATOM   1840  CD2 LEU B  43     -52.716 -20.386  -5.711  1.00 54.97           C  
ATOM   1841  N   ILE B  44     -49.865 -16.860  -6.546  1.00 54.27           N  
ATOM   1842  CA  ILE B  44     -48.538 -17.131  -7.083  1.00 59.71           C  
ATOM   1843  C   ILE B  44     -47.511 -16.185  -6.478  1.00 52.07           C  
ATOM   1844  O   ILE B  44     -46.428 -16.606  -6.064  1.00 57.71           O  
ATOM   1845  CB  ILE B  44     -48.551 -17.035  -8.618  1.00 68.85           C  
ATOM   1846  CG1 ILE B  44     -49.211 -18.275  -9.220  1.00 69.89           C  
ATOM   1847  CG2 ILE B  44     -47.134 -16.833  -9.159  1.00 56.58           C  
ATOM   1848  CD1 ILE B  44     -49.751 -18.034 -10.592  1.00 74.25           C  
ATOM   1849  N   GLU B  45     -47.834 -14.894  -6.422  1.00 54.69           N  
ATOM   1850  CA  GLU B  45     -46.883 -13.909  -5.936  1.00 57.19           C  
ATOM   1851  C   GLU B  45     -46.769 -13.912  -4.424  1.00 57.55           C  
ATOM   1852  O   GLU B  45     -45.760 -13.430  -3.898  1.00 52.69           O  
ATOM   1853  CB  GLU B  45     -47.271 -12.514  -6.432  1.00 58.59           C  
ATOM   1854  CG  GLU B  45     -47.363 -12.440  -7.949  1.00 73.39           C  
ATOM   1855  CD  GLU B  45     -46.007 -12.596  -8.637  1.00 79.95           C  
ATOM   1856  OE1 GLU B  45     -45.012 -12.027  -8.141  1.00 85.94           O  
ATOM   1857  OE2 GLU B  45     -45.935 -13.293  -9.672  1.00 86.37           O1-
ATOM   1858  N   GLY B  46     -47.782 -14.422  -3.720  1.00 52.09           N  
ATOM   1859  CA  GLY B  46     -47.626 -14.665  -2.297  1.00 58.78           C  
ATOM   1860  C   GLY B  46     -46.643 -15.785  -2.023  1.00 58.31           C  
ATOM   1861  O   GLY B  46     -45.776 -15.668  -1.151  1.00 46.81           O  
ATOM   1862  N   LEU B  47     -46.755 -16.886  -2.771  1.00 49.97           N  
ATOM   1863  CA  LEU B  47     -45.798 -17.968  -2.609  1.00 46.45           C  
ATOM   1864  C   LEU B  47     -44.398 -17.496  -2.948  1.00 55.68           C  
ATOM   1865  O   LEU B  47     -43.430 -17.866  -2.269  1.00 48.17           O  
ATOM   1866  CB  LEU B  47     -46.186 -19.156  -3.480  1.00 47.08           C  
ATOM   1867  CG  LEU B  47     -47.458 -19.876  -3.065  1.00 55.43           C  
ATOM   1868  CD1 LEU B  47     -47.884 -20.832  -4.185  1.00 50.17           C  
ATOM   1869  CD2 LEU B  47     -47.188 -20.622  -1.758  1.00 55.77           C  
ATOM   1870  N   LYS B  48     -44.272 -16.654  -3.985  1.00 49.17           N  
ATOM   1871  CA  LYS B  48     -42.945 -16.186  -4.358  1.00 52.78           C  
ATOM   1872  C   LYS B  48     -42.401 -15.229  -3.301  1.00 54.22           C  
ATOM   1873  O   LYS B  48     -41.190 -15.210  -3.023  1.00 47.58           O  
ATOM   1874  CB  LYS B  48     -42.983 -15.567  -5.761  1.00 59.48           C  
ATOM   1875  CG  LYS B  48     -42.738 -16.623  -6.878  1.00 87.62           C  
ATOM   1876  CD  LYS B  48     -41.817 -17.798  -6.320  1.00109.34           C  
ATOM   1877  CE  LYS B  48     -41.070 -18.653  -7.370  1.00 96.89           C  
ATOM   1878  NZ  LYS B  48     -39.796 -18.018  -7.867  1.00 89.62           N1+
ATOM   1879  N   LEU B  49     -43.298 -14.500  -2.632  1.00 43.59           N  
ATOM   1880  CA  LEU B  49     -42.872 -13.599  -1.571  1.00 44.30           C  
ATOM   1881  C   LEU B  49     -42.310 -14.393  -0.397  1.00 48.67           C  
ATOM   1882  O   LEU B  49     -41.218 -14.090   0.112  1.00 48.91           O  
ATOM   1883  CB  LEU B  49     -44.044 -12.710  -1.142  1.00 50.03           C  
ATOM   1884  CG  LEU B  49     -43.772 -11.783   0.026  1.00 53.92           C  
ATOM   1885  CD1 LEU B  49     -42.653 -10.809  -0.380  1.00 50.33           C  
ATOM   1886  CD2 LEU B  49     -45.040 -11.038   0.384  1.00 46.19           C  
ATOM   1887  N   LEU B  50     -43.017 -15.454   0.004  1.00 44.10           N  
ATOM   1888  CA  LEU B  50     -42.564 -16.278   1.117  1.00 48.64           C  
ATOM   1889  C   LEU B  50     -41.241 -16.972   0.786  1.00 56.19           C  
ATOM   1890  O   LEU B  50     -40.363 -17.094   1.652  1.00 50.71           O  
ATOM   1891  CB  LEU B  50     -43.657 -17.284   1.490  1.00 62.46           C  
ATOM   1892  CG  LEU B  50     -43.245 -18.434   2.400  1.00 74.99           C  
ATOM   1893  CD1 LEU B  50     -42.960 -17.931   3.803  1.00 68.53           C  
ATOM   1894  CD2 LEU B  50     -44.338 -19.476   2.450  1.00 83.02           C  
ATOM   1895  N   SER B  51     -41.055 -17.374  -0.478  1.00 49.87           N  
ATOM   1896  CA  SER B  51     -39.775 -17.946  -0.892  1.00 51.70           C  
ATOM   1897  C   SER B  51     -38.648 -16.925  -0.825  1.00 55.02           C  
ATOM   1898  O   SER B  51     -37.519 -17.282  -0.468  1.00 56.21           O  
ATOM   1899  CB  SER B  51     -39.868 -18.531  -2.299  1.00 55.62           C  
ATOM   1900  OG  SER B  51     -40.988 -19.387  -2.410  1.00 71.47           O  
ATOM   1901  N   ARG B  52     -38.911 -15.656  -1.153  1.00 48.73           N  
ATOM   1902  CA  ARG B  52     -37.834 -14.665  -1.044  1.00 47.75           C  
ATOM   1903  C   ARG B  52     -37.411 -14.461   0.407  1.00 50.25           C  
ATOM   1904  O   ARG B  52     -36.221 -14.282   0.697  1.00 52.95           O  
ATOM   1905  CB  ARG B  52     -38.243 -13.331  -1.662  1.00 52.85           C  
ATOM   1906  CG  ARG B  52     -38.321 -13.364  -3.151  1.00 71.84           C  
ATOM   1907  CD  ARG B  52     -36.944 -13.095  -3.715  1.00 75.72           C  
ATOM   1908  NE  ARG B  52     -36.777 -13.367  -5.128  1.00 92.00           N  
ATOM   1909  CZ  ARG B  52     -37.045 -14.538  -5.704  1.00100.40           C  
ATOM   1910  NH1 ARG B  52     -37.570 -15.548  -5.016  1.00 81.02           N1+
ATOM   1911  NH2 ARG B  52     -36.839 -14.699  -7.006  1.00113.26           N  
ATOM   1912  N   CYS B  53     -38.373 -14.503   1.337  1.00 45.04           N  
ATOM   1913  CA  CYS B  53     -38.020 -14.448   2.752  1.00 52.91           C  
ATOM   1914  C   CYS B  53     -37.064 -15.568   3.113  1.00 53.02           C  
ATOM   1915  O   CYS B  53     -36.029 -15.331   3.739  1.00 58.71           O  
ATOM   1916  CB  CYS B  53     -39.275 -14.526   3.620  1.00 58.24           C  
ATOM   1917  SG  CYS B  53     -40.348 -13.120   3.380  1.00 57.19           S  
ATOM   1918  N   ILE B  54     -37.369 -16.794   2.690  1.00 47.20           N  
ATOM   1919  CA  ILE B  54     -36.533 -17.918   3.083  1.00 49.11           C  
ATOM   1920  C   ILE B  54     -35.148 -17.828   2.438  1.00 45.83           C  
ATOM   1921  O   ILE B  54     -34.121 -18.020   3.110  1.00 44.26           O  
ATOM   1922  CB  ILE B  54     -37.257 -19.227   2.755  1.00 48.74           C  
ATOM   1923  CG1 ILE B  54     -38.446 -19.362   3.710  1.00 44.02           C  
ATOM   1924  CG2 ILE B  54     -36.272 -20.397   2.821  1.00 44.77           C  
ATOM   1925  CD1 ILE B  54     -39.376 -20.482   3.373  1.00 50.04           C  
ATOM   1926  N   GLU B  55     -35.094 -17.488   1.149  1.00 44.07           N  
ATOM   1927  CA  GLU B  55     -33.817 -17.392   0.447  1.00 46.44           C  
ATOM   1928  C   GLU B  55     -32.924 -16.331   1.073  1.00 50.80           C  
ATOM   1929  O   GLU B  55     -31.755 -16.585   1.378  1.00 49.79           O  
ATOM   1930  CB  GLU B  55     -34.057 -17.072  -1.021  1.00 52.67           C  
ATOM   1931  CG  GLU B  55     -34.746 -18.180  -1.779  1.00 69.49           C  
ATOM   1932  CD  GLU B  55     -35.428 -17.684  -3.043  1.00 81.10           C  
ATOM   1933  OE1 GLU B  55     -35.090 -16.571  -3.504  1.00 82.52           O  
ATOM   1934  OE2 GLU B  55     -36.303 -18.407  -3.572  1.00 83.58           O1-
ATOM   1935  N   ILE B  56     -33.471 -15.136   1.283  1.00 45.81           N  
ATOM   1936  CA  ILE B  56     -32.704 -14.050   1.875  1.00 41.89           C  
ATOM   1937  C   ILE B  56     -32.309 -14.406   3.293  1.00 53.11           C  
ATOM   1938  O   ILE B  56     -31.173 -14.152   3.733  1.00 45.81           O  
ATOM   1939  CB  ILE B  56     -33.528 -12.747   1.841  1.00 47.29           C  
ATOM   1940  CG1 ILE B  56     -33.808 -12.323   0.398  1.00 41.80           C  
ATOM   1941  CG2 ILE B  56     -32.808 -11.658   2.589  1.00 52.06           C  
ATOM   1942  CD1 ILE B  56     -34.883 -11.259   0.318  1.00 51.87           C  
ATOM   1943  N   ASP B  57     -33.261 -14.950   4.048  1.00 47.12           N  
ATOM   1944  CA  ASP B  57     -32.960 -15.421   5.389  1.00 49.15           C  
ATOM   1945  C   ASP B  57     -31.791 -16.394   5.355  1.00 56.19           C  
ATOM   1946  O   ASP B  57     -30.900 -16.351   6.216  1.00 55.79           O  
ATOM   1947  CB  ASP B  57     -34.190 -16.097   5.979  1.00 42.30           C  
ATOM   1948  CG  ASP B  57     -33.949 -16.599   7.369  1.00 60.87           C  
ATOM   1949  OD1 ASP B  57     -33.649 -17.804   7.521  1.00 64.30           O  
ATOM   1950  OD2 ASP B  57     -34.038 -15.769   8.306  1.00 64.76           O1-
ATOM   1951  N   SER B  58     -31.784 -17.269   4.348  1.00 47.07           N  
ATOM   1952  CA  SER B  58     -30.707 -18.228   4.175  1.00 47.14           C  
ATOM   1953  C   SER B  58     -29.400 -17.532   3.834  1.00 51.85           C  
ATOM   1954  O   SER B  58     -28.353 -17.865   4.405  1.00 53.10           O  
ATOM   1955  CB  SER B  58     -31.084 -19.233   3.091  1.00 47.66           C  
ATOM   1956  OG  SER B  58     -30.095 -20.225   2.983  1.00 51.63           O  
ATOM   1957  N   ALA B  59     -29.438 -16.547   2.928  1.00 44.74           N  
ATOM   1958  CA  ALA B  59     -28.211 -15.849   2.566  1.00 42.18           C  
ATOM   1959  C   ALA B  59     -27.606 -15.164   3.783  1.00 56.16           C  
ATOM   1960  O   ALA B  59     -26.393 -15.261   4.021  1.00 50.64           O  
ATOM   1961  CB  ALA B  59     -28.473 -14.839   1.446  1.00 51.61           C  
ATOM   1962  N   ASP B  60     -28.441 -14.494   4.582  1.00 39.01           N  
ATOM   1963  CA  ASP B  60     -27.946 -13.855   5.798  1.00 54.31           C  
ATOM   1964  C   ASP B  60     -27.298 -14.875   6.727  1.00 50.95           C  
ATOM   1965  O   ASP B  60     -26.176 -14.675   7.199  1.00 66.15           O  
ATOM   1966  CB  ASP B  60     -29.081 -13.126   6.521  1.00 52.01           C  
ATOM   1967  CG  ASP B  60     -29.578 -11.893   5.764  1.00 64.14           C  
ATOM   1968  OD1 ASP B  60     -28.852 -11.399   4.871  1.00 60.00           O  
ATOM   1969  OD2 ASP B  60     -30.700 -11.422   6.071  1.00 71.81           O1-
ATOM   1970  N   LYS B  61     -27.978 -15.988   6.991  1.00 52.23           N  
ATOM   1971  CA  LYS B  61     -27.412 -16.932   7.950  1.00 61.23           C  
ATOM   1972  C   LYS B  61     -26.157 -17.608   7.407  1.00 50.94           C  
ATOM   1973  O   LYS B  61     -25.292 -18.013   8.186  1.00 60.17           O  
ATOM   1974  CB  LYS B  61     -28.459 -17.965   8.367  1.00 60.30           C  
ATOM   1975  CG  LYS B  61     -29.565 -17.369   9.237  1.00 71.05           C  
ATOM   1976  CD  LYS B  61     -30.570 -18.429   9.640  1.00 77.24           C  
ATOM   1977  CE  LYS B  61     -31.800 -17.822  10.303  1.00 79.02           C  
ATOM   1978  NZ  LYS B  61     -32.945 -18.797  10.277  1.00 84.96           N1+
ATOM   1979  N   SER B  62     -26.016 -17.704   6.095  1.00 45.74           N  
ATOM   1980  CA  SER B  62     -24.839 -18.322   5.501  1.00 57.35           C  
ATOM   1981  C   SER B  62     -23.720 -17.325   5.246  1.00 61.30           C  
ATOM   1982  O   SER B  62     -22.669 -17.715   4.732  1.00 59.93           O  
ATOM   1983  CB  SER B  62     -25.215 -19.018   4.186  1.00 63.05           C  
ATOM   1984  OG  SER B  62     -26.185 -20.032   4.405  1.00 73.73           O  
ATOM   1985  N   GLY B  63     -23.932 -16.053   5.568  1.00 58.23           N  
ATOM   1986  CA  GLY B  63     -22.911 -15.036   5.408  1.00 58.09           C  
ATOM   1987  C   GLY B  63     -22.551 -14.678   3.982  1.00 65.04           C  
ATOM   1988  O   GLY B  63     -21.370 -14.431   3.689  1.00 69.34           O  
ATOM   1989  N   CYS B  64     -23.523 -14.646   3.076  1.00 53.17           N  
ATOM   1990  CA  CYS B  64     -23.216 -14.129   1.746  1.00 71.59           C  
ATOM   1991  C   CYS B  64     -24.353 -13.224   1.311  1.00 68.29           C  
ATOM   1992  O   CYS B  64     -25.229 -12.865   2.102  1.00 69.27           O  
ATOM   1993  CB  CYS B  64     -22.928 -15.247   0.732  1.00 76.43           C  
ATOM   1994  SG  CYS B  64     -23.887 -16.721   0.891  1.00 79.19           S  
ATOM   1995  N   THR B  65     -24.307 -12.826   0.050  1.00 71.22           N  
ATOM   1996  CA  THR B  65     -25.227 -11.850  -0.506  1.00 62.88           C  
ATOM   1997  C   THR B  65     -26.361 -12.586  -1.182  1.00 54.90           C  
ATOM   1998  O   THR B  65     -26.112 -13.448  -2.030  1.00 61.72           O  
ATOM   1999  CB  THR B  65     -24.515 -10.964  -1.529  1.00 63.69           C  
ATOM   2000  CG2 THR B  65     -25.501  -9.975  -2.184  1.00 48.57           C  
ATOM   2001  OG1 THR B  65     -23.458 -10.247  -0.879  1.00 76.15           O  
ATOM   2002  N   HIS B  66     -27.598 -12.249  -0.826  1.00 56.32           N  
ATOM   2003  CA  HIS B  66     -28.709 -12.836  -1.556  1.00 61.06           C  
ATOM   2004  C   HIS B  66     -28.665 -12.378  -3.007  1.00 60.04           C  
ATOM   2005  O   HIS B  66     -28.470 -11.191  -3.295  1.00 61.36           O  
ATOM   2006  CB  HIS B  66     -30.052 -12.467  -0.946  1.00 60.40           C  
ATOM   2007  CG  HIS B  66     -31.208 -12.971  -1.752  1.00 61.55           C  
ATOM   2008  CD2 HIS B  66     -31.666 -14.229  -1.961  1.00 55.19           C  
ATOM   2009  ND1 HIS B  66     -32.012 -12.139  -2.502  1.00 57.02           N  
ATOM   2010  CE1 HIS B  66     -32.932 -12.860  -3.118  1.00 59.91           C  
ATOM   2011  NE2 HIS B  66     -32.744 -14.131  -2.809  1.00 65.60           N  
ATOM   2012  N   ASN B  67     -28.840 -13.331  -3.919  1.00 51.48           N  
ATOM   2013  CA  ASN B  67     -28.779 -13.066  -5.357  1.00 59.74           C  
ATOM   2014  C   ASN B  67     -30.052 -12.321  -5.733  1.00 63.52           C  
ATOM   2015  O   ASN B  67     -30.991 -12.890  -6.302  1.00 56.61           O  
ATOM   2016  CB  ASN B  67     -28.634 -14.378  -6.126  1.00 56.26           C  
ATOM   2017  CG  ASN B  67     -28.287 -14.173  -7.584  1.00 54.99           C  
ATOM   2018  ND2 ASN B  67     -28.171 -15.258  -8.325  1.00 49.68           N  
ATOM   2019  OD1 ASN B  67     -28.099 -13.058  -8.031  1.00 62.69           O  
ATOM   2020  N   HIS B  68     -30.073 -11.018  -5.415  1.00 64.35           N  
ATOM   2021  CA  HIS B  68     -31.296 -10.228  -5.542  1.00 70.88           C  
ATOM   2022  C   HIS B  68     -31.830 -10.223  -6.970  1.00 74.75           C  
ATOM   2023  O   HIS B  68     -33.045 -10.189  -7.165  1.00 65.30           O  
ATOM   2024  CB  HIS B  68     -31.044  -8.797  -5.059  1.00 69.21           C  
ATOM   2025  CG  HIS B  68     -32.278  -7.944  -4.970  1.00 82.46           C  
ATOM   2026  CD2 HIS B  68     -32.878  -7.142  -5.884  1.00 76.93           C  
ATOM   2027  ND1 HIS B  68     -33.041  -7.850  -3.822  1.00 87.71           N  
ATOM   2028  CE1 HIS B  68     -34.062  -7.037  -4.037  1.00 82.01           C  
ATOM   2029  NE2 HIS B  68     -33.986  -6.594  -5.280  1.00 78.75           N  
ATOM   2030  N   ASP B  69     -30.953 -10.296  -7.976  1.00 79.89           N  
ATOM   2031  CA  ASP B  69     -31.355 -10.164  -9.373  1.00 80.00           C  
ATOM   2032  C   ASP B  69     -31.148 -11.438 -10.183  1.00 81.71           C  
ATOM   2033  O   ASP B  69     -31.124 -11.383 -11.418  1.00 75.37           O  
ATOM   2034  CB  ASP B  69     -30.608  -9.001 -10.022  1.00 76.40           C  
ATOM   2035  CG  ASP B  69     -31.097  -7.665  -9.522  1.00 83.63           C  
ATOM   2036  OD1 ASP B  69     -32.321  -7.434  -9.576  1.00 84.34           O  
ATOM   2037  OD2 ASP B  69     -30.268  -6.862  -9.047  1.00 92.58           O1-
ATOM   2038  N   ASP B  70     -30.991 -12.579  -9.514  1.00 79.40           N  
ATOM   2039  CA  ASP B  70     -30.943 -13.885 -10.172  1.00 73.79           C  
ATOM   2040  C   ASP B  70     -29.855 -13.935 -11.241  1.00 69.63           C  
ATOM   2041  O   ASP B  70     -30.059 -14.467 -12.332  1.00 74.68           O  
ATOM   2042  CB  ASP B  70     -32.309 -14.262 -10.760  1.00 80.91           C  
ATOM   2043  CG  ASP B  70     -33.413 -14.317  -9.700  1.00102.51           C  
ATOM   2044  OD1 ASP B  70     -33.553 -15.365  -9.031  1.00105.73           O  
ATOM   2045  OD2 ASP B  70     -34.147 -13.314  -9.534  1.00114.03           O1-
ATOM   2046  N   LYS B  71     -28.691 -13.373 -10.927  1.00 65.08           N  
ATOM   2047  CA  LYS B  71     -27.545 -13.476 -11.818  1.00 63.25           C  
ATOM   2048  C   LYS B  71     -27.031 -14.908 -11.863  1.00 77.94           C  
ATOM   2049  O   LYS B  71     -27.157 -15.666 -10.896  1.00 84.09           O  
ATOM   2050  CB  LYS B  71     -26.414 -12.556 -11.357  1.00 65.04           C  
ATOM   2051  CG  LYS B  71     -26.764 -11.088 -11.264  1.00 67.43           C  
ATOM   2052  CD  LYS B  71     -25.656 -10.333 -10.539  1.00 79.40           C  
ATOM   2053  CE  LYS B  71     -26.064  -8.896 -10.249  1.00 91.55           C  
ATOM   2054  NZ  LYS B  71     -25.229  -8.326  -9.156  1.00 96.39           N1+
ATOM   2055  N   SER B  72     -26.432 -15.273 -12.999  1.00 79.12           N  
ATOM   2056  CA  SER B  72     -25.732 -16.546 -13.118  1.00 75.90           C  
ATOM   2057  C   SER B  72     -24.333 -16.445 -12.513  1.00 72.93           C  
ATOM   2058  O   SER B  72     -23.808 -15.357 -12.263  1.00 76.52           O  
ATOM   2059  CB  SER B  72     -25.630 -16.979 -14.581  1.00 77.27           C  
ATOM   2060  OG  SER B  72     -24.639 -16.224 -15.257  1.00 83.32           O  
ATOM   2061  N   VAL B  73     -23.719 -17.605 -12.283  1.00 72.16           N  
ATOM   2062  CA  VAL B  73     -22.346 -17.620 -11.790  1.00 73.34           C  
ATOM   2063  C   VAL B  73     -21.408 -16.966 -12.799  1.00 76.06           C  
ATOM   2064  O   VAL B  73     -20.488 -16.232 -12.424  1.00 72.56           O  
ATOM   2065  CB  VAL B  73     -21.900 -19.058 -11.468  1.00 73.60           C  
ATOM   2066  CG1 VAL B  73     -20.462 -19.061 -10.912  1.00 70.17           C  
ATOM   2067  CG2 VAL B  73     -22.876 -19.730 -10.502  1.00 68.55           C  
ATOM   2068  N   GLU B  74     -21.608 -17.244 -14.091  1.00 83.66           N  
ATOM   2069  CA  GLU B  74     -20.767 -16.613 -15.105  1.00 93.35           C  
ATOM   2070  C   GLU B  74     -20.865 -15.099 -15.007  1.00 85.48           C  
ATOM   2071  O   GLU B  74     -19.858 -14.392 -15.118  1.00 86.14           O  
ATOM   2072  CB  GLU B  74     -21.166 -17.090 -16.503  1.00108.44           C  
ATOM   2073  CG  GLU B  74     -20.163 -16.729 -17.589  1.00119.07           C  
ATOM   2074  CD  GLU B  74     -20.672 -17.041 -18.986  1.00125.48           C  
ATOM   2075  OE1 GLU B  74     -21.683 -16.434 -19.399  1.00122.06           O  
ATOM   2076  OE2 GLU B  74     -20.067 -17.897 -19.667  1.00131.70           O1-
ATOM   2077  N   THR B  75     -22.068 -14.592 -14.742  1.00 77.12           N  
ATOM   2078  CA  THR B  75     -22.269 -13.159 -14.569  1.00 73.78           C  
ATOM   2079  C   THR B  75     -21.601 -12.635 -13.304  1.00 86.22           C  
ATOM   2080  O   THR B  75     -21.066 -11.522 -13.298  1.00 92.17           O  
ATOM   2081  CB  THR B  75     -23.755 -12.855 -14.518  1.00 77.37           C  
ATOM   2082  CG2 THR B  75     -23.966 -11.362 -14.381  1.00 66.92           C  
ATOM   2083  OG1 THR B  75     -24.395 -13.365 -15.700  1.00 90.04           O  
ATOM   2084  N   ILE B  76     -21.646 -13.402 -12.214  1.00 94.92           N  
ATOM   2085  CA  ILE B  76     -21.077 -12.922 -10.957  1.00 94.85           C  
ATOM   2086  C   ILE B  76     -19.566 -12.763 -11.078  1.00 94.44           C  
ATOM   2087  O   ILE B  76     -18.985 -11.817 -10.533  1.00 96.35           O  
ATOM   2088  CB  ILE B  76     -21.462 -13.863  -9.798  1.00 81.59           C  
ATOM   2089  CG1 ILE B  76     -22.969 -13.811  -9.536  1.00 68.41           C  
ATOM   2090  CG2 ILE B  76     -20.718 -13.488  -8.524  1.00 72.88           C  
ATOM   2091  CD1 ILE B  76     -23.458 -15.013  -8.782  1.00 62.10           C  
ATOM   2092  N   LEU B  77     -18.910 -13.677 -11.800  1.00 93.10           N  
ATOM   2093  CA  LEU B  77     -17.466 -13.600 -12.013  1.00 95.62           C  
ATOM   2094  C   LEU B  77     -17.095 -12.622 -13.117  1.00100.08           C  
ATOM   2095  O   LEU B  77     -16.067 -11.939 -13.026  1.00101.54           O  
ATOM   2096  CB  LEU B  77     -16.913 -14.967 -12.373  1.00 88.12           C  
ATOM   2097  CG  LEU B  77     -17.048 -16.055 -11.338  1.00 90.23           C  
ATOM   2098  CD1 LEU B  77     -16.864 -17.359 -12.036  1.00 90.51           C  
ATOM   2099  CD2 LEU B  77     -16.006 -15.852 -10.264  1.00 93.45           C  
ATOM   2100  N   VAL B  78     -17.889 -12.584 -14.187  1.00102.16           N  
ATOM   2101  CA  VAL B  78     -17.668 -11.590 -15.229  1.00105.61           C  
ATOM   2102  C   VAL B  78     -17.814 -10.190 -14.649  1.00105.26           C  
ATOM   2103  O   VAL B  78     -17.139  -9.256 -15.092  1.00107.21           O  
ATOM   2104  CB  VAL B  78     -18.618 -11.855 -16.420  1.00100.54           C  
ATOM   2105  CG1 VAL B  78     -18.859 -10.605 -17.237  1.00 90.87           C  
ATOM   2106  CG2 VAL B  78     -18.044 -12.962 -17.312  1.00100.41           C  
ATOM   2107  N   GLU B  79     -18.641 -10.032 -13.609  1.00102.22           N  
ATOM   2108  CA  GLU B  79     -18.753  -8.754 -12.910  1.00 97.67           C  
ATOM   2109  C   GLU B  79     -17.543  -8.437 -12.041  1.00 98.07           C  
ATOM   2110  O   GLU B  79     -17.462  -7.323 -11.511  1.00100.61           O  
ATOM   2111  CB  GLU B  79     -20.010  -8.722 -12.042  1.00 99.15           C  
ATOM   2112  CG  GLU B  79     -21.283  -8.421 -12.812  1.00112.41           C  
ATOM   2113  CD  GLU B  79     -22.474  -8.171 -11.903  1.00122.95           C  
ATOM   2114  OE1 GLU B  79     -22.273  -8.029 -10.676  1.00124.19           O  
ATOM   2115  OE2 GLU B  79     -23.611  -8.116 -12.419  1.00126.40           O1-
ATOM   2116  N   SER B  80     -16.610  -9.374 -11.873  1.00 95.51           N  
ATOM   2117  CA  SER B  80     -15.426  -9.131 -11.061  1.00100.99           C  
ATOM   2118  C   SER B  80     -14.150  -9.409 -11.849  1.00106.73           C  
ATOM   2119  O   SER B  80     -13.135  -9.826 -11.277  1.00104.98           O  
ATOM   2120  CB  SER B  80     -15.473  -9.957  -9.778  1.00102.52           C  
ATOM   2121  OG  SER B  80     -16.550  -9.537  -8.955  1.00 96.87           O  
ATOM   2122  N   GLY B  81     -14.188  -9.174 -13.162  1.00108.53           N  
ATOM   2123  CA  GLY B  81     -13.000  -9.267 -13.990  1.00114.32           C  
ATOM   2124  C   GLY B  81     -12.403 -10.650 -14.079  1.00114.73           C  
ATOM   2125  O   GLY B  81     -11.203 -10.789 -14.342  1.00120.26           O  
ATOM   2126  N   ILE B  82     -13.210 -11.685 -13.868  1.00107.75           N  
ATOM   2127  CA  ILE B  82     -12.748 -13.064 -13.897  1.00110.56           C  
ATOM   2128  C   ILE B  82     -13.475 -13.762 -15.037  1.00118.91           C  
ATOM   2129  O   ILE B  82     -14.689 -14.000 -14.960  1.00116.84           O  
ATOM   2130  CB  ILE B  82     -12.979 -13.769 -12.557  1.00101.93           C  
ATOM   2131  CG1 ILE B  82     -12.447 -12.885 -11.419  1.00 99.26           C  
ATOM   2132  CG2 ILE B  82     -12.298 -15.128 -12.556  1.00 99.22           C  
ATOM   2133  CD1 ILE B  82     -12.227 -13.593 -10.088  1.00 94.71           C  
ATOM   2134  N   VAL B  83     -12.735 -14.072 -16.100  1.00127.92           N  
ATOM   2135  CA  VAL B  83     -13.316 -14.586 -17.335  1.00135.88           C  
ATOM   2136  C   VAL B  83     -13.317 -16.104 -17.235  1.00143.14           C  
ATOM   2137  O   VAL B  83     -12.274 -16.765 -17.296  1.00142.71           O  
ATOM   2138  CB  VAL B  83     -12.576 -14.065 -18.573  1.00131.37           C  
ATOM   2139  CG1 VAL B  83     -12.776 -14.997 -19.764  1.00125.63           C  
ATOM   2140  CG2 VAL B  83     -13.076 -12.661 -18.915  1.00127.23           C  
ATOM   2141  N   CYS B  84     -14.511 -16.657 -17.026  1.00147.10           N  
ATOM   2142  CA  CYS B  84     -14.773 -18.091 -17.072  1.00153.92           C  
ATOM   2143  C   CYS B  84     -15.982 -18.246 -17.977  1.00154.18           C  
ATOM   2144  O   CYS B  84     -17.112 -17.898 -17.572  1.00155.71           O  
ATOM   2145  CB  CYS B  84     -15.031 -18.672 -15.687  1.00156.16           C  
ATOM   2146  SG  CYS B  84     -14.550 -20.402 -15.434  1.00158.15           S  
ATOM   2147  N   PRO B  85     -15.786 -18.617 -19.237  1.00153.40           N  
ATOM   2148  CA  PRO B  85     -16.898 -19.053 -20.079  1.00148.52           C  
ATOM   2149  C   PRO B  85     -16.849 -20.545 -20.330  1.00145.50           C  
ATOM   2150  O   PRO B  85     -15.798 -21.172 -20.165  1.00138.82           O  
ATOM   2151  CB  PRO B  85     -16.688 -18.259 -21.361  1.00147.99           C  
ATOM   2152  CG  PRO B  85     -15.196 -18.150 -21.457  1.00149.88           C  
ATOM   2153  CD  PRO B  85     -14.705 -18.030 -20.038  1.00151.84           C  
ATOM   2154  N   GLY B  86     -17.983 -21.132 -20.693  1.00146.71           N  
ATOM   2155  CA  GLY B  86     -18.065 -22.571 -20.750  1.00145.90           C  
ATOM   2156  C   GLY B  86     -18.317 -23.121 -19.367  1.00140.17           C  
ATOM   2157  O   GLY B  86     -17.474 -23.819 -18.795  1.00142.00           O  
ATOM   2158  N   LEU B  87     -19.475 -22.767 -18.805  1.00133.99           N  
ATOM   2159  CA  LEU B  87     -19.923 -23.240 -17.506  1.00124.81           C  
ATOM   2160  C   LEU B  87     -21.424 -23.374 -17.601  1.00106.74           C  
ATOM   2161  O   LEU B  87     -22.056 -22.560 -18.288  1.00103.26           O  
ATOM   2162  CB  LEU B  87     -19.572 -22.282 -16.365  1.00125.43           C  
ATOM   2163  CG  LEU B  87     -18.108 -21.980 -16.101  1.00129.48           C  
ATOM   2164  CD1 LEU B  87     -17.750 -20.757 -16.885  1.00134.36           C  
ATOM   2165  CD2 LEU B  87     -17.888 -21.756 -14.621  1.00123.10           C  
ATOM   2166  N   PRO B  88     -22.023 -24.360 -16.943  1.00 99.40           N  
ATOM   2167  CA  PRO B  88     -23.484 -24.491 -16.968  1.00 99.37           C  
ATOM   2168  C   PRO B  88     -24.185 -23.202 -16.567  1.00106.74           C  
ATOM   2169  O   PRO B  88     -23.585 -22.319 -15.942  1.00110.41           O  
ATOM   2170  CB  PRO B  88     -23.752 -25.615 -15.958  1.00 96.50           C  
ATOM   2171  CG  PRO B  88     -22.482 -26.421 -15.940  1.00 99.35           C  
ATOM   2172  CD  PRO B  88     -21.369 -25.437 -16.177  1.00 98.69           C  
ATOM   2173  N   LEU B  89     -25.453 -23.068 -16.943  1.00102.93           N  
ATOM   2174  CA  LEU B  89     -26.267 -21.958 -16.457  1.00 98.42           C  
ATOM   2175  C   LEU B  89     -26.698 -22.311 -15.041  1.00 99.07           C  
ATOM   2176  O   LEU B  89     -27.622 -23.105 -14.837  1.00105.93           O  
ATOM   2177  CB  LEU B  89     -27.456 -21.707 -17.382  1.00 93.91           C  
ATOM   2178  CG  LEU B  89     -28.379 -20.496 -17.166  1.00 90.35           C  
ATOM   2179  CD1 LEU B  89     -29.354 -20.664 -15.996  1.00 97.46           C  
ATOM   2180  CD2 LEU B  89     -27.563 -19.226 -16.994  1.00 72.54           C  
ATOM   2181  N   ILE B  90     -26.009 -21.748 -14.051  1.00 90.51           N  
ATOM   2182  CA  ILE B  90     -26.344 -21.965 -12.653  1.00 90.83           C  
ATOM   2183  C   ILE B  90     -26.616 -20.618 -12.002  1.00 84.36           C  
ATOM   2184  O   ILE B  90     -25.806 -19.684 -12.137  1.00 79.17           O  
ATOM   2185  CB  ILE B  90     -25.235 -22.736 -11.916  1.00 92.94           C  
ATOM   2186  CG1 ILE B  90     -24.692 -23.885 -12.780  1.00100.05           C  
ATOM   2187  CG2 ILE B  90     -25.767 -23.281 -10.606  1.00 85.92           C  
ATOM   2188  CD1 ILE B  90     -25.678 -25.049 -13.004  1.00103.51           C  
ATOM   2189  N   ILE B  91     -27.750 -20.503 -11.327  1.00 78.04           N  
ATOM   2190  CA  ILE B  91     -28.186 -19.302 -10.638  1.00 80.27           C  
ATOM   2191  C   ILE B  91     -28.305 -19.616  -9.142  1.00 77.25           C  
ATOM   2192  O   ILE B  91     -29.267 -20.262  -8.719  1.00 79.78           O  
ATOM   2193  CB  ILE B  91     -29.514 -18.778 -11.199  1.00 80.07           C  
ATOM   2194  CG1 ILE B  91     -29.481 -18.766 -12.731  1.00 88.20           C  
ATOM   2195  CG2 ILE B  91     -29.846 -17.410 -10.626  1.00 78.36           C  
ATOM   2196  CD1 ILE B  91     -30.846 -18.662 -13.355  1.00 93.21           C  
ATOM   2197  N   PRO B  92     -27.364 -19.172  -8.328  1.00 62.67           N  
ATOM   2198  CA  PRO B  92     -27.410 -19.499  -6.901  1.00 61.33           C  
ATOM   2199  C   PRO B  92     -28.369 -18.589  -6.150  1.00 59.19           C  
ATOM   2200  O   PRO B  92     -28.691 -17.482  -6.579  1.00 61.53           O  
ATOM   2201  CB  PRO B  92     -25.968 -19.265  -6.446  1.00 64.32           C  
ATOM   2202  CG  PRO B  92     -25.503 -18.145  -7.330  1.00 62.89           C  
ATOM   2203  CD  PRO B  92     -26.167 -18.388  -8.677  1.00 58.69           C  
ATOM   2204  N   ASP B  93     -28.831 -19.089  -5.001  1.00 48.80           N  
ATOM   2205  CA  ASP B  93     -29.613 -18.247  -4.104  1.00 51.09           C  
ATOM   2206  C   ASP B  93     -28.733 -17.213  -3.396  1.00 48.09           C  
ATOM   2207  O   ASP B  93     -29.214 -16.129  -3.052  1.00 57.47           O  
ATOM   2208  CB  ASP B  93     -30.373 -19.109  -3.084  1.00 48.83           C  
ATOM   2209  CG  ASP B  93     -31.395 -20.028  -3.742  1.00 62.99           C  
ATOM   2210  OD1 ASP B  93     -32.206 -19.521  -4.536  1.00 76.70           O  
ATOM   2211  OD2 ASP B  93     -31.404 -21.255  -3.462  1.00 66.89           O1-
ATOM   2212  N   GLY B  94     -27.448 -17.514  -3.177  1.00 47.12           N  
ATOM   2213  CA  GLY B  94     -26.540 -16.543  -2.591  1.00 49.53           C  
ATOM   2214  C   GLY B  94     -25.130 -16.707  -3.133  1.00 61.60           C  
ATOM   2215  O   GLY B  94     -24.786 -17.725  -3.742  1.00 61.05           O  
ATOM   2216  N   TYR B  95     -24.303 -15.691  -2.898  1.00 55.75           N  
ATOM   2217  CA  TYR B  95     -22.926 -15.741  -3.378  1.00 65.58           C  
ATOM   2218  C   TYR B  95     -22.101 -14.707  -2.625  1.00 64.90           C  
ATOM   2219  O   TYR B  95     -22.640 -13.755  -2.049  1.00 62.39           O  
ATOM   2220  CB  TYR B  95     -22.842 -15.492  -4.894  1.00 70.21           C  
ATOM   2221  CG  TYR B  95     -23.267 -14.088  -5.292  1.00 76.56           C  
ATOM   2222  CD1 TYR B  95     -22.381 -13.016  -5.198  1.00 73.44           C  
ATOM   2223  CD2 TYR B  95     -24.557 -13.831  -5.744  1.00 76.89           C  
ATOM   2224  CE1 TYR B  95     -22.771 -11.737  -5.532  1.00 78.81           C  
ATOM   2225  CE2 TYR B  95     -24.953 -12.549  -6.092  1.00 75.46           C  
ATOM   2226  CZ  TYR B  95     -24.057 -11.505  -5.981  1.00 84.40           C  
ATOM   2227  OH  TYR B  95     -24.438 -10.223  -6.319  1.00 89.28           O  
ATOM   2228  N   LYS B  96     -20.783 -14.891  -2.664  1.00 62.11           N  
ATOM   2229  CA  LYS B  96     -19.857 -13.899  -2.128  1.00 67.80           C  
ATOM   2230  C   LYS B  96     -18.429 -14.293  -2.464  1.00 71.24           C  
ATOM   2231  O   LYS B  96     -17.996 -15.406  -2.157  1.00 68.31           O  
ATOM   2232  CB  LYS B  96     -20.028 -13.753  -0.618  1.00 76.40           C  
ATOM   2233  CG  LYS B  96     -18.943 -12.979   0.096  1.00 80.13           C  
ATOM   2234  CD  LYS B  96     -19.503 -12.257   1.310  1.00 95.79           C  
ATOM   2235  CE  LYS B  96     -18.530 -12.290   2.479  1.00107.01           C  
ATOM   2236  NZ  LYS B  96     -19.196 -12.451   3.815  1.00109.50           N1+
ATOM   2237  N   LEU B  97     -17.693 -13.364  -3.059  1.00 74.97           N  
ATOM   2238  CA  LEU B  97     -16.353 -13.572  -3.586  1.00 66.50           C  
ATOM   2239  C   LEU B  97     -15.311 -13.052  -2.594  1.00 67.13           C  
ATOM   2240  O   LEU B  97     -15.363 -11.882  -2.217  1.00 75.44           O  
ATOM   2241  CB  LEU B  97     -16.251 -12.830  -4.923  1.00 63.42           C  
ATOM   2242  CG  LEU B  97     -15.088 -12.921  -5.909  1.00 84.69           C  
ATOM   2243  CD1 LEU B  97     -13.925 -12.035  -5.486  1.00 91.20           C  
ATOM   2244  CD2 LEU B  97     -14.635 -14.356  -6.125  1.00 90.00           C  
ATOM   2245  N   ILE B  98     -14.370 -13.910  -2.171  1.00 73.50           N  
ATOM   2246  CA  ILE B  98     -13.185 -13.512  -1.351  1.00 83.97           C  
ATOM   2247  C   ILE B  98     -11.997 -14.493  -1.414  1.00 98.17           C  
ATOM   2248  O   ILE B  98     -12.219 -15.682  -1.300  1.00101.33           O  
ATOM   2249  CB  ILE B  98     -13.479 -13.434   0.168  1.00 84.80           C  
ATOM   2250  CG1 ILE B  98     -14.688 -12.677   0.538  1.00 74.96           C  
ATOM   2251  CG2 ILE B  98     -12.290 -12.936   0.915  1.00100.30           C  
ATOM   2252  CD1 ILE B  98     -15.782 -13.562   0.815  1.00 72.93           C  
ATOM   2253  N   ASP B  99     -10.750 -14.053  -1.581  1.00100.74           N  
ATOM   2254  CA  ASP B  99     -10.411 -12.899  -2.354  1.00105.51           C  
ATOM   2255  C   ASP B  99     -10.508 -13.548  -3.716  1.00101.12           C  
ATOM   2256  O   ASP B  99     -11.022 -12.966  -4.676  1.00100.94           O  
ATOM   2257  CB  ASP B  99      -9.001 -12.359  -2.048  1.00121.04           C  
ATOM   2258  CG  ASP B  99      -8.642 -12.425  -0.568  1.00125.88           C  
ATOM   2259  OD1 ASP B  99      -7.751 -13.223  -0.210  1.00130.61           O  
ATOM   2260  OD2 ASP B  99      -9.231 -11.673   0.236  1.00124.30           O1-
ATOM   2261  N   ASN B 100     -10.032 -14.799  -3.759  1.00 91.85           N  
ATOM   2262  CA  ASN B 100     -10.225 -15.712  -4.878  1.00 95.98           C  
ATOM   2263  C   ASN B 100     -10.916 -17.003  -4.429  1.00 98.35           C  
ATOM   2264  O   ASN B 100     -10.603 -18.094  -4.911  1.00109.33           O  
ATOM   2265  CB  ASN B 100      -8.897 -16.020  -5.570  1.00103.58           C  
ATOM   2266  CG  ASN B 100      -8.552 -15.007  -6.666  1.00109.53           C  
ATOM   2267  ND2 ASN B 100      -9.305 -15.039  -7.764  1.00108.42           N  
ATOM   2268  OD1 ASN B 100      -7.620 -14.211  -6.525  1.00107.89           O  
ATOM   2269  N   SER B 101     -11.855 -16.899  -3.483  1.00 79.08           N  
ATOM   2270  CA  SER B 101     -12.805 -17.967  -3.189  1.00 75.32           C  
ATOM   2271  C   SER B 101     -14.218 -17.457  -3.439  1.00 70.18           C  
ATOM   2272  O   SER B 101     -14.530 -16.283  -3.203  1.00 68.49           O  
ATOM   2273  CB  SER B 101     -12.712 -18.494  -1.748  1.00 63.35           C  
ATOM   2274  OG  SER B 101     -11.391 -18.507  -1.258  1.00 68.10           O  
ATOM   2275  N   LEU B 102     -15.067 -18.334  -3.935  1.00 64.04           N  
ATOM   2276  CA  LEU B 102     -16.421 -17.949  -4.314  1.00 62.43           C  
ATOM   2277  C   LEU B 102     -17.413 -18.820  -3.546  1.00 61.66           C  
ATOM   2278  O   LEU B 102     -17.640 -19.983  -3.889  1.00 63.44           O  
ATOM   2279  CB  LEU B 102     -16.599 -18.065  -5.817  1.00 58.35           C  
ATOM   2280  CG  LEU B 102     -18.037 -17.852  -6.243  1.00 54.96           C  
ATOM   2281  CD1 LEU B 102     -18.440 -16.392  -6.016  1.00 54.35           C  
ATOM   2282  CD2 LEU B 102     -18.143 -18.273  -7.689  1.00 49.67           C  
ATOM   2283  N   ILE B 103     -17.975 -18.258  -2.482  1.00 61.98           N  
ATOM   2284  CA  ILE B 103     -19.065 -18.905  -1.774  1.00 59.45           C  
ATOM   2285  C   ILE B 103     -20.287 -18.919  -2.678  1.00 57.08           C  
ATOM   2286  O   ILE B 103     -20.712 -17.870  -3.176  1.00 52.68           O  
ATOM   2287  CB  ILE B 103     -19.364 -18.159  -0.466  1.00 47.84           C  
ATOM   2288  CG1 ILE B 103     -18.121 -18.096   0.414  1.00 57.05           C  
ATOM   2289  CG2 ILE B 103     -20.503 -18.811   0.263  1.00 58.79           C  
ATOM   2290  CD1 ILE B 103     -18.272 -17.148   1.583  1.00 65.40           C  
ATOM   2291  N   LEU B 104     -20.849 -20.107  -2.908  1.00 62.05           N  
ATOM   2292  CA  LEU B 104     -22.140 -20.238  -3.581  1.00 49.27           C  
ATOM   2293  C   LEU B 104     -23.123 -20.988  -2.698  1.00 50.84           C  
ATOM   2294  O   LEU B 104     -22.799 -22.053  -2.154  1.00 49.20           O  
ATOM   2295  CB  LEU B 104     -22.018 -20.913  -4.958  1.00 45.86           C  
ATOM   2296  CG  LEU B 104     -21.232 -20.064  -5.955  1.00 48.58           C  
ATOM   2297  CD1 LEU B 104     -20.852 -20.795  -7.221  1.00 57.11           C  
ATOM   2298  CD2 LEU B 104     -22.015 -18.811  -6.245  1.00 43.59           C  
ATOM   2299  N   LEU B 105     -24.323 -20.426  -2.566  1.00 47.46           N  
ATOM   2300  CA  LEU B 105     -25.351 -20.945  -1.672  1.00 47.88           C  
ATOM   2301  C   LEU B 105     -26.576 -21.335  -2.483  1.00 51.74           C  
ATOM   2302  O   LEU B 105     -27.123 -20.511  -3.230  1.00 54.32           O  
ATOM   2303  CB  LEU B 105     -25.758 -19.909  -0.610  1.00 52.23           C  
ATOM   2304  CG  LEU B 105     -27.074 -20.160   0.168  1.00 55.24           C  
ATOM   2305  CD1 LEU B 105     -26.963 -21.321   1.149  1.00 43.73           C  
ATOM   2306  CD2 LEU B 105     -27.621 -18.923   0.901  1.00 49.64           C  
ATOM   2307  N   GLU B 106     -27.007 -22.580  -2.316  1.00 44.77           N  
ATOM   2308  CA  GLU B 106     -28.337 -23.034  -2.710  1.00 45.10           C  
ATOM   2309  C   GLU B 106     -29.109 -23.432  -1.462  1.00 49.37           C  
ATOM   2310  O   GLU B 106     -28.585 -24.176  -0.620  1.00 47.71           O  
ATOM   2311  CB  GLU B 106     -28.247 -24.226  -3.692  1.00 52.51           C  
ATOM   2312  CG  GLU B 106     -28.119 -23.789  -5.189  1.00 73.83           C  
ATOM   2313  CD  GLU B 106     -29.481 -23.647  -5.881  1.00105.35           C  
ATOM   2314  OE1 GLU B 106     -29.731 -24.353  -6.879  1.00122.23           O  
ATOM   2315  OE2 GLU B 106     -30.307 -22.835  -5.405  1.00110.50           O1-
ATOM   2316  N   CYS B 107     -30.347 -22.952  -1.332  1.00 43.57           N  
ATOM   2317  CA  CYS B 107     -31.188 -23.379  -0.218  1.00 57.04           C  
ATOM   2318  C   CYS B 107     -32.534 -23.914  -0.710  1.00 59.52           C  
ATOM   2319  O   CYS B 107     -32.954 -23.660  -1.841  1.00 59.16           O  
ATOM   2320  CB  CYS B 107     -31.414 -22.244   0.773  1.00 64.95           C  
ATOM   2321  SG  CYS B 107     -32.351 -20.913   0.063  1.00 79.06           S  
ATOM   2322  N   PHE B 108     -33.215 -24.659   0.161  1.00 50.71           N  
ATOM   2323  CA  PHE B 108     -34.484 -25.274  -0.199  1.00 47.94           C  
ATOM   2324  C   PHE B 108     -35.247 -25.654   1.066  1.00 50.82           C  
ATOM   2325  O   PHE B 108     -34.709 -25.639   2.179  1.00 45.09           O  
ATOM   2326  CB  PHE B 108     -34.271 -26.508  -1.078  1.00 44.82           C  
ATOM   2327  CG  PHE B 108     -33.535 -27.618  -0.383  1.00 46.11           C  
ATOM   2328  CD1 PHE B 108     -34.212 -28.515   0.454  1.00 48.34           C  
ATOM   2329  CD2 PHE B 108     -32.168 -27.766  -0.553  1.00 48.43           C  
ATOM   2330  CE1 PHE B 108     -33.530 -29.550   1.097  1.00 53.02           C  
ATOM   2331  CE2 PHE B 108     -31.475 -28.802   0.099  1.00 54.34           C  
ATOM   2332  CZ  PHE B 108     -32.164 -29.698   0.912  1.00 51.10           C  
ATOM   2333  N   VAL B 109     -36.507 -26.041   0.866  1.00 49.22           N  
ATOM   2334  CA  VAL B 109     -37.383 -26.498   1.943  1.00 56.32           C  
ATOM   2335  C   VAL B 109     -37.986 -27.828   1.506  1.00 62.26           C  
ATOM   2336  O   VAL B 109     -38.541 -27.928   0.407  1.00 58.07           O  
ATOM   2337  CB  VAL B 109     -38.492 -25.473   2.262  1.00 54.55           C  
ATOM   2338  CG1 VAL B 109     -39.472 -26.034   3.284  1.00 53.98           C  
ATOM   2339  CG2 VAL B 109     -37.883 -24.165   2.762  1.00 42.80           C  
ATOM   2340  N   ARG B 110     -37.833 -28.857   2.334  1.00 48.95           N  
ATOM   2341  CA  ARG B 110     -38.508 -30.125   2.095  1.00 55.19           C  
ATOM   2342  C   ARG B 110     -39.103 -30.613   3.405  1.00 70.56           C  
ATOM   2343  O   ARG B 110     -38.587 -30.314   4.487  1.00 70.47           O  
ATOM   2344  CB  ARG B 110     -37.574 -31.210   1.529  1.00 53.57           C  
ATOM   2345  CG  ARG B 110     -37.099 -30.992   0.106  1.00 51.75           C  
ATOM   2346  CD  ARG B 110     -38.225 -31.082  -0.874  1.00 57.12           C  
ATOM   2347  NE  ARG B 110     -37.755 -30.996  -2.260  1.00 59.31           N  
ATOM   2348  CZ  ARG B 110     -37.616 -29.852  -2.933  1.00 52.29           C  
ATOM   2349  NH1 ARG B 110     -37.884 -28.690  -2.333  1.00 46.30           N1+
ATOM   2350  NH2 ARG B 110     -37.192 -29.868  -4.196  1.00 44.65           N  
ATOM   2351  N   SER B 111     -40.180 -31.393   3.295  1.00 73.87           N  
ATOM   2352  CA  SER B 111     -41.013 -31.720   4.441  1.00 66.86           C  
ATOM   2353  C   SER B 111     -40.935 -33.178   4.872  1.00 71.01           C  
ATOM   2354  O   SER B 111     -41.441 -33.512   5.950  1.00 84.38           O  
ATOM   2355  CB  SER B 111     -42.468 -31.332   4.140  1.00 60.38           C  
ATOM   2356  OG  SER B 111     -42.587 -29.923   3.990  1.00 74.21           O  
ATOM   2357  N   THR B 112     -40.314 -34.044   4.078  1.00 66.19           N  
ATOM   2358  CA  THR B 112     -40.067 -35.426   4.453  1.00 69.73           C  
ATOM   2359  C   THR B 112     -38.577 -35.721   4.390  1.00 71.50           C  
ATOM   2360  O   THR B 112     -37.873 -35.184   3.527  1.00 65.82           O  
ATOM   2361  CB  THR B 112     -40.783 -36.411   3.520  1.00 69.36           C  
ATOM   2362  CG2 THR B 112     -42.223 -36.008   3.295  1.00 69.23           C  
ATOM   2363  OG1 THR B 112     -40.109 -36.421   2.261  1.00 68.40           O  
ATOM   2364  N   PRO B 113     -38.077 -36.602   5.259  1.00 69.62           N  
ATOM   2365  CA  PRO B 113     -36.657 -36.984   5.175  1.00 63.85           C  
ATOM   2366  C   PRO B 113     -36.223 -37.437   3.793  1.00 58.70           C  
ATOM   2367  O   PRO B 113     -35.161 -37.005   3.320  1.00 62.20           O  
ATOM   2368  CB  PRO B 113     -36.546 -38.103   6.217  1.00 72.81           C  
ATOM   2369  CG  PRO B 113     -37.610 -37.751   7.237  1.00 76.11           C  
ATOM   2370  CD  PRO B 113     -38.749 -37.209   6.420  1.00 73.44           C  
ATOM   2371  N   ALA B 114     -37.028 -38.262   3.115  1.00 54.58           N  
ATOM   2372  CA  ALA B 114     -36.624 -38.792   1.813  1.00 60.68           C  
ATOM   2373  C   ALA B 114     -36.416 -37.668   0.810  1.00 53.57           C  
ATOM   2374  O   ALA B 114     -35.395 -37.619   0.114  1.00 63.19           O  
ATOM   2375  CB  ALA B 114     -37.663 -39.796   1.289  1.00 43.23           C  
ATOM   2376  N   SER B 115     -37.376 -36.749   0.717  1.00 58.03           N  
ATOM   2377  CA  SER B 115     -37.217 -35.675  -0.257  1.00 68.22           C  
ATOM   2378  C   SER B 115     -36.124 -34.698   0.174  1.00 59.02           C  
ATOM   2379  O   SER B 115     -35.430 -34.141  -0.682  1.00 54.07           O  
ATOM   2380  CB  SER B 115     -38.556 -34.956  -0.496  1.00 53.76           C  
ATOM   2381  OG  SER B 115     -39.103 -34.423   0.697  1.00 57.58           O  
ATOM   2382  N   PHE B 116     -35.953 -34.494   1.485  1.00 50.52           N  
ATOM   2383  CA  PHE B 116     -34.857 -33.672   1.994  1.00 59.04           C  
ATOM   2384  C   PHE B 116     -33.519 -34.201   1.500  1.00 56.60           C  
ATOM   2385  O   PHE B 116     -32.771 -33.494   0.815  1.00 46.47           O  
ATOM   2386  CB  PHE B 116     -34.880 -33.638   3.529  1.00 56.51           C  
ATOM   2387  CG  PHE B 116     -33.889 -32.665   4.144  1.00 51.42           C  
ATOM   2388  CD1 PHE B 116     -34.306 -31.411   4.592  1.00 54.77           C  
ATOM   2389  CD2 PHE B 116     -32.550 -33.005   4.284  1.00 47.31           C  
ATOM   2390  CE1 PHE B 116     -33.400 -30.511   5.162  1.00 50.21           C  
ATOM   2391  CE2 PHE B 116     -31.630 -32.121   4.861  1.00 49.75           C  
ATOM   2392  CZ  PHE B 116     -32.056 -30.874   5.301  1.00 55.69           C  
ATOM   2393  N   GLU B 117     -33.210 -35.458   1.828  1.00 49.15           N  
ATOM   2394  CA  GLU B 117     -31.934 -36.027   1.410  1.00 52.88           C  
ATOM   2395  C   GLU B 117     -31.774 -35.965  -0.102  1.00 54.60           C  
ATOM   2396  O   GLU B 117     -30.750 -35.492  -0.610  1.00 56.41           O  
ATOM   2397  CB  GLU B 117     -31.805 -37.463   1.899  1.00 45.40           C  
ATOM   2398  CG  GLU B 117     -30.385 -37.975   1.833  1.00 56.79           C  
ATOM   2399  CD  GLU B 117     -30.295 -39.469   2.073  1.00 72.80           C  
ATOM   2400  OE1 GLU B 117     -30.464 -40.241   1.101  1.00 85.32           O  
ATOM   2401  OE2 GLU B 117     -30.063 -39.867   3.234  1.00 66.60           O1-
ATOM   2402  N   LYS B 118     -32.788 -36.423  -0.836  1.00 62.40           N  
ATOM   2403  CA  LYS B 118     -32.707 -36.450  -2.293  1.00 55.53           C  
ATOM   2404  C   LYS B 118     -32.398 -35.064  -2.842  1.00 56.37           C  
ATOM   2405  O   LYS B 118     -31.533 -34.902  -3.710  1.00 59.17           O  
ATOM   2406  CB  LYS B 118     -34.018 -36.996  -2.866  1.00 54.60           C  
ATOM   2407  CG  LYS B 118     -34.203 -36.763  -4.349  1.00 62.95           C  
ATOM   2408  CD  LYS B 118     -35.466 -37.443  -4.852  1.00 78.25           C  
ATOM   2409  CE  LYS B 118     -35.552 -37.400  -6.371  1.00 83.67           C  
ATOM   2410  NZ  LYS B 118     -36.798 -38.034  -6.873  1.00 93.10           N1+
ATOM   2411  N   LYS B 119     -33.086 -34.044  -2.322  1.00 54.91           N  
ATOM   2412  CA  LYS B 119     -32.831 -32.675  -2.750  1.00 55.95           C  
ATOM   2413  C   LYS B 119     -31.425 -32.211  -2.361  1.00 59.38           C  
ATOM   2414  O   LYS B 119     -30.776 -31.460  -3.107  1.00 51.50           O  
ATOM   2415  CB  LYS B 119     -33.880 -31.759  -2.137  1.00 52.68           C  
ATOM   2416  CG  LYS B 119     -33.676 -30.292  -2.451  1.00 46.64           C  
ATOM   2417  CD  LYS B 119     -33.722 -30.053  -3.950  1.00 49.88           C  
ATOM   2418  CE  LYS B 119     -33.840 -28.557  -4.250  1.00 48.56           C  
ATOM   2419  NZ  LYS B 119     -33.453 -28.283  -5.632  1.00 49.36           N1+
ATOM   2420  N   PHE B 120     -30.954 -32.622  -1.182  1.00 45.38           N  
ATOM   2421  CA  PHE B 120     -29.631 -32.206  -0.733  1.00 52.70           C  
ATOM   2422  C   PHE B 120     -28.563 -32.725  -1.678  1.00 56.26           C  
ATOM   2423  O   PHE B 120     -27.650 -31.983  -2.067  1.00 45.69           O  
ATOM   2424  CB  PHE B 120     -29.359 -32.697   0.696  1.00 51.74           C  
ATOM   2425  CG  PHE B 120     -28.019 -32.234   1.251  1.00 52.50           C  
ATOM   2426  CD1 PHE B 120     -26.882 -33.020   1.125  1.00 51.03           C  
ATOM   2427  CD2 PHE B 120     -27.904 -31.016   1.892  1.00 52.20           C  
ATOM   2428  CE1 PHE B 120     -25.665 -32.586   1.608  1.00 53.24           C  
ATOM   2429  CE2 PHE B 120     -26.688 -30.580   2.387  1.00 46.93           C  
ATOM   2430  CZ  PHE B 120     -25.569 -31.358   2.248  1.00 52.49           C  
ATOM   2431  N   ILE B 121     -28.663 -34.000  -2.059  1.00 57.35           N  
ATOM   2432  CA  ILE B 121     -27.690 -34.563  -2.984  1.00 56.21           C  
ATOM   2433  C   ILE B 121     -27.753 -33.842  -4.318  1.00 51.27           C  
ATOM   2434  O   ILE B 121     -26.719 -33.496  -4.901  1.00 58.33           O  
ATOM   2435  CB  ILE B 121     -27.911 -36.075  -3.149  1.00 63.58           C  
ATOM   2436  CG1 ILE B 121     -27.468 -36.835  -1.886  1.00 63.06           C  
ATOM   2437  CG2 ILE B 121     -27.189 -36.553  -4.397  1.00 55.94           C  
ATOM   2438  CD1 ILE B 121     -28.329 -38.067  -1.570  1.00 64.71           C  
ATOM   2439  N   GLU B 122     -28.962 -33.572  -4.809  1.00 52.46           N  
ATOM   2440  CA  GLU B 122     -29.082 -32.933  -6.116  1.00 64.87           C  
ATOM   2441  C   GLU B 122     -28.383 -31.572  -6.129  1.00 61.59           C  
ATOM   2442  O   GLU B 122     -27.584 -31.290  -7.029  1.00 68.13           O  
ATOM   2443  CB  GLU B 122     -30.558 -32.817  -6.518  1.00 71.07           C  
ATOM   2444  CG  GLU B 122     -31.196 -34.170  -6.859  1.00 86.32           C  
ATOM   2445  CD  GLU B 122     -32.722 -34.134  -7.075  1.00 95.40           C  
ATOM   2446  OE1 GLU B 122     -33.427 -33.258  -6.517  1.00 78.09           O  
ATOM   2447  OE2 GLU B 122     -33.218 -35.011  -7.822  1.00108.98           O1-
ATOM   2448  N   ASP B 123     -28.633 -30.730  -5.115  1.00 54.73           N  
ATOM   2449  CA  ASP B 123     -28.010 -29.402  -5.099  1.00 65.84           C  
ATOM   2450  C   ASP B 123     -26.509 -29.462  -4.772  1.00 62.64           C  
ATOM   2451  O   ASP B 123     -25.725 -28.669  -5.316  1.00 53.21           O  
ATOM   2452  CB  ASP B 123     -28.751 -28.482  -4.129  1.00 73.33           C  
ATOM   2453  CG  ASP B 123     -30.062 -27.970  -4.701  1.00 86.18           C  
ATOM   2454  OD1 ASP B 123     -30.338 -28.229  -5.891  1.00 94.78           O  
ATOM   2455  OD2 ASP B 123     -30.807 -27.288  -3.966  1.00 91.78           O1-
ATOM   2456  N   THR B 124     -26.087 -30.378  -3.887  1.00 53.02           N  
ATOM   2457  CA  THR B 124     -24.658 -30.671  -3.747  1.00 55.87           C  
ATOM   2458  C   THR B 124     -24.013 -30.935  -5.110  1.00 66.29           C  
ATOM   2459  O   THR B 124     -22.974 -30.351  -5.451  1.00 65.88           O  
ATOM   2460  CB  THR B 124     -24.439 -31.880  -2.815  1.00 55.31           C  
ATOM   2461  CG2 THR B 124     -22.964 -32.111  -2.502  1.00 53.62           C  
ATOM   2462  OG1 THR B 124     -25.131 -31.693  -1.579  1.00 57.79           O  
ATOM   2463  N   ASN B 125     -24.631 -31.805  -5.913  1.00 66.36           N  
ATOM   2464  CA  ASN B 125     -24.004 -32.216  -7.167  1.00 67.93           C  
ATOM   2465  C   ASN B 125     -24.081 -31.120  -8.216  1.00 70.44           C  
ATOM   2466  O   ASN B 125     -23.170 -30.980  -9.042  1.00 77.94           O  
ATOM   2467  CB  ASN B 125     -24.642 -33.507  -7.671  1.00 69.09           C  
ATOM   2468  CG  ASN B 125     -24.276 -34.706  -6.802  1.00 77.31           C  
ATOM   2469  ND2 ASN B 125     -25.126 -35.731  -6.811  1.00 72.89           N  
ATOM   2470  OD1 ASN B 125     -23.237 -34.704  -6.127  1.00 75.90           O  
ATOM   2471  N   LYS B 126     -25.150 -30.321  -8.188  1.00 59.37           N  
ATOM   2472  CA  LYS B 126     -25.253 -29.186  -9.096  1.00 62.37           C  
ATOM   2473  C   LYS B 126     -24.087 -28.225  -8.890  1.00 75.07           C  
ATOM   2474  O   LYS B 126     -23.488 -27.735  -9.850  1.00 83.00           O  
ATOM   2475  CB  LYS B 126     -26.588 -28.467  -8.885  1.00 64.22           C  
ATOM   2476  CG  LYS B 126     -26.693 -27.131  -9.600  1.00 75.56           C  
ATOM   2477  CD  LYS B 126     -28.104 -26.896 -10.151  1.00 86.69           C  
ATOM   2478  CE  LYS B 126     -28.747 -25.654  -9.574  1.00 83.09           C  
ATOM   2479  NZ  LYS B 126     -29.915 -25.194 -10.372  1.00 90.40           N1+
ATOM   2480  N   LEU B 127     -23.743 -27.949  -7.631  1.00 75.35           N  
ATOM   2481  CA  LEU B 127     -22.614 -27.065  -7.369  1.00 68.16           C  
ATOM   2482  C   LEU B 127     -21.277 -27.762  -7.627  1.00 65.26           C  
ATOM   2483  O   LEU B 127     -20.340 -27.124  -8.113  1.00 57.97           O  
ATOM   2484  CB  LEU B 127     -22.687 -26.534  -5.938  1.00 60.45           C  
ATOM   2485  CG  LEU B 127     -23.865 -25.627  -5.584  1.00 57.74           C  
ATOM   2486  CD1 LEU B 127     -23.829 -25.190  -4.102  1.00 46.05           C  
ATOM   2487  CD2 LEU B 127     -23.882 -24.423  -6.496  1.00 57.37           C  
ATOM   2488  N   ALA B 128     -21.170 -29.072  -7.344  1.00 56.62           N  
ATOM   2489  CA  ALA B 128     -19.874 -29.740  -7.464  1.00 64.18           C  
ATOM   2490  C   ALA B 128     -19.381 -29.771  -8.908  1.00 73.78           C  
ATOM   2491  O   ALA B 128     -18.173 -29.706  -9.153  1.00 78.10           O  
ATOM   2492  CB  ALA B 128     -19.940 -31.164  -6.901  1.00 48.13           C  
ATOM   2493  N   CYS B 129     -20.285 -29.839  -9.873  1.00 74.83           N  
ATOM   2494  CA  CYS B 129     -19.874 -30.076 -11.247  1.00 83.61           C  
ATOM   2495  C   CYS B 129     -19.295 -28.842 -11.934  1.00 87.67           C  
ATOM   2496  O   CYS B 129     -18.908 -28.941 -13.106  1.00 95.61           O  
ATOM   2497  CB  CYS B 129     -21.054 -30.623 -12.048  1.00 97.03           C  
ATOM   2498  SG  CYS B 129     -22.391 -29.449 -12.248  1.00118.56           S  
ATOM   2499  N   ILE B 130     -19.208 -27.697 -11.254  1.00 74.63           N  
ATOM   2500  CA  ILE B 130     -18.496 -26.542 -11.793  1.00 71.33           C  
ATOM   2501  C   ILE B 130     -17.230 -26.235 -11.001  1.00 76.20           C  
ATOM   2502  O   ILE B 130     -16.561 -25.233 -11.282  1.00 82.10           O  
ATOM   2503  CB  ILE B 130     -19.392 -25.297 -11.881  1.00 80.83           C  
ATOM   2504  CG1 ILE B 130     -19.584 -24.658 -10.504  1.00 69.96           C  
ATOM   2505  CG2 ILE B 130     -20.731 -25.656 -12.507  1.00 97.02           C  
ATOM   2506  CD1 ILE B 130     -20.178 -23.283 -10.573  1.00 69.83           C  
ATOM   2507  N   ARG B 131     -16.871 -27.086 -10.030  1.00 74.49           N  
ATOM   2508  CA  ARG B 131     -15.682 -26.839  -9.220  1.00 71.46           C  
ATOM   2509  C   ARG B 131     -14.434 -26.667 -10.074  1.00 90.96           C  
ATOM   2510  O   ARG B 131     -13.541 -25.888  -9.717  1.00 93.94           O  
ATOM   2511  CB  ARG B 131     -15.459 -27.974  -8.214  1.00 63.31           C  
ATOM   2512  CG  ARG B 131     -14.346 -27.673  -7.209  1.00 61.42           C  
ATOM   2513  CD  ARG B 131     -14.097 -28.816  -6.254  1.00 58.84           C  
ATOM   2514  NE  ARG B 131     -15.334 -29.417  -5.781  1.00 81.10           N  
ATOM   2515  CZ  ARG B 131     -16.059 -28.936  -4.775  1.00 91.42           C  
ATOM   2516  NH1 ARG B 131     -15.691 -27.833  -4.148  1.00 96.61           N1+
ATOM   2517  NH2 ARG B 131     -17.179 -29.537  -4.400  1.00 93.51           N  
ATOM   2518  N   GLU B 132     -14.356 -27.370 -11.203  1.00 98.44           N  
ATOM   2519  CA  GLU B 132     -13.090 -27.421 -11.919  1.00 95.38           C  
ATOM   2520  C   GLU B 132     -12.942 -26.272 -12.907  1.00 93.34           C  
ATOM   2521  O   GLU B 132     -11.837 -25.744 -13.074  1.00102.58           O  
ATOM   2522  CB  GLU B 132     -12.936 -28.761 -12.626  1.00101.73           C  
ATOM   2523  CG  GLU B 132     -11.529 -29.303 -12.496  1.00118.15           C  
ATOM   2524  CD  GLU B 132     -11.204 -30.338 -13.549  1.00135.59           C  
ATOM   2525  OE1 GLU B 132     -10.174 -30.175 -14.240  1.00137.54           O  
ATOM   2526  OE2 GLU B 132     -11.974 -31.315 -13.682  1.00144.89           O1-
ATOM   2527  N   ASP B 133     -14.025 -25.873 -13.578  1.00 94.53           N  
ATOM   2528  CA  ASP B 133     -13.950 -24.681 -14.419  1.00110.51           C  
ATOM   2529  C   ASP B 133     -13.522 -23.474 -13.596  1.00111.35           C  
ATOM   2530  O   ASP B 133     -12.742 -22.634 -14.062  1.00112.97           O  
ATOM   2531  CB  ASP B 133     -15.295 -24.405 -15.096  1.00122.01           C  
ATOM   2532  CG  ASP B 133     -15.885 -25.634 -15.759  1.00131.32           C  
ATOM   2533  OD1 ASP B 133     -15.133 -26.602 -15.997  1.00136.29           O  
ATOM   2534  OD2 ASP B 133     -17.106 -25.626 -16.043  1.00132.25           O1-
ATOM   2535  N   LEU B 134     -14.019 -23.382 -12.360  1.00102.42           N  
ATOM   2536  CA  LEU B 134     -13.603 -22.313 -11.465  1.00 93.27           C  
ATOM   2537  C   LEU B 134     -12.141 -22.457 -11.054  1.00 90.83           C  
ATOM   2538  O   LEU B 134     -11.464 -21.451 -10.814  1.00 90.42           O  
ATOM   2539  CB  LEU B 134     -14.512 -22.294 -10.238  1.00 83.25           C  
ATOM   2540  CG  LEU B 134     -15.998 -21.975 -10.469  1.00 73.46           C  
ATOM   2541  CD1 LEU B 134     -16.856 -22.466  -9.308  1.00 64.54           C  
ATOM   2542  CD2 LEU B 134     -16.214 -20.492 -10.667  1.00 66.60           C  
ATOM   2543  N   ALA B 135     -11.635 -23.688 -10.972  1.00 87.22           N  
ATOM   2544  CA  ALA B 135     -10.246 -23.887 -10.575  1.00 91.07           C  
ATOM   2545  C   ALA B 135      -9.277 -23.291 -11.590  1.00 98.82           C  
ATOM   2546  O   ALA B 135      -8.192 -22.829 -11.218  1.00101.91           O  
ATOM   2547  CB  ALA B 135      -9.968 -25.378 -10.380  1.00 90.88           C  
ATOM   2548  N   VAL B 136      -9.649 -23.282 -12.868  1.00100.42           N  
ATOM   2549  CA  VAL B 136      -8.762 -22.805 -13.922  1.00104.04           C  
ATOM   2550  C   VAL B 136      -8.986 -21.316 -14.159  1.00109.09           C  
ATOM   2551  O   VAL B 136      -8.410 -20.730 -15.084  1.00108.75           O  
ATOM   2552  CB  VAL B 136      -8.974 -23.615 -15.210  1.00101.15           C  
ATOM   2553  CG1 VAL B 136      -8.976 -25.093 -14.887  1.00 95.46           C  
ATOM   2554  CG2 VAL B 136     -10.275 -23.212 -15.887  1.00105.60           C  
ATOM   2555  N   ALA B 137      -9.816 -20.697 -13.320  1.00105.46           N  
ATOM   2556  CA  ALA B 137     -10.124 -19.267 -13.419  1.00107.94           C  
ATOM   2557  C   ALA B 137      -9.131 -18.271 -12.771  1.00112.05           C  
ATOM   2558  O   ALA B 137      -9.039 -17.141 -13.259  1.00124.85           O  
ATOM   2559  CB  ALA B 137     -11.510 -19.012 -12.861  1.00115.36           C  
ATOM   2560  N   GLY B 138      -8.418 -18.601 -11.687  1.00 99.96           N  
ATOM   2561  CA  GLY B 138      -8.572 -19.782 -10.865  1.00 87.46           C  
ATOM   2562  C   GLY B 138      -9.117 -19.357  -9.521  1.00 99.62           C  
ATOM   2563  O   GLY B 138      -8.483 -18.600  -8.788  1.00 98.32           O  
ATOM   2564  N   VAL B 139     -10.318 -19.830  -9.206  1.00104.72           N  
ATOM   2565  CA  VAL B 139     -11.023 -19.453  -7.989  1.00101.84           C  
ATOM   2566  C   VAL B 139     -11.469 -20.711  -7.253  1.00 92.86           C  
ATOM   2567  O   VAL B 139     -11.870 -21.703  -7.873  1.00 91.14           O  
ATOM   2568  CB  VAL B 139     -12.218 -18.522  -8.297  1.00103.18           C  
ATOM   2569  CG1 VAL B 139     -13.176 -19.170  -9.282  1.00107.99           C  
ATOM   2570  CG2 VAL B 139     -12.954 -18.155  -7.015  1.00100.66           C  
ATOM   2571  N   THR B 140     -11.364 -20.680  -5.928  1.00 80.86           N  
ATOM   2572  CA  THR B 140     -11.791 -21.790  -5.091  1.00 77.93           C  
ATOM   2573  C   THR B 140     -13.296 -21.719  -4.856  1.00 80.26           C  
ATOM   2574  O   THR B 140     -13.822 -20.686  -4.431  1.00 75.23           O  
ATOM   2575  CB  THR B 140     -11.054 -21.757  -3.755  1.00 75.92           C  
ATOM   2576  CG2 THR B 140     -11.527 -22.895  -2.846  1.00 61.27           C  
ATOM   2577  OG1 THR B 140      -9.646 -21.863  -3.993  1.00 78.47           O  
ATOM   2578  N   LEU B 141     -13.991 -22.815  -5.130  1.00 80.96           N  
ATOM   2579  CA  LEU B 141     -15.430 -22.873  -4.909  1.00 71.26           C  
ATOM   2580  C   LEU B 141     -15.721 -23.264  -3.464  1.00 60.77           C  
ATOM   2581  O   LEU B 141     -15.125 -24.214  -2.935  1.00 58.55           O  
ATOM   2582  CB  LEU B 141     -16.098 -23.864  -5.864  1.00 70.51           C  
ATOM   2583  CG  LEU B 141     -17.517 -24.210  -5.413  1.00 69.41           C  
ATOM   2584  CD1 LEU B 141     -18.415 -23.024  -5.673  1.00 46.19           C  
ATOM   2585  CD2 LEU B 141     -18.048 -25.443  -6.108  1.00 73.13           C  
ATOM   2586  N   VAL B 142     -16.635 -22.531  -2.829  1.00 55.90           N  
ATOM   2587  CA  VAL B 142     -17.075 -22.886  -1.484  1.00 64.14           C  
ATOM   2588  C   VAL B 142     -18.577 -23.159  -1.514  1.00 64.01           C  
ATOM   2589  O   VAL B 142     -19.399 -22.257  -1.293  1.00 61.58           O  
ATOM   2590  CB  VAL B 142     -16.697 -21.797  -0.473  1.00 60.69           C  
ATOM   2591  CG1 VAL B 142     -16.868 -22.321   0.886  1.00 49.71           C  
ATOM   2592  CG2 VAL B 142     -15.257 -21.342  -0.666  1.00 68.03           C  
ATOM   2593  N   PRO B 143     -18.977 -24.397  -1.786  1.00 66.93           N  
ATOM   2594  CA  PRO B 143     -20.406 -24.702  -1.957  1.00 54.07           C  
ATOM   2595  C   PRO B 143     -21.111 -24.809  -0.613  1.00 54.86           C  
ATOM   2596  O   PRO B 143     -20.614 -25.447   0.321  1.00 65.92           O  
ATOM   2597  CB  PRO B 143     -20.389 -26.050  -2.678  1.00 64.44           C  
ATOM   2598  CG  PRO B 143     -19.101 -26.726  -2.137  1.00 63.05           C  
ATOM   2599  CD  PRO B 143     -18.114 -25.597  -1.865  1.00 59.74           C  
ATOM   2600  N   ILE B 144     -22.279 -24.190  -0.515  1.00 47.21           N  
ATOM   2601  CA  ILE B 144     -23.114 -24.297   0.674  1.00 51.84           C  
ATOM   2602  C   ILE B 144     -24.495 -24.722   0.203  1.00 55.72           C  
ATOM   2603  O   ILE B 144     -25.093 -24.069  -0.661  1.00 56.27           O  
ATOM   2604  CB  ILE B 144     -23.200 -22.973   1.458  1.00 57.14           C  
ATOM   2605  CG1 ILE B 144     -21.807 -22.442   1.795  1.00 58.33           C  
ATOM   2606  CG2 ILE B 144     -24.022 -23.159   2.745  1.00 46.67           C  
ATOM   2607  CD1 ILE B 144     -21.832 -21.203   2.686  1.00 56.19           C  
ATOM   2608  N   VAL B 145     -24.987 -25.821   0.741  1.00 46.67           N  
ATOM   2609  CA  VAL B 145     -26.369 -26.220   0.535  1.00 45.64           C  
ATOM   2610  C   VAL B 145     -27.062 -26.148   1.893  1.00 54.32           C  
ATOM   2611  O   VAL B 145     -26.630 -26.800   2.857  1.00 43.65           O  
ATOM   2612  CB  VAL B 145     -26.458 -27.620  -0.090  1.00 54.54           C  
ATOM   2613  CG1 VAL B 145     -27.906 -28.091  -0.151  1.00 52.16           C  
ATOM   2614  CG2 VAL B 145     -25.818 -27.605  -1.481  1.00 42.72           C  
ATOM   2615  N   ASP B 146     -28.099 -25.311   1.984  1.00 55.09           N  
ATOM   2616  CA  ASP B 146     -28.827 -25.058   3.230  1.00 56.63           C  
ATOM   2617  C   ASP B 146     -30.239 -25.653   3.112  1.00 52.71           C  
ATOM   2618  O   ASP B 146     -31.174 -25.008   2.631  1.00 52.09           O  
ATOM   2619  CB  ASP B 146     -28.855 -23.554   3.526  1.00 64.57           C  
ATOM   2620  CG  ASP B 146     -29.658 -23.213   4.777  1.00 70.57           C  
ATOM   2621  OD1 ASP B 146     -29.701 -24.055   5.704  1.00 82.11           O  
ATOM   2622  OD2 ASP B 146     -30.239 -22.105   4.831  1.00 65.04           O1-
ATOM   2623  N   GLY B 147     -30.388 -26.901   3.551  1.00 46.45           N  
ATOM   2624  CA  GLY B 147     -31.698 -27.526   3.537  1.00 48.78           C  
ATOM   2625  C   GLY B 147     -32.492 -27.166   4.783  1.00 54.19           C  
ATOM   2626  O   GLY B 147     -31.966 -27.124   5.893  1.00 61.25           O  
ATOM   2627  N   ARG B 148     -33.777 -26.914   4.595  1.00 42.85           N  
ATOM   2628  CA  ARG B 148     -34.647 -26.634   5.728  1.00 54.81           C  
ATOM   2629  C   ARG B 148     -35.849 -27.563   5.698  1.00 53.07           C  
ATOM   2630  O   ARG B 148     -36.224 -28.108   4.657  1.00 55.38           O  
ATOM   2631  CB  ARG B 148     -35.090 -25.165   5.730  1.00 52.32           C  
ATOM   2632  CG  ARG B 148     -33.919 -24.271   5.481  1.00 57.81           C  
ATOM   2633  CD  ARG B 148     -34.309 -22.878   5.353  1.00 58.71           C  
ATOM   2634  NE  ARG B 148     -33.198 -22.037   5.747  1.00 68.47           N  
ATOM   2635  CZ  ARG B 148     -33.356 -20.868   6.345  1.00 63.10           C  
ATOM   2636  NH1 ARG B 148     -34.580 -20.448   6.623  1.00 59.27           N1+
ATOM   2637  NH2 ARG B 148     -32.303 -20.142   6.685  1.00 58.33           N  
ATOM   2638  N   CYS B 149     -36.451 -27.743   6.863  1.00 58.16           N  
ATOM   2639  CA  CYS B 149     -37.567 -28.657   6.990  1.00 67.63           C  
ATOM   2640  C   CYS B 149     -38.904 -27.943   7.116  1.00 65.77           C  
ATOM   2641  O   CYS B 149     -39.941 -28.610   7.092  1.00 70.23           O  
ATOM   2642  CB  CYS B 149     -37.339 -29.592   8.192  1.00 86.94           C  
ATOM   2643  SG  CYS B 149     -36.787 -28.746   9.703  1.00101.55           S  
ATOM   2644  N   ASP B 150     -38.909 -26.615   7.231  1.00 62.74           N  
ATOM   2645  CA  ASP B 150     -40.134 -25.819   7.303  1.00 56.91           C  
ATOM   2646  C   ASP B 150     -39.851 -24.446   6.701  1.00 60.65           C  
ATOM   2647  O   ASP B 150     -38.753 -24.184   6.201  1.00 57.77           O  
ATOM   2648  CB  ASP B 150     -40.636 -25.705   8.749  1.00 47.16           C  
ATOM   2649  CG  ASP B 150     -39.628 -25.034   9.676  1.00 59.43           C  
ATOM   2650  OD1 ASP B 150     -39.085 -23.956   9.330  1.00 61.46           O  
ATOM   2651  OD2 ASP B 150     -39.376 -25.591  10.766  1.00 73.85           O1-
ATOM   2652  N   TYR B 151     -40.818 -23.537   6.824  1.00 58.11           N  
ATOM   2653  CA  TYR B 151     -40.741 -22.229   6.181  1.00 48.95           C  
ATOM   2654  C   TYR B 151     -40.445 -21.092   7.147  1.00 46.62           C  
ATOM   2655  O   TYR B 151     -40.583 -19.927   6.768  1.00 51.66           O  
ATOM   2656  CB  TYR B 151     -42.040 -21.949   5.418  1.00 45.56           C  
ATOM   2657  CG  TYR B 151     -42.342 -23.034   4.393  1.00 51.89           C  
ATOM   2658  CD1 TYR B 151     -43.034 -24.180   4.760  1.00 63.47           C  
ATOM   2659  CD2 TYR B 151     -41.921 -22.913   3.066  1.00 58.23           C  
ATOM   2660  CE1 TYR B 151     -43.306 -25.177   3.840  1.00 74.15           C  
ATOM   2661  CE2 TYR B 151     -42.180 -23.912   2.141  1.00 65.99           C  
ATOM   2662  CZ  TYR B 151     -42.877 -25.041   2.536  1.00 79.05           C  
ATOM   2663  OH  TYR B 151     -43.158 -26.045   1.637  1.00 93.60           O  
ATOM   2664  N   ASP B 152     -40.013 -21.393   8.369  1.00 51.99           N  
ATOM   2665  CA  ASP B 152     -39.674 -20.337   9.311  1.00 53.80           C  
ATOM   2666  C   ASP B 152     -38.575 -19.453   8.748  1.00 59.10           C  
ATOM   2667  O   ASP B 152     -37.658 -19.931   8.083  1.00 64.34           O  
ATOM   2668  CB  ASP B 152     -39.222 -20.944  10.632  1.00 68.72           C  
ATOM   2669  CG  ASP B 152     -40.345 -21.651  11.349  1.00 88.19           C  
ATOM   2670  OD1 ASP B 152     -41.524 -21.344  11.054  1.00 97.12           O  
ATOM   2671  OD2 ASP B 152     -40.049 -22.517  12.197  1.00 98.47           O1-
ATOM   2672  N   ASN B 153     -38.669 -18.156   9.011  1.00 49.54           N  
ATOM   2673  CA  ASN B 153     -37.607 -17.249   8.604  1.00 46.08           C  
ATOM   2674  C   ASN B 153     -37.715 -15.992   9.450  1.00 48.88           C  
ATOM   2675  O   ASN B 153     -38.716 -15.756  10.129  1.00 56.70           O  
ATOM   2676  CB  ASN B 153     -37.699 -16.911   7.127  1.00 47.36           C  
ATOM   2677  CG  ASN B 153     -39.019 -16.247   6.792  1.00 56.70           C  
ATOM   2678  ND2 ASN B 153     -39.984 -17.052   6.379  1.00 55.50           N  
ATOM   2679  OD1 ASN B 153     -39.178 -15.027   6.932  1.00 50.20           O  
ATOM   2680  N   SER B 154     -36.671 -15.172   9.386  1.00 46.83           N  
ATOM   2681  CA  SER B 154     -36.550 -14.081  10.345  1.00 54.49           C  
ATOM   2682  C   SER B 154     -37.381 -12.857   9.979  1.00 52.44           C  
ATOM   2683  O   SER B 154     -37.501 -11.948  10.804  1.00 45.91           O  
ATOM   2684  CB  SER B 154     -35.088 -13.669  10.479  1.00 46.89           C  
ATOM   2685  OG  SER B 154     -34.684 -13.018   9.287  1.00 54.05           O  
ATOM   2686  N   PHE B 155     -37.940 -12.799   8.779  1.00 47.69           N  
ATOM   2687  CA  PHE B 155     -38.714 -11.636   8.368  1.00 52.73           C  
ATOM   2688  C   PHE B 155     -40.193 -11.769   8.710  1.00 53.48           C  
ATOM   2689  O   PHE B 155     -40.925 -10.784   8.603  1.00 60.32           O  
ATOM   2690  CB  PHE B 155     -38.527 -11.383   6.863  1.00 53.51           C  
ATOM   2691  CG  PHE B 155     -37.078 -11.314   6.443  1.00 52.69           C  
ATOM   2692  CD1 PHE B 155     -36.281 -10.241   6.816  1.00 49.61           C  
ATOM   2693  CD2 PHE B 155     -36.500 -12.348   5.712  1.00 55.56           C  
ATOM   2694  CE1 PHE B 155     -34.932 -10.182   6.440  1.00 54.12           C  
ATOM   2695  CE2 PHE B 155     -35.162 -12.302   5.336  1.00 57.01           C  
ATOM   2696  CZ  PHE B 155     -34.375 -11.216   5.703  1.00 63.74           C  
ATOM   2697  N   MET B 156     -40.630 -12.938   9.183  1.00 54.19           N  
ATOM   2698  CA  MET B 156     -42.009 -13.166   9.572  1.00 49.73           C  
ATOM   2699  C   MET B 156     -42.088 -13.814  10.952  1.00 47.66           C  
ATOM   2700  O   MET B 156     -41.508 -14.891  11.166  1.00 56.93           O  
ATOM   2701  CB  MET B 156     -42.722 -14.062   8.569  1.00 56.59           C  
ATOM   2702  CG  MET B 156     -43.580 -13.312   7.604  1.00 79.44           C  
ATOM   2703  SD  MET B 156     -44.199 -14.444   6.379  1.00 87.16           S  
ATOM   2704  CE  MET B 156     -42.661 -15.179   5.875  1.00 86.58           C  
ATOM   2705  N   PRO B 157     -42.832 -13.239  11.885  1.00 48.69           N  
ATOM   2706  CA  PRO B 157     -43.192 -13.999  13.088  1.00 46.10           C  
ATOM   2707  C   PRO B 157     -43.871 -15.302  12.695  1.00 46.53           C  
ATOM   2708  O   PRO B 157     -44.535 -15.391  11.664  1.00 50.53           O  
ATOM   2709  CB  PRO B 157     -44.157 -13.070  13.842  1.00 46.28           C  
ATOM   2710  CG  PRO B 157     -44.333 -11.849  13.010  1.00 45.93           C  
ATOM   2711  CD  PRO B 157     -43.631 -12.019  11.709  1.00 38.56           C  
ATOM   2712  N   GLU B 158     -43.699 -16.321  13.536  1.00 47.88           N  
ATOM   2713  CA  GLU B 158     -44.146 -17.661  13.178  1.00 55.93           C  
ATOM   2714  C   GLU B 158     -45.659 -17.716  13.001  1.00 65.96           C  
ATOM   2715  O   GLU B 158     -46.153 -18.414  12.102  1.00 59.47           O  
ATOM   2716  CB  GLU B 158     -43.691 -18.671  14.237  1.00 54.60           C  
ATOM   2717  CG  GLU B 158     -43.754 -20.131  13.773  1.00 70.84           C  
ATOM   2718  CD  GLU B 158     -45.119 -20.766  13.992  1.00 86.17           C  
ATOM   2719  OE1 GLU B 158     -45.864 -20.280  14.875  1.00 87.33           O  
ATOM   2720  OE2 GLU B 158     -45.450 -21.741  13.269  1.00 92.99           O1-
ATOM   2721  N   TRP B 159     -46.411 -17.007  13.862  1.00 55.14           N  
ATOM   2722  CA  TRP B 159     -47.869 -17.033  13.764  1.00 57.36           C  
ATOM   2723  C   TRP B 159     -48.332 -16.385  12.462  1.00 54.93           C  
ATOM   2724  O   TRP B 159     -49.295 -16.843  11.841  1.00 48.28           O  
ATOM   2725  CB  TRP B 159     -48.516 -16.332  14.975  1.00 49.93           C  
ATOM   2726  CG  TRP B 159     -48.488 -14.825  14.836  1.00 52.38           C  
ATOM   2727  CD1 TRP B 159     -47.517 -13.983  15.288  1.00 58.86           C  
ATOM   2728  CD2 TRP B 159     -49.454 -13.999  14.160  1.00 57.49           C  
ATOM   2729  CE2 TRP B 159     -48.998 -12.666  14.247  1.00 69.03           C  
ATOM   2730  CE3 TRP B 159     -50.653 -14.259  13.485  1.00 53.36           C  
ATOM   2731  NE1 TRP B 159     -47.819 -12.683  14.947  1.00 63.93           N  
ATOM   2732  CZ2 TRP B 159     -49.705 -11.591  13.689  1.00 67.25           C  
ATOM   2733  CZ3 TRP B 159     -51.355 -13.188  12.935  1.00 60.82           C  
ATOM   2734  CH2 TRP B 159     -50.880 -11.873  13.048  1.00 63.29           C  
ATOM   2735  N   ALA B 160     -47.678 -15.301  12.043  1.00 41.97           N  
ATOM   2736  CA  ALA B 160     -48.091 -14.661  10.803  1.00 49.31           C  
ATOM   2737  C   ALA B 160     -47.719 -15.516   9.606  1.00 43.47           C  
ATOM   2738  O   ALA B 160     -48.493 -15.616   8.645  1.00 47.23           O  
ATOM   2739  CB  ALA B 160     -47.467 -13.272  10.683  1.00 38.11           C  
ATOM   2740  N   ASN B 161     -46.536 -16.138   9.656  1.00 47.75           N  
ATOM   2741  CA  ASN B 161     -46.114 -17.083   8.626  1.00 47.75           C  
ATOM   2742  C   ASN B 161     -47.169 -18.167   8.436  1.00 49.84           C  
ATOM   2743  O   ASN B 161     -47.633 -18.423   7.317  1.00 46.16           O  
ATOM   2744  CB  ASN B 161     -44.767 -17.685   9.034  1.00 51.16           C  
ATOM   2745  CG  ASN B 161     -44.129 -18.523   7.943  1.00 60.24           C  
ATOM   2746  ND2 ASN B 161     -42.832 -18.321   7.731  1.00 53.04           N  
ATOM   2747  OD1 ASN B 161     -44.782 -19.356   7.314  1.00 68.01           O  
ATOM   2748  N   PHE B 162     -47.605 -18.768   9.535  1.00 44.14           N  
ATOM   2749  CA  PHE B 162     -48.615 -19.809   9.459  1.00 50.21           C  
ATOM   2750  C   PHE B 162     -49.946 -19.258   8.962  1.00 48.72           C  
ATOM   2751  O   PHE B 162     -50.627 -19.902   8.156  1.00 46.11           O  
ATOM   2752  CB  PHE B 162     -48.769 -20.479  10.824  1.00 38.54           C  
ATOM   2753  CG  PHE B 162     -50.044 -21.213  10.980  1.00 46.06           C  
ATOM   2754  CD1 PHE B 162     -50.144 -22.516  10.549  1.00 58.47           C  
ATOM   2755  CD2 PHE B 162     -51.143 -20.612  11.573  1.00 46.78           C  
ATOM   2756  CE1 PHE B 162     -51.334 -23.224  10.683  1.00 58.99           C  
ATOM   2757  CE2 PHE B 162     -52.344 -21.305  11.716  1.00 61.02           C  
ATOM   2758  CZ  PHE B 162     -52.435 -22.620  11.268  1.00 61.50           C  
ATOM   2759  N   LYS B 163     -50.353 -18.084   9.447  1.00 42.37           N  
ATOM   2760  CA  LYS B 163     -51.639 -17.559   9.012  1.00 42.77           C  
ATOM   2761  C   LYS B 163     -51.584 -17.166   7.540  1.00 55.23           C  
ATOM   2762  O   LYS B 163     -52.569 -17.316   6.804  1.00 52.91           O  
ATOM   2763  CB  LYS B 163     -52.039 -16.370   9.883  1.00 39.18           C  
ATOM   2764  CG  LYS B 163     -53.520 -16.163   9.897  1.00 70.38           C  
ATOM   2765  CD  LYS B 163     -54.180 -17.471  10.273  1.00 68.78           C  
ATOM   2766  CE  LYS B 163     -55.598 -17.536   9.787  1.00 69.43           C  
ATOM   2767  NZ  LYS B 163     -56.189 -18.821  10.287  1.00 79.34           N1+
ATOM   2768  N   PHE B 164     -50.423 -16.700   7.095  1.00 38.65           N  
ATOM   2769  CA  PHE B 164     -50.241 -16.354   5.698  1.00 38.97           C  
ATOM   2770  C   PHE B 164     -50.372 -17.598   4.812  1.00 45.86           C  
ATOM   2771  O   PHE B 164     -51.154 -17.612   3.855  1.00 45.73           O  
ATOM   2772  CB  PHE B 164     -48.874 -15.687   5.556  1.00 40.58           C  
ATOM   2773  CG  PHE B 164     -48.649 -14.994   4.268  1.00 43.94           C  
ATOM   2774  CD1 PHE B 164     -49.144 -13.710   4.046  1.00 46.74           C  
ATOM   2775  CD2 PHE B 164     -47.888 -15.604   3.282  1.00 55.41           C  
ATOM   2776  CE1 PHE B 164     -48.891 -13.048   2.842  1.00 44.20           C  
ATOM   2777  CE2 PHE B 164     -47.628 -14.960   2.081  1.00 48.64           C  
ATOM   2778  CZ  PHE B 164     -48.127 -13.678   1.861  1.00 43.02           C  
ATOM   2779  N   ARG B 165     -49.622 -18.661   5.131  1.00 40.16           N  
ATOM   2780  CA  ARG B 165     -49.737 -19.913   4.385  1.00 49.05           C  
ATOM   2781  C   ARG B 165     -51.163 -20.454   4.450  1.00 54.33           C  
ATOM   2782  O   ARG B 165     -51.693 -20.972   3.457  1.00 46.90           O  
ATOM   2783  CB  ARG B 165     -48.730 -20.945   4.927  1.00 49.49           C  
ATOM   2784  CG  ARG B 165     -47.278 -20.594   4.634  1.00 49.44           C  
ATOM   2785  CD  ARG B 165     -46.268 -21.582   5.234  1.00 51.59           C  
ATOM   2786  NE  ARG B 165     -46.173 -21.533   6.699  1.00 53.57           N  
ATOM   2787  CZ  ARG B 165     -46.599 -22.505   7.505  1.00 59.08           C  
ATOM   2788  NH1 ARG B 165     -47.163 -23.600   6.996  1.00 57.43           N1+
ATOM   2789  NH2 ARG B 165     -46.471 -22.383   8.817  1.00 61.97           N  
ATOM   2790  N   ASP B 166     -51.810 -20.310   5.606  1.00 42.12           N  
ATOM   2791  CA  ASP B 166     -53.195 -20.745   5.746  1.00 41.60           C  
ATOM   2792  C   ASP B 166     -54.139 -19.960   4.823  1.00 46.93           C  
ATOM   2793  O   ASP B 166     -55.053 -20.536   4.212  1.00 53.30           O  
ATOM   2794  CB  ASP B 166     -53.606 -20.609   7.213  1.00 50.01           C  
ATOM   2795  CG  ASP B 166     -55.009 -21.101   7.483  1.00 62.21           C  
ATOM   2796  OD1 ASP B 166     -55.205 -22.330   7.523  1.00 70.29           O  
ATOM   2797  OD2 ASP B 166     -55.908 -20.257   7.677  1.00 73.90           O1-
ATOM   2798  N   LEU B 167     -53.976 -18.644   4.731  1.00 49.84           N  
ATOM   2799  CA  LEU B 167     -54.829 -17.914   3.798  1.00 52.29           C  
ATOM   2800  C   LEU B 167     -54.496 -18.268   2.347  1.00 57.05           C  
ATOM   2801  O   LEU B 167     -55.392 -18.333   1.494  1.00 53.75           O  
ATOM   2802  CB  LEU B 167     -54.710 -16.420   4.043  1.00 41.98           C  
ATOM   2803  CG  LEU B 167     -55.407 -16.103   5.358  1.00 52.63           C  
ATOM   2804  CD1 LEU B 167     -54.762 -14.896   6.008  1.00 53.05           C  
ATOM   2805  CD2 LEU B 167     -56.911 -15.899   5.118  1.00 48.31           C  
ATOM   2806  N   LEU B 168     -53.222 -18.529   2.057  1.00 39.93           N  
ATOM   2807  CA  LEU B 168     -52.846 -18.922   0.708  1.00 47.81           C  
ATOM   2808  C   LEU B 168     -53.514 -20.240   0.335  1.00 56.23           C  
ATOM   2809  O   LEU B 168     -54.081 -20.373  -0.755  1.00 60.84           O  
ATOM   2810  CB  LEU B 168     -51.317 -19.019   0.593  1.00 39.58           C  
ATOM   2811  CG  LEU B 168     -50.570 -17.707   0.404  1.00 51.49           C  
ATOM   2812  CD1 LEU B 168     -49.071 -17.942   0.192  1.00 50.34           C  
ATOM   2813  CD2 LEU B 168     -51.172 -16.869  -0.756  1.00 45.01           C  
ATOM   2814  N   PHE B 169     -53.485 -21.213   1.245  1.00 50.51           N  
ATOM   2815  CA  PHE B 169     -54.220 -22.451   1.027  1.00 62.43           C  
ATOM   2816  C   PHE B 169     -55.690 -22.187   0.721  1.00 62.18           C  
ATOM   2817  O   PHE B 169     -56.237 -22.747  -0.234  1.00 67.79           O  
ATOM   2818  CB  PHE B 169     -54.087 -23.375   2.231  1.00 74.23           C  
ATOM   2819  CG  PHE B 169     -54.737 -24.707   2.028  1.00 87.32           C  
ATOM   2820  CD1 PHE B 169     -54.239 -25.594   1.083  1.00 89.90           C  
ATOM   2821  CD2 PHE B 169     -55.852 -25.071   2.768  1.00 88.13           C  
ATOM   2822  CE1 PHE B 169     -54.842 -26.824   0.883  1.00 87.32           C  
ATOM   2823  CE2 PHE B 169     -56.453 -26.302   2.572  1.00 89.87           C  
ATOM   2824  CZ  PHE B 169     -55.946 -27.177   1.629  1.00 84.13           C  
ATOM   2825  N   LYS B 170     -56.356 -21.331   1.505  1.00 51.35           N  
ATOM   2826  CA  LYS B 170     -57.765 -21.077   1.198  1.00 53.17           C  
ATOM   2827  C   LYS B 170     -57.919 -20.400  -0.148  1.00 54.41           C  
ATOM   2828  O   LYS B 170     -58.949 -20.547  -0.806  1.00 65.07           O  
ATOM   2829  CB  LYS B 170     -58.428 -20.219   2.267  1.00 44.78           C  
ATOM   2830  CG  LYS B 170     -58.338 -20.818   3.637  1.00 58.37           C  
ATOM   2831  CD  LYS B 170     -59.050 -19.937   4.633  1.00 68.59           C  
ATOM   2832  CE  LYS B 170     -58.967 -20.518   6.007  1.00 73.81           C  
ATOM   2833  NZ  LYS B 170     -59.813 -19.711   6.925  1.00 77.70           N1+
ATOM   2834  N   LEU B 171     -56.907 -19.659  -0.572  1.00 60.71           N  
ATOM   2835  CA  LEU B 171     -57.006 -18.956  -1.839  1.00 62.16           C  
ATOM   2836  C   LEU B 171     -56.796 -19.906  -3.011  1.00 60.95           C  
ATOM   2837  O   LEU B 171     -57.400 -19.733  -4.078  1.00 64.63           O  
ATOM   2838  CB  LEU B 171     -55.990 -17.817  -1.870  1.00 52.80           C  
ATOM   2839  CG  LEU B 171     -56.110 -16.873  -3.051  1.00 50.96           C  
ATOM   2840  CD1 LEU B 171     -57.505 -16.285  -3.059  1.00 59.73           C  
ATOM   2841  CD2 LEU B 171     -55.039 -15.798  -2.966  1.00 54.98           C  
ATOM   2842  N   LEU B 172     -55.932 -20.901  -2.834  1.00 52.99           N  
ATOM   2843  CA  LEU B 172     -55.690 -21.874  -3.889  1.00 61.24           C  
ATOM   2844  C   LEU B 172     -56.846 -22.848  -3.978  1.00 73.64           C  
ATOM   2845  O   LEU B 172     -57.365 -23.117  -5.063  1.00 75.02           O  
ATOM   2846  CB  LEU B 172     -54.392 -22.626  -3.617  1.00 60.49           C  
ATOM   2847  CG  LEU B 172     -54.319 -24.081  -4.074  1.00 59.08           C  
ATOM   2848  CD1 LEU B 172     -53.636 -24.183  -5.434  1.00 56.59           C  
ATOM   2849  CD2 LEU B 172     -53.562 -24.881  -3.038  1.00 59.66           C  
ATOM   2850  N   GLU B 173     -57.273 -23.347  -2.827  1.00 76.79           N  
ATOM   2851  CA  GLU B 173     -58.346 -24.312  -2.685  1.00 86.08           C  
ATOM   2852  C   GLU B 173     -59.667 -23.573  -2.800  1.00 93.77           C  
ATOM   2853  O   GLU B 173     -60.663 -23.959  -2.183  1.00110.70           O  
ATOM   2854  CB  GLU B 173     -58.185 -25.027  -1.344  1.00 98.63           C  
ATOM   2855  CG  GLU B 173     -59.010 -26.253  -1.114  1.00107.39           C  
ATOM   2856  CD  GLU B 173     -59.539 -26.270   0.295  1.00112.06           C  
ATOM   2857  OE1 GLU B 173     -59.850 -27.372   0.804  1.00116.38           O  
ATOM   2858  OE2 GLU B 173     -59.628 -25.167   0.889  1.00106.23           O1-
ATOM   2859  N   TYR B 174     -59.654 -22.471  -3.551  1.00 77.70           N  
ATOM   2860  CA  TYR B 174     -60.852 -21.735  -3.920  1.00 73.19           C  
ATOM   2861  C   TYR B 174     -60.773 -21.401  -5.397  1.00 90.94           C  
ATOM   2862  O   TYR B 174     -61.699 -21.677  -6.168  1.00102.18           O  
ATOM   2863  CB  TYR B 174     -61.003 -20.428  -3.144  1.00 67.42           C  
ATOM   2864  CG  TYR B 174     -61.658 -19.364  -3.998  1.00 72.06           C  
ATOM   2865  CD1 TYR B 174     -60.909 -18.361  -4.595  1.00 75.28           C  
ATOM   2866  CD2 TYR B 174     -63.024 -19.396  -4.252  1.00 88.90           C  
ATOM   2867  CE1 TYR B 174     -61.496 -17.413  -5.416  1.00 79.71           C  
ATOM   2868  CE2 TYR B 174     -63.623 -18.443  -5.070  1.00 92.59           C  
ATOM   2869  CZ  TYR B 174     -62.850 -17.454  -5.645  1.00 90.21           C  
ATOM   2870  OH  TYR B 174     -63.429 -16.505  -6.458  1.00 97.59           O  
ATOM   2871  N   SER B 175     -59.674 -20.755  -5.787  1.00 83.65           N  
ATOM   2872  CA  SER B 175     -59.402 -20.558  -7.199  1.00 80.61           C  
ATOM   2873  C   SER B 175     -59.184 -21.886  -7.919  1.00 81.28           C  
ATOM   2874  O   SER B 175     -59.131 -21.907  -9.153  1.00 67.13           O  
ATOM   2875  CB  SER B 175     -58.190 -19.640  -7.382  1.00 85.46           C  
ATOM   2876  OG  SER B 175     -57.044 -20.352  -7.789  1.00 82.39           O  
ATOM   2877  N   ASN B 176     -59.060 -22.993  -7.176  1.00 84.19           N  
ATOM   2878  CA  ASN B 176     -59.270 -24.318  -7.735  1.00 81.89           C  
ATOM   2879  C   ASN B 176     -60.749 -24.649  -7.868  1.00100.22           C  
ATOM   2880  O   ASN B 176     -61.089 -25.813  -8.100  1.00123.48           O  
ATOM   2881  CB  ASN B 176     -58.574 -25.394  -6.900  1.00 78.37           C  
ATOM   2882  CG  ASN B 176     -57.113 -25.615  -7.319  1.00 76.50           C  
ATOM   2883  ND2 ASN B 176     -56.413 -26.465  -6.573  1.00 77.46           N  
ATOM   2884  OD1 ASN B 176     -56.633 -25.054  -8.305  1.00 74.03           O  
ATOM   2885  N   GLN B 177     -61.640 -23.672  -7.715  1.00 89.53           N  
ATOM   2886  CA  GLN B 177     -63.029 -23.850  -8.123  1.00 77.59           C  
ATOM   2887  C   GLN B 177     -63.407 -22.900  -9.240  1.00 76.81           C  
ATOM   2888  O   GLN B 177     -64.272 -23.230 -10.056  1.00 83.35           O  
ATOM   2889  CB  GLN B 177     -63.999 -23.651  -6.941  1.00 77.96           C  
ATOM   2890  CG  GLN B 177     -63.964 -24.755  -5.874  1.00 99.28           C  
ATOM   2891  CD  GLN B 177     -64.228 -26.141  -6.458  1.00117.10           C  
ATOM   2892  NE2 GLN B 177     -63.408 -27.109  -6.058  1.00117.35           N  
ATOM   2893  OE1 GLN B 177     -65.141 -26.332  -7.275  1.00120.77           O  
ATOM   2894  N   ASP B 178     -62.766 -21.728  -9.283  1.00 81.18           N  
ATOM   2895  CA  ASP B 178     -63.020 -20.775 -10.353  1.00101.05           C  
ATOM   2896  C   ASP B 178     -62.446 -21.246 -11.677  1.00108.33           C  
ATOM   2897  O   ASP B 178     -63.016 -20.941 -12.727  1.00116.42           O  
ATOM   2898  CB  ASP B 178     -62.461 -19.402  -9.988  1.00105.24           C  
ATOM   2899  CG  ASP B 178     -63.549 -18.431  -9.573  1.00123.95           C  
ATOM   2900  OD1 ASP B 178     -64.687 -18.562 -10.085  1.00131.19           O  
ATOM   2901  OD2 ASP B 178     -63.271 -17.549  -8.731  1.00129.24           O1-
ATOM   2902  N   GLU B 179     -61.325 -21.965 -11.672  1.00104.84           N  
ATOM   2903  CA  GLU B 179     -60.876 -22.533 -12.932  1.00106.93           C  
ATOM   2904  C   GLU B 179     -61.699 -23.756 -13.305  1.00100.97           C  
ATOM   2905  O   GLU B 179     -61.757 -24.104 -14.482  1.00 97.11           O  
ATOM   2906  CB  GLU B 179     -59.375 -22.887 -12.860  1.00117.12           C  
ATOM   2907  CG  GLU B 179     -59.012 -24.323 -12.415  1.00132.99           C  
ATOM   2908  CD  GLU B 179     -59.559 -24.741 -11.039  1.00145.77           C  
ATOM   2909  OE1 GLU B 179     -60.495 -24.093 -10.553  1.00148.88           O  
ATOM   2910  OE2 GLU B 179     -59.080 -25.768 -10.524  1.00149.73           O1-
ATOM   2911  N   LYS B 180     -62.312 -24.427 -12.323  1.00 97.60           N  
ATOM   2912  CA  LYS B 180     -63.171 -25.562 -12.643  1.00 85.78           C  
ATOM   2913  C   LYS B 180     -64.497 -25.089 -13.214  1.00 90.49           C  
ATOM   2914  O   LYS B 180     -64.991 -25.646 -14.201  1.00 92.71           O  
ATOM   2915  CB  LYS B 180     -63.411 -26.439 -11.412  1.00 84.68           C  
ATOM   2916  CG  LYS B 180     -64.499 -27.484 -11.628  1.00 87.07           C  
ATOM   2917  CD  LYS B 180     -64.244 -28.758 -10.845  1.00 98.71           C  
ATOM   2918  CE  LYS B 180     -64.159 -28.487  -9.356  1.00110.54           C  
ATOM   2919  NZ  LYS B 180     -65.467 -28.036  -8.798  1.00118.27           N1+
ATOM   2920  N   VAL B 181     -65.094 -24.068 -12.596  1.00 89.29           N  
ATOM   2921  CA  VAL B 181     -66.222 -23.372 -13.204  1.00 83.76           C  
ATOM   2922  C   VAL B 181     -65.835 -22.808 -14.567  1.00 81.07           C  
ATOM   2923  O   VAL B 181     -66.653 -22.777 -15.496  1.00 83.19           O  
ATOM   2924  CB  VAL B 181     -66.723 -22.274 -12.245  1.00 85.38           C  
ATOM   2925  CG1 VAL B 181     -67.467 -21.177 -12.999  1.00 77.08           C  
ATOM   2926  CG2 VAL B 181     -67.599 -22.887 -11.157  1.00 85.81           C  
ATOM   2927  N   PHE B 182     -64.581 -22.383 -14.727  1.00 76.44           N  
ATOM   2928  CA  PHE B 182     -64.156 -21.879 -16.026  1.00 81.77           C  
ATOM   2929  C   PHE B 182     -64.223 -22.966 -17.101  1.00 83.65           C  
ATOM   2930  O   PHE B 182     -64.620 -22.689 -18.238  1.00 82.32           O  
ATOM   2931  CB  PHE B 182     -62.746 -21.277 -15.936  1.00 82.90           C  
ATOM   2932  CG  PHE B 182     -62.249 -20.735 -17.245  1.00 79.28           C  
ATOM   2933  CD1 PHE B 182     -62.905 -19.679 -17.863  1.00 80.32           C  
ATOM   2934  CD2 PHE B 182     -61.152 -21.301 -17.876  1.00 71.69           C  
ATOM   2935  CE1 PHE B 182     -62.468 -19.190 -19.087  1.00 81.28           C  
ATOM   2936  CE2 PHE B 182     -60.712 -20.818 -19.093  1.00 72.49           C  
ATOM   2937  CZ  PHE B 182     -61.369 -19.759 -19.702  1.00 75.15           C  
ATOM   2938  N   GLU B 183     -63.858 -24.213 -16.764  1.00 80.64           N  
ATOM   2939  CA  GLU B 183     -63.876 -25.283 -17.765  1.00 92.34           C  
ATOM   2940  C   GLU B 183     -65.274 -25.635 -18.263  1.00 90.60           C  
ATOM   2941  O   GLU B 183     -65.392 -26.463 -19.173  1.00104.69           O  
ATOM   2942  CB  GLU B 183     -63.223 -26.569 -17.247  1.00 99.88           C  
ATOM   2943  CG  GLU B 183     -61.949 -26.416 -16.407  1.00117.62           C  
ATOM   2944  CD  GLU B 183     -60.720 -25.962 -17.191  1.00138.83           C  
ATOM   2945  OE1 GLU B 183     -60.873 -25.112 -18.084  1.00146.44           O  
ATOM   2946  OE2 GLU B 183     -59.615 -26.474 -16.911  1.00144.28           O1-
ATOM   2947  N   GLU B 184     -66.327 -25.075 -17.675  1.00 85.14           N  
ATOM   2948  CA  GLU B 184     -67.679 -25.243 -18.183  1.00 88.54           C  
ATOM   2949  C   GLU B 184     -68.201 -23.980 -18.843  1.00 86.29           C  
ATOM   2950  O   GLU B 184     -69.400 -23.902 -19.136  1.00 82.78           O  
ATOM   2951  CB  GLU B 184     -68.635 -25.663 -17.064  1.00100.48           C  
ATOM   2952  CG  GLU B 184     -68.535 -27.116 -16.639  1.00118.22           C  
ATOM   2953  CD  GLU B 184     -67.426 -27.350 -15.629  1.00130.77           C  
ATOM   2954  OE1 GLU B 184     -66.254 -27.127 -15.987  1.00136.39           O  
ATOM   2955  OE2 GLU B 184     -67.722 -27.752 -14.479  1.00132.69           O1-
ATOM   2956  N   SER B 185     -67.334 -22.993 -19.091  1.00 84.81           N  
ATOM   2957  CA  SER B 185     -67.810 -21.675 -19.496  1.00 84.57           C  
ATOM   2958  C   SER B 185     -68.462 -21.712 -20.872  1.00 88.88           C  
ATOM   2959  O   SER B 185     -69.693 -21.683 -20.970  1.00 99.32           O  
ATOM   2960  CB  SER B 185     -66.678 -20.646 -19.481  1.00 78.81           C  
ATOM   2961  OG  SER B 185     -65.447 -21.236 -19.842  1.00 91.89           O  
ATOM   2962  N   GLU B 186     -67.641 -21.844 -21.916  1.00 75.35           N  
ATOM   2963  CA  GLU B 186     -67.950 -21.512 -23.311  1.00 74.99           C  
ATOM   2964  C   GLU B 186     -66.709 -20.831 -23.852  1.00 72.20           C  
ATOM   2965  O   GLU B 186     -66.223 -21.177 -24.929  1.00 70.90           O  
ATOM   2966  CB  GLU B 186     -69.162 -20.583 -23.476  1.00 71.72           C  
ATOM   2967  CG  GLU B 186     -69.806 -20.449 -24.890  1.00 77.43           C  
ATOM   2968  CD  GLU B 186     -69.832 -21.729 -25.734  1.00 84.87           C  
ATOM   2969  OE1 GLU B 186     -70.406 -22.743 -25.277  1.00 75.82           O  
ATOM   2970  OE2 GLU B 186     -69.377 -21.674 -26.898  1.00 87.58           O1-
ATOM   2971  N   TYR B 187     -66.202 -19.846 -23.097  1.00 73.01           N  
ATOM   2972  CA  TYR B 187     -64.886 -19.300 -23.398  1.00 72.80           C  
ATOM   2973  C   TYR B 187     -63.840 -20.396 -23.327  1.00 67.27           C  
ATOM   2974  O   TYR B 187     -62.896 -20.412 -24.121  1.00 71.42           O  
ATOM   2975  CB  TYR B 187     -64.562 -18.133 -22.449  1.00 85.53           C  
ATOM   2976  CG  TYR B 187     -65.559 -16.992 -22.575  1.00106.69           C  
ATOM   2977  CD1 TYR B 187     -65.966 -16.539 -23.833  1.00116.78           C  
ATOM   2978  CD2 TYR B 187     -66.105 -16.380 -21.453  1.00108.30           C  
ATOM   2979  CE1 TYR B 187     -66.884 -15.510 -23.972  1.00119.88           C  
ATOM   2980  CE2 TYR B 187     -67.028 -15.345 -21.582  1.00116.39           C  
ATOM   2981  CZ  TYR B 187     -67.412 -14.917 -22.846  1.00123.62           C  
ATOM   2982  OH  TYR B 187     -68.321 -13.894 -22.992  1.00128.98           O  
ATOM   2983  N   PHE B 188     -64.014 -21.344 -22.409  1.00 67.75           N  
ATOM   2984  CA  PHE B 188     -63.193 -22.546 -22.435  1.00 74.08           C  
ATOM   2985  C   PHE B 188     -63.438 -23.347 -23.713  1.00 71.44           C  
ATOM   2986  O   PHE B 188     -62.493 -23.698 -24.427  1.00 64.34           O  
ATOM   2987  CB  PHE B 188     -63.465 -23.395 -21.193  1.00 76.51           C  
ATOM   2988  CG  PHE B 188     -62.675 -24.652 -21.157  1.00 86.80           C  
ATOM   2989  CD1 PHE B 188     -61.296 -24.604 -21.053  1.00 78.91           C  
ATOM   2990  CD2 PHE B 188     -63.300 -25.885 -21.256  1.00101.42           C  
ATOM   2991  CE1 PHE B 188     -60.553 -25.766 -21.033  1.00 85.31           C  
ATOM   2992  CE2 PHE B 188     -62.562 -27.059 -21.230  1.00100.98           C  
ATOM   2993  CZ  PHE B 188     -61.187 -26.996 -21.121  1.00 97.23           C  
ATOM   2994  N   ARG B 189     -64.705 -23.625 -24.035  1.00 70.31           N  
ATOM   2995  CA  ARG B 189     -64.983 -24.324 -25.287  1.00 73.78           C  
ATOM   2996  C   ARG B 189     -64.533 -23.510 -26.493  1.00 79.92           C  
ATOM   2997  O   ARG B 189     -64.170 -24.092 -27.521  1.00 79.38           O  
ATOM   2998  CB  ARG B 189     -66.469 -24.678 -25.402  1.00 71.04           C  
ATOM   2999  CG  ARG B 189     -66.714 -26.193 -25.336  1.00 90.88           C  
ATOM   3000  CD  ARG B 189     -67.040 -26.636 -23.927  1.00101.77           C  
ATOM   3001  NE  ARG B 189     -68.351 -26.138 -23.529  1.00114.36           N  
ATOM   3002  CZ  ARG B 189     -68.740 -25.958 -22.270  1.00119.30           C  
ATOM   3003  NH1 ARG B 189     -67.900 -26.216 -21.270  1.00116.98           N1+
ATOM   3004  NH2 ARG B 189     -69.963 -25.502 -22.016  1.00113.65           N  
ATOM   3005  N   LEU B 190     -64.546 -22.173 -26.383  1.00 84.06           N  
ATOM   3006  CA  LEU B 190     -64.104 -21.305 -27.472  1.00 77.34           C  
ATOM   3007  C   LEU B 190     -62.587 -21.221 -27.543  1.00 70.74           C  
ATOM   3008  O   LEU B 190     -62.032 -21.029 -28.631  1.00 69.40           O  
ATOM   3009  CB  LEU B 190     -64.702 -19.900 -27.327  1.00 70.87           C  
ATOM   3010  CG  LEU B 190     -66.152 -19.666 -27.772  1.00 79.13           C  
ATOM   3011  CD1 LEU B 190     -66.464 -18.173 -27.756  1.00 86.36           C  
ATOM   3012  CD2 LEU B 190     -66.469 -20.272 -29.156  1.00 75.81           C  
ATOM   3013  N   CYS B 191     -61.908 -21.342 -26.403  1.00 75.13           N  
ATOM   3014  CA  CYS B 191     -60.485 -21.655 -26.423  1.00 76.06           C  
ATOM   3015  C   CYS B 191     -60.252 -23.011 -27.078  1.00 89.85           C  
ATOM   3016  O   CYS B 191     -59.406 -23.147 -27.968  1.00 91.54           O  
ATOM   3017  CB  CYS B 191     -59.924 -21.661 -25.006  1.00 67.22           C  
ATOM   3018  SG  CYS B 191     -59.836 -20.071 -24.208  1.00 80.39           S  
ATOM   3019  N   GLU B 192     -61.003 -24.034 -26.631  1.00 89.29           N  
ATOM   3020  CA  GLU B 192     -60.863 -25.382 -27.188  1.00 89.27           C  
ATOM   3021  C   GLU B 192     -61.015 -25.356 -28.702  1.00 87.22           C  
ATOM   3022  O   GLU B 192     -60.245 -25.996 -29.427  1.00 85.27           O  
ATOM   3023  CB  GLU B 192     -61.891 -26.357 -26.569  1.00 94.14           C  
ATOM   3024  CG  GLU B 192     -61.691 -26.745 -25.079  1.00 89.59           C  
ATOM   3025  CD  GLU B 192     -62.560 -27.934 -24.629  1.00 96.73           C  
ATOM   3026  OE1 GLU B 192     -61.998 -28.992 -24.261  1.00 98.48           O  
ATOM   3027  OE2 GLU B 192     -63.808 -27.821 -24.641  1.00 99.11           O1-
ATOM   3028  N   SER B 193     -61.999 -24.612 -29.197  1.00 91.82           N  
ATOM   3029  CA  SER B 193     -62.152 -24.427 -30.631  1.00 82.90           C  
ATOM   3030  C   SER B 193     -61.094 -23.493 -31.213  1.00 79.05           C  
ATOM   3031  O   SER B 193     -60.902 -23.482 -32.433  1.00 73.74           O  
ATOM   3032  CB  SER B 193     -63.568 -23.912 -30.937  1.00 74.93           C  
ATOM   3033  OG  SER B 193     -63.697 -23.487 -32.282  1.00 79.16           O  
ATOM   3034  N   LEU B 194     -60.389 -22.727 -30.377  1.00 80.88           N  
ATOM   3035  CA  LEU B 194     -59.369 -21.829 -30.909  1.00 81.83           C  
ATOM   3036  C   LEU B 194     -58.104 -22.599 -31.298  1.00 87.99           C  
ATOM   3037  O   LEU B 194     -57.534 -22.341 -32.366  1.00 86.46           O  
ATOM   3038  CB  LEU B 194     -59.061 -20.718 -29.894  1.00 74.48           C  
ATOM   3039  CG  LEU B 194     -57.871 -19.806 -30.206  1.00 65.38           C  
ATOM   3040  CD1 LEU B 194     -58.103 -19.092 -31.506  1.00 64.37           C  
ATOM   3041  CD2 LEU B 194     -57.565 -18.806 -29.100  1.00 59.43           C  
ATOM   3042  N   LYS B 195     -57.671 -23.571 -30.471  1.00 89.87           N  
ATOM   3043  CA  LYS B 195     -56.485 -24.369 -30.799  1.00 96.06           C  
ATOM   3044  C   LYS B 195     -56.673 -25.184 -32.077  1.00106.45           C  
ATOM   3045  O   LYS B 195     -55.772 -25.222 -32.923  1.00111.20           O  
ATOM   3046  CB  LYS B 195     -56.105 -25.311 -29.650  1.00 98.73           C  
ATOM   3047  CG  LYS B 195     -56.105 -24.739 -28.245  1.00105.63           C  
ATOM   3048  CD  LYS B 195     -57.246 -25.218 -27.387  1.00111.46           C  
ATOM   3049  CE  LYS B 195     -57.142 -24.701 -25.975  1.00112.10           C  
ATOM   3050  NZ  LYS B 195     -57.939 -25.529 -25.019  1.00109.48           N1+
ATOM   3051  N   THR B 196     -57.830 -25.846 -32.233  1.00105.14           N  
ATOM   3052  CA  THR B 196     -58.095 -26.652 -33.429  1.00 99.97           C  
ATOM   3053  C   THR B 196     -57.947 -25.836 -34.715  1.00101.00           C  
ATOM   3054  O   THR B 196     -57.607 -26.392 -35.769  1.00103.52           O  
ATOM   3055  CB  THR B 196     -59.499 -27.268 -33.346  1.00 97.88           C  
ATOM   3056  CG2 THR B 196     -59.688 -28.372 -34.389  1.00 94.47           C  
ATOM   3057  OG1 THR B 196     -59.713 -27.803 -32.033  1.00 98.29           O  
ATOM   3058  N   THR B 197     -58.165 -24.515 -34.637  1.00 97.17           N  
ATOM   3059  CA  THR B 197     -58.030 -23.635 -35.794  1.00100.90           C  
ATOM   3060  C   THR B 197     -56.576 -23.264 -36.084  1.00105.82           C  
ATOM   3061  O   THR B 197     -56.247 -22.954 -37.236  1.00102.58           O  
ATOM   3062  CB  THR B 197     -58.866 -22.359 -35.591  1.00 99.27           C  
ATOM   3063  CG2 THR B 197     -60.347 -22.695 -35.532  1.00 88.33           C  
ATOM   3064  OG1 THR B 197     -58.482 -21.693 -34.372  1.00100.39           O  
ATOM   3065  N   ILE B 198     -55.710 -23.262 -35.071  1.00113.14           N  
ATOM   3066  CA  ILE B 198     -54.290 -22.964 -35.249  1.00118.56           C  
ATOM   3067  C   ILE B 198     -53.446 -24.236 -35.245  1.00132.71           C  
ATOM   3068  O   ILE B 198     -52.554 -24.393 -36.080  1.00140.12           O  
ATOM   3069  CB  ILE B 198     -53.797 -21.961 -34.175  1.00103.46           C  
ATOM   3070  CG1 ILE B 198     -54.769 -20.788 -34.029  1.00 93.13           C  
ATOM   3071  CG2 ILE B 198     -52.416 -21.420 -34.512  1.00 96.90           C  
ATOM   3072  CD1 ILE B 198     -54.757 -19.810 -35.207  1.00 87.06           C  
ATOM   3073  N   ASP B 199     -53.723 -25.162 -34.329  1.00138.04           N  
ATOM   3074  CA  ASP B 199     -53.005 -26.439 -34.267  1.00135.95           C  
ATOM   3075  C   ASP B 199     -53.647 -27.507 -35.161  1.00126.23           C  
ATOM   3076  O   ASP B 199     -53.569 -27.439 -36.390  1.00121.07           O  
ATOM   3077  CB  ASP B 199     -52.946 -26.941 -32.822  1.00139.06           C  
ATOM   3078  CG  ASP B 199     -51.651 -26.571 -32.126  1.00142.97           C  
ATOM   3079  OD1 ASP B 199     -51.049 -25.542 -32.503  1.00146.40           O  
ATOM   3080  OD2 ASP B 199     -51.256 -27.304 -31.193  1.00140.76           O1-
