# Supplementary material for: Structural Descriptors for Subunit Interface Regions in Homodimers: Effect of Lipid Membrane and Secondary Structure Type
Source: J Chem Inf Model. 2025 Mar 27;65(7):3117–26. doi: 10.1021/acs.jcim.4c01233 (PMC12004529; doi:10.1021/acs.jcim.4c01233)
Supplement: Supplementary file 3 — ci4c01233_si_003.tar [file ci4c01233_si_003.tar › database/alpha/1nox_cytop.pdb]

ATOM      1  N   PRO B   1       3.948  38.053  17.436  1.00 41.27           N  
ATOM      2  CA  PRO B   1       3.864  36.576  17.323  1.00 39.46           C  
ATOM      3  C   PRO B   1       3.896  35.851  18.659  1.00 36.36           C  
ATOM      4  O   PRO B   1       4.730  34.955  18.822  1.00 39.65           O  
ATOM      5  CB  PRO B   1       5.086  36.244  16.471  1.00 40.83           C  
ATOM      6  CG  PRO B   1       6.092  37.287  16.810  1.00 41.70           C  
ATOM      7  CD  PRO B   1       5.357  38.485  17.328  1.00 41.79           C  
ATOM      8  N   VAL B   2       2.966  36.159  19.553  1.00 29.77           N  
ATOM      9  CA  VAL B   2       2.923  35.524  20.881  1.00 22.44           C  
ATOM     10  C   VAL B   2       2.924  34.012  20.760  1.00 19.94           C  
ATOM     11  O   VAL B   2       2.124  33.464  19.989  1.00 22.01           O  
ATOM     12  CB  VAL B   2       1.683  36.018  21.633  1.00 21.80           C  
ATOM     13  CG1 VAL B   2       1.567  35.484  23.059  1.00 20.21           C  
ATOM     14  CG2 VAL B   2       1.748  37.565  21.725  1.00 24.09           C  
ATOM     15  N   LEU B   3       3.771  33.328  21.502  1.00 15.98           N  
ATOM     16  CA  LEU B   3       3.890  31.883  21.423  1.00 17.64           C  
ATOM     17  C   LEU B   3       2.648  31.169  21.937  1.00 16.46           C  
ATOM     18  O   LEU B   3       1.935  31.669  22.835  1.00 15.47           O  
ATOM     19  CB  LEU B   3       5.051  31.372  22.313  1.00 20.00           C  
ATOM     20  CG  LEU B   3       6.463  31.871  21.996  1.00 24.26           C  
ATOM     21  CD1 LEU B   3       7.469  31.176  22.915  1.00 25.81           C  
ATOM     22  CD2 LEU B   3       6.823  31.599  20.544  1.00 27.06           C  
ATOM     23  N   ASP B   4       2.478  29.938  21.425  1.00 16.12           N  
ATOM     24  CA  ASP B   4       1.416  29.077  21.955  1.00 15.39           C  
ATOM     25  C   ASP B   4       1.781  28.730  23.403  1.00 14.38           C  
ATOM     26  O   ASP B   4       2.974  28.714  23.787  1.00 14.71           O  
ATOM     27  CB  ASP B   4       1.250  27.833  21.073  1.00 17.58           C  
ATOM     28  CG  ASP B   4       2.382  26.843  21.198  1.00 20.31           C  
ATOM     29  OD1 ASP B   4       2.259  26.003  22.107  1.00 19.67           O  
ATOM     30  OD2 ASP B   4       3.341  26.978  20.432  1.00 24.14           O1-
ATOM     31  N   ALA B   5       0.753  28.432  24.212  1.00 12.56           N  
ATOM     32  CA  ALA B   5       1.010  28.234  25.648  1.00 12.93           C  
ATOM     33  C   ALA B   5       1.844  26.986  25.936  1.00 12.72           C  
ATOM     34  O   ALA B   5       2.604  27.002  26.923  1.00 12.91           O  
ATOM     35  CB  ALA B   5      -0.329  28.110  26.374  1.00 15.88           C  
ATOM     36  N   LYS B   6       1.717  25.896  25.140  1.00 13.75           N  
ATOM     37  CA  LYS B   6       2.556  24.714  25.429  1.00 13.81           C  
ATOM     38  C   LYS B   6       4.028  25.004  25.176  1.00 11.98           C  
ATOM     39  O   LYS B   6       4.869  24.704  26.036  1.00 13.03           O  
ATOM     40  CB  LYS B   6       2.065  23.562  24.473  1.00 15.82           C  
ATOM     41  CG  LYS B   6       2.940  22.294  24.619  1.00 19.33           C  
ATOM     42  CD  LYS B   6       2.758  21.412  23.361  1.00 23.43           C  
ATOM     43  CE  LYS B   6       3.517  20.106  23.572  1.00 28.17           C  
ATOM     44  NZ  LYS B   6       3.188  19.112  22.502  1.00 30.92           N1+
ATOM     45  N   THR B   7       4.389  25.647  24.049  1.00 12.48           N  
ATOM     46  CA  THR B   7       5.799  25.954  23.779  1.00 12.43           C  
ATOM     47  C   THR B   7       6.381  26.884  24.862  1.00 12.69           C  
ATOM     48  O   THR B   7       7.493  26.704  25.354  1.00 13.49           O  
ATOM     49  CB  THR B   7       5.943  26.636  22.398  1.00 16.04           C  
ATOM     50  CG2 THR B   7       7.399  26.965  22.101  1.00 19.73           C  
ATOM     51  OG1 THR B   7       5.464  25.694  21.414  1.00 19.54           O  
ATOM     52  N   ALA B   8       5.552  27.844  25.296  1.00 11.34           N  
ATOM     53  CA  ALA B   8       6.030  28.735  26.365  1.00 11.14           C  
ATOM     54  C   ALA B   8       6.368  28.020  27.650  1.00 11.46           C  
ATOM     55  O   ALA B   8       7.402  28.265  28.274  1.00 11.70           O  
ATOM     56  CB  ALA B   8       5.008  29.860  26.648  1.00 12.76           C  
ATOM     57  N   ALA B   9       5.479  27.104  28.076  1.00 10.58           N  
ATOM     58  CA  ALA B   9       5.745  26.376  29.315  1.00 11.01           C  
ATOM     59  C   ALA B   9       6.953  25.457  29.153  1.00 11.53           C  
ATOM     60  O   ALA B   9       7.731  25.331  30.087  1.00 11.65           O  
ATOM     61  CB  ALA B   9       4.543  25.522  29.710  1.00 11.24           C  
ATOM     62  N   LEU B  10       7.041  24.778  28.000  1.00 10.83           N  
ATOM     63  CA  LEU B  10       8.196  23.866  27.876  1.00 12.03           C  
ATOM     64  C   LEU B  10       9.531  24.542  27.699  1.00 13.17           C  
ATOM     65  O   LEU B  10      10.559  23.937  28.117  1.00 18.63           O  
ATOM     66  CB  LEU B  10       7.984  22.930  26.635  1.00 12.76           C  
ATOM     67  CG  LEU B  10       6.783  22.000  26.789  1.00 15.81           C  
ATOM     68  CD1 LEU B  10       6.573  21.230  25.459  1.00 16.83           C  
ATOM     69  CD2 LEU B  10       6.970  21.000  27.927  1.00 17.07           C  
ATOM     70  N   LYS B  11       9.608  25.742  27.126  1.00 13.72           N  
ATOM     71  CA  LYS B  11      10.909  26.371  26.863  1.00 15.03           C  
ATOM     72  C   LYS B  11      11.396  27.305  27.964  1.00 14.09           C  
ATOM     73  O   LYS B  11      12.595  27.619  27.984  1.00 16.16           O  
ATOM     74  CB  LYS B  11      10.710  27.259  25.604  1.00 19.97           C  
ATOM     75  CG  LYS B  11      11.946  27.943  25.062  1.00 27.56           C  
ATOM     76  CD  LYS B  11      11.602  28.919  23.916  1.00 32.35           C  
ATOM     77  CE  LYS B  11      12.918  29.194  23.170  1.00 35.43           C  
ATOM     78  NZ  LYS B  11      12.672  30.183  22.070  1.00 39.12           N1+
ATOM     79  N   ARG B  12      10.521  27.736  28.884  1.00 11.39           N  
ATOM     80  CA  ARG B  12      10.980  28.735  29.862  1.00 10.47           C  
ATOM     81  C   ARG B  12      12.106  28.250  30.760  1.00 11.92           C  
ATOM     82  O   ARG B  12      12.039  27.165  31.366  1.00 12.57           O  
ATOM     83  CB  ARG B  12       9.815  29.127  30.815  1.00  9.01           C  
ATOM     84  CG  ARG B  12      10.207  30.324  31.736  1.00  8.77           C  
ATOM     85  CD  ARG B  12       9.080  30.640  32.741  1.00  9.19           C  
ATOM     86  NE  ARG B  12       9.687  31.685  33.641  1.00  9.10           N  
ATOM     87  CZ  ARG B  12      10.602  31.440  34.565  1.00  8.29           C  
ATOM     88  NH1 ARG B  12      10.937  30.197  34.976  1.00  9.52           N1+
ATOM     89  NH2 ARG B  12      11.199  32.479  35.204  1.00  9.69           N  
ATOM     90  N   ARG B  13      13.113  29.112  30.934  1.00 10.93           N  
ATOM     91  CA  ARG B  13      14.120  28.999  31.961  1.00  9.83           C  
ATOM     92  C   ARG B  13      14.206  30.393  32.645  1.00  9.94           C  
ATOM     93  O   ARG B  13      13.974  31.393  31.926  1.00 13.09           O  
ATOM     94  CB  ARG B  13      15.545  28.636  31.462  1.00 12.44           C  
ATOM     95  CG  ARG B  13      15.508  27.396  30.536  1.00 16.25           C  
ATOM     96  CD  ARG B  13      16.970  27.164  30.042  1.00 17.42           C  
ATOM     97  NE  ARG B  13      16.927  25.899  29.272  1.00 21.23           N  
ATOM     98  CZ  ARG B  13      18.036  25.399  28.721  1.00 24.04           C  
ATOM     99  NH1 ARG B  13      19.204  25.992  28.840  1.00 25.62           N1+
ATOM    100  NH2 ARG B  13      17.906  24.269  28.043  1.00 25.81           N  
ATOM    101  N   SER B  14      14.591  30.483  33.909  1.00 10.06           N  
ATOM    102  CA  SER B  14      14.800  31.816  34.533  1.00 10.76           C  
ATOM    103  C   SER B  14      16.059  32.465  33.948  1.00 11.98           C  
ATOM    104  O   SER B  14      17.069  31.771  33.660  1.00 12.99           O  
ATOM    105  CB  SER B  14      14.925  31.670  36.044  1.00 10.25           C  
ATOM    106  OG  SER B  14      13.660  31.409  36.652  1.00 10.54           O  
ATOM    107  N   ILE B  15      15.933  33.788  33.762  1.00 11.21           N  
ATOM    108  CA  ILE B  15      17.022  34.592  33.143  1.00 11.29           C  
ATOM    109  C   ILE B  15      17.494  35.615  34.171  1.00 12.57           C  
ATOM    110  O   ILE B  15      16.642  36.312  34.759  1.00 11.74           O  
ATOM    111  CB  ILE B  15      16.441  35.277  31.892  1.00 11.85           C  
ATOM    112  CG1 ILE B  15      16.028  34.296  30.801  1.00 14.87           C  
ATOM    113  CG2 ILE B  15      17.473  36.270  31.310  1.00 13.75           C  
ATOM    114  CD1 ILE B  15      17.130  33.347  30.371  1.00 14.25           C  
ATOM    115  N   ARG B  16      18.826  35.760  34.311  1.00 12.76           N  
ATOM    116  CA  ARG B  16      19.387  36.640  35.335  1.00 13.23           C  
ATOM    117  C   ARG B  16      20.369  37.641  34.741  1.00 14.64           C  
ATOM    118  O   ARG B  16      21.036  38.370  35.484  1.00 17.74           O  
ATOM    119  CB  ARG B  16      20.065  35.807  36.461  1.00 12.78           C  
ATOM    120  CG  ARG B  16      18.993  35.055  37.296  1.00 13.56           C  
ATOM    121  CD  ARG B  16      19.705  34.054  38.226  1.00 13.24           C  
ATOM    122  NE  ARG B  16      18.732  33.267  39.029  1.00 13.93           N  
ATOM    123  CZ  ARG B  16      18.261  32.098  38.565  1.00 13.55           C  
ATOM    124  NH1 ARG B  16      18.618  31.546  37.400  1.00 14.62           N1+
ATOM    125  NH2 ARG B  16      17.361  31.413  39.293  1.00 13.84           N  
ATOM    126  N   ARG B  17      20.496  37.677  33.429  1.00 15.03           N  
ATOM    127  CA  ARG B  17      21.339  38.639  32.714  1.00 16.37           C  
ATOM    128  C   ARG B  17      20.506  39.240  31.584  1.00 14.32           C  
ATOM    129  O   ARG B  17      19.864  38.502  30.841  1.00 15.17           O  
ATOM    130  CB  ARG B  17      22.576  37.955  32.105  1.00 18.67           C  
ATOM    131  CG  ARG B  17      23.591  37.393  33.094  1.00 28.21           C  
ATOM    132  CD  ARG B  17      25.037  37.651  32.679  1.00 35.36           C  
ATOM    133  NE  ARG B  17      25.769  36.506  32.167  1.00 40.71           N  
ATOM    134  CZ  ARG B  17      27.020  36.523  31.697  1.00 43.99           C  
ATOM    135  NH1 ARG B  17      27.787  37.610  31.654  1.00 45.45           N1+
ATOM    136  NH2 ARG B  17      27.577  35.401  31.231  1.00 45.77           N  
ATOM    137  N   TYR B  18      20.481  40.604  31.474  1.00 13.45           N  
ATOM    138  CA  TYR B  18      19.585  41.235  30.527  1.00 13.49           C  
ATOM    139  C   TYR B  18      20.276  42.284  29.616  1.00 14.20           C  
ATOM    140  O   TYR B  18      21.338  42.777  30.045  1.00 16.95           O  
ATOM    141  CB  TYR B  18      18.468  42.038  31.269  1.00 15.36           C  
ATOM    142  CG  TYR B  18      17.768  41.177  32.342  1.00 15.68           C  
ATOM    143  CD1 TYR B  18      16.733  40.320  32.062  1.00 18.76           C  
ATOM    144  CD2 TYR B  18      18.312  41.326  33.601  1.00 20.25           C  
ATOM    145  CE1 TYR B  18      16.242  39.521  33.145  1.00 18.83           C  
ATOM    146  CE2 TYR B  18      17.845  40.574  34.648  1.00 22.39           C  
ATOM    147  CZ  TYR B  18      16.841  39.668  34.369  1.00 16.90           C  
ATOM    148  OH  TYR B  18      16.456  39.019  35.564  1.00 24.26           O  
ATOM    149  N   ARG B  19      19.655  42.474  28.484  1.00 14.76           N  
ATOM    150  CA  ARG B  19      20.168  43.558  27.605  1.00 14.76           C  
ATOM    151  C   ARG B  19      19.837  44.884  28.276  1.00 15.19           C  
ATOM    152  O   ARG B  19      19.034  45.025  29.167  1.00 15.48           O  
ATOM    153  CB  ARG B  19      19.492  43.495  26.256  1.00 14.74           C  
ATOM    154  CG  ARG B  19      19.744  42.161  25.547  1.00 19.84           C  
ATOM    155  CD  ARG B  19      19.500  42.091  24.074  1.00 24.88           C  
ATOM    156  NE  ARG B  19      18.450  42.945  23.583  1.00 30.50           N  
ATOM    157  CZ  ARG B  19      17.401  42.661  22.831  1.00 35.25           C  
ATOM    158  NH1 ARG B  19      17.213  41.410  22.435  1.00 37.30           N1+
ATOM    159  NH2 ARG B  19      16.517  43.604  22.487  1.00 37.07           N  
ATOM    160  N   LYS B  20      20.508  45.948  27.743  1.00 15.21           N  
ATOM    161  CA  LYS B  20      20.236  47.284  28.310  1.00 17.35           C  
ATOM    162  C   LYS B  20      19.038  47.962  27.663  1.00 18.07           C  
ATOM    163  O   LYS B  20      18.739  49.112  28.042  1.00 21.53           O  
ATOM    164  CB  LYS B  20      21.494  48.153  28.050  1.00 19.01           C  
ATOM    165  CG  LYS B  20      22.711  47.639  28.774  1.00 21.03           C  
ATOM    166  CD  LYS B  20      22.586  47.832  30.285  1.00 24.68           C  
ATOM    167  CE  LYS B  20      23.969  47.590  30.880  1.00 27.38           C  
ATOM    168  NZ  LYS B  20      24.032  46.294  31.612  1.00 29.84           N1+
ATOM    169  N   ASP B  21      18.350  47.367  26.744  1.00 14.89           N  
ATOM    170  CA  ASP B  21      17.160  47.967  26.121  1.00 16.28           C  
ATOM    171  C   ASP B  21      15.978  48.081  27.068  1.00 16.44           C  
ATOM    172  O   ASP B  21      15.687  47.170  27.860  1.00 16.47           O  
ATOM    173  CB  ASP B  21      16.676  47.047  24.980  1.00 16.70           C  
ATOM    174  CG  ASP B  21      17.809  46.963  23.979  1.00 21.44           C  
ATOM    175  OD1 ASP B  21      17.955  47.926  23.206  1.00 19.61           O  
ATOM    176  OD2 ASP B  21      18.568  45.984  24.026  1.00 24.66           O1-
ATOM    177  N   PRO B  22      15.282  49.197  27.071  1.00 17.01           N  
ATOM    178  CA  PRO B  22      14.135  49.411  27.923  1.00 17.27           C  
ATOM    179  C   PRO B  22      12.969  48.560  27.453  1.00 16.88           C  
ATOM    180  O   PRO B  22      12.833  48.211  26.268  1.00 18.39           O  
ATOM    181  CB  PRO B  22      13.808  50.907  27.703  1.00 19.57           C  
ATOM    182  CG  PRO B  22      14.327  51.172  26.332  1.00 20.94           C  
ATOM    183  CD  PRO B  22      15.612  50.379  26.180  1.00 19.32           C  
ATOM    184  N   VAL B  23      12.059  48.283  28.396  1.00 15.98           N  
ATOM    185  CA  VAL B  23      10.813  47.581  28.023  1.00 16.25           C  
ATOM    186  C   VAL B  23       9.736  48.670  27.856  1.00 16.36           C  
ATOM    187  O   VAL B  23       9.416  49.352  28.815  1.00 18.71           O  
ATOM    188  CB  VAL B  23      10.447  46.562  29.124  1.00 17.20           C  
ATOM    189  CG1 VAL B  23       9.136  45.885  28.746  1.00 18.91           C  
ATOM    190  CG2 VAL B  23      11.573  45.532  29.302  1.00 17.67           C  
ATOM    191  N   PRO B  24       9.162  48.804  26.680  1.00 18.64           N  
ATOM    192  CA  PRO B  24       8.171  49.852  26.431  1.00 18.98           C  
ATOM    193  C   PRO B  24       6.968  49.737  27.352  1.00 21.29           C  
ATOM    194  O   PRO B  24       6.521  48.603  27.588  1.00 19.70           O  
ATOM    195  CB  PRO B  24       7.826  49.705  24.962  1.00 19.04           C  
ATOM    196  CG  PRO B  24       8.913  48.889  24.345  1.00 21.59           C  
ATOM    197  CD  PRO B  24       9.437  48.006  25.470  1.00 18.73           C  
ATOM    198  N   GLU B  25       6.458  50.861  27.869  1.00 22.06           N  
ATOM    199  CA  GLU B  25       5.338  50.811  28.806  1.00 22.80           C  
ATOM    200  C   GLU B  25       4.116  50.227  28.124  1.00 20.53           C  
ATOM    201  O   GLU B  25       3.378  49.486  28.815  1.00 19.40           O  
ATOM    202  CB  GLU B  25       5.032  52.199  29.386  1.00 26.28           C  
ATOM    203  CG  GLU B  25       3.990  52.152  30.495  1.00 33.82           C  
ATOM    204  CD  GLU B  25       3.802  53.494  31.188  1.00 38.15           C  
ATOM    205  OE1 GLU B  25       4.666  53.846  32.030  1.00 40.06           O  
ATOM    206  OE2 GLU B  25       2.803  54.181  30.858  1.00 41.12           O1-
ATOM    207  N   GLY B  26       3.855  50.482  26.862  1.00 19.54           N  
ATOM    208  CA  GLY B  26       2.701  49.909  26.162  1.00 20.53           C  
ATOM    209  C   GLY B  26       2.710  48.367  26.129  1.00 19.77           C  
ATOM    210  O   GLY B  26       1.647  47.730  26.255  1.00 19.10           O  
ATOM    211  N   LEU B  27       3.878  47.776  25.960  1.00 17.93           N  
ATOM    212  CA  LEU B  27       4.039  46.326  25.937  1.00 17.67           C  
ATOM    213  C   LEU B  27       3.805  45.803  27.350  1.00 16.78           C  
ATOM    214  O   LEU B  27       3.051  44.803  27.507  1.00 15.01           O  
ATOM    215  CB  LEU B  27       5.487  45.964  25.500  1.00 19.58           C  
ATOM    216  CG  LEU B  27       5.768  44.470  25.476  1.00 21.94           C  
ATOM    217  CD1 LEU B  27       4.771  43.718  24.591  1.00 23.80           C  
ATOM    218  CD2 LEU B  27       7.188  44.193  24.996  1.00 23.13           C  
ATOM    219  N   LEU B  28       4.381  46.403  28.370  1.00 15.97           N  
ATOM    220  CA  LEU B  28       4.149  45.949  29.739  1.00 16.56           C  
ATOM    221  C   LEU B  28       2.667  45.988  30.089  1.00 16.42           C  
ATOM    222  O   LEU B  28       2.120  45.126  30.785  1.00 15.14           O  
ATOM    223  CB  LEU B  28       4.957  46.736  30.781  1.00 21.20           C  
ATOM    224  CG  LEU B  28       5.164  46.028  32.124  1.00 25.82           C  
ATOM    225  CD1 LEU B  28       5.787  44.640  31.921  1.00 26.88           C  
ATOM    226  CD2 LEU B  28       6.094  46.858  33.027  1.00 28.24           C  
ATOM    227  N   ARG B  29       1.978  47.093  29.695  1.00 14.93           N  
ATOM    228  CA  ARG B  29       0.558  47.196  30.019  1.00 16.05           C  
ATOM    229  C   ARG B  29      -0.239  46.088  29.320  1.00 15.71           C  
ATOM    230  O   ARG B  29      -1.112  45.533  30.037  1.00 15.21           O  
ATOM    231  CB  ARG B  29       0.031  48.581  29.536  1.00 19.72           C  
ATOM    232  CG  ARG B  29      -1.454  48.739  29.823  1.00 27.06           C  
ATOM    233  CD  ARG B  29      -2.062  49.984  29.160  1.00 32.46           C  
ATOM    234  NE  ARG B  29      -3.535  49.914  29.233  1.00 36.18           N  
ATOM    235  CZ  ARG B  29      -4.238  50.409  30.246  1.00 38.66           C  
ATOM    236  NH1 ARG B  29      -3.613  51.030  31.239  1.00 41.30           N1+
ATOM    237  NH2 ARG B  29      -5.570  50.338  30.311  1.00 40.30           N  
ATOM    238  N   GLU B  30       0.074  45.712  28.088  1.00 13.12           N  
ATOM    239  CA  GLU B  30      -0.685  44.623  27.440  1.00 14.97           C  
ATOM    240  C   GLU B  30      -0.468  43.316  28.203  1.00 15.49           C  
ATOM    241  O   GLU B  30      -1.436  42.540  28.392  1.00 14.61           O  
ATOM    242  CB  GLU B  30      -0.211  44.493  25.992  1.00 17.87           C  
ATOM    243  CG  GLU B  30      -0.839  43.381  25.195  1.00 23.83           C  
ATOM    244  CD  GLU B  30      -0.428  43.333  23.745  1.00 26.09           C  
ATOM    245  OE1 GLU B  30      -0.120  44.403  23.153  1.00 30.48           O  
ATOM    246  OE2 GLU B  30      -0.437  42.240  23.148  1.00 26.27           O1-
ATOM    247  N   ILE B  31       0.775  43.064  28.593  1.00 12.52           N  
ATOM    248  CA  ILE B  31       1.022  41.807  29.352  1.00 12.28           C  
ATOM    249  C   ILE B  31       0.305  41.802  30.684  1.00 12.56           C  
ATOM    250  O   ILE B  31      -0.306  40.765  31.080  1.00 12.28           O  
ATOM    251  CB  ILE B  31       2.543  41.667  29.564  1.00 11.20           C  
ATOM    252  CG1 ILE B  31       3.164  41.410  28.182  1.00 12.90           C  
ATOM    253  CG2 ILE B  31       2.842  40.483  30.512  1.00 15.10           C  
ATOM    254  CD1 ILE B  31       4.703  41.453  28.243  1.00 14.75           C  
ATOM    255  N   LEU B  32       0.412  42.915  31.452  1.00 11.49           N  
ATOM    256  CA  LEU B  32      -0.286  42.921  32.738  1.00 11.36           C  
ATOM    257  C   LEU B  32      -1.806  42.832  32.607  1.00 11.63           C  
ATOM    258  O   LEU B  32      -2.467  42.169  33.447  1.00 12.71           O  
ATOM    259  CB  LEU B  32       0.117  44.198  33.535  1.00 14.73           C  
ATOM    260  CG  LEU B  32       1.585  44.182  33.943  1.00 15.93           C  
ATOM    261  CD1 LEU B  32       1.909  45.558  34.570  1.00 19.18           C  
ATOM    262  CD2 LEU B  32       1.887  43.121  34.993  1.00 20.32           C  
ATOM    263  N   GLU B  33      -2.404  43.435  31.573  1.00 11.43           N  
ATOM    264  CA  GLU B  33      -3.862  43.334  31.413  1.00 13.09           C  
ATOM    265  C   GLU B  33      -4.292  41.872  31.177  1.00 12.89           C  
ATOM    266  O   GLU B  33      -5.334  41.479  31.725  1.00 14.48           O  
ATOM    267  CB  GLU B  33      -4.183  44.193  30.161  1.00 17.89           C  
ATOM    268  CG  GLU B  33      -5.668  44.231  29.893  1.00 22.65           C  
ATOM    269  CD  GLU B  33      -5.884  45.298  28.794  1.00 26.22           C  
ATOM    270  OE1 GLU B  33      -5.245  45.147  27.746  1.00 28.33           O  
ATOM    271  OE2 GLU B  33      -6.620  46.236  29.104  1.00 27.13           O1-
ATOM    272  N   ALA B  34      -3.468  41.099  30.473  1.00 11.61           N  
ATOM    273  CA  ALA B  34      -3.831  39.707  30.246  1.00 11.26           C  
ATOM    274  C   ALA B  34      -3.600  38.908  31.521  1.00 11.57           C  
ATOM    275  O   ALA B  34      -4.419  38.051  31.880  1.00 11.42           O  
ATOM    276  CB  ALA B  34      -2.967  39.133  29.116  1.00 11.41           C  
ATOM    277  N   ALA B  35      -2.512  39.166  32.252  1.00 10.16           N  
ATOM    278  CA  ALA B  35      -2.263  38.400  33.482  1.00 10.77           C  
ATOM    279  C   ALA B  35      -3.280  38.652  34.541  1.00 11.63           C  
ATOM    280  O   ALA B  35      -3.624  37.720  35.317  1.00 12.39           O  
ATOM    281  CB  ALA B  35      -0.870  38.822  34.040  1.00 14.74           C  
ATOM    282  N   LEU B  36      -3.827  39.884  34.661  1.00 11.33           N  
ATOM    283  CA  LEU B  36      -4.840  40.227  35.636  1.00 11.61           C  
ATOM    284  C   LEU B  36      -6.198  39.581  35.370  1.00 10.85           C  
ATOM    285  O   LEU B  36      -7.069  39.688  36.210  1.00 12.57           O  
ATOM    286  CB  LEU B  36      -4.937  41.786  35.681  1.00 14.58           C  
ATOM    287  CG  LEU B  36      -3.696  42.358  36.415  1.00 16.68           C  
ATOM    288  CD1 LEU B  36      -3.561  43.855  36.177  1.00 19.65           C  
ATOM    289  CD2 LEU B  36      -3.747  42.063  37.899  1.00 18.42           C  
ATOM    290  N   ARG B  37      -6.366  38.859  34.233  1.00  8.54           N  
ATOM    291  CA  ARG B  37      -7.566  38.025  34.055  1.00  9.80           C  
ATOM    292  C   ARG B  37      -7.382  36.697  34.814  1.00  8.70           C  
ATOM    293  O   ARG B  37      -8.362  35.929  34.751  1.00 10.16           O  
ATOM    294  CB  ARG B  37      -7.787  37.688  32.585  1.00 11.80           C  
ATOM    295  CG  ARG B  37      -8.116  38.924  31.743  1.00 15.83           C  
ATOM    296  CD  ARG B  37      -9.470  39.575  31.928  1.00 17.92           C  
ATOM    297  NE  ARG B  37     -10.632  38.696  32.114  1.00 18.92           N  
ATOM    298  CZ  ARG B  37     -11.869  39.117  32.489  1.00 19.11           C  
ATOM    299  NH1 ARG B  37     -12.043  40.424  32.702  1.00 15.56           N1+
ATOM    300  NH2 ARG B  37     -12.853  38.276  32.747  1.00 21.43           N  
ATOM    301  N   ALA B  38      -6.351  36.465  35.578  1.00  8.65           N  
ATOM    302  CA  ALA B  38      -6.293  35.182  36.357  1.00  8.61           C  
ATOM    303  C   ALA B  38      -7.475  35.125  37.307  1.00  9.74           C  
ATOM    304  O   ALA B  38      -7.976  36.119  37.874  1.00  9.02           O  
ATOM    305  CB  ALA B  38      -5.016  35.197  37.203  1.00 11.08           C  
ATOM    306  N   PRO B  39      -7.962  33.901  37.579  1.00  8.53           N  
ATOM    307  CA  PRO B  39      -9.010  33.641  38.512  1.00  8.96           C  
ATOM    308  C   PRO B  39      -8.493  33.571  39.944  1.00  8.87           C  
ATOM    309  O   PRO B  39      -7.319  33.344  40.195  1.00 10.12           O  
ATOM    310  CB  PRO B  39      -9.543  32.263  38.078  1.00  9.88           C  
ATOM    311  CG  PRO B  39      -8.300  31.585  37.578  1.00 10.32           C  
ATOM    312  CD  PRO B  39      -7.469  32.685  36.876  1.00  9.57           C  
ATOM    313  N   SER B  40      -9.409  33.823  40.885  1.00  8.75           N  
ATOM    314  CA  SER B  40      -9.120  33.736  42.328  1.00  8.27           C  
ATOM    315  C   SER B  40     -10.397  33.338  43.062  1.00 10.14           C  
ATOM    316  O   SER B  40     -11.488  33.573  42.532  1.00 10.97           O  
ATOM    317  CB  SER B  40      -8.581  35.084  42.876  1.00 10.36           C  
ATOM    318  OG  SER B  40      -9.491  36.163  42.578  1.00 11.39           O  
ATOM    319  N   ALA B  41     -10.219  32.728  44.255  1.00 10.57           N  
ATOM    320  CA  ALA B  41     -11.414  32.338  45.020  1.00 12.00           C  
ATOM    321  C   ALA B  41     -12.310  33.543  45.323  1.00 12.07           C  
ATOM    322  O   ALA B  41     -11.796  34.610  45.711  1.00 11.98           O  
ATOM    323  CB  ALA B  41     -10.934  31.722  46.343  1.00 13.48           C  
ATOM    324  N   TRP B  42     -13.591  33.390  45.038  1.00 11.88           N  
ATOM    325  CA  TRP B  42     -14.612  34.445  45.199  1.00 14.62           C  
ATOM    326  C   TRP B  42     -14.310  35.678  44.371  1.00 14.21           C  
ATOM    327  O   TRP B  42     -14.892  36.786  44.596  1.00 14.39           O  
ATOM    328  CB  TRP B  42     -14.721  34.875  46.680  1.00 20.15           C  
ATOM    329  CG  TRP B  42     -15.451  33.965  47.612  1.00 24.79           C  
ATOM    330  CD1 TRP B  42     -16.581  33.254  47.350  1.00 27.86           C  
ATOM    331  CD2 TRP B  42     -15.149  33.735  49.000  1.00 29.08           C  
ATOM    332  CE2 TRP B  42     -16.117  32.855  49.494  1.00 29.42           C  
ATOM    333  CE3 TRP B  42     -14.139  34.180  49.854  1.00 31.24           C  
ATOM    334  NE1 TRP B  42     -16.989  32.574  48.482  1.00 30.64           N  
ATOM    335  CZ2 TRP B  42     -16.111  32.393  50.820  1.00 32.60           C  
ATOM    336  CZ3 TRP B  42     -14.129  33.720  51.165  1.00 32.89           C  
ATOM    337  CH2 TRP B  42     -15.111  32.839  51.631  1.00 32.93           C  
ATOM    338  N   ASN B  43     -13.444  35.615  43.318  1.00 11.06           N  
ATOM    339  CA  ASN B  43     -13.018  36.766  42.535  1.00 11.13           C  
ATOM    340  C   ASN B  43     -12.438  37.887  43.428  1.00 11.70           C  
ATOM    341  O   ASN B  43     -12.452  39.024  42.969  1.00 11.94           O  
ATOM    342  CB  ASN B  43     -14.170  37.232  41.622  1.00 11.13           C  
ATOM    343  CG  ASN B  43     -13.671  37.985  40.417  1.00 12.43           C  
ATOM    344  ND2 ASN B  43     -14.451  39.019  40.000  1.00 14.87           N  
ATOM    345  OD1 ASN B  43     -12.617  37.764  39.812  1.00 13.34           O  
ATOM    346  N   LEU B  44     -11.818  37.544  44.534  1.00 11.19           N  
ATOM    347  CA  LEU B  44     -11.358  38.567  45.493  1.00 10.82           C  
ATOM    348  C   LEU B  44     -10.150  39.339  44.981  1.00 12.65           C  
ATOM    349  O   LEU B  44      -9.991  40.503  45.383  1.00 14.30           O  
ATOM    350  CB  LEU B  44     -11.052  37.934  46.848  1.00 14.46           C  
ATOM    351  CG  LEU B  44     -12.238  37.629  47.775  1.00 21.60           C  
ATOM    352  CD1 LEU B  44     -11.688  37.295  49.176  1.00 22.74           C  
ATOM    353  CD2 LEU B  44     -13.128  38.850  47.957  1.00 24.18           C  
ATOM    354  N   GLN B  45      -9.297  38.744  44.105  1.00 11.34           N  
ATOM    355  CA  GLN B  45      -8.175  39.516  43.521  1.00 11.78           C  
ATOM    356  C   GLN B  45      -7.395  40.339  44.543  1.00 12.24           C  
ATOM    357  O   GLN B  45      -7.247  41.551  44.374  1.00 13.25           O  
ATOM    358  CB  GLN B  45      -8.709  40.496  42.442  1.00 13.09           C  
ATOM    359  CG  GLN B  45      -9.487  39.826  41.281  1.00 11.39           C  
ATOM    360  CD  GLN B  45     -10.294  40.884  40.518  1.00 10.34           C  
ATOM    361  NE2 GLN B  45     -11.592  40.958  40.769  1.00 12.40           N  
ATOM    362  OE1 GLN B  45      -9.746  41.617  39.709  1.00 11.71           O  
ATOM    363  N   PRO B  46      -6.780  39.717  45.525  1.00 10.86           N  
ATOM    364  CA  PRO B  46      -6.083  40.470  46.578  1.00 11.64           C  
ATOM    365  C   PRO B  46      -4.701  40.907  46.182  1.00 14.15           C  
ATOM    366  O   PRO B  46      -4.004  41.592  46.963  1.00 17.07           O  
ATOM    367  CB  PRO B  46      -6.062  39.475  47.734  1.00 13.58           C  
ATOM    368  CG  PRO B  46      -5.920  38.163  47.039  1.00 13.74           C  
ATOM    369  CD  PRO B  46      -6.839  38.260  45.828  1.00 11.73           C  
ATOM    370  N   TRP B  47      -4.292  40.693  44.954  1.00 11.47           N  
ATOM    371  CA  TRP B  47      -2.985  41.045  44.437  1.00 10.35           C  
ATOM    372  C   TRP B  47      -2.881  42.493  44.034  1.00 11.49           C  
ATOM    373  O   TRP B  47      -3.815  43.107  43.505  1.00 11.83           O  
ATOM    374  CB  TRP B  47      -2.721  40.138  43.214  1.00 12.03           C  
ATOM    375  CG  TRP B  47      -3.830  39.981  42.210  1.00 10.33           C  
ATOM    376  CD1 TRP B  47      -4.344  40.929  41.351  1.00 11.60           C  
ATOM    377  CD2 TRP B  47      -4.499  38.768  41.869  1.00  9.57           C  
ATOM    378  CE2 TRP B  47      -5.395  39.031  40.842  1.00 10.48           C  
ATOM    379  CE3 TRP B  47      -4.411  37.476  42.409  1.00  9.95           C  
ATOM    380  NE1 TRP B  47      -5.308  40.399  40.506  1.00 10.91           N  
ATOM    381  CZ2 TRP B  47      -6.202  38.081  40.214  1.00 11.36           C  
ATOM    382  CZ3 TRP B  47      -5.212  36.478  41.803  1.00 11.15           C  
ATOM    383  CH2 TRP B  47      -6.080  36.794  40.757  1.00 11.89           C  
ATOM    384  N   ARG B  48      -1.672  43.062  44.235  1.00 10.63           N  
ATOM    385  CA  ARG B  48      -1.367  44.451  43.907  1.00 11.49           C  
ATOM    386  C   ARG B  48       0.054  44.503  43.373  1.00 11.18           C  
ATOM    387  O   ARG B  48       0.885  43.668  43.728  1.00 13.43           O  
ATOM    388  CB  ARG B  48      -1.467  45.436  45.086  1.00 13.84           C  
ATOM    389  CG  ARG B  48      -2.811  45.464  45.831  1.00 15.47           C  
ATOM    390  CD  ARG B  48      -3.895  46.073  44.938  1.00 14.38           C  
ATOM    391  NE  ARG B  48      -5.178  46.111  45.662  1.00 16.70           N  
ATOM    392  CZ  ARG B  48      -6.184  45.237  45.567  1.00 18.23           C  
ATOM    393  NH1 ARG B  48      -6.091  44.181  44.745  1.00 16.36           N1+
ATOM    394  NH2 ARG B  48      -7.311  45.382  46.265  1.00 18.48           N  
ATOM    395  N   ILE B  49       0.350  45.375  42.389  1.00 11.23           N  
ATOM    396  CA  ILE B  49       1.667  45.336  41.747  1.00 12.77           C  
ATOM    397  C   ILE B  49       2.320  46.718  41.727  1.00 13.90           C  
ATOM    398  O   ILE B  49       1.653  47.677  41.346  1.00 16.41           O  
ATOM    399  CB  ILE B  49       1.555  44.847  40.272  1.00 13.56           C  
ATOM    400  CG1 ILE B  49       0.951  43.433  40.243  1.00 16.45           C  
ATOM    401  CG2 ILE B  49       2.879  44.921  39.503  1.00 16.71           C  
ATOM    402  CD1 ILE B  49       0.505  42.923  38.886  1.00 17.98           C  
ATOM    403  N   VAL B  50       3.601  46.768  42.057  1.00 12.65           N  
ATOM    404  CA  VAL B  50       4.317  48.043  41.861  1.00 13.30           C  
ATOM    405  C   VAL B  50       5.308  47.805  40.742  1.00 13.74           C  
ATOM    406  O   VAL B  50       6.111  46.840  40.816  1.00 14.71           O  
ATOM    407  CB  VAL B  50       5.049  48.495  43.124  1.00 15.50           C  
ATOM    408  CG1 VAL B  50       5.683  49.871  42.880  1.00 17.10           C  
ATOM    409  CG2 VAL B  50       4.119  48.603  44.297  1.00 16.32           C  
ATOM    410  N   VAL B  51       5.326  48.617  39.702  1.00 12.73           N  
ATOM    411  CA  VAL B  51       6.271  48.492  38.595  1.00 13.29           C  
ATOM    412  C   VAL B  51       7.457  49.401  38.893  1.00 15.58           C  
ATOM    413  O   VAL B  51       7.230  50.638  38.843  1.00 16.81           O  
ATOM    414  CB  VAL B  51       5.643  48.885  37.250  1.00 15.78           C  
ATOM    415  CG1 VAL B  51       6.614  48.798  36.079  1.00 16.38           C  
ATOM    416  CG2 VAL B  51       4.427  47.965  36.940  1.00 16.82           C  
ATOM    417  N   VAL B  52       8.624  48.864  39.180  1.00 13.05           N  
ATOM    418  CA  VAL B  52       9.767  49.749  39.546  1.00 13.75           C  
ATOM    419  C   VAL B  52      10.739  49.874  38.414  1.00 15.54           C  
ATOM    420  O   VAL B  52      11.382  48.898  37.957  1.00 15.42           O  
ATOM    421  CB  VAL B  52      10.448  49.195  40.831  1.00 16.35           C  
ATOM    422  CG1 VAL B  52      11.652  50.067  41.228  1.00 17.53           C  
ATOM    423  CG2 VAL B  52       9.482  49.071  41.995  1.00 18.05           C  
ATOM    424  N   ARG B  53      10.966  51.130  37.940  1.00 16.70           N  
ATOM    425  CA  ARG B  53      11.935  51.403  36.884  1.00 18.26           C  
ATOM    426  C   ARG B  53      13.008  52.400  37.380  1.00 20.00           C  
ATOM    427  O   ARG B  53      14.084  52.364  36.780  1.00 22.43           O  
ATOM    428  CB  ARG B  53      11.299  51.928  35.591  1.00 20.82           C  
ATOM    429  CG  ARG B  53      10.429  50.855  34.922  1.00 24.49           C  
ATOM    430  CD  ARG B  53       9.416  51.381  33.927  1.00 29.35           C  
ATOM    431  NE  ARG B  53       8.510  52.306  34.600  1.00 30.45           N  
ATOM    432  CZ  ARG B  53       7.490  52.920  34.028  1.00 33.15           C  
ATOM    433  NH1 ARG B  53       7.226  52.674  32.761  1.00 33.66           N1+
ATOM    434  NH2 ARG B  53       6.745  53.765  34.733  1.00 35.01           N  
ATOM    435  N   ASP B  54      12.701  53.099  38.433  1.00 19.85           N  
ATOM    436  CA  ASP B  54      13.689  54.095  38.958  1.00 22.21           C  
ATOM    437  C   ASP B  54      14.965  53.418  39.387  1.00 23.55           C  
ATOM    438  O   ASP B  54      15.009  52.552  40.266  1.00 21.84           O  
ATOM    439  CB  ASP B  54      13.011  54.765  40.167  1.00 24.94           C  
ATOM    440  CG  ASP B  54      13.899  55.815  40.834  1.00 27.13           C  
ATOM    441  OD1 ASP B  54      14.265  56.728  40.078  1.00 30.36           O  
ATOM    442  OD2 ASP B  54      14.161  55.690  42.032  1.00 29.03           O1-
ATOM    443  N   PRO B  55      16.129  53.860  38.893  1.00 25.66           N  
ATOM    444  CA  PRO B  55      17.416  53.311  39.261  1.00 25.31           C  
ATOM    445  C   PRO B  55      17.750  53.357  40.730  1.00 24.65           C  
ATOM    446  O   PRO B  55      18.299  52.398  41.293  1.00 23.53           O  
ATOM    447  CB  PRO B  55      18.409  54.146  38.441  1.00 27.38           C  
ATOM    448  CG  PRO B  55      17.601  54.585  37.260  1.00 27.60           C  
ATOM    449  CD  PRO B  55      16.227  54.875  37.799  1.00 26.44           C  
ATOM    450  N   ALA B  56      17.471  54.467  41.457  1.00 24.69           N  
ATOM    451  CA  ALA B  56      17.803  54.508  42.882  1.00 24.43           C  
ATOM    452  C   ALA B  56      16.986  53.523  43.699  1.00 23.68           C  
ATOM    453  O   ALA B  56      17.467  52.921  44.668  1.00 24.83           O  
ATOM    454  CB  ALA B  56      17.597  55.897  43.495  1.00 27.53           C  
ATOM    455  N   THR B  57      15.711  53.365  43.325  1.00 21.43           N  
ATOM    456  CA  THR B  57      14.845  52.428  44.028  1.00 20.07           C  
ATOM    457  C   THR B  57      15.299  50.974  43.731  1.00 18.78           C  
ATOM    458  O   THR B  57      15.283  50.169  44.666  1.00 18.42           O  
ATOM    459  CB  THR B  57      13.378  52.590  43.622  1.00 21.66           C  
ATOM    460  CG2 THR B  57      12.494  51.739  44.533  1.00 21.86           C  
ATOM    461  OG1 THR B  57      12.950  53.957  43.844  1.00 23.62           O  
ATOM    462  N   LYS B  58      15.695  50.714  42.503  1.00 18.76           N  
ATOM    463  CA  LYS B  58      16.205  49.368  42.184  1.00 19.07           C  
ATOM    464  C   LYS B  58      17.467  49.038  42.969  1.00 20.79           C  
ATOM    465  O   LYS B  58      17.656  47.933  43.501  1.00 20.57           O  
ATOM    466  CB  LYS B  58      16.437  49.120  40.693  1.00 18.92           C  
ATOM    467  CG  LYS B  58      15.139  49.162  39.869  1.00 22.16           C  
ATOM    468  CD  LYS B  58      15.320  48.676  38.432  1.00 24.23           C  
ATOM    469  CE  LYS B  58      15.983  49.722  37.555  1.00 29.07           C  
ATOM    470  NZ  LYS B  58      16.926  49.132  36.563  1.00 33.58           N1+
ATOM    471  N   ARG B  59      18.333  50.058  43.146  1.00 20.91           N  
ATOM    472  CA  ARG B  59      19.544  49.838  43.956  1.00 23.09           C  
ATOM    473  C   ARG B  59      19.231  49.532  45.400  1.00 21.04           C  
ATOM    474  O   ARG B  59      19.791  48.636  46.040  1.00 22.06           O  
ATOM    475  CB  ARG B  59      20.447  51.097  43.838  1.00 27.24           C  
ATOM    476  CG  ARG B  59      21.674  50.987  44.742  1.00 34.15           C  
ATOM    477  CD  ARG B  59      22.819  51.814  44.146  1.00 38.84           C  
ATOM    478  NE  ARG B  59      23.920  51.871  45.101  1.00 44.21           N  
ATOM    479  CZ  ARG B  59      24.810  52.853  45.180  1.00 46.40           C  
ATOM    480  NH1 ARG B  59      24.760  53.889  44.350  1.00 47.36           N1+
ATOM    481  NH2 ARG B  59      25.751  52.772  46.120  1.00 47.62           N  
ATOM    482  N   ALA B  60      18.241  50.211  45.980  1.00 19.77           N  
ATOM    483  CA  ALA B  60      17.778  49.959  47.331  1.00 21.00           C  
ATOM    484  C   ALA B  60      17.163  48.572  47.455  1.00 19.73           C  
ATOM    485  O   ALA B  60      17.382  47.865  48.426  1.00 20.73           O  
ATOM    486  CB  ALA B  60      16.828  51.040  47.829  1.00 20.88           C  
ATOM    487  N   LEU B  61      16.371  48.149  46.441  1.00 19.45           N  
ATOM    488  CA  LEU B  61      15.815  46.792  46.466  1.00 18.50           C  
ATOM    489  C   LEU B  61      16.890  45.717  46.303  1.00 17.84           C  
ATOM    490  O   LEU B  61      16.736  44.628  46.879  1.00 19.17           O  
ATOM    491  CB  LEU B  61      14.798  46.729  45.302  1.00 18.23           C  
ATOM    492  CG  LEU B  61      13.469  47.461  45.555  1.00 18.82           C  
ATOM    493  CD1 LEU B  61      12.633  47.374  44.266  1.00 21.15           C  
ATOM    494  CD2 LEU B  61      12.659  46.940  46.727  1.00 20.80           C  
ATOM    495  N   ARG B  62      17.971  46.001  45.599  1.00 18.31           N  
ATOM    496  CA  ARG B  62      19.071  45.020  45.470  1.00 19.50           C  
ATOM    497  C   ARG B  62      19.668  44.707  46.833  1.00 20.80           C  
ATOM    498  O   ARG B  62      19.899  43.548  47.222  1.00 19.32           O  
ATOM    499  CB  ARG B  62      20.120  45.531  44.474  1.00 20.36           C  
ATOM    500  CG  ARG B  62      21.380  44.655  44.474  1.00 22.14           C  
ATOM    501  CD  ARG B  62      22.429  45.180  43.524  1.00 25.72           C  
ATOM    502  NE  ARG B  62      23.608  44.298  43.622  1.00 29.19           N  
ATOM    503  CZ  ARG B  62      24.623  44.374  42.763  1.00 30.34           C  
ATOM    504  NH1 ARG B  62      24.612  45.268  41.791  1.00 30.68           N1+
ATOM    505  NH2 ARG B  62      25.616  43.515  42.955  1.00 31.33           N  
ATOM    506  N   GLU B  63      19.866  45.753  47.661  1.00 19.97           N  
ATOM    507  CA  GLU B  63      20.339  45.522  49.025  1.00 21.71           C  
ATOM    508  C   GLU B  63      19.335  44.740  49.852  1.00 21.31           C  
ATOM    509  O   GLU B  63      19.725  43.838  50.587  1.00 22.25           O  
ATOM    510  CB  GLU B  63      20.697  46.844  49.744  1.00 25.53           C  
ATOM    511  CG  GLU B  63      21.036  46.603  51.219  1.00 31.04           C  
ATOM    512  CD  GLU B  63      21.286  47.914  51.966  1.00 34.48           C  
ATOM    513  OE1 GLU B  63      21.240  48.974  51.311  1.00 36.29           O  
ATOM    514  OE2 GLU B  63      21.552  47.834  53.187  1.00 37.40           O1-
ATOM    515  N   ALA B  64      18.020  44.996  49.704  1.00 19.40           N  
ATOM    516  CA  ALA B  64      17.007  44.261  50.409  1.00 19.38           C  
ATOM    517  C   ALA B  64      16.930  42.789  49.969  1.00 19.18           C  
ATOM    518  O   ALA B  64      16.548  41.939  50.752  1.00 19.85           O  
ATOM    519  CB  ALA B  64      15.644  44.946  50.146  1.00 21.62           C  
ATOM    520  N   ALA B  65      17.382  42.522  48.750  1.00 19.56           N  
ATOM    521  CA  ALA B  65      17.393  41.160  48.210  1.00 19.69           C  
ATOM    522  C   ALA B  65      18.765  40.508  48.331  1.00 21.34           C  
ATOM    523  O   ALA B  65      19.239  39.741  47.503  1.00 20.19           O  
ATOM    524  CB  ALA B  65      16.962  41.187  46.724  1.00 19.27           C  
ATOM    525  N   PHE B  66      19.460  40.853  49.414  1.00 22.87           N  
ATOM    526  CA  PHE B  66      20.753  40.268  49.759  1.00 25.56           C  
ATOM    527  C   PHE B  66      21.800  40.385  48.691  1.00 24.02           C  
ATOM    528  O   PHE B  66      22.667  39.526  48.551  1.00 26.26           O  
ATOM    529  CB  PHE B  66      20.504  38.807  50.210  1.00 27.86           C  
ATOM    530  CG  PHE B  66      19.572  38.723  51.389  1.00 31.23           C  
ATOM    531  CD1 PHE B  66      19.932  39.223  52.629  1.00 32.93           C  
ATOM    532  CD2 PHE B  66      18.316  38.164  51.269  1.00 31.91           C  
ATOM    533  CE1 PHE B  66      19.070  39.141  53.709  1.00 34.73           C  
ATOM    534  CE2 PHE B  66      17.450  38.088  52.337  1.00 33.48           C  
ATOM    535  CZ  PHE B  66      17.808  38.598  53.563  1.00 33.57           C  
ATOM    536  N   GLY B  67      21.810  41.440  47.886  1.00 22.39           N  
ATOM    537  CA  GLY B  67      22.757  41.736  46.879  1.00 21.18           C  
ATOM    538  C   GLY B  67      22.606  41.070  45.530  1.00 21.29           C  
ATOM    539  O   GLY B  67      23.470  41.211  44.685  1.00 21.72           O  
ATOM    540  N   GLN B  68      21.417  40.472  45.258  1.00 19.90           N  
ATOM    541  CA  GLN B  68      21.251  39.804  43.957  1.00 20.37           C  
ATOM    542  C   GLN B  68      21.382  40.822  42.848  1.00 19.54           C  
ATOM    543  O   GLN B  68      20.548  41.740  42.738  1.00 18.91           O  
ATOM    544  CB  GLN B  68      19.872  39.107  43.981  1.00 19.15           C  
ATOM    545  CG  GLN B  68      19.858  37.871  44.865  1.00 20.42           C  
ATOM    546  CD  GLN B  68      18.536  37.108  44.826  1.00 21.07           C  
ATOM    547  NE2 GLN B  68      17.674  37.217  45.824  1.00 19.18           N  
ATOM    548  OE1 GLN B  68      18.281  36.417  43.831  1.00 18.86           O  
ATOM    549  N   ALA B  69      22.361  40.672  41.974  1.00 19.00           N  
ATOM    550  CA  ALA B  69      22.676  41.692  40.986  1.00 20.27           C  
ATOM    551  C   ALA B  69      21.621  41.954  39.930  1.00 20.51           C  
ATOM    552  O   ALA B  69      21.452  43.066  39.431  1.00 21.18           O  
ATOM    553  CB  ALA B  69      24.000  41.357  40.263  1.00 22.13           C  
ATOM    554  N   HIS B  70      20.829  40.918  39.589  1.00 18.64           N  
ATOM    555  CA  HIS B  70      19.807  41.111  38.567  1.00 20.05           C  
ATOM    556  C   HIS B  70      18.724  42.093  38.986  1.00 17.93           C  
ATOM    557  O   HIS B  70      17.992  42.555  38.097  1.00 18.43           O  
ATOM    558  CB  HIS B  70      19.192  39.762  38.163  1.00 19.73           C  
ATOM    559  CG  HIS B  70      19.023  38.793  39.282  1.00 19.37           C  
ATOM    560  CD2 HIS B  70      17.884  38.582  40.018  1.00 19.33           C  
ATOM    561  ND1 HIS B  70      19.997  37.944  39.758  1.00 20.53           N  
ATOM    562  CE1 HIS B  70      19.459  37.226  40.748  1.00 20.30           C  
ATOM    563  NE2 HIS B  70      18.214  37.616  40.921  1.00 19.67           N  
ATOM    564  N   VAL B  71      18.573  42.407  40.284  1.00 17.06           N  
ATOM    565  CA  VAL B  71      17.529  43.353  40.703  1.00 16.72           C  
ATOM    566  C   VAL B  71      17.885  44.739  40.177  1.00 18.54           C  
ATOM    567  O   VAL B  71      17.026  45.542  39.861  1.00 17.99           O  
ATOM    568  CB  VAL B  71      17.376  43.353  42.223  1.00 18.25           C  
ATOM    569  CG1 VAL B  71      16.456  44.435  42.773  1.00 18.84           C  
ATOM    570  CG2 VAL B  71      16.850  42.002  42.739  1.00 19.14           C  
ATOM    571  N   GLU B  72      19.205  45.030  40.213  1.00 19.07           N  
ATOM    572  CA  GLU B  72      19.620  46.359  39.737  1.00 21.08           C  
ATOM    573  C   GLU B  72      19.799  46.432  38.250  1.00 22.00           C  
ATOM    574  O   GLU B  72      19.494  47.447  37.586  1.00 23.05           O  
ATOM    575  CB  GLU B  72      20.949  46.671  40.493  1.00 23.48           C  
ATOM    576  CG  GLU B  72      21.500  48.024  40.060  1.00 28.97           C  
ATOM    577  CD  GLU B  72      22.597  48.546  40.980  1.00 32.18           C  
ATOM    578  OE1 GLU B  72      23.304  47.821  41.679  1.00 32.40           O  
ATOM    579  OE2 GLU B  72      22.735  49.790  40.965  1.00 35.20           O1-
ATOM    580  N   GLU B  73      20.268  45.378  37.607  1.00 19.97           N  
ATOM    581  CA  GLU B  73      20.557  45.305  36.201  1.00 21.63           C  
ATOM    582  C   GLU B  73      19.330  45.207  35.303  1.00 20.08           C  
ATOM    583  O   GLU B  73      19.373  45.645  34.153  1.00 21.17           O  
ATOM    584  CB  GLU B  73      21.498  44.123  35.900  1.00 26.68           C  
ATOM    585  CG  GLU B  73      22.880  44.316  36.528  1.00 31.94           C  
ATOM    586  CD  GLU B  73      23.828  43.158  36.423  1.00 35.96           C  
ATOM    587  OE1 GLU B  73      23.715  42.300  35.521  1.00 38.77           O  
ATOM    588  OE2 GLU B  73      24.772  43.044  37.254  1.00 40.19           O1-
ATOM    589  N   ALA B  74      18.260  44.553  35.784  1.00 18.47           N  
ATOM    590  CA  ALA B  74      17.082  44.448  34.921  1.00 17.82           C  
ATOM    591  C   ALA B  74      16.465  45.840  34.698  1.00 16.10           C  
ATOM    592  O   ALA B  74      16.435  46.622  35.641  1.00 17.59           O  
ATOM    593  CB  ALA B  74      16.023  43.604  35.671  1.00 18.66           C  
ATOM    594  N   PRO B  75      15.897  46.059  33.532  1.00 14.92           N  
ATOM    595  CA  PRO B  75      15.205  47.321  33.283  1.00 16.20           C  
ATOM    596  C   PRO B  75      13.976  47.502  34.122  1.00 16.28           C  
ATOM    597  O   PRO B  75      13.599  48.654  34.446  1.00 17.59           O  
ATOM    598  CB  PRO B  75      14.894  47.300  31.794  1.00 15.82           C  
ATOM    599  CG  PRO B  75      14.840  45.839  31.439  1.00 19.33           C  
ATOM    600  CD  PRO B  75      15.918  45.210  32.324  1.00 14.95           C  
ATOM    601  N   VAL B  76      13.264  46.442  34.550  1.00 13.22           N  
ATOM    602  CA  VAL B  76      12.024  46.519  35.283  1.00 13.53           C  
ATOM    603  C   VAL B  76      12.019  45.507  36.423  1.00 12.97           C  
ATOM    604  O   VAL B  76      12.499  44.397  36.209  1.00 14.42           O  
ATOM    605  CB  VAL B  76      10.810  46.181  34.390  1.00 14.78           C  
ATOM    606  CG1 VAL B  76       9.496  46.130  35.186  1.00 16.59           C  
ATOM    607  CG2 VAL B  76      10.630  47.143  33.201  1.00 18.11           C  
ATOM    608  N   VAL B  77      11.621  45.910  37.608  1.00 12.37           N  
ATOM    609  CA  VAL B  77      11.402  44.982  38.718  1.00 12.42           C  
ATOM    610  C   VAL B  77       9.934  45.149  39.098  1.00 13.70           C  
ATOM    611  O   VAL B  77       9.454  46.267  39.382  1.00 14.23           O  
ATOM    612  CB  VAL B  77      12.311  45.271  39.922  1.00 14.28           C  
ATOM    613  CG1 VAL B  77      11.910  44.371  41.096  1.00 16.79           C  
ATOM    614  CG2 VAL B  77      13.762  45.040  39.505  1.00 16.10           C  
ATOM    615  N   LEU B  78       9.179  44.062  39.138  1.00 11.89           N  
ATOM    616  CA  LEU B  78       7.816  44.098  39.644  1.00 10.89           C  
ATOM    617  C   LEU B  78       7.773  43.636  41.081  1.00 11.66           C  
ATOM    618  O   LEU B  78       8.442  42.661  41.444  1.00 15.52           O  
ATOM    619  CB  LEU B  78       6.961  43.096  38.834  1.00 11.35           C  
ATOM    620  CG  LEU B  78       6.870  43.281  37.366  1.00 13.16           C  
ATOM    621  CD1 LEU B  78       5.891  42.258  36.723  1.00 16.03           C  
ATOM    622  CD2 LEU B  78       6.349  44.660  36.900  1.00 16.55           C  
ATOM    623  N   VAL B  79       7.090  44.363  41.946  1.00  9.93           N  
ATOM    624  CA  VAL B  79       6.874  43.951  43.319  1.00 10.79           C  
ATOM    625  C   VAL B  79       5.452  43.446  43.406  1.00 11.51           C  
ATOM    626  O   VAL B  79       4.520  44.234  43.215  1.00 12.87           O  
ATOM    627  CB  VAL B  79       7.100  45.098  44.355  1.00 13.07           C  
ATOM    628  CG1 VAL B  79       6.826  44.564  45.742  1.00 14.35           C  
ATOM    629  CG2 VAL B  79       8.571  45.519  44.212  1.00 16.64           C  
ATOM    630  N   LEU B  80       5.211  42.154  43.649  1.00 11.20           N  
ATOM    631  CA  LEU B  80       3.878  41.583  43.810  1.00 11.11           C  
ATOM    632  C   LEU B  80       3.523  41.535  45.269  1.00 14.20           C  
ATOM    633  O   LEU B  80       4.209  40.787  46.003  1.00 13.97           O  
ATOM    634  CB  LEU B  80       3.814  40.237  43.067  1.00 13.92           C  
ATOM    635  CG  LEU B  80       2.565  39.383  43.280  1.00 17.04           C  
ATOM    636  CD1 LEU B  80       1.351  40.056  42.663  1.00 18.08           C  
ATOM    637  CD2 LEU B  80       2.712  38.019  42.560  1.00 17.71           C  
ATOM    638  N   TYR B  81       2.544  42.334  45.705  1.00 11.54           N  
ATOM    639  CA  TYR B  81       2.207  42.271  47.140  1.00 12.04           C  
ATOM    640  C   TYR B  81       0.746  41.842  47.301  1.00 13.43           C  
ATOM    641  O   TYR B  81      -0.009  41.858  46.289  1.00 15.01           O  
ATOM    642  CB  TYR B  81       2.516  43.549  47.923  1.00 12.99           C  
ATOM    643  CG  TYR B  81       1.748  44.828  47.666  1.00 13.23           C  
ATOM    644  CD1 TYR B  81       2.085  45.650  46.613  1.00 14.58           C  
ATOM    645  CD2 TYR B  81       0.715  45.219  48.497  1.00 16.58           C  
ATOM    646  CE1 TYR B  81       1.380  46.848  46.353  1.00 16.92           C  
ATOM    647  CE2 TYR B  81       0.002  46.396  48.270  1.00 17.37           C  
ATOM    648  CZ  TYR B  81       0.370  47.201  47.233  1.00 19.26           C  
ATOM    649  OH  TYR B  81      -0.323  48.377  46.952  1.00 22.63           O  
ATOM    650  N   ALA B  82       0.323  41.388  48.477  1.00 14.17           N  
ATOM    651  CA  ALA B  82      -1.075  40.979  48.644  1.00 14.86           C  
ATOM    652  C   ALA B  82      -1.709  41.792  49.783  1.00 17.05           C  
ATOM    653  O   ALA B  82      -1.091  41.842  50.847  1.00 18.75           O  
ATOM    654  CB  ALA B  82      -1.066  39.467  48.896  1.00 17.90           C  
ATOM    655  N   ASP B  83      -2.870  42.367  49.525  1.00 17.08           N  
ATOM    656  CA  ASP B  83      -3.468  43.253  50.582  1.00 18.62           C  
ATOM    657  C   ASP B  83      -4.917  42.827  50.804  1.00 18.56           C  
ATOM    658  O   ASP B  83      -5.836  43.337  50.159  1.00 19.27           O  
ATOM    659  CB  ASP B  83      -3.376  44.691  50.090  1.00 20.34           C  
ATOM    660  CG  ASP B  83      -3.753  45.688  51.223  1.00 21.51           C  
ATOM    661  OD1 ASP B  83      -4.307  45.250  52.239  1.00 23.13           O  
ATOM    662  OD2 ASP B  83      -3.498  46.884  50.942  1.00 25.20           O1-
ATOM    663  N   LEU B  84      -5.083  41.814  51.660  1.00 18.36           N  
ATOM    664  CA  LEU B  84      -6.441  41.298  51.902  1.00 19.40           C  
ATOM    665  C   LEU B  84      -7.377  42.346  52.495  1.00 21.06           C  
ATOM    666  O   LEU B  84      -8.544  42.397  52.075  1.00 20.06           O  
ATOM    667  CB  LEU B  84      -6.357  40.062  52.791  1.00 20.68           C  
ATOM    668  CG  LEU B  84      -7.687  39.320  53.035  1.00 23.35           C  
ATOM    669  CD1 LEU B  84      -8.257  38.783  51.726  1.00 24.61           C  
ATOM    670  CD2 LEU B  84      -7.520  38.243  54.083  1.00 25.39           C  
ATOM    671  N   GLU B  85      -6.851  43.167  53.391  1.00 23.02           N  
ATOM    672  CA  GLU B  85      -7.714  44.220  53.982  1.00 24.94           C  
ATOM    673  C   GLU B  85      -8.169  45.214  52.942  1.00 24.44           C  
ATOM    674  O   GLU B  85      -9.346  45.626  53.024  1.00 24.73           O  
ATOM    675  CB  GLU B  85      -6.956  44.878  55.144  1.00 28.92           C  
ATOM    676  CG  GLU B  85      -6.889  43.970  56.369  1.00 32.85           C  
ATOM    677  CD  GLU B  85      -5.803  42.915  56.372  1.00 35.17           C  
ATOM    678  OE1 GLU B  85      -4.963  42.871  55.440  1.00 35.59           O  
ATOM    679  OE2 GLU B  85      -5.768  42.119  57.344  1.00 35.59           O1-
ATOM    680  N   ASP B  86      -7.376  45.616  51.954  1.00 22.96           N  
ATOM    681  CA  ASP B  86      -7.853  46.524  50.907  1.00 23.27           C  
ATOM    682  C   ASP B  86      -8.951  45.836  50.101  1.00 24.52           C  
ATOM    683  O   ASP B  86      -9.955  46.428  49.722  1.00 24.22           O  
ATOM    684  CB  ASP B  86      -6.742  46.982  49.969  1.00 25.28           C  
ATOM    685  CG  ASP B  86      -7.202  48.015  48.966  1.00 27.13           C  
ATOM    686  OD1 ASP B  86      -7.649  49.119  49.394  1.00 29.30           O  
ATOM    687  OD2 ASP B  86      -7.167  47.806  47.746  1.00 27.05           O1-
ATOM    688  N   ALA B  87      -8.791  44.522  49.807  1.00 21.50           N  
ATOM    689  CA  ALA B  87      -9.838  43.823  49.071  1.00 21.38           C  
ATOM    690  C   ALA B  87     -11.146  43.801  49.853  1.00 23.20           C  
ATOM    691  O   ALA B  87     -12.217  44.034  49.279  1.00 24.38           O  
ATOM    692  CB  ALA B  87      -9.377  42.381  48.807  1.00 19.92           C  
ATOM    693  N   LEU B  88     -11.077  43.524  51.142  1.00 22.36           N  
ATOM    694  CA  LEU B  88     -12.306  43.410  51.948  1.00 26.26           C  
ATOM    695  C   LEU B  88     -12.969  44.765  52.181  1.00 29.49           C  
ATOM    696  O   LEU B  88     -14.170  44.746  52.479  1.00 31.56           O  
ATOM    697  CB  LEU B  88     -12.019  42.766  53.299  1.00 27.51           C  
ATOM    698  CG  LEU B  88     -11.471  41.345  53.335  1.00 28.20           C  
ATOM    699  CD1 LEU B  88     -11.099  40.919  54.760  1.00 29.00           C  
ATOM    700  CD2 LEU B  88     -12.440  40.333  52.723  1.00 29.22           C  
ATOM    701  N   ALA B  89     -12.246  45.872  52.075  1.00 30.30           N  
ATOM    702  CA  ALA B  89     -12.860  47.190  52.293  1.00 31.59           C  
ATOM    703  C   ALA B  89     -13.599  47.691  51.068  1.00 33.79           C  
ATOM    704  O   ALA B  89     -14.314  48.707  51.098  1.00 34.50           O  
ATOM    705  CB  ALA B  89     -11.766  48.190  52.662  1.00 32.06           C  
ATOM    706  N   HIS B  90     -13.363  47.101  49.916  1.00 31.76           N  
ATOM    707  CA  HIS B  90     -13.931  47.367  48.627  1.00 32.57           C  
ATOM    708  C   HIS B  90     -14.590  46.153  47.991  1.00 30.28           C  
ATOM    709  O   HIS B  90     -14.499  45.920  46.781  1.00 29.50           O  
ATOM    710  CB  HIS B  90     -12.804  47.900  47.704  1.00 34.28           C  
ATOM    711  CG  HIS B  90     -12.123  49.113  48.263  1.00 36.76           C  
ATOM    712  CD2 HIS B  90     -12.422  50.436  48.133  1.00 38.18           C  
ATOM    713  ND1 HIS B  90     -11.033  49.027  49.100  1.00 37.31           N  
ATOM    714  CE1 HIS B  90     -10.665  50.256  49.448  1.00 39.14           C  
ATOM    715  NE2 HIS B  90     -11.489  51.133  48.875  1.00 38.68           N  
ATOM    716  N   LEU B  91     -15.376  45.345  48.734  1.00 28.81           N  
ATOM    717  CA  LEU B  91     -16.037  44.175  48.191  1.00 27.27           C  
ATOM    718  C   LEU B  91     -17.041  44.439  47.074  1.00 29.57           C  
ATOM    719  O   LEU B  91     -17.276  43.566  46.214  1.00 27.40           O  
ATOM    720  CB  LEU B  91     -16.735  43.337  49.278  1.00 26.98           C  
ATOM    721  CG  LEU B  91     -15.838  42.492  50.172  1.00 27.64           C  
ATOM    722  CD1 LEU B  91     -16.622  41.854  51.310  1.00 25.79           C  
ATOM    723  CD2 LEU B  91     -15.104  41.414  49.350  1.00 26.89           C  
ATOM    724  N   ASP B  92     -17.627  45.649  47.009  1.00 31.03           N  
ATOM    725  CA  ASP B  92     -18.557  45.936  45.919  1.00 33.84           C  
ATOM    726  C   ASP B  92     -17.846  45.947  44.575  1.00 33.60           C  
ATOM    727  O   ASP B  92     -18.498  45.719  43.553  1.00 34.28           O  
ATOM    728  CB  ASP B  92     -19.309  47.256  46.112  1.00 36.83           C  
ATOM    729  CG  ASP B  92     -20.378  47.140  47.189  1.00 38.74           C  
ATOM    730  OD1 ASP B  92     -21.332  46.374  46.967  1.00 39.77           O  
ATOM    731  OD2 ASP B  92     -20.239  47.795  48.246  1.00 40.60           O1-
ATOM    732  N   GLU B  93     -16.539  46.206  44.544  1.00 33.07           N  
ATOM    733  CA  GLU B  93     -15.797  46.192  43.286  1.00 33.65           C  
ATOM    734  C   GLU B  93     -15.642  44.774  42.730  1.00 32.29           C  
ATOM    735  O   GLU B  93     -15.353  44.702  41.534  1.00 33.19           O  
ATOM    736  CB  GLU B  93     -14.374  46.730  43.483  1.00 35.89           C  
ATOM    737  CG  GLU B  93     -14.198  48.222  43.627  1.00 39.66           C  
ATOM    738  CD  GLU B  93     -12.752  48.608  43.918  1.00 41.65           C  
ATOM    739  OE1 GLU B  93     -12.037  47.852  44.620  1.00 43.20           O  
ATOM    740  OE2 GLU B  93     -12.317  49.683  43.462  1.00 42.74           O1-
ATOM    741  N   VAL B  94     -15.738  43.702  43.516  1.00 29.23           N  
ATOM    742  CA  VAL B  94     -15.492  42.369  42.949  1.00 30.45           C  
ATOM    743  C   VAL B  94     -16.727  41.493  42.823  1.00 31.22           C  
ATOM    744  O   VAL B  94     -16.689  40.451  42.162  1.00 29.77           O  
ATOM    745  CB  VAL B  94     -14.403  41.597  43.715  1.00 29.03           C  
ATOM    746  CG1 VAL B  94     -13.167  42.462  43.968  1.00 27.37           C  
ATOM    747  CG2 VAL B  94     -14.897  41.056  45.056  1.00 28.58           C  
ATOM    748  N   ILE B  95     -17.821  41.857  43.490  1.00 34.60           N  
ATOM    749  CA  ILE B  95     -19.094  41.139  43.373  1.00 37.84           C  
ATOM    750  C   ILE B  95     -19.677  41.334  41.972  1.00 40.32           C  
ATOM    751  O   ILE B  95     -19.691  42.457  41.471  1.00 41.18           O  
ATOM    752  CB  ILE B  95     -20.101  41.678  44.412  1.00 38.62           C  
ATOM    753  CG1 ILE B  95     -19.694  41.334  45.851  1.00 39.02           C  
ATOM    754  CG2 ILE B  95     -21.534  41.199  44.176  1.00 38.69           C  
ATOM    755  CD1 ILE B  95     -19.385  39.888  46.113  1.00 38.77           C  
ATOM    756  N   HIS B  96     -20.196  40.294  41.333  1.00 43.81           N  
ATOM    757  CA  HIS B  96     -20.759  40.434  39.989  1.00 47.98           C  
ATOM    758  C   HIS B  96     -21.770  41.572  39.910  1.00 49.67           C  
ATOM    759  O   HIS B  96     -22.678  41.695  40.731  1.00 49.53           O  
ATOM    760  CB  HIS B  96     -21.436  39.153  39.512  1.00 49.79           C  
ATOM    761  CG  HIS B  96     -20.656  37.895  39.713  1.00 51.66           C  
ATOM    762  CD2 HIS B  96     -19.748  37.266  38.922  1.00 53.06           C  
ATOM    763  ND1 HIS B  96     -20.781  37.117  40.843  1.00 52.58           N  
ATOM    764  CE1 HIS B  96     -19.978  36.070  40.757  1.00 53.39           C  
ATOM    765  NE2 HIS B  96     -19.342  36.137  39.597  1.00 53.57           N  
ATOM    766  N   PRO B  97     -21.684  42.371  38.848  1.00 51.70           N  
ATOM    767  CA  PRO B  97     -22.557  43.503  38.619  1.00 53.39           C  
ATOM    768  C   PRO B  97     -24.034  43.171  38.504  1.00 54.97           C  
ATOM    769  O   PRO B  97     -24.869  44.035  38.796  1.00 55.36           O  
ATOM    770  CB  PRO B  97     -22.026  44.160  37.350  1.00 53.56           C  
ATOM    771  CG  PRO B  97     -21.162  43.143  36.695  1.00 52.82           C  
ATOM    772  CD  PRO B  97     -20.634  42.271  37.798  1.00 52.24           C  
ATOM    773  N   GLY B  98     -24.390  41.952  38.124  1.00 56.51           N  
ATOM    774  CA  GLY B  98     -25.772  41.514  38.038  1.00 58.59           C  
ATOM    775  C   GLY B  98     -26.322  41.094  39.398  1.00 60.06           C  
ATOM    776  O   GLY B  98     -27.542  41.120  39.595  1.00 60.91           O  
ATOM    777  N   VAL B  99     -25.464  40.701  40.330  1.00 60.85           N  
ATOM    778  CA  VAL B  99     -25.874  40.293  41.670  1.00 61.73           C  
ATOM    779  C   VAL B  99     -26.060  41.521  42.555  1.00 62.69           C  
ATOM    780  O   VAL B  99     -25.094  42.030  43.129  1.00 62.95           O  
ATOM    781  CB  VAL B  99     -24.839  39.351  42.309  1.00 61.97           C  
ATOM    782  CG1 VAL B  99     -25.237  38.937  43.721  1.00 62.31           C  
ATOM    783  CG2 VAL B  99     -24.620  38.108  41.456  1.00 61.99           C  
ATOM    784  N   GLN B 100     -27.280  42.045  42.636  1.00 63.28           N  
ATOM    785  CA  GLN B 100     -27.564  43.247  43.406  1.00 64.06           C  
ATOM    786  C   GLN B 100     -28.632  43.049  44.472  1.00 63.81           C  
ATOM    787  O   GLN B 100     -29.168  41.961  44.678  1.00 63.54           O  
ATOM    788  CB  GLN B 100     -27.990  44.375  42.446  1.00 65.04           C  
ATOM    789  CG  GLN B 100     -26.885  44.838  41.513  1.00 66.14           C  
ATOM    790  CD  GLN B 100     -27.348  45.588  40.286  1.00 66.96           C  
ATOM    791  NE2 GLN B 100     -26.386  46.014  39.464  1.00 67.19           N  
ATOM    792  OE1 GLN B 100     -28.539  45.800  40.052  1.00 67.35           O  
ATOM    793  N   GLY B 101     -28.937  44.122  45.200  1.00 63.87           N  
ATOM    794  CA  GLY B 101     -29.945  44.122  46.243  1.00 63.83           C  
ATOM    795  C   GLY B 101     -29.592  43.315  47.474  1.00 63.86           C  
ATOM    796  O   GLY B 101     -28.565  43.542  48.115  1.00 64.85           O  
ATOM    797  N   GLU B 102     -30.425  42.340  47.819  1.00 63.51           N  
ATOM    798  CA  GLU B 102     -30.236  41.494  48.989  1.00 63.03           C  
ATOM    799  C   GLU B 102     -29.239  40.368  48.777  1.00 61.99           C  
ATOM    800  O   GLU B 102     -28.629  39.890  49.739  1.00 62.19           O  
ATOM    801  CB  GLU B 102     -31.584  40.918  49.437  1.00 63.84           C  
ATOM    802  CG  GLU B 102     -31.528  40.014  50.651  1.00 64.56           C  
ATOM    803  CD  GLU B 102     -31.409  40.768  51.959  1.00 65.26           C  
ATOM    804  OE1 GLU B 102     -31.318  42.013  51.938  1.00 65.78           O  
ATOM    805  OE2 GLU B 102     -31.410  40.112  53.023  1.00 65.67           O1-
ATOM    806  N   ARG B 103     -29.053  39.932  47.539  1.00 60.54           N  
ATOM    807  CA  ARG B 103     -28.104  38.866  47.232  1.00 59.51           C  
ATOM    808  C   ARG B 103     -26.664  39.329  47.462  1.00 57.27           C  
ATOM    809  O   ARG B 103     -25.826  38.583  47.961  1.00 57.04           O  
ATOM    810  CB  ARG B 103     -28.290  38.389  45.792  1.00 60.32           C  
ATOM    811  CG  ARG B 103     -29.578  37.606  45.588  1.00 62.05           C  
ATOM    812  CD  ARG B 103     -30.027  37.678  44.135  1.00 62.92           C  
ATOM    813  NE  ARG B 103     -31.457  37.426  43.990  1.00 63.79           N  
ATOM    814  CZ  ARG B 103     -32.016  36.989  42.866  1.00 64.21           C  
ATOM    815  NH1 ARG B 103     -31.267  36.753  41.795  1.00 64.64           N1+
ATOM    816  NH2 ARG B 103     -33.327  36.788  42.817  1.00 64.62           N  
ATOM    817  N   ARG B 104     -26.389  40.575  47.105  1.00 54.99           N  
ATOM    818  CA  ARG B 104     -25.082  41.186  47.302  1.00 52.92           C  
ATOM    819  C   ARG B 104     -24.692  41.181  48.775  1.00 50.98           C  
ATOM    820  O   ARG B 104     -23.587  40.740  49.108  1.00 50.60           O  
ATOM    821  CB  ARG B 104     -25.102  42.598  46.719  1.00 53.45           C  
ATOM    822  CG  ARG B 104     -23.779  43.337  46.729  1.00 54.44           C  
ATOM    823  CD  ARG B 104     -23.802  44.574  45.851  1.00 54.61           C  
ATOM    824  NE  ARG B 104     -23.527  44.289  44.451  1.00 55.58           N  
ATOM    825  CZ  ARG B 104     -22.500  44.748  43.740  1.00 55.54           C  
ATOM    826  NH1 ARG B 104     -21.592  45.547  44.292  1.00 55.17           N1+
ATOM    827  NH2 ARG B 104     -22.372  44.414  42.460  1.00 54.73           N  
ATOM    828  N   GLU B 105     -25.589  41.580  49.685  1.00 47.81           N  
ATOM    829  CA  GLU B 105     -25.285  41.588  51.110  1.00 44.78           C  
ATOM    830  C   GLU B 105     -24.960  40.216  51.673  1.00 42.43           C  
ATOM    831  O   GLU B 105     -24.032  40.084  52.482  1.00 41.28           O  
ATOM    832  CB  GLU B 105     -26.438  42.199  51.932  1.00 45.48           C  
ATOM    833  CG  GLU B 105     -26.274  42.010  53.437  1.00 45.95           C  
ATOM    834  CD  GLU B 105     -25.341  43.001  54.088  1.00 46.64           C  
ATOM    835  OE1 GLU B 105     -24.760  43.843  53.378  1.00 46.87           O  
ATOM    836  OE2 GLU B 105     -25.163  42.967  55.332  1.00 47.62           O1-
ATOM    837  N   ALA B 106     -25.713  39.187  51.297  1.00 40.29           N  
ATOM    838  CA  ALA B 106     -25.458  37.844  51.810  1.00 39.64           C  
ATOM    839  C   ALA B 106     -24.093  37.319  51.363  1.00 38.93           C  
ATOM    840  O   ALA B 106     -23.433  36.610  52.136  1.00 39.23           O  
ATOM    841  CB  ALA B 106     -26.560  36.877  51.425  1.00 39.48           C  
ATOM    842  N   GLN B 107     -23.692  37.645  50.133  1.00 37.25           N  
ATOM    843  CA  GLN B 107     -22.375  37.254  49.664  1.00 36.60           C  
ATOM    844  C   GLN B 107     -21.300  38.036  50.448  1.00 33.81           C  
ATOM    845  O   GLN B 107     -20.320  37.437  50.892  1.00 33.08           O  
ATOM    846  CB  GLN B 107     -22.201  37.530  48.166  1.00 37.58           C  
ATOM    847  CG  GLN B 107     -23.287  36.946  47.290  1.00 39.84           C  
ATOM    848  CD  GLN B 107     -22.952  36.833  45.820  1.00 41.03           C  
ATOM    849  NE2 GLN B 107     -21.865  37.436  45.352  1.00 40.34           N  
ATOM    850  OE1 GLN B 107     -23.692  36.174  45.070  1.00 42.24           O  
ATOM    851  N   LYS B 108     -21.482  39.349  50.557  1.00 32.39           N  
ATOM    852  CA  LYS B 108     -20.515  40.152  51.303  1.00 32.07           C  
ATOM    853  C   LYS B 108     -20.390  39.723  52.757  1.00 30.24           C  
ATOM    854  O   LYS B 108     -19.260  39.743  53.244  1.00 27.37           O  
ATOM    855  CB  LYS B 108     -20.778  41.654  51.230  1.00 31.85           C  
ATOM    856  CG  LYS B 108     -20.844  42.296  49.870  1.00 34.35           C  
ATOM    857  CD  LYS B 108     -20.655  43.801  49.881  1.00 35.99           C  
ATOM    858  CE  LYS B 108     -21.899  44.524  50.397  1.00 37.77           C  
ATOM    859  NZ  LYS B 108     -21.756  46.007  50.241  1.00 37.85           N1+
ATOM    860  N   GLN B 109     -21.453  39.334  53.485  1.00 30.13           N  
ATOM    861  CA  GLN B 109     -21.321  38.939  54.882  1.00 29.17           C  
ATOM    862  C   GLN B 109     -20.623  37.612  55.082  1.00 28.21           C  
ATOM    863  O   GLN B 109     -19.848  37.383  55.996  1.00 27.51           O  
ATOM    864  CB  GLN B 109     -22.713  38.780  55.561  1.00 30.88           C  
ATOM    865  CG  GLN B 109     -23.445  40.057  55.857  1.00 31.07           C  
ATOM    866  CD  GLN B 109     -24.493  39.923  56.957  1.00 32.41           C  
ATOM    867  NE2 GLN B 109     -25.235  41.009  57.185  1.00 32.51           N  
ATOM    868  OE1 GLN B 109     -24.646  38.902  57.632  1.00 33.05           O  
ATOM    869  N   ALA B 110     -20.866  36.670  54.145  1.00 26.71           N  
ATOM    870  CA  ALA B 110     -20.211  35.376  54.194  1.00 27.39           C  
ATOM    871  C   ALA B 110     -18.688  35.543  54.043  1.00 25.04           C  
ATOM    872  O   ALA B 110     -17.954  34.900  54.781  1.00 25.93           O  
ATOM    873  CB  ALA B 110     -20.718  34.513  53.034  1.00 28.35           C  
ATOM    874  N   ILE B 111     -18.304  36.440  53.137  1.00 25.60           N  
ATOM    875  CA  ILE B 111     -16.871  36.685  52.923  1.00 24.91           C  
ATOM    876  C   ILE B 111     -16.261  37.364  54.139  1.00 24.84           C  
ATOM    877  O   ILE B 111     -15.252  36.893  54.662  1.00 24.94           O  
ATOM    878  CB  ILE B 111     -16.616  37.492  51.636  1.00 25.33           C  
ATOM    879  CG1 ILE B 111     -16.956  36.666  50.377  1.00 27.11           C  
ATOM    880  CG2 ILE B 111     -15.150  37.944  51.587  1.00 24.71           C  
ATOM    881  CD1 ILE B 111     -17.386  37.510  49.189  1.00 28.33           C  
ATOM    882  N   GLN B 112     -16.941  38.403  54.647  1.00 25.37           N  
ATOM    883  CA  GLN B 112     -16.367  39.105  55.827  1.00 25.50           C  
ATOM    884  C   GLN B 112     -16.286  38.212  57.047  1.00 26.66           C  
ATOM    885  O   GLN B 112     -15.302  38.160  57.800  1.00 26.51           O  
ATOM    886  CB  GLN B 112     -17.187  40.360  56.121  1.00 26.05           C  
ATOM    887  CG  GLN B 112     -17.170  41.480  55.124  1.00 28.34           C  
ATOM    888  CD  GLN B 112     -15.970  42.401  55.165  1.00 30.57           C  
ATOM    889  NE2 GLN B 112     -16.098  43.560  54.493  1.00 32.42           N  
ATOM    890  OE1 GLN B 112     -14.946  42.108  55.790  1.00 32.70           O  
ATOM    891  N   ARG B 113     -17.295  37.370  57.264  1.00 28.51           N  
ATOM    892  CA  ARG B 113     -17.300  36.423  58.369  1.00 31.01           C  
ATOM    893  C   ARG B 113     -16.187  35.403  58.290  1.00 31.30           C  
ATOM    894  O   ARG B 113     -15.555  35.097  59.312  1.00 32.60           O  
ATOM    895  CB  ARG B 113     -18.651  35.699  58.494  1.00 33.81           C  
ATOM    896  CG  ARG B 113     -19.463  36.163  59.689  1.00 36.01           C  
ATOM    897  CD  ARG B 113     -20.505  35.102  60.080  1.00 37.05           C  
ATOM    898  NE  ARG B 113     -21.294  34.782  58.897  1.00 38.22           N  
ATOM    899  CZ  ARG B 113     -22.300  35.498  58.415  1.00 39.52           C  
ATOM    900  NH1 ARG B 113     -22.716  36.617  59.009  1.00 38.46           N1+
ATOM    901  NH2 ARG B 113     -22.900  35.048  57.313  1.00 40.64           N  
ATOM    902  N   ALA B 114     -15.878  34.871  57.106  1.00 30.63           N  
ATOM    903  CA  ALA B 114     -14.792  33.912  56.980  1.00 29.74           C  
ATOM    904  C   ALA B 114     -13.460  34.495  57.403  1.00 28.90           C  
ATOM    905  O   ALA B 114     -12.659  33.822  58.053  1.00 32.18           O  
ATOM    906  CB  ALA B 114     -14.691  33.434  55.519  1.00 30.56           C  
ATOM    907  N   PHE B 115     -13.176  35.758  57.078  1.00 25.48           N  
ATOM    908  CA  PHE B 115     -11.896  36.367  57.380  1.00 24.76           C  
ATOM    909  C   PHE B 115     -11.823  37.014  58.763  1.00 24.52           C  
ATOM    910  O   PHE B 115     -10.763  37.074  59.355  1.00 24.37           O  
ATOM    911  CB  PHE B 115     -11.505  37.350  56.266  1.00 25.19           C  
ATOM    912  CG  PHE B 115     -11.155  36.597  54.978  1.00 25.66           C  
ATOM    913  CD1 PHE B 115     -10.021  35.810  54.925  1.00 26.15           C  
ATOM    914  CD2 PHE B 115     -11.979  36.692  53.885  1.00 26.56           C  
ATOM    915  CE1 PHE B 115      -9.715  35.132  53.741  1.00 25.34           C  
ATOM    916  CE2 PHE B 115     -11.682  36.016  52.701  1.00 26.11           C  
ATOM    917  CZ  PHE B 115     -10.545  35.240  52.646  1.00 24.65           C  
ATOM    918  N   ALA B 116     -12.990  37.307  59.325  1.00 28.19           N  
ATOM    919  CA  ALA B 116     -12.964  37.908  60.681  1.00 31.12           C  
ATOM    920  C   ALA B 116     -12.477  36.872  61.675  1.00 33.50           C  
ATOM    921  O   ALA B 116     -11.822  37.224  62.654  1.00 34.95           O  
ATOM    922  CB  ALA B 116     -14.323  38.497  61.015  1.00 31.69           C  
ATOM    923  N   ALA B 117     -12.667  35.586  61.436  1.00 36.48           N  
ATOM    924  CA  ALA B 117     -12.246  34.484  62.270  1.00 39.60           C  
ATOM    925  C   ALA B 117     -10.820  33.999  62.073  1.00 41.34           C  
ATOM    926  O   ALA B 117     -10.459  32.954  62.646  1.00 43.20           O  
ATOM    927  CB  ALA B 117     -13.177  33.290  61.973  1.00 40.52           C  
ATOM    928  N   MET B 118     -10.007  34.689  61.277  1.00 40.10           N  
ATOM    929  CA  MET B 118      -8.625  34.301  61.023  1.00 38.10           C  
ATOM    930  C   MET B 118      -7.616  35.306  61.559  1.00 35.52           C  
ATOM    931  O   MET B 118      -7.834  36.516  61.451  1.00 34.76           O  
ATOM    932  CB  MET B 118      -8.450  34.199  59.485  1.00 40.13           C  
ATOM    933  CG  MET B 118      -9.302  33.153  58.789  1.00 42.48           C  
ATOM    934  SD  MET B 118      -9.109  33.074  56.986  1.00 46.73           S  
ATOM    935  CE  MET B 118      -7.348  33.047  56.807  1.00 42.57           C  
ATOM    936  N   GLY B 119      -6.452  34.891  62.041  1.00 32.98           N  
ATOM    937  CA  GLY B 119      -5.383  35.758  62.500  1.00 31.37           C  
ATOM    938  C   GLY B 119      -4.605  36.415  61.364  1.00 33.29           C  
ATOM    939  O   GLY B 119      -4.774  36.057  60.184  1.00 30.24           O  
ATOM    940  N   GLN B 120      -3.703  37.345  61.667  1.00 32.49           N  
ATOM    941  CA  GLN B 120      -2.925  38.058  60.677  1.00 34.00           C  
ATOM    942  C   GLN B 120      -2.027  37.167  59.821  1.00 33.16           C  
ATOM    943  O   GLN B 120      -1.979  37.364  58.586  1.00 31.08           O  
ATOM    944  CB  GLN B 120      -2.139  39.211  61.318  1.00 37.32           C  
ATOM    945  CG  GLN B 120      -1.570  40.207  60.327  1.00 41.60           C  
ATOM    946  CD  GLN B 120      -2.563  41.137  59.664  1.00 44.74           C  
ATOM    947  NE2 GLN B 120      -3.291  40.658  58.652  1.00 44.79           N  
ATOM    948  OE1 GLN B 120      -2.685  42.324  60.017  1.00 47.04           O  
ATOM    949  N   GLU B 121      -1.344  36.198  60.399  1.00 30.85           N  
ATOM    950  CA  GLU B 121      -0.489  35.298  59.629  1.00 31.53           C  
ATOM    951  C   GLU B 121      -1.320  34.462  58.665  1.00 29.02           C  
ATOM    952  O   GLU B 121      -0.889  34.279  57.496  1.00 26.83           O  
ATOM    953  CB  GLU B 121       0.326  34.364  60.544  1.00 36.28           C  
ATOM    954  CG  GLU B 121       1.279  35.097  61.468  1.00 41.46           C  
ATOM    955  CD  GLU B 121       2.039  34.229  62.444  1.00 45.28           C  
ATOM    956  OE1 GLU B 121       1.944  32.974  62.379  1.00 48.07           O  
ATOM    957  OE2 GLU B 121       2.769  34.774  63.313  1.00 46.96           O1-
ATOM    958  N   ALA B 122      -2.460  33.937  59.116  1.00 24.47           N  
ATOM    959  CA  ALA B 122      -3.321  33.135  58.244  1.00 22.99           C  
ATOM    960  C   ALA B 122      -3.880  33.963  57.085  1.00 23.00           C  
ATOM    961  O   ALA B 122      -3.998  33.491  55.956  1.00 21.98           O  
ATOM    962  CB  ALA B 122      -4.460  32.474  59.018  1.00 25.23           C  
ATOM    963  N   ARG B 123      -4.274  35.209  57.357  1.00 21.10           N  
ATOM    964  CA  ARG B 123      -4.766  36.084  56.290  1.00 21.00           C  
ATOM    965  C   ARG B 123      -3.679  36.339  55.257  1.00 20.22           C  
ATOM    966  O   ARG B 123      -3.988  36.292  54.044  1.00 18.55           O  
ATOM    967  CB  ARG B 123      -5.176  37.454  56.852  1.00 21.69           C  
ATOM    968  CG  ARG B 123      -6.458  37.332  57.688  1.00 25.37           C  
ATOM    969  CD  ARG B 123      -6.796  38.766  58.154  1.00 27.76           C  
ATOM    970  NE  ARG B 123      -7.853  38.629  59.157  1.00 30.33           N  
ATOM    971  CZ  ARG B 123      -8.344  39.735  59.731  1.00 33.19           C  
ATOM    972  NH1 ARG B 123      -7.870  40.910  59.318  1.00 33.38           N1+
ATOM    973  NH2 ARG B 123      -9.282  39.634  60.659  1.00 33.98           N  
ATOM    974  N   LYS B 124      -2.464  36.637  55.720  1.00 19.70           N  
ATOM    975  CA  LYS B 124      -1.381  36.900  54.767  1.00 19.79           C  
ATOM    976  C   LYS B 124      -1.107  35.637  53.940  1.00 18.69           C  
ATOM    977  O   LYS B 124      -0.834  35.798  52.741  1.00 17.80           O  
ATOM    978  CB  LYS B 124      -0.056  37.243  55.456  1.00 21.75           C  
ATOM    979  CG  LYS B 124      -0.046  38.661  56.015  1.00 26.12           C  
ATOM    980  CD  LYS B 124       1.210  38.829  56.887  1.00 29.15           C  
ATOM    981  CE  LYS B 124       1.634  40.286  56.931  1.00 33.54           C  
ATOM    982  NZ  LYS B 124       3.037  40.430  57.457  1.00 36.53           N1+
ATOM    983  N   ALA B 125      -1.128  34.458  54.580  1.00 17.61           N  
ATOM    984  CA  ALA B 125      -0.811  33.258  53.785  1.00 18.23           C  
ATOM    985  C   ALA B 125      -1.910  32.948  52.786  1.00 18.41           C  
ATOM    986  O   ALA B 125      -1.586  32.524  51.655  1.00 17.97           O  
ATOM    987  CB  ALA B 125      -0.694  32.068  54.760  1.00 19.24           C  
ATOM    988  N   TRP B 126      -3.164  33.227  53.128  1.00 16.68           N  
ATOM    989  CA  TRP B 126      -4.266  32.983  52.195  1.00 14.22           C  
ATOM    990  C   TRP B 126      -4.168  33.914  50.993  1.00 14.89           C  
ATOM    991  O   TRP B 126      -4.256  33.517  49.780  1.00 15.19           O  
ATOM    992  CB  TRP B 126      -5.623  33.162  52.911  1.00 16.73           C  
ATOM    993  CG  TRP B 126      -6.783  32.715  52.082  1.00 17.18           C  
ATOM    994  CD1 TRP B 126      -7.326  31.458  52.120  1.00 20.81           C  
ATOM    995  CD2 TRP B 126      -7.498  33.425  51.080  1.00 16.81           C  
ATOM    996  CE2 TRP B 126      -8.501  32.557  50.565  1.00 19.18           C  
ATOM    997  CE3 TRP B 126      -7.435  34.725  50.552  1.00 16.72           C  
ATOM    998  NE1 TRP B 126      -8.367  31.364  51.219  1.00 21.73           N  
ATOM    999  CZ2 TRP B 126      -9.367  32.939  49.556  1.00 19.20           C  
ATOM   1000  CZ3 TRP B 126      -8.336  35.119  49.568  1.00 16.61           C  
ATOM   1001  CH2 TRP B 126      -9.283  34.205  49.054  1.00 18.22           C  
ATOM   1002  N   ALA B 127      -3.950  35.219  51.242  1.00 13.17           N  
ATOM   1003  CA  ALA B 127      -3.834  36.176  50.124  1.00 12.53           C  
ATOM   1004  C   ALA B 127      -2.600  35.958  49.281  1.00 12.15           C  
ATOM   1005  O   ALA B 127      -2.667  36.193  48.060  1.00 12.03           O  
ATOM   1006  CB  ALA B 127      -3.814  37.627  50.670  1.00 15.11           C  
ATOM   1007  N   SER B 128      -1.497  35.522  49.893  1.00 12.96           N  
ATOM   1008  CA  SER B 128      -0.307  35.160  49.127  1.00 12.33           C  
ATOM   1009  C   SER B 128      -0.556  33.961  48.215  1.00 13.18           C  
ATOM   1010  O   SER B 128      -0.130  33.985  47.034  1.00 12.02           O  
ATOM   1011  CB  SER B 128       0.849  34.787  50.099  1.00 15.58           C  
ATOM   1012  OG  SER B 128       1.216  35.961  50.791  1.00 18.65           O  
ATOM   1013  N   GLY B 129      -1.287  32.956  48.719  1.00 13.08           N  
ATOM   1014  CA  GLY B 129      -1.594  31.779  47.878  1.00 11.72           C  
ATOM   1015  C   GLY B 129      -2.319  32.166  46.611  1.00 11.16           C  
ATOM   1016  O   GLY B 129      -1.979  31.744  45.496  1.00 11.80           O  
ATOM   1017  N   GLN B 130      -3.369  33.033  46.756  1.00 11.49           N  
ATOM   1018  CA  GLN B 130      -4.095  33.414  45.543  1.00 11.39           C  
ATOM   1019  C   GLN B 130      -3.202  34.214  44.595  1.00 11.17           C  
ATOM   1020  O   GLN B 130      -3.325  34.117  43.362  1.00 10.84           O  
ATOM   1021  CB  GLN B 130      -5.377  34.214  45.881  1.00 11.32           C  
ATOM   1022  CG  GLN B 130      -6.349  33.419  46.801  1.00 11.92           C  
ATOM   1023  CD  GLN B 130      -6.847  32.170  46.060  1.00 14.27           C  
ATOM   1024  NE2 GLN B 130      -6.401  31.052  46.624  1.00 14.25           N  
ATOM   1025  OE1 GLN B 130      -7.511  32.215  45.028  1.00 15.12           O  
ATOM   1026  N   SER B 131      -2.288  35.051  45.138  1.00  9.94           N  
ATOM   1027  CA  SER B 131      -1.392  35.842  44.332  1.00  9.88           C  
ATOM   1028  C   SER B 131      -0.421  34.961  43.512  1.00  8.97           C  
ATOM   1029  O   SER B 131       0.006  35.400  42.425  1.00  9.28           O  
ATOM   1030  CB  SER B 131      -0.564  36.830  45.189  1.00 12.17           C  
ATOM   1031  OG  SER B 131      -1.507  37.721  45.851  1.00 15.53           O  
ATOM   1032  N   TYR B 132      -0.115  33.748  43.990  1.00  9.25           N  
ATOM   1033  CA  TYR B 132       0.759  32.869  43.201  1.00  8.48           C  
ATOM   1034  C   TYR B 132       0.008  32.323  41.987  1.00  7.35           C  
ATOM   1035  O   TYR B 132       0.744  31.975  41.022  1.00  8.59           O  
ATOM   1036  CB  TYR B 132       1.306  31.746  44.126  1.00  8.62           C  
ATOM   1037  CG  TYR B 132       2.487  32.162  45.004  1.00  8.95           C  
ATOM   1038  CD1 TYR B 132       3.642  32.660  44.438  1.00  9.97           C  
ATOM   1039  CD2 TYR B 132       2.369  32.053  46.391  1.00 10.70           C  
ATOM   1040  CE1 TYR B 132       4.721  33.062  45.226  1.00 11.82           C  
ATOM   1041  CE2 TYR B 132       3.450  32.463  47.162  1.00 10.43           C  
ATOM   1042  CZ  TYR B 132       4.588  32.938  46.593  1.00 11.98           C  
ATOM   1043  OH  TYR B 132       5.629  33.337  47.444  1.00 15.26           O  
ATOM   1044  N   ILE B 133      -1.340  32.298  41.934  1.00  7.72           N  
ATOM   1045  CA  ILE B 133      -1.995  31.913  40.652  1.00  8.54           C  
ATOM   1046  C   ILE B 133      -1.647  33.000  39.616  1.00  8.77           C  
ATOM   1047  O   ILE B 133      -1.317  32.712  38.459  1.00  8.97           O  
ATOM   1048  CB  ILE B 133      -3.529  31.819  40.878  1.00  8.44           C  
ATOM   1049  CG1 ILE B 133      -3.840  30.775  41.980  1.00  9.12           C  
ATOM   1050  CG2 ILE B 133      -4.182  31.496  39.527  1.00  9.84           C  
ATOM   1051  CD1 ILE B 133      -5.359  30.795  42.335  1.00 11.13           C  
ATOM   1052  N   LEU B 134      -1.779  34.271  40.023  1.00  8.56           N  
ATOM   1053  CA  LEU B 134      -1.379  35.356  39.090  1.00  9.20           C  
ATOM   1054  C   LEU B 134       0.082  35.245  38.693  1.00  9.05           C  
ATOM   1055  O   LEU B 134       0.434  35.473  37.515  1.00  9.12           O  
ATOM   1056  CB  LEU B 134      -1.661  36.674  39.856  1.00 10.28           C  
ATOM   1057  CG  LEU B 134      -1.075  37.902  39.097  1.00 13.98           C  
ATOM   1058  CD1 LEU B 134      -1.758  38.093  37.792  1.00 17.70           C  
ATOM   1059  CD2 LEU B 134      -1.232  39.127  40.052  1.00 19.82           C  
ATOM   1060  N   LEU B 135       0.977  34.864  39.631  1.00  8.45           N  
ATOM   1061  CA  LEU B 135       2.403  34.704  39.274  1.00  8.38           C  
ATOM   1062  C   LEU B 135       2.568  33.650  38.179  1.00  8.26           C  
ATOM   1063  O   LEU B 135       3.324  33.853  37.219  1.00  9.61           O  
ATOM   1064  CB  LEU B 135       3.263  34.417  40.504  1.00  9.50           C  
ATOM   1065  CG  LEU B 135       4.756  34.312  40.131  1.00  9.72           C  
ATOM   1066  CD1 LEU B 135       5.263  35.710  39.779  1.00 13.47           C  
ATOM   1067  CD2 LEU B 135       5.529  33.841  41.375  1.00 12.00           C  
ATOM   1068  N   GLY B 136       1.849  32.522  38.261  1.00  7.88           N  
ATOM   1069  CA  GLY B 136       1.909  31.483  37.209  1.00  8.01           C  
ATOM   1070  C   GLY B 136       1.493  32.023  35.839  1.00  7.94           C  
ATOM   1071  O   GLY B 136       2.151  31.801  34.837  1.00  9.47           O  
ATOM   1072  N   TYR B 137       0.358  32.772  35.805  1.00  7.71           N  
ATOM   1073  CA  TYR B 137      -0.036  33.389  34.542  1.00  7.94           C  
ATOM   1074  C   TYR B 137       1.069  34.331  34.065  1.00  9.62           C  
ATOM   1075  O   TYR B 137       1.362  34.303  32.851  1.00  9.60           O  
ATOM   1076  CB  TYR B 137      -1.321  34.260  34.740  1.00  8.50           C  
ATOM   1077  CG  TYR B 137      -2.649  33.598  34.438  1.00  7.84           C  
ATOM   1078  CD1 TYR B 137      -2.999  32.335  34.893  1.00  9.93           C  
ATOM   1079  CD2 TYR B 137      -3.599  34.318  33.697  1.00  9.22           C  
ATOM   1080  CE1 TYR B 137      -4.236  31.769  34.574  1.00 10.89           C  
ATOM   1081  CE2 TYR B 137      -4.870  33.777  33.397  1.00  9.95           C  
ATOM   1082  CZ  TYR B 137      -5.138  32.502  33.858  1.00 11.76           C  
ATOM   1083  OH  TYR B 137      -6.376  31.941  33.550  1.00 12.40           O  
ATOM   1084  N   LEU B 138       1.557  35.210  34.941  1.00  8.19           N  
ATOM   1085  CA  LEU B 138       2.537  36.216  34.462  1.00  9.01           C  
ATOM   1086  C   LEU B 138       3.797  35.555  33.965  1.00  9.13           C  
ATOM   1087  O   LEU B 138       4.283  36.031  32.925  1.00  9.46           O  
ATOM   1088  CB  LEU B 138       2.824  37.120  35.705  1.00 10.54           C  
ATOM   1089  CG  LEU B 138       3.840  38.235  35.453  1.00 14.74           C  
ATOM   1090  CD1 LEU B 138       3.289  39.229  34.427  1.00 15.35           C  
ATOM   1091  CD2 LEU B 138       4.100  38.922  36.806  1.00 17.27           C  
ATOM   1092  N   LEU B 139       4.316  34.480  34.613  1.00  9.44           N  
ATOM   1093  CA  LEU B 139       5.580  33.943  34.081  1.00  9.28           C  
ATOM   1094  C   LEU B 139       5.370  33.312  32.704  1.00  9.30           C  
ATOM   1095  O   LEU B 139       6.291  33.377  31.837  1.00 10.63           O  
ATOM   1096  CB  LEU B 139       6.071  32.876  35.115  1.00 10.30           C  
ATOM   1097  CG  LEU B 139       6.513  33.543  36.434  1.00 11.04           C  
ATOM   1098  CD1 LEU B 139       6.854  32.464  37.462  1.00 14.42           C  
ATOM   1099  CD2 LEU B 139       7.666  34.539  36.277  1.00 14.64           C  
ATOM   1100  N   LEU B 140       4.213  32.656  32.494  1.00 10.18           N  
ATOM   1101  CA  LEU B 140       4.016  32.030  31.173  1.00 10.87           C  
ATOM   1102  C   LEU B 140       3.848  33.125  30.132  1.00 10.68           C  
ATOM   1103  O   LEU B 140       4.377  32.980  29.019  1.00 11.46           O  
ATOM   1104  CB  LEU B 140       2.757  31.134  31.324  1.00 12.63           C  
ATOM   1105  CG  LEU B 140       2.651  29.945  30.374  1.00 18.87           C  
ATOM   1106  CD1 LEU B 140       3.938  29.133  30.390  1.00 20.87           C  
ATOM   1107  CD2 LEU B 140       1.514  29.026  30.887  1.00 18.88           C  
ATOM   1108  N   LEU B 141       3.091  34.204  30.419  1.00  9.57           N  
ATOM   1109  CA  LEU B 141       2.896  35.257  29.444  1.00  9.94           C  
ATOM   1110  C   LEU B 141       4.216  35.988  29.142  1.00 10.98           C  
ATOM   1111  O   LEU B 141       4.437  36.361  27.948  1.00 11.39           O  
ATOM   1112  CB  LEU B 141       1.864  36.280  29.973  1.00 10.25           C  
ATOM   1113  CG  LEU B 141       0.412  35.784  29.922  1.00 13.02           C  
ATOM   1114  CD1 LEU B 141      -0.445  36.600  30.867  1.00 14.00           C  
ATOM   1115  CD2 LEU B 141      -0.152  35.850  28.496  1.00 15.78           C  
ATOM   1116  N   LEU B 142       5.082  36.201  30.121  1.00  9.40           N  
ATOM   1117  CA  LEU B 142       6.358  36.887  29.813  1.00  9.96           C  
ATOM   1118  C   LEU B 142       7.162  36.053  28.812  1.00 11.31           C  
ATOM   1119  O   LEU B 142       7.698  36.598  27.828  1.00 11.64           O  
ATOM   1120  CB  LEU B 142       7.160  37.152  31.091  1.00  9.65           C  
ATOM   1121  CG  LEU B 142       6.581  38.266  31.995  1.00 11.48           C  
ATOM   1122  CD1 LEU B 142       7.215  38.199  33.371  1.00 12.64           C  
ATOM   1123  CD2 LEU B 142       6.868  39.636  31.344  1.00 14.03           C  
ATOM   1124  N   GLU B 143       7.223  34.736  29.008  1.00 10.03           N  
ATOM   1125  CA  GLU B 143       7.901  33.885  28.010  1.00 10.53           C  
ATOM   1126  C   GLU B 143       7.270  33.952  26.638  1.00 11.49           C  
ATOM   1127  O   GLU B 143       7.959  34.024  25.616  1.00 13.12           O  
ATOM   1128  CB  GLU B 143       7.880  32.429  28.539  1.00 10.55           C  
ATOM   1129  CG  GLU B 143       8.625  31.483  27.572  1.00 13.13           C  
ATOM   1130  CD  GLU B 143      10.128  31.585  27.549  1.00 16.17           C  
ATOM   1131  OE1 GLU B 143      10.776  32.143  28.440  1.00 14.68           O  
ATOM   1132  OE2 GLU B 143      10.718  31.035  26.571  1.00 21.18           O1-
ATOM   1133  N   ALA B 144       5.947  33.936  26.552  1.00 11.23           N  
ATOM   1134  CA  ALA B 144       5.232  33.930  25.288  1.00 11.48           C  
ATOM   1135  C   ALA B 144       5.490  35.238  24.509  1.00 13.77           C  
ATOM   1136  O   ALA B 144       5.449  35.175  23.260  1.00 15.87           O  
ATOM   1137  CB  ALA B 144       3.747  33.727  25.517  1.00 11.24           C  
ATOM   1138  N   TYR B 145       5.804  36.327  25.223  1.00 13.20           N  
ATOM   1139  CA  TYR B 145       6.102  37.577  24.537  1.00 14.22           C  
ATOM   1140  C   TYR B 145       7.587  37.750  24.305  1.00 16.47           C  
ATOM   1141  O   TYR B 145       8.030  38.827  23.771  1.00 20.69           O  
ATOM   1142  CB  TYR B 145       5.584  38.750  25.423  1.00 14.69           C  
ATOM   1143  CG  TYR B 145       4.127  39.080  25.246  1.00 16.12           C  
ATOM   1144  CD1 TYR B 145       3.083  38.394  25.816  1.00 15.81           C  
ATOM   1145  CD2 TYR B 145       3.802  40.181  24.420  1.00 18.61           C  
ATOM   1146  CE1 TYR B 145       1.757  38.696  25.656  1.00 17.75           C  
ATOM   1147  CE2 TYR B 145       2.470  40.498  24.254  1.00 18.52           C  
ATOM   1148  CZ  TYR B 145       1.461  39.803  24.849  1.00 19.78           C  
ATOM   1149  OH  TYR B 145       0.151  40.198  24.653  1.00 19.99           O  
ATOM   1150  N   GLY B 146       8.448  36.814  24.663  1.00 15.50           N  
ATOM   1151  CA  GLY B 146       9.881  36.921  24.383  1.00 16.62           C  
ATOM   1152  C   GLY B 146      10.674  37.689  25.407  1.00 16.73           C  
ATOM   1153  O   GLY B 146      11.877  38.004  25.155  1.00 18.89           O  
ATOM   1154  N   LEU B 147      10.186  37.874  26.623  1.00 14.21           N  
ATOM   1155  CA  LEU B 147      10.919  38.517  27.691  1.00 12.82           C  
ATOM   1156  C   LEU B 147      11.486  37.465  28.653  1.00 14.36           C  
ATOM   1157  O   LEU B 147      10.931  36.338  28.715  1.00 18.18           O  
ATOM   1158  CB  LEU B 147      10.029  39.500  28.476  1.00 14.16           C  
ATOM   1159  CG  LEU B 147       9.537  40.693  27.613  1.00 16.91           C  
ATOM   1160  CD1 LEU B 147       8.476  41.480  28.350  1.00 20.79           C  
ATOM   1161  CD2 LEU B 147      10.778  41.573  27.344  1.00 20.30           C  
ATOM   1162  N   GLY B 148      12.585  37.730  29.295  1.00 10.51           N  
ATOM   1163  CA  GLY B 148      13.129  36.832  30.334  1.00 10.56           C  
ATOM   1164  C   GLY B 148      12.755  37.297  31.711  1.00 13.36           C  
ATOM   1165  O   GLY B 148      12.488  38.525  31.897  1.00 14.43           O  
ATOM   1166  N   SER B 149      12.730  36.424  32.725  1.00 10.43           N  
ATOM   1167  CA  SER B 149      12.364  36.855  34.071  1.00 11.22           C  
ATOM   1168  C   SER B 149      12.988  35.923  35.109  1.00 10.77           C  
ATOM   1169  O   SER B 149      13.399  34.778  34.811  1.00 10.77           O  
ATOM   1170  CB  SER B 149      10.835  36.837  34.321  1.00 11.41           C  
ATOM   1171  OG  SER B 149      10.366  35.455  34.314  1.00 12.11           O  
ATOM   1172  N   VAL B 150      13.043  36.425  36.328  1.00  9.72           N  
ATOM   1173  CA  VAL B 150      13.390  35.587  37.473  1.00 10.31           C  
ATOM   1174  C   VAL B 150      12.506  35.991  38.628  1.00 11.24           C  
ATOM   1175  O   VAL B 150      12.564  37.133  39.132  1.00 11.37           O  
ATOM   1176  CB  VAL B 150      14.884  35.609  37.793  1.00 11.40           C  
ATOM   1177  CG1 VAL B 150      15.417  37.012  38.168  1.00 14.11           C  
ATOM   1178  CG2 VAL B 150      15.141  34.666  38.984  1.00 13.25           C  
ATOM   1179  N   PRO B 151      11.659  35.095  39.159  1.00  9.63           N  
ATOM   1180  CA  PRO B 151      10.924  35.379  40.383  1.00 11.30           C  
ATOM   1181  C   PRO B 151      11.799  35.099  41.613  1.00 12.28           C  
ATOM   1182  O   PRO B 151      12.697  34.283  41.539  1.00 11.48           O  
ATOM   1183  CB  PRO B 151       9.795  34.352  40.360  1.00 11.19           C  
ATOM   1184  CG  PRO B 151      10.380  33.205  39.537  1.00 11.28           C  
ATOM   1185  CD  PRO B 151      11.418  33.737  38.580  1.00 10.28           C  
ATOM   1186  N   MET B 152      11.561  35.922  42.657  1.00 11.67           N  
ATOM   1187  CA  MET B 152      12.434  35.854  43.848  1.00 12.10           C  
ATOM   1188  C   MET B 152      11.673  35.874  45.161  1.00 12.72           C  
ATOM   1189  O   MET B 152      10.720  36.635  45.356  1.00 13.20           O  
ATOM   1190  CB  MET B 152      13.332  37.140  43.878  1.00 13.98           C  
ATOM   1191  CG  MET B 152      14.328  37.096  42.705  1.00 15.18           C  
ATOM   1192  SD  MET B 152      15.166  38.706  42.582  1.00 17.55           S  
ATOM   1193  CE  MET B 152      14.020  39.606  41.540  1.00 19.44           C  
ATOM   1194  N   LEU B 153      12.149  35.071  46.119  1.00 11.14           N  
ATOM   1195  CA  LEU B 153      11.736  35.111  47.514  1.00 13.22           C  
ATOM   1196  C   LEU B 153      12.956  35.420  48.400  1.00 14.21           C  
ATOM   1197  O   LEU B 153      12.736  35.623  49.619  1.00 15.49           O  
ATOM   1198  CB  LEU B 153      11.133  33.774  48.001  1.00 14.56           C  
ATOM   1199  CG  LEU B 153       9.614  33.702  47.853  1.00 15.52           C  
ATOM   1200  CD1 LEU B 153       9.120  32.295  48.123  1.00 17.68           C  
ATOM   1201  CD2 LEU B 153       8.937  34.673  48.845  1.00 15.70           C  
ATOM   1202  N   GLY B 154      14.121  35.547  47.817  1.00 13.70           N  
ATOM   1203  CA  GLY B 154      15.318  35.819  48.661  1.00 15.98           C  
ATOM   1204  C   GLY B 154      15.463  37.304  48.959  1.00 15.72           C  
ATOM   1205  O   GLY B 154      16.302  37.963  48.329  1.00 16.71           O  
ATOM   1206  N   PHE B 155      14.650  37.830  49.877  1.00 16.10           N  
ATOM   1207  CA  PHE B 155      14.706  39.257  50.221  1.00 15.91           C  
ATOM   1208  C   PHE B 155      14.085  39.435  51.600  1.00 17.32           C  
ATOM   1209  O   PHE B 155      13.375  38.554  52.129  1.00 17.42           O  
ATOM   1210  CB  PHE B 155      13.953  40.147  49.201  1.00 17.76           C  
ATOM   1211  CG  PHE B 155      12.482  39.874  49.071  1.00 16.81           C  
ATOM   1212  CD1 PHE B 155      11.546  40.428  49.914  1.00 15.08           C  
ATOM   1213  CD2 PHE B 155      12.036  38.961  48.091  1.00 17.12           C  
ATOM   1214  CE1 PHE B 155      10.190  40.140  49.858  1.00 16.49           C  
ATOM   1215  CE2 PHE B 155      10.694  38.659  48.016  1.00 15.04           C  
ATOM   1216  CZ  PHE B 155       9.766  39.247  48.855  1.00 17.04           C  
ATOM   1217  N   ASP B 156      14.389  40.575  52.236  1.00 17.25           N  
ATOM   1218  CA  ASP B 156      13.834  40.919  53.562  1.00 19.94           C  
ATOM   1219  C   ASP B 156      12.561  41.768  53.385  1.00 17.79           C  
ATOM   1220  O   ASP B 156      12.629  42.854  52.828  1.00 18.64           O  
ATOM   1221  CB  ASP B 156      14.910  41.728  54.279  1.00 22.03           C  
ATOM   1222  CG  ASP B 156      14.503  42.182  55.666  1.00 25.79           C  
ATOM   1223  OD1 ASP B 156      13.352  42.016  56.083  1.00 26.45           O  
ATOM   1224  OD2 ASP B 156      15.437  42.679  56.352  1.00 30.33           O1-
ATOM   1225  N   PRO B 157      11.406  41.196  53.711  1.00 18.87           N  
ATOM   1226  CA  PRO B 157      10.124  41.844  53.485  1.00 18.85           C  
ATOM   1227  C   PRO B 157       9.965  43.157  54.247  1.00 20.58           C  
ATOM   1228  O   PRO B 157       9.351  44.089  53.714  1.00 18.70           O  
ATOM   1229  CB  PRO B 157       9.064  40.835  53.903  1.00 22.40           C  
ATOM   1230  CG  PRO B 157       9.773  39.577  54.247  1.00 22.79           C  
ATOM   1231  CD  PRO B 157      11.252  39.847  54.294  1.00 20.09           C  
ATOM   1232  N   GLU B 158      10.582  43.249  55.434  1.00 20.36           N  
ATOM   1233  CA  GLU B 158      10.476  44.529  56.183  1.00 21.99           C  
ATOM   1234  C   GLU B 158      11.170  45.641  55.437  1.00 20.62           C  
ATOM   1235  O   GLU B 158      10.643  46.772  55.354  1.00 20.20           O  
ATOM   1236  CB  GLU B 158      11.106  44.273  57.573  1.00 26.21           C  
ATOM   1237  CG  GLU B 158      11.093  45.482  58.496  1.00 30.76           C  
ATOM   1238  CD  GLU B 158      11.803  45.213  59.819  1.00 33.80           C  
ATOM   1239  OE1 GLU B 158      11.370  44.309  60.575  1.00 34.54           O  
ATOM   1240  OE2 GLU B 158      12.809  45.898  60.102  1.00 35.06           O1-
ATOM   1241  N   ARG B 159      12.365  45.372  54.861  1.00 19.63           N  
ATOM   1242  CA  ARG B 159      13.047  46.388  54.074  1.00 20.72           C  
ATOM   1243  C   ARG B 159      12.290  46.781  52.822  1.00 19.14           C  
ATOM   1244  O   ARG B 159      12.181  47.933  52.421  1.00 18.77           O  
ATOM   1245  CB  ARG B 159      14.498  45.998  53.736  1.00 24.13           C  
ATOM   1246  CG  ARG B 159      15.391  46.127  54.977  1.00 33.12           C  
ATOM   1247  CD  ARG B 159      16.799  45.600  54.683  1.00 36.33           C  
ATOM   1248  NE  ARG B 159      17.043  44.363  55.402  1.00 40.97           N  
ATOM   1249  CZ  ARG B 159      18.010  43.478  55.175  1.00 43.06           C  
ATOM   1250  NH1 ARG B 159      18.878  43.675  54.188  1.00 43.59           N1+
ATOM   1251  NH2 ARG B 159      18.067  42.397  55.958  1.00 42.95           N  
ATOM   1252  N   VAL B 160      11.702  45.781  52.113  1.00 18.10           N  
ATOM   1253  CA  VAL B 160      10.908  46.118  50.922  1.00 17.69           C  
ATOM   1254  C   VAL B 160       9.698  46.962  51.268  1.00 17.15           C  
ATOM   1255  O   VAL B 160       9.471  47.956  50.547  1.00 18.70           O  
ATOM   1256  CB  VAL B 160      10.512  44.810  50.173  1.00 17.12           C  
ATOM   1257  CG1 VAL B 160       9.644  45.175  48.957  1.00 19.09           C  
ATOM   1258  CG2 VAL B 160      11.747  44.054  49.702  1.00 20.12           C  
ATOM   1259  N   ARG B 161       8.983  46.698  52.350  1.00 18.24           N  
ATOM   1260  CA  ARG B 161       7.823  47.462  52.780  1.00 20.00           C  
ATOM   1261  C   ARG B 161       8.250  48.912  53.072  1.00 20.23           C  
ATOM   1262  O   ARG B 161       7.627  49.849  52.597  1.00 20.20           O  
ATOM   1263  CB  ARG B 161       7.117  46.891  54.002  1.00 21.38           C  
ATOM   1264  CG  ARG B 161       6.411  45.552  53.764  1.00 24.13           C  
ATOM   1265  CD  ARG B 161       5.472  45.179  54.906  1.00 27.00           C  
ATOM   1266  NE  ARG B 161       6.095  45.257  56.216  1.00 30.52           N  
ATOM   1267  CZ  ARG B 161       6.712  44.354  56.963  1.00 32.41           C  
ATOM   1268  NH1 ARG B 161       6.834  43.099  56.543  1.00 31.65           N1+
ATOM   1269  NH2 ARG B 161       7.235  44.706  58.155  1.00 32.58           N  
ATOM   1270  N   ALA B 162       9.427  49.029  53.737  1.00 18.68           N  
ATOM   1271  CA  ALA B 162       9.862  50.406  54.029  1.00 19.07           C  
ATOM   1272  C   ALA B 162      10.233  51.224  52.831  1.00 18.17           C  
ATOM   1273  O   ALA B 162       9.957  52.431  52.737  1.00 22.04           O  
ATOM   1274  CB  ALA B 162      11.081  50.316  54.981  1.00 20.77           C  
ATOM   1275  N   ILE B 163      10.941  50.677  51.827  1.00 18.57           N  
ATOM   1276  CA  ILE B 163      11.408  51.374  50.646  1.00 19.60           C  
ATOM   1277  C   ILE B 163      10.240  51.873  49.817  1.00 21.59           C  
ATOM   1278  O   ILE B 163      10.204  53.007  49.315  1.00 22.62           O  
ATOM   1279  CB  ILE B 163      12.302  50.409  49.810  1.00 20.52           C  
ATOM   1280  CG1 ILE B 163      13.628  50.169  50.560  1.00 22.34           C  
ATOM   1281  CG2 ILE B 163      12.615  50.968  48.425  1.00 22.30           C  
ATOM   1282  CD1 ILE B 163      14.408  48.977  49.986  1.00 24.68           C  
ATOM   1283  N   LEU B 164       9.196  51.025  49.696  1.00 20.62           N  
ATOM   1284  CA  LEU B 164       8.030  51.404  48.899  1.00 22.71           C  
ATOM   1285  C   LEU B 164       6.874  52.015  49.662  1.00 23.75           C  
ATOM   1286  O   LEU B 164       5.882  52.447  49.032  1.00 26.59           O  
ATOM   1287  CB  LEU B 164       7.562  50.111  48.171  1.00 23.13           C  
ATOM   1288  CG  LEU B 164       8.588  49.604  47.152  1.00 25.13           C  
ATOM   1289  CD1 LEU B 164       8.066  48.293  46.555  1.00 25.13           C  
ATOM   1290  CD2 LEU B 164       8.888  50.602  46.050  1.00 24.53           C  
ATOM   1291  N   GLY B 165       6.901  52.040  50.989  1.00 23.27           N  
ATOM   1292  CA  GLY B 165       5.788  52.599  51.756  1.00 25.53           C  
ATOM   1293  C   GLY B 165       4.580  51.669  51.790  1.00 26.94           C  
ATOM   1294  O   GLY B 165       3.448  52.167  51.826  1.00 29.21           O  
ATOM   1295  N   LEU B 166       4.789  50.369  51.808  1.00 26.11           N  
ATOM   1296  CA  LEU B 166       3.641  49.457  51.883  1.00 26.65           C  
ATOM   1297  C   LEU B 166       3.124  49.298  53.296  1.00 28.58           C  
ATOM   1298  O   LEU B 166       3.814  49.364  54.307  1.00 30.40           O  
ATOM   1299  CB  LEU B 166       4.013  48.071  51.340  1.00 25.04           C  
ATOM   1300  CG  LEU B 166       4.736  48.007  50.007  1.00 25.92           C  
ATOM   1301  CD1 LEU B 166       5.062  46.553  49.638  1.00 28.08           C  
ATOM   1302  CD2 LEU B 166       3.967  48.645  48.861  1.00 27.46           C  
ATOM   1303  N   PRO B 167       1.834  48.963  53.397  1.00 30.43           N  
ATOM   1304  CA  PRO B 167       1.205  48.695  54.666  1.00 30.63           C  
ATOM   1305  C   PRO B 167       1.876  47.563  55.419  1.00 30.65           C  
ATOM   1306  O   PRO B 167       2.286  46.541  54.837  1.00 26.12           O  
ATOM   1307  CB  PRO B 167      -0.226  48.298  54.278  1.00 30.72           C  
ATOM   1308  CG  PRO B 167      -0.435  48.825  52.919  1.00 32.18           C  
ATOM   1309  CD  PRO B 167       0.914  48.796  52.242  1.00 31.90           C  
ATOM   1310  N   SER B 168       1.878  47.613  56.757  1.00 31.73           N  
ATOM   1311  CA  SER B 168       2.418  46.547  57.569  1.00 32.85           C  
ATOM   1312  C   SER B 168       1.722  45.208  57.419  1.00 33.07           C  
ATOM   1313  O   SER B 168       2.342  44.151  57.564  1.00 35.16           O  
ATOM   1314  CB  SER B 168       2.371  46.911  59.080  1.00 36.56           C  
ATOM   1315  OG  SER B 168       2.982  45.786  59.734  1.00 39.40           O  
ATOM   1316  N   ARG B 169       0.427  45.171  57.127  1.00 29.45           N  
ATOM   1317  CA  ARG B 169      -0.342  43.973  56.917  1.00 27.92           C  
ATOM   1318  C   ARG B 169      -0.062  43.324  55.544  1.00 25.79           C  
ATOM   1319  O   ARG B 169      -0.561  42.216  55.355  1.00 27.89           O  
ATOM   1320  CB  ARG B 169      -1.849  44.320  56.859  1.00 29.23           C  
ATOM   1321  CG  ARG B 169      -2.181  45.258  55.699  1.00 31.69           C  
ATOM   1322  CD  ARG B 169      -3.500  46.000  55.855  1.00 32.77           C  
ATOM   1323  NE  ARG B 169      -3.890  46.699  54.651  1.00 34.07           N  
ATOM   1324  CZ  ARG B 169      -3.993  48.001  54.449  1.00 35.33           C  
ATOM   1325  NH1 ARG B 169      -3.723  48.814  55.478  1.00 37.37           N1+
ATOM   1326  NH2 ARG B 169      -4.358  48.522  53.282  1.00 34.88           N  
ATOM   1327  N   ALA B 170       0.633  44.011  54.666  1.00 22.98           N  
ATOM   1328  CA  ALA B 170       0.810  43.362  53.337  1.00 21.59           C  
ATOM   1329  C   ALA B 170       1.831  42.246  53.338  1.00 21.10           C  
ATOM   1330  O   ALA B 170       2.916  42.365  53.889  1.00 23.08           O  
ATOM   1331  CB  ALA B 170       1.235  44.426  52.347  1.00 22.71           C  
ATOM   1332  N   ALA B 171       1.537  41.168  52.581  1.00 16.99           N  
ATOM   1333  CA  ALA B 171       2.482  40.075  52.384  1.00 16.89           C  
ATOM   1334  C   ALA B 171       3.161  40.353  51.034  1.00 14.74           C  
ATOM   1335  O   ALA B 171       2.536  41.043  50.211  1.00 15.57           O  
ATOM   1336  CB  ALA B 171       1.754  38.748  52.255  1.00 19.11           C  
ATOM   1337  N   ILE B 172       4.373  39.917  50.824  1.00 13.85           N  
ATOM   1338  CA  ILE B 172       5.043  40.122  49.528  1.00 13.68           C  
ATOM   1339  C   ILE B 172       5.407  38.760  48.975  1.00 13.25           C  
ATOM   1340  O   ILE B 172       6.487  38.225  49.175  1.00 14.99           O  
ATOM   1341  CB  ILE B 172       6.288  41.024  49.661  1.00 16.38           C  
ATOM   1342  CG1 ILE B 172       5.883  42.325  50.396  1.00 19.07           C  
ATOM   1343  CG2 ILE B 172       6.871  41.336  48.285  1.00 16.37           C  
ATOM   1344  CD1 ILE B 172       7.110  43.047  50.942  1.00 23.64           C  
ATOM   1345  N   PRO B 173       4.556  38.132  48.143  1.00 13.31           N  
ATOM   1346  CA  PRO B 173       4.822  36.815  47.607  1.00 12.96           C  
ATOM   1347  C   PRO B 173       5.986  36.712  46.651  1.00 14.39           C  
ATOM   1348  O   PRO B 173       6.617  35.640  46.539  1.00 13.20           O  
ATOM   1349  CB  PRO B 173       3.531  36.426  46.872  1.00 14.64           C  
ATOM   1350  CG  PRO B 173       2.505  37.416  47.235  1.00 17.35           C  
ATOM   1351  CD  PRO B 173       3.133  38.584  47.974  1.00 13.54           C  
ATOM   1352  N   ALA B 174       6.347  37.811  45.920  1.00 11.91           N  
ATOM   1353  CA  ALA B 174       7.528  37.725  45.098  1.00 11.01           C  
ATOM   1354  C   ALA B 174       7.987  39.085  44.582  1.00 11.14           C  
ATOM   1355  O   ALA B 174       7.172  39.992  44.416  1.00 13.38           O  
ATOM   1356  CB  ALA B 174       7.185  36.967  43.747  1.00 13.19           C  
ATOM   1357  N   LEU B 175       9.262  39.215  44.285  1.00 10.29           N  
ATOM   1358  CA  LEU B 175       9.770  40.265  43.405  1.00 10.74           C  
ATOM   1359  C   LEU B 175      10.023  39.558  42.071  1.00 11.24           C  
ATOM   1360  O   LEU B 175      10.411  38.362  42.045  1.00 14.76           O  
ATOM   1361  CB  LEU B 175      11.133  40.801  43.846  1.00 14.08           C  
ATOM   1362  CG  LEU B 175      11.222  41.293  45.280  1.00 18.79           C  
ATOM   1363  CD1 LEU B 175      12.626  41.869  45.542  1.00 20.95           C  
ATOM   1364  CD2 LEU B 175      10.111  42.227  45.676  1.00 19.28           C  
ATOM   1365  N   VAL B 176       9.832  40.221  40.939  1.00  9.65           N  
ATOM   1366  CA  VAL B 176      10.124  39.632  39.628  1.00 10.32           C  
ATOM   1367  C   VAL B 176      10.994  40.587  38.812  1.00 12.12           C  
ATOM   1368  O   VAL B 176      10.501  41.654  38.382  1.00 14.21           O  
ATOM   1369  CB  VAL B 176       8.842  39.334  38.816  1.00 11.88           C  
ATOM   1370  CG1 VAL B 176       9.216  38.596  37.524  1.00 13.85           C  
ATOM   1371  CG2 VAL B 176       7.819  38.531  39.648  1.00 13.99           C  
ATOM   1372  N   ALA B 177      12.234  40.172  38.520  1.00  9.88           N  
ATOM   1373  CA  ALA B 177      13.075  41.010  37.627  1.00 11.32           C  
ATOM   1374  C   ALA B 177      12.836  40.589  36.205  1.00 12.78           C  
ATOM   1375  O   ALA B 177      12.597  39.390  35.971  1.00 13.39           O  
ATOM   1376  CB  ALA B 177      14.551  40.822  37.968  1.00 13.18           C  
ATOM   1377  N   LEU B 178      12.709  41.475  35.224  1.00 10.20           N  
ATOM   1378  CA  LEU B 178      12.451  41.105  33.833  1.00 11.03           C  
ATOM   1379  C   LEU B 178      13.118  42.064  32.832  1.00 13.03           C  
ATOM   1380  O   LEU B 178      13.427  43.209  33.191  1.00 13.49           O  
ATOM   1381  CB  LEU B 178      10.935  40.919  33.590  1.00 11.67           C  
ATOM   1382  CG  LEU B 178      10.133  42.238  33.723  1.00 13.51           C  
ATOM   1383  CD1 LEU B 178       9.932  42.850  32.346  1.00 16.15           C  
ATOM   1384  CD2 LEU B 178       8.761  42.005  34.343  1.00 16.96           C  
ATOM   1385  N   GLY B 179      13.270  41.553  31.625  1.00 13.28           N  
ATOM   1386  CA  GLY B 179      13.888  42.387  30.540  1.00 11.88           C  
ATOM   1387  C   GLY B 179      14.180  41.497  29.353  1.00 12.56           C  
ATOM   1388  O   GLY B 179      13.747  40.318  29.296  1.00 13.78           O  
ATOM   1389  N   TYR B 180      14.797  42.051  28.294  1.00 11.31           N  
ATOM   1390  CA  TYR B 180      15.126  41.197  27.132  1.00 12.42           C  
ATOM   1391  C   TYR B 180      16.362  40.415  27.493  1.00 12.56           C  
ATOM   1392  O   TYR B 180      17.324  40.847  28.139  1.00 12.84           O  
ATOM   1393  CB  TYR B 180      15.407  42.148  25.923  1.00 13.37           C  
ATOM   1394  CG  TYR B 180      14.130  42.808  25.450  1.00 15.01           C  
ATOM   1395  CD1 TYR B 180      13.256  42.145  24.597  1.00 19.34           C  
ATOM   1396  CD2 TYR B 180      13.853  44.124  25.817  1.00 16.68           C  
ATOM   1397  CE1 TYR B 180      12.082  42.743  24.150  1.00 20.63           C  
ATOM   1398  CE2 TYR B 180      12.675  44.731  25.386  1.00 18.63           C  
ATOM   1399  CZ  TYR B 180      11.829  44.035  24.567  1.00 21.56           C  
ATOM   1400  OH  TYR B 180      10.668  44.666  24.112  1.00 27.09           O  
ATOM   1401  N   PRO B 181      16.401  39.070  27.219  1.00 12.59           N  
ATOM   1402  CA  PRO B 181      17.455  38.212  27.679  1.00 15.01           C  
ATOM   1403  C   PRO B 181      18.841  38.451  27.071  1.00 16.61           C  
ATOM   1404  O   PRO B 181      18.858  38.629  25.847  1.00 18.72           O  
ATOM   1405  CB  PRO B 181      16.953  36.797  27.353  1.00 17.66           C  
ATOM   1406  CG  PRO B 181      15.785  36.959  26.464  1.00 18.84           C  
ATOM   1407  CD  PRO B 181      15.304  38.389  26.497  1.00 15.27           C  
ATOM   1408  N   ALA B 182      19.843  38.273  27.904  1.00 16.49           N  
ATOM   1409  CA  ALA B 182      21.218  38.360  27.415  1.00 18.85           C  
ATOM   1410  C   ALA B 182      21.951  37.042  27.684  1.00 21.13           C  
ATOM   1411  O   ALA B 182      23.189  37.006  27.670  1.00 23.62           O  
ATOM   1412  CB  ALA B 182      21.985  39.491  28.107  1.00 19.27           C  
ATOM   1413  N   GLU B 183      21.210  36.001  28.036  1.00 20.44           N  
ATOM   1414  CA  GLU B 183      21.795  34.678  28.328  1.00 21.38           C  
ATOM   1415  C   GLU B 183      20.725  33.632  27.993  1.00 22.96           C  
ATOM   1416  O   GLU B 183      19.557  34.000  27.865  1.00 21.24           O  
ATOM   1417  CB  GLU B 183      22.289  34.533  29.774  1.00 21.26           C  
ATOM   1418  CG  GLU B 183      21.155  34.548  30.811  1.00 20.43           C  
ATOM   1419  CD  GLU B 183      21.541  34.160  32.198  1.00 22.48           C  
ATOM   1420  OE1 GLU B 183      22.754  33.925  32.509  1.00 23.61           O  
ATOM   1421  OE2 GLU B 183      20.682  34.072  33.102  1.00 20.40           O1-
ATOM   1422  N   GLU B 184      21.108  32.372  27.805  1.00 24.34           N  
ATOM   1423  CA  GLU B 184      20.169  31.280  27.581  1.00 26.46           C  
ATOM   1424  C   GLU B 184      19.475  30.760  28.846  1.00 24.81           C  
ATOM   1425  O   GLU B 184      18.312  30.321  28.770  1.00 26.62           O  
ATOM   1426  CB  GLU B 184      20.922  30.058  26.987  1.00 30.76           C  
ATOM   1427  CG  GLU B 184      20.985  30.061  25.481  1.00 36.86           C  
ATOM   1428  CD  GLU B 184      21.880  29.002  24.869  1.00 40.41           C  
ATOM   1429  OE1 GLU B 184      22.213  28.000  25.543  1.00 42.63           O  
ATOM   1430  OE2 GLU B 184      22.248  29.170  23.681  1.00 43.09           O1-
ATOM   1431  N   GLY B 185      20.117  30.855  29.997  1.00 22.87           N  
ATOM   1432  CA  GLY B 185      19.546  30.308  31.244  1.00 22.33           C  
ATOM   1433  C   GLY B 185      20.082  28.868  31.423  1.00 21.96           C  
ATOM   1434  O   GLY B 185      20.360  28.269  30.402  1.00 25.03           O  
ATOM   1435  N   TYR B 186      20.133  28.401  32.633  1.00 23.12           N  
ATOM   1436  CA  TYR B 186      20.633  27.053  32.937  1.00 26.27           C  
ATOM   1437  C   TYR B 186      19.570  25.992  32.763  1.00 24.69           C  
ATOM   1438  O   TYR B 186      18.404  26.264  33.022  1.00 25.00           O  
ATOM   1439  CB  TYR B 186      21.101  27.097  34.407  1.00 32.12           C  
ATOM   1440  CG  TYR B 186      22.108  28.214  34.609  1.00 38.81           C  
ATOM   1441  CD1 TYR B 186      23.118  28.416  33.670  1.00 40.81           C  
ATOM   1442  CD2 TYR B 186      22.014  29.082  35.683  1.00 41.46           C  
ATOM   1443  CE1 TYR B 186      24.027  29.449  33.819  1.00 43.57           C  
ATOM   1444  CE2 TYR B 186      22.935  30.108  35.841  1.00 43.06           C  
ATOM   1445  CZ  TYR B 186      23.931  30.282  34.910  1.00 43.97           C  
ATOM   1446  OH  TYR B 186      24.846  31.305  35.049  1.00 46.10           O  
ATOM   1447  N   PRO B 187      19.938  24.802  32.315  1.00 22.62           N  
ATOM   1448  CA  PRO B 187      18.991  23.709  32.121  1.00 23.36           C  
ATOM   1449  C   PRO B 187      18.575  23.230  33.492  1.00 24.27           C  
ATOM   1450  O   PRO B 187      19.431  23.200  34.402  1.00 27.34           O  
ATOM   1451  CB  PRO B 187      19.809  22.675  31.322  1.00 24.28           C  
ATOM   1452  CG  PRO B 187      21.204  22.898  31.831  1.00 25.94           C  
ATOM   1453  CD  PRO B 187      21.338  24.399  31.963  1.00 24.41           C  
ATOM   1454  N   SER B 188      17.287  23.007  33.761  1.00 23.43           N  
ATOM   1455  CA  SER B 188      16.901  22.483  35.058  1.00 20.00           C  
ATOM   1456  C   SER B 188      15.880  21.340  34.785  1.00 17.49           C  
ATOM   1457  O   SER B 188      15.305  21.267  33.724  1.00 19.35           O  
ATOM   1458  CB  SER B 188      16.283  23.418  36.085  1.00 21.52           C  
ATOM   1459  OG  SER B 188      15.169  24.047  35.516  1.00 19.98           O  
ATOM   1460  N   HIS B 189      15.923  20.407  35.728  1.00 18.64           N  
ATOM   1461  CA  HIS B 189      15.089  19.224  35.592  1.00 16.89           C  
ATOM   1462  C   HIS B 189      13.830  19.384  36.440  1.00 15.08           C  
ATOM   1463  O   HIS B 189      13.731  20.235  37.345  1.00 16.03           O  
ATOM   1464  CB  HIS B 189      15.920  18.035  36.130  1.00 20.88           C  
ATOM   1465  CG  HIS B 189      16.952  17.663  35.081  1.00 26.87           C  
ATOM   1466  CD2 HIS B 189      17.316  18.270  33.925  1.00 28.57           C  
ATOM   1467  ND1 HIS B 189      17.688  16.509  35.156  1.00 30.83           N  
ATOM   1468  CE1 HIS B 189      18.499  16.449  34.108  1.00 29.83           C  
ATOM   1469  NE2 HIS B 189      18.290  17.523  33.339  1.00 30.02           N  
ATOM   1470  N   ARG B 190      12.864  18.501  36.157  1.00 12.00           N  
ATOM   1471  CA  ARG B 190      11.654  18.372  36.980  1.00 11.55           C  
ATOM   1472  C   ARG B 190      11.504  16.884  37.340  1.00 14.92           C  
ATOM   1473  O   ARG B 190      12.074  16.027  36.631  1.00 15.43           O  
ATOM   1474  CB  ARG B 190      10.394  18.896  36.290  1.00 10.68           C  
ATOM   1475  CG  ARG B 190      10.438  20.406  35.938  1.00 11.15           C  
ATOM   1476  CD  ARG B 190      10.336  21.262  37.241  1.00  9.45           C  
ATOM   1477  NE  ARG B 190      10.197  22.706  36.785  1.00  9.16           N  
ATOM   1478  CZ  ARG B 190      11.277  23.400  36.459  1.00 11.01           C  
ATOM   1479  NH1 ARG B 190      12.549  23.000  36.486  1.00 11.37           N1+
ATOM   1480  NH2 ARG B 190      11.035  24.657  35.999  1.00 12.27           N  
ATOM   1481  N   LEU B 191      10.758  16.614  38.388  1.00 13.56           N  
ATOM   1482  CA  LEU B 191      10.547  15.187  38.754  1.00 14.49           C  
ATOM   1483  C   LEU B 191       9.855  14.482  37.622  1.00 15.15           C  
ATOM   1484  O   LEU B 191       9.018  15.035  36.898  1.00 15.85           O  
ATOM   1485  CB  LEU B 191       9.621  15.186  39.982  1.00 15.61           C  
ATOM   1486  CG  LEU B 191      10.232  15.739  41.285  1.00 17.79           C  
ATOM   1487  CD1 LEU B 191       9.124  15.856  42.330  1.00 21.78           C  
ATOM   1488  CD2 LEU B 191      11.395  14.882  41.754  1.00 21.29           C  
ATOM   1489  N   PRO B 192      10.066  13.150  37.499  1.00 17.72           N  
ATOM   1490  CA  PRO B 192       9.344  12.371  36.518  1.00 18.85           C  
ATOM   1491  C   PRO B 192       7.839  12.418  36.755  1.00 17.52           C  
ATOM   1492  O   PRO B 192       7.425  12.387  37.937  1.00 18.55           O  
ATOM   1493  CB  PRO B 192       9.912  10.961  36.704  1.00 20.75           C  
ATOM   1494  CG  PRO B 192      11.144  11.084  37.508  1.00 21.31           C  
ATOM   1495  CD  PRO B 192      11.031  12.383  38.318  1.00 19.73           C  
ATOM   1496  N   LEU B 193       7.061  12.404  35.699  1.00 17.82           N  
ATOM   1497  CA  LEU B 193       5.625  12.437  35.802  1.00 19.70           C  
ATOM   1498  C   LEU B 193       5.069  11.372  36.745  1.00 20.87           C  
ATOM   1499  O   LEU B 193       4.217  11.619  37.603  1.00 20.09           O  
ATOM   1500  CB  LEU B 193       4.970  12.284  34.413  1.00 24.00           C  
ATOM   1501  CG  LEU B 193       3.488  12.692  34.537  1.00 28.04           C  
ATOM   1502  CD1 LEU B 193       3.039  13.637  33.457  1.00 29.59           C  
ATOM   1503  CD2 LEU B 193       2.676  11.410  34.564  1.00 28.44           C  
ATOM   1504  N   GLU B 194       5.621  10.153  36.674  1.00 20.97           N  
ATOM   1505  CA  GLU B 194       5.122   9.035  37.478  1.00 23.40           C  
ATOM   1506  C   GLU B 194       5.447   9.111  38.927  1.00 21.41           C  
ATOM   1507  O   GLU B 194       4.852   8.396  39.777  1.00 24.28           O  
ATOM   1508  CB  GLU B 194       5.589   7.734  36.778  1.00 26.87           C  
ATOM   1509  CG  GLU B 194       7.078   7.539  36.936  1.00 31.02           C  
ATOM   1510  CD  GLU B 194       7.890   8.028  35.753  1.00 32.39           C  
ATOM   1511  OE1 GLU B 194       7.430   8.837  34.922  1.00 32.24           O  
ATOM   1512  OE2 GLU B 194       9.046   7.548  35.666  1.00 34.80           O1-
ATOM   1513  N   ARG B 195       6.307  10.007  39.388  1.00 18.56           N  
ATOM   1514  CA  ARG B 195       6.618  10.300  40.738  1.00 19.33           C  
ATOM   1515  C   ARG B 195       5.628  11.290  41.361  1.00 19.99           C  
ATOM   1516  O   ARG B 195       5.526  11.350  42.598  1.00 22.98           O  
ATOM   1517  CB  ARG B 195       8.014  10.929  40.762  1.00 24.73           C  
ATOM   1518  CG  ARG B 195       8.521  11.481  42.055  1.00 25.97           C  
ATOM   1519  CD  ARG B 195       8.973  10.340  42.988  1.00 30.54           C  
ATOM   1520  NE  ARG B 195       9.537  10.934  44.201  1.00 31.11           N  
ATOM   1521  CZ  ARG B 195       8.827  11.344  45.249  1.00 32.32           C  
ATOM   1522  NH1 ARG B 195       7.508  11.278  45.269  1.00 32.79           N1+
ATOM   1523  NH2 ARG B 195       9.446  11.857  46.310  1.00 33.88           N  
ATOM   1524  N   VAL B 196       4.984  12.087  40.505  1.00 16.00           N  
ATOM   1525  CA  VAL B 196       4.142  13.194  41.020  1.00 17.03           C  
ATOM   1526  C   VAL B 196       2.675  12.881  40.821  1.00 15.40           C  
ATOM   1527  O   VAL B 196       1.853  13.433  41.575  1.00 17.80           O  
ATOM   1528  CB  VAL B 196       4.538  14.481  40.201  1.00 20.22           C  
ATOM   1529  CG1 VAL B 196       3.524  15.606  40.295  1.00 23.16           C  
ATOM   1530  CG2 VAL B 196       5.902  14.955  40.726  1.00 25.69           C  
ATOM   1531  N   VAL B 197       2.331  12.139  39.771  1.00 14.31           N  
ATOM   1532  CA  VAL B 197       0.919  11.930  39.408  1.00 16.65           C  
ATOM   1533  C   VAL B 197       0.441  10.492  39.690  1.00 18.38           C  
ATOM   1534  O   VAL B 197       1.083   9.536  39.217  1.00 21.45           O  
ATOM   1535  CB  VAL B 197       0.721  12.242  37.924  1.00 17.54           C  
ATOM   1536  CG1 VAL B 197      -0.736  12.046  37.454  1.00 19.13           C  
ATOM   1537  CG2 VAL B 197       1.121  13.695  37.641  1.00 19.65           C  
ATOM   1538  N   LEU B 198      -0.694  10.394  40.366  1.00 18.52           N  
ATOM   1539  CA  LEU B 198      -1.301   9.052  40.610  1.00 22.78           C  
ATOM   1540  C   LEU B 198      -2.612   8.961  39.863  1.00 22.57           C  
ATOM   1541  O   LEU B 198      -3.409   9.904  39.826  1.00 22.30           O  
ATOM   1542  CB  LEU B 198      -1.341   8.836  42.078  1.00 27.72           C  
ATOM   1543  CG  LEU B 198      -2.345   9.010  43.156  1.00 33.60           C  
ATOM   1544  CD1 LEU B 198      -3.416   7.927  43.149  1.00 34.94           C  
ATOM   1545  CD2 LEU B 198      -1.650   8.967  44.535  1.00 35.83           C  
ATOM   1546  N   TRP B 199      -2.808   7.879  39.091  1.00 23.23           N  
ATOM   1547  CA  TRP B 199      -3.997   7.736  38.242  1.00 25.70           C  
ATOM   1548  C   TRP B 199      -5.077   6.882  38.879  1.00 29.33           C  
ATOM   1549  O   TRP B 199      -4.820   5.718  39.252  1.00 31.64           O  
ATOM   1550  CB  TRP B 199      -3.552   7.163  36.895  1.00 26.17           C  
ATOM   1551  CG  TRP B 199      -2.601   8.035  36.135  1.00 27.05           C  
ATOM   1552  CD1 TRP B 199      -1.240   8.115  36.300  1.00 28.10           C  
ATOM   1553  CD2 TRP B 199      -2.931   8.959  35.100  1.00 28.18           C  
ATOM   1554  CE2 TRP B 199      -1.735   9.550  34.663  1.00 28.67           C  
ATOM   1555  CE3 TRP B 199      -4.138   9.323  34.494  1.00 29.02           C  
ATOM   1556  NE1 TRP B 199      -0.719   9.034  35.418  1.00 28.42           N  
ATOM   1557  CZ2 TRP B 199      -1.688  10.510  33.663  1.00 29.37           C  
ATOM   1558  CZ3 TRP B 199      -4.091  10.267  33.478  1.00 29.40           C  
ATOM   1559  CH2 TRP B 199      -2.882  10.841  33.079  1.00 29.88           C  
ATOM   1560  N   ARG B 200      -6.279   7.428  39.058  1.00 27.92           N  
ATOM   1561  CA  ARG B 200      -7.397   6.697  39.667  1.00 30.54           C  
ATOM   1562  C   ARG B 200      -8.664   7.021  38.855  1.00 28.64           C  
ATOM   1563  O   ARG B 200      -9.756   7.201  39.415  1.00 27.41           O  
ATOM   1564  CB  ARG B 200      -7.596   7.057  41.123  1.00 32.71           C  
ATOM   1565  CG  ARG B 200      -6.549   6.694  42.154  1.00 37.20           C  
ATOM   1566  CD  ARG B 200      -5.999   5.283  42.010  1.00 41.13           C  
ATOM   1567  NE  ARG B 200      -4.836   5.060  42.866  1.00 43.93           N  
ATOM   1568  CZ  ARG B 200      -3.608   4.722  42.519  1.00 45.53           C  
ATOM   1569  NH1 ARG B 200      -3.226   4.534  41.264  1.00 46.67           N1+
ATOM   1570  NH2 ARG B 200      -2.689   4.584  43.476  1.00 47.42           N  
ATOM   1571  OXT ARG B 200      -8.508   7.167  37.629  1.00 31.25           O1-
TER
ATOM   1572  N   PRO A   1      -3.948  22.547  17.436  1.00 41.27           N  
ATOM   1573  CA  PRO A   1      -3.864  24.024  17.323  1.00 39.46           C  
ATOM   1574  C   PRO A   1      -3.896  24.749  18.659  1.00 36.36           C  
ATOM   1575  O   PRO A   1      -4.730  25.645  18.822  1.00 39.65           O  
ATOM   1576  CB  PRO A   1      -5.086  24.356  16.471  1.00 40.83           C  
ATOM   1577  CG  PRO A   1      -6.092  23.313  16.810  1.00 41.70           C  
ATOM   1578  CD  PRO A   1      -5.357  22.115  17.328  1.00 41.79           C  
ATOM   1579  N   VAL A   2      -2.966  24.441  19.553  1.00 29.77           N  
ATOM   1580  CA  VAL A   2      -2.923  25.076  20.881  1.00 22.44           C  
ATOM   1581  C   VAL A   2      -2.924  26.588  20.760  1.00 19.94           C  
ATOM   1582  O   VAL A   2      -2.124  27.136  19.989  1.00 22.01           O  
ATOM   1583  CB  VAL A   2      -1.683  24.582  21.633  1.00 21.80           C  
ATOM   1584  CG1 VAL A   2      -1.567  25.116  23.059  1.00 20.21           C  
ATOM   1585  CG2 VAL A   2      -1.748  23.035  21.725  1.00 24.09           C  
ATOM   1586  N   LEU A   3      -3.771  27.272  21.502  1.00 15.98           N  
ATOM   1587  CA  LEU A   3      -3.890  28.717  21.423  1.00 17.64           C  
ATOM   1588  C   LEU A   3      -2.648  29.431  21.937  1.00 16.46           C  
ATOM   1589  O   LEU A   3      -1.935  28.931  22.835  1.00 15.47           O  
ATOM   1590  CB  LEU A   3      -5.051  29.228  22.313  1.00 20.00           C  
ATOM   1591  CG  LEU A   3      -6.463  28.729  21.996  1.00 24.26           C  
ATOM   1592  CD1 LEU A   3      -7.469  29.424  22.915  1.00 25.81           C  
ATOM   1593  CD2 LEU A   3      -6.823  29.001  20.544  1.00 27.06           C  
ATOM   1594  N   ASP A   4      -2.478  30.662  21.425  1.00 16.12           N  
ATOM   1595  CA  ASP A   4      -1.416  31.523  21.955  1.00 15.39           C  
ATOM   1596  C   ASP A   4      -1.781  31.870  23.403  1.00 14.38           C  
ATOM   1597  O   ASP A   4      -2.974  31.886  23.787  1.00 14.71           O  
ATOM   1598  CB  ASP A   4      -1.250  32.767  21.073  1.00 17.58           C  
ATOM   1599  CG  ASP A   4      -2.382  33.757  21.198  1.00 20.31           C  
ATOM   1600  OD1 ASP A   4      -2.259  34.597  22.107  1.00 19.67           O  
ATOM   1601  OD2 ASP A   4      -3.341  33.622  20.432  1.00 24.14           O1-
ATOM   1602  N   ALA A   5      -0.753  32.168  24.212  1.00 12.56           N  
ATOM   1603  CA  ALA A   5      -1.010  32.366  25.648  1.00 12.93           C  
ATOM   1604  C   ALA A   5      -1.844  33.614  25.936  1.00 12.72           C  
ATOM   1605  O   ALA A   5      -2.604  33.598  26.923  1.00 12.91           O  
ATOM   1606  CB  ALA A   5       0.329  32.490  26.374  1.00 15.88           C  
ATOM   1607  N   LYS A   6      -1.717  34.704  25.140  1.00 13.75           N  
ATOM   1608  CA  LYS A   6      -2.556  35.886  25.429  1.00 13.81           C  
ATOM   1609  C   LYS A   6      -4.028  35.596  25.176  1.00 11.98           C  
ATOM   1610  O   LYS A   6      -4.869  35.896  26.036  1.00 13.03           O  
ATOM   1611  CB  LYS A   6      -2.065  37.038  24.473  1.00 15.82           C  
ATOM   1612  CG  LYS A   6      -2.940  38.306  24.619  1.00 19.33           C  
ATOM   1613  CD  LYS A   6      -2.758  39.188  23.361  1.00 23.43           C  
ATOM   1614  CE  LYS A   6      -3.517  40.494  23.572  1.00 28.17           C  
ATOM   1615  NZ  LYS A   6      -3.188  41.488  22.502  1.00 30.92           N1+
ATOM   1616  N   THR A   7      -4.389  34.953  24.049  1.00 12.48           N  
ATOM   1617  CA  THR A   7      -5.799  34.646  23.779  1.00 12.43           C  
ATOM   1618  C   THR A   7      -6.381  33.716  24.862  1.00 12.69           C  
ATOM   1619  O   THR A   7      -7.493  33.896  25.354  1.00 13.49           O  
ATOM   1620  CB  THR A   7      -5.943  33.964  22.398  1.00 16.04           C  
ATOM   1621  CG2 THR A   7      -7.399  33.635  22.101  1.00 19.73           C  
ATOM   1622  OG1 THR A   7      -5.464  34.906  21.414  1.00 19.54           O  
ATOM   1623  N   ALA A   8      -5.552  32.756  25.296  1.00 11.34           N  
ATOM   1624  CA  ALA A   8      -6.030  31.865  26.365  1.00 11.14           C  
ATOM   1625  C   ALA A   8      -6.368  32.580  27.650  1.00 11.46           C  
ATOM   1626  O   ALA A   8      -7.402  32.335  28.274  1.00 11.70           O  
ATOM   1627  CB  ALA A   8      -5.008  30.740  26.648  1.00 12.76           C  
ATOM   1628  N   ALA A   9      -5.479  33.496  28.076  1.00 10.58           N  
ATOM   1629  CA  ALA A   9      -5.745  34.224  29.315  1.00 11.01           C  
ATOM   1630  C   ALA A   9      -6.953  35.143  29.153  1.00 11.53           C  
ATOM   1631  O   ALA A   9      -7.731  35.269  30.087  1.00 11.65           O  
ATOM   1632  CB  ALA A   9      -4.543  35.078  29.710  1.00 11.24           C  
ATOM   1633  N   LEU A  10      -7.041  35.822  28.000  1.00 10.83           N  
ATOM   1634  CA  LEU A  10      -8.196  36.734  27.876  1.00 12.03           C  
ATOM   1635  C   LEU A  10      -9.531  36.058  27.699  1.00 13.17           C  
ATOM   1636  O   LEU A  10     -10.559  36.663  28.117  1.00 18.63           O  
ATOM   1637  CB  LEU A  10      -7.984  37.670  26.635  1.00 12.76           C  
ATOM   1638  CG  LEU A  10      -6.783  38.600  26.789  1.00 15.81           C  
ATOM   1639  CD1 LEU A  10      -6.573  39.370  25.459  1.00 16.83           C  
ATOM   1640  CD2 LEU A  10      -6.970  39.600  27.927  1.00 17.07           C  
ATOM   1641  N   LYS A  11      -9.608  34.858  27.126  1.00 13.72           N  
ATOM   1642  CA  LYS A  11     -10.909  34.229  26.863  1.00 15.03           C  
ATOM   1643  C   LYS A  11     -11.396  33.295  27.964  1.00 14.09           C  
ATOM   1644  O   LYS A  11     -12.595  32.981  27.984  1.00 16.16           O  
ATOM   1645  CB  LYS A  11     -10.710  33.341  25.604  1.00 19.97           C  
ATOM   1646  CG  LYS A  11     -11.946  32.657  25.062  1.00 27.56           C  
ATOM   1647  CD  LYS A  11     -11.602  31.681  23.916  1.00 32.35           C  
ATOM   1648  CE  LYS A  11     -12.918  31.406  23.170  1.00 35.43           C  
ATOM   1649  NZ  LYS A  11     -12.672  30.417  22.070  1.00 39.12           N1+
ATOM   1650  N   ARG A  12     -10.521  32.864  28.884  1.00 11.39           N  
ATOM   1651  CA  ARG A  12     -10.980  31.865  29.862  1.00 10.47           C  
ATOM   1652  C   ARG A  12     -12.106  32.350  30.760  1.00 11.92           C  
ATOM   1653  O   ARG A  12     -12.039  33.435  31.366  1.00 12.57           O  
ATOM   1654  CB  ARG A  12      -9.815  31.473  30.815  1.00  9.01           C  
ATOM   1655  CG  ARG A  12     -10.207  30.276  31.736  1.00  8.77           C  
ATOM   1656  CD  ARG A  12      -9.080  29.960  32.741  1.00  9.19           C  
ATOM   1657  NE  ARG A  12      -9.687  28.915  33.641  1.00  9.10           N  
ATOM   1658  CZ  ARG A  12     -10.602  29.160  34.565  1.00  8.29           C  
ATOM   1659  NH1 ARG A  12     -10.937  30.403  34.976  1.00  9.52           N1+
ATOM   1660  NH2 ARG A  12     -11.199  28.121  35.204  1.00  9.69           N  
ATOM   1661  N   ARG A  13     -13.113  31.488  30.934  1.00 10.93           N  
ATOM   1662  CA  ARG A  13     -14.120  31.601  31.961  1.00  9.83           C  
ATOM   1663  C   ARG A  13     -14.206  30.207  32.645  1.00  9.94           C  
ATOM   1664  O   ARG A  13     -13.974  29.207  31.926  1.00 13.09           O  
ATOM   1665  CB  ARG A  13     -15.545  31.964  31.462  1.00 12.44           C  
ATOM   1666  CG  ARG A  13     -15.508  33.204  30.536  1.00 16.25           C  
ATOM   1667  CD  ARG A  13     -16.970  33.436  30.042  1.00 17.42           C  
ATOM   1668  NE  ARG A  13     -16.927  34.701  29.272  1.00 21.23           N  
ATOM   1669  CZ  ARG A  13     -18.036  35.201  28.721  1.00 24.04           C  
ATOM   1670  NH1 ARG A  13     -19.204  34.608  28.840  1.00 25.62           N1+
ATOM   1671  NH2 ARG A  13     -17.906  36.331  28.043  1.00 25.81           N  
ATOM   1672  N   SER A  14     -14.591  30.117  33.909  1.00 10.06           N  
ATOM   1673  CA  SER A  14     -14.800  28.784  34.533  1.00 10.76           C  
ATOM   1674  C   SER A  14     -16.059  28.135  33.948  1.00 11.98           C  
ATOM   1675  O   SER A  14     -17.069  28.829  33.660  1.00 12.99           O  
ATOM   1676  CB  SER A  14     -14.925  28.930  36.044  1.00 10.25           C  
ATOM   1677  OG  SER A  14     -13.660  29.191  36.652  1.00 10.54           O  
ATOM   1678  N   ILE A  15     -15.933  26.812  33.762  1.00 11.21           N  
ATOM   1679  CA  ILE A  15     -17.022  26.008  33.143  1.00 11.29           C  
ATOM   1680  C   ILE A  15     -17.494  24.985  34.171  1.00 12.57           C  
ATOM   1681  O   ILE A  15     -16.642  24.288  34.759  1.00 11.74           O  
ATOM   1682  CB  ILE A  15     -16.441  25.323  31.892  1.00 11.85           C  
ATOM   1683  CG1 ILE A  15     -16.028  26.304  30.801  1.00 14.87           C  
ATOM   1684  CG2 ILE A  15     -17.473  24.330  31.310  1.00 13.75           C  
ATOM   1685  CD1 ILE A  15     -17.130  27.253  30.371  1.00 14.25           C  
ATOM   1686  N   ARG A  16     -18.826  24.840  34.311  1.00 12.76           N  
ATOM   1687  CA  ARG A  16     -19.387  23.960  35.335  1.00 13.23           C  
ATOM   1688  C   ARG A  16     -20.369  22.959  34.741  1.00 14.64           C  
ATOM   1689  O   ARG A  16     -21.036  22.230  35.484  1.00 17.74           O  
ATOM   1690  CB  ARG A  16     -20.065  24.793  36.461  1.00 12.78           C  
ATOM   1691  CG  ARG A  16     -18.993  25.545  37.296  1.00 13.56           C  
ATOM   1692  CD  ARG A  16     -19.705  26.546  38.226  1.00 13.24           C  
ATOM   1693  NE  ARG A  16     -18.732  27.333  39.029  1.00 13.93           N  
ATOM   1694  CZ  ARG A  16     -18.261  28.502  38.565  1.00 13.55           C  
ATOM   1695  NH1 ARG A  16     -18.618  29.054  37.400  1.00 14.62           N1+
ATOM   1696  NH2 ARG A  16     -17.361  29.187  39.293  1.00 13.84           N  
ATOM   1697  N   ARG A  17     -20.496  22.923  33.429  1.00 15.03           N  
ATOM   1698  CA  ARG A  17     -21.339  21.961  32.714  1.00 16.37           C  
ATOM   1699  C   ARG A  17     -20.506  21.360  31.584  1.00 14.32           C  
ATOM   1700  O   ARG A  17     -19.864  22.098  30.841  1.00 15.17           O  
ATOM   1701  CB  ARG A  17     -22.576  22.645  32.105  1.00 18.67           C  
ATOM   1702  CG  ARG A  17     -23.591  23.207  33.094  1.00 28.21           C  
ATOM   1703  CD  ARG A  17     -25.037  22.949  32.679  1.00 35.36           C  
ATOM   1704  NE  ARG A  17     -25.769  24.094  32.167  1.00 40.71           N  
ATOM   1705  CZ  ARG A  17     -27.020  24.077  31.697  1.00 43.99           C  
ATOM   1706  NH1 ARG A  17     -27.787  22.990  31.654  1.00 45.45           N1+
ATOM   1707  NH2 ARG A  17     -27.577  25.199  31.231  1.00 45.77           N  
ATOM   1708  N   TYR A  18     -20.481  19.996  31.474  1.00 13.45           N  
ATOM   1709  CA  TYR A  18     -19.585  19.365  30.527  1.00 13.49           C  
ATOM   1710  C   TYR A  18     -20.276  18.316  29.616  1.00 14.20           C  
ATOM   1711  O   TYR A  18     -21.338  17.823  30.045  1.00 16.95           O  
ATOM   1712  CB  TYR A  18     -18.468  18.562  31.269  1.00 15.36           C  
ATOM   1713  CG  TYR A  18     -17.768  19.423  32.342  1.00 15.68           C  
ATOM   1714  CD1 TYR A  18     -16.733  20.280  32.062  1.00 18.76           C  
ATOM   1715  CD2 TYR A  18     -18.312  19.274  33.601  1.00 20.25           C  
ATOM   1716  CE1 TYR A  18     -16.242  21.079  33.145  1.00 18.83           C  
ATOM   1717  CE2 TYR A  18     -17.845  20.026  34.648  1.00 22.39           C  
ATOM   1718  CZ  TYR A  18     -16.841  20.932  34.369  1.00 16.90           C  
ATOM   1719  OH  TYR A  18     -16.456  21.581  35.564  1.00 24.26           O  
ATOM   1720  N   ARG A  19     -19.655  18.126  28.484  1.00 14.76           N  
ATOM   1721  CA  ARG A  19     -20.168  17.042  27.605  1.00 14.76           C  
ATOM   1722  C   ARG A  19     -19.837  15.716  28.276  1.00 15.19           C  
ATOM   1723  O   ARG A  19     -19.034  15.575  29.167  1.00 15.48           O  
ATOM   1724  CB  ARG A  19     -19.492  17.105  26.256  1.00 14.74           C  
ATOM   1725  CG  ARG A  19     -19.744  18.439  25.547  1.00 19.84           C  
ATOM   1726  CD  ARG A  19     -19.500  18.509  24.074  1.00 24.88           C  
ATOM   1727  NE  ARG A  19     -18.450  17.655  23.583  1.00 30.50           N  
ATOM   1728  CZ  ARG A  19     -17.401  17.939  22.831  1.00 35.25           C  
ATOM   1729  NH1 ARG A  19     -17.213  19.190  22.435  1.00 37.30           N1+
ATOM   1730  NH2 ARG A  19     -16.517  16.996  22.487  1.00 37.07           N  
ATOM   1731  N   LYS A  20     -20.508  14.652  27.743  1.00 15.21           N  
ATOM   1732  CA  LYS A  20     -20.236  13.316  28.310  1.00 17.35           C  
ATOM   1733  C   LYS A  20     -19.038  12.638  27.663  1.00 18.07           C  
ATOM   1734  O   LYS A  20     -18.739  11.488  28.042  1.00 21.53           O  
ATOM   1735  CB  LYS A  20     -21.494  12.447  28.050  1.00 19.01           C  
ATOM   1736  CG  LYS A  20     -22.711  12.961  28.774  1.00 21.03           C  
ATOM   1737  CD  LYS A  20     -22.586  12.768  30.285  1.00 24.68           C  
ATOM   1738  CE  LYS A  20     -23.969  13.010  30.880  1.00 27.38           C  
ATOM   1739  NZ  LYS A  20     -24.032  14.306  31.612  1.00 29.84           N1+
ATOM   1740  N   ASP A  21     -18.350  13.233  26.744  1.00 14.89           N  
ATOM   1741  CA  ASP A  21     -17.160  12.633  26.121  1.00 16.28           C  
ATOM   1742  C   ASP A  21     -15.978  12.519  27.068  1.00 16.44           C  
ATOM   1743  O   ASP A  21     -15.687  13.430  27.860  1.00 16.47           O  
ATOM   1744  CB  ASP A  21     -16.676  13.553  24.980  1.00 16.70           C  
ATOM   1745  CG  ASP A  21     -17.809  13.637  23.979  1.00 21.44           C  
ATOM   1746  OD1 ASP A  21     -17.955  12.674  23.206  1.00 19.61           O  
ATOM   1747  OD2 ASP A  21     -18.568  14.616  24.026  1.00 24.66           O1-
ATOM   1748  N   PRO A  22     -15.282  11.403  27.071  1.00 17.01           N  
ATOM   1749  CA  PRO A  22     -14.135  11.189  27.923  1.00 17.27           C  
ATOM   1750  C   PRO A  22     -12.969  12.040  27.453  1.00 16.88           C  
ATOM   1751  O   PRO A  22     -12.833  12.389  26.268  1.00 18.39           O  
ATOM   1752  CB  PRO A  22     -13.808   9.693  27.703  1.00 19.57           C  
ATOM   1753  CG  PRO A  22     -14.327   9.428  26.332  1.00 20.94           C  
ATOM   1754  CD  PRO A  22     -15.612  10.221  26.180  1.00 19.32           C  
ATOM   1755  N   VAL A  23     -12.059  12.317  28.396  1.00 15.98           N  
ATOM   1756  CA  VAL A  23     -10.813  13.019  28.023  1.00 16.25           C  
ATOM   1757  C   VAL A  23      -9.736  11.930  27.856  1.00 16.36           C  
ATOM   1758  O   VAL A  23      -9.416  11.248  28.815  1.00 18.71           O  
ATOM   1759  CB  VAL A  23     -10.447  14.038  29.124  1.00 17.20           C  
ATOM   1760  CG1 VAL A  23      -9.136  14.715  28.746  1.00 18.91           C  
ATOM   1761  CG2 VAL A  23     -11.573  15.068  29.302  1.00 17.67           C  
ATOM   1762  N   PRO A  24      -9.162  11.796  26.680  1.00 18.64           N  
ATOM   1763  CA  PRO A  24      -8.171  10.748  26.431  1.00 18.98           C  
ATOM   1764  C   PRO A  24      -6.968  10.863  27.352  1.00 21.29           C  
ATOM   1765  O   PRO A  24      -6.521  11.997  27.588  1.00 19.70           O  
ATOM   1766  CB  PRO A  24      -7.826  10.895  24.962  1.00 19.04           C  
ATOM   1767  CG  PRO A  24      -8.913  11.711  24.345  1.00 21.59           C  
ATOM   1768  CD  PRO A  24      -9.437  12.594  25.470  1.00 18.73           C  
ATOM   1769  N   GLU A  25      -6.458   9.739  27.869  1.00 22.06           N  
ATOM   1770  CA  GLU A  25      -5.338   9.789  28.806  1.00 22.80           C  
ATOM   1771  C   GLU A  25      -4.116  10.373  28.124  1.00 20.53           C  
ATOM   1772  O   GLU A  25      -3.378  11.114  28.815  1.00 19.40           O  
ATOM   1773  CB  GLU A  25      -5.032   8.401  29.386  1.00 26.28           C  
ATOM   1774  CG  GLU A  25      -3.990   8.448  30.495  1.00 33.82           C  
ATOM   1775  CD  GLU A  25      -3.802   7.106  31.188  1.00 38.15           C  
ATOM   1776  OE1 GLU A  25      -4.666   6.754  32.030  1.00 40.06           O  
ATOM   1777  OE2 GLU A  25      -2.803   6.419  30.858  1.00 41.12           O1-
ATOM   1778  N   GLY A  26      -3.855  10.118  26.862  1.00 19.54           N  
ATOM   1779  CA  GLY A  26      -2.701  10.691  26.162  1.00 20.53           C  
ATOM   1780  C   GLY A  26      -2.710  12.233  26.129  1.00 19.77           C  
ATOM   1781  O   GLY A  26      -1.647  12.870  26.255  1.00 19.10           O  
ATOM   1782  N   LEU A  27      -3.878  12.824  25.960  1.00 17.93           N  
ATOM   1783  CA  LEU A  27      -4.039  14.274  25.937  1.00 17.67           C  
ATOM   1784  C   LEU A  27      -3.805  14.797  27.350  1.00 16.78           C  
ATOM   1785  O   LEU A  27      -3.051  15.797  27.507  1.00 15.01           O  
ATOM   1786  CB  LEU A  27      -5.487  14.636  25.500  1.00 19.58           C  
ATOM   1787  CG  LEU A  27      -5.768  16.130  25.476  1.00 21.94           C  
ATOM   1788  CD1 LEU A  27      -4.771  16.882  24.591  1.00 23.80           C  
ATOM   1789  CD2 LEU A  27      -7.188  16.407  24.996  1.00 23.13           C  
ATOM   1790  N   LEU A  28      -4.381  14.197  28.370  1.00 15.97           N  
ATOM   1791  CA  LEU A  28      -4.149  14.651  29.739  1.00 16.56           C  
ATOM   1792  C   LEU A  28      -2.667  14.612  30.089  1.00 16.42           C  
ATOM   1793  O   LEU A  28      -2.120  15.474  30.785  1.00 15.14           O  
ATOM   1794  CB  LEU A  28      -4.957  13.864  30.781  1.00 21.20           C  
ATOM   1795  CG  LEU A  28      -5.164  14.572  32.124  1.00 25.82           C  
ATOM   1796  CD1 LEU A  28      -5.787  15.960  31.921  1.00 26.88           C  
ATOM   1797  CD2 LEU A  28      -6.094  13.742  33.027  1.00 28.24           C  
ATOM   1798  N   ARG A  29      -1.978  13.507  29.695  1.00 14.93           N  
ATOM   1799  CA  ARG A  29      -0.558  13.404  30.019  1.00 16.05           C  
ATOM   1800  C   ARG A  29       0.239  14.512  29.320  1.00 15.71           C  
ATOM   1801  O   ARG A  29       1.112  15.067  30.037  1.00 15.21           O  
ATOM   1802  CB  ARG A  29      -0.031  12.019  29.536  1.00 19.72           C  
ATOM   1803  CG  ARG A  29       1.454  11.861  29.823  1.00 27.06           C  
ATOM   1804  CD  ARG A  29       2.062  10.616  29.160  1.00 32.46           C  
ATOM   1805  NE  ARG A  29       3.535  10.686  29.233  1.00 36.18           N  
ATOM   1806  CZ  ARG A  29       4.238  10.191  30.246  1.00 38.66           C  
ATOM   1807  NH1 ARG A  29       3.613   9.570  31.239  1.00 41.30           N1+
ATOM   1808  NH2 ARG A  29       5.570  10.262  30.311  1.00 40.30           N  
ATOM   1809  N   GLU A  30      -0.074  14.888  28.088  1.00 13.12           N  
ATOM   1810  CA  GLU A  30       0.685  15.977  27.440  1.00 14.97           C  
ATOM   1811  C   GLU A  30       0.468  17.284  28.203  1.00 15.49           C  
ATOM   1812  O   GLU A  30       1.436  18.060  28.392  1.00 14.61           O  
ATOM   1813  CB  GLU A  30       0.211  16.107  25.992  1.00 17.87           C  
ATOM   1814  CG  GLU A  30       0.839  17.219  25.195  1.00 23.83           C  
ATOM   1815  CD  GLU A  30       0.428  17.267  23.745  1.00 26.09           C  
ATOM   1816  OE1 GLU A  30       0.120  16.197  23.153  1.00 30.48           O  
ATOM   1817  OE2 GLU A  30       0.437  18.360  23.148  1.00 26.27           O1-
ATOM   1818  N   ILE A  31      -0.775  17.536  28.593  1.00 12.52           N  
ATOM   1819  CA  ILE A  31      -1.022  18.793  29.352  1.00 12.28           C  
ATOM   1820  C   ILE A  31      -0.305  18.798  30.684  1.00 12.56           C  
ATOM   1821  O   ILE A  31       0.306  19.835  31.080  1.00 12.28           O  
ATOM   1822  CB  ILE A  31      -2.543  18.933  29.564  1.00 11.20           C  
ATOM   1823  CG1 ILE A  31      -3.164  19.190  28.182  1.00 12.90           C  
ATOM   1824  CG2 ILE A  31      -2.842  20.117  30.512  1.00 15.10           C  
ATOM   1825  CD1 ILE A  31      -4.703  19.147  28.243  1.00 14.75           C  
ATOM   1826  N   LEU A  32      -0.412  17.685  31.452  1.00 11.49           N  
ATOM   1827  CA  LEU A  32       0.286  17.679  32.738  1.00 11.36           C  
ATOM   1828  C   LEU A  32       1.806  17.768  32.607  1.00 11.63           C  
ATOM   1829  O   LEU A  32       2.467  18.431  33.447  1.00 12.71           O  
ATOM   1830  CB  LEU A  32      -0.117  16.402  33.535  1.00 14.73           C  
ATOM   1831  CG  LEU A  32      -1.585  16.418  33.943  1.00 15.93           C  
ATOM   1832  CD1 LEU A  32      -1.909  15.042  34.570  1.00 19.18           C  
ATOM   1833  CD2 LEU A  32      -1.887  17.479  34.993  1.00 20.32           C  
ATOM   1834  N   GLU A  33       2.404  17.165  31.573  1.00 11.43           N  
ATOM   1835  CA  GLU A  33       3.862  17.266  31.413  1.00 13.09           C  
ATOM   1836  C   GLU A  33       4.292  18.728  31.177  1.00 12.89           C  
ATOM   1837  O   GLU A  33       5.334  19.121  31.725  1.00 14.48           O  
ATOM   1838  CB  GLU A  33       4.183  16.407  30.161  1.00 17.89           C  
ATOM   1839  CG  GLU A  33       5.668  16.369  29.893  1.00 22.65           C  
ATOM   1840  CD  GLU A  33       5.884  15.302  28.794  1.00 26.22           C  
ATOM   1841  OE1 GLU A  33       5.245  15.453  27.746  1.00 28.33           O  
ATOM   1842  OE2 GLU A  33       6.620  14.364  29.104  1.00 27.13           O1-
ATOM   1843  N   ALA A  34       3.468  19.501  30.473  1.00 11.61           N  
ATOM   1844  CA  ALA A  34       3.831  20.893  30.246  1.00 11.26           C  
ATOM   1845  C   ALA A  34       3.600  21.692  31.521  1.00 11.57           C  
ATOM   1846  O   ALA A  34       4.419  22.549  31.880  1.00 11.42           O  
ATOM   1847  CB  ALA A  34       2.967  21.467  29.116  1.00 11.41           C  
ATOM   1848  N   ALA A  35       2.512  21.434  32.252  1.00 10.16           N  
ATOM   1849  CA  ALA A  35       2.263  22.200  33.482  1.00 10.77           C  
ATOM   1850  C   ALA A  35       3.280  21.948  34.541  1.00 11.63           C  
ATOM   1851  O   ALA A  35       3.624  22.880  35.317  1.00 12.39           O  
ATOM   1852  CB  ALA A  35       0.870  21.778  34.040  1.00 14.74           C  
ATOM   1853  N   LEU A  36       3.827  20.716  34.661  1.00 11.33           N  
ATOM   1854  CA  LEU A  36       4.840  20.373  35.636  1.00 11.61           C  
ATOM   1855  C   LEU A  36       6.198  21.019  35.370  1.00 10.85           C  
ATOM   1856  O   LEU A  36       7.069  20.912  36.210  1.00 12.57           O  
ATOM   1857  CB  LEU A  36       4.937  18.814  35.681  1.00 14.58           C  
ATOM   1858  CG  LEU A  36       3.696  18.242  36.415  1.00 16.68           C  
ATOM   1859  CD1 LEU A  36       3.561  16.745  36.177  1.00 19.65           C  
ATOM   1860  CD2 LEU A  36       3.747  18.537  37.899  1.00 18.42           C  
ATOM   1861  N   ARG A  37       6.366  21.741  34.233  1.00  8.54           N  
ATOM   1862  CA  ARG A  37       7.566  22.575  34.055  1.00  9.80           C  
ATOM   1863  C   ARG A  37       7.382  23.903  34.814  1.00  8.70           C  
ATOM   1864  O   ARG A  37       8.362  24.671  34.751  1.00 10.16           O  
ATOM   1865  CB  ARG A  37       7.787  22.912  32.585  1.00 11.80           C  
ATOM   1866  CG  ARG A  37       8.116  21.676  31.743  1.00 15.83           C  
ATOM   1867  CD  ARG A  37       9.470  21.025  31.928  1.00 17.92           C  
ATOM   1868  NE  ARG A  37      10.632  21.904  32.114  1.00 18.92           N  
ATOM   1869  CZ  ARG A  37      11.869  21.483  32.489  1.00 19.11           C  
ATOM   1870  NH1 ARG A  37      12.043  20.176  32.702  1.00 15.56           N1+
ATOM   1871  NH2 ARG A  37      12.853  22.324  32.747  1.00 21.43           N  
ATOM   1872  N   ALA A  38       6.351  24.135  35.578  1.00  8.65           N  
ATOM   1873  CA  ALA A  38       6.293  25.418  36.357  1.00  8.61           C  
ATOM   1874  C   ALA A  38       7.475  25.475  37.307  1.00  9.74           C  
ATOM   1875  O   ALA A  38       7.976  24.481  37.874  1.00  9.02           O  
ATOM   1876  CB  ALA A  38       5.016  25.403  37.203  1.00 11.08           C  
ATOM   1877  N   PRO A  39       7.962  26.699  37.579  1.00  8.53           N  
ATOM   1878  CA  PRO A  39       9.010  26.959  38.512  1.00  8.96           C  
ATOM   1879  C   PRO A  39       8.493  27.029  39.944  1.00  8.87           C  
ATOM   1880  O   PRO A  39       7.319  27.256  40.195  1.00 10.12           O  
ATOM   1881  CB  PRO A  39       9.543  28.337  38.078  1.00  9.88           C  
ATOM   1882  CG  PRO A  39       8.300  29.015  37.578  1.00 10.32           C  
ATOM   1883  CD  PRO A  39       7.469  27.915  36.876  1.00  9.57           C  
ATOM   1884  N   SER A  40       9.409  26.777  40.885  1.00  8.75           N  
ATOM   1885  CA  SER A  40       9.120  26.864  42.328  1.00  8.27           C  
ATOM   1886  C   SER A  40      10.397  27.262  43.062  1.00 10.14           C  
ATOM   1887  O   SER A  40      11.488  27.027  42.532  1.00 10.97           O  
ATOM   1888  CB  SER A  40       8.581  25.516  42.876  1.00 10.36           C  
ATOM   1889  OG  SER A  40       9.491  24.437  42.578  1.00 11.39           O  
ATOM   1890  N   ALA A  41      10.219  27.872  44.255  1.00 10.57           N  
ATOM   1891  CA  ALA A  41      11.414  28.262  45.020  1.00 12.00           C  
ATOM   1892  C   ALA A  41      12.310  27.057  45.323  1.00 12.07           C  
ATOM   1893  O   ALA A  41      11.796  25.990  45.711  1.00 11.98           O  
ATOM   1894  CB  ALA A  41      10.934  28.878  46.343  1.00 13.48           C  
ATOM   1895  N   TRP A  42      13.591  27.210  45.038  1.00 11.88           N  
ATOM   1896  CA  TRP A  42      14.612  26.155  45.199  1.00 14.62           C  
ATOM   1897  C   TRP A  42      14.310  24.922  44.371  1.00 14.21           C  
ATOM   1898  O   TRP A  42      14.892  23.814  44.596  1.00 14.39           O  
ATOM   1899  CB  TRP A  42      14.721  25.725  46.680  1.00 20.15           C  
ATOM   1900  CG  TRP A  42      15.451  26.635  47.612  1.00 24.79           C  
ATOM   1901  CD1 TRP A  42      16.581  27.346  47.350  1.00 27.86           C  
ATOM   1902  CD2 TRP A  42      15.149  26.865  49.000  1.00 29.08           C  
ATOM   1903  CE2 TRP A  42      16.117  27.745  49.494  1.00 29.42           C  
ATOM   1904  CE3 TRP A  42      14.139  26.420  49.854  1.00 31.24           C  
ATOM   1905  NE1 TRP A  42      16.989  28.026  48.482  1.00 30.64           N  
ATOM   1906  CZ2 TRP A  42      16.111  28.207  50.820  1.00 32.60           C  
ATOM   1907  CZ3 TRP A  42      14.129  26.880  51.165  1.00 32.89           C  
ATOM   1908  CH2 TRP A  42      15.111  27.761  51.631  1.00 32.93           C  
ATOM   1909  N   ASN A  43      13.444  24.985  43.318  1.00 11.06           N  
ATOM   1910  CA  ASN A  43      13.018  23.834  42.535  1.00 11.13           C  
ATOM   1911  C   ASN A  43      12.438  22.713  43.428  1.00 11.70           C  
ATOM   1912  O   ASN A  43      12.452  21.576  42.969  1.00 11.94           O  
ATOM   1913  CB  ASN A  43      14.170  23.368  41.622  1.00 11.13           C  
ATOM   1914  CG  ASN A  43      13.671  22.615  40.417  1.00 12.43           C  
ATOM   1915  ND2 ASN A  43      14.451  21.581  40.000  1.00 14.87           N  
ATOM   1916  OD1 ASN A  43      12.617  22.836  39.812  1.00 13.34           O  
ATOM   1917  N   LEU A  44      11.818  23.056  44.534  1.00 11.19           N  
ATOM   1918  CA  LEU A  44      11.358  22.033  45.493  1.00 10.82           C  
ATOM   1919  C   LEU A  44      10.150  21.261  44.981  1.00 12.65           C  
ATOM   1920  O   LEU A  44       9.991  20.097  45.383  1.00 14.30           O  
ATOM   1921  CB  LEU A  44      11.052  22.666  46.848  1.00 14.46           C  
ATOM   1922  CG  LEU A  44      12.238  22.971  47.775  1.00 21.60           C  
ATOM   1923  CD1 LEU A  44      11.688  23.305  49.176  1.00 22.74           C  
ATOM   1924  CD2 LEU A  44      13.128  21.750  47.957  1.00 24.18           C  
ATOM   1925  N   GLN A  45       9.297  21.856  44.105  1.00 11.34           N  
ATOM   1926  CA  GLN A  45       8.175  21.084  43.521  1.00 11.78           C  
ATOM   1927  C   GLN A  45       7.395  20.261  44.543  1.00 12.24           C  
ATOM   1928  O   GLN A  45       7.247  19.049  44.374  1.00 13.25           O  
ATOM   1929  CB  GLN A  45       8.709  20.104  42.442  1.00 13.09           C  
ATOM   1930  CG  GLN A  45       9.487  20.774  41.281  1.00 11.39           C  
ATOM   1931  CD  GLN A  45      10.294  19.716  40.518  1.00 10.34           C  
ATOM   1932  NE2 GLN A  45      11.592  19.642  40.769  1.00 12.40           N  
ATOM   1933  OE1 GLN A  45       9.746  18.983  39.709  1.00 11.71           O  
ATOM   1934  N   PRO A  46       6.780  20.883  45.525  1.00 10.86           N  
ATOM   1935  CA  PRO A  46       6.083  20.130  46.578  1.00 11.64           C  
ATOM   1936  C   PRO A  46       4.701  19.693  46.182  1.00 14.15           C  
ATOM   1937  O   PRO A  46       4.004  19.008  46.963  1.00 17.07           O  
ATOM   1938  CB  PRO A  46       6.062  21.125  47.734  1.00 13.58           C  
ATOM   1939  CG  PRO A  46       5.920  22.437  47.039  1.00 13.74           C  
ATOM   1940  CD  PRO A  46       6.839  22.340  45.828  1.00 11.73           C  
ATOM   1941  N   TRP A  47       4.292  19.907  44.954  1.00 11.47           N  
ATOM   1942  CA  TRP A  47       2.985  19.555  44.437  1.00 10.35           C  
ATOM   1943  C   TRP A  47       2.881  18.107  44.034  1.00 11.49           C  
ATOM   1944  O   TRP A  47       3.815  17.493  43.505  1.00 11.83           O  
ATOM   1945  CB  TRP A  47       2.721  20.462  43.214  1.00 12.03           C  
ATOM   1946  CG  TRP A  47       3.830  20.619  42.210  1.00 10.33           C  
ATOM   1947  CD1 TRP A  47       4.344  19.671  41.351  1.00 11.60           C  
ATOM   1948  CD2 TRP A  47       4.499  21.832  41.869  1.00  9.57           C  
ATOM   1949  CE2 TRP A  47       5.395  21.569  40.842  1.00 10.48           C  
ATOM   1950  CE3 TRP A  47       4.411  23.124  42.409  1.00  9.95           C  
ATOM   1951  NE1 TRP A  47       5.308  20.201  40.506  1.00 10.91           N  
ATOM   1952  CZ2 TRP A  47       6.202  22.519  40.214  1.00 11.36           C  
ATOM   1953  CZ3 TRP A  47       5.212  24.122  41.803  1.00 11.15           C  
ATOM   1954  CH2 TRP A  47       6.080  23.806  40.757  1.00 11.89           C  
ATOM   1955  N   ARG A  48       1.672  17.538  44.235  1.00 10.63           N  
ATOM   1956  CA  ARG A  48       1.367  16.149  43.907  1.00 11.49           C  
ATOM   1957  C   ARG A  48      -0.054  16.097  43.373  1.00 11.18           C  
ATOM   1958  O   ARG A  48      -0.885  16.932  43.728  1.00 13.43           O  
ATOM   1959  CB  ARG A  48       1.467  15.164  45.086  1.00 13.84           C  
ATOM   1960  CG  ARG A  48       2.811  15.136  45.831  1.00 15.47           C  
ATOM   1961  CD  ARG A  48       3.895  14.527  44.938  1.00 14.38           C  
ATOM   1962  NE  ARG A  48       5.178  14.489  45.662  1.00 16.70           N  
ATOM   1963  CZ  ARG A  48       6.184  15.363  45.567  1.00 18.23           C  
ATOM   1964  NH1 ARG A  48       6.091  16.419  44.745  1.00 16.36           N1+
ATOM   1965  NH2 ARG A  48       7.311  15.218  46.265  1.00 18.48           N  
ATOM   1966  N   ILE A  49      -0.350  15.225  42.389  1.00 11.23           N  
ATOM   1967  CA  ILE A  49      -1.667  15.264  41.747  1.00 12.77           C  
ATOM   1968  C   ILE A  49      -2.320  13.882  41.727  1.00 13.90           C  
ATOM   1969  O   ILE A  49      -1.653  12.923  41.346  1.00 16.41           O  
ATOM   1970  CB  ILE A  49      -1.555  15.753  40.272  1.00 13.56           C  
ATOM   1971  CG1 ILE A  49      -0.951  17.167  40.243  1.00 16.45           C  
ATOM   1972  CG2 ILE A  49      -2.879  15.679  39.503  1.00 16.71           C  
ATOM   1973  CD1 ILE A  49      -0.505  17.677  38.886  1.00 17.98           C  
ATOM   1974  N   VAL A  50      -3.601  13.832  42.057  1.00 12.65           N  
ATOM   1975  CA  VAL A  50      -4.317  12.557  41.861  1.00 13.30           C  
ATOM   1976  C   VAL A  50      -5.308  12.795  40.742  1.00 13.74           C  
ATOM   1977  O   VAL A  50      -6.111  13.760  40.816  1.00 14.71           O  
ATOM   1978  CB  VAL A  50      -5.049  12.105  43.124  1.00 15.50           C  
ATOM   1979  CG1 VAL A  50      -5.683  10.729  42.880  1.00 17.10           C  
ATOM   1980  CG2 VAL A  50      -4.119  11.997  44.297  1.00 16.32           C  
ATOM   1981  N   VAL A  51      -5.326  11.983  39.702  1.00 12.73           N  
ATOM   1982  CA  VAL A  51      -6.271  12.108  38.595  1.00 13.29           C  
ATOM   1983  C   VAL A  51      -7.457  11.199  38.893  1.00 15.58           C  
ATOM   1984  O   VAL A  51      -7.230   9.962  38.843  1.00 16.81           O  
ATOM   1985  CB  VAL A  51      -5.643  11.715  37.250  1.00 15.78           C  
ATOM   1986  CG1 VAL A  51      -6.614  11.802  36.079  1.00 16.38           C  
ATOM   1987  CG2 VAL A  51      -4.427  12.635  36.940  1.00 16.82           C  
ATOM   1988  N   VAL A  52      -8.624  11.736  39.180  1.00 13.05           N  
ATOM   1989  CA  VAL A  52      -9.767  10.851  39.546  1.00 13.75           C  
ATOM   1990  C   VAL A  52     -10.739  10.726  38.414  1.00 15.54           C  
ATOM   1991  O   VAL A  52     -11.382  11.702  37.957  1.00 15.42           O  
ATOM   1992  CB  VAL A  52     -10.448  11.405  40.831  1.00 16.35           C  
ATOM   1993  CG1 VAL A  52     -11.652  10.533  41.228  1.00 17.53           C  
ATOM   1994  CG2 VAL A  52      -9.482  11.529  41.995  1.00 18.05           C  
ATOM   1995  N   ARG A  53     -10.966   9.470  37.940  1.00 16.70           N  
ATOM   1996  CA  ARG A  53     -11.935   9.197  36.884  1.00 18.26           C  
ATOM   1997  C   ARG A  53     -13.008   8.200  37.380  1.00 20.00           C  
ATOM   1998  O   ARG A  53     -14.084   8.236  36.780  1.00 22.43           O  
ATOM   1999  CB  ARG A  53     -11.299   8.672  35.591  1.00 20.82           C  
ATOM   2000  CG  ARG A  53     -10.429   9.745  34.922  1.00 24.49           C  
ATOM   2001  CD  ARG A  53      -9.416   9.219  33.927  1.00 29.35           C  
ATOM   2002  NE  ARG A  53      -8.510   8.294  34.600  1.00 30.45           N  
ATOM   2003  CZ  ARG A  53      -7.490   7.680  34.028  1.00 33.15           C  
ATOM   2004  NH1 ARG A  53      -7.226   7.926  32.761  1.00 33.66           N1+
ATOM   2005  NH2 ARG A  53      -6.745   6.835  34.733  1.00 35.01           N  
ATOM   2006  N   ASP A  54     -12.701   7.501  38.433  1.00 19.85           N  
ATOM   2007  CA  ASP A  54     -13.689   6.505  38.958  1.00 22.21           C  
ATOM   2008  C   ASP A  54     -14.965   7.182  39.387  1.00 23.55           C  
ATOM   2009  O   ASP A  54     -15.009   8.048  40.266  1.00 21.84           O  
ATOM   2010  CB  ASP A  54     -13.011   5.835  40.167  1.00 24.94           C  
ATOM   2011  CG  ASP A  54     -13.899   4.785  40.834  1.00 27.13           C  
ATOM   2012  OD1 ASP A  54     -14.265   3.872  40.078  1.00 30.36           O  
ATOM   2013  OD2 ASP A  54     -14.161   4.910  42.032  1.00 29.03           O1-
ATOM   2014  N   PRO A  55     -16.129   6.740  38.893  1.00 25.66           N  
ATOM   2015  CA  PRO A  55     -17.416   7.289  39.261  1.00 25.31           C  
ATOM   2016  C   PRO A  55     -17.750   7.243  40.730  1.00 24.65           C  
ATOM   2017  O   PRO A  55     -18.299   8.202  41.293  1.00 23.53           O  
ATOM   2018  CB  PRO A  55     -18.409   6.454  38.441  1.00 27.38           C  
ATOM   2019  CG  PRO A  55     -17.601   6.015  37.260  1.00 27.60           C  
ATOM   2020  CD  PRO A  55     -16.227   5.725  37.799  1.00 26.44           C  
ATOM   2021  N   ALA A  56     -17.471   6.133  41.457  1.00 24.69           N  
ATOM   2022  CA  ALA A  56     -17.803   6.092  42.882  1.00 24.43           C  
ATOM   2023  C   ALA A  56     -16.986   7.077  43.699  1.00 23.68           C  
ATOM   2024  O   ALA A  56     -17.467   7.679  44.668  1.00 24.83           O  
ATOM   2025  CB  ALA A  56     -17.597   4.703  43.495  1.00 27.53           C  
ATOM   2026  N   THR A  57     -15.711   7.235  43.325  1.00 21.43           N  
ATOM   2027  CA  THR A  57     -14.845   8.172  44.028  1.00 20.07           C  
ATOM   2028  C   THR A  57     -15.299   9.626  43.731  1.00 18.78           C  
ATOM   2029  O   THR A  57     -15.283  10.431  44.666  1.00 18.42           O  
ATOM   2030  CB  THR A  57     -13.378   8.010  43.622  1.00 21.66           C  
ATOM   2031  CG2 THR A  57     -12.494   8.861  44.533  1.00 21.86           C  
ATOM   2032  OG1 THR A  57     -12.950   6.643  43.844  1.00 23.62           O  
ATOM   2033  N   LYS A  58     -15.695   9.886  42.503  1.00 18.76           N  
ATOM   2034  CA  LYS A  58     -16.205  11.232  42.184  1.00 19.07           C  
ATOM   2035  C   LYS A  58     -17.467  11.562  42.969  1.00 20.79           C  
ATOM   2036  O   LYS A  58     -17.656  12.667  43.501  1.00 20.57           O  
ATOM   2037  CB  LYS A  58     -16.437  11.480  40.693  1.00 18.92           C  
ATOM   2038  CG  LYS A  58     -15.139  11.438  39.869  1.00 22.16           C  
ATOM   2039  CD  LYS A  58     -15.320  11.924  38.432  1.00 24.23           C  
ATOM   2040  CE  LYS A  58     -15.983  10.878  37.555  1.00 29.07           C  
ATOM   2041  NZ  LYS A  58     -16.926  11.468  36.563  1.00 33.58           N1+
ATOM   2042  N   ARG A  59     -18.333  10.542  43.146  1.00 20.91           N  
ATOM   2043  CA  ARG A  59     -19.544  10.762  43.956  1.00 23.09           C  
ATOM   2044  C   ARG A  59     -19.231  11.068  45.400  1.00 21.04           C  
ATOM   2045  O   ARG A  59     -19.791  11.964  46.040  1.00 22.06           O  
ATOM   2046  CB  ARG A  59     -20.447   9.503  43.838  1.00 27.24           C  
ATOM   2047  CG  ARG A  59     -21.674   9.613  44.742  1.00 34.15           C  
ATOM   2048  CD  ARG A  59     -22.819   8.786  44.146  1.00 38.84           C  
ATOM   2049  NE  ARG A  59     -23.920   8.729  45.101  1.00 44.21           N  
ATOM   2050  CZ  ARG A  59     -24.810   7.747  45.180  1.00 46.40           C  
ATOM   2051  NH1 ARG A  59     -24.760   6.711  44.350  1.00 47.36           N1+
ATOM   2052  NH2 ARG A  59     -25.751   7.828  46.120  1.00 47.62           N  
ATOM   2053  N   ALA A  60     -18.241  10.389  45.980  1.00 19.77           N  
ATOM   2054  CA  ALA A  60     -17.778  10.641  47.331  1.00 21.00           C  
ATOM   2055  C   ALA A  60     -17.163  12.028  47.455  1.00 19.73           C  
ATOM   2056  O   ALA A  60     -17.382  12.735  48.426  1.00 20.73           O  
ATOM   2057  CB  ALA A  60     -16.828   9.560  47.829  1.00 20.88           C  
ATOM   2058  N   LEU A  61     -16.371  12.451  46.441  1.00 19.45           N  
ATOM   2059  CA  LEU A  61     -15.815  13.808  46.466  1.00 18.50           C  
ATOM   2060  C   LEU A  61     -16.890  14.883  46.303  1.00 17.84           C  
ATOM   2061  O   LEU A  61     -16.736  15.972  46.879  1.00 19.17           O  
ATOM   2062  CB  LEU A  61     -14.798  13.871  45.302  1.00 18.23           C  
ATOM   2063  CG  LEU A  61     -13.469  13.139  45.555  1.00 18.82           C  
ATOM   2064  CD1 LEU A  61     -12.633  13.226  44.266  1.00 21.15           C  
ATOM   2065  CD2 LEU A  61     -12.659  13.660  46.727  1.00 20.80           C  
ATOM   2066  N   ARG A  62     -17.971  14.599  45.599  1.00 18.31           N  
ATOM   2067  CA  ARG A  62     -19.071  15.580  45.470  1.00 19.50           C  
ATOM   2068  C   ARG A  62     -19.668  15.893  46.833  1.00 20.80           C  
ATOM   2069  O   ARG A  62     -19.899  17.052  47.222  1.00 19.32           O  
ATOM   2070  CB  ARG A  62     -20.120  15.069  44.474  1.00 20.36           C  
ATOM   2071  CG  ARG A  62     -21.380  15.945  44.474  1.00 22.14           C  
ATOM   2072  CD  ARG A  62     -22.429  15.420  43.524  1.00 25.72           C  
ATOM   2073  NE  ARG A  62     -23.608  16.302  43.622  1.00 29.19           N  
ATOM   2074  CZ  ARG A  62     -24.623  16.226  42.763  1.00 30.34           C  
ATOM   2075  NH1 ARG A  62     -24.612  15.332  41.791  1.00 30.68           N1+
ATOM   2076  NH2 ARG A  62     -25.616  17.085  42.955  1.00 31.33           N  
ATOM   2077  N   GLU A  63     -19.866  14.847  47.661  1.00 19.97           N  
ATOM   2078  CA  GLU A  63     -20.339  15.078  49.025  1.00 21.71           C  
ATOM   2079  C   GLU A  63     -19.335  15.860  49.852  1.00 21.31           C  
ATOM   2080  O   GLU A  63     -19.725  16.762  50.587  1.00 22.25           O  
ATOM   2081  CB  GLU A  63     -20.697  13.756  49.744  1.00 25.53           C  
ATOM   2082  CG  GLU A  63     -21.036  13.997  51.219  1.00 31.04           C  
ATOM   2083  CD  GLU A  63     -21.286  12.686  51.966  1.00 34.48           C  
ATOM   2084  OE1 GLU A  63     -21.240  11.626  51.311  1.00 36.29           O  
ATOM   2085  OE2 GLU A  63     -21.552  12.766  53.187  1.00 37.40           O1-
ATOM   2086  N   ALA A  64     -18.020  15.604  49.704  1.00 19.40           N  
ATOM   2087  CA  ALA A  64     -17.007  16.339  50.409  1.00 19.38           C  
ATOM   2088  C   ALA A  64     -16.930  17.811  49.969  1.00 19.18           C  
ATOM   2089  O   ALA A  64     -16.548  18.661  50.752  1.00 19.85           O  
ATOM   2090  CB  ALA A  64     -15.644  15.654  50.146  1.00 21.62           C  
ATOM   2091  N   ALA A  65     -17.382  18.078  48.750  1.00 19.56           N  
ATOM   2092  CA  ALA A  65     -17.393  19.440  48.210  1.00 19.69           C  
ATOM   2093  C   ALA A  65     -18.765  20.092  48.331  1.00 21.34           C  
ATOM   2094  O   ALA A  65     -19.239  20.859  47.503  1.00 20.19           O  
ATOM   2095  CB  ALA A  65     -16.962  19.413  46.724  1.00 19.27           C  
ATOM   2096  N   PHE A  66     -19.460  19.747  49.414  1.00 22.87           N  
ATOM   2097  CA  PHE A  66     -20.753  20.332  49.759  1.00 25.56           C  
ATOM   2098  C   PHE A  66     -21.800  20.215  48.691  1.00 24.02           C  
ATOM   2099  O   PHE A  66     -22.667  21.074  48.551  1.00 26.26           O  
ATOM   2100  CB  PHE A  66     -20.504  21.793  50.210  1.00 27.86           C  
ATOM   2101  CG  PHE A  66     -19.572  21.877  51.389  1.00 31.23           C  
ATOM   2102  CD1 PHE A  66     -19.932  21.377  52.629  1.00 32.93           C  
ATOM   2103  CD2 PHE A  66     -18.316  22.436  51.269  1.00 31.91           C  
ATOM   2104  CE1 PHE A  66     -19.070  21.459  53.709  1.00 34.73           C  
ATOM   2105  CE2 PHE A  66     -17.450  22.512  52.337  1.00 33.48           C  
ATOM   2106  CZ  PHE A  66     -17.808  22.002  53.563  1.00 33.57           C  
ATOM   2107  N   GLY A  67     -21.810  19.160  47.886  1.00 22.39           N  
ATOM   2108  CA  GLY A  67     -22.757  18.864  46.879  1.00 21.18           C  
ATOM   2109  C   GLY A  67     -22.606  19.530  45.530  1.00 21.29           C  
ATOM   2110  O   GLY A  67     -23.470  19.389  44.685  1.00 21.72           O  
ATOM   2111  N   GLN A  68     -21.417  20.128  45.258  1.00 19.90           N  
ATOM   2112  CA  GLN A  68     -21.251  20.796  43.957  1.00 20.37           C  
ATOM   2113  C   GLN A  68     -21.382  19.778  42.848  1.00 19.54           C  
ATOM   2114  O   GLN A  68     -20.548  18.860  42.738  1.00 18.91           O  
ATOM   2115  CB  GLN A  68     -19.872  21.493  43.981  1.00 19.15           C  
ATOM   2116  CG  GLN A  68     -19.858  22.729  44.865  1.00 20.42           C  
ATOM   2117  CD  GLN A  68     -18.536  23.492  44.826  1.00 21.07           C  
ATOM   2118  NE2 GLN A  68     -17.674  23.383  45.824  1.00 19.18           N  
ATOM   2119  OE1 GLN A  68     -18.281  24.183  43.831  1.00 18.86           O  
ATOM   2120  N   ALA A  69     -22.361  19.928  41.974  1.00 19.00           N  
ATOM   2121  CA  ALA A  69     -22.676  18.908  40.986  1.00 20.27           C  
ATOM   2122  C   ALA A  69     -21.621  18.646  39.930  1.00 20.51           C  
ATOM   2123  O   ALA A  69     -21.452  17.534  39.431  1.00 21.18           O  
ATOM   2124  CB  ALA A  69     -24.000  19.243  40.263  1.00 22.13           C  
ATOM   2125  N   HIS A  70     -20.829  19.682  39.589  1.00 18.64           N  
ATOM   2126  CA  HIS A  70     -19.807  19.489  38.567  1.00 20.05           C  
ATOM   2127  C   HIS A  70     -18.724  18.507  38.986  1.00 17.93           C  
ATOM   2128  O   HIS A  70     -17.992  18.045  38.097  1.00 18.43           O  
ATOM   2129  CB  HIS A  70     -19.192  20.838  38.163  1.00 19.73           C  
ATOM   2130  CG  HIS A  70     -19.023  21.807  39.282  1.00 19.37           C  
ATOM   2131  CD2 HIS A  70     -17.884  22.018  40.018  1.00 19.33           C  
ATOM   2132  ND1 HIS A  70     -19.997  22.656  39.758  1.00 20.53           N  
ATOM   2133  CE1 HIS A  70     -19.459  23.374  40.748  1.00 20.30           C  
ATOM   2134  NE2 HIS A  70     -18.214  22.984  40.921  1.00 19.67           N  
ATOM   2135  N   VAL A  71     -18.573  18.193  40.284  1.00 17.06           N  
ATOM   2136  CA  VAL A  71     -17.529  17.247  40.703  1.00 16.72           C  
ATOM   2137  C   VAL A  71     -17.885  15.861  40.177  1.00 18.54           C  
ATOM   2138  O   VAL A  71     -17.026  15.058  39.861  1.00 17.99           O  
ATOM   2139  CB  VAL A  71     -17.376  17.247  42.223  1.00 18.25           C  
ATOM   2140  CG1 VAL A  71     -16.456  16.165  42.773  1.00 18.84           C  
ATOM   2141  CG2 VAL A  71     -16.850  18.598  42.739  1.00 19.14           C  
ATOM   2142  N   GLU A  72     -19.205  15.570  40.213  1.00 19.07           N  
ATOM   2143  CA  GLU A  72     -19.620  14.241  39.737  1.00 21.08           C  
ATOM   2144  C   GLU A  72     -19.799  14.168  38.250  1.00 22.00           C  
ATOM   2145  O   GLU A  72     -19.494  13.153  37.586  1.00 23.05           O  
ATOM   2146  CB  GLU A  72     -20.949  13.929  40.493  1.00 23.48           C  
ATOM   2147  CG  GLU A  72     -21.500  12.576  40.060  1.00 28.97           C  
ATOM   2148  CD  GLU A  72     -22.597  12.054  40.980  1.00 32.18           C  
ATOM   2149  OE1 GLU A  72     -23.304  12.779  41.679  1.00 32.40           O  
ATOM   2150  OE2 GLU A  72     -22.735  10.810  40.965  1.00 35.20           O1-
ATOM   2151  N   GLU A  73     -20.268  15.222  37.607  1.00 19.97           N  
ATOM   2152  CA  GLU A  73     -20.557  15.295  36.201  1.00 21.63           C  
ATOM   2153  C   GLU A  73     -19.330  15.393  35.303  1.00 20.08           C  
ATOM   2154  O   GLU A  73     -19.373  14.955  34.153  1.00 21.17           O  
ATOM   2155  CB  GLU A  73     -21.498  16.477  35.900  1.00 26.68           C  
ATOM   2156  CG  GLU A  73     -22.880  16.284  36.528  1.00 31.94           C  
ATOM   2157  CD  GLU A  73     -23.828  17.442  36.423  1.00 35.96           C  
ATOM   2158  OE1 GLU A  73     -23.715  18.300  35.521  1.00 38.77           O  
ATOM   2159  OE2 GLU A  73     -24.772  17.556  37.254  1.00 40.19           O1-
ATOM   2160  N   ALA A  74     -18.260  16.047  35.784  1.00 18.47           N  
ATOM   2161  CA  ALA A  74     -17.082  16.152  34.921  1.00 17.82           C  
ATOM   2162  C   ALA A  74     -16.465  14.760  34.698  1.00 16.10           C  
ATOM   2163  O   ALA A  74     -16.435  13.978  35.641  1.00 17.59           O  
ATOM   2164  CB  ALA A  74     -16.023  16.996  35.671  1.00 18.66           C  
ATOM   2165  N   PRO A  75     -15.897  14.541  33.532  1.00 14.92           N  
ATOM   2166  CA  PRO A  75     -15.205  13.279  33.283  1.00 16.20           C  
ATOM   2167  C   PRO A  75     -13.976  13.098  34.122  1.00 16.28           C  
ATOM   2168  O   PRO A  75     -13.599  11.946  34.446  1.00 17.59           O  
ATOM   2169  CB  PRO A  75     -14.894  13.300  31.794  1.00 15.82           C  
ATOM   2170  CG  PRO A  75     -14.840  14.761  31.439  1.00 19.33           C  
ATOM   2171  CD  PRO A  75     -15.918  15.390  32.324  1.00 14.95           C  
ATOM   2172  N   VAL A  76     -13.264  14.158  34.550  1.00 13.22           N  
ATOM   2173  CA  VAL A  76     -12.024  14.081  35.283  1.00 13.53           C  
ATOM   2174  C   VAL A  76     -12.019  15.093  36.423  1.00 12.97           C  
ATOM   2175  O   VAL A  76     -12.499  16.203  36.209  1.00 14.42           O  
ATOM   2176  CB  VAL A  76     -10.810  14.419  34.390  1.00 14.78           C  
ATOM   2177  CG1 VAL A  76      -9.496  14.470  35.186  1.00 16.59           C  
ATOM   2178  CG2 VAL A  76     -10.630  13.457  33.201  1.00 18.11           C  
ATOM   2179  N   VAL A  77     -11.621  14.690  37.608  1.00 12.37           N  
ATOM   2180  CA  VAL A  77     -11.402  15.618  38.718  1.00 12.42           C  
ATOM   2181  C   VAL A  77      -9.934  15.451  39.098  1.00 13.70           C  
ATOM   2182  O   VAL A  77      -9.454  14.333  39.382  1.00 14.23           O  
ATOM   2183  CB  VAL A  77     -12.311  15.329  39.922  1.00 14.28           C  
ATOM   2184  CG1 VAL A  77     -11.910  16.229  41.096  1.00 16.79           C  
ATOM   2185  CG2 VAL A  77     -13.762  15.560  39.505  1.00 16.10           C  
ATOM   2186  N   LEU A  78      -9.179  16.538  39.138  1.00 11.89           N  
ATOM   2187  CA  LEU A  78      -7.816  16.502  39.644  1.00 10.89           C  
ATOM   2188  C   LEU A  78      -7.773  16.964  41.081  1.00 11.66           C  
ATOM   2189  O   LEU A  78      -8.442  17.939  41.444  1.00 15.52           O  
ATOM   2190  CB  LEU A  78      -6.961  17.504  38.834  1.00 11.35           C  
ATOM   2191  CG  LEU A  78      -6.870  17.319  37.366  1.00 13.16           C  
ATOM   2192  CD1 LEU A  78      -5.891  18.342  36.723  1.00 16.03           C  
ATOM   2193  CD2 LEU A  78      -6.349  15.940  36.900  1.00 16.55           C  
ATOM   2194  N   VAL A  79      -7.090  16.237  41.946  1.00  9.93           N  
ATOM   2195  CA  VAL A  79      -6.874  16.649  43.319  1.00 10.79           C  
ATOM   2196  C   VAL A  79      -5.452  17.154  43.406  1.00 11.51           C  
ATOM   2197  O   VAL A  79      -4.520  16.366  43.215  1.00 12.87           O  
ATOM   2198  CB  VAL A  79      -7.100  15.502  44.355  1.00 13.07           C  
ATOM   2199  CG1 VAL A  79      -6.826  16.036  45.742  1.00 14.35           C  
ATOM   2200  CG2 VAL A  79      -8.571  15.081  44.212  1.00 16.64           C  
ATOM   2201  N   LEU A  80      -5.211  18.446  43.649  1.00 11.20           N  
ATOM   2202  CA  LEU A  80      -3.878  19.017  43.810  1.00 11.11           C  
ATOM   2203  C   LEU A  80      -3.523  19.065  45.269  1.00 14.20           C  
ATOM   2204  O   LEU A  80      -4.209  19.813  46.003  1.00 13.97           O  
ATOM   2205  CB  LEU A  80      -3.814  20.363  43.067  1.00 13.92           C  
ATOM   2206  CG  LEU A  80      -2.565  21.217  43.280  1.00 17.04           C  
ATOM   2207  CD1 LEU A  80      -1.351  20.544  42.663  1.00 18.08           C  
ATOM   2208  CD2 LEU A  80      -2.712  22.581  42.560  1.00 17.71           C  
ATOM   2209  N   TYR A  81      -2.544  18.266  45.705  1.00 11.54           N  
ATOM   2210  CA  TYR A  81      -2.207  18.329  47.140  1.00 12.04           C  
ATOM   2211  C   TYR A  81      -0.746  18.758  47.301  1.00 13.43           C  
ATOM   2212  O   TYR A  81       0.009  18.742  46.289  1.00 15.01           O  
ATOM   2213  CB  TYR A  81      -2.516  17.051  47.923  1.00 12.99           C  
ATOM   2214  CG  TYR A  81      -1.748  15.772  47.666  1.00 13.23           C  
ATOM   2215  CD1 TYR A  81      -2.085  14.950  46.613  1.00 14.58           C  
ATOM   2216  CD2 TYR A  81      -0.715  15.381  48.497  1.00 16.58           C  
ATOM   2217  CE1 TYR A  81      -1.380  13.752  46.353  1.00 16.92           C  
ATOM   2218  CE2 TYR A  81      -0.002  14.204  48.270  1.00 17.37           C  
ATOM   2219  CZ  TYR A  81      -0.370  13.399  47.233  1.00 19.26           C  
ATOM   2220  OH  TYR A  81       0.323  12.223  46.952  1.00 22.63           O  
ATOM   2221  N   ALA A  82      -0.323  19.212  48.477  1.00 14.17           N  
ATOM   2222  CA  ALA A  82       1.075  19.621  48.644  1.00 14.86           C  
ATOM   2223  C   ALA A  82       1.709  18.808  49.783  1.00 17.05           C  
ATOM   2224  O   ALA A  82       1.091  18.758  50.847  1.00 18.75           O  
ATOM   2225  CB  ALA A  82       1.066  21.133  48.896  1.00 17.90           C  
ATOM   2226  N   ASP A  83       2.870  18.233  49.525  1.00 17.08           N  
ATOM   2227  CA  ASP A  83       3.468  17.347  50.582  1.00 18.62           C  
ATOM   2228  C   ASP A  83       4.917  17.773  50.804  1.00 18.56           C  
ATOM   2229  O   ASP A  83       5.836  17.263  50.159  1.00 19.27           O  
ATOM   2230  CB  ASP A  83       3.376  15.909  50.090  1.00 20.34           C  
ATOM   2231  CG  ASP A  83       3.753  14.912  51.223  1.00 21.51           C  
ATOM   2232  OD1 ASP A  83       4.307  15.350  52.239  1.00 23.13           O  
ATOM   2233  OD2 ASP A  83       3.498  13.716  50.942  1.00 25.20           O1-
ATOM   2234  N   LEU A  84       5.083  18.786  51.660  1.00 18.36           N  
ATOM   2235  CA  LEU A  84       6.441  19.302  51.902  1.00 19.40           C  
ATOM   2236  C   LEU A  84       7.377  18.254  52.495  1.00 21.06           C  
ATOM   2237  O   LEU A  84       8.544  18.203  52.075  1.00 20.06           O  
ATOM   2238  CB  LEU A  84       6.357  20.538  52.791  1.00 20.68           C  
ATOM   2239  CG  LEU A  84       7.687  21.280  53.035  1.00 23.35           C  
ATOM   2240  CD1 LEU A  84       8.257  21.817  51.726  1.00 24.61           C  
ATOM   2241  CD2 LEU A  84       7.520  22.357  54.083  1.00 25.39           C  
ATOM   2242  N   GLU A  85       6.851  17.433  53.391  1.00 23.02           N  
ATOM   2243  CA  GLU A  85       7.714  16.380  53.982  1.00 24.94           C  
ATOM   2244  C   GLU A  85       8.169  15.386  52.942  1.00 24.44           C  
ATOM   2245  O   GLU A  85       9.346  14.974  53.024  1.00 24.73           O  
ATOM   2246  CB  GLU A  85       6.956  15.722  55.144  1.00 28.92           C  
ATOM   2247  CG  GLU A  85       6.889  16.630  56.369  1.00 32.85           C  
ATOM   2248  CD  GLU A  85       5.803  17.685  56.372  1.00 35.17           C  
ATOM   2249  OE1 GLU A  85       4.963  17.729  55.440  1.00 35.59           O  
ATOM   2250  OE2 GLU A  85       5.768  18.481  57.344  1.00 35.59           O1-
ATOM   2251  N   ASP A  86       7.376  14.984  51.954  1.00 22.96           N  
ATOM   2252  CA  ASP A  86       7.853  14.076  50.907  1.00 23.27           C  
ATOM   2253  C   ASP A  86       8.951  14.764  50.101  1.00 24.52           C  
ATOM   2254  O   ASP A  86       9.955  14.172  49.722  1.00 24.22           O  
ATOM   2255  CB  ASP A  86       6.742  13.618  49.969  1.00 25.28           C  
ATOM   2256  CG  ASP A  86       7.202  12.585  48.966  1.00 27.13           C  
ATOM   2257  OD1 ASP A  86       7.649  11.481  49.394  1.00 29.30           O  
ATOM   2258  OD2 ASP A  86       7.167  12.794  47.746  1.00 27.05           O1-
ATOM   2259  N   ALA A  87       8.791  16.078  49.807  1.00 21.50           N  
ATOM   2260  CA  ALA A  87       9.838  16.777  49.071  1.00 21.38           C  
ATOM   2261  C   ALA A  87      11.146  16.799  49.853  1.00 23.20           C  
ATOM   2262  O   ALA A  87      12.217  16.566  49.279  1.00 24.38           O  
ATOM   2263  CB  ALA A  87       9.377  18.219  48.807  1.00 19.92           C  
ATOM   2264  N   LEU A  88      11.077  17.076  51.142  1.00 22.36           N  
ATOM   2265  CA  LEU A  88      12.306  17.190  51.948  1.00 26.26           C  
ATOM   2266  C   LEU A  88      12.969  15.835  52.181  1.00 29.49           C  
ATOM   2267  O   LEU A  88      14.170  15.854  52.479  1.00 31.56           O  
ATOM   2268  CB  LEU A  88      12.019  17.834  53.299  1.00 27.51           C  
ATOM   2269  CG  LEU A  88      11.471  19.255  53.335  1.00 28.20           C  
ATOM   2270  CD1 LEU A  88      11.099  19.681  54.760  1.00 29.00           C  
ATOM   2271  CD2 LEU A  88      12.440  20.267  52.723  1.00 29.22           C  
ATOM   2272  N   ALA A  89      12.246  14.728  52.075  1.00 30.30           N  
ATOM   2273  CA  ALA A  89      12.860  13.410  52.293  1.00 31.59           C  
ATOM   2274  C   ALA A  89      13.599  12.909  51.068  1.00 33.79           C  
ATOM   2275  O   ALA A  89      14.314  11.893  51.098  1.00 34.50           O  
ATOM   2276  CB  ALA A  89      11.766  12.410  52.662  1.00 32.06           C  
ATOM   2277  N   HIS A  90      13.363  13.499  49.916  1.00 31.76           N  
ATOM   2278  CA  HIS A  90      13.931  13.233  48.627  1.00 32.57           C  
ATOM   2279  C   HIS A  90      14.590  14.447  47.991  1.00 30.28           C  
ATOM   2280  O   HIS A  90      14.499  14.680  46.781  1.00 29.50           O  
ATOM   2281  CB  HIS A  90      12.804  12.700  47.704  1.00 34.28           C  
ATOM   2282  CG  HIS A  90      12.123  11.487  48.263  1.00 36.76           C  
ATOM   2283  CD2 HIS A  90      12.422  10.164  48.133  1.00 38.18           C  
ATOM   2284  ND1 HIS A  90      11.033  11.573  49.100  1.00 37.31           N  
ATOM   2285  CE1 HIS A  90      10.665  10.344  49.448  1.00 39.14           C  
ATOM   2286  NE2 HIS A  90      11.489   9.467  48.875  1.00 38.68           N  
ATOM   2287  N   LEU A  91      15.376  15.255  48.734  1.00 28.81           N  
ATOM   2288  CA  LEU A  91      16.037  16.425  48.191  1.00 27.27           C  
ATOM   2289  C   LEU A  91      17.041  16.161  47.074  1.00 29.57           C  
ATOM   2290  O   LEU A  91      17.276  17.034  46.214  1.00 27.40           O  
ATOM   2291  CB  LEU A  91      16.735  17.263  49.278  1.00 26.98           C  
ATOM   2292  CG  LEU A  91      15.838  18.108  50.172  1.00 27.64           C  
ATOM   2293  CD1 LEU A  91      16.622  18.746  51.310  1.00 25.79           C  
ATOM   2294  CD2 LEU A  91      15.104  19.186  49.350  1.00 26.89           C  
ATOM   2295  N   ASP A  92      17.627  14.951  47.009  1.00 31.03           N  
ATOM   2296  CA  ASP A  92      18.557  14.664  45.919  1.00 33.84           C  
ATOM   2297  C   ASP A  92      17.846  14.653  44.575  1.00 33.60           C  
ATOM   2298  O   ASP A  92      18.498  14.881  43.553  1.00 34.28           O  
ATOM   2299  CB  ASP A  92      19.309  13.344  46.112  1.00 36.83           C  
ATOM   2300  CG  ASP A  92      20.378  13.460  47.189  1.00 38.74           C  
ATOM   2301  OD1 ASP A  92      21.332  14.226  46.967  1.00 39.77           O  
ATOM   2302  OD2 ASP A  92      20.239  12.805  48.246  1.00 40.60           O1-
ATOM   2303  N   GLU A  93      16.539  14.394  44.544  1.00 33.07           N  
ATOM   2304  CA  GLU A  93      15.797  14.408  43.286  1.00 33.65           C  
ATOM   2305  C   GLU A  93      15.642  15.826  42.730  1.00 32.29           C  
ATOM   2306  O   GLU A  93      15.353  15.898  41.534  1.00 33.19           O  
ATOM   2307  CB  GLU A  93      14.374  13.870  43.483  1.00 35.89           C  
ATOM   2308  CG  GLU A  93      14.198  12.378  43.627  1.00 39.66           C  
ATOM   2309  CD  GLU A  93      12.752  11.992  43.918  1.00 41.65           C  
ATOM   2310  OE1 GLU A  93      12.037  12.748  44.620  1.00 43.20           O  
ATOM   2311  OE2 GLU A  93      12.317  10.917  43.462  1.00 42.74           O1-
ATOM   2312  N   VAL A  94      15.738  16.898  43.516  1.00 29.23           N  
ATOM   2313  CA  VAL A  94      15.492  18.231  42.949  1.00 30.45           C  
ATOM   2314  C   VAL A  94      16.727  19.107  42.823  1.00 31.22           C  
ATOM   2315  O   VAL A  94      16.689  20.149  42.162  1.00 29.77           O  
ATOM   2316  CB  VAL A  94      14.403  19.003  43.715  1.00 29.03           C  
ATOM   2317  CG1 VAL A  94      13.167  18.138  43.968  1.00 27.37           C  
ATOM   2318  CG2 VAL A  94      14.897  19.544  45.056  1.00 28.58           C  
ATOM   2319  N   ILE A  95      17.821  18.743  43.490  1.00 34.60           N  
ATOM   2320  CA  ILE A  95      19.094  19.461  43.373  1.00 37.84           C  
ATOM   2321  C   ILE A  95      19.677  19.266  41.972  1.00 40.32           C  
ATOM   2322  O   ILE A  95      19.691  18.143  41.471  1.00 41.18           O  
ATOM   2323  CB  ILE A  95      20.101  18.922  44.412  1.00 38.62           C  
ATOM   2324  CG1 ILE A  95      19.694  19.266  45.851  1.00 39.02           C  
ATOM   2325  CG2 ILE A  95      21.534  19.401  44.176  1.00 38.69           C  
ATOM   2326  CD1 ILE A  95      19.385  20.712  46.113  1.00 38.77           C  
ATOM   2327  N   HIS A  96      20.196  20.306  41.333  1.00 43.81           N  
ATOM   2328  CA  HIS A  96      20.759  20.166  39.989  1.00 47.98           C  
ATOM   2329  C   HIS A  96      21.770  19.028  39.910  1.00 49.67           C  
ATOM   2330  O   HIS A  96      22.678  18.905  40.731  1.00 49.53           O  
ATOM   2331  CB  HIS A  96      21.436  21.447  39.512  1.00 49.79           C  
ATOM   2332  CG  HIS A  96      20.656  22.705  39.713  1.00 51.66           C  
ATOM   2333  CD2 HIS A  96      19.748  23.334  38.922  1.00 53.06           C  
ATOM   2334  ND1 HIS A  96      20.781  23.483  40.843  1.00 52.58           N  
ATOM   2335  CE1 HIS A  96      19.978  24.530  40.757  1.00 53.39           C  
ATOM   2336  NE2 HIS A  96      19.342  24.463  39.597  1.00 53.57           N  
ATOM   2337  N   PRO A  97      21.684  18.229  38.848  1.00 51.70           N  
ATOM   2338  CA  PRO A  97      22.557  17.097  38.619  1.00 53.39           C  
ATOM   2339  C   PRO A  97      24.034  17.429  38.504  1.00 54.97           C  
ATOM   2340  O   PRO A  97      24.869  16.565  38.796  1.00 55.36           O  
ATOM   2341  CB  PRO A  97      22.026  16.440  37.350  1.00 53.56           C  
ATOM   2342  CG  PRO A  97      21.162  17.457  36.695  1.00 52.82           C  
ATOM   2343  CD  PRO A  97      20.634  18.329  37.798  1.00 52.24           C  
ATOM   2344  N   GLY A  98      24.390  18.648  38.124  1.00 56.51           N  
ATOM   2345  CA  GLY A  98      25.772  19.086  38.038  1.00 58.59           C  
ATOM   2346  C   GLY A  98      26.322  19.506  39.398  1.00 60.06           C  
ATOM   2347  O   GLY A  98      27.542  19.480  39.595  1.00 60.91           O  
ATOM   2348  N   VAL A  99      25.464  19.899  40.330  1.00 60.85           N  
ATOM   2349  CA  VAL A  99      25.874  20.307  41.670  1.00 61.73           C  
ATOM   2350  C   VAL A  99      26.060  19.079  42.555  1.00 62.69           C  
ATOM   2351  O   VAL A  99      25.094  18.570  43.129  1.00 62.95           O  
ATOM   2352  CB  VAL A  99      24.839  21.249  42.309  1.00 61.97           C  
ATOM   2353  CG1 VAL A  99      25.237  21.663  43.721  1.00 62.31           C  
ATOM   2354  CG2 VAL A  99      24.620  22.492  41.456  1.00 61.99           C  
ATOM   2355  N   GLN A 100      27.280  18.555  42.636  1.00 63.28           N  
ATOM   2356  CA  GLN A 100      27.564  17.353  43.406  1.00 64.06           C  
ATOM   2357  C   GLN A 100      28.632  17.551  44.472  1.00 63.81           C  
ATOM   2358  O   GLN A 100      29.168  18.639  44.678  1.00 63.54           O  
ATOM   2359  CB  GLN A 100      27.990  16.225  42.446  1.00 65.04           C  
ATOM   2360  CG  GLN A 100      26.885  15.762  41.513  1.00 66.14           C  
ATOM   2361  CD  GLN A 100      27.348  15.012  40.286  1.00 66.96           C  
ATOM   2362  NE2 GLN A 100      26.386  14.586  39.464  1.00 67.19           N  
ATOM   2363  OE1 GLN A 100      28.539  14.800  40.052  1.00 67.35           O  
ATOM   2364  N   GLY A 101      28.937  16.478  45.200  1.00 63.87           N  
ATOM   2365  CA  GLY A 101      29.945  16.478  46.243  1.00 63.83           C  
ATOM   2366  C   GLY A 101      29.592  17.285  47.474  1.00 63.86           C  
ATOM   2367  O   GLY A 101      28.565  17.058  48.115  1.00 64.85           O  
ATOM   2368  N   GLU A 102      30.425  18.260  47.819  1.00 63.51           N  
ATOM   2369  CA  GLU A 102      30.236  19.106  48.989  1.00 63.03           C  
ATOM   2370  C   GLU A 102      29.239  20.232  48.777  1.00 61.99           C  
ATOM   2371  O   GLU A 102      28.629  20.710  49.739  1.00 62.19           O  
ATOM   2372  CB  GLU A 102      31.584  19.682  49.437  1.00 63.84           C  
ATOM   2373  CG  GLU A 102      31.528  20.586  50.651  1.00 64.56           C  
ATOM   2374  CD  GLU A 102      31.409  19.832  51.959  1.00 65.26           C  
ATOM   2375  OE1 GLU A 102      31.318  18.587  51.938  1.00 65.78           O  
ATOM   2376  OE2 GLU A 102      31.410  20.488  53.023  1.00 65.67           O1-
ATOM   2377  N   ARG A 103      29.053  20.668  47.539  1.00 60.54           N  
ATOM   2378  CA  ARG A 103      28.104  21.734  47.232  1.00 59.51           C  
ATOM   2379  C   ARG A 103      26.664  21.271  47.462  1.00 57.27           C  
ATOM   2380  O   ARG A 103      25.826  22.017  47.961  1.00 57.04           O  
ATOM   2381  CB  ARG A 103      28.290  22.211  45.792  1.00 60.32           C  
ATOM   2382  CG  ARG A 103      29.578  22.994  45.588  1.00 62.05           C  
ATOM   2383  CD  ARG A 103      30.027  22.922  44.135  1.00 62.92           C  
ATOM   2384  NE  ARG A 103      31.457  23.174  43.990  1.00 63.79           N  
ATOM   2385  CZ  ARG A 103      32.016  23.611  42.866  1.00 64.21           C  
ATOM   2386  NH1 ARG A 103      31.267  23.847  41.795  1.00 64.64           N1+
ATOM   2387  NH2 ARG A 103      33.327  23.812  42.817  1.00 64.62           N  
ATOM   2388  N   ARG A 104      26.389  20.025  47.105  1.00 54.99           N  
ATOM   2389  CA  ARG A 104      25.082  19.414  47.302  1.00 52.92           C  
ATOM   2390  C   ARG A 104      24.692  19.419  48.775  1.00 50.98           C  
ATOM   2391  O   ARG A 104      23.587  19.860  49.108  1.00 50.60           O  
ATOM   2392  CB  ARG A 104      25.102  18.002  46.719  1.00 53.45           C  
ATOM   2393  CG  ARG A 104      23.779  17.263  46.729  1.00 54.44           C  
ATOM   2394  CD  ARG A 104      23.802  16.026  45.851  1.00 54.61           C  
ATOM   2395  NE  ARG A 104      23.527  16.311  44.451  1.00 55.58           N  
ATOM   2396  CZ  ARG A 104      22.500  15.852  43.740  1.00 55.54           C  
ATOM   2397  NH1 ARG A 104      21.592  15.053  44.292  1.00 55.17           N1+
ATOM   2398  NH2 ARG A 104      22.372  16.186  42.460  1.00 54.73           N  
ATOM   2399  N   GLU A 105      25.589  19.020  49.685  1.00 47.81           N  
ATOM   2400  CA  GLU A 105      25.285  19.012  51.110  1.00 44.78           C  
ATOM   2401  C   GLU A 105      24.960  20.384  51.673  1.00 42.43           C  
ATOM   2402  O   GLU A 105      24.032  20.516  52.482  1.00 41.28           O  
ATOM   2403  CB  GLU A 105      26.438  18.401  51.932  1.00 45.48           C  
ATOM   2404  CG  GLU A 105      26.274  18.590  53.437  1.00 45.95           C  
ATOM   2405  CD  GLU A 105      25.341  17.599  54.088  1.00 46.64           C  
ATOM   2406  OE1 GLU A 105      24.760  16.757  53.378  1.00 46.87           O  
ATOM   2407  OE2 GLU A 105      25.163  17.633  55.332  1.00 47.62           O1-
ATOM   2408  N   ALA A 106      25.713  21.413  51.297  1.00 40.29           N  
ATOM   2409  CA  ALA A 106      25.458  22.756  51.810  1.00 39.64           C  
ATOM   2410  C   ALA A 106      24.093  23.281  51.363  1.00 38.93           C  
ATOM   2411  O   ALA A 106      23.433  23.990  52.136  1.00 39.23           O  
ATOM   2412  CB  ALA A 106      26.560  23.723  51.425  1.00 39.48           C  
ATOM   2413  N   GLN A 107      23.692  22.955  50.133  1.00 37.25           N  
ATOM   2414  CA  GLN A 107      22.375  23.346  49.664  1.00 36.60           C  
ATOM   2415  C   GLN A 107      21.300  22.564  50.448  1.00 33.81           C  
ATOM   2416  O   GLN A 107      20.320  23.163  50.892  1.00 33.08           O  
ATOM   2417  CB  GLN A 107      22.201  23.070  48.166  1.00 37.58           C  
ATOM   2418  CG  GLN A 107      23.287  23.654  47.290  1.00 39.84           C  
ATOM   2419  CD  GLN A 107      22.952  23.767  45.820  1.00 41.03           C  
ATOM   2420  NE2 GLN A 107      21.865  23.164  45.352  1.00 40.34           N  
ATOM   2421  OE1 GLN A 107      23.692  24.426  45.070  1.00 42.24           O  
ATOM   2422  N   LYS A 108      21.482  21.251  50.557  1.00 32.39           N  
ATOM   2423  CA  LYS A 108      20.515  20.448  51.303  1.00 32.07           C  
ATOM   2424  C   LYS A 108      20.390  20.877  52.757  1.00 30.24           C  
ATOM   2425  O   LYS A 108      19.260  20.857  53.244  1.00 27.37           O  
ATOM   2426  CB  LYS A 108      20.778  18.946  51.230  1.00 31.85           C  
ATOM   2427  CG  LYS A 108      20.844  18.304  49.870  1.00 34.35           C  
ATOM   2428  CD  LYS A 108      20.655  16.799  49.881  1.00 35.99           C  
ATOM   2429  CE  LYS A 108      21.899  16.076  50.397  1.00 37.77           C  
ATOM   2430  NZ  LYS A 108      21.756  14.593  50.241  1.00 37.85           N1+
ATOM   2431  N   GLN A 109      21.453  21.266  53.485  1.00 30.13           N  
ATOM   2432  CA  GLN A 109      21.321  21.661  54.882  1.00 29.17           C  
ATOM   2433  C   GLN A 109      20.623  22.988  55.082  1.00 28.21           C  
ATOM   2434  O   GLN A 109      19.848  23.217  55.996  1.00 27.51           O  
ATOM   2435  CB  GLN A 109      22.713  21.820  55.561  1.00 30.88           C  
ATOM   2436  CG  GLN A 109      23.445  20.543  55.857  1.00 31.07           C  
ATOM   2437  CD  GLN A 109      24.493  20.677  56.957  1.00 32.41           C  
ATOM   2438  NE2 GLN A 109      25.235  19.591  57.185  1.00 32.51           N  
ATOM   2439  OE1 GLN A 109      24.646  21.698  57.632  1.00 33.05           O  
ATOM   2440  N   ALA A 110      20.866  23.930  54.145  1.00 26.71           N  
ATOM   2441  CA  ALA A 110      20.211  25.224  54.194  1.00 27.39           C  
ATOM   2442  C   ALA A 110      18.688  25.057  54.043  1.00 25.04           C  
ATOM   2443  O   ALA A 110      17.954  25.700  54.781  1.00 25.93           O  
ATOM   2444  CB  ALA A 110      20.718  26.087  53.034  1.00 28.35           C  
ATOM   2445  N   ILE A 111      18.304  24.160  53.137  1.00 25.60           N  
ATOM   2446  CA  ILE A 111      16.871  23.915  52.923  1.00 24.91           C  
ATOM   2447  C   ILE A 111      16.261  23.236  54.139  1.00 24.84           C  
ATOM   2448  O   ILE A 111      15.252  23.707  54.662  1.00 24.94           O  
ATOM   2449  CB  ILE A 111      16.616  23.108  51.636  1.00 25.33           C  
ATOM   2450  CG1 ILE A 111      16.956  23.934  50.377  1.00 27.11           C  
ATOM   2451  CG2 ILE A 111      15.150  22.656  51.587  1.00 24.71           C  
ATOM   2452  CD1 ILE A 111      17.386  23.090  49.189  1.00 28.33           C  
ATOM   2453  N   GLN A 112      16.941  22.197  54.647  1.00 25.37           N  
ATOM   2454  CA  GLN A 112      16.367  21.495  55.827  1.00 25.50           C  
ATOM   2455  C   GLN A 112      16.286  22.388  57.047  1.00 26.66           C  
ATOM   2456  O   GLN A 112      15.302  22.440  57.800  1.00 26.51           O  
ATOM   2457  CB  GLN A 112      17.187  20.240  56.121  1.00 26.05           C  
ATOM   2458  CG  GLN A 112      17.170  19.120  55.124  1.00 28.34           C  
ATOM   2459  CD  GLN A 112      15.970  18.199  55.165  1.00 30.57           C  
ATOM   2460  NE2 GLN A 112      16.098  17.040  54.493  1.00 32.42           N  
ATOM   2461  OE1 GLN A 112      14.946  18.492  55.790  1.00 32.70           O  
ATOM   2462  N   ARG A 113      17.295  23.230  57.264  1.00 28.51           N  
ATOM   2463  CA  ARG A 113      17.300  24.177  58.369  1.00 31.01           C  
ATOM   2464  C   ARG A 113      16.187  25.197  58.290  1.00 31.30           C  
ATOM   2465  O   ARG A 113      15.555  25.503  59.312  1.00 32.60           O  
ATOM   2466  CB  ARG A 113      18.651  24.901  58.494  1.00 33.81           C  
ATOM   2467  CG  ARG A 113      19.463  24.437  59.689  1.00 36.01           C  
ATOM   2468  CD  ARG A 113      20.505  25.498  60.080  1.00 37.05           C  
ATOM   2469  NE  ARG A 113      21.294  25.818  58.897  1.00 38.22           N  
ATOM   2470  CZ  ARG A 113      22.300  25.102  58.415  1.00 39.52           C  
ATOM   2471  NH1 ARG A 113      22.716  23.983  59.009  1.00 38.46           N1+
ATOM   2472  NH2 ARG A 113      22.900  25.552  57.313  1.00 40.64           N  
ATOM   2473  N   ALA A 114      15.878  25.729  57.106  1.00 30.63           N  
ATOM   2474  CA  ALA A 114      14.792  26.688  56.980  1.00 29.74           C  
ATOM   2475  C   ALA A 114      13.460  26.105  57.403  1.00 28.90           C  
ATOM   2476  O   ALA A 114      12.659  26.778  58.053  1.00 32.18           O  
ATOM   2477  CB  ALA A 114      14.691  27.166  55.519  1.00 30.56           C  
ATOM   2478  N   PHE A 115      13.176  24.842  57.078  1.00 25.48           N  
ATOM   2479  CA  PHE A 115      11.896  24.233  57.380  1.00 24.76           C  
ATOM   2480  C   PHE A 115      11.823  23.586  58.763  1.00 24.52           C  
ATOM   2481  O   PHE A 115      10.763  23.526  59.355  1.00 24.37           O  
ATOM   2482  CB  PHE A 115      11.505  23.250  56.266  1.00 25.19           C  
ATOM   2483  CG  PHE A 115      11.155  24.003  54.978  1.00 25.66           C  
ATOM   2484  CD1 PHE A 115      10.021  24.790  54.925  1.00 26.15           C  
ATOM   2485  CD2 PHE A 115      11.979  23.908  53.885  1.00 26.56           C  
ATOM   2486  CE1 PHE A 115       9.715  25.468  53.741  1.00 25.34           C  
ATOM   2487  CE2 PHE A 115      11.682  24.584  52.701  1.00 26.11           C  
ATOM   2488  CZ  PHE A 115      10.545  25.360  52.646  1.00 24.65           C  
ATOM   2489  N   ALA A 116      12.990  23.293  59.325  1.00 28.19           N  
ATOM   2490  CA  ALA A 116      12.964  22.692  60.681  1.00 31.12           C  
ATOM   2491  C   ALA A 116      12.477  23.728  61.675  1.00 33.50           C  
ATOM   2492  O   ALA A 116      11.822  23.376  62.654  1.00 34.95           O  
ATOM   2493  CB  ALA A 116      14.323  22.103  61.015  1.00 31.69           C  
ATOM   2494  N   ALA A 117      12.667  25.014  61.436  1.00 36.48           N  
ATOM   2495  CA  ALA A 117      12.246  26.116  62.270  1.00 39.60           C  
ATOM   2496  C   ALA A 117      10.820  26.601  62.073  1.00 41.34           C  
ATOM   2497  O   ALA A 117      10.459  27.646  62.646  1.00 43.20           O  
ATOM   2498  CB  ALA A 117      13.177  27.310  61.973  1.00 40.52           C  
ATOM   2499  N   MET A 118      10.007  25.911  61.277  1.00 40.10           N  
ATOM   2500  CA  MET A 118       8.625  26.299  61.023  1.00 38.10           C  
ATOM   2501  C   MET A 118       7.616  25.294  61.559  1.00 35.52           C  
ATOM   2502  O   MET A 118       7.834  24.084  61.451  1.00 34.76           O  
ATOM   2503  CB  MET A 118       8.450  26.401  59.485  1.00 40.13           C  
ATOM   2504  CG  MET A 118       9.302  27.447  58.789  1.00 42.48           C  
ATOM   2505  SD  MET A 118       9.109  27.526  56.986  1.00 46.73           S  
ATOM   2506  CE  MET A 118       7.348  27.553  56.807  1.00 42.57           C  
ATOM   2507  N   GLY A 119       6.452  25.709  62.041  1.00 32.98           N  
ATOM   2508  CA  GLY A 119       5.383  24.842  62.500  1.00 31.37           C  
ATOM   2509  C   GLY A 119       4.605  24.185  61.364  1.00 33.29           C  
ATOM   2510  O   GLY A 119       4.774  24.543  60.184  1.00 30.24           O  
ATOM   2511  N   GLN A 120       3.703  23.255  61.667  1.00 32.49           N  
ATOM   2512  CA  GLN A 120       2.925  22.542  60.677  1.00 34.00           C  
ATOM   2513  C   GLN A 120       2.027  23.433  59.821  1.00 33.16           C  
ATOM   2514  O   GLN A 120       1.979  23.236  58.586  1.00 31.08           O  
ATOM   2515  CB  GLN A 120       2.139  21.389  61.318  1.00 37.32           C  
ATOM   2516  CG  GLN A 120       1.570  20.393  60.327  1.00 41.60           C  
ATOM   2517  CD  GLN A 120       2.563  19.463  59.664  1.00 44.74           C  
ATOM   2518  NE2 GLN A 120       3.291  19.942  58.652  1.00 44.79           N  
ATOM   2519  OE1 GLN A 120       2.685  18.276  60.017  1.00 47.04           O  
ATOM   2520  N   GLU A 121       1.344  24.402  60.399  1.00 30.85           N  
ATOM   2521  CA  GLU A 121       0.489  25.302  59.629  1.00 31.53           C  
ATOM   2522  C   GLU A 121       1.320  26.138  58.665  1.00 29.02           C  
ATOM   2523  O   GLU A 121       0.889  26.321  57.496  1.00 26.83           O  
ATOM   2524  CB  GLU A 121      -0.326  26.236  60.544  1.00 36.28           C  
ATOM   2525  CG  GLU A 121      -1.279  25.503  61.468  1.00 41.46           C  
ATOM   2526  CD  GLU A 121      -2.039  26.371  62.444  1.00 45.28           C  
ATOM   2527  OE1 GLU A 121      -1.944  27.626  62.379  1.00 48.07           O  
ATOM   2528  OE2 GLU A 121      -2.769  25.826  63.313  1.00 46.96           O1-
ATOM   2529  N   ALA A 122       2.460  26.663  59.116  1.00 24.47           N  
ATOM   2530  CA  ALA A 122       3.321  27.465  58.244  1.00 22.99           C  
ATOM   2531  C   ALA A 122       3.880  26.637  57.085  1.00 23.00           C  
ATOM   2532  O   ALA A 122       3.998  27.109  55.956  1.00 21.98           O  
ATOM   2533  CB  ALA A 122       4.460  28.126  59.018  1.00 25.23           C  
ATOM   2534  N   ARG A 123       4.274  25.391  57.357  1.00 21.10           N  
ATOM   2535  CA  ARG A 123       4.766  24.516  56.290  1.00 21.00           C  
ATOM   2536  C   ARG A 123       3.679  24.261  55.257  1.00 20.22           C  
ATOM   2537  O   ARG A 123       3.988  24.308  54.044  1.00 18.55           O  
ATOM   2538  CB  ARG A 123       5.176  23.146  56.852  1.00 21.69           C  
ATOM   2539  CG  ARG A 123       6.458  23.268  57.688  1.00 25.37           C  
ATOM   2540  CD  ARG A 123       6.796  21.834  58.154  1.00 27.76           C  
ATOM   2541  NE  ARG A 123       7.853  21.971  59.157  1.00 30.33           N  
ATOM   2542  CZ  ARG A 123       8.344  20.865  59.731  1.00 33.19           C  
ATOM   2543  NH1 ARG A 123       7.870  19.690  59.318  1.00 33.38           N1+
ATOM   2544  NH2 ARG A 123       9.282  20.966  60.659  1.00 33.98           N  
ATOM   2545  N   LYS A 124       2.464  23.963  55.720  1.00 19.70           N  
ATOM   2546  CA  LYS A 124       1.381  23.700  54.767  1.00 19.79           C  
ATOM   2547  C   LYS A 124       1.107  24.963  53.940  1.00 18.69           C  
ATOM   2548  O   LYS A 124       0.834  24.802  52.741  1.00 17.80           O  
ATOM   2549  CB  LYS A 124       0.056  23.357  55.456  1.00 21.75           C  
ATOM   2550  CG  LYS A 124       0.046  21.939  56.015  1.00 26.12           C  
ATOM   2551  CD  LYS A 124      -1.210  21.771  56.887  1.00 29.15           C  
ATOM   2552  CE  LYS A 124      -1.634  20.314  56.931  1.00 33.54           C  
ATOM   2553  NZ  LYS A 124      -3.037  20.170  57.457  1.00 36.53           N1+
ATOM   2554  N   ALA A 125       1.128  26.142  54.580  1.00 17.61           N  
ATOM   2555  CA  ALA A 125       0.811  27.342  53.785  1.00 18.23           C  
ATOM   2556  C   ALA A 125       1.910  27.652  52.786  1.00 18.41           C  
ATOM   2557  O   ALA A 125       1.586  28.076  51.655  1.00 17.97           O  
ATOM   2558  CB  ALA A 125       0.694  28.532  54.760  1.00 19.24           C  
ATOM   2559  N   TRP A 126       3.164  27.373  53.128  1.00 16.68           N  
ATOM   2560  CA  TRP A 126       4.266  27.617  52.195  1.00 14.22           C  
ATOM   2561  C   TRP A 126       4.168  26.686  50.993  1.00 14.89           C  
ATOM   2562  O   TRP A 126       4.256  27.083  49.780  1.00 15.19           O  
ATOM   2563  CB  TRP A 126       5.623  27.438  52.911  1.00 16.73           C  
ATOM   2564  CG  TRP A 126       6.783  27.885  52.082  1.00 17.18           C  
ATOM   2565  CD1 TRP A 126       7.326  29.142  52.120  1.00 20.81           C  
ATOM   2566  CD2 TRP A 126       7.498  27.175  51.080  1.00 16.81           C  
ATOM   2567  CE2 TRP A 126       8.501  28.043  50.565  1.00 19.18           C  
ATOM   2568  CE3 TRP A 126       7.435  25.875  50.552  1.00 16.72           C  
ATOM   2569  NE1 TRP A 126       8.367  29.236  51.219  1.00 21.73           N  
ATOM   2570  CZ2 TRP A 126       9.367  27.661  49.556  1.00 19.20           C  
ATOM   2571  CZ3 TRP A 126       8.336  25.481  49.568  1.00 16.61           C  
ATOM   2572  CH2 TRP A 126       9.283  26.395  49.054  1.00 18.22           C  
ATOM   2573  N   ALA A 127       3.950  25.381  51.242  1.00 13.17           N  
ATOM   2574  CA  ALA A 127       3.834  24.424  50.124  1.00 12.53           C  
ATOM   2575  C   ALA A 127       2.600  24.642  49.281  1.00 12.15           C  
ATOM   2576  O   ALA A 127       2.667  24.407  48.060  1.00 12.03           O  
ATOM   2577  CB  ALA A 127       3.814  22.973  50.670  1.00 15.11           C  
ATOM   2578  N   SER A 128       1.497  25.078  49.893  1.00 12.96           N  
ATOM   2579  CA  SER A 128       0.307  25.440  49.127  1.00 12.33           C  
ATOM   2580  C   SER A 128       0.556  26.639  48.215  1.00 13.18           C  
ATOM   2581  O   SER A 128       0.130  26.615  47.034  1.00 12.02           O  
ATOM   2582  CB  SER A 128      -0.849  25.813  50.099  1.00 15.58           C  
ATOM   2583  OG  SER A 128      -1.216  24.639  50.791  1.00 18.65           O  
ATOM   2584  N   GLY A 129       1.287  27.644  48.719  1.00 13.08           N  
ATOM   2585  CA  GLY A 129       1.594  28.821  47.878  1.00 11.72           C  
ATOM   2586  C   GLY A 129       2.319  28.434  46.611  1.00 11.16           C  
ATOM   2587  O   GLY A 129       1.979  28.856  45.496  1.00 11.80           O  
ATOM   2588  N   GLN A 130       3.369  27.567  46.756  1.00 11.49           N  
ATOM   2589  CA  GLN A 130       4.095  27.186  45.543  1.00 11.39           C  
ATOM   2590  C   GLN A 130       3.202  26.386  44.595  1.00 11.17           C  
ATOM   2591  O   GLN A 130       3.325  26.483  43.362  1.00 10.84           O  
ATOM   2592  CB  GLN A 130       5.377  26.386  45.881  1.00 11.32           C  
ATOM   2593  CG  GLN A 130       6.349  27.181  46.801  1.00 11.92           C  
ATOM   2594  CD  GLN A 130       6.847  28.430  46.060  1.00 14.27           C  
ATOM   2595  NE2 GLN A 130       6.401  29.548  46.624  1.00 14.25           N  
ATOM   2596  OE1 GLN A 130       7.511  28.385  45.028  1.00 15.12           O  
ATOM   2597  N   SER A 131       2.288  25.549  45.138  1.00  9.94           N  
ATOM   2598  CA  SER A 131       1.392  24.758  44.332  1.00  9.88           C  
ATOM   2599  C   SER A 131       0.421  25.639  43.512  1.00  8.97           C  
ATOM   2600  O   SER A 131      -0.006  25.200  42.425  1.00  9.28           O  
ATOM   2601  CB  SER A 131       0.564  23.770  45.189  1.00 12.17           C  
ATOM   2602  OG  SER A 131       1.507  22.879  45.851  1.00 15.53           O  
ATOM   2603  N   TYR A 132       0.115  26.852  43.990  1.00  9.25           N  
ATOM   2604  CA  TYR A 132      -0.759  27.731  43.201  1.00  8.48           C  
ATOM   2605  C   TYR A 132      -0.008  28.277  41.987  1.00  7.35           C  
ATOM   2606  O   TYR A 132      -0.744  28.625  41.022  1.00  8.59           O  
ATOM   2607  CB  TYR A 132      -1.306  28.854  44.126  1.00  8.62           C  
ATOM   2608  CG  TYR A 132      -2.487  28.438  45.004  1.00  8.95           C  
ATOM   2609  CD1 TYR A 132      -3.642  27.940  44.438  1.00  9.97           C  
ATOM   2610  CD2 TYR A 132      -2.369  28.547  46.391  1.00 10.70           C  
ATOM   2611  CE1 TYR A 132      -4.721  27.538  45.226  1.00 11.82           C  
ATOM   2612  CE2 TYR A 132      -3.450  28.137  47.162  1.00 10.43           C  
ATOM   2613  CZ  TYR A 132      -4.588  27.662  46.593  1.00 11.98           C  
ATOM   2614  OH  TYR A 132      -5.629  27.263  47.444  1.00 15.26           O  
ATOM   2615  N   ILE A 133       1.340  28.302  41.934  1.00  7.72           N  
ATOM   2616  CA  ILE A 133       1.995  28.687  40.652  1.00  8.54           C  
ATOM   2617  C   ILE A 133       1.647  27.600  39.616  1.00  8.77           C  
ATOM   2618  O   ILE A 133       1.317  27.888  38.459  1.00  8.97           O  
ATOM   2619  CB  ILE A 133       3.529  28.781  40.878  1.00  8.44           C  
ATOM   2620  CG1 ILE A 133       3.840  29.825  41.980  1.00  9.12           C  
ATOM   2621  CG2 ILE A 133       4.182  29.104  39.527  1.00  9.84           C  
ATOM   2622  CD1 ILE A 133       5.359  29.805  42.335  1.00 11.13           C  
ATOM   2623  N   LEU A 134       1.779  26.329  40.023  1.00  8.56           N  
ATOM   2624  CA  LEU A 134       1.379  25.244  39.090  1.00  9.20           C  
ATOM   2625  C   LEU A 134      -0.082  25.355  38.693  1.00  9.05           C  
ATOM   2626  O   LEU A 134      -0.434  25.127  37.515  1.00  9.12           O  
ATOM   2627  CB  LEU A 134       1.661  23.926  39.856  1.00 10.28           C  
ATOM   2628  CG  LEU A 134       1.075  22.698  39.097  1.00 13.98           C  
ATOM   2629  CD1 LEU A 134       1.758  22.507  37.792  1.00 17.70           C  
ATOM   2630  CD2 LEU A 134       1.232  21.473  40.052  1.00 19.82           C  
ATOM   2631  N   LEU A 135      -0.977  25.736  39.631  1.00  8.45           N  
ATOM   2632  CA  LEU A 135      -2.403  25.896  39.274  1.00  8.38           C  
ATOM   2633  C   LEU A 135      -2.568  26.950  38.179  1.00  8.26           C  
ATOM   2634  O   LEU A 135      -3.324  26.747  37.219  1.00  9.61           O  
ATOM   2635  CB  LEU A 135      -3.263  26.183  40.504  1.00  9.50           C  
ATOM   2636  CG  LEU A 135      -4.756  26.288  40.131  1.00  9.72           C  
ATOM   2637  CD1 LEU A 135      -5.263  24.890  39.779  1.00 13.47           C  
ATOM   2638  CD2 LEU A 135      -5.529  26.759  41.375  1.00 12.00           C  
ATOM   2639  N   GLY A 136      -1.849  28.078  38.261  1.00  7.88           N  
ATOM   2640  CA  GLY A 136      -1.909  29.117  37.209  1.00  8.01           C  
ATOM   2641  C   GLY A 136      -1.493  28.577  35.839  1.00  7.94           C  
ATOM   2642  O   GLY A 136      -2.151  28.799  34.837  1.00  9.47           O  
ATOM   2643  N   TYR A 137      -0.358  27.828  35.805  1.00  7.71           N  
ATOM   2644  CA  TYR A 137       0.036  27.211  34.542  1.00  7.94           C  
ATOM   2645  C   TYR A 137      -1.069  26.269  34.065  1.00  9.62           C  
ATOM   2646  O   TYR A 137      -1.362  26.297  32.851  1.00  9.60           O  
ATOM   2647  CB  TYR A 137       1.321  26.340  34.740  1.00  8.50           C  
ATOM   2648  CG  TYR A 137       2.649  27.002  34.438  1.00  7.84           C  
ATOM   2649  CD1 TYR A 137       2.999  28.265  34.893  1.00  9.93           C  
ATOM   2650  CD2 TYR A 137       3.599  26.282  33.697  1.00  9.22           C  
ATOM   2651  CE1 TYR A 137       4.236  28.831  34.574  1.00 10.89           C  
ATOM   2652  CE2 TYR A 137       4.870  26.823  33.397  1.00  9.95           C  
ATOM   2653  CZ  TYR A 137       5.138  28.098  33.858  1.00 11.76           C  
ATOM   2654  OH  TYR A 137       6.376  28.659  33.550  1.00 12.40           O  
ATOM   2655  N   LEU A 138      -1.557  25.390  34.941  1.00  8.19           N  
ATOM   2656  CA  LEU A 138      -2.537  24.384  34.462  1.00  9.01           C  
ATOM   2657  C   LEU A 138      -3.797  25.045  33.965  1.00  9.13           C  
ATOM   2658  O   LEU A 138      -4.283  24.569  32.925  1.00  9.46           O  
ATOM   2659  CB  LEU A 138      -2.824  23.480  35.705  1.00 10.54           C  
ATOM   2660  CG  LEU A 138      -3.840  22.365  35.453  1.00 14.74           C  
ATOM   2661  CD1 LEU A 138      -3.289  21.371  34.427  1.00 15.35           C  
ATOM   2662  CD2 LEU A 138      -4.100  21.678  36.806  1.00 17.27           C  
ATOM   2663  N   LEU A 139      -4.316  26.120  34.613  1.00  9.44           N  
ATOM   2664  CA  LEU A 139      -5.580  26.657  34.081  1.00  9.28           C  
ATOM   2665  C   LEU A 139      -5.370  27.288  32.704  1.00  9.30           C  
ATOM   2666  O   LEU A 139      -6.291  27.223  31.837  1.00 10.63           O  
ATOM   2667  CB  LEU A 139      -6.071  27.724  35.115  1.00 10.30           C  
ATOM   2668  CG  LEU A 139      -6.513  27.057  36.434  1.00 11.04           C  
ATOM   2669  CD1 LEU A 139      -6.854  28.136  37.462  1.00 14.42           C  
ATOM   2670  CD2 LEU A 139      -7.666  26.061  36.277  1.00 14.64           C  
ATOM   2671  N   LEU A 140      -4.213  27.944  32.494  1.00 10.18           N  
ATOM   2672  CA  LEU A 140      -4.016  28.570  31.173  1.00 10.87           C  
ATOM   2673  C   LEU A 140      -3.848  27.475  30.132  1.00 10.68           C  
ATOM   2674  O   LEU A 140      -4.377  27.620  29.019  1.00 11.46           O  
ATOM   2675  CB  LEU A 140      -2.757  29.466  31.324  1.00 12.63           C  
ATOM   2676  CG  LEU A 140      -2.651  30.655  30.374  1.00 18.87           C  
ATOM   2677  CD1 LEU A 140      -3.938  31.467  30.390  1.00 20.87           C  
ATOM   2678  CD2 LEU A 140      -1.514  31.574  30.887  1.00 18.88           C  
ATOM   2679  N   LEU A 141      -3.091  26.396  30.419  1.00  9.57           N  
ATOM   2680  CA  LEU A 141      -2.896  25.343  29.444  1.00  9.94           C  
ATOM   2681  C   LEU A 141      -4.216  24.612  29.142  1.00 10.98           C  
ATOM   2682  O   LEU A 141      -4.437  24.239  27.948  1.00 11.39           O  
ATOM   2683  CB  LEU A 141      -1.864  24.320  29.973  1.00 10.25           C  
ATOM   2684  CG  LEU A 141      -0.412  24.816  29.922  1.00 13.02           C  
ATOM   2685  CD1 LEU A 141       0.445  24.000  30.867  1.00 14.00           C  
ATOM   2686  CD2 LEU A 141       0.152  24.750  28.496  1.00 15.78           C  
ATOM   2687  N   LEU A 142      -5.082  24.399  30.121  1.00  9.40           N  
ATOM   2688  CA  LEU A 142      -6.358  23.713  29.813  1.00  9.96           C  
ATOM   2689  C   LEU A 142      -7.162  24.547  28.812  1.00 11.31           C  
ATOM   2690  O   LEU A 142      -7.698  24.002  27.828  1.00 11.64           O  
ATOM   2691  CB  LEU A 142      -7.160  23.448  31.091  1.00  9.65           C  
ATOM   2692  CG  LEU A 142      -6.581  22.334  31.995  1.00 11.48           C  
ATOM   2693  CD1 LEU A 142      -7.215  22.401  33.371  1.00 12.64           C  
ATOM   2694  CD2 LEU A 142      -6.868  20.964  31.344  1.00 14.03           C  
ATOM   2695  N   GLU A 143      -7.223  25.864  29.008  1.00 10.03           N  
ATOM   2696  CA  GLU A 143      -7.901  26.715  28.010  1.00 10.53           C  
ATOM   2697  C   GLU A 143      -7.270  26.648  26.638  1.00 11.49           C  
ATOM   2698  O   GLU A 143      -7.959  26.576  25.616  1.00 13.12           O  
ATOM   2699  CB  GLU A 143      -7.880  28.171  28.539  1.00 10.55           C  
ATOM   2700  CG  GLU A 143      -8.625  29.117  27.572  1.00 13.13           C  
ATOM   2701  CD  GLU A 143     -10.128  29.015  27.549  1.00 16.17           C  
ATOM   2702  OE1 GLU A 143     -10.776  28.457  28.440  1.00 14.68           O  
ATOM   2703  OE2 GLU A 143     -10.718  29.565  26.571  1.00 21.18           O1-
ATOM   2704  N   ALA A 144      -5.947  26.664  26.552  1.00 11.23           N  
ATOM   2705  CA  ALA A 144      -5.232  26.670  25.288  1.00 11.48           C  
ATOM   2706  C   ALA A 144      -5.490  25.362  24.509  1.00 13.77           C  
ATOM   2707  O   ALA A 144      -5.449  25.425  23.260  1.00 15.87           O  
ATOM   2708  CB  ALA A 144      -3.747  26.873  25.517  1.00 11.24           C  
ATOM   2709  N   TYR A 145      -5.804  24.273  25.223  1.00 13.20           N  
ATOM   2710  CA  TYR A 145      -6.102  23.023  24.537  1.00 14.22           C  
ATOM   2711  C   TYR A 145      -7.587  22.850  24.305  1.00 16.47           C  
ATOM   2712  O   TYR A 145      -8.030  21.773  23.771  1.00 20.69           O  
ATOM   2713  CB  TYR A 145      -5.584  21.850  25.423  1.00 14.69           C  
ATOM   2714  CG  TYR A 145      -4.127  21.520  25.246  1.00 16.12           C  
ATOM   2715  CD1 TYR A 145      -3.083  22.206  25.816  1.00 15.81           C  
ATOM   2716  CD2 TYR A 145      -3.802  20.419  24.420  1.00 18.61           C  
ATOM   2717  CE1 TYR A 145      -1.757  21.904  25.656  1.00 17.75           C  
ATOM   2718  CE2 TYR A 145      -2.470  20.102  24.254  1.00 18.52           C  
ATOM   2719  CZ  TYR A 145      -1.461  20.797  24.849  1.00 19.78           C  
ATOM   2720  OH  TYR A 145      -0.151  20.402  24.653  1.00 19.99           O  
ATOM   2721  N   GLY A 146      -8.448  23.786  24.663  1.00 15.50           N  
ATOM   2722  CA  GLY A 146      -9.881  23.679  24.383  1.00 16.62           C  
ATOM   2723  C   GLY A 146     -10.674  22.911  25.407  1.00 16.73           C  
ATOM   2724  O   GLY A 146     -11.877  22.596  25.155  1.00 18.89           O  
ATOM   2725  N   LEU A 147     -10.186  22.726  26.623  1.00 14.21           N  
ATOM   2726  CA  LEU A 147     -10.919  22.083  27.691  1.00 12.82           C  
ATOM   2727  C   LEU A 147     -11.486  23.135  28.653  1.00 14.36           C  
ATOM   2728  O   LEU A 147     -10.931  24.262  28.715  1.00 18.18           O  
ATOM   2729  CB  LEU A 147     -10.029  21.100  28.476  1.00 14.16           C  
ATOM   2730  CG  LEU A 147      -9.537  19.907  27.613  1.00 16.91           C  
ATOM   2731  CD1 LEU A 147      -8.476  19.120  28.350  1.00 20.79           C  
ATOM   2732  CD2 LEU A 147     -10.778  19.027  27.344  1.00 20.30           C  
ATOM   2733  N   GLY A 148     -12.585  22.870  29.295  1.00 10.51           N  
ATOM   2734  CA  GLY A 148     -13.129  23.768  30.334  1.00 10.56           C  
ATOM   2735  C   GLY A 148     -12.755  23.303  31.711  1.00 13.36           C  
ATOM   2736  O   GLY A 148     -12.488  22.075  31.897  1.00 14.43           O  
ATOM   2737  N   SER A 149     -12.730  24.176  32.725  1.00 10.43           N  
ATOM   2738  CA  SER A 149     -12.364  23.745  34.071  1.00 11.22           C  
ATOM   2739  C   SER A 149     -12.988  24.677  35.109  1.00 10.77           C  
ATOM   2740  O   SER A 149     -13.399  25.822  34.811  1.00 10.77           O  
ATOM   2741  CB  SER A 149     -10.835  23.763  34.321  1.00 11.41           C  
ATOM   2742  OG  SER A 149     -10.366  25.145  34.314  1.00 12.11           O  
ATOM   2743  N   VAL A 150     -13.043  24.175  36.328  1.00  9.72           N  
ATOM   2744  CA  VAL A 150     -13.390  25.013  37.473  1.00 10.31           C  
ATOM   2745  C   VAL A 150     -12.506  24.609  38.628  1.00 11.24           C  
ATOM   2746  O   VAL A 150     -12.564  23.467  39.132  1.00 11.37           O  
ATOM   2747  CB  VAL A 150     -14.884  24.991  37.793  1.00 11.40           C  
ATOM   2748  CG1 VAL A 150     -15.417  23.588  38.168  1.00 14.11           C  
ATOM   2749  CG2 VAL A 150     -15.141  25.934  38.984  1.00 13.25           C  
ATOM   2750  N   PRO A 151     -11.659  25.505  39.159  1.00  9.63           N  
ATOM   2751  CA  PRO A 151     -10.924  25.221  40.383  1.00 11.30           C  
ATOM   2752  C   PRO A 151     -11.799  25.501  41.613  1.00 12.28           C  
ATOM   2753  O   PRO A 151     -12.697  26.317  41.539  1.00 11.48           O  
ATOM   2754  CB  PRO A 151      -9.795  26.248  40.360  1.00 11.19           C  
ATOM   2755  CG  PRO A 151     -10.380  27.395  39.537  1.00 11.28           C  
ATOM   2756  CD  PRO A 151     -11.418  26.863  38.580  1.00 10.28           C  
ATOM   2757  N   MET A 152     -11.561  24.678  42.657  1.00 11.67           N  
ATOM   2758  CA  MET A 152     -12.434  24.746  43.848  1.00 12.10           C  
ATOM   2759  C   MET A 152     -11.673  24.726  45.161  1.00 12.72           C  
ATOM   2760  O   MET A 152     -10.720  23.965  45.356  1.00 13.20           O  
ATOM   2761  CB  MET A 152     -13.332  23.460  43.878  1.00 13.98           C  
ATOM   2762  CG  MET A 152     -14.328  23.504  42.705  1.00 15.18           C  
ATOM   2763  SD  MET A 152     -15.166  21.894  42.582  1.00 17.55           S  
ATOM   2764  CE  MET A 152     -14.020  20.994  41.540  1.00 19.44           C  
ATOM   2765  N   LEU A 153     -12.149  25.529  46.119  1.00 11.14           N  
ATOM   2766  CA  LEU A 153     -11.736  25.489  47.514  1.00 13.22           C  
ATOM   2767  C   LEU A 153     -12.956  25.180  48.400  1.00 14.21           C  
ATOM   2768  O   LEU A 153     -12.736  24.977  49.619  1.00 15.49           O  
ATOM   2769  CB  LEU A 153     -11.133  26.826  48.001  1.00 14.56           C  
ATOM   2770  CG  LEU A 153      -9.614  26.898  47.853  1.00 15.52           C  
ATOM   2771  CD1 LEU A 153      -9.120  28.305  48.123  1.00 17.68           C  
ATOM   2772  CD2 LEU A 153      -8.937  25.927  48.845  1.00 15.70           C  
ATOM   2773  N   GLY A 154     -14.121  25.053  47.817  1.00 13.70           N  
ATOM   2774  CA  GLY A 154     -15.318  24.781  48.661  1.00 15.98           C  
ATOM   2775  C   GLY A 154     -15.463  23.296  48.959  1.00 15.72           C  
ATOM   2776  O   GLY A 154     -16.302  22.637  48.329  1.00 16.71           O  
ATOM   2777  N   PHE A 155     -14.650  22.770  49.877  1.00 16.10           N  
ATOM   2778  CA  PHE A 155     -14.706  21.343  50.221  1.00 15.91           C  
ATOM   2779  C   PHE A 155     -14.085  21.165  51.600  1.00 17.32           C  
ATOM   2780  O   PHE A 155     -13.375  22.046  52.129  1.00 17.42           O  
ATOM   2781  CB  PHE A 155     -13.953  20.453  49.201  1.00 17.76           C  
ATOM   2782  CG  PHE A 155     -12.482  20.726  49.071  1.00 16.81           C  
ATOM   2783  CD1 PHE A 155     -11.546  20.172  49.914  1.00 15.08           C  
ATOM   2784  CD2 PHE A 155     -12.036  21.639  48.091  1.00 17.12           C  
ATOM   2785  CE1 PHE A 155     -10.190  20.460  49.858  1.00 16.49           C  
ATOM   2786  CE2 PHE A 155     -10.694  21.941  48.016  1.00 15.04           C  
ATOM   2787  CZ  PHE A 155      -9.766  21.353  48.855  1.00 17.04           C  
ATOM   2788  N   ASP A 156     -14.389  20.025  52.236  1.00 17.25           N  
ATOM   2789  CA  ASP A 156     -13.834  19.681  53.562  1.00 19.94           C  
ATOM   2790  C   ASP A 156     -12.561  18.832  53.385  1.00 17.79           C  
ATOM   2791  O   ASP A 156     -12.629  17.746  52.828  1.00 18.64           O  
ATOM   2792  CB  ASP A 156     -14.910  18.872  54.279  1.00 22.03           C  
ATOM   2793  CG  ASP A 156     -14.503  18.418  55.666  1.00 25.79           C  
ATOM   2794  OD1 ASP A 156     -13.352  18.584  56.083  1.00 26.45           O  
ATOM   2795  OD2 ASP A 156     -15.437  17.921  56.352  1.00 30.33           O1-
ATOM   2796  N   PRO A 157     -11.406  19.404  53.711  1.00 18.87           N  
ATOM   2797  CA  PRO A 157     -10.124  18.756  53.485  1.00 18.85           C  
ATOM   2798  C   PRO A 157      -9.965  17.443  54.247  1.00 20.58           C  
ATOM   2799  O   PRO A 157      -9.351  16.511  53.714  1.00 18.70           O  
ATOM   2800  CB  PRO A 157      -9.064  19.765  53.903  1.00 22.40           C  
ATOM   2801  CG  PRO A 157      -9.773  21.023  54.247  1.00 22.79           C  
ATOM   2802  CD  PRO A 157     -11.252  20.753  54.294  1.00 20.09           C  
ATOM   2803  N   GLU A 158     -10.582  17.351  55.434  1.00 20.36           N  
ATOM   2804  CA  GLU A 158     -10.476  16.071  56.183  1.00 21.99           C  
ATOM   2805  C   GLU A 158     -11.170  14.959  55.437  1.00 20.62           C  
ATOM   2806  O   GLU A 158     -10.643  13.828  55.354  1.00 20.20           O  
ATOM   2807  CB  GLU A 158     -11.106  16.327  57.573  1.00 26.21           C  
ATOM   2808  CG  GLU A 158     -11.093  15.118  58.496  1.00 30.76           C  
ATOM   2809  CD  GLU A 158     -11.803  15.387  59.819  1.00 33.80           C  
ATOM   2810  OE1 GLU A 158     -11.370  16.291  60.575  1.00 34.54           O  
ATOM   2811  OE2 GLU A 158     -12.809  14.702  60.102  1.00 35.06           O1-
ATOM   2812  N   ARG A 159     -12.365  15.228  54.861  1.00 19.63           N  
ATOM   2813  CA  ARG A 159     -13.047  14.212  54.074  1.00 20.72           C  
ATOM   2814  C   ARG A 159     -12.290  13.819  52.822  1.00 19.14           C  
ATOM   2815  O   ARG A 159     -12.181  12.667  52.421  1.00 18.77           O  
ATOM   2816  CB  ARG A 159     -14.498  14.602  53.736  1.00 24.13           C  
ATOM   2817  CG  ARG A 159     -15.391  14.473  54.977  1.00 33.12           C  
ATOM   2818  CD  ARG A 159     -16.799  15.000  54.683  1.00 36.33           C  
ATOM   2819  NE  ARG A 159     -17.043  16.237  55.402  1.00 40.97           N  
ATOM   2820  CZ  ARG A 159     -18.010  17.122  55.175  1.00 43.06           C  
ATOM   2821  NH1 ARG A 159     -18.878  16.925  54.188  1.00 43.59           N1+
ATOM   2822  NH2 ARG A 159     -18.067  18.203  55.958  1.00 42.95           N  
ATOM   2823  N   VAL A 160     -11.702  14.819  52.113  1.00 18.10           N  
ATOM   2824  CA  VAL A 160     -10.908  14.482  50.922  1.00 17.69           C  
ATOM   2825  C   VAL A 160      -9.698  13.638  51.268  1.00 17.15           C  
ATOM   2826  O   VAL A 160      -9.471  12.644  50.547  1.00 18.70           O  
ATOM   2827  CB  VAL A 160     -10.512  15.790  50.173  1.00 17.12           C  
ATOM   2828  CG1 VAL A 160      -9.644  15.425  48.957  1.00 19.09           C  
ATOM   2829  CG2 VAL A 160     -11.747  16.546  49.702  1.00 20.12           C  
ATOM   2830  N   ARG A 161      -8.983  13.902  52.350  1.00 18.24           N  
ATOM   2831  CA  ARG A 161      -7.823  13.138  52.780  1.00 20.00           C  
ATOM   2832  C   ARG A 161      -8.250  11.688  53.072  1.00 20.23           C  
ATOM   2833  O   ARG A 161      -7.627  10.751  52.597  1.00 20.20           O  
ATOM   2834  CB  ARG A 161      -7.117  13.709  54.002  1.00 21.38           C  
ATOM   2835  CG  ARG A 161      -6.411  15.048  53.764  1.00 24.13           C  
ATOM   2836  CD  ARG A 161      -5.472  15.421  54.906  1.00 27.00           C  
ATOM   2837  NE  ARG A 161      -6.095  15.343  56.216  1.00 30.52           N  
ATOM   2838  CZ  ARG A 161      -6.712  16.246  56.963  1.00 32.41           C  
ATOM   2839  NH1 ARG A 161      -6.834  17.501  56.543  1.00 31.65           N1+
ATOM   2840  NH2 ARG A 161      -7.235  15.894  58.155  1.00 32.58           N  
ATOM   2841  N   ALA A 162      -9.427  11.571  53.737  1.00 18.68           N  
ATOM   2842  CA  ALA A 162      -9.862  10.194  54.029  1.00 19.07           C  
ATOM   2843  C   ALA A 162     -10.233   9.376  52.831  1.00 18.17           C  
ATOM   2844  O   ALA A 162      -9.957   8.169  52.737  1.00 22.04           O  
ATOM   2845  CB  ALA A 162     -11.081  10.284  54.981  1.00 20.77           C  
ATOM   2846  N   ILE A 163     -10.941   9.923  51.827  1.00 18.57           N  
ATOM   2847  CA  ILE A 163     -11.408   9.226  50.646  1.00 19.60           C  
ATOM   2848  C   ILE A 163     -10.240   8.727  49.817  1.00 21.59           C  
ATOM   2849  O   ILE A 163     -10.204   7.593  49.315  1.00 22.62           O  
ATOM   2850  CB  ILE A 163     -12.302  10.191  49.810  1.00 20.52           C  
ATOM   2851  CG1 ILE A 163     -13.628  10.431  50.560  1.00 22.34           C  
ATOM   2852  CG2 ILE A 163     -12.615   9.632  48.425  1.00 22.30           C  
ATOM   2853  CD1 ILE A 163     -14.408  11.623  49.986  1.00 24.68           C  
ATOM   2854  N   LEU A 164      -9.196   9.575  49.696  1.00 20.62           N  
ATOM   2855  CA  LEU A 164      -8.030   9.196  48.899  1.00 22.71           C  
ATOM   2856  C   LEU A 164      -6.874   8.585  49.662  1.00 23.75           C  
ATOM   2857  O   LEU A 164      -5.882   8.153  49.032  1.00 26.59           O  
ATOM   2858  CB  LEU A 164      -7.562  10.489  48.171  1.00 23.13           C  
ATOM   2859  CG  LEU A 164      -8.588  10.996  47.152  1.00 25.13           C  
ATOM   2860  CD1 LEU A 164      -8.066  12.307  46.555  1.00 25.13           C  
ATOM   2861  CD2 LEU A 164      -8.888   9.998  46.050  1.00 24.53           C  
ATOM   2862  N   GLY A 165      -6.901   8.560  50.989  1.00 23.27           N  
ATOM   2863  CA  GLY A 165      -5.788   8.001  51.756  1.00 25.53           C  
ATOM   2864  C   GLY A 165      -4.580   8.931  51.790  1.00 26.94           C  
ATOM   2865  O   GLY A 165      -3.448   8.433  51.826  1.00 29.21           O  
ATOM   2866  N   LEU A 166      -4.789  10.231  51.808  1.00 26.11           N  
ATOM   2867  CA  LEU A 166      -3.641  11.143  51.883  1.00 26.65           C  
ATOM   2868  C   LEU A 166      -3.124  11.302  53.296  1.00 28.58           C  
ATOM   2869  O   LEU A 166      -3.814  11.236  54.307  1.00 30.40           O  
ATOM   2870  CB  LEU A 166      -4.013  12.529  51.340  1.00 25.04           C  
ATOM   2871  CG  LEU A 166      -4.736  12.593  50.007  1.00 25.92           C  
ATOM   2872  CD1 LEU A 166      -5.062  14.047  49.638  1.00 28.08           C  
ATOM   2873  CD2 LEU A 166      -3.967  11.955  48.861  1.00 27.46           C  
ATOM   2874  N   PRO A 167      -1.834  11.637  53.397  1.00 30.43           N  
ATOM   2875  CA  PRO A 167      -1.205  11.905  54.666  1.00 30.63           C  
ATOM   2876  C   PRO A 167      -1.876  13.037  55.419  1.00 30.65           C  
ATOM   2877  O   PRO A 167      -2.286  14.059  54.837  1.00 26.12           O  
ATOM   2878  CB  PRO A 167       0.226  12.302  54.278  1.00 30.72           C  
ATOM   2879  CG  PRO A 167       0.435  11.775  52.919  1.00 32.18           C  
ATOM   2880  CD  PRO A 167      -0.914  11.804  52.242  1.00 31.90           C  
ATOM   2881  N   SER A 168      -1.878  12.987  56.757  1.00 31.73           N  
ATOM   2882  CA  SER A 168      -2.418  14.053  57.569  1.00 32.85           C  
ATOM   2883  C   SER A 168      -1.722  15.392  57.419  1.00 33.07           C  
ATOM   2884  O   SER A 168      -2.342  16.449  57.564  1.00 35.16           O  
ATOM   2885  CB  SER A 168      -2.371  13.689  59.080  1.00 36.56           C  
ATOM   2886  OG  SER A 168      -2.982  14.814  59.734  1.00 39.40           O  
ATOM   2887  N   ARG A 169      -0.427  15.429  57.127  1.00 29.45           N  
ATOM   2888  CA  ARG A 169       0.342  16.627  56.917  1.00 27.92           C  
ATOM   2889  C   ARG A 169       0.062  17.276  55.544  1.00 25.79           C  
ATOM   2890  O   ARG A 169       0.561  18.384  55.355  1.00 27.89           O  
ATOM   2891  CB  ARG A 169       1.849  16.280  56.859  1.00 29.23           C  
ATOM   2892  CG  ARG A 169       2.181  15.342  55.699  1.00 31.69           C  
ATOM   2893  CD  ARG A 169       3.500  14.600  55.855  1.00 32.77           C  
ATOM   2894  NE  ARG A 169       3.890  13.901  54.651  1.00 34.07           N  
ATOM   2895  CZ  ARG A 169       3.993  12.599  54.449  1.00 35.33           C  
ATOM   2896  NH1 ARG A 169       3.723  11.786  55.478  1.00 37.37           N1+
ATOM   2897  NH2 ARG A 169       4.358  12.078  53.282  1.00 34.88           N  
ATOM   2898  N   ALA A 170      -0.633  16.589  54.666  1.00 22.98           N  
ATOM   2899  CA  ALA A 170      -0.810  17.238  53.337  1.00 21.59           C  
ATOM   2900  C   ALA A 170      -1.831  18.354  53.338  1.00 21.10           C  
ATOM   2901  O   ALA A 170      -2.916  18.235  53.889  1.00 23.08           O  
ATOM   2902  CB  ALA A 170      -1.235  16.174  52.347  1.00 22.71           C  
ATOM   2903  N   ALA A 171      -1.537  19.432  52.581  1.00 16.99           N  
ATOM   2904  CA  ALA A 171      -2.482  20.525  52.384  1.00 16.89           C  
ATOM   2905  C   ALA A 171      -3.161  20.247  51.034  1.00 14.74           C  
ATOM   2906  O   ALA A 171      -2.536  19.557  50.211  1.00 15.57           O  
ATOM   2907  CB  ALA A 171      -1.754  21.852  52.255  1.00 19.11           C  
ATOM   2908  N   ILE A 172      -4.373  20.683  50.824  1.00 13.85           N  
ATOM   2909  CA  ILE A 172      -5.043  20.478  49.528  1.00 13.68           C  
ATOM   2910  C   ILE A 172      -5.407  21.840  48.975  1.00 13.25           C  
ATOM   2911  O   ILE A 172      -6.487  22.375  49.175  1.00 14.99           O  
ATOM   2912  CB  ILE A 172      -6.288  19.576  49.661  1.00 16.38           C  
ATOM   2913  CG1 ILE A 172      -5.883  18.275  50.396  1.00 19.07           C  
ATOM   2914  CG2 ILE A 172      -6.871  19.264  48.285  1.00 16.37           C  
ATOM   2915  CD1 ILE A 172      -7.110  17.553  50.942  1.00 23.64           C  
ATOM   2916  N   PRO A 173      -4.556  22.468  48.143  1.00 13.31           N  
ATOM   2917  CA  PRO A 173      -4.822  23.785  47.607  1.00 12.96           C  
ATOM   2918  C   PRO A 173      -5.986  23.888  46.651  1.00 14.39           C  
ATOM   2919  O   PRO A 173      -6.617  24.960  46.539  1.00 13.20           O  
ATOM   2920  CB  PRO A 173      -3.531  24.174  46.872  1.00 14.64           C  
ATOM   2921  CG  PRO A 173      -2.505  23.184  47.235  1.00 17.35           C  
ATOM   2922  CD  PRO A 173      -3.133  22.016  47.974  1.00 13.54           C  
ATOM   2923  N   ALA A 174      -6.347  22.789  45.920  1.00 11.91           N  
ATOM   2924  CA  ALA A 174      -7.528  22.875  45.098  1.00 11.01           C  
ATOM   2925  C   ALA A 174      -7.987  21.515  44.582  1.00 11.14           C  
ATOM   2926  O   ALA A 174      -7.172  20.608  44.416  1.00 13.38           O  
ATOM   2927  CB  ALA A 174      -7.185  23.633  43.747  1.00 13.19           C  
ATOM   2928  N   LEU A 175      -9.262  21.385  44.285  1.00 10.29           N  
ATOM   2929  CA  LEU A 175      -9.770  20.335  43.405  1.00 10.74           C  
ATOM   2930  C   LEU A 175     -10.023  21.042  42.071  1.00 11.24           C  
ATOM   2931  O   LEU A 175     -10.411  22.238  42.045  1.00 14.76           O  
ATOM   2932  CB  LEU A 175     -11.133  19.799  43.846  1.00 14.08           C  
ATOM   2933  CG  LEU A 175     -11.222  19.307  45.280  1.00 18.79           C  
ATOM   2934  CD1 LEU A 175     -12.626  18.731  45.542  1.00 20.95           C  
ATOM   2935  CD2 LEU A 175     -10.111  18.373  45.676  1.00 19.28           C  
ATOM   2936  N   VAL A 176      -9.832  20.379  40.939  1.00  9.65           N  
ATOM   2937  CA  VAL A 176     -10.124  20.968  39.628  1.00 10.32           C  
ATOM   2938  C   VAL A 176     -10.994  20.013  38.812  1.00 12.12           C  
ATOM   2939  O   VAL A 176     -10.501  18.946  38.382  1.00 14.21           O  
ATOM   2940  CB  VAL A 176      -8.842  21.266  38.816  1.00 11.88           C  
ATOM   2941  CG1 VAL A 176      -9.216  22.004  37.524  1.00 13.85           C  
ATOM   2942  CG2 VAL A 176      -7.819  22.069  39.648  1.00 13.99           C  
ATOM   2943  N   ALA A 177     -12.234  20.428  38.520  1.00  9.88           N  
ATOM   2944  CA  ALA A 177     -13.075  19.590  37.627  1.00 11.32           C  
ATOM   2945  C   ALA A 177     -12.836  20.011  36.205  1.00 12.78           C  
ATOM   2946  O   ALA A 177     -12.597  21.210  35.971  1.00 13.39           O  
ATOM   2947  CB  ALA A 177     -14.551  19.778  37.968  1.00 13.18           C  
ATOM   2948  N   LEU A 178     -12.709  19.125  35.224  1.00 10.20           N  
ATOM   2949  CA  LEU A 178     -12.451  19.495  33.833  1.00 11.03           C  
ATOM   2950  C   LEU A 178     -13.118  18.536  32.832  1.00 13.03           C  
ATOM   2951  O   LEU A 178     -13.427  17.391  33.191  1.00 13.49           O  
ATOM   2952  CB  LEU A 178     -10.935  19.681  33.590  1.00 11.67           C  
ATOM   2953  CG  LEU A 178     -10.133  18.362  33.723  1.00 13.51           C  
ATOM   2954  CD1 LEU A 178      -9.932  17.750  32.346  1.00 16.15           C  
ATOM   2955  CD2 LEU A 178      -8.761  18.595  34.343  1.00 16.96           C  
ATOM   2956  N   GLY A 179     -13.270  19.047  31.625  1.00 13.28           N  
ATOM   2957  CA  GLY A 179     -13.888  18.213  30.540  1.00 11.88           C  
ATOM   2958  C   GLY A 179     -14.180  19.103  29.353  1.00 12.56           C  
ATOM   2959  O   GLY A 179     -13.747  20.282  29.296  1.00 13.78           O  
ATOM   2960  N   TYR A 180     -14.797  18.549  28.294  1.00 11.31           N  
ATOM   2961  CA  TYR A 180     -15.126  19.403  27.132  1.00 12.42           C  
ATOM   2962  C   TYR A 180     -16.362  20.185  27.493  1.00 12.56           C  
ATOM   2963  O   TYR A 180     -17.324  19.753  28.139  1.00 12.84           O  
ATOM   2964  CB  TYR A 180     -15.407  18.452  25.923  1.00 13.37           C  
ATOM   2965  CG  TYR A 180     -14.130  17.792  25.450  1.00 15.01           C  
ATOM   2966  CD1 TYR A 180     -13.256  18.455  24.597  1.00 19.34           C  
ATOM   2967  CD2 TYR A 180     -13.853  16.476  25.817  1.00 16.68           C  
ATOM   2968  CE1 TYR A 180     -12.082  17.857  24.150  1.00 20.63           C  
ATOM   2969  CE2 TYR A 180     -12.675  15.869  25.386  1.00 18.63           C  
ATOM   2970  CZ  TYR A 180     -11.829  16.565  24.567  1.00 21.56           C  
ATOM   2971  OH  TYR A 180     -10.668  15.934  24.112  1.00 27.09           O  
ATOM   2972  N   PRO A 181     -16.401  21.530  27.219  1.00 12.59           N  
ATOM   2973  CA  PRO A 181     -17.455  22.388  27.679  1.00 15.01           C  
ATOM   2974  C   PRO A 181     -18.841  22.149  27.071  1.00 16.61           C  
ATOM   2975  O   PRO A 181     -18.858  21.971  25.847  1.00 18.72           O  
ATOM   2976  CB  PRO A 181     -16.953  23.803  27.353  1.00 17.66           C  
ATOM   2977  CG  PRO A 181     -15.785  23.641  26.464  1.00 18.84           C  
ATOM   2978  CD  PRO A 181     -15.304  22.211  26.497  1.00 15.27           C  
ATOM   2979  N   ALA A 182     -19.843  22.327  27.904  1.00 16.49           N  
ATOM   2980  CA  ALA A 182     -21.218  22.240  27.415  1.00 18.85           C  
ATOM   2981  C   ALA A 182     -21.951  23.558  27.684  1.00 21.13           C  
ATOM   2982  O   ALA A 182     -23.189  23.594  27.670  1.00 23.62           O  
ATOM   2983  CB  ALA A 182     -21.985  21.109  28.107  1.00 19.27           C  
ATOM   2984  N   GLU A 183     -21.210  24.599  28.036  1.00 20.44           N  
ATOM   2985  CA  GLU A 183     -21.795  25.922  28.328  1.00 21.38           C  
ATOM   2986  C   GLU A 183     -20.725  26.968  27.993  1.00 22.96           C  
ATOM   2987  O   GLU A 183     -19.557  26.600  27.865  1.00 21.24           O  
ATOM   2988  CB  GLU A 183     -22.289  26.067  29.774  1.00 21.26           C  
ATOM   2989  CG  GLU A 183     -21.155  26.052  30.811  1.00 20.43           C  
ATOM   2990  CD  GLU A 183     -21.541  26.440  32.198  1.00 22.48           C  
ATOM   2991  OE1 GLU A 183     -22.754  26.675  32.509  1.00 23.61           O  
ATOM   2992  OE2 GLU A 183     -20.682  26.528  33.102  1.00 20.40           O1-
ATOM   2993  N   GLU A 184     -21.108  28.228  27.805  1.00 24.34           N  
ATOM   2994  CA  GLU A 184     -20.169  29.320  27.581  1.00 26.46           C  
ATOM   2995  C   GLU A 184     -19.475  29.840  28.846  1.00 24.81           C  
ATOM   2996  O   GLU A 184     -18.312  30.279  28.770  1.00 26.62           O  
ATOM   2997  CB  GLU A 184     -20.922  30.542  26.987  1.00 30.76           C  
ATOM   2998  CG  GLU A 184     -20.985  30.539  25.481  1.00 36.86           C  
ATOM   2999  CD  GLU A 184     -21.880  31.598  24.869  1.00 40.41           C  
ATOM   3000  OE1 GLU A 184     -22.213  32.600  25.543  1.00 42.63           O  
ATOM   3001  OE2 GLU A 184     -22.248  31.430  23.681  1.00 43.09           O1-
ATOM   3002  N   GLY A 185     -20.117  29.745  29.997  1.00 22.87           N  
ATOM   3003  CA  GLY A 185     -19.546  30.292  31.244  1.00 22.33           C  
ATOM   3004  C   GLY A 185     -20.082  31.732  31.423  1.00 21.96           C  
ATOM   3005  O   GLY A 185     -20.360  32.331  30.402  1.00 25.03           O  
ATOM   3006  N   TYR A 186     -20.133  32.199  32.633  1.00 23.12           N  
ATOM   3007  CA  TYR A 186     -20.633  33.547  32.937  1.00 26.27           C  
ATOM   3008  C   TYR A 186     -19.570  34.608  32.763  1.00 24.69           C  
ATOM   3009  O   TYR A 186     -18.404  34.336  33.022  1.00 25.00           O  
ATOM   3010  CB  TYR A 186     -21.101  33.503  34.407  1.00 32.12           C  
ATOM   3011  CG  TYR A 186     -22.108  32.386  34.609  1.00 38.81           C  
ATOM   3012  CD1 TYR A 186     -23.118  32.184  33.670  1.00 40.81           C  
ATOM   3013  CD2 TYR A 186     -22.014  31.518  35.683  1.00 41.46           C  
ATOM   3014  CE1 TYR A 186     -24.027  31.151  33.819  1.00 43.57           C  
ATOM   3015  CE2 TYR A 186     -22.935  30.492  35.841  1.00 43.06           C  
ATOM   3016  CZ  TYR A 186     -23.931  30.318  34.910  1.00 43.97           C  
ATOM   3017  OH  TYR A 186     -24.846  29.295  35.049  1.00 46.10           O  
ATOM   3018  N   PRO A 187     -19.938  35.798  32.315  1.00 22.62           N  
ATOM   3019  CA  PRO A 187     -18.991  36.891  32.121  1.00 23.36           C  
ATOM   3020  C   PRO A 187     -18.575  37.370  33.492  1.00 24.27           C  
ATOM   3021  O   PRO A 187     -19.431  37.400  34.402  1.00 27.34           O  
ATOM   3022  CB  PRO A 187     -19.809  37.925  31.322  1.00 24.28           C  
ATOM   3023  CG  PRO A 187     -21.204  37.702  31.831  1.00 25.94           C  
ATOM   3024  CD  PRO A 187     -21.338  36.201  31.963  1.00 24.41           C  
ATOM   3025  N   SER A 188     -17.287  37.593  33.761  1.00 23.43           N  
ATOM   3026  CA  SER A 188     -16.901  38.117  35.058  1.00 20.00           C  
ATOM   3027  C   SER A 188     -15.880  39.260  34.785  1.00 17.49           C  
ATOM   3028  O   SER A 188     -15.305  39.333  33.724  1.00 19.35           O  
ATOM   3029  CB  SER A 188     -16.283  37.182  36.085  1.00 21.52           C  
ATOM   3030  OG  SER A 188     -15.169  36.553  35.516  1.00 19.98           O  
ATOM   3031  N   HIS A 189     -15.923  40.193  35.728  1.00 18.64           N  
ATOM   3032  CA  HIS A 189     -15.089  41.376  35.592  1.00 16.89           C  
ATOM   3033  C   HIS A 189     -13.830  41.216  36.440  1.00 15.08           C  
ATOM   3034  O   HIS A 189     -13.731  40.365  37.345  1.00 16.03           O  
ATOM   3035  CB  HIS A 189     -15.920  42.565  36.130  1.00 20.88           C  
ATOM   3036  CG  HIS A 189     -16.952  42.937  35.081  1.00 26.87           C  
ATOM   3037  CD2 HIS A 189     -17.316  42.330  33.925  1.00 28.57           C  
ATOM   3038  ND1 HIS A 189     -17.688  44.091  35.156  1.00 30.83           N  
ATOM   3039  CE1 HIS A 189     -18.499  44.151  34.108  1.00 29.83           C  
ATOM   3040  NE2 HIS A 189     -18.290  43.077  33.339  1.00 30.02           N  
ATOM   3041  N   ARG A 190     -12.864  42.099  36.157  1.00 12.00           N  
ATOM   3042  CA  ARG A 190     -11.654  42.228  36.980  1.00 11.55           C  
ATOM   3043  C   ARG A 190     -11.504  43.716  37.340  1.00 14.92           C  
ATOM   3044  O   ARG A 190     -12.074  44.573  36.631  1.00 15.43           O  
ATOM   3045  CB  ARG A 190     -10.394  41.704  36.290  1.00 10.68           C  
ATOM   3046  CG  ARG A 190     -10.438  40.194  35.938  1.00 11.15           C  
ATOM   3047  CD  ARG A 190     -10.336  39.338  37.241  1.00  9.45           C  
ATOM   3048  NE  ARG A 190     -10.197  37.894  36.785  1.00  9.16           N  
ATOM   3049  CZ  ARG A 190     -11.277  37.200  36.459  1.00 11.01           C  
ATOM   3050  NH1 ARG A 190     -12.549  37.600  36.486  1.00 11.37           N1+
ATOM   3051  NH2 ARG A 190     -11.035  35.943  35.999  1.00 12.27           N  
ATOM   3052  N   LEU A 191     -10.758  43.986  38.388  1.00 13.56           N  
ATOM   3053  CA  LEU A 191     -10.547  45.413  38.754  1.00 14.49           C  
ATOM   3054  C   LEU A 191      -9.855  46.118  37.622  1.00 15.15           C  
ATOM   3055  O   LEU A 191      -9.018  45.565  36.898  1.00 15.85           O  
ATOM   3056  CB  LEU A 191      -9.621  45.414  39.982  1.00 15.61           C  
ATOM   3057  CG  LEU A 191     -10.232  44.861  41.285  1.00 17.79           C  
ATOM   3058  CD1 LEU A 191      -9.124  44.744  42.330  1.00 21.78           C  
ATOM   3059  CD2 LEU A 191     -11.395  45.718  41.754  1.00 21.29           C  
ATOM   3060  N   PRO A 192     -10.066  47.450  37.499  1.00 17.72           N  
ATOM   3061  CA  PRO A 192      -9.344  48.229  36.518  1.00 18.85           C  
ATOM   3062  C   PRO A 192      -7.839  48.182  36.755  1.00 17.52           C  
ATOM   3063  O   PRO A 192      -7.425  48.213  37.937  1.00 18.55           O  
ATOM   3064  CB  PRO A 192      -9.912  49.639  36.704  1.00 20.75           C  
ATOM   3065  CG  PRO A 192     -11.144  49.516  37.508  1.00 21.31           C  
ATOM   3066  CD  PRO A 192     -11.031  48.217  38.318  1.00 19.73           C  
ATOM   3067  N   LEU A 193      -7.061  48.196  35.699  1.00 17.82           N  
ATOM   3068  CA  LEU A 193      -5.625  48.163  35.802  1.00 19.70           C  
ATOM   3069  C   LEU A 193      -5.069  49.228  36.745  1.00 20.87           C  
ATOM   3070  O   LEU A 193      -4.217  48.981  37.603  1.00 20.09           O  
ATOM   3071  CB  LEU A 193      -4.970  48.316  34.413  1.00 24.00           C  
ATOM   3072  CG  LEU A 193      -3.488  47.908  34.537  1.00 28.04           C  
ATOM   3073  CD1 LEU A 193      -3.039  46.963  33.457  1.00 29.59           C  
ATOM   3074  CD2 LEU A 193      -2.676  49.190  34.564  1.00 28.44           C  
ATOM   3075  N   GLU A 194      -5.621  50.447  36.674  1.00 20.97           N  
ATOM   3076  CA  GLU A 194      -5.122  51.565  37.478  1.00 23.40           C  
ATOM   3077  C   GLU A 194      -5.447  51.489  38.927  1.00 21.41           C  
ATOM   3078  O   GLU A 194      -4.852  52.204  39.777  1.00 24.28           O  
ATOM   3079  CB  GLU A 194      -5.589  52.866  36.778  1.00 26.87           C  
ATOM   3080  CG  GLU A 194      -7.078  53.061  36.936  1.00 31.02           C  
ATOM   3081  CD  GLU A 194      -7.890  52.572  35.753  1.00 32.39           C  
ATOM   3082  OE1 GLU A 194      -7.430  51.763  34.922  1.00 32.24           O  
ATOM   3083  OE2 GLU A 194      -9.046  53.052  35.666  1.00 34.80           O1-
ATOM   3084  N   ARG A 195      -6.307  50.593  39.388  1.00 18.56           N  
ATOM   3085  CA  ARG A 195      -6.618  50.300  40.738  1.00 19.33           C  
ATOM   3086  C   ARG A 195      -5.628  49.310  41.361  1.00 19.99           C  
ATOM   3087  O   ARG A 195      -5.526  49.250  42.598  1.00 22.98           O  
ATOM   3088  CB  ARG A 195      -8.014  49.671  40.762  1.00 24.73           C  
ATOM   3089  CG  ARG A 195      -8.521  49.119  42.055  1.00 25.97           C  
ATOM   3090  CD  ARG A 195      -8.973  50.260  42.988  1.00 30.54           C  
ATOM   3091  NE  ARG A 195      -9.537  49.666  44.201  1.00 31.11           N  
ATOM   3092  CZ  ARG A 195      -8.827  49.256  45.249  1.00 32.32           C  
ATOM   3093  NH1 ARG A 195      -7.508  49.322  45.269  1.00 32.79           N1+
ATOM   3094  NH2 ARG A 195      -9.446  48.743  46.310  1.00 33.88           N  
ATOM   3095  N   VAL A 196      -4.984  48.513  40.505  1.00 16.00           N  
ATOM   3096  CA  VAL A 196      -4.142  47.406  41.020  1.00 17.03           C  
ATOM   3097  C   VAL A 196      -2.675  47.719  40.821  1.00 15.40           C  
ATOM   3098  O   VAL A 196      -1.853  47.167  41.575  1.00 17.80           O  
ATOM   3099  CB  VAL A 196      -4.538  46.119  40.201  1.00 20.22           C  
ATOM   3100  CG1 VAL A 196      -3.524  44.994  40.295  1.00 23.16           C  
ATOM   3101  CG2 VAL A 196      -5.902  45.645  40.726  1.00 25.69           C  
ATOM   3102  N   VAL A 197      -2.331  48.461  39.771  1.00 14.31           N  
ATOM   3103  CA  VAL A 197      -0.919  48.670  39.408  1.00 16.65           C  
ATOM   3104  C   VAL A 197      -0.441  50.108  39.690  1.00 18.38           C  
ATOM   3105  O   VAL A 197      -1.083  51.064  39.217  1.00 21.45           O  
ATOM   3106  CB  VAL A 197      -0.721  48.358  37.924  1.00 17.54           C  
ATOM   3107  CG1 VAL A 197       0.736  48.554  37.454  1.00 19.13           C  
ATOM   3108  CG2 VAL A 197      -1.121  46.905  37.641  1.00 19.65           C  
ATOM   3109  N   LEU A 198       0.694  50.206  40.366  1.00 18.52           N  
ATOM   3110  CA  LEU A 198       1.301  51.548  40.610  1.00 22.78           C  
ATOM   3111  C   LEU A 198       2.612  51.639  39.863  1.00 22.57           C  
ATOM   3112  O   LEU A 198       3.409  50.696  39.826  1.00 22.30           O  
ATOM   3113  CB  LEU A 198       1.341  51.764  42.078  1.00 27.72           C  
ATOM   3114  CG  LEU A 198       2.345  51.590  43.156  1.00 33.60           C  
ATOM   3115  CD1 LEU A 198       3.416  52.673  43.149  1.00 34.94           C  
ATOM   3116  CD2 LEU A 198       1.650  51.633  44.535  1.00 35.83           C  
ATOM   3117  N   TRP A 199       2.808  52.721  39.091  1.00 23.23           N  
ATOM   3118  CA  TRP A 199       3.997  52.864  38.242  1.00 25.70           C  
ATOM   3119  C   TRP A 199       5.077  53.718  38.879  1.00 29.33           C  
ATOM   3120  O   TRP A 199       4.820  54.882  39.252  1.00 31.64           O  
ATOM   3121  CB  TRP A 199       3.552  53.437  36.895  1.00 26.17           C  
ATOM   3122  CG  TRP A 199       2.601  52.565  36.135  1.00 27.05           C  
ATOM   3123  CD1 TRP A 199       1.240  52.485  36.300  1.00 28.10           C  
ATOM   3124  CD2 TRP A 199       2.931  51.641  35.100  1.00 28.18           C  
ATOM   3125  CE2 TRP A 199       1.735  51.050  34.663  1.00 28.67           C  
ATOM   3126  CE3 TRP A 199       4.138  51.277  34.494  1.00 29.02           C  
ATOM   3127  NE1 TRP A 199       0.719  51.566  35.418  1.00 28.42           N  
ATOM   3128  CZ2 TRP A 199       1.688  50.090  33.663  1.00 29.37           C  
ATOM   3129  CZ3 TRP A 199       4.091  50.333  33.478  1.00 29.40           C  
ATOM   3130  CH2 TRP A 199       2.882  49.759  33.079  1.00 29.88           C  
ATOM   3131  N   ARG A 200       6.279  53.172  39.058  1.00 27.92           N  
ATOM   3132  CA  ARG A 200       7.397  53.903  39.667  1.00 30.54           C  
ATOM   3133  C   ARG A 200       8.664  53.579  38.855  1.00 28.64           C  
ATOM   3134  O   ARG A 200       9.756  53.399  39.415  1.00 27.41           O  
ATOM   3135  CB  ARG A 200       7.596  53.543  41.123  1.00 32.71           C  
ATOM   3136  CG  ARG A 200       6.549  53.906  42.154  1.00 37.20           C  
ATOM   3137  CD  ARG A 200       5.999  55.317  42.010  1.00 41.13           C  
ATOM   3138  NE  ARG A 200       4.836  55.540  42.866  1.00 43.93           N  
ATOM   3139  CZ  ARG A 200       3.608  55.878  42.519  1.00 45.53           C  
ATOM   3140  NH1 ARG A 200       3.226  56.066  41.264  1.00 46.67           N1+
ATOM   3141  NH2 ARG A 200       2.689  56.016  43.476  1.00 47.42           N  
ATOM   3142  OXT ARG A 200       8.508  53.433  37.629  1.00 31.25           O1-
