# Supplementary material for: Structural Descriptors for Subunit Interface Regions in Homodimers: Effect of Lipid Membrane and Secondary Structure Type
Source: J Chem Inf Model. 2025 Mar 27;65(7):3117–26. doi: 10.1021/acs.jcim.4c01233 (PMC12004529; doi:10.1021/acs.jcim.4c01233)
Supplement: Supplementary file 3 — ci4c01233_si_003.tar [file ci4c01233_si_003.tar › database/alpha/1lon_cytop.pdb]

ATOM      1  N   ALA A   1     -18.369  26.329  57.546  1.00 63.88           N  
ATOM      2  CA  ALA A   1     -17.049  26.894  57.956  1.00 63.75           C  
ATOM      3  C   ALA A   1     -16.511  26.097  59.136  1.00 63.65           C  
ATOM      4  O   ALA A   1     -15.301  26.073  59.390  1.00 62.83           O  
ATOM      5  CB  ALA A   1     -17.199  28.377  58.337  1.00 63.23           C  
ATOM      6  N   ALA A   2     -17.419  25.444  59.857  1.00 63.57           N  
ATOM      7  CA  ALA A   2     -17.035  24.637  61.011  1.00 63.27           C  
ATOM      8  C   ALA A   2     -16.122  23.516  60.518  1.00 62.78           C  
ATOM      9  O   ALA A   2     -15.103  23.197  61.146  1.00 62.89           O  
ATOM     10  CB  ALA A   2     -18.283  24.061  61.689  1.00 61.94           C  
ATOM     11  N   THR A   3     -16.496  22.944  59.374  1.00 60.27           N  
ATOM     12  CA  THR A   3     -15.751  21.865  58.737  1.00 57.86           C  
ATOM     13  C   THR A   3     -14.327  22.265  58.334  1.00 56.83           C  
ATOM     14  O   THR A   3     -13.395  21.462  58.441  1.00 57.25           O  
ATOM     15  CB  THR A   3     -16.493  21.377  57.489  1.00 57.78           C  
ATOM     16  CG2 THR A   3     -17.092  22.553  56.744  1.00 57.47           C  
ATOM     17  OG1 THR A   3     -15.584  20.673  56.633  1.00 60.86           O  
ATOM     18  N   GLY A   4     -14.164  23.497  57.859  1.00 53.93           N  
ATOM     19  CA  GLY A   4     -12.847  23.964  57.459  1.00 48.17           C  
ATOM     20  C   GLY A   4     -12.778  24.389  56.007  1.00 45.08           C  
ATOM     21  O   GLY A   4     -13.769  24.300  55.280  1.00 44.67           O  
ATOM     22  N   SER A   5     -11.605  24.854  55.585  1.00 42.82           N  
ATOM     23  CA  SER A   5     -11.396  25.299  54.207  1.00 40.19           C  
ATOM     24  C   SER A   5     -11.203  24.096  53.297  1.00 38.60           C  
ATOM     25  O   SER A   5     -10.978  22.986  53.773  1.00 38.87           O  
ATOM     26  CB  SER A   5     -10.166  26.205  54.123  1.00 39.78           C  
ATOM     27  OG  SER A   5      -9.013  25.527  54.582  1.00 40.00           O  
ATOM     28  N   ARG A   6     -11.285  24.319  51.991  1.00 37.27           N  
ATOM     29  CA  ARG A   6     -11.124  23.239  51.026  1.00 35.28           C  
ATOM     30  C   ARG A   6      -9.864  23.466  50.194  1.00 35.32           C  
ATOM     31  O   ARG A   6      -9.640  24.566  49.686  1.00 36.61           O  
ATOM     32  CB  ARG A   6     -12.351  23.175  50.125  1.00 33.09           C  
ATOM     33  CG  ARG A   6     -13.643  23.193  50.891  1.00 37.39           C  
ATOM     34  CD  ARG A   6     -14.814  23.232  49.950  1.00 40.91           C  
ATOM     35  NE  ARG A   6     -15.240  21.891  49.583  1.00 49.18           N  
ATOM     36  CZ  ARG A   6     -16.079  21.148  50.299  1.00 51.70           C  
ATOM     37  NH1 ARG A   6     -16.597  21.623  51.426  1.00 53.32           N1+
ATOM     38  NH2 ARG A   6     -16.393  19.924  49.893  1.00 55.01           N  
ATOM     39  N   VAL A   7      -9.042  22.429  50.058  1.00 32.62           N  
ATOM     40  CA  VAL A   7      -7.806  22.545  49.296  1.00 29.50           C  
ATOM     41  C   VAL A   7      -8.041  22.516  47.786  1.00 27.90           C  
ATOM     42  O   VAL A   7      -9.063  22.027  47.312  1.00 28.77           O  
ATOM     43  CB  VAL A   7      -6.795  21.418  49.680  1.00 28.97           C  
ATOM     44  CG1 VAL A   7      -6.711  21.303  51.186  1.00 29.70           C  
ATOM     45  CG2 VAL A   7      -7.197  20.082  49.060  1.00 27.12           C  
ATOM     46  N   THR A   8      -7.098  23.068  47.035  1.00 25.38           N  
ATOM     47  CA  THR A   8      -7.192  23.064  45.588  1.00 25.47           C  
ATOM     48  C   THR A   8      -6.194  21.997  45.162  1.00 24.01           C  
ATOM     49  O   THR A   8      -5.107  21.907  45.728  1.00 25.67           O  
ATOM     50  CB  THR A   8      -6.802  24.426  45.005  1.00 27.46           C  
ATOM     51  CG2 THR A   8      -6.907  24.411  43.490  1.00 25.38           C  
ATOM     52  OG1 THR A   8      -7.683  25.427  45.532  1.00 30.43           O  
ATOM     53  N   VAL A   9      -6.565  21.184  44.180  1.00 23.43           N  
ATOM     54  CA  VAL A   9      -5.701  20.098  43.737  1.00 22.36           C  
ATOM     55  C   VAL A   9      -5.379  20.171  42.249  1.00 21.38           C  
ATOM     56  O   VAL A   9      -6.235  20.503  41.435  1.00 22.19           O  
ATOM     57  CB  VAL A   9      -6.374  18.712  44.051  1.00 21.60           C  
ATOM     58  CG1 VAL A   9      -5.423  17.565  43.738  1.00 19.25           C  
ATOM     59  CG2 VAL A   9      -6.820  18.657  45.517  1.00 18.78           C  
ATOM     60  N   VAL A  10      -4.128  19.877  41.909  1.00 20.96           N  
ATOM     61  CA  VAL A  10      -3.675  19.845  40.517  1.00 21.04           C  
ATOM     62  C   VAL A  10      -3.231  18.396  40.229  1.00 19.74           C  
ATOM     63  O   VAL A  10      -2.292  17.901  40.848  1.00 21.13           O  
ATOM     64  CB  VAL A  10      -2.492  20.826  40.289  1.00 22.26           C  
ATOM     65  CG1 VAL A  10      -1.920  20.653  38.897  1.00 18.45           C  
ATOM     66  CG2 VAL A  10      -2.971  22.255  40.469  1.00 21.25           C  
ATOM     67  N   LEU A  11      -3.909  17.718  39.302  1.00 18.85           N  
ATOM     68  CA  LEU A  11      -3.602  16.325  38.973  1.00 18.57           C  
ATOM     69  C   LEU A  11      -3.273  16.102  37.507  1.00 18.97           C  
ATOM     70  O   LEU A  11      -3.748  16.823  36.636  1.00 20.62           O  
ATOM     71  CB  LEU A  11      -4.791  15.426  39.329  1.00 17.53           C  
ATOM     72  CG  LEU A  11      -5.279  15.343  40.779  1.00 18.02           C  
ATOM     73  CD1 LEU A  11      -6.633  14.643  40.827  1.00 13.59           C  
ATOM     74  CD2 LEU A  11      -4.250  14.600  41.627  1.00 16.70           C  
ATOM     75  N   GLY A  12      -2.463  15.084  37.242  1.00 19.09           N  
ATOM     76  CA  GLY A  12      -2.103  14.764  35.873  1.00 20.26           C  
ATOM     77  C   GLY A  12      -3.187  13.873  35.303  1.00 22.31           C  
ATOM     78  O   GLY A  12      -3.556  12.882  35.926  1.00 24.92           O  
ATOM     79  N   ALA A  13      -3.694  14.200  34.121  1.00 23.17           N  
ATOM     80  CA  ALA A  13      -4.774  13.417  33.541  1.00 24.47           C  
ATOM     81  C   ALA A  13      -4.351  12.327  32.564  1.00 25.52           C  
ATOM     82  O   ALA A  13      -5.189  11.539  32.111  1.00 23.54           O  
ATOM     83  CB  ALA A  13      -5.768  14.354  32.868  1.00 25.20           C  
ATOM     84  N   GLN A  14      -3.057  12.262  32.258  1.00 26.06           N  
ATOM     85  CA  GLN A  14      -2.563  11.278  31.300  1.00 25.37           C  
ATOM     86  C   GLN A  14      -1.515  10.327  31.884  1.00 25.29           C  
ATOM     87  O   GLN A  14      -1.811   9.580  32.822  1.00 23.43           O  
ATOM     88  CB  GLN A  14      -2.043  12.030  30.060  1.00 25.29           C  
ATOM     89  CG  GLN A  14      -3.192  12.767  29.334  1.00 24.09           C  
ATOM     90  CD  GLN A  14      -2.765  13.993  28.535  1.00 23.95           C  
ATOM     91  NE2 GLN A  14      -3.182  14.056  27.269  1.00 24.21           N  
ATOM     92  OE1 GLN A  14      -2.091  14.882  29.054  1.00 23.59           O  
ATOM     93  N   TRP A  15      -0.307  10.327  31.324  1.00 24.78           N  
ATOM     94  CA  TRP A  15       0.760   9.456  31.822  1.00 23.62           C  
ATOM     95  C   TRP A  15       1.915  10.261  32.372  1.00 22.26           C  
ATOM     96  O   TRP A  15       3.063   9.856  32.245  1.00 25.04           O  
ATOM     97  CB  TRP A  15       1.293   8.544  30.718  1.00 24.03           C  
ATOM     98  CG  TRP A  15       0.512   7.283  30.514  1.00 23.98           C  
ATOM     99  CD1 TRP A  15       0.378   6.249  31.400  1.00 22.13           C  
ATOM    100  CD2 TRP A  15      -0.233   6.911  29.343  1.00 25.16           C  
ATOM    101  CE2 TRP A  15      -0.789   5.635  29.591  1.00 25.06           C  
ATOM    102  CE3 TRP A  15      -0.479   7.531  28.105  1.00 23.95           C  
ATOM    103  NE1 TRP A  15      -0.403   5.257  30.852  1.00 23.63           N  
ATOM    104  CZ2 TRP A  15      -1.583   4.962  28.644  1.00 28.33           C  
ATOM    105  CZ3 TRP A  15      -1.271   6.861  27.160  1.00 26.74           C  
ATOM    106  CH2 TRP A  15      -1.809   5.590  27.438  1.00 27.45           C  
ATOM    107  N   GLY A  16       1.603  11.408  32.965  1.00 22.89           N  
ATOM    108  CA  GLY A  16       2.624  12.258  33.552  1.00 21.90           C  
ATOM    109  C   GLY A  16       3.196  13.322  32.637  1.00 23.89           C  
ATOM    110  O   GLY A  16       2.905  13.369  31.434  1.00 24.73           O  
ATOM    111  N   ASP A  17       3.997  14.204  33.222  1.00 23.31           N  
ATOM    112  CA  ASP A  17       4.654  15.262  32.470  1.00 24.33           C  
ATOM    113  C   ASP A  17       3.723  16.110  31.610  1.00 25.67           C  
ATOM    114  O   ASP A  17       4.102  16.537  30.516  1.00 25.41           O  
ATOM    115  CB  ASP A  17       5.727  14.624  31.601  1.00 22.58           C  
ATOM    116  CG  ASP A  17       6.533  13.601  32.363  1.00 22.14           C  
ATOM    117  OD1 ASP A  17       7.009  13.945  33.463  1.00 22.45           O  
ATOM    118  OD2 ASP A  17       6.682  12.462  31.875  1.00 23.05           O1-
ATOM    119  N   GLU A  18       2.514  16.363  32.111  1.00 26.20           N  
ATOM    120  CA  GLU A  18       1.528  17.167  31.391  1.00 24.31           C  
ATOM    121  C   GLU A  18       1.736  18.663  31.631  1.00 23.21           C  
ATOM    122  O   GLU A  18       1.229  19.490  30.879  1.00 22.92           O  
ATOM    123  CB  GLU A  18       0.107  16.803  31.834  1.00 24.72           C  
ATOM    124  CG  GLU A  18      -0.288  15.343  31.676  1.00 24.43           C  
ATOM    125  CD  GLU A  18       0.024  14.487  32.906  1.00 22.61           C  
ATOM    126  OE1 GLU A  18      -0.394  13.308  32.918  1.00 21.71           O  
ATOM    127  OE2 GLU A  18       0.678  14.987  33.851  1.00 23.42           O1-
ATOM    128  N   GLY A  19       2.469  18.998  32.691  1.00 23.58           N  
ATOM    129  CA  GLY A  19       2.716  20.392  33.026  1.00 22.39           C  
ATOM    130  C   GLY A  19       2.256  20.773  34.433  1.00 23.96           C  
ATOM    131  O   GLY A  19       2.041  21.952  34.715  1.00 25.21           O  
ATOM    132  N   LYS A  20       2.109  19.783  35.318  1.00 23.47           N  
ATOM    133  CA  LYS A  20       1.669  20.010  36.702  1.00 22.63           C  
ATOM    134  C   LYS A  20       2.559  21.024  37.424  1.00 24.56           C  
ATOM    135  O   LYS A  20       2.070  21.837  38.215  1.00 24.14           O  
ATOM    136  CB  LYS A  20       1.671  18.691  37.500  1.00 21.11           C  
ATOM    137  CG  LYS A  20       0.800  17.577  36.917  1.00 21.75           C  
ATOM    138  CD  LYS A  20       0.921  16.258  37.706  1.00 20.44           C  
ATOM    139  CE  LYS A  20       2.320  15.622  37.618  1.00 19.85           C  
ATOM    140  NZ  LYS A  20       2.713  15.223  36.227  1.00 21.61           N1+
ATOM    141  N   GLY A  21       3.868  20.957  37.164  1.00 25.42           N  
ATOM    142  CA  GLY A  21       4.809  21.878  37.788  1.00 23.26           C  
ATOM    143  C   GLY A  21       4.503  23.309  37.398  1.00 21.61           C  
ATOM    144  O   GLY A  21       4.548  24.210  38.235  1.00 22.42           O  
ATOM    145  N   LYS A  22       4.188  23.509  36.121  1.00 22.97           N  
ATOM    146  CA  LYS A  22       3.844  24.824  35.587  1.00 24.97           C  
ATOM    147  C   LYS A  22       2.494  25.296  36.132  1.00 26.93           C  
ATOM    148  O   LYS A  22       2.325  26.470  36.476  1.00 27.72           O  
ATOM    149  CB  LYS A  22       3.778  24.775  34.063  1.00 22.79           C  
ATOM    150  CG  LYS A  22       3.126  25.993  33.425  1.00 21.61           C  
ATOM    151  CD  LYS A  22       2.894  25.742  31.959  1.00 21.94           C  
ATOM    152  CE  LYS A  22       2.116  26.868  31.319  1.00 26.34           C  
ATOM    153  NZ  LYS A  22       2.846  28.159  31.381  1.00 29.02           N1+
ATOM    154  N   VAL A  23       1.530  24.384  36.206  1.00 26.81           N  
ATOM    155  CA  VAL A  23       0.226  24.752  36.717  1.00 25.06           C  
ATOM    156  C   VAL A  23       0.315  25.044  38.215  1.00 25.81           C  
ATOM    157  O   VAL A  23      -0.201  26.053  38.685  1.00 27.46           O  
ATOM    158  CB  VAL A  23      -0.806  23.644  36.417  1.00 25.80           C  
ATOM    159  CG1 VAL A  23      -2.116  23.912  37.167  1.00 23.41           C  
ATOM    160  CG2 VAL A  23      -1.056  23.578  34.905  1.00 20.91           C  
ATOM    161  N   VAL A  24       0.998  24.186  38.963  1.00 26.65           N  
ATOM    162  CA  VAL A  24       1.130  24.402  40.399  1.00 26.42           C  
ATOM    163  C   VAL A  24       1.841  25.711  40.680  1.00 30.17           C  
ATOM    164  O   VAL A  24       1.431  26.469  41.562  1.00 31.54           O  
ATOM    165  CB  VAL A  24       1.917  23.265  41.080  1.00 26.35           C  
ATOM    166  CG1 VAL A  24       2.232  23.628  42.525  1.00 24.20           C  
ATOM    167  CG2 VAL A  24       1.107  21.983  41.042  1.00 25.32           C  
ATOM    168  N   ASP A  25       2.907  25.978  39.933  1.00 31.14           N  
ATOM    169  CA  ASP A  25       3.666  27.211  40.124  1.00 34.51           C  
ATOM    170  C   ASP A  25       2.764  28.424  39.974  1.00 33.94           C  
ATOM    171  O   ASP A  25       2.786  29.345  40.801  1.00 33.32           O  
ATOM    172  CB  ASP A  25       4.822  27.302  39.119  1.00 35.41           C  
ATOM    173  CG  ASP A  25       5.451  28.684  39.080  1.00 37.33           C  
ATOM    174  OD1 ASP A  25       5.085  29.493  38.196  1.00 37.63           O  
ATOM    175  OD2 ASP A  25       6.301  28.967  39.950  1.00 38.41           O1-
ATOM    176  N   LEU A  26       1.968  28.408  38.911  1.00 34.68           N  
ATOM    177  CA  LEU A  26       1.047  29.493  38.630  1.00 34.51           C  
ATOM    178  C   LEU A  26       0.126  29.713  39.833  1.00 37.17           C  
ATOM    179  O   LEU A  26       0.064  30.813  40.385  1.00 37.94           O  
ATOM    180  CB  LEU A  26       0.224  29.163  37.382  1.00 30.97           C  
ATOM    181  CG  LEU A  26      -0.700  30.268  36.855  1.00 32.83           C  
ATOM    182  CD1 LEU A  26       0.120  31.491  36.444  1.00 34.11           C  
ATOM    183  CD2 LEU A  26      -1.490  29.750  35.670  1.00 33.35           C  
ATOM    184  N   LEU A  27      -0.553  28.648  40.258  1.00 36.54           N  
ATOM    185  CA  LEU A  27      -1.492  28.708  41.370  1.00 32.61           C  
ATOM    186  C   LEU A  27      -0.864  28.925  42.729  1.00 30.58           C  
ATOM    187  O   LEU A  27      -1.522  29.411  43.642  1.00 29.94           O  
ATOM    188  CB  LEU A  27      -2.335  27.431  41.403  1.00 33.80           C  
ATOM    189  CG  LEU A  27      -3.140  27.130  40.134  1.00 35.37           C  
ATOM    190  CD1 LEU A  27      -3.892  25.810  40.271  1.00 35.33           C  
ATOM    191  CD2 LEU A  27      -4.105  28.269  39.890  1.00 36.44           C  
ATOM    192  N   ALA A  28       0.408  28.575  42.864  1.00 30.92           N  
ATOM    193  CA  ALA A  28       1.098  28.716  44.147  1.00 34.41           C  
ATOM    194  C   ALA A  28       1.510  30.144  44.503  1.00 36.52           C  
ATOM    195  O   ALA A  28       1.893  30.409  45.645  1.00 38.47           O  
ATOM    196  CB  ALA A  28       2.328  27.805  44.185  1.00 28.42           C  
ATOM    197  N   THR A  29       1.426  31.066  43.549  1.00 39.24           N  
ATOM    198  CA  THR A  29       1.840  32.439  43.821  1.00 41.76           C  
ATOM    199  C   THR A  29       1.217  33.049  45.083  1.00 45.48           C  
ATOM    200  O   THR A  29       1.923  33.699  45.865  1.00 47.68           O  
ATOM    201  CB  THR A  29       1.594  33.354  42.598  1.00 39.49           C  
ATOM    202  CG2 THR A  29       2.532  32.966  41.463  1.00 39.60           C  
ATOM    203  OG1 THR A  29       0.239  33.232  42.151  1.00 39.35           O  
ATOM    204  N   ASP A  30      -0.081  32.831  45.301  1.00 47.52           N  
ATOM    205  CA  ASP A  30      -0.743  33.370  46.497  1.00 48.84           C  
ATOM    206  C   ASP A  30      -1.265  32.285  47.455  1.00 48.49           C  
ATOM    207  O   ASP A  30      -2.231  32.506  48.188  1.00 50.06           O  
ATOM    208  CB  ASP A  30      -1.901  34.303  46.111  1.00 48.09           C  
ATOM    209  CG  ASP A  30      -3.104  33.554  45.568  1.00 49.13           C  
ATOM    210  OD1 ASP A  30      -4.180  34.176  45.442  1.00 50.93           O  
ATOM    211  OD2 ASP A  30      -2.979  32.349  45.265  1.00 50.72           O1-
ATOM    212  N   ALA A  31      -0.626  31.121  47.449  1.00 45.90           N  
ATOM    213  CA  ALA A  31      -1.030  30.031  48.321  1.00 43.38           C  
ATOM    214  C   ALA A  31      -0.258  30.100  49.633  1.00 41.81           C  
ATOM    215  O   ALA A  31       0.900  30.507  49.664  1.00 42.15           O  
ATOM    216  CB  ALA A  31      -0.767  28.701  47.638  1.00 45.98           C  
ATOM    217  N   ASP A  32      -0.896  29.692  50.720  1.00 39.92           N  
ATOM    218  CA  ASP A  32      -0.246  29.713  52.023  1.00 38.09           C  
ATOM    219  C   ASP A  32       0.506  28.411  52.245  1.00 35.99           C  
ATOM    220  O   ASP A  32       1.535  28.375  52.926  1.00 32.49           O  
ATOM    221  CB  ASP A  32      -1.295  29.911  53.118  1.00 41.61           C  
ATOM    222  CG  ASP A  32      -2.091  31.195  52.929  1.00 44.32           C  
ATOM    223  OD1 ASP A  32      -1.472  32.279  52.983  1.00 48.93           O  
ATOM    224  OD2 ASP A  32      -3.324  31.128  52.715  1.00 43.82           O1-
ATOM    225  N   ILE A  33      -0.018  27.340  51.655  1.00 36.40           N  
ATOM    226  CA  ILE A  33       0.588  26.020  51.780  1.00 34.60           C  
ATOM    227  C   ILE A  33       0.479  25.262  50.472  1.00 33.81           C  
ATOM    228  O   ILE A  33      -0.600  25.198  49.869  1.00 33.68           O  
ATOM    229  CB  ILE A  33      -0.127  25.174  52.853  1.00 37.87           C  
ATOM    230  CG1 ILE A  33      -0.281  25.989  54.144  1.00 40.16           C  
ATOM    231  CG2 ILE A  33       0.654  23.878  53.102  1.00 36.42           C  
ATOM    232  CD1 ILE A  33      -1.105  25.299  55.216  1.00 41.92           C  
ATOM    233  N   VAL A  34       1.602  24.697  50.035  1.00 32.57           N  
ATOM    234  CA  VAL A  34       1.650  23.892  48.812  1.00 31.22           C  
ATOM    235  C   VAL A  34       2.230  22.545  49.234  1.00 29.56           C  
ATOM    236  O   VAL A  34       3.279  22.495  49.883  1.00 28.35           O  
ATOM    237  CB  VAL A  34       2.544  24.553  47.728  1.00 31.99           C  
ATOM    238  CG1 VAL A  34       2.632  23.659  46.492  1.00 31.97           C  
ATOM    239  CG2 VAL A  34       1.964  25.914  47.345  1.00 32.47           C  
ATOM    240  N   SER A  35       1.556  21.455  48.873  1.00 27.19           N  
ATOM    241  CA  SER A  35       2.022  20.139  49.292  1.00 26.21           C  
ATOM    242  C   SER A  35       2.000  18.987  48.292  1.00 25.44           C  
ATOM    243  O   SER A  35       1.319  19.022  47.266  1.00 26.64           O  
ATOM    244  CB  SER A  35       1.226  19.714  50.524  1.00 29.84           C  
ATOM    245  OG  SER A  35      -0.166  19.795  50.269  1.00 32.40           O  
ATOM    246  N   ARG A  36       2.766  17.955  48.626  1.00 24.86           N  
ATOM    247  CA  ARG A  36       2.843  16.732  47.842  1.00 26.09           C  
ATOM    248  C   ARG A  36       2.149  15.697  48.717  1.00 27.03           C  
ATOM    249  O   ARG A  36       2.316  15.708  49.939  1.00 27.91           O  
ATOM    250  CB  ARG A  36       4.301  16.324  47.603  1.00 23.43           C  
ATOM    251  CG  ARG A  36       4.968  17.040  46.430  1.00 22.44           C  
ATOM    252  CD  ARG A  36       4.455  16.508  45.113  1.00 18.90           C  
ATOM    253  NE  ARG A  36       4.728  15.080  44.981  1.00 21.68           N  
ATOM    254  CZ  ARG A  36       5.913  14.571  44.665  1.00 21.11           C  
ATOM    255  NH1 ARG A  36       6.070  13.259  44.572  1.00 21.14           N1+
ATOM    256  NH2 ARG A  36       6.938  15.373  44.428  1.00 21.85           N  
ATOM    257  N   CYS A  37       1.368  14.814  48.103  1.00 25.70           N  
ATOM    258  CA  CYS A  37       0.647  13.800  48.866  1.00 24.09           C  
ATOM    259  C   CYS A  37       1.061  12.358  48.563  1.00 23.18           C  
ATOM    260  O   CYS A  37       0.893  11.478  49.400  1.00 23.09           O  
ATOM    261  CB  CYS A  37      -0.867  13.967  48.654  1.00 21.31           C  
ATOM    262  SG  CYS A  37      -1.422  13.990  46.925  1.00 19.46           S  
ATOM    263  N   GLN A  38       1.611  12.114  47.376  1.00 23.94           N  
ATOM    264  CA  GLN A  38       2.015  10.761  46.998  1.00 23.37           C  
ATOM    265  C   GLN A  38       3.274  10.717  46.125  1.00 23.27           C  
ATOM    266  O   GLN A  38       3.780  11.753  45.670  1.00 22.90           O  
ATOM    267  CB  GLN A  38       0.858  10.058  46.267  1.00 23.00           C  
ATOM    268  CG  GLN A  38      -0.450   9.940  47.071  1.00 24.65           C  
ATOM    269  CD  GLN A  38      -0.473   8.796  48.097  1.00 25.56           C  
ATOM    270  NE2 GLN A  38       0.503   7.899  48.030  1.00 20.91           N  
ATOM    271  OE1 GLN A  38      -1.377   8.727  48.930  1.00 28.55           O  
ATOM    272  N   GLY A  39       3.766   9.506  45.894  1.00 20.58           N  
ATOM    273  CA  GLY A  39       4.954   9.336  45.082  1.00 23.73           C  
ATOM    274  C   GLY A  39       6.226   9.805  45.768  1.00 24.01           C  
ATOM    275  O   GLY A  39       6.205  10.185  46.944  1.00 21.72           O  
ATOM    276  N   GLY A  40       7.332   9.765  45.021  1.00 26.32           N  
ATOM    277  CA  GLY A  40       8.625  10.191  45.535  1.00 26.54           C  
ATOM    278  C   GLY A  40       9.330  11.089  44.536  1.00 29.15           C  
ATOM    279  O   GLY A  40       8.715  11.973  43.941  1.00 29.18           O  
ATOM    280  N   ASN A  41      10.626  10.883  44.343  1.00 30.29           N  
ATOM    281  CA  ASN A  41      11.346  11.709  43.377  1.00 31.32           C  
ATOM    282  C   ASN A  41      11.408  11.089  41.988  1.00 29.74           C  
ATOM    283  O   ASN A  41      12.296  11.417  41.201  1.00 28.80           O  
ATOM    284  CB  ASN A  41      12.769  12.065  43.854  1.00 32.91           C  
ATOM    285  CG  ASN A  41      13.569  10.860  44.306  1.00 34.53           C  
ATOM    286  ND2 ASN A  41      14.510  11.093  45.223  1.00 37.80           N  
ATOM    287  OD1 ASN A  41      13.362   9.737  43.832  1.00 34.28           O  
ATOM    288  N   ASN A  42      10.476  10.179  41.701  1.00 27.53           N  
ATOM    289  CA  ASN A  42      10.392   9.587  40.374  1.00 26.57           C  
ATOM    290  C   ASN A  42       9.779  10.697  39.515  1.00 26.91           C  
ATOM    291  O   ASN A  42       9.926  10.728  38.288  1.00 26.28           O  
ATOM    292  CB  ASN A  42       9.507   8.325  40.380  1.00 25.61           C  
ATOM    293  CG  ASN A  42       8.223   8.489  41.193  1.00 22.22           C  
ATOM    294  ND2 ASN A  42       7.274   7.594  40.965  1.00 21.14           N  
ATOM    295  OD1 ASN A  42       8.099   9.386  42.025  1.00 22.04           O  
ATOM    296  N   ALA A  43       9.126  11.628  40.209  1.00 26.85           N  
ATOM    297  CA  ALA A  43       8.474  12.782  39.607  1.00 26.50           C  
ATOM    298  C   ALA A  43       9.497  13.814  39.189  1.00 26.93           C  
ATOM    299  O   ALA A  43      10.548  13.956  39.810  1.00 28.30           O  
ATOM    300  CB  ALA A  43       7.500  13.416  40.606  1.00 23.53           C  
ATOM    301  N   GLY A  44       9.166  14.538  38.129  1.00 27.69           N  
ATOM    302  CA  GLY A  44      10.031  15.587  37.625  1.00 26.22           C  
ATOM    303  C   GLY A  44       9.093  16.688  37.193  1.00 24.63           C  
ATOM    304  O   GLY A  44       8.404  16.547  36.186  1.00 23.72           O  
ATOM    305  N   HIS A  45       9.048  17.768  37.963  1.00 24.09           N  
ATOM    306  CA  HIS A  45       8.154  18.875  37.664  1.00 26.55           C  
ATOM    307  C   HIS A  45       8.954  20.123  37.371  1.00 28.16           C  
ATOM    308  O   HIS A  45       9.696  20.607  38.230  1.00 28.51           O  
ATOM    309  CB  HIS A  45       7.208  19.109  38.847  1.00 27.03           C  
ATOM    310  CG  HIS A  45       6.340  17.929  39.167  1.00 25.59           C  
ATOM    311  CD2 HIS A  45       6.085  16.793  38.475  1.00 27.01           C  
ATOM    312  ND1 HIS A  45       5.616  17.834  40.334  1.00 26.13           N  
ATOM    313  CE1 HIS A  45       4.955  16.690  40.351  1.00 27.23           C  
ATOM    314  NE2 HIS A  45       5.223  16.039  39.235  1.00 26.30           N  
ATOM    315  N   THR A  46       8.790  20.637  36.154  1.00 29.74           N  
ATOM    316  CA  THR A  46       9.506  21.824  35.692  1.00 31.66           C  
ATOM    317  C   THR A  46       8.766  23.144  35.879  1.00 31.78           C  
ATOM    318  O   THR A  46       7.608  23.275  35.499  1.00 34.00           O  
ATOM    319  CB  THR A  46       9.847  21.702  34.207  1.00 30.96           C  
ATOM    320  CG2 THR A  46      10.576  22.953  33.726  1.00 30.05           C  
ATOM    321  OG1 THR A  46      10.662  20.542  34.001  1.00 30.61           O  
ATOM    322  N   VAL A  47       9.457  24.122  36.453  1.00 33.20           N  
ATOM    323  CA  VAL A  47       8.890  25.447  36.684  1.00 35.05           C  
ATOM    324  C   VAL A  47       9.806  26.488  36.037  1.00 38.50           C  
ATOM    325  O   VAL A  47      11.032  26.428  36.194  1.00 39.47           O  
ATOM    326  CB  VAL A  47       8.796  25.775  38.193  1.00 36.20           C  
ATOM    327  CG1 VAL A  47       8.260  27.189  38.378  1.00 35.30           C  
ATOM    328  CG2 VAL A  47       7.900  24.764  38.904  1.00 36.68           C  
ATOM    329  N   VAL A  48       9.216  27.440  35.317  1.00 38.70           N  
ATOM    330  CA  VAL A  48       9.990  28.491  34.660  1.00 37.79           C  
ATOM    331  C   VAL A  48       9.439  29.850  35.079  1.00 39.30           C  
ATOM    332  O   VAL A  48       8.244  30.113  34.963  1.00 38.84           O  
ATOM    333  CB  VAL A  48       9.929  28.358  33.118  1.00 35.04           C  
ATOM    334  CG1 VAL A  48      10.629  29.526  32.474  1.00 34.36           C  
ATOM    335  CG2 VAL A  48      10.580  27.058  32.681  1.00 32.54           C  
ATOM    336  N   VAL A  49      10.316  30.707  35.587  1.00 43.43           N  
ATOM    337  CA  VAL A  49       9.905  32.029  36.034  1.00 47.05           C  
ATOM    338  C   VAL A  49      11.028  33.038  35.856  1.00 49.06           C  
ATOM    339  O   VAL A  49      12.114  32.869  36.419  1.00 48.75           O  
ATOM    340  CB  VAL A  49       9.527  32.024  37.520  1.00 47.41           C  
ATOM    341  CG1 VAL A  49       8.774  33.295  37.853  1.00 50.32           C  
ATOM    342  CG2 VAL A  49       8.704  30.797  37.856  1.00 49.09           C  
ATOM    343  N   ASP A  50      10.759  34.089  35.084  1.00 52.25           N  
ATOM    344  CA  ASP A  50      11.748  35.138  34.846  1.00 54.91           C  
ATOM    345  C   ASP A  50      12.990  34.562  34.200  1.00 55.30           C  
ATOM    346  O   ASP A  50      14.107  34.873  34.606  1.00 55.78           O  
ATOM    347  CB  ASP A  50      12.155  35.792  36.163  1.00 56.77           C  
ATOM    348  CG  ASP A  50      10.979  36.352  36.914  1.00 59.47           C  
ATOM    349  OD1 ASP A  50      11.176  36.805  38.065  1.00 59.14           O  
ATOM    350  OD2 ASP A  50       9.859  36.338  36.349  1.00 61.36           O1-
ATOM    351  N   GLY A  51      12.802  33.712  33.202  1.00 56.03           N  
ATOM    352  CA  GLY A  51      13.947  33.122  32.539  1.00 58.38           C  
ATOM    353  C   GLY A  51      14.636  32.080  33.399  1.00 59.69           C  
ATOM    354  O   GLY A  51      15.498  31.335  32.916  1.00 61.40           O  
ATOM    355  N   LYS A  52      14.269  32.019  34.677  1.00 58.66           N  
ATOM    356  CA  LYS A  52      14.870  31.039  35.566  1.00 56.95           C  
ATOM    357  C   LYS A  52      14.069  29.737  35.556  1.00 55.21           C  
ATOM    358  O   LYS A  52      12.848  29.747  35.714  1.00 55.05           O  
ATOM    359  CB  LYS A  52      14.960  31.588  36.987  1.00 57.56           C  
ATOM    360  CG  LYS A  52      15.631  30.618  37.943  1.00 60.83           C  
ATOM    361  CD  LYS A  52      17.046  30.240  37.491  1.00 60.59           C  
ATOM    362  CE  LYS A  52      18.026  31.347  37.807  1.00 61.07           C  
ATOM    363  NZ  LYS A  52      18.004  31.663  39.267  1.00 60.77           N1+
ATOM    364  N   GLU A  53      14.770  28.621  35.365  1.00 52.58           N  
ATOM    365  CA  GLU A  53      14.141  27.307  35.323  1.00 50.56           C  
ATOM    366  C   GLU A  53      14.582  26.377  36.452  1.00 48.20           C  
ATOM    367  O   GLU A  53      15.757  26.332  36.814  1.00 48.34           O  
ATOM    368  CB  GLU A  53      14.421  26.646  33.976  1.00 52.09           C  
ATOM    369  CG  GLU A  53      14.186  25.148  33.960  1.00 56.69           C  
ATOM    370  CD  GLU A  53      14.169  24.589  32.556  1.00 60.32           C  
ATOM    371  OE1 GLU A  53      14.994  25.045  31.733  1.00 63.27           O  
ATOM    372  OE2 GLU A  53      13.340  23.692  32.277  1.00 61.84           O1-
ATOM    373  N   TYR A  54      13.622  25.633  36.997  1.00 45.31           N  
ATOM    374  CA  TYR A  54      13.881  24.700  38.086  1.00 42.43           C  
ATOM    375  C   TYR A  54      13.254  23.356  37.753  1.00 40.97           C  
ATOM    376  O   TYR A  54      12.255  23.291  37.048  1.00 40.82           O  
ATOM    377  CB  TYR A  54      13.240  25.194  39.382  1.00 43.64           C  
ATOM    378  CG  TYR A  54      13.348  26.678  39.638  1.00 44.90           C  
ATOM    379  CD1 TYR A  54      14.299  27.189  40.521  1.00 46.03           C  
ATOM    380  CD2 TYR A  54      12.479  27.570  39.017  1.00 46.69           C  
ATOM    381  CE1 TYR A  54      14.379  28.555  40.786  1.00 46.21           C  
ATOM    382  CE2 TYR A  54      12.550  28.938  39.269  1.00 49.69           C  
ATOM    383  CZ  TYR A  54      13.501  29.424  40.157  1.00 49.73           C  
ATOM    384  OH  TYR A  54      13.556  30.778  40.416  1.00 51.91           O  
ATOM    385  N   ASP A  55      13.840  22.283  38.266  1.00 40.03           N  
ATOM    386  CA  ASP A  55      13.295  20.950  38.054  1.00 40.62           C  
ATOM    387  C   ASP A  55      13.119  20.339  39.443  1.00 39.66           C  
ATOM    388  O   ASP A  55      14.094  19.981  40.106  1.00 40.79           O  
ATOM    389  CB  ASP A  55      14.238  20.093  37.191  1.00 44.70           C  
ATOM    390  CG  ASP A  55      15.621  19.886  37.830  1.00 49.48           C  
ATOM    391  OD1 ASP A  55      16.309  20.891  38.125  1.00 53.03           O  
ATOM    392  OD2 ASP A  55      16.026  18.716  38.033  1.00 49.70           O1-
ATOM    393  N   PHE A  56      11.873  20.242  39.899  1.00 37.62           N  
ATOM    394  CA  PHE A  56      11.607  19.689  41.223  1.00 34.71           C  
ATOM    395  C   PHE A  56      11.250  18.202  41.180  1.00 33.84           C  
ATOM    396  O   PHE A  56      10.765  17.698  40.163  1.00 35.34           O  
ATOM    397  CB  PHE A  56      10.513  20.511  41.906  1.00 32.04           C  
ATOM    398  CG  PHE A  56      10.891  21.955  42.111  1.00 30.83           C  
ATOM    399  CD1 PHE A  56      12.026  22.292  42.843  1.00 29.96           C  
ATOM    400  CD2 PHE A  56      10.117  22.980  41.569  1.00 31.63           C  
ATOM    401  CE1 PHE A  56      12.382  23.620  43.034  1.00 28.58           C  
ATOM    402  CE2 PHE A  56      10.470  24.319  41.756  1.00 31.00           C  
ATOM    403  CZ  PHE A  56      11.601  24.635  42.489  1.00 29.45           C  
ATOM    404  N   HIS A  57      11.507  17.499  42.279  1.00 30.52           N  
ATOM    405  CA  HIS A  57      11.243  16.070  42.334  1.00 31.77           C  
ATOM    406  C   HIS A  57      10.549  15.635  43.615  1.00 31.47           C  
ATOM    407  O   HIS A  57       9.548  14.916  43.570  1.00 28.63           O  
ATOM    408  CB  HIS A  57      12.557  15.325  42.166  1.00 31.91           C  
ATOM    409  CG  HIS A  57      13.287  15.701  40.919  1.00 35.07           C  
ATOM    410  CD2 HIS A  57      14.049  16.782  40.626  1.00 33.86           C  
ATOM    411  ND1 HIS A  57      13.226  14.949  39.765  1.00 36.68           N  
ATOM    412  CE1 HIS A  57      13.920  15.551  38.815  1.00 36.53           C  
ATOM    413  NE2 HIS A  57      14.429  16.665  39.311  1.00 34.00           N  
ATOM    414  N   LEU A  58      11.102  16.054  44.752  1.00 31.24           N  
ATOM    415  CA  LEU A  58      10.527  15.742  46.048  1.00 31.63           C  
ATOM    416  C   LEU A  58      10.025  17.052  46.618  1.00 34.28           C  
ATOM    417  O   LEU A  58       8.963  17.107  47.237  1.00 36.10           O  
ATOM    418  CB  LEU A  58      11.563  15.092  46.980  1.00 31.03           C  
ATOM    419  CG  LEU A  58      11.559  13.547  46.991  1.00 30.78           C  
ATOM    420  CD1 LEU A  58      12.867  12.993  47.521  1.00 30.19           C  
ATOM    421  CD2 LEU A  58      10.399  13.050  47.838  1.00 30.43           C  
ATOM    422  N   LEU A  59      10.765  18.128  46.390  1.00 34.54           N  
ATOM    423  CA  LEU A  59      10.311  19.415  46.899  1.00 35.41           C  
ATOM    424  C   LEU A  59       9.035  19.880  46.197  1.00 34.53           C  
ATOM    425  O   LEU A  59       8.932  19.817  44.972  1.00 34.11           O  
ATOM    426  CB  LEU A  59      11.377  20.495  46.699  1.00 35.71           C  
ATOM    427  CG  LEU A  59      12.714  20.457  47.435  1.00 37.39           C  
ATOM    428  CD1 LEU A  59      13.459  21.739  47.101  1.00 39.48           C  
ATOM    429  CD2 LEU A  59      12.520  20.359  48.934  1.00 37.34           C  
ATOM    430  N   PRO A  60       8.034  20.330  46.966  1.00 34.47           N  
ATOM    431  CA  PRO A  60       6.813  20.800  46.306  1.00 35.48           C  
ATOM    432  C   PRO A  60       7.210  21.986  45.399  1.00 37.14           C  
ATOM    433  O   PRO A  60       8.042  22.817  45.782  1.00 36.14           O  
ATOM    434  CB  PRO A  60       5.937  21.232  47.482  1.00 33.73           C  
ATOM    435  CG  PRO A  60       6.338  20.282  48.558  1.00 31.85           C  
ATOM    436  CD  PRO A  60       7.844  20.239  48.426  1.00 33.42           C  
ATOM    437  N   SER A  61       6.624  22.065  44.206  1.00 36.96           N  
ATOM    438  CA  SER A  61       6.964  23.132  43.275  1.00 35.31           C  
ATOM    439  C   SER A  61       6.759  24.533  43.825  1.00 36.84           C  
ATOM    440  O   SER A  61       7.360  25.482  43.339  1.00 36.70           O  
ATOM    441  CB  SER A  61       6.184  22.968  41.979  1.00 34.40           C  
ATOM    442  OG  SER A  61       6.629  21.820  41.281  1.00 31.70           O  
ATOM    443  N   GLY A  62       5.916  24.673  44.840  1.00 38.22           N  
ATOM    444  CA  GLY A  62       5.700  25.992  45.406  1.00 39.73           C  
ATOM    445  C   GLY A  62       6.814  26.388  46.364  1.00 42.61           C  
ATOM    446  O   GLY A  62       6.720  27.406  47.048  1.00 42.37           O  
ATOM    447  N   ILE A  63       7.876  25.587  46.420  1.00 44.80           N  
ATOM    448  CA  ILE A  63       8.988  25.879  47.324  1.00 45.50           C  
ATOM    449  C   ILE A  63       9.680  27.199  46.989  1.00 47.93           C  
ATOM    450  O   ILE A  63      10.270  27.827  47.868  1.00 49.56           O  
ATOM    451  CB  ILE A  63      10.047  24.742  47.328  1.00 43.17           C  
ATOM    452  CG1 ILE A  63      11.083  25.004  48.420  1.00 40.91           C  
ATOM    453  CG2 ILE A  63      10.733  24.649  45.975  1.00 42.28           C  
ATOM    454  CD1 ILE A  63      10.494  25.119  49.808  1.00 38.59           C  
ATOM    455  N   ILE A  64       9.612  27.622  45.728  1.00 48.76           N  
ATOM    456  CA  ILE A  64      10.240  28.876  45.342  1.00 49.32           C  
ATOM    457  C   ILE A  64       9.466  30.033  45.965  1.00 50.81           C  
ATOM    458  O   ILE A  64      10.040  31.091  46.209  1.00 53.99           O  
ATOM    459  CB  ILE A  64      10.285  29.068  43.808  1.00 48.26           C  
ATOM    460  CG1 ILE A  64       8.870  29.133  43.242  1.00 48.21           C  
ATOM    461  CG2 ILE A  64      11.061  27.936  43.158  1.00 49.41           C  
ATOM    462  CD1 ILE A  64       8.829  29.252  41.735  1.00 48.07           C  
ATOM    463  N   ASN A  65       8.171  29.837  46.226  1.00 50.57           N  
ATOM    464  CA  ASN A  65       7.351  30.883  46.847  1.00 49.79           C  
ATOM    465  C   ASN A  65       7.806  31.025  48.298  1.00 51.46           C  
ATOM    466  O   ASN A  65       7.535  30.160  49.131  1.00 50.45           O  
ATOM    467  CB  ASN A  65       5.867  30.519  46.806  1.00 48.45           C  
ATOM    468  CG  ASN A  65       4.990  31.597  47.413  1.00 47.00           C  
ATOM    469  ND2 ASN A  65       3.822  31.825  46.824  1.00 45.43           N  
ATOM    470  OD1 ASN A  65       5.358  32.210  48.408  1.00 48.41           O  
ATOM    471  N   THR A  66       8.491  32.131  48.585  1.00 54.08           N  
ATOM    472  CA  THR A  66       9.048  32.407  49.910  1.00 53.61           C  
ATOM    473  C   THR A  66       8.058  32.746  51.000  1.00 52.04           C  
ATOM    474  O   THR A  66       8.422  32.755  52.171  1.00 52.48           O  
ATOM    475  CB  THR A  66      10.074  33.552  49.851  1.00 55.24           C  
ATOM    476  CG2 THR A  66      11.310  33.127  49.046  1.00 53.83           C  
ATOM    477  OG1 THR A  66       9.462  34.703  49.249  1.00 55.28           O  
ATOM    478  N   LYS A  67       6.820  33.044  50.630  1.00 51.03           N  
ATOM    479  CA  LYS A  67       5.817  33.364  51.633  1.00 52.43           C  
ATOM    480  C   LYS A  67       5.069  32.090  52.014  1.00 52.01           C  
ATOM    481  O   LYS A  67       4.508  31.988  53.107  1.00 53.06           O  
ATOM    482  CB  LYS A  67       4.807  34.398  51.106  1.00 54.18           C  
ATOM    483  CG  LYS A  67       3.468  33.789  50.639  1.00 56.08           C  
ATOM    484  CD  LYS A  67       2.355  34.835  50.496  1.00 56.75           C  
ATOM    485  CE  LYS A  67       1.027  34.181  50.113  1.00 55.22           C  
ATOM    486  NZ  LYS A  67       1.163  33.411  48.845  1.00 52.02           N1+
ATOM    487  N   ALA A  68       5.069  31.117  51.110  1.00 50.35           N  
ATOM    488  CA  ALA A  68       4.353  29.875  51.348  1.00 48.08           C  
ATOM    489  C   ALA A  68       5.161  28.766  52.014  1.00 46.14           C  
ATOM    490  O   ALA A  68       6.393  28.741  51.970  1.00 44.42           O  
ATOM    491  CB  ALA A  68       3.755  29.371  50.037  1.00 46.44           C  
ATOM    492  N   VAL A  69       4.431  27.854  52.648  1.00 44.59           N  
ATOM    493  CA  VAL A  69       5.019  26.708  53.320  1.00 41.90           C  
ATOM    494  C   VAL A  69       4.841  25.496  52.424  1.00 40.58           C  
ATOM    495  O   VAL A  69       3.722  25.205  51.985  1.00 39.58           O  
ATOM    496  CB  VAL A  69       4.312  26.412  54.653  1.00 42.29           C  
ATOM    497  CG1 VAL A  69       4.822  25.096  55.227  1.00 42.04           C  
ATOM    498  CG2 VAL A  69       4.539  27.554  55.630  1.00 42.70           C  
ATOM    499  N   SER A  70       5.941  24.807  52.137  1.00 38.45           N  
ATOM    500  CA  SER A  70       5.884  23.610  51.306  1.00 38.48           C  
ATOM    501  C   SER A  70       5.800  22.443  52.268  1.00 36.33           C  
ATOM    502  O   SER A  70       6.603  22.347  53.190  1.00 36.13           O  
ATOM    503  CB  SER A  70       7.128  23.497  50.424  1.00 38.86           C  
ATOM    504  OG  SER A  70       7.123  24.505  49.425  1.00 38.49           O  
ATOM    505  N   PHE A  71       4.822  21.568  52.045  1.00 35.29           N  
ATOM    506  CA  PHE A  71       4.570  20.422  52.918  1.00 32.92           C  
ATOM    507  C   PHE A  71       4.642  19.065  52.210  1.00 33.40           C  
ATOM    508  O   PHE A  71       4.010  18.860  51.172  1.00 35.93           O  
ATOM    509  CB  PHE A  71       3.183  20.609  53.567  1.00 30.72           C  
ATOM    510  CG  PHE A  71       2.788  19.510  54.517  1.00 31.47           C  
ATOM    511  CD1 PHE A  71       3.551  19.240  55.653  1.00 30.19           C  
ATOM    512  CD2 PHE A  71       1.655  18.733  54.269  1.00 31.69           C  
ATOM    513  CE1 PHE A  71       3.198  18.214  56.527  1.00 29.59           C  
ATOM    514  CE2 PHE A  71       1.289  17.700  55.141  1.00 29.73           C  
ATOM    515  CZ  PHE A  71       2.065  17.443  56.271  1.00 30.58           C  
ATOM    516  N   ILE A  72       5.418  18.138  52.766  1.00 31.57           N  
ATOM    517  CA  ILE A  72       5.525  16.799  52.198  1.00 29.90           C  
ATOM    518  C   ILE A  72       4.671  15.853  53.052  1.00 30.63           C  
ATOM    519  O   ILE A  72       5.002  15.585  54.208  1.00 33.01           O  
ATOM    520  CB  ILE A  72       6.984  16.334  52.173  1.00 27.64           C  
ATOM    521  CG1 ILE A  72       7.769  17.186  51.168  1.00 28.92           C  
ATOM    522  CG2 ILE A  72       7.052  14.858  51.819  1.00 28.37           C  
ATOM    523  CD1 ILE A  72       9.231  16.787  50.990  1.00 29.54           C  
ATOM    524  N   GLY A  73       3.574  15.356  52.476  1.00 27.93           N  
ATOM    525  CA  GLY A  73       2.652  14.491  53.198  1.00 24.28           C  
ATOM    526  C   GLY A  73       3.081  13.070  53.484  1.00 23.02           C  
ATOM    527  O   GLY A  73       4.091  12.598  52.982  1.00 24.48           O  
ATOM    528  N   ASN A  74       2.289  12.378  54.296  1.00 22.07           N  
ATOM    529  CA  ASN A  74       2.578  10.998  54.678  1.00 20.46           C  
ATOM    530  C   ASN A  74       2.475   9.982  53.541  1.00 22.06           C  
ATOM    531  O   ASN A  74       2.971   8.857  53.663  1.00 22.87           O  
ATOM    532  CB  ASN A  74       1.655  10.557  55.822  1.00 20.58           C  
ATOM    533  CG  ASN A  74       0.174  10.549  55.429  1.00 21.74           C  
ATOM    534  ND2 ASN A  74      -0.272   9.461  54.793  1.00 17.98           N  
ATOM    535  OD1 ASN A  74      -0.555  11.509  55.693  1.00 22.34           O  
ATOM    536  N   GLY A  75       1.836  10.357  52.439  1.00 20.61           N  
ATOM    537  CA  GLY A  75       1.712   9.418  51.335  1.00 21.78           C  
ATOM    538  C   GLY A  75       2.975   9.326  50.500  1.00 23.19           C  
ATOM    539  O   GLY A  75       3.170   8.393  49.710  1.00 21.67           O  
ATOM    540  N   VAL A  76       3.845  10.313  50.685  1.00 27.33           N  
ATOM    541  CA  VAL A  76       5.117  10.388  49.963  1.00 28.15           C  
ATOM    542  C   VAL A  76       6.216   9.497  50.563  1.00 29.67           C  
ATOM    543  O   VAL A  76       6.314   9.335  51.786  1.00 26.38           O  
ATOM    544  CB  VAL A  76       5.641  11.841  49.946  1.00 27.05           C  
ATOM    545  CG1 VAL A  76       6.998  11.903  49.299  1.00 25.90           C  
ATOM    546  CG2 VAL A  76       4.659  12.721  49.202  1.00 27.53           C  
ATOM    547  N   VAL A  77       7.026   8.907  49.683  1.00 31.19           N  
ATOM    548  CA  VAL A  77       8.151   8.082  50.105  1.00 29.43           C  
ATOM    549  C   VAL A  77       9.388   8.927  49.810  1.00 31.33           C  
ATOM    550  O   VAL A  77       9.602   9.386  48.680  1.00 27.64           O  
ATOM    551  CB  VAL A  77       8.196   6.747  49.350  1.00 29.35           C  
ATOM    552  CG1 VAL A  77       7.075   5.853  49.855  1.00 29.31           C  
ATOM    553  CG2 VAL A  77       8.064   6.966  47.853  1.00 27.09           C  
ATOM    554  N   ILE A  78      10.188   9.143  50.849  1.00 33.35           N  
ATOM    555  CA  ILE A  78      11.371   9.990  50.756  1.00 34.80           C  
ATOM    556  C   ILE A  78      12.721   9.292  50.784  1.00 36.41           C  
ATOM    557  O   ILE A  78      12.948   8.374  51.581  1.00 35.49           O  
ATOM    558  CB  ILE A  78      11.377  11.037  51.901  1.00 32.21           C  
ATOM    559  CG1 ILE A  78      10.023  11.741  51.963  1.00 31.37           C  
ATOM    560  CG2 ILE A  78      12.483  12.042  51.686  1.00 29.00           C  
ATOM    561  CD1 ILE A  78       9.871  12.689  53.128  1.00 31.73           C  
ATOM    562  N   HIS A  79      13.599   9.731  49.882  1.00 37.44           N  
ATOM    563  CA  HIS A  79      14.972   9.248  49.826  1.00 38.56           C  
ATOM    564  C   HIS A  79      15.733  10.494  50.270  1.00 37.72           C  
ATOM    565  O   HIS A  79      15.896  11.431  49.498  1.00 37.79           O  
ATOM    566  CB  HIS A  79      15.388   8.854  48.408  1.00 40.10           C  
ATOM    567  CG  HIS A  79      16.768   8.268  48.328  1.00 42.79           C  
ATOM    568  CD2 HIS A  79      17.269   7.099  48.800  1.00 43.05           C  
ATOM    569  ND1 HIS A  79      17.822   8.912  47.714  1.00 42.14           N  
ATOM    570  CE1 HIS A  79      18.909   8.165  47.808  1.00 41.75           C  
ATOM    571  NE2 HIS A  79      18.601   7.061  48.462  1.00 42.10           N  
ATOM    572  N   LEU A  80      16.159  10.505  51.530  1.00 37.64           N  
ATOM    573  CA  LEU A  80      16.870  11.638  52.123  1.00 38.64           C  
ATOM    574  C   LEU A  80      18.080  12.156  51.346  1.00 38.52           C  
ATOM    575  O   LEU A  80      18.246  13.363  51.174  1.00 38.54           O  
ATOM    576  CB  LEU A  80      17.273  11.273  53.548  1.00 40.24           C  
ATOM    577  CG  LEU A  80      16.022  11.000  54.386  1.00 42.00           C  
ATOM    578  CD1 LEU A  80      16.383  10.255  55.650  1.00 41.86           C  
ATOM    579  CD2 LEU A  80      15.314  12.327  54.685  1.00 41.01           C  
ATOM    580  N   PRO A  81      18.959  11.257  50.894  1.00 38.73           N  
ATOM    581  CA  PRO A  81      20.111  11.759  50.142  1.00 40.67           C  
ATOM    582  C   PRO A  81      19.632  12.580  48.934  1.00 42.06           C  
ATOM    583  O   PRO A  81      20.093  13.702  48.716  1.00 44.59           O  
ATOM    584  CB  PRO A  81      20.829  10.480  49.733  1.00 40.88           C  
ATOM    585  CG  PRO A  81      20.535   9.556  50.897  1.00 41.52           C  
ATOM    586  CD  PRO A  81      19.070   9.808  51.140  1.00 39.40           C  
ATOM    587  N   GLY A  82      18.697  12.012  48.168  1.00 42.44           N  
ATOM    588  CA  GLY A  82      18.144  12.682  47.000  1.00 39.16           C  
ATOM    589  C   GLY A  82      17.444  13.988  47.339  1.00 38.53           C  
ATOM    590  O   GLY A  82      17.510  14.956  46.593  1.00 37.66           O  
ATOM    591  N   LEU A  83      16.771  14.027  48.478  1.00 38.93           N  
ATOM    592  CA  LEU A  83      16.078  15.236  48.882  1.00 39.51           C  
ATOM    593  C   LEU A  83      17.038  16.410  49.025  1.00 41.14           C  
ATOM    594  O   LEU A  83      16.847  17.452  48.399  1.00 42.57           O  
ATOM    595  CB  LEU A  83      15.355  15.011  50.204  1.00 37.35           C  
ATOM    596  CG  LEU A  83      14.637  16.232  50.771  1.00 36.17           C  
ATOM    597  CD1 LEU A  83      13.598  16.735  49.778  1.00 35.75           C  
ATOM    598  CD2 LEU A  83      13.995  15.847  52.094  1.00 36.87           C  
ATOM    599  N   PHE A  84      18.069  16.251  49.852  1.00 42.36           N  
ATOM    600  CA  PHE A  84      19.023  17.340  50.049  1.00 43.03           C  
ATOM    601  C   PHE A  84      19.799  17.587  48.766  1.00 44.21           C  
ATOM    602  O   PHE A  84      20.048  18.732  48.388  1.00 44.85           O  
ATOM    603  CB  PHE A  84      19.975  17.027  51.209  1.00 39.95           C  
ATOM    604  CG  PHE A  84      19.285  16.929  52.539  1.00 38.42           C  
ATOM    605  CD1 PHE A  84      19.038  15.689  53.128  1.00 37.85           C  
ATOM    606  CD2 PHE A  84      18.822  18.077  53.176  1.00 35.64           C  
ATOM    607  CE1 PHE A  84      18.334  15.597  54.329  1.00 37.02           C  
ATOM    608  CE2 PHE A  84      18.116  17.997  54.378  1.00 35.71           C  
ATOM    609  CZ  PHE A  84      17.872  16.756  54.955  1.00 36.03           C  
ATOM    610  N   GLU A  85      20.171  16.506  48.092  1.00 44.43           N  
ATOM    611  CA  GLU A  85      20.895  16.621  46.839  1.00 46.49           C  
ATOM    612  C   GLU A  85      20.086  17.535  45.916  1.00 46.03           C  
ATOM    613  O   GLU A  85      20.646  18.395  45.235  1.00 45.52           O  
ATOM    614  CB  GLU A  85      21.104  15.216  46.248  1.00 50.01           C  
ATOM    615  CG  GLU A  85      20.819  15.035  44.766  1.00 57.61           C  
ATOM    616  CD  GLU A  85      21.582  16.000  43.877  1.00 62.60           C  
ATOM    617  OE1 GLU A  85      22.733  16.356  44.214  1.00 66.31           O  
ATOM    618  OE2 GLU A  85      21.033  16.390  42.825  1.00 65.70           O1-
ATOM    619  N   GLU A  86      18.765  17.372  45.941  1.00 45.77           N  
ATOM    620  CA  GLU A  86      17.861  18.171  45.122  1.00 46.37           C  
ATOM    621  C   GLU A  86      17.782  19.595  45.621  1.00 48.96           C  
ATOM    622  O   GLU A  86      17.888  20.543  44.843  1.00 49.79           O  
ATOM    623  CB  GLU A  86      16.445  17.589  45.139  1.00 46.67           C  
ATOM    624  CG  GLU A  86      15.429  18.429  44.351  1.00 43.89           C  
ATOM    625  CD  GLU A  86      13.993  17.972  44.560  1.00 42.17           C  
ATOM    626  OE1 GLU A  86      13.766  16.742  44.599  1.00 37.89           O  
ATOM    627  OE2 GLU A  86      13.096  18.842  44.670  1.00 37.94           O1-
ATOM    628  N   ALA A  87      17.561  19.734  46.923  1.00 51.48           N  
ATOM    629  CA  ALA A  87      17.451  21.045  47.547  1.00 55.33           C  
ATOM    630  C   ALA A  87      18.739  21.847  47.367  1.00 58.30           C  
ATOM    631  O   ALA A  87      18.706  23.067  47.175  1.00 58.12           O  
ATOM    632  CB  ALA A  87      17.134  20.888  49.033  1.00 54.38           C  
ATOM    633  N   GLU A  88      19.874  21.156  47.419  1.00 60.99           N  
ATOM    634  CA  GLU A  88      21.160  21.815  47.277  1.00 63.36           C  
ATOM    635  C   GLU A  88      21.478  22.185  45.838  1.00 61.89           C  
ATOM    636  O   GLU A  88      22.334  23.022  45.583  1.00 62.41           O  
ATOM    637  CB  GLU A  88      22.255  20.944  47.894  1.00 67.26           C  
ATOM    638  CG  GLU A  88      22.150  20.908  49.424  1.00 72.27           C  
ATOM    639  CD  GLU A  88      23.198  20.032  50.079  1.00 75.52           C  
ATOM    640  OE1 GLU A  88      23.241  19.990  51.331  1.00 76.50           O  
ATOM    641  OE2 GLU A  88      23.971  19.382  49.340  1.00 78.23           O1-
ATOM    642  N   LYS A  89      20.778  21.574  44.894  1.00 60.72           N  
ATOM    643  CA  LYS A  89      20.988  21.906  43.493  1.00 60.08           C  
ATOM    644  C   LYS A  89      20.282  23.227  43.220  1.00 59.11           C  
ATOM    645  O   LYS A  89      20.749  24.052  42.431  1.00 59.72           O  
ATOM    646  CB  LYS A  89      20.395  20.830  42.594  1.00 61.02           C  
ATOM    647  CG  LYS A  89      20.315  21.228  41.132  1.00 63.78           C  
ATOM    648  CD  LYS A  89      19.818  20.080  40.269  1.00 66.04           C  
ATOM    649  CE  LYS A  89      20.852  18.967  40.182  1.00 68.16           C  
ATOM    650  NZ  LYS A  89      21.323  18.497  41.520  1.00 68.29           N1+
ATOM    651  N   ASN A  90      19.147  23.407  43.888  1.00 57.35           N  
ATOM    652  CA  ASN A  90      18.329  24.602  43.752  1.00 54.91           C  
ATOM    653  C   ASN A  90      18.838  25.742  44.611  1.00 55.76           C  
ATOM    654  O   ASN A  90      18.381  26.878  44.490  1.00 55.39           O  
ATOM    655  CB  ASN A  90      16.880  24.271  44.095  1.00 50.69           C  
ATOM    656  CG  ASN A  90      16.209  23.476  43.006  1.00 47.18           C  
ATOM    657  ND2 ASN A  90      16.112  22.168  43.198  1.00 43.53           N  
ATOM    658  OD1 ASN A  90      15.801  24.029  41.990  1.00 44.44           O  
ATOM    659  N   GLU A  91      19.775  25.443  45.498  1.00 57.33           N  
ATOM    660  CA  GLU A  91      20.354  26.500  46.304  1.00 60.01           C  
ATOM    661  C   GLU A  91      21.177  27.269  45.279  1.00 60.00           C  
ATOM    662  O   GLU A  91      21.081  28.493  45.165  1.00 59.69           O  
ATOM    663  CB  GLU A  91      21.276  25.929  47.380  1.00 62.89           C  
ATOM    664  CG  GLU A  91      20.582  25.455  48.644  1.00 66.42           C  
ATOM    665  CD  GLU A  91      21.527  24.695  49.559  1.00 68.64           C  
ATOM    666  OE1 GLU A  91      21.101  24.273  50.658  1.00 70.11           O  
ATOM    667  OE2 GLU A  91      22.701  24.513  49.171  1.00 70.84           O1-
ATOM    668  N   LYS A  92      21.965  26.514  44.515  1.00 60.19           N  
ATOM    669  CA  LYS A  92      22.828  27.061  43.474  1.00 59.74           C  
ATOM    670  C   LYS A  92      22.051  27.816  42.403  1.00 59.32           C  
ATOM    671  O   LYS A  92      22.643  28.335  41.458  1.00 60.36           O  
ATOM    672  CB  LYS A  92      23.649  25.938  42.821  1.00 59.96           C  
ATOM    673  CG  LYS A  92      24.814  25.427  43.674  1.00 60.34           C  
ATOM    674  CD  LYS A  92      24.351  25.008  45.065  1.00 61.52           C  
ATOM    675  CE  LYS A  92      25.497  24.549  45.956  1.00 61.32           C  
ATOM    676  NZ  LYS A  92      25.013  24.224  47.334  1.00 59.74           N1+
ATOM    677  N   LYS A  93      20.728  27.869  42.546  1.00 58.11           N  
ATOM    678  CA  LYS A  93      19.876  28.580  41.593  1.00 56.68           C  
ATOM    679  C   LYS A  93      19.195  29.753  42.282  1.00 56.51           C  
ATOM    680  O   LYS A  93      18.431  30.494  41.660  1.00 55.29           O  
ATOM    681  CB  LYS A  93      18.806  27.654  41.002  1.00 56.88           C  
ATOM    682  CG  LYS A  93      19.349  26.488  40.198  1.00 57.72           C  
ATOM    683  CD  LYS A  93      18.263  25.831  39.352  1.00 58.01           C  
ATOM    684  CE  LYS A  93      18.809  24.620  38.601  1.00 58.77           C  
ATOM    685  NZ  LYS A  93      17.836  24.052  37.625  1.00 60.41           N1+
ATOM    686  N   GLY A  94      19.469  29.911  43.574  1.00 56.91           N  
ATOM    687  CA  GLY A  94      18.879  31.006  44.319  1.00 58.06           C  
ATOM    688  C   GLY A  94      17.868  30.611  45.381  1.00 58.90           C  
ATOM    689  O   GLY A  94      17.231  31.482  45.973  1.00 58.55           O  
ATOM    690  N   LEU A  95      17.702  29.314  45.624  1.00 59.21           N  
ATOM    691  CA  LEU A  95      16.758  28.873  46.643  1.00 60.63           C  
ATOM    692  C   LEU A  95      17.398  29.125  48.000  1.00 62.74           C  
ATOM    693  O   LEU A  95      18.292  28.392  48.431  1.00 63.79           O  
ATOM    694  CB  LEU A  95      16.438  27.388  46.481  1.00 59.82           C  
ATOM    695  CG  LEU A  95      15.286  26.855  47.338  1.00 57.50           C  
ATOM    696  CD1 LEU A  95      14.033  27.689  47.100  1.00 58.04           C  
ATOM    697  CD2 LEU A  95      15.032  25.399  46.990  1.00 56.83           C  
ATOM    698  N   LYS A  96      16.934  30.171  48.671  1.00 64.63           N  
ATOM    699  CA  LYS A  96      17.487  30.552  49.963  1.00 66.87           C  
ATOM    700  C   LYS A  96      16.480  30.343  51.088  1.00 67.04           C  
ATOM    701  O   LYS A  96      15.300  30.662  50.936  1.00 67.95           O  
ATOM    702  CB  LYS A  96      17.918  32.024  49.907  1.00 67.67           C  
ATOM    703  CG  LYS A  96      18.741  32.517  51.090  1.00 69.82           C  
ATOM    704  CD  LYS A  96      19.123  33.989  50.898  1.00 70.90           C  
ATOM    705  CE  LYS A  96      19.977  34.525  52.050  1.00 71.69           C  
ATOM    706  NZ  LYS A  96      19.264  34.540  53.364  1.00 71.85           N1+
ATOM    707  N   ASP A  97      16.957  29.804  52.210  1.00 66.27           N  
ATOM    708  CA  ASP A  97      16.120  29.557  53.385  1.00 65.91           C  
ATOM    709  C   ASP A  97      14.916  28.665  53.093  1.00 65.26           C  
ATOM    710  O   ASP A  97      13.837  28.852  53.664  1.00 64.76           O  
ATOM    711  CB  ASP A  97      15.623  30.881  53.981  1.00 66.90           C  
ATOM    712  CG  ASP A  97      16.757  31.798  54.413  1.00 67.00           C  
ATOM    713  OD1 ASP A  97      17.674  31.326  55.122  1.00 68.44           O  
ATOM    714  OD2 ASP A  97      16.720  32.995  54.049  1.00 65.56           O1-
ATOM    715  N   TRP A  98      15.102  27.703  52.198  1.00 64.13           N  
ATOM    716  CA  TRP A  98      14.031  26.786  51.846  1.00 63.18           C  
ATOM    717  C   TRP A  98      13.738  25.920  53.057  1.00 62.80           C  
ATOM    718  O   TRP A  98      12.585  25.578  53.332  1.00 62.23           O  
ATOM    719  CB  TRP A  98      14.463  25.890  50.697  1.00 62.39           C  
ATOM    720  CG  TRP A  98      15.735  25.176  50.978  1.00 62.36           C  
ATOM    721  CD1 TRP A  98      16.996  25.626  50.727  1.00 63.44           C  
ATOM    722  CD2 TRP A  98      15.879  23.878  51.568  1.00 62.93           C  
ATOM    723  CE2 TRP A  98      17.261  23.602  51.635  1.00 63.64           C  
ATOM    724  CE3 TRP A  98      14.973  22.921  52.044  1.00 62.57           C  
ATOM    725  NE1 TRP A  98      17.920  24.686  51.117  1.00 64.35           N  
ATOM    726  CZ2 TRP A  98      17.762  22.408  52.161  1.00 62.96           C  
ATOM    727  CZ3 TRP A  98      15.471  21.734  52.569  1.00 61.38           C  
ATOM    728  CH2 TRP A  98      16.853  21.488  52.621  1.00 62.08           C  
ATOM    729  N   GLU A  99      14.807  25.575  53.770  1.00 62.28           N  
ATOM    730  CA  GLU A  99      14.744  24.742  54.961  1.00 61.50           C  
ATOM    731  C   GLU A  99      13.971  25.433  56.084  1.00 59.96           C  
ATOM    732  O   GLU A  99      13.720  24.851  57.137  1.00 58.59           O  
ATOM    733  CB  GLU A  99      16.167  24.418  55.403  1.00 62.57           C  
ATOM    734  CG  GLU A  99      16.276  23.321  56.432  1.00 68.13           C  
ATOM    735  CD  GLU A  99      17.668  22.714  56.466  1.00 70.81           C  
ATOM    736  OE1 GLU A  99      17.943  21.890  57.373  1.00 72.28           O  
ATOM    737  OE2 GLU A  99      18.482  23.064  55.577  1.00 71.21           O1-
ATOM    738  N   LYS A 100      13.586  26.678  55.832  1.00 59.60           N  
ATOM    739  CA  LYS A 100      12.833  27.480  56.786  1.00 59.84           C  
ATOM    740  C   LYS A 100      11.323  27.396  56.515  1.00 58.44           C  
ATOM    741  O   LYS A 100      10.517  27.744  57.379  1.00 59.02           O  
ATOM    742  CB  LYS A 100      13.284  28.942  56.693  1.00 62.16           C  
ATOM    743  CG  LYS A 100      12.595  29.887  57.669  1.00 64.82           C  
ATOM    744  CD  LYS A 100      13.266  29.869  59.032  1.00 67.58           C  
ATOM    745  CE  LYS A 100      14.703  30.389  58.939  1.00 69.29           C  
ATOM    746  NZ  LYS A 100      15.349  30.569  60.277  1.00 69.82           N1+
ATOM    747  N   ARG A 101      10.946  26.946  55.316  1.00 57.01           N  
ATOM    748  CA  ARG A 101       9.534  26.828  54.938  1.00 54.19           C  
ATOM    749  C   ARG A 101       9.122  25.465  54.348  1.00 52.91           C  
ATOM    750  O   ARG A 101       8.219  25.383  53.507  1.00 52.27           O  
ATOM    751  CB  ARG A 101       9.147  27.953  53.962  1.00 53.49           C  
ATOM    752  CG  ARG A 101      10.115  28.197  52.811  1.00 53.98           C  
ATOM    753  CD  ARG A 101       9.453  29.058  51.729  1.00 57.83           C  
ATOM    754  NE  ARG A 101      10.389  29.903  50.981  1.00 62.68           N  
ATOM    755  CZ  ARG A 101      11.415  29.459  50.255  1.00 64.15           C  
ATOM    756  NH1 ARG A 101      11.661  28.158  50.166  1.00 66.25           N1+
ATOM    757  NH2 ARG A 101      12.200  30.319  49.613  1.00 62.31           N  
ATOM    758  N   LEU A 102       9.776  24.402  54.812  1.00 50.88           N  
ATOM    759  CA  LEU A 102       9.493  23.043  54.354  1.00 48.47           C  
ATOM    760  C   LEU A 102       9.096  22.136  55.527  1.00 48.87           C  
ATOM    761  O   LEU A 102       9.913  21.874  56.411  1.00 51.36           O  
ATOM    762  CB  LEU A 102      10.730  22.455  53.659  1.00 44.57           C  
ATOM    763  CG  LEU A 102      10.615  21.002  53.181  1.00 42.74           C  
ATOM    764  CD1 LEU A 102       9.546  20.902  52.101  1.00 41.79           C  
ATOM    765  CD2 LEU A 102      11.950  20.519  52.650  1.00 39.15           C  
ATOM    766  N   ILE A 103       7.851  21.667  55.550  1.00 45.80           N  
ATOM    767  CA  ILE A 103       7.411  20.770  56.614  1.00 42.72           C  
ATOM    768  C   ILE A 103       7.371  19.348  56.062  1.00 42.11           C  
ATOM    769  O   ILE A 103       6.945  19.126  54.929  1.00 41.64           O  
ATOM    770  CB  ILE A 103       6.001  21.122  57.122  1.00 43.30           C  
ATOM    771  CG1 ILE A 103       5.952  22.574  57.598  1.00 42.49           C  
ATOM    772  CG2 ILE A 103       5.618  20.187  58.257  1.00 42.08           C  
ATOM    773  CD1 ILE A 103       6.845  22.862  58.774  1.00 44.34           C  
ATOM    774  N   ILE A 104       7.824  18.389  56.860  1.00 40.92           N  
ATOM    775  CA  ILE A 104       7.829  16.987  56.451  1.00 39.80           C  
ATOM    776  C   ILE A 104       7.005  16.154  57.428  1.00 39.42           C  
ATOM    777  O   ILE A 104       7.304  16.121  58.623  1.00 38.07           O  
ATOM    778  CB  ILE A 104       9.256  16.421  56.413  1.00 40.56           C  
ATOM    779  CG1 ILE A 104      10.050  17.094  55.290  1.00 43.60           C  
ATOM    780  CG2 ILE A 104       9.217  14.914  56.217  1.00 39.76           C  
ATOM    781  CD1 ILE A 104      11.449  16.522  55.095  1.00 42.42           C  
ATOM    782  N   SER A 105       5.974  15.481  56.914  1.00 35.94           N  
ATOM    783  CA  SER A 105       5.098  14.658  57.742  1.00 32.16           C  
ATOM    784  C   SER A 105       5.891  13.516  58.369  1.00 30.93           C  
ATOM    785  O   SER A 105       6.628  12.825  57.674  1.00 30.54           O  
ATOM    786  CB  SER A 105       3.952  14.111  56.892  1.00 30.39           C  
ATOM    787  OG  SER A 105       3.007  13.430  57.691  1.00 29.64           O  
ATOM    788  N   ASP A 106       5.746  13.316  59.680  1.00 32.02           N  
ATOM    789  CA  ASP A 106       6.493  12.255  60.360  1.00 33.36           C  
ATOM    790  C   ASP A 106       6.029  10.838  60.063  1.00 33.32           C  
ATOM    791  O   ASP A 106       6.606   9.886  60.579  1.00 33.98           O  
ATOM    792  CB  ASP A 106       6.524  12.477  61.884  1.00 33.58           C  
ATOM    793  CG  ASP A 106       5.153  12.429  62.522  1.00 36.72           C  
ATOM    794  OD1 ASP A 106       4.163  12.151  61.818  1.00 35.69           O  
ATOM    795  OD2 ASP A 106       5.068  12.667  63.748  1.00 38.36           O1-
ATOM    796  N   ARG A 107       5.001  10.692  59.228  1.00 32.09           N  
ATOM    797  CA  ARG A 107       4.502   9.366  58.872  1.00 29.54           C  
ATOM    798  C   ARG A 107       4.940   8.959  57.464  1.00 29.13           C  
ATOM    799  O   ARG A 107       4.604   7.874  56.985  1.00 31.39           O  
ATOM    800  CB  ARG A 107       2.972   9.314  58.991  1.00 27.28           C  
ATOM    801  CG  ARG A 107       2.458   9.365  60.427  1.00 26.91           C  
ATOM    802  CD  ARG A 107       0.944   9.262  60.490  1.00 26.89           C  
ATOM    803  NE  ARG A 107       0.460   9.160  61.863  1.00 29.45           N  
ATOM    804  CZ  ARG A 107       0.204  10.199  62.655  1.00 30.44           C  
ATOM    805  NH1 ARG A 107      -0.228   9.993  63.891  1.00 31.53           N1+
ATOM    806  NH2 ARG A 107       0.358  11.441  62.217  1.00 25.89           N  
ATOM    807  N   ALA A 108       5.700   9.823  56.802  1.00 28.49           N  
ATOM    808  CA  ALA A 108       6.183   9.514  55.464  1.00 28.79           C  
ATOM    809  C   ALA A 108       7.176   8.347  55.532  1.00 28.86           C  
ATOM    810  O   ALA A 108       7.996   8.283  56.443  1.00 30.55           O  
ATOM    811  CB  ALA A 108       6.851  10.749  54.856  1.00 27.08           C  
ATOM    812  N   HIS A 109       7.093   7.416  54.588  1.00 29.46           N  
ATOM    813  CA  HIS A 109       8.012   6.281  54.573  1.00 29.23           C  
ATOM    814  C   HIS A 109       9.342   6.661  53.943  1.00 31.94           C  
ATOM    815  O   HIS A 109       9.424   7.600  53.149  1.00 33.90           O  
ATOM    816  CB  HIS A 109       7.423   5.092  53.819  1.00 27.32           C  
ATOM    817  CG  HIS A 109       6.528   4.230  54.654  1.00 27.25           C  
ATOM    818  CD2 HIS A 109       5.471   4.540  55.441  1.00 26.12           C  
ATOM    819  ND1 HIS A 109       6.655   2.858  54.706  1.00 26.21           N  
ATOM    820  CE1 HIS A 109       5.713   2.360  55.487  1.00 24.70           C  
ATOM    821  NE2 HIS A 109       4.981   3.359  55.944  1.00 24.62           N  
ATOM    822  N   LEU A 110      10.381   5.911  54.289  1.00 32.07           N  
ATOM    823  CA  LEU A 110      11.720   6.185  53.797  1.00 31.52           C  
ATOM    824  C   LEU A 110      12.196   5.264  52.690  1.00 29.94           C  
ATOM    825  O   LEU A 110      12.046   4.044  52.777  1.00 29.34           O  
ATOM    826  CB  LEU A 110      12.708   6.105  54.962  1.00 32.75           C  
ATOM    827  CG  LEU A 110      12.507   7.104  56.099  1.00 34.69           C  
ATOM    828  CD1 LEU A 110      13.157   6.568  57.368  1.00 34.28           C  
ATOM    829  CD2 LEU A 110      13.079   8.460  55.692  1.00 32.63           C  
ATOM    830  N   VAL A 111      12.760   5.860  51.642  1.00 30.17           N  
ATOM    831  CA  VAL A 111      13.320   5.084  50.542  1.00 32.22           C  
ATOM    832  C   VAL A 111      14.783   4.925  50.944  1.00 33.43           C  
ATOM    833  O   VAL A 111      15.485   5.917  51.194  1.00 32.92           O  
ATOM    834  CB  VAL A 111      13.255   5.830  49.177  1.00 34.25           C  
ATOM    835  CG1 VAL A 111      14.016   5.039  48.118  1.00 31.99           C  
ATOM    836  CG2 VAL A 111      11.811   6.003  48.731  1.00 32.18           C  
ATOM    837  N   PHE A 112      15.233   3.680  51.040  1.00 34.96           N  
ATOM    838  CA  PHE A 112      16.609   3.421  51.426  1.00 35.80           C  
ATOM    839  C   PHE A 112      17.402   3.087  50.177  1.00 38.15           C  
ATOM    840  O   PHE A 112      16.846   2.606  49.183  1.00 38.92           O  
ATOM    841  CB  PHE A 112      16.674   2.284  52.461  1.00 32.52           C  
ATOM    842  CG  PHE A 112      16.019   2.628  53.790  1.00 29.77           C  
ATOM    843  CD1 PHE A 112      16.389   3.774  54.492  1.00 25.83           C  
ATOM    844  CD2 PHE A 112      15.016   1.817  54.323  1.00 29.10           C  
ATOM    845  CE1 PHE A 112      15.766   4.105  55.695  1.00 26.72           C  
ATOM    846  CE2 PHE A 112      14.392   2.144  55.526  1.00 24.24           C  
ATOM    847  CZ  PHE A 112      14.767   3.286  56.207  1.00 22.81           C  
ATOM    848  N   ASP A 113      18.698   3.374  50.222  1.00 39.04           N  
ATOM    849  CA  ASP A 113      19.582   3.130  49.096  1.00 39.81           C  
ATOM    850  C   ASP A 113      19.408   1.740  48.498  1.00 39.41           C  
ATOM    851  O   ASP A 113      19.437   1.581  47.276  1.00 41.29           O  
ATOM    852  CB  ASP A 113      21.024   3.348  49.538  1.00 45.46           C  
ATOM    853  CG  ASP A 113      21.236   4.730  50.152  1.00 51.22           C  
ATOM    854  OD1 ASP A 113      22.354   5.010  50.660  1.00 54.49           O  
ATOM    855  OD2 ASP A 113      20.278   5.542  50.123  1.00 53.32           O1-
ATOM    856  N   PHE A 114      19.211   0.729  49.340  1.00 37.57           N  
ATOM    857  CA  PHE A 114      19.034  -0.621  48.816  1.00 34.95           C  
ATOM    858  C   PHE A 114      17.705  -0.792  48.090  1.00 34.59           C  
ATOM    859  O   PHE A 114      17.543  -1.716  47.295  1.00 34.28           O  
ATOM    860  CB  PHE A 114      19.211  -1.679  49.926  1.00 35.44           C  
ATOM    861  CG  PHE A 114      18.338  -1.478  51.146  1.00 35.94           C  
ATOM    862  CD1 PHE A 114      17.030  -1.958  51.180  1.00 34.49           C  
ATOM    863  CD2 PHE A 114      18.843  -0.842  52.279  1.00 36.88           C  
ATOM    864  CE1 PHE A 114      16.246  -1.811  52.319  1.00 31.87           C  
ATOM    865  CE2 PHE A 114      18.060  -0.692  53.422  1.00 36.40           C  
ATOM    866  CZ  PHE A 114      16.760  -1.179  53.438  1.00 33.99           C  
ATOM    867  N   HIS A 115      16.757   0.102  48.356  1.00 34.46           N  
ATOM    868  CA  HIS A 115      15.451   0.049  47.690  1.00 34.45           C  
ATOM    869  C   HIS A 115      15.654   0.394  46.224  1.00 35.34           C  
ATOM    870  O   HIS A 115      15.126  -0.280  45.330  1.00 36.80           O  
ATOM    871  CB  HIS A 115      14.484   1.059  48.311  1.00 32.34           C  
ATOM    872  CG  HIS A 115      13.683   0.509  49.446  1.00 28.89           C  
ATOM    873  CD2 HIS A 115      13.043  -0.674  49.593  1.00 25.46           C  
ATOM    874  ND1 HIS A 115      13.471   1.211  50.615  1.00 28.36           N  
ATOM    875  CE1 HIS A 115      12.738   0.480  51.435  1.00 25.96           C  
ATOM    876  NE2 HIS A 115      12.465  -0.668  50.840  1.00 27.58           N  
ATOM    877  N   GLN A 116      16.430   1.454  45.997  1.00 36.47           N  
ATOM    878  CA  GLN A 116      16.747   1.930  44.655  1.00 37.45           C  
ATOM    879  C   GLN A 116      17.583   0.892  43.932  1.00 38.88           C  
ATOM    880  O   GLN A 116      17.399   0.655  42.734  1.00 41.37           O  
ATOM    881  CB  GLN A 116      17.515   3.238  44.737  1.00 36.42           C  
ATOM    882  CG  GLN A 116      16.829   4.273  45.573  1.00 35.82           C  
ATOM    883  CD  GLN A 116      17.279   5.659  45.231  1.00 34.59           C  
ATOM    884  NE2 GLN A 116      16.330   6.532  44.935  1.00 38.14           N  
ATOM    885  OE1 GLN A 116      18.468   5.949  45.229  1.00 39.41           O  
ATOM    886  N   ALA A 117      18.503   0.275  44.672  1.00 39.78           N  
ATOM    887  CA  ALA A 117      19.357  -0.767  44.119  1.00 39.21           C  
ATOM    888  C   ALA A 117      18.491  -1.966  43.739  1.00 39.69           C  
ATOM    889  O   ALA A 117      18.709  -2.589  42.698  1.00 40.35           O  
ATOM    890  CB  ALA A 117      20.409  -1.180  45.139  1.00 41.52           C  
ATOM    891  N   VAL A 118      17.510  -2.288  44.583  1.00 39.10           N  
ATOM    892  CA  VAL A 118      16.610  -3.409  44.310  1.00 40.35           C  
ATOM    893  C   VAL A 118      15.752  -3.084  43.096  1.00 42.03           C  
ATOM    894  O   VAL A 118      15.398  -3.969  42.308  1.00 40.59           O  
ATOM    895  CB  VAL A 118      15.668  -3.695  45.495  1.00 41.00           C  
ATOM    896  CG1 VAL A 118      14.656  -4.775  45.106  1.00 39.25           C  
ATOM    897  CG2 VAL A 118      16.480  -4.139  46.703  1.00 43.00           C  
ATOM    898  N   ASP A 119      15.413  -1.802  42.962  1.00 42.96           N  
ATOM    899  CA  ASP A 119      14.606  -1.337  41.838  1.00 41.38           C  
ATOM    900  C   ASP A 119      15.379  -1.732  40.583  1.00 39.70           C  
ATOM    901  O   ASP A 119      14.844  -2.395  39.689  1.00 38.65           O  
ATOM    902  CB  ASP A 119      14.426   0.187  41.911  1.00 38.80           C  
ATOM    903  CG  ASP A 119      13.300   0.690  41.024  1.00 36.54           C  
ATOM    904  OD1 ASP A 119      12.625  -0.144  40.387  1.00 31.56           O  
ATOM    905  OD2 ASP A 119      13.089   1.922  40.971  1.00 34.87           O1-
ATOM    906  N   GLY A 120      16.649  -1.337  40.539  1.00 39.28           N  
ATOM    907  CA  GLY A 120      17.483  -1.677  39.403  1.00 39.40           C  
ATOM    908  C   GLY A 120      17.488  -3.170  39.127  1.00 39.65           C  
ATOM    909  O   GLY A 120      17.106  -3.612  38.042  1.00 39.62           O  
ATOM    910  N   LEU A 121      17.907  -3.950  40.118  1.00 41.20           N  
ATOM    911  CA  LEU A 121      17.976  -5.400  39.973  1.00 43.21           C  
ATOM    912  C   LEU A 121      16.701  -6.060  39.451  1.00 43.03           C  
ATOM    913  O   LEU A 121      16.771  -6.922  38.573  1.00 42.06           O  
ATOM    914  CB  LEU A 121      18.386  -6.049  41.303  1.00 44.31           C  
ATOM    915  CG  LEU A 121      19.876  -6.074  41.668  1.00 45.04           C  
ATOM    916  CD1 LEU A 121      20.452  -4.674  41.685  1.00 45.46           C  
ATOM    917  CD2 LEU A 121      20.041  -6.717  43.027  1.00 46.20           C  
ATOM    918  N   GLN A 122      15.548  -5.662  39.990  1.00 43.32           N  
ATOM    919  CA  GLN A 122      14.257  -6.230  39.580  1.00 43.43           C  
ATOM    920  C   GLN A 122      13.959  -5.960  38.121  1.00 43.35           C  
ATOM    921  O   GLN A 122      13.344  -6.782  37.438  1.00 44.90           O  
ATOM    922  CB  GLN A 122      13.120  -5.642  40.403  1.00 44.50           C  
ATOM    923  CG  GLN A 122      13.274  -5.801  41.881  1.00 48.79           C  
ATOM    924  CD  GLN A 122      12.088  -5.241  42.631  1.00 52.12           C  
ATOM    925  NE2 GLN A 122      11.509  -6.047  43.515  1.00 51.77           N  
ATOM    926  OE1 GLN A 122      11.693  -4.092  42.418  1.00 54.31           O  
ATOM    927  N   GLU A 123      14.377  -4.790  37.653  1.00 43.61           N  
ATOM    928  CA  GLU A 123      14.158  -4.412  36.268  1.00 44.21           C  
ATOM    929  C   GLU A 123      15.029  -5.269  35.342  1.00 44.36           C  
ATOM    930  O   GLU A 123      14.539  -5.863  34.379  1.00 40.09           O  
ATOM    931  CB  GLU A 123      14.451  -2.916  36.100  1.00 42.93           C  
ATOM    932  CG  GLU A 123      13.318  -2.036  36.599  1.00 38.74           C  
ATOM    933  CD  GLU A 123      12.107  -2.084  35.675  1.00 40.31           C  
ATOM    934  OE1 GLU A 123      12.083  -1.314  34.690  1.00 41.85           O  
ATOM    935  OE2 GLU A 123      11.185  -2.896  35.918  1.00 37.24           O1-
ATOM    936  N   VAL A 124      16.317  -5.343  35.659  1.00 46.05           N  
ATOM    937  CA  VAL A 124      17.255  -6.141  34.878  1.00 48.45           C  
ATOM    938  C   VAL A 124      16.773  -7.591  34.838  1.00 50.80           C  
ATOM    939  O   VAL A 124      16.906  -8.281  33.824  1.00 51.54           O  
ATOM    940  CB  VAL A 124      18.662  -6.095  35.507  1.00 46.51           C  
ATOM    941  CG1 VAL A 124      19.585  -7.037  34.779  1.00 47.77           C  
ATOM    942  CG2 VAL A 124      19.209  -4.673  35.458  1.00 45.44           C  
ATOM    943  N   GLN A 125      16.201  -8.027  35.957  1.00 53.86           N  
ATOM    944  CA  GLN A 125      15.683  -9.379  36.133  1.00 56.82           C  
ATOM    945  C   GLN A 125      14.424  -9.663  35.321  1.00 58.68           C  
ATOM    946  O   GLN A 125      14.271 -10.752  34.771  1.00 59.91           O  
ATOM    947  CB  GLN A 125      15.406  -9.625  37.619  1.00 58.99           C  
ATOM    948  CG  GLN A 125      14.677 -10.925  37.937  1.00 63.12           C  
ATOM    949  CD  GLN A 125      14.376 -11.082  39.429  1.00 66.22           C  
ATOM    950  NE2 GLN A 125      13.090 -11.105  39.773  1.00 67.42           N  
ATOM    951  OE1 GLN A 125      15.288 -11.178  40.259  1.00 64.89           O  
ATOM    952  N   ARG A 126      13.513  -8.700  35.254  1.00 60.50           N  
ATOM    953  CA  ARG A 126      12.284  -8.893  34.485  1.00 61.47           C  
ATOM    954  C   ARG A 126      12.602  -8.876  32.992  1.00 61.57           C  
ATOM    955  O   ARG A 126      12.015  -9.611  32.200  1.00 61.58           O  
ATOM    956  CB  ARG A 126      11.275  -7.794  34.827  1.00 61.09           C  
ATOM    957  CG  ARG A 126      10.688  -7.933  36.215  1.00 61.50           C  
ATOM    958  CD  ARG A 126       9.672  -6.843  36.526  1.00 61.73           C  
ATOM    959  NE  ARG A 126      10.297  -5.625  37.031  1.00 57.90           N  
ATOM    960  CZ  ARG A 126       9.859  -4.954  38.091  1.00 54.64           C  
ATOM    961  NH1 ARG A 126       8.796  -5.383  38.757  1.00 53.84           N1+
ATOM    962  NH2 ARG A 126      10.481  -3.855  38.486  1.00 52.27           N  
ATOM    963  N   GLN A 127      13.549  -8.019  32.635  1.00 61.32           N  
ATOM    964  CA  GLN A 127      14.026  -7.845  31.264  1.00 62.91           C  
ATOM    965  C   GLN A 127      14.696  -9.146  30.830  1.00 66.12           C  
ATOM    966  O   GLN A 127      14.288  -9.789  29.853  1.00 66.74           O  
ATOM    967  CB  GLN A 127      15.073  -6.743  31.239  1.00 61.76           C  
ATOM    968  CG  GLN A 127      15.833  -6.652  29.946  1.00 61.52           C  
ATOM    969  CD  GLN A 127      15.186  -5.672  29.004  1.00 62.72           C  
ATOM    970  NE2 GLN A 127      15.721  -4.437  28.986  1.00 62.70           N  
ATOM    971  OE1 GLN A 127      14.190  -5.997  28.304  1.00 62.34           O  
ATOM    972  N   ALA A 128      15.732  -9.512  31.582  1.00 67.40           N  
ATOM    973  CA  ALA A 128      16.481 -10.729  31.332  1.00 69.36           C  
ATOM    974  C   ALA A 128      15.738 -11.934  31.898  1.00 70.80           C  
ATOM    975  O   ALA A 128      16.301 -12.708  32.671  1.00 72.33           O  
ATOM    976  CB  ALA A 128      17.869 -10.620  31.956  1.00 68.22           C  
ATOM    977  N   GLN A 129      14.466 -12.069  31.530  1.00 71.73           N  
ATOM    978  CA  GLN A 129      13.635 -13.185  31.982  1.00 73.75           C  
ATOM    979  C   GLN A 129      12.422 -13.335  31.084  1.00 74.60           C  
ATOM    980  O   GLN A 129      12.291 -14.321  30.358  1.00 75.64           O  
ATOM    981  CB  GLN A 129      13.147 -12.977  33.414  1.00 75.15           C  
ATOM    982  CG  GLN A 129      12.172 -14.062  33.879  1.00 78.51           C  
ATOM    983  CD  GLN A 129      11.682 -13.849  35.304  1.00 81.30           C  
ATOM    984  NE2 GLN A 129      12.028 -14.774  36.197  1.00 80.76           N  
ATOM    985  OE1 GLN A 129      10.994 -12.867  35.597  1.00 83.69           O  
ATOM    986  N   GLU A 130      11.533 -12.348  31.142  1.00 75.99           N  
ATOM    987  CA  GLU A 130      10.319 -12.360  30.335  1.00 76.11           C  
ATOM    988  C   GLU A 130      10.437 -11.481  29.089  1.00 73.88           C  
ATOM    989  O   GLU A 130       9.482 -11.349  28.318  1.00 73.45           O  
ATOM    990  CB  GLU A 130       9.133 -11.918  31.191  1.00 79.07           C  
ATOM    991  CG  GLU A 130       9.388 -10.660  31.997  1.00 83.65           C  
ATOM    992  CD  GLU A 130       8.269 -10.370  32.976  1.00 86.46           C  
ATOM    993  OE1 GLU A 130       7.116 -10.188  32.525  1.00 87.95           O  
ATOM    994  OE2 GLU A 130       8.545 -10.328  34.196  1.00 88.29           O1-
ATOM    995  N   GLY A 131      11.609 -10.878  28.901  1.00 71.29           N  
ATOM    996  CA  GLY A 131      11.833 -10.050  27.727  1.00 69.26           C  
ATOM    997  C   GLY A 131      11.656  -8.552  27.886  1.00 67.68           C  
ATOM    998  O   GLY A 131      12.276  -7.763  27.163  1.00 68.62           O  
ATOM    999  N   LYS A 132      10.805  -8.144  28.819  1.00 64.96           N  
ATOM   1000  CA  LYS A 132      10.580  -6.724  29.030  1.00 60.68           C  
ATOM   1001  C   LYS A 132      10.298  -6.395  30.481  1.00 57.74           C  
ATOM   1002  O   LYS A 132       9.785  -7.232  31.232  1.00 57.35           O  
ATOM   1003  CB  LYS A 132       9.416  -6.235  28.161  1.00 59.23           C  
ATOM   1004  CG  LYS A 132       8.054  -6.853  28.476  1.00 58.39           C  
ATOM   1005  CD  LYS A 132       6.968  -6.153  27.647  1.00 59.70           C  
ATOM   1006  CE  LYS A 132       5.549  -6.615  27.974  1.00 58.95           C  
ATOM   1007  NZ  LYS A 132       4.525  -5.803  27.224  1.00 56.57           N1+
ATOM   1008  N   ASN A 133      10.651  -5.177  30.878  1.00 52.82           N  
ATOM   1009  CA  ASN A 133      10.398  -4.733  32.237  1.00 48.71           C  
ATOM   1010  C   ASN A 133       9.412  -3.564  32.231  1.00 45.83           C  
ATOM   1011  O   ASN A 133       8.840  -3.224  31.197  1.00 46.34           O  
ATOM   1012  CB  ASN A 133      11.700  -4.339  32.941  1.00 48.66           C  
ATOM   1013  CG  ASN A 133      12.535  -3.381  32.134  1.00 47.44           C  
ATOM   1014  ND2 ASN A 133      13.833  -3.357  32.411  1.00 46.24           N  
ATOM   1015  OD1 ASN A 133      12.024  -2.653  31.283  1.00 49.44           O  
ATOM   1016  N   ILE A 134       9.214  -2.956  33.392  1.00 42.14           N  
ATOM   1017  CA  ILE A 134       8.278  -1.853  33.535  1.00 38.25           C  
ATOM   1018  C   ILE A 134       8.830  -0.525  33.042  1.00 37.60           C  
ATOM   1019  O   ILE A 134       8.083   0.323  32.548  1.00 38.23           O  
ATOM   1020  CB  ILE A 134       7.849  -1.736  35.007  1.00 35.46           C  
ATOM   1021  CG1 ILE A 134       7.008  -2.962  35.363  1.00 33.75           C  
ATOM   1022  CG2 ILE A 134       7.117  -0.425  35.250  1.00 35.00           C  
ATOM   1023  CD1 ILE A 134       6.574  -3.023  36.785  1.00 34.16           C  
ATOM   1024  N   GLY A 135      10.139  -0.352  33.168  1.00 35.34           N  
ATOM   1025  CA  GLY A 135      10.754   0.881  32.737  1.00 33.07           C  
ATOM   1026  C   GLY A 135      10.627   1.943  33.806  1.00 34.34           C  
ATOM   1027  O   GLY A 135      10.360   3.104  33.499  1.00 37.75           O  
ATOM   1028  N   THR A 136      10.826   1.550  35.062  1.00 33.19           N  
ATOM   1029  CA  THR A 136      10.738   2.471  36.198  1.00 32.98           C  
ATOM   1030  C   THR A 136      11.864   3.504  36.178  1.00 31.89           C  
ATOM   1031  O   THR A 136      12.835   3.357  35.448  1.00 35.25           O  
ATOM   1032  CB  THR A 136      10.846   1.719  37.533  1.00 33.88           C  
ATOM   1033  CG2 THR A 136       9.931   0.501  37.545  1.00 31.03           C  
ATOM   1034  OG1 THR A 136      12.199   1.285  37.711  1.00 35.97           O  
ATOM   1035  N   THR A 137      11.741   4.542  36.995  1.00 31.01           N  
ATOM   1036  CA  THR A 137      12.774   5.565  37.058  1.00 32.22           C  
ATOM   1037  C   THR A 137      13.941   5.043  37.887  1.00 34.28           C  
ATOM   1038  O   THR A 137      14.923   5.754  38.113  1.00 34.57           O  
ATOM   1039  CB  THR A 137      12.266   6.869  37.723  1.00 33.39           C  
ATOM   1040  CG2 THR A 137      11.140   7.490  36.897  1.00 30.42           C  
ATOM   1041  OG1 THR A 137      11.803   6.590  39.054  1.00 30.70           O  
ATOM   1042  N   LYS A 138      13.825   3.796  38.336  1.00 34.59           N  
ATOM   1043  CA  LYS A 138      14.852   3.164  39.155  1.00 33.90           C  
ATOM   1044  C   LYS A 138      15.202   4.036  40.348  1.00 34.42           C  
ATOM   1045  O   LYS A 138      16.363   4.161  40.739  1.00 36.42           O  
ATOM   1046  CB  LYS A 138      16.099   2.873  38.320  1.00 34.17           C  
ATOM   1047  CG  LYS A 138      15.877   1.796  37.280  1.00 34.34           C  
ATOM   1048  CD  LYS A 138      17.179   1.349  36.653  1.00 39.98           C  
ATOM   1049  CE  LYS A 138      16.963   0.072  35.856  1.00 41.67           C  
ATOM   1050  NZ  LYS A 138      18.242  -0.584  35.448  1.00 44.69           N1+
ATOM   1051  N   LYS A 139      14.182   4.650  40.927  1.00 32.65           N  
ATOM   1052  CA  LYS A 139      14.387   5.495  42.086  1.00 31.40           C  
ATOM   1053  C   LYS A 139      13.967   4.742  43.351  1.00 31.47           C  
ATOM   1054  O   LYS A 139      13.903   5.316  44.441  1.00 27.84           O  
ATOM   1055  CB  LYS A 139      13.599   6.789  41.916  1.00 33.28           C  
ATOM   1056  CG  LYS A 139      14.223   7.727  40.897  1.00 34.96           C  
ATOM   1057  CD  LYS A 139      15.588   8.203  41.398  1.00 38.79           C  
ATOM   1058  CE  LYS A 139      16.155   9.315  40.534  1.00 40.81           C  
ATOM   1059  NZ  LYS A 139      17.344   9.964  41.157  1.00 43.88           N1+
ATOM   1060  N   GLY A 140      13.693   3.446  43.183  1.00 32.06           N  
ATOM   1061  CA  GLY A 140      13.301   2.595  44.292  1.00 31.02           C  
ATOM   1062  C   GLY A 140      11.931   2.897  44.864  1.00 32.44           C  
ATOM   1063  O   GLY A 140      11.689   2.643  46.045  1.00 34.31           O  
ATOM   1064  N   ILE A 141      11.038   3.437  44.033  1.00 30.92           N  
ATOM   1065  CA  ILE A 141       9.680   3.773  44.457  1.00 28.64           C  
ATOM   1066  C   ILE A 141       8.833   2.515  44.666  1.00 28.22           C  
ATOM   1067  O   ILE A 141       8.185   2.361  45.699  1.00 27.94           O  
ATOM   1068  CB  ILE A 141       8.980   4.681  43.418  1.00 26.36           C  
ATOM   1069  CG1 ILE A 141       9.804   5.952  43.187  1.00 22.14           C  
ATOM   1070  CG2 ILE A 141       7.571   5.019  43.892  1.00 27.90           C  
ATOM   1071  CD1 ILE A 141      10.110   6.741  44.445  1.00 18.61           C  
ATOM   1072  N   GLY A 142       8.831   1.624  43.679  1.00 27.95           N  
ATOM   1073  CA  GLY A 142       8.069   0.393  43.799  1.00 30.20           C  
ATOM   1074  C   GLY A 142       8.503  -0.426  45.005  1.00 32.52           C  
ATOM   1075  O   GLY A 142       7.667  -0.890  45.778  1.00 32.97           O  
ATOM   1076  N   PRO A 143       9.815  -0.637  45.189  1.00 33.62           N  
ATOM   1077  CA  PRO A 143      10.286  -1.410  46.337  1.00 33.58           C  
ATOM   1078  C   PRO A 143       9.890  -0.789  47.686  1.00 33.69           C  
ATOM   1079  O   PRO A 143       9.461  -1.495  48.600  1.00 34.36           O  
ATOM   1080  CB  PRO A 143      11.800  -1.435  46.130  1.00 34.43           C  
ATOM   1081  CG  PRO A 143      11.924  -1.448  44.643  1.00 32.34           C  
ATOM   1082  CD  PRO A 143      10.914  -0.404  44.234  1.00 32.65           C  
ATOM   1083  N   THR A 144      10.020   0.527  47.820  1.00 31.83           N  
ATOM   1084  CA  THR A 144       9.676   1.147  49.089  1.00 31.98           C  
ATOM   1085  C   THR A 144       8.178   1.149  49.405  1.00 33.32           C  
ATOM   1086  O   THR A 144       7.793   1.094  50.574  1.00 34.40           O  
ATOM   1087  CB  THR A 144      10.213   2.568  49.183  1.00 31.86           C  
ATOM   1088  CG2 THR A 144       9.842   3.356  47.969  1.00 40.17           C  
ATOM   1089  OG1 THR A 144       9.650   3.199  50.334  1.00 33.58           O  
ATOM   1090  N   TYR A 145       7.329   1.219  48.382  1.00 32.17           N  
ATOM   1091  CA  TYR A 145       5.886   1.183  48.617  1.00 29.94           C  
ATOM   1092  C   TYR A 145       5.510  -0.255  48.935  1.00 31.01           C  
ATOM   1093  O   TYR A 145       4.485  -0.518  49.556  1.00 30.70           O  
ATOM   1094  CB  TYR A 145       5.098   1.661  47.386  1.00 28.52           C  
ATOM   1095  CG  TYR A 145       4.782   3.142  47.402  1.00 25.60           C  
ATOM   1096  CD1 TYR A 145       3.977   3.693  48.400  1.00 24.18           C  
ATOM   1097  CD2 TYR A 145       5.320   4.000  46.448  1.00 24.66           C  
ATOM   1098  CE1 TYR A 145       3.723   5.063  48.445  1.00 25.66           C  
ATOM   1099  CE2 TYR A 145       5.072   5.373  46.485  1.00 24.99           C  
ATOM   1100  CZ  TYR A 145       4.275   5.899  47.483  1.00 25.00           C  
ATOM   1101  OH  TYR A 145       4.025   7.256  47.517  1.00 22.09           O  
ATOM   1102  N   SER A 146       6.347  -1.191  48.505  1.00 31.77           N  
ATOM   1103  CA  SER A 146       6.082  -2.590  48.766  1.00 31.61           C  
ATOM   1104  C   SER A 146       6.449  -2.890  50.226  1.00 30.53           C  
ATOM   1105  O   SER A 146       5.800  -3.704  50.888  1.00 31.52           O  
ATOM   1106  CB  SER A 146       6.882  -3.455  47.800  1.00 32.89           C  
ATOM   1107  OG  SER A 146       6.378  -4.780  47.784  1.00 38.41           O  
ATOM   1108  N   SER A 147       7.476  -2.222  50.738  1.00 27.47           N  
ATOM   1109  CA  SER A 147       7.854  -2.421  52.129  1.00 27.73           C  
ATOM   1110  C   SER A 147       6.800  -1.770  53.018  1.00 29.15           C  
ATOM   1111  O   SER A 147       6.517  -2.248  54.112  1.00 30.81           O  
ATOM   1112  CB  SER A 147       9.229  -1.814  52.416  1.00 28.40           C  
ATOM   1113  OG  SER A 147      10.261  -2.604  51.835  1.00 30.75           O  
ATOM   1114  N   LYS A 148       6.216  -0.675  52.547  1.00 29.66           N  
ATOM   1115  CA  LYS A 148       5.174   0.010  53.308  1.00 29.10           C  
ATOM   1116  C   LYS A 148       3.991  -0.937  53.533  1.00 29.06           C  
ATOM   1117  O   LYS A 148       3.567  -1.159  54.671  1.00 26.45           O  
ATOM   1118  CB  LYS A 148       4.698   1.252  52.552  1.00 28.98           C  
ATOM   1119  CG  LYS A 148       3.548   2.004  53.207  1.00 26.24           C  
ATOM   1120  CD  LYS A 148       3.297   3.320  52.486  1.00 28.21           C  
ATOM   1121  CE  LYS A 148       2.310   4.200  53.243  1.00 28.40           C  
ATOM   1122  NZ  LYS A 148       2.200   5.557  52.642  1.00 24.06           N1+
ATOM   1123  N   ALA A 149       3.468  -1.494  52.441  1.00 29.33           N  
ATOM   1124  CA  ALA A 149       2.336  -2.415  52.503  1.00 31.04           C  
ATOM   1125  C   ALA A 149       2.651  -3.592  53.422  1.00 33.24           C  
ATOM   1126  O   ALA A 149       1.807  -4.022  54.218  1.00 32.64           O  
ATOM   1127  CB  ALA A 149       2.005  -2.919  51.109  1.00 28.27           C  
ATOM   1128  N   ALA A 150       3.875  -4.100  53.307  1.00 33.64           N  
ATOM   1129  CA  ALA A 150       4.329  -5.225  54.113  1.00 34.18           C  
ATOM   1130  C   ALA A 150       4.519  -4.807  55.574  1.00 33.07           C  
ATOM   1131  O   ALA A 150       4.613  -5.651  56.468  1.00 33.53           O  
ATOM   1132  CB  ALA A 150       5.642  -5.773  53.538  1.00 32.98           C  
ATOM   1133  N   ARG A 151       4.551  -3.503  55.806  1.00 30.76           N  
ATOM   1134  CA  ARG A 151       4.751  -2.949  57.138  1.00 34.07           C  
ATOM   1135  C   ARG A 151       6.162  -3.216  57.628  1.00 37.85           C  
ATOM   1136  O   ARG A 151       6.403  -3.271  58.838  1.00 39.61           O  
ATOM   1137  CB  ARG A 151       3.767  -3.530  58.153  1.00 34.42           C  
ATOM   1138  CG  ARG A 151       2.310  -3.284  57.846  1.00 33.79           C  
ATOM   1139  CD  ARG A 151       1.715  -4.538  57.284  1.00 35.84           C  
ATOM   1140  NE  ARG A 151       0.647  -5.044  58.124  1.00 31.72           N  
ATOM   1141  CZ  ARG A 151       0.265  -6.313  58.155  1.00 31.53           C  
ATOM   1142  NH1 ARG A 151       0.877  -7.216  57.401  1.00 28.55           N1+
ATOM   1143  NH2 ARG A 151      -0.761  -6.669  58.913  1.00 32.13           N  
ATOM   1144  N   THR A 152       7.093  -3.398  56.693  1.00 38.89           N  
ATOM   1145  CA  THR A 152       8.487  -3.632  57.055  1.00 39.79           C  
ATOM   1146  C   THR A 152       9.310  -2.369  56.860  1.00 39.83           C  
ATOM   1147  O   THR A 152      10.435  -2.272  57.350  1.00 39.79           O  
ATOM   1148  CB  THR A 152       9.107  -4.762  56.224  1.00 40.30           C  
ATOM   1149  CG2 THR A 152       8.730  -6.107  56.808  1.00 41.79           C  
ATOM   1150  OG1 THR A 152       8.635  -4.684  54.874  1.00 42.86           O  
ATOM   1151  N   GLY A 153       8.733  -1.395  56.157  1.00 38.77           N  
ATOM   1152  CA  GLY A 153       9.424  -0.142  55.902  1.00 36.57           C  
ATOM   1153  C   GLY A 153       9.487   0.779  57.105  1.00 37.21           C  
ATOM   1154  O   GLY A 153       8.686   0.670  58.033  1.00 37.72           O  
ATOM   1155  N   LEU A 154      10.445   1.698  57.095  1.00 36.69           N  
ATOM   1156  CA  LEU A 154      10.595   2.630  58.200  1.00 36.02           C  
ATOM   1157  C   LEU A 154      10.106   4.007  57.790  1.00 35.81           C  
ATOM   1158  O   LEU A 154      10.114   4.356  56.604  1.00 35.52           O  
ATOM   1159  CB  LEU A 154      12.057   2.702  58.641  1.00 35.98           C  
ATOM   1160  CG  LEU A 154      12.636   1.343  59.045  1.00 39.48           C  
ATOM   1161  CD1 LEU A 154      14.134   1.491  59.337  1.00 39.17           C  
ATOM   1162  CD2 LEU A 154      11.865   0.784  60.252  1.00 36.41           C  
ATOM   1163  N   ARG A 155       9.693   4.787  58.783  1.00 34.18           N  
ATOM   1164  CA  ARG A 155       9.169   6.119  58.548  1.00 32.54           C  
ATOM   1165  C   ARG A 155       9.986   7.199  59.232  1.00 33.79           C  
ATOM   1166  O   ARG A 155      10.861   6.920  60.052  1.00 32.56           O  
ATOM   1167  CB  ARG A 155       7.721   6.170  59.025  1.00 30.32           C  
ATOM   1168  CG  ARG A 155       6.972   4.897  58.673  1.00 27.34           C  
ATOM   1169  CD  ARG A 155       5.496   5.047  58.830  1.00 29.60           C  
ATOM   1170  NE  ARG A 155       5.127   5.391  60.195  1.00 33.21           N  
ATOM   1171  CZ  ARG A 155       3.873   5.600  60.585  1.00 35.72           C  
ATOM   1172  NH1 ARG A 155       2.889   5.492  59.699  1.00 36.06           N1+
ATOM   1173  NH2 ARG A 155       3.597   5.926  61.845  1.00 30.59           N  
ATOM   1174  N   ILE A 156       9.696   8.442  58.877  1.00 36.21           N  
ATOM   1175  CA  ILE A 156      10.398   9.567  59.455  1.00 38.00           C  
ATOM   1176  C   ILE A 156      10.467   9.405  60.963  1.00 41.80           C  
ATOM   1177  O   ILE A 156      11.555   9.247  61.513  1.00 44.03           O  
ATOM   1178  CB  ILE A 156       9.697  10.873  59.109  1.00 36.97           C  
ATOM   1179  CG1 ILE A 156       9.763  11.085  57.596  1.00 38.54           C  
ATOM   1180  CG2 ILE A 156      10.334  12.032  59.860  1.00 37.00           C  
ATOM   1181  CD1 ILE A 156      11.176  11.142  57.031  1.00 37.41           C  
ATOM   1182  N   CYS A 157       9.305   9.415  61.618  1.00 43.68           N  
ATOM   1183  CA  CYS A 157       9.202   9.279  63.076  1.00 44.38           C  
ATOM   1184  C   CYS A 157      10.111   8.198  63.673  1.00 46.02           C  
ATOM   1185  O   CYS A 157      10.543   8.310  64.822  1.00 46.07           O  
ATOM   1186  CB  CYS A 157       7.750   8.987  63.480  1.00 43.49           C  
ATOM   1187  SG  CYS A 157       7.144   7.324  63.042  1.00 43.55           S  
ATOM   1188  N   ASP A 158      10.384   7.150  62.896  1.00 47.82           N  
ATOM   1189  CA  ASP A 158      11.241   6.052  63.341  1.00 49.44           C  
ATOM   1190  C   ASP A 158      12.685   6.522  63.376  1.00 51.65           C  
ATOM   1191  O   ASP A 158      13.411   6.284  64.342  1.00 53.00           O  
ATOM   1192  CB  ASP A 158      11.134   4.861  62.385  1.00 49.64           C  
ATOM   1193  CG  ASP A 158       9.775   4.184  62.432  1.00 52.20           C  
ATOM   1194  OD1 ASP A 158       8.750   4.873  62.263  1.00 54.74           O  
ATOM   1195  OD2 ASP A 158       9.730   2.953  62.627  1.00 55.87           O1-
ATOM   1196  N   LEU A 159      13.091   7.190  62.303  1.00 51.63           N  
ATOM   1197  CA  LEU A 159      14.443   7.705  62.165  1.00 50.71           C  
ATOM   1198  C   LEU A 159      14.791   8.693  63.276  1.00 50.45           C  
ATOM   1199  O   LEU A 159      15.906   8.684  63.793  1.00 51.70           O  
ATOM   1200  CB  LEU A 159      14.589   8.387  60.801  1.00 50.13           C  
ATOM   1201  CG  LEU A 159      15.930   9.015  60.430  1.00 49.68           C  
ATOM   1202  CD1 LEU A 159      17.008   7.943  60.480  1.00 50.20           C  
ATOM   1203  CD2 LEU A 159      15.843   9.650  59.042  1.00 45.80           C  
ATOM   1204  N   LEU A 160      13.832   9.538  63.643  1.00 49.53           N  
ATOM   1205  CA  LEU A 160      14.050  10.547  64.670  1.00 50.04           C  
ATOM   1206  C   LEU A 160      13.907  10.080  66.114  1.00 52.69           C  
ATOM   1207  O   LEU A 160      14.352  10.773  67.023  1.00 53.21           O  
ATOM   1208  CB  LEU A 160      13.128  11.745  64.423  1.00 48.18           C  
ATOM   1209  CG  LEU A 160      13.609  12.824  63.442  1.00 46.67           C  
ATOM   1210  CD1 LEU A 160      13.974  12.213  62.108  1.00 43.92           C  
ATOM   1211  CD2 LEU A 160      12.522  13.866  63.272  1.00 45.47           C  
ATOM   1212  N   SER A 161      13.286   8.923  66.337  1.00 56.74           N  
ATOM   1213  CA  SER A 161      13.126   8.403  67.702  1.00 60.45           C  
ATOM   1214  C   SER A 161      14.455   7.770  68.101  1.00 62.45           C  
ATOM   1215  O   SER A 161      15.515   8.262  67.710  1.00 63.83           O  
ATOM   1216  CB  SER A 161      12.006   7.347  67.772  1.00 61.20           C  
ATOM   1217  OG  SER A 161      12.417   6.089  67.244  1.00 62.04           O  
ATOM   1218  N   ASP A 162      14.411   6.689  68.874  1.00 63.46           N  
ATOM   1219  CA  ASP A 162      15.648   6.031  69.261  1.00 64.48           C  
ATOM   1220  C   ASP A 162      16.303   5.479  68.006  1.00 64.82           C  
ATOM   1221  O   ASP A 162      15.673   4.749  67.234  1.00 65.61           O  
ATOM   1222  CB  ASP A 162      15.387   4.892  70.239  1.00 66.54           C  
ATOM   1223  CG  ASP A 162      16.611   4.023  70.444  1.00 68.39           C  
ATOM   1224  OD1 ASP A 162      17.666   4.560  70.860  1.00 69.19           O  
ATOM   1225  OD2 ASP A 162      16.518   2.804  70.177  1.00 69.07           O1-
ATOM   1226  N   PHE A 163      17.572   5.823  67.814  1.00 64.69           N  
ATOM   1227  CA  PHE A 163      18.312   5.384  66.640  1.00 64.33           C  
ATOM   1228  C   PHE A 163      18.774   3.934  66.717  1.00 64.11           C  
ATOM   1229  O   PHE A 163      18.957   3.287  65.689  1.00 63.72           O  
ATOM   1230  CB  PHE A 163      19.521   6.289  66.416  1.00 63.68           C  
ATOM   1231  CG  PHE A 163      20.150   6.120  65.071  1.00 63.69           C  
ATOM   1232  CD1 PHE A 163      19.512   6.595  63.931  1.00 64.04           C  
ATOM   1233  CD2 PHE A 163      21.363   5.457  64.935  1.00 63.62           C  
ATOM   1234  CE1 PHE A 163      20.074   6.408  62.673  1.00 63.99           C  
ATOM   1235  CE2 PHE A 163      21.932   5.265  63.684  1.00 63.59           C  
ATOM   1236  CZ  PHE A 163      21.288   5.741  62.550  1.00 63.02           C  
ATOM   1237  N   ASP A 164      18.969   3.431  67.933  1.00 65.09           N  
ATOM   1238  CA  ASP A 164      19.413   2.054  68.131  1.00 66.52           C  
ATOM   1239  C   ASP A 164      18.321   1.082  67.713  1.00 66.61           C  
ATOM   1240  O   ASP A 164      18.596  -0.010  67.214  1.00 65.99           O  
ATOM   1241  CB  ASP A 164      19.778   1.827  69.598  1.00 69.09           C  
ATOM   1242  CG  ASP A 164      20.951   2.679  70.041  1.00 71.14           C  
ATOM   1243  OD1 ASP A 164      22.072   2.440  69.543  1.00 73.15           O  
ATOM   1244  OD2 ASP A 164      20.750   3.590  70.876  1.00 71.27           O1-
ATOM   1245  N   GLU A 165      17.075   1.486  67.935  1.00 67.43           N  
ATOM   1246  CA  GLU A 165      15.929   0.670  67.562  1.00 67.62           C  
ATOM   1247  C   GLU A 165      15.818   0.725  66.037  1.00 65.10           C  
ATOM   1248  O   GLU A 165      15.670  -0.305  65.369  1.00 63.11           O  
ATOM   1249  CB  GLU A 165      14.659   1.224  68.226  1.00 71.34           C  
ATOM   1250  CG  GLU A 165      13.339   0.613  67.731  1.00 77.44           C  
ATOM   1251  CD  GLU A 165      13.192  -0.878  68.029  1.00 79.86           C  
ATOM   1252  OE1 GLU A 165      13.981  -1.695  67.495  1.00 81.07           O  
ATOM   1253  OE2 GLU A 165      12.273  -1.233  68.799  1.00 82.19           O1-
ATOM   1254  N   PHE A 166      15.908   1.940  65.500  1.00 62.78           N  
ATOM   1255  CA  PHE A 166      15.841   2.164  64.060  1.00 60.85           C  
ATOM   1256  C   PHE A 166      16.852   1.269  63.336  1.00 58.65           C  
ATOM   1257  O   PHE A 166      16.493   0.509  62.428  1.00 56.41           O  
ATOM   1258  CB  PHE A 166      16.148   3.632  63.748  1.00 62.11           C  
ATOM   1259  CG  PHE A 166      16.204   3.941  62.276  1.00 64.36           C  
ATOM   1260  CD1 PHE A 166      15.060   4.337  61.587  1.00 64.43           C  
ATOM   1261  CD2 PHE A 166      17.398   3.798  61.567  1.00 64.11           C  
ATOM   1262  CE1 PHE A 166      15.104   4.583  60.214  1.00 64.63           C  
ATOM   1263  CE2 PHE A 166      17.453   4.040  60.197  1.00 64.93           C  
ATOM   1264  CZ  PHE A 166      16.302   4.433  59.518  1.00 65.74           C  
ATOM   1265  N   SER A 167      18.114   1.376  63.756  1.00 56.64           N  
ATOM   1266  CA  SER A 167      19.218   0.613  63.177  1.00 53.96           C  
ATOM   1267  C   SER A 167      18.942  -0.879  63.203  1.00 54.83           C  
ATOM   1268  O   SER A 167      19.339  -1.608  62.294  1.00 54.85           O  
ATOM   1269  CB  SER A 167      20.510   0.902  63.940  1.00 51.49           C  
ATOM   1270  OG  SER A 167      20.774   2.293  63.987  1.00 50.24           O  
ATOM   1271  N   ALA A 168      18.258  -1.323  64.253  1.00 56.14           N  
ATOM   1272  CA  ALA A 168      17.907  -2.730  64.424  1.00 56.70           C  
ATOM   1273  C   ALA A 168      17.009  -3.217  63.285  1.00 57.48           C  
ATOM   1274  O   ALA A 168      17.275  -4.250  62.658  1.00 54.89           O  
ATOM   1275  CB  ALA A 168      17.207  -2.917  65.760  1.00 56.71           C  
ATOM   1276  N   ARG A 169      15.941  -2.464  63.027  1.00 59.22           N  
ATOM   1277  CA  ARG A 169      14.997  -2.796  61.964  1.00 59.28           C  
ATOM   1278  C   ARG A 169      15.594  -2.524  60.587  1.00 58.51           C  
ATOM   1279  O   ARG A 169      15.294  -3.234  59.623  1.00 55.60           O  
ATOM   1280  CB  ARG A 169      13.704  -2.002  62.145  1.00 60.47           C  
ATOM   1281  CG  ARG A 169      12.817  -2.548  63.241  1.00 63.22           C  
ATOM   1282  CD  ARG A 169      11.513  -1.794  63.321  1.00 65.56           C  
ATOM   1283  NE  ARG A 169      11.652  -0.546  64.057  1.00 67.78           N  
ATOM   1284  CZ  ARG A 169      10.674   0.343  64.185  1.00 71.09           C  
ATOM   1285  NH1 ARG A 169      10.874   1.458  64.876  1.00 71.65           N1+
ATOM   1286  NH2 ARG A 169       9.497   0.119  63.611  1.00 72.79           N  
ATOM   1287  N   PHE A 170      16.434  -1.493  60.502  1.00 58.77           N  
ATOM   1288  CA  PHE A 170      17.092  -1.140  59.246  1.00 60.08           C  
ATOM   1289  C   PHE A 170      17.949  -2.307  58.767  1.00 59.66           C  
ATOM   1290  O   PHE A 170      17.914  -2.672  57.588  1.00 60.01           O  
ATOM   1291  CB  PHE A 170      17.993   0.088  59.422  1.00 61.61           C  
ATOM   1292  CG  PHE A 170      18.753   0.464  58.170  1.00 63.08           C  
ATOM   1293  CD1 PHE A 170      18.134   1.174  57.144  1.00 62.56           C  
ATOM   1294  CD2 PHE A 170      20.080   0.076  58.002  1.00 63.87           C  
ATOM   1295  CE1 PHE A 170      18.825   1.492  55.969  1.00 62.22           C  
ATOM   1296  CE2 PHE A 170      20.776   0.390  56.831  1.00 63.37           C  
ATOM   1297  CZ  PHE A 170      20.144   1.100  55.813  1.00 62.46           C  
ATOM   1298  N   LYS A 171      18.729  -2.873  59.687  1.00 58.43           N  
ATOM   1299  CA  LYS A 171      19.599  -4.002  59.375  1.00 57.86           C  
ATOM   1300  C   LYS A 171      18.761  -5.201  58.949  1.00 55.99           C  
ATOM   1301  O   LYS A 171      19.103  -5.920  58.012  1.00 54.30           O  
ATOM   1302  CB  LYS A 171      20.426  -4.398  60.601  1.00 60.26           C  
ATOM   1303  CG  LYS A 171      21.380  -3.339  61.135  1.00 61.05           C  
ATOM   1304  CD  LYS A 171      21.997  -3.813  62.448  1.00 61.72           C  
ATOM   1305  CE  LYS A 171      22.907  -2.772  63.065  1.00 63.68           C  
ATOM   1306  NZ  LYS A 171      24.058  -2.467  62.181  1.00 66.48           N1+
ATOM   1307  N   ASN A 172      17.655  -5.403  59.654  1.00 56.47           N  
ATOM   1308  CA  ASN A 172      16.754  -6.512  59.382  1.00 55.78           C  
ATOM   1309  C   ASN A 172      16.057  -6.361  58.025  1.00 54.50           C  
ATOM   1310  O   ASN A 172      15.928  -7.336  57.278  1.00 53.19           O  
ATOM   1311  CB  ASN A 172      15.728  -6.614  60.517  1.00 58.05           C  
ATOM   1312  CG  ASN A 172      15.014  -7.955  60.549  1.00 61.13           C  
ATOM   1313  ND2 ASN A 172      15.266  -8.794  59.542  1.00 63.50           N  
ATOM   1314  OD1 ASN A 172      14.241  -8.233  61.468  1.00 60.28           O  
ATOM   1315  N   LEU A 173      15.617  -5.141  57.707  1.00 53.64           N  
ATOM   1316  CA  LEU A 173      14.936  -4.868  56.435  1.00 53.02           C  
ATOM   1317  C   LEU A 173      15.883  -5.117  55.275  1.00 53.18           C  
ATOM   1318  O   LEU A 173      15.516  -5.748  54.278  1.00 52.12           O  
ATOM   1319  CB  LEU A 173      14.432  -3.419  56.386  1.00 50.47           C  
ATOM   1320  CG  LEU A 173      13.734  -2.918  55.108  1.00 48.75           C  
ATOM   1321  CD1 LEU A 173      12.594  -3.837  54.693  1.00 43.81           C  
ATOM   1322  CD2 LEU A 173      13.221  -1.506  55.357  1.00 47.71           C  
ATOM   1323  N   ALA A 174      17.105  -4.611  55.416  1.00 54.88           N  
ATOM   1324  CA  ALA A 174      18.136  -4.791  54.400  1.00 55.83           C  
ATOM   1325  C   ALA A 174      18.311  -6.289  54.127  1.00 55.64           C  
ATOM   1326  O   ALA A 174      18.193  -6.740  52.990  1.00 56.10           O  
ATOM   1327  CB  ALA A 174      19.456  -4.171  54.879  1.00 53.05           C  
ATOM   1328  N   HIS A 175      18.571  -7.062  55.175  1.00 57.75           N  
ATOM   1329  CA  HIS A 175      18.751  -8.499  55.019  1.00 60.04           C  
ATOM   1330  C   HIS A 175      17.621  -9.126  54.240  1.00 59.22           C  
ATOM   1331  O   HIS A 175      17.839  -9.994  53.402  1.00 59.41           O  
ATOM   1332  CB  HIS A 175      18.862  -9.177  56.383  1.00 64.69           C  
ATOM   1333  CG  HIS A 175      20.186  -8.968  57.038  1.00 68.72           C  
ATOM   1334  CD2 HIS A 175      21.177  -9.839  57.341  1.00 70.67           C  
ATOM   1335  ND1 HIS A 175      20.651  -7.719  57.388  1.00 71.07           N  
ATOM   1336  CE1 HIS A 175      21.873  -7.828  57.877  1.00 73.34           C  
ATOM   1337  NE2 HIS A 175      22.217  -9.104  57.858  1.00 73.29           N  
ATOM   1338  N   GLN A 176      16.407  -8.682  54.521  1.00 59.54           N  
ATOM   1339  CA  GLN A 176      15.250  -9.216  53.834  1.00 60.14           C  
ATOM   1340  C   GLN A 176      15.400  -9.079  52.321  1.00 59.59           C  
ATOM   1341  O   GLN A 176      15.115 -10.019  51.577  1.00 59.33           O  
ATOM   1342  CB  GLN A 176      13.988  -8.500  54.320  1.00 62.90           C  
ATOM   1343  CG  GLN A 176      13.728  -8.697  55.806  1.00 66.18           C  
ATOM   1344  CD  GLN A 176      12.441  -8.040  56.283  1.00 67.84           C  
ATOM   1345  NE2 GLN A 176      11.439  -8.858  56.587  1.00 69.75           N  
ATOM   1346  OE1 GLN A 176      12.349  -6.817  56.375  1.00 68.94           O  
ATOM   1347  N   HIS A 177      15.859  -7.917  51.867  1.00 58.50           N  
ATOM   1348  CA  HIS A 177      16.025  -7.690  50.437  1.00 58.75           C  
ATOM   1349  C   HIS A 177      17.164  -8.502  49.854  1.00 59.36           C  
ATOM   1350  O   HIS A 177      17.072  -8.977  48.724  1.00 59.16           O  
ATOM   1351  CB  HIS A 177      16.228  -6.203  50.157  1.00 59.02           C  
ATOM   1352  CG  HIS A 177      14.956  -5.414  50.187  1.00 60.15           C  
ATOM   1353  CD2 HIS A 177      13.702  -5.734  49.788  1.00 57.68           C  
ATOM   1354  ND1 HIS A 177      14.885  -4.130  50.683  1.00 60.05           N  
ATOM   1355  CE1 HIS A 177      13.641  -3.695  50.592  1.00 59.80           C  
ATOM   1356  NE2 HIS A 177      12.904  -4.649  50.052  1.00 58.52           N  
ATOM   1357  N   GLN A 178      18.236  -8.667  50.623  1.00 60.28           N  
ATOM   1358  CA  GLN A 178      19.376  -9.454  50.165  1.00 60.12           C  
ATOM   1359  C   GLN A 178      18.926 -10.894  49.939  1.00 59.20           C  
ATOM   1360  O   GLN A 178      19.541 -11.635  49.182  1.00 58.58           O  
ATOM   1361  CB  GLN A 178      20.507  -9.392  51.192  1.00 60.15           C  
ATOM   1362  CG  GLN A 178      21.208  -8.039  51.238  1.00 61.79           C  
ATOM   1363  CD  GLN A 178      22.118  -7.885  52.446  1.00 64.08           C  
ATOM   1364  NE2 GLN A 178      22.027  -8.828  53.377  1.00 65.09           N  
ATOM   1365  OE1 GLN A 178      22.886  -6.924  52.546  1.00 64.22           O  
ATOM   1366  N   SER A 179      17.838 -11.278  50.597  1.00 59.80           N  
ATOM   1367  CA  SER A 179      17.285 -12.616  50.443  1.00 61.65           C  
ATOM   1368  C   SER A 179      16.564 -12.665  49.105  1.00 63.73           C  
ATOM   1369  O   SER A 179      16.357 -13.737  48.536  1.00 63.91           O  
ATOM   1370  CB  SER A 179      16.288 -12.919  51.558  1.00 61.17           C  
ATOM   1371  OG  SER A 179      16.900 -12.804  52.826  1.00 64.15           O  
ATOM   1372  N   MET A 180      16.160 -11.493  48.622  1.00 66.09           N  
ATOM   1373  CA  MET A 180      15.470 -11.382  47.340  1.00 67.30           C  
ATOM   1374  C   MET A 180      16.532 -11.337  46.244  1.00 66.90           C  
ATOM   1375  O   MET A 180      16.391 -11.959  45.186  1.00 64.96           O  
ATOM   1376  CB  MET A 180      14.631 -10.098  47.284  1.00 68.73           C  
ATOM   1377  CG  MET A 180      13.510  -9.996  48.308  1.00 70.68           C  
ATOM   1378  SD  MET A 180      12.555  -8.466  48.096  1.00 70.18           S  
ATOM   1379  CE  MET A 180      11.399  -8.990  46.825  1.00 70.70           C  
ATOM   1380  N   PHE A 181      17.594 -10.584  46.514  1.00 66.44           N  
ATOM   1381  CA  PHE A 181      18.697 -10.442  45.581  1.00 67.71           C  
ATOM   1382  C   PHE A 181      20.009 -10.668  46.319  1.00 67.87           C  
ATOM   1383  O   PHE A 181      20.639  -9.730  46.803  1.00 66.69           O  
ATOM   1384  CB  PHE A 181      18.655  -9.058  44.923  1.00 68.82           C  
ATOM   1385  CG  PHE A 181      17.415  -8.830  44.106  1.00 69.29           C  
ATOM   1386  CD1 PHE A 181      16.215  -8.490  44.720  1.00 70.16           C  
ATOM   1387  CD2 PHE A 181      17.419  -9.069  42.739  1.00 69.18           C  
ATOM   1388  CE1 PHE A 181      15.034  -8.401  43.986  1.00 70.51           C  
ATOM   1389  CE2 PHE A 181      16.245  -8.984  41.996  1.00 70.60           C  
ATOM   1390  CZ  PHE A 181      15.049  -8.652  42.623  1.00 70.87           C  
ATOM   1391  N   PRO A 182      20.432 -11.938  46.413  1.00 68.23           N  
ATOM   1392  CA  PRO A 182      21.664 -12.343  47.089  1.00 68.52           C  
ATOM   1393  C   PRO A 182      22.872 -11.566  46.598  1.00 68.97           C  
ATOM   1394  O   PRO A 182      23.784 -11.269  47.370  1.00 68.51           O  
ATOM   1395  CB  PRO A 182      21.754 -13.827  46.763  1.00 68.91           C  
ATOM   1396  CG  PRO A 182      21.105 -13.907  45.416  1.00 67.91           C  
ATOM   1397  CD  PRO A 182      19.889 -13.056  45.623  1.00 67.90           C  
ATOM   1398  N   THR A 183      22.865 -11.236  45.311  1.00 70.02           N  
ATOM   1399  CA  THR A 183      23.957 -10.488  44.697  1.00 71.28           C  
ATOM   1400  C   THR A 183      23.890  -9.028  45.116  1.00 71.33           C  
ATOM   1401  O   THR A 183      24.739  -8.224  44.727  1.00 71.40           O  
ATOM   1402  CB  THR A 183      23.874 -10.536  43.167  1.00 72.78           C  
ATOM   1403  CG2 THR A 183      23.675 -11.979  42.684  1.00 73.98           C  
ATOM   1404  OG1 THR A 183      22.770  -9.734  42.730  1.00 73.54           O  
ATOM   1405  N   LEU A 184      22.872  -8.693  45.906  1.00 71.38           N  
ATOM   1406  CA  LEU A 184      22.679  -7.326  46.382  1.00 69.99           C  
ATOM   1407  C   LEU A 184      23.634  -6.988  47.521  1.00 69.51           C  
ATOM   1408  O   LEU A 184      23.629  -7.637  48.568  1.00 69.89           O  
ATOM   1409  CB  LEU A 184      21.233  -7.126  46.845  1.00 69.44           C  
ATOM   1410  CG  LEU A 184      20.891  -5.756  47.432  1.00 70.17           C  
ATOM   1411  CD1 LEU A 184      21.128  -4.685  46.382  1.00 71.37           C  
ATOM   1412  CD2 LEU A 184      19.447  -5.736  47.905  1.00 70.10           C  
ATOM   1413  N   GLU A 185      24.455  -5.967  47.310  1.00 69.07           N  
ATOM   1414  CA  GLU A 185      25.410  -5.549  48.324  1.00 70.52           C  
ATOM   1415  C   GLU A 185      24.901  -4.314  49.057  1.00 68.50           C  
ATOM   1416  O   GLU A 185      24.521  -3.320  48.431  1.00 66.96           O  
ATOM   1417  CB  GLU A 185      26.776  -5.261  47.683  1.00 74.14           C  
ATOM   1418  CG  GLU A 185      26.738  -4.228  46.563  1.00 79.09           C  
ATOM   1419  CD  GLU A 185      28.091  -4.022  45.900  1.00 81.02           C  
ATOM   1420  OE1 GLU A 185      28.672  -5.020  45.412  1.00 81.67           O  
ATOM   1421  OE2 GLU A 185      28.566  -2.862  45.864  1.00 82.72           O1-
ATOM   1422  N   ILE A 186      24.894  -4.392  50.386  1.00 66.34           N  
ATOM   1423  CA  ILE A 186      24.431  -3.291  51.226  1.00 64.51           C  
ATOM   1424  C   ILE A 186      25.482  -2.935  52.273  1.00 63.02           C  
ATOM   1425  O   ILE A 186      25.877  -3.789  53.063  1.00 63.50           O  
ATOM   1426  CB  ILE A 186      23.139  -3.669  52.002  1.00 64.51           C  
ATOM   1427  CG1 ILE A 186      22.173  -4.438  51.097  1.00 63.89           C  
ATOM   1428  CG2 ILE A 186      22.485  -2.413  52.568  1.00 62.56           C  
ATOM   1429  CD1 ILE A 186      21.720  -3.677  49.892  1.00 67.53           C  
ATOM   1430  N   ASP A 187      25.939  -1.687  52.285  1.00 61.83           N  
ATOM   1431  CA  ASP A 187      26.912  -1.268  53.289  1.00 61.87           C  
ATOM   1432  C   ASP A 187      26.131  -0.798  54.509  1.00 60.42           C  
ATOM   1433  O   ASP A 187      26.018   0.402  54.761  1.00 58.99           O  
ATOM   1434  CB  ASP A 187      27.778  -0.120  52.775  1.00 66.25           C  
ATOM   1435  CG  ASP A 187      28.644   0.494  53.873  1.00 69.18           C  
ATOM   1436  OD1 ASP A 187      29.348   1.491  53.601  1.00 71.48           O  
ATOM   1437  OD2 ASP A 187      28.622  -0.020  55.013  1.00 71.00           O1-
ATOM   1438  N   VAL A 188      25.601  -1.750  55.268  1.00 59.93           N  
ATOM   1439  CA  VAL A 188      24.800  -1.428  56.439  1.00 60.33           C  
ATOM   1440  C   VAL A 188      25.291  -0.238  57.258  1.00 61.09           C  
ATOM   1441  O   VAL A 188      24.656   0.816  57.239  1.00 62.39           O  
ATOM   1442  CB  VAL A 188      24.627  -2.664  57.350  1.00 60.91           C  
ATOM   1443  CG1 VAL A 188      23.933  -2.266  58.655  1.00 61.16           C  
ATOM   1444  CG2 VAL A 188      23.800  -3.725  56.616  1.00 58.59           C  
ATOM   1445  N   GLU A 189      26.410  -0.377  57.966  1.00 61.60           N  
ATOM   1446  CA  GLU A 189      26.898   0.737  58.779  1.00 62.26           C  
ATOM   1447  C   GLU A 189      27.160   1.978  57.954  1.00 61.14           C  
ATOM   1448  O   GLU A 189      27.030   3.096  58.450  1.00 60.13           O  
ATOM   1449  CB  GLU A 189      28.172   0.361  59.548  1.00 65.62           C  
ATOM   1450  CG  GLU A 189      27.907  -0.306  60.893  1.00 68.09           C  
ATOM   1451  CD  GLU A 189      27.270  -1.675  60.746  1.00 70.60           C  
ATOM   1452  OE1 GLU A 189      26.695  -2.171  61.737  1.00 71.24           O  
ATOM   1453  OE2 GLU A 189      27.354  -2.261  59.641  1.00 72.39           O1-
ATOM   1454  N   GLY A 190      27.529   1.778  56.694  1.00 61.39           N  
ATOM   1455  CA  GLY A 190      27.796   2.907  55.824  1.00 61.86           C  
ATOM   1456  C   GLY A 190      26.540   3.732  55.636  1.00 61.97           C  
ATOM   1457  O   GLY A 190      26.509   4.917  55.978  1.00 61.56           O  
ATOM   1458  N   GLN A 191      25.500   3.100  55.098  1.00 62.22           N  
ATOM   1459  CA  GLN A 191      24.220   3.768  54.857  1.00 61.75           C  
ATOM   1460  C   GLN A 191      23.591   4.211  56.173  1.00 60.56           C  
ATOM   1461  O   GLN A 191      23.185   5.368  56.333  1.00 58.30           O  
ATOM   1462  CB  GLN A 191      23.260   2.821  54.124  1.00 61.40           C  
ATOM   1463  CG  GLN A 191      23.750   2.373  52.752  1.00 62.19           C  
ATOM   1464  CD  GLN A 191      22.801   1.398  52.073  1.00 62.49           C  
ATOM   1465  NE2 GLN A 191      21.692   1.083  52.736  1.00 62.89           N  
ATOM   1466  OE1 GLN A 191      23.065   0.934  50.961  1.00 64.20           O  
ATOM   1467  N   LEU A 192      23.523   3.271  57.111  1.00 61.14           N  
ATOM   1468  CA  LEU A 192      22.947   3.506  58.429  1.00 60.88           C  
ATOM   1469  C   LEU A 192      23.592   4.719  59.098  1.00 60.30           C  
ATOM   1470  O   LEU A 192      22.925   5.488  59.791  1.00 59.41           O  
ATOM   1471  CB  LEU A 192      23.119   2.243  59.287  1.00 61.01           C  
ATOM   1472  CG  LEU A 192      22.318   2.093  60.583  1.00 61.94           C  
ATOM   1473  CD1 LEU A 192      23.002   2.845  61.698  1.00 63.69           C  
ATOM   1474  CD2 LEU A 192      20.896   2.598  60.380  1.00 61.67           C  
ATOM   1475  N   LYS A 193      24.888   4.901  58.879  1.00 61.63           N  
ATOM   1476  CA  LYS A 193      25.581   6.042  59.461  1.00 64.04           C  
ATOM   1477  C   LYS A 193      25.076   7.349  58.865  1.00 62.80           C  
ATOM   1478  O   LYS A 193      24.719   8.275  59.600  1.00 61.35           O  
ATOM   1479  CB  LYS A 193      27.095   5.909  59.262  1.00 67.92           C  
ATOM   1480  CG  LYS A 193      27.772   5.119  60.377  1.00 72.11           C  
ATOM   1481  CD  LYS A 193      27.500   5.785  61.723  1.00 75.87           C  
ATOM   1482  CE  LYS A 193      27.913   4.908  62.891  1.00 79.19           C  
ATOM   1483  NZ  LYS A 193      27.594   5.565  64.197  1.00 81.48           N1+
ATOM   1484  N   ARG A 194      25.047   7.417  57.535  1.00 62.66           N  
ATOM   1485  CA  ARG A 194      24.560   8.602  56.834  1.00 61.58           C  
ATOM   1486  C   ARG A 194      23.169   8.935  57.361  1.00 60.31           C  
ATOM   1487  O   ARG A 194      22.870  10.091  57.680  1.00 58.90           O  
ATOM   1488  CB  ARG A 194      24.474   8.340  55.329  1.00 63.04           C  
ATOM   1489  CG  ARG A 194      25.779   7.920  54.679  1.00 64.77           C  
ATOM   1490  CD  ARG A 194      25.682   7.996  53.162  1.00 66.10           C  
ATOM   1491  NE  ARG A 194      26.935   7.609  52.522  1.00 70.11           N  
ATOM   1492  CZ  ARG A 194      27.350   6.353  52.366  1.00 71.88           C  
ATOM   1493  NH1 ARG A 194      26.606   5.341  52.800  1.00 72.17           N1+
ATOM   1494  NH2 ARG A 194      28.516   6.108  51.778  1.00 72.17           N  
ATOM   1495  N   LEU A 195      22.325   7.906  57.446  1.00 59.11           N  
ATOM   1496  CA  LEU A 195      20.962   8.061  57.947  1.00 57.38           C  
ATOM   1497  C   LEU A 195      20.994   8.774  59.289  1.00 57.36           C  
ATOM   1498  O   LEU A 195      20.226   9.704  59.520  1.00 57.56           O  
ATOM   1499  CB  LEU A 195      20.289   6.695  58.114  1.00 54.90           C  
ATOM   1500  CG  LEU A 195      19.926   5.918  56.849  1.00 52.43           C  
ATOM   1501  CD1 LEU A 195      19.442   4.530  57.215  1.00 49.98           C  
ATOM   1502  CD2 LEU A 195      18.854   6.668  56.087  1.00 54.11           C  
ATOM   1503  N   LYS A 196      21.890   8.339  60.171  1.00 58.15           N  
ATOM   1504  CA  LYS A 196      22.000   8.960  61.485  1.00 59.12           C  
ATOM   1505  C   LYS A 196      22.239  10.456  61.320  1.00 57.65           C  
ATOM   1506  O   LYS A 196      21.757  11.268  62.111  1.00 57.53           O  
ATOM   1507  CB  LYS A 196      23.155   8.346  62.280  1.00 62.15           C  
ATOM   1508  CG  LYS A 196      23.220   8.824  63.735  1.00 64.71           C  
ATOM   1509  CD  LYS A 196      24.466   8.309  64.456  1.00 66.11           C  
ATOM   1510  CE  LYS A 196      25.738   8.946  63.903  1.00 66.55           C  
ATOM   1511  NZ  LYS A 196      26.960   8.467  64.604  1.00 65.65           N1+
ATOM   1512  N   GLY A 197      22.986  10.809  60.278  1.00 56.63           N  
ATOM   1513  CA  GLY A 197      23.286  12.204  60.019  1.00 54.73           C  
ATOM   1514  C   GLY A 197      22.056  12.953  59.571  1.00 53.94           C  
ATOM   1515  O   GLY A 197      21.690  13.973  60.156  1.00 54.09           O  
ATOM   1516  N   PHE A 198      21.421  12.431  58.525  1.00 53.74           N  
ATOM   1517  CA  PHE A 198      20.208  13.012  57.962  1.00 51.67           C  
ATOM   1518  C   PHE A 198      19.171  13.313  59.038  1.00 51.87           C  
ATOM   1519  O   PHE A 198      18.495  14.343  58.988  1.00 53.36           O  
ATOM   1520  CB  PHE A 198      19.592  12.057  56.938  1.00 49.60           C  
ATOM   1521  CG  PHE A 198      20.399  11.899  55.681  1.00 47.54           C  
ATOM   1522  CD1 PHE A 198      20.826  13.017  54.962  1.00 46.89           C  
ATOM   1523  CD2 PHE A 198      20.692  10.631  55.187  1.00 45.94           C  
ATOM   1524  CE1 PHE A 198      21.534  12.877  53.765  1.00 44.93           C  
ATOM   1525  CE2 PHE A 198      21.397  10.476  53.991  1.00 46.31           C  
ATOM   1526  CZ  PHE A 198      21.819  11.606  53.277  1.00 45.47           C  
ATOM   1527  N   ALA A 199      19.047  12.405  60.002  1.00 51.46           N  
ATOM   1528  CA  ALA A 199      18.093  12.546  61.096  1.00 50.81           C  
ATOM   1529  C   ALA A 199      18.102  13.943  61.704  1.00 52.22           C  
ATOM   1530  O   ALA A 199      17.058  14.591  61.821  1.00 52.95           O  
ATOM   1531  CB  ALA A 199      18.390  11.518  62.162  1.00 48.82           C  
ATOM   1532  N   GLU A 200      19.287  14.409  62.083  1.00 54.92           N  
ATOM   1533  CA  GLU A 200      19.433  15.729  62.692  1.00 56.06           C  
ATOM   1534  C   GLU A 200      19.195  16.864  61.704  1.00 56.12           C  
ATOM   1535  O   GLU A 200      18.795  17.966  62.093  1.00 56.13           O  
ATOM   1536  CB  GLU A 200      20.828  15.880  63.306  1.00 58.04           C  
ATOM   1537  CG  GLU A 200      21.190  14.795  64.315  1.00 59.91           C  
ATOM   1538  CD  GLU A 200      20.105  14.575  65.351  1.00 60.14           C  
ATOM   1539  OE1 GLU A 200      19.662  15.563  65.982  1.00 60.81           O  
ATOM   1540  OE2 GLU A 200      19.700  13.407  65.534  1.00 61.11           O1-
ATOM   1541  N   ARG A 201      19.446  16.595  60.428  1.00 56.31           N  
ATOM   1542  CA  ARG A 201      19.260  17.598  59.385  1.00 56.57           C  
ATOM   1543  C   ARG A 201      17.778  17.828  59.116  1.00 56.18           C  
ATOM   1544  O   ARG A 201      17.324  18.970  59.006  1.00 55.92           O  
ATOM   1545  CB  ARG A 201      19.943  17.146  58.091  1.00 57.02           C  
ATOM   1546  CG  ARG A 201      19.984  18.197  56.993  1.00 57.53           C  
ATOM   1547  CD  ARG A 201      21.377  18.790  56.873  1.00 61.85           C  
ATOM   1548  NE  ARG A 201      21.728  19.138  55.494  1.00 63.28           N  
ATOM   1549  CZ  ARG A 201      21.326  20.239  54.865  1.00 62.20           C  
ATOM   1550  NH1 ARG A 201      21.700  20.458  53.606  1.00 60.49           N1+
ATOM   1551  NH2 ARG A 201      20.564  21.124  55.497  1.00 59.05           N  
ATOM   1552  N   ILE A 202      17.026  16.734  59.015  1.00 54.94           N  
ATOM   1553  CA  ILE A 202      15.599  16.817  58.733  1.00 54.02           C  
ATOM   1554  C   ILE A 202      14.775  17.158  59.972  1.00 52.77           C  
ATOM   1555  O   ILE A 202      13.819  17.931  59.893  1.00 53.30           O  
ATOM   1556  CB  ILE A 202      15.081  15.492  58.127  1.00 53.64           C  
ATOM   1557  CG1 ILE A 202      13.657  15.681  57.608  1.00 56.37           C  
ATOM   1558  CG2 ILE A 202      15.110  14.386  59.175  1.00 53.36           C  
ATOM   1559  CD1 ILE A 202      13.073  14.443  56.946  1.00 58.60           C  
ATOM   1560  N   ARG A 203      15.165  16.591  61.111  1.00 50.97           N  
ATOM   1561  CA  ARG A 203      14.471  16.796  62.382  1.00 49.29           C  
ATOM   1562  C   ARG A 203      13.716  18.127  62.567  1.00 47.75           C  
ATOM   1563  O   ARG A 203      12.506  18.131  62.790  1.00 48.65           O  
ATOM   1564  CB  ARG A 203      15.459  16.590  63.543  1.00 49.92           C  
ATOM   1565  CG  ARG A 203      14.843  16.657  64.949  1.00 49.03           C  
ATOM   1566  CD  ARG A 203      15.903  16.427  66.027  1.00 47.85           C  
ATOM   1567  NE  ARG A 203      16.561  15.123  65.894  1.00 47.89           N  
ATOM   1568  CZ  ARG A 203      15.996  13.958  66.204  1.00 47.54           C  
ATOM   1569  NH1 ARG A 203      16.665  12.820  66.045  1.00 44.37           N1+
ATOM   1570  NH2 ARG A 203      14.761  13.930  66.689  1.00 50.25           N  
ATOM   1571  N   PRO A 204      14.408  19.272  62.467  1.00 46.49           N  
ATOM   1572  CA  PRO A 204      13.701  20.545  62.651  1.00 45.99           C  
ATOM   1573  C   PRO A 204      12.529  20.826  61.696  1.00 47.34           C  
ATOM   1574  O   PRO A 204      11.654  21.644  62.004  1.00 46.29           O  
ATOM   1575  CB  PRO A 204      14.825  21.578  62.530  1.00 44.74           C  
ATOM   1576  CG  PRO A 204      15.785  20.925  61.598  1.00 43.55           C  
ATOM   1577  CD  PRO A 204      15.816  19.504  62.096  1.00 45.34           C  
ATOM   1578  N   MET A 205      12.508  20.144  60.551  1.00 47.87           N  
ATOM   1579  CA  MET A 205      11.455  20.330  59.549  1.00 47.60           C  
ATOM   1580  C   MET A 205      10.254  19.406  59.763  1.00 47.16           C  
ATOM   1581  O   MET A 205       9.129  19.732  59.379  1.00 45.68           O  
ATOM   1582  CB  MET A 205      12.029  20.098  58.145  1.00 49.29           C  
ATOM   1583  CG  MET A 205      13.053  21.141  57.695  1.00 50.92           C  
ATOM   1584  SD  MET A 205      13.848  20.736  56.117  1.00 50.86           S  
ATOM   1585  CE  MET A 205      15.199  19.689  56.682  1.00 49.56           C  
ATOM   1586  N   VAL A 206      10.505  18.258  60.386  1.00 47.72           N  
ATOM   1587  CA  VAL A 206       9.468  17.264  60.647  1.00 46.95           C  
ATOM   1588  C   VAL A 206       8.379  17.731  61.597  1.00 47.09           C  
ATOM   1589  O   VAL A 206       8.605  18.583  62.455  1.00 48.86           O  
ATOM   1590  CB  VAL A 206      10.070  15.979  61.225  1.00 46.69           C  
ATOM   1591  CG1 VAL A 206       8.993  14.921  61.390  1.00 46.79           C  
ATOM   1592  CG2 VAL A 206      11.162  15.474  60.314  1.00 49.54           C  
ATOM   1593  N   ARG A 207       7.195  17.151  61.431  1.00 45.83           N  
ATOM   1594  CA  ARG A 207       6.037  17.464  62.252  1.00 42.76           C  
ATOM   1595  C   ARG A 207       4.974  16.393  62.076  1.00 41.65           C  
ATOM   1596  O   ARG A 207       5.118  15.478  61.264  1.00 40.41           O  
ATOM   1597  CB  ARG A 207       5.449  18.815  61.847  1.00 42.35           C  
ATOM   1598  CG  ARG A 207       6.171  19.999  62.432  1.00 46.73           C  
ATOM   1599  CD  ARG A 207       5.824  21.256  61.673  1.00 51.13           C  
ATOM   1600  NE  ARG A 207       6.584  22.426  62.118  1.00 56.14           N  
ATOM   1601  CZ  ARG A 207       7.891  22.436  62.380  1.00 57.58           C  
ATOM   1602  NH1 ARG A 207       8.626  21.334  62.261  1.00 57.79           N1+
ATOM   1603  NH2 ARG A 207       8.473  23.570  62.742  1.00 58.59           N  
ATOM   1604  N   ASP A 208       3.913  16.505  62.863  1.00 39.99           N  
ATOM   1605  CA  ASP A 208       2.789  15.590  62.763  1.00 37.38           C  
ATOM   1606  C   ASP A 208       1.939  16.207  61.655  1.00 34.96           C  
ATOM   1607  O   ASP A 208       1.296  17.241  61.859  1.00 35.25           O  
ATOM   1608  CB  ASP A 208       1.996  15.580  64.065  1.00 37.64           C  
ATOM   1609  CG  ASP A 208       0.822  14.625  64.019  1.00 38.57           C  
ATOM   1610  OD1 ASP A 208       1.018  13.435  64.354  1.00 37.39           O  
ATOM   1611  OD2 ASP A 208      -0.286  15.068  63.631  1.00 36.46           O1-
ATOM   1612  N   GLY A 209       1.955  15.594  60.478  1.00 33.19           N  
ATOM   1613  CA  GLY A 209       1.192  16.128  59.360  1.00 32.04           C  
ATOM   1614  C   GLY A 209      -0.319  16.147  59.527  1.00 30.01           C  
ATOM   1615  O   GLY A 209      -1.005  17.029  59.001  1.00 28.87           O  
ATOM   1616  N   VAL A 210      -0.843  15.167  60.252  1.00 30.57           N  
ATOM   1617  CA  VAL A 210      -2.271  15.082  60.472  1.00 31.01           C  
ATOM   1618  C   VAL A 210      -2.744  16.297  61.243  1.00 33.16           C  
ATOM   1619  O   VAL A 210      -3.690  16.973  60.830  1.00 33.19           O  
ATOM   1620  CB  VAL A 210      -2.627  13.809  61.238  1.00 30.25           C  
ATOM   1621  CG1 VAL A 210      -4.124  13.762  61.508  1.00 27.23           C  
ATOM   1622  CG2 VAL A 210      -2.191  12.607  60.427  1.00 28.18           C  
ATOM   1623  N   TYR A 211      -2.087  16.579  62.362  1.00 35.96           N  
ATOM   1624  CA  TYR A 211      -2.450  17.740  63.173  1.00 37.43           C  
ATOM   1625  C   TYR A 211      -2.185  19.011  62.348  1.00 35.85           C  
ATOM   1626  O   TYR A 211      -3.007  19.937  62.312  1.00 33.69           O  
ATOM   1627  CB  TYR A 211      -1.627  17.735  64.467  1.00 42.14           C  
ATOM   1628  CG  TYR A 211      -1.902  18.902  65.378  1.00 48.94           C  
ATOM   1629  CD1 TYR A 211      -1.213  20.100  65.231  1.00 52.65           C  
ATOM   1630  CD2 TYR A 211      -2.873  18.819  66.371  1.00 52.80           C  
ATOM   1631  CE1 TYR A 211      -1.484  21.193  66.053  1.00 56.94           C  
ATOM   1632  CE2 TYR A 211      -3.154  19.907  67.199  1.00 55.95           C  
ATOM   1633  CZ  TYR A 211      -2.455  21.089  67.031  1.00 57.29           C  
ATOM   1634  OH  TYR A 211      -2.733  22.171  67.832  1.00 62.36           O  
ATOM   1635  N   PHE A 212      -1.043  19.027  61.665  1.00 33.94           N  
ATOM   1636  CA  PHE A 212      -0.658  20.149  60.831  1.00 33.87           C  
ATOM   1637  C   PHE A 212      -1.738  20.510  59.812  1.00 34.13           C  
ATOM   1638  O   PHE A 212      -2.240  21.633  59.821  1.00 37.07           O  
ATOM   1639  CB  PHE A 212       0.652  19.843  60.109  1.00 35.85           C  
ATOM   1640  CG  PHE A 212       1.095  20.939  59.192  1.00 40.71           C  
ATOM   1641  CD1 PHE A 212       1.248  20.710  57.834  1.00 43.67           C  
ATOM   1642  CD2 PHE A 212       1.341  22.217  59.683  1.00 43.01           C  
ATOM   1643  CE1 PHE A 212       1.642  21.744  56.977  1.00 44.73           C  
ATOM   1644  CE2 PHE A 212       1.734  23.252  58.833  1.00 43.03           C  
ATOM   1645  CZ  PHE A 212       1.884  23.015  57.483  1.00 42.59           C  
ATOM   1646  N   MET A 213      -2.096  19.583  58.927  1.00 32.37           N  
ATOM   1647  CA  MET A 213      -3.133  19.878  57.939  1.00 33.10           C  
ATOM   1648  C   MET A 213      -4.474  20.196  58.596  1.00 33.52           C  
ATOM   1649  O   MET A 213      -5.197  21.101  58.165  1.00 32.40           O  
ATOM   1650  CB  MET A 213      -3.333  18.706  56.976  1.00 31.83           C  
ATOM   1651  CG  MET A 213      -2.436  18.726  55.751  1.00 39.40           C  
ATOM   1652  SD  MET A 213      -2.543  20.244  54.754  1.00 39.52           S  
ATOM   1653  CE  MET A 213      -4.307  20.480  54.686  1.00 34.79           C  
ATOM   1654  N   TYR A 214      -4.813  19.440  59.635  1.00 34.32           N  
ATOM   1655  CA  TYR A 214      -6.076  19.653  60.321  1.00 36.59           C  
ATOM   1656  C   TYR A 214      -6.170  21.082  60.830  1.00 37.37           C  
ATOM   1657  O   TYR A 214      -7.127  21.789  60.521  1.00 35.84           O  
ATOM   1658  CB  TYR A 214      -6.241  18.698  61.502  1.00 34.73           C  
ATOM   1659  CG  TYR A 214      -7.573  18.885  62.184  1.00 35.43           C  
ATOM   1660  CD1 TYR A 214      -8.731  18.320  61.654  1.00 34.19           C  
ATOM   1661  CD2 TYR A 214      -7.694  19.704  63.312  1.00 37.02           C  
ATOM   1662  CE1 TYR A 214      -9.979  18.564  62.222  1.00 36.40           C  
ATOM   1663  CE2 TYR A 214      -8.937  19.963  63.888  1.00 36.84           C  
ATOM   1664  CZ  TYR A 214     -10.079  19.389  63.339  1.00 38.68           C  
ATOM   1665  OH  TYR A 214     -11.319  19.627  63.908  1.00 41.09           O  
ATOM   1666  N   GLU A 215      -5.176  21.489  61.617  1.00 39.33           N  
ATOM   1667  CA  GLU A 215      -5.122  22.837  62.177  1.00 42.28           C  
ATOM   1668  C   GLU A 215      -5.187  23.915  61.104  1.00 41.72           C  
ATOM   1669  O   GLU A 215      -5.844  24.947  61.275  1.00 40.73           O  
ATOM   1670  CB  GLU A 215      -3.846  22.995  62.996  1.00 45.03           C  
ATOM   1671  CG  GLU A 215      -3.924  22.287  64.330  1.00 53.54           C  
ATOM   1672  CD  GLU A 215      -4.875  22.987  65.294  1.00 57.79           C  
ATOM   1673  OE1 GLU A 215      -4.524  24.100  65.752  1.00 61.43           O  
ATOM   1674  OE2 GLU A 215      -5.968  22.437  65.585  1.00 57.25           O1-
ATOM   1675  N   ALA A 216      -4.501  23.659  59.996  1.00 41.64           N  
ATOM   1676  CA  ALA A 216      -4.465  24.579  58.871  1.00 41.23           C  
ATOM   1677  C   ALA A 216      -5.848  24.757  58.240  1.00 40.96           C  
ATOM   1678  O   ALA A 216      -6.260  25.875  57.904  1.00 42.23           O  
ATOM   1679  CB  ALA A 216      -3.474  24.067  57.824  1.00 41.32           C  
ATOM   1680  N   LEU A 217      -6.562  23.649  58.085  1.00 37.97           N  
ATOM   1681  CA  LEU A 217      -7.878  23.668  57.472  1.00 34.47           C  
ATOM   1682  C   LEU A 217      -8.980  24.236  58.338  1.00 33.31           C  
ATOM   1683  O   LEU A 217     -10.006  24.657  57.822  1.00 33.52           O  
ATOM   1684  CB  LEU A 217      -8.268  22.258  57.041  1.00 35.50           C  
ATOM   1685  CG  LEU A 217      -7.405  21.629  55.948  1.00 36.89           C  
ATOM   1686  CD1 LEU A 217      -7.846  20.189  55.742  1.00 37.34           C  
ATOM   1687  CD2 LEU A 217      -7.526  22.435  54.657  1.00 33.88           C  
ATOM   1688  N   HIS A 218      -8.785  24.250  59.648  1.00 34.12           N  
ATOM   1689  CA  HIS A 218      -9.824  24.766  60.535  1.00 37.59           C  
ATOM   1690  C   HIS A 218      -9.481  26.087  61.206  1.00 40.19           C  
ATOM   1691  O   HIS A 218     -10.354  26.737  61.776  1.00 43.06           O  
ATOM   1692  CB  HIS A 218     -10.180  23.723  61.601  1.00 37.26           C  
ATOM   1693  CG  HIS A 218     -10.739  22.453  61.038  1.00 34.90           C  
ATOM   1694  CD2 HIS A 218     -12.010  21.993  60.969  1.00 35.18           C  
ATOM   1695  ND1 HIS A 218      -9.958  21.515  60.399  1.00 33.45           N  
ATOM   1696  CE1 HIS A 218     -10.724  20.536  59.957  1.00 33.17           C  
ATOM   1697  NE2 HIS A 218     -11.973  20.800  60.290  1.00 34.24           N  
ATOM   1698  N   GLY A 219      -8.214  26.481  61.142  1.00 40.74           N  
ATOM   1699  CA  GLY A 219      -7.807  27.739  61.743  1.00 42.13           C  
ATOM   1700  C   GLY A 219      -8.151  28.916  60.845  1.00 41.47           C  
ATOM   1701  O   GLY A 219      -9.000  28.777  59.966  1.00 38.96           O  
ATOM   1702  N   PRO A 220      -7.528  30.093  61.044  1.00 43.24           N  
ATOM   1703  CA  PRO A 220      -7.880  31.205  60.162  1.00 43.61           C  
ATOM   1704  C   PRO A 220      -7.775  30.729  58.722  1.00 44.60           C  
ATOM   1705  O   PRO A 220      -6.909  29.918  58.386  1.00 45.22           O  
ATOM   1706  CB  PRO A 220      -6.859  32.283  60.534  1.00 43.48           C  
ATOM   1707  CG  PRO A 220      -5.710  31.510  61.097  1.00 42.70           C  
ATOM   1708  CD  PRO A 220      -6.386  30.448  61.902  1.00 43.29           C  
ATOM   1709  N   PRO A 221      -8.660  31.225  57.853  1.00 45.65           N  
ATOM   1710  CA  PRO A 221      -8.637  30.807  56.453  1.00 47.70           C  
ATOM   1711  C   PRO A 221      -7.269  30.863  55.780  1.00 48.77           C  
ATOM   1712  O   PRO A 221      -6.517  31.833  55.931  1.00 50.86           O  
ATOM   1713  CB  PRO A 221      -9.664  31.733  55.801  1.00 46.64           C  
ATOM   1714  CG  PRO A 221      -9.552  32.974  56.619  1.00 47.54           C  
ATOM   1715  CD  PRO A 221      -9.479  32.437  58.024  1.00 46.80           C  
ATOM   1716  N   LYS A 222      -6.949  29.792  55.059  1.00 47.96           N  
ATOM   1717  CA  LYS A 222      -5.697  29.697  54.314  1.00 46.68           C  
ATOM   1718  C   LYS A 222      -5.967  29.047  52.959  1.00 44.28           C  
ATOM   1719  O   LYS A 222      -7.024  28.447  52.735  1.00 42.48           O  
ATOM   1720  CB  LYS A 222      -4.649  28.878  55.072  1.00 46.48           C  
ATOM   1721  CG  LYS A 222      -4.153  29.507  56.362  1.00 49.09           C  
ATOM   1722  CD  LYS A 222      -2.936  28.755  56.883  1.00 49.81           C  
ATOM   1723  CE  LYS A 222      -2.678  29.063  58.345  1.00 54.43           C  
ATOM   1724  NZ  LYS A 222      -3.825  28.617  59.207  1.00 57.46           N1+
ATOM   1725  N   LYS A 223      -5.011  29.198  52.051  1.00 41.98           N  
ATOM   1726  CA  LYS A 223      -5.121  28.628  50.724  1.00 40.28           C  
ATOM   1727  C   LYS A 223      -4.123  27.492  50.640  1.00 38.29           C  
ATOM   1728  O   LYS A 223      -2.906  27.708  50.694  1.00 37.47           O  
ATOM   1729  CB  LYS A 223      -4.811  29.684  49.664  1.00 44.35           C  
ATOM   1730  CG  LYS A 223      -5.783  30.861  49.665  1.00 49.07           C  
ATOM   1731  CD  LYS A 223      -5.490  31.825  48.515  1.00 56.36           C  
ATOM   1732  CE  LYS A 223      -6.609  32.861  48.339  1.00 60.41           C  
ATOM   1733  NZ  LYS A 223      -6.445  33.690  47.099  1.00 62.04           N1+
ATOM   1734  N   VAL A 224      -4.638  26.273  50.533  1.00 35.86           N  
ATOM   1735  CA  VAL A 224      -3.772  25.107  50.448  1.00 33.40           C  
ATOM   1736  C   VAL A 224      -3.846  24.523  49.046  1.00 33.51           C  
ATOM   1737  O   VAL A 224      -4.933  24.326  48.481  1.00 32.16           O  
ATOM   1738  CB  VAL A 224      -4.176  24.050  51.493  1.00 33.42           C  
ATOM   1739  CG1 VAL A 224      -3.239  22.833  51.430  1.00 25.72           C  
ATOM   1740  CG2 VAL A 224      -4.165  24.708  52.885  1.00 32.76           C  
ATOM   1741  N   LEU A 225      -2.676  24.259  48.480  1.00 31.41           N  
ATOM   1742  CA  LEU A 225      -2.587  23.717  47.137  1.00 28.45           C  
ATOM   1743  C   LEU A 225      -1.950  22.348  47.241  1.00 25.15           C  
ATOM   1744  O   LEU A 225      -0.975  22.175  47.971  1.00 25.67           O  
ATOM   1745  CB  LEU A 225      -1.726  24.648  46.278  1.00 28.09           C  
ATOM   1746  CG  LEU A 225      -1.391  24.267  44.838  1.00 28.87           C  
ATOM   1747  CD1 LEU A 225      -2.658  24.209  43.982  1.00 27.59           C  
ATOM   1748  CD2 LEU A 225      -0.419  25.299  44.286  1.00 29.89           C  
ATOM   1749  N   VAL A 226      -2.507  21.370  46.534  1.00 23.29           N  
ATOM   1750  CA  VAL A 226      -1.945  20.028  46.567  1.00 22.81           C  
ATOM   1751  C   VAL A 226      -1.429  19.696  45.186  1.00 24.38           C  
ATOM   1752  O   VAL A 226      -2.166  19.728  44.199  1.00 22.61           O  
ATOM   1753  CB  VAL A 226      -2.975  18.964  46.979  1.00 22.89           C  
ATOM   1754  CG1 VAL A 226      -2.312  17.602  47.031  1.00 21.93           C  
ATOM   1755  CG2 VAL A 226      -3.558  19.301  48.333  1.00 21.22           C  
ATOM   1756  N   GLU A 227      -0.143  19.389  45.134  1.00 25.43           N  
ATOM   1757  CA  GLU A 227       0.528  19.062  43.892  1.00 24.47           C  
ATOM   1758  C   GLU A 227       0.572  17.560  43.655  1.00 24.06           C  
ATOM   1759  O   GLU A 227       1.296  16.829  44.345  1.00 23.68           O  
ATOM   1760  CB  GLU A 227       1.945  19.625  43.938  1.00 26.59           C  
ATOM   1761  CG  GLU A 227       2.843  19.169  42.813  1.00 28.54           C  
ATOM   1762  CD  GLU A 227       4.217  19.803  42.895  1.00 33.36           C  
ATOM   1763  OE1 GLU A 227       5.019  19.561  41.978  1.00 35.12           O  
ATOM   1764  OE2 GLU A 227       4.500  20.539  43.873  1.00 32.28           O1-
ATOM   1765  N   GLY A 228      -0.208  17.104  42.681  1.00 23.05           N  
ATOM   1766  CA  GLY A 228      -0.224  15.694  42.359  1.00 21.82           C  
ATOM   1767  C   GLY A 228       1.076  15.356  41.664  1.00 22.23           C  
ATOM   1768  O   GLY A 228       1.752  16.238  41.133  1.00 24.69           O  
ATOM   1769  N   ALA A 229       1.446  14.084  41.695  1.00 20.69           N  
ATOM   1770  CA  ALA A 229       2.665  13.618  41.040  1.00 20.80           C  
ATOM   1771  C   ALA A 229       2.217  12.524  40.080  1.00 20.66           C  
ATOM   1772  O   ALA A 229       1.141  11.943  40.260  1.00 22.29           O  
ATOM   1773  CB  ALA A 229       3.645  13.052  42.065  1.00 16.37           C  
ATOM   1774  N   ASN A 230       3.021  12.251  39.058  1.00 20.18           N  
ATOM   1775  CA  ASN A 230       2.683  11.223  38.079  1.00 22.58           C  
ATOM   1776  C   ASN A 230       1.308  11.552  37.458  1.00 23.07           C  
ATOM   1777  O   ASN A 230       1.015  12.722  37.187  1.00 25.02           O  
ATOM   1778  CB  ASN A 230       2.674   9.835  38.750  1.00 24.11           C  
ATOM   1779  CG  ASN A 230       3.773   9.681  39.806  1.00 28.36           C  
ATOM   1780  ND2 ASN A 230       5.028   9.815  39.386  1.00 30.14           N  
ATOM   1781  OD1 ASN A 230       3.490   9.455  40.988  1.00 28.57           O  
ATOM   1782  N   ALA A 231       0.460  10.551  37.241  1.00 20.44           N  
ATOM   1783  CA  ALA A 231      -0.837  10.829  36.636  1.00 18.97           C  
ATOM   1784  C   ALA A 231      -1.833   9.678  36.721  1.00 20.53           C  
ATOM   1785  O   ALA A 231      -1.493   8.572  37.134  1.00 20.99           O  
ATOM   1786  CB  ALA A 231      -0.643  11.234  35.185  1.00 19.97           C  
ATOM   1787  N   ALA A 232      -3.064   9.952  36.303  1.00 19.18           N  
ATOM   1788  CA  ALA A 232      -4.144   8.983  36.342  1.00 20.51           C  
ATOM   1789  C   ALA A 232      -3.826   7.600  35.772  1.00 22.80           C  
ATOM   1790  O   ALA A 232      -3.968   6.589  36.469  1.00 22.09           O  
ATOM   1791  CB  ALA A 232      -5.372   9.562  35.639  1.00 17.95           C  
ATOM   1792  N   LEU A 233      -3.404   7.542  34.510  1.00 23.34           N  
ATOM   1793  CA  LEU A 233      -3.123   6.253  33.885  1.00 22.74           C  
ATOM   1794  C   LEU A 233      -1.870   5.538  34.385  1.00 22.13           C  
ATOM   1795  O   LEU A 233      -1.498   4.484  33.869  1.00 22.28           O  
ATOM   1796  CB  LEU A 233      -3.089   6.408  32.366  1.00 22.22           C  
ATOM   1797  CG  LEU A 233      -4.477   6.426  31.721  1.00 22.44           C  
ATOM   1798  CD1 LEU A 233      -5.142   5.087  31.942  1.00 23.60           C  
ATOM   1799  CD2 LEU A 233      -5.330   7.536  32.310  1.00 23.72           C  
ATOM   1800  N   LEU A 234      -1.240   6.120  35.400  1.00 22.32           N  
ATOM   1801  CA  LEU A 234      -0.043   5.570  36.034  1.00 20.33           C  
ATOM   1802  C   LEU A 234      -0.419   5.137  37.444  1.00 21.59           C  
ATOM   1803  O   LEU A 234       0.427   4.662  38.203  1.00 21.38           O  
ATOM   1804  CB  LEU A 234       1.049   6.634  36.137  1.00 19.73           C  
ATOM   1805  CG  LEU A 234       1.854   7.035  34.903  1.00 19.77           C  
ATOM   1806  CD1 LEU A 234       2.792   8.184  35.281  1.00 17.49           C  
ATOM   1807  CD2 LEU A 234       2.640   5.819  34.388  1.00 19.19           C  
ATOM   1808  N   ASP A 235      -1.694   5.332  37.788  1.00 21.59           N  
ATOM   1809  CA  ASP A 235      -2.231   5.002  39.108  1.00 22.28           C  
ATOM   1810  C   ASP A 235      -2.128   3.498  39.395  1.00 22.25           C  
ATOM   1811  O   ASP A 235      -2.511   2.678  38.568  1.00 23.66           O  
ATOM   1812  CB  ASP A 235      -3.692   5.457  39.172  1.00 20.66           C  
ATOM   1813  CG  ASP A 235      -4.302   5.262  40.530  1.00 20.27           C  
ATOM   1814  OD1 ASP A 235      -4.234   6.188  41.347  1.00 19.41           O  
ATOM   1815  OD2 ASP A 235      -4.848   4.177  40.797  1.00 23.43           O1-
ATOM   1816  N   ILE A 236      -1.618   3.137  40.569  1.00 22.68           N  
ATOM   1817  CA  ILE A 236      -1.464   1.724  40.938  1.00 22.21           C  
ATOM   1818  C   ILE A 236      -2.770   0.927  40.808  1.00 23.66           C  
ATOM   1819  O   ILE A 236      -2.750  -0.265  40.480  1.00 26.33           O  
ATOM   1820  CB  ILE A 236      -0.922   1.585  42.389  1.00 19.88           C  
ATOM   1821  CG1 ILE A 236      -0.630   0.120  42.714  1.00 18.53           C  
ATOM   1822  CG2 ILE A 236      -1.903   2.168  43.361  1.00 19.35           C  
ATOM   1823  CD1 ILE A 236       0.448  -0.489  41.849  1.00 16.10           C  
ATOM   1824  N   ASP A 237      -3.901   1.589  41.052  1.00 23.21           N  
ATOM   1825  CA  ASP A 237      -5.216   0.956  40.956  1.00 23.04           C  
ATOM   1826  C   ASP A 237      -5.863   1.108  39.587  1.00 22.63           C  
ATOM   1827  O   ASP A 237      -6.319   0.132  38.986  1.00 21.51           O  
ATOM   1828  CB  ASP A 237      -6.202   1.558  41.973  1.00 23.52           C  
ATOM   1829  CG  ASP A 237      -6.123   0.913  43.350  1.00 26.06           C  
ATOM   1830  OD1 ASP A 237      -5.460   1.498  44.230  1.00 24.44           O  
ATOM   1831  OD2 ASP A 237      -6.726  -0.171  43.554  1.00 24.29           O1-
ATOM   1832  N   PHE A 238      -5.893   2.344  39.102  1.00 23.04           N  
ATOM   1833  CA  PHE A 238      -6.575   2.673  37.857  1.00 24.78           C  
ATOM   1834  C   PHE A 238      -5.800   2.813  36.554  1.00 25.71           C  
ATOM   1835  O   PHE A 238      -6.409   2.869  35.481  1.00 25.27           O  
ATOM   1836  CB  PHE A 238      -7.381   3.941  38.106  1.00 23.70           C  
ATOM   1837  CG  PHE A 238      -8.296   3.828  39.283  1.00 22.74           C  
ATOM   1838  CD1 PHE A 238      -9.406   2.996  39.230  1.00 20.93           C  
ATOM   1839  CD2 PHE A 238      -8.010   4.497  40.467  1.00 22.59           C  
ATOM   1840  CE1 PHE A 238     -10.214   2.829  40.336  1.00 21.32           C  
ATOM   1841  CE2 PHE A 238      -8.815   4.334  41.582  1.00 21.37           C  
ATOM   1842  CZ  PHE A 238      -9.916   3.499  41.516  1.00 21.49           C  
ATOM   1843  N   GLY A 239      -4.475   2.862  36.641  1.00 25.50           N  
ATOM   1844  CA  GLY A 239      -3.667   3.022  35.448  1.00 23.96           C  
ATOM   1845  C   GLY A 239      -3.536   1.764  34.622  1.00 26.76           C  
ATOM   1846  O   GLY A 239      -4.331   0.831  34.778  1.00 25.42           O  
ATOM   1847  N   THR A 240      -2.529   1.751  33.745  1.00 26.91           N  
ATOM   1848  CA  THR A 240      -2.250   0.612  32.873  1.00 27.91           C  
ATOM   1849  C   THR A 240      -1.415  -0.458  33.574  1.00 26.11           C  
ATOM   1850  O   THR A 240      -0.327  -0.820  33.136  1.00 27.38           O  
ATOM   1851  CB  THR A 240      -1.530   1.062  31.574  1.00 27.13           C  
ATOM   1852  CG2 THR A 240      -2.477   1.890  30.712  1.00 26.72           C  
ATOM   1853  OG1 THR A 240      -0.380   1.851  31.907  1.00 28.28           O  
ATOM   1854  N   TYR A 241      -1.958  -0.953  34.679  1.00 27.72           N  
ATOM   1855  CA  TYR A 241      -1.338  -1.997  35.487  1.00 27.46           C  
ATOM   1856  C   TYR A 241      -0.897  -3.174  34.610  1.00 25.98           C  
ATOM   1857  O   TYR A 241      -1.660  -3.642  33.763  1.00 27.38           O  
ATOM   1858  CB  TYR A 241      -2.350  -2.491  36.522  1.00 25.81           C  
ATOM   1859  CG  TYR A 241      -1.747  -3.407  37.546  1.00 28.08           C  
ATOM   1860  CD1 TYR A 241      -1.149  -2.897  38.695  1.00 25.66           C  
ATOM   1861  CD2 TYR A 241      -1.731  -4.790  37.344  1.00 28.48           C  
ATOM   1862  CE1 TYR A 241      -0.544  -3.745  39.624  1.00 26.42           C  
ATOM   1863  CE2 TYR A 241      -1.128  -5.644  38.261  1.00 27.40           C  
ATOM   1864  CZ  TYR A 241      -0.538  -5.117  39.397  1.00 27.52           C  
ATOM   1865  OH  TYR A 241       0.059  -5.959  40.304  1.00 29.53           O  
ATOM   1866  N   PRO A 242       0.317  -3.707  34.837  1.00 25.86           N  
ATOM   1867  CA  PRO A 242       1.348  -3.353  35.826  1.00 24.65           C  
ATOM   1868  C   PRO A 242       2.290  -2.225  35.434  1.00 23.97           C  
ATOM   1869  O   PRO A 242       3.261  -1.951  36.146  1.00 22.25           O  
ATOM   1870  CB  PRO A 242       2.103  -4.659  35.999  1.00 24.65           C  
ATOM   1871  CG  PRO A 242       2.100  -5.194  34.616  1.00 22.52           C  
ATOM   1872  CD  PRO A 242       0.676  -4.964  34.154  1.00 23.52           C  
ATOM   1873  N   PHE A 243       2.006  -1.583  34.303  1.00 25.41           N  
ATOM   1874  CA  PHE A 243       2.838  -0.487  33.810  1.00 26.71           C  
ATOM   1875  C   PHE A 243       2.296   0.811  34.360  1.00 26.81           C  
ATOM   1876  O   PHE A 243       1.697   1.622  33.655  1.00 28.89           O  
ATOM   1877  CB  PHE A 243       2.836  -0.509  32.290  1.00 29.17           C  
ATOM   1878  CG  PHE A 243       3.309  -1.816  31.730  1.00 30.82           C  
ATOM   1879  CD1 PHE A 243       4.636  -2.213  31.898  1.00 29.56           C  
ATOM   1880  CD2 PHE A 243       2.418  -2.685  31.105  1.00 30.07           C  
ATOM   1881  CE1 PHE A 243       5.067  -3.454  31.458  1.00 31.42           C  
ATOM   1882  CE2 PHE A 243       2.837  -3.932  30.661  1.00 31.45           C  
ATOM   1883  CZ  PHE A 243       4.164  -4.318  30.838  1.00 30.65           C  
ATOM   1884  N   VAL A 244       2.538   0.981  35.650  1.00 25.97           N  
ATOM   1885  CA  VAL A 244       2.066   2.113  36.413  1.00 22.95           C  
ATOM   1886  C   VAL A 244       3.099   2.362  37.510  1.00 23.05           C  
ATOM   1887  O   VAL A 244       4.083   1.629  37.615  1.00 23.54           O  
ATOM   1888  CB  VAL A 244       0.714   1.749  37.086  1.00 21.56           C  
ATOM   1889  CG1 VAL A 244      -0.339   1.433  36.034  1.00 17.08           C  
ATOM   1890  CG2 VAL A 244       0.906   0.530  37.985  1.00 16.62           C  
ATOM   1891  N   THR A 245       2.883   3.403  38.308  1.00 21.32           N  
ATOM   1892  CA  THR A 245       3.760   3.687  39.421  1.00 21.50           C  
ATOM   1893  C   THR A 245       3.050   3.029  40.611  1.00 22.99           C  
ATOM   1894  O   THR A 245       1.903   2.596  40.480  1.00 22.58           O  
ATOM   1895  CB  THR A 245       3.962   5.200  39.634  1.00 23.22           C  
ATOM   1896  CG2 THR A 245       2.639   5.905  39.913  1.00 20.20           C  
ATOM   1897  OG1 THR A 245       4.873   5.395  40.725  1.00 24.12           O  
ATOM   1898  N   SER A 246       3.718   2.942  41.755  1.00 22.64           N  
ATOM   1899  CA  SER A 246       3.151   2.257  42.920  1.00 23.92           C  
ATOM   1900  C   SER A 246       2.315   3.045  43.931  1.00 23.40           C  
ATOM   1901  O   SER A 246       2.195   2.635  45.082  1.00 23.50           O  
ATOM   1902  CB  SER A 246       4.273   1.537  43.667  1.00 22.31           C  
ATOM   1903  OG  SER A 246       4.869   0.566  42.831  1.00 25.74           O  
ATOM   1904  N   SER A 247       1.740   4.166  43.513  1.00 22.85           N  
ATOM   1905  CA  SER A 247       0.912   4.955  44.411  1.00 21.16           C  
ATOM   1906  C   SER A 247      -0.337   5.387  43.670  1.00 20.42           C  
ATOM   1907  O   SER A 247      -0.425   5.244  42.456  1.00 20.32           O  
ATOM   1908  CB  SER A 247       1.675   6.185  44.905  1.00 20.12           C  
ATOM   1909  OG  SER A 247       1.998   7.052  43.831  1.00 21.50           O  
ATOM   1910  N   ASN A 248      -1.319   5.885  44.410  1.00 21.63           N  
ATOM   1911  CA  ASN A 248      -2.542   6.370  43.786  1.00 23.14           C  
ATOM   1912  C   ASN A 248      -2.303   7.834  43.400  1.00 22.65           C  
ATOM   1913  O   ASN A 248      -2.210   8.712  44.259  1.00 20.44           O  
ATOM   1914  CB  ASN A 248      -3.742   6.271  44.743  1.00 20.67           C  
ATOM   1915  CG  ASN A 248      -4.121   4.836  45.070  1.00 19.24           C  
ATOM   1916  ND2 ASN A 248      -4.758   4.153  44.123  1.00 18.84           N  
ATOM   1917  OD1 ASN A 248      -3.846   4.353  46.160  1.00 18.70           O  
ATOM   1918  N   CYS A 249      -2.205   8.076  42.098  1.00 22.69           N  
ATOM   1919  CA  CYS A 249      -1.964   9.413  41.560  1.00 24.80           C  
ATOM   1920  C   CYS A 249      -3.274  10.144  41.356  1.00 24.92           C  
ATOM   1921  O   CYS A 249      -3.290  11.314  40.960  1.00 24.85           O  
ATOM   1922  CB  CYS A 249      -1.269   9.310  40.204  1.00 24.96           C  
ATOM   1923  SG  CYS A 249      -0.125   7.935  40.083  1.00 24.49           S  
ATOM   1924  N   THR A 250      -4.371   9.435  41.589  1.00 24.05           N  
ATOM   1925  CA  THR A 250      -5.692  10.009  41.431  1.00 21.28           C  
ATOM   1926  C   THR A 250      -6.089  10.821  42.666  1.00 19.03           C  
ATOM   1927  O   THR A 250      -5.362  10.857  43.659  1.00 16.82           O  
ATOM   1928  CB  THR A 250      -6.728   8.894  41.116  1.00 22.15           C  
ATOM   1929  CG2 THR A 250      -6.453   8.307  39.747  1.00 17.88           C  
ATOM   1930  OG1 THR A 250      -6.651   7.846  42.092  1.00 24.09           O  
ATOM   1931  N   VAL A 251      -7.243  11.472  42.595  1.00 19.73           N  
ATOM   1932  CA  VAL A 251      -7.739  12.336  43.668  1.00 19.06           C  
ATOM   1933  C   VAL A 251      -7.822  11.711  45.067  1.00 19.30           C  
ATOM   1934  O   VAL A 251      -7.605  12.391  46.076  1.00 18.98           O  
ATOM   1935  CB  VAL A 251      -9.133  12.936  43.267  1.00 20.00           C  
ATOM   1936  CG1 VAL A 251     -10.210  11.849  43.276  1.00 15.22           C  
ATOM   1937  CG2 VAL A 251      -9.492  14.083  44.188  1.00 18.28           C  
ATOM   1938  N   GLY A 252      -8.144  10.423  45.134  1.00 18.94           N  
ATOM   1939  CA  GLY A 252      -8.242   9.770  46.425  1.00 17.58           C  
ATOM   1940  C   GLY A 252      -6.904   9.774  47.134  1.00 17.61           C  
ATOM   1941  O   GLY A 252      -6.845   9.689  48.353  1.00 18.08           O  
ATOM   1942  N   GLY A 253      -5.828   9.866  46.357  1.00 17.54           N  
ATOM   1943  CA  GLY A 253      -4.490   9.887  46.917  1.00 16.62           C  
ATOM   1944  C   GLY A 253      -4.249  11.113  47.766  1.00 17.50           C  
ATOM   1945  O   GLY A 253      -3.374  11.117  48.642  1.00 17.71           O  
ATOM   1946  N   VAL A 254      -5.018  12.165  47.499  1.00 17.98           N  
ATOM   1947  CA  VAL A 254      -4.904  13.398  48.270  1.00 19.16           C  
ATOM   1948  C   VAL A 254      -5.395  13.126  49.683  1.00 18.42           C  
ATOM   1949  O   VAL A 254      -4.759  13.519  50.657  1.00 21.85           O  
ATOM   1950  CB  VAL A 254      -5.748  14.538  47.663  1.00 18.16           C  
ATOM   1951  CG1 VAL A 254      -5.601  15.783  48.511  1.00 17.12           C  
ATOM   1952  CG2 VAL A 254      -5.313  14.820  46.237  1.00 13.10           C  
ATOM   1953  N   CYS A 255      -6.530  12.444  49.792  1.00 18.44           N  
ATOM   1954  CA  CYS A 255      -7.092  12.104  51.093  1.00 18.65           C  
ATOM   1955  C   CYS A 255      -6.215  11.154  51.897  1.00 20.75           C  
ATOM   1956  O   CYS A 255      -5.970  11.381  53.080  1.00 21.11           O  
ATOM   1957  CB  CYS A 255      -8.473  11.469  50.931  1.00 18.53           C  
ATOM   1958  SG  CYS A 255      -9.718  12.599  50.317  1.00 23.75           S  
ATOM   1959  N   THR A 256      -5.740  10.089  51.259  1.00 19.33           N  
ATOM   1960  CA  THR A 256      -4.924   9.101  51.956  1.00 18.52           C  
ATOM   1961  C   THR A 256      -3.497   9.579  52.203  1.00 20.49           C  
ATOM   1962  O   THR A 256      -2.848   9.150  53.172  1.00 19.86           O  
ATOM   1963  CB  THR A 256      -4.858   7.755  51.169  1.00 19.50           C  
ATOM   1964  CG2 THR A 256      -6.261   7.183  50.955  1.00 14.54           C  
ATOM   1965  OG1 THR A 256      -4.235   7.974  49.891  1.00 16.78           O  
ATOM   1966  N   GLY A 257      -3.015  10.467  51.335  1.00 19.69           N  
ATOM   1967  CA  GLY A 257      -1.651  10.948  51.455  1.00 18.31           C  
ATOM   1968  C   GLY A 257      -1.446  12.176  52.322  1.00 21.71           C  
ATOM   1969  O   GLY A 257      -0.303  12.558  52.557  1.00 23.05           O  
ATOM   1970  N   LEU A 258      -2.528  12.799  52.790  1.00 21.46           N  
ATOM   1971  CA  LEU A 258      -2.432  13.987  53.634  1.00 23.39           C  
ATOM   1972  C   LEU A 258      -3.345  13.876  54.850  1.00 26.27           C  
ATOM   1973  O   LEU A 258      -3.285  14.698  55.765  1.00 27.14           O  
ATOM   1974  CB  LEU A 258      -2.813  15.241  52.844  1.00 24.23           C  
ATOM   1975  CG  LEU A 258      -1.911  15.660  51.682  1.00 24.14           C  
ATOM   1976  CD1 LEU A 258      -2.533  16.868  51.013  1.00 26.34           C  
ATOM   1977  CD2 LEU A 258      -0.494  15.969  52.171  1.00 21.29           C  
ATOM   1978  N   GLY A 259      -4.206  12.868  54.852  1.00 26.37           N  
ATOM   1979  CA  GLY A 259      -5.096  12.696  55.975  1.00 27.00           C  
ATOM   1980  C   GLY A 259      -6.173  13.753  56.087  1.00 27.50           C  
ATOM   1981  O   GLY A 259      -6.406  14.276  57.173  1.00 29.23           O  
ATOM   1982  N   ILE A 260      -6.825  14.076  54.972  1.00 28.66           N  
ATOM   1983  CA  ILE A 260      -7.917  15.048  54.979  1.00 27.72           C  
ATOM   1984  C   ILE A 260      -9.122  14.411  54.307  1.00 26.91           C  
ATOM   1985  O   ILE A 260      -8.977  13.652  53.352  1.00 25.73           O  
ATOM   1986  CB  ILE A 260      -7.550  16.360  54.239  1.00 29.14           C  
ATOM   1987  CG1 ILE A 260      -7.457  16.125  52.736  1.00 26.46           C  
ATOM   1988  CG2 ILE A 260      -6.248  16.908  54.794  1.00 29.60           C  
ATOM   1989  CD1 ILE A 260      -7.162  17.371  51.956  1.00 30.57           C  
ATOM   1990  N   PRO A 261     -10.332  14.699  54.814  1.00 28.09           N  
ATOM   1991  CA  PRO A 261     -11.580  14.151  54.265  1.00 28.72           C  
ATOM   1992  C   PRO A 261     -12.054  14.779  52.950  1.00 30.19           C  
ATOM   1993  O   PRO A 261     -11.692  15.907  52.610  1.00 30.69           O  
ATOM   1994  CB  PRO A 261     -12.576  14.368  55.402  1.00 28.41           C  
ATOM   1995  CG  PRO A 261     -12.086  15.623  56.034  1.00 26.44           C  
ATOM   1996  CD  PRO A 261     -10.588  15.440  56.064  1.00 27.02           C  
ATOM   1997  N   PRO A 262     -12.881  14.050  52.193  1.00 31.33           N  
ATOM   1998  CA  PRO A 262     -13.381  14.575  50.923  1.00 33.09           C  
ATOM   1999  C   PRO A 262     -14.123  15.903  51.052  1.00 35.86           C  
ATOM   2000  O   PRO A 262     -14.341  16.611  50.066  1.00 38.21           O  
ATOM   2001  CB  PRO A 262     -14.262  13.438  50.406  1.00 32.64           C  
ATOM   2002  CG  PRO A 262     -14.654  12.703  51.646  1.00 31.88           C  
ATOM   2003  CD  PRO A 262     -13.400  12.697  52.443  1.00 30.42           C  
ATOM   2004  N   GLN A 263     -14.498  16.246  52.276  1.00 37.58           N  
ATOM   2005  CA  GLN A 263     -15.206  17.495  52.530  1.00 38.83           C  
ATOM   2006  C   GLN A 263     -14.237  18.678  52.556  1.00 37.79           C  
ATOM   2007  O   GLN A 263     -14.655  19.835  52.602  1.00 39.18           O  
ATOM   2008  CB  GLN A 263     -15.963  17.405  53.861  1.00 39.00           C  
ATOM   2009  CG  GLN A 263     -15.130  16.861  55.008  1.00 42.53           C  
ATOM   2010  CD  GLN A 263     -15.943  16.645  56.261  1.00 44.74           C  
ATOM   2011  NE2 GLN A 263     -15.578  17.339  57.334  1.00 46.43           N  
ATOM   2012  OE1 GLN A 263     -16.890  15.863  56.268  1.00 47.16           O  
ATOM   2013  N   ASN A 264     -12.941  18.390  52.534  1.00 35.27           N  
ATOM   2014  CA  ASN A 264     -11.953  19.456  52.549  1.00 32.69           C  
ATOM   2015  C   ASN A 264     -11.245  19.602  51.211  1.00 31.04           C  
ATOM   2016  O   ASN A 264     -10.206  20.256  51.117  1.00 31.18           O  
ATOM   2017  CB  ASN A 264     -10.930  19.232  53.662  1.00 32.18           C  
ATOM   2018  CG  ASN A 264     -11.484  19.562  55.029  1.00 36.49           C  
ATOM   2019  ND2 ASN A 264     -11.102  20.716  55.553  1.00 39.17           N  
ATOM   2020  OD1 ASN A 264     -12.255  18.798  55.603  1.00 37.65           O  
ATOM   2021  N   ILE A 265     -11.816  18.995  50.176  1.00 29.62           N  
ATOM   2022  CA  ILE A 265     -11.248  19.070  48.837  1.00 29.28           C  
ATOM   2023  C   ILE A 265     -12.129  19.953  47.972  1.00 30.44           C  
ATOM   2024  O   ILE A 265     -13.299  19.639  47.752  1.00 31.38           O  
ATOM   2025  CB  ILE A 265     -11.133  17.666  48.209  1.00 28.87           C  
ATOM   2026  CG1 ILE A 265     -10.093  16.858  48.993  1.00 27.76           C  
ATOM   2027  CG2 ILE A 265     -10.770  17.769  46.722  1.00 23.16           C  
ATOM   2028  CD1 ILE A 265      -9.938  15.454  48.523  1.00 32.35           C  
ATOM   2029  N   GLY A 266     -11.556  21.058  47.489  1.00 29.60           N  
ATOM   2030  CA  GLY A 266     -12.292  22.000  46.662  1.00 28.96           C  
ATOM   2031  C   GLY A 266     -12.132  21.717  45.187  1.00 30.84           C  
ATOM   2032  O   GLY A 266     -12.574  20.667  44.709  1.00 30.86           O  
ATOM   2033  N   ASP A 267     -11.514  22.648  44.456  1.00 31.32           N  
ATOM   2034  CA  ASP A 267     -11.290  22.460  43.019  1.00 30.06           C  
ATOM   2035  C   ASP A 267     -10.218  21.407  42.758  1.00 25.93           C  
ATOM   2036  O   ASP A 267      -9.190  21.352  43.438  1.00 25.65           O  
ATOM   2037  CB  ASP A 267     -10.854  23.766  42.348  1.00 32.54           C  
ATOM   2038  CG  ASP A 267     -11.918  24.833  42.403  1.00 37.09           C  
ATOM   2039  OD1 ASP A 267     -11.668  25.886  43.030  1.00 41.61           O  
ATOM   2040  OD2 ASP A 267     -13.004  24.621  41.819  1.00 38.60           O1-
ATOM   2041  N   VAL A 268     -10.484  20.571  41.766  1.00 24.32           N  
ATOM   2042  CA  VAL A 268      -9.575  19.517  41.356  1.00 24.13           C  
ATOM   2043  C   VAL A 268      -9.363  19.743  39.875  1.00 23.96           C  
ATOM   2044  O   VAL A 268     -10.226  19.444  39.047  1.00 21.94           O  
ATOM   2045  CB  VAL A 268     -10.179  18.119  41.590  1.00 24.62           C  
ATOM   2046  CG1 VAL A 268      -9.356  17.059  40.866  1.00 22.56           C  
ATOM   2047  CG2 VAL A 268     -10.217  17.832  43.093  1.00 24.38           C  
ATOM   2048  N   TYR A 269      -8.201  20.301  39.559  1.00 26.06           N  
ATOM   2049  CA  TYR A 269      -7.839  20.608  38.190  1.00 23.25           C  
ATOM   2050  C   TYR A 269      -7.101  19.455  37.527  1.00 23.15           C  
ATOM   2051  O   TYR A 269      -6.225  18.828  38.127  1.00 21.75           O  
ATOM   2052  CB  TYR A 269      -6.974  21.872  38.167  1.00 21.35           C  
ATOM   2053  CG  TYR A 269      -7.656  23.083  38.758  1.00 19.60           C  
ATOM   2054  CD1 TYR A 269      -8.921  23.473  38.320  1.00 23.25           C  
ATOM   2055  CD2 TYR A 269      -7.035  23.850  39.745  1.00 19.32           C  
ATOM   2056  CE1 TYR A 269      -9.557  24.599  38.849  1.00 20.05           C  
ATOM   2057  CE2 TYR A 269      -7.660  24.977  40.276  1.00 17.44           C  
ATOM   2058  CZ  TYR A 269      -8.920  25.341  39.820  1.00 19.44           C  
ATOM   2059  OH  TYR A 269      -9.547  26.449  40.330  1.00 24.01           O  
ATOM   2060  N   GLY A 270      -7.487  19.173  36.289  1.00 23.56           N  
ATOM   2061  CA  GLY A 270      -6.842  18.132  35.516  1.00 22.59           C  
ATOM   2062  C   GLY A 270      -5.907  18.811  34.525  1.00 21.63           C  
ATOM   2063  O   GLY A 270      -6.333  19.681  33.754  1.00 21.54           O  
ATOM   2064  N   VAL A 271      -4.627  18.445  34.573  1.00 21.34           N  
ATOM   2065  CA  VAL A 271      -3.631  18.996  33.658  1.00 20.15           C  
ATOM   2066  C   VAL A 271      -3.609  18.092  32.418  1.00 21.09           C  
ATOM   2067  O   VAL A 271      -3.284  16.900  32.493  1.00 21.60           O  
ATOM   2068  CB  VAL A 271      -2.243  19.042  34.316  1.00 17.76           C  
ATOM   2069  CG1 VAL A 271      -1.274  19.799  33.430  1.00 19.96           C  
ATOM   2070  CG2 VAL A 271      -2.342  19.708  35.661  1.00 16.17           C  
ATOM   2071  N   VAL A 272      -3.978  18.663  31.276  1.00 22.84           N  
ATOM   2072  CA  VAL A 272      -4.055  17.908  30.027  1.00 22.89           C  
ATOM   2073  C   VAL A 272      -3.129  18.460  28.944  1.00 24.29           C  
ATOM   2074  O   VAL A 272      -3.276  19.608  28.524  1.00 24.72           O  
ATOM   2075  CB  VAL A 272      -5.524  17.920  29.472  1.00 20.66           C  
ATOM   2076  CG1 VAL A 272      -5.619  17.088  28.207  1.00 20.40           C  
ATOM   2077  CG2 VAL A 272      -6.488  17.399  30.507  1.00 15.35           C  
ATOM   2078  N   LYS A 273      -2.175  17.648  28.497  1.00 24.85           N  
ATOM   2079  CA  LYS A 273      -1.264  18.067  27.435  1.00 23.91           C  
ATOM   2080  C   LYS A 273      -2.076  17.989  26.134  1.00 24.63           C  
ATOM   2081  O   LYS A 273      -2.935  17.109  26.007  1.00 25.68           O  
ATOM   2082  CB  LYS A 273      -0.070  17.116  27.370  1.00 22.69           C  
ATOM   2083  CG  LYS A 273       0.985  17.498  26.334  1.00 24.13           C  
ATOM   2084  CD  LYS A 273       2.165  16.520  26.328  1.00 24.94           C  
ATOM   2085  CE  LYS A 273       2.920  16.559  27.647  1.00 28.01           C  
ATOM   2086  NZ  LYS A 273       3.987  15.540  27.741  1.00 27.24           N1+
ATOM   2087  N   ALA A 274      -1.824  18.894  25.180  1.00 25.37           N  
ATOM   2088  CA  ALA A 274      -2.560  18.903  23.903  1.00 23.09           C  
ATOM   2089  C   ALA A 274      -2.368  17.638  23.059  1.00 24.49           C  
ATOM   2090  O   ALA A 274      -3.112  17.397  22.113  1.00 25.97           O  
ATOM   2091  CB  ALA A 274      -2.191  20.129  23.092  1.00 23.86           C  
ATOM   2092  N   TYR A 275      -1.351  16.850  23.385  1.00 23.20           N  
ATOM   2093  CA  TYR A 275      -1.087  15.577  22.725  1.00 23.55           C  
ATOM   2094  C   TYR A 275      -0.640  14.696  23.890  1.00 24.79           C  
ATOM   2095  O   TYR A 275      -0.454  15.191  24.999  1.00 26.76           O  
ATOM   2096  CB  TYR A 275       0.019  15.684  21.654  1.00 23.90           C  
ATOM   2097  CG  TYR A 275       1.290  16.372  22.114  1.00 24.15           C  
ATOM   2098  CD1 TYR A 275       1.363  17.765  22.182  1.00 25.74           C  
ATOM   2099  CD2 TYR A 275       2.397  15.634  22.534  1.00 23.69           C  
ATOM   2100  CE1 TYR A 275       2.499  18.409  22.662  1.00 26.01           C  
ATOM   2101  CE2 TYR A 275       3.541  16.268  23.019  1.00 26.42           C  
ATOM   2102  CZ  TYR A 275       3.583  17.659  23.084  1.00 26.68           C  
ATOM   2103  OH  TYR A 275       4.681  18.309  23.611  1.00 24.92           O  
ATOM   2104  N   THR A 276      -0.456  13.407  23.653  1.00 26.02           N  
ATOM   2105  CA  THR A 276      -0.083  12.498  24.726  1.00 25.14           C  
ATOM   2106  C   THR A 276       1.369  12.057  24.707  1.00 26.27           C  
ATOM   2107  O   THR A 276       1.973  11.936  23.645  1.00 25.42           O  
ATOM   2108  CB  THR A 276      -0.934  11.218  24.663  1.00 26.31           C  
ATOM   2109  CG2 THR A 276      -0.839  10.444  25.962  1.00 26.04           C  
ATOM   2110  OG1 THR A 276      -2.300  11.565  24.412  1.00 28.58           O  
ATOM   2111  N   THR A 277       1.925  11.826  25.895  1.00 27.53           N  
ATOM   2112  CA  THR A 277       3.288  11.310  26.023  1.00 27.89           C  
ATOM   2113  C   THR A 277       3.293  10.226  27.089  1.00 29.16           C  
ATOM   2114  O   THR A 277       2.472  10.220  28.004  1.00 27.34           O  
ATOM   2115  CB  THR A 277       4.329  12.362  26.469  1.00 26.92           C  
ATOM   2116  CG2 THR A 277       4.530  13.422  25.402  1.00 24.84           C  
ATOM   2117  OG1 THR A 277       3.907  12.949  27.704  1.00 28.17           O  
ATOM   2118  N   ARG A 278       4.230   9.308  26.952  1.00 28.53           N  
ATOM   2119  CA  ARG A 278       4.394   8.241  27.904  1.00 29.64           C  
ATOM   2120  C   ARG A 278       5.896   7.943  27.934  1.00 32.29           C  
ATOM   2121  O   ARG A 278       6.562   7.947  26.895  1.00 33.16           O  
ATOM   2122  CB  ARG A 278       3.584   7.014  27.459  1.00 30.35           C  
ATOM   2123  CG  ARG A 278       3.894   5.770  28.263  1.00 31.19           C  
ATOM   2124  CD  ARG A 278       2.756   4.768  28.372  1.00 27.59           C  
ATOM   2125  NE  ARG A 278       2.876   4.115  29.675  1.00 29.76           N  
ATOM   2126  CZ  ARG A 278       2.080   3.159  30.138  1.00 30.26           C  
ATOM   2127  NH1 ARG A 278       1.073   2.701  29.408  1.00 32.30           N1+
ATOM   2128  NH2 ARG A 278       2.277   2.680  31.358  1.00 30.23           N  
ATOM   2129  N   VAL A 279       6.447   7.744  29.125  1.00 33.47           N  
ATOM   2130  CA  VAL A 279       7.862   7.413  29.239  1.00 33.49           C  
ATOM   2131  C   VAL A 279       7.954   6.130  30.073  1.00 33.71           C  
ATOM   2132  O   VAL A 279       7.626   6.107  31.263  1.00 31.95           O  
ATOM   2133  CB  VAL A 279       8.681   8.586  29.855  1.00 31.28           C  
ATOM   2134  CG1 VAL A 279       8.207   8.900  31.237  1.00 31.62           C  
ATOM   2135  CG2 VAL A 279      10.161   8.237  29.848  1.00 33.44           C  
ATOM   2136  N   GLY A 280       8.365   5.053  29.410  1.00 33.02           N  
ATOM   2137  CA  GLY A 280       8.463   3.756  30.050  1.00 31.33           C  
ATOM   2138  C   GLY A 280       7.691   2.757  29.202  1.00 31.64           C  
ATOM   2139  O   GLY A 280       7.153   3.122  28.152  1.00 31.78           O  
ATOM   2140  N   ILE A 281       7.617   1.507  29.658  1.00 29.26           N  
ATOM   2141  CA  ILE A 281       6.925   0.442  28.936  1.00 28.88           C  
ATOM   2142  C   ILE A 281       5.405   0.454  29.127  1.00 30.35           C  
ATOM   2143  O   ILE A 281       4.905   0.960  30.124  1.00 33.04           O  
ATOM   2144  CB  ILE A 281       7.486  -0.932  29.380  1.00 28.26           C  
ATOM   2145  CG1 ILE A 281       8.993  -0.958  29.142  1.00 27.19           C  
ATOM   2146  CG2 ILE A 281       6.802  -2.067  28.644  1.00 28.18           C  
ATOM   2147  CD1 ILE A 281       9.403  -0.528  27.731  1.00 29.82           C  
ATOM   2148  N   GLY A 282       4.672  -0.106  28.170  1.00 30.08           N  
ATOM   2149  CA  GLY A 282       3.225  -0.152  28.289  1.00 29.06           C  
ATOM   2150  C   GLY A 282       2.451   0.371  27.091  1.00 30.24           C  
ATOM   2151  O   GLY A 282       2.954   1.180  26.309  1.00 31.81           O  
ATOM   2152  N   ALA A 283       1.211  -0.086  26.958  1.00 29.73           N  
ATOM   2153  CA  ALA A 283       0.345   0.326  25.865  1.00 30.69           C  
ATOM   2154  C   ALA A 283       0.257   1.839  25.739  1.00 32.83           C  
ATOM   2155  O   ALA A 283       0.265   2.565  26.735  1.00 35.05           O  
ATOM   2156  CB  ALA A 283      -1.038  -0.245  26.061  1.00 29.76           C  
ATOM   2157  N   PHE A 284       0.162   2.302  24.497  1.00 34.37           N  
ATOM   2158  CA  PHE A 284       0.063   3.724  24.162  1.00 32.83           C  
ATOM   2159  C   PHE A 284      -0.670   3.740  22.816  1.00 34.03           C  
ATOM   2160  O   PHE A 284      -0.048   3.792  21.755  1.00 35.08           O  
ATOM   2161  CB  PHE A 284       1.470   4.326  24.030  1.00 29.22           C  
ATOM   2162  CG  PHE A 284       1.491   5.823  23.866  1.00 29.65           C  
ATOM   2163  CD1 PHE A 284       0.318   6.542  23.646  1.00 28.53           C  
ATOM   2164  CD2 PHE A 284       2.702   6.511  23.895  1.00 29.48           C  
ATOM   2165  CE1 PHE A 284       0.352   7.916  23.456  1.00 27.22           C  
ATOM   2166  CE2 PHE A 284       2.746   7.887  23.705  1.00 28.50           C  
ATOM   2167  CZ  PHE A 284       1.567   8.592  23.484  1.00 28.25           C  
ATOM   2168  N   PRO A 285      -2.011   3.667  22.851  1.00 35.04           N  
ATOM   2169  CA  PRO A 285      -2.872   3.660  21.665  1.00 34.37           C  
ATOM   2170  C   PRO A 285      -2.602   4.687  20.565  1.00 35.22           C  
ATOM   2171  O   PRO A 285      -2.498   4.318  19.389  1.00 36.80           O  
ATOM   2172  CB  PRO A 285      -4.267   3.789  22.260  1.00 33.63           C  
ATOM   2173  CG  PRO A 285      -4.135   2.978  23.510  1.00 36.53           C  
ATOM   2174  CD  PRO A 285      -2.812   3.465  24.073  1.00 33.33           C  
ATOM   2175  N   THR A 286      -2.499   5.965  20.916  1.00 32.80           N  
ATOM   2176  CA  THR A 286      -2.252   6.967  19.885  1.00 30.90           C  
ATOM   2177  C   THR A 286      -0.778   7.232  19.628  1.00 30.76           C  
ATOM   2178  O   THR A 286      -0.439   8.200  18.954  1.00 30.91           O  
ATOM   2179  CB  THR A 286      -2.926   8.313  20.217  1.00 32.48           C  
ATOM   2180  CG2 THR A 286      -4.432   8.127  20.382  1.00 29.64           C  
ATOM   2181  OG1 THR A 286      -2.358   8.859  21.419  1.00 32.82           O  
ATOM   2182  N   GLU A 287       0.099   6.384  20.155  1.00 29.03           N  
ATOM   2183  CA  GLU A 287       1.529   6.588  19.948  1.00 32.80           C  
ATOM   2184  C   GLU A 287       1.861   6.780  18.459  1.00 35.74           C  
ATOM   2185  O   GLU A 287       1.347   6.054  17.598  1.00 37.93           O  
ATOM   2186  CB  GLU A 287       2.326   5.408  20.517  1.00 29.61           C  
ATOM   2187  CG  GLU A 287       3.811   5.513  20.265  1.00 30.78           C  
ATOM   2188  CD  GLU A 287       4.624   4.551  21.098  1.00 31.13           C  
ATOM   2189  OE1 GLU A 287       4.239   3.371  21.207  1.00 34.60           O  
ATOM   2190  OE2 GLU A 287       5.664   4.972  21.635  1.00 30.64           O1-
ATOM   2191  N   GLN A 288       2.711   7.765  18.161  1.00 37.18           N  
ATOM   2192  CA  GLN A 288       3.118   8.056  16.782  1.00 37.09           C  
ATOM   2193  C   GLN A 288       4.605   7.798  16.548  1.00 37.78           C  
ATOM   2194  O   GLN A 288       5.420   8.710  16.675  1.00 39.45           O  
ATOM   2195  CB  GLN A 288       2.821   9.518  16.422  1.00 35.74           C  
ATOM   2196  CG  GLN A 288       1.354   9.854  16.282  1.00 37.05           C  
ATOM   2197  CD  GLN A 288       0.659   8.957  15.296  1.00 37.16           C  
ATOM   2198  NE2 GLN A 288      -0.405   8.303  15.736  1.00 38.81           N  
ATOM   2199  OE1 GLN A 288       1.075   8.847  14.148  1.00 39.99           O  
ATOM   2200  N   ILE A 289       4.958   6.562  16.206  1.00 37.68           N  
ATOM   2201  CA  ILE A 289       6.350   6.220  15.945  1.00 39.02           C  
ATOM   2202  C   ILE A 289       6.591   6.531  14.478  1.00 39.08           C  
ATOM   2203  O   ILE A 289       6.592   5.639  13.631  1.00 39.30           O  
ATOM   2204  CB  ILE A 289       6.625   4.728  16.195  1.00 40.34           C  
ATOM   2205  CG1 ILE A 289       6.181   4.350  17.611  1.00 42.46           C  
ATOM   2206  CG2 ILE A 289       8.111   4.443  16.015  1.00 40.30           C  
ATOM   2207  CD1 ILE A 289       6.567   2.941  18.036  1.00 43.54           C  
ATOM   2208  N   ASN A 290       6.789   7.811  14.189  1.00 38.44           N  
ATOM   2209  CA  ASN A 290       6.990   8.266  12.829  1.00 38.01           C  
ATOM   2210  C   ASN A 290       7.435   9.716  12.810  1.00 40.55           C  
ATOM   2211  O   ASN A 290       7.930  10.253  13.801  1.00 41.69           O  
ATOM   2212  CB  ASN A 290       5.683   8.136  12.043  1.00 36.55           C  
ATOM   2213  CG  ASN A 290       4.485   8.769  12.772  1.00 35.54           C  
ATOM   2214  ND2 ASN A 290       3.403   8.006  12.908  1.00 29.95           N  
ATOM   2215  OD1 ASN A 290       4.535   9.928  13.196  1.00 36.53           O  
ATOM   2216  N   GLU A 291       7.226  10.351  11.668  1.00 42.09           N  
ATOM   2217  CA  GLU A 291       7.599  11.736  11.478  1.00 43.65           C  
ATOM   2218  C   GLU A 291       6.808  12.674  12.392  1.00 41.24           C  
ATOM   2219  O   GLU A 291       7.315  13.719  12.818  1.00 41.33           O  
ATOM   2220  CB  GLU A 291       7.385  12.104  10.008  1.00 49.66           C  
ATOM   2221  CG  GLU A 291       8.223  13.274   9.529  1.00 59.05           C  
ATOM   2222  CD  GLU A 291       8.588  13.158   8.055  1.00 65.22           C  
ATOM   2223  OE1 GLU A 291       9.244  12.152   7.677  1.00 67.79           O  
ATOM   2224  OE2 GLU A 291       8.220  14.073   7.279  1.00 68.93           O1-
ATOM   2225  N   ILE A 292       5.566  12.306  12.689  1.00 38.84           N  
ATOM   2226  CA  ILE A 292       4.730  13.126  13.558  1.00 37.52           C  
ATOM   2227  C   ILE A 292       5.270  13.025  14.986  1.00 36.05           C  
ATOM   2228  O   ILE A 292       5.388  14.032  15.700  1.00 31.99           O  
ATOM   2229  CB  ILE A 292       3.254  12.651  13.542  1.00 37.64           C  
ATOM   2230  CG1 ILE A 292       2.669  12.801  12.139  1.00 37.61           C  
ATOM   2231  CG2 ILE A 292       2.424  13.486  14.518  1.00 35.87           C  
ATOM   2232  CD1 ILE A 292       2.510  14.245  11.706  1.00 39.51           C  
ATOM   2233  N   GLY A 293       5.602  11.800  15.385  1.00 33.92           N  
ATOM   2234  CA  GLY A 293       6.124  11.573  16.716  1.00 35.32           C  
ATOM   2235  C   GLY A 293       7.382  12.380  16.951  1.00 37.12           C  
ATOM   2236  O   GLY A 293       7.560  12.970  18.028  1.00 35.68           O  
ATOM   2237  N   ASP A 294       8.251  12.418  15.939  1.00 37.52           N  
ATOM   2238  CA  ASP A 294       9.509  13.152  16.035  1.00 38.33           C  
ATOM   2239  C   ASP A 294       9.311  14.657  16.128  1.00 37.15           C  
ATOM   2240  O   ASP A 294      10.059  15.343  16.825  1.00 38.10           O  
ATOM   2241  CB  ASP A 294      10.414  12.834  14.847  1.00 43.67           C  
ATOM   2242  CG  ASP A 294      10.618  11.346  14.656  1.00 48.55           C  
ATOM   2243  OD1 ASP A 294      10.768  10.627  15.671  1.00 50.33           O  
ATOM   2244  OD2 ASP A 294      10.637  10.898  13.487  1.00 51.83           O1-
ATOM   2245  N   LEU A 295       8.316  15.181  15.425  1.00 35.65           N  
ATOM   2246  CA  LEU A 295       8.060  16.610  15.487  1.00 35.32           C  
ATOM   2247  C   LEU A 295       7.558  16.966  16.885  1.00 34.86           C  
ATOM   2248  O   LEU A 295       7.969  17.972  17.462  1.00 35.90           O  
ATOM   2249  CB  LEU A 295       7.017  17.020  14.438  1.00 37.11           C  
ATOM   2250  CG  LEU A 295       6.602  18.503  14.437  1.00 39.07           C  
ATOM   2251  CD1 LEU A 295       7.820  19.395  14.218  1.00 40.77           C  
ATOM   2252  CD2 LEU A 295       5.577  18.750  13.342  1.00 38.72           C  
ATOM   2253  N   LEU A 296       6.671  16.135  17.429  1.00 33.56           N  
ATOM   2254  CA  LEU A 296       6.116  16.375  18.756  1.00 30.69           C  
ATOM   2255  C   LEU A 296       7.211  16.247  19.789  1.00 32.38           C  
ATOM   2256  O   LEU A 296       7.407  17.138  20.619  1.00 33.30           O  
ATOM   2257  CB  LEU A 296       5.022  15.359  19.076  1.00 29.24           C  
ATOM   2258  CG  LEU A 296       3.736  15.384  18.253  1.00 26.94           C  
ATOM   2259  CD1 LEU A 296       2.827  14.238  18.674  1.00 20.93           C  
ATOM   2260  CD2 LEU A 296       3.050  16.730  18.437  1.00 26.80           C  
ATOM   2261  N   GLN A 297       7.925  15.126  19.732  1.00 33.89           N  
ATOM   2262  CA  GLN A 297       9.008  14.857  20.673  1.00 34.19           C  
ATOM   2263  C   GLN A 297      10.041  15.972  20.617  1.00 33.78           C  
ATOM   2264  O   GLN A 297      10.510  16.446  21.650  1.00 33.42           O  
ATOM   2265  CB  GLN A 297       9.669  13.509  20.351  1.00 35.81           C  
ATOM   2266  CG  GLN A 297      10.579  12.964  21.460  1.00 39.22           C  
ATOM   2267  CD  GLN A 297      11.893  13.717  21.584  1.00 40.68           C  
ATOM   2268  NE2 GLN A 297      12.523  14.006  20.450  1.00 40.17           N  
ATOM   2269  OE1 GLN A 297      12.342  14.023  22.688  1.00 41.76           O  
ATOM   2270  N   ASN A 298      10.365  16.410  19.405  1.00 34.28           N  
ATOM   2271  CA  ASN A 298      11.358  17.456  19.215  1.00 34.76           C  
ATOM   2272  C   ASN A 298      10.876  18.856  19.559  1.00 34.64           C  
ATOM   2273  O   ASN A 298      11.543  19.563  20.314  1.00 35.26           O  
ATOM   2274  CB  ASN A 298      11.871  17.428  17.778  1.00 37.97           C  
ATOM   2275  CG  ASN A 298      13.064  18.335  17.572  1.00 42.11           C  
ATOM   2276  ND2 ASN A 298      14.242  17.734  17.465  1.00 45.86           N  
ATOM   2277  OD1 ASN A 298      12.937  19.560  17.525  1.00 43.86           O  
ATOM   2278  N   ARG A 299       9.735  19.267  19.008  1.00 34.21           N  
ATOM   2279  CA  ARG A 299       9.205  20.599  19.287  1.00 33.03           C  
ATOM   2280  C   ARG A 299       8.821  20.736  20.741  1.00 33.12           C  
ATOM   2281  O   ARG A 299       8.878  21.829  21.299  1.00 35.27           O  
ATOM   2282  CB  ARG A 299       7.967  20.901  18.436  1.00 35.45           C  
ATOM   2283  CG  ARG A 299       8.249  21.578  17.108  1.00 36.65           C  
ATOM   2284  CD  ARG A 299       6.963  21.866  16.328  1.00 37.51           C  
ATOM   2285  NE  ARG A 299       6.159  22.941  16.908  1.00 35.81           N  
ATOM   2286  CZ  ARG A 299       6.519  24.222  16.942  1.00 35.08           C  
ATOM   2287  NH1 ARG A 299       7.679  24.607  16.429  1.00 31.44           N1+
ATOM   2288  NH2 ARG A 299       5.711  25.122  17.489  1.00 35.59           N  
ATOM   2289  N   GLY A 300       8.423  19.627  21.355  1.00 32.31           N  
ATOM   2290  CA  GLY A 300       8.019  19.670  22.747  1.00 30.29           C  
ATOM   2291  C   GLY A 300       9.136  19.449  23.748  1.00 32.54           C  
ATOM   2292  O   GLY A 300       8.927  19.658  24.950  1.00 31.48           O  
ATOM   2293  N   HIS A 301      10.317  19.046  23.267  1.00 33.32           N  
ATOM   2294  CA  HIS A 301      11.469  18.776  24.138  1.00 33.47           C  
ATOM   2295  C   HIS A 301      11.074  17.695  25.138  1.00 32.03           C  
ATOM   2296  O   HIS A 301      11.330  17.808  26.340  1.00 30.14           O  
ATOM   2297  CB  HIS A 301      11.882  20.054  24.869  1.00 37.11           C  
ATOM   2298  CG  HIS A 301      12.348  21.141  23.950  1.00 44.79           C  
ATOM   2299  CD2 HIS A 301      13.512  21.833  23.899  1.00 46.51           C  
ATOM   2300  ND1 HIS A 301      11.590  21.594  22.891  1.00 46.80           N  
ATOM   2301  CE1 HIS A 301      12.265  22.514  22.226  1.00 45.15           C  
ATOM   2302  NE2 HIS A 301      13.435  22.677  22.817  1.00 45.98           N  
ATOM   2303  N   GLU A 302      10.467  16.635  24.614  1.00 32.13           N  
ATOM   2304  CA  GLU A 302       9.966  15.543  25.430  1.00 33.08           C  
ATOM   2305  C   GLU A 302      10.993  14.513  25.894  1.00 33.03           C  
ATOM   2306  O   GLU A 302      11.125  13.432  25.313  1.00 33.43           O  
ATOM   2307  CB  GLU A 302       8.815  14.835  24.693  1.00 31.70           C  
ATOM   2308  CG  GLU A 302       7.623  15.735  24.297  1.00 30.53           C  
ATOM   2309  CD  GLU A 302       6.863  16.321  25.492  1.00 31.85           C  
ATOM   2310  OE1 GLU A 302       6.922  15.741  26.593  1.00 31.33           O  
ATOM   2311  OE2 GLU A 302       6.185  17.360  25.332  1.00 34.05           O1-
ATOM   2312  N   TRP A 303      11.714  14.853  26.956  1.00 33.77           N  
ATOM   2313  CA  TRP A 303      12.693  13.941  27.523  1.00 34.65           C  
ATOM   2314  C   TRP A 303      12.579  14.031  29.045  1.00 35.00           C  
ATOM   2315  O   TRP A 303      12.479  15.121  29.609  1.00 35.07           O  
ATOM   2316  CB  TRP A 303      14.115  14.281  27.028  1.00 35.71           C  
ATOM   2317  CG  TRP A 303      14.704  15.573  27.534  1.00 37.86           C  
ATOM   2318  CD1 TRP A 303      15.128  15.846  28.812  1.00 39.39           C  
ATOM   2319  CD2 TRP A 303      14.959  16.758  26.767  1.00 40.61           C  
ATOM   2320  CE2 TRP A 303      15.537  17.710  27.645  1.00 42.88           C  
ATOM   2321  CE3 TRP A 303      14.753  17.112  25.425  1.00 42.74           C  
ATOM   2322  NE1 TRP A 303      15.632  17.126  28.884  1.00 42.13           N  
ATOM   2323  CZ2 TRP A 303      15.913  18.999  27.218  1.00 43.08           C  
ATOM   2324  CZ3 TRP A 303      15.130  18.403  25.000  1.00 45.63           C  
ATOM   2325  CH2 TRP A 303      15.700  19.325  25.898  1.00 44.15           C  
ATOM   2326  N   GLY A 304      12.560  12.866  29.687  1.00 35.70           N  
ATOM   2327  CA  GLY A 304      12.435  12.772  31.127  1.00 35.81           C  
ATOM   2328  C   GLY A 304      13.174  13.808  31.949  1.00 39.90           C  
ATOM   2329  O   GLY A 304      14.386  13.997  31.817  1.00 40.96           O  
ATOM   2330  N   VAL A 305      12.422  14.478  32.814  1.00 40.39           N  
ATOM   2331  CA  VAL A 305      12.956  15.494  33.708  1.00 40.06           C  
ATOM   2332  C   VAL A 305      13.706  14.788  34.841  1.00 39.91           C  
ATOM   2333  O   VAL A 305      14.509  15.397  35.547  1.00 39.98           O  
ATOM   2334  CB  VAL A 305      11.788  16.352  34.309  1.00 41.16           C  
ATOM   2335  CG1 VAL A 305      12.314  17.311  35.392  1.00 39.33           C  
ATOM   2336  CG2 VAL A 305      11.076  17.122  33.196  1.00 36.83           C  
ATOM   2337  N   THR A 306      13.444  13.492  34.989  1.00 39.42           N  
ATOM   2338  CA  THR A 306      14.054  12.689  36.044  1.00 37.80           C  
ATOM   2339  C   THR A 306      15.102  11.687  35.556  1.00 37.67           C  
ATOM   2340  O   THR A 306      16.097  11.442  36.243  1.00 37.24           O  
ATOM   2341  CB  THR A 306      12.955  11.917  36.848  1.00 35.01           C  
ATOM   2342  CG2 THR A 306      13.562  10.857  37.752  1.00 31.78           C  
ATOM   2343  OG1 THR A 306      12.220  12.843  37.653  1.00 35.56           O  
ATOM   2344  N   THR A 307      14.886  11.114  34.378  1.00 37.24           N  
ATOM   2345  CA  THR A 307      15.805  10.112  33.853  1.00 37.02           C  
ATOM   2346  C   THR A 307      16.499  10.485  32.546  1.00 36.50           C  
ATOM   2347  O   THR A 307      17.395   9.772  32.088  1.00 35.50           O  
ATOM   2348  CB  THR A 307      15.077   8.757  33.641  1.00 36.81           C  
ATOM   2349  CG2 THR A 307      14.498   8.254  34.954  1.00 36.65           C  
ATOM   2350  OG1 THR A 307      14.020   8.918  32.685  1.00 35.85           O  
ATOM   2351  N   GLY A 308      16.089  11.598  31.952  1.00 37.20           N  
ATOM   2352  CA  GLY A 308      16.682  12.009  30.694  1.00 35.31           C  
ATOM   2353  C   GLY A 308      16.183  11.144  29.550  1.00 34.93           C  
ATOM   2354  O   GLY A 308      16.571  11.338  28.398  1.00 35.86           O  
ATOM   2355  N   ARG A 309      15.323  10.179  29.862  1.00 33.42           N  
ATOM   2356  CA  ARG A 309      14.768   9.306  28.836  1.00 33.92           C  
ATOM   2357  C   ARG A 309      13.849  10.042  27.859  1.00 34.74           C  
ATOM   2358  O   ARG A 309      13.030  10.881  28.246  1.00 33.42           O  
ATOM   2359  CB  ARG A 309      13.971   8.163  29.468  1.00 34.59           C  
ATOM   2360  CG  ARG A 309      14.797   7.082  30.118  1.00 34.83           C  
ATOM   2361  CD  ARG A 309      13.886   5.985  30.647  1.00 36.45           C  
ATOM   2362  NE  ARG A 309      12.993   6.459  31.706  1.00 34.56           N  
ATOM   2363  CZ  ARG A 309      12.021   5.729  32.249  1.00 32.09           C  
ATOM   2364  NH1 ARG A 309      11.804   4.484  31.832  1.00 29.94           N1+
ATOM   2365  NH2 ARG A 309      11.274   6.238  33.218  1.00 27.87           N  
ATOM   2366  N   LYS A 310      13.988   9.701  26.586  1.00 35.94           N  
ATOM   2367  CA  LYS A 310      13.170  10.282  25.538  1.00 37.52           C  
ATOM   2368  C   LYS A 310      11.750   9.710  25.667  1.00 34.58           C  
ATOM   2369  O   LYS A 310      11.539   8.491  25.628  1.00 34.09           O  
ATOM   2370  CB  LYS A 310      13.786   9.952  24.168  1.00 41.58           C  
ATOM   2371  CG  LYS A 310      13.012  10.479  22.960  1.00 49.04           C  
ATOM   2372  CD  LYS A 310      13.943  10.707  21.772  1.00 53.78           C  
ATOM   2373  CE  LYS A 310      14.949  11.821  22.092  1.00 56.57           C  
ATOM   2374  NZ  LYS A 310      15.807  12.212  20.927  1.00 61.29           N1+
ATOM   2375  N   ARG A 311      10.778  10.599  25.820  1.00 31.03           N  
ATOM   2376  CA  ARG A 311       9.400  10.180  25.984  1.00 29.45           C  
ATOM   2377  C   ARG A 311       8.756   9.807  24.665  1.00 29.87           C  
ATOM   2378  O   ARG A 311       9.095  10.355  23.624  1.00 30.74           O  
ATOM   2379  CB  ARG A 311       8.609  11.292  26.687  1.00 30.12           C  
ATOM   2380  CG  ARG A 311       9.273  11.715  27.999  1.00 32.71           C  
ATOM   2381  CD  ARG A 311       8.350  12.449  28.955  1.00 31.44           C  
ATOM   2382  NE  ARG A 311       8.404  13.900  28.809  1.00 30.99           N  
ATOM   2383  CZ  ARG A 311       8.737  14.746  29.783  1.00 28.62           C  
ATOM   2384  NH1 ARG A 311       9.059  14.290  30.989  1.00 27.34           N1+
ATOM   2385  NH2 ARG A 311       8.724  16.057  29.560  1.00 27.58           N  
ATOM   2386  N   ARG A 312       7.845   8.841  24.715  1.00 30.80           N  
ATOM   2387  CA  ARG A 312       7.115   8.381  23.536  1.00 29.21           C  
ATOM   2388  C   ARG A 312       6.050   9.441  23.300  1.00 29.62           C  
ATOM   2389  O   ARG A 312       5.537  10.008  24.261  1.00 29.91           O  
ATOM   2390  CB  ARG A 312       6.463   7.025  23.831  1.00 28.33           C  
ATOM   2391  CG  ARG A 312       7.451   5.989  24.339  1.00 25.50           C  
ATOM   2392  CD  ARG A 312       6.787   4.884  25.131  1.00 28.25           C  
ATOM   2393  NE  ARG A 312       5.859   4.085  24.332  1.00 30.09           N  
ATOM   2394  CZ  ARG A 312       5.189   3.036  24.801  1.00 29.59           C  
ATOM   2395  NH1 ARG A 312       5.344   2.663  26.065  1.00 33.98           N1+
ATOM   2396  NH2 ARG A 312       4.371   2.352  24.014  1.00 31.13           N  
ATOM   2397  N   CYS A 313       5.723   9.724  22.041  1.00 30.10           N  
ATOM   2398  CA  CYS A 313       4.720  10.740  21.745  1.00 28.40           C  
ATOM   2399  C   CYS A 313       3.597  10.260  20.841  1.00 29.07           C  
ATOM   2400  O   CYS A 313       3.815   9.457  19.933  1.00 29.54           O  
ATOM   2401  CB  CYS A 313       5.375  11.958  21.108  1.00 29.17           C  
ATOM   2402  SG  CYS A 313       6.580  12.765  22.140  1.00 29.46           S  
ATOM   2403  N   GLY A 314       2.397  10.783  21.096  1.00 29.65           N  
ATOM   2404  CA  GLY A 314       1.223  10.433  20.318  1.00 28.56           C  
ATOM   2405  C   GLY A 314       0.184  11.545  20.303  1.00 27.66           C  
ATOM   2406  O   GLY A 314       0.330  12.573  20.966  1.00 27.84           O  
ATOM   2407  N   TRP A 315      -0.872  11.347  19.530  1.00 28.56           N  
ATOM   2408  CA  TRP A 315      -1.928  12.338  19.449  1.00 29.52           C  
ATOM   2409  C   TRP A 315      -2.672  12.359  20.777  1.00 31.76           C  
ATOM   2410  O   TRP A 315      -2.455  11.493  21.636  1.00 32.16           O  
ATOM   2411  CB  TRP A 315      -2.913  11.977  18.337  1.00 29.69           C  
ATOM   2412  CG  TRP A 315      -2.347  12.039  16.944  1.00 30.46           C  
ATOM   2413  CD1 TRP A 315      -2.189  10.998  16.072  1.00 30.43           C  
ATOM   2414  CD2 TRP A 315      -1.901  13.216  16.252  1.00 29.33           C  
ATOM   2415  CE2 TRP A 315      -1.491  12.813  14.964  1.00 28.67           C  
ATOM   2416  CE3 TRP A 315      -1.811  14.572  16.598  1.00 30.05           C  
ATOM   2417  NE1 TRP A 315      -1.674  11.456  14.880  1.00 30.24           N  
ATOM   2418  CZ2 TRP A 315      -1.000  13.715  14.019  1.00 28.06           C  
ATOM   2419  CZ3 TRP A 315      -1.321  15.469  15.656  1.00 30.49           C  
ATOM   2420  CH2 TRP A 315      -0.923  15.034  14.382  1.00 28.75           C  
ATOM   2421  N   LEU A 316      -3.545  13.351  20.945  1.00 31.92           N  
ATOM   2422  CA  LEU A 316      -4.351  13.460  22.149  1.00 30.91           C  
ATOM   2423  C   LEU A 316      -5.225  12.218  22.117  1.00 31.39           C  
ATOM   2424  O   LEU A 316      -5.608  11.749  21.036  1.00 30.72           O  
ATOM   2425  CB  LEU A 316      -5.222  14.714  22.099  1.00 32.59           C  
ATOM   2426  CG  LEU A 316      -6.015  15.085  23.357  1.00 33.18           C  
ATOM   2427  CD1 LEU A 316      -5.053  15.472  24.478  1.00 31.06           C  
ATOM   2428  CD2 LEU A 316      -6.955  16.248  23.048  1.00 32.19           C  
ATOM   2429  N   ASP A 317      -5.522  11.679  23.297  1.00 31.16           N  
ATOM   2430  CA  ASP A 317      -6.333  10.468  23.435  1.00 30.50           C  
ATOM   2431  C   ASP A 317      -7.476  10.751  24.419  1.00 31.21           C  
ATOM   2432  O   ASP A 317      -7.251  10.847  25.625  1.00 31.10           O  
ATOM   2433  CB  ASP A 317      -5.454   9.325  23.963  1.00 29.89           C  
ATOM   2434  CG  ASP A 317      -6.158   7.979  23.940  1.00 30.87           C  
ATOM   2435  OD1 ASP A 317      -7.358   7.926  24.274  1.00 34.68           O  
ATOM   2436  OD2 ASP A 317      -5.508   6.968  23.605  1.00 31.29           O1-
ATOM   2437  N   LEU A 318      -8.693  10.887  23.898  1.00 30.99           N  
ATOM   2438  CA  LEU A 318      -9.862  11.179  24.721  1.00 30.67           C  
ATOM   2439  C   LEU A 318     -10.358  10.003  25.554  1.00 29.22           C  
ATOM   2440  O   LEU A 318     -11.037  10.204  26.558  1.00 30.01           O  
ATOM   2441  CB  LEU A 318     -11.005  11.718  23.849  1.00 33.85           C  
ATOM   2442  CG  LEU A 318     -10.848  13.161  23.344  1.00 36.81           C  
ATOM   2443  CD1 LEU A 318     -11.914  13.479  22.284  1.00 35.76           C  
ATOM   2444  CD2 LEU A 318     -10.942  14.122  24.528  1.00 34.12           C  
ATOM   2445  N   MET A 319     -10.041   8.779  25.145  1.00 28.43           N  
ATOM   2446  CA  MET A 319     -10.459   7.616  25.922  1.00 28.95           C  
ATOM   2447  C   MET A 319      -9.837   7.712  27.314  1.00 29.19           C  
ATOM   2448  O   MET A 319     -10.543   7.685  28.320  1.00 30.56           O  
ATOM   2449  CB  MET A 319     -10.008   6.308  25.264  1.00 30.71           C  
ATOM   2450  CG  MET A 319     -10.857   5.853  24.088  1.00 34.24           C  
ATOM   2451  SD  MET A 319     -12.609   5.630  24.525  1.00 41.67           S  
ATOM   2452  CE  MET A 319     -12.569   3.957  25.286  1.00 34.23           C  
ATOM   2453  N   ILE A 320      -8.517   7.842  27.380  1.00 26.31           N  
ATOM   2454  CA  ILE A 320      -7.866   7.932  28.676  1.00 24.62           C  
ATOM   2455  C   ILE A 320      -8.322   9.169  29.465  1.00 24.48           C  
ATOM   2456  O   ILE A 320      -8.497   9.106  30.683  1.00 22.77           O  
ATOM   2457  CB  ILE A 320      -6.309   7.934  28.529  1.00 25.38           C  
ATOM   2458  CG1 ILE A 320      -5.817   9.280  27.990  1.00 24.55           C  
ATOM   2459  CG2 ILE A 320      -5.871   6.792  27.601  1.00 21.97           C  
ATOM   2460  CD1 ILE A 320      -4.308   9.352  27.793  1.00 28.75           C  
ATOM   2461  N   LEU A 321      -8.536  10.285  28.776  1.00 23.72           N  
ATOM   2462  CA  LEU A 321      -8.951  11.508  29.453  1.00 26.78           C  
ATOM   2463  C   LEU A 321     -10.327  11.396  30.112  1.00 29.22           C  
ATOM   2464  O   LEU A 321     -10.524  11.829  31.257  1.00 27.20           O  
ATOM   2465  CB  LEU A 321      -8.930  12.686  28.473  1.00 25.84           C  
ATOM   2466  CG  LEU A 321      -7.518  13.091  28.037  1.00 27.80           C  
ATOM   2467  CD1 LEU A 321      -7.581  14.202  27.000  1.00 27.37           C  
ATOM   2468  CD2 LEU A 321      -6.728  13.543  29.252  1.00 24.58           C  
ATOM   2469  N   ARG A 322     -11.280  10.821  29.385  1.00 30.75           N  
ATOM   2470  CA  ARG A 322     -12.626  10.658  29.903  1.00 30.47           C  
ATOM   2471  C   ARG A 322     -12.594   9.669  31.066  1.00 29.10           C  
ATOM   2472  O   ARG A 322     -13.294   9.847  32.071  1.00 30.02           O  
ATOM   2473  CB  ARG A 322     -13.550  10.184  28.787  1.00 32.72           C  
ATOM   2474  CG  ARG A 322     -14.418  11.286  28.208  1.00 36.27           C  
ATOM   2475  CD  ARG A 322     -14.572  11.143  26.701  1.00 42.21           C  
ATOM   2476  NE  ARG A 322     -14.790   9.762  26.276  1.00 47.40           N  
ATOM   2477  CZ  ARG A 322     -14.715   9.342  25.012  1.00 50.64           C  
ATOM   2478  NH1 ARG A 322     -14.430  10.193  24.026  1.00 46.14           N1+
ATOM   2479  NH2 ARG A 322     -14.908   8.056  24.736  1.00 54.80           N  
ATOM   2480  N   TYR A 323     -11.761   8.643  30.936  1.00 27.57           N  
ATOM   2481  CA  TYR A 323     -11.604   7.657  31.994  1.00 26.40           C  
ATOM   2482  C   TYR A 323     -11.014   8.370  33.215  1.00 26.86           C  
ATOM   2483  O   TYR A 323     -11.461   8.175  34.348  1.00 29.77           O  
ATOM   2484  CB  TYR A 323     -10.668   6.554  31.524  1.00 23.87           C  
ATOM   2485  CG  TYR A 323     -10.273   5.561  32.588  1.00 27.02           C  
ATOM   2486  CD1 TYR A 323     -11.203   4.670  33.127  1.00 25.76           C  
ATOM   2487  CD2 TYR A 323      -8.960   5.511  33.060  1.00 25.50           C  
ATOM   2488  CE1 TYR A 323     -10.832   3.750  34.112  1.00 25.18           C  
ATOM   2489  CE2 TYR A 323      -8.584   4.598  34.048  1.00 27.05           C  
ATOM   2490  CZ  TYR A 323      -9.523   3.724  34.566  1.00 25.17           C  
ATOM   2491  OH  TYR A 323      -9.138   2.836  35.543  1.00 25.64           O  
ATOM   2492  N   ALA A 324     -10.021   9.219  32.977  1.00 26.26           N  
ATOM   2493  CA  ALA A 324      -9.381   9.958  34.057  1.00 24.43           C  
ATOM   2494  C   ALA A 324     -10.390  10.833  34.787  1.00 25.59           C  
ATOM   2495  O   ALA A 324     -10.339  10.973  36.010  1.00 25.87           O  
ATOM   2496  CB  ALA A 324      -8.255  10.816  33.500  1.00 24.33           C  
ATOM   2497  N   HIS A 325     -11.306  11.430  34.031  1.00 26.89           N  
ATOM   2498  CA  HIS A 325     -12.326  12.297  34.613  1.00 25.57           C  
ATOM   2499  C   HIS A 325     -13.326  11.508  35.462  1.00 24.30           C  
ATOM   2500  O   HIS A 325     -13.827  12.010  36.466  1.00 22.79           O  
ATOM   2501  CB  HIS A 325     -13.073  13.058  33.513  1.00 23.22           C  
ATOM   2502  CG  HIS A 325     -14.088  14.017  34.047  1.00 24.12           C  
ATOM   2503  CD2 HIS A 325     -15.408  14.164  33.782  1.00 23.80           C  
ATOM   2504  ND1 HIS A 325     -13.787  14.949  35.017  1.00 24.63           N  
ATOM   2505  CE1 HIS A 325     -14.876  15.627  35.330  1.00 23.93           C  
ATOM   2506  NE2 HIS A 325     -15.874  15.170  34.594  1.00 25.13           N  
ATOM   2507  N   MET A 326     -13.619  10.275  35.052  1.00 25.20           N  
ATOM   2508  CA  MET A 326     -14.542   9.429  35.806  1.00 26.74           C  
ATOM   2509  C   MET A 326     -14.011   9.177  37.217  1.00 26.92           C  
ATOM   2510  O   MET A 326     -14.770   9.224  38.187  1.00 28.14           O  
ATOM   2511  CB  MET A 326     -14.747   8.099  35.091  1.00 28.10           C  
ATOM   2512  CG  MET A 326     -15.703   8.189  33.925  1.00 32.46           C  
ATOM   2513  SD  MET A 326     -15.931   6.618  33.089  1.00 38.64           S  
ATOM   2514  CE  MET A 326     -16.339   5.578  34.420  1.00 38.43           C  
ATOM   2515  N   VAL A 327     -12.706   8.928  37.325  1.00 25.42           N  
ATOM   2516  CA  VAL A 327     -12.057   8.674  38.609  1.00 24.10           C  
ATOM   2517  C   VAL A 327     -11.722   9.943  39.427  1.00 24.83           C  
ATOM   2518  O   VAL A 327     -11.857   9.956  40.651  1.00 24.72           O  
ATOM   2519  CB  VAL A 327     -10.759   7.870  38.395  1.00 23.96           C  
ATOM   2520  CG1 VAL A 327     -10.061   7.637  39.719  1.00 24.72           C  
ATOM   2521  CG2 VAL A 327     -11.080   6.547  37.735  1.00 24.71           C  
ATOM   2522  N   ASN A 328     -11.299  11.015  38.763  1.00 23.02           N  
ATOM   2523  CA  ASN A 328     -10.943  12.230  39.485  1.00 20.47           C  
ATOM   2524  C   ASN A 328     -12.045  13.281  39.617  1.00 20.57           C  
ATOM   2525  O   ASN A 328     -12.004  14.121  40.522  1.00 21.14           O  
ATOM   2526  CB  ASN A 328      -9.711  12.881  38.845  1.00 20.48           C  
ATOM   2527  CG  ASN A 328      -8.483  12.005  38.920  1.00 18.21           C  
ATOM   2528  ND2 ASN A 328      -7.681  11.994  37.860  1.00 18.53           N  
ATOM   2529  OD1 ASN A 328      -8.250  11.360  39.927  1.00 16.55           O  
ATOM   2530  N   GLY A 329     -13.031  13.251  38.732  1.00 20.76           N  
ATOM   2531  CA  GLY A 329     -14.075  14.256  38.814  1.00 22.78           C  
ATOM   2532  C   GLY A 329     -13.469  15.654  38.769  1.00 24.61           C  
ATOM   2533  O   GLY A 329     -13.622  16.452  39.700  1.00 26.81           O  
ATOM   2534  N   PHE A 330     -12.768  15.951  37.679  1.00 25.27           N  
ATOM   2535  CA  PHE A 330     -12.127  17.250  37.497  1.00 25.65           C  
ATOM   2536  C   PHE A 330     -13.165  18.367  37.488  1.00 26.23           C  
ATOM   2537  O   PHE A 330     -14.228  18.218  36.891  1.00 27.48           O  
ATOM   2538  CB  PHE A 330     -11.407  17.304  36.150  1.00 24.11           C  
ATOM   2539  CG  PHE A 330     -10.382  16.236  35.947  1.00 22.27           C  
ATOM   2540  CD1 PHE A 330     -10.504  15.346  34.884  1.00 20.86           C  
ATOM   2541  CD2 PHE A 330      -9.247  16.180  36.748  1.00 23.90           C  
ATOM   2542  CE1 PHE A 330      -9.507  14.419  34.613  1.00 22.36           C  
ATOM   2543  CE2 PHE A 330      -8.236  15.253  36.488  1.00 23.25           C  
ATOM   2544  CZ  PHE A 330      -8.366  14.373  35.418  1.00 21.78           C  
ATOM   2545  N   THR A 331     -12.855  19.494  38.118  1.00 27.49           N  
ATOM   2546  CA  THR A 331     -13.784  20.620  38.106  1.00 30.13           C  
ATOM   2547  C   THR A 331     -13.505  21.557  36.909  1.00 31.62           C  
ATOM   2548  O   THR A 331     -14.392  22.286  36.446  1.00 32.00           O  
ATOM   2549  CB  THR A 331     -13.712  21.406  39.428  1.00 30.10           C  
ATOM   2550  CG2 THR A 331     -14.224  20.544  40.586  1.00 32.92           C  
ATOM   2551  OG1 THR A 331     -12.361  21.788  39.688  1.00 33.81           O  
ATOM   2552  N   ALA A 332     -12.271  21.513  36.407  1.00 31.08           N  
ATOM   2553  CA  ALA A 332     -11.847  22.322  35.266  1.00 28.98           C  
ATOM   2554  C   ALA A 332     -10.504  21.780  34.789  1.00 29.77           C  
ATOM   2555  O   ALA A 332      -9.810  21.084  35.533  1.00 28.12           O  
ATOM   2556  CB  ALA A 332     -11.707  23.780  35.672  1.00 25.14           C  
ATOM   2557  N   LEU A 333     -10.135  22.106  33.553  1.00 29.34           N  
ATOM   2558  CA  LEU A 333      -8.881  21.634  32.983  1.00 28.07           C  
ATOM   2559  C   LEU A 333      -7.833  22.714  32.680  1.00 29.31           C  
ATOM   2560  O   LEU A 333      -8.120  23.918  32.627  1.00 27.37           O  
ATOM   2561  CB  LEU A 333      -9.163  20.876  31.688  1.00 25.19           C  
ATOM   2562  CG  LEU A 333     -10.203  19.768  31.719  1.00 25.52           C  
ATOM   2563  CD1 LEU A 333     -10.404  19.231  30.315  1.00 23.18           C  
ATOM   2564  CD2 LEU A 333      -9.747  18.672  32.659  1.00 24.13           C  
ATOM   2565  N   ALA A 334      -6.600  22.251  32.499  1.00 28.46           N  
ATOM   2566  CA  ALA A 334      -5.489  23.113  32.128  1.00 26.18           C  
ATOM   2567  C   ALA A 334      -4.950  22.404  30.893  1.00 25.52           C  
ATOM   2568  O   ALA A 334      -4.356  21.332  31.018  1.00 26.29           O  
ATOM   2569  CB  ALA A 334      -4.434  23.147  33.225  1.00 24.27           C  
ATOM   2570  N   LEU A 335      -5.212  22.968  29.709  1.00 24.19           N  
ATOM   2571  CA  LEU A 335      -4.745  22.396  28.438  1.00 24.59           C  
ATOM   2572  C   LEU A 335      -3.399  23.018  28.128  1.00 26.88           C  
ATOM   2573  O   LEU A 335      -3.302  24.198  27.763  1.00 25.83           O  
ATOM   2574  CB  LEU A 335      -5.709  22.705  27.305  1.00 23.27           C  
ATOM   2575  CG  LEU A 335      -5.408  22.042  25.968  1.00 23.98           C  
ATOM   2576  CD1 LEU A 335      -5.396  20.534  26.119  1.00 21.24           C  
ATOM   2577  CD2 LEU A 335      -6.470  22.459  24.962  1.00 24.94           C  
ATOM   2578  N   THR A 336      -2.366  22.200  28.277  1.00 27.36           N  
ATOM   2579  CA  THR A 336      -0.991  22.629  28.100  1.00 26.30           C  
ATOM   2580  C   THR A 336      -0.351  22.285  26.777  1.00 25.69           C  
ATOM   2581  O   THR A 336      -0.791  21.379  26.068  1.00 22.70           O  
ATOM   2582  CB  THR A 336      -0.105  22.013  29.174  1.00 24.46           C  
ATOM   2583  CG2 THR A 336      -0.543  22.455  30.558  1.00 24.22           C  
ATOM   2584  OG1 THR A 336      -0.191  20.583  29.072  1.00 27.67           O  
ATOM   2585  N   LYS A 337       0.726  23.022  26.495  1.00 27.26           N  
ATOM   2586  CA  LYS A 337       1.537  22.862  25.301  1.00 26.48           C  
ATOM   2587  C   LYS A 337       0.744  22.974  24.018  1.00 27.49           C  
ATOM   2588  O   LYS A 337       0.997  22.247  23.065  1.00 29.98           O  
ATOM   2589  CB  LYS A 337       2.265  21.524  25.368  1.00 25.07           C  
ATOM   2590  CG  LYS A 337       2.898  21.287  26.726  1.00 25.28           C  
ATOM   2591  CD  LYS A 337       3.967  20.215  26.713  1.00 24.50           C  
ATOM   2592  CE  LYS A 337       5.236  20.709  26.049  1.00 20.90           C  
ATOM   2593  NZ  LYS A 337       6.349  19.784  26.357  1.00 24.88           N1+
ATOM   2594  N   LEU A 338      -0.214  23.893  23.990  1.00 28.30           N  
ATOM   2595  CA  LEU A 338      -1.021  24.094  22.798  1.00 28.79           C  
ATOM   2596  C   LEU A 338      -0.120  24.606  21.668  1.00 28.11           C  
ATOM   2597  O   LEU A 338      -0.302  24.239  20.503  1.00 27.11           O  
ATOM   2598  CB  LEU A 338      -2.135  25.107  23.090  1.00 29.66           C  
ATOM   2599  CG  LEU A 338      -3.165  25.412  21.996  1.00 29.96           C  
ATOM   2600  CD1 LEU A 338      -3.890  24.147  21.578  1.00 30.49           C  
ATOM   2601  CD2 LEU A 338      -4.155  26.419  22.520  1.00 29.96           C  
ATOM   2602  N   ASP A 339       0.854  25.444  22.033  1.00 28.12           N  
ATOM   2603  CA  ASP A 339       1.801  26.025  21.084  1.00 28.91           C  
ATOM   2604  C   ASP A 339       2.652  25.004  20.317  1.00 30.21           C  
ATOM   2605  O   ASP A 339       3.155  25.292  19.227  1.00 29.56           O  
ATOM   2606  CB  ASP A 339       2.716  27.039  21.790  1.00 28.64           C  
ATOM   2607  CG  ASP A 339       3.474  26.443  22.963  1.00 30.84           C  
ATOM   2608  OD1 ASP A 339       4.711  26.628  23.036  1.00 27.97           O  
ATOM   2609  OD2 ASP A 339       2.831  25.803  23.822  1.00 34.01           O1-
ATOM   2610  N   ILE A 340       2.815  23.812  20.876  1.00 29.46           N  
ATOM   2611  CA  ILE A 340       3.597  22.786  20.205  1.00 29.81           C  
ATOM   2612  C   ILE A 340       2.935  22.476  18.871  1.00 30.17           C  
ATOM   2613  O   ILE A 340       3.603  22.146  17.896  1.00 29.89           O  
ATOM   2614  CB  ILE A 340       3.653  21.473  21.042  1.00 28.99           C  
ATOM   2615  CG1 ILE A 340       4.287  21.747  22.401  1.00 27.50           C  
ATOM   2616  CG2 ILE A 340       4.405  20.392  20.290  1.00 26.95           C  
ATOM   2617  CD1 ILE A 340       5.584  22.462  22.339  1.00 24.68           C  
ATOM   2618  N   LEU A 341       1.612  22.605  18.841  1.00 30.19           N  
ATOM   2619  CA  LEU A 341       0.813  22.290  17.659  1.00 29.53           C  
ATOM   2620  C   LEU A 341       0.694  23.426  16.635  1.00 28.23           C  
ATOM   2621  O   LEU A 341       0.128  23.249  15.559  1.00 27.78           O  
ATOM   2622  CB  LEU A 341      -0.587  21.832  18.118  1.00 28.50           C  
ATOM   2623  CG  LEU A 341      -0.657  20.709  19.177  1.00 28.39           C  
ATOM   2624  CD1 LEU A 341      -2.105  20.435  19.543  1.00 24.97           C  
ATOM   2625  CD2 LEU A 341       0.001  19.434  18.656  1.00 25.58           C  
ATOM   2626  N   ASP A 342       1.246  24.582  16.969  1.00 28.64           N  
ATOM   2627  CA  ASP A 342       1.180  25.741  16.095  1.00 30.14           C  
ATOM   2628  C   ASP A 342       1.521  25.468  14.638  1.00 32.71           C  
ATOM   2629  O   ASP A 342       0.977  26.117  13.747  1.00 35.45           O  
ATOM   2630  CB  ASP A 342       2.122  26.844  16.588  1.00 28.82           C  
ATOM   2631  CG  ASP A 342       1.606  27.571  17.818  1.00 30.21           C  
ATOM   2632  OD1 ASP A 342       0.418  27.412  18.177  1.00 32.55           O  
ATOM   2633  OD2 ASP A 342       2.402  28.328  18.417  1.00 28.77           O1-
ATOM   2634  N   VAL A 343       2.406  24.509  14.385  1.00 34.07           N  
ATOM   2635  CA  VAL A 343       2.856  24.237  13.020  1.00 33.90           C  
ATOM   2636  C   VAL A 343       2.147  23.173  12.219  1.00 35.97           C  
ATOM   2637  O   VAL A 343       2.365  23.076  11.015  1.00 36.55           O  
ATOM   2638  CB  VAL A 343       4.363  23.880  12.986  1.00 32.07           C  
ATOM   2639  CG1 VAL A 343       5.174  24.939  13.711  1.00 31.20           C  
ATOM   2640  CG2 VAL A 343       4.582  22.502  13.592  1.00 31.15           C  
ATOM   2641  N   LEU A 344       1.317  22.360  12.861  1.00 38.36           N  
ATOM   2642  CA  LEU A 344       0.622  21.300  12.134  1.00 38.50           C  
ATOM   2643  C   LEU A 344      -0.525  21.843  11.286  1.00 40.84           C  
ATOM   2644  O   LEU A 344      -1.248  22.750  11.711  1.00 40.19           O  
ATOM   2645  CB  LEU A 344       0.091  20.251  13.113  1.00 37.59           C  
ATOM   2646  CG  LEU A 344       1.167  19.508  13.895  1.00 37.28           C  
ATOM   2647  CD1 LEU A 344       0.537  18.535  14.866  1.00 38.70           C  
ATOM   2648  CD2 LEU A 344       2.050  18.775  12.920  1.00 38.14           C  
ATOM   2649  N   SER A 345      -0.686  21.298  10.081  1.00 42.40           N  
ATOM   2650  CA  SER A 345      -1.766  21.737   9.202  1.00 44.16           C  
ATOM   2651  C   SER A 345      -3.057  21.082   9.673  1.00 43.41           C  
ATOM   2652  O   SER A 345      -4.142  21.652   9.566  1.00 44.02           O  
ATOM   2653  CB  SER A 345      -1.461  21.371   7.744  1.00 45.66           C  
ATOM   2654  OG  SER A 345      -0.493  22.258   7.197  1.00 45.10           O  
ATOM   2655  N   GLU A 346      -2.925  19.874  10.199  1.00 43.89           N  
ATOM   2656  CA  GLU A 346      -4.064  19.156  10.738  1.00 44.80           C  
ATOM   2657  C   GLU A 346      -3.622  18.378  11.980  1.00 43.39           C  
ATOM   2658  O   GLU A 346      -2.453  18.015  12.121  1.00 43.26           O  
ATOM   2659  CB  GLU A 346      -4.687  18.234   9.685  1.00 46.32           C  
ATOM   2660  CG  GLU A 346      -3.769  17.202   9.089  1.00 49.69           C  
ATOM   2661  CD  GLU A 346      -4.529  16.194   8.243  1.00 53.85           C  
ATOM   2662  OE1 GLU A 346      -5.229  16.612   7.291  1.00 52.68           O  
ATOM   2663  OE2 GLU A 346      -4.428  14.981   8.538  1.00 58.14           O1-
ATOM   2664  N   ILE A 347      -4.563  18.134  12.886  1.00 42.80           N  
ATOM   2665  CA  ILE A 347      -4.267  17.448  14.139  1.00 38.35           C  
ATOM   2666  C   ILE A 347      -5.275  16.346  14.419  1.00 37.77           C  
ATOM   2667  O   ILE A 347      -6.459  16.620  14.604  1.00 38.66           O  
ATOM   2668  CB  ILE A 347      -4.295  18.465  15.303  1.00 37.52           C  
ATOM   2669  CG1 ILE A 347      -3.418  19.673  14.940  1.00 34.71           C  
ATOM   2670  CG2 ILE A 347      -3.829  17.805  16.596  1.00 36.53           C  
ATOM   2671  CD1 ILE A 347      -3.566  20.858  15.845  1.00 31.77           C  
ATOM   2672  N   LYS A 348      -4.805  15.105  14.446  1.00 35.92           N  
ATOM   2673  CA  LYS A 348      -5.677  13.968  14.712  1.00 37.15           C  
ATOM   2674  C   LYS A 348      -5.883  13.815  16.207  1.00 37.92           C  
ATOM   2675  O   LYS A 348      -4.961  14.023  16.986  1.00 40.24           O  
ATOM   2676  CB  LYS A 348      -5.061  12.683  14.166  1.00 36.23           C  
ATOM   2677  CG  LYS A 348      -4.929  12.665  12.670  1.00 35.66           C  
ATOM   2678  CD  LYS A 348      -4.069  11.508  12.198  1.00 38.85           C  
ATOM   2679  CE  LYS A 348      -4.695  10.158  12.497  1.00 40.58           C  
ATOM   2680  NZ  LYS A 348      -3.823   9.030  12.021  1.00 44.06           N1+
ATOM   2681  N   VAL A 349      -7.098  13.450  16.602  1.00 39.66           N  
ATOM   2682  CA  VAL A 349      -7.428  13.250  18.009  1.00 39.57           C  
ATOM   2683  C   VAL A 349      -8.198  11.949  18.195  1.00 39.89           C  
ATOM   2684  O   VAL A 349      -9.262  11.775  17.613  1.00 39.07           O  
ATOM   2685  CB  VAL A 349      -8.292  14.404  18.553  1.00 40.60           C  
ATOM   2686  CG1 VAL A 349      -8.630  14.147  20.030  1.00 41.02           C  
ATOM   2687  CG2 VAL A 349      -7.558  15.736  18.379  1.00 38.16           C  
ATOM   2688  N   GLY A 350      -7.653  11.040  19.000  1.00 41.78           N  
ATOM   2689  CA  GLY A 350      -8.317   9.771  19.249  1.00 42.08           C  
ATOM   2690  C   GLY A 350      -9.598   9.977  20.037  1.00 43.98           C  
ATOM   2691  O   GLY A 350      -9.598  10.677  21.052  1.00 44.59           O  
ATOM   2692  N   ILE A 351     -10.691   9.372  19.575  1.00 44.60           N  
ATOM   2693  CA  ILE A 351     -11.992   9.506  20.233  1.00 42.95           C  
ATOM   2694  C   ILE A 351     -12.533   8.189  20.802  1.00 42.30           C  
ATOM   2695  O   ILE A 351     -13.303   8.196  21.762  1.00 42.03           O  
ATOM   2696  CB  ILE A 351     -13.032  10.086  19.261  1.00 44.07           C  
ATOM   2697  CG1 ILE A 351     -13.023   9.272  17.961  1.00 46.49           C  
ATOM   2698  CG2 ILE A 351     -12.743  11.559  19.007  1.00 39.99           C  
ATOM   2699  CD1 ILE A 351     -14.105   9.661  16.966  1.00 50.72           C  
ATOM   2700  N   SER A 352     -12.136   7.061  20.220  1.00 42.61           N  
ATOM   2701  CA  SER A 352     -12.598   5.769  20.717  1.00 44.51           C  
ATOM   2702  C   SER A 352     -11.651   4.658  20.310  1.00 44.80           C  
ATOM   2703  O   SER A 352     -10.786   4.860  19.468  1.00 45.07           O  
ATOM   2704  CB  SER A 352     -13.979   5.444  20.169  1.00 46.26           C  
ATOM   2705  OG  SER A 352     -13.868   4.810  18.905  1.00 48.41           O  
ATOM   2706  N   TYR A 353     -11.818   3.489  20.918  1.00 47.12           N  
ATOM   2707  CA  TYR A 353     -10.991   2.329  20.606  1.00 51.36           C  
ATOM   2708  C   TYR A 353     -11.887   1.278  19.970  1.00 54.90           C  
ATOM   2709  O   TYR A 353     -13.090   1.259  20.227  1.00 56.09           O  
ATOM   2710  CB  TYR A 353     -10.357   1.728  21.867  1.00 50.39           C  
ATOM   2711  CG  TYR A 353      -9.416   2.641  22.616  1.00 51.30           C  
ATOM   2712  CD1 TYR A 353      -8.506   3.447  21.938  1.00 51.48           C  
ATOM   2713  CD2 TYR A 353      -9.408   2.668  24.012  1.00 51.35           C  
ATOM   2714  CE1 TYR A 353      -7.612   4.258  22.630  1.00 52.31           C  
ATOM   2715  CE2 TYR A 353      -8.518   3.471  24.711  1.00 49.63           C  
ATOM   2716  CZ  TYR A 353      -7.621   4.264  24.017  1.00 50.07           C  
ATOM   2717  OH  TYR A 353      -6.725   5.053  24.704  1.00 47.04           O  
ATOM   2718  N   LYS A 354     -11.297   0.412  19.148  1.00 57.72           N  
ATOM   2719  CA  LYS A 354     -12.030  -0.657  18.474  1.00 61.04           C  
ATOM   2720  C   LYS A 354     -11.176  -1.909  18.530  1.00 63.73           C  
ATOM   2721  O   LYS A 354     -10.029  -1.892  18.080  1.00 65.14           O  
ATOM   2722  CB  LYS A 354     -12.305  -0.283  17.013  1.00 61.26           C  
ATOM   2723  CG  LYS A 354     -13.179   0.941  16.863  1.00 61.19           C  
ATOM   2724  CD  LYS A 354     -13.545   1.205  15.427  1.00 63.94           C  
ATOM   2725  CE  LYS A 354     -14.490   2.391  15.349  1.00 67.87           C  
ATOM   2726  NZ  LYS A 354     -14.941   2.687  13.960  1.00 70.45           N1+
ATOM   2727  N   LEU A 355     -11.719  -2.992  19.078  1.00 65.79           N  
ATOM   2728  CA  LEU A 355     -10.941  -4.219  19.176  1.00 69.62           C  
ATOM   2729  C   LEU A 355     -11.197  -5.168  18.009  1.00 72.71           C  
ATOM   2730  O   LEU A 355     -10.281  -5.481  17.241  1.00 74.07           O  
ATOM   2731  CB  LEU A 355     -11.224  -4.921  20.509  1.00 69.27           C  
ATOM   2732  CG  LEU A 355     -10.170  -5.939  20.976  1.00 69.84           C  
ATOM   2733  CD1 LEU A 355     -10.249  -7.220  20.164  1.00 71.68           C  
ATOM   2734  CD2 LEU A 355      -8.786  -5.322  20.851  1.00 69.41           C  
ATOM   2735  N   ASN A 356     -12.439  -5.622  17.874  1.00 74.82           N  
ATOM   2736  CA  ASN A 356     -12.800  -6.536  16.793  1.00 76.98           C  
ATOM   2737  C   ASN A 356     -13.641  -5.791  15.762  1.00 76.84           C  
ATOM   2738  O   ASN A 356     -14.724  -6.240  15.385  1.00 77.88           O  
ATOM   2739  CB  ASN A 356     -13.599  -7.718  17.353  1.00 79.48           C  
ATOM   2740  CG  ASN A 356     -12.864  -8.449  18.465  1.00 80.97           C  
ATOM   2741  ND2 ASN A 356     -13.517  -8.588  19.620  1.00 81.02           N  
ATOM   2742  OD1 ASN A 356     -11.723  -8.890  18.286  1.00 82.06           O  
ATOM   2743  N   GLY A 357     -13.131  -4.654  15.301  1.00 76.32           N  
ATOM   2744  CA  GLY A 357     -13.874  -3.850  14.351  1.00 74.81           C  
ATOM   2745  C   GLY A 357     -14.974  -3.171  15.143  1.00 74.53           C  
ATOM   2746  O   GLY A 357     -15.624  -2.235  14.677  1.00 74.70           O  
ATOM   2747  N   LYS A 358     -15.159  -3.655  16.369  1.00 74.11           N  
ATOM   2748  CA  LYS A 358     -16.172  -3.149  17.286  1.00 73.69           C  
ATOM   2749  C   LYS A 358     -15.574  -2.188  18.314  1.00 72.08           C  
ATOM   2750  O   LYS A 358     -14.477  -2.423  18.834  1.00 70.38           O  
ATOM   2751  CB  LYS A 358     -16.834  -4.319  18.018  1.00 75.59           C  
ATOM   2752  CG  LYS A 358     -15.853  -5.168  18.826  1.00 77.95           C  
ATOM   2753  CD  LYS A 358     -16.573  -6.247  19.614  1.00 80.66           C  
ATOM   2754  CE  LYS A 358     -17.547  -5.641  20.613  1.00 82.75           C  
ATOM   2755  NZ  LYS A 358     -18.342  -6.686  21.318  1.00 84.67           N1+
ATOM   2756  N   ARG A 359     -16.304  -1.113  18.602  1.00 70.05           N  
ATOM   2757  CA  ARG A 359     -15.858  -0.121  19.569  1.00 69.66           C  
ATOM   2758  C   ARG A 359     -16.011  -0.662  20.979  1.00 68.43           C  
ATOM   2759  O   ARG A 359     -16.927  -1.433  21.257  1.00 69.39           O  
ATOM   2760  CB  ARG A 359     -16.671   1.166  19.438  1.00 71.36           C  
ATOM   2761  CG  ARG A 359     -16.445   1.914  18.148  1.00 77.34           C  
ATOM   2762  CD  ARG A 359     -17.248   3.203  18.120  1.00 81.96           C  
ATOM   2763  NE  ARG A 359     -16.908   4.081  19.239  1.00 87.81           N  
ATOM   2764  CZ  ARG A 359     -17.444   5.285  19.440  1.00 90.14           C  
ATOM   2765  NH1 ARG A 359     -17.075   6.020  20.487  1.00 90.48           N1+
ATOM   2766  NH2 ARG A 359     -18.352   5.757  18.595  1.00 91.65           N  
ATOM   2767  N   ILE A 360     -15.108  -0.249  21.863  1.00 66.27           N  
ATOM   2768  CA  ILE A 360     -15.128  -0.667  23.258  1.00 62.69           C  
ATOM   2769  C   ILE A 360     -16.027   0.285  24.044  1.00 60.28           C  
ATOM   2770  O   ILE A 360     -15.984   1.500  23.834  1.00 60.95           O  
ATOM   2771  CB  ILE A 360     -13.709  -0.642  23.843  1.00 63.96           C  
ATOM   2772  CG1 ILE A 360     -12.835  -1.642  23.089  1.00 64.73           C  
ATOM   2773  CG2 ILE A 360     -13.740  -0.983  25.318  1.00 66.70           C  
ATOM   2774  CD1 ILE A 360     -11.401  -1.649  23.551  1.00 68.48           C  
ATOM   2775  N   PRO A 361     -16.855  -0.256  24.958  1.00 57.59           N  
ATOM   2776  CA  PRO A 361     -17.769   0.555  25.767  1.00 54.30           C  
ATOM   2777  C   PRO A 361     -17.041   1.328  26.844  1.00 52.19           C  
ATOM   2778  O   PRO A 361     -17.556   2.317  27.362  1.00 53.67           O  
ATOM   2779  CB  PRO A 361     -18.720  -0.479  26.343  1.00 54.47           C  
ATOM   2780  CG  PRO A 361     -17.810  -1.632  26.582  1.00 56.61           C  
ATOM   2781  CD  PRO A 361     -16.977  -1.683  25.315  1.00 57.26           C  
ATOM   2782  N   TYR A 362     -15.842   0.880  27.188  1.00 48.56           N  
ATOM   2783  CA  TYR A 362     -15.084   1.582  28.211  1.00 47.04           C  
ATOM   2784  C   TYR A 362     -13.606   1.208  28.252  1.00 44.89           C  
ATOM   2785  O   TYR A 362     -13.187   0.181  27.722  1.00 43.27           O  
ATOM   2786  CB  TYR A 362     -15.736   1.363  29.584  1.00 45.43           C  
ATOM   2787  CG  TYR A 362     -16.101  -0.070  29.845  1.00 44.48           C  
ATOM   2788  CD1 TYR A 362     -17.431  -0.493  29.823  1.00 45.00           C  
ATOM   2789  CD2 TYR A 362     -15.110  -1.016  30.068  1.00 45.19           C  
ATOM   2790  CE1 TYR A 362     -17.757  -1.832  30.012  1.00 45.86           C  
ATOM   2791  CE2 TYR A 362     -15.417  -2.349  30.258  1.00 46.93           C  
ATOM   2792  CZ  TYR A 362     -16.737  -2.756  30.229  1.00 48.15           C  
ATOM   2793  OH  TYR A 362     -17.005  -4.095  30.417  1.00 49.58           O  
ATOM   2794  N   PHE A 363     -12.822   2.067  28.889  1.00 43.68           N  
ATOM   2795  CA  PHE A 363     -11.395   1.854  29.006  1.00 42.20           C  
ATOM   2796  C   PHE A 363     -11.097   0.512  29.647  1.00 41.92           C  
ATOM   2797  O   PHE A 363     -11.484   0.259  30.782  1.00 41.58           O  
ATOM   2798  CB  PHE A 363     -10.761   2.964  29.838  1.00 41.45           C  
ATOM   2799  CG  PHE A 363      -9.282   3.058  29.669  1.00 38.48           C  
ATOM   2800  CD1 PHE A 363      -8.743   3.638  28.527  1.00 36.87           C  
ATOM   2801  CD2 PHE A 363      -8.427   2.523  30.626  1.00 37.52           C  
ATOM   2802  CE1 PHE A 363      -7.372   3.684  28.335  1.00 37.32           C  
ATOM   2803  CE2 PHE A 363      -7.049   2.561  30.447  1.00 38.53           C  
ATOM   2804  CZ  PHE A 363      -6.518   3.141  29.298  1.00 38.59           C  
ATOM   2805  N   PRO A 364     -10.381  -0.362  28.921  1.00 43.48           N  
ATOM   2806  CA  PRO A 364      -9.989  -1.710  29.350  1.00 43.23           C  
ATOM   2807  C   PRO A 364      -9.207  -1.777  30.659  1.00 43.02           C  
ATOM   2808  O   PRO A 364      -8.284  -0.995  30.885  1.00 43.85           O  
ATOM   2809  CB  PRO A 364      -9.149  -2.218  28.178  1.00 42.25           C  
ATOM   2810  CG  PRO A 364      -9.704  -1.473  27.014  1.00 43.55           C  
ATOM   2811  CD  PRO A 364      -9.884  -0.089  27.560  1.00 41.79           C  
ATOM   2812  N   ALA A 365      -9.582  -2.720  31.516  1.00 43.58           N  
ATOM   2813  CA  ALA A 365      -8.883  -2.913  32.775  1.00 44.53           C  
ATOM   2814  C   ALA A 365      -7.606  -3.660  32.413  1.00 45.59           C  
ATOM   2815  O   ALA A 365      -6.556  -3.451  33.019  1.00 46.66           O  
ATOM   2816  CB  ALA A 365      -9.724  -3.742  33.734  1.00 43.59           C  
ATOM   2817  N   ASN A 366      -7.702  -4.525  31.407  1.00 47.33           N  
ATOM   2818  CA  ASN A 366      -6.553  -5.303  30.952  1.00 48.21           C  
ATOM   2819  C   ASN A 366      -5.751  -4.476  29.953  1.00 46.44           C  
ATOM   2820  O   ASN A 366      -6.247  -4.123  28.885  1.00 44.48           O  
ATOM   2821  CB  ASN A 366      -7.008  -6.606  30.289  1.00 51.81           C  
ATOM   2822  CG  ASN A 366      -5.877  -7.608  30.146  1.00 54.90           C  
ATOM   2823  ND2 ASN A 366      -6.130  -8.841  30.564  1.00 59.93           N  
ATOM   2824  OD1 ASN A 366      -4.791  -7.280  29.667  1.00 55.54           O  
ATOM   2825  N   GLN A 367      -4.510  -4.178  30.320  1.00 46.50           N  
ATOM   2826  CA  GLN A 367      -3.599  -3.379  29.510  1.00 47.21           C  
ATOM   2827  C   GLN A 367      -3.234  -4.026  28.175  1.00 47.73           C  
ATOM   2828  O   GLN A 367      -2.948  -3.332  27.201  1.00 45.68           O  
ATOM   2829  CB  GLN A 367      -2.338  -3.089  30.327  1.00 47.42           C  
ATOM   2830  CG  GLN A 367      -1.263  -2.285  29.625  1.00 51.25           C  
ATOM   2831  CD  GLN A 367      -0.306  -3.157  28.842  1.00 53.33           C  
ATOM   2832  NE2 GLN A 367      -0.068  -2.794  27.593  1.00 57.71           N  
ATOM   2833  OE1 GLN A 367       0.221  -4.142  29.356  1.00 54.40           O  
ATOM   2834  N   GLU A 368      -3.248  -5.351  28.118  1.00 48.54           N  
ATOM   2835  CA  GLU A 368      -2.911  -6.028  26.877  1.00 51.03           C  
ATOM   2836  C   GLU A 368      -4.024  -5.858  25.850  1.00 52.39           C  
ATOM   2837  O   GLU A 368      -3.758  -5.786  24.652  1.00 55.19           O  
ATOM   2838  CB  GLU A 368      -2.622  -7.507  27.135  1.00 53.21           C  
ATOM   2839  CG  GLU A 368      -1.175  -7.905  26.833  1.00 57.12           C  
ATOM   2840  CD  GLU A 368      -0.161  -7.252  27.767  1.00 58.42           C  
ATOM   2841  OE1 GLU A 368       1.052  -7.308  27.472  1.00 58.90           O  
ATOM   2842  OE2 GLU A 368      -0.574  -6.691  28.802  1.00 61.45           O1-
ATOM   2843  N   ILE A 369      -5.270  -5.792  26.312  1.00 51.90           N  
ATOM   2844  CA  ILE A 369      -6.398  -5.582  25.407  1.00 52.19           C  
ATOM   2845  C   ILE A 369      -6.136  -4.266  24.691  1.00 55.84           C  
ATOM   2846  O   ILE A 369      -6.434  -4.110  23.507  1.00 56.64           O  
ATOM   2847  CB  ILE A 369      -7.729  -5.444  26.179  1.00 50.66           C  
ATOM   2848  CG1 ILE A 369      -8.171  -6.812  26.685  1.00 50.90           C  
ATOM   2849  CG2 ILE A 369      -8.798  -4.807  25.296  1.00 45.79           C  
ATOM   2850  CD1 ILE A 369      -8.322  -7.841  25.585  1.00 52.69           C  
ATOM   2851  N   LEU A 370      -5.563  -3.330  25.444  1.00 58.50           N  
ATOM   2852  CA  LEU A 370      -5.231  -1.987  24.978  1.00 58.28           C  
ATOM   2853  C   LEU A 370      -4.181  -2.009  23.870  1.00 59.85           C  
ATOM   2854  O   LEU A 370      -4.172  -1.140  22.997  1.00 60.07           O  
ATOM   2855  CB  LEU A 370      -4.728  -1.165  26.164  1.00 55.27           C  
ATOM   2856  CG  LEU A 370      -5.121   0.301  26.260  1.00 53.37           C  
ATOM   2857  CD1 LEU A 370      -6.610   0.467  26.013  1.00 54.17           C  
ATOM   2858  CD2 LEU A 370      -4.744   0.804  27.641  1.00 51.64           C  
ATOM   2859  N   GLN A 371      -3.299  -3.004  23.912  1.00 61.31           N  
ATOM   2860  CA  GLN A 371      -2.255  -3.147  22.906  1.00 63.09           C  
ATOM   2861  C   GLN A 371      -2.796  -3.796  21.642  1.00 63.30           C  
ATOM   2862  O   GLN A 371      -2.038  -4.115  20.730  1.00 64.83           O  
ATOM   2863  CB  GLN A 371      -1.106  -4.000  23.448  1.00 64.87           C  
ATOM   2864  CG  GLN A 371      -0.137  -3.263  24.359  1.00 69.65           C  
ATOM   2865  CD  GLN A 371       0.755  -2.276  23.611  1.00 71.43           C  
ATOM   2866  NE2 GLN A 371       2.061  -2.533  23.628  1.00 72.07           N  
ATOM   2867  OE1 GLN A 371       0.276  -1.297  23.025  1.00 72.40           O  
ATOM   2868  N   LYS A 372      -4.106  -3.994  21.582  1.00 62.91           N  
ATOM   2869  CA  LYS A 372      -4.700  -4.629  20.418  1.00 63.94           C  
ATOM   2870  C   LYS A 372      -5.820  -3.781  19.814  1.00 63.00           C  
ATOM   2871  O   LYS A 372      -6.358  -4.101  18.750  1.00 62.86           O  
ATOM   2872  CB  LYS A 372      -5.234  -6.017  20.808  1.00 66.92           C  
ATOM   2873  CG  LYS A 372      -5.669  -6.885  19.629  1.00 72.18           C  
ATOM   2874  CD  LYS A 372      -4.494  -7.153  18.679  1.00 75.84           C  
ATOM   2875  CE  LYS A 372      -4.930  -7.863  17.395  1.00 76.62           C  
ATOM   2876  NZ  LYS A 372      -3.772  -8.149  16.489  1.00 77.22           N1+
ATOM   2877  N   VAL A 373      -6.170  -2.694  20.491  1.00 61.76           N  
ATOM   2878  CA  VAL A 373      -7.234  -1.833  19.999  1.00 60.67           C  
ATOM   2879  C   VAL A 373      -6.762  -0.987  18.830  1.00 60.58           C  
ATOM   2880  O   VAL A 373      -5.572  -0.710  18.685  1.00 60.52           O  
ATOM   2881  CB  VAL A 373      -7.782  -0.901  21.112  1.00 59.98           C  
ATOM   2882  CG1 VAL A 373      -8.324  -1.738  22.261  1.00 57.43           C  
ATOM   2883  CG2 VAL A 373      -6.691   0.052  21.593  1.00 60.59           C  
ATOM   2884  N   GLU A 374      -7.709  -0.592  17.990  1.00 60.29           N  
ATOM   2885  CA  GLU A 374      -7.425   0.231  16.826  1.00 59.29           C  
ATOM   2886  C   GLU A 374      -8.207   1.511  17.038  1.00 57.39           C  
ATOM   2887  O   GLU A 374      -9.414   1.544  16.840  1.00 59.00           O  
ATOM   2888  CB  GLU A 374      -7.909  -0.475  15.560  1.00 61.65           C  
ATOM   2889  CG  GLU A 374      -7.873   0.379  14.313  1.00 65.04           C  
ATOM   2890  CD  GLU A 374      -8.824  -0.130  13.249  1.00 67.70           C  
ATOM   2891  OE1 GLU A 374      -8.972   0.539  12.202  1.00 69.28           O  
ATOM   2892  OE2 GLU A 374      -9.430  -1.200  13.467  1.00 69.88           O1-
ATOM   2893  N   VAL A 375      -7.519   2.563  17.454  1.00 54.90           N  
ATOM   2894  CA  VAL A 375      -8.178   3.831  17.717  1.00 51.62           C  
ATOM   2895  C   VAL A 375      -8.697   4.501  16.457  1.00 49.99           C  
ATOM   2896  O   VAL A 375      -8.082   4.411  15.401  1.00 49.11           O  
ATOM   2897  CB  VAL A 375      -7.221   4.792  18.487  1.00 51.27           C  
ATOM   2898  CG1 VAL A 375      -5.791   4.566  18.045  1.00 50.98           C  
ATOM   2899  CG2 VAL A 375      -7.626   6.245  18.260  1.00 49.01           C  
ATOM   2900  N   GLU A 376      -9.853   5.147  16.573  1.00 48.83           N  
ATOM   2901  CA  GLU A 376     -10.443   5.867  15.457  1.00 50.08           C  
ATOM   2902  C   GLU A 376     -10.250   7.340  15.794  1.00 48.17           C  
ATOM   2903  O   GLU A 376     -10.558   7.765  16.903  1.00 47.90           O  
ATOM   2904  CB  GLU A 376     -11.932   5.537  15.309  1.00 52.74           C  
ATOM   2905  CG  GLU A 376     -12.812   6.088  16.411  1.00 59.60           C  
ATOM   2906  CD  GLU A 376     -14.298   5.888  16.140  1.00 63.67           C  
ATOM   2907  OE1 GLU A 376     -15.119   6.394  16.941  1.00 65.26           O  
ATOM   2908  OE2 GLU A 376     -14.646   5.230  15.131  1.00 65.30           O1-
ATOM   2909  N   TYR A 377      -9.744   8.113  14.838  1.00 47.78           N  
ATOM   2910  CA  TYR A 377      -9.467   9.528  15.067  1.00 47.45           C  
ATOM   2911  C   TYR A 377     -10.477  10.545  14.550  1.00 48.30           C  
ATOM   2912  O   TYR A 377     -11.444  10.212  13.878  1.00 50.38           O  
ATOM   2913  CB  TYR A 377      -8.106   9.872  14.484  1.00 44.39           C  
ATOM   2914  CG  TYR A 377      -6.960   9.145  15.135  1.00 42.80           C  
ATOM   2915  CD1 TYR A 377      -6.266   9.716  16.200  1.00 41.46           C  
ATOM   2916  CD2 TYR A 377      -6.548   7.894  14.668  1.00 41.66           C  
ATOM   2917  CE1 TYR A 377      -5.185   9.067  16.778  1.00 41.66           C  
ATOM   2918  CE2 TYR A 377      -5.470   7.233  15.240  1.00 39.46           C  
ATOM   2919  CZ  TYR A 377      -4.792   7.827  16.293  1.00 40.31           C  
ATOM   2920  OH  TYR A 377      -3.715   7.188  16.854  1.00 41.12           O  
ATOM   2921  N   GLU A 378     -10.221  11.804  14.877  1.00 48.76           N  
ATOM   2922  CA  GLU A 378     -11.062  12.912  14.453  1.00 50.29           C  
ATOM   2923  C   GLU A 378     -10.113  14.019  14.017  1.00 50.84           C  
ATOM   2924  O   GLU A 378      -9.712  14.860  14.823  1.00 55.45           O  
ATOM   2925  CB  GLU A 378     -11.923  13.397  15.614  1.00 52.15           C  
ATOM   2926  CG  GLU A 378     -12.699  14.660  15.318  1.00 56.04           C  
ATOM   2927  CD  GLU A 378     -13.781  14.446  14.285  1.00 60.13           C  
ATOM   2928  OE1 GLU A 378     -14.734  13.683  14.580  1.00 61.29           O  
ATOM   2929  OE2 GLU A 378     -13.674  15.040  13.185  1.00 62.97           O1-
ATOM   2930  N   THR A 379      -9.755  14.021  12.740  1.00 47.92           N  
ATOM   2931  CA  THR A 379      -8.821  15.012  12.223  1.00 45.42           C  
ATOM   2932  C   THR A 379      -9.328  16.438  12.307  1.00 44.29           C  
ATOM   2933  O   THR A 379     -10.351  16.771  11.713  1.00 47.25           O  
ATOM   2934  CB  THR A 379      -8.473  14.726  10.759  1.00 44.42           C  
ATOM   2935  CG2 THR A 379      -7.282  15.566  10.331  1.00 43.05           C  
ATOM   2936  OG1 THR A 379      -8.160  13.335  10.605  1.00 41.67           O  
ATOM   2937  N   LEU A 380      -8.613  17.280  13.042  1.00 41.48           N  
ATOM   2938  CA  LEU A 380      -8.996  18.679  13.158  1.00 41.32           C  
ATOM   2939  C   LEU A 380      -8.015  19.541  12.359  1.00 42.56           C  
ATOM   2940  O   LEU A 380      -6.882  19.138  12.116  1.00 43.26           O  
ATOM   2941  CB  LEU A 380      -8.988  19.131  14.622  1.00 41.36           C  
ATOM   2942  CG  LEU A 380      -9.978  18.482  15.590  1.00 41.63           C  
ATOM   2943  CD1 LEU A 380     -10.011  19.264  16.902  1.00 40.70           C  
ATOM   2944  CD2 LEU A 380     -11.351  18.471  14.957  1.00 42.55           C  
ATOM   2945  N   PRO A 381      -8.450  20.735  11.927  1.00 42.38           N  
ATOM   2946  CA  PRO A 381      -7.609  21.659  11.158  1.00 41.66           C  
ATOM   2947  C   PRO A 381      -6.674  22.495  12.040  1.00 40.19           C  
ATOM   2948  O   PRO A 381      -7.125  23.148  12.990  1.00 39.48           O  
ATOM   2949  CB  PRO A 381      -8.637  22.535  10.446  1.00 43.93           C  
ATOM   2950  CG  PRO A 381      -9.721  22.645  11.468  1.00 43.45           C  
ATOM   2951  CD  PRO A 381      -9.853  21.192  11.919  1.00 43.04           C  
ATOM   2952  N   GLY A 382      -5.383  22.487  11.720  1.00 35.95           N  
ATOM   2953  CA  GLY A 382      -4.443  23.264  12.501  1.00 33.21           C  
ATOM   2954  C   GLY A 382      -4.680  24.740  12.270  1.00 33.44           C  
ATOM   2955  O   GLY A 382      -5.445  25.111  11.392  1.00 34.36           O  
ATOM   2956  N   TRP A 383      -4.038  25.585  13.064  1.00 33.26           N  
ATOM   2957  CA  TRP A 383      -4.182  27.024  12.913  1.00 34.70           C  
ATOM   2958  C   TRP A 383      -2.952  27.633  12.231  1.00 37.51           C  
ATOM   2959  O   TRP A 383      -2.992  28.777  11.767  1.00 37.89           O  
ATOM   2960  CB  TRP A 383      -4.419  27.686  14.276  1.00 34.73           C  
ATOM   2961  CG  TRP A 383      -3.574  27.146  15.410  1.00 37.94           C  
ATOM   2962  CD1 TRP A 383      -2.469  27.732  15.971  1.00 37.18           C  
ATOM   2963  CD2 TRP A 383      -3.793  25.926  16.137  1.00 38.86           C  
ATOM   2964  CE2 TRP A 383      -2.785  25.843  17.128  1.00 39.21           C  
ATOM   2965  CE3 TRP A 383      -4.748  24.897  16.053  1.00 39.78           C  
ATOM   2966  NE1 TRP A 383      -1.993  26.957  17.002  1.00 38.81           N  
ATOM   2967  CZ2 TRP A 383      -2.701  24.767  18.028  1.00 38.63           C  
ATOM   2968  CZ3 TRP A 383      -4.665  23.827  16.949  1.00 40.50           C  
ATOM   2969  CH2 TRP A 383      -3.647  23.775  17.924  1.00 39.90           C  
ATOM   2970  N   LYS A 384      -1.869  26.858  12.171  1.00 37.33           N  
ATOM   2971  CA  LYS A 384      -0.623  27.285  11.542  1.00 34.23           C  
ATOM   2972  C   LYS A 384      -0.291  28.746  11.797  1.00 34.21           C  
ATOM   2973  O   LYS A 384      -0.103  29.526  10.860  1.00 34.23           O  
ATOM   2974  CB  LYS A 384      -0.694  27.007  10.048  1.00 33.39           C  
ATOM   2975  CG  LYS A 384      -0.908  25.537   9.769  1.00 36.85           C  
ATOM   2976  CD  LYS A 384      -0.872  25.218   8.295  1.00 42.73           C  
ATOM   2977  CE  LYS A 384      -2.070  25.807   7.573  1.00 47.39           C  
ATOM   2978  NZ  LYS A 384      -1.957  25.681   6.085  1.00 50.42           N1+
ATOM   2979  N   ALA A 385      -0.223  29.094  13.080  1.00 32.89           N  
ATOM   2980  CA  ALA A 385       0.090  30.443  13.532  1.00 31.72           C  
ATOM   2981  C   ALA A 385       0.765  30.309  14.890  1.00 33.82           C  
ATOM   2982  O   ALA A 385       0.550  29.320  15.583  1.00 35.40           O  
ATOM   2983  CB  ALA A 385      -1.179  31.252  13.663  1.00 29.56           C  
ATOM   2984  N   ASP A 386       1.576  31.294  15.269  1.00 35.45           N  
ATOM   2985  CA  ASP A 386       2.273  31.268  16.551  1.00 36.52           C  
ATOM   2986  C   ASP A 386       1.377  31.767  17.669  1.00 37.60           C  
ATOM   2987  O   ASP A 386       0.940  32.912  17.649  1.00 38.54           O  
ATOM   2988  CB  ASP A 386       3.525  32.141  16.499  1.00 40.33           C  
ATOM   2989  CG  ASP A 386       4.249  32.213  17.837  1.00 44.98           C  
ATOM   2990  OD1 ASP A 386       5.264  32.941  17.927  1.00 46.89           O  
ATOM   2991  OD2 ASP A 386       3.809  31.544  18.798  1.00 47.15           O1-
ATOM   2992  N   THR A 387       1.131  30.913  18.660  1.00 37.93           N  
ATOM   2993  CA  THR A 387       0.274  31.261  19.788  1.00 34.38           C  
ATOM   2994  C   THR A 387       1.069  31.500  21.064  1.00 34.61           C  
ATOM   2995  O   THR A 387       0.512  31.878  22.084  1.00 36.45           O  
ATOM   2996  CB  THR A 387      -0.735  30.149  20.055  1.00 34.28           C  
ATOM   2997  CG2 THR A 387      -1.554  29.851  18.805  1.00 32.65           C  
ATOM   2998  OG1 THR A 387      -0.033  28.963  20.442  1.00 35.47           O  
ATOM   2999  N   THR A 388       2.375  31.287  21.001  1.00 35.06           N  
ATOM   3000  CA  THR A 388       3.242  31.465  22.165  1.00 36.16           C  
ATOM   3001  C   THR A 388       3.103  32.850  22.795  1.00 38.46           C  
ATOM   3002  O   THR A 388       3.495  33.075  23.951  1.00 38.31           O  
ATOM   3003  CB  THR A 388       4.719  31.266  21.784  1.00 35.11           C  
ATOM   3004  CG2 THR A 388       4.934  29.888  21.165  1.00 33.13           C  
ATOM   3005  OG1 THR A 388       5.103  32.273  20.839  1.00 36.85           O  
ATOM   3006  N   GLY A 389       2.533  33.774  22.031  1.00 39.53           N  
ATOM   3007  CA  GLY A 389       2.375  35.129  22.516  1.00 40.61           C  
ATOM   3008  C   GLY A 389       1.008  35.451  23.071  1.00 41.96           C  
ATOM   3009  O   GLY A 389       0.852  36.463  23.745  1.00 43.08           O  
ATOM   3010  N   ALA A 390       0.021  34.606  22.795  1.00 42.69           N  
ATOM   3011  CA  ALA A 390      -1.334  34.831  23.290  1.00 44.10           C  
ATOM   3012  C   ALA A 390      -1.384  34.904  24.819  1.00 45.07           C  
ATOM   3013  O   ALA A 390      -0.651  34.197  25.515  1.00 45.29           O  
ATOM   3014  CB  ALA A 390      -2.255  33.732  22.791  1.00 44.49           C  
ATOM   3015  N   ARG A 391      -2.250  35.773  25.334  1.00 45.33           N  
ATOM   3016  CA  ARG A 391      -2.416  35.956  26.773  1.00 44.41           C  
ATOM   3017  C   ARG A 391      -3.900  36.102  27.104  1.00 44.89           C  
ATOM   3018  O   ARG A 391      -4.283  36.187  28.269  1.00 46.29           O  
ATOM   3019  CB  ARG A 391      -1.660  37.200  27.240  1.00 41.17           C  
ATOM   3020  CG  ARG A 391      -0.152  37.098  27.097  1.00 41.69           C  
ATOM   3021  CD  ARG A 391       0.452  36.094  28.071  1.00 39.93           C  
ATOM   3022  NE  ARG A 391       1.915  36.032  27.990  1.00 39.17           N  
ATOM   3023  CZ  ARG A 391       2.591  35.430  27.015  1.00 37.45           C  
ATOM   3024  NH1 ARG A 391       1.948  34.834  26.024  1.00 36.65           N1+
ATOM   3025  NH2 ARG A 391       3.915  35.400  27.044  1.00 42.39           N  
ATOM   3026  N   LYS A 392      -4.723  36.120  26.061  1.00 45.20           N  
ATOM   3027  CA  LYS A 392      -6.163  36.259  26.189  1.00 44.41           C  
ATOM   3028  C   LYS A 392      -6.827  35.285  25.239  1.00 42.83           C  
ATOM   3029  O   LYS A 392      -6.221  34.844  24.271  1.00 41.38           O  
ATOM   3030  CB  LYS A 392      -6.592  37.687  25.837  1.00 48.15           C  
ATOM   3031  CG  LYS A 392      -6.167  38.733  26.846  1.00 53.30           C  
ATOM   3032  CD  LYS A 392      -6.784  38.410  28.203  1.00 60.04           C  
ATOM   3033  CE  LYS A 392      -6.443  39.443  29.270  1.00 62.69           C  
ATOM   3034  NZ  LYS A 392      -6.990  39.031  30.600  1.00 64.07           N1+
ATOM   3035  N   TRP A 393      -8.082  34.967  25.514  1.00 42.68           N  
ATOM   3036  CA  TRP A 393      -8.832  34.036  24.686  1.00 43.31           C  
ATOM   3037  C   TRP A 393      -8.959  34.467  23.225  1.00 45.79           C  
ATOM   3038  O   TRP A 393      -9.036  33.634  22.321  1.00 44.57           O  
ATOM   3039  CB  TRP A 393     -10.225  33.833  25.286  1.00 40.84           C  
ATOM   3040  CG  TRP A 393     -11.164  33.078  24.400  1.00 37.10           C  
ATOM   3041  CD1 TRP A 393     -12.274  33.569  23.784  1.00 35.53           C  
ATOM   3042  CD2 TRP A 393     -11.062  31.700  24.009  1.00 36.87           C  
ATOM   3043  CE2 TRP A 393     -12.152  31.428  23.148  1.00 36.35           C  
ATOM   3044  CE3 TRP A 393     -10.154  30.670  24.300  1.00 36.12           C  
ATOM   3045  NE1 TRP A 393     -12.875  32.587  23.027  1.00 37.73           N  
ATOM   3046  CZ2 TRP A 393     -12.362  30.164  22.571  1.00 36.88           C  
ATOM   3047  CZ3 TRP A 393     -10.362  29.410  23.726  1.00 36.18           C  
ATOM   3048  CH2 TRP A 393     -11.459  29.171  22.872  1.00 36.97           C  
ATOM   3049  N   GLU A 394      -8.983  35.770  22.988  1.00 48.95           N  
ATOM   3050  CA  GLU A 394      -9.131  36.266  21.631  1.00 51.29           C  
ATOM   3051  C   GLU A 394      -7.842  36.226  20.826  1.00 51.02           C  
ATOM   3052  O   GLU A 394      -7.880  36.112  19.596  1.00 50.55           O  
ATOM   3053  CB  GLU A 394      -9.705  37.682  21.648  1.00 55.00           C  
ATOM   3054  CG  GLU A 394     -11.171  37.729  22.047  1.00 59.74           C  
ATOM   3055  CD  GLU A 394     -11.403  37.382  23.513  1.00 62.12           C  
ATOM   3056  OE1 GLU A 394     -12.577  37.178  23.892  1.00 63.83           O  
ATOM   3057  OE2 GLU A 394     -10.419  37.326  24.288  1.00 63.28           O1-
ATOM   3058  N   ASP A 395      -6.707  36.315  21.515  1.00 49.67           N  
ATOM   3059  CA  ASP A 395      -5.420  36.265  20.841  1.00 47.98           C  
ATOM   3060  C   ASP A 395      -5.342  34.981  20.037  1.00 47.30           C  
ATOM   3061  O   ASP A 395      -4.831  34.963  18.928  1.00 49.13           O  
ATOM   3062  CB  ASP A 395      -4.272  36.306  21.849  1.00 48.22           C  
ATOM   3063  CG  ASP A 395      -4.282  37.566  22.691  1.00 52.05           C  
ATOM   3064  OD1 ASP A 395      -4.917  38.561  22.275  1.00 55.13           O  
ATOM   3065  OD2 ASP A 395      -3.644  37.574  23.764  1.00 52.55           O1-
ATOM   3066  N   LEU A 396      -5.863  33.897  20.593  1.00 48.26           N  
ATOM   3067  CA  LEU A 396      -5.828  32.622  19.888  1.00 47.37           C  
ATOM   3068  C   LEU A 396      -6.584  32.720  18.573  1.00 48.33           C  
ATOM   3069  O   LEU A 396      -7.618  33.382  18.487  1.00 49.35           O  
ATOM   3070  CB  LEU A 396      -6.449  31.508  20.738  1.00 44.56           C  
ATOM   3071  CG  LEU A 396      -5.753  31.127  22.041  1.00 42.42           C  
ATOM   3072  CD1 LEU A 396      -6.516  29.985  22.684  1.00 42.94           C  
ATOM   3073  CD2 LEU A 396      -4.318  30.724  21.773  1.00 38.71           C  
ATOM   3074  N   PRO A 397      -6.064  32.073  17.521  1.00 48.90           N  
ATOM   3075  CA  PRO A 397      -6.740  32.112  16.226  1.00 48.44           C  
ATOM   3076  C   PRO A 397      -7.928  31.164  16.253  1.00 48.61           C  
ATOM   3077  O   PRO A 397      -8.062  30.341  17.156  1.00 48.32           O  
ATOM   3078  CB  PRO A 397      -5.657  31.642  15.260  1.00 48.42           C  
ATOM   3079  CG  PRO A 397      -4.897  30.654  16.087  1.00 48.52           C  
ATOM   3080  CD  PRO A 397      -4.764  31.385  17.413  1.00 49.66           C  
ATOM   3081  N   PRO A 398      -8.803  31.263  15.252  1.00 49.47           N  
ATOM   3082  CA  PRO A 398     -10.002  30.438  15.110  1.00 48.74           C  
ATOM   3083  C   PRO A 398      -9.857  28.933  15.351  1.00 47.79           C  
ATOM   3084  O   PRO A 398     -10.563  28.374  16.192  1.00 48.39           O  
ATOM   3085  CB  PRO A 398     -10.452  30.753  13.688  1.00 49.09           C  
ATOM   3086  CG  PRO A 398     -10.148  32.212  13.596  1.00 48.70           C  
ATOM   3087  CD  PRO A 398      -8.759  32.300  14.206  1.00 49.87           C  
ATOM   3088  N   GLN A 399      -8.957  28.281  14.617  1.00 46.48           N  
ATOM   3089  CA  GLN A 399      -8.761  26.831  14.737  1.00 45.60           C  
ATOM   3090  C   GLN A 399      -8.117  26.409  16.057  1.00 43.12           C  
ATOM   3091  O   GLN A 399      -8.146  25.232  16.423  1.00 40.01           O  
ATOM   3092  CB  GLN A 399      -7.914  26.301  13.576  1.00 51.50           C  
ATOM   3093  CG  GLN A 399      -8.336  26.783  12.189  1.00 57.15           C  
ATOM   3094  CD  GLN A 399      -8.263  28.304  12.048  1.00 61.48           C  
ATOM   3095  NE2 GLN A 399      -9.281  28.888  11.421  1.00 65.94           N  
ATOM   3096  OE1 GLN A 399      -7.300  28.943  12.492  1.00 62.56           O  
ATOM   3097  N   ALA A 400      -7.519  27.364  16.759  1.00 40.58           N  
ATOM   3098  CA  ALA A 400      -6.906  27.074  18.044  1.00 40.43           C  
ATOM   3099  C   ALA A 400      -8.057  27.018  19.036  1.00 40.94           C  
ATOM   3100  O   ALA A 400      -8.115  26.137  19.896  1.00 38.14           O  
ATOM   3101  CB  ALA A 400      -5.935  28.175  18.435  1.00 38.68           C  
ATOM   3102  N   GLN A 401      -8.977  27.969  18.900  1.00 41.16           N  
ATOM   3103  CA  GLN A 401     -10.139  28.033  19.773  1.00 40.38           C  
ATOM   3104  C   GLN A 401     -10.999  26.801  19.591  1.00 38.82           C  
ATOM   3105  O   GLN A 401     -11.553  26.275  20.553  1.00 39.90           O  
ATOM   3106  CB  GLN A 401     -10.962  29.275  19.480  1.00 39.77           C  
ATOM   3107  CG  GLN A 401     -10.183  30.547  19.640  1.00 41.22           C  
ATOM   3108  CD  GLN A 401     -11.084  31.738  19.757  1.00 42.38           C  
ATOM   3109  NE2 GLN A 401     -10.627  32.761  20.471  1.00 45.14           N  
ATOM   3110  OE1 GLN A 401     -12.180  31.751  19.204  1.00 46.07           O  
ATOM   3111  N   SER A 402     -11.109  26.335  18.356  1.00 36.30           N  
ATOM   3112  CA  SER A 402     -11.905  25.152  18.095  1.00 35.25           C  
ATOM   3113  C   SER A 402     -11.301  23.923  18.765  1.00 33.55           C  
ATOM   3114  O   SER A 402     -12.030  23.025  19.190  1.00 32.85           O  
ATOM   3115  CB  SER A 402     -12.033  24.919  16.589  1.00 38.76           C  
ATOM   3116  OG  SER A 402     -12.773  25.967  15.978  1.00 45.27           O  
ATOM   3117  N   TYR A 403      -9.971  23.884  18.855  1.00 33.01           N  
ATOM   3118  CA  TYR A 403      -9.271  22.753  19.476  1.00 31.86           C  
ATOM   3119  C   TYR A 403      -9.574  22.678  20.970  1.00 30.76           C  
ATOM   3120  O   TYR A 403      -9.756  21.594  21.515  1.00 32.30           O  
ATOM   3121  CB  TYR A 403      -7.756  22.867  19.290  1.00 31.05           C  
ATOM   3122  CG  TYR A 403      -7.029  21.574  19.577  1.00 28.32           C  
ATOM   3123  CD1 TYR A 403      -7.137  20.488  18.700  1.00 29.40           C  
ATOM   3124  CD2 TYR A 403      -6.245  21.423  20.725  1.00 29.01           C  
ATOM   3125  CE1 TYR A 403      -6.479  19.283  18.953  1.00 29.24           C  
ATOM   3126  CE2 TYR A 403      -5.581  20.217  20.992  1.00 24.84           C  
ATOM   3127  CZ  TYR A 403      -5.703  19.153  20.099  1.00 27.75           C  
ATOM   3128  OH  TYR A 403      -5.054  17.956  20.336  1.00 27.21           O  
ATOM   3129  N   VAL A 404      -9.606  23.836  21.624  1.00 29.21           N  
ATOM   3130  CA  VAL A 404      -9.908  23.917  23.046  1.00 29.41           C  
ATOM   3131  C   VAL A 404     -11.346  23.460  23.279  1.00 31.32           C  
ATOM   3132  O   VAL A 404     -11.621  22.701  24.206  1.00 32.18           O  
ATOM   3133  CB  VAL A 404      -9.773  25.358  23.564  1.00 26.86           C  
ATOM   3134  CG1 VAL A 404     -10.056  25.393  25.049  1.00 24.91           C  
ATOM   3135  CG2 VAL A 404      -8.394  25.908  23.254  1.00 25.22           C  
ATOM   3136  N   ARG A 405     -12.262  23.930  22.435  1.00 32.32           N  
ATOM   3137  CA  ARG A 405     -13.659  23.557  22.560  1.00 33.03           C  
ATOM   3138  C   ARG A 405     -13.819  22.073  22.320  1.00 32.12           C  
ATOM   3139  O   ARG A 405     -14.565  21.406  23.030  1.00 34.56           O  
ATOM   3140  CB  ARG A 405     -14.530  24.321  21.561  1.00 39.09           C  
ATOM   3141  CG  ARG A 405     -14.744  25.785  21.897  1.00 46.63           C  
ATOM   3142  CD  ARG A 405     -15.854  26.400  21.018  1.00 54.10           C  
ATOM   3143  NE  ARG A 405     -15.854  27.863  21.087  1.00 58.06           N  
ATOM   3144  CZ  ARG A 405     -15.325  28.661  20.159  1.00 59.82           C  
ATOM   3145  NH1 ARG A 405     -15.361  29.985  20.317  1.00 60.26           N1+
ATOM   3146  NH2 ARG A 405     -14.784  28.141  19.059  1.00 58.49           N  
ATOM   3147  N   PHE A 406     -13.124  21.550  21.317  1.00 29.66           N  
ATOM   3148  CA  PHE A 406     -13.223  20.128  21.023  1.00 29.86           C  
ATOM   3149  C   PHE A 406     -12.961  19.339  22.292  1.00 30.65           C  
ATOM   3150  O   PHE A 406     -13.653  18.373  22.582  1.00 32.57           O  
ATOM   3151  CB  PHE A 406     -12.206  19.717  19.970  1.00 29.47           C  
ATOM   3152  CG  PHE A 406     -12.435  18.346  19.420  1.00 30.91           C  
ATOM   3153  CD1 PHE A 406     -13.431  18.118  18.483  1.00 30.82           C  
ATOM   3154  CD2 PHE A 406     -11.643  17.280  19.827  1.00 33.08           C  
ATOM   3155  CE1 PHE A 406     -13.625  16.848  17.956  1.00 30.14           C  
ATOM   3156  CE2 PHE A 406     -11.833  16.002  19.305  1.00 32.08           C  
ATOM   3157  CZ  PHE A 406     -12.821  15.788  18.370  1.00 32.79           C  
ATOM   3158  N   VAL A 407     -11.950  19.765  23.042  1.00 30.44           N  
ATOM   3159  CA  VAL A 407     -11.578  19.126  24.293  1.00 29.53           C  
ATOM   3160  C   VAL A 407     -12.668  19.343  25.355  1.00 30.02           C  
ATOM   3161  O   VAL A 407     -13.101  18.391  25.999  1.00 30.71           O  
ATOM   3162  CB  VAL A 407     -10.215  19.673  24.803  1.00 28.59           C  
ATOM   3163  CG1 VAL A 407      -9.908  19.129  26.177  1.00 25.73           C  
ATOM   3164  CG2 VAL A 407      -9.108  19.287  23.834  1.00 27.06           C  
ATOM   3165  N   GLU A 408     -13.112  20.584  25.543  1.00 30.89           N  
ATOM   3166  CA  GLU A 408     -14.156  20.850  26.527  1.00 33.96           C  
ATOM   3167  C   GLU A 408     -15.384  20.004  26.247  1.00 35.54           C  
ATOM   3168  O   GLU A 408     -15.934  19.374  27.147  1.00 37.07           O  
ATOM   3169  CB  GLU A 408     -14.583  22.309  26.500  1.00 34.38           C  
ATOM   3170  CG  GLU A 408     -13.494  23.271  26.842  1.00 40.03           C  
ATOM   3171  CD  GLU A 408     -14.014  24.676  26.997  1.00 41.74           C  
ATOM   3172  OE1 GLU A 408     -14.719  25.152  26.078  1.00 44.10           O  
ATOM   3173  OE2 GLU A 408     -13.712  25.306  28.033  1.00 40.41           O1-
ATOM   3174  N   ASN A 409     -15.808  19.994  24.988  1.00 36.44           N  
ATOM   3175  CA  ASN A 409     -16.992  19.251  24.583  1.00 37.97           C  
ATOM   3176  C   ASN A 409     -16.918  17.733  24.753  1.00 38.88           C  
ATOM   3177  O   ASN A 409     -17.809  17.130  25.354  1.00 39.22           O  
ATOM   3178  CB  ASN A 409     -17.362  19.598  23.129  1.00 38.39           C  
ATOM   3179  CG  ASN A 409     -17.772  21.069  22.960  1.00 39.73           C  
ATOM   3180  ND2 ASN A 409     -17.393  21.661  21.832  1.00 40.15           N  
ATOM   3181  OD1 ASN A 409     -18.428  21.657  23.828  1.00 37.93           O  
ATOM   3182  N   HIS A 410     -15.870  17.106  24.232  1.00 39.10           N  
ATOM   3183  CA  HIS A 410     -15.753  15.657  24.345  1.00 39.82           C  
ATOM   3184  C   HIS A 410     -15.467  15.126  25.747  1.00 41.11           C  
ATOM   3185  O   HIS A 410     -15.518  13.917  25.976  1.00 42.26           O  
ATOM   3186  CB  HIS A 410     -14.702  15.129  23.367  1.00 39.56           C  
ATOM   3187  CG  HIS A 410     -15.173  15.107  21.948  1.00 39.66           C  
ATOM   3188  CD2 HIS A 410     -15.417  14.077  21.106  1.00 39.74           C  
ATOM   3189  ND1 HIS A 410     -15.498  16.254  21.256  1.00 40.55           N  
ATOM   3190  CE1 HIS A 410     -15.923  15.930  20.048  1.00 39.38           C  
ATOM   3191  NE2 HIS A 410     -15.883  14.615  19.931  1.00 39.75           N  
ATOM   3192  N   MET A 411     -15.177  16.019  26.685  1.00 40.87           N  
ATOM   3193  CA  MET A 411     -14.901  15.601  28.054  1.00 42.67           C  
ATOM   3194  C   MET A 411     -16.013  16.016  29.018  1.00 42.29           C  
ATOM   3195  O   MET A 411     -16.277  15.332  30.007  1.00 42.50           O  
ATOM   3196  CB  MET A 411     -13.567  16.181  28.535  1.00 42.44           C  
ATOM   3197  CG  MET A 411     -12.373  15.286  28.289  1.00 42.42           C  
ATOM   3198  SD  MET A 411     -10.899  15.990  29.047  1.00 49.99           S  
ATOM   3199  CE  MET A 411     -10.963  15.252  30.685  1.00 44.06           C  
ATOM   3200  N   GLY A 412     -16.657  17.140  28.727  1.00 40.54           N  
ATOM   3201  CA  GLY A 412     -17.719  17.609  29.588  1.00 39.85           C  
ATOM   3202  C   GLY A 412     -17.144  18.373  30.758  1.00 40.13           C  
ATOM   3203  O   GLY A 412     -17.799  18.530  31.794  1.00 41.23           O  
ATOM   3204  N   VAL A 413     -15.909  18.842  30.589  1.00 38.03           N  
ATOM   3205  CA  VAL A 413     -15.210  19.617  31.615  1.00 35.35           C  
ATOM   3206  C   VAL A 413     -14.639  20.881  30.970  1.00 33.74           C  
ATOM   3207  O   VAL A 413     -14.046  20.826  29.894  1.00 34.82           O  
ATOM   3208  CB  VAL A 413     -14.040  18.821  32.226  1.00 33.01           C  
ATOM   3209  CG1 VAL A 413     -13.493  19.548  33.443  1.00 33.43           C  
ATOM   3210  CG2 VAL A 413     -14.499  17.431  32.583  1.00 35.10           C  
ATOM   3211  N   ALA A 414     -14.804  22.015  31.637  1.00 31.86           N  
ATOM   3212  CA  ALA A 414     -14.317  23.282  31.118  1.00 29.52           C  
ATOM   3213  C   ALA A 414     -12.807  23.462  31.222  1.00 30.77           C  
ATOM   3214  O   ALA A 414     -12.187  23.063  32.215  1.00 29.96           O  
ATOM   3215  CB  ALA A 414     -15.007  24.426  31.840  1.00 29.18           C  
ATOM   3216  N   VAL A 415     -12.227  24.066  30.185  1.00 29.39           N  
ATOM   3217  CA  VAL A 415     -10.802  24.364  30.151  1.00 28.79           C  
ATOM   3218  C   VAL A 415     -10.679  25.726  30.831  1.00 30.55           C  
ATOM   3219  O   VAL A 415     -11.236  26.713  30.353  1.00 33.67           O  
ATOM   3220  CB  VAL A 415     -10.269  24.464  28.691  1.00 26.01           C  
ATOM   3221  CG1 VAL A 415      -8.895  25.113  28.666  1.00 23.40           C  
ATOM   3222  CG2 VAL A 415     -10.181  23.091  28.083  1.00 24.77           C  
ATOM   3223  N   LYS A 416      -9.973  25.786  31.952  1.00 29.23           N  
ATOM   3224  CA  LYS A 416      -9.831  27.049  32.652  1.00 28.73           C  
ATOM   3225  C   LYS A 416      -8.513  27.725  32.322  1.00 30.04           C  
ATOM   3226  O   LYS A 416      -8.338  28.916  32.572  1.00 30.64           O  
ATOM   3227  CB  LYS A 416      -9.943  26.831  34.156  1.00 27.83           C  
ATOM   3228  CG  LYS A 416     -10.058  28.111  34.960  1.00 28.97           C  
ATOM   3229  CD  LYS A 416     -10.400  27.796  36.400  1.00 30.69           C  
ATOM   3230  CE  LYS A 416     -10.463  29.053  37.247  1.00 32.04           C  
ATOM   3231  NZ  LYS A 416     -10.626  28.722  38.690  1.00 34.12           N1+
ATOM   3232  N   TRP A 417      -7.584  26.961  31.761  1.00 31.54           N  
ATOM   3233  CA  TRP A 417      -6.278  27.502  31.398  1.00 30.79           C  
ATOM   3234  C   TRP A 417      -5.765  26.901  30.104  1.00 31.26           C  
ATOM   3235  O   TRP A 417      -6.074  25.752  29.771  1.00 31.26           O  
ATOM   3236  CB  TRP A 417      -5.248  27.222  32.492  1.00 27.90           C  
ATOM   3237  CG  TRP A 417      -5.396  28.060  33.706  1.00 26.96           C  
ATOM   3238  CD1 TRP A 417      -5.066  29.376  33.841  1.00 28.01           C  
ATOM   3239  CD2 TRP A 417      -5.921  27.644  34.970  1.00 28.78           C  
ATOM   3240  CE2 TRP A 417      -5.878  28.764  35.830  1.00 28.73           C  
ATOM   3241  CE3 TRP A 417      -6.425  26.430  35.463  1.00 27.43           C  
ATOM   3242  NE1 TRP A 417      -5.352  29.809  35.115  1.00 27.04           N  
ATOM   3243  CZ2 TRP A 417      -6.323  28.708  37.159  1.00 30.77           C  
ATOM   3244  CZ3 TRP A 417      -6.868  26.375  36.784  1.00 27.06           C  
ATOM   3245  CH2 TRP A 417      -6.813  27.506  37.615  1.00 27.72           C  
ATOM   3246  N   VAL A 418      -4.986  27.694  29.372  1.00 29.84           N  
ATOM   3247  CA  VAL A 418      -4.372  27.229  28.138  1.00 29.64           C  
ATOM   3248  C   VAL A 418      -2.893  27.617  28.173  1.00 27.12           C  
ATOM   3249  O   VAL A 418      -2.551  28.794  28.308  1.00 26.06           O  
ATOM   3250  CB  VAL A 418      -5.045  27.833  26.878  1.00 29.79           C  
ATOM   3251  CG1 VAL A 418      -4.296  27.385  25.639  1.00 29.43           C  
ATOM   3252  CG2 VAL A 418      -6.485  27.356  26.767  1.00 28.40           C  
ATOM   3253  N   GLY A 419      -2.027  26.608  28.089  1.00 27.41           N  
ATOM   3254  CA  GLY A 419      -0.594  26.843  28.100  1.00 24.92           C  
ATOM   3255  C   GLY A 419      -0.052  27.093  26.704  1.00 25.37           C  
ATOM   3256  O   GLY A 419      -0.373  26.366  25.755  1.00 24.62           O  
ATOM   3257  N   VAL A 420       0.761  28.138  26.573  1.00 27.59           N  
ATOM   3258  CA  VAL A 420       1.370  28.496  25.287  1.00 30.28           C  
ATOM   3259  C   VAL A 420       2.871  28.747  25.458  1.00 30.03           C  
ATOM   3260  O   VAL A 420       3.491  29.434  24.647  1.00 30.38           O  
ATOM   3261  CB  VAL A 420       0.715  29.776  24.661  1.00 28.73           C  
ATOM   3262  CG1 VAL A 420      -0.727  29.493  24.296  1.00 29.55           C  
ATOM   3263  CG2 VAL A 420       0.803  30.952  25.631  1.00 28.50           C  
ATOM   3264  N   GLY A 421       3.440  28.182  26.519  1.00 28.28           N  
ATOM   3265  CA  GLY A 421       4.856  28.342  26.804  1.00 29.46           C  
ATOM   3266  C   GLY A 421       5.159  27.695  28.140  1.00 29.77           C  
ATOM   3267  O   GLY A 421       4.237  27.312  28.857  1.00 29.58           O  
ATOM   3268  N   LYS A 422       6.431  27.563  28.493  1.00 29.91           N  
ATOM   3269  CA  LYS A 422       6.761  26.932  29.760  1.00 32.41           C  
ATOM   3270  C   LYS A 422       6.909  27.923  30.903  1.00 34.28           C  
ATOM   3271  O   LYS A 422       6.922  27.533  32.073  1.00 33.54           O  
ATOM   3272  CB  LYS A 422       8.023  26.075  29.621  1.00 33.14           C  
ATOM   3273  CG  LYS A 422       9.192  26.759  28.958  1.00 38.38           C  
ATOM   3274  CD  LYS A 422      10.130  25.736  28.311  1.00 37.85           C  
ATOM   3275  CE  LYS A 422      10.819  24.866  29.338  1.00 36.49           C  
ATOM   3276  NZ  LYS A 422      11.597  23.786  28.689  1.00 40.81           N1+
ATOM   3277  N   SER A 423       6.991  29.207  30.565  1.00 35.58           N  
ATOM   3278  CA  SER A 423       7.126  30.260  31.568  1.00 36.31           C  
ATOM   3279  C   SER A 423       5.780  30.577  32.202  1.00 35.81           C  
ATOM   3280  O   SER A 423       4.746  30.526  31.538  1.00 37.00           O  
ATOM   3281  CB  SER A 423       7.693  31.527  30.933  1.00 36.92           C  
ATOM   3282  OG  SER A 423       7.804  32.554  31.900  1.00 42.68           O  
ATOM   3283  N   ARG A 424       5.800  30.920  33.483  1.00 35.45           N  
ATOM   3284  CA  ARG A 424       4.575  31.231  34.205  1.00 38.47           C  
ATOM   3285  C   ARG A 424       3.604  32.167  33.476  1.00 41.34           C  
ATOM   3286  O   ARG A 424       2.384  31.983  33.556  1.00 40.96           O  
ATOM   3287  CB  ARG A 424       4.915  31.830  35.570  1.00 37.19           C  
ATOM   3288  CG  ARG A 424       3.707  32.355  36.332  1.00 34.73           C  
ATOM   3289  CD  ARG A 424       4.150  33.119  37.557  1.00 33.32           C  
ATOM   3290  NE  ARG A 424       4.972  32.278  38.413  1.00 35.76           N  
ATOM   3291  CZ  ARG A 424       5.547  32.686  39.538  1.00 35.97           C  
ATOM   3292  NH1 ARG A 424       5.393  33.939  39.951  1.00 36.39           N1+
ATOM   3293  NH2 ARG A 424       6.270  31.837  40.257  1.00 33.74           N  
ATOM   3294  N   GLU A 425       4.129  33.164  32.765  1.00 42.67           N  
ATOM   3295  CA  GLU A 425       3.256  34.106  32.074  1.00 43.51           C  
ATOM   3296  C   GLU A 425       2.723  33.578  30.757  1.00 40.84           C  
ATOM   3297  O   GLU A 425       1.860  34.196  30.144  1.00 41.84           O  
ATOM   3298  CB  GLU A 425       3.965  35.446  31.838  1.00 48.12           C  
ATOM   3299  CG  GLU A 425       4.769  35.548  30.551  1.00 56.20           C  
ATOM   3300  CD  GLU A 425       6.019  34.690  30.570  1.00 64.09           C  
ATOM   3301  OE1 GLU A 425       6.739  34.702  31.601  1.00 65.86           O  
ATOM   3302  OE2 GLU A 425       6.288  34.012  29.547  1.00 69.68           O1-
ATOM   3303  N   SER A 426       3.231  32.435  30.319  1.00 39.10           N  
ATOM   3304  CA  SER A 426       2.772  31.856  29.067  1.00 38.32           C  
ATOM   3305  C   SER A 426       1.499  31.062  29.324  1.00 38.06           C  
ATOM   3306  O   SER A 426       1.407  29.888  28.980  1.00 37.04           O  
ATOM   3307  CB  SER A 426       3.856  30.955  28.479  1.00 36.43           C  
ATOM   3308  OG  SER A 426       5.003  31.710  28.131  1.00 34.98           O  
ATOM   3309  N   MET A 427       0.523  31.725  29.941  1.00 38.55           N  
ATOM   3310  CA  MET A 427      -0.770  31.119  30.271  1.00 39.87           C  
ATOM   3311  C   MET A 427      -1.942  31.995  29.858  1.00 39.56           C  
ATOM   3312  O   MET A 427      -1.820  33.210  29.761  1.00 40.25           O  
ATOM   3313  CB  MET A 427      -0.887  30.859  31.782  1.00 39.15           C  
ATOM   3314  CG  MET A 427      -0.504  29.458  32.231  1.00 38.86           C  
ATOM   3315  SD  MET A 427      -1.541  28.158  31.533  1.00 36.53           S  
ATOM   3316  CE  MET A 427      -1.252  26.875  32.738  1.00 37.81           C  
ATOM   3317  N   ILE A 428      -3.079  31.357  29.618  1.00 41.12           N  
ATOM   3318  CA  ILE A 428      -4.305  32.054  29.255  1.00 41.51           C  
ATOM   3319  C   ILE A 428      -5.398  31.518  30.180  1.00 43.48           C  
ATOM   3320  O   ILE A 428      -5.708  30.324  30.139  1.00 44.55           O  
ATOM   3321  CB  ILE A 428      -4.752  31.755  27.802  1.00 40.38           C  
ATOM   3322  CG1 ILE A 428      -3.654  32.134  26.811  1.00 40.37           C  
ATOM   3323  CG2 ILE A 428      -6.031  32.522  27.489  1.00 38.44           C  
ATOM   3324  CD1 ILE A 428      -3.924  31.636  25.397  1.00 40.49           C  
ATOM   3325  N   GLN A 429      -5.962  32.375  31.029  1.00 44.29           N  
ATOM   3326  CA  GLN A 429      -7.045  31.943  31.902  1.00 44.15           C  
ATOM   3327  C   GLN A 429      -8.369  32.288  31.224  1.00 44.89           C  
ATOM   3328  O   GLN A 429      -8.693  33.457  31.028  1.00 44.76           O  
ATOM   3329  CB  GLN A 429      -6.961  32.623  33.264  1.00 44.47           C  
ATOM   3330  CG  GLN A 429      -8.132  32.265  34.153  1.00 45.85           C  
ATOM   3331  CD  GLN A 429      -7.817  32.410  35.621  1.00 48.31           C  
ATOM   3332  NE2 GLN A 429      -6.585  32.799  35.932  1.00 49.99           N  
ATOM   3333  OE1 GLN A 429      -8.671  32.167  36.470  1.00 50.95           O  
ATOM   3334  N   LEU A 430      -9.130  31.259  30.870  1.00 45.66           N  
ATOM   3335  CA  LEU A 430     -10.395  31.440  30.183  1.00 46.49           C  
ATOM   3336  C   LEU A 430     -11.558  31.862  31.071  1.00 49.60           C  
ATOM   3337  O   LEU A 430     -12.629  32.196  30.562  1.00 51.09           O  
ATOM   3338  CB  LEU A 430     -10.751  30.164  29.420  1.00 44.11           C  
ATOM   3339  CG  LEU A 430      -9.614  29.649  28.534  1.00 42.68           C  
ATOM   3340  CD1 LEU A 430     -10.110  28.514  27.649  1.00 41.39           C  
ATOM   3341  CD2 LEU A 430      -9.079  30.796  27.684  1.00 45.91           C  
ATOM   3342  N   PHE A 431     -11.358  31.837  32.386  1.00 51.51           N  
ATOM   3343  CA  PHE A 431     -12.392  32.254  33.333  1.00 55.56           C  
ATOM   3344  C   PHE A 431     -11.936  32.124  34.789  1.00 57.66           C  
ATOM   3345  O   PHE A 431     -10.858  31.528  35.011  1.00 59.22           O  
ATOM   3346  CB  PHE A 431     -13.702  31.464  33.123  1.00 56.38           C  
ATOM   3347  CG  PHE A 431     -13.615  29.998  33.475  1.00 58.85           C  
ATOM   3348  CD1 PHE A 431     -13.368  29.041  32.490  1.00 58.86           C  
ATOM   3349  CD2 PHE A 431     -13.814  29.568  34.791  1.00 60.38           C  
ATOM   3350  CE1 PHE A 431     -13.324  27.674  32.805  1.00 57.85           C  
ATOM   3351  CE2 PHE A 431     -13.771  28.203  35.119  1.00 59.20           C  
ATOM   3352  CZ  PHE A 431     -13.526  27.256  34.120  1.00 58.47           C  
ATOM   3353  OXT PHE A 431     -12.657  32.616  35.693  1.00 58.27           O1-
TER
ATOM   3354  N   ALA B   1     -26.329  18.369  40.269  1.00 63.88           N  
ATOM   3355  CA  ALA B   1     -26.894  17.049  39.859  1.00 63.75           C  
ATOM   3356  C   ALA B   1     -26.097  16.511  38.679  1.00 63.65           C  
ATOM   3357  O   ALA B   1     -26.073  15.301  38.425  1.00 62.83           O  
ATOM   3358  CB  ALA B   1     -28.377  17.199  39.478  1.00 63.23           C  
ATOM   3359  N   ALA B   2     -25.444  17.419  37.958  1.00 63.57           N  
ATOM   3360  CA  ALA B   2     -24.637  17.035  36.804  1.00 63.27           C  
ATOM   3361  C   ALA B   2     -23.516  16.122  37.297  1.00 62.78           C  
ATOM   3362  O   ALA B   2     -23.197  15.103  36.669  1.00 62.89           O  
ATOM   3363  CB  ALA B   2     -24.061  18.283  36.126  1.00 61.94           C  
ATOM   3364  N   THR B   3     -22.944  16.496  38.441  1.00 60.27           N  
ATOM   3365  CA  THR B   3     -21.865  15.751  39.078  1.00 57.86           C  
ATOM   3366  C   THR B   3     -22.265  14.327  39.481  1.00 56.83           C  
ATOM   3367  O   THR B   3     -21.462  13.395  39.374  1.00 57.25           O  
ATOM   3368  CB  THR B   3     -21.377  16.493  40.326  1.00 57.78           C  
ATOM   3369  CG2 THR B   3     -22.553  17.092  41.071  1.00 57.47           C  
ATOM   3370  OG1 THR B   3     -20.673  15.584  41.182  1.00 60.86           O  
ATOM   3371  N   GLY B   4     -23.497  14.164  39.956  1.00 53.93           N  
ATOM   3372  CA  GLY B   4     -23.964  12.847  40.356  1.00 48.17           C  
ATOM   3373  C   GLY B   4     -24.389  12.778  41.808  1.00 45.08           C  
ATOM   3374  O   GLY B   4     -24.300  13.769  42.535  1.00 44.67           O  
ATOM   3375  N   SER B   5     -24.854  11.605  42.230  1.00 42.82           N  
ATOM   3376  CA  SER B   5     -25.299  11.396  43.608  1.00 40.19           C  
ATOM   3377  C   SER B   5     -24.096  11.203  44.518  1.00 38.60           C  
ATOM   3378  O   SER B   5     -22.986  10.978  44.042  1.00 38.87           O  
ATOM   3379  CB  SER B   5     -26.205  10.166  43.692  1.00 39.78           C  
ATOM   3380  OG  SER B   5     -25.527   9.013  43.233  1.00 40.00           O  
ATOM   3381  N   ARG B   6     -24.319  11.285  45.824  1.00 37.27           N  
ATOM   3382  CA  ARG B   6     -23.239  11.124  46.789  1.00 35.28           C  
ATOM   3383  C   ARG B   6     -23.466   9.864  47.621  1.00 35.32           C  
ATOM   3384  O   ARG B   6     -24.566   9.640  48.129  1.00 36.61           O  
ATOM   3385  CB  ARG B   6     -23.175  12.351  47.690  1.00 33.09           C  
ATOM   3386  CG  ARG B   6     -23.193  13.643  46.924  1.00 37.39           C  
ATOM   3387  CD  ARG B   6     -23.232  14.814  47.865  1.00 40.91           C  
ATOM   3388  NE  ARG B   6     -21.891  15.240  48.232  1.00 49.18           N  
ATOM   3389  CZ  ARG B   6     -21.148  16.079  47.516  1.00 51.70           C  
ATOM   3390  NH1 ARG B   6     -21.623  16.597  46.389  1.00 53.32           N1+
ATOM   3391  NH2 ARG B   6     -19.924  16.393  47.922  1.00 55.01           N  
ATOM   3392  N   VAL B   7     -22.429   9.042  47.757  1.00 32.62           N  
ATOM   3393  CA  VAL B   7     -22.545   7.806  48.519  1.00 29.50           C  
ATOM   3394  C   VAL B   7     -22.516   8.041  50.029  1.00 27.90           C  
ATOM   3395  O   VAL B   7     -22.027   9.063  50.503  1.00 28.77           O  
ATOM   3396  CB  VAL B   7     -21.418   6.795  48.135  1.00 28.97           C  
ATOM   3397  CG1 VAL B   7     -21.303   6.711  46.629  1.00 29.70           C  
ATOM   3398  CG2 VAL B   7     -20.082   7.197  48.755  1.00 27.12           C  
ATOM   3399  N   THR B   8     -23.068   7.098  50.780  1.00 25.38           N  
ATOM   3400  CA  THR B   8     -23.064   7.192  52.227  1.00 25.47           C  
ATOM   3401  C   THR B   8     -21.997   6.194  52.653  1.00 24.01           C  
ATOM   3402  O   THR B   8     -21.907   5.107  52.087  1.00 25.67           O  
ATOM   3403  CB  THR B   8     -24.426   6.802  52.810  1.00 27.46           C  
ATOM   3404  CG2 THR B   8     -24.411   6.907  54.325  1.00 25.38           C  
ATOM   3405  OG1 THR B   8     -25.427   7.683  52.283  1.00 30.43           O  
ATOM   3406  N   VAL B   9     -21.184   6.565  53.635  1.00 23.43           N  
ATOM   3407  CA  VAL B   9     -20.098   5.701  54.078  1.00 22.36           C  
ATOM   3408  C   VAL B   9     -20.171   5.379  55.566  1.00 21.38           C  
ATOM   3409  O   VAL B   9     -20.503   6.235  56.380  1.00 22.19           O  
ATOM   3410  CB  VAL B   9     -18.712   6.374  53.764  1.00 21.60           C  
ATOM   3411  CG1 VAL B   9     -17.565   5.423  54.077  1.00 19.25           C  
ATOM   3412  CG2 VAL B   9     -18.657   6.820  52.298  1.00 18.78           C  
ATOM   3413  N   VAL B  10     -19.877   4.128  55.906  1.00 20.96           N  
ATOM   3414  CA  VAL B  10     -19.845   3.675  57.298  1.00 21.04           C  
ATOM   3415  C   VAL B  10     -18.396   3.231  57.586  1.00 19.74           C  
ATOM   3416  O   VAL B  10     -17.901   2.292  56.967  1.00 21.13           O  
ATOM   3417  CB  VAL B  10     -20.826   2.492  57.526  1.00 22.26           C  
ATOM   3418  CG1 VAL B  10     -20.653   1.920  58.918  1.00 18.45           C  
ATOM   3419  CG2 VAL B  10     -22.255   2.971  57.346  1.00 21.25           C  
ATOM   3420  N   LEU B  11     -17.718   3.909  58.513  1.00 18.85           N  
ATOM   3421  CA  LEU B  11     -16.325   3.602  58.842  1.00 18.57           C  
ATOM   3422  C   LEU B  11     -16.102   3.273  60.308  1.00 18.97           C  
ATOM   3423  O   LEU B  11     -16.823   3.748  61.179  1.00 20.62           O  
ATOM   3424  CB  LEU B  11     -15.426   4.791  58.486  1.00 17.53           C  
ATOM   3425  CG  LEU B  11     -15.343   5.279  57.036  1.00 18.02           C  
ATOM   3426  CD1 LEU B  11     -14.643   6.633  56.988  1.00 13.59           C  
ATOM   3427  CD2 LEU B  11     -14.600   4.250  56.188  1.00 16.70           C  
ATOM   3428  N   GLY B  12     -15.084   2.463  60.573  1.00 19.09           N  
ATOM   3429  CA  GLY B  12     -14.764   2.103  61.942  1.00 20.26           C  
ATOM   3430  C   GLY B  12     -13.873   3.187  62.512  1.00 22.31           C  
ATOM   3431  O   GLY B  12     -12.882   3.556  61.889  1.00 24.92           O  
ATOM   3432  N   ALA B  13     -14.200   3.694  63.694  1.00 23.17           N  
ATOM   3433  CA  ALA B  13     -13.417   4.774  64.274  1.00 24.47           C  
ATOM   3434  C   ALA B  13     -12.327   4.351  65.251  1.00 25.52           C  
ATOM   3435  O   ALA B  13     -11.539   5.189  65.704  1.00 23.54           O  
ATOM   3436  CB  ALA B  13     -14.354   5.768  64.947  1.00 25.20           C  
ATOM   3437  N   GLN B  14     -12.262   3.057  65.557  1.00 26.06           N  
ATOM   3438  CA  GLN B  14     -11.278   2.563  66.515  1.00 25.37           C  
ATOM   3439  C   GLN B  14     -10.327   1.515  65.931  1.00 25.29           C  
ATOM   3440  O   GLN B  14      -9.580   1.811  64.993  1.00 23.43           O  
ATOM   3441  CB  GLN B  14     -12.030   2.043  67.755  1.00 25.29           C  
ATOM   3442  CG  GLN B  14     -12.767   3.192  68.481  1.00 24.09           C  
ATOM   3443  CD  GLN B  14     -13.993   2.765  69.280  1.00 23.95           C  
ATOM   3444  NE2 GLN B  14     -14.056   3.182  70.546  1.00 24.21           N  
ATOM   3445  OE1 GLN B  14     -14.882   2.091  68.761  1.00 23.59           O  
ATOM   3446  N   TRP B  15     -10.327   0.307  66.491  1.00 24.78           N  
ATOM   3447  CA  TRP B  15      -9.456  -0.760  65.993  1.00 23.62           C  
ATOM   3448  C   TRP B  15     -10.261  -1.915  65.443  1.00 22.26           C  
ATOM   3449  O   TRP B  15      -9.856  -3.063  65.570  1.00 25.04           O  
ATOM   3450  CB  TRP B  15      -8.544  -1.293  67.097  1.00 24.03           C  
ATOM   3451  CG  TRP B  15      -7.283  -0.512  67.301  1.00 23.98           C  
ATOM   3452  CD1 TRP B  15      -6.249  -0.378  66.415  1.00 22.13           C  
ATOM   3453  CD2 TRP B  15      -6.911   0.233  68.472  1.00 25.16           C  
ATOM   3454  CE2 TRP B  15      -5.635   0.789  68.224  1.00 25.06           C  
ATOM   3455  CE3 TRP B  15      -7.531   0.479  69.710  1.00 23.95           C  
ATOM   3456  NE1 TRP B  15      -5.257   0.403  66.963  1.00 23.63           N  
ATOM   3457  CZ2 TRP B  15      -4.962   1.583  69.171  1.00 28.33           C  
ATOM   3458  CZ3 TRP B  15      -6.861   1.271  70.655  1.00 26.74           C  
ATOM   3459  CH2 TRP B  15      -5.590   1.809  70.377  1.00 27.45           C  
ATOM   3460  N   GLY B  16     -11.408  -1.603  64.850  1.00 22.89           N  
ATOM   3461  CA  GLY B  16     -12.258  -2.624  64.263  1.00 21.90           C  
ATOM   3462  C   GLY B  16     -13.322  -3.196  65.178  1.00 23.89           C  
ATOM   3463  O   GLY B  16     -13.369  -2.905  66.381  1.00 24.73           O  
ATOM   3464  N   ASP B  17     -14.204  -3.997  64.593  1.00 23.31           N  
ATOM   3465  CA  ASP B  17     -15.262  -4.654  65.345  1.00 24.33           C  
ATOM   3466  C   ASP B  17     -16.110  -3.723  66.205  1.00 25.67           C  
ATOM   3467  O   ASP B  17     -16.537  -4.102  67.299  1.00 25.41           O  
ATOM   3468  CB  ASP B  17     -14.624  -5.727  66.214  1.00 22.58           C  
ATOM   3469  CG  ASP B  17     -13.601  -6.533  65.452  1.00 22.14           C  
ATOM   3470  OD1 ASP B  17     -13.945  -7.009  64.352  1.00 22.45           O  
ATOM   3471  OD2 ASP B  17     -12.462  -6.682  65.940  1.00 23.05           O1-
ATOM   3472  N   GLU B  18     -16.363  -2.514  65.704  1.00 26.20           N  
ATOM   3473  CA  GLU B  18     -17.167  -1.528  66.424  1.00 24.31           C  
ATOM   3474  C   GLU B  18     -18.663  -1.736  66.184  1.00 23.21           C  
ATOM   3475  O   GLU B  18     -19.490  -1.229  66.936  1.00 22.92           O  
ATOM   3476  CB  GLU B  18     -16.803  -0.107  65.981  1.00 24.72           C  
ATOM   3477  CG  GLU B  18     -15.343   0.288  66.139  1.00 24.43           C  
ATOM   3478  CD  GLU B  18     -14.487  -0.024  64.909  1.00 22.61           C  
ATOM   3479  OE1 GLU B  18     -13.308   0.394  64.897  1.00 21.71           O  
ATOM   3480  OE2 GLU B  18     -14.987  -0.678  63.964  1.00 23.42           O1-
ATOM   3481  N   GLY B  19     -18.998  -2.469  65.124  1.00 23.58           N  
ATOM   3482  CA  GLY B  19     -20.392  -2.716  64.789  1.00 22.39           C  
ATOM   3483  C   GLY B  19     -20.773  -2.256  63.382  1.00 23.96           C  
ATOM   3484  O   GLY B  19     -21.952  -2.041  63.100  1.00 25.21           O  
ATOM   3485  N   LYS B  20     -19.783  -2.109  62.497  1.00 23.47           N  
ATOM   3486  CA  LYS B  20     -20.010  -1.669  61.113  1.00 22.63           C  
ATOM   3487  C   LYS B  20     -21.024  -2.559  60.391  1.00 24.56           C  
ATOM   3488  O   LYS B  20     -21.837  -2.070  59.600  1.00 24.14           O  
ATOM   3489  CB  LYS B  20     -18.691  -1.671  60.315  1.00 21.11           C  
ATOM   3490  CG  LYS B  20     -17.577  -0.800  60.898  1.00 21.75           C  
ATOM   3491  CD  LYS B  20     -16.258  -0.921  60.109  1.00 20.44           C  
ATOM   3492  CE  LYS B  20     -15.622  -2.320  60.197  1.00 19.85           C  
ATOM   3493  NZ  LYS B  20     -15.223  -2.713  61.588  1.00 21.61           N1+
ATOM   3494  N   GLY B  21     -20.957  -3.868  60.651  1.00 25.42           N  
ATOM   3495  CA  GLY B  21     -21.878  -4.809  60.027  1.00 23.26           C  
ATOM   3496  C   GLY B  21     -23.309  -4.503  60.417  1.00 21.61           C  
ATOM   3497  O   GLY B  21     -24.210  -4.548  59.580  1.00 22.42           O  
ATOM   3498  N   LYS B  22     -23.509  -4.188  61.694  1.00 22.97           N  
ATOM   3499  CA  LYS B  22     -24.824  -3.844  62.228  1.00 24.97           C  
ATOM   3500  C   LYS B  22     -25.296  -2.494  61.683  1.00 26.93           C  
ATOM   3501  O   LYS B  22     -26.470  -2.325  61.339  1.00 27.72           O  
ATOM   3502  CB  LYS B  22     -24.775  -3.778  63.752  1.00 22.79           C  
ATOM   3503  CG  LYS B  22     -25.993  -3.126  64.390  1.00 21.61           C  
ATOM   3504  CD  LYS B  22     -25.742  -2.894  65.856  1.00 21.94           C  
ATOM   3505  CE  LYS B  22     -26.868  -2.116  66.496  1.00 26.34           C  
ATOM   3506  NZ  LYS B  22     -28.159  -2.846  66.434  1.00 29.02           N1+
ATOM   3507  N   VAL B  23     -24.384  -1.530  61.609  1.00 26.81           N  
ATOM   3508  CA  VAL B  23     -24.752  -0.226  61.098  1.00 25.06           C  
ATOM   3509  C   VAL B  23     -25.044  -0.315  59.600  1.00 25.81           C  
ATOM   3510  O   VAL B  23     -26.053   0.201  59.130  1.00 27.46           O  
ATOM   3511  CB  VAL B  23     -23.644   0.806  61.398  1.00 25.80           C  
ATOM   3512  CG1 VAL B  23     -23.912   2.116  60.648  1.00 23.41           C  
ATOM   3513  CG2 VAL B  23     -23.578   1.056  62.910  1.00 20.91           C  
ATOM   3514  N   VAL B  24     -24.186  -0.998  58.852  1.00 26.65           N  
ATOM   3515  CA  VAL B  24     -24.402  -1.130  57.416  1.00 26.42           C  
ATOM   3516  C   VAL B  24     -25.711  -1.841  57.135  1.00 30.17           C  
ATOM   3517  O   VAL B  24     -26.469  -1.431  56.253  1.00 31.54           O  
ATOM   3518  CB  VAL B  24     -23.265  -1.917  56.735  1.00 26.35           C  
ATOM   3519  CG1 VAL B  24     -23.628  -2.232  55.290  1.00 24.20           C  
ATOM   3520  CG2 VAL B  24     -21.983  -1.107  56.773  1.00 25.32           C  
ATOM   3521  N   ASP B  25     -25.978  -2.907  57.882  1.00 31.14           N  
ATOM   3522  CA  ASP B  25     -27.211  -3.666  57.691  1.00 34.51           C  
ATOM   3523  C   ASP B  25     -28.424  -2.764  57.841  1.00 33.94           C  
ATOM   3524  O   ASP B  25     -29.345  -2.786  57.014  1.00 33.32           O  
ATOM   3525  CB  ASP B  25     -27.302  -4.822  58.696  1.00 35.41           C  
ATOM   3526  CG  ASP B  25     -28.684  -5.451  58.735  1.00 37.33           C  
ATOM   3527  OD1 ASP B  25     -29.493  -5.085  59.619  1.00 37.63           O  
ATOM   3528  OD2 ASP B  25     -28.967  -6.301  57.865  1.00 38.41           O1-
ATOM   3529  N   LEU B  26     -28.408  -1.968  58.904  1.00 34.68           N  
ATOM   3530  CA  LEU B  26     -29.493  -1.047  59.185  1.00 34.51           C  
ATOM   3531  C   LEU B  26     -29.713  -0.126  57.982  1.00 37.17           C  
ATOM   3532  O   LEU B  26     -30.813  -0.064  57.430  1.00 37.94           O  
ATOM   3533  CB  LEU B  26     -29.163  -0.224  60.433  1.00 30.97           C  
ATOM   3534  CG  LEU B  26     -30.268   0.700  60.960  1.00 32.83           C  
ATOM   3535  CD1 LEU B  26     -31.491  -0.120  61.371  1.00 34.11           C  
ATOM   3536  CD2 LEU B  26     -29.750   1.490  62.145  1.00 33.35           C  
ATOM   3537  N   LEU B  27     -28.648   0.553  57.557  1.00 36.54           N  
ATOM   3538  CA  LEU B  27     -28.708   1.492  56.445  1.00 32.61           C  
ATOM   3539  C   LEU B  27     -28.925   0.864  55.086  1.00 30.58           C  
ATOM   3540  O   LEU B  27     -29.411   1.522  54.173  1.00 29.94           O  
ATOM   3541  CB  LEU B  27     -27.431   2.335  56.412  1.00 33.80           C  
ATOM   3542  CG  LEU B  27     -27.130   3.140  57.681  1.00 35.37           C  
ATOM   3543  CD1 LEU B  27     -25.810   3.892  57.544  1.00 35.33           C  
ATOM   3544  CD2 LEU B  27     -28.269   4.105  57.925  1.00 36.44           C  
ATOM   3545  N   ALA B  28     -28.575  -0.408  54.951  1.00 30.92           N  
ATOM   3546  CA  ALA B  28     -28.716  -1.098  53.668  1.00 34.41           C  
ATOM   3547  C   ALA B  28     -30.144  -1.510  53.312  1.00 36.52           C  
ATOM   3548  O   ALA B  28     -30.409  -1.893  52.170  1.00 38.47           O  
ATOM   3549  CB  ALA B  28     -27.805  -2.328  53.630  1.00 28.42           C  
ATOM   3550  N   THR B  29     -31.066  -1.426  54.266  1.00 39.24           N  
ATOM   3551  CA  THR B  29     -32.439  -1.840  53.994  1.00 41.76           C  
ATOM   3552  C   THR B  29     -33.049  -1.217  52.732  1.00 45.48           C  
ATOM   3553  O   THR B  29     -33.699  -1.923  51.950  1.00 47.68           O  
ATOM   3554  CB  THR B  29     -33.354  -1.594  55.217  1.00 39.49           C  
ATOM   3555  CG2 THR B  29     -32.966  -2.532  56.352  1.00 39.60           C  
ATOM   3556  OG1 THR B  29     -33.232  -0.239  55.664  1.00 39.35           O  
ATOM   3557  N   ASP B  30     -32.831   0.081  52.514  1.00 47.52           N  
ATOM   3558  CA  ASP B  30     -33.370   0.743  51.318  1.00 48.84           C  
ATOM   3559  C   ASP B  30     -32.285   1.265  50.360  1.00 48.49           C  
ATOM   3560  O   ASP B  30     -32.506   2.231  49.627  1.00 50.06           O  
ATOM   3561  CB  ASP B  30     -34.303   1.901  51.704  1.00 48.09           C  
ATOM   3562  CG  ASP B  30     -33.554   3.104  52.247  1.00 49.13           C  
ATOM   3563  OD1 ASP B  30     -34.176   4.180  52.373  1.00 50.93           O  
ATOM   3564  OD2 ASP B  30     -32.349   2.979  52.550  1.00 50.72           O1-
ATOM   3565  N   ALA B  31     -31.121   0.626  50.366  1.00 45.90           N  
ATOM   3566  CA  ALA B  31     -30.031   1.030  49.494  1.00 43.38           C  
ATOM   3567  C   ALA B  31     -30.100   0.258  48.182  1.00 41.81           C  
ATOM   3568  O   ALA B  31     -30.507  -0.900  48.151  1.00 42.15           O  
ATOM   3569  CB  ALA B  31     -28.701   0.767  50.177  1.00 45.98           C  
ATOM   3570  N   ASP B  32     -29.692   0.896  47.095  1.00 39.92           N  
ATOM   3571  CA  ASP B  32     -29.713   0.246  45.792  1.00 38.09           C  
ATOM   3572  C   ASP B  32     -28.411  -0.506  45.570  1.00 35.99           C  
ATOM   3573  O   ASP B  32     -28.375  -1.535  44.889  1.00 32.49           O  
ATOM   3574  CB  ASP B  32     -29.911   1.295  44.697  1.00 41.61           C  
ATOM   3575  CG  ASP B  32     -31.195   2.091  44.886  1.00 44.32           C  
ATOM   3576  OD1 ASP B  32     -32.279   1.472  44.832  1.00 48.93           O  
ATOM   3577  OD2 ASP B  32     -31.128   3.324  45.100  1.00 43.82           O1-
ATOM   3578  N   ILE B  33     -27.340   0.018  46.160  1.00 36.40           N  
ATOM   3579  CA  ILE B  33     -26.020  -0.588  46.035  1.00 34.60           C  
ATOM   3580  C   ILE B  33     -25.262  -0.479  47.343  1.00 33.81           C  
ATOM   3581  O   ILE B  33     -25.198   0.600  47.946  1.00 33.68           O  
ATOM   3582  CB  ILE B  33     -25.174   0.127  44.962  1.00 37.87           C  
ATOM   3583  CG1 ILE B  33     -25.989   0.281  43.671  1.00 40.16           C  
ATOM   3584  CG2 ILE B  33     -23.878  -0.654  44.713  1.00 36.42           C  
ATOM   3585  CD1 ILE B  33     -25.299   1.105  42.599  1.00 41.92           C  
ATOM   3586  N   VAL B  34     -24.697  -1.602  47.780  1.00 32.57           N  
ATOM   3587  CA  VAL B  34     -23.892  -1.650  49.003  1.00 31.22           C  
ATOM   3588  C   VAL B  34     -22.545  -2.230  48.581  1.00 29.56           C  
ATOM   3589  O   VAL B  34     -22.495  -3.279  47.932  1.00 28.35           O  
ATOM   3590  CB  VAL B  34     -24.553  -2.544  50.087  1.00 31.99           C  
ATOM   3591  CG1 VAL B  34     -23.659  -2.632  51.323  1.00 31.97           C  
ATOM   3592  CG2 VAL B  34     -25.914  -1.964  50.470  1.00 32.47           C  
ATOM   3593  N   SER B  35     -21.455  -1.556  48.942  1.00 27.19           N  
ATOM   3594  CA  SER B  35     -20.139  -2.022  48.523  1.00 26.21           C  
ATOM   3595  C   SER B  35     -18.987  -2.000  49.523  1.00 25.44           C  
ATOM   3596  O   SER B  35     -19.022  -1.319  50.549  1.00 26.64           O  
ATOM   3597  CB  SER B  35     -19.714  -1.226  47.291  1.00 29.84           C  
ATOM   3598  OG  SER B  35     -19.795   0.166  47.546  1.00 32.40           O  
ATOM   3599  N   ARG B  36     -17.955  -2.766  49.189  1.00 24.86           N  
ATOM   3600  CA  ARG B  36     -16.732  -2.843  49.973  1.00 26.09           C  
ATOM   3601  C   ARG B  36     -15.697  -2.149  49.098  1.00 27.03           C  
ATOM   3602  O   ARG B  36     -15.708  -2.316  47.876  1.00 27.91           O  
ATOM   3603  CB  ARG B  36     -16.324  -4.301  50.212  1.00 23.43           C  
ATOM   3604  CG  ARG B  36     -17.040  -4.968  51.385  1.00 22.44           C  
ATOM   3605  CD  ARG B  36     -16.508  -4.455  52.702  1.00 18.90           C  
ATOM   3606  NE  ARG B  36     -15.080  -4.728  52.834  1.00 21.68           N  
ATOM   3607  CZ  ARG B  36     -14.571  -5.913  53.150  1.00 21.11           C  
ATOM   3608  NH1 ARG B  36     -13.259  -6.070  53.243  1.00 21.14           N1+
ATOM   3609  NH2 ARG B  36     -15.373  -6.938  53.387  1.00 21.85           N  
ATOM   3610  N   CYS B  37     -14.814  -1.368  49.712  1.00 25.70           N  
ATOM   3611  CA  CYS B  37     -13.800  -0.647  48.949  1.00 24.09           C  
ATOM   3612  C   CYS B  37     -12.358  -1.061  49.252  1.00 23.18           C  
ATOM   3613  O   CYS B  37     -11.478  -0.893  48.415  1.00 23.09           O  
ATOM   3614  CB  CYS B  37     -13.967   0.867  49.161  1.00 21.31           C  
ATOM   3615  SG  CYS B  37     -13.990   1.422  50.890  1.00 19.46           S  
ATOM   3616  N   GLN B  38     -12.114  -1.611  50.439  1.00 23.94           N  
ATOM   3617  CA  GLN B  38     -10.761  -2.015  50.817  1.00 23.37           C  
ATOM   3618  C   GLN B  38     -10.717  -3.274  51.690  1.00 23.27           C  
ATOM   3619  O   GLN B  38     -11.753  -3.780  52.145  1.00 22.90           O  
ATOM   3620  CB  GLN B  38     -10.058  -0.858  51.548  1.00 23.00           C  
ATOM   3621  CG  GLN B  38      -9.940   0.450  50.744  1.00 24.65           C  
ATOM   3622  CD  GLN B  38      -8.796   0.473  49.718  1.00 25.56           C  
ATOM   3623  NE2 GLN B  38      -7.899  -0.503  49.785  1.00 20.91           N  
ATOM   3624  OE1 GLN B  38      -8.727   1.377  48.885  1.00 28.55           O  
ATOM   3625  N   GLY B  39      -9.506  -3.766  51.921  1.00 20.58           N  
ATOM   3626  CA  GLY B  39      -9.336  -4.954  52.733  1.00 23.73           C  
ATOM   3627  C   GLY B  39      -9.805  -6.226  52.047  1.00 24.01           C  
ATOM   3628  O   GLY B  39     -10.185  -6.205  50.871  1.00 21.72           O  
ATOM   3629  N   GLY B  40      -9.765  -7.332  52.794  1.00 26.32           N  
ATOM   3630  CA  GLY B  40     -10.191  -8.625  52.280  1.00 26.54           C  
ATOM   3631  C   GLY B  40     -11.089  -9.330  53.279  1.00 29.15           C  
ATOM   3632  O   GLY B  40     -11.973  -8.715  53.874  1.00 29.18           O  
ATOM   3633  N   ASN B  41     -10.883 -10.626  53.472  1.00 30.29           N  
ATOM   3634  CA  ASN B  41     -11.709 -11.346  54.438  1.00 31.32           C  
ATOM   3635  C   ASN B  41     -11.089 -11.408  55.827  1.00 29.74           C  
ATOM   3636  O   ASN B  41     -11.417 -12.296  56.614  1.00 28.80           O  
ATOM   3637  CB  ASN B  41     -12.065 -12.769  53.961  1.00 32.91           C  
ATOM   3638  CG  ASN B  41     -10.860 -13.569  53.509  1.00 34.53           C  
ATOM   3639  ND2 ASN B  41     -11.093 -14.510  52.592  1.00 37.80           N  
ATOM   3640  OD1 ASN B  41      -9.737 -13.362  53.983  1.00 34.28           O  
ATOM   3641  N   ASN B  42     -10.179 -10.476  56.114  1.00 27.53           N  
ATOM   3642  CA  ASN B  42      -9.587 -10.392  57.441  1.00 26.57           C  
ATOM   3643  C   ASN B  42     -10.697  -9.779  58.300  1.00 26.91           C  
ATOM   3644  O   ASN B  42     -10.728  -9.926  59.527  1.00 26.28           O  
ATOM   3645  CB  ASN B  42      -8.325  -9.507  57.435  1.00 25.61           C  
ATOM   3646  CG  ASN B  42      -8.489  -8.223  56.622  1.00 22.22           C  
ATOM   3647  ND2 ASN B  42      -7.594  -7.274  56.850  1.00 21.14           N  
ATOM   3648  OD1 ASN B  42      -9.386  -8.099  55.790  1.00 22.04           O  
ATOM   3649  N   ALA B  43     -11.628  -9.126  57.606  1.00 26.85           N  
ATOM   3650  CA  ALA B  43     -12.782  -8.474  58.208  1.00 26.50           C  
ATOM   3651  C   ALA B  43     -13.814  -9.497  58.626  1.00 26.93           C  
ATOM   3652  O   ALA B  43     -13.956 -10.548  58.005  1.00 28.30           O  
ATOM   3653  CB  ALA B  43     -13.416  -7.500  57.209  1.00 23.53           C  
ATOM   3654  N   GLY B  44     -14.538  -9.166  59.686  1.00 27.69           N  
ATOM   3655  CA  GLY B  44     -15.587 -10.031  60.190  1.00 26.22           C  
ATOM   3656  C   GLY B  44     -16.688  -9.093  60.622  1.00 24.63           C  
ATOM   3657  O   GLY B  44     -16.547  -8.404  61.629  1.00 23.72           O  
ATOM   3658  N   HIS B  45     -17.768  -9.048  59.852  1.00 24.09           N  
ATOM   3659  CA  HIS B  45     -18.875  -8.154  60.151  1.00 26.55           C  
ATOM   3660  C   HIS B  45     -20.123  -8.954  60.444  1.00 28.16           C  
ATOM   3661  O   HIS B  45     -20.607  -9.696  59.585  1.00 28.51           O  
ATOM   3662  CB  HIS B  45     -19.109  -7.208  58.968  1.00 27.03           C  
ATOM   3663  CG  HIS B  45     -17.929  -6.340  58.648  1.00 25.59           C  
ATOM   3664  CD2 HIS B  45     -16.793  -6.085  59.340  1.00 27.01           C  
ATOM   3665  ND1 HIS B  45     -17.834  -5.616  57.481  1.00 26.13           N  
ATOM   3666  CE1 HIS B  45     -16.690  -4.955  57.464  1.00 27.23           C  
ATOM   3667  NE2 HIS B  45     -16.039  -5.223  58.580  1.00 26.30           N  
ATOM   3668  N   THR B  46     -20.637  -8.790  61.661  1.00 29.74           N  
ATOM   3669  CA  THR B  46     -21.824  -9.506  62.123  1.00 31.66           C  
ATOM   3670  C   THR B  46     -23.144  -8.766  61.936  1.00 31.78           C  
ATOM   3671  O   THR B  46     -23.275  -7.608  62.316  1.00 34.00           O  
ATOM   3672  CB  THR B  46     -21.702  -9.847  63.608  1.00 30.96           C  
ATOM   3673  CG2 THR B  46     -22.953 -10.576  64.089  1.00 30.05           C  
ATOM   3674  OG1 THR B  46     -20.542 -10.662  63.814  1.00 30.61           O  
ATOM   3675  N   VAL B  47     -24.122  -9.457  61.362  1.00 33.20           N  
ATOM   3676  CA  VAL B  47     -25.447  -8.890  61.131  1.00 35.05           C  
ATOM   3677  C   VAL B  47     -26.488  -9.806  61.778  1.00 38.50           C  
ATOM   3678  O   VAL B  47     -26.428 -11.032  61.621  1.00 39.47           O  
ATOM   3679  CB  VAL B  47     -25.775  -8.796  59.622  1.00 36.20           C  
ATOM   3680  CG1 VAL B  47     -27.189  -8.260  59.437  1.00 35.30           C  
ATOM   3681  CG2 VAL B  47     -24.764  -7.900  58.911  1.00 36.68           C  
ATOM   3682  N   VAL B  48     -27.440  -9.216  62.498  1.00 38.70           N  
ATOM   3683  CA  VAL B  48     -28.491  -9.990  63.155  1.00 37.79           C  
ATOM   3684  C   VAL B  48     -29.850  -9.439  62.736  1.00 39.30           C  
ATOM   3685  O   VAL B  48     -30.113  -8.244  62.852  1.00 38.84           O  
ATOM   3686  CB  VAL B  48     -28.358  -9.929  64.697  1.00 35.04           C  
ATOM   3687  CG1 VAL B  48     -29.526 -10.629  65.341  1.00 34.36           C  
ATOM   3688  CG2 VAL B  48     -27.058 -10.580  65.134  1.00 32.54           C  
ATOM   3689  N   VAL B  49     -30.707 -10.316  62.228  1.00 43.43           N  
ATOM   3690  CA  VAL B  49     -32.029  -9.905  61.781  1.00 47.05           C  
ATOM   3691  C   VAL B  49     -33.038 -11.028  61.959  1.00 49.06           C  
ATOM   3692  O   VAL B  49     -32.869 -12.114  61.396  1.00 48.75           O  
ATOM   3693  CB  VAL B  49     -32.024  -9.527  60.295  1.00 47.41           C  
ATOM   3694  CG1 VAL B  49     -33.295  -8.774  59.962  1.00 50.32           C  
ATOM   3695  CG2 VAL B  49     -30.797  -8.704  59.959  1.00 49.09           C  
ATOM   3696  N   ASP B  50     -34.089 -10.759  62.731  1.00 52.25           N  
ATOM   3697  CA  ASP B  50     -35.138 -11.748  62.969  1.00 54.91           C  
ATOM   3698  C   ASP B  50     -34.562 -12.990  63.615  1.00 55.30           C  
ATOM   3699  O   ASP B  50     -34.873 -14.107  63.209  1.00 55.78           O  
ATOM   3700  CB  ASP B  50     -35.792 -12.155  61.652  1.00 56.77           C  
ATOM   3701  CG  ASP B  50     -36.352 -10.979  60.901  1.00 59.47           C  
ATOM   3702  OD1 ASP B  50     -36.805 -11.176  59.750  1.00 59.14           O  
ATOM   3703  OD2 ASP B  50     -36.338  -9.859  61.466  1.00 61.36           O1-
ATOM   3704  N   GLY B  51     -33.712 -12.802  64.613  1.00 56.03           N  
ATOM   3705  CA  GLY B  51     -33.122 -13.947  65.276  1.00 58.38           C  
ATOM   3706  C   GLY B  51     -32.080 -14.636  64.416  1.00 59.69           C  
ATOM   3707  O   GLY B  51     -31.335 -15.498  64.899  1.00 61.40           O  
ATOM   3708  N   LYS B  52     -32.019 -14.269  63.138  1.00 58.66           N  
ATOM   3709  CA  LYS B  52     -31.039 -14.870  62.249  1.00 56.95           C  
ATOM   3710  C   LYS B  52     -29.737 -14.069  62.259  1.00 55.21           C  
ATOM   3711  O   LYS B  52     -29.747 -12.848  62.101  1.00 55.05           O  
ATOM   3712  CB  LYS B  52     -31.588 -14.960  60.828  1.00 57.56           C  
ATOM   3713  CG  LYS B  52     -30.618 -15.631  59.872  1.00 60.83           C  
ATOM   3714  CD  LYS B  52     -30.240 -17.046  60.324  1.00 60.59           C  
ATOM   3715  CE  LYS B  52     -31.347 -18.026  60.008  1.00 61.07           C  
ATOM   3716  NZ  LYS B  52     -31.663 -18.004  58.548  1.00 60.77           N1+
ATOM   3717  N   GLU B  53     -28.621 -14.770  62.450  1.00 52.58           N  
ATOM   3718  CA  GLU B  53     -27.307 -14.141  62.492  1.00 50.56           C  
ATOM   3719  C   GLU B  53     -26.377 -14.582  61.363  1.00 48.20           C  
ATOM   3720  O   GLU B  53     -26.332 -15.757  61.001  1.00 48.34           O  
ATOM   3721  CB  GLU B  53     -26.646 -14.421  63.839  1.00 52.09           C  
ATOM   3722  CG  GLU B  53     -25.148 -14.186  63.855  1.00 56.69           C  
ATOM   3723  CD  GLU B  53     -24.589 -14.169  65.259  1.00 60.32           C  
ATOM   3724  OE1 GLU B  53     -25.045 -14.994  66.082  1.00 63.27           O  
ATOM   3725  OE2 GLU B  53     -23.692 -13.340  65.538  1.00 61.84           O1-
ATOM   3726  N   TYR B  54     -25.633 -13.622  60.818  1.00 45.31           N  
ATOM   3727  CA  TYR B  54     -24.700 -13.881  59.729  1.00 42.43           C  
ATOM   3728  C   TYR B  54     -23.356 -13.254  60.062  1.00 40.97           C  
ATOM   3729  O   TYR B  54     -23.291 -12.255  60.767  1.00 40.82           O  
ATOM   3730  CB  TYR B  54     -25.194 -13.240  58.433  1.00 43.64           C  
ATOM   3731  CG  TYR B  54     -26.678 -13.348  58.177  1.00 44.90           C  
ATOM   3732  CD1 TYR B  54     -27.189 -14.299  57.294  1.00 46.03           C  
ATOM   3733  CD2 TYR B  54     -27.570 -12.479  58.798  1.00 46.69           C  
ATOM   3734  CE1 TYR B  54     -28.555 -14.379  57.029  1.00 46.21           C  
ATOM   3735  CE2 TYR B  54     -28.938 -12.550  58.546  1.00 49.69           C  
ATOM   3736  CZ  TYR B  54     -29.424 -13.501  57.658  1.00 49.73           C  
ATOM   3737  OH  TYR B  54     -30.778 -13.556  57.399  1.00 51.91           O  
ATOM   3738  N   ASP B  55     -22.283 -13.840  59.549  1.00 40.03           N  
ATOM   3739  CA  ASP B  55     -20.950 -13.295  59.761  1.00 40.62           C  
ATOM   3740  C   ASP B  55     -20.339 -13.119  58.372  1.00 39.66           C  
ATOM   3741  O   ASP B  55     -19.981 -14.094  57.709  1.00 40.79           O  
ATOM   3742  CB  ASP B  55     -20.093 -14.238  60.624  1.00 44.70           C  
ATOM   3743  CG  ASP B  55     -19.886 -15.621  59.985  1.00 49.48           C  
ATOM   3744  OD1 ASP B  55     -20.891 -16.309  59.690  1.00 53.03           O  
ATOM   3745  OD2 ASP B  55     -18.716 -16.026  59.782  1.00 49.70           O1-
ATOM   3746  N   PHE B  56     -20.242 -11.873  57.916  1.00 37.62           N  
ATOM   3747  CA  PHE B  56     -19.689 -11.607  56.592  1.00 34.71           C  
ATOM   3748  C   PHE B  56     -18.202 -11.250  56.635  1.00 33.84           C  
ATOM   3749  O   PHE B  56     -17.698 -10.765  57.652  1.00 35.34           O  
ATOM   3750  CB  PHE B  56     -20.511 -10.513  55.909  1.00 32.04           C  
ATOM   3751  CG  PHE B  56     -21.955 -10.891  55.704  1.00 30.83           C  
ATOM   3752  CD1 PHE B  56     -22.292 -12.026  54.972  1.00 29.96           C  
ATOM   3753  CD2 PHE B  56     -22.980 -10.117  56.246  1.00 31.63           C  
ATOM   3754  CE1 PHE B  56     -23.620 -12.382  54.781  1.00 28.58           C  
ATOM   3755  CE2 PHE B  56     -24.319 -10.470  56.059  1.00 31.00           C  
ATOM   3756  CZ  PHE B  56     -24.635 -11.601  55.326  1.00 29.45           C  
ATOM   3757  N   HIS B  57     -17.499 -11.507  55.536  1.00 30.52           N  
ATOM   3758  CA  HIS B  57     -16.070 -11.243  55.481  1.00 31.77           C  
ATOM   3759  C   HIS B  57     -15.635 -10.549  54.200  1.00 31.47           C  
ATOM   3760  O   HIS B  57     -14.916  -9.548  54.245  1.00 28.63           O  
ATOM   3761  CB  HIS B  57     -15.325 -12.557  55.649  1.00 31.91           C  
ATOM   3762  CG  HIS B  57     -15.701 -13.287  56.896  1.00 35.07           C  
ATOM   3763  CD2 HIS B  57     -16.782 -14.049  57.189  1.00 33.86           C  
ATOM   3764  ND1 HIS B  57     -14.949 -13.226  58.050  1.00 36.68           N  
ATOM   3765  CE1 HIS B  57     -15.551 -13.920  59.000  1.00 36.53           C  
ATOM   3766  NE2 HIS B  57     -16.665 -14.429  58.504  1.00 34.00           N  
ATOM   3767  N   LEU B  58     -16.054 -11.102  53.063  1.00 31.24           N  
ATOM   3768  CA  LEU B  58     -15.742 -10.527  51.767  1.00 31.63           C  
ATOM   3769  C   LEU B  58     -17.052 -10.025  51.197  1.00 34.28           C  
ATOM   3770  O   LEU B  58     -17.107  -8.963  50.578  1.00 36.10           O  
ATOM   3771  CB  LEU B  58     -15.092 -11.563  50.835  1.00 31.03           C  
ATOM   3772  CG  LEU B  58     -13.547 -11.559  50.824  1.00 30.78           C  
ATOM   3773  CD1 LEU B  58     -12.993 -12.867  50.294  1.00 30.19           C  
ATOM   3774  CD2 LEU B  58     -13.050 -10.399  49.977  1.00 30.43           C  
ATOM   3775  N   LEU B  59     -18.128 -10.765  51.425  1.00 34.54           N  
ATOM   3776  CA  LEU B  59     -19.415 -10.311  50.916  1.00 35.41           C  
ATOM   3777  C   LEU B  59     -19.880  -9.035  51.618  1.00 34.53           C  
ATOM   3778  O   LEU B  59     -19.817  -8.932  52.843  1.00 34.11           O  
ATOM   3779  CB  LEU B  59     -20.495 -11.377  51.116  1.00 35.71           C  
ATOM   3780  CG  LEU B  59     -20.457 -12.714  50.380  1.00 37.39           C  
ATOM   3781  CD1 LEU B  59     -21.739 -13.459  50.714  1.00 39.48           C  
ATOM   3782  CD2 LEU B  59     -20.359 -12.520  48.881  1.00 37.34           C  
ATOM   3783  N   PRO B  60     -20.330  -8.034  50.849  1.00 34.47           N  
ATOM   3784  CA  PRO B  60     -20.800  -6.813  51.509  1.00 35.48           C  
ATOM   3785  C   PRO B  60     -21.986  -7.210  52.416  1.00 37.14           C  
ATOM   3786  O   PRO B  60     -22.817  -8.042  52.033  1.00 36.14           O  
ATOM   3787  CB  PRO B  60     -21.232  -5.937  50.333  1.00 33.73           C  
ATOM   3788  CG  PRO B  60     -20.282  -6.338  49.257  1.00 31.85           C  
ATOM   3789  CD  PRO B  60     -20.239  -7.844  49.389  1.00 33.42           C  
ATOM   3790  N   SER B  61     -22.065  -6.624  53.609  1.00 36.96           N  
ATOM   3791  CA  SER B  61     -23.132  -6.964  54.540  1.00 35.31           C  
ATOM   3792  C   SER B  61     -24.533  -6.759  53.990  1.00 36.84           C  
ATOM   3793  O   SER B  61     -25.482  -7.360  54.476  1.00 36.70           O  
ATOM   3794  CB  SER B  61     -22.968  -6.184  55.836  1.00 34.40           C  
ATOM   3795  OG  SER B  61     -21.820  -6.629  56.534  1.00 31.70           O  
ATOM   3796  N   GLY B  62     -24.673  -5.916  52.975  1.00 38.22           N  
ATOM   3797  CA  GLY B  62     -25.992  -5.700  52.409  1.00 39.73           C  
ATOM   3798  C   GLY B  62     -26.388  -6.814  51.451  1.00 42.61           C  
ATOM   3799  O   GLY B  62     -27.406  -6.720  50.767  1.00 42.37           O  
ATOM   3800  N   ILE B  63     -25.587  -7.876  51.395  1.00 44.80           N  
ATOM   3801  CA  ILE B  63     -25.879  -8.988  50.491  1.00 45.50           C  
ATOM   3802  C   ILE B  63     -27.199  -9.680  50.826  1.00 47.93           C  
ATOM   3803  O   ILE B  63     -27.827 -10.270  49.947  1.00 49.56           O  
ATOM   3804  CB  ILE B  63     -24.742 -10.047  50.487  1.00 43.17           C  
ATOM   3805  CG1 ILE B  63     -25.004 -11.083  49.395  1.00 40.91           C  
ATOM   3806  CG2 ILE B  63     -24.649 -10.733  51.840  1.00 42.28           C  
ATOM   3807  CD1 ILE B  63     -25.119 -10.494  48.007  1.00 38.59           C  
ATOM   3808  N   ILE B  64     -27.622  -9.612  52.087  1.00 48.76           N  
ATOM   3809  CA  ILE B  64     -28.876 -10.240  52.473  1.00 49.32           C  
ATOM   3810  C   ILE B  64     -30.033  -9.466  51.850  1.00 50.81           C  
ATOM   3811  O   ILE B  64     -31.091 -10.040  51.606  1.00 53.99           O  
ATOM   3812  CB  ILE B  64     -29.068 -10.285  54.007  1.00 48.26           C  
ATOM   3813  CG1 ILE B  64     -29.133  -8.870  54.573  1.00 48.21           C  
ATOM   3814  CG2 ILE B  64     -27.936 -11.061  54.657  1.00 49.41           C  
ATOM   3815  CD1 ILE B  64     -29.252  -8.829  56.080  1.00 48.07           C  
ATOM   3816  N   ASN B  65     -29.837  -8.171  51.589  1.00 50.57           N  
ATOM   3817  CA  ASN B  65     -30.883  -7.351  50.968  1.00 49.79           C  
ATOM   3818  C   ASN B  65     -31.025  -7.806  49.517  1.00 51.46           C  
ATOM   3819  O   ASN B  65     -30.160  -7.535  48.684  1.00 50.45           O  
ATOM   3820  CB  ASN B  65     -30.519  -5.867  51.009  1.00 48.45           C  
ATOM   3821  CG  ASN B  65     -31.597  -4.990  50.402  1.00 47.00           C  
ATOM   3822  ND2 ASN B  65     -31.825  -3.822  50.991  1.00 45.43           N  
ATOM   3823  OD1 ASN B  65     -32.210  -5.358  49.407  1.00 48.41           O  
ATOM   3824  N   THR B  66     -32.131  -8.491  49.230  1.00 54.08           N  
ATOM   3825  CA  THR B  66     -32.407  -9.048  47.905  1.00 53.61           C  
ATOM   3826  C   THR B  66     -32.746  -8.058  46.815  1.00 52.04           C  
ATOM   3827  O   THR B  66     -32.755  -8.422  45.644  1.00 52.48           O  
ATOM   3828  CB  THR B  66     -33.552 -10.074  47.964  1.00 55.24           C  
ATOM   3829  CG2 THR B  66     -33.127 -11.310  48.769  1.00 53.83           C  
ATOM   3830  OG1 THR B  66     -34.703  -9.462  48.566  1.00 55.28           O  
ATOM   3831  N   LYS B  67     -33.044  -6.820  47.185  1.00 51.03           N  
ATOM   3832  CA  LYS B  67     -33.364  -5.817  46.182  1.00 52.43           C  
ATOM   3833  C   LYS B  67     -32.090  -5.069  45.801  1.00 52.01           C  
ATOM   3834  O   LYS B  67     -31.988  -4.508  44.708  1.00 53.06           O  
ATOM   3835  CB  LYS B  67     -34.398  -4.807  46.709  1.00 54.18           C  
ATOM   3836  CG  LYS B  67     -33.789  -3.468  47.176  1.00 56.08           C  
ATOM   3837  CD  LYS B  67     -34.835  -2.355  47.319  1.00 56.75           C  
ATOM   3838  CE  LYS B  67     -34.181  -1.027  47.702  1.00 55.22           C  
ATOM   3839  NZ  LYS B  67     -33.411  -1.163  48.970  1.00 52.02           N1+
ATOM   3840  N   ALA B  68     -31.117  -5.069  46.705  1.00 50.35           N  
ATOM   3841  CA  ALA B  68     -29.875  -4.353  46.467  1.00 48.08           C  
ATOM   3842  C   ALA B  68     -28.766  -5.161  45.801  1.00 46.14           C  
ATOM   3843  O   ALA B  68     -28.741  -6.393  45.845  1.00 44.42           O  
ATOM   3844  CB  ALA B  68     -29.371  -3.755  47.778  1.00 46.44           C  
ATOM   3845  N   VAL B  69     -27.854  -4.431  45.167  1.00 44.59           N  
ATOM   3846  CA  VAL B  69     -26.708  -5.019  44.495  1.00 41.90           C  
ATOM   3847  C   VAL B  69     -25.496  -4.841  45.391  1.00 40.58           C  
ATOM   3848  O   VAL B  69     -25.205  -3.722  45.830  1.00 39.58           O  
ATOM   3849  CB  VAL B  69     -26.412  -4.312  43.162  1.00 42.29           C  
ATOM   3850  CG1 VAL B  69     -25.096  -4.822  42.588  1.00 42.04           C  
ATOM   3851  CG2 VAL B  69     -27.554  -4.539  42.185  1.00 42.70           C  
ATOM   3852  N   SER B  70     -24.807  -5.941  45.678  1.00 38.45           N  
ATOM   3853  CA  SER B  70     -23.610  -5.884  46.509  1.00 38.48           C  
ATOM   3854  C   SER B  70     -22.443  -5.800  45.547  1.00 36.33           C  
ATOM   3855  O   SER B  70     -22.347  -6.603  44.625  1.00 36.13           O  
ATOM   3856  CB  SER B  70     -23.497  -7.128  47.391  1.00 38.86           C  
ATOM   3857  OG  SER B  70     -24.505  -7.123  48.390  1.00 38.49           O  
ATOM   3858  N   PHE B  71     -21.568  -4.822  45.770  1.00 35.29           N  
ATOM   3859  CA  PHE B  71     -20.422  -4.570  44.897  1.00 32.92           C  
ATOM   3860  C   PHE B  71     -19.065  -4.642  45.605  1.00 33.40           C  
ATOM   3861  O   PHE B  71     -18.860  -4.010  46.643  1.00 35.93           O  
ATOM   3862  CB  PHE B  71     -20.609  -3.183  44.248  1.00 30.72           C  
ATOM   3863  CG  PHE B  71     -19.510  -2.788  43.298  1.00 31.47           C  
ATOM   3864  CD1 PHE B  71     -19.240  -3.551  42.162  1.00 30.19           C  
ATOM   3865  CD2 PHE B  71     -18.733  -1.655  43.546  1.00 31.69           C  
ATOM   3866  CE1 PHE B  71     -18.214  -3.198  41.288  1.00 29.59           C  
ATOM   3867  CE2 PHE B  71     -17.700  -1.289  42.674  1.00 29.73           C  
ATOM   3868  CZ  PHE B  71     -17.443  -2.065  41.544  1.00 30.58           C  
ATOM   3869  N   ILE B  72     -18.138  -5.418  45.049  1.00 31.57           N  
ATOM   3870  CA  ILE B  72     -16.799  -5.525  45.617  1.00 29.90           C  
ATOM   3871  C   ILE B  72     -15.853  -4.671  44.763  1.00 30.63           C  
ATOM   3872  O   ILE B  72     -15.585  -5.002  43.607  1.00 33.01           O  
ATOM   3873  CB  ILE B  72     -16.334  -6.984  45.642  1.00 27.64           C  
ATOM   3874  CG1 ILE B  72     -17.186  -7.769  46.647  1.00 28.92           C  
ATOM   3875  CG2 ILE B  72     -14.858  -7.052  45.996  1.00 28.37           C  
ATOM   3876  CD1 ILE B  72     -16.787  -9.231  46.825  1.00 29.54           C  
ATOM   3877  N   GLY B  73     -15.356  -3.574  45.339  1.00 27.93           N  
ATOM   3878  CA  GLY B  73     -14.491  -2.652  44.617  1.00 24.28           C  
ATOM   3879  C   GLY B  73     -13.070  -3.081  44.331  1.00 23.02           C  
ATOM   3880  O   GLY B  73     -12.598  -4.091  44.833  1.00 24.48           O  
ATOM   3881  N   ASN B  74     -12.378  -2.289  43.519  1.00 22.07           N  
ATOM   3882  CA  ASN B  74     -10.998  -2.578  43.137  1.00 20.46           C  
ATOM   3883  C   ASN B  74      -9.982  -2.475  44.274  1.00 22.06           C  
ATOM   3884  O   ASN B  74      -8.857  -2.971  44.152  1.00 22.87           O  
ATOM   3885  CB  ASN B  74     -10.557  -1.655  41.993  1.00 20.58           C  
ATOM   3886  CG  ASN B  74     -10.549  -0.174  42.386  1.00 21.74           C  
ATOM   3887  ND2 ASN B  74      -9.461   0.272  43.022  1.00 17.98           N  
ATOM   3888  OD1 ASN B  74     -11.509   0.555  42.122  1.00 22.34           O  
ATOM   3889  N   GLY B  75     -10.357  -1.836  45.376  1.00 20.61           N  
ATOM   3890  CA  GLY B  75      -9.418  -1.712  46.480  1.00 21.78           C  
ATOM   3891  C   GLY B  75      -9.326  -2.975  47.315  1.00 23.19           C  
ATOM   3892  O   GLY B  75      -8.393  -3.170  48.105  1.00 21.67           O  
ATOM   3893  N   VAL B  76     -10.313  -3.845  47.130  1.00 27.33           N  
ATOM   3894  CA  VAL B  76     -10.388  -5.117  47.852  1.00 28.15           C  
ATOM   3895  C   VAL B  76      -9.497  -6.216  47.252  1.00 29.67           C  
ATOM   3896  O   VAL B  76      -9.335  -6.314  46.029  1.00 26.38           O  
ATOM   3897  CB  VAL B  76     -11.841  -5.641  47.869  1.00 27.05           C  
ATOM   3898  CG1 VAL B  76     -11.903  -6.998  48.516  1.00 25.90           C  
ATOM   3899  CG2 VAL B  76     -12.721  -4.659  48.613  1.00 27.53           C  
ATOM   3900  N   VAL B  77      -8.907  -7.026  48.132  1.00 31.19           N  
ATOM   3901  CA  VAL B  77      -8.082  -8.151  47.710  1.00 29.43           C  
ATOM   3902  C   VAL B  77      -8.927  -9.388  48.005  1.00 31.33           C  
ATOM   3903  O   VAL B  77      -9.386  -9.602  49.135  1.00 27.64           O  
ATOM   3904  CB  VAL B  77      -6.747  -8.196  48.465  1.00 29.35           C  
ATOM   3905  CG1 VAL B  77      -5.853  -7.075  47.960  1.00 29.31           C  
ATOM   3906  CG2 VAL B  77      -6.966  -8.064  49.962  1.00 27.09           C  
ATOM   3907  N   ILE B  78      -9.143 -10.188  46.966  1.00 33.35           N  
ATOM   3908  CA  ILE B  78      -9.990 -11.371  47.059  1.00 34.80           C  
ATOM   3909  C   ILE B  78      -9.292 -12.721  47.031  1.00 36.41           C  
ATOM   3910  O   ILE B  78      -8.374 -12.948  46.234  1.00 35.49           O  
ATOM   3911  CB  ILE B  78     -11.037 -11.377  45.914  1.00 32.21           C  
ATOM   3912  CG1 ILE B  78     -11.741 -10.023  45.852  1.00 31.37           C  
ATOM   3913  CG2 ILE B  78     -12.042 -12.483  46.129  1.00 29.00           C  
ATOM   3914  CD1 ILE B  78     -12.689  -9.871  44.687  1.00 31.73           C  
ATOM   3915  N   HIS B  79      -9.731 -13.599  47.933  1.00 37.44           N  
ATOM   3916  CA  HIS B  79      -9.248 -14.972  47.989  1.00 38.56           C  
ATOM   3917  C   HIS B  79     -10.494 -15.733  47.545  1.00 37.72           C  
ATOM   3918  O   HIS B  79     -11.431 -15.896  48.317  1.00 37.79           O  
ATOM   3919  CB  HIS B  79      -8.854 -15.388  49.407  1.00 40.10           C  
ATOM   3920  CG  HIS B  79      -8.268 -16.768  49.487  1.00 42.79           C  
ATOM   3921  CD2 HIS B  79      -7.099 -17.269  49.015  1.00 43.05           C  
ATOM   3922  ND1 HIS B  79      -8.912 -17.822  50.101  1.00 42.14           N  
ATOM   3923  CE1 HIS B  79      -8.165 -18.909  50.007  1.00 41.75           C  
ATOM   3924  NE2 HIS B  79      -7.061 -18.601  49.353  1.00 42.10           N  
ATOM   3925  N   LEU B  80     -10.505 -16.159  46.285  1.00 37.64           N  
ATOM   3926  CA  LEU B  80     -11.638 -16.870  45.692  1.00 38.64           C  
ATOM   3927  C   LEU B  80     -12.156 -18.080  46.469  1.00 38.52           C  
ATOM   3928  O   LEU B  80     -13.363 -18.246  46.641  1.00 38.54           O  
ATOM   3929  CB  LEU B  80     -11.273 -17.273  44.267  1.00 40.24           C  
ATOM   3930  CG  LEU B  80     -11.000 -16.022  43.429  1.00 42.00           C  
ATOM   3931  CD1 LEU B  80     -10.255 -16.383  42.165  1.00 41.86           C  
ATOM   3932  CD2 LEU B  80     -12.327 -15.314  43.130  1.00 41.01           C  
ATOM   3933  N   PRO B  81     -11.257 -18.959  46.921  1.00 38.73           N  
ATOM   3934  CA  PRO B  81     -11.759 -20.111  47.673  1.00 40.67           C  
ATOM   3935  C   PRO B  81     -12.580 -19.632  48.881  1.00 42.06           C  
ATOM   3936  O   PRO B  81     -13.702 -20.093  49.099  1.00 44.59           O  
ATOM   3937  CB  PRO B  81     -10.480 -20.829  48.082  1.00 40.88           C  
ATOM   3938  CG  PRO B  81      -9.556 -20.535  46.918  1.00 41.52           C  
ATOM   3939  CD  PRO B  81      -9.808 -19.070  46.675  1.00 39.40           C  
ATOM   3940  N   GLY B  82     -12.012 -18.697  49.647  1.00 42.44           N  
ATOM   3941  CA  GLY B  82     -12.682 -18.144  50.815  1.00 39.16           C  
ATOM   3942  C   GLY B  82     -13.988 -17.444  50.476  1.00 38.53           C  
ATOM   3943  O   GLY B  82     -14.956 -17.510  51.222  1.00 37.66           O  
ATOM   3944  N   LEU B  83     -14.027 -16.771  49.337  1.00 38.93           N  
ATOM   3945  CA  LEU B  83     -15.236 -16.078  48.933  1.00 39.51           C  
ATOM   3946  C   LEU B  83     -16.410 -17.038  48.790  1.00 41.14           C  
ATOM   3947  O   LEU B  83     -17.452 -16.847  49.416  1.00 42.57           O  
ATOM   3948  CB  LEU B  83     -15.011 -15.355  47.611  1.00 37.35           C  
ATOM   3949  CG  LEU B  83     -16.232 -14.637  47.044  1.00 36.17           C  
ATOM   3950  CD1 LEU B  83     -16.735 -13.598  48.037  1.00 35.75           C  
ATOM   3951  CD2 LEU B  83     -15.847 -13.995  45.721  1.00 36.87           C  
ATOM   3952  N   PHE B  84     -16.251 -18.069  47.963  1.00 42.36           N  
ATOM   3953  CA  PHE B  84     -17.340 -19.023  47.766  1.00 43.03           C  
ATOM   3954  C   PHE B  84     -17.587 -19.799  49.049  1.00 44.21           C  
ATOM   3955  O   PHE B  84     -18.732 -20.048  49.427  1.00 44.85           O  
ATOM   3956  CB  PHE B  84     -17.027 -19.975  46.606  1.00 39.95           C  
ATOM   3957  CG  PHE B  84     -16.929 -19.285  45.276  1.00 38.42           C  
ATOM   3958  CD1 PHE B  84     -15.689 -19.038  44.687  1.00 37.85           C  
ATOM   3959  CD2 PHE B  84     -18.077 -18.822  44.639  1.00 35.64           C  
ATOM   3960  CE1 PHE B  84     -15.597 -18.334  43.486  1.00 37.02           C  
ATOM   3961  CE2 PHE B  84     -17.997 -18.116  43.437  1.00 35.71           C  
ATOM   3962  CZ  PHE B  84     -16.756 -17.872  42.860  1.00 36.03           C  
ATOM   3963  N   GLU B  85     -16.506 -20.171  49.723  1.00 44.43           N  
ATOM   3964  CA  GLU B  85     -16.621 -20.895  50.976  1.00 46.49           C  
ATOM   3965  C   GLU B  85     -17.535 -20.086  51.899  1.00 46.03           C  
ATOM   3966  O   GLU B  85     -18.395 -20.646  52.580  1.00 45.52           O  
ATOM   3967  CB  GLU B  85     -15.216 -21.104  51.567  1.00 50.01           C  
ATOM   3968  CG  GLU B  85     -15.035 -20.819  53.049  1.00 57.61           C  
ATOM   3969  CD  GLU B  85     -16.000 -21.582  53.938  1.00 62.60           C  
ATOM   3970  OE1 GLU B  85     -16.356 -22.733  53.601  1.00 66.31           O  
ATOM   3971  OE2 GLU B  85     -16.390 -21.033  54.990  1.00 65.70           O1-
ATOM   3972  N   GLU B  86     -17.372 -18.765  51.874  1.00 45.77           N  
ATOM   3973  CA  GLU B  86     -18.171 -17.861  52.693  1.00 46.37           C  
ATOM   3974  C   GLU B  86     -19.595 -17.782  52.194  1.00 48.96           C  
ATOM   3975  O   GLU B  86     -20.543 -17.888  52.972  1.00 49.79           O  
ATOM   3976  CB  GLU B  86     -17.589 -16.445  52.676  1.00 46.67           C  
ATOM   3977  CG  GLU B  86     -18.429 -15.429  53.464  1.00 43.89           C  
ATOM   3978  CD  GLU B  86     -17.972 -13.993  53.255  1.00 42.17           C  
ATOM   3979  OE1 GLU B  86     -16.742 -13.766  53.216  1.00 37.89           O  
ATOM   3980  OE2 GLU B  86     -18.842 -13.096  53.145  1.00 37.94           O1-
ATOM   3981  N   ALA B  87     -19.734 -17.561  50.892  1.00 51.48           N  
ATOM   3982  CA  ALA B  87     -21.045 -17.451  50.268  1.00 55.33           C  
ATOM   3983  C   ALA B  87     -21.847 -18.739  50.448  1.00 58.30           C  
ATOM   3984  O   ALA B  87     -23.067 -18.706  50.640  1.00 58.12           O  
ATOM   3985  CB  ALA B  87     -20.888 -17.134  48.782  1.00 54.38           C  
ATOM   3986  N   GLU B  88     -21.156 -19.874  50.396  1.00 60.99           N  
ATOM   3987  CA  GLU B  88     -21.815 -21.160  50.538  1.00 63.36           C  
ATOM   3988  C   GLU B  88     -22.185 -21.478  51.977  1.00 61.89           C  
ATOM   3989  O   GLU B  88     -23.022 -22.334  52.232  1.00 62.41           O  
ATOM   3990  CB  GLU B  88     -20.944 -22.255  49.921  1.00 67.26           C  
ATOM   3991  CG  GLU B  88     -20.908 -22.150  48.391  1.00 72.27           C  
ATOM   3992  CD  GLU B  88     -20.032 -23.198  47.736  1.00 75.52           C  
ATOM   3993  OE1 GLU B  88     -19.990 -23.241  46.484  1.00 76.50           O  
ATOM   3994  OE2 GLU B  88     -19.382 -23.971  48.475  1.00 78.23           O1-
ATOM   3995  N   LYS B  89     -21.574 -20.778  52.921  1.00 60.72           N  
ATOM   3996  CA  LYS B  89     -21.906 -20.988  54.322  1.00 60.08           C  
ATOM   3997  C   LYS B  89     -23.227 -20.282  54.595  1.00 59.11           C  
ATOM   3998  O   LYS B  89     -24.052 -20.749  55.384  1.00 59.72           O  
ATOM   3999  CB  LYS B  89     -20.830 -20.395  55.221  1.00 61.02           C  
ATOM   4000  CG  LYS B  89     -21.228 -20.315  56.683  1.00 63.78           C  
ATOM   4001  CD  LYS B  89     -20.080 -19.818  57.546  1.00 66.04           C  
ATOM   4002  CE  LYS B  89     -18.967 -20.852  57.633  1.00 68.16           C  
ATOM   4003  NZ  LYS B  89     -18.497 -21.323  56.295  1.00 68.29           N1+
ATOM   4004  N   ASN B  90     -23.407 -19.147  53.927  1.00 57.35           N  
ATOM   4005  CA  ASN B  90     -24.602 -18.329  54.063  1.00 54.91           C  
ATOM   4006  C   ASN B  90     -25.742 -18.838  53.204  1.00 55.76           C  
ATOM   4007  O   ASN B  90     -26.878 -18.381  53.325  1.00 55.39           O  
ATOM   4008  CB  ASN B  90     -24.271 -16.880  53.720  1.00 50.69           C  
ATOM   4009  CG  ASN B  90     -23.476 -16.209  54.809  1.00 47.18           C  
ATOM   4010  ND2 ASN B  90     -22.168 -16.112  54.617  1.00 43.53           N  
ATOM   4011  OD1 ASN B  90     -24.029 -15.801  55.825  1.00 44.44           O  
ATOM   4012  N   GLU B  91     -25.443 -19.775  52.317  1.00 57.33           N  
ATOM   4013  CA  GLU B  91     -26.500 -20.354  51.511  1.00 60.01           C  
ATOM   4014  C   GLU B  91     -27.269 -21.177  52.536  1.00 60.00           C  
ATOM   4015  O   GLU B  91     -28.493 -21.081  52.650  1.00 59.69           O  
ATOM   4016  CB  GLU B  91     -25.929 -21.276  50.435  1.00 62.89           C  
ATOM   4017  CG  GLU B  91     -25.455 -20.582  49.171  1.00 66.42           C  
ATOM   4018  CD  GLU B  91     -24.695 -21.527  48.256  1.00 68.64           C  
ATOM   4019  OE1 GLU B  91     -24.273 -21.101  47.157  1.00 70.11           O  
ATOM   4020  OE2 GLU B  91     -24.513 -22.701  48.644  1.00 70.84           O1-
ATOM   4021  N   LYS B  92     -26.514 -21.965  53.300  1.00 60.19           N  
ATOM   4022  CA  LYS B  92     -27.061 -22.828  54.341  1.00 59.74           C  
ATOM   4023  C   LYS B  92     -27.816 -22.051  55.412  1.00 59.32           C  
ATOM   4024  O   LYS B  92     -28.335 -22.643  56.357  1.00 60.36           O  
ATOM   4025  CB  LYS B  92     -25.938 -23.649  54.994  1.00 59.96           C  
ATOM   4026  CG  LYS B  92     -25.427 -24.814  54.141  1.00 60.34           C  
ATOM   4027  CD  LYS B  92     -25.008 -24.351  52.750  1.00 61.52           C  
ATOM   4028  CE  LYS B  92     -24.549 -25.497  51.859  1.00 61.32           C  
ATOM   4029  NZ  LYS B  92     -24.224 -25.013  50.481  1.00 59.74           N1+
ATOM   4030  N   LYS B  93     -27.869 -20.728  55.269  1.00 58.11           N  
ATOM   4031  CA  LYS B  93     -28.580 -19.876  56.222  1.00 56.68           C  
ATOM   4032  C   LYS B  93     -29.753 -19.195  55.533  1.00 56.51           C  
ATOM   4033  O   LYS B  93     -30.494 -18.431  56.155  1.00 55.29           O  
ATOM   4034  CB  LYS B  93     -27.654 -18.806  56.813  1.00 56.88           C  
ATOM   4035  CG  LYS B  93     -26.488 -19.349  57.617  1.00 57.72           C  
ATOM   4036  CD  LYS B  93     -25.831 -18.263  58.463  1.00 58.01           C  
ATOM   4037  CE  LYS B  93     -24.620 -18.809  59.214  1.00 58.77           C  
ATOM   4038  NZ  LYS B  93     -24.052 -17.836  60.190  1.00 60.41           N1+
ATOM   4039  N   GLY B  94     -29.911 -19.469  54.241  1.00 56.91           N  
ATOM   4040  CA  GLY B  94     -31.006 -18.879  53.496  1.00 58.06           C  
ATOM   4041  C   GLY B  94     -30.611 -17.868  52.434  1.00 58.90           C  
ATOM   4042  O   GLY B  94     -31.482 -17.231  51.842  1.00 58.55           O  
ATOM   4043  N   LEU B  95     -29.314 -17.702  52.191  1.00 59.21           N  
ATOM   4044  CA  LEU B  95     -28.873 -16.758  51.172  1.00 60.63           C  
ATOM   4045  C   LEU B  95     -29.125 -17.398  49.815  1.00 62.74           C  
ATOM   4046  O   LEU B  95     -28.392 -18.292  49.384  1.00 63.79           O  
ATOM   4047  CB  LEU B  95     -27.388 -16.438  51.334  1.00 59.82           C  
ATOM   4048  CG  LEU B  95     -26.855 -15.286  50.477  1.00 57.50           C  
ATOM   4049  CD1 LEU B  95     -27.689 -14.033  50.715  1.00 58.04           C  
ATOM   4050  CD2 LEU B  95     -25.399 -15.032  50.825  1.00 56.83           C  
ATOM   4051  N   LYS B  96     -30.171 -16.934  49.144  1.00 64.63           N  
ATOM   4052  CA  LYS B  96     -30.552 -17.487  47.852  1.00 66.87           C  
ATOM   4053  C   LYS B  96     -30.343 -16.480  46.727  1.00 67.04           C  
ATOM   4054  O   LYS B  96     -30.662 -15.300  46.879  1.00 67.95           O  
ATOM   4055  CB  LYS B  96     -32.024 -17.918  47.908  1.00 67.67           C  
ATOM   4056  CG  LYS B  96     -32.517 -18.741  46.725  1.00 69.82           C  
ATOM   4057  CD  LYS B  96     -33.989 -19.123  46.917  1.00 70.90           C  
ATOM   4058  CE  LYS B  96     -34.525 -19.977  45.765  1.00 71.69           C  
ATOM   4059  NZ  LYS B  96     -34.540 -19.264  44.451  1.00 71.85           N1+
ATOM   4060  N   ASP B  97     -29.804 -16.957  45.605  1.00 66.27           N  
ATOM   4061  CA  ASP B  97     -29.557 -16.120  44.430  1.00 65.91           C  
ATOM   4062  C   ASP B  97     -28.665 -14.916  44.722  1.00 65.26           C  
ATOM   4063  O   ASP B  97     -28.852 -13.837  44.151  1.00 64.76           O  
ATOM   4064  CB  ASP B  97     -30.881 -15.623  43.834  1.00 66.90           C  
ATOM   4065  CG  ASP B  97     -31.798 -16.757  43.402  1.00 67.00           C  
ATOM   4066  OD1 ASP B  97     -31.326 -17.674  42.693  1.00 68.44           O  
ATOM   4067  OD2 ASP B  97     -32.995 -16.720  43.766  1.00 65.56           O1-
ATOM   4068  N   TRP B  98     -27.703 -15.102  45.617  1.00 64.13           N  
ATOM   4069  CA  TRP B  98     -26.786 -14.031  45.969  1.00 63.18           C  
ATOM   4070  C   TRP B  98     -25.920 -13.738  44.758  1.00 62.80           C  
ATOM   4071  O   TRP B  98     -25.578 -12.585  44.483  1.00 62.23           O  
ATOM   4072  CB  TRP B  98     -25.890 -14.463  47.118  1.00 62.39           C  
ATOM   4073  CG  TRP B  98     -25.176 -15.735  46.837  1.00 62.36           C  
ATOM   4074  CD1 TRP B  98     -25.626 -16.996  47.088  1.00 63.44           C  
ATOM   4075  CD2 TRP B  98     -23.878 -15.879  46.247  1.00 62.93           C  
ATOM   4076  CE2 TRP B  98     -23.602 -17.261  46.180  1.00 63.64           C  
ATOM   4077  CE3 TRP B  98     -22.921 -14.973  45.771  1.00 62.57           C  
ATOM   4078  NE1 TRP B  98     -24.686 -17.920  46.698  1.00 64.35           N  
ATOM   4079  CZ2 TRP B  98     -22.408 -17.762  45.654  1.00 62.96           C  
ATOM   4080  CZ3 TRP B  98     -21.734 -15.471  45.246  1.00 61.38           C  
ATOM   4081  CH2 TRP B  98     -21.488 -16.853  45.194  1.00 62.08           C  
ATOM   4082  N   GLU B  99     -25.575 -14.807  44.045  1.00 62.28           N  
ATOM   4083  CA  GLU B  99     -24.742 -14.744  42.854  1.00 61.50           C  
ATOM   4084  C   GLU B  99     -25.433 -13.971  41.731  1.00 59.96           C  
ATOM   4085  O   GLU B  99     -24.851 -13.720  40.678  1.00 58.59           O  
ATOM   4086  CB  GLU B  99     -24.418 -16.167  42.412  1.00 62.57           C  
ATOM   4087  CG  GLU B  99     -23.321 -16.276  41.383  1.00 68.13           C  
ATOM   4088  CD  GLU B  99     -22.714 -17.668  41.349  1.00 70.81           C  
ATOM   4089  OE1 GLU B  99     -21.890 -17.943  40.442  1.00 72.28           O  
ATOM   4090  OE2 GLU B  99     -23.064 -18.482  42.238  1.00 71.21           O1-
ATOM   4091  N   LYS B 100     -26.678 -13.586  41.983  1.00 59.60           N  
ATOM   4092  CA  LYS B 100     -27.480 -12.833  41.029  1.00 59.84           C  
ATOM   4093  C   LYS B 100     -27.396 -11.323  41.300  1.00 58.44           C  
ATOM   4094  O   LYS B 100     -27.744 -10.517  40.436  1.00 59.02           O  
ATOM   4095  CB  LYS B 100     -28.942 -13.284  41.122  1.00 62.16           C  
ATOM   4096  CG  LYS B 100     -29.887 -12.595  40.146  1.00 64.82           C  
ATOM   4097  CD  LYS B 100     -29.869 -13.266  38.783  1.00 67.58           C  
ATOM   4098  CE  LYS B 100     -30.389 -14.703  38.876  1.00 69.29           C  
ATOM   4099  NZ  LYS B 100     -30.569 -15.349  37.538  1.00 69.82           N1+
ATOM   4100  N   ARG B 101     -26.946 -10.946  42.499  1.00 57.01           N  
ATOM   4101  CA  ARG B 101     -26.828  -9.534  42.877  1.00 54.19           C  
ATOM   4102  C   ARG B 101     -25.465  -9.122  43.467  1.00 52.91           C  
ATOM   4103  O   ARG B 101     -25.383  -8.219  44.308  1.00 52.27           O  
ATOM   4104  CB  ARG B 101     -27.953  -9.147  43.853  1.00 53.49           C  
ATOM   4105  CG  ARG B 101     -28.197 -10.115  45.004  1.00 53.98           C  
ATOM   4106  CD  ARG B 101     -29.058  -9.453  46.086  1.00 57.83           C  
ATOM   4107  NE  ARG B 101     -29.903 -10.389  46.834  1.00 62.68           N  
ATOM   4108  CZ  ARG B 101     -29.459 -11.415  47.560  1.00 64.15           C  
ATOM   4109  NH1 ARG B 101     -28.158 -11.661  47.649  1.00 66.25           N1+
ATOM   4110  NH2 ARG B 101     -30.319 -12.200  48.202  1.00 62.31           N  
ATOM   4111  N   LEU B 102     -24.402  -9.776  43.003  1.00 50.88           N  
ATOM   4112  CA  LEU B 102     -23.043  -9.493  43.461  1.00 48.47           C  
ATOM   4113  C   LEU B 102     -22.136  -9.096  42.288  1.00 48.87           C  
ATOM   4114  O   LEU B 102     -21.874  -9.913  41.404  1.00 51.36           O  
ATOM   4115  CB  LEU B 102     -22.455 -10.730  44.156  1.00 44.57           C  
ATOM   4116  CG  LEU B 102     -21.002 -10.615  44.634  1.00 42.74           C  
ATOM   4117  CD1 LEU B 102     -20.902  -9.546  45.714  1.00 41.79           C  
ATOM   4118  CD2 LEU B 102     -20.519 -11.950  45.165  1.00 39.15           C  
ATOM   4119  N   ILE B 103     -21.667  -7.851  42.265  1.00 45.80           N  
ATOM   4120  CA  ILE B 103     -20.770  -7.411  41.201  1.00 42.72           C  
ATOM   4121  C   ILE B 103     -19.348  -7.371  41.753  1.00 42.11           C  
ATOM   4122  O   ILE B 103     -19.126  -6.945  42.886  1.00 41.64           O  
ATOM   4123  CB  ILE B 103     -21.122  -6.001  40.693  1.00 43.30           C  
ATOM   4124  CG1 ILE B 103     -22.574  -5.952  40.217  1.00 42.49           C  
ATOM   4125  CG2 ILE B 103     -20.187  -5.618  39.558  1.00 42.08           C  
ATOM   4126  CD1 ILE B 103     -22.862  -6.845  39.041  1.00 44.34           C  
ATOM   4127  N   ILE B 104     -18.389  -7.824  40.955  1.00 40.92           N  
ATOM   4128  CA  ILE B 104     -16.987  -7.829  41.364  1.00 39.80           C  
ATOM   4129  C   ILE B 104     -16.154  -7.005  40.387  1.00 39.42           C  
ATOM   4130  O   ILE B 104     -16.121  -7.304  39.192  1.00 38.07           O  
ATOM   4131  CB  ILE B 104     -16.421  -9.256  41.402  1.00 40.56           C  
ATOM   4132  CG1 ILE B 104     -17.094 -10.050  42.525  1.00 43.60           C  
ATOM   4133  CG2 ILE B 104     -14.914  -9.217  41.598  1.00 39.76           C  
ATOM   4134  CD1 ILE B 104     -16.522 -11.449  42.720  1.00 42.42           C  
ATOM   4135  N   SER B 105     -15.481  -5.974  40.901  1.00 35.94           N  
ATOM   4136  CA  SER B 105     -14.658  -5.098  40.073  1.00 32.16           C  
ATOM   4137  C   SER B 105     -13.516  -5.891  39.446  1.00 30.93           C  
ATOM   4138  O   SER B 105     -12.825  -6.628  40.141  1.00 30.54           O  
ATOM   4139  CB  SER B 105     -14.111  -3.952  40.923  1.00 30.39           C  
ATOM   4140  OG  SER B 105     -13.430  -3.007  40.124  1.00 29.64           O  
ATOM   4141  N   ASP B 106     -13.316  -5.746  38.135  1.00 32.02           N  
ATOM   4142  CA  ASP B 106     -12.255  -6.493  37.455  1.00 33.36           C  
ATOM   4143  C   ASP B 106     -10.838  -6.029  37.752  1.00 33.32           C  
ATOM   4144  O   ASP B 106      -9.886  -6.606  37.236  1.00 33.98           O  
ATOM   4145  CB  ASP B 106     -12.477  -6.524  35.931  1.00 33.58           C  
ATOM   4146  CG  ASP B 106     -12.429  -5.153  35.293  1.00 36.72           C  
ATOM   4147  OD1 ASP B 106     -12.151  -4.163  35.997  1.00 35.69           O  
ATOM   4148  OD2 ASP B 106     -12.667  -5.068  34.067  1.00 38.36           O1-
ATOM   4149  N   ARG B 107     -10.692  -5.001  38.587  1.00 32.09           N  
ATOM   4150  CA  ARG B 107      -9.366  -4.502  38.943  1.00 29.54           C  
ATOM   4151  C   ARG B 107      -8.959  -4.940  40.351  1.00 29.13           C  
ATOM   4152  O   ARG B 107      -7.874  -4.604  40.830  1.00 31.39           O  
ATOM   4153  CB  ARG B 107      -9.314  -2.972  38.824  1.00 27.28           C  
ATOM   4154  CG  ARG B 107      -9.365  -2.458  37.388  1.00 26.91           C  
ATOM   4155  CD  ARG B 107      -9.262  -0.944  37.325  1.00 26.89           C  
ATOM   4156  NE  ARG B 107      -9.160  -0.460  35.952  1.00 29.45           N  
ATOM   4157  CZ  ARG B 107     -10.199  -0.204  35.160  1.00 30.44           C  
ATOM   4158  NH1 ARG B 107      -9.993   0.228  33.924  1.00 31.53           N1+
ATOM   4159  NH2 ARG B 107     -11.441  -0.358  35.598  1.00 25.89           N  
ATOM   4160  N   ALA B 108      -9.823  -5.700  41.013  1.00 28.49           N  
ATOM   4161  CA  ALA B 108      -9.514  -6.183  42.351  1.00 28.79           C  
ATOM   4162  C   ALA B 108      -8.347  -7.176  42.283  1.00 28.86           C  
ATOM   4163  O   ALA B 108      -8.283  -7.996  41.372  1.00 30.55           O  
ATOM   4164  CB  ALA B 108     -10.749  -6.851  42.959  1.00 27.08           C  
ATOM   4165  N   HIS B 109      -7.416  -7.093  43.227  1.00 29.46           N  
ATOM   4166  CA  HIS B 109      -6.281  -8.012  43.242  1.00 29.23           C  
ATOM   4167  C   HIS B 109      -6.661  -9.342  43.872  1.00 31.94           C  
ATOM   4168  O   HIS B 109      -7.600  -9.424  44.666  1.00 33.90           O  
ATOM   4169  CB  HIS B 109      -5.092  -7.423  43.996  1.00 27.32           C  
ATOM   4170  CG  HIS B 109      -4.230  -6.528  43.161  1.00 27.25           C  
ATOM   4171  CD2 HIS B 109      -4.540  -5.471  42.374  1.00 26.12           C  
ATOM   4172  ND1 HIS B 109      -2.858  -6.655  43.109  1.00 26.21           N  
ATOM   4173  CE1 HIS B 109      -2.360  -5.713  42.328  1.00 24.70           C  
ATOM   4174  NE2 HIS B 109      -3.359  -4.981  41.871  1.00 24.62           N  
ATOM   4175  N   LEU B 110      -5.911 -10.381  43.526  1.00 32.07           N  
ATOM   4176  CA  LEU B 110      -6.185 -11.720  44.018  1.00 31.52           C  
ATOM   4177  C   LEU B 110      -5.264 -12.196  45.125  1.00 29.94           C  
ATOM   4178  O   LEU B 110      -4.044 -12.046  45.038  1.00 29.34           O  
ATOM   4179  CB  LEU B 110      -6.105 -12.708  42.853  1.00 32.75           C  
ATOM   4180  CG  LEU B 110      -7.104 -12.507  41.716  1.00 34.69           C  
ATOM   4181  CD1 LEU B 110      -6.568 -13.157  40.447  1.00 34.28           C  
ATOM   4182  CD2 LEU B 110      -8.460 -13.079  42.123  1.00 32.63           C  
ATOM   4183  N   VAL B 111      -5.860 -12.760  46.173  1.00 30.17           N  
ATOM   4184  CA  VAL B 111      -5.084 -13.320  47.273  1.00 32.22           C  
ATOM   4185  C   VAL B 111      -4.925 -14.783  46.871  1.00 33.43           C  
ATOM   4186  O   VAL B 111      -5.917 -15.485  46.621  1.00 32.92           O  
ATOM   4187  CB  VAL B 111      -5.830 -13.255  48.638  1.00 34.25           C  
ATOM   4188  CG1 VAL B 111      -5.039 -14.016  49.697  1.00 31.99           C  
ATOM   4189  CG2 VAL B 111      -6.003 -11.811  49.084  1.00 32.18           C  
ATOM   4190  N   PHE B 112      -3.680 -15.233  46.775  1.00 34.96           N  
ATOM   4191  CA  PHE B 112      -3.421 -16.609  46.389  1.00 35.80           C  
ATOM   4192  C   PHE B 112      -3.087 -17.402  47.638  1.00 38.15           C  
ATOM   4193  O   PHE B 112      -2.606 -16.846  48.632  1.00 38.92           O  
ATOM   4194  CB  PHE B 112      -2.284 -16.674  45.354  1.00 32.52           C  
ATOM   4195  CG  PHE B 112      -2.628 -16.019  44.025  1.00 29.77           C  
ATOM   4196  CD1 PHE B 112      -3.774 -16.389  43.323  1.00 25.83           C  
ATOM   4197  CD2 PHE B 112      -1.817 -15.016  43.492  1.00 29.10           C  
ATOM   4198  CE1 PHE B 112      -4.105 -15.766  42.120  1.00 26.72           C  
ATOM   4199  CE2 PHE B 112      -2.144 -14.392  42.289  1.00 24.24           C  
ATOM   4200  CZ  PHE B 112      -3.286 -14.767  41.608  1.00 22.81           C  
ATOM   4201  N   ASP B 113      -3.374 -18.698  47.593  1.00 39.04           N  
ATOM   4202  CA  ASP B 113      -3.130 -19.582  48.719  1.00 39.81           C  
ATOM   4203  C   ASP B 113      -1.740 -19.408  49.317  1.00 39.41           C  
ATOM   4204  O   ASP B 113      -1.581 -19.437  50.539  1.00 41.29           O  
ATOM   4205  CB  ASP B 113      -3.348 -21.024  48.277  1.00 45.46           C  
ATOM   4206  CG  ASP B 113      -4.730 -21.236  47.663  1.00 51.22           C  
ATOM   4207  OD1 ASP B 113      -5.010 -22.354  47.155  1.00 54.49           O  
ATOM   4208  OD2 ASP B 113      -5.542 -20.278  47.692  1.00 53.32           O1-
ATOM   4209  N   PHE B 114      -0.729 -19.211  48.475  1.00 37.57           N  
ATOM   4210  CA  PHE B 114       0.621 -19.034  48.999  1.00 34.95           C  
ATOM   4211  C   PHE B 114       0.792 -17.705  49.725  1.00 34.59           C  
ATOM   4212  O   PHE B 114       1.716 -17.543  50.520  1.00 34.28           O  
ATOM   4213  CB  PHE B 114       1.679 -19.211  47.889  1.00 35.44           C  
ATOM   4214  CG  PHE B 114       1.478 -18.338  46.669  1.00 35.94           C  
ATOM   4215  CD1 PHE B 114       1.958 -17.030  46.635  1.00 34.49           C  
ATOM   4216  CD2 PHE B 114       0.842 -18.843  45.536  1.00 36.88           C  
ATOM   4217  CE1 PHE B 114       1.811 -16.246  45.496  1.00 31.87           C  
ATOM   4218  CE2 PHE B 114       0.692 -18.060  44.393  1.00 36.40           C  
ATOM   4219  CZ  PHE B 114       1.179 -16.760  44.377  1.00 33.99           C  
ATOM   4220  N   HIS B 115      -0.102 -16.757  49.459  1.00 34.46           N  
ATOM   4221  CA  HIS B 115      -0.049 -15.451  50.125  1.00 34.45           C  
ATOM   4222  C   HIS B 115      -0.394 -15.654  51.591  1.00 35.34           C  
ATOM   4223  O   HIS B 115       0.280 -15.126  52.485  1.00 36.80           O  
ATOM   4224  CB  HIS B 115      -1.059 -14.484  49.504  1.00 32.34           C  
ATOM   4225  CG  HIS B 115      -0.509 -13.683  48.369  1.00 28.89           C  
ATOM   4226  CD2 HIS B 115       0.674 -13.043  48.222  1.00 25.46           C  
ATOM   4227  ND1 HIS B 115      -1.211 -13.471  47.200  1.00 28.36           N  
ATOM   4228  CE1 HIS B 115      -0.480 -12.738  46.380  1.00 25.96           C  
ATOM   4229  NE2 HIS B 115       0.668 -12.465  46.975  1.00 27.58           N  
ATOM   4230  N   GLN B 116      -1.454 -16.430  51.818  1.00 36.47           N  
ATOM   4231  CA  GLN B 116      -1.930 -16.747  53.160  1.00 37.45           C  
ATOM   4232  C   GLN B 116      -0.892 -17.583  53.883  1.00 38.88           C  
ATOM   4233  O   GLN B 116      -0.655 -17.399  55.081  1.00 41.37           O  
ATOM   4234  CB  GLN B 116      -3.238 -17.515  53.078  1.00 36.42           C  
ATOM   4235  CG  GLN B 116      -4.273 -16.829  52.242  1.00 35.82           C  
ATOM   4236  CD  GLN B 116      -5.659 -17.279  52.584  1.00 34.59           C  
ATOM   4237  NE2 GLN B 116      -6.532 -16.330  52.880  1.00 38.14           N  
ATOM   4238  OE1 GLN B 116      -5.949 -18.468  52.586  1.00 39.41           O  
ATOM   4239  N   ALA B 117      -0.275 -18.503  53.143  1.00 39.78           N  
ATOM   4240  CA  ALA B 117       0.767 -19.357  53.696  1.00 39.21           C  
ATOM   4241  C   ALA B 117       1.966 -18.491  54.076  1.00 39.69           C  
ATOM   4242  O   ALA B 117       2.589 -18.709  55.117  1.00 40.35           O  
ATOM   4243  CB  ALA B 117       1.180 -20.409  52.676  1.00 41.52           C  
ATOM   4244  N   VAL B 118       2.288 -17.510  53.232  1.00 39.10           N  
ATOM   4245  CA  VAL B 118       3.409 -16.610  53.505  1.00 40.35           C  
ATOM   4246  C   VAL B 118       3.084 -15.752  54.719  1.00 42.03           C  
ATOM   4247  O   VAL B 118       3.969 -15.398  55.507  1.00 40.59           O  
ATOM   4248  CB  VAL B 118       3.695 -15.668  52.320  1.00 41.00           C  
ATOM   4249  CG1 VAL B 118       4.775 -14.656  52.709  1.00 39.25           C  
ATOM   4250  CG2 VAL B 118       4.139 -16.480  51.112  1.00 43.00           C  
ATOM   4251  N   ASP B 119       1.802 -15.413  54.853  1.00 42.96           N  
ATOM   4252  CA  ASP B 119       1.337 -14.606  55.977  1.00 41.38           C  
ATOM   4253  C   ASP B 119       1.732 -15.379  57.232  1.00 39.70           C  
ATOM   4254  O   ASP B 119       2.395 -14.844  58.126  1.00 38.65           O  
ATOM   4255  CB  ASP B 119      -0.187 -14.426  55.904  1.00 38.80           C  
ATOM   4256  CG  ASP B 119      -0.690 -13.300  56.791  1.00 36.54           C  
ATOM   4257  OD1 ASP B 119       0.144 -12.625  57.428  1.00 31.56           O  
ATOM   4258  OD2 ASP B 119      -1.922 -13.089  56.844  1.00 34.87           O1-
ATOM   4259  N   GLY B 120       1.337 -16.649  57.276  1.00 39.28           N  
ATOM   4260  CA  GLY B 120       1.677 -17.483  58.412  1.00 39.40           C  
ATOM   4261  C   GLY B 120       3.170 -17.488  58.688  1.00 39.65           C  
ATOM   4262  O   GLY B 120       3.612 -17.106  59.773  1.00 39.62           O  
ATOM   4263  N   LEU B 121       3.950 -17.907  57.697  1.00 41.20           N  
ATOM   4264  CA  LEU B 121       5.400 -17.976  57.842  1.00 43.21           C  
ATOM   4265  C   LEU B 121       6.060 -16.701  58.364  1.00 43.03           C  
ATOM   4266  O   LEU B 121       6.922 -16.771  59.242  1.00 42.06           O  
ATOM   4267  CB  LEU B 121       6.049 -18.386  56.512  1.00 44.31           C  
ATOM   4268  CG  LEU B 121       6.074 -19.876  56.147  1.00 45.04           C  
ATOM   4269  CD1 LEU B 121       4.674 -20.452  56.130  1.00 45.46           C  
ATOM   4270  CD2 LEU B 121       6.717 -20.041  54.788  1.00 46.20           C  
ATOM   4271  N   GLN B 122       5.662 -15.548  57.825  1.00 43.32           N  
ATOM   4272  CA  GLN B 122       6.230 -14.257  58.235  1.00 43.43           C  
ATOM   4273  C   GLN B 122       5.960 -13.959  59.694  1.00 43.35           C  
ATOM   4274  O   GLN B 122       6.782 -13.344  60.377  1.00 44.90           O  
ATOM   4275  CB  GLN B 122       5.642 -13.120  57.412  1.00 44.50           C  
ATOM   4276  CG  GLN B 122       5.801 -13.274  55.934  1.00 48.79           C  
ATOM   4277  CD  GLN B 122       5.241 -12.088  55.184  1.00 52.12           C  
ATOM   4278  NE2 GLN B 122       6.047 -11.509  54.300  1.00 51.77           N  
ATOM   4279  OE1 GLN B 122       4.092 -11.693  55.397  1.00 54.31           O  
ATOM   4280  N   GLU B 123       4.790 -14.377  60.162  1.00 43.61           N  
ATOM   4281  CA  GLU B 123       4.412 -14.158  61.547  1.00 44.21           C  
ATOM   4282  C   GLU B 123       5.269 -15.029  62.473  1.00 44.36           C  
ATOM   4283  O   GLU B 123       5.863 -14.539  63.436  1.00 40.09           O  
ATOM   4284  CB  GLU B 123       2.916 -14.451  61.715  1.00 42.93           C  
ATOM   4285  CG  GLU B 123       2.036 -13.318  61.216  1.00 38.74           C  
ATOM   4286  CD  GLU B 123       2.084 -12.107  62.140  1.00 40.31           C  
ATOM   4287  OE1 GLU B 123       1.314 -12.083  63.125  1.00 41.85           O  
ATOM   4288  OE2 GLU B 123       2.896 -11.185  61.897  1.00 37.24           O1-
ATOM   4289  N   VAL B 124       5.343 -16.317  62.156  1.00 46.05           N  
ATOM   4290  CA  VAL B 124       6.141 -17.255  62.937  1.00 48.45           C  
ATOM   4291  C   VAL B 124       7.591 -16.773  62.977  1.00 50.80           C  
ATOM   4292  O   VAL B 124       8.281 -16.906  63.991  1.00 51.54           O  
ATOM   4293  CB  VAL B 124       6.095 -18.662  62.308  1.00 46.51           C  
ATOM   4294  CG1 VAL B 124       7.037 -19.585  63.036  1.00 47.77           C  
ATOM   4295  CG2 VAL B 124       4.673 -19.209  62.357  1.00 45.44           C  
ATOM   4296  N   GLN B 125       8.027 -16.201  61.858  1.00 53.86           N  
ATOM   4297  CA  GLN B 125       9.379 -15.683  61.682  1.00 56.82           C  
ATOM   4298  C   GLN B 125       9.663 -14.424  62.494  1.00 58.68           C  
ATOM   4299  O   GLN B 125      10.752 -14.271  63.044  1.00 59.91           O  
ATOM   4300  CB  GLN B 125       9.625 -15.406  60.196  1.00 58.99           C  
ATOM   4301  CG  GLN B 125      10.925 -14.677  59.878  1.00 63.12           C  
ATOM   4302  CD  GLN B 125      11.082 -14.376  58.386  1.00 66.22           C  
ATOM   4303  NE2 GLN B 125      11.105 -13.090  58.042  1.00 67.42           N  
ATOM   4304  OE1 GLN B 125      11.178 -15.288  57.556  1.00 64.89           O  
ATOM   4305  N   ARG B 126       8.700 -13.513  62.561  1.00 60.50           N  
ATOM   4306  CA  ARG B 126       8.893 -12.284  63.330  1.00 61.47           C  
ATOM   4307  C   ARG B 126       8.876 -12.602  64.823  1.00 61.57           C  
ATOM   4308  O   ARG B 126       9.611 -12.015  65.615  1.00 61.58           O  
ATOM   4309  CB  ARG B 126       7.794 -11.275  62.988  1.00 61.09           C  
ATOM   4310  CG  ARG B 126       7.933 -10.688  61.600  1.00 61.50           C  
ATOM   4311  CD  ARG B 126       6.843  -9.672  61.289  1.00 61.73           C  
ATOM   4312  NE  ARG B 126       5.625 -10.297  60.784  1.00 57.90           N  
ATOM   4313  CZ  ARG B 126       4.954  -9.859  59.724  1.00 54.64           C  
ATOM   4314  NH1 ARG B 126       5.383  -8.796  59.058  1.00 53.84           N1+
ATOM   4315  NH2 ARG B 126       3.855 -10.481  59.329  1.00 52.27           N  
ATOM   4316  N   GLN B 127       8.019 -13.549  65.180  1.00 61.32           N  
ATOM   4317  CA  GLN B 127       7.845 -14.026  66.551  1.00 62.91           C  
ATOM   4318  C   GLN B 127       9.146 -14.696  66.985  1.00 66.12           C  
ATOM   4319  O   GLN B 127       9.789 -14.288  67.962  1.00 66.74           O  
ATOM   4320  CB  GLN B 127       6.743 -15.073  66.576  1.00 61.76           C  
ATOM   4321  CG  GLN B 127       6.652 -15.833  67.869  1.00 61.52           C  
ATOM   4322  CD  GLN B 127       5.672 -15.186  68.811  1.00 62.72           C  
ATOM   4323  NE2 GLN B 127       4.437 -15.721  68.829  1.00 62.70           N  
ATOM   4324  OE1 GLN B 127       5.997 -14.190  69.511  1.00 62.34           O  
ATOM   4325  N   ALA B 128       9.512 -15.732  66.233  1.00 67.40           N  
ATOM   4326  CA  ALA B 128      10.729 -16.481  66.483  1.00 69.36           C  
ATOM   4327  C   ALA B 128      11.934 -15.738  65.917  1.00 70.80           C  
ATOM   4328  O   ALA B 128      12.708 -16.301  65.144  1.00 72.33           O  
ATOM   4329  CB  ALA B 128      10.620 -17.869  65.859  1.00 68.22           C  
ATOM   4330  N   GLN B 129      12.069 -14.466  66.285  1.00 71.73           N  
ATOM   4331  CA  GLN B 129      13.185 -13.635  65.833  1.00 73.75           C  
ATOM   4332  C   GLN B 129      13.335 -12.422  66.731  1.00 74.60           C  
ATOM   4333  O   GLN B 129      14.321 -12.291  67.457  1.00 75.64           O  
ATOM   4334  CB  GLN B 129      12.977 -13.147  64.401  1.00 75.15           C  
ATOM   4335  CG  GLN B 129      14.062 -12.172  63.936  1.00 78.51           C  
ATOM   4336  CD  GLN B 129      13.849 -11.682  62.511  1.00 81.30           C  
ATOM   4337  NE2 GLN B 129      14.774 -12.028  61.618  1.00 80.76           N  
ATOM   4338  OE1 GLN B 129      12.867 -10.994  62.218  1.00 83.69           O  
ATOM   4339  N   GLU B 130      12.348 -11.533  66.673  1.00 75.99           N  
ATOM   4340  CA  GLU B 130      12.360 -10.319  67.480  1.00 76.11           C  
ATOM   4341  C   GLU B 130      11.481 -10.437  68.726  1.00 73.88           C  
ATOM   4342  O   GLU B 130      11.349  -9.482  69.497  1.00 73.45           O  
ATOM   4343  CB  GLU B 130      11.918  -9.133  66.624  1.00 79.07           C  
ATOM   4344  CG  GLU B 130      10.660  -9.388  65.818  1.00 83.65           C  
ATOM   4345  CD  GLU B 130      10.370  -8.269  64.839  1.00 86.46           C  
ATOM   4346  OE1 GLU B 130      10.188  -7.116  65.290  1.00 87.95           O  
ATOM   4347  OE2 GLU B 130      10.328  -8.545  63.619  1.00 88.29           O1-
ATOM   4348  N   GLY B 131      10.878 -11.609  68.914  1.00 71.29           N  
ATOM   4349  CA  GLY B 131      10.050 -11.833  70.088  1.00 69.26           C  
ATOM   4350  C   GLY B 131       8.552 -11.656  69.929  1.00 67.68           C  
ATOM   4351  O   GLY B 131       7.763 -12.276  70.652  1.00 68.62           O  
ATOM   4352  N   LYS B 132       8.144 -10.805  68.996  1.00 64.96           N  
ATOM   4353  CA  LYS B 132       6.724 -10.580  68.785  1.00 60.68           C  
ATOM   4354  C   LYS B 132       6.395 -10.298  67.334  1.00 57.74           C  
ATOM   4355  O   LYS B 132       7.232  -9.785  66.583  1.00 57.35           O  
ATOM   4356  CB  LYS B 132       6.235  -9.416  69.654  1.00 59.23           C  
ATOM   4357  CG  LYS B 132       6.853  -8.054  69.339  1.00 58.39           C  
ATOM   4358  CD  LYS B 132       6.153  -6.968  70.168  1.00 59.70           C  
ATOM   4359  CE  LYS B 132       6.615  -5.549  69.841  1.00 58.95           C  
ATOM   4360  NZ  LYS B 132       5.803  -4.525  70.591  1.00 56.57           N1+
ATOM   4361  N   ASN B 133       5.177 -10.651  66.937  1.00 52.82           N  
ATOM   4362  CA  ASN B 133       4.733 -10.398  65.578  1.00 48.71           C  
ATOM   4363  C   ASN B 133       3.564  -9.412  65.584  1.00 45.83           C  
ATOM   4364  O   ASN B 133       3.224  -8.840  66.618  1.00 46.34           O  
ATOM   4365  CB  ASN B 133       4.339 -11.700  64.874  1.00 48.66           C  
ATOM   4366  CG  ASN B 133       3.381 -12.535  65.681  1.00 47.44           C  
ATOM   4367  ND2 ASN B 133       3.357 -13.833  65.404  1.00 46.24           N  
ATOM   4368  OD1 ASN B 133       2.653 -12.024  66.532  1.00 49.44           O  
ATOM   4369  N   ILE B 134       2.956  -9.214  64.423  1.00 42.14           N  
ATOM   4370  CA  ILE B 134       1.853  -8.278  64.280  1.00 38.25           C  
ATOM   4371  C   ILE B 134       0.525  -8.830  64.773  1.00 37.60           C  
ATOM   4372  O   ILE B 134      -0.323  -8.083  65.267  1.00 38.23           O  
ATOM   4373  CB  ILE B 134       1.736  -7.849  62.808  1.00 35.46           C  
ATOM   4374  CG1 ILE B 134       2.962  -7.008  62.452  1.00 33.75           C  
ATOM   4375  CG2 ILE B 134       0.425  -7.117  62.565  1.00 35.00           C  
ATOM   4376  CD1 ILE B 134       3.023  -6.574  61.030  1.00 34.16           C  
ATOM   4377  N   GLY B 135       0.352 -10.139  64.647  1.00 35.34           N  
ATOM   4378  CA  GLY B 135      -0.881 -10.754  65.078  1.00 33.07           C  
ATOM   4379  C   GLY B 135      -1.943 -10.627  64.009  1.00 34.34           C  
ATOM   4380  O   GLY B 135      -3.104 -10.360  64.316  1.00 37.75           O  
ATOM   4381  N   THR B 136      -1.550 -10.826  62.753  1.00 33.19           N  
ATOM   4382  CA  THR B 136      -2.471 -10.738  61.617  1.00 32.98           C  
ATOM   4383  C   THR B 136      -3.504 -11.864  61.637  1.00 31.89           C  
ATOM   4384  O   THR B 136      -3.357 -12.835  62.367  1.00 35.25           O  
ATOM   4385  CB  THR B 136      -1.719 -10.846  60.282  1.00 33.88           C  
ATOM   4386  CG2 THR B 136      -0.501  -9.931  60.270  1.00 31.03           C  
ATOM   4387  OG1 THR B 136      -1.285 -12.199  60.104  1.00 35.97           O  
ATOM   4388  N   THR B 137      -4.542 -11.741  60.820  1.00 31.01           N  
ATOM   4389  CA  THR B 137      -5.565 -12.774  60.757  1.00 32.22           C  
ATOM   4390  C   THR B 137      -5.043 -13.941  59.928  1.00 34.28           C  
ATOM   4391  O   THR B 137      -5.754 -14.923  59.702  1.00 34.57           O  
ATOM   4392  CB  THR B 137      -6.869 -12.266  60.092  1.00 33.39           C  
ATOM   4393  CG2 THR B 137      -7.490 -11.140  60.918  1.00 30.42           C  
ATOM   4394  OG1 THR B 137      -6.590 -11.803  58.761  1.00 30.70           O  
ATOM   4395  N   LYS B 138      -3.796 -13.825  59.479  1.00 34.59           N  
ATOM   4396  CA  LYS B 138      -3.164 -14.852  58.660  1.00 33.90           C  
ATOM   4397  C   LYS B 138      -4.036 -15.202  57.467  1.00 34.42           C  
ATOM   4398  O   LYS B 138      -4.161 -16.363  57.076  1.00 36.42           O  
ATOM   4399  CB  LYS B 138      -2.873 -16.099  59.495  1.00 34.17           C  
ATOM   4400  CG  LYS B 138      -1.796 -15.877  60.535  1.00 34.34           C  
ATOM   4401  CD  LYS B 138      -1.349 -17.179  61.162  1.00 39.98           C  
ATOM   4402  CE  LYS B 138      -0.072 -16.963  61.959  1.00 41.67           C  
ATOM   4403  NZ  LYS B 138       0.584 -18.242  62.367  1.00 44.69           N1+
ATOM   4404  N   LYS B 139      -4.650 -14.182  56.888  1.00 32.65           N  
ATOM   4405  CA  LYS B 139      -5.495 -14.387  55.729  1.00 31.40           C  
ATOM   4406  C   LYS B 139      -4.742 -13.967  54.464  1.00 31.47           C  
ATOM   4407  O   LYS B 139      -5.316 -13.903  53.374  1.00 27.84           O  
ATOM   4408  CB  LYS B 139      -6.789 -13.599  55.899  1.00 33.28           C  
ATOM   4409  CG  LYS B 139      -7.727 -14.223  56.918  1.00 34.96           C  
ATOM   4410  CD  LYS B 139      -8.203 -15.588  56.417  1.00 38.79           C  
ATOM   4411  CE  LYS B 139      -9.315 -16.155  57.281  1.00 40.81           C  
ATOM   4412  NZ  LYS B 139      -9.964 -17.344  56.658  1.00 43.88           N1+
ATOM   4413  N   GLY B 140      -3.446 -13.693  54.632  1.00 32.06           N  
ATOM   4414  CA  GLY B 140      -2.595 -13.301  53.523  1.00 31.02           C  
ATOM   4415  C   GLY B 140      -2.897 -11.931  52.951  1.00 32.44           C  
ATOM   4416  O   GLY B 140      -2.643 -11.689  51.770  1.00 34.31           O  
ATOM   4417  N   ILE B 141      -3.437 -11.038  53.782  1.00 30.92           N  
ATOM   4418  CA  ILE B 141      -3.773  -9.680  53.358  1.00 28.64           C  
ATOM   4419  C   ILE B 141      -2.515  -8.833  53.149  1.00 28.22           C  
ATOM   4420  O   ILE B 141      -2.361  -8.185  52.116  1.00 27.94           O  
ATOM   4421  CB  ILE B 141      -4.681  -8.980  54.397  1.00 26.36           C  
ATOM   4422  CG1 ILE B 141      -5.952  -9.804  54.628  1.00 22.14           C  
ATOM   4423  CG2 ILE B 141      -5.019  -7.571  53.923  1.00 27.90           C  
ATOM   4424  CD1 ILE B 141      -6.741 -10.110  53.370  1.00 18.61           C  
ATOM   4425  N   GLY B 142      -1.624  -8.831  54.136  1.00 27.95           N  
ATOM   4426  CA  GLY B 142      -0.393  -8.069  54.016  1.00 30.20           C  
ATOM   4427  C   GLY B 142       0.426  -8.503  52.810  1.00 32.52           C  
ATOM   4428  O   GLY B 142       0.890  -7.667  52.037  1.00 32.97           O  
ATOM   4429  N   PRO B 143       0.637  -9.815  52.626  1.00 33.62           N  
ATOM   4430  CA  PRO B 143       1.410 -10.286  51.478  1.00 33.58           C  
ATOM   4431  C   PRO B 143       0.789  -9.890  50.129  1.00 33.69           C  
ATOM   4432  O   PRO B 143       1.495  -9.461  49.215  1.00 34.36           O  
ATOM   4433  CB  PRO B 143       1.435 -11.800  51.685  1.00 34.43           C  
ATOM   4434  CG  PRO B 143       1.448 -11.924  53.172  1.00 32.34           C  
ATOM   4435  CD  PRO B 143       0.404 -10.914  53.581  1.00 32.65           C  
ATOM   4436  N   THR B 144      -0.527 -10.020  49.995  1.00 31.83           N  
ATOM   4437  CA  THR B 144      -1.147  -9.676  48.726  1.00 31.98           C  
ATOM   4438  C   THR B 144      -1.149  -8.178  48.410  1.00 33.32           C  
ATOM   4439  O   THR B 144      -1.094  -7.793  47.241  1.00 34.40           O  
ATOM   4440  CB  THR B 144      -2.568 -10.213  48.632  1.00 31.86           C  
ATOM   4441  CG2 THR B 144      -3.356  -9.842  49.846  1.00 40.17           C  
ATOM   4442  OG1 THR B 144      -3.199  -9.650  47.481  1.00 33.58           O  
ATOM   4443  N   TYR B 145      -1.219  -7.329  49.433  1.00 32.17           N  
ATOM   4444  CA  TYR B 145      -1.183  -5.886  49.198  1.00 29.94           C  
ATOM   4445  C   TYR B 145       0.255  -5.510  48.880  1.00 31.01           C  
ATOM   4446  O   TYR B 145       0.518  -4.485  48.259  1.00 30.70           O  
ATOM   4447  CB  TYR B 145      -1.661  -5.098  50.429  1.00 28.52           C  
ATOM   4448  CG  TYR B 145      -3.142  -4.782  50.413  1.00 25.60           C  
ATOM   4449  CD1 TYR B 145      -3.693  -3.977  49.415  1.00 24.18           C  
ATOM   4450  CD2 TYR B 145      -4.000  -5.320  51.367  1.00 24.66           C  
ATOM   4451  CE1 TYR B 145      -5.063  -3.723  49.370  1.00 25.66           C  
ATOM   4452  CE2 TYR B 145      -5.373  -5.072  51.330  1.00 24.99           C  
ATOM   4453  CZ  TYR B 145      -5.899  -4.275  50.332  1.00 25.00           C  
ATOM   4454  OH  TYR B 145      -7.256  -4.025  50.298  1.00 22.09           O  
ATOM   4455  N   SER B 146       1.191  -6.347  49.310  1.00 31.77           N  
ATOM   4456  CA  SER B 146       2.590  -6.082  49.049  1.00 31.61           C  
ATOM   4457  C   SER B 146       2.890  -6.449  47.589  1.00 30.53           C  
ATOM   4458  O   SER B 146       3.704  -5.800  46.927  1.00 31.52           O  
ATOM   4459  CB  SER B 146       3.455  -6.882  50.015  1.00 32.89           C  
ATOM   4460  OG  SER B 146       4.780  -6.378  50.031  1.00 38.41           O  
ATOM   4461  N   SER B 147       2.222  -7.476  47.077  1.00 27.47           N  
ATOM   4462  CA  SER B 147       2.421  -7.854  45.686  1.00 27.73           C  
ATOM   4463  C   SER B 147       1.770  -6.800  44.797  1.00 29.15           C  
ATOM   4464  O   SER B 147       2.248  -6.517  43.703  1.00 30.81           O  
ATOM   4465  CB  SER B 147       1.814  -9.229  45.399  1.00 28.40           C  
ATOM   4466  OG  SER B 147       2.604 -10.261  45.980  1.00 30.75           O  
ATOM   4467  N   LYS B 148       0.675  -6.216  45.268  1.00 29.66           N  
ATOM   4468  CA  LYS B 148      -0.010  -5.174  44.507  1.00 29.10           C  
ATOM   4469  C   LYS B 148       0.937  -3.991  44.282  1.00 29.06           C  
ATOM   4470  O   LYS B 148       1.159  -3.567  43.144  1.00 26.45           O  
ATOM   4471  CB  LYS B 148      -1.252  -4.698  45.263  1.00 28.98           C  
ATOM   4472  CG  LYS B 148      -2.004  -3.548  44.608  1.00 26.24           C  
ATOM   4473  CD  LYS B 148      -3.320  -3.297  45.329  1.00 28.21           C  
ATOM   4474  CE  LYS B 148      -4.200  -2.310  44.572  1.00 28.40           C  
ATOM   4475  NZ  LYS B 148      -5.557  -2.200  45.173  1.00 24.06           N1+
ATOM   4476  N   ALA B 149       1.494  -3.468  45.374  1.00 29.33           N  
ATOM   4477  CA  ALA B 149       2.415  -2.336  45.312  1.00 31.04           C  
ATOM   4478  C   ALA B 149       3.592  -2.651  44.393  1.00 33.24           C  
ATOM   4479  O   ALA B 149       4.022  -1.807  43.597  1.00 32.64           O  
ATOM   4480  CB  ALA B 149       2.919  -2.005  46.706  1.00 28.27           C  
ATOM   4481  N   ALA B 150       4.100  -3.875  44.508  1.00 33.64           N  
ATOM   4482  CA  ALA B 150       5.225  -4.329  43.702  1.00 34.18           C  
ATOM   4483  C   ALA B 150       4.807  -4.519  42.241  1.00 33.07           C  
ATOM   4484  O   ALA B 150       5.651  -4.613  41.347  1.00 33.53           O  
ATOM   4485  CB  ALA B 150       5.773  -5.642  44.277  1.00 32.98           C  
ATOM   4486  N   ARG B 151       3.503  -4.551  42.009  1.00 30.76           N  
ATOM   4487  CA  ARG B 151       2.949  -4.751  40.677  1.00 34.07           C  
ATOM   4488  C   ARG B 151       3.216  -6.162  40.187  1.00 37.85           C  
ATOM   4489  O   ARG B 151       3.271  -6.403  38.977  1.00 39.61           O  
ATOM   4490  CB  ARG B 151       3.530  -3.767  39.662  1.00 34.42           C  
ATOM   4491  CG  ARG B 151       3.284  -2.310  39.969  1.00 33.79           C  
ATOM   4492  CD  ARG B 151       4.538  -1.715  40.531  1.00 35.84           C  
ATOM   4493  NE  ARG B 151       5.044  -0.647  39.691  1.00 31.72           N  
ATOM   4494  CZ  ARG B 151       6.313  -0.265  39.660  1.00 31.53           C  
ATOM   4495  NH1 ARG B 151       7.216  -0.877  40.414  1.00 28.55           N1+
ATOM   4496  NH2 ARG B 151       6.669   0.761  38.902  1.00 32.13           N  
ATOM   4497  N   THR B 152       3.398  -7.093  41.122  1.00 38.89           N  
ATOM   4498  CA  THR B 152       3.632  -8.487  40.760  1.00 39.79           C  
ATOM   4499  C   THR B 152       2.369  -9.310  40.955  1.00 39.83           C  
ATOM   4500  O   THR B 152       2.272 -10.435  40.465  1.00 39.79           O  
ATOM   4501  CB  THR B 152       4.762  -9.107  41.591  1.00 40.30           C  
ATOM   4502  CG2 THR B 152       6.107  -8.730  41.007  1.00 41.79           C  
ATOM   4503  OG1 THR B 152       4.684  -8.635  42.941  1.00 42.86           O  
ATOM   4504  N   GLY B 153       1.395  -8.733  41.658  1.00 38.77           N  
ATOM   4505  CA  GLY B 153       0.142  -9.424  41.913  1.00 36.57           C  
ATOM   4506  C   GLY B 153      -0.779  -9.487  40.710  1.00 37.21           C  
ATOM   4507  O   GLY B 153      -0.670  -8.686  39.782  1.00 37.72           O  
ATOM   4508  N   LEU B 154      -1.698 -10.445  40.720  1.00 36.69           N  
ATOM   4509  CA  LEU B 154      -2.630 -10.595  39.615  1.00 36.02           C  
ATOM   4510  C   LEU B 154      -4.007 -10.106  40.025  1.00 35.81           C  
ATOM   4511  O   LEU B 154      -4.356 -10.114  41.211  1.00 35.52           O  
ATOM   4512  CB  LEU B 154      -2.702 -12.057  39.174  1.00 35.98           C  
ATOM   4513  CG  LEU B 154      -1.343 -12.636  38.770  1.00 39.48           C  
ATOM   4514  CD1 LEU B 154      -1.491 -14.134  38.478  1.00 39.17           C  
ATOM   4515  CD2 LEU B 154      -0.784 -11.865  37.563  1.00 36.41           C  
ATOM   4516  N   ARG B 155      -4.787  -9.693  39.032  1.00 34.18           N  
ATOM   4517  CA  ARG B 155      -6.119  -9.169  39.267  1.00 32.54           C  
ATOM   4518  C   ARG B 155      -7.199  -9.986  38.583  1.00 33.79           C  
ATOM   4519  O   ARG B 155      -6.920 -10.861  37.763  1.00 32.56           O  
ATOM   4520  CB  ARG B 155      -6.170  -7.721  38.790  1.00 30.32           C  
ATOM   4521  CG  ARG B 155      -4.897  -6.972  39.142  1.00 27.34           C  
ATOM   4522  CD  ARG B 155      -5.047  -5.496  38.985  1.00 29.60           C  
ATOM   4523  NE  ARG B 155      -5.391  -5.127  37.620  1.00 33.21           N  
ATOM   4524  CZ  ARG B 155      -5.600  -3.873  37.230  1.00 35.72           C  
ATOM   4525  NH1 ARG B 155      -5.492  -2.889  38.116  1.00 36.06           N1+
ATOM   4526  NH2 ARG B 155      -5.926  -3.597  35.970  1.00 30.59           N  
ATOM   4527  N   ILE B 156      -8.442  -9.696  38.938  1.00 36.21           N  
ATOM   4528  CA  ILE B 156      -9.567 -10.398  38.360  1.00 38.00           C  
ATOM   4529  C   ILE B 156      -9.405 -10.467  36.852  1.00 41.80           C  
ATOM   4530  O   ILE B 156      -9.247 -11.555  36.302  1.00 44.03           O  
ATOM   4531  CB  ILE B 156     -10.873  -9.697  38.706  1.00 36.97           C  
ATOM   4532  CG1 ILE B 156     -11.085  -9.763  40.219  1.00 38.54           C  
ATOM   4533  CG2 ILE B 156     -12.032 -10.334  37.955  1.00 37.00           C  
ATOM   4534  CD1 ILE B 156     -11.142 -11.176  40.784  1.00 37.41           C  
ATOM   4535  N   CYS B 157      -9.415  -9.305  36.197  1.00 43.68           N  
ATOM   4536  CA  CYS B 157      -9.279  -9.202  34.739  1.00 44.38           C  
ATOM   4537  C   CYS B 157      -8.198 -10.111  34.142  1.00 46.02           C  
ATOM   4538  O   CYS B 157      -8.310 -10.543  32.993  1.00 46.07           O  
ATOM   4539  CB  CYS B 157      -8.987  -7.750  34.335  1.00 43.49           C  
ATOM   4540  SG  CYS B 157      -7.324  -7.144  34.773  1.00 43.55           S  
ATOM   4541  N   ASP B 158      -7.150 -10.384  34.919  1.00 47.82           N  
ATOM   4542  CA  ASP B 158      -6.052 -11.241  34.474  1.00 49.44           C  
ATOM   4543  C   ASP B 158      -6.522 -12.685  34.439  1.00 51.65           C  
ATOM   4544  O   ASP B 158      -6.284 -13.411  33.473  1.00 53.00           O  
ATOM   4545  CB  ASP B 158      -4.861 -11.134  35.430  1.00 49.64           C  
ATOM   4546  CG  ASP B 158      -4.184  -9.775  35.383  1.00 52.20           C  
ATOM   4547  OD1 ASP B 158      -4.873  -8.750  35.552  1.00 54.74           O  
ATOM   4548  OD2 ASP B 158      -2.953  -9.730  35.188  1.00 55.87           O1-
ATOM   4549  N   LEU B 159      -7.190 -13.091  35.512  1.00 51.63           N  
ATOM   4550  CA  LEU B 159      -7.705 -14.443  35.650  1.00 50.71           C  
ATOM   4551  C   LEU B 159      -8.693 -14.791  34.539  1.00 50.45           C  
ATOM   4552  O   LEU B 159      -8.684 -15.906  34.022  1.00 51.70           O  
ATOM   4553  CB  LEU B 159      -8.387 -14.589  37.014  1.00 50.13           C  
ATOM   4554  CG  LEU B 159      -9.015 -15.930  37.385  1.00 49.68           C  
ATOM   4555  CD1 LEU B 159      -7.943 -17.008  37.335  1.00 50.20           C  
ATOM   4556  CD2 LEU B 159      -9.650 -15.843  38.773  1.00 45.80           C  
ATOM   4557  N   LEU B 160      -9.538 -13.832  34.172  1.00 49.53           N  
ATOM   4558  CA  LEU B 160     -10.547 -14.050  33.145  1.00 50.04           C  
ATOM   4559  C   LEU B 160     -10.080 -13.907  31.701  1.00 52.69           C  
ATOM   4560  O   LEU B 160     -10.773 -14.352  30.792  1.00 53.21           O  
ATOM   4561  CB  LEU B 160     -11.745 -13.128  33.392  1.00 48.18           C  
ATOM   4562  CG  LEU B 160     -12.824 -13.609  34.373  1.00 46.67           C  
ATOM   4563  CD1 LEU B 160     -12.213 -13.974  35.707  1.00 43.92           C  
ATOM   4564  CD2 LEU B 160     -13.866 -12.522  34.543  1.00 45.47           C  
ATOM   4565  N   SER B 161      -8.923 -13.286  31.478  1.00 56.74           N  
ATOM   4566  CA  SER B 161      -8.403 -13.126  30.113  1.00 60.45           C  
ATOM   4567  C   SER B 161      -7.770 -14.455  29.714  1.00 62.45           C  
ATOM   4568  O   SER B 161      -8.262 -15.515  30.105  1.00 63.83           O  
ATOM   4569  CB  SER B 161      -7.347 -12.006  30.043  1.00 61.20           C  
ATOM   4570  OG  SER B 161      -6.089 -12.417  30.571  1.00 62.04           O  
ATOM   4571  N   ASP B 162      -6.689 -14.411  28.941  1.00 63.46           N  
ATOM   4572  CA  ASP B 162      -6.031 -15.648  28.554  1.00 64.48           C  
ATOM   4573  C   ASP B 162      -5.479 -16.303  29.809  1.00 64.82           C  
ATOM   4574  O   ASP B 162      -4.749 -15.673  30.581  1.00 65.61           O  
ATOM   4575  CB  ASP B 162      -4.892 -15.387  27.576  1.00 66.54           C  
ATOM   4576  CG  ASP B 162      -4.023 -16.611  27.371  1.00 68.39           C  
ATOM   4577  OD1 ASP B 162      -4.560 -17.666  26.955  1.00 69.19           O  
ATOM   4578  OD2 ASP B 162      -2.804 -16.518  27.638  1.00 69.07           O1-
ATOM   4579  N   PHE B 163      -5.823 -17.572  30.001  1.00 64.69           N  
ATOM   4580  CA  PHE B 163      -5.384 -18.312  31.175  1.00 64.33           C  
ATOM   4581  C   PHE B 163      -3.934 -18.774  31.098  1.00 64.11           C  
ATOM   4582  O   PHE B 163      -3.287 -18.957  32.126  1.00 63.72           O  
ATOM   4583  CB  PHE B 163      -6.289 -19.521  31.399  1.00 63.68           C  
ATOM   4584  CG  PHE B 163      -6.120 -20.150  32.744  1.00 63.69           C  
ATOM   4585  CD1 PHE B 163      -6.595 -19.512  33.884  1.00 64.04           C  
ATOM   4586  CD2 PHE B 163      -5.457 -21.363  32.880  1.00 63.62           C  
ATOM   4587  CE1 PHE B 163      -6.408 -20.074  35.142  1.00 63.99           C  
ATOM   4588  CE2 PHE B 163      -5.265 -21.932  34.131  1.00 63.59           C  
ATOM   4589  CZ  PHE B 163      -5.741 -21.288  35.265  1.00 63.02           C  
ATOM   4590  N   ASP B 164      -3.431 -18.969  29.882  1.00 65.09           N  
ATOM   4591  CA  ASP B 164      -2.054 -19.413  29.684  1.00 66.52           C  
ATOM   4592  C   ASP B 164      -1.082 -18.321  30.102  1.00 66.61           C  
ATOM   4593  O   ASP B 164       0.010 -18.596  30.601  1.00 65.99           O  
ATOM   4594  CB  ASP B 164      -1.827 -19.778  28.217  1.00 69.09           C  
ATOM   4595  CG  ASP B 164      -2.679 -20.951  27.774  1.00 71.14           C  
ATOM   4596  OD1 ASP B 164      -2.440 -22.072  28.272  1.00 73.15           O  
ATOM   4597  OD2 ASP B 164      -3.590 -20.750  26.939  1.00 71.27           O1-
ATOM   4598  N   GLU B 165      -1.486 -17.075  29.880  1.00 67.43           N  
ATOM   4599  CA  GLU B 165      -0.670 -15.929  30.253  1.00 67.62           C  
ATOM   4600  C   GLU B 165      -0.725 -15.818  31.778  1.00 65.10           C  
ATOM   4601  O   GLU B 165       0.305 -15.670  32.446  1.00 63.11           O  
ATOM   4602  CB  GLU B 165      -1.224 -14.659  29.589  1.00 71.34           C  
ATOM   4603  CG  GLU B 165      -0.613 -13.339  30.084  1.00 77.44           C  
ATOM   4604  CD  GLU B 165       0.878 -13.192  29.786  1.00 79.86           C  
ATOM   4605  OE1 GLU B 165       1.695 -13.981  30.320  1.00 81.07           O  
ATOM   4606  OE2 GLU B 165       1.233 -12.273  29.016  1.00 82.19           O1-
ATOM   4607  N   PHE B 166      -1.940 -15.908  32.315  1.00 62.78           N  
ATOM   4608  CA  PHE B 166      -2.164 -15.841  33.755  1.00 60.85           C  
ATOM   4609  C   PHE B 166      -1.269 -16.852  34.479  1.00 58.65           C  
ATOM   4610  O   PHE B 166      -0.509 -16.493  35.387  1.00 56.41           O  
ATOM   4611  CB  PHE B 166      -3.632 -16.148  34.067  1.00 62.11           C  
ATOM   4612  CG  PHE B 166      -3.941 -16.204  35.539  1.00 64.36           C  
ATOM   4613  CD1 PHE B 166      -4.337 -15.060  36.228  1.00 64.43           C  
ATOM   4614  CD2 PHE B 166      -3.798 -17.398  36.248  1.00 64.11           C  
ATOM   4615  CE1 PHE B 166      -4.583 -15.104  37.601  1.00 64.63           C  
ATOM   4616  CE2 PHE B 166      -4.040 -17.453  37.618  1.00 64.93           C  
ATOM   4617  CZ  PHE B 166      -4.433 -16.302  38.297  1.00 65.74           C  
ATOM   4618  N   SER B 167      -1.376 -18.114  34.059  1.00 56.64           N  
ATOM   4619  CA  SER B 167      -0.613 -19.218  34.638  1.00 53.96           C  
ATOM   4620  C   SER B 167       0.879 -18.942  34.612  1.00 54.83           C  
ATOM   4621  O   SER B 167       1.608 -19.339  35.521  1.00 54.85           O  
ATOM   4622  CB  SER B 167      -0.902 -20.510  33.875  1.00 51.49           C  
ATOM   4623  OG  SER B 167      -2.293 -20.774  33.828  1.00 50.24           O  
ATOM   4624  N   ALA B 168       1.323 -18.258  33.562  1.00 56.14           N  
ATOM   4625  CA  ALA B 168       2.730 -17.907  33.391  1.00 56.70           C  
ATOM   4626  C   ALA B 168       3.217 -17.009  34.530  1.00 57.48           C  
ATOM   4627  O   ALA B 168       4.250 -17.275  35.157  1.00 54.89           O  
ATOM   4628  CB  ALA B 168       2.917 -17.207  32.055  1.00 56.71           C  
ATOM   4629  N   ARG B 169       2.464 -15.941  34.788  1.00 59.22           N  
ATOM   4630  CA  ARG B 169       2.796 -14.997  35.851  1.00 59.28           C  
ATOM   4631  C   ARG B 169       2.524 -15.594  37.228  1.00 58.51           C  
ATOM   4632  O   ARG B 169       3.234 -15.294  38.192  1.00 55.60           O  
ATOM   4633  CB  ARG B 169       2.002 -13.704  35.670  1.00 60.47           C  
ATOM   4634  CG  ARG B 169       2.548 -12.817  34.574  1.00 63.22           C  
ATOM   4635  CD  ARG B 169       1.794 -11.513  34.494  1.00 65.56           C  
ATOM   4636  NE  ARG B 169       0.546 -11.652  33.758  1.00 67.78           N  
ATOM   4637  CZ  ARG B 169      -0.343 -10.674  33.630  1.00 71.09           C  
ATOM   4638  NH1 ARG B 169      -1.458 -10.874  32.939  1.00 71.65           N1+
ATOM   4639  NH2 ARG B 169      -0.119  -9.497  34.204  1.00 72.79           N  
ATOM   4640  N   PHE B 170       1.493 -16.434  37.313  1.00 58.77           N  
ATOM   4641  CA  PHE B 170       1.140 -17.092  38.569  1.00 60.08           C  
ATOM   4642  C   PHE B 170       2.307 -17.949  39.048  1.00 59.66           C  
ATOM   4643  O   PHE B 170       2.672 -17.914  40.227  1.00 60.01           O  
ATOM   4644  CB  PHE B 170      -0.088 -17.993  38.393  1.00 61.61           C  
ATOM   4645  CG  PHE B 170      -0.464 -18.753  39.645  1.00 63.08           C  
ATOM   4646  CD1 PHE B 170      -1.174 -18.134  40.671  1.00 62.56           C  
ATOM   4647  CD2 PHE B 170      -0.076 -20.080  39.813  1.00 63.87           C  
ATOM   4648  CE1 PHE B 170      -1.492 -18.825  41.846  1.00 62.22           C  
ATOM   4649  CE2 PHE B 170      -0.390 -20.776  40.984  1.00 63.37           C  
ATOM   4650  CZ  PHE B 170      -1.100 -20.144  42.002  1.00 62.46           C  
ATOM   4651  N   LYS B 171       2.873 -18.729  38.128  1.00 58.43           N  
ATOM   4652  CA  LYS B 171       4.002 -19.599  38.440  1.00 57.86           C  
ATOM   4653  C   LYS B 171       5.201 -18.761  38.866  1.00 55.99           C  
ATOM   4654  O   LYS B 171       5.920 -19.103  39.803  1.00 54.30           O  
ATOM   4655  CB  LYS B 171       4.398 -20.426  37.214  1.00 60.26           C  
ATOM   4656  CG  LYS B 171       3.339 -21.380  36.680  1.00 61.05           C  
ATOM   4657  CD  LYS B 171       3.813 -21.997  35.367  1.00 61.72           C  
ATOM   4658  CE  LYS B 171       2.772 -22.907  34.750  1.00 63.68           C  
ATOM   4659  NZ  LYS B 171       2.467 -24.058  35.634  1.00 66.48           N1+
ATOM   4660  N   ASN B 172       5.403 -17.655  38.161  1.00 56.47           N  
ATOM   4661  CA  ASN B 172       6.512 -16.754  38.433  1.00 55.78           C  
ATOM   4662  C   ASN B 172       6.361 -16.057  39.790  1.00 54.50           C  
ATOM   4663  O   ASN B 172       7.336 -15.928  40.537  1.00 53.19           O  
ATOM   4664  CB  ASN B 172       6.614 -15.728  37.298  1.00 58.05           C  
ATOM   4665  CG  ASN B 172       7.955 -15.014  37.266  1.00 61.13           C  
ATOM   4666  ND2 ASN B 172       8.794 -15.266  38.273  1.00 63.50           N  
ATOM   4667  OD1 ASN B 172       8.233 -14.241  36.347  1.00 60.28           O  
ATOM   4668  N   LEU B 173       5.141 -15.617  40.108  1.00 53.64           N  
ATOM   4669  CA  LEU B 173       4.868 -14.936  41.380  1.00 53.02           C  
ATOM   4670  C   LEU B 173       5.117 -15.883  42.540  1.00 53.18           C  
ATOM   4671  O   LEU B 173       5.748 -15.516  43.537  1.00 52.12           O  
ATOM   4672  CB  LEU B 173       3.419 -14.432  41.429  1.00 50.47           C  
ATOM   4673  CG  LEU B 173       2.918 -13.734  42.707  1.00 48.75           C  
ATOM   4674  CD1 LEU B 173       3.837 -12.594  43.122  1.00 43.81           C  
ATOM   4675  CD2 LEU B 173       1.506 -13.221  42.458  1.00 47.71           C  
ATOM   4676  N   ALA B 174       4.611 -17.105  42.399  1.00 54.88           N  
ATOM   4677  CA  ALA B 174       4.791 -18.136  43.415  1.00 55.83           C  
ATOM   4678  C   ALA B 174       6.289 -18.311  43.688  1.00 55.64           C  
ATOM   4679  O   ALA B 174       6.740 -18.193  44.825  1.00 56.10           O  
ATOM   4680  CB  ALA B 174       4.171 -19.456  42.936  1.00 53.05           C  
ATOM   4681  N   HIS B 175       7.062 -18.571  42.640  1.00 57.75           N  
ATOM   4682  CA  HIS B 175       8.499 -18.751  42.796  1.00 60.04           C  
ATOM   4683  C   HIS B 175       9.126 -17.621  43.575  1.00 59.22           C  
ATOM   4684  O   HIS B 175       9.994 -17.839  44.413  1.00 59.41           O  
ATOM   4685  CB  HIS B 175       9.177 -18.862  41.432  1.00 64.69           C  
ATOM   4686  CG  HIS B 175       8.968 -20.186  40.777  1.00 68.72           C  
ATOM   4687  CD2 HIS B 175       9.839 -21.177  40.474  1.00 70.67           C  
ATOM   4688  ND1 HIS B 175       7.719 -20.651  40.427  1.00 71.07           N  
ATOM   4689  CE1 HIS B 175       7.828 -21.873  39.938  1.00 73.34           C  
ATOM   4690  NE2 HIS B 175       9.104 -22.217  39.957  1.00 73.29           N  
ATOM   4691  N   GLN B 176       8.682 -16.407  43.294  1.00 59.54           N  
ATOM   4692  CA  GLN B 176       9.216 -15.250  43.981  1.00 60.14           C  
ATOM   4693  C   GLN B 176       9.079 -15.400  45.494  1.00 59.59           C  
ATOM   4694  O   GLN B 176      10.019 -15.115  46.238  1.00 59.33           O  
ATOM   4695  CB  GLN B 176       8.500 -13.988  43.495  1.00 62.90           C  
ATOM   4696  CG  GLN B 176       8.697 -13.728  42.009  1.00 66.18           C  
ATOM   4697  CD  GLN B 176       8.040 -12.441  41.532  1.00 67.84           C  
ATOM   4698  NE2 GLN B 176       8.858 -11.439  41.228  1.00 69.75           N  
ATOM   4699  OE1 GLN B 176       6.817 -12.349  41.440  1.00 68.94           O  
ATOM   4700  N   HIS B 177       7.917 -15.859  45.948  1.00 58.50           N  
ATOM   4701  CA  HIS B 177       7.690 -16.025  47.378  1.00 58.75           C  
ATOM   4702  C   HIS B 177       8.502 -17.164  47.961  1.00 59.36           C  
ATOM   4703  O   HIS B 177       8.977 -17.072  49.091  1.00 59.16           O  
ATOM   4704  CB  HIS B 177       6.203 -16.228  47.658  1.00 59.02           C  
ATOM   4705  CG  HIS B 177       5.414 -14.956  47.628  1.00 60.15           C  
ATOM   4706  CD2 HIS B 177       5.734 -13.702  48.027  1.00 57.68           C  
ATOM   4707  ND1 HIS B 177       4.130 -14.885  47.132  1.00 60.05           N  
ATOM   4708  CE1 HIS B 177       3.695 -13.641  47.223  1.00 59.80           C  
ATOM   4709  NE2 HIS B 177       4.649 -12.904  47.763  1.00 58.52           N  
ATOM   4710  N   GLN B 178       8.667 -18.236  47.192  1.00 60.28           N  
ATOM   4711  CA  GLN B 178       9.454 -19.376  47.650  1.00 60.12           C  
ATOM   4712  C   GLN B 178      10.894 -18.926  47.876  1.00 59.20           C  
ATOM   4713  O   GLN B 178      11.635 -19.541  48.633  1.00 58.58           O  
ATOM   4714  CB  GLN B 178       9.392 -20.507  46.623  1.00 60.15           C  
ATOM   4715  CG  GLN B 178       8.039 -21.208  46.577  1.00 61.79           C  
ATOM   4716  CD  GLN B 178       7.885 -22.118  45.369  1.00 64.08           C  
ATOM   4717  NE2 GLN B 178       8.828 -22.027  44.438  1.00 65.09           N  
ATOM   4718  OE1 GLN B 178       6.924 -22.886  45.269  1.00 64.22           O  
ATOM   4719  N   SER B 179      11.278 -17.838  47.218  1.00 59.80           N  
ATOM   4720  CA  SER B 179      12.616 -17.285  47.372  1.00 61.65           C  
ATOM   4721  C   SER B 179      12.665 -16.564  48.710  1.00 63.73           C  
ATOM   4722  O   SER B 179      13.737 -16.357  49.279  1.00 63.91           O  
ATOM   4723  CB  SER B 179      12.919 -16.288  46.257  1.00 61.17           C  
ATOM   4724  OG  SER B 179      12.804 -16.900  44.989  1.00 64.15           O  
ATOM   4725  N   MET B 180      11.493 -16.160  49.193  1.00 66.09           N  
ATOM   4726  CA  MET B 180      11.382 -15.470  50.475  1.00 67.30           C  
ATOM   4727  C   MET B 180      11.337 -16.532  51.571  1.00 66.90           C  
ATOM   4728  O   MET B 180      11.959 -16.391  52.629  1.00 64.96           O  
ATOM   4729  CB  MET B 180      10.098 -14.631  50.531  1.00 68.73           C  
ATOM   4730  CG  MET B 180       9.996 -13.510  49.507  1.00 70.68           C  
ATOM   4731  SD  MET B 180       8.466 -12.555  49.719  1.00 70.18           S  
ATOM   4732  CE  MET B 180       8.990 -11.399  50.990  1.00 70.70           C  
ATOM   4733  N   PHE B 181      10.584 -17.594  51.301  1.00 66.44           N  
ATOM   4734  CA  PHE B 181      10.442 -18.697  52.234  1.00 67.71           C  
ATOM   4735  C   PHE B 181      10.668 -20.009  51.496  1.00 67.87           C  
ATOM   4736  O   PHE B 181       9.730 -20.639  51.012  1.00 66.69           O  
ATOM   4737  CB  PHE B 181       9.058 -18.655  52.892  1.00 68.82           C  
ATOM   4738  CG  PHE B 181       8.830 -17.415  53.709  1.00 69.29           C  
ATOM   4739  CD1 PHE B 181       8.490 -16.215  53.095  1.00 70.16           C  
ATOM   4740  CD2 PHE B 181       9.069 -17.419  55.076  1.00 69.18           C  
ATOM   4741  CE1 PHE B 181       8.401 -15.034  53.829  1.00 70.51           C  
ATOM   4742  CE2 PHE B 181       8.984 -16.245  55.819  1.00 70.60           C  
ATOM   4743  CZ  PHE B 181       8.652 -15.049  55.192  1.00 70.87           C  
ATOM   4744  N   PRO B 182      11.938 -20.432  51.402  1.00 68.23           N  
ATOM   4745  CA  PRO B 182      12.343 -21.664  50.726  1.00 68.52           C  
ATOM   4746  C   PRO B 182      11.566 -22.872  51.217  1.00 68.97           C  
ATOM   4747  O   PRO B 182      11.269 -23.784  50.445  1.00 68.51           O  
ATOM   4748  CB  PRO B 182      13.827 -21.754  51.052  1.00 68.91           C  
ATOM   4749  CG  PRO B 182      13.907 -21.105  52.399  1.00 67.91           C  
ATOM   4750  CD  PRO B 182      13.056 -19.889  52.192  1.00 67.90           C  
ATOM   4751  N   THR B 183      11.236 -22.865  52.504  1.00 70.02           N  
ATOM   4752  CA  THR B 183      10.488 -23.957  53.118  1.00 71.28           C  
ATOM   4753  C   THR B 183       9.028 -23.890  52.699  1.00 71.33           C  
ATOM   4754  O   THR B 183       8.224 -24.739  53.088  1.00 71.40           O  
ATOM   4755  CB  THR B 183      10.536 -23.874  54.648  1.00 72.78           C  
ATOM   4756  CG2 THR B 183      11.979 -23.675  55.131  1.00 73.98           C  
ATOM   4757  OG1 THR B 183       9.734 -22.770  55.085  1.00 73.54           O  
ATOM   4758  N   LEU B 184       8.693 -22.872  51.909  1.00 71.38           N  
ATOM   4759  CA  LEU B 184       7.326 -22.679  51.433  1.00 69.99           C  
ATOM   4760  C   LEU B 184       6.988 -23.634  50.294  1.00 69.51           C  
ATOM   4761  O   LEU B 184       7.637 -23.629  49.247  1.00 69.89           O  
ATOM   4762  CB  LEU B 184       7.126 -21.233  50.970  1.00 69.44           C  
ATOM   4763  CG  LEU B 184       5.756 -20.891  50.383  1.00 70.17           C  
ATOM   4764  CD1 LEU B 184       4.685 -21.128  51.433  1.00 71.37           C  
ATOM   4765  CD2 LEU B 184       5.736 -19.447  49.910  1.00 70.10           C  
ATOM   4766  N   GLU B 185       5.967 -24.455  50.505  1.00 69.07           N  
ATOM   4767  CA  GLU B 185       5.549 -25.410  49.491  1.00 70.52           C  
ATOM   4768  C   GLU B 185       4.314 -24.901  48.758  1.00 68.50           C  
ATOM   4769  O   GLU B 185       3.320 -24.521  49.384  1.00 66.96           O  
ATOM   4770  CB  GLU B 185       5.261 -26.776  50.132  1.00 74.14           C  
ATOM   4771  CG  GLU B 185       4.228 -26.738  51.252  1.00 79.09           C  
ATOM   4772  CD  GLU B 185       4.022 -28.091  51.915  1.00 81.02           C  
ATOM   4773  OE1 GLU B 185       5.020 -28.672  52.403  1.00 81.67           O  
ATOM   4774  OE2 GLU B 185       2.862 -28.566  51.951  1.00 82.72           O1-
ATOM   4775  N   ILE B 186       4.392 -24.894  47.429  1.00 66.34           N  
ATOM   4776  CA  ILE B 186       3.291 -24.431  46.589  1.00 64.51           C  
ATOM   4777  C   ILE B 186       2.935 -25.482  45.542  1.00 63.02           C  
ATOM   4778  O   ILE B 186       3.789 -25.877  44.752  1.00 63.50           O  
ATOM   4779  CB  ILE B 186       3.669 -23.139  45.813  1.00 64.51           C  
ATOM   4780  CG1 ILE B 186       4.438 -22.173  46.718  1.00 63.89           C  
ATOM   4781  CG2 ILE B 186       2.413 -22.485  45.247  1.00 62.56           C  
ATOM   4782  CD1 ILE B 186       3.677 -21.720  47.923  1.00 67.53           C  
ATOM   4783  N   ASP B 187       1.687 -25.939  45.530  1.00 61.83           N  
ATOM   4784  CA  ASP B 187       1.268 -26.912  44.526  1.00 61.87           C  
ATOM   4785  C   ASP B 187       0.798 -26.131  43.306  1.00 60.42           C  
ATOM   4786  O   ASP B 187      -0.402 -26.018  43.054  1.00 58.99           O  
ATOM   4787  CB  ASP B 187       0.120 -27.778  45.040  1.00 66.25           C  
ATOM   4788  CG  ASP B 187      -0.494 -28.644  43.942  1.00 69.18           C  
ATOM   4789  OD1 ASP B 187      -1.491 -29.348  44.214  1.00 71.48           O  
ATOM   4790  OD2 ASP B 187       0.020 -28.622  42.802  1.00 71.00           O1-
ATOM   4791  N   VAL B 188       1.750 -25.601  42.547  1.00 59.93           N  
ATOM   4792  CA  VAL B 188       1.428 -24.800  41.376  1.00 60.33           C  
ATOM   4793  C   VAL B 188       0.238 -25.291  40.557  1.00 61.09           C  
ATOM   4794  O   VAL B 188      -0.816 -24.656  40.576  1.00 62.39           O  
ATOM   4795  CB  VAL B 188       2.664 -24.627  40.465  1.00 60.91           C  
ATOM   4796  CG1 VAL B 188       2.266 -23.933  39.160  1.00 61.16           C  
ATOM   4797  CG2 VAL B 188       3.725 -23.800  41.199  1.00 58.59           C  
ATOM   4798  N   GLU B 189       0.377 -26.410  39.849  1.00 61.60           N  
ATOM   4799  CA  GLU B 189      -0.737 -26.898  39.036  1.00 62.26           C  
ATOM   4800  C   GLU B 189      -1.978 -27.160  39.861  1.00 61.14           C  
ATOM   4801  O   GLU B 189      -3.096 -27.030  39.365  1.00 60.13           O  
ATOM   4802  CB  GLU B 189      -0.361 -28.172  38.267  1.00 65.62           C  
ATOM   4803  CG  GLU B 189       0.306 -27.907  36.922  1.00 68.09           C  
ATOM   4804  CD  GLU B 189       1.675 -27.270  37.069  1.00 70.60           C  
ATOM   4805  OE1 GLU B 189       2.171 -26.695  36.078  1.00 71.24           O  
ATOM   4806  OE2 GLU B 189       2.261 -27.354  38.174  1.00 72.39           O1-
ATOM   4807  N   GLY B 190      -1.778 -27.529  41.121  1.00 61.39           N  
ATOM   4808  CA  GLY B 190      -2.907 -27.796  41.991  1.00 61.86           C  
ATOM   4809  C   GLY B 190      -3.732 -26.540  42.179  1.00 61.97           C  
ATOM   4810  O   GLY B 190      -4.917 -26.509  41.837  1.00 61.56           O  
ATOM   4811  N   GLN B 191      -3.100 -25.500  42.717  1.00 62.22           N  
ATOM   4812  CA  GLN B 191      -3.768 -24.220  42.958  1.00 61.75           C  
ATOM   4813  C   GLN B 191      -4.211 -23.591  41.642  1.00 60.56           C  
ATOM   4814  O   GLN B 191      -5.368 -23.185  41.482  1.00 58.30           O  
ATOM   4815  CB  GLN B 191      -2.821 -23.260  43.691  1.00 61.40           C  
ATOM   4816  CG  GLN B 191      -2.373 -23.750  45.063  1.00 62.19           C  
ATOM   4817  CD  GLN B 191      -1.398 -22.801  45.742  1.00 62.49           C  
ATOM   4818  NE2 GLN B 191      -1.083 -21.692  45.079  1.00 62.89           N  
ATOM   4819  OE1 GLN B 191      -0.934 -23.065  46.854  1.00 64.20           O  
ATOM   4820  N   LEU B 192      -3.271 -23.523  40.704  1.00 61.14           N  
ATOM   4821  CA  LEU B 192      -3.506 -22.947  39.386  1.00 60.88           C  
ATOM   4822  C   LEU B 192      -4.719 -23.592  38.717  1.00 60.30           C  
ATOM   4823  O   LEU B 192      -5.488 -22.925  38.024  1.00 59.41           O  
ATOM   4824  CB  LEU B 192      -2.243 -23.119  38.528  1.00 61.01           C  
ATOM   4825  CG  LEU B 192      -2.093 -22.318  37.232  1.00 61.94           C  
ATOM   4826  CD1 LEU B 192      -2.845 -23.002  36.117  1.00 63.69           C  
ATOM   4827  CD2 LEU B 192      -2.598 -20.896  37.435  1.00 61.67           C  
ATOM   4828  N   LYS B 193      -4.901 -24.888  38.936  1.00 61.63           N  
ATOM   4829  CA  LYS B 193      -6.042 -25.581  38.354  1.00 64.04           C  
ATOM   4830  C   LYS B 193      -7.349 -25.076  38.950  1.00 62.80           C  
ATOM   4831  O   LYS B 193      -8.275 -24.719  38.215  1.00 61.35           O  
ATOM   4832  CB  LYS B 193      -5.909 -27.095  38.553  1.00 67.92           C  
ATOM   4833  CG  LYS B 193      -5.119 -27.772  37.438  1.00 72.11           C  
ATOM   4834  CD  LYS B 193      -5.785 -27.500  36.092  1.00 75.87           C  
ATOM   4835  CE  LYS B 193      -4.908 -27.913  34.924  1.00 79.19           C  
ATOM   4836  NZ  LYS B 193      -5.565 -27.594  33.618  1.00 81.48           N1+
ATOM   4837  N   ARG B 194      -7.417 -25.047  40.280  1.00 62.66           N  
ATOM   4838  CA  ARG B 194      -8.602 -24.560  40.981  1.00 61.58           C  
ATOM   4839  C   ARG B 194      -8.935 -23.169  40.454  1.00 60.31           C  
ATOM   4840  O   ARG B 194     -10.091 -22.870  40.135  1.00 58.90           O  
ATOM   4841  CB  ARG B 194      -8.340 -24.474  42.486  1.00 63.04           C  
ATOM   4842  CG  ARG B 194      -7.920 -25.779  43.136  1.00 64.77           C  
ATOM   4843  CD  ARG B 194      -7.996 -25.682  44.653  1.00 66.10           C  
ATOM   4844  NE  ARG B 194      -7.609 -26.935  45.293  1.00 70.11           N  
ATOM   4845  CZ  ARG B 194      -6.353 -27.350  45.449  1.00 71.88           C  
ATOM   4846  NH1 ARG B 194      -5.341 -26.606  45.015  1.00 72.17           N1+
ATOM   4847  NH2 ARG B 194      -6.108 -28.516  46.037  1.00 72.17           N  
ATOM   4848  N   LEU B 195      -7.906 -22.325  40.369  1.00 59.11           N  
ATOM   4849  CA  LEU B 195      -8.061 -20.962  39.868  1.00 57.38           C  
ATOM   4850  C   LEU B 195      -8.774 -20.994  38.526  1.00 57.36           C  
ATOM   4851  O   LEU B 195      -9.704 -20.226  38.295  1.00 57.56           O  
ATOM   4852  CB  LEU B 195      -6.695 -20.289  39.701  1.00 54.90           C  
ATOM   4853  CG  LEU B 195      -5.918 -19.926  40.966  1.00 52.43           C  
ATOM   4854  CD1 LEU B 195      -4.530 -19.442  40.600  1.00 49.98           C  
ATOM   4855  CD2 LEU B 195      -6.668 -18.854  41.728  1.00 54.11           C  
ATOM   4856  N   LYS B 196      -8.339 -21.890  37.644  1.00 58.15           N  
ATOM   4857  CA  LYS B 196      -8.960 -22.000  36.330  1.00 59.12           C  
ATOM   4858  C   LYS B 196     -10.456 -22.239  36.495  1.00 57.65           C  
ATOM   4859  O   LYS B 196     -11.268 -21.757  35.704  1.00 57.53           O  
ATOM   4860  CB  LYS B 196      -8.346 -23.155  35.535  1.00 62.15           C  
ATOM   4861  CG  LYS B 196      -8.824 -23.220  34.080  1.00 64.71           C  
ATOM   4862  CD  LYS B 196      -8.309 -24.466  33.359  1.00 66.11           C  
ATOM   4863  CE  LYS B 196      -8.946 -25.738  33.912  1.00 66.55           C  
ATOM   4864  NZ  LYS B 196      -8.467 -26.960  33.211  1.00 65.65           N1+
ATOM   4865  N   GLY B 197     -10.809 -22.986  37.537  1.00 56.63           N  
ATOM   4866  CA  GLY B 197     -12.204 -23.286  37.796  1.00 54.73           C  
ATOM   4867  C   GLY B 197     -12.953 -22.056  38.244  1.00 53.94           C  
ATOM   4868  O   GLY B 197     -13.973 -21.690  37.659  1.00 54.09           O  
ATOM   4869  N   PHE B 198     -12.431 -21.421  39.290  1.00 53.74           N  
ATOM   4870  CA  PHE B 198     -13.012 -20.208  39.853  1.00 51.67           C  
ATOM   4871  C   PHE B 198     -13.313 -19.171  38.777  1.00 51.87           C  
ATOM   4872  O   PHE B 198     -14.343 -18.495  38.827  1.00 53.36           O  
ATOM   4873  CB  PHE B 198     -12.057 -19.592  40.877  1.00 49.60           C  
ATOM   4874  CG  PHE B 198     -11.899 -20.399  42.134  1.00 47.54           C  
ATOM   4875  CD1 PHE B 198     -13.017 -20.826  42.853  1.00 46.89           C  
ATOM   4876  CD2 PHE B 198     -10.631 -20.692  42.628  1.00 45.94           C  
ATOM   4877  CE1 PHE B 198     -12.877 -21.534  44.050  1.00 44.93           C  
ATOM   4878  CE2 PHE B 198     -10.476 -21.397  43.824  1.00 46.31           C  
ATOM   4879  CZ  PHE B 198     -11.606 -21.819  44.538  1.00 45.47           C  
ATOM   4880  N   ALA B 199     -12.405 -19.047  37.813  1.00 51.46           N  
ATOM   4881  CA  ALA B 199     -12.546 -18.093  36.719  1.00 50.81           C  
ATOM   4882  C   ALA B 199     -13.943 -18.102  36.111  1.00 52.22           C  
ATOM   4883  O   ALA B 199     -14.591 -17.058  35.994  1.00 52.95           O  
ATOM   4884  CB  ALA B 199     -11.518 -18.390  35.653  1.00 48.82           C  
ATOM   4885  N   GLU B 200     -14.409 -19.287  35.732  1.00 54.92           N  
ATOM   4886  CA  GLU B 200     -15.729 -19.433  35.123  1.00 56.06           C  
ATOM   4887  C   GLU B 200     -16.864 -19.195  36.111  1.00 56.12           C  
ATOM   4888  O   GLU B 200     -17.966 -18.795  35.722  1.00 56.13           O  
ATOM   4889  CB  GLU B 200     -15.880 -20.828  34.509  1.00 58.04           C  
ATOM   4890  CG  GLU B 200     -14.795 -21.190  33.500  1.00 59.91           C  
ATOM   4891  CD  GLU B 200     -14.575 -20.105  32.464  1.00 60.14           C  
ATOM   4892  OE1 GLU B 200     -15.563 -19.662  31.833  1.00 60.81           O  
ATOM   4893  OE2 GLU B 200     -13.407 -19.700  32.281  1.00 61.11           O1-
ATOM   4894  N   ARG B 201     -16.595 -19.446  37.387  1.00 56.31           N  
ATOM   4895  CA  ARG B 201     -17.598 -19.260  38.430  1.00 56.57           C  
ATOM   4896  C   ARG B 201     -17.828 -17.778  38.699  1.00 56.18           C  
ATOM   4897  O   ARG B 201     -18.970 -17.324  38.809  1.00 55.92           O  
ATOM   4898  CB  ARG B 201     -17.146 -19.943  39.724  1.00 57.02           C  
ATOM   4899  CG  ARG B 201     -18.197 -19.984  40.822  1.00 57.53           C  
ATOM   4900  CD  ARG B 201     -18.790 -21.377  40.942  1.00 61.85           C  
ATOM   4901  NE  ARG B 201     -19.138 -21.728  42.321  1.00 63.28           N  
ATOM   4902  CZ  ARG B 201     -20.239 -21.326  42.950  1.00 62.20           C  
ATOM   4903  NH1 ARG B 201     -20.458 -21.700  44.209  1.00 60.49           N1+
ATOM   4904  NH2 ARG B 201     -21.124 -20.564  42.318  1.00 59.05           N  
ATOM   4905  N   ILE B 202     -16.734 -17.026  38.800  1.00 54.94           N  
ATOM   4906  CA  ILE B 202     -16.817 -15.599  39.082  1.00 54.02           C  
ATOM   4907  C   ILE B 202     -17.158 -14.775  37.843  1.00 52.77           C  
ATOM   4908  O   ILE B 202     -17.931 -13.819  37.922  1.00 53.30           O  
ATOM   4909  CB  ILE B 202     -15.492 -15.081  39.688  1.00 53.64           C  
ATOM   4910  CG1 ILE B 202     -15.681 -13.657  40.207  1.00 56.37           C  
ATOM   4911  CG2 ILE B 202     -14.386 -15.110  38.640  1.00 53.36           C  
ATOM   4912  CD1 ILE B 202     -14.443 -13.073  40.869  1.00 58.60           C  
ATOM   4913  N   ARG B 203     -16.591 -15.165  36.704  1.00 50.97           N  
ATOM   4914  CA  ARG B 203     -16.796 -14.471  35.433  1.00 49.29           C  
ATOM   4915  C   ARG B 203     -18.127 -13.716  35.248  1.00 47.75           C  
ATOM   4916  O   ARG B 203     -18.131 -12.506  35.025  1.00 48.65           O  
ATOM   4917  CB  ARG B 203     -16.590 -15.459  34.272  1.00 49.92           C  
ATOM   4918  CG  ARG B 203     -16.657 -14.843  32.866  1.00 49.03           C  
ATOM   4919  CD  ARG B 203     -16.427 -15.903  31.788  1.00 47.85           C  
ATOM   4920  NE  ARG B 203     -15.123 -16.561  31.921  1.00 47.89           N  
ATOM   4921  CZ  ARG B 203     -13.958 -15.996  31.611  1.00 47.54           C  
ATOM   4922  NH1 ARG B 203     -12.820 -16.665  31.770  1.00 44.37           N1+
ATOM   4923  NH2 ARG B 203     -13.930 -14.761  31.126  1.00 50.25           N  
ATOM   4924  N   PRO B 204     -19.272 -14.408  35.348  1.00 46.49           N  
ATOM   4925  CA  PRO B 204     -20.545 -13.701  35.164  1.00 45.99           C  
ATOM   4926  C   PRO B 204     -20.826 -12.529  36.119  1.00 47.34           C  
ATOM   4927  O   PRO B 204     -21.644 -11.654  35.811  1.00 46.29           O  
ATOM   4928  CB  PRO B 204     -21.578 -14.825  35.285  1.00 44.74           C  
ATOM   4929  CG  PRO B 204     -20.925 -15.785  36.217  1.00 43.55           C  
ATOM   4930  CD  PRO B 204     -19.504 -15.816  35.719  1.00 45.34           C  
ATOM   4931  N   MET B 205     -20.144 -12.508  37.264  1.00 47.87           N  
ATOM   4932  CA  MET B 205     -20.330 -11.455  38.266  1.00 47.60           C  
ATOM   4933  C   MET B 205     -19.406 -10.254  38.052  1.00 47.16           C  
ATOM   4934  O   MET B 205     -19.732  -9.129  38.436  1.00 45.68           O  
ATOM   4935  CB  MET B 205     -20.098 -12.029  39.670  1.00 49.29           C  
ATOM   4936  CG  MET B 205     -21.141 -13.053  40.120  1.00 50.92           C  
ATOM   4937  SD  MET B 205     -20.736 -13.848  41.698  1.00 50.86           S  
ATOM   4938  CE  MET B 205     -19.689 -15.199  41.133  1.00 49.56           C
[truncated: 143,209 more chars]
