# Supplementary material for: Structural Descriptors for Subunit Interface Regions in Homodimers: Effect of Lipid Membrane and Secondary Structure Type
Source: J Chem Inf Model. 2025 Mar 27;65(7):3117–26. doi: 10.1021/acs.jcim.4c01233 (PMC12004529; doi:10.1021/acs.jcim.4c01233)
Supplement: Supplementary file 3 — ci4c01233_si_003.tar [file ci4c01233_si_003.tar › database/alpha/4mpf_cytop.pdb]

ATOM      1  N   GLY A   1      29.704  82.813 -12.407  1.00 73.21           N  
ATOM      2  CA  GLY A   1      28.241  83.035 -12.241  1.00 67.74           C  
ATOM      3  C   GLY A   1      27.602  81.987 -11.345  1.00 80.89           C  
ATOM      4  O   GLY A   1      27.949  80.808 -11.396  1.00 92.80           O  
ATOM      5  N   LEU A   2      26.668  82.430 -10.516  1.00 70.98           N  
ATOM      6  CA  LEU A   2      25.917  81.544  -9.645  1.00 63.17           C  
ATOM      7  C   LEU A   2      24.878  80.725 -10.402  1.00 61.87           C  
ATOM      8  O   LEU A   2      24.263  81.210 -11.348  1.00 72.58           O  
ATOM      9  CB  LEU A   2      25.214  82.362  -8.563  1.00 78.57           C  
ATOM     10  CG  LEU A   2      25.868  82.455  -7.188  1.00 90.84           C  
ATOM     11  CD1 LEU A   2      25.183  83.516  -6.355  1.00 84.90           C  
ATOM     12  CD2 LEU A   2      25.772  81.120  -6.479  1.00 80.36           C  
ATOM     13  N   GLU A   3      24.682  79.482  -9.970  1.00 62.08           N  
ATOM     14  CA  GLU A   3      23.613  78.644 -10.501  1.00 56.74           C  
ATOM     15  C   GLU A   3      22.665  78.253  -9.385  1.00 64.84           C  
ATOM     16  O   GLU A   3      23.097  77.964  -8.270  1.00 59.61           O  
ATOM     17  CB  GLU A   3      24.166  77.383 -11.162  1.00 51.87           C  
ATOM     18  CG  GLU A   3      25.006  77.636 -12.396  1.00 76.93           C  
ATOM     19  CD  GLU A   3      25.570  76.355 -12.967  1.00 83.44           C  
ATOM     20  OE1 GLU A   3      24.821  75.628 -13.656  1.00 92.99           O  
ATOM     21  OE2 GLU A   3      26.762  76.079 -12.723  1.00 85.58           O1-
ATOM     22  N   LEU A   4      21.370  78.269  -9.686  1.00 58.96           N  
ATOM     23  CA  LEU A   4      20.372  77.740  -8.770  1.00 56.92           C  
ATOM     24  C   LEU A   4      19.647  76.570  -9.413  1.00 55.90           C  
ATOM     25  O   LEU A   4      19.002  76.715 -10.451  1.00 58.82           O  
ATOM     26  CB  LEU A   4      19.374  78.816  -8.327  1.00 57.09           C  
ATOM     27  CG  LEU A   4      18.331  78.374  -7.293  1.00 54.56           C  
ATOM     28  CD1 LEU A   4      18.988  77.959  -5.980  1.00 48.08           C  
ATOM     29  CD2 LEU A   4      17.313  79.476  -7.058  1.00 59.96           C  
ATOM     30  N   PHE A   5      19.780  75.405  -8.795  1.00 52.40           N  
ATOM     31  CA  PHE A   5      19.057  74.223  -9.237  1.00 52.17           C  
ATOM     32  C   PHE A   5      17.789  74.162  -8.417  1.00 50.39           C  
ATOM     33  O   PHE A   5      17.834  74.176  -7.183  1.00 52.78           O  
ATOM     34  CB  PHE A   5      19.911  72.968  -9.056  1.00 47.66           C  
ATOM     35  CG  PHE A   5      21.193  73.001  -9.831  1.00 56.98           C  
ATOM     36  CD1 PHE A   5      21.243  72.519 -11.136  1.00 59.60           C  
ATOM     37  CD2 PHE A   5      22.353  73.523  -9.266  1.00 53.75           C  
ATOM     38  CE1 PHE A   5      22.424  72.554 -11.863  1.00 59.19           C  
ATOM     39  CE2 PHE A   5      23.539  73.564  -9.989  1.00 57.40           C  
ATOM     40  CZ  PHE A   5      23.574  73.078 -11.289  1.00 71.41           C  
ATOM     41  N   LEU A   6      16.654  74.126  -9.105  1.00 50.61           N  
ATOM     42  CA  LEU A   6      15.367  74.273  -8.439  1.00 47.45           C  
ATOM     43  C   LEU A   6      14.210  73.712  -9.253  1.00 47.77           C  
ATOM     44  O   LEU A   6      14.337  73.451 -10.450  1.00 44.19           O  
ATOM     45  CB  LEU A   6      15.096  75.756  -8.150  1.00 50.47           C  
ATOM     46  CG  LEU A   6      14.500  76.629  -9.268  1.00 45.04           C  
ATOM     47  CD1 LEU A   6      14.111  77.991  -8.705  1.00 58.39           C  
ATOM     48  CD2 LEU A   6      15.443  76.790 -10.452  1.00 49.98           C  
ATOM     49  N   ASP A   7      13.076  73.556  -8.580  1.00 48.25           N  
ATOM     50  CA  ASP A   7      11.821  73.201  -9.212  1.00 50.85           C  
ATOM     51  C   ASP A   7      10.752  73.959  -8.443  1.00 41.24           C  
ATOM     52  O   ASP A   7      10.627  73.799  -7.224  1.00 44.71           O  
ATOM     53  CB  ASP A   7      11.606  71.690  -9.110  1.00 49.57           C  
ATOM     54  CG  ASP A   7      10.398  71.200  -9.888  1.00 50.90           C  
ATOM     55  OD1 ASP A   7       9.458  71.983 -10.139  1.00 52.45           O  
ATOM     56  OD2 ASP A   7      10.385  69.998 -10.235  1.00 53.61           O1-
ATOM     57  N   LEU A   8       9.977  74.780  -9.151  1.00 43.42           N  
ATOM     58  CA  LEU A   8       8.987  75.653  -8.503  1.00 45.07           C  
ATOM     59  C   LEU A   8       7.761  74.916  -7.976  1.00 44.09           C  
ATOM     60  O   LEU A   8       6.901  75.507  -7.316  1.00 49.71           O  
ATOM     61  CB  LEU A   8       8.587  76.822  -9.416  1.00 43.17           C  
ATOM     62  CG  LEU A   8       9.741  77.726  -9.863  1.00 44.48           C  
ATOM     63  CD1 LEU A   8       9.239  78.762 -10.854  1.00 45.17           C  
ATOM     64  CD2 LEU A   8      10.419  78.391  -8.666  1.00 42.88           C  
ATOM     65  N   VAL A   9       7.689  73.618  -8.235  1.00 44.35           N  
ATOM     66  CA  VAL A   9       6.685  72.787  -7.574  1.00 45.75           C  
ATOM     67  C   VAL A   9       7.050  72.648  -6.080  1.00 41.84           C  
ATOM     68  O   VAL A   9       6.195  72.352  -5.246  1.00 43.46           O  
ATOM     69  CB  VAL A   9       6.525  71.416  -8.278  1.00 48.34           C  
ATOM     70  CG1 VAL A   9       7.621  70.441  -7.857  1.00 45.49           C  
ATOM     71  CG2 VAL A   9       5.152  70.821  -8.002  1.00 52.50           C  
ATOM     72  N   SER A  10       8.318  72.894  -5.751  1.00 42.12           N  
ATOM     73  CA  SER A  10       8.815  72.716  -4.386  1.00 55.64           C  
ATOM     74  C   SER A  10       8.878  74.033  -3.617  1.00 40.94           C  
ATOM     75  O   SER A  10       9.378  75.037  -4.131  1.00 42.41           O  
ATOM     76  CB  SER A  10      10.186  72.038  -4.410  1.00 49.32           C  
ATOM     77  OG  SER A  10      10.921  72.285  -3.225  1.00 55.12           O  
ATOM     78  N   GLN A  11       8.385  73.996  -2.379  1.00 39.52           N  
ATOM     79  CA  GLN A  11       8.232  75.184  -1.524  1.00 36.79           C  
ATOM     80  C   GLN A  11       9.554  75.914  -1.231  1.00 42.83           C  
ATOM     81  O   GLN A  11       9.629  77.118  -1.465  1.00 41.81           O  
ATOM     82  CB  GLN A  11       7.485  74.855  -0.211  1.00 37.73           C  
ATOM     83  CG  GLN A  11       6.196  74.044  -0.364  1.00 33.25           C  
ATOM     84  CD  GLN A  11       6.449  72.550  -0.367  1.00 42.00           C  
ATOM     85  NE2 GLN A  11       5.569  71.797   0.280  1.00 37.24           N  
ATOM     86  OE1 GLN A  11       7.433  72.078  -0.938  1.00 43.55           O  
ATOM     87  N   PRO A  12      10.599  75.197  -0.731  1.00 41.73           N  
ATOM     88  CA  PRO A  12      11.871  75.908  -0.483  1.00 42.80           C  
ATOM     89  C   PRO A  12      12.543  76.444  -1.758  1.00 57.89           C  
ATOM     90  O   PRO A  12      13.204  77.489  -1.707  1.00 42.64           O  
ATOM     91  CB  PRO A  12      12.758  74.860   0.230  1.00 42.26           C  
ATOM     92  CG  PRO A  12      12.100  73.546   0.001  1.00 49.06           C  
ATOM     93  CD  PRO A  12      10.645  73.795  -0.264  1.00 41.40           C  
ATOM     94  N   SER A  13      12.367  75.738  -2.879  1.00 36.36           N  
ATOM     95  CA  SER A  13      12.774  76.238  -4.196  1.00 37.27           C  
ATOM     96  C   SER A  13      12.106  77.572  -4.532  1.00 43.76           C  
ATOM     97  O   SER A  13      12.769  78.490  -5.010  1.00 47.43           O  
ATOM     98  CB  SER A  13      12.466  75.225  -5.299  1.00 40.51           C  
ATOM     99  OG  SER A  13      13.465  74.226  -5.386  1.00 49.35           O  
ATOM    100  N   ARG A  14      10.804  77.680  -4.276  1.00 39.52           N  
ATOM    101  CA  ARG A  14      10.087  78.937  -4.528  1.00 43.12           C  
ATOM    102  C   ARG A  14      10.588  80.072  -3.629  1.00 40.99           C  
ATOM    103  O   ARG A  14      10.760  81.194  -4.099  1.00 47.05           O  
ATOM    104  CB  ARG A  14       8.570  78.768  -4.384  1.00 36.69           C  
ATOM    105  CG  ARG A  14       7.940  77.847  -5.419  1.00 44.27           C  
ATOM    106  CD  ARG A  14       6.422  77.949  -5.457  1.00 41.41           C  
ATOM    107  NE  ARG A  14       5.770  77.600  -4.189  1.00 43.00           N  
ATOM    108  CZ  ARG A  14       5.283  76.398  -3.876  1.00 47.63           C  
ATOM    109  NH1 ARG A  14       5.378  75.377  -4.724  1.00 39.30           N1+
ATOM    110  NH2 ARG A  14       4.699  76.217  -2.697  1.00 39.15           N  
ATOM    111  N   ALA A  15      10.841  79.774  -2.352  1.00 40.28           N  
ATOM    112  CA  ALA A  15      11.324  80.789  -1.417  1.00 47.07           C  
ATOM    113  C   ALA A  15      12.630  81.406  -1.886  1.00 50.73           C  
ATOM    114  O   ALA A  15      12.788  82.628  -1.851  1.00 44.73           O  
ATOM    115  CB  ALA A  15      11.477  80.225  -0.013  1.00 37.68           C  
ATOM    116  N   VAL A  16      13.557  80.564  -2.334  1.00 41.97           N  
ATOM    117  CA  VAL A  16      14.858  81.049  -2.793  1.00 44.35           C  
ATOM    118  C   VAL A  16      14.703  81.819  -4.102  1.00 46.17           C  
ATOM    119  O   VAL A  16      15.324  82.868  -4.286  1.00 52.82           O  
ATOM    120  CB  VAL A  16      15.889  79.909  -2.950  1.00 44.74           C  
ATOM    121  CG1 VAL A  16      17.206  80.451  -3.490  1.00 46.14           C  
ATOM    122  CG2 VAL A  16      16.111  79.210  -1.614  1.00 43.55           C  
ATOM    123  N   TYR A  17      13.869  81.289  -4.998  1.00 48.53           N  
ATOM    124  CA  TYR A  17      13.548  81.940  -6.264  1.00 45.53           C  
ATOM    125  C   TYR A  17      13.043  83.370  -6.019  1.00 50.09           C  
ATOM    126  O   TYR A  17      13.545  84.320  -6.622  1.00 51.28           O  
ATOM    127  CB  TYR A  17      12.519  81.113  -7.051  1.00 41.80           C  
ATOM    128  CG  TYR A  17      11.984  81.787  -8.301  1.00 55.82           C  
ATOM    129  CD1 TYR A  17      12.685  81.729  -9.508  1.00 52.76           C  
ATOM    130  CD2 TYR A  17      10.773  82.480  -8.278  1.00 41.88           C  
ATOM    131  CE1 TYR A  17      12.198  82.348 -10.653  1.00 50.92           C  
ATOM    132  CE2 TYR A  17      10.281  83.108  -9.416  1.00 52.30           C  
ATOM    133  CZ  TYR A  17      10.994  83.037 -10.599  1.00 54.71           C  
ATOM    134  OH  TYR A  17      10.499  83.659 -11.723  1.00 59.28           O  
ATOM    135  N   ILE A  18      12.066  83.510  -5.126  1.00 48.76           N  
ATOM    136  CA  ILE A  18      11.479  84.815  -4.800  1.00 46.95           C  
ATOM    137  C   ILE A  18      12.521  85.782  -4.232  1.00 49.25           C  
ATOM    138  O   ILE A  18      12.622  86.919  -4.683  1.00 52.80           O  
ATOM    139  CB  ILE A  18      10.276  84.679  -3.839  1.00 45.70           C  
ATOM    140  CG1 ILE A  18       9.096  84.033  -4.569  1.00 50.86           C  
ATOM    141  CG2 ILE A  18       9.877  86.038  -3.261  1.00 43.66           C  
ATOM    142  CD1 ILE A  18       7.996  83.528  -3.655  1.00 46.48           C  
ATOM    143  N   PHE A  19      13.306  85.317  -3.263  1.00 50.09           N  
ATOM    144  CA  PHE A  19      14.331  86.154  -2.650  1.00 50.60           C  
ATOM    145  C   PHE A  19      15.323  86.701  -3.672  1.00 55.44           C  
ATOM    146  O   PHE A  19      15.669  87.886  -3.634  1.00 57.78           O  
ATOM    147  CB  PHE A  19      15.075  85.389  -1.561  1.00 43.83           C  
ATOM    148  CG  PHE A  19      16.068  86.228  -0.797  1.00 54.24           C  
ATOM    149  CD1 PHE A  19      15.643  87.114   0.186  1.00 52.92           C  
ATOM    150  CD2 PHE A  19      17.431  86.128  -1.060  1.00 43.44           C  
ATOM    151  CE1 PHE A  19      16.557  87.889   0.889  1.00 52.51           C  
ATOM    152  CE2 PHE A  19      18.348  86.883  -0.352  1.00 43.70           C  
ATOM    153  CZ  PHE A  19      17.908  87.769   0.624  1.00 49.46           C  
ATOM    154  N   ALA A  20      15.771  85.833  -4.577  1.00 51.02           N  
ATOM    155  CA  ALA A  20      16.727  86.208  -5.609  1.00 44.93           C  
ATOM    156  C   ALA A  20      16.119  87.217  -6.572  1.00 49.79           C  
ATOM    157  O   ALA A  20      16.764  88.207  -6.923  1.00 62.24           O  
ATOM    158  CB  ALA A  20      17.195  84.976  -6.368  1.00 52.24           C  
ATOM    159  N   LYS A  21      14.882  86.958  -7.000  1.00 57.15           N  
ATOM    160  CA  LYS A  21      14.195  87.825  -7.964  1.00 61.30           C  
ATOM    161  C   LYS A  21      13.902  89.196  -7.357  1.00 61.97           C  
ATOM    162  O   LYS A  21      14.200  90.219  -7.965  1.00 56.20           O  
ATOM    163  CB  LYS A  21      12.896  87.179  -8.466  1.00 61.22           C  
ATOM    164  CG  LYS A  21      13.078  86.018  -9.435  1.00 82.94           C  
ATOM    165  CD  LYS A  21      12.965  86.454 -10.888  1.00 70.46           C  
ATOM    166  CE  LYS A  21      13.497  85.373 -11.816  1.00 93.77           C  
ATOM    167  NZ  LYS A  21      13.467  85.766 -13.252  1.00100.79           N1+
ATOM    168  N   LYS A  22      13.336  89.212  -6.152  1.00 58.56           N  
ATOM    169  CA  LYS A  22      13.028  90.466  -5.467  1.00 54.32           C  
ATOM    170  C   LYS A  22      14.280  91.310  -5.210  1.00 60.98           C  
ATOM    171  O   LYS A  22      14.208  92.538  -5.196  1.00 63.04           O  
ATOM    172  CB  LYS A  22      12.270  90.199  -4.160  1.00 51.31           C  
ATOM    173  CG  LYS A  22      11.711  91.437  -3.468  1.00 54.43           C  
ATOM    174  CD  LYS A  22      10.598  92.105  -4.265  1.00 49.18           C  
ATOM    175  CE  LYS A  22      10.304  93.483  -3.701  1.00 50.94           C  
ATOM    176  NZ  LYS A  22       9.297  94.183  -4.538  1.00 76.13           N1+
ATOM    177  N   ASN A  23      15.425  90.651  -5.032  1.00 54.41           N  
ATOM    178  CA  ASN A  23      16.680  91.355  -4.764  1.00 52.26           C  
ATOM    179  C   ASN A  23      17.589  91.559  -5.976  1.00 56.00           C  
ATOM    180  O   ASN A  23      18.679  92.126  -5.847  1.00 67.25           O  
ATOM    181  CB  ASN A  23      17.454  90.667  -3.644  1.00 55.99           C  
ATOM    182  CG  ASN A  23      16.836  90.903  -2.287  1.00 68.01           C  
ATOM    183  ND2 ASN A  23      16.253  89.860  -1.722  1.00 54.49           N  
ATOM    184  OD1 ASN A  23      16.888  92.009  -1.748  1.00 57.08           O  
ATOM    185  N   GLY A  24      17.140  91.101  -7.143  1.00 56.50           N  
ATOM    186  CA  GLY A  24      17.891  91.259  -8.391  1.00 60.62           C  
ATOM    187  C   GLY A  24      19.218  90.518  -8.413  1.00 58.94           C  
ATOM    188  O   GLY A  24      20.157  90.937  -9.080  1.00 55.19           O  
ATOM    189  N   ILE A  25      19.300  89.411  -7.683  1.00 62.06           N  
ATOM    190  CA  ILE A  25      20.524  88.623  -7.647  1.00 58.66           C  
ATOM    191  C   ILE A  25      20.605  87.784  -8.930  1.00 53.35           C  
ATOM    192  O   ILE A  25      19.736  86.949  -9.175  1.00 74.19           O  
ATOM    193  CB  ILE A  25      20.600  87.757  -6.371  1.00 54.02           C  
ATOM    194  CG1 ILE A  25      20.546  88.651  -5.127  1.00 49.24           C  
ATOM    195  CG2 ILE A  25      21.864  86.907  -6.369  1.00 58.59           C  
ATOM    196  CD1 ILE A  25      20.289  87.911  -3.829  1.00 52.55           C  
ATOM    197  N   PRO A  26      21.636  88.030  -9.767  1.00 63.79           N  
ATOM    198  CA  PRO A  26      21.740  87.342 -11.054  1.00 69.43           C  
ATOM    199  C   PRO A  26      22.113  85.876 -10.878  1.00 64.14           C  
ATOM    200  O   PRO A  26      23.259  85.561 -10.559  1.00 85.51           O  
ATOM    201  CB  PRO A  26      22.861  88.106 -11.793  1.00 56.19           C  
ATOM    202  CG  PRO A  26      23.179  89.295 -10.948  1.00 67.83           C  
ATOM    203  CD  PRO A  26      22.769  88.944  -9.549  1.00 55.83           C  
ATOM    204  N   LEU A  27      21.138  84.995 -11.071  1.00 81.41           N  
ATOM    205  CA  LEU A  27      21.354  83.556 -10.968  1.00 70.71           C  
ATOM    206  C   LEU A  27      21.019  82.863 -12.282  1.00 78.93           C  
ATOM    207  O   LEU A  27      19.994  83.153 -12.907  1.00 75.08           O  
ATOM    208  CB  LEU A  27      20.480  82.947  -9.867  1.00 68.29           C  
ATOM    209  CG  LEU A  27      20.505  83.421  -8.411  1.00 66.64           C  
ATOM    210  CD1 LEU A  27      19.532  82.584  -7.602  1.00 69.66           C  
ATOM    211  CD2 LEU A  27      21.890  83.332  -7.798  1.00 82.17           C  
ATOM    212  N   GLU A  28      21.884  81.948 -12.704  1.00 74.18           N  
ATOM    213  CA  GLU A  28      21.501  80.988 -13.726  1.00 78.35           C  
ATOM    214  C   GLU A  28      20.517  80.015 -13.081  1.00 64.28           C  
ATOM    215  O   GLU A  28      20.889  79.236 -12.202  1.00 72.01           O  
ATOM    216  CB  GLU A  28      22.712  80.227 -14.279  1.00 73.31           C  
ATOM    217  CG  GLU A  28      23.206  80.705 -15.636  1.00110.46           C  
ATOM    218  CD  GLU A  28      24.437  81.586 -15.540  1.00122.07           C  
ATOM    219  OE1 GLU A  28      25.483  81.109 -15.046  1.00110.68           O  
ATOM    220  OE2 GLU A  28      24.362  82.753 -15.974  1.00145.17           O1-
ATOM    221  N   LEU A  29      19.257  80.088 -13.498  1.00 68.42           N  
ATOM    222  CA  LEU A  29      18.240  79.165 -13.016  1.00 64.18           C  
ATOM    223  C   LEU A  29      18.331  77.862 -13.798  1.00 60.53           C  
ATOM    224  O   LEU A  29      18.304  77.857 -15.031  1.00 65.80           O  
ATOM    225  CB  LEU A  29      16.838  79.778 -13.124  1.00 69.21           C  
ATOM    226  CG  LEU A  29      16.526  81.019 -12.280  1.00 69.46           C  
ATOM    227  CD1 LEU A  29      15.153  81.575 -12.624  1.00 57.88           C  
ATOM    228  CD2 LEU A  29      16.612  80.721 -10.792  1.00 49.68           C  
ATOM    229  N   ARG A  30      18.480  76.759 -13.075  1.00 59.47           N  
ATOM    230  CA  ARG A  30      18.590  75.449 -13.700  1.00 61.43           C  
ATOM    231  C   ARG A  30      17.454  74.570 -13.199  1.00 57.29           C  
ATOM    232  O   ARG A  30      17.484  74.105 -12.058  1.00 60.89           O  
ATOM    233  CB  ARG A  30      19.944  74.809 -13.380  1.00 57.89           C  
ATOM    234  CG  ARG A  30      21.158  75.557 -13.910  1.00 82.20           C  
ATOM    235  CD  ARG A  30      21.473  75.196 -15.354  1.00 78.08           C  
ATOM    236  NE  ARG A  30      22.746  75.779 -15.774  1.00115.48           N  
ATOM    237  CZ  ARG A  30      22.883  76.975 -16.345  1.00109.37           C  
ATOM    238  NH1 ARG A  30      24.089  77.412 -16.680  1.00 81.02           N1+
ATOM    239  NH2 ARG A  30      21.823  77.737 -16.585  1.00105.67           N  
ATOM    240  N   THR A  31      16.449  74.358 -14.049  1.00 53.83           N  
ATOM    241  CA  THR A  31      15.292  73.540 -13.683  1.00 56.56           C  
ATOM    242  C   THR A  31      15.677  72.078 -13.519  1.00 64.15           C  
ATOM    243  O   THR A  31      16.318  71.495 -14.387  1.00 61.09           O  
ATOM    244  CB  THR A  31      14.135  73.675 -14.691  1.00 57.58           C  
ATOM    245  CG2 THR A  31      12.927  72.832 -14.252  1.00 56.82           C  
ATOM    246  OG1 THR A  31      13.733  75.046 -14.758  1.00 60.10           O  
ATOM    247  N   VAL A  32      15.300  71.509 -12.380  1.00 62.91           N  
ATOM    248  CA  VAL A  32      15.508  70.095 -12.117  1.00 52.73           C  
ATOM    249  C   VAL A  32      14.146  69.493 -11.765  1.00 53.98           C  
ATOM    250  O   VAL A  32      13.574  69.784 -10.710  1.00 61.37           O  
ATOM    251  CB  VAL A  32      16.566  69.874 -11.016  1.00 54.25           C  
ATOM    252  CG1 VAL A  32      16.709  68.396 -10.684  1.00 48.31           C  
ATOM    253  CG2 VAL A  32      17.910  70.451 -11.453  1.00 57.32           C  
ATOM    254  N   ASP A  33      13.631  68.674 -12.679  1.00 56.18           N  
ATOM    255  CA  ASP A  33      12.260  68.178 -12.615  1.00 48.30           C  
ATOM    256  C   ASP A  33      12.131  67.080 -11.565  1.00 50.68           C  
ATOM    257  O   ASP A  33      12.574  65.946 -11.776  1.00 52.64           O  
ATOM    258  CB  ASP A  33      11.814  67.685 -14.009  1.00 48.30           C  
ATOM    259  CG  ASP A  33      10.313  67.388 -14.088  1.00 63.92           C  
ATOM    260  OD1 ASP A  33       9.717  66.925 -13.092  1.00 55.77           O  
ATOM    261  OD2 ASP A  33       9.723  67.609 -15.165  1.00 70.69           O1-
ATOM    262  N   LEU A  34      11.507  67.428 -10.442  1.00 46.04           N  
ATOM    263  CA  LEU A  34      11.384  66.534  -9.293  1.00 46.49           C  
ATOM    264  C   LEU A  34      10.513  65.321  -9.556  1.00 53.12           C  
ATOM    265  O   LEU A  34      10.895  64.201  -9.212  1.00 56.47           O  
ATOM    266  CB  LEU A  34      10.823  67.276  -8.079  1.00 44.51           C  
ATOM    267  CG  LEU A  34      11.740  68.260  -7.367  1.00 49.83           C  
ATOM    268  CD1 LEU A  34      10.912  69.083  -6.396  1.00 42.65           C  
ATOM    269  CD2 LEU A  34      12.861  67.523  -6.651  1.00 44.69           C  
ATOM    270  N   VAL A  35       9.346  65.543 -10.156  1.00 48.91           N  
ATOM    271  CA  VAL A  35       8.401  64.452 -10.404  1.00 49.60           C  
ATOM    272  C   VAL A  35       9.015  63.392 -11.332  1.00 53.46           C  
ATOM    273  O   VAL A  35       8.870  62.192 -11.087  1.00 55.06           O  
ATOM    274  CB  VAL A  35       7.051  64.979 -10.930  1.00 46.56           C  
ATOM    275  CG1 VAL A  35       6.117  63.825 -11.255  1.00 56.21           C  
ATOM    276  CG2 VAL A  35       6.412  65.895  -9.899  1.00 45.89           C  
ATOM    277  N   LYS A  36       9.733  63.850 -12.362  1.00 51.35           N  
ATOM    278  CA  LYS A  36      10.491  62.976 -13.264  1.00 52.79           C  
ATOM    279  C   LYS A  36      11.608  62.229 -12.511  1.00 59.41           C  
ATOM    280  O   LYS A  36      11.910  61.075 -12.818  1.00 55.26           O  
ATOM    281  CB  LYS A  36      11.065  63.785 -14.441  1.00 52.73           C  
ATOM    282  CG  LYS A  36      11.974  62.985 -15.359  1.00 64.00           C  
ATOM    283  CD  LYS A  36      12.524  63.818 -16.504  1.00 97.68           C  
ATOM    284  CE  LYS A  36      13.679  63.095 -17.187  1.00 76.96           C  
ATOM    285  NZ  LYS A  36      14.092  63.772 -18.445  1.00 99.82           N1+
ATOM    286  N   GLY A  37      12.200  62.888 -11.517  1.00 49.48           N  
ATOM    287  CA  GLY A  37      13.267  62.295 -10.722  1.00 47.45           C  
ATOM    288  C   GLY A  37      14.658  62.760 -11.104  1.00 57.71           C  
ATOM    289  O   GLY A  37      15.649  62.111 -10.765  1.00 61.19           O  
ATOM    290  N   GLN A  38      14.734  63.894 -11.795  1.00 53.16           N  
ATOM    291  CA  GLN A  38      16.013  64.467 -12.213  1.00 54.80           C  
ATOM    292  C   GLN A  38      16.953  64.793 -11.047  1.00 48.76           C  
ATOM    293  O   GLN A  38      18.175  64.773 -11.214  1.00 61.18           O  
ATOM    294  CB  GLN A  38      15.790  65.687 -13.099  1.00 49.61           C  
ATOM    295  CG  GLN A  38      15.493  65.336 -14.548  1.00 57.40           C  
ATOM    296  CD  GLN A  38      15.138  66.547 -15.395  1.00 76.08           C  
ATOM    297  NE2 GLN A  38      14.822  66.301 -16.660  1.00 76.18           N  
ATOM    298  OE1 GLN A  38      15.146  67.689 -14.920  1.00 58.90           O  
ATOM    299  N   HIS A  39      16.382  65.064  -9.873  1.00 57.94           N  
ATOM    300  CA  HIS A  39      17.171  65.284  -8.651  1.00 48.61           C  
ATOM    301  C   HIS A  39      17.927  64.039  -8.172  1.00 63.73           C  
ATOM    302  O   HIS A  39      18.883  64.142  -7.404  1.00 52.71           O  
ATOM    303  CB  HIS A  39      16.304  65.864  -7.520  1.00 40.93           C  
ATOM    304  CG  HIS A  39      15.086  65.054  -7.194  1.00 54.78           C  
ATOM    305  CD2 HIS A  39      14.114  64.536  -7.986  1.00 47.94           C  
ATOM    306  ND1 HIS A  39      14.743  64.717  -5.900  1.00 49.21           N  
ATOM    307  CE1 HIS A  39      13.618  64.021  -5.909  1.00 48.61           C  
ATOM    308  NE2 HIS A  39      13.218  63.895  -7.163  1.00 62.37           N  
ATOM    309  N   LYS A  40      17.498  62.868  -8.637  1.00 59.31           N  
ATOM    310  CA  LYS A  40      18.151  61.611  -8.281  1.00 54.24           C  
ATOM    311  C   LYS A  40      18.996  61.044  -9.425  1.00 65.85           C  
ATOM    312  O   LYS A  40      19.561  59.959  -9.293  1.00 67.70           O  
ATOM    313  CB  LYS A  40      17.118  60.571  -7.822  1.00 58.98           C  
ATOM    314  CG  LYS A  40      16.255  60.964  -6.628  1.00 52.08           C  
ATOM    315  CD  LYS A  40      17.060  61.203  -5.354  1.00 51.91           C  
ATOM    316  CE  LYS A  40      16.133  61.592  -4.209  1.00 54.76           C  
ATOM    317  NZ  LYS A  40      16.857  62.084  -3.004  1.00 51.09           N1+
ATOM    318  N   SER A  41      19.084  61.772 -10.541  1.00 73.67           N  
ATOM    319  CA  SER A  41      19.907  61.348 -11.683  1.00 67.59           C  
ATOM    320  C   SER A  41      21.400  61.446 -11.372  1.00 77.46           C  
ATOM    321  O   SER A  41      21.813  62.202 -10.486  1.00 68.70           O  
ATOM    322  CB  SER A  41      19.578  62.167 -12.939  1.00 68.67           C  
ATOM    323  OG  SER A  41      19.958  63.527 -12.789  1.00 66.50           O  
ATOM    324  N   LYS A  42      22.199  60.681 -12.112  1.00 65.39           N  
ATOM    325  CA  LYS A  42      23.648  60.654 -11.927  1.00 90.15           C  
ATOM    326  C   LYS A  42      24.292  62.039 -12.039  1.00 87.54           C  
ATOM    327  O   LYS A  42      25.126  62.403 -11.206  1.00 83.00           O  
ATOM    328  CB  LYS A  42      24.306  59.663 -12.903  1.00 91.40           C  
ATOM    329  CG  LYS A  42      23.829  58.219 -12.764  1.00 83.32           C  
ATOM    330  CD  LYS A  42      23.980  57.692 -11.340  1.00 77.50           C  
ATOM    331  CE  LYS A  42      23.328  56.327 -11.171  1.00 88.41           C  
ATOM    332  NZ  LYS A  42      24.054  55.257 -11.910  1.00 82.18           N1+
ATOM    333  N   GLU A  43      23.891  62.808 -13.053  1.00 78.10           N  
ATOM    334  CA  GLU A  43      24.449  64.150 -13.281  1.00 80.43           C  
ATOM    335  C   GLU A  43      24.206  65.107 -12.120  1.00 70.62           C  
ATOM    336  O   GLU A  43      25.088  65.895 -11.772  1.00 97.67           O  
ATOM    337  CB  GLU A  43      23.979  64.773 -14.609  1.00 79.84           C  
ATOM    338  CG  GLU A  43      22.655  64.260 -15.154  1.00 96.98           C  
ATOM    339  CD  GLU A  43      22.812  62.981 -15.956  1.00112.69           C  
ATOM    340  OE1 GLU A  43      22.112  61.994 -15.644  1.00 86.81           O  
ATOM    341  OE2 GLU A  43      23.644  62.957 -16.890  1.00104.76           O1-
ATOM    342  N   PHE A  44      23.025  65.037 -11.512  1.00 65.03           N  
ATOM    343  CA  PHE A  44      22.750  65.895 -10.370  1.00 61.80           C  
ATOM    344  C   PHE A  44      23.346  65.373  -9.065  1.00 63.41           C  
ATOM    345  O   PHE A  44      23.821  66.158  -8.240  1.00 78.10           O  
ATOM    346  CB  PHE A  44      21.256  66.191 -10.197  1.00 65.72           C  
ATOM    347  CG  PHE A  44      20.979  67.211  -9.128  1.00 59.76           C  
ATOM    348  CD1 PHE A  44      21.283  68.554  -9.339  1.00 62.17           C  
ATOM    349  CD2 PHE A  44      20.455  66.829  -7.896  1.00 59.43           C  
ATOM    350  CE1 PHE A  44      21.050  69.499  -8.350  1.00 51.38           C  
ATOM    351  CE2 PHE A  44      20.213  67.771  -6.903  1.00 68.45           C  
ATOM    352  CZ  PHE A  44      20.512  69.108  -7.130  1.00 49.76           C  
ATOM    353  N   LEU A  45      23.305  64.057  -8.868  1.00 73.23           N  
ATOM    354  CA  LEU A  45      23.942  63.454  -7.701  1.00 73.45           C  
ATOM    355  C   LEU A  45      25.442  63.757  -7.688  1.00 91.01           C  
ATOM    356  O   LEU A  45      26.076  63.730  -6.632  1.00 74.17           O  
ATOM    357  CB  LEU A  45      23.687  61.945  -7.642  1.00 60.73           C  
ATOM    358  CG  LEU A  45      22.269  61.508  -7.258  1.00 73.70           C  
ATOM    359  CD1 LEU A  45      22.196  59.994  -7.110  1.00 62.91           C  
ATOM    360  CD2 LEU A  45      21.800  62.192  -5.983  1.00 61.97           C  
ATOM    361  N   GLN A  46      25.985  64.072  -8.867  1.00 61.65           N  
ATOM    362  CA  GLN A  46      27.378  64.480  -9.022  1.00 78.89           C  
ATOM    363  C   GLN A  46      27.613  65.912  -8.530  1.00 71.10           C  
ATOM    364  O   GLN A  46      28.753  66.317  -8.301  1.00 81.28           O  
ATOM    365  CB  GLN A  46      27.807  64.346 -10.487  1.00 81.65           C  
ATOM    366  CG  GLN A  46      29.283  64.032 -10.688  1.00 92.56           C  
ATOM    367  CD  GLN A  46      29.603  62.542 -10.674  1.00111.64           C  
ATOM    368  NE2 GLN A  46      28.847  61.764  -9.901  1.00 91.30           N  
ATOM    369  OE1 GLN A  46      30.529  62.099 -11.353  1.00 87.81           O  
ATOM    370  N   ILE A  47      26.531  66.671  -8.372  1.00 74.59           N  
ATOM    371  CA  ILE A  47      26.598  68.052  -7.891  1.00 66.09           C  
ATOM    372  C   ILE A  47      26.199  68.131  -6.411  1.00 71.13           C  
ATOM    373  O   ILE A  47      26.907  68.739  -5.605  1.00 95.16           O  
ATOM    374  CB  ILE A  47      25.715  68.991  -8.746  1.00 83.43           C  
ATOM    375  CG1 ILE A  47      26.097  68.879 -10.227  1.00 81.78           C  
ATOM    376  CG2 ILE A  47      25.832  70.434  -8.266  1.00 75.14           C  
ATOM    377  CD1 ILE A  47      24.995  69.299 -11.176  1.00 97.74           C  
ATOM    378  N   ASN A  48      25.064  67.520  -6.071  1.00 68.20           N  
ATOM    379  CA  ASN A  48      24.596  67.408  -4.685  1.00 59.22           C  
ATOM    380  C   ASN A  48      24.246  65.949  -4.385  1.00 70.45           C  
ATOM    381  O   ASN A  48      23.190  65.454  -4.793  1.00 60.74           O  
ATOM    382  CB  ASN A  48      23.400  68.353  -4.431  1.00 62.49           C  
ATOM    383  CG  ASN A  48      22.663  68.067  -3.118  1.00 79.75           C  
ATOM    384  ND2 ASN A  48      21.395  68.463  -3.068  1.00 73.33           N  
ATOM    385  OD1 ASN A  48      23.221  67.514  -2.163  1.00 65.83           O  
ATOM    386  N   SER A  49      25.145  65.274  -3.670  1.00 62.59           N  
ATOM    387  CA  SER A  49      25.003  63.851  -3.351  1.00 67.96           C  
ATOM    388  C   SER A  49      23.701  63.518  -2.613  1.00 64.40           C  
ATOM    389  O   SER A  49      23.196  62.400  -2.724  1.00 64.19           O  
ATOM    390  CB  SER A  49      26.209  63.361  -2.542  1.00 66.99           C  
ATOM    391  OG  SER A  49      26.221  63.968  -1.261  1.00 72.83           O  
ATOM    392  N   LEU A  50      23.160  64.488  -1.873  1.00 58.48           N  
ATOM    393  CA  LEU A  50      21.886  64.311  -1.169  1.00 66.23           C  
ATOM    394  C   LEU A  50      20.697  64.325  -2.127  1.00 59.72           C  
ATOM    395  O   LEU A  50      19.593  63.932  -1.754  1.00 58.26           O  
ATOM    396  CB  LEU A  50      21.699  65.374  -0.076  1.00 60.88           C  
ATOM    397  CG  LEU A  50      22.638  65.337   1.137  1.00 71.70           C  
ATOM    398  CD1 LEU A  50      22.670  66.697   1.810  1.00 84.89           C  
ATOM    399  CD2 LEU A  50      22.250  64.252   2.135  1.00 71.71           C  
ATOM    400  N   GLY A  51      20.931  64.769  -3.362  1.00 53.60           N  
ATOM    401  CA  GLY A  51      19.875  64.847  -4.372  1.00 58.52           C  
ATOM    402  C   GLY A  51      18.620  65.567  -3.916  1.00 57.12           C  
ATOM    403  O   GLY A  51      17.523  65.015  -4.003  1.00 59.44           O  
ATOM    404  N   LYS A  52      18.791  66.796  -3.422  1.00 52.89           N  
ATOM    405  CA  LYS A  52      17.687  67.615  -2.912  1.00 50.20           C  
ATOM    406  C   LYS A  52      17.726  69.041  -3.471  1.00 55.78           C  
ATOM    407  O   LYS A  52      18.797  69.590  -3.714  1.00 52.16           O  
ATOM    408  CB  LYS A  52      17.702  67.649  -1.378  1.00 56.61           C  
ATOM    409  CG  LYS A  52      17.295  66.332  -0.727  1.00 69.35           C  
ATOM    410  CD  LYS A  52      17.514  66.362   0.775  1.00 96.18           C  
ATOM    411  CE  LYS A  52      17.117  65.037   1.405  1.00111.05           C  
ATOM    412  NZ  LYS A  52      17.016  65.136   2.887  1.00 73.75           N1+
ATOM    413  N   LEU A  53      16.547  69.622  -3.674  1.00 48.58           N  
ATOM    414  CA  LEU A  53      16.408  70.981  -4.200  1.00 50.75           C  
ATOM    415  C   LEU A  53      15.850  71.904  -3.128  1.00 54.61           C  
ATOM    416  O   LEU A  53      15.114  71.448  -2.257  1.00 46.20           O  
ATOM    417  CB  LEU A  53      15.481  71.000  -5.418  1.00 55.20           C  
ATOM    418  CG  LEU A  53      15.862  70.138  -6.623  1.00 51.59           C  
ATOM    419  CD1 LEU A  53      14.764  70.235  -7.664  1.00 47.41           C  
ATOM    420  CD2 LEU A  53      17.201  70.564  -7.208  1.00 50.77           C  
ATOM    421  N   PRO A  54      16.198  73.205  -3.176  1.00 48.84           N  
ATOM    422  CA  PRO A  54      17.100  73.828  -4.136  1.00 49.23           C  
ATOM    423  C   PRO A  54      18.568  73.613  -3.771  1.00 49.32           C  
ATOM    424  O   PRO A  54      18.900  73.405  -2.602  1.00 59.83           O  
ATOM    425  CB  PRO A  54      16.741  75.318  -4.029  1.00 43.87           C  
ATOM    426  CG  PRO A  54      16.341  75.482  -2.597  1.00 45.92           C  
ATOM    427  CD  PRO A  54      15.611  74.201  -2.253  1.00 43.02           C  
ATOM    428  N   THR A  55      19.428  73.650  -4.781  1.00 52.33           N  
ATOM    429  CA  THR A  55      20.863  73.598  -4.572  1.00 46.76           C  
ATOM    430  C   THR A  55      21.474  74.822  -5.238  1.00 56.85           C  
ATOM    431  O   THR A  55      21.110  75.180  -6.362  1.00 55.61           O  
ATOM    432  CB  THR A  55      21.475  72.285  -5.106  1.00 62.55           C  
ATOM    433  CG2 THR A  55      22.958  72.197  -4.776  1.00 57.76           C  
ATOM    434  OG1 THR A  55      20.805  71.167  -4.508  1.00 56.86           O  
ATOM    435  N   LEU A  56      22.374  75.480  -4.516  1.00 50.22           N  
ATOM    436  CA  LEU A  56      23.074  76.644  -5.029  1.00 54.82           C  
ATOM    437  C   LEU A  56      24.522  76.269  -5.317  1.00 67.08           C  
ATOM    438  O   LEU A  56      25.174  75.629  -4.489  1.00 53.30           O  
ATOM    439  CB  LEU A  56      23.000  77.803  -4.024  1.00 57.33           C  
ATOM    440  CG  LEU A  56      23.629  79.134  -4.458  1.00 66.22           C  
ATOM    441  CD1 LEU A  56      22.630  79.983  -5.232  1.00 66.10           C  
ATOM    442  CD2 LEU A  56      24.154  79.901  -3.257  1.00 54.63           C  
ATOM    443  N   LYS A  57      25.005  76.649  -6.499  1.00 61.36           N  
ATOM    444  CA  LYS A  57      26.390  76.419  -6.886  1.00 58.84           C  
ATOM    445  C   LYS A  57      27.087  77.744  -7.175  1.00 66.02           C  
ATOM    446  O   LYS A  57      26.699  78.473  -8.087  1.00 56.76           O  
ATOM    447  CB  LYS A  57      26.476  75.504  -8.110  1.00 60.50           C  
ATOM    448  CG  LYS A  57      27.902  75.182  -8.542  1.00 76.09           C  
ATOM    449  CD  LYS A  57      27.934  74.445  -9.873  1.00 68.95           C  
ATOM    450  CE  LYS A  57      29.295  73.816 -10.140  1.00 72.16           C  
ATOM    451  NZ  LYS A  57      30.354  74.841 -10.321  1.00 67.42           N1+
ATOM    452  N   ASP A  58      28.121  78.031  -6.392  1.00 71.10           N  
ATOM    453  CA  ASP A  58      28.901  79.256  -6.513  1.00 73.34           C  
ATOM    454  C   ASP A  58      30.350  78.886  -6.796  1.00 69.75           C  
ATOM    455  O   ASP A  58      31.150  78.740  -5.873  1.00 74.84           O  
ATOM    456  CB  ASP A  58      28.796  80.062  -5.211  1.00 76.40           C  
ATOM    457  CG  ASP A  58      29.321  81.480  -5.347  1.00 73.26           C  
ATOM    458  OD1 ASP A  58      30.162  81.742  -6.234  1.00 80.07           O  
ATOM    459  OD2 ASP A  58      28.895  82.339  -4.547  1.00 72.02           O1-
ATOM    460  N   GLY A  59      30.681  78.740  -8.077  1.00 64.69           N  
ATOM    461  CA  GLY A  59      31.982  78.217  -8.478  1.00 65.49           C  
ATOM    462  C   GLY A  59      32.142  76.825  -7.899  1.00 69.62           C  
ATOM    463  O   GLY A  59      31.345  75.932  -8.188  1.00 71.48           O  
ATOM    464  N   ASP A  60      33.155  76.654  -7.054  1.00 80.90           N  
ATOM    465  CA  ASP A  60      33.416  75.377  -6.389  1.00 70.77           C  
ATOM    466  C   ASP A  60      32.441  75.090  -5.256  1.00 68.85           C  
ATOM    467  O   ASP A  60      32.172  73.933  -4.936  1.00 78.39           O  
ATOM    468  CB  ASP A  60      34.850  75.345  -5.852  1.00 78.03           C  
ATOM    469  CG  ASP A  60      35.880  75.261  -6.953  1.00 98.41           C  
ATOM    470  OD1 ASP A  60      35.506  74.928  -8.097  1.00105.56           O  
ATOM    471  OD2 ASP A  60      37.068  75.529  -6.678  1.00117.57           O1-
ATOM    472  N   PHE A  61      31.910  76.151  -4.660  1.00 68.06           N  
ATOM    473  CA  PHE A  61      31.097  76.044  -3.458  1.00 68.52           C  
ATOM    474  C   PHE A  61      29.647  75.642  -3.760  1.00 65.61           C  
ATOM    475  O   PHE A  61      28.892  76.398  -4.376  1.00 90.02           O  
ATOM    476  CB  PHE A  61      31.166  77.362  -2.678  1.00 72.94           C  
ATOM    477  CG  PHE A  61      30.542  77.301  -1.309  1.00 76.04           C  
ATOM    478  CD1 PHE A  61      31.143  76.581  -0.276  1.00 76.21           C  
ATOM    479  CD2 PHE A  61      29.365  77.986  -1.046  1.00 58.11           C  
ATOM    480  CE1 PHE A  61      30.567  76.534   0.986  1.00 64.20           C  
ATOM    481  CE2 PHE A  61      28.784  77.944   0.216  1.00 66.69           C  
ATOM    482  CZ  PHE A  61      29.386  77.218   1.233  1.00 59.64           C  
ATOM    483  N   ILE A  62      29.281  74.438  -3.321  1.00 60.30           N  
ATOM    484  CA  ILE A  62      27.930  73.891  -3.489  1.00 54.57           C  
ATOM    485  C   ILE A  62      27.211  73.891  -2.138  1.00 60.92           C  
ATOM    486  O   ILE A  62      27.736  73.381  -1.145  1.00 64.91           O  
ATOM    487  CB  ILE A  62      27.960  72.460  -4.084  1.00 52.47           C  
ATOM    488  CG1 ILE A  62      28.637  72.467  -5.460  1.00 60.80           C  
ATOM    489  CG2 ILE A  62      26.547  71.883  -4.179  1.00 54.54           C  
ATOM    490  CD1 ILE A  62      29.335  71.173  -5.818  1.00 85.63           C  
ATOM    491  N   LEU A  63      26.013  74.469  -2.110  1.00 59.31           N  
ATOM    492  CA  LEU A  63      25.269  74.649  -0.871  1.00 53.31           C  
ATOM    493  C   LEU A  63      23.808  74.202  -0.993  1.00 53.80           C  
ATOM    494  O   LEU A  63      23.130  74.517  -1.974  1.00 59.27           O  
ATOM    495  CB  LEU A  63      25.358  76.114  -0.410  1.00 49.71           C  
ATOM    496  CG  LEU A  63      24.707  76.486   0.934  1.00 50.14           C  
ATOM    497  CD1 LEU A  63      25.483  75.886   2.098  1.00 52.20           C  
ATOM    498  CD2 LEU A  63      24.602  77.991   1.090  1.00 52.29           C  
ATOM    499  N   THR A  64      23.340  73.460   0.010  1.00 49.03           N  
ATOM    500  CA  THR A  64      21.948  72.999   0.081  1.00 51.24           C  
ATOM    501  C   THR A  64      21.263  73.639   1.299  1.00 46.24           C  
ATOM    502  O   THR A  64      21.913  74.354   2.070  1.00 54.80           O  
ATOM    503  CB  THR A  64      21.873  71.456   0.172  1.00 52.20           C  
ATOM    504  CG2 THR A  64      22.638  70.803  -0.969  1.00 51.17           C  
ATOM    505  OG1 THR A  64      22.467  71.025   1.399  1.00 50.18           O  
ATOM    506  N   GLU A  65      19.966  73.364   1.467  1.00 53.58           N  
ATOM    507  CA  GLU A  65      19.093  73.964   2.512  1.00 43.30           C  
ATOM    508  C   GLU A  65      18.708  75.410   2.224  1.00 46.60           C  
ATOM    509  O   GLU A  65      19.568  76.295   2.172  1.00 46.50           O  
ATOM    510  CB  GLU A  65      19.671  73.842   3.936  1.00 38.92           C  
ATOM    511  CG  GLU A  65      19.928  72.413   4.404  1.00 55.64           C  
ATOM    512  CD  GLU A  65      18.671  71.556   4.437  1.00 55.80           C  
ATOM    513  OE1 GLU A  65      17.581  72.066   4.809  1.00 52.26           O  
ATOM    514  OE2 GLU A  65      18.780  70.363   4.097  1.00 51.63           O1-
ATOM    515  N   SER A  66      17.408  75.648   2.062  1.00 41.40           N  
ATOM    516  CA  SER A  66      16.915  76.970   1.673  1.00 46.14           C  
ATOM    517  C   SER A  66      17.325  78.032   2.680  1.00 54.25           C  
ATOM    518  O   SER A  66      17.767  79.111   2.293  1.00 49.68           O  
ATOM    519  CB  SER A  66      15.400  76.966   1.498  1.00 57.44           C  
ATOM    520  OG  SER A  66      14.770  76.593   2.703  1.00 61.27           O  
ATOM    521  N   SER A  67      17.209  77.713   3.968  1.00 49.78           N  
ATOM    522  CA  SER A  67      17.597  78.651   5.019  1.00 46.12           C  
ATOM    523  C   SER A  67      19.072  79.068   4.906  1.00 49.48           C  
ATOM    524  O   SER A  67      19.384  80.257   4.981  1.00 46.51           O  
ATOM    525  CB  SER A  67      17.273  78.084   6.413  1.00 43.98           C  
ATOM    526  OG  SER A  67      18.103  76.982   6.720  1.00 55.04           O  
ATOM    527  N   ALA A  68      19.963  78.090   4.718  1.00 46.00           N  
ATOM    528  CA  ALA A  68      21.391  78.355   4.536  1.00 54.44           C  
ATOM    529  C   ALA A  68      21.665  79.137   3.249  1.00 52.21           C  
ATOM    530  O   ALA A  68      22.495  80.041   3.238  1.00 52.18           O  
ATOM    531  CB  ALA A  68      22.189  77.058   4.546  1.00 49.48           C  
ATOM    532  N   ILE A  69      20.959  78.779   2.178  1.00 47.89           N  
ATOM    533  CA  ILE A  69      21.076  79.462   0.892  1.00 56.39           C  
ATOM    534  C   ILE A  69      20.648  80.932   1.026  1.00 59.99           C  
ATOM    535  O   ILE A  69      21.372  81.839   0.597  1.00 53.11           O  
ATOM    536  CB  ILE A  69      20.274  78.727  -0.218  1.00 48.34           C  
ATOM    537  CG1 ILE A  69      20.887  77.342  -0.506  1.00 54.47           C  
ATOM    538  CG2 ILE A  69      20.229  79.554  -1.499  1.00 48.15           C  
ATOM    539  CD1 ILE A  69      20.040  76.439  -1.389  1.00 42.32           C  
ATOM    540  N   LEU A  70      19.494  81.159   1.649  1.00 46.66           N  
ATOM    541  CA  LEU A  70      18.956  82.507   1.821  1.00 52.43           C  
ATOM    542  C   LEU A  70      19.897  83.408   2.615  1.00 60.09           C  
ATOM    543  O   LEU A  70      20.171  84.543   2.210  1.00 52.17           O  
ATOM    544  CB  LEU A  70      17.570  82.455   2.469  1.00 45.41           C  
ATOM    545  CG  LEU A  70      16.433  81.911   1.593  1.00 45.44           C  
ATOM    546  CD1 LEU A  70      15.170  81.711   2.406  1.00 41.80           C  
ATOM    547  CD2 LEU A  70      16.154  82.808   0.395  1.00 40.30           C  
ATOM    548  N   ILE A  71      20.404  82.891   3.731  1.00 48.81           N  
ATOM    549  CA  ILE A  71      21.352  83.628   4.569  1.00 54.66           C  
ATOM    550  C   ILE A  71      22.640  83.935   3.795  1.00 60.64           C  
ATOM    551  O   ILE A  71      23.100  85.077   3.788  1.00 54.08           O  
ATOM    552  CB  ILE A  71      21.634  82.887   5.899  1.00 51.91           C  
ATOM    553  CG1 ILE A  71      20.358  82.858   6.753  1.00 49.93           C  
ATOM    554  CG2 ILE A  71      22.780  83.548   6.664  1.00 41.84           C  
ATOM    555  CD1 ILE A  71      20.374  81.840   7.876  1.00 50.14           C  
ATOM    556  N   TYR A  72      23.184  82.923   3.120  1.00 49.31           N  
ATOM    557  CA  TYR A  72      24.386  83.060   2.294  1.00 57.91           C  
ATOM    558  C   TYR A  72      24.256  84.167   1.245  1.00 50.04           C  
ATOM    559  O   TYR A  72      25.134  85.034   1.134  1.00 52.55           O  
ATOM    560  CB  TYR A  72      24.709  81.725   1.614  1.00 51.24           C  
ATOM    561  CG  TYR A  72      25.926  81.746   0.710  1.00 54.83           C  
ATOM    562  CD1 TYR A  72      27.215  81.656   1.238  1.00 51.86           C  
ATOM    563  CD2 TYR A  72      25.787  81.838  -0.678  1.00 61.98           C  
ATOM    564  CE1 TYR A  72      28.330  81.662   0.412  1.00 73.55           C  
ATOM    565  CE2 TYR A  72      26.899  81.848  -1.512  1.00 64.28           C  
ATOM    566  CZ  TYR A  72      28.165  81.760  -0.961  1.00 62.24           C  
ATOM    567  OH  TYR A  72      29.269  81.770  -1.776  1.00 67.36           O  
ATOM    568  N   LEU A  73      23.160  84.124   0.486  1.00 48.32           N  
ATOM    569  CA  LEU A  73      22.869  85.120  -0.547  1.00 67.41           C  
ATOM    570  C   LEU A  73      22.705  86.521   0.034  1.00 59.90           C  
ATOM    571  O   LEU A  73      23.154  87.505  -0.563  1.00 60.83           O  
ATOM    572  CB  LEU A  73      21.620  84.725  -1.343  1.00 53.06           C  
ATOM    573  CG  LEU A  73      21.766  83.538  -2.305  1.00 58.64           C  
ATOM    574  CD1 LEU A  73      20.421  83.125  -2.883  1.00 53.18           C  
ATOM    575  CD2 LEU A  73      22.764  83.828  -3.422  1.00 62.10           C  
ATOM    576  N   SER A  74      22.079  86.601   1.206  1.00 55.07           N  
ATOM    577  CA  SER A  74      21.842  87.883   1.869  1.00 49.36           C  
ATOM    578  C   SER A  74      23.146  88.570   2.298  1.00 53.10           C  
ATOM    579  O   SER A  74      23.228  89.792   2.286  1.00 58.09           O  
ATOM    580  CB  SER A  74      20.893  87.726   3.059  1.00 49.05           C  
ATOM    581  OG  SER A  74      21.575  87.266   4.215  1.00 67.18           O  
ATOM    582  N   CYS A  75      24.152  87.779   2.672  1.00 58.70           N  
ATOM    583  CA  CYS A  75      25.445  88.322   3.089  1.00 59.36           C  
ATOM    584  C   CYS A  75      26.348  88.572   1.885  1.00 66.87           C  
ATOM    585  O   CYS A  75      27.028  89.597   1.817  1.00 73.67           O  
ATOM    586  CB  CYS A  75      26.139  87.388   4.083  1.00 66.04           C  
ATOM    587  SG  CYS A  75      25.166  87.001   5.558  1.00 74.54           S  
ATOM    588  N   LYS A  76      26.344  87.632   0.942  1.00 67.47           N  
ATOM    589  CA  LYS A  76      27.134  87.743  -0.280  1.00 64.31           C  
ATOM    590  C   LYS A  76      26.734  88.978  -1.092  1.00 70.82           C  
ATOM    591  O   LYS A  76      27.596  89.698  -1.587  1.00 81.49           O  
ATOM    592  CB  LYS A  76      26.982  86.474  -1.129  1.00 74.29           C  
ATOM    593  CG  LYS A  76      27.817  86.441  -2.402  1.00 57.67           C  
ATOM    594  CD  LYS A  76      29.210  85.880  -2.164  1.00 82.15           C  
ATOM    595  CE  LYS A  76      30.045  85.915  -3.433  1.00 88.99           C  
ATOM    596  NZ  LYS A  76      29.398  85.141  -4.530  1.00 73.96           N1+
ATOM    597  N   TYR A  77      25.430  89.221  -1.211  1.00 60.89           N  
ATOM    598  CA  TYR A  77      24.918  90.323  -2.032  1.00 65.69           C  
ATOM    599  C   TYR A  77      24.434  91.511  -1.222  1.00 62.86           C  
ATOM    600  O   TYR A  77      23.902  92.468  -1.782  1.00 61.37           O  
ATOM    601  CB  TYR A  77      23.835  89.818  -2.992  1.00 56.43           C  
ATOM    602  CG  TYR A  77      24.431  88.886  -4.005  1.00 69.20           C  
ATOM    603  CD1 TYR A  77      24.991  89.379  -5.182  1.00 63.70           C  
ATOM    604  CD2 TYR A  77      24.500  87.514  -3.761  1.00 60.52           C  
ATOM    605  CE1 TYR A  77      25.573  88.530  -6.104  1.00 66.28           C  
ATOM    606  CE2 TYR A  77      25.080  86.660  -4.675  1.00 58.82           C  
ATOM    607  CZ  TYR A  77      25.613  87.172  -5.844  1.00 65.33           C  
ATOM    608  OH  TYR A  77      26.192  86.330  -6.755  1.00 67.62           O  
ATOM    609  N   GLN A  78      24.631  91.437   0.094  1.00 69.59           N  
ATOM    610  CA  GLN A  78      24.338  92.538   1.013  1.00 69.51           C  
ATOM    611  C   GLN A  78      22.977  93.163   0.733  1.00 60.83           C  
ATOM    612  O   GLN A  78      22.860  94.365   0.479  1.00 63.01           O  
ATOM    613  CB  GLN A  78      25.465  93.583   0.992  1.00 65.82           C  
ATOM    614  CG  GLN A  78      26.751  93.073   1.627  1.00 68.79           C  
ATOM    615  CD  GLN A  78      27.851  94.116   1.676  1.00100.92           C  
ATOM    616  NE2 GLN A  78      28.126  94.750   0.540  1.00 83.15           N  
ATOM    617  OE1 GLN A  78      28.450  94.344   2.724  1.00105.93           O  
ATOM    618  N   THR A  79      21.956  92.314   0.779  1.00 61.32           N  
ATOM    619  CA  THR A  79      20.567  92.696   0.537  1.00 54.68           C  
ATOM    620  C   THR A  79      20.056  93.606   1.658  1.00 56.02           C  
ATOM    621  O   THR A  79      20.678  93.664   2.724  1.00 60.88           O  
ATOM    622  CB  THR A  79      19.694  91.438   0.425  1.00 57.72           C  
ATOM    623  CG2 THR A  79      20.073  90.661  -0.824  1.00 54.50           C  
ATOM    624  OG1 THR A  79      19.910  90.611   1.577  1.00 55.70           O  
ATOM    625  N   PRO A  80      18.943  94.339   1.426  1.00 62.02           N  
ATOM    626  CA  PRO A  80      18.494  95.258   2.485  1.00 54.96           C  
ATOM    627  C   PRO A  80      18.372  94.582   3.857  1.00 62.08           C  
ATOM    628  O   PRO A  80      17.838  93.475   3.966  1.00 57.40           O  
ATOM    629  CB  PRO A  80      17.143  95.756   1.970  1.00 56.74           C  
ATOM    630  CG  PRO A  80      17.294  95.710   0.479  1.00 64.90           C  
ATOM    631  CD  PRO A  80      18.153  94.506   0.188  1.00 56.76           C  
ATOM    632  N   ASP A  81      18.893  95.257   4.879  1.00 59.02           N  
ATOM    633  CA  ASP A  81      19.003  94.733   6.239  1.00 63.25           C  
ATOM    634  C   ASP A  81      17.754  94.001   6.741  1.00 65.34           C  
ATOM    635  O   ASP A  81      17.865  92.973   7.409  1.00 52.65           O  
ATOM    636  CB  ASP A  81      19.375  95.868   7.199  1.00 56.23           C  
ATOM    637  CG  ASP A  81      19.567  95.387   8.629  1.00 65.78           C  
ATOM    638  OD1 ASP A  81      20.541  94.656   8.897  1.00 65.81           O  
ATOM    639  OD2 ASP A  81      18.742  95.746   9.490  1.00 54.52           O1-
ATOM    640  N   HIS A  82      16.589  94.476   6.374  1.00 57.95           N  
ATOM    641  CA  HIS A  82      15.358  93.999   6.940  1.00 59.19           C  
ATOM    642  C   HIS A  82      15.072  92.523   6.676  1.00 59.45           C  
ATOM    643  O   HIS A  82      14.378  91.892   7.432  1.00 49.86           O  
ATOM    644  CB  HIS A  82      14.205  94.869   6.510  1.00 52.49           C  
ATOM    645  CG  HIS A  82      13.790  94.649   5.102  1.00 62.35           C  
ATOM    646  CD2 HIS A  82      14.238  95.182   3.949  1.00 58.32           C  
ATOM    647  ND1 HIS A  82      12.787  93.785   4.754  1.00 54.18           N  
ATOM    648  CE1 HIS A  82      12.634  93.791   3.449  1.00 60.65           C  
ATOM    649  NE2 HIS A  82      13.503  94.634   2.936  1.00 58.84           N  
ATOM    650  N   TRP A  83      15.578  91.996   5.582  1.00 52.05           N  
ATOM    651  CA  TRP A  83      15.365  90.607   5.270  1.00 59.63           C  
ATOM    652  C   TRP A  83      15.962  89.738   6.364  1.00 55.20           C  
ATOM    653  O   TRP A  83      15.402  88.743   6.729  1.00 52.69           O  
ATOM    654  CB  TRP A  83      16.037  90.259   3.959  1.00 51.29           C  
ATOM    655  CG  TRP A  83      15.354  90.723   2.739  1.00 54.64           C  
ATOM    656  CD1 TRP A  83      15.775  91.688   1.904  1.00 64.11           C  
ATOM    657  CD2 TRP A  83      14.152  90.216   2.181  1.00 55.18           C  
ATOM    658  CE2 TRP A  83      13.900  90.936   1.019  1.00 59.31           C  
ATOM    659  CE3 TRP A  83      13.260  89.227   2.556  1.00 49.18           C  
ATOM    660  NE1 TRP A  83      14.913  91.832   0.872  1.00 55.10           N  
ATOM    661  CZ2 TRP A  83      12.809  90.689   0.226  1.00 57.42           C  
ATOM    662  CZ3 TRP A  83      12.192  88.993   1.779  1.00 57.37           C  
ATOM    663  CH2 TRP A  83      11.957  89.722   0.635  1.00 59.80           C  
ATOM    664  N   TYR A  84      17.128  90.115   6.836  1.00 46.87           N  
ATOM    665  CA  TYR A  84      17.867  89.369   7.819  1.00 56.08           C  
ATOM    666  C   TYR A  84      18.578  90.336   8.747  1.00 59.43           C  
ATOM    667  O   TYR A  84      19.752  90.551   8.634  1.00 52.00           O  
ATOM    668  CB  TYR A  84      18.840  88.488   7.092  1.00 51.00           C  
ATOM    669  CG  TYR A  84      19.541  87.463   7.897  1.00 57.39           C  
ATOM    670  CD1 TYR A  84      18.854  86.543   8.645  1.00 64.18           C  
ATOM    671  CD2 TYR A  84      20.900  87.376   7.864  1.00 51.69           C  
ATOM    672  CE1 TYR A  84      19.516  85.585   9.365  1.00 49.28           C  
ATOM    673  CE2 TYR A  84      21.561  86.433   8.577  1.00 53.64           C  
ATOM    674  CZ  TYR A  84      20.863  85.536   9.320  1.00 56.71           C  
ATOM    675  OH  TYR A  84      21.547  84.602  10.015  1.00 50.93           O  
ATOM    676  N   PRO A  85      17.775  90.910   9.740  1.00 60.00           N  
ATOM    677  CA  PRO A  85      18.400  92.049  10.432  1.00 60.85           C  
ATOM    678  C   PRO A  85      19.654  91.766  11.207  1.00 68.23           C  
ATOM    679  O   PRO A  85      19.760  90.725  11.804  1.00 56.57           O  
ATOM    680  CB  PRO A  85      17.362  92.449  11.454  1.00 59.28           C  
ATOM    681  CG  PRO A  85      16.088  92.065  10.886  1.00 61.74           C  
ATOM    682  CD  PRO A  85      16.388  90.725  10.386  1.00 45.97           C  
ATOM    683  N   SER A  86      20.591  92.699  11.230  1.00 58.65           N  
ATOM    684  CA  SER A  86      21.804  92.453  11.996  1.00 68.10           C  
ATOM    685  C   SER A  86      21.589  92.679  13.497  1.00 54.85           C  
ATOM    686  O   SER A  86      22.382  92.208  14.309  1.00 66.65           O  
ATOM    687  CB  SER A  86      22.971  93.293  11.471  1.00 60.16           C  
ATOM    688  OG  SER A  86      22.591  94.644  11.332  1.00 67.92           O  
ATOM    689  N   ASP A  87      20.521  93.394  13.859  1.00 65.15           N  
ATOM    690  CA  ASP A  87      20.155  93.563  15.266  1.00 65.59           C  
ATOM    691  C   ASP A  87      20.026  92.193  15.934  1.00 67.72           C  
ATOM    692  O   ASP A  87      19.359  91.302  15.410  1.00 58.62           O  
ATOM    693  CB  ASP A  87      18.845  94.341  15.414  1.00 66.89           C  
ATOM    694  CG  ASP A  87      18.417  94.489  16.871  1.00 60.69           C  
ATOM    695  OD1 ASP A  87      19.110  95.198  17.622  1.00 71.58           O  
ATOM    696  OD2 ASP A  87      17.393  93.892  17.268  1.00 71.94           O1-
ATOM    697  N   LEU A  88      20.663  92.055  17.093  1.00 50.50           N  
ATOM    698  CA  LEU A  88      20.789  90.785  17.808  1.00 62.24           C  
ATOM    699  C   LEU A  88      19.455  90.083  18.079  1.00 61.43           C  
ATOM    700  O   LEU A  88      19.309  88.889  17.823  1.00 54.88           O  
ATOM    701  CB  LEU A  88      21.565  91.003  19.111  1.00 59.79           C  
ATOM    702  CG  LEU A  88      21.969  89.804  19.975  1.00 71.17           C  
ATOM    703  CD1 LEU A  88      22.865  88.824  19.231  1.00 68.34           C  
ATOM    704  CD2 LEU A  88      22.652  90.288  21.244  1.00 80.44           C  
ATOM    705  N   GLN A  89      18.481  90.830  18.579  1.00 61.00           N  
ATOM    706  CA  GLN A  89      17.185  90.254  18.907  1.00 55.82           C  
ATOM    707  C   GLN A  89      16.270  90.126  17.692  1.00 64.22           C  
ATOM    708  O   GLN A  89      15.479  89.182  17.609  1.00 54.41           O  
ATOM    709  CB  GLN A  89      16.515  91.053  20.016  1.00 47.39           C  
ATOM    710  CG  GLN A  89      17.290  91.007  21.326  1.00 58.23           C  
ATOM    711  CD  GLN A  89      16.583  91.714  22.463  1.00 63.61           C  
ATOM    712  NE2 GLN A  89      17.198  91.694  23.637  1.00 70.62           N  
ATOM    713  OE1 GLN A  89      15.496  92.267  22.292  1.00 70.68           O  
ATOM    714  N   ALA A  90      16.376  91.068  16.756  1.00 48.97           N  
ATOM    715  CA  ALA A  90      15.641  90.966  15.501  1.00 54.91           C  
ATOM    716  C   ALA A  90      16.091  89.729  14.744  1.00 50.32           C  
ATOM    717  O   ALA A  90      15.258  88.978  14.236  1.00 49.41           O  
ATOM    718  CB  ALA A  90      15.821  92.218  14.648  1.00 47.36           C  
ATOM    719  N   ARG A  91      17.404  89.503  14.688  1.00 45.77           N  
ATOM    720  CA  ARG A  91      17.934  88.302  14.037  1.00 51.45           C  
ATOM    721  C   ARG A  91      17.527  87.017  14.749  1.00 53.00           C  
ATOM    722  O   ARG A  91      17.143  86.042  14.093  1.00 51.09           O  
ATOM    723  CB  ARG A  91      19.453  88.353  13.879  1.00 52.31           C  
ATOM    724  CG  ARG A  91      19.973  87.246  12.973  1.00 45.07           C  
ATOM    725  CD  ARG A  91      21.390  87.503  12.512  1.00 56.46           C  
ATOM    726  NE  ARG A  91      21.432  88.575  11.528  1.00 66.03           N  
ATOM    727  CZ  ARG A  91      22.462  88.816  10.726  1.00 78.94           C  
ATOM    728  NH1 ARG A  91      23.546  88.049  10.777  1.00 54.72           N1+
ATOM    729  NH2 ARG A  91      22.399  89.820   9.863  1.00 61.49           N  
ATOM    730  N   ALA A  92      17.608  87.016  16.080  1.00 46.35           N  
ATOM    731  CA  ALA A  92      17.187  85.849  16.866  1.00 47.59           C  
ATOM    732  C   ALA A  92      15.735  85.450  16.592  1.00 45.68           C  
ATOM    733  O   ALA A  92      15.416  84.261  16.539  1.00 54.18           O  
ATOM    734  CB  ALA A  92      17.403  86.085  18.353  1.00 46.25           C  
ATOM    735  N   ARG A  93      14.864  86.444  16.429  1.00 48.12           N  
ATOM    736  CA  ARG A  93      13.465  86.198  16.071  1.00 47.44           C  
ATOM    737  C   ARG A  93      13.350  85.496  14.714  1.00 56.75           C  
ATOM    738  O   ARG A  93      12.492  84.626  14.528  1.00 47.03           O  
ATOM    739  CB  ARG A  93      12.659  87.505  16.065  1.00 46.15           C  
ATOM    740  CG  ARG A  93      12.367  88.073  17.450  1.00 54.99           C  
ATOM    741  CD  ARG A  93      11.369  87.206  18.215  1.00 61.34           C  
ATOM    742  NE  ARG A  93      11.158  87.687  19.582  1.00 62.58           N  
ATOM    743  CZ  ARG A  93      11.340  86.965  20.686  1.00 63.66           C  
ATOM    744  NH1 ARG A  93      11.121  87.519  21.872  1.00 60.97           N1+
ATOM    745  NH2 ARG A  93      11.733  85.694  20.616  1.00 49.85           N  
ATOM    746  N   VAL A  94      14.216  85.865  13.771  1.00 44.95           N  
ATOM    747  CA  VAL A  94      14.216  85.205  12.466  1.00 42.57           C  
ATOM    748  C   VAL A  94      14.645  83.741  12.610  1.00 48.33           C  
ATOM    749  O   VAL A  94      13.943  82.835  12.136  1.00 44.75           O  
ATOM    750  CB  VAL A  94      15.070  85.956  11.422  1.00 50.48           C  
ATOM    751  CG1 VAL A  94      15.162  85.157  10.126  1.00 38.07           C  
ATOM    752  CG2 VAL A  94      14.484  87.335  11.148  1.00 39.41           C  
ATOM    753  N   HIS A  95      15.763  83.509  13.304  1.00 41.85           N  
ATOM    754  CA  HIS A  95      16.242  82.147  13.552  1.00 44.76           C  
ATOM    755  C   HIS A  95      15.224  81.308  14.312  1.00 45.77           C  
ATOM    756  O   HIS A  95      15.050  80.126  14.019  1.00 51.62           O  
ATOM    757  CB  HIS A  95      17.568  82.143  14.316  1.00 38.81           C  
ATOM    758  CG  HIS A  95      18.717  82.706  13.546  1.00 54.90           C  
ATOM    759  CD2 HIS A  95      19.041  82.625  12.233  1.00 47.49           C  
ATOM    760  ND1 HIS A  95      19.704  83.461  14.139  1.00 53.66           N  
ATOM    761  CE1 HIS A  95      20.587  83.822  13.225  1.00 72.67           C  
ATOM    762  NE2 HIS A  95      20.207  83.327  12.060  1.00 53.05           N  
ATOM    763  N   GLU A  96      14.563  81.926  15.290  1.00 49.70           N  
ATOM    764  CA  GLU A  96      13.544  81.247  16.079  1.00 49.26           C  
ATOM    765  C   GLU A  96      12.407  80.757  15.198  1.00 46.73           C  
ATOM    766  O   GLU A  96      11.974  79.612  15.330  1.00 40.89           O  
ATOM    767  CB  GLU A  96      12.984  82.162  17.155  1.00 43.84           C  
ATOM    768  CG  GLU A  96      11.934  81.507  18.044  1.00 47.51           C  
ATOM    769  CD  GLU A  96      11.383  82.476  19.069  1.00 54.50           C  
ATOM    770  OE1 GLU A  96      11.028  83.610  18.688  1.00 49.00           O  
ATOM    771  OE2 GLU A  96      11.314  82.112  20.254  1.00 52.12           O1-
ATOM    772  N   TYR A  97      11.915  81.620  14.310  1.00 40.52           N  
ATOM    773  CA  TYR A  97      10.864  81.185  13.409  1.00 42.42           C  
ATOM    774  C   TYR A  97      11.344  80.055  12.493  1.00 44.54           C  
ATOM    775  O   TYR A  97      10.619  79.078  12.284  1.00 41.67           O  
ATOM    776  CB  TYR A  97      10.231  82.305  12.557  1.00 37.11           C  
ATOM    777  CG  TYR A  97       9.248  81.642  11.624  1.00 39.72           C  
ATOM    778  CD1 TYR A  97       8.010  81.204  12.100  1.00 37.53           C  
ATOM    779  CD2 TYR A  97       9.601  81.327  10.312  1.00 37.69           C  
ATOM    780  CE1 TYR A  97       7.138  80.522  11.281  1.00 41.28           C  
ATOM    781  CE2 TYR A  97       8.729  80.643   9.484  1.00 36.07           C  
ATOM    782  CZ  TYR A  97       7.506  80.239   9.980  1.00 40.31           C  
ATOM    783  OH  TYR A  97       6.633  79.558   9.174  1.00 40.43           O  
ATOM    784  N   LEU A  98      12.547  80.210  11.940  1.00 41.26           N  
ATOM    785  CA  LEU A  98      13.092  79.238  10.984  1.00 46.08           C  
ATOM    786  C   LEU A  98      13.200  77.848  11.603  1.00 41.45           C  
ATOM    787  O   LEU A  98      12.881  76.859  10.955  1.00 43.32           O  
ATOM    788  CB  LEU A  98      14.450  79.697  10.416  1.00 44.82           C  
ATOM    789  CG  LEU A  98      14.493  80.910   9.471  1.00 47.47           C  
ATOM    790  CD1 LEU A  98      15.921  81.179   9.010  1.00 51.97           C  
ATOM    791  CD2 LEU A  98      13.566  80.741   8.275  1.00 53.18           C  
ATOM    792  N   GLY A  99      13.625  77.799  12.868  1.00 43.12           N  
ATOM    793  CA  GLY A  99      13.743  76.555  13.625  1.00 44.98           C  
ATOM    794  C   GLY A  99      12.392  75.930  13.903  1.00 47.73           C  
ATOM    795  O   GLY A  99      12.211  74.721  13.736  1.00 41.92           O  
ATOM    796  N   TRP A 100      11.438  76.753  14.328  1.00 39.92           N  
ATOM    797  CA  TRP A 100      10.070  76.284  14.553  1.00 45.60           C  
ATOM    798  C   TRP A 100       9.436  75.810  13.239  1.00 39.07           C  
ATOM    799  O   TRP A 100       8.726  74.806  13.207  1.00 39.39           O  
ATOM    800  CB  TRP A 100       9.225  77.386  15.205  1.00 40.68           C  
ATOM    801  CG  TRP A 100       7.820  76.958  15.510  1.00 39.40           C  
ATOM    802  CD1 TRP A 100       7.375  76.335  16.646  1.00 44.78           C  
ATOM    803  CD2 TRP A 100       6.674  77.116  14.663  1.00 39.59           C  
ATOM    804  CE2 TRP A 100       5.567  76.566  15.347  1.00 45.34           C  
ATOM    805  CE3 TRP A 100       6.476  77.673  13.391  1.00 38.11           C  
ATOM    806  NE1 TRP A 100       6.020  76.097  16.555  1.00 44.25           N  
ATOM    807  CZ2 TRP A 100       4.276  76.563  14.804  1.00 39.77           C  
ATOM    808  CZ3 TRP A 100       5.197  77.665  12.849  1.00 38.89           C  
ATOM    809  CH2 TRP A 100       4.112  77.111  13.557  1.00 34.33           C  
ATOM    810  N   HIS A 101       9.699  76.549  12.164  1.00 38.00           N  
ATOM    811  CA  HIS A 101       9.206  76.234  10.816  1.00 32.26           C  
ATOM    812  C   HIS A 101       9.647  74.840  10.371  1.00 45.61           C  
ATOM    813  O   HIS A 101       8.842  74.053   9.866  1.00 37.19           O  
ATOM    814  CB  HIS A 101       9.750  77.291   9.847  1.00 38.24           C  
ATOM    815  CG  HIS A 101       9.416  77.054   8.411  1.00 41.37           C  
ATOM    816  CD2 HIS A 101      10.026  76.297   7.465  1.00 34.22           C  
ATOM    817  ND1 HIS A 101       8.366  77.686   7.782  1.00 36.82           N  
ATOM    818  CE1 HIS A 101       8.334  77.319   6.512  1.00 37.66           C  
ATOM    819  NE2 HIS A 101       9.322  76.465   6.298  1.00 40.47           N  
ATOM    820  N   ALA A 102      10.927  74.539  10.569  1.00 37.90           N  
ATOM    821  CA  ALA A 102      11.497  73.239  10.189  1.00 44.96           C  
ATOM    822  C   ALA A 102      10.828  72.090  10.928  1.00 40.15           C  
ATOM    823  O   ALA A 102      10.710  70.985  10.411  1.00 45.85           O  
ATOM    824  CB  ALA A 102      12.993  73.222  10.443  1.00 38.90           C  
ATOM    825  N   ASP A 103      10.390  72.366  12.144  1.00 40.95           N  
ATOM    826  CA  ASP A 103       9.748  71.370  12.969  1.00 39.07           C  
ATOM    827  C   ASP A 103       8.231  71.239  12.706  1.00 51.09           C  
ATOM    828  O   ASP A 103       7.703  70.131  12.646  1.00 48.22           O  
ATOM    829  CB  ASP A 103      10.031  71.698  14.441  1.00 40.88           C  
ATOM    830  CG  ASP A 103       9.449  70.679  15.391  1.00 58.00           C  
ATOM    831  OD1 ASP A 103       9.353  69.485  15.024  1.00 84.32           O  
ATOM    832  OD2 ASP A 103       9.098  71.076  16.519  1.00 90.12           O1-
ATOM    833  N   CYS A 104       7.537  72.360  12.539  1.00 42.51           N  
ATOM    834  CA  CYS A 104       6.067  72.358  12.537  1.00 37.16           C  
ATOM    835  C   CYS A 104       5.405  72.656  11.186  1.00 34.39           C  
ATOM    836  O   CYS A 104       4.208  72.390  11.005  1.00 43.98           O  
ATOM    837  CB  CYS A 104       5.552  73.368  13.564  1.00 45.38           C  
ATOM    838  SG  CYS A 104       6.044  72.991  15.255  1.00 51.79           S  
ATOM    839  N   ILE A 105       6.155  73.235  10.254  1.00 35.53           N  
ATOM    840  CA  ILE A 105       5.590  73.611   8.955  1.00 34.87           C  
ATOM    841  C   ILE A 105       6.122  72.694   7.855  1.00 37.93           C  
ATOM    842  O   ILE A 105       5.359  71.990   7.186  1.00 37.48           O  
ATOM    843  CB  ILE A 105       5.884  75.091   8.597  1.00 37.23           C  
ATOM    844  CG1 ILE A 105       5.394  76.036   9.698  1.00 35.51           C  
ATOM    845  CG2 ILE A 105       5.245  75.455   7.263  1.00 34.09           C  
ATOM    846  CD1 ILE A 105       3.890  76.040   9.908  1.00 36.17           C  
ATOM    847  N   ARG A 106       7.439  72.735   7.684  1.00 38.43           N  
ATOM    848  CA  ARG A 106       8.198  71.891   6.777  1.00 37.60           C  
ATOM    849  C   ARG A 106       7.839  70.430   7.056  1.00 35.82           C  
ATOM    850  O   ARG A 106       8.007  69.963   8.174  1.00 38.03           O  
ATOM    851  CB  ARG A 106       9.686  72.098   7.097  1.00 43.69           C  
ATOM    852  CG  ARG A 106      10.689  72.001   5.959  1.00 59.14           C  
ATOM    853  CD  ARG A 106      10.493  70.776   5.108  1.00 60.58           C  
ATOM    854  NE  ARG A 106       9.584  71.106   4.025  1.00 91.54           N  
ATOM    855  CZ  ARG A 106       9.908  71.120   2.739  1.00 93.58           C  
ATOM    856  NH1 ARG A 106       8.983  71.464   1.858  1.00 39.10           N1+
ATOM    857  NH2 ARG A 106      11.132  70.782   2.332  1.00 65.96           N  
ATOM    858  N   GLY A 107       7.348  69.713   6.054  1.00 38.73           N  
ATOM    859  CA  GLY A 107       7.023  68.298   6.239  1.00 41.36           C  
ATOM    860  C   GLY A 107       5.586  68.023   6.648  1.00 50.64           C  
ATOM    861  O   GLY A 107       5.165  66.865   6.704  1.00 46.74           O  
ATOM    862  N   THR A 108       4.835  69.080   6.941  1.00 38.12           N  
ATOM    863  CA  THR A 108       3.435  68.964   7.347  1.00 36.10           C  
ATOM    864  C   THR A 108       2.548  69.584   6.277  1.00 40.81           C  
ATOM    865  O   THR A 108       1.549  68.992   5.844  1.00 39.96           O  
ATOM    866  CB  THR A 108       3.192  69.629   8.728  1.00 39.71           C  
ATOM    867  CG2 THR A 108       1.699  69.660   9.099  1.00 33.88           C  
ATOM    868  OG1 THR A 108       3.893  68.879   9.728  1.00 41.38           O  
ATOM    869  N   PHE A 109       2.932  70.771   5.826  1.00 33.71           N  
ATOM    870  CA  PHE A 109       2.109  71.499   4.862  1.00 36.77           C  
ATOM    871  C   PHE A 109       2.224  70.957   3.430  1.00 35.62           C  
ATOM    872  O   PHE A 109       1.326  71.165   2.620  1.00 40.17           O  
ATOM    873  CB  PHE A 109       2.350  73.006   4.979  1.00 37.07           C  
ATOM    874  CG  PHE A 109       1.628  73.619   6.142  1.00 36.00           C  
ATOM    875  CD1 PHE A 109       2.009  73.324   7.451  1.00 34.45           C  
ATOM    876  CD2 PHE A 109       0.529  74.445   5.936  1.00 41.39           C  
ATOM    877  CE1 PHE A 109       1.319  73.860   8.531  1.00 35.41           C  
ATOM    878  CE2 PHE A 109      -0.159  74.992   7.012  1.00 41.24           C  
ATOM    879  CZ  PHE A 109       0.240  74.702   8.309  1.00 42.02           C  
ATOM    880  N   GLY A 110       3.298  70.220   3.147  1.00 38.15           N  
ATOM    881  CA  GLY A 110       3.476  69.602   1.831  1.00 35.23           C  
ATOM    882  C   GLY A 110       2.628  68.363   1.607  1.00 39.28           C  
ATOM    883  O   GLY A 110       2.421  67.935   0.460  1.00 40.53           O  
ATOM    884  N   ILE A 111       2.103  67.805   2.697  1.00 36.71           N  
ATOM    885  CA  ILE A 111       1.405  66.512   2.640  1.00 33.95           C  
ATOM    886  C   ILE A 111       0.225  66.399   1.642  1.00 41.87           C  
ATOM    887  O   ILE A 111       0.097  65.370   0.986  1.00 41.35           O  
ATOM    888  CB  ILE A 111       1.086  65.966   4.058  1.00 36.15           C  
ATOM    889  CG1 ILE A 111       2.371  65.378   4.667  1.00 35.70           C  
ATOM    890  CG2 ILE A 111      -0.034  64.924   4.018  1.00 40.46           C  
ATOM    891  CD1 ILE A 111       2.310  65.128   6.161  1.00 50.49           C  
ATOM    892  N   PRO A 112      -0.622  67.445   1.511  1.00 39.12           N  
ATOM    893  CA  PRO A 112      -1.715  67.370   0.534  1.00 35.88           C  
ATOM    894  C   PRO A 112      -1.301  67.094  -0.920  1.00 37.53           C  
ATOM    895  O   PRO A 112      -2.101  66.539  -1.672  1.00 40.75           O  
ATOM    896  CB  PRO A 112      -2.366  68.754   0.643  1.00 38.41           C  
ATOM    897  CG  PRO A 112      -2.170  69.106   2.078  1.00 37.01           C  
ATOM    898  CD  PRO A 112      -0.780  68.619   2.393  1.00 35.34           C  
ATOM    899  N   LEU A 113      -0.088  67.483  -1.319  1.00 40.38           N  
ATOM    900  CA  LEU A 113       0.385  67.183  -2.678  1.00 49.38           C  
ATOM    901  C   LEU A 113       0.603  65.682  -2.825  1.00 42.34           C  
ATOM    902  O   LEU A 113       0.323  65.094  -3.873  1.00 39.60           O  
ATOM    903  CB  LEU A 113       1.664  67.962  -3.032  1.00 39.16           C  
ATOM    904  CG  LEU A 113       2.216  67.772  -4.454  1.00 42.42           C  
ATOM    905  CD1 LEU A 113       1.278  68.358  -5.506  1.00 41.15           C  
ATOM    906  CD2 LEU A 113       3.617  68.354  -4.596  1.00 35.72           C  
ATOM    907  N   TRP A 114       1.091  65.066  -1.757  1.00 35.59           N  
ATOM    908  CA  TRP A 114       1.307  63.625  -1.750  1.00 37.73           C  
ATOM    909  C   TRP A 114      -0.016  62.883  -1.727  1.00 42.33           C  
ATOM    910  O   TRP A 114      -0.172  61.858  -2.398  1.00 40.63           O  
ATOM    911  CB  TRP A 114       2.191  63.238  -0.565  1.00 35.56           C  
ATOM    912  CG  TRP A 114       3.547  63.805  -0.733  1.00 41.46           C  
ATOM    913  CD1 TRP A 114       4.002  65.008  -0.270  1.00 46.24           C  
ATOM    914  CD2 TRP A 114       4.625  63.221  -1.466  1.00 36.96           C  
ATOM    915  CE2 TRP A 114       5.711  64.126  -1.405  1.00 47.95           C  
ATOM    916  CE3 TRP A 114       4.777  62.027  -2.181  1.00 42.87           C  
ATOM    917  NE1 TRP A 114       5.304  65.206  -0.664  1.00 44.96           N  
ATOM    918  CZ2 TRP A 114       6.944  63.860  -2.013  1.00 40.99           C  
ATOM    919  CZ3 TRP A 114       5.997  61.767  -2.790  1.00 35.03           C  
ATOM    920  CH2 TRP A 114       7.066  62.681  -2.701  1.00 52.09           C  
ATOM    921  N   VAL A 115      -0.971  63.416  -0.968  1.00 41.87           N  
ATOM    922  CA  VAL A 115      -2.298  62.810  -0.866  1.00 39.08           C  
ATOM    923  C   VAL A 115      -3.017  62.860  -2.209  1.00 48.75           C  
ATOM    924  O   VAL A 115      -3.547  61.849  -2.684  1.00 48.42           O  
ATOM    925  CB  VAL A 115      -3.170  63.501   0.208  1.00 39.21           C  
ATOM    926  CG1 VAL A 115      -4.575  62.900   0.240  1.00 38.31           C  
ATOM    927  CG2 VAL A 115      -2.515  63.401   1.575  1.00 32.65           C  
ATOM    928  N   GLN A 116      -3.023  64.035  -2.825  1.00 45.71           N  
ATOM    929  CA  GLN A 116      -3.906  64.272  -3.959  1.00 48.73           C  
ATOM    930  C   GLN A 116      -3.275  63.970  -5.305  1.00 46.11           C  
ATOM    931  O   GLN A 116      -3.974  63.598  -6.240  1.00 43.67           O  
ATOM    932  CB  GLN A 116      -4.442  65.703  -3.930  1.00 48.39           C  
ATOM    933  CG  GLN A 116      -5.389  65.952  -2.767  1.00 48.59           C  
ATOM    934  CD  GLN A 116      -5.651  67.421  -2.542  1.00 56.51           C  
ATOM    935  NE2 GLN A 116      -6.382  68.038  -3.458  1.00 49.56           N  
ATOM    936  OE1 GLN A 116      -5.182  68.001  -1.566  1.00 54.65           O  
ATOM    937  N   VAL A 117      -1.965  64.147  -5.412  1.00 47.87           N  
ATOM    938  CA  VAL A 117      -1.302  64.029  -6.708  1.00 48.01           C  
ATOM    939  C   VAL A 117      -0.228  62.925  -6.730  1.00 43.43           C  
ATOM    940  O   VAL A 117      -0.351  61.940  -7.458  1.00 43.52           O  
ATOM    941  CB  VAL A 117      -0.712  65.395  -7.153  1.00 42.28           C  
ATOM    942  CG1 VAL A 117       0.110  65.243  -8.414  1.00 42.05           C  
ATOM    943  CG2 VAL A 117      -1.818  66.412  -7.379  1.00 35.57           C  
ATOM    944  N   LEU A 118       0.814  63.094  -5.924  1.00 38.75           N  
ATOM    945  CA  LEU A 118       2.033  62.299  -6.060  1.00 44.94           C  
ATOM    946  C   LEU A 118       1.873  60.831  -5.691  1.00 43.32           C  
ATOM    947  O   LEU A 118       2.381  59.965  -6.384  1.00 39.41           O  
ATOM    948  CB  LEU A 118       3.175  62.937  -5.270  1.00 39.65           C  
ATOM    949  CG  LEU A 118       3.678  64.283  -5.809  1.00 48.09           C  
ATOM    950  CD1 LEU A 118       4.721  64.863  -4.867  1.00 38.75           C  
ATOM    951  CD2 LEU A 118       4.234  64.143  -7.226  1.00 41.69           C  
ATOM    952  N   GLY A 119       1.174  60.560  -4.596  1.00 43.44           N  
ATOM    953  CA  GLY A 119       0.825  59.190  -4.232  1.00 39.78           C  
ATOM    954  C   GLY A 119       0.050  58.487  -5.338  1.00 46.04           C  
ATOM    955  O   GLY A 119       0.521  57.474  -5.859  1.00 37.82           O  
ATOM    956  N   PRO A 120      -1.146  59.010  -5.702  1.00 40.54           N  
ATOM    957  CA  PRO A 120      -1.952  58.424  -6.792  1.00 46.41           C  
ATOM    958  C   PRO A 120      -1.167  58.213  -8.081  1.00 46.89           C  
ATOM    959  O   PRO A 120      -1.390  57.223  -8.781  1.00 40.59           O  
ATOM    960  CB  PRO A 120      -3.062  59.458  -6.998  1.00 41.09           C  
ATOM    961  CG  PRO A 120      -3.271  60.011  -5.618  1.00 42.71           C  
ATOM    962  CD  PRO A 120      -1.899  60.059  -4.984  1.00 40.29           C  
ATOM    963  N   LEU A 121      -0.235  59.118  -8.367  1.00 40.46           N  
ATOM    964  CA  LEU A 121       0.602  59.021  -9.562  1.00 42.80           C  
ATOM    965  C   LEU A 121       1.322  57.677  -9.633  1.00 43.20           C  
ATOM    966  O   LEU A 121       1.502  57.135 -10.714  1.00 44.36           O  
ATOM    967  CB  LEU A 121       1.605  60.185  -9.622  1.00 48.11           C  
ATOM    968  CG  LEU A 121       2.509  60.359 -10.851  1.00 42.38           C  
ATOM    969  CD1 LEU A 121       1.724  60.516 -12.147  1.00 47.36           C  
ATOM    970  CD2 LEU A 121       3.392  61.576 -10.649  1.00 41.80           C  
ATOM    971  N   ILE A 122       1.702  57.127  -8.479  1.00 39.28           N  
ATOM    972  CA  ILE A 122       2.425  55.840  -8.449  1.00 39.30           C  
ATOM    973  C   ILE A 122       1.619  54.702  -7.800  1.00 40.40           C  
ATOM    974  O   ILE A 122       2.175  53.672  -7.395  1.00 44.81           O  
ATOM    975  CB  ILE A 122       3.840  55.972  -7.819  1.00 44.38           C  
ATOM    976  CG1 ILE A 122       3.771  56.600  -6.418  1.00 47.07           C  
ATOM    977  CG2 ILE A 122       4.748  56.777  -8.740  1.00 39.50           C  
ATOM    978  CD1 ILE A 122       5.016  56.390  -5.575  1.00 44.72           C  
ATOM    979  N   GLY A 123       0.304  54.887  -7.731  1.00 41.26           N  
ATOM    980  CA  GLY A 123      -0.612  53.844  -7.270  1.00 48.32           C  
ATOM    981  C   GLY A 123      -0.767  53.755  -5.762  1.00 49.72           C  
ATOM    982  O   GLY A 123      -1.259  52.754  -5.250  1.00 51.19           O  
ATOM    983  N   VAL A 124      -0.354  54.792  -5.040  1.00 47.06           N  
ATOM    984  CA  VAL A 124      -0.391  54.741  -3.573  1.00 48.27           C  
ATOM    985  C   VAL A 124      -1.390  55.749  -3.003  1.00 53.49           C  
ATOM    986  O   VAL A 124      -1.279  56.952  -3.246  1.00 50.07           O  
ATOM    987  CB  VAL A 124       1.019  54.922  -2.952  1.00 50.17           C  
ATOM    988  CG1 VAL A 124       0.967  54.805  -1.432  1.00 54.05           C  
ATOM    989  CG2 VAL A 124       1.979  53.885  -3.519  1.00 50.01           C  
ATOM    990  N   GLN A 125      -2.376  55.248  -2.264  1.00 45.28           N  
ATOM    991  CA  GLN A 125      -3.303  56.114  -1.540  1.00 47.33           C  
ATOM    992  C   GLN A 125      -2.759  56.391  -0.147  1.00 51.42           C  
ATOM    993  O   GLN A 125      -2.182  55.509   0.488  1.00 51.23           O  
ATOM    994  CB  GLN A 125      -4.703  55.490  -1.442  1.00 44.62           C  
ATOM    995  CG  GLN A 125      -5.379  55.198  -2.777  1.00 54.89           C  
ATOM    996  CD  GLN A 125      -5.408  56.389  -3.723  1.00 85.46           C  
ATOM    997  NE2 GLN A 125      -5.012  56.154  -4.970  1.00 65.25           N  
ATOM    998  OE1 GLN A 125      -5.783  57.504  -3.343  1.00 70.41           O  
ATOM    999  N   VAL A 126      -2.917  57.628   0.312  1.00 45.23           N  
ATOM   1000  CA  VAL A 126      -2.616  57.964   1.700  1.00 44.65           C  
ATOM   1001  C   VAL A 126      -3.887  57.669   2.508  1.00 43.22           C  
ATOM   1002  O   VAL A 126      -4.956  58.170   2.172  1.00 48.87           O  
ATOM   1003  CB  VAL A 126      -2.164  59.433   1.861  1.00 40.84           C  
ATOM   1004  CG1 VAL A 126      -1.848  59.737   3.318  1.00 36.81           C  
ATOM   1005  CG2 VAL A 126      -0.938  59.719   0.992  1.00 37.29           C  
ATOM   1006  N   PRO A 127      -3.785  56.823   3.551  1.00 45.60           N  
ATOM   1007  CA  PRO A 127      -4.976  56.477   4.346  1.00 50.93           C  
ATOM   1008  C   PRO A 127      -5.694  57.710   4.914  1.00 53.70           C  
ATOM   1009  O   PRO A 127      -5.047  58.695   5.290  1.00 45.42           O  
ATOM   1010  CB  PRO A 127      -4.403  55.612   5.472  1.00 55.82           C  
ATOM   1011  CG  PRO A 127      -3.152  55.024   4.894  1.00 53.70           C  
ATOM   1012  CD  PRO A 127      -2.585  56.097   4.005  1.00 40.36           C  
ATOM   1013  N   LYS A 128      -7.025  57.666   4.948  1.00 45.58           N  
ATOM   1014  CA  LYS A 128      -7.852  58.776   5.425  1.00 45.01           C  
ATOM   1015  C   LYS A 128      -7.436  59.269   6.813  1.00 46.61           C  
ATOM   1016  O   LYS A 128      -7.428  60.472   7.072  1.00 45.52           O  
ATOM   1017  CB  LYS A 128      -9.327  58.375   5.445  1.00 53.12           C  
ATOM   1018  CG  LYS A 128     -10.289  59.547   5.534  1.00 82.05           C  
ATOM   1019  CD  LYS A 128     -11.230  59.384   6.715  1.00 85.39           C  
ATOM   1020  CE  LYS A 128     -12.517  60.160   6.508  1.00 87.87           C  
ATOM   1021  NZ  LYS A 128     -13.521  59.325   5.799  1.00 85.33           N1+
ATOM   1022  N   GLU A 129      -7.092  58.335   7.703  1.00 42.71           N  
ATOM   1023  CA  GLU A 129      -6.713  58.669   9.070  1.00 47.59           C  
ATOM   1024  C   GLU A 129      -5.503  59.608   9.091  1.00 43.71           C  
ATOM   1025  O   GLU A 129      -5.433  60.515   9.921  1.00 43.70           O  
ATOM   1026  CB  GLU A 129      -6.446  57.394   9.880  1.00 53.77           C  
ATOM   1027  CG  GLU A 129      -6.099  57.641  11.346  1.00 86.75           C  
ATOM   1028  CD  GLU A 129      -5.949  56.362  12.157  1.00 92.04           C  
ATOM   1029  OE1 GLU A 129      -4.880  56.160  12.767  1.00 68.29           O  
ATOM   1030  OE2 GLU A 129      -6.899  55.555  12.193  1.00108.11           O1-
ATOM   1031  N   LYS A 130      -4.558  59.396   8.173  1.00 44.61           N  
ATOM   1032  CA  LYS A 130      -3.386  60.269   8.069  1.00 45.22           C  
ATOM   1033  C   LYS A 130      -3.761  61.628   7.500  1.00 38.53           C  
ATOM   1034  O   LYS A 130      -3.203  62.653   7.912  1.00 46.78           O  
ATOM   1035  CB  LYS A 130      -2.285  59.632   7.217  1.00 39.72           C  
ATOM   1036  CG  LYS A 130      -1.884  58.228   7.663  1.00 39.99           C  
ATOM   1037  CD  LYS A 130      -0.514  57.884   7.114  1.00 45.72           C  
ATOM   1038  CE  LYS A 130      -0.075  56.491   7.526  1.00 45.09           C  
ATOM   1039  NZ  LYS A 130       1.319  56.276   7.048  1.00 44.61           N1+
ATOM   1040  N   VAL A 131      -4.695  61.630   6.548  1.00 41.58           N  
ATOM   1041  CA  VAL A 131      -5.161  62.866   5.917  1.00 44.93           C  
ATOM   1042  C   VAL A 131      -5.816  63.770   6.960  1.00 36.04           C  
ATOM   1043  O   VAL A 131      -5.541  64.985   6.993  1.00 38.77           O  
ATOM   1044  CB  VAL A 131      -6.126  62.609   4.732  1.00 56.46           C  
ATOM   1045  CG1 VAL A 131      -6.568  63.929   4.099  1.00 42.75           C  
ATOM   1046  CG2 VAL A 131      -5.466  61.716   3.685  1.00 44.65           C  
ATOM   1047  N   GLU A 132      -6.660  63.169   7.807  1.00 42.30           N  
ATOM   1048  CA  GLU A 132      -7.345  63.900   8.874  0.50 41.88           C  
ATOM   1050  C   GLU A 132      -6.375  64.366   9.963  1.00 47.87           C  
ATOM   1051  O   GLU A 132      -6.499  65.484  10.471  1.00 46.05           O  
ATOM   1052  CB  GLU A 132      -8.483  63.064   9.473  0.50 42.02           C  
ATOM   1054  CG  GLU A 132      -9.643  62.837   8.511  0.50 55.43           C  
ATOM   1056  CD  GLU A 132     -10.019  64.098   7.753  0.50 54.19           C  
ATOM   1058  OE1 GLU A 132     -10.326  65.117   8.407  0.50 57.53           O  
ATOM   1060  OE2 GLU A 132      -9.998  64.076   6.503  0.50 61.71           O1-
ATOM   1062  N   ARG A 133      -5.407  63.518  10.313  1.00 39.83           N  
ATOM   1063  CA  ARG A 133      -4.386  63.901  11.298  1.00 45.55           C  
ATOM   1064  C   ARG A 133      -3.592  65.093  10.763  1.00 43.33           C  
ATOM   1065  O   ARG A 133      -3.332  66.055  11.492  1.00 40.15           O  
ATOM   1066  CB  ARG A 133      -3.460  62.718  11.607  1.00 39.52           C  
ATOM   1067  CG  ARG A 133      -2.312  63.022  12.559  1.00 54.07           C  
ATOM   1068  CD  ARG A 133      -1.526  61.761  12.894  1.00 49.66           C  
ATOM   1069  NE  ARG A 133      -2.394  60.732  13.473  1.00 51.16           N  
ATOM   1070  CZ  ARG A 133      -2.764  59.607  12.865  1.00 53.94           C  
ATOM   1071  NH1 ARG A 133      -2.342  59.319  11.642  1.00 55.64           N1+
ATOM   1072  NH2 ARG A 133      -3.563  58.758  13.493  1.00 59.92           N  
ATOM   1073  N   ASN A 134      -3.231  65.030   9.481  1.00 42.33           N  
ATOM   1074  CA  ASN A 134      -2.503  66.122   8.827  1.00 39.58           C  
ATOM   1075  C   ASN A 134      -3.279  67.447   8.823  1.00 41.42           C  
ATOM   1076  O   ASN A 134      -2.705  68.505   9.101  1.00 36.78           O  
ATOM   1077  CB  ASN A 134      -2.100  65.740   7.398  1.00 37.29           C  
ATOM   1078  CG  ASN A 134      -1.345  66.855   6.684  1.00 39.58           C  
ATOM   1079  ND2 ASN A 134      -0.172  67.207   7.195  1.00 35.46           N  
ATOM   1080  OD1 ASN A 134      -1.814  67.385   5.683  1.00 39.71           O  
ATOM   1081  N   ARG A 135      -4.569  67.378   8.501  1.00 38.84           N  
ATOM   1082  CA  ARG A 135      -5.449  68.552   8.510  0.50 49.15           C  
ATOM   1084  C   ARG A 135      -5.466  69.219   9.891  1.00 51.99           C  
ATOM   1085  O   ARG A 135      -5.374  70.446  10.007  1.00 45.05           O  
ATOM   1086  CB  ARG A 135      -6.873  68.159   8.076  0.50 45.93           C  
ATOM   1088  CG  ARG A 135      -7.874  69.308   8.057  0.50 56.30           C  
ATOM   1090  CD  ARG A 135      -9.247  68.861   7.578  0.50 61.31           C  
ATOM   1092  NE  ARG A 135      -9.238  68.509   6.162  0.50 58.55           N  
ATOM   1094  CZ  ARG A 135      -9.150  67.265   5.704  0.50 54.95           C  
ATOM   1096  NH1 ARG A 135      -9.143  67.038   4.400  0.50 55.59           N1+
ATOM   1098  NH2 ARG A 135      -9.074  66.250   6.550  0.50 55.12           N  
ATOM   1100  N   THR A 136      -5.589  68.402  10.938  1.00 47.19           N  
ATOM   1101  CA  THR A 136      -5.582  68.895  12.324  1.00 42.79           C  
ATOM   1102  C   THR A 136      -4.235  69.529  12.670  1.00 43.00           C  
ATOM   1103  O   THR A 136      -4.173  70.549  13.357  1.00 42.79           O  
ATOM   1104  CB  THR A 136      -5.890  67.747  13.299  1.00 40.45           C  
ATOM   1105  CG2 THR A 136      -5.936  68.231  14.744  1.00 42.74           C  
ATOM   1106  OG1 THR A 136      -7.153  67.180  12.952  1.00 47.85           O  
ATOM   1107  N   ALA A 137      -3.159  68.918  12.179  1.00 35.39           N  
ATOM   1108  CA  ALA A 137      -1.800  69.396  12.437  1.00 41.13           C  
ATOM   1109  C   ALA A 137      -1.573  70.748  11.756  1.00 38.09           C  
ATOM   1110  O   ALA A 137      -1.031  71.675  12.360  1.00 37.01           O  
ATOM   1111  CB  ALA A 137      -0.773  68.370  11.976  1.00 37.75           C  
ATOM   1112  N   MET A 138      -2.022  70.867  10.510  1.00 35.99           N  
ATOM   1113  CA  MET A 138      -1.982  72.153   9.814  1.00 48.62           C  
ATOM   1114  C   MET A 138      -2.731  73.244  10.585  1.00 39.49           C  
ATOM   1115  O   MET A 138      -2.182  74.322  10.820  1.00 46.73           O  
ATOM   1116  CB  MET A 138      -2.524  72.022   8.392  1.00 40.12           C  
ATOM   1117  CG  MET A 138      -1.554  71.338   7.441  1.00 39.66           C  
ATOM   1118  SD  MET A 138      -2.031  71.486   5.710  1.00 44.59           S  
ATOM   1119  CE  MET A 138      -3.554  70.548   5.720  1.00 41.24           C  
ATOM   1120  N   ASP A 139      -3.968  72.951  10.992  1.00 40.18           N  
ATOM   1121  CA  ASP A 139      -4.793  73.908  11.729  1.00 45.52           C  
ATOM   1122  C   ASP A 139      -4.174  74.341  13.053  1.00 54.82           C  
ATOM   1123  O   ASP A 139      -4.207  75.530  13.388  1.00 46.17           O  
ATOM   1124  CB  ASP A 139      -6.222  73.377  11.929  1.00 45.91           C  
ATOM   1125  CG  ASP A 139      -7.028  73.378  10.628  1.00 52.99           C  
ATOM   1126  OD1 ASP A 139      -6.546  73.948   9.621  1.00 63.25           O  
ATOM   1127  OD2 ASP A 139      -8.136  72.804  10.603  1.00 65.98           O1-
ATOM   1128  N   GLN A 140      -3.598  73.390  13.791  1.00 44.82           N  
ATOM   1129  CA  GLN A 140      -2.843  73.728  14.996  1.00 42.30           C  
ATOM   1130  C   GLN A 140      -1.622  74.624  14.698  1.00 46.09           C  
ATOM   1131  O   GLN A 140      -1.371  75.597  15.416  1.00 44.40           O  
ATOM   1132  CB  GLN A 140      -2.413  72.471  15.765  1.00 52.00           C  
ATOM   1133  CG  GLN A 140      -1.592  72.783  17.014  1.00 65.09           C  
ATOM   1134  CD  GLN A 140      -2.368  73.602  18.038  1.00 66.09           C  
ATOM   1135  NE2 GLN A 140      -3.249  72.937  18.762  1.00 55.70           N  
ATOM   1136  OE1 GLN A 140      -2.187  74.821  18.164  1.00 55.18           O  
ATOM   1137  N   ALA A 141      -0.872  74.300  13.643  1.00 40.73           N  
ATOM   1138  CA  ALA A 141       0.297  75.103  13.267  1.00 37.87           C  
ATOM   1139  C   ALA A 141      -0.099  76.521  12.834  1.00 50.94           C  
ATOM   1140  O   ALA A 141       0.600  77.490  13.147  1.00 42.23           O  
ATOM   1141  CB  ALA A 141       1.101  74.415  12.181  1.00 33.91           C  
ATOM   1142  N   LEU A 142      -1.220  76.634  12.125  1.00 37.95           N  
ATOM   1143  CA  LEU A 142      -1.739  77.944  11.708  1.00 43.83           C  
ATOM   1144  C   LEU A 142      -2.108  78.793  12.912  1.00 45.41           C  
ATOM   1145  O   LEU A 142      -1.829  79.990  12.946  1.00 44.91           O  
ATOM   1146  CB  LEU A 142      -2.940  77.793  10.773  1.00 43.96           C  
ATOM   1147  CG  LEU A 142      -2.639  77.169   9.405  1.00 49.24           C  
ATOM   1148  CD1 LEU A 142      -3.916  77.007   8.595  1.00 49.81           C  
ATOM   1149  CD2 LEU A 142      -1.599  77.967   8.630  1.00 37.08           C  
ATOM   1150  N   GLN A 143      -2.705  78.153  13.910  1.00 46.08           N  
ATOM   1151  CA  GLN A 143      -3.053  78.814  15.155  1.00 47.50           C  
ATOM   1152  C   GLN A 143      -1.830  79.401  15.870  1.00 49.27           C  
ATOM   1153  O   GLN A 143      -1.878  80.537  16.349  1.00 45.93           O  
ATOM   1154  CB  GLN A 143      -3.807  77.848  16.073  1.00 46.79           C  
ATOM   1155  CG  GLN A 143      -4.597  78.539  17.174  1.00 57.53           C  
ATOM   1156  CD  GLN A 143      -5.713  79.413  16.629  1.00 76.98           C  
ATOM   1157  NE2 GLN A 143      -5.845  80.610  17.179  1.00 75.10           N  
ATOM   1158  OE1 GLN A 143      -6.444  79.017  15.720  1.00 69.11           O  
ATOM   1159  N   TRP A 144      -0.743  78.635  15.946  1.00 46.07           N  
ATOM   1160  CA  TRP A 144       0.522  79.147  16.517  1.00 44.90           C  
ATOM   1161  C   TRP A 144       1.097  80.311  15.713  1.00 54.11           C  
ATOM   1162  O   TRP A 144       1.614  81.278  16.274  1.00 47.08           O  
ATOM   1163  CB  TRP A 144       1.572  78.034  16.641  1.00 41.57           C  
ATOM   1164  CG  TRP A 144       1.280  77.057  17.735  1.00 49.47           C  
ATOM   1165  CD1 TRP A 144       1.087  75.708  17.609  1.00 52.69           C  
ATOM   1166  CD2 TRP A 144       1.131  77.356  19.129  1.00 57.28           C  
ATOM   1167  CE2 TRP A 144       0.854  76.136  19.791  1.00 43.88           C  
ATOM   1168  CE3 TRP A 144       1.206  78.537  19.883  1.00 61.23           C  
ATOM   1169  NE1 TRP A 144       0.827  75.149  18.840  1.00 49.55           N  
ATOM   1170  CZ2 TRP A 144       0.655  76.060  21.174  1.00 55.77           C  
ATOM   1171  CZ3 TRP A 144       1.008  78.463  21.261  1.00 64.89           C  
ATOM   1172  CH2 TRP A 144       0.734  77.231  21.888  1.00 57.83           C  
ATOM   1173  N   LEU A 145       0.999  80.200  14.392  1.00 45.27           N  
ATOM   1174  CA  LEU A 145       1.437  81.237  13.477  1.00 51.82           C  
ATOM   1175  C   LEU A 145       0.716  82.560  13.786  1.00 49.16           C  
ATOM   1176  O   LEU A 145       1.344  83.623  13.839  1.00 45.54           O  
ATOM   1177  CB  LEU A 145       1.163  80.768  12.042  1.00 57.14           C  
ATOM   1178  CG  LEU A 145       2.178  80.866  10.905  1.00 55.41           C  
ATOM   1179  CD1 LEU A 145       3.580  80.485  11.334  1.00 38.26           C  
ATOM   1180  CD2 LEU A 145       1.728  79.966   9.768  1.00 41.33           C  
ATOM   1181  N   GLU A 146      -0.596  82.482  14.023  1.00 38.45           N  
ATOM   1182  CA  GLU A 146      -1.403  83.670  14.322  1.00 49.98           C  
ATOM   1183  C   GLU A 146      -1.202  84.208  15.733  1.00 56.67           C  
ATOM   1184  O   GLU A 146      -1.035  85.417  15.911  1.00 56.72           O  
ATOM   1185  CB  GLU A 146      -2.892  83.402  14.082  1.00 46.52           C  
ATOM   1186  CG  GLU A 146      -3.256  83.215  12.616  1.00 54.18           C  
ATOM   1187  CD  GLU A 146      -4.753  83.144  12.382  1.00 59.86           C  
ATOM   1188  OE1 GLU A 146      -5.391  82.200  12.883  1.00 61.31           O  
ATOM   1189  OE2 GLU A 146      -5.291  84.028  11.678  1.00 65.69           O1-
ATOM   1190  N   ASP A 147      -1.224  83.315  16.726  1.00 59.54           N  
ATOM   1191  CA  ASP A 147      -1.189  83.713  18.144  1.00 58.25           C  
ATOM   1192  C   ASP A 147       0.210  84.027  18.634  1.00 51.08           C  
ATOM   1193  O   ASP A 147       0.421  85.034  19.294  1.00 55.12           O  
ATOM   1194  CB  ASP A 147      -1.798  82.631  19.043  1.00 52.95           C  
ATOM   1195  CG  ASP A 147      -3.259  82.395  18.760  1.00 51.56           C  
ATOM   1196  OD1 ASP A 147      -3.874  83.224  18.054  1.00 65.04           O  
ATOM   1197  OD2 ASP A 147      -3.795  81.378  19.240  1.00 60.44           O1-
ATOM   1198  N   LYS A 148       1.161  83.159  18.305  1.00 49.68           N  
ATOM   1199  CA  LYS A 148       2.523  83.285  18.816  1.00 46.10           C  
ATOM   1200  C   LYS A 148       3.456  84.150  17.938  1.00 47.73           C  
ATOM   1201  O   LYS A 148       4.111  85.064  18.446  1.00 51.65           O  
ATOM   1202  CB  LYS A 148       3.099  81.882  19.102  1.00 48.06           C  
ATOM   1203  CG  LYS A 148       4.602  81.708  18.936  1.00 63.05           C  
ATOM   1204  CD  LYS A 148       5.419  82.370  20.028  1.00 72.63           C  
ATOM   1205  CE  LYS A 148       6.876  82.425  19.601  1.00 68.30           C  
ATOM   1206  NZ  LYS A 148       7.721  83.093  20.623  1.00 79.22           N1+
ATOM   1207  N   PHE A 149       3.520  83.882  16.637  1.00 42.73           N  
ATOM   1208  CA  PHE A 149       4.483  84.606  15.791  1.00 42.29           C  
ATOM   1209  C   PHE A 149       3.991  85.964  15.280  1.00 46.27           C  
ATOM   1210  O   PHE A 149       4.617  86.983  15.563  1.00 51.03           O  
ATOM   1211  CB  PHE A 149       5.021  83.718  14.665  1.00 48.30           C  
ATOM   1212  CG  PHE A 149       5.838  82.564  15.164  1.00 50.62           C  
ATOM   1213  CD1 PHE A 149       7.176  82.741  15.528  1.00 43.43           C  
ATOM   1214  CD2 PHE A 149       5.266  81.305  15.303  1.00 41.28           C  
ATOM   1215  CE1 PHE A 149       7.933  81.674  15.990  1.00 48.43           C  
ATOM   1216  CE2 PHE A 149       6.015  80.236  15.779  1.00 51.71           C  
ATOM   1217  CZ  PHE A 149       7.353  80.420  16.115  1.00 44.31           C  
ATOM   1218  N   LEU A 150       2.874  85.981  14.553  1.00 47.56           N  
ATOM   1219  CA  LEU A 150       2.263  87.244  14.119  1.00 45.01           C  
ATOM   1220  C   LEU A 150       1.796  88.102  15.285  1.00 45.31           C  
ATOM   1221  O   LEU A 150       2.212  89.253  15.415  1.00 55.55           O  
ATOM   1222  CB  LEU A 150       1.084  87.003  13.174  1.00 47.07           C  
ATOM   1223  CG  LEU A 150       1.393  86.889  11.684  1.00 43.37           C  
ATOM   1224  CD1 LEU A 150       0.189  86.300  10.968  1.00 50.90           C  
ATOM   1225  CD2 LEU A 150       1.748  88.255  11.111  1.00 53.43           C  
ATOM   1226  N   GLY A 151       0.938  87.533  16.130  1.00 48.61           N  
ATOM   1227  CA  GLY A 151       0.268  88.304  17.174  1.00 53.73           C  
ATOM   1228  C   GLY A 151      -0.522  89.396  16.478  1.00 59.25           C  
ATOM   1229  O   GLY A 151      -1.242  89.126  15.513  1.00 51.44           O  
ATOM   1230  N   ASP A 152      -0.373  90.630  16.941  1.00 50.42           N  
ATOM   1231  CA  ASP A 152      -0.975  91.767  16.242  1.00 56.52           C  
ATOM   1232  C   ASP A 152       0.080  92.563  15.446  1.00 54.08           C  
ATOM   1233  O   ASP A 152      -0.160  93.702  15.047  1.00 52.44           O  
ATOM   1234  CB  ASP A 152      -1.792  92.649  17.209  1.00 54.43           C  
ATOM   1235  CG  ASP A 152      -0.938  93.306  18.284  1.00 78.73           C  
ATOM   1236  OD1 ASP A 152       0.252  92.950  18.424  1.00 72.43           O  
ATOM   1237  OD2 ASP A 152      -1.468  94.189  18.997  1.00 68.69           O1-
ATOM   1238  N   ARG A 153       1.240  91.940  15.219  1.00 51.51           N  
ATOM   1239  CA  ARG A 153       2.319  92.520  14.407  1.00 52.22           C  
ATOM   1240  C   ARG A 153       2.092  92.229  12.914  1.00 47.72           C  
ATOM   1241  O   ARG A 153       1.335  91.311  12.569  1.00 56.71           O  
ATOM   1242  CB  ARG A 153       3.686  92.000  14.869  1.00 55.07           C  
ATOM   1243  CG  ARG A 153       4.093  92.493  16.251  1.00 50.53           C  
ATOM   1244  CD  ARG A 153       5.193  91.628  16.850  1.00 50.83           C  
ATOM   1245  NE  ARG A 153       4.758  90.238  17.033  1.00 52.43           N  
ATOM   1246  CZ  ARG A 153       3.992  89.816  18.037  1.00 52.06           C  
ATOM   1247  NH1 ARG A 153       3.648  88.535  18.116  1.00 57.87           N1+
ATOM   1248  NH2 ARG A 153       3.559  90.672  18.959  1.00 55.46           N  
ATOM   1249  N   PRO A 154       2.708  93.032  12.024  1.00 50.58           N  
ATOM   1250  CA  PRO A 154       2.411  92.842  10.604  1.00 42.84           C  
ATOM   1251  C   PRO A 154       3.042  91.591   9.974  1.00 60.33           C  
ATOM   1252  O   PRO A 154       2.455  91.022   9.058  1.00 50.12           O  
ATOM   1253  CB  PRO A 154       2.935  94.134   9.951  1.00 49.47           C  
ATOM   1254  CG  PRO A 154       3.929  94.681  10.915  1.00 62.59           C  
ATOM   1255  CD  PRO A 154       3.425  94.298  12.273  1.00 57.15           C  
ATOM   1256  N   PHE A 155       4.201  91.165  10.472  1.00 43.67           N  
ATOM   1257  CA  PHE A 155       4.925  90.026   9.899  1.00 49.05           C  
ATOM   1258  C   PHE A 155       5.359  89.025  10.971  1.00 48.65           C  
ATOM   1259  O   PHE A 155       5.174  89.267  12.161  1.00 44.59           O  
ATOM   1260  CB  PHE A 155       6.107  90.508   9.037  1.00 46.24           C  
ATOM   1261  CG  PHE A 155       5.692  91.440   7.920  1.00 57.13           C  
ATOM   1262  CD1 PHE A 155       5.180  90.940   6.724  1.00 50.84           C  
ATOM   1263  CD2 PHE A 155       5.789  92.817   8.073  1.00 44.88           C  
ATOM   1264  CE1 PHE A 155       4.782  91.799   5.706  1.00 51.89           C  
ATOM   1265  CE2 PHE A 155       5.396  93.684   7.056  1.00 50.00           C  
ATOM   1266  CZ  PHE A 155       4.890  93.177   5.872  1.00 53.30           C  
ATOM   1267  N   LEU A 156       5.920  87.897  10.543  1.00 44.66           N  
ATOM   1268  CA  LEU A 156       6.164  86.775  11.451  1.00 50.74           C  
ATOM   1269  C   LEU A 156       7.255  87.023  12.475  1.00 49.58           C  
ATOM   1270  O   LEU A 156       7.164  86.527  13.592  1.00 47.47           O  
ATOM   1271  CB  LEU A 156       6.450  85.483  10.682  1.00 43.22           C  
ATOM   1272  CG  LEU A 156       5.252  84.868   9.957  1.00 43.71           C  
ATOM   1273  CD1 LEU A 156       5.722  83.700   9.116  1.00 41.93           C  
ATOM   1274  CD2 LEU A 156       4.161  84.429  10.925  1.00 40.81           C  
ATOM   1275  N   ALA A 157       8.274  87.792  12.101  1.00 44.52           N  
ATOM   1276  CA  ALA A 157       9.399  88.044  13.000  1.00 48.93           C  
ATOM   1277  C   ALA A 157       9.626  89.538  13.245  1.00 60.81           C  
ATOM   1278  O   ALA A 157      10.740  89.963  13.524  1.00 64.94           O  
ATOM   1279  CB  ALA A 157      10.670  87.369  12.478  1.00 45.56           C  
ATOM   1280  N   GLY A 158       8.563  90.332  13.150  1.00 52.77           N  
ATOM   1281  CA  GLY A 158       8.650  91.744  13.485  1.00 49.50           C  
ATOM   1282  C   GLY A 158       7.832  92.654  12.597  1.00 56.68           C  
ATOM   1283  O   GLY A 158       6.758  92.275  12.116  1.00 51.19           O  
ATOM   1284  N   GLN A 159       8.361  93.857  12.389  1.00 51.25           N  
ATOM   1285  CA  GLN A 159       7.664  94.946  11.703  1.00 63.47           C  
ATOM   1286  C   GLN A 159       7.858  94.926  10.192  1.00 65.73           C  
ATOM   1287  O   GLN A 159       7.150  95.625   9.464  1.00 60.64           O  
ATOM   1288  CB  GLN A 159       8.115  96.309  12.258  1.00 61.29           C  
ATOM   1289  CG  GLN A 159       7.798  96.531  13.733  1.00 62.47           C  
ATOM   1290  CD  GLN A 159       6.310  96.494  14.028  1.00 56.03           C  
ATOM   1291  NE2 GLN A 159       5.939  95.793  15.090  1.00 63.60           N  
ATOM   1292  OE1 GLN A 159       5.504  97.086  13.309  1.00 68.68           O  
ATOM   1293  N   GLN A 160       8.820  94.136   9.725  1.00 53.38           N  
ATOM   1294  CA  GLN A 160       9.125  94.064   8.297  1.00 53.49           C  
ATOM   1295  C   GLN A 160       9.233  92.630   7.782  1.00 56.53           C  
ATOM   1296  O   GLN A 160       9.477  91.696   8.556  1.00 51.51           O  
ATOM   1297  CB  GLN A 160      10.408  94.833   7.992  1.00 46.50           C  
ATOM   1298  CG  GLN A 160      10.226  96.346   7.982  1.00 55.72           C  
ATOM   1299  CD  GLN A 160      11.486  97.072   7.562  1.00 68.48           C  
ATOM   1300  NE2 GLN A 160      11.584  97.387   6.278  1.00 67.80           N  
ATOM   1301  OE1 GLN A 160      12.362  97.345   8.381  1.00 75.55           O  
ATOM   1302  N   VAL A 161       9.042  92.475   6.471  1.00 50.97           N  
ATOM   1303  CA  VAL A 161       9.236  91.198   5.792  1.00 52.16           C  
ATOM   1304  C   VAL A 161      10.661  90.696   6.015  1.00 55.94           C  
ATOM   1305  O   VAL A 161      11.632  91.413   5.760  1.00 45.22           O  
ATOM   1306  CB  VAL A 161       8.982  91.294   4.268  1.00 55.54           C  
ATOM   1307  CG1 VAL A 161       9.107  89.922   3.621  1.00 55.21           C  
ATOM   1308  CG2 VAL A 161       7.604  91.853   3.975  1.00 53.79           C  
ATOM   1309  N   THR A 162      10.772  89.468   6.508  1.00 43.48           N  
ATOM   1310  CA  THR A 162      12.060  88.794   6.657  1.00 46.97           C  
ATOM   1311  C   THR A 162      12.034  87.460   5.904  1.00 40.67           C  
ATOM   1312  O   THR A 162      10.994  87.051   5.386  1.00 47.31           O  
ATOM   1313  CB  THR A 162      12.414  88.512   8.142  1.00 43.02           C  
ATOM   1314  CG2 THR A 162      12.326  89.782   9.018  1.00 39.32           C  
ATOM   1315  OG1 THR A 162      11.538  87.508   8.667  1.00 45.80           O  
ATOM   1316  N   LEU A 163      13.180  86.786   5.862  1.00 39.05           N  
ATOM   1317  CA  LEU A 163      13.277  85.421   5.344  1.00 44.94           C  
ATOM   1318  C   LEU A 163      12.170  84.505   5.874  1.00 44.12           C  
ATOM   1319  O   LEU A 163      11.702  83.621   5.161  1.00 47.81           O  
ATOM   1320  CB  LEU A 163      14.646  84.821   5.690  1.00 44.65           C  
ATOM   1321  CG  LEU A 163      15.919  85.574   5.285  1.00 49.36           C  
ATOM   1322  CD1 LEU A 163      17.132  84.761   5.710  1.00 48.79           C  
ATOM   1323  CD2 LEU A 163      15.963  85.852   3.786  1.00 41.97           C  
ATOM   1324  N   ALA A 164      11.767  84.728   7.125  1.00 42.45           N  
ATOM   1325  CA  ALA A 164      10.727  83.940   7.794  1.00 41.19           C  
ATOM   1326  C   ALA A 164       9.395  83.969   7.053  1.00 40.50           C  
ATOM   1327  O   ALA A 164       8.754  82.936   6.887  1.00 37.14           O  
ATOM   1328  CB  ALA A 164      10.539  84.428   9.228  1.00 43.29           C  
ATOM   1329  N   ASP A 165       8.981  85.153   6.608  1.00 40.87           N  
ATOM   1330  CA  ASP A 165       7.720  85.298   5.881  1.00 41.03           C  
ATOM   1331  C   ASP A 165       7.745  84.576   4.535  1.00 40.03           C  
ATOM   1332  O   ASP A 165       6.747  83.985   4.138  1.00 42.09           O  
ATOM   1333  CB  ASP A 165       7.373  86.779   5.693  1.00 39.35           C  
ATOM   1334  CG  ASP A 165       7.338  87.525   7.002  1.00 41.98           C  
ATOM   1335  OD1 ASP A 165       6.347  87.377   7.755  1.00 40.42           O  
ATOM   1336  OD2 ASP A 165       8.320  88.243   7.285  1.00 40.66           O1-
ATOM   1337  N   LEU A 166       8.887  84.632   3.846  1.00 37.93           N  
ATOM   1338  CA  LEU A 166       9.088  83.924   2.572  1.00 45.79           C  
ATOM   1339  C   LEU A 166       8.892  82.417   2.658  1.00 40.59           C  
ATOM   1340  O   LEU A 166       8.170  81.825   1.845  1.00 40.51           O  
ATOM   1341  CB  LEU A 166      10.484  84.208   2.009  1.00 46.15           C  
ATOM   1342  CG  LEU A 166      10.564  85.098   0.773  1.00 69.15           C  
ATOM   1343  CD1 LEU A 166       9.720  86.353   0.940  1.00 55.25           C  
ATOM   1344  CD2 LEU A 166      12.017  85.445   0.485  1.00 56.42           C  
ATOM   1345  N   MET A 167       9.545  81.798   3.639  1.00 38.89           N  
ATOM   1346  CA  MET A 167       9.443  80.347   3.824  1.00 38.31           C  
ATOM   1347  C   MET A 167       8.037  79.950   4.219  1.00 39.73           C  
ATOM   1348  O   MET A 167       7.475  78.999   3.667  1.00 40.29           O  
ATOM   1349  CB  MET A 167      10.421  79.871   4.896  1.00 43.87           C  
ATOM   1350  CG  MET A 167      11.746  80.599   4.855  1.00 62.39           C  
ATOM   1351  SD  MET A 167      13.087  79.454   4.579  1.00 76.98           S  
ATOM   1352  CE  MET A 167      12.456  78.593   3.141  1.00 39.74           C  
ATOM   1353  N   ALA A 168       7.477  80.674   5.191  1.00 35.06           N  
ATOM   1354  CA  ALA A 168       6.124  80.406   5.658  1.00 43.24           C  
ATOM   1355  C   ALA A 168       5.149  80.471   4.495  1.00 36.02           C  
ATOM   1356  O   ALA A 168       4.417  79.517   4.256  1.00 42.97           O  
ATOM   1357  CB  ALA A 168       5.719  81.382   6.751  1.00 35.55           C  
ATOM   1358  N   LEU A 169       5.150  81.587   3.763  1.00 38.18           N  
ATOM   1359  CA  LEU A 169       4.200  81.760   2.659  1.00 39.57           C  
ATOM   1360  C   LEU A 169       4.298  80.634   1.623  1.00 44.82           C  
ATOM   1361  O   LEU A 169       3.281  80.108   1.163  1.00 37.49           O  
ATOM   1362  CB  LEU A 169       4.381  83.121   1.977  1.00 37.78           C  
ATOM   1363  CG  LEU A 169       3.425  83.431   0.811  1.00 48.79           C  
ATOM   1364  CD1 LEU A 169       1.967  83.467   1.257  1.00 46.89           C  
ATOM   1365  CD2 LEU A 169       3.809  84.727   0.118  1.00 48.44           C  
ATOM   1366  N   GLU A 170       5.521  80.254   1.265  1.00 41.43           N  
ATOM   1367  CA  GLU A 170       5.687  79.245   0.221  1.00 43.20           C  
ATOM   1368  C   GLU A 170       5.255  77.851   0.671  1.00 33.76           C  
ATOM   1369  O   GLU A 170       4.763  77.064  -0.134  1.00 41.11           O  
ATOM   1370  CB  GLU A 170       7.090  79.289  -0.396  1.00 36.68           C  
ATOM   1371  CG  GLU A 170       7.301  80.524  -1.274  1.00 40.48           C  
ATOM   1372  CD  GLU A 170       6.101  80.840  -2.166  1.00 52.06           C  
ATOM   1373  OE1 GLU A 170       5.602  81.994  -2.134  1.00 44.77           O  
ATOM   1374  OE2 GLU A 170       5.640  79.933  -2.897  1.00 42.81           O1-
ATOM   1375  N   GLU A 171       5.372  77.570   1.966  1.00 35.82           N  
ATOM   1376  CA  GLU A 171       4.806  76.338   2.507  1.00 35.18           C  
ATOM   1377  C   GLU A 171       3.284  76.382   2.543  1.00 41.29           C  
ATOM   1378  O   GLU A 171       2.619  75.402   2.198  1.00 38.18           O  
ATOM   1379  CB  GLU A 171       5.354  76.036   3.898  1.00 31.77           C  
ATOM   1380  CG  GLU A 171       6.801  75.547   3.918  1.00 33.40           C  
ATOM   1381  CD  GLU A 171       6.960  74.078   3.533  1.00 36.62           C  
ATOM   1382  OE1 GLU A 171       8.081  73.690   3.182  1.00 38.88           O  
ATOM   1383  OE2 GLU A 171       5.982  73.307   3.588  1.00 41.52           O1-
ATOM   1384  N   LEU A 172       2.726  77.517   2.960  1.00 42.28           N  
ATOM   1385  CA  LEU A 172       1.273  77.633   3.055  1.00 39.87           C  
ATOM   1386  C   LEU A 172       0.605  77.595   1.675  1.00 39.14           C  
ATOM   1387  O   LEU A 172      -0.510  77.097   1.537  1.00 37.58           O  
ATOM   1388  CB  LEU A 172       0.869  78.861   3.880  1.00 42.60           C  
ATOM   1389  CG  LEU A 172       0.715  78.647   5.396  1.00 44.91           C  
ATOM   1390  CD1 LEU A 172       1.967  78.092   6.066  1.00 39.41           C  
ATOM   1391  CD2 LEU A 172       0.302  79.936   6.079  1.00 36.45           C  
ATOM   1392  N   MET A 173       1.314  78.074   0.652  1.00 38.67           N  
ATOM   1393  CA  MET A 173       0.823  78.025  -0.726  1.00 39.78           C  
ATOM   1394  C   MET A 173       0.549  76.613  -1.250  1.00 42.66           C  
ATOM   1395  O   MET A 173      -0.314  76.435  -2.110  1.00 41.32           O  
ATOM   1396  CB  MET A 173       1.774  78.761  -1.679  1.00 45.58           C  
ATOM   1397  CG  MET A 173       1.597  80.279  -1.680  1.00 49.68           C  
ATOM   1398  SD  MET A 173      -0.132  80.794  -1.828  1.00 53.35           S  
ATOM   1399  CE  MET A 173      -0.558  80.123  -3.435  1.00 45.64           C  
ATOM   1400  N   GLN A 174       1.266  75.620  -0.721  1.00 38.79           N  
ATOM   1401  CA  GLN A 174       1.155  74.250  -1.218  1.00 39.17           C  
ATOM   1402  C   GLN A 174      -0.264  73.682  -1.037  1.00 38.01           C  
ATOM   1403  O   GLN A 174      -0.859  73.226  -2.016  1.00 37.72           O  
ATOM   1404  CB  GLN A 174       2.232  73.327  -0.616  1.00 38.07           C  
ATOM   1405  CG  GLN A 174       2.599  72.131  -1.504  1.00 36.53           C  
ATOM   1406  CD  GLN A 174       3.678  72.444  -2.535  1.00 44.40           C  
ATOM   1407  NE2 GLN A 174       4.446  71.426  -2.915  1.00 40.66           N  
ATOM   1408  OE1 GLN A 174       3.817  73.575  -2.992  1.00 39.39           O  
ATOM   1409  N   PRO A 175      -0.820  73.723   0.200  1.00 41.92           N  
ATOM   1410  CA  PRO A 175      -2.204  73.256   0.351  1.00 42.18           C  
ATOM   1411  C   PRO A 175      -3.218  74.167  -0.346  1.00 47.08           C  
ATOM   1412  O   PRO A 175      -4.194  73.676  -0.897  1.00 43.76           O  
ATOM   1413  CB  PRO A 175      -2.434  73.271   1.872  1.00 42.49           C  
ATOM   1414  CG  PRO A 175      -1.088  73.345   2.486  1.00 42.75           C  
ATOM   1415  CD  PRO A 175      -0.206  74.047   1.504  1.00 37.66           C  
ATOM   1416  N   VAL A 176      -2.982  75.477  -0.319  1.00 43.69           N  
ATOM   1417  CA  VAL A 176      -3.859  76.440  -0.994  1.00 41.27           C  
ATOM   1418  C   VAL A 176      -4.006  76.059  -2.464  1.00 49.47           C  
ATOM   1419  O   VAL A 176      -5.121  75.924  -2.967  1.00 48.33           O  
ATOM   1420  CB  VAL A 176      -3.347  77.899  -0.836  1.00 44.50           C  
ATOM   1421  CG1 VAL A 176      -4.159  78.876  -1.684  1.00 42.95           C  
ATOM   1422  CG2 VAL A 176      -3.406  78.311   0.620  1.00 40.31           C  
ATOM   1423  N   ALA A 177      -2.872  75.835  -3.122  1.00 44.91           N  
ATOM   1424  CA  ALA A 177      -2.838  75.450  -4.530  1.00 50.45           C  
ATOM   1425  C   ALA A 177      -3.553  74.128  -4.786  1.00 44.46           C  
ATOM   1426  O   ALA A 177      -3.876  73.806  -5.928  1.00 47.30           O  
ATOM   1427  CB  ALA A 177      -1.401  75.372  -5.022  1.00 44.91           C  
ATOM   1428  N   LEU A 178      -3.805  73.367  -3.727  1.00 48.16           N  
ATOM   1429  CA  LEU A 178      -4.476  72.078  -3.866  1.00 47.90           C  
ATOM   1430  C   LEU A 178      -5.921  72.102  -3.372  1.00 52.75           C  
ATOM   1431  O   LEU A 178      -6.549  71.051  -3.211  1.00 52.69           O  
ATOM   1432  CB  LEU A 178      -3.664  70.980  -3.180  1.00 38.72           C  
ATOM   1433  CG  LEU A 178      -2.325  70.743  -3.882  1.00 46.77           C  
ATOM   1434  CD1 LEU A 178      -1.366  70.099  -2.924  1.00 42.38           C  
ATOM   1435  CD2 LEU A 178      -2.469  69.900  -5.139  1.00 57.93           C  
ATOM   1436  N   GLY A 179      -6.444  73.302  -3.141  1.00 52.32           N  
ATOM   1437  CA  GLY A 179      -7.863  73.474  -2.813  1.00 43.00           C  
ATOM   1438  C   GLY A 179      -8.172  73.637  -1.338  1.00 54.68           C  
ATOM   1439  O   GLY A 179      -9.327  73.828  -0.986  1.00 48.49           O  
ATOM   1440  N   TYR A 180      -7.157  73.544  -0.471  1.00 47.93           N  
ATOM   1441  CA  TYR A 180      -7.333  73.880   0.950  1.00 52.16           C  
ATOM   1442  C   TYR A 180      -7.294  75.409   1.083  1.00 55.39           C  
ATOM   1443  O   TYR A 180      -6.211  76.004   1.090  1.00 47.57           O  
ATOM   1444  CB  TYR A 180      -6.199  73.323   1.823  1.00 53.87           C  
ATOM   1445  CG  TYR A 180      -6.141  71.832   2.107  1.00 95.66           C  
ATOM   1446  CD1 TYR A 180      -5.806  70.913   1.108  1.00 82.87           C  
ATOM   1447  CD2 TYR A 180      -6.333  71.351   3.404  1.00 93.67           C  
ATOM   1448  CE1 TYR A 180      -5.721  69.555   1.386  1.00 72.41           C  
ATOM   1449  CE2 TYR A 180      -6.244  69.995   3.690  1.00 74.79           C  
ATOM   1450  CZ  TYR A 180      -5.933  69.098   2.684  1.00 86.72           C  
ATOM   1451  OH  TYR A 180      -5.838  67.743   2.976  1.00 54.20           O  
ATOM   1452  N   GLU A 181      -8.457  76.040   1.204  1.00 48.87           N  
ATOM   1453  CA  GLU A 181      -8.521  77.492   1.348  1.00 70.56           C  
ATOM   1454  C   GLU A 181      -8.329  77.895   2.815  1.00 77.13           C  
ATOM   1455  O   GLU A 181      -9.267  78.312   3.493  1.00 76.08           O  
ATOM   1456  CB  GLU A 181      -9.836  78.029   0.765  1.00 64.29           C  
ATOM   1457  CG  GLU A 181      -9.654  79.233  -0.150  1.00 91.43           C  
ATOM   1458  CD  GLU A 181      -8.620  79.010  -1.247  1.00101.04           C  
ATOM   1459  OE1 GLU A 181      -8.691  77.978  -1.948  1.00129.29           O  
ATOM   1460  OE2 GLU A 181      -7.732  79.877  -1.415  1.00 66.10           O1-
ATOM   1461  N   LEU A 182      -7.087  77.779   3.281  1.00 58.74           N  
ATOM   1462  CA  LEU A 182      -6.761  77.851   4.705  1.00 50.32           C  
ATOM   1463  C   LEU A 182      -6.660  79.266   5.280  1.00 59.92           C  
ATOM   1464  O   LEU A 182      -6.569  79.428   6.495  1.00 52.05           O  
ATOM   1465  CB  LEU A 182      -5.482  77.050   5.003  1.00 43.72           C  
ATOM   1466  CG  LEU A 182      -4.185  77.366   4.243  1.00 46.57           C  
ATOM   1467  CD1 LEU A 182      -3.533  78.648   4.744  1.00 59.48           C  
ATOM   1468  CD2 LEU A 182      -3.191  76.210   4.329  1.00 37.27           C  
ATOM   1469  N   PHE A 183      -6.663  80.280   4.414  1.00 52.75           N  
ATOM   1470  CA  PHE A 183      -6.737  81.680   4.868  1.00 62.33           C  
ATOM   1471  C   PHE A 183      -8.168  82.122   5.174  1.00 54.33           C  
ATOM   1472  O   PHE A 183      -8.382  83.230   5.672  1.00 57.73           O  
ATOM   1473  CB  PHE A 183      -6.107  82.641   3.849  1.00 55.68           C  
ATOM   1474  CG  PHE A 183      -4.628  82.458   3.669  1.00 56.13           C  
ATOM   1475  CD1 PHE A 183      -3.732  83.023   4.566  1.00 43.27           C  
ATOM   1476  CD2 PHE A 183      -4.130  81.716   2.598  1.00 51.86           C  
ATOM   1477  CE1 PHE A 183      -2.364  82.852   4.399  1.00 50.85           C  
ATOM   1478  CE2 PHE A 183      -2.766  81.542   2.424  1.00 51.01           C  
ATOM   1479  CZ  PHE A 183      -1.880  82.111   3.328  1.00 47.90           C  
ATOM   1480  N   GLU A 184      -9.146  81.271   4.864  1.00 66.61           N  
ATOM   1481  CA  GLU A 184     -10.547  81.545   5.216  1.00 71.59           C  
ATOM   1482  C   GLU A 184     -10.763  81.460   6.722  1.00 66.93           C  
ATOM   1483  O   GLU A 184     -10.256  80.539   7.378  1.00 61.23           O  
ATOM   1484  CB  GLU A 184     -11.506  80.588   4.497  1.00 82.24           C  
ATOM   1485  CG  GLU A 184     -12.377  81.232   3.427  1.00 83.35           C  
ATOM   1486  CD  GLU A 184     -11.682  81.352   2.087  1.00106.22           C  
ATOM   1487  OE1 GLU A 184     -10.634  82.028   2.008  1.00 96.16           O  
ATOM   1488  OE2 GLU A 184     -12.193  80.775   1.105  1.00 97.97           O1-
ATOM   1489  N   GLY A 185     -11.507  82.425   7.262  0.50 62.80           N  
ATOM   1491  CA  GLY A 185     -11.826  82.471   8.688  0.50 52.12           C  
ATOM   1493  C   GLY A 185     -10.662  82.865   9.580  0.50 57.46           C  
ATOM   1495  O   GLY A 185     -10.811  82.962  10.797  0.50 61.82           O  
ATOM   1497  N   ARG A 186      -9.498  83.096   8.982  0.50 53.07           N  
ATOM   1499  CA  ARG A 186      -8.315  83.470   9.752  0.50 53.97           C  
ATOM   1501  C   ARG A 186      -7.796  84.847   9.328  0.50 49.05           C  
ATOM   1503  O   ARG A 186      -6.772  84.946   8.651  0.50 46.91           O  
ATOM   1505  CB  ARG A 186      -7.217  82.404   9.603  0.50 46.65           C  
ATOM   1507  CG  ARG A 186      -7.562  81.047  10.205  0.50 46.58           C  
ATOM   1509  CD  ARG A 186      -6.339  80.135  10.235  0.50 61.18           C  
ATOM   1511  NE  ARG A 186      -6.605  78.839  10.859  0.50 51.76           N  
ATOM   1513  CZ  ARG A 186      -6.379  78.560  12.140  0.50 54.19           C  
ATOM   1515  NH1 ARG A 186      -5.889  79.489  12.948  0.50 42.00           N1+
ATOM   1517  NH2 ARG A 186      -6.647  77.351  12.616  0.50 35.87           N  
ATOM   1519  N   PRO A 187      -8.507  85.916   9.731  0.50 51.51           N  
ATOM   1521  CA  PRO A 187      -8.218  87.286   9.300  0.50 45.48           C  
ATOM   1523  C   PRO A 187      -6.746  87.696   9.414  0.50 45.49           C  
ATOM   1525  O   PRO A 187      -6.192  88.246   8.462  0.50 53.52           O  
ATOM   1527  CB  PRO A 187      -9.091  88.136  10.231  0.50 57.78           C  
ATOM   1529  CG  PRO A 187     -10.246  87.254  10.553  0.50 61.75           C  
ATOM   1531  CD  PRO A 187      -9.720  85.843  10.565  0.50 56.83           C  
ATOM   1533  N   ARG A 188      -6.128  87.446  10.566  1.00 47.54           N  
ATOM   1534  CA  ARG A 188      -4.715  87.800  10.795  1.00 50.09           C  
ATOM   1535  C   ARG A 188      -3.786  87.182   9.762  1.00 42.69           C  
ATOM   1536  O   ARG A 188      -2.894  87.852   9.250  1.00 46.13           O  
ATOM   1537  CB  ARG A 188      -4.256  87.367  12.182  1.00 46.15           C  
ATOM   1538  CG  ARG A 188      -4.721  88.263  13.305  1.00 57.32           C  
ATOM   1539  CD  ARG A 188      -4.283  87.642  14.605  1.00 48.56           C  
ATOM   1540  NE  ARG A 188      -4.491  88.527  15.732  1.00 68.21           N  
ATOM   1541  CZ  ARG A 188      -4.022  88.282  16.947  1.00 91.50           C  
ATOM   1542  NH1 ARG A 188      -4.250  89.145  17.927  1.00 67.20           N1+
ATOM   1543  NH2 ARG A 188      -3.317  87.175  17.171  1.00 56.54           N  
ATOM   1544  N   LEU A 189      -4.003  85.901   9.468  1.00 52.11           N  
ATOM   1545  CA  LEU A 189      -3.238  85.193   8.443  1.00 50.38           C  
ATOM   1546  C   LEU A 189      -3.508  85.729   7.033  1.00 44.21           C  
ATOM   1547  O   LEU A 189      -2.576  85.872   6.234  1.00 47.45           O  
ATOM   1548  CB  LEU A 189      -3.551  83.698   8.475  1.00 44.79           C  
ATOM   1549  CG  LEU A 189      -2.533  82.661   8.958  1.00 72.54           C  
ATOM   1550  CD1 LEU A 189      -2.670  81.464   8.035  1.00 52.18           C  
ATOM   1551  CD2 LEU A 189      -1.091  83.146   8.954  1.00 56.96           C  
ATOM   1552  N   ALA A 190      -4.774  86.024   6.737  1.00 47.30           N  
ATOM   1553  CA  ALA A 190      -5.163  86.556   5.427  1.00 47.32           C  
ATOM   1554  C   ALA A 190      -4.536  87.928   5.207  1.00 45.97           C  
ATOM   1555  O   ALA A 190      -4.003  88.206   4.133  1.00 45.62           O  
ATOM   1556  CB  ALA A 190      -6.678  86.620   5.290  1.00 40.30           C  
ATOM   1557  N   ALA A 191      -4.581  88.767   6.240  1.00 49.22           N  
ATOM   1558  CA  ALA A 191      -3.966  90.089   6.188  1.00 49.74           C  
ATOM   1559  C   ALA A 191      -2.451  89.978   5.993  1.00 49.75           C  
ATOM   1560  O   ALA A 191      -1.871  90.695   5.179  1.00 48.04           O  
ATOM   1561  CB  ALA A 191      -4.302  90.889   7.440  1.00 43.57           C  
ATOM   1562  N   TRP A 192      -1.822  89.059   6.725  1.00 46.97           N  
ATOM   1563  CA  TRP A 192      -0.380  88.822   6.606  1.00 43.50           C  
ATOM   1564  C   TRP A 192       0.019  88.438   5.174  1.00 46.74           C  
ATOM   1565  O   TRP A 192       0.974  88.987   4.608  1.00 43.20           O  
ATOM   1566  CB  TRP A 192       0.074  87.757   7.606  1.00 37.06           C  
ATOM   1567  CG  TRP A 192       1.441  87.195   7.304  1.00 43.68           C  
ATOM   1568  CD1 TRP A 192       2.647  87.796   7.540  1.00 42.42           C  
ATOM   1569  CD2 TRP A 192       1.734  85.929   6.702  1.00 33.02           C  
ATOM   1570  CE2 TRP A 192       3.143  85.829   6.606  1.00 46.22           C  
ATOM   1571  CE3 TRP A 192       0.945  84.865   6.233  1.00 45.60           C  
ATOM   1572  NE1 TRP A 192       3.673  86.979   7.132  1.00 46.67           N  
ATOM   1573  CZ2 TRP A 192       3.785  84.706   6.059  1.00 43.18           C  
ATOM   1574  CZ3 TRP A 192       1.589  83.732   5.689  1.00 39.67           C  
ATOM   1575  CH2 TRP A 192       2.994  83.671   5.612  1.00 41.44           C  
ATOM   1576  N   ARG A 193      -0.729  87.511   4.586  1.00 42.56           N  
ATOM   1577  CA  ARG A 193      -0.490  87.102   3.206  1.00 45.38           C  
ATOM   1578  C   ARG A 193      -0.584  88.313   2.274  1.00 47.24           C  
ATOM   1579  O   ARG A 193       0.284  88.513   1.422  1.00 48.25           O  
ATOM   1580  CB  ARG A 193      -1.486  86.022   2.782  1.00 51.71           C  
ATOM   1581  CG  ARG A 193      -1.341  85.570   1.335  1.00 55.37           C  
ATOM   1582  CD  ARG A 193      -2.616  84.921   0.830  1.00 54.83           C  
ATOM   1583  NE  ARG A 193      -2.425  84.329  -0.489  1.00 60.87           N  
ATOM   1584  CZ  ARG A 193      -3.318  83.563  -1.108  1.00 51.74           C  
ATOM   1585  NH1 ARG A 193      -3.046  83.072  -2.308  1.00 63.02           N1+
ATOM   1586  NH2 ARG A 193      -4.482  83.287  -0.531  1.00 67.15           N  
ATOM   1587  N   GLY A 194      -1.643  89.105   2.447  1.00 45.13           N  
ATOM   1588  CA  GLY A 194      -1.855  90.330   1.669  1.00 47.62           C  
ATOM   1589  C   GLY A 194      -0.657  91.253   1.766  1.00 49.34           C  
ATOM   1590  O   GLY A 194      -0.178  91.754   0.752  1.00 45.05           O  
ATOM   1591  N   ARG A 195      -0.158  91.443   2.989  1.00 42.64           N  
ATOM   1592  CA  ARG A 195       1.031  92.264   3.233  1.00 50.53           C  
ATOM   1593  C   ARG A 195       2.274  91.741   2.524  1.00 49.51           C  
ATOM   1594  O   ARG A 195       3.007  92.515   1.925  1.00 44.15           O  
ATOM   1595  CB  ARG A 195       1.315  92.397   4.734  1.00 50.17           C  
ATOM   1596  CG  ARG A 195       0.392  93.356   5.469  1.00 56.71           C  
ATOM   1597  CD  ARG A 195       0.781  93.507   6.933  1.00 56.92           C  
ATOM   1598  NE  ARG A 195      -0.415  93.642   7.767  1.00 49.92           N  
ATOM   1599  CZ  ARG A 195      -0.901  92.692   8.566  1.00 65.24           C  
ATOM   1600  NH1 ARG A 195      -0.284  91.520   8.682  1.00 42.94           N1+
ATOM   1601  NH2 ARG A 195      -2.010  92.919   9.261  1.00 43.85           N  
ATOM   1602  N   VAL A 196       2.517  90.433   2.605  1.00 38.72           N  
ATOM   1603  CA  VAL A 196       3.719  89.845   2.012  1.00 46.80           C  
ATOM   1604  C   VAL A 196       3.627  89.900   0.487  1.00 42.02           C  
ATOM   1605  O   VAL A 196       4.567  90.332  -0.182  1.00 46.88           O  
ATOM   1606  CB  VAL A 196       3.993  88.406   2.530  1.00 42.74           C  
ATOM   1607  CG1 VAL A 196       5.155  87.758   1.785  1.00 40.37           C  
ATOM   1608  CG2 VAL A 196       4.291  88.427   4.029  1.00 35.86           C  
ATOM   1609  N   GLU A 197       2.478  89.499  -0.049  1.00 46.39           N  
ATOM   1610  CA  GLU A 197       2.263  89.502  -1.498  1.00 45.82           C  
ATOM   1611  C   GLU A 197       2.284  90.897  -2.112  1.00 54.29           C  
ATOM   1612  O   GLU A 197       2.753  91.056  -3.239  1.00 58.18           O  
ATOM   1613  CB  GLU A 197       0.992  88.725  -1.874  1.00 48.95           C  
ATOM   1614  CG  GLU A 197       1.113  87.235  -1.555  1.00 47.41           C  
ATOM   1615  CD  GLU A 197       0.065  86.365  -2.232  1.00 54.57           C  
ATOM   1616  OE1 GLU A 197      -1.009  86.882  -2.592  1.00 59.38           O  
ATOM   1617  OE2 GLU A 197       0.314  85.149  -2.398  1.00 74.44           O1-
ATOM   1618  N   ALA A 198       1.810  91.903  -1.372  1.00 49.85           N  
ATOM   1619  CA  ALA A 198       1.879  93.293  -1.840  1.00 59.23           C  
ATOM   1620  C   ALA A 198       3.331  93.768  -1.891  1.00 63.35           C  
ATOM   1621  O   ALA A 198       3.726  94.463  -2.822  1.00 53.92           O  
ATOM   1622  CB  ALA A 198       1.030  94.226  -0.975  1.00 45.02           C  
ATOM   1623  N   PHE A 199       4.132  93.376  -0.905  1.00 57.14           N  
ATOM   1624  CA  PHE A 199       5.548  93.729  -0.923  1.00 49.21           C  
ATOM   1625  C   PHE A 199       6.294  93.071  -2.095  1.00 63.58           C  
ATOM   1626  O   PHE A 199       7.139  93.702  -2.730  1.00 49.19           O  
ATOM   1627  CB  PHE A 199       6.224  93.392   0.413  1.00 56.88           C  
ATOM   1628  CG  PHE A 199       7.715  93.563   0.389  1.00 59.15           C  
ATOM   1629  CD1 PHE A 199       8.287  94.829   0.497  1.00 58.09           C  
ATOM   1630  CD2 PHE A 199       8.550  92.461   0.234  1.00 54.91           C  
ATOM   1631  CE1 PHE A 199       9.663  94.988   0.456  1.00 65.02           C  
ATOM   1632  CE2 PHE A 199       9.925  92.617   0.188  1.00 51.57           C  
ATOM   1633  CZ  PHE A 199      10.483  93.879   0.301  1.00 60.56           C  
ATOM   1634  N   LEU A 200       5.977  91.810  -2.384  1.00 49.86           N  
ATOM   1635  CA  LEU A 200       6.672  91.076  -3.445  1.00 54.32           C  
ATOM   1636  C   LEU A 200       6.252  91.543  -4.833  1.00 52.29           C  
ATOM   1637  O   LEU A 200       7.074  91.596  -5.745  1.00 63.74           O  
ATOM   1638  CB  LEU A 200       6.473  89.558  -3.302  1.00 41.80           C  
ATOM   1639  CG  LEU A 200       6.944  88.891  -2.001  1.00 51.62           C  
ATOM   1640  CD1 LEU A 200       6.537  87.425  -1.979  1.00 40.03           C  
ATOM   1641  CD2 LEU A 200       8.441  89.052  -1.770  1.00 47.12           C  
ATOM   1642  N   GLY A 201       4.975  91.890  -4.981  1.00 63.65           N  
ATOM   1643  CA  GLY A 201       4.421  92.307  -6.265  1.00 45.63           C  
ATOM   1644  C   GLY A 201       3.649  91.171  -6.906  1.00 57.40           C  
ATOM   1645  O   GLY A 201       4.010  89.999  -6.759  1.00 52.55           O  
ATOM   1646  N   ALA A 202       2.589  91.525  -7.622  1.00 56.18           N  
ATOM   1647  CA  ALA A 202       1.688  90.556  -8.244  1.00 56.46           C  
ATOM   1648  C   ALA A 202       2.376  89.683  -9.289  1.00 65.19           C  
ATOM   1649  O   ALA A 202       2.069  88.499  -9.391  1.00 60.69           O  
ATOM   1650  CB  ALA A 202       0.493  91.271  -8.864  1.00 59.08           C  
ATOM   1651  N   GLU A 203       3.295  90.265 -10.063  1.00 56.83           N  
ATOM   1652  CA  GLU A 203       3.970  89.523 -11.135  1.00 64.26           C  
ATOM   1653  C   GLU A 203       4.940  88.467 -10.628  1.00 58.80           C  
ATOM   1654  O   GLU A 203       4.956  87.345 -11.135  1.00 56.58           O  
ATOM   1655  CB  GLU A 203       4.706  90.464 -12.072  1.00 61.38           C  
ATOM   1656  CG  GLU A 203       3.834  91.053 -13.159  1.00 91.71           C  
ATOM   1657  CD  GLU A 203       4.599  92.022 -14.031  1.00121.71           C  
ATOM   1658  OE1 GLU A 203       3.960  92.911 -14.631  1.00 92.23           O  
ATOM   1659  OE2 GLU A 203       5.841  91.896 -14.109  1.00 97.36           O1-
ATOM   1660  N   LEU A 204       5.754  88.835  -9.641  1.00 56.75           N  
ATOM   1661  CA  LEU A 204       6.682  87.895  -9.024  1.00 57.04           C  
ATOM   1662  C   LEU A 204       5.925  86.737  -8.360  1.00 54.93           C  
ATOM   1663  O   LEU A 204       6.287  85.569  -8.537  1.00 51.46           O  
ATOM   1664  CB  LEU A 204       7.609  88.611  -8.030  1.00 46.39           C  
ATOM   1665  CG  LEU A 204       8.575  87.706  -7.242  1.00 54.16           C  
ATOM   1666  CD1 LEU A 204       9.391  86.800  -8.158  1.00 53.87           C  
ATOM   1667  CD2 LEU A 204       9.489  88.524  -6.343  1.00 46.87           C  
ATOM   1668  N   CYS A 205       4.868  87.065  -7.616  1.00 50.12           N  
ATOM   1669  CA  CYS A 205       4.005  86.054  -6.997  1.00 53.32           C  
ATOM   1670  C   CYS A 205       3.412  85.105  -8.031  1.00 55.36           C  
ATOM   1671  O   CYS A 205       3.493  83.887  -7.873  1.00 49.07           O  
ATOM   1672  CB  CYS A 205       2.891  86.711  -6.175  1.00 61.27           C  
ATOM   1673  SG  CYS A 205       3.471  87.437  -4.626  1.00 63.37           S  
ATOM   1674  N   GLN A 206       2.835  85.678  -9.087  1.00 51.79           N  
ATOM   1675  CA  GLN A 206       2.258  84.918 -10.190  1.00 60.18           C  
ATOM   1676  C   GLN A 206       3.290  83.959 -10.802  1.00 59.53           C  
ATOM   1677  O   GLN A 206       2.989  82.787 -11.026  1.00 54.59           O  
ATOM   1678  CB  GLN A 206       1.696  85.879 -11.247  1.00 60.22           C  
ATOM   1679  CG  GLN A 206       0.855  85.234 -12.344  1.00 81.53           C  
ATOM   1680  CD  GLN A 206       1.686  84.603 -13.452  1.00123.28           C  
ATOM   1681  NE2 GLN A 206       1.173  83.523 -14.031  1.00103.20           N  
ATOM   1682  OE1 GLN A 206       2.773  85.080 -13.785  1.00101.78           O  
ATOM   1683  N   GLU A 207       4.497  84.466 -11.054  1.00 53.74           N  
ATOM   1684  CA  GLU A 207       5.591  83.678 -11.624  1.00 64.71           C  
ATOM   1685  C   GLU A 207       6.034  82.549 -10.706  1.00 53.88           C  
ATOM   1686  O   GLU A 207       6.302  81.438 -11.161  1.00 52.46           O  
ATOM   1687  CB  GLU A 207       6.802  84.562 -11.901  1.00 53.67           C  
ATOM   1688  CG  GLU A 207       6.730  85.369 -13.182  1.00 74.54           C  
ATOM   1689  CD  GLU A 207       7.840  86.398 -13.271  1.00 77.68           C  
ATOM   1690  OE1 GLU A 207       8.769  86.360 -12.431  1.00 73.62           O  
ATOM   1691  OE2 GLU A 207       7.781  87.251 -14.179  1.00109.05           O1-
ATOM   1692  N   ALA A 208       6.136  82.848  -9.416  1.00 48.71           N  
ATOM   1693  CA  ALA A 208       6.593  81.860  -8.449  1.00 48.26           C  
ATOM   1694  C   ALA A 208       5.567  80.744  -8.269  1.00 52.75           C  
ATOM   1695  O   ALA A 208       5.938  79.579  -8.165  1.00 45.79           O  
ATOM   1696  CB  ALA A 208       6.912  82.520  -7.121  1.00 52.92           C  
ATOM   1697  N   HIS A 209       4.285  81.107  -8.278  1.00 45.98           N  
ATOM   1698  CA  HIS A 209       3.204  80.187  -7.924  1.00 48.49           C  
ATOM   1699  C   HIS A 209       2.549  79.470  -9.107  1.00 45.50           C  
ATOM   1700  O   HIS A 209       1.753  78.554  -8.892  1.00 44.49           O  
ATOM   1701  CB  HIS A 209       2.110  80.919  -7.122  1.00 50.84           C  
ATOM   1702  CG  HIS A 209       2.592  81.551  -5.849  1.00 47.61           C  
ATOM   1703  CD2 HIS A 209       3.609  81.225  -5.016  1.00 40.75           C  
ATOM   1704  ND1 HIS A 209       2.002  82.676  -5.309  1.00 46.45           N  
ATOM   1705  CE1 HIS A 209       2.629  83.009  -4.196  1.00 37.97           C  
ATOM   1706  NE2 HIS A 209       3.612  82.147  -3.998  1.00 52.10           N  
ATOM   1707  N   SER A 210       2.883  79.882 -10.334  1.00 46.30           N  
ATOM   1708  CA  SER A 210       2.259  79.361 -11.554  0.50 48.16           C  
ATOM   1710  C   SER A 210       2.275  77.829 -11.632  1.00 51.77           C  
ATOM   1711  O   SER A 210       1.249  77.196 -11.891  1.00 52.83           O  
ATOM   1712  CB  SER A 210       2.941  79.966 -12.787  0.50 44.31           C  
ATOM   1714  OG  SER A 210       2.354  79.497 -13.983  0.50 49.07           O  
ATOM   1716  N   ILE A 211       3.450  77.240 -11.408  1.00 47.53           N  
ATOM   1717  CA  ILE A 211       3.601  75.779 -11.493  1.00 51.83           C  
ATOM   1718  C   ILE A 211       2.730  75.049 -10.464  1.00 45.36           C  
ATOM   1719  O   ILE A 211       1.909  74.216 -10.842  1.00 49.30           O  
ATOM   1720  CB  ILE A 211       5.078  75.326 -11.433  1.00 53.82           C  
ATOM   1721  CG1 ILE A 211       5.797  75.743 -12.723  1.00 57.68           C  
ATOM   1722  CG2 ILE A 211       5.182  73.813 -11.254  1.00 47.68           C  
ATOM   1723  CD1 ILE A 211       7.280  75.434 -12.739  1.00 59.45           C  
ATOM   1724  N   ILE A 212       2.879  75.374  -9.179  1.00 43.57           N  
ATOM   1725  CA  ILE A 212       2.064  74.711  -8.161  1.00 42.43           C  
ATOM   1726  C   ILE A 212       0.563  74.973  -8.360  1.00 44.44           C  
ATOM   1727  O   ILE A 212      -0.260  74.092  -8.122  1.00 46.76           O  
ATOM   1728  CB  ILE A 212       2.533  75.013  -6.708  1.00 48.63           C  
ATOM   1729  CG1 ILE A 212       1.943  73.998  -5.717  1.00 40.75           C  
ATOM   1730  CG2 ILE A 212       2.207  76.445  -6.287  1.00 45.51           C  
ATOM   1731  CD1 ILE A 212       2.415  72.573  -5.919  1.00 46.34           C  
ATOM   1732  N   LEU A 213       0.214  76.165  -8.834  1.00 42.09           N  
ATOM   1733  CA  LEU A 213      -1.190  76.498  -9.068  1.00 45.23           C  
ATOM   1734  C   LEU A 213      -1.818  75.746 -10.244  1.00 57.68           C  
ATOM   1735  O   LEU A 213      -3.035  75.732 -10.377  1.00 51.66           O  
ATOM   1736  CB  LEU A 213      -1.386  78.011  -9.225  1.00 53.04           C  
ATOM   1737  CG  LEU A 213      -1.392  78.840  -7.932  1.00 62.45           C  
ATOM   1738  CD1 LEU A 213      -1.469  80.329  -8.251  1.00 52.48           C  
ATOM   1739  CD2 LEU A 213      -2.533  78.432  -7.004  1.00 53.39           C  
ATOM   1740  N   SER A 214      -1.001  75.116 -11.086  1.00 46.22           N  
ATOM   1741  CA  SER A 214      -1.529  74.350 -12.218  1.00 56.20           C  
ATOM   1742  C   SER A 214      -1.396  72.826 -12.046  1.00 53.62           C  
ATOM   1743  O   SER A 214      -1.774  72.063 -12.939  1.00 54.75           O  
ATOM   1744  CB  SER A 214      -0.874  74.813 -13.528  1.00 50.15           C  
ATOM   1745  OG  SER A 214       0.482  74.407 -13.588  1.00 67.82           O  
ATOM   1746  N   ILE A 215      -0.876  72.385 -10.900  1.00 44.28           N  
ATOM   1747  CA  ILE A 215      -0.541  70.966 -10.698  1.00 48.19           C  
ATOM   1748  C   ILE A 215      -1.759  70.020 -10.580  1.00 49.07           C  
ATOM   1749  O   ILE A 215      -1.711  68.896 -11.077  1.00 49.26           O  
ATOM   1750  CB  ILE A 215       0.483  70.757  -9.541  1.00 41.87           C  
ATOM   1751  CG1 ILE A 215       1.290  69.474  -9.757  1.00 53.60           C  
ATOM   1752  CG2 ILE A 215      -0.190  70.757  -8.174  1.00 38.56           C  
ATOM   1753  CD1 ILE A 215       2.491  69.657 -10.658  1.00 55.95           C  
ATOM   1754  N   LEU A 216      -2.838  70.466  -9.938  1.00 49.48           N  
ATOM   1755  CA  LEU A 216      -4.062  69.657  -9.853  1.00 57.99           C  
ATOM   1756  C   LEU A 216      -4.634  69.363 -11.236  1.00 55.80           C  
ATOM   1757  O   LEU A 216      -4.979  68.218 -11.546  1.00 61.64           O  
ATOM   1758  CB  LEU A 216      -5.129  70.331  -8.987  1.00 57.13           C  
ATOM   1759  CG  LEU A 216      -5.325  69.863  -7.545  1.00 69.44           C  
ATOM   1760  CD1 LEU A 216      -6.522  70.571  -6.936  1.00 62.98           C  
ATOM   1761  CD2 LEU A 216      -5.508  68.357  -7.454  1.00 58.60           C  
ATOM   1762  N   GLU A 217      -4.720  70.404 -12.064  1.00 55.11           N  
ATOM   1763  CA  GLU A 217      -5.209  70.268 -13.432  1.00 64.91           C  
ATOM   1764  C   GLU A 217      -4.344  69.325 -14.276  1.00 69.58           C  
ATOM   1765  O   GLU A 217      -4.870  68.517 -15.047  1.00 63.22           O  
ATOM   1766  CB  GLU A 217      -5.311  71.632 -14.106  1.00 60.42           C  
ATOM   1767  CG  GLU A 217      -6.129  71.604 -15.390  1.00 68.42           C  
ATOM   1768  CD  GLU A 217      -6.407  72.987 -15.941  1.00113.77           C  
ATOM   1769  OE1 GLU A 217      -6.758  73.089 -17.137  1.00 95.50           O  
ATOM   1770  OE2 GLU A 217      -6.274  73.970 -15.178  1.00 86.51           O1-
ATOM   1771  N   GLN A 218      -3.025  69.442 -14.128  1.00 57.96           N  
ATOM   1772  CA  GLN A 218      -2.079  68.533 -14.779  1.00 67.60           C  
ATOM   1773  C   GLN A 218      -2.295  67.083 -14.349  1.00 63.65           C  
ATOM   1774  O   GLN A 218      -2.213  66.172 -15.177  1.00 58.96           O  
ATOM   1775  CB  GLN A 218      -0.638  68.942 -14.475  1.00 67.82           C  
ATOM   1776  CG  GLN A 218      -0.142  70.131 -15.275  1.00 63.06           C  
ATOM   1777  CD  GLN A 218       1.369  70.169 -15.346  1.00 81.94           C  
ATOM   1778  NE2 GLN A 218       1.918  69.737 -16.475  1.00101.72           N  
ATOM   1779  OE1 GLN A 218       2.038  70.577 -14.398  1.00 68.89           O  
ATOM   1780  N   ALA A 219      -2.561  66.878 -13.056  1.00 54.66           N  
ATOM   1781  CA  ALA A 219      -2.841  65.542 -12.516  1.00 57.16           C  
ATOM   1782  C   ALA A 219      -4.150  64.993 -13.075  1.00 63.20           C  
ATOM   1783  O   ALA A 219      -4.206  63.845 -13.511  1.00 64.27           O  
ATOM   1784  CB  ALA A 219      -2.866  65.557 -10.992  1.00 52.40           C  
ATOM   1785  N   ALA A 220      -5.191  65.825 -13.075  1.00 61.06           N  
ATOM   1786  CA  ALA A 220      -6.497  65.442 -13.613  1.00 67.53           C  
ATOM   1787  C   ALA A 220      -6.412  65.082 -15.093  1.00 72.24           C  
ATOM   1788  O   ALA A 220      -6.998  64.091 -15.528  1.00 74.27           O  
ATOM   1789  CB  ALA A 220      -7.512  66.552 -13.396  1.00 55.86           C  
ATOM   1790  N   LYS A 221      -5.672  65.885 -15.855  1.00 63.71           N  
ATOM   1791  CA  LYS A 221      -5.497  65.651 -17.286  1.00 69.50           C  
ATOM   1792  C   LYS A 221      -4.425  64.604 -17.603  1.00 66.21           C  
ATOM   1793  O   LYS A 221      -4.203  64.280 -18.767  1.00 70.21           O  
ATOM   1794  CB  LYS A 221      -5.212  66.966 -18.018  1.00 61.96           C  
ATOM   1795  CG  LYS A 221      -6.429  67.871 -18.113  1.00 68.39           C  
ATOM   1796  CD  LYS A 221      -6.110  69.180 -18.814  1.00 81.63           C  
ATOM   1797  CE  LYS A 221      -7.332  70.085 -18.841  1.00 98.55           C  
ATOM   1798  NZ  LYS A 221      -7.042  71.415 -19.443  1.00112.08           N1+
ATOM   1799  N   LYS A 222      -3.769  64.086 -16.565  1.00 63.86           N  
ATOM   1800  CA  LYS A 222      -2.779  63.002 -16.686  1.00 66.32           C  
ATOM   1801  C   LYS A 222      -1.556  63.343 -17.548  1.00 60.08           C  
ATOM   1802  O   LYS A 222      -1.026  62.484 -18.258  1.00 62.61           O  
ATOM   1803  CB  LYS A 222      -3.440  61.700 -17.166  1.00 62.84           C  
ATOM   1804  CG  LYS A 222      -4.210  60.965 -16.086  1.00 73.12           C  
ATOM   1805  CD  LYS A 222      -4.731  59.635 -16.604  1.00 81.21           C  
ATOM   1806  CE  LYS A 222      -5.277  58.770 -15.479  1.00 95.37           C  
ATOM   1807  NZ  LYS A 222      -6.433  59.411 -14.791  1.00 92.34           N1+
ATOM   1808  N   THR A 223      -1.099  64.590 -17.462  1.00 60.80           N  
ATOM   1809  CA  THR A 223       0.041  65.051 -18.257  1.00 59.70           C  
ATOM   1810  C   THR A 223       1.321  65.172 -17.433  1.00 60.92           C  
ATOM   1811  O   THR A 223       2.295  65.782 -17.872  1.00 56.48           O  
ATOM   1812  CB  THR A 223      -0.241  66.416 -18.918  1.00 66.71           C  
ATOM   1813  CG2 THR A 223      -1.442  66.332 -19.859  1.00 62.41           C  
ATOM   1814  OG1 THR A 223      -0.481  67.399 -17.903  1.00 58.30           O  
ATOM   1815  N   LEU A 224       1.316  64.606 -16.231  1.00 55.40           N  
ATOM   1816  CA  LEU A 224       2.512  64.615 -15.394  1.00 44.28           C  
ATOM   1817  C   LEU A 224       3.486  63.529 -15.856  1.00 47.83           C  
ATOM   1818  O   LEU A 224       3.048  62.475 -16.320  1.00 56.61           O  
ATOM   1819  CB  LEU A 224       2.143  64.446 -13.914  1.00 46.12           C  
ATOM   1820  CG  LEU A 224       1.465  65.656 -13.256  1.00 59.01           C  
ATOM   1821  CD1 LEU A 224       0.979  65.301 -11.862  1.00 51.13           C  
ATOM   1822  CD2 LEU A 224       2.392  66.864 -13.203  1.00 49.29           C  
ATOM   1823  N   PRO A 225       4.807  63.782 -15.739  1.00 54.76           N  
ATOM   1824  CA  PRO A 225       5.787  62.768 -16.154  1.00 53.72           C  
ATOM   1825  C   PRO A 225       5.697  61.506 -15.305  1.00 51.76           C  
ATOM   1826  O   PRO A 225       5.285  61.572 -14.154  1.00 53.09           O  
ATOM   1827  CB  PRO A 225       7.138  63.454 -15.918  1.00 57.22           C  
ATOM   1828  CG  PRO A 225       6.864  64.564 -14.968  1.00 56.18           C  
ATOM   1829  CD  PRO A 225       5.458  65.009 -15.240  1.00 50.91           C  
ATOM   1830  N   THR A 226       6.064  60.366 -15.881  1.00 52.84           N  
ATOM   1831  CA  THR A 226       6.209  59.129 -15.114  1.00 49.76           C  
ATOM   1832  C   THR A 226       7.507  59.207 -14.311  1.00 49.23           C  
ATOM   1833  O   THR A 226       8.566  59.510 -14.871  1.00 47.91           O  
ATOM   1834  CB  THR A 226       6.199  57.891 -16.029  1.00 58.50           C  
ATOM   1835  CG2 THR A 226       6.389  56.601 -15.227  1.00 51.98           C  
ATOM   1836  OG1 THR A 226       4.938  57.830 -16.705  1.00 56.42           O  
ATOM   1837  N   PRO A 227       7.425  58.978 -12.989  1.00 44.73           N  
ATOM   1838  CA  PRO A 227       8.645  59.011 -12.172  1.00 43.55           C  
ATOM   1839  C   PRO A 227       9.644  57.917 -12.552  1.00 50.49           C  
ATOM   1840  O   PRO A 227       9.241  56.799 -12.862  1.00 44.27           O  
ATOM   1841  CB  PRO A 227       8.116  58.798 -10.748  1.00 45.12           C  
ATOM   1842  CG  PRO A 227       6.721  59.349 -10.798  1.00 45.89           C  
ATOM   1843  CD  PRO A 227       6.204  58.964 -12.159  1.00 38.52           C  
ATOM   1844  N   SER A 228      10.932  58.261 -12.552  1.00 43.47           N  
ATOM   1845  CA  SER A 228      12.013  57.284 -12.677  1.00 52.50           C  
ATOM   1846  C   SER A 228      11.946  56.306 -11.496  1.00 51.88           C  
ATOM   1847  O   SER A 228      11.268  56.589 -10.501  1.00 45.81           O  
ATOM   1848  CB  SER A 228      13.362  58.006 -12.674  1.00 47.56           C  
ATOM   1849  OG  SER A 228      13.638  58.525 -11.374  1.00 47.51           O  
ATOM   1850  N   PRO A 229      12.644  55.156 -11.590  1.00 54.45           N  
ATOM   1851  CA  PRO A 229      12.631  54.218 -10.461  1.00 46.68           C  
ATOM   1852  C   PRO A 229      13.201  54.831  -9.185  1.00 49.00           C  
ATOM   1853  O   PRO A 229      12.728  54.517  -8.081  1.00 42.90           O  
ATOM   1854  CB  PRO A 229      13.519  53.067 -10.942  1.00 44.56           C  
ATOM   1855  CG  PRO A 229      13.473  53.152 -12.427  1.00 52.18           C  
ATOM   1856  CD  PRO A 229      13.391  54.617 -12.741  1.00 46.25           C  
ATOM   1857  N   GLU A 230      14.190  55.711  -9.346  1.00 45.83           N  
ATOM   1858  CA  GLU A 230      14.828  56.410  -8.222  1.00 57.91           C  
ATOM   1859  C   GLU A 230      13.868  57.389  -7.558  1.00 51.33           C  
ATOM   1860  O   GLU A 230      13.783  57.446  -6.328  1.00 49.68           O  
ATOM   1861  CB  GLU A 230      16.095  57.146  -8.677  1.00 52.63           C  
ATOM   1862  CG  GLU A 230      17.215  56.242  -9.168  1.00 53.10           C  
ATOM   1863  CD  GLU A 230      17.104  55.859 -10.640  1.00 60.52           C  
ATOM   1864  OE1 GLU A 230      16.136  56.246 -11.330  1.00 56.64           O  
ATOM   1865  OE2 GLU A 230      18.010  55.155 -11.114  1.00 59.91           O1-
ATOM   1866  N   ALA A 231      13.145  58.154  -8.374  1.00 55.71           N  
ATOM   1867  CA  ALA A 231      12.098  59.034  -7.872  1.00 47.53           C  
ATOM   1868  C   ALA A 231      11.053  58.203  -7.136  1.00 40.92           C  
ATOM   1869  O   ALA A 231      10.688  58.511  -6.009  1.00 47.10           O  
ATOM   1870  CB  ALA A 231      11.464  59.802  -9.019  1.00 42.25           C  
ATOM   1871  N   TYR A 232      10.607  57.123  -7.779  1.00 48.78           N  
ATOM   1872  CA  TYR A 232       9.646  56.184  -7.197  1.00 39.27           C  
ATOM   1873  C   TYR A 232      10.054  55.713  -5.788  1.00 41.87           C  
ATOM   1874  O   TYR A 232       9.252  55.753  -4.853  1.00 36.60           O  
ATOM   1875  CB  TYR A 232       9.501  54.991  -8.141  1.00 39.59           C  
ATOM   1876  CG  TYR A 232       8.634  53.860  -7.646  1.00 48.93           C  
ATOM   1877  CD1 TYR A 232       7.242  53.927  -7.746  1.00 44.77           C  
ATOM   1878  CD2 TYR A 232       9.204  52.704  -7.112  1.00 42.36           C  
ATOM   1879  CE1 TYR A 232       6.443  52.881  -7.321  1.00 45.73           C  
ATOM   1880  CE2 TYR A 232       8.410  51.654  -6.674  1.00 50.01           C  
ATOM   1881  CZ  TYR A 232       7.029  51.747  -6.782  1.00 45.54           C  
ATOM   1882  OH  TYR A 232       6.227  50.707  -6.362  1.00 44.35           O  
ATOM   1883  N   GLN A 233      11.302  55.264  -5.656  1.00 42.62           N  
ATOM   1884  CA  GLN A 233      11.852  54.836  -4.372  1.00 45.69           C  
ATOM   1885  C   GLN A 233      11.758  55.924  -3.303  1.00 48.99           C  
ATOM   1886  O   GLN A 233      11.329  55.655  -2.186  1.00 45.26           O  
ATOM   1887  CB  GLN A 233      13.311  54.420  -4.538  1.00 47.59           C  
ATOM   1888  CG  GLN A 233      13.901  53.749  -3.308  1.00 45.29           C  
ATOM   1889  CD  GLN A 233      15.306  53.252  -3.562  1.00 64.62           C  
ATOM   1890  NE2 GLN A 233      15.551  51.979  -3.272  1.00 70.70           N  
ATOM   1891  OE1 GLN A 233      16.164  54.005  -4.016  1.00 67.36           O  
ATOM   1892  N   ALA A 234      12.166  57.142  -3.654  1.00 39.66           N  
ATOM   1893  CA  ALA A 234      12.143  58.271  -2.731  1.00 45.13           C  
ATOM   1894  C   ALA A 234      10.707  58.659  -2.385  1.00 44.79           C  
ATOM   1895  O   ALA A 234      10.421  59.042  -1.255  1.00 40.98           O  
ATOM   1896  CB  ALA A 234      12.888  59.458  -3.326  1.00 37.98           C  
ATOM   1897  N   MET A 235       9.809  58.543  -3.360  1.00 40.56           N  
ATOM   1898  CA  MET A 235       8.397  58.876  -3.160  1.00 41.58           C  
ATOM   1899  C   MET A 235       7.755  57.932  -2.148  1.00 37.47           C  
ATOM   1900  O   MET A 235       7.051  58.380  -1.237  1.00 42.29           O  
ATOM   1901  CB  MET A 235       7.635  58.861  -4.491  1.00 42.54           C  
ATOM   1902  CG  MET A 235       7.963  60.037  -5.405  1.00 42.14           C  
ATOM   1903  SD  MET A 235       7.442  59.758  -7.112  1.00 46.13           S  
ATOM   1904  CE  MET A 235       5.687  60.108  -7.005  1.00 37.83           C  
ATOM   1905  N   LEU A 236       8.026  56.633  -2.294  1.00 38.61           N  
ATOM   1906  CA  LEU A 236       7.519  55.631  -1.366  1.00 43.08           C  
ATOM   1907  C   LEU A 236       8.025  55.887   0.054  1.00 59.18           C  
ATOM   1908  O   LEU A 236       7.273  55.732   1.020  1.00 42.53           O  
ATOM   1909  CB  LEU A 236       7.902  54.217  -1.811  1.00 37.29           C  
ATOM   1910  CG  LEU A 236       7.197  53.601  -3.027  1.00 44.26           C  
ATOM   1911  CD1 LEU A 236       7.775  52.217  -3.273  1.00 38.55           C  
ATOM   1912  CD2 LEU A 236       5.693  53.508  -2.829  1.00 42.03           C  
ATOM   1913  N   LEU A 237       9.292  56.287   0.170  1.00 44.62           N  
ATOM   1914  CA  LEU A 237       9.897  56.577   1.474  1.00 48.94           C  
ATOM   1915  C   LEU A 237       9.253  57.811   2.110  1.00 48.31           C  
ATOM   1916  O   LEU A 237       8.931  57.802   3.297  1.00 49.80           O  
ATOM   1917  CB  LEU A 237      11.417  56.752   1.351  1.00 54.26           C  
ATOM   1918  CG  LEU A 237      12.260  56.604   2.625  1.00 63.43           C  
ATOM   1919  CD1 LEU A 237      12.200  55.188   3.196  1.00 57.28           C  
ATOM   1920  CD2 LEU A 237      13.700  57.005   2.355  1.00 63.99           C  
ATOM   1921  N   ARG A 238       9.046  58.858   1.318  1.00 40.00           N  
ATOM   1922  CA  ARG A 238       8.364  60.058   1.806  1.00 43.68           C  
ATOM   1923  C   ARG A 238       6.914  59.774   2.220  1.00 51.16           C  
ATOM   1924  O   ARG A 238       6.481  60.211   3.288  1.00 40.85           O  
ATOM   1925  CB  ARG A 238       8.437  61.195   0.783  1.00 42.56           C  
ATOM   1926  CG  ARG A 238       8.190  62.584   1.366  1.00 54.59           C  
ATOM   1927  CD  ARG A 238       6.704  62.878   1.535  1.00 61.18           C  
ATOM   1928  NE  ARG A 238       6.442  64.062   2.363  1.00 69.64           N  
ATOM   1929  CZ  ARG A 238       6.241  64.044   3.680  1.00 54.49           C  
ATOM   1930  NH1 ARG A 238       6.010  65.178   4.328  1.00 56.04           N1+
ATOM   1931  NH2 ARG A 238       6.280  62.903   4.359  1.00 43.12           N  
ATOM   1932  N   ILE A 239       6.171  59.036   1.395  1.00 40.05           N  
ATOM   1933  CA  ILE A 239       4.795  58.659   1.745  1.00 40.41           C  
ATOM   1934  C   ILE A 239       4.759  57.857   3.052  1.00 47.65           C  
ATOM   1935  O   ILE A 239       3.894  58.071   3.887  1.00 41.99           O  
ATOM   1936  CB  ILE A 239       4.083  57.908   0.591  1.00 45.00           C  
ATOM   1937  CG1 ILE A 239       3.788  58.884  -0.557  1.00 42.16           C  
ATOM   1938  CG2 ILE A 239       2.789  57.246   1.064  1.00 35.94           C  
ATOM   1939  CD1 ILE A 239       3.688  58.235  -1.922  1.00 40.62           C  
ATOM   1940  N   ALA A 240       5.722  56.963   3.242  1.00 39.93           N  
ATOM   1941  CA  ALA A 240       5.742  56.131   4.446  1.00 42.06           C  
ATOM   1942  C   ALA A 240       6.140  56.907   5.718  1.00 42.53           C  
ATOM   1943  O   ALA A 240       5.957  56.410   6.830  1.00 45.12           O  
ATOM   1944  CB  ALA A 240       6.616  54.900   4.238  1.00 40.90           C  
ATOM   1945  N   ARG A 241       6.664  58.124   5.546  1.00 39.38           N  
ATOM   1946  CA  ARG A 241       6.936  58.964   6.711  0.50 47.75           C  
ATOM   1948  C   ARG A 241       5.767  59.917   7.041  1.00 43.25           C  
ATOM   1949  O   ARG A 241       5.851  60.734   7.957  1.00 41.44           O  
ATOM   1950  CB  ARG A 241       8.305  59.663   6.618  0.50 49.37           C  
ATOM   1952  CG  ARG A 241       8.352  60.962   5.834  0.50 67.12           C  
ATOM   1954  CD  ARG A 241       9.746  61.570   5.888  0.50 95.32           C  
ATOM   1956  NE  ARG A 241      10.698  60.791   5.103  0.50 80.05           N  
ATOM   1958  CZ  ARG A 241      11.233  61.201   3.959  0.50 67.23           C  
ATOM   1960  NH1 ARG A 241      12.081  60.422   3.310  0.50 37.77           N1+
ATOM   1962  NH2 ARG A 241      10.924  62.394   3.468  0.50 66.12           N  
ATOM   1964  N   ILE A 242       4.654  59.785   6.323  1.00 41.18           N  
ATOM   1965  CA  ILE A 242       3.434  60.489   6.719  1.00 41.90           C  
ATOM   1966  C   ILE A 242       2.852  59.696   7.901  1.00 36.64           C  
ATOM   1967  O   ILE A 242       2.660  58.484   7.786  1.00 43.68           O  
ATOM   1968  CB  ILE A 242       2.416  60.588   5.565  1.00 43.87           C  
ATOM   1969  CG1 ILE A 242       3.039  61.333   4.366  1.00 46.69           C  
ATOM   1970  CG2 ILE A 242       1.135  61.269   6.047  1.00 38.37           C  
ATOM   1971  CD1 ILE A 242       2.224  61.277   3.085  1.00 38.46           C  
ATOM   1972  N   PRO A 243       2.615  60.362   9.054  1.00 48.25           N  
ATOM   1973  CA  PRO A 243       2.172  59.624  10.249  1.00 46.61           C  
ATOM   1974  C   PRO A 243       0.672  59.355  10.290  1.00 54.26           C  
ATOM   1975  O   PRO A 243       0.256  58.257  10.661  1.00 51.67           O  
ATOM   1976  CB  PRO A 243       2.563  60.551  11.402  1.00 43.98           C  
ATOM   1977  CG  PRO A 243       2.538  61.917  10.816  1.00 40.25           C  
ATOM   1978  CD  PRO A 243       2.902  61.777   9.352  1.00 33.73           C  
ATOM   1979  OXT PRO A 243      -0.147  60.225   9.979  1.00 54.65           O1-
TER
ATOM   1980  N   TYR B   1       8.693  80.983  37.896  1.00 62.64           N  
ATOM   1981  CA  TYR B   1       7.972  82.258  38.149  1.00 93.22           C  
ATOM   1982  C   TYR B   1       8.934  83.330  38.633  1.00139.61           C  
ATOM   1983  O   TYR B   1       8.897  84.464  38.155  1.00 99.98           O  
ATOM   1984  CB  TYR B   1       6.853  82.079  39.183  1.00 93.62           C  
ATOM   1985  CG  TYR B   1       6.087  83.363  39.481  1.00 58.81           C  
ATOM   1986  CD1 TYR B   1       5.090  83.815  38.616  1.00 82.49           C  
ATOM   1987  CD2 TYR B   1       6.365  84.127  40.613  1.00 87.75           C  
ATOM   1988  CE1 TYR B   1       4.389  84.983  38.874  1.00 91.46           C  
ATOM   1989  CE2 TYR B   1       5.665  85.302  40.882  1.00 77.54           C  
ATOM   1990  CZ  TYR B   1       4.682  85.720  40.007  1.00 79.58           C  
ATOM   1991  OH  TYR B   1       3.988  86.869  40.256  1.00 97.78           O  
ATOM   1992  N   PHE B   2       9.771  82.982  39.606  1.00110.55           N  
ATOM   1993  CA  PHE B   2      10.752  83.932  40.120  1.00127.14           C  
ATOM   1994  C   PHE B   2      12.065  83.851  39.344  1.00 91.58           C  
ATOM   1995  O   PHE B   2      12.473  82.773  38.892  1.00141.09           O  
ATOM   1996  CB  PHE B   2      10.965  83.759  41.630  1.00 97.93           C  
ATOM   1997  CG  PHE B   2       9.735  84.049  42.451  1.00 65.02           C  
ATOM   1998  CD1 PHE B   2       9.340  85.361  42.705  1.00 73.86           C  
ATOM   1999  CD2 PHE B   2       8.965  83.010  42.961  1.00 79.11           C  
ATOM   2000  CE1 PHE B   2       8.206  85.632  43.455  1.00 72.47           C  
ATOM   2001  CE2 PHE B   2       7.832  83.274  43.719  1.00 75.75           C  
ATOM   2002  CZ  PHE B   2       7.451  84.587  43.963  1.00 77.68           C  
ATOM   2003  N   GLN B   3      12.709  85.006  39.192  1.00101.04           N  
ATOM   2004  CA  GLN B   3      13.895  85.144  38.354  1.00 98.22           C  
ATOM   2005  C   GLN B   3      15.166  85.447  39.145  1.00117.19           C  
ATOM   2006  O   GLN B   3      15.111  85.937  40.278  1.00106.01           O  
ATOM   2007  CB  GLN B   3      13.673  86.237  37.300  1.00 77.57           C  
ATOM   2008  N   SER B   4      16.305  85.135  38.528  1.00 98.64           N  
ATOM   2009  CA  SER B   4      17.612  85.583  38.996  1.00109.63           C  
ATOM   2010  C   SER B   4      17.933  86.940  38.357  1.00 93.26           C  
ATOM   2011  O   SER B   4      17.217  87.386  37.456  1.00127.27           O  
ATOM   2012  CB  SER B   4      18.687  84.551  38.642  1.00102.82           C  
ATOM   2013  OG  SER B   4      18.760  84.347  37.239  1.00 76.02           O  
ATOM   2014  N   MET B   5      19.010  87.578  38.819  1.00 99.45           N  
ATOM   2015  CA  MET B   5      19.411  88.929  38.382  1.00134.53           C  
ATOM   2016  C   MET B   5      19.692  89.112  36.884  1.00119.01           C  
ATOM   2017  O   MET B   5      19.550  90.221  36.355  1.00149.20           O  
ATOM   2018  CB  MET B   5      20.616  89.415  39.195  1.00127.99           C  
ATOM   2019  CG  MET B   5      20.338  90.633  40.059  1.00136.31           C  
ATOM   2020  SD  MET B   5      20.408  92.167  39.107  1.00148.15           S  
ATOM   2021  CE  MET B   5      22.176  92.442  38.972  1.00116.38           C  
ATOM   2022  N   GLY B   6      20.096  88.036  36.210  1.00 92.51           N  
ATOM   2023  CA  GLY B   6      20.429  88.102  34.792  1.00 76.30           C  
ATOM   2024  C   GLY B   6      19.821  86.992  33.956  1.00 76.63           C  
ATOM   2025  O   GLY B   6      18.633  86.691  34.065  1.00 79.80           O  
ATOM   2026  N   LEU B   7      20.660  86.377  33.131  1.00 72.62           N  
ATOM   2027  CA  LEU B   7      20.243  85.397  32.127  1.00 69.83           C  
ATOM   2028  C   LEU B   7      19.716  84.075  32.717  1.00 70.65           C  
ATOM   2029  O   LEU B   7      20.408  83.406  33.484  1.00 72.97           O  
ATOM   2030  CB  LEU B   7      21.430  85.124  31.196  1.00 65.31           C  
ATOM   2031  CG  LEU B   7      21.192  84.877  29.710  1.00 84.47           C  
ATOM   2032  CD1 LEU B   7      20.654  86.129  29.055  1.00 66.52           C  
ATOM   2033  CD2 LEU B   7      22.492  84.475  29.044  1.00 83.68           C  
ATOM   2034  N   GLU B   8      18.490  83.705  32.349  1.00 56.59           N  
ATOM   2035  CA  GLU B   8      17.894  82.437  32.785  1.00 56.30           C  
ATOM   2036  C   GLU B   8      17.767  81.474  31.607  1.00 67.38           C  
ATOM   2037  O   GLU B   8      17.388  81.882  30.508  1.00 59.73           O  
ATOM   2038  CB  GLU B   8      16.507  82.654  33.407  1.00 59.21           C  
ATOM   2039  CG  GLU B   8      16.499  83.245  34.814  1.00 78.24           C  
ATOM   2040  CD  GLU B   8      15.095  83.362  35.397  1.00 71.19           C  
ATOM   2041  OE1 GLU B   8      14.833  82.759  36.464  1.00 95.72           O  
ATOM   2042  OE2 GLU B   8      14.245  84.050  34.790  1.00 73.86           O1-
ATOM   2043  N   LEU B   9      18.097  80.204  31.841  1.00 55.14           N  
ATOM   2044  CA  LEU B   9      17.841  79.141  30.869  1.00 53.77           C  
ATOM   2045  C   LEU B   9      16.927  78.077  31.468  1.00 55.31           C  
ATOM   2046  O   LEU B   9      17.279  77.408  32.439  1.00 55.02           O  
ATOM   2047  CB  LEU B   9      19.142  78.503  30.360  1.00 50.37           C  
ATOM   2048  CG  LEU B   9      19.009  77.345  29.348  1.00 54.23           C  
ATOM   2049  CD1 LEU B   9      18.555  77.835  27.979  1.00 47.14           C  
ATOM   2050  CD2 LEU B   9      20.322  76.589  29.215  1.00 52.38           C  
ATOM   2051  N   PHE B  10      15.751  77.939  30.873  1.00 49.98           N  
ATOM   2052  CA  PHE B  10      14.779  76.946  31.277  1.00 46.39           C  
ATOM   2053  C   PHE B  10      15.015  75.692  30.445  1.00 50.55           C  
ATOM   2054  O   PHE B  10      14.972  75.733  29.214  1.00 41.71           O  
ATOM   2055  CB  PHE B  10      13.368  77.499  31.102  1.00 49.77           C  
ATOM   2056  CG  PHE B  10      13.098  78.720  31.938  1.00 50.53           C  
ATOM   2057  CD1 PHE B  10      13.513  79.985  31.513  1.00 50.66           C  
ATOM   2058  CD2 PHE B  10      12.450  78.608  33.167  1.00 57.76           C  
ATOM   2059  CE1 PHE B  10      13.283  81.112  32.293  1.00 46.36           C  
ATOM   2060  CE2 PHE B  10      12.210  79.732  33.949  1.00 61.40           C  
ATOM   2061  CZ  PHE B  10      12.627  80.986  33.515  1.00 59.54           C  
ATOM   2062  N   LEU B  11      15.303  74.587  31.124  1.00 42.38           N  
ATOM   2063  CA  LEU B  11      15.741  73.375  30.439  1.00 47.42           C  
ATOM   2064  C   LEU B  11      15.427  72.105  31.219  1.00 52.70           C  
ATOM   2065  O   LEU B  11      15.077  72.157  32.401  1.00 46.08           O  
ATOM   2066  CB  LEU B  11      17.248  73.453  30.164  1.00 41.80           C  
ATOM   2067  CG  LEU B  11      18.244  73.003  31.244  1.00 45.20           C  
ATOM   2068  CD1 LEU B  11      19.642  72.973  30.646  1.00 57.57           C  
ATOM   2069  CD2 LEU B  11      18.212  73.880  32.498  1.00 50.20           C  
ATOM   2070  N   ASP B  12      15.555  70.973  30.533  1.00 46.46           N  
ATOM   2071  CA  ASP B  12      15.528  69.646  31.143  1.00 47.54           C  
ATOM   2072  C   ASP B  12      16.566  68.810  30.409  1.00 40.39           C  
ATOM   2073  O   ASP B  12      16.490  68.663  29.196  1.00 39.09           O  
ATOM   2074  CB  ASP B  12      14.145  69.000  30.988  1.00 40.83           C  
ATOM   2075  CG  ASP B  12      14.025  67.675  31.734  1.00 63.53           C  
ATOM   2076  OD1 ASP B  12      15.055  67.010  31.983  1.00 43.78           O  
ATOM   2077  OD2 ASP B  12      12.889  67.282  32.061  1.00 45.08           O1-
ATOM   2078  N   LEU B  13      17.526  68.257  31.143  1.00 43.10           N  
ATOM   2079  CA  LEU B  13      18.630  67.517  30.517  1.00 44.67           C  
ATOM   2080  C   LEU B  13      18.238  66.165  29.900  1.00 43.27           C  
ATOM   2081  O   LEU B  13      19.073  65.493  29.297  1.00 48.17           O  
ATOM   2082  CB  LEU B  13      19.815  67.381  31.486  1.00 45.91           C  
ATOM   2083  CG  LEU B  13      20.502  68.698  31.873  1.00 50.18           C  
ATOM   2084  CD1 LEU B  13      21.596  68.465  32.899  1.00 46.70           C  
ATOM   2085  CD2 LEU B  13      21.055  69.430  30.652  1.00 52.03           C  
ATOM   2086  N   VAL B  14      16.970  65.774  30.040  1.00 42.17           N  
ATOM   2087  CA  VAL B  14      16.427  64.631  29.291  1.00 40.65           C  
ATOM   2088  C   VAL B  14      16.254  64.997  27.800  1.00 41.71           C  
ATOM   2089  O   VAL B  14      16.290  64.125  26.924  1.00 43.98           O  
ATOM   2090  CB  VAL B  14      15.106  64.100  29.926  1.00 50.12           C  
ATOM   2091  CG1 VAL B  14      13.944  65.051  29.689  1.00 52.84           C  
ATOM   2092  CG2 VAL B  14      14.748  62.731  29.380  1.00 50.68           C  
ATOM   2093  N   SER B  15      16.093  66.295  27.535  1.00 38.47           N  
ATOM   2094  CA  SER B  15      15.890  66.848  26.192  1.00 45.16           C  
ATOM   2095  C   SER B  15      17.214  67.179  25.489  1.00 40.81           C  
ATOM   2096  O   SER B  15      18.077  67.851  26.056  1.00 39.42           O  
ATOM   2097  CB  SER B  15      15.011  68.103  26.286  1.00 42.23           C  
ATOM   2098  OG  SER B  15      15.088  68.905  25.123  1.00 55.64           O  
ATOM   2099  N   GLN B  16      17.339  66.718  24.243  1.00 35.74           N  
ATOM   2100  CA  GLN B  16      18.556  66.859  23.434  1.00 45.07           C  
ATOM   2101  C   GLN B  16      18.973  68.324  23.200  1.00 51.17           C  
ATOM   2102  O   GLN B  16      20.127  68.658  23.432  1.00 48.31           O  
ATOM   2103  CB  GLN B  16      18.425  66.120  22.084  1.00 38.69           C  
ATOM   2104  CG  GLN B  16      17.922  64.676  22.162  1.00 37.64           C  
ATOM   2105  CD  GLN B  16      16.404  64.562  22.160  1.00 44.64           C  
ATOM   2106  NE2 GLN B  16      15.886  63.593  21.408  1.00 35.66           N  
ATOM   2107  OE1 GLN B  16      15.703  65.341  22.814  1.00 41.17           O  
ATOM   2108  N   PRO B  17      18.042  69.193  22.733  1.00 45.19           N  
ATOM   2109  CA  PRO B  17      18.426  70.601  22.533  1.00 46.05           C  
ATOM   2110  C   PRO B  17      18.719  71.359  23.834  1.00 42.10           C  
ATOM   2111  O   PRO B  17      19.511  72.297  23.823  1.00 45.31           O  
ATOM   2112  CB  PRO B  17      17.223  71.217  21.792  1.00 45.74           C  
ATOM   2113  CG  PRO B  17      16.100  70.259  21.957  1.00 48.42           C  
ATOM   2114  CD  PRO B  17      16.692  68.899  22.206  1.00 36.74           C  
ATOM   2115  N   SER B  18      18.096  70.958  24.940  1.00 48.33           N  
ATOM   2116  CA  SER B  18      18.470  71.487  26.251  1.00 43.95           C  
ATOM   2117  C   SER B  18      19.930  71.161  26.582  1.00 46.91           C  
ATOM   2118  O   SER B  18      20.661  72.027  27.061  1.00 47.15           O  
ATOM   2119  CB  SER B  18      17.547  70.956  27.350  1.00 38.75           C  
ATOM   2120  OG  SER B  18      16.275  71.578  27.288  1.00 42.65           O  
ATOM   2121  N   ARG B  19      20.353  69.922  26.312  1.00 40.44           N  
ATOM   2122  CA  ARG B  19      21.728  69.504  26.588  1.00 44.66           C  
ATOM   2123  C   ARG B  19      22.721  70.253  25.708  1.00 46.00           C  
ATOM   2124  O   ARG B  19      23.802  70.609  26.168  1.00 51.78           O  
ATOM   2125  CB  ARG B  19      21.910  67.998  26.400  1.00 40.48           C  
ATOM   2126  CG  ARG B  19      21.178  67.136  27.409  1.00 49.64           C  
ATOM   2127  CD  ARG B  19      21.701  65.707  27.385  1.00 48.47           C  
ATOM   2128  NE  ARG B  19      21.519  65.025  26.098  1.00 41.21           N  
ATOM   2129  CZ  ARG B  19      20.438  64.321  25.763  1.00 44.34           C  
ATOM   2130  NH1 ARG B  19      19.415  64.214  26.600  1.00 36.32           N1+
ATOM   2131  NH2 ARG B  19      20.375  63.722  24.585  1.00 39.81           N  
ATOM   2132  N   ALA B  20      22.351  70.487  24.447  1.00 43.60           N  
ATOM   2133  CA  ALA B  20      23.204  71.237  23.519  1.00 40.62           C  
ATOM   2134  C   ALA B  20      23.487  72.659  24.008  1.00 55.72           C  
ATOM   2135  O   ALA B  20      24.636  73.108  23.984  1.00 54.50           O  
ATOM   2136  CB  ALA B  20      22.596  71.260  22.127  1.00 40.76           C  
ATOM   2137  N   VAL B  21      22.444  73.357  24.461  1.00 47.54           N  
ATOM   2138  CA  VAL B  21      22.604  74.719  24.976  1.00 52.10           C  
ATOM   2139  C   VAL B  21      23.359  74.734  26.311  1.00 50.59           C  
ATOM   2140  O   VAL B  21      24.225  75.590  26.531  1.00 53.50           O  
ATOM   2141  CB  VAL B  21      21.251  75.454  25.114  1.00 49.26           C  
ATOM   2142  CG1 VAL B  21      21.465  76.870  25.628  1.00 54.80           C  
ATOM   2143  CG2 VAL B  21      20.509  75.477  23.781  1.00 45.65           C  
ATOM   2144  N   TYR B  22      23.010  73.796  27.193  1.00 50.05           N  
ATOM   2145  CA  TYR B  22      23.709  73.595  28.464  1.00 60.49           C  
ATOM   2146  C   TYR B  22      25.212  73.476  28.244  1.00 51.29           C  
ATOM   2147  O   TYR B  22      25.989  74.212  28.855  1.00 63.20           O  
ATOM   2148  CB  TYR B  22      23.182  72.343  29.178  1.00 56.35           C  
ATOM   2149  CG  TYR B  22      23.868  72.013  30.497  1.00 61.21           C  
ATOM   2150  CD1 TYR B  22      23.462  72.615  31.692  1.00 59.68           C  
ATOM   2151  CD2 TYR B  22      24.905  71.076  30.554  1.00 50.30           C  
ATOM   2152  CE1 TYR B  22      24.079  72.305  32.900  1.00 65.87           C  
ATOM   2153  CE2 TYR B  22      25.529  70.766  31.758  1.00 60.20           C  
ATOM   2154  CZ  TYR B  22      25.112  71.380  32.925  1.00 63.37           C  
ATOM   2155  OH  TYR B  22      25.730  71.069  34.115  1.00 82.62           O  
ATOM   2156  N   ILE B  23      25.605  72.556  27.363  1.00 60.10           N  
ATOM   2157  CA  ILE B  23      27.013  72.318  27.049  1.00 60.02           C  
ATOM   2158  C   ILE B  23      27.688  73.579  26.498  1.00 61.74           C  
ATOM   2159  O   ILE B  23      28.792  73.929  26.926  1.00 55.08           O  
ATOM   2160  CB  ILE B  23      27.196  71.136  26.067  1.00 53.30           C  
ATOM   2161  CG1 ILE B  23      26.749  69.823  26.712  1.00 54.34           C  
ATOM   2162  CG2 ILE B  23      28.650  71.019  25.641  1.00 57.25           C  
ATOM   2163  CD1 ILE B  23      26.708  68.651  25.753  1.00 50.08           C  
ATOM   2164  N   PHE B  24      27.020  74.263  25.568  1.00 50.62           N  
ATOM   2165  CA  PHE B  24      27.585  75.469  24.961  1.00 49.10           C  
ATOM   2166  C   PHE B  24      27.859  76.557  26.000  1.00 60.60           C  
ATOM   2167  O   PHE B  24      28.927  77.175  25.989  1.00 55.85           O  
ATOM   2168  CB  PHE B  24      26.679  76.009  23.848  1.00 48.05           C  
ATOM   2169  CG  PHE B  24      27.245  77.213  23.137  1.00 62.40           C  
ATOM   2170  CD1 PHE B  24      28.195  77.061  22.128  1.00 56.85           C  
ATOM   2171  CD2 PHE B  24      26.832  78.500  23.478  1.00 55.18           C  
ATOM   2172  CE1 PHE B  24      28.721  78.168  21.474  1.00 54.85           C  
ATOM   2173  CE2 PHE B  24      27.352  79.611  22.826  1.00 54.75           C  
ATOM   2174  CZ  PHE B  24      28.298  79.444  21.824  1.00 52.98           C  
ATOM   2175  N   ALA B  25      26.892  76.784  26.889  1.00 58.12           N  
ATOM   2176  CA  ALA B  25      27.024  77.800  27.935  1.00 50.30           C  
ATOM   2177  C   ALA B  25      28.099  77.419  28.937  1.00 59.45           C  
ATOM   2178  O   ALA B  25      28.876  78.276  29.365  1.00 60.16           O  
ATOM   2179  CB  ALA B  25      25.701  78.015  28.652  1.00 47.59           C  
ATOM   2180  N   LYS B  26      28.136  76.141  29.321  1.00 55.43           N  
ATOM   2181  CA  LYS B  26      29.124  75.669  30.297  1.00 59.95           C  
ATOM   2182  C   LYS B  26      30.530  75.732  29.720  1.00 69.30           C  
ATOM   2183  O   LYS B  26      31.429  76.295  30.341  1.00 70.01           O  
ATOM   2184  CB  LYS B  26      28.800  74.262  30.794  1.00 71.57           C  
ATOM   2185  CG  LYS B  26      27.604  74.187  31.731  1.00 62.93           C  
ATOM   2186  CD  LYS B  26      27.969  74.586  33.151  1.00 71.33           C  
ATOM   2187  CE  LYS B  26      26.727  74.626  34.026  1.00 91.05           C  
ATOM   2188  NZ  LYS B  26      27.058  74.759  35.471  1.00106.77           N1+
ATOM   2189  N   LYS B  27      30.708  75.189  28.518  1.00 72.81           N  
ATOM   2190  CA  LYS B  27      32.012  75.211  27.866  1.00 74.63           C  
ATOM   2191  C   LYS B  27      32.565  76.628  27.706  1.00 72.99           C  
ATOM   2192  O   LYS B  27      33.756  76.836  27.910  1.00 67.99           O  
ATOM   2193  CB  LYS B  27      31.997  74.471  26.519  1.00 63.15           C  
ATOM   2194  CG  LYS B  27      33.390  74.165  25.969  1.00 80.58           C  
ATOM   2195  CD  LYS B  27      34.228  73.363  26.961  1.00 76.66           C  
ATOM   2196  CE  LYS B  27      35.718  73.613  26.790  1.00 88.54           C  
ATOM   2197  NZ  LYS B  27      36.228  73.082  25.500  1.00 99.15           N1+
ATOM   2198  N   ASN B  28      31.706  77.589  27.363  1.00 63.99           N  
ATOM   2199  CA  ASN B  28      32.137  78.986  27.174  1.00 63.78           C  
ATOM   2200  C   ASN B  28      32.134  79.829  28.453  1.00 68.79           C  
ATOM   2201  O   ASN B  28      32.504  81.010  28.434  1.00 69.86           O  
ATOM   2202  CB  ASN B  28      31.299  79.671  26.091  1.00 60.08           C  
ATOM   2203  CG  ASN B  28      31.623  79.167  24.703  1.00 69.68           C  
ATOM   2204  ND2 ASN B  28      30.809  78.244  24.200  1.00 56.66           N  
ATOM   2205  OD1 ASN B  28      32.591  79.606  24.085  1.00 72.48           O  
ATOM   2206  N   GLY B  29      31.725  79.220  29.561  1.00 65.94           N  
ATOM   2207  CA  GLY B  29      31.633  79.924  30.836  1.00 68.29           C  
ATOM   2208  C   GLY B  29      30.686  81.105  30.750  1.00 71.51           C  
ATOM   2209  O   GLY B  29      30.949  82.164  31.319  1.00 79.19           O  
ATOM   2210  N   ILE B  30      29.595  80.923  30.012  1.00 66.65           N  
ATOM   2211  CA  ILE B  30      28.555  81.934  29.896  1.00 74.95           C  
ATOM   2212  C   ILE B  30      27.731  81.899  31.183  1.00 65.81           C  
ATOM   2213  O   ILE B  30      27.111  80.881  31.488  1.00 68.45           O  
ATOM   2214  CB  ILE B  30      27.661  81.699  28.653  1.00 72.41           C  
ATOM   2215  CG1 ILE B  30      28.466  81.922  27.366  1.00 67.79           C  
ATOM   2216  CG2 ILE B  30      26.440  82.612  28.681  1.00 60.29           C  
ATOM   2217  CD1 ILE B  30      27.748  81.510  26.098  1.00 66.63           C  
ATOM   2218  N   PRO B  31      27.742  83.005  31.947  1.00 83.40           N  
ATOM   2219  CA  PRO B  31      27.000  83.045  33.209  1.00 66.81           C  
ATOM   2220  C   PRO B  31      25.493  82.978  32.974  1.00 77.91           C  
ATOM   2221  O   PRO B  31      24.899  83.904  32.416  1.00100.80           O  
ATOM   2222  CB  PRO B  31      27.425  84.382  33.839  1.00 70.44           C  
ATOM   2223  CG  PRO B  31      27.923  85.214  32.705  1.00 84.65           C  
ATOM   2224  CD  PRO B  31      28.454  84.269  31.668  1.00 74.81           C  
ATOM   2225  N   LEU B  32      24.900  81.864  33.396  1.00 68.18           N  
ATOM   2226  CA  LEU B  32      23.514  81.528  33.098  1.00 65.57           C  
ATOM   2227  C   LEU B  32      22.852  80.850  34.286  1.00 75.60           C  
ATOM   2228  O   LEU B  32      23.357  79.846  34.788  1.00 73.72           O  
ATOM   2229  CB  LEU B  32      23.445  80.581  31.898  1.00 74.93           C  
ATOM   2230  CG  LEU B  32      22.816  81.070  30.594  1.00 85.56           C  
ATOM   2231  CD1 LEU B  32      22.989  80.027  29.507  1.00 75.60           C  
ATOM   2232  CD2 LEU B  32      21.341  81.366  30.796  1.00118.16           C  
ATOM   2233  N   GLU B  33      21.720  81.392  34.725  1.00 58.74           N  
ATOM   2234  CA  GLU B  33      20.940  80.770  35.787  1.00 57.42           C  
ATOM   2235  C   GLU B  33      20.085  79.646  35.212  1.00 71.31           C  
ATOM   2236  O   GLU B  33      19.175  79.885  34.415  1.00 70.60           O  
ATOM   2237  CB  GLU B  33      20.070  81.798  36.506  1.00 60.83           C  
ATOM   2238  N   LEU B  34      20.396  78.417  35.611  1.00 62.86           N  
ATOM   2239  CA  LEU B  34      19.647  77.249  35.162  1.00 76.75           C  
ATOM   2240  C   LEU B  34      18.339  77.104  35.932  1.00 65.98           C  
ATOM   2241  O   LEU B  34      18.311  77.155  37.164  1.00 66.40           O  
ATOM   2242  CB  LEU B  34      20.493  75.977  35.289  1.00 63.93           C  
ATOM   2243  CG  LEU B  34      21.868  75.975  34.609  1.00 69.94           C  
ATOM   2244  CD1 LEU B  34      22.652  74.728  34.985  1.00 65.65           C  
ATOM   2245  CD2 LEU B  34      21.748  76.104  33.096  1.00 57.36           C  
ATOM   2246  N   ARG B  35      17.250  76.946  35.190  1.00 51.11           N  
ATOM   2247  CA  ARG B  35      15.951  76.687  35.787  1.00 48.91           C  
ATOM   2248  C   ARG B  35      15.419  75.375  35.213  1.00 55.44           C  
ATOM   2249  O   ARG B  35      15.136  75.283  34.010  1.00 48.95           O  
ATOM   2250  CB  ARG B  35      14.997  77.865  35.534  1.00 47.61           C  
ATOM   2251  CG  ARG B  35      15.499  79.222  36.067  1.00 50.80           C  
ATOM   2252  CD  ARG B  35      15.447  79.333  37.588  1.00 53.89           C  
ATOM   2253  NE  ARG B  35      14.350  80.178  38.060  1.00 68.50           N  
ATOM   2254  N   THR B  36      15.328  74.351  36.061  1.00 54.13           N  
ATOM   2255  CA  THR B  36      14.856  73.043  35.614  0.50 60.74           C  
ATOM   2257  C   THR B  36      13.342  73.055  35.481  1.00 54.13           C  
ATOM   2258  O   THR B  36      12.627  73.506  36.380  1.00 57.15           O  
ATOM   2259  CB  THR B  36      15.293  71.890  36.543  0.50 59.31           C  
ATOM   2261  CG2 THR B  36      16.819  71.757  36.581  0.50 51.10           C  
ATOM   2263  OG1 THR B  36      14.788  72.117  37.862  0.50 50.59           O  
ATOM   2265  N   VAL B  37      12.874  72.582  34.335  1.00 48.64           N  
ATOM   2266  CA  VAL B  37      11.462  72.459  34.030  1.00 44.02           C  
ATOM   2267  C   VAL B  37      11.259  70.993  33.636  1.00 55.46           C  
ATOM   2268  O   VAL B  37      11.751  70.551  32.600  1.00 50.19           O  
ATOM   2269  CB  VAL B  37      11.063  73.397  32.871  1.00 44.55           C  
ATOM   2270  CG1 VAL B  37       9.636  73.123  32.430  1.00 36.59           C  
ATOM   2271  CG2 VAL B  37      11.226  74.859  33.275  1.00 47.42           C  
ATOM   2272  N   ASP B  38      10.546  70.249  34.474  1.00 42.47           N  
ATOM   2273  CA  ASP B  38      10.447  68.790  34.359  1.00 37.10           C  
ATOM   2274  C   ASP B  38       9.460  68.360  33.265  1.00 46.42           C  
ATOM   2275  O   ASP B  38       8.236  68.454  33.440  1.00 37.19           O  
ATOM   2276  CB  ASP B  38      10.053  68.204  35.726  1.00 42.34           C  
ATOM   2277  CG  ASP B  38      10.166  66.689  35.779  1.00 44.98           C  
ATOM   2278  OD1 ASP B  38       9.963  66.023  34.744  1.00 42.18           O  
ATOM   2279  OD2 ASP B  38      10.438  66.161  36.877  1.00 55.67           O1-
ATOM   2280  N   LEU B  39      10.006  67.877  32.147  1.00 41.74           N  
ATOM   2281  CA  LEU B  39       9.205  67.483  30.975  1.00 41.71           C  
ATOM   2282  C   LEU B  39       8.260  66.320  31.242  1.00 44.11           C  
ATOM   2283  O   LEU B  39       7.090  66.367  30.874  1.00 43.52           O  
ATOM   2284  CB  LEU B  39      10.113  67.122  29.793  1.00 42.07           C  
ATOM   2285  CG  LEU B  39      10.794  68.270  29.046  1.00 44.85           C  
ATOM   2286  CD1 LEU B  39      11.810  67.730  28.044  1.00 45.24           C  
ATOM   2287  CD2 LEU B  39       9.759  69.150  28.359  1.00 42.65           C  
ATOM   2288  N   VAL B  40       8.771  65.269  31.874  1.00 35.15           N  
ATOM   2289  CA  VAL B  40       7.966  64.075  32.100  1.00 42.68           C  
ATOM   2290  C   VAL B  40       6.786  64.404  33.006  1.00 40.83           C  
ATOM   2291  O   VAL B  40       5.680  63.927  32.780  1.00 44.15           O  
ATOM   2292  CB  VAL B  40       8.810  62.916  32.669  1.00 45.19           C  
ATOM   2293  CG1 VAL B  40       7.923  61.755  33.076  1.00 37.06           C  
ATOM   2294  CG2 VAL B  40       9.828  62.468  31.631  1.00 39.21           C  
ATOM   2295  N   LYS B  41       7.031  65.239  34.016  1.00 41.74           N  
ATOM   2296  CA  LYS B  41       5.989  65.667  34.942  1.00 35.49           C  
ATOM   2297  C   LYS B  41       4.991  66.575  34.234  1.00 47.19           C  
ATOM   2298  O   LYS B  41       3.814  66.619  34.604  1.00 47.11           O  
ATOM   2299  CB  LYS B  41       6.590  66.374  36.162  1.00 38.20           C  
ATOM   2300  CG  LYS B  41       5.653  66.440  37.349  1.00 69.61           C  
ATOM   2301  CD  LYS B  41       6.358  66.926  38.599  1.00 68.56           C  
ATOM   2302  CE  LYS B  41       5.450  66.742  39.803  1.00 75.51           C  
ATOM   2303  NZ  LYS B  41       5.723  67.746  40.871  1.00 81.65           N1+
ATOM   2304  N   GLY B  42       5.468  67.281  33.209  1.00 41.40           N  
ATOM   2305  CA  GLY B  42       4.633  68.174  32.401  1.00 47.49           C  
ATOM   2306  C   GLY B  42       4.727  69.646  32.770  1.00 47.77           C  
ATOM   2307  O   GLY B  42       3.845  70.430  32.429  1.00 48.63           O  
ATOM   2308  N   GLN B  43       5.806  70.034  33.444  1.00 42.31           N  
ATOM   2309  CA  GLN B  43       5.934  71.402  33.941  1.00 39.82           C  
ATOM   2310  C   GLN B  43       6.088  72.449  32.832  1.00 52.63           C  
ATOM   2311  O   GLN B  43       5.822  73.635  33.048  1.00 50.03           O  
ATOM   2312  CB  GLN B  43       7.093  71.506  34.909  1.00 37.85           C  
ATOM   2313  CG  GLN B  43       6.845  70.847  36.249  1.00 38.88           C  
ATOM   2314  CD  GLN B  43       7.923  71.222  37.239  1.00 46.15           C  
ATOM   2315  NE2 GLN B  43       7.547  71.362  38.506  1.00 57.29           N  
ATOM   2316  OE1 GLN B  43       9.082  71.400  36.864  1.00 47.82           O  
ATOM   2317  N   HIS B  44       6.502  72.003  31.649  1.00 45.67           N  
ATOM   2318  CA  HIS B  44       6.570  72.862  30.464  1.00 50.36           C  
ATOM   2319  C   HIS B  44       5.179  73.235  29.940  1.00 47.91           C  
ATOM   2320  O   HIS B  44       5.033  74.183  29.168  1.00 44.37           O  
ATOM   2321  CB  HIS B  44       7.419  72.213  29.359  1.00 44.71           C  
ATOM   2322  CG  HIS B  44       6.875  70.910  28.851  1.00 41.25           C  
ATOM   2323  CD2 HIS B  44       6.565  70.506  27.596  1.00 41.17           C  
ATOM   2324  ND1 HIS B  44       6.627  69.828  29.673  1.00 45.11           N  
ATOM   2325  CE1 HIS B  44       6.169  68.822  28.946  1.00 40.80           C  
ATOM   2326  NE2 HIS B  44       6.132  69.205  27.682  1.00 47.74           N  
ATOM   2327  N   LYS B  45       4.164  72.491  30.378  1.00 49.06           N  
ATOM   2328  CA  LYS B  45       2.782  72.787  30.011  1.00 40.86           C  
ATOM   2329  C   LYS B  45       2.019  73.397  31.178  1.00 49.64           C  
ATOM   2330  O   LYS B  45       0.801  73.530  31.121  1.00 59.35           O  
ATOM   2331  CB  LYS B  45       2.070  71.527  29.495  1.00 46.74           C  
ATOM   2332  CG  LYS B  45       2.735  70.861  28.295  1.00 44.81           C  
ATOM   2333  CD  LYS B  45       2.871  71.823  27.117  1.00 45.14           C  
ATOM   2334  CE  LYS B  45       3.537  71.142  25.935  1.00 54.43           C  
ATOM   2335  NZ  LYS B  45       3.980  72.115  24.897  1.00 43.30           N1+
ATOM   2336  N   SER B  46       2.738  73.769  32.234  1.00 44.66           N  
ATOM   2337  CA  SER B  46       2.111  74.396  33.388  1.00 55.00           C  
ATOM   2338  C   SER B  46       1.766  75.850  33.094  1.00 71.29           C  
ATOM   2339  O   SER B  46       2.407  76.490  32.252  1.00 51.20           O  
ATOM   2340  CB  SER B  46       3.020  74.320  34.617  1.00 43.46           C  
ATOM   2341  OG  SER B  46       4.090  75.256  34.534  1.00 52.75           O  
ATOM   2342  N   LYS B  47       0.758  76.355  33.805  1.00 63.99           N  
ATOM   2343  CA  LYS B  47       0.364  77.759  33.739  1.00 62.17           C  
ATOM   2344  C   LYS B  47       1.545  78.684  33.933  1.00 58.73           C  
ATOM   2345  O   LYS B  47       1.710  79.633  33.169  1.00 67.45           O  
ATOM   2346  CB  LYS B  47      -0.722  78.077  34.773  1.00 77.23           C  
ATOM   2347  CG  LYS B  47      -2.091  78.380  34.181  1.00 89.88           C  
ATOM   2348  CD  LYS B  47      -2.732  77.160  33.538  1.00 96.81           C  
ATOM   2349  CE  LYS B  47      -4.114  77.499  33.004  1.00109.32           C  
ATOM   2350  NZ  LYS B  47      -4.831  76.289  32.518  1.00122.87           N1+
ATOM   2351  N   GLU B  48       2.370  78.403  34.944  1.00 61.08           N  
ATOM   2352  CA  GLU B  48       3.539  79.236  35.224  1.00 55.33           C  
ATOM   2353  C   GLU B  48       4.503  79.274  34.049  1.00 71.26           C  
ATOM   2354  O   GLU B  48       5.001  80.347  33.692  1.00 63.65           O  
ATOM   2355  CB  GLU B  48       4.285  78.775  36.476  1.00 65.36           C  
ATOM   2356  CG  GLU B  48       3.630  79.178  37.784  1.00 77.98           C  
ATOM   2357  CD  GLU B  48       2.594  78.176  38.249  1.00 89.25           C  
ATOM   2358  OE1 GLU B  48       2.443  77.108  37.609  1.00 80.23           O  
ATOM   2359  OE2 GLU B  48       1.931  78.462  39.265  1.00 95.40           O1-
ATOM   2360  N   PHE B  49       4.766  78.116  33.443  1.00 59.62           N  
ATOM   2361  CA  PHE B  49       5.715  78.095  32.341  1.00 51.49           C  
ATOM   2362  C   PHE B  49       5.159  78.716  31.068  1.00 45.86           C  
ATOM   2363  O   PHE B  49       5.891  79.397  30.354  1.00 50.14           O  
ATOM   2364  CB  PHE B  49       6.309  76.713  32.044  1.00 43.63           C  
ATOM   2365  CG  PHE B  49       7.441  76.781  31.062  1.00 42.72           C  
ATOM   2366  CD1 PHE B  49       8.667  77.337  31.439  1.00 46.75           C  
ATOM   2367  CD2 PHE B  49       7.263  76.383  29.744  1.00 45.18           C  
ATOM   2368  CE1 PHE B  49       9.703  77.451  30.529  1.00 53.51           C  
ATOM   2369  CE2 PHE B  49       8.302  76.489  28.826  1.00 53.72           C  
ATOM   2370  CZ  PHE B  49       9.522  77.023  29.220  1.00 48.71           C  
ATOM   2371  N   LEU B  50       3.882  78.467  30.779  1.00 49.72           N  
ATOM   2372  CA  LEU B  50       3.248  79.047  29.589  1.00 62.27           C  
ATOM   2373  C   LEU B  50       3.192  80.574  29.630  1.00 63.68           C  
ATOM   2374  O   LEU B  50       3.171  81.227  28.578  1.00 58.63           O  
ATOM   2375  CB  LEU B  50       1.862  78.450  29.345  1.00 50.06           C  
ATOM   2376  CG  LEU B  50       1.871  76.960  28.985  1.00 54.72           C  
ATOM   2377  CD1 LEU B  50       0.466  76.382  29.071  1.00 45.22           C  
ATOM   2378  CD2 LEU B  50       2.471  76.731  27.603  1.00 49.92           C  
ATOM   2379  N   GLN B  51       3.189  81.133  30.841  1.00 58.78           N  
ATOM   2380  CA  GLN B  51       3.298  82.581  31.048  1.00 52.43           C  
ATOM   2381  C   GLN B  51       4.628  83.126  30.532  1.00 63.29           C  
ATOM   2382  O   GLN B  51       4.705  84.269  30.087  1.00 62.68           O  
ATOM   2383  CB  GLN B  51       3.164  82.926  32.534  1.00 65.98           C  
ATOM   2384  CG  GLN B  51       1.752  82.824  33.093  1.00 90.83           C  
ATOM   2385  CD  GLN B  51       0.800  83.849  32.503  1.00113.40           C  
ATOM   2386  NE2 GLN B  51      -0.374  83.390  32.094  1.00105.73           N  
ATOM   2387  OE1 GLN B  51       1.113  85.039  32.421  1.00 98.28           O  
ATOM   2388  N   ILE B  52       5.669  82.303  30.612  1.00 61.90           N  
ATOM   2389  CA  ILE B  52       6.998  82.658  30.130  1.00 56.23           C  
ATOM   2390  C   ILE B  52       7.116  82.374  28.631  1.00 64.08           C  
ATOM   2391  O   ILE B  52       7.558  83.231  27.871  1.00 70.05           O  
ATOM   2392  CB  ILE B  52       8.091  81.896  30.920  1.00 70.20           C  
ATOM   2393  CG1 ILE B  52       8.070  82.320  32.395  1.00 68.31           C  
ATOM   2394  CG2 ILE B  52       9.474  82.101  30.303  1.00 61.64           C  
ATOM   2395  CD1 ILE B  52       8.606  81.275  33.347  1.00 57.79           C  
ATOM   2396  N   ASN B  53       6.723  81.168  28.220  1.00 57.36           N  
ATOM   2397  CA  ASN B  53       6.795  80.740  26.823  1.00 54.07           C  
ATOM   2398  C   ASN B  53       5.505  80.006  26.440  1.00 57.18           C  
ATOM   2399  O   ASN B  53       5.284  78.862  26.850  1.00 54.65           O  
ATOM   2400  CB  ASN B  53       8.053  79.876  26.595  1.00 62.16           C  
ATOM   2401  CG  ASN B  53       8.065  79.164  25.245  1.00 64.88           C  
ATOM   2402  ND2 ASN B  53       8.759  78.031  25.188  1.00 47.63           N  
ATOM   2403  OD1 ASN B  53       7.471  79.622  24.270  1.00 54.95           O  
ATOM   2404  N   SER B  54       4.662  80.682  25.656  1.00 47.42           N  
ATOM   2405  CA  SER B  54       3.333  80.175  25.282  1.00 53.66           C  
ATOM   2406  C   SER B  54       3.402  78.896  24.447  1.00 43.37           C  
ATOM   2407  O   SER B  54       2.427  78.150  24.377  1.00 61.95           O  
ATOM   2408  CB  SER B  54       2.528  81.245  24.533  1.00 50.92           C  
ATOM   2409  OG  SER B  54       3.115  81.513  23.269  1.00 55.23           O  
ATOM   2410  N   LEU B  55       4.553  78.649  23.818  1.00 46.54           N  
ATOM   2411  CA  LEU B  55       4.789  77.393  23.085  1.00 50.49           C  
ATOM   2412  C   LEU B  55       4.989  76.215  24.018  1.00 50.89           C  
ATOM   2413  O   LEU B  55       4.701  75.073  23.645  1.00 49.19           O  
ATOM   2414  CB  LEU B  55       6.012  77.499  22.176  1.00 44.78           C  
ATOM   2415  CG  LEU B  55       5.938  78.464  20.993  1.00 61.45           C  
ATOM   2416  CD1 LEU B  55       7.327  78.635  20.405  1.00 48.26           C  
ATOM   2417  CD2 LEU B  55       4.953  77.979  19.939  1.00 51.61           C  
ATOM   2418  N   GLY B  56       5.499  76.486  25.220  1.00 43.48           N  
ATOM   2419  CA  GLY B  56       5.713  75.430  26.215  1.00 48.35           C  
ATOM   2420  C   GLY B  56       6.678  74.368  25.726  1.00 48.97           C  
ATOM   2421  O   GLY B  56       6.365  73.175  25.740  1.00 45.03           O  
ATOM   2422  N   LYS B  57       7.842  74.824  25.266  1.00 43.45           N  
ATOM   2423  CA  LYS B  57       8.902  73.922  24.831  0.50 43.56           C  
ATOM   2425  C   LYS B  57      10.244  74.329  25.436  1.00 44.05           C  
ATOM   2426  O   LYS B  57      10.465  75.490  25.784  1.00 45.95           O  
ATOM   2427  CB  LYS B  57       8.988  73.851  23.295  0.50 55.56           C  
ATOM   2429  CG  LYS B  57       7.682  73.474  22.602  0.50 53.70           C  
ATOM   2431  CD  LYS B  57       7.908  72.704  21.310  0.50 48.73           C  
ATOM   2433  CE  LYS B  57       8.142  71.229  21.598  0.50 51.38           C  
ATOM   2435  NZ  LYS B  57       7.156  70.720  22.592  0.50 61.03           N1+
ATOM   2437  N   LEU B  58      11.128  73.348  25.576  1.00 42.61           N  
ATOM   2438  CA  LEU B  58      12.451  73.558  26.139  1.00 36.29           C  
ATOM   2439  C   LEU B  58      13.501  73.293  25.059  1.00 42.80           C  
ATOM   2440  O   LEU B  58      13.249  72.527  24.137  1.00 43.84           O  
ATOM   2441  CB  LEU B  58      12.663  72.647  27.356  1.00 40.11           C  
ATOM   2442  CG  LEU B  58      11.695  72.845  28.532  1.00 39.61           C  
ATOM   2443  CD1 LEU B  58      11.940  71.759  29.563  1.00 38.44           C  
ATOM   2444  CD2 LEU B  58      11.826  74.236  29.158  1.00 35.04           C  
ATOM   2445  N   PRO B  59      14.660  73.966  25.135  1.00 41.77           N  
ATOM   2446  CA  PRO B  59      14.998  74.996  26.109  1.00 43.35           C  
ATOM   2447  C   PRO B  59      14.410  76.368  25.764  1.00 45.25           C  
ATOM   2448  O   PRO B  59      14.116  76.651  24.602  1.00 47.19           O  
ATOM   2449  CB  PRO B  59      16.523  75.053  26.020  1.00 42.03           C  
ATOM   2450  CG  PRO B  59      16.802  74.766  24.576  1.00 41.92           C  
ATOM   2451  CD  PRO B  59      15.764  73.739  24.179  1.00 37.77           C  
ATOM   2452  N   THR B  60      14.262  77.211  26.783  1.00 45.70           N  
ATOM   2453  CA  THR B  60      13.816  78.586  26.610  1.00 43.68           C  
ATOM   2454  C   THR B  60      14.812  79.528  27.307  1.00 46.83           C  
ATOM   2455  O   THR B  60      15.150  79.330  28.473  1.00 48.46           O  
ATOM   2456  CB  THR B  60      12.392  78.788  27.177  1.00 39.61           C  
ATOM   2457  CG2 THR B  60      11.992  80.262  27.146  1.00 42.30           C  
ATOM   2458  OG1 THR B  60      11.451  78.027  26.407  1.00 49.02           O  
ATOM   2459  N   LEU B  61      15.289  80.533  26.581  1.00 49.20           N  
ATOM   2460  CA  LEU B  61      16.187  81.534  27.154  1.00 48.98           C  
ATOM   2461  C   LEU B  61      15.418  82.800  27.503  1.00 46.68           C  
ATOM   2462  O   LEU B  61      14.610  83.287  26.716  1.00 47.80           O  
ATOM   2463  CB  LEU B  61      17.338  81.856  26.195  1.00 48.05           C  
ATOM   2464  CG  LEU B  61      18.434  82.818  26.666  1.00 57.64           C  
ATOM   2465  CD1 LEU B  61      19.422  82.130  27.598  1.00 54.36           C  
ATOM   2466  CD2 LEU B  61      19.161  83.397  25.465  1.00 52.16           C  
ATOM   2467  N   LYS B  62      15.662  83.315  28.701  1.00 57.35           N  
ATOM   2468  CA  LYS B  62      15.085  84.577  29.119  1.00 57.62           C  
ATOM   2469  C   LYS B  62      16.220  85.549  29.389  1.00 64.09           C  
ATOM   2470  O   LYS B  62      17.064  85.306  30.251  1.00 62.04           O  
ATOM   2471  CB  LYS B  62      14.210  84.386  30.359  1.00 63.58           C  
ATOM   2472  CG  LYS B  62      13.384  85.607  30.724  1.00 65.93           C  
ATOM   2473  CD  LYS B  62      12.403  85.275  31.833  1.00 69.42           C  
ATOM   2474  CE  LYS B  62      11.299  86.311  31.924  1.00 71.29           C  
ATOM   2475  NZ  LYS B  62      11.843  87.633  32.327  1.00 59.06           N1+
ATOM   2476  N   ASP B  63      16.249  86.631  28.618  1.00 59.26           N  
ATOM   2477  CA  ASP B  63      17.255  87.670  28.765  1.00 64.63           C  
ATOM   2478  C   ASP B  63      16.523  88.969  29.023  1.00 75.40           C  
ATOM   2479  O   ASP B  63      16.215  89.703  28.086  1.00 60.69           O  
ATOM   2480  CB  ASP B  63      18.100  87.784  27.492  1.00 55.48           C  
ATOM   2481  CG  ASP B  63      19.266  88.748  27.644  1.00 66.39           C  
ATOM   2482  OD1 ASP B  63      19.453  89.311  28.742  1.00 69.99           O  
ATOM   2483  OD2 ASP B  63      20.014  88.936  26.666  1.00 73.08           O1-
ATOM   2484  N   GLY B  64      16.239  89.240  30.295  1.00 67.98           N  
ATOM   2485  CA  GLY B  64      15.409  90.378  30.672  1.00 63.01           C  
ATOM   2486  C   GLY B  64      14.005  90.165  30.141  1.00 58.90           C  
ATOM   2487  O   GLY B  64      13.392  89.126  30.396  1.00 67.94           O  
ATOM   2488  N   ASP B  65      13.514  91.145  29.383  1.00 62.90           N  
ATOM   2489  CA  ASP B  65      12.213  91.069  28.712  1.00 66.83           C  
ATOM   2490  C   ASP B  65      12.231  90.081  27.549  1.00 66.40           C  
ATOM   2491  O   ASP B  65      11.187  89.572  27.140  1.00 74.35           O  
ATOM   2492  CB  ASP B  65      11.819  92.447  28.167  1.00 73.83           C  
ATOM   2493  CG  ASP B  65      11.706  93.501  29.252  1.00 95.90           C  
ATOM   2494  OD1 ASP B  65      10.966  93.278  30.234  1.00110.44           O  
ATOM   2495  OD2 ASP B  65      12.359  94.558  29.120  1.00 98.34           O1-
ATOM   2496  N   PHE B  66      13.424  89.824  27.017  1.00 68.32           N  
ATOM   2497  CA  PHE B  66      13.578  89.046  25.798  1.00 61.38           C  
ATOM   2498  C   PHE B  66      13.569  87.533  26.043  1.00 63.44           C  
ATOM   2499  O   PHE B  66      14.524  86.959  26.574  1.00 53.12           O  
ATOM   2500  CB  PHE B  66      14.835  89.484  25.036  1.00 63.13           C  
ATOM   2501  CG  PHE B  66      14.974  88.852  23.676  1.00 63.47           C  
ATOM   2502  CD1 PHE B  66      14.143  89.233  22.623  1.00 62.32           C  
ATOM   2503  CD2 PHE B  66      15.945  87.882  23.443  1.00 53.90           C  
ATOM   2504  CE1 PHE B  66      14.273  88.649  21.370  1.00 63.02           C  
ATOM   2505  CE2 PHE B  66      16.082  87.299  22.191  1.00 59.25           C  
ATOM   2506  CZ  PHE B  66      15.244  87.682  21.156  1.00 54.33           C  
ATOM   2507  N   ILE B  67      12.474  86.901  25.640  1.00 52.17           N  
ATOM   2508  CA  ILE B  67      12.313  85.452  25.759  1.00 53.88           C  
ATOM   2509  C   ILE B  67      12.480  84.786  24.386  1.00 64.59           C  
ATOM   2510  O   ILE B  67      11.810  85.166  23.424  1.00 51.12           O  
ATOM   2511  CB  ILE B  67      10.951  85.101  26.390  1.00 52.38           C  
ATOM   2512  CG1 ILE B  67      10.833  85.758  27.778  1.00 59.32           C  
ATOM   2513  CG2 ILE B  67      10.775  83.586  26.479  1.00 45.47           C  
ATOM   2514  CD1 ILE B  67       9.420  85.886  28.311  1.00 58.65           C  
ATOM   2515  N   LEU B  68      13.375  83.800  24.305  1.00 52.15           N  
ATOM   2516  CA  LEU B  68      13.749  83.171  23.032  1.00 50.11           C  
ATOM   2517  C   LEU B  68      13.715  81.636  23.073  1.00 46.80           C  
ATOM   2518  O   LEU B  68      14.188  81.019  24.031  1.00 42.62           O  
ATOM   2519  CB  LEU B  68      15.140  83.663  22.591  1.00 47.64           C  
ATOM   2520  CG  LEU B  68      15.774  83.072  21.320  1.00 48.32           C  
ATOM   2521  CD1 LEU B  68      15.037  83.490  20.060  1.00 51.56           C  
ATOM   2522  CD2 LEU B  68      17.239  83.454  21.227  1.00 40.90           C  
ATOM   2523  N   THR B  69      13.159  81.025  22.025  1.00 44.07           N  
ATOM   2524  CA  THR B  69      13.123  79.564  21.908  1.00 47.97           C  
ATOM   2525  C   THR B  69      13.941  79.076  20.710  1.00 44.43           C  
ATOM   2526  O   THR B  69      14.464  79.882  19.933  1.00 41.13           O  
ATOM   2527  CB  THR B  69      11.676  79.023  21.791  1.00 50.14           C  
ATOM   2528  CG2 THR B  69      10.777  79.599  22.880  1.00 46.95           C  
ATOM   2529  OG1 THR B  69      11.136  79.369  20.510  1.00 43.73           O  
ATOM   2530  N   GLU B  70      14.002  77.753  20.558  1.00 48.91           N  
ATOM   2531  CA  GLU B  70      14.781  77.058  19.521  1.00 38.87           C  
ATOM   2532  C   GLU B  70      16.267  77.080  19.835  1.00 44.01           C  
ATOM   2533  O   GLU B  70      16.895  78.140  19.862  1.00 42.87           O  
ATOM   2534  CB  GLU B  70      14.528  77.603  18.106  1.00 36.92           C  
ATOM   2535  CG  GLU B  70      13.094  77.470  17.603  1.00 51.66           C  
ATOM   2536  CD  GLU B  70      12.634  76.023  17.472  1.00 48.23           C  
ATOM   2537  OE1 GLU B  70      13.424  75.158  17.031  1.00 50.87           O  
ATOM   2538  OE2 GLU B  70      11.474  75.756  17.815  1.00 47.74           O1-
ATOM   2539  N   SER B  71      16.823  75.894  20.047  1.00 37.43           N  
ATOM   2540  CA  SER B  71      18.229  75.740  20.411  1.00 41.19           C  
ATOM   2541  C   SER B  71      19.185  76.429  19.442  1.00 37.57           C  
ATOM   2542  O   SER B  71      20.134  77.067  19.884  1.00 50.14           O  
ATOM   2543  CB  SER B  71      18.596  74.258  20.545  1.00 44.75           C  
ATOM   2544  OG  SER B  71      18.314  73.557  19.349  1.00 59.17           O  
ATOM   2545  N   SER B  72      18.929  76.320  18.133  1.00 41.49           N  
ATOM   2546  CA  SER B  72      19.823  76.922  17.137  1.00 42.82           C  
ATOM   2547  C   SER B  72      19.819  78.432  17.301  1.00 53.91           C  
ATOM   2548  O   SER B  72      20.879  79.045  17.353  1.00 47.58           O  
ATOM   2549  CB  SER B  72      19.448  76.526  15.706  1.00 46.88           C  
ATOM   2550  OG  SER B  72      18.064  76.743  15.470  1.00 50.43           O  
ATOM   2551  N   ALA B  73      18.622  79.011  17.416  1.00 48.49           N  
ATOM   2552  CA  ALA B  73      18.468  80.441  17.664  1.00 45.54           C  
ATOM   2553  C   ALA B  73      19.157  80.836  18.967  1.00 61.71           C  
ATOM   2554  O   ALA B  73      19.893  81.824  19.000  1.00 54.63           O  
ATOM   2555  CB  ALA B  73      16.997  80.834  17.693  1.00 41.13           C  
ATOM   2556  N   ILE B  74      18.939  80.051  20.023  1.00 46.31           N  
ATOM   2557  CA  ILE B  74      19.530  80.347  21.336  1.00 44.99           C  
ATOM   2558  C   ILE B  74      21.061  80.308  21.253  1.00 53.72           C  
ATOM   2559  O   ILE B  74      21.740  81.259  21.658  1.00 50.30           O  
ATOM   2560  CB  ILE B  74      18.993  79.410  22.443  1.00 40.58           C  
ATOM   2561  CG1 ILE B  74      17.492  79.631  22.646  1.00 38.61           C  
ATOM   2562  CG2 ILE B  74      19.718  79.674  23.759  1.00 47.69           C  
ATOM   2563  CD1 ILE B  74      16.813  78.535  23.445  1.00 39.53           C  
ATOM   2564  N   LEU B  75      21.591  79.225  20.685  1.00 46.30           N  
ATOM   2565  CA  LEU B  75      23.032  79.068  20.475  1.00 50.59           C  
ATOM   2566  C   LEU B  75      23.685  80.231  19.716  1.00 57.54           C  
ATOM   2567  O   LEU B  75      24.750  80.715  20.113  1.00 60.20           O  
ATOM   2568  CB  LEU B  75      23.328  77.744  19.758  1.00 51.86           C  
ATOM   2569  CG  LEU B  75      23.110  76.445  20.538  1.00 46.64           C  
ATOM   2570  CD1 LEU B  75      23.347  75.243  19.636  1.00 45.69           C  
ATOM   2571  CD2 LEU B  75      24.014  76.384  21.763  1.00 53.12           C  
ATOM   2572  N   ILE B  76      23.049  80.669  18.630  1.00 47.91           N  
ATOM   2573  CA  ILE B  76      23.588  81.756  17.808  1.00 57.79           C  
ATOM   2574  C   ILE B  76      23.565  83.070  18.586  1.00 56.73           C  
ATOM   2575  O   ILE B  76      24.541  83.834  18.579  1.00 54.62           O  
ATOM   2576  CB  ILE B  76      22.828  81.897  16.470  1.00 52.18           C  
ATOM   2577  CG1 ILE B  76      23.079  80.673  15.583  1.00 49.41           C  
ATOM   2578  CG2 ILE B  76      23.235  83.175  15.744  1.00 43.13           C  
ATOM   2579  CD1 ILE B  76      22.082  80.507  14.453  1.00 46.56           C  
ATOM   2580  N   TYR B  77      22.451  83.311  19.269  1.00 50.19           N  
ATOM   2581  CA  TYR B  77      22.276  84.497  20.104  1.00 62.63           C  
ATOM   2582  C   TYR B  77      23.376  84.628  21.162  1.00 60.07           C  
ATOM   2583  O   TYR B  77      24.000  85.682  21.291  1.00 58.89           O  
ATOM   2584  CB  TYR B  77      20.904  84.448  20.769  1.00 46.79           C  
ATOM   2585  CG  TYR B  77      20.586  85.619  21.666  1.00 54.69           C  
ATOM   2586  CD1 TYR B  77      20.155  86.833  21.132  1.00 52.23           C  
ATOM   2587  CD2 TYR B  77      20.699  85.506  23.057  1.00 56.13           C  
ATOM   2588  CE1 TYR B  77      19.848  87.907  21.957  1.00 60.85           C  
ATOM   2589  CE2 TYR B  77      20.395  86.575  23.892  1.00 55.51           C  
ATOM   2590  CZ  TYR B  77      19.971  87.772  23.336  1.00 62.38           C  
ATOM   2591  OH  TYR B  77      19.666  88.837  24.148  1.00 65.41           O  
ATOM   2592  N   LEU B  78      23.602  83.550  21.909  1.00 50.81           N  
ATOM   2593  CA  LEU B  78      24.602  83.528  22.973  1.00 49.35           C  
ATOM   2594  C   LEU B  78      26.003  83.705  22.406  1.00 55.27           C  
ATOM   2595  O   LEU B  78      26.806  84.449  22.962  1.00 57.18           O  
ATOM   2596  CB  LEU B  78      24.510  82.227  23.782  1.00 46.39           C  
ATOM   2597  CG  LEU B  78      23.249  82.017  24.633  1.00 55.11           C  
ATOM   2598  CD1 LEU B  78      23.180  80.589  25.161  1.00 52.82           C  
ATOM   2599  CD2 LEU B  78      23.164  83.018  25.778  1.00 53.05           C  
ATOM   2600  N   SER B  79      26.279  83.038  21.287  1.00 57.66           N  
ATOM   2601  CA  SER B  79      27.587  83.127  20.638  1.00 62.53           C  
ATOM   2602  C   SER B  79      27.950  84.572  20.269  1.00 64.50           C  
ATOM   2603  O   SER B  79      29.104  84.985  20.413  1.00 66.63           O  
ATOM   2604  CB  SER B  79      27.648  82.206  19.413  1.00 52.91           C  
ATOM   2605  OG  SER B  79      27.014  82.791  18.289  1.00 57.31           O  
ATOM   2606  N   CYS B  80      26.955  85.333  19.813  1.00 65.60           N  
ATOM   2607  CA  CYS B  80      27.144  86.739  19.451  1.00 62.94           C  
ATOM   2608  C   CYS B  80      27.173  87.638  20.675  1.00 82.98           C  
ATOM   2609  O   CYS B  80      28.131  88.388  20.869  1.00 77.87           O  
ATOM   2610  CB  CYS B  80      26.046  87.207  18.502  1.00 70.73           C  
ATOM   2611  SG  CYS B  80      25.985  86.279  16.959  1.00 79.85           S  
ATOM   2612  N   LYS B  81      26.124  87.561  21.495  1.00 67.68           N  
ATOM   2613  CA  LYS B  81      26.033  88.365  22.718  1.00 74.87           C  
ATOM   2614  C   LYS B  81      27.261  88.181  23.606  1.00 77.67           C  
ATOM   2615  O   LYS B  81      27.748  89.141  24.197  1.00 74.48           O  
ATOM   2616  CB  LYS B  81      24.761  88.035  23.511  1.00 75.24           C  
ATOM   2617  CG  LYS B  81      24.445  89.023  24.630  1.00 65.39           C  
ATOM   2618  CD  LYS B  81      23.408  88.453  25.588  1.00 79.70           C  
ATOM   2619  CE  LYS B  81      23.307  89.266  26.870  1.00 72.24           C  
ATOM   2620  NZ  LYS B  81      22.540  90.528  26.689  1.00 76.92           N1+
ATOM   2621  N   TYR B  82      27.763  86.952  23.692  1.00 78.10           N  
ATOM   2622  CA  TYR B  82      28.904  86.668  24.560  1.00 73.32           C  
ATOM   2623  C   TYR B  82      30.236  86.543  23.836  1.00 72.64           C  
ATOM   2624  O   TYR B  82      31.248  86.207  24.453  1.00 70.92           O  
ATOM   2625  CB  TYR B  82      28.616  85.454  25.449  1.00 66.14           C  
ATOM   2626  CG  TYR B  82      27.616  85.798  26.525  1.00 67.37           C  
ATOM   2627  CD1 TYR B  82      28.007  86.503  27.671  1.00 75.24           C  
ATOM   2628  CD2 TYR B  82      26.274  85.469  26.377  1.00 62.08           C  
ATOM   2629  CE1 TYR B  82      27.085  86.841  28.650  1.00 80.10           C  
ATOM   2630  CE2 TYR B  82      25.346  85.804  27.346  1.00 73.54           C  
ATOM   2631  CZ  TYR B  82      25.754  86.486  28.478  1.00 86.48           C  
ATOM   2632  OH  TYR B  82      24.823  86.809  29.433  1.00 73.86           O  
ATOM   2633  N   GLN B  83      30.229  86.837  22.535  1.00 65.07           N  
ATOM   2634  CA  GLN B  83      31.447  86.913  21.734  1.00 74.04           C  
ATOM   2635  C   GLN B  83      32.318  85.674  21.930  1.00 72.41           C  
ATOM   2636  O   GLN B  83      33.495  85.771  22.293  1.00 82.34           O  
ATOM   2637  CB  GLN B  83      32.231  88.181  22.086  1.00 62.67           C  
ATOM   2638  CG  GLN B  83      32.694  88.976  20.883  1.00102.57           C  
ATOM   2639  CD  GLN B  83      31.598  89.862  20.329  1.00118.19           C  
ATOM   2640  NE2 GLN B  83      31.735  91.166  20.545  1.00 97.73           N  
ATOM   2641  OE1 GLN B  83      30.638  89.385  19.715  1.00 87.75           O  
ATOM   2642  N   THR B  84      31.724  84.510  21.694  1.00 62.38           N  
ATOM   2643  CA  THR B  84      32.405  83.237  21.903  1.00 60.14           C  
ATOM   2644  C   THR B  84      33.477  83.026  20.828  1.00 60.57           C  
ATOM   2645  O   THR B  84      33.409  83.658  19.769  1.00 64.04           O  
ATOM   2646  CB  THR B  84      31.393  82.071  21.942  1.00 62.60           C  
ATOM   2647  CG2 THR B  84      30.481  82.207  23.163  1.00 53.81           C  
ATOM   2648  OG1 THR B  84      30.592  82.088  20.756  1.00 59.67           O  
ATOM   2649  N   PRO B  85      34.491  82.175  21.106  1.00 73.32           N  
ATOM   2650  CA  PRO B  85      35.523  81.868  20.110  1.00 81.34           C  
ATOM   2651  C   PRO B  85      34.933  81.571  18.727  1.00 89.23           C  
ATOM   2652  O   PRO B  85      33.950  80.830  18.617  1.00 66.37           O  
ATOM   2653  CB  PRO B  85      36.216  80.617  20.681  1.00 84.82           C  
ATOM   2654  CG  PRO B  85      35.620  80.374  22.035  1.00 83.51           C  
ATOM   2655  CD  PRO B  85      34.821  81.583  22.412  1.00 76.36           C  
ATOM   2656  N   ASP B  86      35.545  82.148  17.695  1.00 79.64           N  
ATOM   2657  CA  ASP B  86      35.014  82.132  16.327  1.00 66.27           C  
ATOM   2658  C   ASP B  86      34.679  80.745  15.759  1.00 68.29           C  
ATOM   2659  O   ASP B  86      33.698  80.598  15.032  1.00 69.76           O  
ATOM   2660  CB  ASP B  86      35.966  82.867  15.371  1.00 61.89           C  
ATOM   2661  CG  ASP B  86      35.415  82.953  13.958  1.00 75.68           C  
ATOM   2662  OD1 ASP B  86      34.487  83.759  13.715  1.00 65.59           O  
ATOM   2663  OD2 ASP B  86      35.903  82.200  13.091  1.00 70.63           O1-
ATOM   2664  N   HIS B  87      35.429  79.739  16.134  1.00 64.47           N  
ATOM   2665  CA  HIS B  87      35.301  78.458  15.500  1.00 74.10           C  
ATOM   2666  C   HIS B  87      33.919  77.861  15.686  1.00 66.11           C  
ATOM   2667  O   HIS B  87      33.484  77.080  14.885  1.00 64.86           O  
ATOM   2668  CB  HIS B  87      36.359  77.513  16.008  1.00 72.47           C  
ATOM   2669  CG  HIS B  87      36.178  77.127  17.433  1.00 89.42           C  
ATOM   2670  CD2 HIS B  87      36.535  77.751  18.572  1.00 72.24           C  
ATOM   2671  ND1 HIS B  87      35.559  75.961  17.812  1.00 84.00           N  
ATOM   2672  CE1 HIS B  87      35.551  75.878  19.125  1.00 77.85           C  
ATOM   2673  NE2 HIS B  87      36.138  76.952  19.611  1.00 80.73           N  
ATOM   2674  N   TRP B  88      33.267  78.215  16.774  1.00 70.99           N  
ATOM   2675  CA  TRP B  88      31.962  77.691  17.094  1.00 63.28           C  
ATOM   2676  C   TRP B  88      30.984  78.069  15.994  1.00 68.03           C  
ATOM   2677  O   TRP B  88      30.156  77.279  15.615  1.00 62.45           O  
ATOM   2678  CB  TRP B  88      31.466  78.332  18.372  1.00 60.00           C  
ATOM   2679  CG  TRP B  88      31.920  77.753  19.674  1.00 66.78           C  
ATOM   2680  CD1 TRP B  88      32.623  78.391  20.630  1.00 65.95           C  
ATOM   2681  CD2 TRP B  88      31.626  76.467  20.201  1.00 61.54           C  
ATOM   2682  CE2 TRP B  88      32.210  76.395  21.466  1.00 65.53           C  
ATOM   2683  CE3 TRP B  88      30.935  75.365  19.723  1.00 65.64           C  
ATOM   2684  NE1 TRP B  88      32.815  77.589  21.704  1.00 63.70           N  
ATOM   2685  CZ2 TRP B  88      32.135  75.276  22.244  1.00 60.25           C  
ATOM   2686  CZ3 TRP B  88      30.855  74.265  20.499  1.00 62.87           C  
ATOM   2687  CH2 TRP B  88      31.452  74.220  21.743  1.00 63.78           C  
ATOM   2688  N   TYR B  89      31.067  79.296  15.516  1.00 60.95           N  
ATOM   2689  CA  TYR B  89      30.143  79.828  14.536  1.00 64.40           C  
ATOM   2690  C   TYR B  89      30.874  80.827  13.644  1.00 59.01           C  
ATOM   2691  O   TYR B  89      30.748  82.013  13.829  1.00 62.76           O  
ATOM   2692  CB  TYR B  89      29.010  80.496  15.294  1.00 55.86           C  
ATOM   2693  CG  TYR B  89      27.832  80.946  14.495  1.00 65.60           C  
ATOM   2694  CD1 TYR B  89      27.186  80.104  13.634  1.00 57.20           C  
ATOM   2695  CD2 TYR B  89      27.343  82.208  14.637  1.00 63.33           C  
ATOM   2696  CE1 TYR B  89      26.097  80.522  12.921  1.00 51.73           C  
ATOM   2697  CE2 TYR B  89      26.254  82.631  13.927  1.00 59.10           C  
ATOM   2698  CZ  TYR B  89      25.644  81.778  13.073  1.00 56.41           C  
ATOM   2699  OH  TYR B  89      24.579  82.204  12.377  1.00 51.43           O  
ATOM   2700  N   PRO B  90      31.653  80.338  12.694  1.00 79.97           N  
ATOM   2701  CA  PRO B  90      32.670  81.145  12.006  1.00 65.26           C  
ATOM   2702  C   PRO B  90      32.086  82.337  11.258  1.00 67.46           C  
ATOM   2703  O   PRO B  90      30.984  82.244  10.708  1.00 60.02           O  
ATOM   2704  CB  PRO B  90      33.322  80.158  11.022  1.00 67.48           C  
ATOM   2705  CG  PRO B  90      32.759  78.806  11.335  1.00 57.24           C  
ATOM   2706  CD  PRO B  90      31.472  79.019  12.064  1.00 61.03           C  
ATOM   2707  N   SER B  91      32.832  83.442  11.258  1.00 72.11           N  
ATOM   2708  CA  SER B  91      32.455  84.665  10.555  1.00 68.78           C  
ATOM   2709  C   SER B  91      32.515  84.440   9.061  1.00 73.13           C  
ATOM   2710  O   SER B  91      31.733  85.026   8.313  1.00 67.95           O  
ATOM   2711  CB  SER B  91      33.411  85.809  10.904  1.00 66.70           C  
ATOM   2712  OG  SER B  91      33.815  85.742  12.256  1.00101.80           O  
ATOM   2713  N   ASP B  92      33.464  83.600   8.641  1.00 75.16           N  
ATOM   2714  CA  ASP B  92      33.680  83.290   7.230  1.00 77.88           C  
ATOM   2715  C   ASP B  92      32.381  82.849   6.566  1.00 76.83           C  
ATOM   2716  O   ASP B  92      31.702  81.938   7.047  1.00 73.42           O  
ATOM   2717  CB  ASP B  92      34.759  82.214   7.063  1.00 72.27           C  
ATOM   2718  CG  ASP B  92      35.012  81.865   5.608  1.00 77.19           C  
ATOM   2719  OD1 ASP B  92      35.633  82.686   4.905  1.00 85.08           O  
ATOM   2720  OD2 ASP B  92      34.588  80.776   5.166  1.00 74.52           O1-
ATOM   2721  N   LEU B  93      32.051  83.519   5.464  1.00 63.43           N  
ATOM   2722  CA  LEU B  93      30.799  83.317   4.735  1.00 65.27           C  
ATOM   2723  C   LEU B  93      30.493  81.838   4.465  1.00 72.53           C  
ATOM   2724  O   LEU B  93      29.445  81.327   4.865  1.00 66.17           O  
ATOM   2725  CB  LEU B  93      30.834  84.120   3.432  1.00 63.64           C  
ATOM   2726  CG  LEU B  93      29.650  84.143   2.462  1.00 81.72           C  
ATOM   2727  CD1 LEU B  93      28.442  84.855   3.050  1.00 73.09           C  
ATOM   2728  CD2 LEU B  93      30.081  84.808   1.164  1.00 75.86           C  
ATOM   2729  N   GLN B  94      31.427  81.158   3.809  1.00 63.95           N  
ATOM   2730  CA  GLN B  94      31.248  79.763   3.424  1.00 63.68           C  
ATOM   2731  C   GLN B  94      31.269  78.788   4.595  1.00 65.00           C  
ATOM   2732  O   GLN B  94      30.493  77.834   4.612  1.00 60.53           O  
ATOM   2733  CB  GLN B  94      32.286  79.371   2.382  1.00 61.24           C  
ATOM   2734  CG  GLN B  94      32.023  80.012   1.030  1.00 68.65           C  
ATOM   2735  CD  GLN B  94      32.953  79.513  -0.055  1.00 77.66           C  
ATOM   2736  NE2 GLN B  94      32.773  80.033  -1.259  1.00 73.94           N  
ATOM   2737  OE1 GLN B  94      33.818  78.668   0.180  1.00 71.70           O  
ATOM   2738  N   ALA B  95      32.152  79.027   5.565  1.00 67.95           N  
ATOM   2739  CA  ALA B  95      32.224  78.195   6.771  1.00 64.05           C  
ATOM   2740  C   ALA B  95      30.940  78.307   7.585  1.00 65.95           C  
ATOM   2741  O   ALA B  95      30.445  77.303   8.101  1.00 63.95           O  
ATOM   2742  CB  ALA B  95      33.435  78.561   7.620  1.00 56.05           C  
ATOM   2743  N   ARG B  96      30.396  79.522   7.685  1.00 66.80           N  
ATOM   2744  CA  ARG B  96      29.110  79.728   8.356  1.00 69.31           C  
ATOM   2745  C   ARG B  96      27.993  79.023   7.599  1.00 64.08           C  
ATOM   2746  O   ARG B  96      27.149  78.373   8.206  1.00 58.08           O  
ATOM   2747  CB  ARG B  96      28.778  81.213   8.516  1.00 63.18           C  
ATOM   2748  CG  ARG B  96      27.496  81.454   9.304  1.00 63.54           C  
ATOM   2749  CD  ARG B  96      27.426  82.850   9.892  1.00 74.53           C  
ATOM   2750  NE  ARG B  96      28.459  83.059  10.904  1.00 69.67           N  
ATOM   2751  CZ  ARG B  96      28.536  84.123  11.696  1.00 65.12           C  
ATOM   2752  NH1 ARG B  96      27.631  85.092  11.618  1.00 66.71           N1+
ATOM   2753  NH2 ARG B  96      29.514  84.213  12.583  1.00 65.02           N  
ATOM   2754  N   ALA B  97      28.004  79.153   6.275  1.00 64.90           N  
ATOM   2755  CA  ALA B  97      27.025  78.487   5.420  1.00 59.62           C  
ATOM   2756  C   ALA B  97      26.997  76.976   5.645  1.00 54.80           C  
ATOM   2757  O   ALA B  97      25.936  76.358   5.576  1.00 54.92           O  
ATOM   2758  CB  ALA B  97      27.301  78.799   3.959  1.00 62.77           C  
ATOM   2759  N   ARG B  98      28.165  76.396   5.914  1.00 59.10           N  
ATOM   2760  CA  ARG B  98      28.292  74.965   6.189  1.00 59.79           C  
ATOM   2761  C   ARG B  98      27.604  74.594   7.494  1.00 57.66           C  
ATOM   2762  O   ARG B  98      27.001  73.516   7.611  1.00 55.14           O  
ATOM   2763  CB  ARG B  98      29.771  74.552   6.233  1.00 57.15           C  
ATOM   2764  CG  ARG B  98      30.429  74.427   4.867  1.00 61.62           C  
ATOM   2765  CD  ARG B  98      29.984  73.151   4.167  1.00 69.15           C  
ATOM   2766  NE  ARG B  98      30.439  73.069   2.779  1.00 62.83           N  
ATOM   2767  CZ  ARG B  98      29.643  73.146   1.713  1.00 72.63           C  
ATOM   2768  NH1 ARG B  98      30.163  73.053   0.501  1.00 58.34           N1+
ATOM   2769  NH2 ARG B  98      28.330  73.312   1.850  1.00 57.45           N  
ATOM   2770  N   VAL B  99      27.700  75.491   8.471  1.00 59.55           N  
ATOM   2771  CA  VAL B  99      27.040  75.304   9.763  1.00 57.21           C  
ATOM   2772  C   VAL B  99      25.521  75.415   9.613  1.00 58.52           C  
ATOM   2773  O   VAL B  99      24.784  74.592  10.162  1.00 56.01           O  
ATOM   2774  CB  VAL B  99      27.586  76.281  10.836  1.00 68.22           C  
ATOM   2775  CG1 VAL B  99      26.816  76.158  12.147  1.00 54.49           C  
ATOM   2776  CG2 VAL B  99      29.067  76.027  11.075  1.00 51.03           C  
ATOM   2777  N   HIS B 100      25.059  76.410   8.853  1.00 51.64           N  
ATOM   2778  CA  HIS B 100      23.623  76.581   8.598  1.00 58.65           C  
ATOM   2779  C   HIS B 100      23.056  75.420   7.778  1.00 50.30           C  
ATOM   2780  O   HIS B 100      21.944  74.954   8.035  1.00 52.76           O  
ATOM   2781  CB  HIS B 100      23.334  77.897   7.875  1.00 52.95           C  
ATOM   2782  CG  HIS B 100      23.545  79.118   8.712  1.00 66.19           C  
ATOM   2783  CD2 HIS B 100      23.354  79.343  10.033  1.00 48.34           C  
ATOM   2784  ND1 HIS B 100      24.006  80.306   8.183  1.00 58.87           N  
ATOM   2785  CE1 HIS B 100      24.091  81.209   9.144  1.00 73.46           C  
ATOM   2786  NE2 HIS B 100      23.708  80.648  10.277  1.00 57.23           N  
ATOM   2787  N   GLU B 101      23.827  74.965   6.793  1.00 54.16           N  
ATOM   2788  CA  GLU B 101      23.456  73.807   5.989  1.00 56.21           C  
ATOM   2789  C   GLU B 101      23.249  72.591   6.887  1.00 56.69           C  
ATOM   2790  O   GLU B 101      22.215  71.922   6.788  1.00 50.83           O  
ATOM   2791  CB  GLU B 101      24.520  73.511   4.931  1.00 55.73           C  
ATOM   2792  CG  GLU B 101      24.092  72.474   3.901  1.00 54.85           C  
ATOM   2793  CD  GLU B 101      25.200  72.107   2.929  1.00 63.53           C  
ATOM   2794  OE1 GLU B 101      26.371  72.034   3.352  1.00 57.29           O  
ATOM   2795  OE2 GLU B 101      24.901  71.880   1.741  1.00 62.20           O1-
ATOM   2796  N   TYR B 102      24.214  72.312   7.770  1.00 53.09           N  
ATOM   2797  CA  TYR B 102      24.035  71.192   8.691  1.00 55.33           C  
ATOM   2798  C   TYR B 102      22.795  71.374   9.572  1.00 50.05           C  
ATOM   2799  O   TYR B 102      21.975  70.455   9.701  1.00 46.12           O  
ATOM   2800  CB  TYR B 102      25.266  70.845   9.573  1.00 42.16           C  
ATOM   2801  CG  TYR B 102      24.823  69.738  10.506  1.00 47.04           C  
ATOM   2802  CD1 TYR B 102      24.742  68.417  10.051  1.00 44.64           C  
ATOM   2803  CD2 TYR B 102      24.338  70.023  11.787  1.00 46.78           C  
ATOM   2804  CE1 TYR B 102      24.254  67.406  10.867  1.00 49.40           C  
ATOM   2805  CE2 TYR B 102      23.853  69.017  12.611  1.00 60.57           C  
ATOM   2806  CZ  TYR B 102      23.813  67.712  12.145  1.00 52.04           C  
ATOM   2807  OH  TYR B 102      23.319  66.710  12.946  1.00 44.98           O  
ATOM   2808  N   LEU B 103      22.667  72.550  10.184  1.00 51.66           N  
ATOM   2809  CA  LEU B 103      21.533  72.835  11.072  1.00 43.85           C  
ATOM   2810  C   LEU B 103      20.196  72.607  10.380  1.00 48.99           C  
ATOM   2811  O   LEU B 103      19.266  72.056  10.980  1.00 50.21           O  
ATOM   2812  CB  LEU B 103      21.605  74.262  11.633  1.00 46.93           C  
ATOM   2813  CG  LEU B 103      22.708  74.608  12.641  1.00 52.57           C  
ATOM   2814  CD1 LEU B 103      22.615  76.073  13.046  1.00 53.42           C  
ATOM   2815  CD2 LEU B 103      22.661  73.708  13.866  1.00 61.20           C  
ATOM   2816  N   GLY B 104      20.118  73.004   9.110  1.00 52.33           N  
ATOM   2817  CA  GLY B 104      18.911  72.817   8.306  1.00 48.64           C  
ATOM   2818  C   GLY B 104      18.603  71.352   8.063  1.00 50.60           C  
ATOM   2819  O   GLY B 104      17.463  70.913   8.222  1.00 48.35           O  
ATOM   2820  N   TRP B 105      19.627  70.595   7.677  1.00 52.08           N  
ATOM   2821  CA  TRP B 105      19.487  69.164   7.421  1.00 44.52           C  
ATOM   2822  C   TRP B 105      19.172  68.422   8.722  1.00 43.43           C  
ATOM   2823  O   TRP B 105      18.324  67.523   8.756  1.00 46.15           O  
ATOM   2824  CB  TRP B 105      20.762  68.632   6.763  1.00 48.85           C  
ATOM   2825  CG  TRP B 105      20.736  67.174   6.447  1.00 52.11           C  
ATOM   2826  CD1 TRP B 105      20.297  66.588   5.289  1.00 50.13           C  
ATOM   2827  CD2 TRP B 105      21.185  66.109   7.295  1.00 49.54           C  
ATOM   2828  CE2 TRP B 105      20.982  64.899   6.590  1.00 49.75           C  
ATOM   2829  CE3 TRP B 105      21.738  66.059   8.584  1.00 44.31           C  
ATOM   2830  NE1 TRP B 105      20.438  65.219   5.371  1.00 52.80           N  
ATOM   2831  CZ2 TRP B 105      21.315  63.650   7.131  1.00 52.78           C  
ATOM   2832  CZ3 TRP B 105      22.071  64.817   9.122  1.00 50.83           C  
ATOM   2833  CH2 TRP B 105      21.858  63.630   8.395  1.00 46.19           C  
ATOM   2834  N   HIS B 106      19.843  68.829   9.793  1.00 40.57           N  
ATOM   2835  CA  HIS B 106      19.601  68.303  11.142  1.00 41.11           C  
ATOM   2836  C   HIS B 106      18.128  68.408  11.549  1.00 50.32           C  
ATOM   2837  O   HIS B 106      17.531  67.422  11.998  1.00 40.42           O  
ATOM   2838  CB  HIS B 106      20.480  69.065  12.136  1.00 44.63           C  
ATOM   2839  CG  HIS B 106      20.294  68.664  13.565  1.00 52.50           C  
ATOM   2840  CD2 HIS B 106      19.356  69.015  14.475  1.00 39.16           C  
ATOM   2841  ND1 HIS B 106      21.173  67.828  14.221  1.00 45.09           N  
ATOM   2842  CE1 HIS B 106      20.778  67.674  15.471  1.00 44.37           C  
ATOM   2843  NE2 HIS B 106      19.673  68.376  15.648  1.00 47.83           N  
ATOM   2844  N   ALA B 107      17.548  69.599  11.388  1.00 40.78           N  
ATOM   2845  CA  ALA B 107      16.130  69.837  11.728  1.00 47.59           C  
ATOM   2846  C   ALA B 107      15.194  68.872  11.007  1.00 37.70           C  
ATOM   2847  O   ALA B 107      14.126  68.534  11.499  1.00 54.04           O  
ATOM   2848  CB  ALA B 107      15.745  71.269  11.390  1.00 41.19           C  
ATOM   2849  N   ASP B 108      15.623  68.448   9.826  1.00 44.79           N  
ATOM   2850  CA  ASP B 108      14.812  67.674   8.908  1.00 40.32           C  
ATOM   2851  C   ASP B 108      14.995  66.167   9.116  1.00 48.37           C  
ATOM   2852  O   ASP B 108      14.022  65.422   9.182  1.00 47.38           O  
ATOM   2853  CB  ASP B 108      15.219  68.069   7.486  1.00 51.66           C  
ATOM   2854  CG  ASP B 108      14.232  67.616   6.433  1.00 65.92           C  
ATOM   2855  OD1 ASP B 108      13.181  67.032   6.774  1.00 91.37           O  
ATOM   2856  OD2 ASP B 108      14.519  67.853   5.241  1.00 89.50           O1-
ATOM   2857  N   CYS B 109      16.247  65.737   9.245  1.00 44.42           N  
ATOM   2858  CA  CYS B 109      16.607  64.325   9.228  1.00 43.95           C  
ATOM   2859  C   CYS B 109      17.004  63.723  10.584  1.00 43.29           C  
ATOM   2860  O   CYS B 109      16.948  62.504  10.763  1.00 45.45           O  
ATOM   2861  CB  CYS B 109      17.731  64.118   8.209  1.00 50.32           C  
ATOM   2862  SG  CYS B 109      17.203  64.468   6.518  1.00 58.25           S  
ATOM   2863  N   ILE B 110      17.399  64.570  11.531  1.00 42.21           N  
ATOM   2864  CA  ILE B 110      17.876  64.105  12.837  1.00 40.23           C  
ATOM   2865  C   ILE B 110      16.828  64.366  13.916  1.00 51.48           C  
ATOM   2866  O   ILE B 110      16.321  63.432  14.547  1.00 45.20           O  
ATOM   2867  CB  ILE B 110      19.221  64.775  13.228  1.00 47.40           C  
ATOM   2868  CG1 ILE B 110      20.298  64.529  12.165  1.00 44.78           C  
ATOM   2869  CG2 ILE B 110      19.690  64.311  14.603  1.00 40.69           C  
ATOM   2870  CD1 ILE B 110      20.615  63.069  11.888  1.00 39.43           C  
ATOM   2871  N   ARG B 111      16.520  65.646  14.110  1.00 40.84           N  
ATOM   2872  CA  ARG B 111      15.492  66.094  15.028  1.00 39.19           C  
ATOM   2873  C   ARG B 111      14.159  65.436  14.696  1.00 36.97           C  
ATOM   2874  O   ARG B 111      13.721  65.461  13.546  1.00 43.37           O  
ATOM   2875  CB  ARG B 111      15.357  67.620  14.932  1.00 39.02           C  
ATOM   2876  CG  ARG B 111      14.416  68.226  15.961  1.00 43.76           C  
ATOM   2877  CD  ARG B 111      14.966  67.980  17.352  1.00 76.56           C  
ATOM   2878  NE  ARG B 111      14.063  68.412  18.411  1.00 73.92           N  
ATOM   2879  CZ  ARG B 111      13.983  67.838  19.609  1.00 89.64           C  
ATOM   2880  NH1 ARG B 111      14.741  66.783  19.920  1.00 41.70           N1+
ATOM   2881  NH2 ARG B 111      13.129  68.321  20.499  1.00 61.07           N  
ATOM   2882  N   GLY B 112      13.515  64.847  15.697  1.00 41.76           N  
ATOM   2883  CA  GLY B 112      12.238  64.177  15.479  1.00 33.91           C  
ATOM   2884  C   GLY B 112      12.367  62.730  15.035  1.00 50.34           C  
ATOM   2885  O   GLY B 112      11.383  61.993  15.041  1.00 50.72           O  
ATOM   2886  N   THR B 113      13.571  62.327  14.638  1.00 35.25           N  
ATOM   2887  CA  THR B 113      13.847  60.933  14.276  1.00 39.22           C  
ATOM   2888  C   THR B 113      14.637  60.200  15.368  1.00 46.81           C  
ATOM   2889  O   THR B 113      14.257  59.111  15.788  1.00 36.89           O  
ATOM   2890  CB  THR B 113      14.570  60.848  12.922  1.00 38.40           C  
ATOM   2891  CG2 THR B 113      15.034  59.406  12.601  1.00 40.20           C  
ATOM   2892  OG1 THR B 113      13.667  61.281  11.906  1.00 41.06           O  
ATOM   2893  N   PHE B 114      15.717  60.806  15.848  1.00 38.05           N  
ATOM   2894  CA  PHE B 114      16.598  60.109  16.783  1.00 43.99           C  
ATOM   2895  C   PHE B 114      16.061  60.034  18.206  1.00 45.26           C  
ATOM   2896  O   PHE B 114      16.514  59.208  19.000  1.00 42.75           O  
ATOM   2897  CB  PHE B 114      18.021  60.668  16.723  1.00 46.18           C  
ATOM   2898  CG  PHE B 114      18.799  60.172  15.544  1.00 46.66           C  
ATOM   2899  CD1 PHE B 114      18.454  60.565  14.250  1.00 41.66           C  
ATOM   2900  CD2 PHE B 114      19.864  59.291  15.717  1.00 41.18           C  
ATOM   2901  CE1 PHE B 114      19.162  60.097  13.151  1.00 44.90           C  
ATOM   2902  CE2 PHE B 114      20.576  58.821  14.623  1.00 41.50           C  
ATOM   2903  CZ  PHE B 114      20.229  59.226  13.337  1.00 47.17           C  
ATOM   2904  N   GLY B 115      15.072  60.875  18.507  1.00 39.82           N  
ATOM   2905  CA  GLY B 115      14.459  60.898  19.830  1.00 39.74           C  
ATOM   2906  C   GLY B 115      13.432  59.802  20.030  1.00 37.11           C  
ATOM   2907  O   GLY B 115      13.079  59.474  21.160  1.00 37.27           O  
ATOM   2908  N   ILE B 116      12.960  59.225  18.930  1.00 38.37           N  
ATOM   2909  CA  ILE B 116      11.871  58.238  18.961  1.00 34.10           C  
ATOM   2910  C   ILE B 116      12.078  57.029  19.909  1.00 42.29           C  
ATOM   2911  O   ILE B 116      11.119  56.594  20.566  1.00 36.71           O  
ATOM   2912  CB  ILE B 116      11.452  57.823  17.524  1.00 41.49           C  
ATOM   2913  CG1 ILE B 116      10.643  58.962  16.879  1.00 39.00           C  
ATOM   2914  CG2 ILE B 116      10.631  56.534  17.533  1.00 35.68           C  
ATOM   2915  CD1 ILE B 116      10.480  58.860  15.375  1.00 43.11           C  
ATOM   2916  N   PRO B 117      13.316  56.490  19.999  1.00 41.29           N  
ATOM   2917  CA  PRO B 117      13.508  55.382  20.941  1.00 39.84           C  
ATOM   2918  C   PRO B 117      13.093  55.676  22.387  1.00 40.51           C  
ATOM   2919  O   PRO B 117      12.644  54.764  23.075  1.00 38.86           O  
ATOM   2920  CB  PRO B 117      15.010  55.103  20.837  1.00 44.10           C  
ATOM   2921  CG  PRO B 117      15.306  55.398  19.400  1.00 49.76           C  
ATOM   2922  CD  PRO B 117      14.483  56.630  19.100  1.00 44.82           C  
ATOM   2923  N   LEU B 118      13.209  56.926  22.838  1.00 39.42           N  
ATOM   2924  CA  LEU B 118      12.739  57.275  24.191  1.00 42.15           C  
ATOM   2925  C   LEU B 118      11.230  57.102  24.316  1.00 38.76           C  
ATOM   2926  O   LEU B 118      10.726  56.646  25.350  1.00 41.59           O  
ATOM   2927  CB  LEU B 118      13.141  58.700  24.586  1.00 39.81           C  
ATOM   2928  CG  LEU B 118      12.876  59.100  26.048  1.00 43.10           C  
ATOM   2929  CD1 LEU B 118      13.657  58.241  27.038  1.00 34.11           C  
ATOM   2930  CD2 LEU B 118      13.195  60.561  26.279  1.00 35.62           C  
ATOM   2931  N   TRP B 119      10.518  57.450  23.251  1.00 36.17           N  
ATOM   2932  CA  TRP B 119       9.068  57.273  23.203  1.00 37.53           C  
ATOM   2933  C   TRP B 119       8.681  55.808  23.155  1.00 39.65           C  
ATOM   2934  O   TRP B 119       7.728  55.403  23.815  1.00 40.65           O  
ATOM   2935  CB  TRP B 119       8.488  58.033  22.022  1.00 33.66           C  
ATOM   2936  CG  TRP B 119       8.683  59.477  22.221  1.00 36.83           C  
ATOM   2937  CD1 TRP B 119       9.750  60.238  21.798  1.00 43.33           C  
ATOM   2938  CD2 TRP B 119       7.823  60.358  22.948  1.00 38.25           C  
ATOM   2939  CE2 TRP B 119       8.421  61.645  22.917  1.00 38.39           C  
ATOM   2940  CE3 TRP B 119       6.603  60.189  23.616  1.00 35.08           C  
ATOM   2941  NE1 TRP B 119       9.589  61.541  22.203  1.00 39.67           N  
ATOM   2942  CZ2 TRP B 119       7.831  62.763  23.518  1.00 40.03           C  
ATOM   2943  CZ3 TRP B 119       6.011  61.310  24.226  1.00 34.23           C  
ATOM   2944  CH2 TRP B 119       6.631  62.576  24.169  1.00 40.25           C  
ATOM   2945  N   VAL B 120       9.438  55.013  22.399  1.00 42.32           N  
ATOM   2946  CA  VAL B 120       9.153  53.585  22.271  1.00 35.27           C  
ATOM   2947  C   VAL B 120       9.349  52.873  23.605  1.00 42.10           C  
ATOM   2948  O   VAL B 120       8.505  52.089  24.038  1.00 40.65           O  
ATOM   2949  CB  VAL B 120      10.040  52.880  21.204  1.00 36.87           C  
ATOM   2950  CG1 VAL B 120       9.767  51.368  21.198  1.00 33.37           C  
ATOM   2951  CG2 VAL B 120       9.834  53.480  19.817  1.00 36.48           C  
ATOM   2952  N   GLN B 121      10.472  53.153  24.249  1.00 38.36           N  
ATOM   2953  CA  GLN B 121      10.904  52.368  25.387  1.00 46.60           C  
ATOM   2954  C   GLN B 121      10.442  52.893  26.741  1.00 53.07           C  
ATOM   2955  O   GLN B 121      10.281  52.112  27.662  1.00 45.23           O  
ATOM   2956  CB  GLN B 121      12.429  52.225  25.371  1.00 45.17           C  
ATOM   2957  CG  GLN B 121      12.937  51.101  24.472  1.00 55.68           C  
ATOM   2958  CD  GLN B 121      14.421  51.226  24.200  1.00 70.62           C  
ATOM   2959  NE2 GLN B 121      14.761  51.889  23.103  1.00 47.55           N  
ATOM   2960  OE1 GLN B 121      15.253  50.749  24.972  1.00 62.53           O  
ATOM   2961  N   VAL B 122      10.237  54.204  26.854  1.00 36.26           N  
ATOM   2962  CA  VAL B 122       9.980  54.833  28.153  1.00 39.23           C  
ATOM   2963  C   VAL B 122       8.634  55.581  28.178  1.00 41.31           C  
ATOM   2964  O   VAL B 122       7.724  55.220  28.929  1.00 41.07           O  
ATOM   2965  CB  VAL B 122      11.139  55.792  28.554  1.00 43.39           C  
ATOM   2966  CG1 VAL B 122      10.761  56.640  29.767  1.00 38.93           C  
ATOM   2967  CG2 VAL B 122      12.437  55.028  28.813  1.00 40.00           C  
ATOM   2968  N   LEU B 123       8.503  56.609  27.348  1.00 36.81           N  
ATOM   2969  CA  LEU B 123       7.420  57.588  27.519  1.00 39.61           C  
ATOM   2970  C   LEU B 123       6.047  57.068  27.111  1.00 39.86           C  
ATOM   2971  O   LEU B 123       5.071  57.318  27.803  1.00 36.37           O  
ATOM   2972  CB  LEU B 123       7.745  58.901  26.798  1.00 32.89           C  
ATOM   2973  CG  LEU B 123       8.951  59.661  27.357  1.00 45.11           C  
ATOM   2974  CD1 LEU B 123       9.333  60.806  26.435  1.00 38.56           C  
ATOM   2975  CD2 LEU B 123       8.697  60.165  28.773  1.00 38.68           C  
ATOM   2976  N   GLY B 124       5.979  56.353  25.989  1.00 36.44           N  
ATOM   2977  CA  GLY B 124       4.759  55.665  25.588  1.00 38.66           C  
ATOM   2978  C   GLY B 124       4.292  54.675  26.646  1.00 39.60           C  
ATOM   2979  O   GLY B 124       3.183  54.789  27.144  1.00 33.74           O  
ATOM   2980  N   PRO B 125       5.134  53.686  26.992  1.00 39.29           N  
ATOM   2981  CA  PRO B 125       4.713  52.737  28.020  1.00 39.83           C  
ATOM   2982  C   PRO B 125       4.329  53.415  29.339  1.00 47.22           C  
ATOM   2983  O   PRO B 125       3.399  52.962  30.008  1.00 42.21           O  
ATOM   2984  CB  PRO B 125       5.948  51.832  28.186  1.00 35.31           C  
ATOM   2985  CG  PRO B 125       6.574  51.844  26.824  1.00 38.49           C  
ATOM   2986  CD  PRO B 125       6.381  53.259  26.324  1.00 36.87           C  
ATOM   2987  N   LEU B 126       5.012  54.503  29.690  1.00 36.96           N  
ATOM   2988  CA  LEU B 126       4.687  55.266  30.897  1.00 38.57           C  
ATOM   2989  C   LEU B 126       3.204  55.654  30.973  1.00 43.45           C  
ATOM   2990  O   LEU B 126       2.646  55.714  32.053  1.00 38.79           O  
ATOM   2991  CB  LEU B 126       5.551  56.526  30.993  1.00 38.58           C  
ATOM   2992  CG  LEU B 126       5.415  57.429  32.227  1.00 38.93           C  
ATOM   2993  CD1 LEU B 126       5.733  56.666  33.516  1.00 38.81           C  
ATOM   2994  CD2 LEU B 126       6.348  58.623  32.078  1.00 36.55           C  
ATOM   2995  N   ILE B 127       2.570  55.918  29.832  1.00 35.90           N  
ATOM   2996  CA  ILE B 127       1.138  56.267  29.833  1.00 33.45           C  
ATOM   2997  C   ILE B 127       0.270  55.177  29.183  1.00 41.34           C  
ATOM   2998  O   ILE B 127      -0.852  55.444  28.726  1.00 39.22           O  
ATOM   2999  CB  ILE B 127       0.882  57.648  29.194  1.00 39.74           C  
ATOM   3000  CG1 ILE B 127       1.435  57.679  27.758  1.00 38.59           C  
ATOM   3001  CG2 ILE B 127       1.495  58.755  30.057  1.00 33.91           C  
ATOM   3002  CD1 ILE B 127       0.937  58.830  26.917  1.00 35.76           C  
ATOM   3003  N   GLY B 128       0.797  53.952  29.140  1.00 34.04           N  
ATOM   3004  CA  GLY B 128       0.029  52.795  28.673  1.00 35.44           C  
ATOM   3005  C   GLY B 128      -0.054  52.662  27.164  1.00 37.33           C  
ATOM   3006  O   GLY B 128      -0.896  51.934  26.659  1.00 41.33           O  
ATOM   3007  N   VAL B 129       0.826  53.349  26.436  1.00 34.38           N  
ATOM   3008  CA  VAL B 129       0.754  53.368  24.968  1.00 38.36           C  
ATOM   3009  C   VAL B 129       1.969  52.683  24.342  1.00 44.94           C  
ATOM   3010  O   VAL B 129       3.105  53.039  24.631  1.00 47.87           O  
ATOM   3011  CB  VAL B 129       0.635  54.820  24.427  1.00 43.05           C  
ATOM   3012  CG1 VAL B 129       0.679  54.847  22.901  1.00 53.50           C  
ATOM   3013  CG2 VAL B 129      -0.645  55.469  24.925  1.00 44.34           C  
ATOM   3014  N   GLN B 130       1.730  51.698  23.484  1.00 44.93           N  
ATOM   3015  CA  GLN B 130       2.829  51.040  22.790  1.00 42.51           C  
ATOM   3016  C   GLN B 130       3.003  51.634  21.398  1.00 44.55           C  
ATOM   3017  O   GLN B 130       2.023  51.949  20.726  1.00 53.00           O  
ATOM   3018  CB  GLN B 130       2.605  49.526  22.715  1.00 41.60           C  
ATOM   3019  CG  GLN B 130       2.460  48.853  24.075  1.00 55.81           C  
ATOM   3020  CD  GLN B 130       3.637  49.120  25.004  1.00 96.45           C  
ATOM   3021  NE2 GLN B 130       3.343  49.490  26.251  1.00 64.45           N  
ATOM   3022  OE1 GLN B 130       4.795  48.989  24.607  1.00 57.81           O  
ATOM   3023  N   VAL B 131       4.253  51.819  20.983  1.00 47.52           N  
ATOM   3024  CA  VAL B 131       4.552  52.190  19.598  1.00 48.60           C  
ATOM   3025  C   VAL B 131       4.593  50.900  18.759  1.00 50.21           C  
ATOM   3026  O   VAL B 131       5.375  50.003  19.070  1.00 44.17           O  
ATOM   3027  CB  VAL B 131       5.894  52.943  19.492  1.00 39.39           C  
ATOM   3028  CG1 VAL B 131       6.151  53.381  18.056  1.00 38.21           C  
ATOM   3029  CG2 VAL B 131       5.909  54.160  20.407  1.00 38.69           C  
ATOM   3030  N   PRO B 132       3.747  50.791  17.708  1.00 46.88           N  
ATOM   3031  CA  PRO B 132       3.732  49.574  16.872  1.00 49.06           C  
ATOM   3032  C   PRO B 132       5.113  49.190  16.331  1.00 53.55           C  
ATOM   3033  O   PRO B 132       5.927  50.061  16.026  1.00 46.72           O  
ATOM   3034  CB  PRO B 132       2.803  49.954  15.718  1.00 50.17           C  
ATOM   3035  CG  PRO B 132       1.866  50.949  16.318  1.00 51.39           C  
ATOM   3036  CD  PRO B 132       2.663  51.724  17.333  1.00 45.01           C  
ATOM   3037  N   LYS B 133       5.375  47.876  16.216  1.00 47.84           N  
ATOM   3038  CA  LYS B 133       6.686  47.357  15.814  1.00 44.63           C  
ATOM   3039  C   LYS B 133       7.154  47.884  14.456  1.00 52.23           C  
ATOM   3040  O   LYS B 133       8.331  48.245  14.287  1.00 50.47           O  
ATOM   3041  CB  LYS B 133       6.674  45.820  15.805  1.00 60.23           C  
ATOM   3042  CG  LYS B 133       8.045  45.202  15.584  1.00 78.52           C  
ATOM   3043  CD  LYS B 133       7.946  43.800  15.012  1.00 79.51           C  
ATOM   3044  CE  LYS B 133       9.253  43.411  14.341  1.00 86.75           C  
ATOM   3045  NZ  LYS B 133       9.208  42.026  13.797  1.00115.33           N1+
ATOM   3046  N   GLU B 134       6.231  47.929  13.501  1.00 42.68           N  
ATOM   3047  CA  GLU B 134       6.519  48.407  12.149  1.00 52.32           C  
ATOM   3048  C   GLU B 134       7.073  49.839  12.175  1.00 44.54           C  
ATOM   3049  O   GLU B 134       7.946  50.188  11.375  1.00 46.47           O  
ATOM   3050  CB  GLU B 134       5.263  48.315  11.276  1.00 52.89           C  
ATOM   3051  CG  GLU B 134       5.453  48.692   9.814  1.00 78.79           C  
ATOM   3052  CD  GLU B 134       4.140  48.950   9.098  1.00 92.25           C  
ATOM   3053  OE1 GLU B 134       3.201  48.143   9.255  1.00 97.08           O  
ATOM   3054  OE2 GLU B 134       4.049  49.960   8.370  1.00 64.07           O1-
ATOM   3055  N   LYS B 135       6.585  50.661  13.102  1.00 47.65           N  
ATOM   3056  CA  LYS B 135       7.099  52.034  13.238  1.00 42.05           C  
ATOM   3057  C   LYS B 135       8.508  52.038  13.828  1.00 44.45           C  
ATOM   3058  O   LYS B 135       9.369  52.810  13.403  1.00 42.61           O  
ATOM   3059  CB  LYS B 135       6.171  52.894  14.099  1.00 40.61           C  
ATOM   3060  CG  LYS B 135       4.795  53.119  13.500  1.00 47.67           C  
ATOM   3061  CD  LYS B 135       4.063  54.220  14.246  1.00 40.45           C  
ATOM   3062  CE  LYS B 135       2.642  54.372  13.735  1.00 44.25           C  
ATOM   3063  NZ  LYS B 135       2.104  55.698  14.149  1.00 46.05           N1+
ATOM   3064  N   VAL B 136       8.730  51.170  14.810  1.00 41.92           N  
ATOM   3065  CA  VAL B 136      10.041  51.035  15.420  1.00 40.98           C  
ATOM   3066  C   VAL B 136      11.070  50.627  14.357  1.00 37.80           C  
ATOM   3067  O   VAL B 136      12.142  51.241  14.271  1.00 46.94           O  
ATOM   3068  CB  VAL B 136      10.026  50.049  16.615  1.00 52.82           C  
ATOM   3069  CG1 VAL B 136      11.391  50.020  17.297  1.00 40.43           C  
ATOM   3070  CG2 VAL B 136       8.941  50.432  17.623  1.00 38.63           C  
ATOM   3071  N   GLU B 137      10.737  49.620  13.539  1.00 41.94           N  
ATOM   3072  CA  GLU B 137      11.613  49.185  12.437  1.00 47.26           C  
ATOM   3073  C   GLU B 137      11.914  50.309  11.453  1.00 43.43           C  
ATOM   3074  O   GLU B 137      13.065  50.517  11.070  1.00 46.09           O  
ATOM   3075  CB  GLU B 137      11.015  48.000  11.667  1.00 47.24           C  
ATOM   3076  CG  GLU B 137      10.768  46.739  12.482  1.00 75.48           C  
ATOM   3077  CD  GLU B 137      12.033  46.201  13.120  1.00122.14           C  
ATOM   3078  OE1 GLU B 137      12.648  45.285  12.536  1.00177.17           O  
ATOM   3079  OE2 GLU B 137      12.419  46.704  14.197  1.00101.20           O1-
ATOM   3080  N   ARG B 138      10.868  51.015  11.035  1.00 46.99           N  
ATOM   3081  CA  ARG B 138      11.009  52.162  10.134  1.00 45.95           C  
ATOM   3082  C   ARG B 138      11.956  53.217  10.717  1.00 40.16           C  
ATOM   3083  O   ARG B 138      12.806  53.770  10.009  1.00 42.79           O  
ATOM   3084  CB  ARG B 138       9.630  52.765   9.844  1.00 48.81           C  
ATOM   3085  CG  ARG B 138       9.634  54.059   9.033  1.00 54.91           C  
ATOM   3086  CD  ARG B 138       8.225  54.491   8.620  1.00 54.83           C  
ATOM   3087  NE  ARG B 138       7.548  53.453   7.839  1.00 61.11           N  
ATOM   3088  CZ  ARG B 138       6.601  52.640   8.305  1.00 52.49           C  
ATOM   3089  NH1 ARG B 138       6.171  52.732   9.557  1.00 55.47           N1+
ATOM   3090  NH2 ARG B 138       6.068  51.731   7.505  1.00 62.37           N  
ATOM   3091  N   ASN B 139      11.804  53.490  12.012  1.00 42.83           N  
ATOM   3092  CA  ASN B 139      12.637  54.470  12.693  1.00 39.13           C  
ATOM   3093  C   ASN B 139      14.110  54.051  12.734  1.00 44.49           C  
ATOM   3094  O   ASN B 139      15.001  54.880  12.512  1.00 55.06           O  
ATOM   3095  CB  ASN B 139      12.113  54.724  14.108  1.00 34.58           C  
ATOM   3096  CG  ASN B 139      13.002  55.671  14.888  1.00 47.14           C  
ATOM   3097  ND2 ASN B 139      13.104  56.911  14.427  1.00 36.62           N  
ATOM   3098  OD1 ASN B 139      13.604  55.285  15.883  1.00 44.76           O  
ATOM   3099  N   ARG B 140      14.360  52.769  13.021  1.00 42.79           N  
ATOM   3100  CA  ARG B 140      15.721  52.210  12.973  1.00 44.47           C  
ATOM   3101  C   ARG B 140      16.370  52.349  11.599  1.00 42.88           C  
ATOM   3102  O   ARG B 140      17.539  52.740  11.504  1.00 44.88           O  
ATOM   3103  CB  ARG B 140      15.749  50.744  13.404  1.00 53.54           C  
ATOM   3104  CG  ARG B 140      15.539  50.548  14.890  1.00 67.02           C  
ATOM   3105  CD  ARG B 140      16.136  49.238  15.362  1.00 78.44           C  
ATOM   3106  NE  ARG B 140      15.748  48.975  16.743  1.00 70.90           N  
ATOM   3107  CZ  ARG B 140      14.707  48.231  17.100  1.00119.88           C  
ATOM   3108  NH1 ARG B 140      13.951  47.654  16.170  1.00 69.51           N1+
ATOM   3109  NH2 ARG B 140      14.426  48.059  18.388  1.00 72.37           N  
ATOM   3110  N   THR B 141      15.617  52.037  10.542  1.00 42.41           N  
ATOM   3111  CA  THR B 141      16.117  52.209   9.165  1.00 42.94           C  
ATOM   3112  C   THR B 141      16.396  53.682   8.864  1.00 45.02           C  
ATOM   3113  O   THR B 141      17.431  54.017   8.281  1.00 46.29           O  
ATOM   3114  CB  THR B 141      15.140  51.640   8.121  1.00 48.78           C  
ATOM   3115  CG2 THR B 141      15.768  51.656   6.718  1.00 50.00           C  
ATOM   3116  OG1 THR B 141      14.820  50.291   8.461  1.00 53.99           O  
ATOM   3117  N   ALA B 142      15.484  54.555   9.294  1.00 38.71           N  
ATOM   3118  CA  ALA B 142      15.651  55.994   9.124  1.00 47.07           C  
ATOM   3119  C   ALA B 142      16.912  56.479   9.838  1.00 46.71           C  
ATOM   3120  O   ALA B 142      17.690  57.239   9.272  1.00 44.59           O  
ATOM   3121  CB  ALA B 142      14.417  56.747   9.616  1.00 41.69           C  
ATOM   3122  N   MET B 143      17.130  56.016  11.068  1.00 40.95           N  
ATOM   3123  CA  MET B 143      18.336  56.401  11.807  1.00 43.79           C  
ATOM   3124  C   MET B 143      19.613  55.940  11.097  1.00 40.52           C  
ATOM   3125  O   MET B 143      20.593  56.685  11.027  1.00 48.58           O  
ATOM   3126  CB  MET B 143      18.305  55.868  13.235  1.00 39.41           C  
ATOM   3127  CG  MET B 143      17.354  56.600  14.157  1.00 44.45           C  
ATOM   3128  SD  MET B 143      17.608  56.122  15.878  1.00 49.58           S  
ATOM   3129  CE  MET B 143      16.848  54.500  15.912  1.00 52.61           C  
ATOM   3130  N   ASP B 144      19.594  54.723  10.559  1.00 45.35           N  
ATOM   3131  CA  ASP B 144      20.770  54.183   9.878  1.00 50.97           C  
ATOM   3132  C   ASP B 144      21.089  54.943   8.599  1.00 52.46           C  
ATOM   3133  O   ASP B 144      22.259  55.192   8.304  1.00 48.35           O  
ATOM   3134  CB  ASP B 144      20.620  52.687   9.602  1.00 52.95           C  
ATOM   3135  CG  ASP B 144      20.758  51.840  10.863  1.00 70.42           C  
ATOM   3136  OD1 ASP B 144      21.115  52.382  11.936  1.00 76.38           O  
ATOM   3137  OD2 ASP B 144      20.509  50.623  10.779  1.00 82.87           O1-
ATOM   3138  N   GLN B 145      20.049  55.320   7.857  1.00 50.71           N  
ATOM   3139  CA  GLN B 145      20.232  56.109   6.645  1.00 48.88           C  
ATOM   3140  C   GLN B 145      20.826  57.467   7.004  1.00 47.34           C  
ATOM   3141  O   GLN B 145      21.782  57.917   6.365  1.00 51.17           O  
ATOM   3142  CB  GLN B 145      18.918  56.254   5.861  1.00 55.67           C  
ATOM   3143  CG  GLN B 145      19.033  57.089   4.586  1.00 69.14           C  
ATOM   3144  CD  GLN B 145      20.019  56.515   3.577  1.00 76.56           C  
ATOM   3145  NE2 GLN B 145      19.607  55.465   2.881  1.00 74.91           N  
ATOM   3146  OE1 GLN B 145      21.142  57.007   3.432  1.00 59.61           O  
ATOM   3147  N   ALA B 146      20.289  58.091   8.053  1.00 42.78           N  
ATOM   3148  CA  ALA B 146      20.753  59.416   8.479  1.00 43.77           C  
ATOM   3149  C   ALA B 146      22.211  59.405   8.942  1.00 55.78           C  
ATOM   3150  O   ALA B 146      22.969  60.336   8.646  1.00 50.49           O  
ATOM   3151  CB  ALA B 146      19.851  59.994   9.556  1.00 40.29           C  
ATOM   3152  N   LEU B 147      22.601  58.350   9.654  1.00 46.86           N  
ATOM   3153  CA  LEU B 147      23.999  58.181  10.065  1.00 59.22           C  
ATOM   3154  C   LEU B 147      24.930  58.021   8.868  1.00 52.74           C  
ATOM   3155  O   LEU B 147      26.034  58.563   8.861  1.00 59.93           O  
ATOM   3156  CB  LEU B 147      24.153  56.995  11.016  1.00 47.68           C  
ATOM   3157  CG  LEU B 147      23.423  57.161  12.348  1.00 54.14           C  
ATOM   3158  CD1 LEU B 147      23.417  55.849  13.120  1.00 49.98           C  
ATOM   3159  CD2 LEU B 147      24.033  58.289  13.168  1.00 51.54           C  
ATOM   3160  N   GLN B 148      24.475  57.270   7.866  1.00 49.35           N  
ATOM   3161  CA  GLN B 148      25.210  57.097   6.614  1.00 54.73           C  
ATOM   3162  C   GLN B 148      25.460  58.443   5.925  1.00 59.38           C  
ATOM   3163  O   GLN B 148      26.581  58.715   5.479  1.00 60.50           O  
ATOM   3164  CB  GLN B 148      24.454  56.138   5.682  1.00 56.38           C  
ATOM   3165  CG  GLN B 148      25.288  55.542   4.556  1.00 55.84           C  
ATOM   3166  CD  GLN B 148      26.378  54.611   5.065  1.00 82.33           C  
ATOM   3167  NE2 GLN B 148      25.977  53.480   5.634  1.00 81.42           N  
ATOM   3168  OE1 GLN B 148      27.568  54.913   4.957  1.00 81.05           O  
ATOM   3169  N   TRP B 149      24.422  59.281   5.852  1.00 51.78           N  
ATOM   3170  CA  TRP B 149      24.547  60.627   5.277  1.00 53.55           C  
ATOM   3171  C   TRP B 149      25.412  61.531   6.140  1.00 55.25           C  
ATOM   3172  O   TRP B 149      26.182  62.346   5.633  1.00 55.92           O  
ATOM   3173  CB  TRP B 149      23.176  61.280   5.070  1.00 60.47           C  
ATOM   3174  CG  TRP B 149      22.441  60.795   3.861  1.00 59.59           C  
ATOM   3175  CD1 TRP B 149      21.172  60.291   3.823  1.00 73.17           C  
ATOM   3176  CD2 TRP B 149      22.928  60.761   2.511  1.00 63.88           C  
ATOM   3177  CE2 TRP B 149      21.896  60.223   1.710  1.00 62.27           C  
ATOM   3178  CE3 TRP B 149      24.137  61.135   1.901  1.00 68.92           C  
ATOM   3179  NE1 TRP B 149      20.835  59.949   2.534  1.00 79.37           N  
ATOM   3180  CZ2 TRP B 149      22.031  60.052   0.328  1.00 78.56           C  
ATOM   3181  CZ3 TRP B 149      24.274  60.960   0.528  1.00 76.59           C  
ATOM   3182  CH2 TRP B 149      23.224  60.423  -0.242  1.00 97.03           C  
ATOM   3183  N   LEU B 150      25.274  61.385   7.452  1.00 58.38           N  
ATOM   3184  CA  LEU B 150      26.088  62.132   8.392  1.00 54.18           C  
ATOM   3185  C   LEU B 150      27.568  61.847   8.149  1.00 63.98           C  
ATOM   3186  O   LEU B 150      28.381  62.772   8.078  1.00 69.23           O  
ATOM   3187  CB  LEU B 150      25.680  61.772   9.814  1.00 55.85           C  
ATOM   3188  CG  LEU B 150      25.983  62.738  10.952  1.00 57.76           C  
ATOM   3189  CD1 LEU B 150      25.420  64.125  10.680  1.00 54.53           C  
ATOM   3190  CD2 LEU B 150      25.407  62.155  12.233  1.00 56.45           C  
ATOM   3191  N   GLU B 151      27.899  60.566   7.988  1.00 65.15           N  
ATOM   3192  CA  GLU B 151      29.262  60.133   7.687  1.00 75.22           C  
ATOM   3193  C   GLU B 151      29.761  60.633   6.338  1.00 67.13           C  
ATOM   3194  O   GLU B 151      30.849  61.214   6.250  1.00 71.53           O  
ATOM   3195  CB  GLU B 151      29.356  58.607   7.704  1.00 75.10           C  
ATOM   3196  CG  GLU B 151      29.356  57.996   9.090  1.00 96.95           C  
ATOM   3197  CD  GLU B 151      29.944  56.601   9.109  1.00112.31           C  
ATOM   3198  OE1 GLU B 151      29.386  55.702   8.443  1.00105.73           O  
ATOM   3199  OE2 GLU B 151      30.965  56.406   9.800  1.00 81.83           O1-
ATOM   3200  N   ASP B 152      28.964  60.399   5.296  1.00 75.12           N  
ATOM   3201  CA  ASP B 152      29.401  60.616   3.912  1.00 74.80           C  
ATOM   3202  C   ASP B 152      29.356  62.070   3.448  1.00 68.67           C  
ATOM   3203  O   ASP B 152      30.350  62.583   2.939  1.00 75.11           O  
ATOM   3204  CB  ASP B 152      28.613  59.723   2.948  1.00 62.32           C  
ATOM   3205  CG  ASP B 152      28.866  58.244   3.181  1.00 74.48           C  
ATOM   3206  OD1 ASP B 152      29.757  57.905   3.986  1.00 90.92           O  
ATOM   3207  OD2 ASP B 152      28.170  57.417   2.560  1.00 76.39           O1-
ATOM   3208  N   LYS B 153      28.208  62.722   3.614  1.00 63.27           N  
ATOM   3209  CA  LYS B 153      28.038  64.111   3.184  1.00 62.93           C  
ATOM   3210  C   LYS B 153      28.761  65.096   4.103  1.00 57.41           C  
ATOM   3211  O   LYS B 153      29.560  65.903   3.639  1.00 57.82           O  
ATOM   3212  CB  LYS B 153      26.545  64.469   3.057  1.00 69.82           C  
ATOM   3213  CG  LYS B 153      26.215  65.964   3.075  1.00 76.24           C  
ATOM   3214  CD  LYS B 153      26.478  66.655   1.744  1.00 86.31           C  
ATOM   3215  CE  LYS B 153      26.162  68.144   1.821  1.00 92.35           C  
ATOM   3216  NZ  LYS B 153      26.294  68.830   0.502  1.00 86.62           N1+
ATOM   3217  N   PHE B 154      28.489  65.027   5.404  1.00 62.02           N  
ATOM   3218  CA  PHE B 154      28.970  66.060   6.321  1.00 50.43           C  
ATOM   3219  C   PHE B 154      30.373  65.801   6.864  1.00 63.22           C  
ATOM   3220  O   PHE B 154      31.294  66.585   6.597  1.00 65.47           O  
ATOM   3221  CB  PHE B 154      27.940  66.337   7.421  1.00 53.41           C  
ATOM   3222  CG  PHE B 154      26.635  66.846   6.886  1.00 62.32           C  
ATOM   3223  CD1 PHE B 154      26.506  68.172   6.475  1.00 50.55           C  
ATOM   3224  CD2 PHE B 154      25.547  65.990   6.743  1.00 59.55           C  
ATOM   3225  CE1 PHE B 154      25.303  68.642   5.961  1.00 62.74           C  
ATOM   3226  CE2 PHE B 154      24.344  66.453   6.227  1.00 56.42           C  
ATOM   3227  CZ  PHE B 154      24.220  67.781   5.839  1.00 48.38           C  
ATOM   3228  N   LEU B 155      30.548  64.698   7.590  1.00 55.47           N  
ATOM   3229  CA  LEU B 155      31.864  64.367   8.140  1.00 60.36           C  
ATOM   3230  C   LEU B 155      32.912  64.210   7.032  1.00 69.20           C  
ATOM   3231  O   LEU B 155      33.897  64.951   6.998  1.00 69.85           O  
ATOM   3232  CB  LEU B 155      31.803  63.130   9.050  1.00 65.12           C  
ATOM   3233  CG  LEU B 155      33.038  62.873   9.925  1.00 69.95           C  
ATOM   3234  CD1 LEU B 155      33.289  64.014  10.902  1.00 60.14           C  
ATOM   3235  CD2 LEU B 155      32.908  61.557  10.672  1.00 65.42           C  
ATOM   3236  N   GLY B 156      32.680  63.280   6.108  1.00 64.92           N  
ATOM   3237  CA  GLY B 156      33.663  62.978   5.068  1.00 69.13           C  
ATOM   3238  C   GLY B 156      34.953  62.508   5.712  1.00 79.83           C  
ATOM   3239  O   GLY B 156      34.920  61.769   6.700  1.00 66.90           O  
ATOM   3240  N   ASP B 157      36.087  62.942   5.166  1.00 77.89           N  
ATOM   3241  CA  ASP B 157      37.387  62.674   5.786  1.00 89.91           C  
ATOM   3242  C   ASP B 157      37.867  63.849   6.648  1.00 86.57           C  
ATOM   3243  O   ASP B 157      39.044  63.932   7.004  1.00 91.64           O  
ATOM   3244  CB  ASP B 157      38.438  62.266   4.737  1.00 90.38           C  
ATOM   3245  CG  ASP B 157      38.748  63.372   3.728  1.00 92.13           C  
ATOM   3246  OD1 ASP B 157      38.064  64.419   3.716  1.00 90.01           O  
ATOM   3247  OD2 ASP B 157      39.694  63.184   2.935  1.00113.38           O1-
ATOM   3248  N   ARG B 158      36.937  64.745   6.980  1.00 69.12           N  
ATOM   3249  CA  ARG B 158      37.201  65.909   7.833  1.00 71.76           C  
ATOM   3250  C   ARG B 158      37.017  65.548   9.316  1.00 61.11           C  
ATOM   3251  O   ARG B 158      36.324  64.580   9.627  1.00 68.42           O  
ATOM   3252  CB  ARG B 158      36.286  67.078   7.436  1.00 77.62           C  
ATOM   3253  CG  ARG B 158      36.543  67.613   6.032  1.00 74.62           C  
ATOM   3254  CD  ARG B 158      35.381  68.449   5.514  1.00 80.42           C  
ATOM   3255  NE  ARG B 158      34.168  67.659   5.286  1.00 75.44           N  
ATOM   3256  CZ  ARG B 158      33.920  66.962   4.180  1.00 73.79           C  
ATOM   3257  NH1 ARG B 158      32.794  66.272   4.056  1.00 65.46           N1+
ATOM   3258  NH2 ARG B 158      34.800  66.946   3.195  1.00 61.57           N  
ATOM   3259  N   PRO B 159      37.657  66.307  10.232  1.00 68.10           N  
ATOM   3260  CA  PRO B 159      37.561  65.990  11.667  1.00 58.40           C  
ATOM   3261  C   PRO B 159      36.177  66.205  12.288  1.00 75.13           C  
ATOM   3262  O   PRO B 159      35.796  65.467  13.200  1.00 65.99           O  
ATOM   3263  CB  PRO B 159      38.586  66.939  12.310  1.00 74.30           C  
ATOM   3264  CG  PRO B 159      38.815  68.015  11.305  1.00 73.26           C  
ATOM   3265  CD  PRO B 159      38.666  67.353   9.970  1.00 64.70           C  
ATOM   3266  N   PHE B 160      35.441  67.204  11.802  1.00 66.40           N  
ATOM   3267  CA  PHE B 160      34.127  67.547  12.355  1.00 63.11           C  
ATOM   3268  C   PHE B 160      33.096  67.733  11.249  1.00 57.38           C  
ATOM   3269  O   PHE B 160      33.431  67.662  10.070  1.00 63.75           O  
ATOM   3270  CB  PHE B 160      34.222  68.792  13.246  1.00 56.57           C  
ATOM   3271  CG  PHE B 160      35.185  68.637  14.385  1.00 77.27           C  
ATOM   3272  CD1 PHE B 160      34.813  67.955  15.539  1.00 71.71           C  
ATOM   3273  CD2 PHE B 160      36.477  69.147  14.294  1.00 74.73           C  
ATOM   3274  CE1 PHE B 160      35.708  67.796  16.584  1.00 80.67           C  
ATOM   3275  CE2 PHE B 160      37.376  68.998  15.339  1.00 75.27           C  
ATOM   3276  CZ  PHE B 160      36.990  68.319  16.486  1.00 70.27           C  
ATOM   3277  N   LEU B 161      31.844  67.969  11.634  1.00 55.27           N  
ATOM   3278  CA  LEU B 161      30.730  67.943  10.688  1.00 52.06           C  
ATOM   3279  C   LEU B 161      30.684  69.111   9.712  1.00 53.62           C  
ATOM   3280  O   LEU B 161      30.172  68.966   8.599  1.00 56.46           O  
ATOM   3281  CB  LEU B 161      29.393  67.860  11.430  1.00 53.82           C  
ATOM   3282  CG  LEU B 161      29.042  66.588  12.202  1.00 66.42           C  
ATOM   3283  CD1 LEU B 161      27.660  66.770  12.800  1.00 51.64           C  
ATOM   3284  CD2 LEU B 161      29.087  65.341  11.329  1.00 52.83           C  
ATOM   3285  N   ALA B 162      31.199  70.266  10.127  1.00 60.61           N  
ATOM   3286  CA  ALA B 162      31.136  71.465   9.290  1.00 57.29           C  
ATOM   3287  C   ALA B 162      32.513  72.078   9.039  1.00 69.08           C  
ATOM   3288  O   ALA B 162      32.636  73.288   8.834  1.00 88.21           O  
ATOM   3289  CB  ALA B 162      30.184  72.487   9.901  1.00 58.45           C  
ATOM   3290  N   GLY B 163      33.547  71.240   9.046  1.00 57.05           N  
ATOM   3291  CA  GLY B 163      34.894  71.702   8.734  1.00 56.57           C  
ATOM   3292  C   GLY B 163      35.955  71.188   9.683  1.00 66.26           C  
ATOM   3293  O   GLY B 163      35.833  70.092  10.235  1.00 67.75           O  
ATOM   3294  N   GLN B 164      36.992  71.997   9.876  1.00 68.07           N  
ATOM   3295  CA  GLN B 164      38.186  71.579  10.610  1.00 74.80           C  
ATOM   3296  C   GLN B 164      38.078  71.698  12.134  1.00 76.67           C  
ATOM   3297  O   GLN B 164      38.914  71.148  12.854  1.00 71.47           O  
ATOM   3298  CB  GLN B 164      39.424  72.332  10.099  1.00 80.21           C  
ATOM   3299  CG  GLN B 164      39.757  72.096   8.628  1.00 75.36           C  
ATOM   3300  CD  GLN B 164      40.079  70.645   8.302  1.00 74.34           C  
ATOM   3301  NE2 GLN B 164      39.343  70.079   7.356  1.00 80.47           N  
ATOM   3302  OE1 GLN B 164      40.982  70.047   8.884  1.00 82.66           O  
ATOM   3303  N   GLN B 165      37.058  72.402  12.624  1.00 64.51           N  
ATOM   3304  CA  GLN B 165      36.875  72.592  14.072  1.00 60.65           C  
ATOM   3305  C   GLN B 165      35.447  72.331  14.552  1.00 70.01           C  
ATOM   3306  O   GLN B 165      34.512  72.275  13.748  1.00 61.01           O  
ATOM   3307  CB  GLN B 165      37.312  73.995  14.488  1.00 71.67           C  
ATOM   3308  CG  GLN B 165      38.805  74.239  14.342  1.00 72.93           C  
ATOM   3309  CD  GLN B 165      39.221  75.604  14.843  1.00 80.77           C  
ATOM   3310  NE2 GLN B 165      39.239  75.770  16.160  1.00 89.30           N  
ATOM   3311  OE1 GLN B 165      39.514  76.503  14.057  1.00 86.56           O  
ATOM   3312  N   VAL B 166      35.301  72.156  15.868  1.00 61.39           N  
ATOM   3313  CA  VAL B 166      33.997  71.987  16.507  1.00 62.77           C  
ATOM   3314  C   VAL B 166      33.166  73.245  16.284  1.00 71.78           C  
ATOM   3315  O   VAL B 166      33.617  74.366  16.553  1.00 71.25           O  
ATOM   3316  CB  VAL B 166      34.107  71.744  18.033  1.00 61.98           C  
ATOM   3317  CG1 VAL B 166      32.765  71.311  18.613  1.00 65.27           C  
ATOM   3318  CG2 VAL B 166      35.160  70.702  18.351  1.00 72.45           C  
ATOM   3319  N   THR B 167      31.960  73.045  15.771  1.00 58.02           N  
ATOM   3320  CA  THR B 167      30.995  74.121  15.595  1.00 57.73           C  
ATOM   3321  C   THR B 167      29.701  73.749  16.326  1.00 59.19           C  
ATOM   3322  O   THR B 167      29.596  72.669  16.911  1.00 55.48           O  
ATOM   3323  CB  THR B 167      30.701  74.385  14.094  1.00 57.37           C  
ATOM   3324  CG2 THR B 167      31.979  74.775  13.318  1.00 51.96           C  
ATOM   3325  OG1 THR B 167      30.134  73.214  13.503  1.00 58.55           O  
ATOM   3326  N   LEU B 168      28.715  74.640  16.284  1.00 52.34           N  
ATOM   3327  CA  LEU B 168      27.395  74.357  16.836  1.00 53.10           C  
ATOM   3328  C   LEU B 168      26.794  73.076  16.247  1.00 52.07           C  
ATOM   3329  O   LEU B 168      26.092  72.342  16.939  1.00 58.25           O  
ATOM   3330  CB  LEU B 168      26.452  75.533  16.583  1.00 51.12           C  
ATOM   3331  CG  LEU B 168      26.890  76.909  17.072  1.00 48.75           C  
ATOM   3332  CD1 LEU B 168      25.863  77.954  16.672  1.00 52.34           C  
ATOM   3333  CD2 LEU B 168      27.090  76.895  18.578  1.00 60.11           C  
ATOM   3334  N   ALA B 169      27.084  72.823  14.972  1.00 55.08           N  
ATOM   3335  CA  ALA B 169      26.655  71.610  14.274  1.00 47.71           C  
ATOM   3336  C   ALA B 169      27.013  70.334  15.051  1.00 61.37           C  
ATOM   3337  O   ALA B 169      26.161  69.467  15.250  1.00 51.37           O  
ATOM   3338  CB  ALA B 169      27.253  71.572  12.870  1.00 47.13           C  
ATOM   3339  N   ASP B 170      28.264  70.238  15.506  1.00 50.44           N  
ATOM   3340  CA  ASP B 170      28.729  69.065  16.247  1.00 53.16           C  
ATOM   3341  C   ASP B 170      28.012  68.913  17.581  1.00 60.81           C  
ATOM   3342  O   ASP B 170      27.720  67.800  18.004  1.00 47.71           O  
ATOM   3343  CB  ASP B 170      30.237  69.126  16.468  1.00 52.96           C  
ATOM   3344  CG  ASP B 170      30.992  69.337  15.189  1.00 56.13           C  
ATOM   3345  OD1 ASP B 170      31.052  68.393  14.373  1.00 62.63           O  
ATOM   3346  OD2 ASP B 170      31.514  70.454  14.994  1.00 57.65           O1-
ATOM   3347  N   LEU B 171      27.728  70.039  18.231  1.00 49.95           N  
ATOM   3348  CA  LEU B 171      27.048  70.044  19.518  1.00 46.16           C  
ATOM   3349  C   LEU B 171      25.624  69.497  19.406  1.00 50.62           C  
ATOM   3350  O   LEU B 171      25.220  68.632  20.185  1.00 49.18           O  
ATOM   3351  CB  LEU B 171      27.028  71.465  20.074  1.00 50.79           C  
ATOM   3352  CG  LEU B 171      27.262  71.635  21.566  1.00 68.81           C  
ATOM   3353  CD1 LEU B 171      28.596  71.022  21.961  1.00 79.66           C  
ATOM   3354  CD2 LEU B 171      27.248  73.120  21.887  1.00 78.19           C  
ATOM   3355  N   MET B 172      24.881  70.006  18.425  1.00 42.67           N  
ATOM   3356  CA  MET B 172      23.514  69.561  18.135  1.00 49.05           C  
ATOM   3357  C   MET B 172      23.465  68.081  17.792  1.00 46.82           C  
ATOM   3358  O   MET B 172      22.671  67.329  18.367  1.00 44.48           O  
ATOM   3359  CB  MET B 172      22.927  70.349  16.962  1.00 39.23           C  
ATOM   3360  CG  MET B 172      23.125  71.854  17.041  1.00 52.01           C  
ATOM   3361  SD  MET B 172      21.609  72.737  17.411  1.00 86.36           S  
ATOM   3362  CE  MET B 172      21.083  71.858  18.874  1.00 45.37           C  
ATOM   3363  N   ALA B 173      24.313  67.679  16.846  1.00 42.75           N  
ATOM   3364  CA  ALA B 173      24.361  66.292  16.369  1.00 48.97           C  
ATOM   3365  C   ALA B 173      24.623  65.300  17.492  1.00 48.78           C  
ATOM   3366  O   ALA B 173      23.896  64.314  17.630  1.00 47.18           O  
ATOM   3367  CB  ALA B 173      25.409  66.137  15.281  1.00 47.45           C  
ATOM   3368  N   LEU B 174      25.652  65.571  18.294  1.00 48.36           N  
ATOM   3369  CA  LEU B 174      26.036  64.670  19.380  1.00 48.12           C  
ATOM   3370  C   LEU B 174      24.908  64.446  20.374  1.00 46.61           C  
ATOM   3371  O   LEU B 174      24.624  63.311  20.749  1.00 47.45           O  
ATOM   3372  CB  LEU B 174      27.269  65.187  20.123  1.00 46.22           C  
ATOM   3373  CG  LEU B 174      27.791  64.263  21.228  1.00 54.34           C  
ATOM   3374  CD1 LEU B 174      28.172  62.903  20.660  1.00 49.52           C  
ATOM   3375  CD2 LEU B 174      28.959  64.889  21.969  1.00 53.99           C  
ATOM   3376  N   GLU B 175      24.265  65.530  20.798  1.00 41.39           N  
ATOM   3377  CA  GLU B 175      23.217  65.429  21.804  1.00 47.75           C  
ATOM   3378  C   GLU B 175      21.966  64.695  21.310  1.00 33.18           C  
ATOM   3379  O   GLU B 175      21.258  64.073  22.094  1.00 44.99           O  
ATOM   3380  CB  GLU B 175      22.906  66.801  22.392  1.00 44.94           C  
ATOM   3381  CG  GLU B 175      24.039  67.306  23.286  1.00 41.99           C  
ATOM   3382  CD  GLU B 175      24.586  66.217  24.195  1.00 55.78           C  
ATOM   3383  OE1 GLU B 175      25.800  65.916  24.113  1.00 49.68           O  
ATOM   3384  OE2 GLU B 175      23.803  65.634  24.975  1.00 49.96           O1-
ATOM   3385  N   GLU B 176      21.725  64.743  20.006  1.00 41.91           N  
ATOM   3386  CA  GLU B 176      20.660  63.950  19.402  1.00 37.26           C  
ATOM   3387  C   GLU B 176      21.047  62.474  19.314  1.00 44.92           C  
ATOM   3388  O   GLU B 176      20.244  61.603  19.627  1.00 42.26           O  
ATOM   3389  CB  GLU B 176      20.316  64.497  18.027  1.00 33.89           C  
ATOM   3390  CG  GLU B 176      19.450  65.753  18.065  1.00 41.46           C  
ATOM   3391  CD  GLU B 176      17.969  65.466  18.252  1.00 41.95           C  
ATOM   3392  OE1 GLU B 176      17.254  66.369  18.730  1.00 47.42           O  
ATOM   3393  OE2 GLU B 176      17.512  64.349  17.923  1.00 52.06           O1-
ATOM   3394  N   LEU B 177      22.287  62.201  18.905  1.00 42.56           N  
ATOM   3395  CA  LEU B 177      22.768  60.825  18.787  1.00 42.50           C  
ATOM   3396  C   LEU B 177      22.891  60.150  20.149  1.00 46.41           C  
ATOM   3397  O   LEU B 177      22.782  58.931  20.254  1.00 51.50           O  
ATOM   3398  CB  LEU B 177      24.101  60.785  18.046  1.00 46.73           C  
ATOM   3399  CG  LEU B 177      23.996  60.581  16.536  1.00 50.99           C  
ATOM   3400  CD1 LEU B 177      22.994  61.523  15.869  1.00 46.46           C  
ATOM   3401  CD2 LEU B 177      25.376  60.747  15.934  1.00 48.89           C  
ATOM   3402  N   MET B 178      23.104  60.955  21.188  1.00 48.05           N  
ATOM   3403  CA  MET B 178      23.158  60.460  22.559  1.00 49.95           C  
ATOM   3404  C   MET B 178      21.838  59.868  23.030  1.00 40.01           C  
ATOM   3405  O   MET B 178      21.842  59.002  23.899  1.00 51.14           O  
ATOM   3406  CB  MET B 178      23.580  61.568  23.528  1.00 46.59           C  
ATOM   3407  CG  MET B 178      25.076  61.820  23.573  1.00 52.72           C  
ATOM   3408  SD  MET B 178      26.045  60.326  23.836  1.00 61.47           S  
ATOM   3409  CE  MET B 178      25.474  59.821  25.463  1.00 62.15           C  
ATOM   3410  N   GLN B 179      20.719  60.332  22.470  1.00 43.36           N  
ATOM   3411  CA  GLN B 179      19.398  59.860  22.930  1.00 46.00           C  
ATOM   3412  C   GLN B 179      19.217  58.342  22.711  1.00 42.95           C  
ATOM   3413  O   GLN B 179      18.910  57.627  23.662  1.00 45.38           O  
ATOM   3414  CB  GLN B 179      18.239  60.690  22.339  1.00 42.36           C  
ATOM   3415  CG  GLN B 179      16.973  60.724  23.208  1.00 38.44           C  
ATOM   3416  CD  GLN B 179      17.030  61.764  24.333  1.00 40.86           C  
ATOM   3417  NE2 GLN B 179      15.866  62.251  24.752  1.00 37.37           N  
ATOM   3418  OE1 GLN B 179      18.104  62.123  24.815  1.00 42.11           O  
ATOM   3419  N   PRO B 180      19.435  57.838  21.476  1.00 46.77           N  
ATOM   3420  CA  PRO B 180      19.375  56.378  21.315  1.00 44.89           C  
ATOM   3421  C   PRO B 180      20.501  55.632  22.041  1.00 49.77           C  
ATOM   3422  O   PRO B 180      20.272  54.528  22.546  1.00 50.47           O  
ATOM   3423  CB  PRO B 180      19.504  56.174  19.800  1.00 49.45           C  
ATOM   3424  CG  PRO B 180      19.183  57.495  19.189  1.00 46.50           C  
ATOM   3425  CD  PRO B 180      19.623  58.521  20.183  1.00 44.71           C  
ATOM   3426  N   VAL B 181      21.698  56.222  22.091  1.00 47.06           N  
ATOM   3427  CA  VAL B 181      22.843  55.602  22.781  1.00 51.43           C  
ATOM   3428  C   VAL B 181      22.502  55.339  24.244  1.00 51.01           C  
ATOM   3429  O   VAL B 181      22.754  54.250  24.761  1.00 52.42           O  
ATOM   3430  CB  VAL B 181      24.137  56.447  22.642  1.00 51.09           C  
ATOM   3431  CG1 VAL B 181      25.203  56.006  23.643  1.00 48.88           C  
ATOM   3432  CG2 VAL B 181      24.678  56.334  21.224  1.00 44.83           C  
ATOM   3433  N   ALA B 182      21.884  56.332  24.883  1.00 47.63           N  
ATOM   3434  CA  ALA B 182      21.478  56.236  26.284  1.00 47.87           C  
ATOM   3435  C   ALA B 182      20.426  55.156  26.539  1.00 51.71           C  
ATOM   3436  O   ALA B 182      20.273  54.698  27.669  1.00 49.15           O  
ATOM   3437  CB  ALA B 182      20.985  57.583  26.781  1.00 52.72           C  
ATOM   3438  N   LEU B 183      19.706  54.751  25.494  1.00 47.22           N  
ATOM   3439  CA  LEU B 183      18.720  53.674  25.616  1.00 41.04           C  
ATOM   3440  C   LEU B 183      19.226  52.334  25.081  1.00 51.99           C  
ATOM   3441  O   LEU B 183      18.444  51.401  24.880  1.00 57.19           O  
ATOM   3442  CB  LEU B 183      17.418  54.063  24.934  1.00 46.91           C  
ATOM   3443  CG  LEU B 183      16.854  55.422  25.347  1.00 50.68           C  
ATOM   3444  CD1 LEU B 183      15.845  55.844  24.311  1.00 50.10           C  
ATOM   3445  CD2 LEU B 183      16.229  55.411  26.735  1.00 49.68           C  
ATOM   3446  N   GLY B 184      20.534  52.242  24.854  1.00 47.54           N  
ATOM   3447  CA  GLY B 184      21.146  50.977  24.465  1.00 48.46           C  
ATOM   3448  C   GLY B 184      21.274  50.689  22.980  1.00 51.43           C  
ATOM   3449  O   GLY B 184      21.678  49.588  22.610  1.00 52.02           O  
ATOM   3450  N   TYR B 185      20.916  51.654  22.129  1.00 44.49           N  
ATOM   3451  CA  TYR B 185      21.215  51.580  20.698  1.00 48.80           C  
ATOM   3452  C   TYR B 185      22.654  52.046  20.510  1.00 54.74           C  
ATOM   3453  O   TYR B 185      22.943  53.242  20.619  1.00 61.05           O  
ATOM   3454  CB  TYR B 185      20.352  52.564  19.911  1.00 60.01           C  
ATOM   3455  CG  TYR B 185      18.919  52.192  19.623  1.00 94.59           C  
ATOM   3456  CD1 TYR B 185      17.944  52.231  20.623  1.00 97.25           C  
ATOM   3457  CD2 TYR B 185      18.521  51.881  18.323  1.00130.58           C  
ATOM   3458  CE1 TYR B 185      16.620  51.921  20.341  1.00 96.90           C  
ATOM   3459  CE2 TYR B 185      17.204  51.574  18.032  1.00159.53           C  
ATOM   3460  CZ  TYR B 185      16.256  51.596  19.039  1.00 97.33           C  
ATOM   3461  OH  TYR B 185      14.945  51.293  18.736  1.00 68.95           O  
ATOM   3462  N   GLU B 186      23.554  51.118  20.216  1.00 56.65           N  
ATOM   3463  CA  GLU B 186      24.957  51.469  20.050  1.00 73.77           C  
ATOM   3464  C   GLU B 186      25.252  51.915  18.617  1.00 81.22           C  
ATOM   3465  O   GLU B 186      25.807  51.164  17.817  1.00 64.72           O  
ATOM   3466  CB  GLU B 186      25.867  50.321  20.505  1.00 84.77           C  
ATOM   3467  CG  GLU B 186      25.794  50.008  21.998  1.00104.22           C  
ATOM   3468  CD  GLU B 186      25.744  51.252  22.881  1.00130.89           C  
ATOM   3469  OE1 GLU B 186      24.806  51.354  23.701  1.00134.40           O  
ATOM   3470  OE2 GLU B 186      26.630  52.130  22.758  1.00 91.66           O1-
ATOM   3471  N   LEU B 187      24.878  53.158  18.323  1.00 58.64           N  
ATOM   3472  CA  LEU B 187      24.950  53.741  16.980  1.00 61.32           C  
ATOM   3473  C   LEU B 187      26.350  53.848  16.387  1.00 58.19           C  
ATOM   3474  O   LEU B 187      26.507  53.852  15.168  1.00 68.31           O  
ATOM   3475  CB  LEU B 187      24.339  55.144  16.987  1.00 48.72           C  
ATOM   3476  CG  LEU B 187      22.896  55.310  17.426  1.00 50.70           C  
ATOM   3477  CD1 LEU B 187      22.602  56.796  17.553  1.00 45.81           C  
ATOM   3478  CD2 LEU B 187      21.942  54.627  16.452  1.00 77.38           C  
ATOM   3479  N   PHE B 188      27.358  53.965  17.241  1.00 69.69           N  
ATOM   3480  CA  PHE B 188      28.723  54.189  16.772  1.00 64.06           C  
ATOM   3481  C   PHE B 188      29.466  52.920  16.372  1.00 64.01           C  
ATOM   3482  O   PHE B 188      30.454  52.991  15.627  1.00 61.23           O  
ATOM   3483  CB  PHE B 188      29.514  54.992  17.802  1.00 72.48           C  
ATOM   3484  CG  PHE B 188      28.985  56.379  18.003  1.00 66.83           C  
ATOM   3485  CD1 PHE B 188      29.354  57.408  17.140  1.00 60.04           C  
ATOM   3486  CD2 PHE B 188      28.097  56.656  19.040  1.00 59.28           C  
ATOM   3487  CE1 PHE B 188      28.859  58.692  17.318  1.00 58.92           C  
ATOM   3488  CE2 PHE B 188      27.598  57.938  19.225  1.00 71.34           C  
ATOM   3489  CZ  PHE B 188      27.978  58.957  18.362  1.00 65.94           C  
ATOM   3490  N   GLU B 189      28.989  51.768  16.849  1.00 73.99           N  
ATOM   3491  CA  GLU B 189      29.591  50.476  16.497  1.00 74.36           C  
ATOM   3492  C   GLU B 189      29.441  50.247  15.006  1.00 81.16           C  
ATOM   3493  O   GLU B 189      28.398  50.566  14.431  1.00 70.94           O  
ATOM   3494  CB  GLU B 189      28.932  49.313  17.247  1.00 89.26           C  
ATOM   3495  CG  GLU B 189      28.442  49.622  18.652  1.00119.40           C  
ATOM   3496  CD  GLU B 189      29.542  49.683  19.691  1.00 95.77           C  
ATOM   3497  OE1 GLU B 189      30.437  50.549  19.581  1.00111.22           O  
ATOM   3498  OE2 GLU B 189      29.489  48.874  20.640  1.00 91.12           O1-
ATOM   3499  N   GLY B 190      30.485  49.708  14.383  1.00 71.15           N  
ATOM   3500  CA  GLY B 190      30.481  49.466  12.946  1.00 72.70           C  
ATOM   3501  C   GLY B 190      30.634  50.738  12.129  1.00 82.42           C  
ATOM   3502  O   GLY B 190      30.689  50.688  10.896  1.00 70.74           O  
ATOM   3503  N   ARG B 191      30.702  51.875  12.819  1.00 74.90           N  
ATOM   3504  CA  ARG B 191      30.875  53.174  12.170  0.50 66.12           C  
ATOM   3506  C   ARG B 191      32.139  53.865  12.683  1.00 65.04           C  
ATOM   3507  O   ARG B 191      32.065  54.811  13.474  1.00 68.59           O  
ATOM   3508  CB  ARG B 191      29.634  54.054  12.369  0.50 58.99           C  
ATOM   3510  CG  ARG B 191      28.405  53.556  11.622  0.50 59.68           C  
ATOM   3512  CD  ARG B 191      27.233  54.519  11.724  0.50 61.03           C  
ATOM   3514  NE  ARG B 191      26.034  53.968  11.096  0.50 60.70           N  
ATOM   3516  CZ  ARG B 191      25.801  53.996   9.787  0.50 56.27           C  
ATOM   3518  NH1 ARG B 191      26.682  54.558   8.972  0.50 45.51           N1+
ATOM   3520  NH2 ARG B 191      24.687  53.469   9.295  0.50 49.03           N  
ATOM   3522  N   PRO B 192      33.325  53.385  12.232  1.00 73.85           N  
ATOM   3523  CA  PRO B 192      34.612  53.924  12.702  1.00 81.42           C  
ATOM   3524  C   PRO B 192      34.777  55.441  12.573  1.00 82.41           C  
ATOM   3525  O   PRO B 192      35.233  56.086  13.521  1.00 65.16           O  
ATOM   3526  CB  PRO B 192      35.634  53.206  11.818  1.00 74.84           C  
ATOM   3527  CG  PRO B 192      34.979  51.914  11.487  1.00 84.58           C  
ATOM   3528  CD  PRO B 192      33.535  52.262  11.294  1.00 73.49           C  
ATOM   3529  N   ARG B 193      34.411  56.006  11.423  1.00 66.78           N  
ATOM   3530  CA  ARG B 193      34.561  57.448  11.213  1.00 70.58           C  
ATOM   3531  C   ARG B 193      33.717  58.256  12.198  1.00 63.90           C  
ATOM   3532  O   ARG B 193      34.178  59.260  12.744  1.00 62.05           O  
ATOM   3533  CB  ARG B 193      34.230  57.837   9.773  1.00 77.71           C  
ATOM   3534  CG  ARG B 193      35.336  57.516   8.775  1.00 72.58           C  
ATOM   3535  CD  ARG B 193      35.138  58.267   7.463  1.00 88.24           C  
ATOM   3536  NE  ARG B 193      33.871  57.930   6.812  1.00 95.18           N  
ATOM   3537  CZ  ARG B 193      33.409  58.505   5.703  1.00107.80           C  
ATOM   3538  NH1 ARG B 193      32.245  58.120   5.200  1.00115.78           N1+
ATOM   3539  NH2 ARG B 193      34.102  59.459   5.092  1.00127.10           N  
ATOM   3540  N   LEU B 194      32.490  57.800  12.435  1.00 57.69           N  
ATOM   3541  CA  LEU B 194      31.592  58.461  13.376  1.00 56.55           C  
ATOM   3542  C   LEU B 194      32.070  58.346  14.817  1.00 66.94           C  
ATOM   3543  O   LEU B 194      31.998  59.319  15.577  1.00 59.79           O  
ATOM   3544  CB  LEU B 194      30.178  57.904  13.260  1.00 57.16           C  
ATOM   3545  CG  LEU B 194      29.133  58.770  12.564  1.00 86.90           C  
ATOM   3546  CD1 LEU B 194      27.755  58.280  12.970  1.00 65.77           C  
ATOM   3547  CD2 LEU B 194      29.296  60.242  12.910  1.00 65.58           C  
ATOM   3548  N   ALA B 195      32.540  57.150  15.177  1.00 62.11           N  
ATOM   3549  CA  ALA B 195      33.117  56.874  16.490  1.00 55.54           C  
ATOM   3550  C   ALA B 195      34.280  57.824  16.790  1.00 63.96           C  
ATOM   3551  O   ALA B 195      34.319  58.442  17.858  1.00 65.23           O  
ATOM   3552  CB  ALA B 195      33.579  55.422  16.573  1.00 62.88           C  
ATOM   3553  N   ALA B 196      35.213  57.944  15.843  1.00 60.88           N  
ATOM   3554  CA  ALA B 196      36.363  58.842  15.990  1.00 61.88           C  
ATOM   3555  C   ALA B 196      35.887  60.279  16.208  1.00 67.66           C  
ATOM   3556  O   ALA B 196      36.373  60.979  17.098  1.00 69.13           O  
ATOM   3557  CB  ALA B 196      37.282  58.750  14.776  1.00 61.24           C  
ATOM   3558  N   TRP B 197      34.910  60.694  15.407  1.00 66.29           N  
ATOM   3559  CA  TRP B 197      34.307  62.013  15.536  1.00 60.72           C  
ATOM   3560  C   TRP B 197      33.776  62.282  16.950  1.00 56.87           C  
ATOM   3561  O   TRP B 197      34.119  63.298  17.555  1.00 64.28           O  
ATOM   3562  CB  TRP B 197      33.210  62.192  14.490  1.00 58.73           C  
ATOM   3563  CG  TRP B 197      32.337  63.376  14.742  1.00 68.07           C  
ATOM   3564  CD1 TRP B 197      32.635  64.684  14.485  1.00 54.90           C  
ATOM   3565  CD2 TRP B 197      31.017  63.366  15.304  1.00 57.28           C  
ATOM   3566  CE2 TRP B 197      30.573  64.710  15.351  1.00 50.27           C  
ATOM   3567  CE3 TRP B 197      30.168  62.353  15.778  1.00 51.62           C  
ATOM   3568  NE1 TRP B 197      31.578  65.491  14.846  1.00 63.73           N  
ATOM   3569  CZ2 TRP B 197      29.314  65.069  15.856  1.00 54.32           C  
ATOM   3570  CZ3 TRP B 197      28.912  62.710  16.274  1.00 61.72           C  
ATOM   3571  CH2 TRP B 197      28.500  64.059  16.309  1.00 59.38           C  
ATOM   3572  N   ARG B 198      32.949  61.376  17.470  1.00 51.40           N  
ATOM   3573  CA  ARG B 198      32.454  61.478  18.852  1.00 50.91           C  
ATOM   3574  C   ARG B 198      33.591  61.679  19.862  1.00 65.47           C  
ATOM   3575  O   ARG B 198      33.546  62.597  20.685  1.00 60.58           O  
ATOM   3576  CB  ARG B 198      31.638  60.243  19.237  1.00 59.65           C  
ATOM   3577  CG  ARG B 198      31.061  60.326  20.638  1.00 71.64           C  
ATOM   3578  CD  ARG B 198      30.656  58.968  21.177  1.00 59.21           C  
ATOM   3579  NE  ARG B 198      30.021  59.113  22.482  1.00 79.96           N  
ATOM   3580  CZ  ARG B 198      29.464  58.121  23.171  1.00 82.70           C  
ATOM   3581  NH1 ARG B 198      28.912  58.370  24.352  1.00 75.18           N1+
ATOM   3582  NH2 ARG B 198      29.456  56.885  22.688  1.00 65.91           N  
ATOM   3583  N   GLY B 199      34.601  60.814  19.791  1.00 60.74           N  
ATOM   3584  CA  GLY B 199      35.786  60.913  20.651  1.00 61.76           C  
ATOM   3585  C   GLY B 199      36.419  62.289  20.566  1.00 62.76           C  
ATOM   3586  O   GLY B 199      36.770  62.889  21.583  1.00 70.41           O  
ATOM   3587  N   ARG B 200      36.537  62.793  19.342  1.00 60.88           N  
ATOM   3588  CA  ARG B 200      37.082  64.120  19.086  1.00 69.36           C  
ATOM   3589  C   ARG B 200      36.249  65.211  19.764  1.00 65.86           C  
ATOM   3590  O   ARG B 200      36.795  66.078  20.443  1.00 63.87           O  
ATOM   3591  CB  ARG B 200      37.152  64.357  17.580  1.00 70.12           C  
ATOM   3592  CG  ARG B 200      38.446  64.984  17.094  1.00 79.76           C  
ATOM   3593  CD  ARG B 200      38.939  64.288  15.835  1.00 66.81           C  
ATOM   3594  NE  ARG B 200      37.874  64.076  14.856  1.00 75.83           N  
ATOM   3595  CZ  ARG B 200      37.777  63.004  14.074  1.00 83.51           C  
ATOM   3596  NH1 ARG B 200      38.679  62.035  14.151  1.00 73.57           N1+
ATOM   3597  NH2 ARG B 200      36.772  62.893  13.217  1.00 63.62           N  
ATOM   3598  N   VAL B 201      34.928  65.148  19.595  1.00 61.53           N  
ATOM   3599  CA  VAL B 201      34.028  66.163  20.151  1.00 55.09           C  
ATOM   3600  C   VAL B 201      34.053  66.120  21.681  1.00 70.75           C  
ATOM   3601  O   VAL B 201      34.175  67.159  22.344  1.00 63.60           O  
ATOM   3602  CB  VAL B 201      32.587  66.017  19.600  1.00 61.61           C  
ATOM   3603  CG1 VAL B 201      31.655  67.050  20.214  1.00 65.42           C  
ATOM   3604  CG2 VAL B 201      32.583  66.159  18.086  1.00 56.34           C  
ATOM   3605  N   GLU B 202      33.974  64.910  22.228  1.00 62.01           N  
ATOM   3606  CA  GLU B 202      33.959  64.715  23.673  1.00 71.23           C  
ATOM   3607  C   GLU B 202      35.294  65.085  24.323  1.00 76.45           C  
ATOM   3608  O   GLU B 202      35.308  65.628  25.430  1.00 71.35           O  
ATOM   3609  CB  GLU B 202      33.518  63.290  24.029  1.00 63.39           C  
ATOM   3610  CG  GLU B 202      32.064  63.018  23.653  1.00 64.82           C  
ATOM   3611  CD  GLU B 202      31.548  61.666  24.111  1.00 74.85           C  
ATOM   3612  OE1 GLU B 202      32.343  60.705  24.182  1.00 81.86           O  
ATOM   3613  OE2 GLU B 202      30.332  61.564  24.389  1.00 66.41           O1-
ATOM   3614  N   ALA B 203      36.402  64.831  23.625  1.00 63.36           N  
ATOM   3615  CA  ALA B 203      37.721  65.234  24.118  1.00 77.98           C  
ATOM   3616  C   ALA B 203      37.791  66.750  24.251  1.00 73.71           C  
ATOM   3617  O   ALA B 203      38.314  67.264  25.238  1.00 84.32           O  
ATOM   3618  CB  ALA B 203      38.835  64.723  23.212  1.00 66.28           C  
ATOM   3619  N   PHE B 204      37.244  67.457  23.265  1.00 77.88           N  
ATOM   3620  CA  PHE B 204      37.188  68.917  23.303  1.00 81.66           C  
ATOM   3621  C   PHE B 204      36.297  69.438  24.431  1.00 84.84           C  
ATOM   3622  O   PHE B 204      36.674  70.371  25.141  1.00 71.18           O  
ATOM   3623  CB  PHE B 204      36.728  69.494  21.958  1.00 76.25           C  
ATOM   3624  CG  PHE B 204      36.496  70.981  21.986  1.00 73.77           C  
ATOM   3625  CD1 PHE B 204      37.570  71.869  21.976  1.00 67.58           C  
ATOM   3626  CD2 PHE B 204      35.203  71.498  22.029  1.00 86.73           C  
ATOM   3627  CE1 PHE B 204      37.359  73.240  22.004  1.00 65.29           C  
ATOM   3628  CE2 PHE B 204      34.988  72.869  22.060  1.00 76.08           C  
ATOM   3629  CZ  PHE B 204      36.068  73.740  22.048  1.00 74.04           C  
ATOM   3630  N   LEU B 205      35.120  68.838  24.590  1.00 72.28           N  
ATOM   3631  CA  LEU B 205      34.171  69.282  25.608  1.00 67.73           C  
ATOM   3632  C   LEU B 205      34.676  69.038  27.031  1.00 70.34           C  
ATOM   3633  O   LEU B 205      34.384  69.816  27.941  1.00 84.26           O  
ATOM   3634  CB  LEU B 205      32.796  68.627  25.400  1.00 65.12           C  
ATOM   3635  CG  LEU B 205      32.033  69.009  24.127  1.00 75.02           C  
ATOM   3636  CD1 LEU B 205      30.703  68.272  24.062  1.00 75.08           C  
ATOM   3637  CD2 LEU B 205      31.817  70.514  24.017  1.00 56.73           C  
ATOM   3638  N   GLY B 206      35.450  67.969  27.204  1.00 75.53           N  
ATOM   3639  CA  GLY B 206      35.929  67.561  28.518  1.00 66.86           C  
ATOM   3640  C   GLY B 206      35.042  66.455  29.052  1.00 74.33           C  
ATOM   3641  O   GLY B 206      33.828  66.467  28.846  1.00 75.17           O  
ATOM   3642  N   ALA B 207      35.654  65.493  29.732  1.00 75.78           N  
ATOM   3643  CA  ALA B 207      34.941  64.336  30.260  1.00 69.54           C  
ATOM   3644  C   ALA B 207      33.902  64.735  31.303  1.00 78.58           C  
ATOM   3645  O   ALA B 207      32.778  64.224  31.293  1.00 82.40           O  
ATOM   3646  CB  ALA B 207      35.928  63.332  30.846  1.00 74.13           C  
ATOM   3647  N   GLU B 208      34.282  65.656  32.190  1.00 71.13           N  
ATOM   3648  CA  GLU B 208      33.424  66.079  33.294  1.00 67.20           C  
ATOM   3649  C   GLU B 208      32.170  66.799  32.808  1.00 85.43           C  
ATOM   3650  O   GLU B 208      31.086  66.571  33.346  1.00 61.44           O  
ATOM   3651  CB  GLU B 208      34.195  66.959  34.273  1.00 84.31           C  
ATOM   3652  CG  GLU B 208      33.446  67.257  35.561  1.00 83.81           C  
ATOM   3653  CD  GLU B 208      34.223  68.174  36.487  1.00125.96           C  
ATOM   3654  OE1 GLU B 208      35.148  68.868  36.013  1.00126.80           O  
ATOM   3655  OE2 GLU B 208      33.908  68.203  37.694  1.00122.95           O1-
ATOM   3656  N   LEU B 209      32.320  67.659  31.801  1.00 62.86           N  
ATOM   3657  CA  LEU B 209      31.174  68.345  31.206  1.00 59.22           C  
ATOM   3658  C   LEU B 209      30.228  67.359  30.517  1.00 70.60           C  
ATOM   3659  O   LEU B 209      29.015  67.434  30.705  1.00 65.97           O  
ATOM   3660  CB  LEU B 209      31.615  69.458  30.243  1.00 69.04           C  
ATOM   3661  CG  LEU B 209      30.530  70.271  29.510  1.00 63.23           C  
ATOM   3662  CD1 LEU B 209      29.436  70.771  30.448  1.00 54.88           C  
ATOM   3663  CD2 LEU B 209      31.141  71.434  28.744  1.00 62.35           C  
ATOM   3664  N   CYS B 210      30.782  66.438  29.732  1.00 68.96           N  
ATOM   3665  CA  CYS B 210      29.977  65.403  29.081  1.00 69.88           C  
ATOM   3666  C   CYS B 210      29.207  64.577  30.105  1.00 70.02           C  
ATOM   3667  O   CYS B 210      28.010  64.330  29.945  1.00 67.74           O  
ATOM   3668  CB  CYS B 210      30.854  64.495  28.224  1.00 68.86           C  
ATOM   3669  SG  CYS B 210      31.433  65.288  26.715  1.00 76.63           S  
ATOM   3670  N   GLN B 211      29.905  64.172  31.161  1.00 78.80           N  
ATOM   3671  CA  GLN B 211      29.318  63.404  32.249  1.00 66.78           C  
ATOM   3672  C   GLN B 211      28.065  64.072  32.818  1.00 67.95           C  
ATOM   3673  O   GLN B 211      27.014  63.435  32.910  1.00 65.76           O  
ATOM   3674  CB  GLN B 211      30.371  63.138  33.343  1.00 80.24           C  
ATOM   3675  CG  GLN B 211      29.843  62.917  34.759  1.00 85.88           C  
ATOM   3676  CD  GLN B 211      28.882  61.749  34.872  1.00116.15           C  
ATOM   3677  NE2 GLN B 211      27.879  61.894  35.727  1.00114.51           N  
ATOM   3678  OE1 GLN B 211      29.037  60.731  34.198  1.00127.22           O  
ATOM   3679  N   GLU B 212      28.172  65.350  33.181  1.00 59.49           N  
ATOM   3680  CA  GLU B 212      27.056  66.031  33.837  1.00 67.47           C  
ATOM   3681  C   GLU B 212      25.932  66.413  32.878  1.00 66.85           C  
ATOM   3682  O   GLU B 212      24.782  66.537  33.295  1.00 62.96           O  
ATOM   3683  CB  GLU B 212      27.524  67.226  34.677  1.00 72.05           C  
ATOM   3684  CG  GLU B 212      28.383  68.247  33.959  1.00 81.77           C  
ATOM   3685  CD  GLU B 212      29.234  69.061  34.918  1.00 95.34           C  
ATOM   3686  OE1 GLU B 212      28.797  69.291  36.066  1.00 99.66           O  
ATOM   3687  OE2 GLU B 212      30.346  69.471  34.526  1.00125.85           O1-
ATOM   3688  N   ALA B 213      26.265  66.583  31.599  1.00 54.90           N  
ATOM   3689  CA  ALA B 213      25.260  66.830  30.572  1.00 54.09           C  
ATOM   3690  C   ALA B 213      24.444  65.564  30.298  1.00 48.93           C  
ATOM   3691  O   ALA B 213      23.227  65.627  30.146  1.00 48.17           O  
ATOM   3692  CB  ALA B 213      25.918  67.334  29.296  1.00 51.11           C  
ATOM   3693  N   HIS B 214      25.121  64.417  30.266  1.00 53.93           N  
ATOM   3694  CA  HIS B 214      24.497  63.165  29.840  1.00 54.40           C  
ATOM   3695  C   HIS B 214      23.926  62.342  30.988  1.00 59.93           C  
ATOM   3696  O   HIS B 214      23.234  61.343  30.760  1.00 51.16           O  
ATOM   3697  CB  HIS B 214      25.490  62.315  29.044  1.00 52.32           C  
ATOM   3698  CG  HIS B 214      26.022  62.988  27.818  1.00 58.17           C  
ATOM   3699  CD2 HIS B 214      25.475  63.920  27.001  1.00 62.60           C  
ATOM   3700  ND1 HIS B 214      27.278  62.726  27.314  1.00 59.94           N  
ATOM   3701  CE1 HIS B 214      27.479  63.461  26.234  1.00 64.45           C  
ATOM   3702  NE2 HIS B 214      26.401  64.196  26.024  1.00 65.18           N  
ATOM   3703  N   SER B 215      24.217  62.769  32.214  1.00 49.25           N  
ATOM   3704  CA  SER B 215      23.852  62.023  33.416  1.00 54.37           C  
ATOM   3705  C   SER B 215      22.384  61.583  33.450  1.00 49.83           C  
ATOM   3706  O   SER B 215      22.082  60.403  33.620  1.00 51.62           O  
ATOM   3707  CB  SER B 215      24.177  62.849  34.658  1.00 56.61           C  
ATOM   3708  OG  SER B 215      23.924  62.089  35.823  1.00 70.36           O  
ATOM   3709  N   ILE B 216      21.478  62.535  33.273  1.00 52.46           N  
ATOM   3710  CA  ILE B 216      20.050  62.249  33.325  1.00 49.90           C  
ATOM   3711  C   ILE B 216      19.623  61.236  32.260  1.00 47.97           C  
ATOM   3712  O   ILE B 216      19.001  60.224  32.591  1.00 45.21           O  
ATOM   3713  CB  ILE B 216      19.201  63.539  33.267  1.00 47.49           C  
ATOM   3714  CG1 ILE B 216      19.338  64.301  34.594  1.00 56.28           C  
ATOM   3715  CG2 ILE B 216      17.738  63.207  32.990  1.00 42.88           C  
ATOM   3716  CD1 ILE B 216      18.658  65.652  34.617  1.00 66.45           C  
ATOM   3717  N   ILE B 217      19.967  61.488  30.998  1.00 43.32           N  
ATOM   3718  CA  ILE B 217      19.530  60.590  29.931  1.00 45.27           C  
ATOM   3719  C   ILE B 217      20.103  59.169  30.084  1.00 52.05           C  
ATOM   3720  O   ILE B 217      19.415  58.187  29.803  1.00 44.65           O  
ATOM   3721  CB  ILE B 217      19.739  61.176  28.511  1.00 41.03           C  
ATOM   3722  CG1 ILE B 217      18.894  60.405  27.493  1.00 37.18           C  
ATOM   3723  CG2 ILE B 217      21.214  61.209  28.110  1.00 45.46           C  
ATOM   3724  CD1 ILE B 217      17.393  60.551  27.688  1.00 42.50           C  
ATOM   3725  N   LEU B 218      21.337  59.070  30.575  1.00 46.38           N  
ATOM   3726  CA  LEU B 218      21.967  57.769  30.807  1.00 55.41           C  
ATOM   3727  C   LEU B 218      21.314  56.951  31.932  1.00 54.93           C  
ATOM   3728  O   LEU B 218      21.517  55.742  32.016  1.00 54.68           O  
ATOM   3729  CB  LEU B 218      23.473  57.935  31.058  1.00 54.10           C  
ATOM   3730  CG  LEU B 218      24.322  58.430  29.879  1.00 63.67           C  
ATOM   3731  CD1 LEU B 218      25.739  58.767  30.333  1.00 63.19           C  
ATOM   3732  CD2 LEU B 218      24.342  57.421  28.738  1.00 51.54           C  
ATOM   3733  N   SER B 219      20.526  57.605  32.785  1.00 45.36           N  
ATOM   3734  CA  SER B 219      19.861  56.919  33.892  1.00 50.40           C  
ATOM   3735  C   SER B 219      18.363  56.697  33.670  1.00 42.87           C  
ATOM   3736  O   SER B 219      17.720  56.014  34.461  1.00 49.14           O  
ATOM   3737  CB  SER B 219      20.080  57.686  35.196  1.00 49.18           C  
ATOM   3738  OG  SER B 219      21.457  57.760  35.512  1.00 77.31           O  
ATOM   3739  N   ILE B 220      17.813  57.247  32.591  1.00 48.66           N  
ATOM   3740  CA  ILE B 220      16.354  57.274  32.432  1.00 44.43           C  
ATOM   3741  C   ILE B 220      15.724  55.896  32.206  1.00 36.72           C  
ATOM   3742  O   ILE B 220      14.660  55.598  32.757  1.00 45.03           O  
ATOM   3743  CB  ILE B 220      15.873  58.310  31.379  1.00 48.51           C  
ATOM   3744  CG1 ILE B 220      14.414  58.677  31.645  1.00 44.69           C  
ATOM   3745  CG2 ILE B 220      16.035  57.789  29.954  1.00 42.71           C  
ATOM   3746  CD1 ILE B 220      14.184  60.156  31.810  1.00 59.81           C  
ATOM   3747  N   LEU B 221      16.390  55.046  31.434  1.00 48.60           N  
ATOM   3748  CA  LEU B 221      15.847  53.726  31.167  1.00 43.55           C  
ATOM   3749  C   LEU B 221      15.705  52.944  32.474  1.00 45.42           C  
ATOM   3750  O   LEU B 221      14.653  52.354  32.745  1.00 43.58           O  
ATOM   3751  CB  LEU B 221      16.707  52.973  30.148  1.00 46.84           C  
ATOM   3752  CG  LEU B 221      16.086  51.686  29.607  1.00 60.09           C  
ATOM   3753  CD1 LEU B 221      14.784  51.972  28.873  1.00 41.62           C  
ATOM   3754  CD2 LEU B 221      17.064  50.952  28.707  1.00 38.89           C  
ATOM   3755  N   GLU B 222      16.750  52.985  33.293  1.00 45.41           N  
ATOM   3756  CA  GLU B 222      16.743  52.315  34.593  1.00 49.23           C  
ATOM   3757  C   GLU B 222      15.703  52.900  35.563  1.00 45.07           C  
ATOM   3758  O   GLU B 222      15.005  52.157  36.266  1.00 44.72           O  
ATOM   3759  CB  GLU B 222      18.139  52.356  35.207  1.00 44.29           C  
ATOM   3760  CG  GLU B 222      18.206  51.743  36.594  1.00 55.66           C  
ATOM   3761  CD  GLU B 222      19.617  51.623  37.109  1.00 65.04           C  
ATOM   3762  OE1 GLU B 222      19.830  50.794  38.008  1.00 57.63           O  
ATOM   3763  OE2 GLU B 222      20.507  52.349  36.620  1.00 61.30           O1-
ATOM   3764  N   GLN B 223      15.578  54.224  35.572  1.00 45.59           N  
ATOM   3765  CA  GLN B 223      14.578  54.892  36.402  1.00 43.70           C  
ATOM   3766  C   GLN B 223      13.157  54.503  35.990  1.00 43.14           C  
ATOM   3767  O   GLN B 223      12.297  54.271  36.839  1.00 45.87           O  
ATOM   3768  CB  GLN B 223      14.749  56.411  36.330  1.00 46.59           C  
ATOM   3769  CG  GLN B 223      15.369  57.025  37.574  1.00 58.04           C  
ATOM   3770  CD  GLN B 223      15.524  58.529  37.466  1.00103.97           C  
ATOM   3771  NE2 GLN B 223      14.485  59.261  37.850  1.00 73.85           N  
ATOM   3772  OE1 GLN B 223      16.567  59.028  37.042  1.00101.37           O  
ATOM   3773  N   ALA B 224      12.923  54.428  34.683  1.00 42.47           N  
ATOM   3774  CA  ALA B 224      11.634  53.984  34.142  1.00 39.99           C  
ATOM   3775  C   ALA B 224      11.318  52.565  34.584  1.00 44.91           C  
ATOM   3776  O   ALA B 224      10.181  52.258  34.946  1.00 44.43           O  
ATOM   3777  CB  ALA B 224      11.638  54.077  32.622  1.00 43.84           C  
ATOM   3778  N   ALA B 225      12.342  51.711  34.560  1.00 48.87           N  
ATOM   3779  CA  ALA B 225      12.224  50.310  34.940  1.00 47.54           C  
ATOM   3780  C   ALA B 225      11.884  50.168  36.421  1.00 44.47           C  
ATOM   3781  O   ALA B 225      11.096  49.305  36.808  1.00 51.01           O  
ATOM   3782  CB  ALA B 225      13.521  49.580  34.626  1.00 47.48           C  
ATOM   3783  N   LYS B 226      12.480  51.023  37.245  1.00 45.80           N  
ATOM   3784  CA  LYS B 226      12.208  51.017  38.678  1.00 44.02           C  
ATOM   3785  C   LYS B 226      10.982  51.864  39.037  1.00 47.13           C  
ATOM   3786  O   LYS B 226      10.650  52.005  40.210  1.00 58.78           O  
ATOM   3787  CB  LYS B 226      13.439  51.485  39.448  1.00 49.41           C  
ATOM   3788  CG  LYS B 226      14.582  50.492  39.401  1.00 52.94           C  
ATOM   3789  CD  LYS B 226      15.856  51.095  39.948  1.00 50.73           C  
ATOM   3790  CE  LYS B 226      16.748  50.000  40.504  1.00 58.72           C  
ATOM   3791  NZ  LYS B 226      18.080  50.545  40.879  1.00 82.58           N1+
ATOM   3792  N   LYS B 227      10.321  52.416  38.018  1.00 51.97           N  
ATOM   3793  CA  LYS B 227       9.094  53.210  38.180  1.00 55.78           C  
ATOM   3794  C   LYS B 227       9.246  54.397  39.143  1.00 56.49           C  
ATOM   3795  O   LYS B 227       8.383  54.642  39.980  1.00 52.87           O  
ATOM   3796  CB  LYS B 227       7.910  52.311  38.570  1.00 59.64           C  
ATOM   3797  CG  LYS B 227       7.434  51.412  37.438  1.00 63.93           C  
ATOM   3798  CD  LYS B 227       6.440  50.373  37.926  1.00 68.03           C  
ATOM   3799  CE  LYS B 227       5.783  49.658  36.757  1.00 88.88           C  
ATOM   3800  NZ  LYS B 227       4.784  48.651  37.210  1.00103.14           N1+
ATOM   3801  N   THR B 228      10.352  55.125  39.002  1.00 42.28           N  
ATOM   3802  CA  THR B 228      10.637  56.318  39.797  1.00 52.29           C  
ATOM   3803  C   THR B 228      10.409  57.622  39.016  1.00 46.61           C  
ATOM   3804  O   THR B 228      10.727  58.698  39.508  1.00 55.22           O  
ATOM   3805  CB  THR B 228      12.100  56.323  40.281  1.00 55.96           C  
ATOM   3806  CG2 THR B 228      12.394  55.127  41.176  1.00 57.27           C  
ATOM   3807  OG1 THR B 228      12.964  56.288  39.143  1.00 55.25           O  
ATOM   3808  N   LEU B 229       9.891  57.526  37.794  1.00 47.88           N  
ATOM   3809  CA  LEU B 229       9.603  58.713  36.991  1.00 43.11           C  
ATOM   3810  C   LEU B 229       8.294  59.342  37.458  1.00 45.64           C  
ATOM   3811  O   LEU B 229       7.422  58.633  37.958  1.00 44.19           O  
ATOM   3812  CB  LEU B 229       9.496  58.361  35.503  1.00 43.02           C  
ATOM   3813  CG  LEU B 229      10.731  57.827  34.778  1.00 48.13           C  
ATOM   3814  CD1 LEU B 229      10.392  57.564  33.320  1.00 44.35           C  
ATOM   3815  CD2 LEU B 229      11.893  58.801  34.885  1.00 44.49           C  
ATOM   3816  N   PRO B 230       8.147  60.672  37.293  1.00 44.00           N  
ATOM   3817  CA  PRO B 230       6.873  61.295  37.659  1.00 52.57           C  
ATOM   3818  C   PRO B 230       5.727  60.798  36.781  1.00 49.08           C  
ATOM   3819  O   PRO B 230       5.956  60.327  35.660  1.00 43.55           O  
ATOM   3820  CB  PRO B 230       7.099  62.792  37.395  1.00 48.08           C  
ATOM   3821  CG  PRO B 230       8.545  62.961  37.080  1.00 50.38           C  
ATOM   3822  CD  PRO B 230       9.086  61.626  36.674  1.00 43.77           C  
ATOM   3823  N   THR B 231       4.509  60.906  37.302  1.00 46.64           N  
ATOM   3824  CA  THR B 231       3.292  60.672  36.535  1.00 43.16           C  
ATOM   3825  C   THR B 231       3.027  61.932  35.722  1.00 45.99           C  
ATOM   3826  O   THR B 231       2.955  63.018  36.283  1.00 38.22           O  
ATOM   3827  CB  THR B 231       2.096  60.408  37.466  1.00 53.60           C  
ATOM   3828  CG2 THR B 231       0.825  60.142  36.671  1.00 44.04           C  
ATOM   3829  OG1 THR B 231       2.384  59.273  38.288  1.00 55.61           O  
ATOM   3830  N   PRO B 232       2.905  61.799  34.393  1.00 39.42           N  
ATOM   3831  CA  PRO B 232       2.615  62.985  33.580  1.00 43.02           C  
ATOM   3832  C   PRO B 232       1.300  63.677  33.956  1.00 47.27           C  
ATOM   3833  O   PRO B 232       0.306  63.010  34.262  1.00 40.85           O  
ATOM   3834  CB  PRO B 232       2.545  62.413  32.153  1.00 39.44           C  
ATOM   3835  CG  PRO B 232       3.482  61.242  32.206  1.00 38.03           C  
ATOM   3836  CD  PRO B 232       3.214  60.624  33.554  1.00 38.82           C  
ATOM   3837  N   SER B 233       1.307  65.008  33.939  1.00 36.96           N  
ATOM   3838  CA  SER B 233       0.086  65.794  34.100  1.00 42.18           C  
ATOM   3839  C   SER B 233      -0.849  65.526  32.914  1.00 38.94           C  
ATOM   3840  O   SER B 233      -0.410  65.003  31.893  1.00 38.40           O  
ATOM   3841  CB  SER B 233       0.427  67.283  34.158  1.00 38.17           C  
ATOM   3842  OG  SER B 233       0.920  67.725  32.897  1.00 43.79           O  
ATOM   3843  N   PRO B 234      -2.140  65.885  33.045  1.00 41.63           N  
ATOM   3844  CA  PRO B 234      -3.092  65.740  31.930  1.00 41.06           C  
ATOM   3845  C   PRO B 234      -2.638  66.509  30.679  1.00 48.34           C  
ATOM   3846  O   PRO B 234      -2.807  66.019  29.557  1.00 38.47           O  
ATOM   3847  CB  PRO B 234      -4.398  66.340  32.491  1.00 35.83           C  
ATOM   3848  CG  PRO B 234      -4.263  66.203  33.977  1.00 44.79           C  
ATOM   3849  CD  PRO B 234      -2.794  66.366  34.277  1.00 33.31           C  
ATOM   3850  N   GLU B 235      -2.061  67.695  30.875  1.00 39.19           N  
ATOM   3851  CA  GLU B 235      -1.501  68.479  29.767  1.00 41.09           C  
ATOM   3852  C   GLU B 235      -0.332  67.750  29.110  1.00 37.62           C  
ATOM   3853  O   GLU B 235      -0.228  67.718  27.884  1.00 44.08           O  
ATOM   3854  CB  GLU B 235      -1.049  69.874  30.231  1.00 37.65           C  
ATOM   3855  CG  GLU B 235      -2.171  70.797  30.723  1.00 41.96           C  
ATOM   3856  CD  GLU B 235      -2.613  70.502  32.156  1.00 60.09           C  
ATOM   3857  OE1 GLU B 235      -2.067  69.573  32.790  1.00 49.75           O  
ATOM   3858  OE2 GLU B 235      -3.513  71.204  32.658  1.00 58.90           O1-
ATOM   3859  N   ALA B 236       0.555  67.181  29.920  1.00 37.78           N  
ATOM   3860  CA  ALA B 236       1.684  66.427  29.379  1.00 38.73           C  
ATOM   3861  C   ALA B 236       1.198  65.195  28.630  1.00 38.86           C  
ATOM   3862  O   ALA B 236       1.668  64.916  27.530  1.00 43.35           O  
ATOM   3863  CB  ALA B 236       2.647  66.038  30.482  1.00 37.79           C  
ATOM   3864  N   TYR B 237       0.240  64.483  29.231  1.00 39.31           N  
ATOM   3865  CA  TYR B 237      -0.423  63.319  28.618  1.00 33.87           C  
ATOM   3866  C   TYR B 237      -0.930  63.615  27.212  1.00 40.78           C  
ATOM   3867  O   TYR B 237      -0.662  62.873  26.270  1.00 36.83           O  
ATOM   3868  CB  TYR B 237      -1.597  62.897  29.508  1.00 34.12           C  
ATOM   3869  CG  TYR B 237      -2.449  61.758  28.998  1.00 40.65           C  
ATOM   3870  CD1 TYR B 237      -1.967  60.446  28.975  1.00 39.21           C  
ATOM   3871  CD2 TYR B 237      -3.759  61.980  28.587  1.00 36.41           C  
ATOM   3872  CE1 TYR B 237      -2.766  59.394  28.536  1.00 38.50           C  
ATOM   3873  CE2 TYR B 237      -4.562  60.936  28.149  1.00 44.86           C  
ATOM   3874  CZ  TYR B 237      -4.057  59.645  28.124  1.00 42.71           C  
ATOM   3875  OH  TYR B 237      -4.846  58.606  27.684  1.00 45.63           O  
ATOM   3876  N   GLN B 238      -1.673  64.708  27.084  1.00 40.67           N  
ATOM   3877  CA  GLN B 238      -2.206  65.154  25.807  1.00 35.86           C  
ATOM   3878  C   GLN B 238      -1.120  65.411  24.761  1.00 37.47           C  
ATOM   3879  O   GLN B 238      -1.277  65.050  23.594  1.00 41.25           O  
ATOM   3880  CB  GLN B 238      -2.996  66.434  26.036  1.00 44.53           C  
ATOM   3881  CG  GLN B 238      -3.459  67.141  24.783  1.00 42.91           C  
ATOM   3882  CD  GLN B 238      -4.332  68.328  25.136  1.00 68.87           C  
ATOM   3883  NE2 GLN B 238      -5.607  68.241  24.814  1.00 50.76           N  
ATOM   3884  OE1 GLN B 238      -3.864  69.301  25.712  1.00 59.62           O  
ATOM   3885  N   ALA B 239      -0.043  66.073  25.179  1.00 35.58           N  
ATOM   3886  CA  ALA B 239       1.068  66.389  24.284  1.00 43.90           C  
ATOM   3887  C   ALA B 239       1.817  65.109  23.915  1.00 42.23           C  
ATOM   3888  O   ALA B 239       2.248  64.933  22.775  1.00 38.06           O  
ATOM   3889  CB  ALA B 239       2.007  67.385  24.939  1.00 34.11           C  
ATOM   3890  N   MET B 240       1.957  64.212  24.885  1.00 35.45           N  
ATOM   3891  CA  MET B 240       2.595  62.911  24.642  1.00 38.51           C  
ATOM   3892  C   MET B 240       1.817  62.085  23.611  1.00 33.66           C  
ATOM   3893  O   MET B 240       2.409  61.525  22.689  1.00 42.78           O  
ATOM   3894  CB  MET B 240       2.751  62.140  25.953  1.00 35.92           C  
ATOM   3895  CG  MET B 240       3.777  62.755  26.902  1.00 36.52           C  
ATOM   3896  SD  MET B 240       3.612  62.031  28.555  1.00 41.02           S  
ATOM   3897  CE  MET B 240       4.603  60.550  28.303  1.00 36.33           C  
ATOM   3898  N   LEU B 241       0.491  62.039  23.756  1.00 37.53           N  
ATOM   3899  CA  LEU B 241      -0.369  61.319  22.822  1.00 38.49           C  
ATOM   3900  C   LEU B 241      -0.216  61.838  21.391  1.00 52.96           C  
ATOM   3901  O   LEU B 241      -0.181  61.056  20.446  1.00 42.18           O  
ATOM   3902  CB  LEU B 241      -1.839  61.418  23.242  1.00 38.67           C  
ATOM   3903  CG  LEU B 241      -2.272  60.582  24.452  1.00 43.33           C  
ATOM   3904  CD1 LEU B 241      -3.748  60.815  24.695  1.00 43.08           C  
ATOM   3905  CD2 LEU B 241      -1.987  59.102  24.233  1.00 40.62           C  
ATOM   3906  N   LEU B 242      -0.136  63.159  21.252  1.00 39.93           N  
ATOM   3907  CA  LEU B 242       0.048  63.808  19.957  1.00 48.55           C  
ATOM   3908  C   LEU B 242       1.410  63.478  19.371  1.00 46.88           C  
ATOM   3909  O   LEU B 242       1.519  63.160  18.188  1.00 43.08           O  
ATOM   3910  CB  LEU B 242      -0.087  65.324  20.103  1.00 43.77           C  
ATOM   3911  CG  LEU B 242      -0.650  66.098  18.915  1.00 75.57           C  
ATOM   3912  CD1 LEU B 242      -1.983  65.523  18.444  1.00 54.11           C  
ATOM   3913  CD2 LEU B 242      -0.803  67.553  19.316  1.00 57.09           C  
ATOM   3914  N   ARG B 243       2.449  63.550  20.199  1.00 34.80           N  
ATOM   3915  CA  ARG B 243       3.803  63.238  19.737  1.00 38.75           C  
ATOM   3916  C   ARG B 243       3.911  61.789  19.261  1.00 46.63           C  
ATOM   3917  O   ARG B 243       4.501  61.517  18.213  1.00 41.19           O  
ATOM   3918  CB  ARG B 243       4.852  63.535  20.814  1.00 41.25           C  
ATOM   3919  CG  ARG B 243       6.263  63.753  20.265  1.00 53.58           C  
ATOM   3920  CD  ARG B 243       6.968  62.441  19.943  1.00 63.89           C  
ATOM   3921  NE  ARG B 243       8.157  62.609  19.102  1.00 76.84           N  
ATOM   3922  CZ  ARG B 243       8.188  62.436  17.782  1.00 66.89           C  
ATOM   3923  NH1 ARG B 243       9.327  62.603  17.123  1.00 57.75           N1+
ATOM   3924  NH2 ARG B 243       7.089  62.097  17.113  1.00 44.52           N  
ATOM   3925  N   ILE B 244       3.332  60.868  20.026  1.00 38.60           N  
ATOM   3926  CA  ILE B 244       3.367  59.449  19.683  1.00 36.44           C  
ATOM   3927  C   ILE B 244       2.655  59.178  18.348  1.00 45.12           C  
ATOM   3928  O   ILE B 244       3.139  58.404  17.529  1.00 37.12           O  
ATOM   3929  CB  ILE B 244       2.787  58.564  20.813  1.00 34.93           C  
ATOM   3930  CG1 ILE B 244       3.716  58.590  22.029  1.00 38.73           C  
ATOM   3931  CG2 ILE B 244       2.564  57.123  20.335  1.00 37.61           C  
ATOM   3932  CD1 ILE B 244       3.048  58.150  23.317  1.00 39.07           C  
ATOM   3933  N   ALA B 245       1.515  59.824  18.140  1.00 36.31           N  
ATOM   3934  CA  ALA B 245       0.756  59.687  16.908  1.00 43.55           C  
ATOM   3935  C   ALA B 245       1.456  60.333  15.689  1.00 44.39           C  
ATOM   3936  O   ALA B 245       1.092  60.051  14.552  1.00 48.77           O  
ATOM   3937  CB  ALA B 245      -0.652  60.234  17.098  1.00 40.41           C  
ATOM   3938  N   ARG B 246       2.458  61.181  15.941  1.00 39.32           N  
ATOM   3939  CA  ARG B 246       3.313  61.753  14.892  1.00 47.09           C  
ATOM   3940  C   ARG B 246       4.450  60.820  14.473  1.00 47.65           C  
ATOM   3941  O   ARG B 246       5.172  61.137  13.532  1.00 43.43           O  
ATOM   3942  CB  ARG B 246       3.950  63.080  15.338  1.00 44.79           C  
ATOM   3943  CG  ARG B 246       3.100  64.317  15.157  1.00 52.87           C  
ATOM   3944  CD  ARG B 246       3.938  65.597  15.081  1.00 55.59           C  
ATOM   3945  NE  ARG B 246       4.973  65.744  16.114  1.00 60.15           N  
ATOM   3946  CZ  ARG B 246       4.792  66.247  17.340  1.00135.46           C  
ATOM   3947  NH1 ARG B 246       5.834  66.333  18.159  1.00 68.62           N1+
ATOM   3948  NH2 ARG B 246       3.594  66.656  17.767  1.00 53.58           N  
ATOM   3949  N   ILE B 247       4.649  59.706  15.181  1.00 39.39           N  
ATOM   3950  CA  ILE B 247       5.639  58.702  14.742  1.00 43.38           C  
ATOM   3951  C   ILE B 247       5.054  57.971  13.531  1.00 38.58           C  
ATOM   3952  O   ILE B 247       3.937  57.463  13.608  1.00 40.95           O  
ATOM   3953  CB  ILE B 247       6.011  57.689  15.847  1.00 43.40           C  
ATOM   3954  CG1 ILE B 247       6.561  58.413  17.081  1.00 33.39           C  
ATOM   3955  CG2 ILE B 247       7.007  56.656  15.315  1.00 34.26           C  
ATOM   3956  CD1 ILE B 247       6.540  57.581  18.356  1.00 34.34           C  
ATOM   3957  N   PRO B 248       5.790  57.959  12.401  1.00 42.41           N  
ATOM   3958  CA  PRO B 248       5.251  57.412  11.153  1.00 38.58           C  
ATOM   3959  C   PRO B 248       5.358  55.884  11.046  1.00 67.35           C  
ATOM   3960  O   PRO B 248       4.434  55.215  10.569  1.00 49.75           O  
ATOM   3961  CB  PRO B 248       6.131  58.064  10.089  1.00 38.68           C  
ATOM   3962  CG  PRO B 248       7.433  58.293  10.766  1.00 36.19           C  
ATOM   3963  CD  PRO B 248       7.104  58.606  12.198  1.00 39.51           C  
ATOM   3964  OXT PRO B 248       6.376  55.283  11.415  1.00 45.24           O1-
