# Supplementary material for: Structural Descriptors for Subunit Interface Regions in Homodimers: Effect of Lipid Membrane and Secondary Structure Type
Source: J Chem Inf Model. 2025 Mar 27;65(7):3117–26. doi: 10.1021/acs.jcim.4c01233 (PMC12004529; doi:10.1021/acs.jcim.4c01233)
Supplement: Supplementary file 3 — ci4c01233_si_003.tar [file ci4c01233_si_003.tar › database/alpha/1n3l_cytop.pdb]

HEADER    1n3l_chain_A
ATOM     21  N   ALA A   4      69.849  43.707  11.163  0.00250.84           N  
ATOM     22  CA  ALA A   4      68.790  43.541  12.109  1.00250.84           C  
ATOM     24  C   ALA A   4      68.112  42.273  11.711  1.00250.84           C  
ATOM     25  O   ALA A   4      67.961  41.992  10.525  1.00250.84           O  
ATOM     23  CB  ALA A   4      67.747  44.670  12.059  0.00250.84           C  
ATOM     26  N   PRO A   5      67.729  41.477  12.671  1.00 98.18           N  
ATOM     27  CA  PRO A   5      67.937  41.736  14.065  1.00 98.18           C  
ATOM     31  C   PRO A   5      69.389  41.589  14.386  1.00 98.18           C  
ATOM     32  O   PRO A   5      70.070  40.791  13.744  1.00 98.18           O  
ATOM     29  CB  PRO A   5      67.065  40.721  14.808  1.00 98.18           C  
ATOM     30  CG  PRO A   5      66.871  39.582  13.788  1.00 98.18           C  
ATOM     28  CD  PRO A   5      66.914  40.300  12.431  1.00 98.18           C  
ATOM     33  N   SER A   6      69.867  42.343  15.392  1.00 38.65           N  
ATOM     34  CA  SER A   6      71.243  42.317  15.790  1.00 38.65           C  
ATOM     37  C   SER A   6      71.477  41.102  16.625  1.00 38.65           C  
ATOM     38  O   SER A   6      70.562  40.338  16.931  1.00 38.65           O  
ATOM     35  CB  SER A   6      71.658  43.538  16.628  1.00 38.65           C  
ATOM     36  OG  SER A   6      70.917  43.564  17.840  1.00 38.65           O  
ATOM     39  N   PRO A   7      72.718  40.889  16.959  1.00 64.69           N  
ATOM     40  CA  PRO A   7      73.061  39.764  17.775  1.00 64.69           C  
ATOM     44  C   PRO A   7      72.434  39.891  19.126  1.00 64.69           C  
ATOM     45  O   PRO A   7      72.096  38.870  19.721  1.00 64.69           O  
ATOM     42  CB  PRO A   7      74.586  39.702  17.770  1.00 64.69           C  
ATOM     43  CG  PRO A   7      74.962  40.325  16.409  1.00 64.69           C  
ATOM     41  CD  PRO A   7      73.816  41.305  16.103  1.00 64.69           C  
ATOM     46  N   GLU A   8      72.276  41.130  19.629  1.00 63.21           N  
ATOM     47  CA  GLU A   8      71.664  41.320  20.911  1.00 63.21           C  
ATOM     53  C   GLU A   8      70.225  40.929  20.796  1.00 63.21           C  
ATOM     54  O   GLU A   8      69.664  40.312  21.698  1.00 63.21           O  
ATOM     48  CB  GLU A   8      71.691  42.775  21.410  1.00 63.21           C  
ATOM     49  CG  GLU A   8      73.077  43.288  21.812  1.00 63.21           C  
ATOM     50  CD  GLU A   8      73.779  43.782  20.559  1.00 63.21           C  
ATOM     51  OE1 GLU A   8      73.214  43.580  19.453  1.00 63.21           O  
ATOM     52  OE2 GLU A   8      74.886  44.368  20.686  1.00 63.21           O1-
ATOM     55  N   GLU A   9      69.599  41.288  19.657  1.00 73.92           N  
ATOM     56  CA  GLU A   9      68.208  41.032  19.419  1.00 73.92           C  
ATOM     62  C   GLU A   9      67.995  39.553  19.430  1.00 73.92           C  
ATOM     63  O   GLU A   9      67.079  39.051  20.079  1.00 73.92           O  
ATOM     57  CB  GLU A   9      67.770  41.472  18.012  1.00 73.92           C  
ATOM     58  CG  GLU A   9      67.908  42.967  17.742  1.00 73.92           C  
ATOM     59  CD  GLU A   9      66.579  43.614  18.090  1.00 73.92           C  
ATOM     60  OE1 GLU A   9      65.647  42.871  18.498  1.00 73.92           O  
ATOM     61  OE2 GLU A   9      66.480  44.861  17.950  1.00 73.92           O1-
ATOM     64  N   LYS A  10      68.863  38.814  18.713  1.00 34.88           N  
ATOM     65  CA  LYS A  10      68.708  37.392  18.610  1.00 34.88           C  
ATOM     71  C   LYS A  10      68.857  36.795  19.968  1.00 34.88           C  
ATOM     72  O   LYS A  10      68.124  35.879  20.334  1.00 34.88           O  
ATOM     66  CB  LYS A  10      69.753  36.715  17.700  1.00 34.88           C  
ATOM     67  CG  LYS A  10      69.557  36.988  16.206  1.00 34.88           C  
ATOM     68  CD  LYS A  10      70.754  36.551  15.358  1.00 34.88           C  
ATOM     69  CE  LYS A  10      70.603  36.778  13.852  1.00 34.88           C  
ATOM     70  NZ  LYS A  10      71.859  36.398  13.165  1.00 34.88           N1+
ATOM     73  N   LEU A  11      69.811  37.315  20.757  1.00 45.08           N  
ATOM     74  CA  LEU A  11      70.075  36.778  22.060  1.00 45.08           C  
ATOM     79  C   LEU A  11      68.848  36.909  22.912  1.00 45.08           C  
ATOM     80  O   LEU A  11      68.484  35.980  23.632  1.00 45.08           O  
ATOM     75  CB  LEU A  11      71.208  37.536  22.779  1.00 45.08           C  
ATOM     76  CG  LEU A  11      71.493  37.038  24.207  1.00 45.08           C  
ATOM     77  CD1 LEU A  11      71.983  35.581  24.207  1.00 45.08           C  
ATOM     78  CD2 LEU A  11      72.442  37.995  24.950  1.00 45.08           C  
ATOM     81  N   HIS A  12      68.176  38.076  22.840  1.00 41.85           N  
ATOM     82  CA  HIS A  12      67.019  38.340  23.649  1.00 41.85           C  
ATOM     89  C   HIS A  12      65.938  37.363  23.321  1.00 41.85           C  
ATOM     90  O   HIS A  12      65.352  36.750  24.213  1.00 41.85           O  
ATOM     85  CB  HIS A  12      66.433  39.744  23.415  1.00 41.85           C  
ATOM     84  CG  HIS A  12      65.183  40.015  24.205  1.00 41.85           C  
ATOM     87  CD2 HIS A  12      63.885  40.030  23.793  1.00 41.85           C  
ATOM     83  ND1 HIS A  12      65.152  40.303  25.551  1.00 41.85           N  
ATOM     88  CE1 HIS A  12      63.846  40.474  25.882  1.00 41.85           C  
ATOM     86  NE2 HIS A  12      63.040  40.318  24.850  1.00 41.85           N  
ATOM     91  N   LEU A  13      65.653  37.175  22.021  1.00 54.48           N  
ATOM     92  CA  LEU A  13      64.583  36.292  21.650  1.00 54.48           C  
ATOM     97  C   LEU A  13      64.885  34.887  22.068  1.00 54.48           C  
ATOM     98  O   LEU A  13      64.010  34.183  22.570  1.00 54.48           O  
ATOM     93  CB  LEU A  13      64.329  36.236  20.138  1.00 54.48           C  
ATOM     94  CG  LEU A  13      63.582  37.456  19.585  1.00 54.48           C  
ATOM     95  CD1 LEU A  13      63.375  37.337  18.067  1.00 54.48           C  
ATOM     96  CD2 LEU A  13      62.262  37.666  20.342  1.00 54.48           C  
ATOM     99  N   ILE A  14      66.131  34.430  21.863  1.00 49.53           N  
ATOM    100  CA  ILE A  14      66.433  33.063  22.166  1.00 49.53           C  
ATOM    105  C   ILE A  14      66.270  32.811  23.638  1.00 49.53           C  
ATOM    106  O   ILE A  14      65.662  31.822  24.049  1.00 49.53           O  
ATOM    101  CB  ILE A  14      67.844  32.698  21.793  1.00 49.53           C  
ATOM    102  CG1 ILE A  14      68.024  32.803  20.267  1.00 49.53           C  
ATOM    103  CG2 ILE A  14      68.162  31.305  22.365  1.00 49.53           C  
ATOM    104  CD1 ILE A  14      69.487  32.806  19.829  1.00 49.53           C  
ATOM    107  N   THR A  15      66.838  33.712  24.457  1.00 76.94           N  
ATOM    108  CA  THR A  15      66.928  33.611  25.892  1.00 76.94           C  
ATOM    112  C   THR A  15      65.680  33.924  26.665  1.00 76.94           C  
ATOM    113  O   THR A  15      65.520  33.402  27.767  1.00 76.94           O  
ATOM    109  CB  THR A  15      68.010  34.482  26.454  1.00 76.94           C  
ATOM    111  CG2 THR A  15      69.336  34.076  25.790  1.00 76.94           C  
ATOM    110  OG1 THR A  15      67.730  35.851  26.201  1.00 76.94           O  
ATOM    114  N   ARG A  16      64.782  34.793  26.155  1.00153.07           N  
ATOM    115  CA  ARG A  16      63.679  35.264  26.957  1.00153.07           C  
ATOM    123  C   ARG A  16      62.894  34.129  27.550  1.00153.07           C  
ATOM    124  O   ARG A  16      62.655  33.107  26.912  1.00153.07           O  
ATOM    116  CB  ARG A  16      62.668  36.147  26.196  1.00153.07           C  
ATOM    117  CG  ARG A  16      62.014  35.447  25.001  1.00153.07           C  
ATOM    118  CD  ARG A  16      60.676  36.053  24.568  1.00153.07           C  
ATOM    119  NE  ARG A  16      60.936  37.262  23.741  1.00153.07           N  
ATOM    120  CZ  ARG A  16      60.077  37.588  22.731  1.00153.07           C  
ATOM    121  NH1 ARG A  16      59.039  36.758  22.419  1.00153.07           N1+
ATOM    122  NH2 ARG A  16      60.246  38.756  22.047  1.00153.07           N  
ATOM    125  N   ASN A  17      62.491  34.314  28.829  1.00 76.57           N  
ATOM    126  CA  ASN A  17      61.673  33.425  29.616  1.00 76.57           C  
ATOM    131  C   ASN A  17      62.379  32.150  29.975  1.00 76.57           C  
ATOM    132  O   ASN A  17      61.772  31.258  30.566  1.00 76.57           O  
ATOM    127  CB  ASN A  17      60.354  33.058  28.918  1.00 76.57           C  
ATOM    128  CG  ASN A  17      59.502  34.315  28.901  1.00 76.57           C  
ATOM    130  ND2 ASN A  17      58.938  34.653  27.710  1.00 76.57           N  
ATOM    129  OD1 ASN A  17      59.348  34.984  29.921  1.00 76.57           O  
ATOM    133  N   LEU A  18      63.689  32.037  29.690  1.00 60.95           N  
ATOM    134  CA  LEU A  18      64.411  30.837  30.031  1.00 60.95           C  
ATOM    139  C   LEU A  18      64.762  30.887  31.490  1.00 60.95           C  
ATOM    140  O   LEU A  18      65.022  31.954  32.039  1.00 60.95           O  
ATOM    135  CB  LEU A  18      65.755  30.711  29.284  1.00 60.95           C  
ATOM    136  CG  LEU A  18      65.630  30.600  27.757  1.00 60.95           C  
ATOM    137  CD1 LEU A  18      67.008  30.474  27.087  1.00 60.95           C  
ATOM    138  CD2 LEU A  18      64.671  29.469  27.364  1.00 60.95           C  
ATOM    141  N   GLN A  19      64.736  29.725  32.177  1.00 54.95           N  
ATOM    142  CA  GLN A  19      65.160  29.700  33.548  1.00 54.95           C  
ATOM    148  C   GLN A  19      66.653  29.872  33.617  1.00 54.95           C  
ATOM    149  O   GLN A  19      67.155  30.624  34.451  1.00 54.95           O  
ATOM    143  CB  GLN A  19      64.840  28.391  34.289  1.00 54.95           C  
ATOM    144  CG  GLN A  19      65.303  28.456  35.747  1.00 54.95           C  
ATOM    145  CD  GLN A  19      65.022  27.135  36.448  1.00 54.95           C  
ATOM    147  NE2 GLN A  19      65.894  26.799  37.438  1.00 54.95           N  
ATOM    146  OE1 GLN A  19      64.070  26.424  36.130  1.00 54.95           O  
ATOM    150  N   GLU A  20      67.416  29.175  32.743  1.00 67.26           N  
ATOM    151  CA  GLU A  20      68.845  29.297  32.833  1.00 67.26           C  
ATOM    157  C   GLU A  20      69.464  29.058  31.497  1.00 67.26           C  
ATOM    158  O   GLU A  20      68.916  28.347  30.652  1.00 67.26           O  
ATOM    152  CB  GLU A  20      69.526  28.294  33.779  1.00 67.26           C  
ATOM    153  CG  GLU A  20      71.040  28.528  33.861  1.00 67.26           C  
ATOM    154  CD  GLU A  20      71.676  27.457  34.742  1.00 67.26           C  
ATOM    155  OE1 GLU A  20      70.955  26.497  35.121  1.00 67.26           O  
ATOM    156  OE2 GLU A  20      72.890  27.587  35.051  1.00 67.26           O1-
ATOM    159  N   VAL A  21      70.652  29.662  31.294  1.00 40.10           N  
ATOM    160  CA  VAL A  21      71.392  29.480  30.081  1.00 40.10           C  
ATOM    164  C   VAL A  21      72.767  29.021  30.462  1.00 40.10           C  
ATOM    165  O   VAL A  21      73.397  29.588  31.354  1.00 40.10           O  
ATOM    161  CB  VAL A  21      71.552  30.747  29.290  1.00 40.10           C  
ATOM    162  CG1 VAL A  21      72.452  30.450  28.079  1.00 40.10           C  
ATOM    163  CG2 VAL A  21      70.157  31.280  28.917  1.00 40.10           C  
ATOM    166  N   LEU A  22      73.255  27.962  29.784  1.00 67.37           N  
ATOM    167  CA  LEU A  22      74.578  27.447  29.994  1.00 67.37           C  
ATOM    172  C   LEU A  22      75.316  27.739  28.718  1.00 67.37           C  
ATOM    173  O   LEU A  22      74.778  27.500  27.637  1.00 67.37           O  
ATOM    168  CB  LEU A  22      74.615  25.913  30.139  1.00 67.37           C  
ATOM    169  CG  LEU A  22      73.818  25.343  31.330  1.00 67.37           C  
ATOM    170  CD1 LEU A  22      73.921  23.809  31.384  1.00 67.37           C  
ATOM    171  CD2 LEU A  22      74.236  25.997  32.652  1.00 67.37           C  
ATOM    174  N   GLY A  23      76.568  28.247  28.800  1.00 35.14           N  
ATOM    175  CA  GLY A  23      77.351  28.485  27.611  1.00 35.14           C  
ATOM    176  C   GLY A  23      77.098  29.834  27.003  1.00 35.14           C  
ATOM    177  O   GLY A  23      77.101  29.979  25.781  1.00 35.14           O  
ATOM    178  N   GLU A  24      76.904  30.877  27.829  1.00 50.37           N  
ATOM    179  CA  GLU A  24      76.620  32.173  27.279  1.00 50.37           C  
ATOM    185  C   GLU A  24      77.761  32.675  26.444  1.00 50.37           C  
ATOM    186  O   GLU A  24      77.530  33.305  25.414  1.00 50.37           O  
ATOM    180  CB  GLU A  24      76.308  33.243  28.338  1.00 50.37           C  
ATOM    181  CG  GLU A  24      75.884  34.584  27.727  1.00 50.37           C  
ATOM    182  CD  GLU A  24      75.306  35.449  28.837  1.00 50.37           C  
ATOM    183  OE1 GLU A  24      74.308  35.006  29.465  1.00 50.37           O  
ATOM    184  OE2 GLU A  24      75.849  36.562  29.071  1.00 50.37           O1-
ATOM    187  N   GLU A  25      79.025  32.432  26.843  1.00 47.04           N  
ATOM    188  CA  GLU A  25      80.082  33.002  26.050  1.00 47.04           C  
ATOM    194  C   GLU A  25      80.056  32.441  24.665  1.00 47.04           C  
ATOM    195  O   GLU A  25      80.200  33.182  23.694  1.00 47.04           O  
ATOM    189  CB  GLU A  25      81.509  32.783  26.582  1.00 47.04           C  
ATOM    190  CG  GLU A  25      82.556  33.349  25.614  1.00 47.04           C  
ATOM    191  CD  GLU A  25      83.909  33.361  26.306  1.00 47.04           C  
ATOM    192  OE1 GLU A  25      84.055  34.118  27.300  1.00 47.04           O  
ATOM    193  OE2 GLU A  25      84.813  32.615  25.846  1.00 47.04           O1-
ATOM    196  N   LYS A  26      79.863  31.118  24.534  1.00 75.40           N  
ATOM    197  CA  LYS A  26      79.879  30.459  23.258  1.00 75.40           C  
ATOM    203  C   LYS A  26      78.755  30.983  22.430  1.00 75.40           C  
ATOM    204  O   LYS A  26      78.908  31.239  21.237  1.00 75.40           O  
ATOM    198  CB  LYS A  26      79.638  28.947  23.404  1.00 75.40           C  
ATOM    199  CG  LYS A  26      79.692  28.157  22.098  1.00 75.40           C  
ATOM    200  CD  LYS A  26      81.105  28.042  21.528  1.00 75.40           C  
ATOM    201  CE  LYS A  26      81.213  27.078  20.344  1.00 75.40           C  
ATOM    202  NZ  LYS A  26      82.612  27.035  19.857  1.00 75.40           N1+
ATOM    205  N   LEU A  27      77.584  31.171  23.062  1.00 53.16           N  
ATOM    206  CA  LEU A  27      76.421  31.586  22.337  1.00 53.16           C  
ATOM    211  C   LEU A  27      76.671  32.935  21.724  1.00 53.16           C  
ATOM    212  O   LEU A  27      76.314  33.169  20.570  1.00 53.16           O  
ATOM    207  CB  LEU A  27      75.162  31.660  23.215  1.00 53.16           C  
ATOM    208  CG  LEU A  27      73.904  32.021  22.409  1.00 53.16           C  
ATOM    209  CD1 LEU A  27      73.679  31.010  21.273  1.00 53.16           C  
ATOM    210  CD2 LEU A  27      72.674  32.163  23.321  1.00 53.16           C  
ATOM    213  N   LYS A  28      77.298  33.861  22.477  1.00 68.55           N  
ATOM    214  CA  LYS A  28      77.571  35.181  21.971  1.00 68.55           C  
ATOM    220  C   LYS A  28      78.525  35.091  20.822  1.00 68.55           C  
ATOM    221  O   LYS A  28      78.373  35.799  19.828  1.00 68.55           O  
ATOM    215  CB  LYS A  28      78.197  36.119  23.020  1.00 68.55           C  
ATOM    216  CG  LYS A  28      77.176  36.652  24.027  1.00 68.55           C  
ATOM    217  CD  LYS A  28      77.794  37.358  25.235  1.00 68.55           C  
ATOM    218  CE  LYS A  28      76.774  38.150  26.056  1.00 68.55           C  
ATOM    219  NZ  LYS A  28      76.232  39.262  25.245  1.00 68.55           N1+
ATOM    222  N   GLU A  29      79.535  34.208  20.921  1.00 35.03           N  
ATOM    223  CA  GLU A  29      80.526  34.108  19.887  1.00 35.03           C  
ATOM    229  C   GLU A  29      79.856  33.717  18.606  1.00 35.03           C  
ATOM    230  O   GLU A  29      80.136  34.285  17.554  1.00 35.03           O  
ATOM    224  CB  GLU A  29      81.579  33.018  20.167  1.00 35.03           C  
ATOM    225  CG  GLU A  29      82.532  33.343  21.318  1.00 35.03           C  
ATOM    226  CD  GLU A  29      83.510  32.182  21.483  1.00 35.03           C  
ATOM    227  OE1 GLU A  29      83.088  31.013  21.271  1.00 35.03           O  
ATOM    228  OE2 GLU A  29      84.690  32.450  21.829  1.00 35.03           O1-
ATOM    231  N   ILE A  30      78.945  32.730  18.660  1.00 44.87           N  
ATOM    232  CA  ILE A  30      78.299  32.243  17.471  1.00 44.87           C  
ATOM    237  C   ILE A  30      77.420  33.302  16.870  1.00 44.87           C  
ATOM    238  O   ILE A  30      77.424  33.512  15.658  1.00 44.87           O  
ATOM    233  CB  ILE A  30      77.466  31.024  17.740  1.00 44.87           C  
ATOM    234  CG1 ILE A  30      78.365  29.864  18.201  1.00 44.87           C  
ATOM    235  CG2 ILE A  30      76.650  30.699  16.479  1.00 44.87           C  
ATOM    236  CD1 ILE A  30      77.586  28.681  18.774  1.00 44.87           C  
ATOM    239  N   LEU A  31      76.667  34.029  17.712  1.00 59.74           N  
ATOM    240  CA  LEU A  31      75.707  34.995  17.249  1.00 59.74           C  
ATOM    245  C   LEU A  31      76.403  36.070  16.476  1.00 59.74           C  
ATOM    246  O   LEU A  31      75.814  36.677  15.583  1.00 59.74           O  
ATOM    241  CB  LEU A  31      74.920  35.659  18.394  1.00 59.74           C  
ATOM    242  CG  LEU A  31      74.081  34.661  19.220  1.00 59.74           C  
ATOM    243  CD1 LEU A  31      73.301  35.371  20.335  1.00 59.74           C  
ATOM    244  CD2 LEU A  31      73.183  33.788  18.326  1.00 59.74           C  
ATOM    247  N   LYS A  32      77.664  36.377  16.829  1.00 59.14           N  
ATOM    248  CA  LYS A  32      78.353  37.410  16.117  1.00 59.14           C  
ATOM    254  C   LYS A  32      78.460  37.015  14.669  1.00 59.14           C  
ATOM    255  O   LYS A  32      78.143  37.809  13.786  1.00 59.14           O  
ATOM    249  CB  LYS A  32      79.783  37.616  16.646  1.00 59.14           C  
ATOM    250  CG  LYS A  32      79.842  38.018  18.125  1.00 59.14           C  
ATOM    251  CD  LYS A  32      81.220  37.826  18.767  1.00 59.14           C  
ATOM    252  CE  LYS A  32      81.236  38.129  20.266  1.00 59.14           C  
ATOM    253  NZ  LYS A  32      82.529  37.730  20.858  1.00 59.14           N1+
ATOM    256  N   GLU A  33      78.960  35.795  14.379  1.00128.86           N  
ATOM    257  CA  GLU A  33      79.142  35.376  13.013  1.00128.86           C  
ATOM    263  C   GLU A  33      77.937  34.820  12.284  1.00128.86           C  
ATOM    264  O   GLU A  33      77.678  35.214  11.147  1.00128.86           O  
ATOM    258  CB  GLU A  33      80.314  34.393  12.826  1.00128.86           C  
ATOM    259  CG  GLU A  33      80.204  33.084  13.607  1.00128.86           C  
ATOM    260  CD  GLU A  33      81.312  32.182  13.080  1.00128.86           C  
ATOM    261  OE1 GLU A  33      81.266  31.851  11.864  1.00128.86           O  
ATOM    262  OE2 GLU A  33      82.224  31.827  13.870  1.00128.86           O1-
ATOM    265  N   ARG A  34      77.147  33.909  12.900  1.00137.38           N  
ATOM    266  CA  ARG A  34      76.157  33.225  12.102  1.00137.38           C  
ATOM    274  C   ARG A  34      74.979  32.763  12.912  1.00137.38           C  
ATOM    275  O   ARG A  34      74.844  33.095  14.087  1.00137.38           O  
ATOM    267  CB  ARG A  34      76.769  32.044  11.324  1.00137.38           C  
ATOM    268  CG  ARG A  34      77.637  31.106  12.170  1.00137.38           C  
ATOM    269  CD  ARG A  34      76.910  30.161  13.120  1.00137.38           C  
ATOM    270  NE  ARG A  34      77.981  29.436  13.859  1.00137.38           N  
ATOM    271  CZ  ARG A  34      77.802  28.138  14.241  1.00137.38           C  
ATOM    272  NH1 ARG A  34      76.662  27.480  13.881  1.00137.38           N1+
ATOM    273  NH2 ARG A  34      78.771  27.496  14.957  1.00137.38           N  
ATOM    276  N   GLU A  35      74.057  32.014  12.259  1.00 97.22           N  
ATOM    277  CA  GLU A  35      72.843  31.555  12.879  1.00 97.22           C  
ATOM    283  C   GLU A  35      73.155  30.413  13.795  1.00 97.22           C  
ATOM    284  O   GLU A  35      74.033  29.596  13.521  1.00 97.22           O  
ATOM    278  CB  GLU A  35      71.801  31.034  11.868  1.00 97.22           C  
ATOM    279  CG  GLU A  35      71.309  32.077  10.856  1.00 97.22           C  
ATOM    280  CD  GLU A  35      70.452  33.110  11.577  1.00 97.22           C  
ATOM    281  OE1 GLU A  35      70.509  33.157  12.835  1.00 97.22           O  
ATOM    282  OE2 GLU A  35      69.727  33.867  10.876  1.00 97.22           O1-
ATOM    285  N   LEU A  36      72.421  30.342  14.926  1.00 61.22           N  
ATOM    286  CA  LEU A  36      72.588  29.295  15.892  1.00 61.22           C  
ATOM    291  C   LEU A  36      71.827  28.090  15.427  1.00 61.22           C  
ATOM    292  O   LEU A  36      70.770  28.206  14.808  1.00 61.22           O  
ATOM    287  CB  LEU A  36      72.056  29.670  17.289  1.00 61.22           C  
ATOM    288  CG  LEU A  36      72.312  28.601  18.367  1.00 61.22           C  
ATOM    289  CD1 LEU A  36      73.817  28.415  18.613  1.00 61.22           C  
ATOM    290  CD2 LEU A  36      71.545  28.910  19.661  1.00 61.22           C  
ATOM    293  N   LYS A  37      72.373  26.886  15.705  1.00 53.29           N  
ATOM    294  CA  LYS A  37      71.689  25.667  15.381  1.00 53.29           C  
ATOM    300  C   LYS A  37      71.289  25.064  16.689  1.00 53.29           C  
ATOM    301  O   LYS A  37      72.123  24.899  17.579  1.00 53.29           O  
ATOM    295  CB  LYS A  37      72.565  24.636  14.655  1.00 53.29           C  
ATOM    296  CG  LYS A  37      72.984  25.093  13.261  1.00 53.29           C  
ATOM    297  CD  LYS A  37      74.092  24.230  12.661  1.00 53.29           C  
ATOM    298  CE  LYS A  37      74.491  24.660  11.251  1.00 53.29           C  
ATOM    299  NZ  LYS A  37      75.456  23.694  10.690  1.00 53.29           N1+
ATOM    302  N   ILE A  38      69.993  24.722  16.847  1.00 63.23           N  
ATOM    303  CA  ILE A  38      69.537  24.225  18.116  1.00 63.23           C  
ATOM    308  C   ILE A  38      68.628  23.051  17.905  1.00 63.23           C  
ATOM    309  O   ILE A  38      67.929  22.974  16.895  1.00 63.23           O  
ATOM    304  CB  ILE A  38      68.771  25.278  18.873  0.60 63.23           C  
ATOM    305  CG1 ILE A  38      68.461  24.828  20.310  0.60 63.23           C  
ATOM    306  CG2 ILE A  38      67.541  25.672  18.033  0.60 63.23           C  
ATOM    307  CD1 ILE A  38      67.994  25.972  21.211  0.60 63.23           C  
ATOM    310  N   TYR A  39      68.629  22.073  18.843  1.00111.46           N  
ATOM    311  CA  TYR A  39      67.685  21.007  18.669  1.00111.46           C  
ATOM    320  C   TYR A  39      66.934  20.813  19.950  1.00111.46           C  
ATOM    321  O   TYR A  39      67.398  21.165  21.036  1.00111.46           O  
ATOM    312  CB  TYR A  39      68.268  19.646  18.225  1.00111.46           C  
ATOM    313  CG  TYR A  39      68.687  18.774  19.361  1.00111.46           C  
ATOM    314  CD1 TYR A  39      69.880  18.939  20.027  1.00111.46           C  
ATOM    315  CD2 TYR A  39      67.859  17.737  19.732  1.00111.46           C  
ATOM    316  CE1 TYR A  39      70.221  18.088  21.056  1.00111.46           C  
ATOM    317  CE2 TYR A  39      68.193  16.884  20.757  1.00111.46           C  
ATOM    318  CZ  TYR A  39      69.382  17.059  21.421  1.00111.46           C  
ATOM    319  OH  TYR A  39      69.736  16.186  22.474  1.00111.46           O  
ATOM    322  N   TRP A  40      65.696  20.299  19.825  1.00 80.41           N  
ATOM    323  CA  TRP A  40      64.850  20.013  20.945  1.00 80.41           C  
ATOM    334  C   TRP A  40      64.333  18.625  20.728  1.00 80.41           C  
ATOM    335  O   TRP A  40      63.980  18.267  19.606  1.00 80.41           O  
ATOM    324  CB  TRP A  40      63.655  20.983  21.015  1.00 80.41           C  
ATOM    325  CG  TRP A  40      62.602  20.681  22.053  1.00 80.41           C  
ATOM    327  CD1 TRP A  40      62.674  20.694  23.414  1.00 80.41           C  
ATOM    326  CD2 TRP A  40      61.240  20.369  21.719  1.00 80.41           C  
ATOM    329  CE2 TRP A  40      60.548  20.198  22.918  1.00 80.41           C  
ATOM    330  CE3 TRP A  40      60.616  20.243  20.511  1.00 80.41           C  
ATOM    328  NE1 TRP A  40      61.444  20.397  23.951  1.00 80.41           N  
ATOM    331  CZ2 TRP A  40      59.215  19.896  22.926  1.00 80.41           C  
ATOM    332  CZ3 TRP A  40      59.274  19.932  20.520  1.00 80.41           C  
ATOM    333  CH2 TRP A  40      58.589  19.763  21.706  1.00 80.41           C  
ATOM    336  N   GLY A  41      64.272  17.800  21.794  1.00 30.65           N  
ATOM    337  CA  GLY A  41      63.814  16.454  21.606  1.00 30.65           C  
ATOM    338  C   GLY A  41      62.479  16.313  22.255  1.00 30.65           C  
ATOM    339  O   GLY A  41      62.213  16.910  23.297  1.00 30.65           O  
ATOM    340  N   THR A  42      61.593  15.508  21.635  1.00111.66           N  
ATOM    341  CA  THR A  42      60.300  15.301  22.212  1.00111.66           C  
ATOM    345  C   THR A  42      59.966  13.848  22.151  1.00111.66           C  
ATOM    346  O   THR A  42      60.346  13.144  21.216  1.00111.66           O  
ATOM    342  CB  THR A  42      59.195  16.038  21.509  1.00111.66           C  
ATOM    344  CG2 THR A  42      59.018  15.447  20.099  1.00111.66           C  
ATOM    343  OG1 THR A  42      57.982  15.931  22.243  1.00111.66           O  
ATOM    347  N   ALA A  43      59.260  13.366  23.194  1.00 54.53           N  
ATOM    348  CA  ALA A  43      58.791  12.013  23.224  1.00 54.53           C  
ATOM    350  C   ALA A  43      57.543  11.983  22.392  1.00 54.53           C  
ATOM    351  O   ALA A  43      56.876  12.998  22.213  1.00 54.53           O  
ATOM    349  CB  ALA A  43      58.422  11.525  24.637  1.00 54.53           C  
ATOM    352  N   THR A  44      57.287  10.834  21.748  1.00122.91           N  
ATOM    353  CA  THR A  44      56.140  10.555  20.929  1.00122.91           C  
ATOM    357  C   THR A  44      54.987   9.900  21.649  1.00122.91           C  
ATOM    358  O   THR A  44      53.971   9.626  21.017  1.00122.91           O  
ATOM    354  CB  THR A  44      56.487   9.730  19.726  1.00122.91           C  
ATOM    356  CG2 THR A  44      57.549  10.510  18.936  1.00122.91           C  
ATOM    355  OG1 THR A  44      56.997   8.461  20.105  1.00122.91           O  
ATOM    359  N   THR A  45      55.154   9.457  22.910  1.00 84.81           N  
ATOM    360  CA  THR A  45      54.142   8.651  23.557  1.00 84.81           C  
ATOM    364  C   THR A  45      52.833   9.294  23.963  1.00 84.81           C  
ATOM    365  O   THR A  45      51.771   8.818  23.567  1.00 84.81           O  
ATOM    361  CB  THR A  45      54.684   7.972  24.777  1.00 84.81           C  
ATOM    363  CG2 THR A  45      55.880   7.097  24.362  1.00 84.81           C  
ATOM    362  OG1 THR A  45      55.095   8.942  25.731  1.00 84.81           O  
ATOM    366  N   GLY A  46      52.846  10.405  24.730  1.00 60.11           N  
ATOM    367  CA  GLY A  46      51.615  10.878  25.321  1.00 60.11           C  
ATOM    368  C   GLY A  46      50.782  11.617  24.327  1.00 60.11           C  
ATOM    369  O   GLY A  46      51.027  11.573  23.123  1.00 60.11           O  
ATOM    370  N   LYS A  47      49.714  12.271  24.829  1.00 98.98           N  
ATOM    371  CA  LYS A  47      48.853  13.072  24.012  1.00 98.98           C  
ATOM    377  C   LYS A  47      49.046  14.491  24.460  1.00 98.98           C  
ATOM    378  O   LYS A  47      48.778  14.875  25.603  1.00 98.98           O  
ATOM    372  CB  LYS A  47      47.367  12.715  24.179  1.00 98.98           C  
ATOM    373  CG  LYS A  47      46.453  13.398  23.163  1.00 98.98           C  
ATOM    374  CD  LYS A  47      45.050  12.794  23.150  1.00 98.98           C  
ATOM    375  CE  LYS A  47      44.070  13.463  22.190  1.00 98.98           C  
ATOM    376  NZ  LYS A  47      42.703  12.970  22.465  1.00 98.98           N1+
ATOM    379  N   PRO A  48      49.511  15.284  23.546  1.00132.36           N  
ATOM    380  CA  PRO A  48      49.864  16.642  23.817  1.00132.36           C  
ATOM    384  C   PRO A  48      48.693  17.428  24.288  1.00132.36           C  
ATOM    385  O   PRO A  48      47.564  17.189  23.870  1.00132.36           O  
ATOM    382  CB  PRO A  48      50.444  17.181  22.509  1.00132.36           C  
ATOM    383  CG  PRO A  48      49.778  16.312  21.427  1.00132.36           C  
ATOM    381  CD  PRO A  48      49.541  14.961  22.129  1.00132.36           C  
ATOM    386  N   HIS A  49      48.934  18.373  25.199  1.00120.44           N  
ATOM    387  CA  HIS A  49      47.872  19.218  25.614  1.00120.44           C  
ATOM    394  C   HIS A  49      48.398  20.605  25.432  1.00120.44           C  
ATOM    395  O   HIS A  49      49.474  20.798  24.872  1.00120.44           O  
ATOM    390  CB  HIS A  49      47.412  18.969  27.062  1.00120.44           C  
ATOM    389  CG  HIS A  49      48.525  18.824  28.052  1.00120.44           C  
ATOM    392  CD2 HIS A  49      49.395  17.795  28.254  1.00120.44           C  
ATOM    388  ND1 HIS A  49      48.850  19.781  28.983  1.00120.44           N  
ATOM    393  CE1 HIS A  49      49.890  19.285  29.700  1.00120.44           C  
ATOM    391  NE2 HIS A  49      50.258  18.085  29.293  1.00120.44           N  
ATOM    396  N   VAL A  50      47.666  21.612  25.917  1.00186.62           N  
ATOM    397  CA  VAL A  50      47.996  22.990  25.688  1.00186.62           C  
ATOM    401  C   VAL A  50      49.358  23.325  26.240  1.00186.62           C  
ATOM    402  O   VAL A  50      49.997  24.264  25.776  1.00186.62           O  
ATOM    398  CB  VAL A  50      46.966  23.930  26.256  1.00186.62           C  
ATOM    399  CG1 VAL A  50      46.910  23.773  27.778  1.00186.62           C  
ATOM    400  CG2 VAL A  50      47.296  25.351  25.782  1.00186.62           C  
ATOM    403  N   ALA A  51      49.844  22.573  27.246  1.00 99.19           N  
ATOM    404  CA  ALA A  51      51.126  22.796  27.870  1.00 99.19           C  
ATOM    406  C   ALA A  51      52.220  22.707  26.853  1.00 99.19           C  
ATOM    407  O   ALA A  51      53.292  23.281  27.028  1.00 99.19           O  
ATOM    405  CB  ALA A  51      51.436  21.778  28.978  1.00 99.19           C  
ATOM    408  N   TYR A  52      51.980  21.954  25.775  1.00113.01           N  
ATOM    409  CA  TYR A  52      52.939  21.719  24.737  1.00113.01           C  
ATOM    418  C   TYR A  52      53.330  23.068  24.198  1.00113.01           C  
ATOM    419  O   TYR A  52      54.440  23.246  23.698  1.00113.01           O  
ATOM    410  CB  TYR A  52      52.318  20.872  23.608  1.00113.01           C  
ATOM    411  CG  TYR A  52      53.356  20.191  22.776  1.00113.01           C  
ATOM    412  CD1 TYR A  52      54.053  19.125  23.300  1.00113.01           C  
ATOM    413  CD2 TYR A  52      53.605  20.564  21.476  1.00113.01           C  
ATOM    414  CE1 TYR A  52      54.997  18.455  22.559  1.00113.01           C  
ATOM    415  CE2 TYR A  52      54.551  19.896  20.728  1.00113.01           C  
ATOM    416  CZ  TYR A  52      55.254  18.845  21.268  1.00113.01           C  
ATOM    417  OH  TYR A  52      56.222  18.161  20.502  1.00113.01           O  
ATOM    420  N   PHE A  53      52.417  24.059  24.276  1.00 99.84           N  
ATOM    421  CA  PHE A  53      52.679  25.393  23.808  1.00 99.84           C  
ATOM    429  C   PHE A  53      53.893  25.967  24.495  1.00 99.84           C  
ATOM    430  O   PHE A  53      54.595  26.785  23.904  1.00 99.84           O  
ATOM    422  CB  PHE A  53      51.517  26.380  24.053  1.00 99.84           C  
ATOM    423  CG  PHE A  53      50.509  26.287  22.953  1.00 99.84           C  
ATOM    424  CD1 PHE A  53      50.676  27.054  21.820  1.00 99.84           C  
ATOM    425  CD2 PHE A  53      49.410  25.464  23.037  1.00 99.84           C  
ATOM    426  CE1 PHE A  53      49.771  27.004  20.787  1.00 99.84           C  
ATOM    427  CE2 PHE A  53      48.500  25.409  22.005  1.00 99.84           C  
ATOM    428  CZ  PHE A  53      48.676  26.179  20.879  1.00 99.84           C  
ATOM    431  N   VAL A  54      54.160  25.610  25.766  1.00 62.02           N  
ATOM    432  CA  VAL A  54      55.279  26.207  26.452  1.00 62.02           C  
ATOM    436  C   VAL A  54      56.576  25.969  25.717  1.00 62.02           C  
ATOM    437  O   VAL A  54      57.277  26.936  25.427  1.00 62.02           O  
ATOM    433  CB  VAL A  54      55.437  25.696  27.860  1.00 62.02           C  
ATOM    434  CG1 VAL A  54      56.705  26.315  28.476  1.00 62.02           C  
ATOM    435  CG2 VAL A  54      54.145  26.004  28.640  1.00 62.02           C  
ATOM    438  N   PRO A  55      56.978  24.767  25.382  1.00 89.80           N  
ATOM    439  CA  PRO A  55      58.201  24.585  24.644  1.00 89.80           C  
ATOM    443  C   PRO A  55      58.065  25.109  23.247  1.00 89.80           C  
ATOM    444  O   PRO A  55      59.050  25.565  22.669  1.00 89.80           O  
ATOM    441  CB  PRO A  55      58.528  23.088  24.732  1.00 89.80           C  
ATOM    442  CG  PRO A  55      57.228  22.434  25.239  1.00 89.80           C  
ATOM    440  CD  PRO A  55      56.545  23.550  26.046  1.00 89.80           C  
ATOM    445  N   MET A  56      56.845  25.064  22.689  1.00 73.23           N  
ATOM    446  CA  MET A  56      56.625  25.470  21.333  1.00 73.23           C  
ATOM    451  C   MET A  56      56.865  26.941  21.201  1.00 73.23           C  
ATOM    452  O   MET A  56      57.336  27.405  20.163  1.00 73.23           O  
ATOM    447  CB  MET A  56      55.222  25.103  20.829  1.00 73.23           C  
ATOM    448  CG  MET A  56      55.139  25.093  19.306  1.00 73.23           C  
ATOM    449  SD  MET A  56      56.268  23.885  18.544  1.00 73.23           S  
ATOM    450  CE  MET A  56      55.716  22.457  19.521  1.00 73.23           C  
ATOM    453  N   SER A  57      56.533  27.716  22.251  1.00 41.48           N  
ATOM    454  CA  SER A  57      56.709  29.140  22.207  1.00 41.48           C  
ATOM    457  C   SER A  57      58.171  29.445  22.054  1.00 41.48           C  
ATOM    458  O   SER A  57      58.536  30.393  21.360  1.00 41.48           O  
ATOM    455  CB  SER A  57      56.193  29.841  23.476  1.00 41.48           C  
ATOM    456  OG  SER A  57      54.795  29.625  23.606  1.00 41.48           O  
ATOM    459  N   LYS A  58      59.049  28.666  22.717  1.00140.69           N  
ATOM    460  CA  LYS A  58      60.471  28.857  22.601  1.00140.69           C  
ATOM    466  C   LYS A  58      60.914  28.509  21.215  1.00140.69           C  
ATOM    467  O   LYS A  58      61.751  29.199  20.636  1.00140.69           O  
ATOM    461  CB  LYS A  58      61.270  27.997  23.600  1.00140.69           C  
ATOM    462  CG  LYS A  58      61.391  28.635  24.985  1.00140.69           C  
ATOM    463  CD  LYS A  58      62.303  29.865  25.008  1.00140.69           C  
ATOM    464  CE  LYS A  58      61.854  30.999  24.092  1.00140.69           C  
ATOM    465  NZ  LYS A  58      62.805  32.128  24.196  1.00140.69           N1+
ATOM    468  N   ILE A  59      60.347  27.432  20.637  1.00 99.33           N  
ATOM    469  CA  ILE A  59      60.728  27.007  19.320  1.00 99.33           C  
ATOM    474  C   ILE A  59      60.411  28.133  18.386  1.00 99.33           C  
ATOM    475  O   ILE A  59      61.189  28.448  17.487  1.00 99.33           O  
ATOM    470  CB  ILE A  59      59.949  25.811  18.851  1.00 99.33           C  
ATOM    471  CG1 ILE A  59      60.202  24.632  19.802  1.00 99.33           C  
ATOM    472  CG2 ILE A  59      60.349  25.508  17.396  1.00 99.33           C  
ATOM    473  CD1 ILE A  59      61.680  24.268  19.888  1.00 99.33           C  
ATOM    476  N   ALA A  60      59.246  28.777  18.583  1.00 31.37           N  
ATOM    477  CA  ALA A  60      58.836  29.859  17.734  1.00 31.37           C  
ATOM    479  C   ALA A  60      59.826  30.982  17.845  1.00 31.37           C  
ATOM    480  O   ALA A  60      60.200  31.588  16.843  1.00 31.37           O  
ATOM    478  CB  ALA A  60      57.455  30.423  18.105  1.00 31.37           C  
ATOM    481  N   ASP A  61      60.292  31.290  19.070  1.00 57.79           N  
ATOM    482  CA  ASP A  61      61.221  32.375  19.246  1.00 57.79           C  
ATOM    487  C   ASP A  61      62.497  32.066  18.518  1.00 57.79           C  
ATOM    488  O   ASP A  61      63.096  32.951  17.909  1.00 57.79           O  
ATOM    483  CB  ASP A  61      61.587  32.655  20.718  1.00 57.79           C  
ATOM    484  CG  ASP A  61      60.444  33.396  21.403  1.00 57.79           C  
ATOM    485  OD1 ASP A  61      59.618  34.023  20.688  1.00 57.79           O  
ATOM    486  OD2 ASP A  61      60.393  33.349  22.662  1.00 57.79           O1-
ATOM    489  N   PHE A  62      62.956  30.799  18.550  1.00 70.06           N  
ATOM    490  CA  PHE A  62      64.203  30.460  17.922  1.00 70.06           C  
ATOM    498  C   PHE A  62      64.077  30.697  16.445  1.00 70.06           C  
ATOM    499  O   PHE A  62      64.984  31.232  15.808  1.00 70.06           O  
ATOM    491  CB  PHE A  62      64.615  28.987  18.096  1.00 70.06           C  
ATOM    492  CG  PHE A  62      64.766  28.682  19.550  1.00 70.06           C  
ATOM    493  CD1 PHE A  62      65.666  29.371  20.331  1.00 70.06           C  
ATOM    494  CD2 PHE A  62      64.037  27.667  20.126  1.00 70.06           C  
ATOM    495  CE1 PHE A  62      65.812  29.071  21.666  1.00 70.06           C  
ATOM    496  CE2 PHE A  62      64.178  27.362  21.460  1.00 70.06           C  
ATOM    497  CZ  PHE A  62      65.066  28.068  22.234  1.00 70.06           C  
ATOM    500  N   LEU A  63      62.935  30.292  15.861  1.00 45.17           N  
ATOM    501  CA  LEU A  63      62.716  30.410  14.445  1.00 45.17           C  
ATOM    506  C   LEU A  63      62.705  31.860  14.049  1.00 45.17           C  
ATOM    507  O   LEU A  63      63.260  32.234  13.018  1.00 45.17           O  
ATOM    502  CB  LEU A  63      61.372  29.803  14.010  1.00 45.17           C  
ATOM    503  CG  LEU A  63      61.239  28.300  14.323  1.00 45.17           C  
ATOM    504  CD1 LEU A  63      59.883  27.745  13.855  1.00 45.17           C  
ATOM    505  CD2 LEU A  63      62.429  27.499  13.771  1.00 45.17           C  
ATOM    508  N   LYS A  64      62.065  32.720  14.863  1.00 72.10           N  
ATOM    509  CA  LYS A  64      61.981  34.122  14.550  1.00 72.10           C  
ATOM    515  C   LYS A  64      63.373  34.689  14.541  1.00 72.10           C  
ATOM    516  O   LYS A  64      63.696  35.576  13.750  1.00 72.10           O  
ATOM    510  CB  LYS A  64      61.196  34.942  15.584  1.00 72.10           C  
ATOM    511  CG  LYS A  64      61.129  36.425  15.214  1.00 72.10           C  
ATOM    512  CD  LYS A  64      60.338  37.294  16.193  1.00 72.10           C  
ATOM    513  CE  LYS A  64      58.819  37.233  16.025  1.00 72.10           C  
ATOM    514  NZ  LYS A  64      58.167  38.113  17.025  1.00 72.10           N1+
ATOM    517  N   ALA A  65      64.225  34.185  15.453  1.00 59.69           N  
ATOM    518  CA  ALA A  65      65.588  34.598  15.651  1.00 59.69           C  
ATOM    520  C   ALA A  65      66.388  34.299  14.416  1.00 59.69           C  
ATOM    521  O   ALA A  65      67.404  34.944  14.160  1.00 59.69           O  
ATOM    519  CB  ALA A  65      66.260  33.895  16.848  1.00 59.69           C  
ATOM    522  N   GLY A  66      65.987  33.276  13.636  1.00 34.79           N  
ATOM    523  CA  GLY A  66      66.728  32.956  12.448  1.00 34.79           C  
ATOM    524  C   GLY A  66      67.507  31.701  12.690  1.00 34.79           C  
ATOM    525  O   GLY A  66      68.319  31.294  11.861  1.00 34.79           O  
ATOM    526  N   CYS A  67      67.266  31.044  13.840  1.00 50.44           N  
ATOM    527  CA  CYS A  67      67.995  29.856  14.166  1.00 50.44           C  
ATOM    530  C   CYS A  67      67.542  28.722  13.308  1.00 50.44           C  
ATOM    531  O   CYS A  67      66.448  28.725  12.743  1.00 50.44           O  
ATOM    528  CB  CYS A  67      67.822  29.403  15.629  1.00 50.44           C  
ATOM    529  SG  CYS A  67      68.513  30.582  16.829  1.00 50.44           S  
ATOM    532  N   GLU A  68      68.427  27.720  13.161  1.00 95.10           N  
ATOM    533  CA  GLU A  68      68.068  26.521  12.473  1.00 95.10           C  
ATOM    539  C   GLU A  68      67.631  25.600  13.567  1.00 95.10           C  
ATOM    540  O   GLU A  68      68.402  25.321  14.485  1.00 95.10           O  
ATOM    534  CB  GLU A  68      69.254  25.865  11.755  1.00 95.10           C  
ATOM    535  CG  GLU A  68      68.837  24.773  10.776  1.00 95.10           C  
ATOM    536  CD  GLU A  68      70.109  24.208  10.167  1.00 95.10           C  
ATOM    537  OE1 GLU A  68      70.867  24.996   9.541  1.00 95.10           O  
ATOM    538  OE2 GLU A  68      70.341  22.980  10.320  1.00 95.10           O1-
ATOM    541  N   VAL A  69      66.377  25.112  13.515  1.00 44.89           N  
ATOM    542  CA  VAL A  69      65.892  24.320  14.610  1.00 44.89           C  
ATOM    546  C   VAL A  69      65.601  22.931  14.142  1.00 44.89           C  
ATOM    547  O   VAL A  69      64.963  22.724  13.110  1.00 44.89           O  
ATOM    543  CB  VAL A  69      64.609  24.844  15.192  1.00 44.89           C  
ATOM    544  CG1 VAL A  69      64.145  23.899  16.316  1.00 44.89           C  
ATOM    545  CG2 VAL A  69      64.836  26.294  15.654  1.00 44.89           C  
ATOM    548  N   THR A  70      66.073  21.930  14.914  1.00 43.00           N  
ATOM    549  CA  THR A  70      65.786  20.566  14.585  1.00 43.00           C  
ATOM    553  C   THR A  70      64.982  20.002  15.714  1.00 43.00           C  
ATOM    554  O   THR A  70      65.311  20.190  16.884  1.00 43.00           O  
ATOM    550  CB  THR A  70      67.004  19.705  14.417  1.00 43.00           C  
ATOM    552  CG2 THR A  70      66.551  18.281  14.053  1.00 43.00           C  
ATOM    551  OG1 THR A  70      67.831  20.224  13.388  1.00 43.00           O  
ATOM    555  N   ILE A  71      63.882  19.303  15.376  1.00111.95           N  
ATOM    556  CA  ILE A  71      63.038  18.693  16.359  1.00111.95           C  
ATOM    561  C   ILE A  71      63.287  17.226  16.223  1.00111.95           C  
ATOM    562  O   ILE A  71      63.089  16.654  15.151  1.00111.95           O  
ATOM    557  CB  ILE A  71      61.573  18.879  16.075  1.00111.95           C  
ATOM    558  CG1 ILE A  71      61.172  20.367  16.055  1.00111.95           C  
ATOM    559  CG2 ILE A  71      60.796  18.048  17.109  1.00111.95           C  
ATOM    560  CD1 ILE A  71      61.221  21.063  17.413  1.00111.95           C  
ATOM    563  N   LEU A  72      63.741  16.576  17.312  1.00121.55           N  
ATOM    564  CA  LEU A  72      64.036  15.178  17.236  1.00121.55           C  
ATOM    569  C   LEU A  72      62.934  14.413  17.905  1.00121.55           C  
ATOM    570  O   LEU A  72      62.595  14.662  19.060  1.00121.55           O  
ATOM    565  CB  LEU A  72      65.407  14.849  17.858  1.00121.55           C  
ATOM    566  CG  LEU A  72      65.781  13.360  17.914  1.00121.55           C  
ATOM    567  CD1 LEU A  72      67.275  13.208  18.182  1.00121.55           C  
ATOM    568  CD2 LEU A  72      65.000  12.621  19.006  1.00121.55           C  
ATOM    571  N   PHE A  73      62.328  13.459  17.165  1.00 80.54           N  
ATOM    572  CA  PHE A  73      61.252  12.657  17.685  1.00 80.54           C  
ATOM    580  C   PHE A  73      61.878  11.381  18.167  1.00 80.54           C  
ATOM    581  O   PHE A  73      62.506  10.668  17.384  1.00 80.54           O  
ATOM    573  CB  PHE A  73      60.217  12.271  16.615  1.00 80.54           C  
ATOM    574  CG  PHE A  73      59.593  13.531  16.123  1.00 80.54           C  
ATOM    575  CD1 PHE A  73      60.251  14.312  15.204  1.00 80.54           C  
ATOM    576  CD2 PHE A  73      58.354  13.923  16.574  1.00 80.54           C  
ATOM    577  CE1 PHE A  73      59.687  15.475  14.745  1.00 80.54           C  
ATOM    578  CE2 PHE A  73      57.783  15.087  16.117  1.00 80.54           C  
ATOM    579  CZ  PHE A  73      58.451  15.864  15.200  1.00 80.54           C  
ATOM    582  N   ALA A  74      61.705  11.047  19.467  1.00 73.69           N  
ATOM    583  CA  ALA A  74      62.374   9.887  19.997  1.00 73.69           C  
ATOM    585  C   ALA A  74      61.551   8.659  19.752  1.00 73.69           C  
ATOM    586  O   ALA A  74      60.931   8.098  20.653  1.00 73.69           O  
ATOM    584  CB  ALA A  74      62.608   9.971  21.516  1.00 73.69           C  
ATOM    587  N   ASP A  75      61.606   8.180  18.504  1.00159.35           N  
ATOM    588  CA  ASP A  75      60.921   7.025  17.997  1.00159.35           C  
ATOM    593  C   ASP A  75      61.492   5.776  18.608  1.00159.35           C  
ATOM    594  O   ASP A  75      60.766   4.870  19.017  1.00159.35           O  
ATOM    589  CB  ASP A  75      61.177   7.004  16.477  1.00159.35           C  
ATOM    590  CG  ASP A  75      60.493   5.847  15.801  1.00159.35           C  
ATOM    591  OD1 ASP A  75      59.881   5.023  16.524  1.00159.35           O  
ATOM    592  OD2 ASP A  75      60.588   5.762  14.548  1.00159.35           O1-
ATOM    595  N   LEU A  76      62.832   5.711  18.677  1.00127.74           N  
ATOM    596  CA  LEU A  76      63.550   4.559  19.142  1.00127.74           C  
ATOM    601  C   LEU A  76      63.238   4.355  20.594  1.00127.74           C  
ATOM    602  O   LEU A  76      62.943   3.245  21.033  1.00127.74           O  
ATOM    597  CB  LEU A  76      65.066   4.780  18.968  1.00127.74           C  
ATOM    598  CG  LEU A  76      65.961   3.551  19.205  1.00127.74           C  
ATOM    599  CD1 LEU A  76      65.890   3.064  20.654  1.00127.74           C  
ATOM    600  CD2 LEU A  76      65.676   2.449  18.174  1.00127.74           C  
ATOM    603  N   HIS A  77      63.264   5.451  21.374  1.00 61.60           N  
ATOM    604  CA  HIS A  77      63.020   5.394  22.787  1.00 61.60           C  
ATOM    611  C   HIS A  77      61.622   4.933  23.025  1.00 61.60           C  
ATOM    612  O   HIS A  77      61.367   4.148  23.937  1.00 61.60           O  
ATOM    607  CB  HIS A  77      63.177   6.771  23.455  1.00 61.60           C  
ATOM    606  CG  HIS A  77      62.869   6.779  24.922  1.00 61.60           C  
ATOM    609  CD2 HIS A  77      62.003   7.564  25.622  1.00 61.60           C  
ATOM    605  ND1 HIS A  77      63.472   5.961  25.851  1.00 61.60           N  
ATOM    610  CE1 HIS A  77      62.945   6.288  27.059  1.00 61.60           C  
ATOM    608  NE2 HIS A  77      62.050   7.255  26.970  1.00 61.60           N  
ATOM    613  N   ALA A  78      60.673   5.412  22.202  1.00 35.48           N  
ATOM    614  CA  ALA A  78      59.294   5.069  22.387  1.00 35.48           C  
ATOM    616  C   ALA A  78      59.122   3.588  22.238  1.00 35.48           C  
ATOM    617  O   ALA A  78      58.416   2.963  23.027  1.00 35.48           O  
ATOM    615  CB  ALA A  78      58.376   5.759  21.359  1.00 35.48           C  
ATOM    618  N   TYR A  79      59.773   2.976  21.231  1.00 51.90           N  
ATOM    619  CA  TYR A  79      59.627   1.563  20.979  1.00 51.90           C  
ATOM    628  C   TYR A  79      60.153   0.761  22.133  1.00 51.90           C  
ATOM    629  O   TYR A  79      59.520  -0.198  22.572  1.00 51.90           O  
ATOM    620  CB  TYR A  79      60.386   1.101  19.724  1.00 51.90           C  
ATOM    621  CG  TYR A  79      60.274  -0.385  19.662  1.00 51.90           C  
ATOM    622  CD1 TYR A  79      59.128  -0.985  19.192  1.00 51.90           C  
ATOM    623  CD2 TYR A  79      61.324  -1.178  20.069  1.00 51.90           C  
ATOM    624  CE1 TYR A  79      59.027  -2.356  19.137  1.00 51.90           C  
ATOM    625  CE2 TYR A  79      61.229  -2.550  20.016  1.00 51.90           C  
ATOM    626  CZ  TYR A  79      60.077  -3.139  19.550  1.00 51.90           C  
ATOM    627  OH  TYR A  79      59.975  -4.545  19.496  1.00 51.90           O  
ATOM    630  N   LEU A  80      61.335   1.136  22.659  1.00 99.99           N  
ATOM    631  CA  LEU A  80      61.939   0.388  23.727  1.00 99.99           C  
ATOM    636  C   LEU A  80      61.060   0.426  24.934  1.00 99.99           C  
ATOM    637  O   LEU A  80      60.974  -0.554  25.673  1.00 99.99           O  
ATOM    632  CB  LEU A  80      63.337   0.894  24.126  1.00 99.99           C  
ATOM    633  CG  LEU A  80      64.458   0.460  23.161  1.00 99.99           C  
ATOM    634  CD1 LEU A  80      64.714  -1.050  23.259  1.00 99.99           C  
ATOM    635  CD2 LEU A  80      64.185   0.899  21.718  1.00 99.99           C  
ATOM    638  N   ASP A  81      60.394   1.562  25.188  1.00 76.07           N  
ATOM    639  CA  ASP A  81      59.542   1.634  26.334  1.00 76.07           C  
ATOM    644  C   ASP A  81      58.417   0.661  26.176  1.00 76.07           C  
ATOM    645  O   ASP A  81      58.031   0.022  27.150  1.00 76.07           O  
ATOM    640  CB  ASP A  81      58.933   3.031  26.524  1.00 76.07           C  
ATOM    641  CG  ASP A  81      60.071   3.975  26.871  1.00 76.07           C  
ATOM    642  OD1 ASP A  81      61.180   3.465  27.185  1.00 76.07           O  
ATOM    643  OD2 ASP A  81      59.849   5.213  26.817  1.00 76.07           O1-
ATOM    646  N   ASN A  82      57.828   0.529  24.969  1.00165.90           N  
ATOM    647  CA  ASN A  82      56.760  -0.427  24.853  1.00165.90           C  
ATOM    652  C   ASN A  82      56.926  -1.225  23.595  1.00165.90           C  
ATOM    653  O   ASN A  82      56.313  -0.944  22.566  1.00165.90           O  
ATOM    648  CB  ASN A  82      55.376   0.246  24.861  0.00165.90           C  
ATOM    649  CG  ASN A  82      55.334   1.313  23.775  0.00165.90           C  
ATOM    651  ND2 ASN A  82      54.168   2.000  23.640  0.00165.90           N  
ATOM    650  OD1 ASN A  82      56.317   1.546  23.072  0.00165.90           O  
ATOM    654  N   MET A  83      57.722  -2.307  23.675  1.00100.50           N  
ATOM    655  CA  MET A  83      58.033  -3.136  22.546  1.00100.50           C  
ATOM    660  C   MET A  83      56.787  -3.813  22.077  1.00100.50           C  
ATOM    661  O   MET A  83      56.623  -4.082  20.889  1.00100.50           O  
ATOM    656  CB  MET A  83      59.113  -4.185  22.857  1.00100.50           C  
ATOM    657  CG  MET A  83      60.474  -3.534  23.105  1.00100.50           C  
ATOM    658  SD  MET A  83      61.779  -4.672  23.648  1.00100.50           S  
ATOM    659  CE  MET A  83      62.974  -3.350  24.002  1.00100.50           C  
ATOM    662  N   LYS A  84      55.881  -4.137  23.010  0.65111.44           N  
ATOM    663  CA  LYS A  84      54.651  -4.752  22.618  0.65111.44           C  
ATOM    669  C   LYS A  84      53.922  -3.793  21.750  0.65111.44           C  
ATOM    670  O   LYS A  84      53.263  -4.201  20.793  0.65111.44           O  
ATOM    664  CB  LYS A  84      53.720  -5.077  23.796  0.65111.44           C  
ATOM    665  CG  LYS A  84      54.070  -6.384  24.500  0.50111.44           C  
ATOM    666  CD  LYS A  84      54.033  -7.574  23.538  0.50111.44           C  
ATOM    667  CE  LYS A  84      53.993  -8.942  24.219  0.50111.44           C  
ATOM    668  NZ  LYS A  84      52.595  -9.424  24.291  0.50111.44           N1+
ATOM    671  N   ALA A  85      54.028  -2.488  22.069  0.65 58.25           N  
ATOM    672  CA  ALA A  85      53.297  -1.506  21.334  0.65 58.25           C  
ATOM    674  C   ALA A  85      53.628  -1.652  19.888  0.65 58.25           C  
ATOM    675  O   ALA A  85      54.760  -1.502  19.426  0.65 58.25           O  
ATOM    673  CB  ALA A  85      53.613  -0.060  21.737  0.65 58.25           C  
ATOM    676  N   PRO A  86      52.548  -1.851  19.191  0.65108.90           N  
ATOM    677  CA  PRO A  86      52.554  -2.181  17.793  0.65108.90           C  
ATOM    681  C   PRO A  86      53.417  -1.229  17.034  0.65108.90           C  
ATOM    682  O   PRO A  86      53.587  -0.088  17.461  0.65108.90           O  
ATOM    679  CB  PRO A  86      51.094  -2.091  17.350  0.65108.90           C  
ATOM    680  CG  PRO A  86      50.497  -1.042  18.302  0.65108.90           C  
ATOM    678  CD  PRO A  86      51.298  -1.231  19.598  0.65108.90           C  
ATOM    683  N   TRP A  87      53.981  -1.700  15.908  0.65110.86           N  
ATOM    684  CA  TRP A  87      54.922  -0.942  15.142  0.65110.86           C  
ATOM    695  C   TRP A  87      54.330   0.348  14.662  0.65110.86           C  
ATOM    696  O   TRP A  87      54.798   1.422  15.042  0.65110.86           O  
ATOM    685  CB  TRP A  87      55.394  -1.724  13.902  0.65110.86           C  
ATOM    686  CG  TRP A  87      56.395  -1.003  13.030  1.00110.86           C  
ATOM    688  CD1 TRP A  87      56.180  -0.188  11.958  1.00110.86           C  
ATOM    687  CD2 TRP A  87      57.815  -1.079  13.208  1.00110.86           C  
ATOM    690  CE2 TRP A  87      58.398  -0.289  12.217  1.00110.86           C  
ATOM    691  CE3 TRP A  87      58.572  -1.750  14.121  1.00110.86           C  
ATOM    689  NE1 TRP A  87      57.383   0.251  11.457  1.00110.86           N  
ATOM    692  CZ2 TRP A  87      59.756  -0.156  12.128  1.00110.86           C  
ATOM    693  CZ3 TRP A  87      59.938  -1.614  14.027  1.00110.86           C  
ATOM    694  CH2 TRP A  87      60.521  -0.833  13.051  1.00110.86           C  
ATOM    697  N   GLU A  88      53.241   0.280  13.869  0.65 62.36           N  
ATOM    698  CA  GLU A  88      52.726   1.460  13.235  0.65 62.36           C  
ATOM    704  C   GLU A  88      52.209   2.447  14.223  0.65 62.36           C  
ATOM    705  O   GLU A  88      52.460   3.633  14.066  0.65 62.36           O  
ATOM    699  CB  GLU A  88      51.643   1.201  12.169  0.65 62.36           C  
ATOM    700  CG  GLU A  88      52.205   0.518  10.917  0.65 62.36           C  
ATOM    701  CD  GLU A  88      51.251   0.741   9.753  0.65 62.36           C  
ATOM    702  OE1 GLU A  88      50.014   0.762   9.987  0.65 62.36           O  
ATOM    703  OE2 GLU A  88      51.760   0.906   8.611  0.65 62.36           O1-
ATOM    706  N   LEU A  89      51.538   1.999  15.298  0.65109.06           N  
ATOM    707  CA  LEU A  89      50.916   2.912  16.217  0.65109.06           C  
ATOM    712  C   LEU A  89      51.963   3.839  16.751  0.65109.06           C  
ATOM    713  O   LEU A  89      51.684   5.013  16.992  0.65109.06           O  
ATOM    708  CB  LEU A  89      50.218   2.173  17.382  0.65109.06           C  
ATOM    709  CG  LEU A  89      49.492   3.040  18.444  0.65109.06           C  
ATOM    710  CD1 LEU A  89      48.656   2.152  19.385  0.65109.06           C  
ATOM    711  CD2 LEU A  89      50.453   3.917  19.264  0.65109.06           C  
ATOM    714  N   LEU A  90      53.191   3.343  16.976  1.00 60.87           N  
ATOM    715  CA  LEU A  90      54.206   4.215  17.484  1.00 60.87           C  
ATOM    720  C   LEU A  90      54.496   5.265  16.449  1.00 60.87           C  
ATOM    721  O   LEU A  90      54.635   6.444  16.770  1.00 60.87           O  
ATOM    716  CB  LEU A  90      55.515   3.469  17.810  1.00 60.87           C  
ATOM    717  CG  LEU A  90      56.536   4.313  18.597  0.00 60.87           C  
ATOM    718  CD1 LEU A  90      55.987   4.682  19.986  0.00 60.87           C  
ATOM    719  CD2 LEU A  90      57.898   3.605  18.688  0.00 60.87           C  
ATOM    722  N   GLU A  91      54.598   4.861  15.168  1.00137.80           N  
ATOM    723  CA  GLU A  91      54.925   5.775  14.107  1.00137.80           C  
ATOM    729  C   GLU A  91      53.772   6.702  13.840  1.00137.80           C  
ATOM    730  O   GLU A  91      53.971   7.850  13.450  1.00137.80           O  
ATOM    724  CB  GLU A  91      55.319   5.060  12.806  1.00137.80           C  
ATOM    725  CG  GLU A  91      56.199   5.924  11.900  1.00137.80           C  
ATOM    726  CD  GLU A  91      57.579   6.019  12.548  1.00137.80           C  
ATOM    727  OE1 GLU A  91      58.251   4.959  12.667  1.00137.80           O  
ATOM    728  OE2 GLU A  91      57.979   7.148  12.939  1.00137.80           O1-
ATOM    731  N   LEU A  92      52.524   6.222  13.999  1.00 96.23           N  
ATOM    732  CA  LEU A  92      51.383   7.063  13.783  1.00 96.23           C  
ATOM    737  C   LEU A  92      51.426   8.153  14.796  1.00 96.23           C  
ATOM    738  O   LEU A  92      51.059   9.287  14.500  1.00 96.23           O  
ATOM    733  CB  LEU A  92      50.026   6.342  13.886  1.00 96.23           C  
ATOM    734  CG  LEU A  92      49.634   5.578  12.603  1.00 96.23           C  
ATOM    735  CD1 LEU A  92      49.307   6.556  11.466  1.00 96.23           C  
ATOM    736  CD2 LEU A  92      50.704   4.568  12.177  1.00 96.23           C  
ATOM    739  N   ARG A  93      51.852   7.838  16.033  1.00 86.36           N  
ATOM    740  CA  ARG A  93      51.935   8.861  17.034  1.00 86.36           C  
ATOM    748  C   ARG A  93      53.004   9.843  16.651  1.00 86.36           C  
ATOM    749  O   ARG A  93      52.867  11.042  16.888  1.00 86.36           O  
ATOM    741  CB  ARG A  93      52.173   8.314  18.455  1.00 86.36           C  
ATOM    742  CG  ARG A  93      50.914   7.635  19.006  1.00 86.36           C  
ATOM    743  CD  ARG A  93      50.959   7.263  20.493  1.00 86.36           C  
ATOM    744  NE  ARG A  93      49.600   6.755  20.846  1.00 86.36           N  
ATOM    745  CZ  ARG A  93      49.378   6.085  22.016  1.00 86.36           C  
ATOM    746  NH1 ARG A  93      50.407   5.846  22.880  1.00 86.36           N1+
ATOM    747  NH2 ARG A  93      48.118   5.667  22.330  1.00 86.36           N  
ATOM    750  N   VAL A  94      54.108   9.365  16.047  1.00 45.80           N  
ATOM    751  CA  VAL A  94      55.137  10.275  15.622  1.00 45.80           C  
ATOM    755  C   VAL A  94      54.519  11.204  14.613  1.00 45.80           C  
ATOM    756  O   VAL A  94      54.739  12.413  14.650  1.00 45.80           O  
ATOM    752  CB  VAL A  94      56.299   9.574  14.965  1.00 45.80           C  
ATOM    753  CG1 VAL A  94      57.304  10.619  14.449  1.00 45.80           C  
ATOM    754  CG2 VAL A  94      56.905   8.587  15.977  1.00 45.80           C  
ATOM    757  N   SER A  95      53.701  10.655  13.694  1.00 32.21           N  
ATOM    758  CA  SER A  95      53.088  11.436  12.654  1.00 32.21           C  
ATOM    761  C   SER A  95      52.173  12.450  13.269  1.00 32.21           C  
ATOM    762  O   SER A  95      52.114  13.596  12.826  1.00 32.21           O  
ATOM    759  CB  SER A  95      52.233  10.583  11.702  1.00 32.21           C  
ATOM    760  OG  SER A  95      51.650  11.397  10.697  1.00 32.21           O  
ATOM    763  N   TYR A  96      51.434  12.057  14.323  1.00 58.88           N  
ATOM    764  CA  TYR A  96      50.512  12.944  14.973  1.00 58.88           C  
ATOM    773  C   TYR A  96      51.288  14.097  15.541  1.00 58.88           C  
ATOM    774  O   TYR A  96      50.900  15.254  15.391  1.00 58.88           O  
ATOM    765  CB  TYR A  96      49.765  12.249  16.130  1.00 58.88           C  
ATOM    766  CG  TYR A  96      48.844  13.213  16.803  1.00 58.88           C  
ATOM    767  CD1 TYR A  96      47.548  13.383  16.373  1.00 58.88           C  
ATOM    768  CD2 TYR A  96      49.283  13.948  17.880  1.00 58.88           C  
ATOM    769  CE1 TYR A  96      46.709  14.271  17.007  1.00 58.88           C  
ATOM    770  CE2 TYR A  96      48.450  14.838  18.517  1.00 58.88           C  
ATOM    771  CZ  TYR A  96      47.158  15.001  18.082  1.00 58.88           C  
ATOM    772  OH  TYR A  96      46.299  15.914  18.733  1.00 58.88           O  
ATOM    775  N   TYR A  97      52.426  13.813  16.201  1.00 67.81           N  
ATOM    776  CA  TYR A  97      53.218  14.865  16.776  1.00 67.81           C  
ATOM    785  C   TYR A  97      53.729  15.790  15.718  1.00 67.81           C  
ATOM    786  O   TYR A  97      53.693  17.007  15.892  1.00 67.81           O  
ATOM    777  CB  TYR A  97      54.441  14.374  17.569  1.00 67.81           C  
ATOM    778  CG  TYR A  97      54.010  14.075  18.962  1.00 67.81           C  
ATOM    779  CD1 TYR A  97      53.363  12.909  19.300  1.00 67.81           C  
ATOM    780  CD2 TYR A  97      54.276  15.003  19.940  1.00 67.81           C  
ATOM    781  CE1 TYR A  97      52.989  12.685  20.606  1.00 67.81           C  
ATOM    782  CE2 TYR A  97      53.907  14.786  21.244  1.00 67.81           C  
ATOM    783  CZ  TYR A  97      53.262  13.620  21.575  1.00 67.81           C  
ATOM    784  OH  TYR A  97      52.876  13.375  22.909  1.00 67.81           O  
ATOM    787  N   GLU A  98      54.220  15.247  14.591  1.00 45.36           N  
ATOM    788  CA  GLU A  98      54.771  16.101  13.579  1.00 45.36           C  
ATOM    794  C   GLU A  98      53.701  17.020  13.065  1.00 45.36           C  
ATOM    795  O   GLU A  98      53.926  18.221  12.914  1.00 45.36           O  
ATOM    789  CB  GLU A  98      55.364  15.324  12.386  1.00 45.36           C  
ATOM    790  CG  GLU A  98      56.628  14.548  12.764  1.00 45.36           C  
ATOM    791  CD  GLU A  98      57.155  13.816  11.539  1.00 45.36           C  
ATOM    792  OE1 GLU A  98      56.535  13.957  10.451  1.00 45.36           O  
ATOM    793  OE2 GLU A  98      58.190  13.109  11.674  1.00 45.36           O1-
ATOM    796  N   ASN A  99      52.491  16.488  12.804  1.00 49.32           N  
ATOM    797  CA  ASN A  99      51.428  17.297  12.272  1.00 49.32           C  
ATOM    802  C   ASN A  99      51.021  18.355  13.252  1.00 49.32           C  
ATOM    803  O   ASN A  99      50.792  19.502  12.871  1.00 49.32           O  
ATOM    798  CB  ASN A  99      50.155  16.493  11.945  1.00 49.32           C  
ATOM    799  CG  ASN A  99      50.363  15.749  10.638  1.00 49.32           C  
ATOM    801  ND2 ASN A  99      50.487  14.399  10.724  1.00 49.32           N  
ATOM    800  OD1 ASN A  99      50.403  16.352   9.567  1.00 49.32           O  
ATOM    804  N   VAL A 100      50.904  17.999  14.546  1.00 99.71           N  
ATOM    805  CA  VAL A 100      50.451  18.946  15.526  1.00 99.71           C  
ATOM    809  C   VAL A 100      51.444  20.060  15.686  1.00 99.71           C  
ATOM    810  O   VAL A 100      51.063  21.223  15.804  1.00 99.71           O  
ATOM    806  CB  VAL A 100      50.205  18.340  16.880  1.00 99.71           C  
ATOM    807  CG1 VAL A 100      51.547  17.942  17.517  1.00 99.71           C  
ATOM    808  CG2 VAL A 100      49.392  19.343  17.714  1.00 99.71           C  
ATOM    811  N   ILE A 101      52.752  19.742  15.691  1.00 45.47           N  
ATOM    812  CA  ILE A 101      53.757  20.749  15.881  1.00 45.47           C  
ATOM    817  C   ILE A 101      53.687  21.729  14.762  1.00 45.47           C  
ATOM    818  O   ILE A 101      53.739  22.937  14.990  1.00 45.47           O  
ATOM    813  CB  ILE A 101      55.146  20.185  15.922  1.00 45.47           C  
ATOM    814  CG1 ILE A 101      55.304  19.281  17.153  1.00 45.47           C  
ATOM    815  CG2 ILE A 101      56.136  21.359  15.891  1.00 45.47           C  
ATOM    816  CD1 ILE A 101      56.586  18.455  17.139  1.00 45.47           C  
ATOM    819  N   LYS A 102      53.548  21.241  13.517  1.00102.21           N  
ATOM    820  CA  LYS A 102      53.540  22.159  12.420  1.00102.21           C  
ATOM    826  C   LYS A 102      52.351  23.059  12.547  1.00102.21           C  
ATOM    827  O   LYS A 102      52.448  24.264  12.311  1.00102.21           O  
ATOM    821  CB  LYS A 102      53.513  21.483  11.036  1.00102.21           C  
ATOM    822  CG  LYS A 102      52.160  20.906  10.624  1.00102.21           C  
ATOM    823  CD  LYS A 102      52.103  20.562   9.133  1.00102.21           C  
ATOM    824  CE  LYS A 102      52.644  21.678   8.235  1.00102.21           C  
ATOM    825  NZ  LYS A 102      52.447  21.327   6.811  1.00102.21           N1+
ATOM    828  N   ALA A 103      51.194  22.502  12.948  1.00 32.18           N  
ATOM    829  CA  ALA A 103      49.992  23.279  13.047  1.00 32.18           C  
ATOM    831  C   ALA A 103      50.160  24.349  14.087  1.00 32.18           C  
ATOM    832  O   ALA A 103      49.735  25.487  13.890  1.00 32.18           O  
ATOM    830  CB  ALA A 103      48.771  22.429  13.444  1.00 32.18           C  
ATOM    833  N   MET A 104      50.788  24.006  15.227  1.00 48.72           N  
ATOM    834  CA  MET A 104      50.939  24.942  16.306  1.00 48.72           C  
ATOM    839  C   MET A 104      51.800  26.096  15.895  1.00 48.72           C  
ATOM    840  O   MET A 104      51.487  27.250  16.187  1.00 48.72           O  
ATOM    835  CB  MET A 104      51.576  24.304  17.552  1.00 48.72           C  
ATOM    836  CG  MET A 104      50.654  23.296  18.237  1.00 48.72           C  
ATOM    837  SD  MET A 104      51.439  22.298  19.537  1.00 48.72           S  
ATOM    838  CE  MET A 104      51.787  23.713  20.620  1.00 48.72           C  
ATOM    841  N   LEU A 105      52.914  25.812  15.202  1.00 44.72           N  
ATOM    842  CA  LEU A 105      53.838  26.840  14.810  1.00 44.72           C  
ATOM    847  C   LEU A 105      53.157  27.753  13.848  1.00 44.72           C  
ATOM    848  O   LEU A 105      53.360  28.966  13.865  1.00 44.72           O  
ATOM    843  CB  LEU A 105      55.084  26.274  14.108  1.00 44.72           C  
ATOM    844  CG  LEU A 105      55.968  25.432  15.045  1.00 44.72           C  
ATOM    845  CD1 LEU A 105      57.200  24.886  14.309  1.00 44.72           C  
ATOM    846  CD2 LEU A 105      56.350  26.228  16.302  1.00 44.72           C  
ATOM    849  N   GLU A 106      52.333  27.174  12.962  1.00 43.48           N  
ATOM    850  CA  GLU A 106      51.642  27.947  11.977  1.00 43.48           C  
ATOM    856  C   GLU A 106      50.693  28.873  12.672  1.00 43.48           C  
ATOM    857  O   GLU A 106      50.527  30.021  12.266  1.00 43.48           O  
ATOM    851  CB  GLU A 106      50.881  27.044  10.993  1.00 43.48           C  
ATOM    852  CG  GLU A 106      51.868  26.265  10.115  1.00 43.48           C  
ATOM    853  CD  GLU A 106      51.170  25.124   9.389  1.00 43.48           C  
ATOM    854  OE1 GLU A 106      49.913  25.046   9.446  1.00 43.48           O  
ATOM    855  OE2 GLU A 106      51.900  24.306   8.767  1.00 43.48           O1-
ATOM    858  N   SER A 107      50.044  28.394  13.748  1.00 32.19           N  
ATOM    859  CA  SER A 107      49.092  29.204  14.455  1.00 32.19           C  
ATOM    862  C   SER A 107      49.798  30.362  15.098  1.00 32.19           C  
ATOM    863  O   SER A 107      49.292  31.484  15.081  1.00 32.19           O  
ATOM    860  CB  SER A 107      48.350  28.432  15.561  1.00 32.19           C  
ATOM    861  OG  SER A 107      47.433  29.286  16.227  1.00 32.19           O  
ATOM    864  N   ILE A 108      50.988  30.117  15.689  1.00 54.04           N  
ATOM    865  CA  ILE A 108      51.754  31.156  16.329  1.00 54.04           C  
ATOM    870  C   ILE A 108      52.180  32.149  15.287  1.00 54.04           C  
ATOM    871  O   ILE A 108      52.182  33.353  15.549  1.00 54.04           O  
ATOM    866  CB  ILE A 108      52.957  30.656  17.083  1.00 54.04           C  
ATOM    867  CG1 ILE A 108      52.499  29.765  18.253  1.00 54.04           C  
ATOM    868  CG2 ILE A 108      53.787  31.873  17.526  1.00 54.04           C  
ATOM    869  CD1 ILE A 108      53.640  29.022  18.945  1.00 54.04           C  
ATOM    872  N   GLY A 109      52.521  31.668  14.068  1.00 48.22           N  
ATOM    873  CA  GLY A 109      52.857  32.546  12.976  1.00 48.22           C  
ATOM    874  C   GLY A 109      54.337  32.773  12.793  1.00 48.22           C  
ATOM    875  O   GLY A 109      54.792  33.915  12.763  1.00 48.22           O  
ATOM    876  N   VAL A 110      55.141  31.693  12.663  1.00 53.37           N  
ATOM    877  CA  VAL A 110      56.556  31.871  12.437  1.00 53.37           C  
ATOM    881  C   VAL A 110      56.990  31.092  11.215  1.00 53.37           C  
ATOM    882  O   VAL A 110      56.356  30.113  10.823  1.00 53.37           O  
ATOM    878  CB  VAL A 110      57.391  31.404  13.592  1.00 53.37           C  
ATOM    879  CG1 VAL A 110      57.122  32.330  14.790  1.00 53.37           C  
ATOM    880  CG2 VAL A 110      57.036  29.934  13.875  1.00 53.37           C  
ATOM    883  N   PRO A 111      58.051  31.555  10.578  1.00 83.28           N  
ATOM    884  CA  PRO A 111      58.631  30.963   9.389  1.00 83.28           C  
ATOM    888  C   PRO A 111      59.171  29.579   9.645  1.00 83.28           C  
ATOM    889  O   PRO A 111      59.964  29.404  10.567  1.00 83.28           O  
ATOM    886  CB  PRO A 111      59.741  31.921   8.960  1.00 83.28           C  
ATOM    887  CG  PRO A 111      60.169  32.580  10.284  1.00 83.28           C  
ATOM    885  CD  PRO A 111      58.875  32.622  11.120  1.00 83.28           C  
ATOM    890  N   LEU A 112      58.728  28.597   8.837  1.00110.99           N  
ATOM    891  CA  LEU A 112      59.031  27.188   8.867  1.00110.99           C  
ATOM    896  C   LEU A 112      60.301  26.748   8.190  1.00110.99           C  
ATOM    897  O   LEU A 112      60.775  25.647   8.464  1.00110.99           O  
ATOM    892  CB  LEU A 112      57.898  26.339   8.276  1.00110.99           C  
ATOM    893  CG  LEU A 112      56.565  26.517   9.023  1.00110.99           C  
ATOM    894  CD1 LEU A 112      55.514  25.504   8.536  1.00110.99           C  
ATOM    895  CD2 LEU A 112      56.770  26.502  10.545  1.00110.99           C  
ATOM    898  N   GLU A 113      60.867  27.540   7.260  1.00 97.63           N  
ATOM    899  CA  GLU A 113      61.905  27.039   6.389  1.00 97.63           C  
ATOM    905  C   GLU A 113      63.045  26.411   7.143  1.00 97.63           C  
ATOM    906  O   GLU A 113      63.556  25.368   6.739  1.00 97.63           O  
ATOM    900  CB  GLU A 113      62.501  28.133   5.486  1.00 97.63           C  
ATOM    901  CG  GLU A 113      61.583  28.583   4.342  1.00 97.63           C  
ATOM    902  CD  GLU A 113      60.594  29.636   4.834  1.00 97.63           C  
ATOM    903  OE1 GLU A 113      59.735  29.311   5.695  1.00 97.63           O  
ATOM    904  OE2 GLU A 113      60.680  30.793   4.338  1.00 97.63           O1-
ATOM    907  N   LYS A 114      63.467  27.039   8.248  1.00160.21           N  
ATOM    908  CA  LYS A 114      64.568  26.653   9.090  1.00160.21           C  
ATOM    914  C   LYS A 114      64.288  25.410   9.893  1.00160.21           C  
ATOM    915  O   LYS A 114      65.216  24.846  10.472  1.00160.21           O  
ATOM    909  CB  LYS A 114      64.917  27.752  10.108  1.00160.21           C  
ATOM    910  CG  LYS A 114      65.315  29.089   9.478  1.00160.21           C  
ATOM    911  CD  LYS A 114      66.563  29.018   8.598  1.00160.21           C  
ATOM    912  CE  LYS A 114      66.967  30.372   8.008  1.00160.21           C  
ATOM    913  NZ  LYS A 114      67.790  31.127   8.979  1.00160.21           N1+
ATOM    916  N   LEU A 115      63.008  25.007  10.048  1.00 67.72           N  
ATOM    917  CA  LEU A 115      62.661  23.907  10.916  1.00 67.72           C  
ATOM    922  C   LEU A 115      62.835  22.580  10.229  1.00 67.72           C  
ATOM    923  O   LEU A 115      62.430  22.401   9.082  1.00 67.72           O  
ATOM    918  CB  LEU A 115      61.207  24.015  11.413  1.00 67.72           C  
ATOM    919  CG  LEU A 115      60.755  22.910  12.386  1.00 67.72           C  
ATOM    920  CD1 LEU A 115      61.549  22.957  13.701  1.00 67.72           C  
ATOM    921  CD2 LEU A 115      59.233  22.968  12.619  1.00 67.72           C  
ATOM    924  N   LYS A 116      63.453  21.601  10.934  1.00 90.94           N  
ATOM    925  CA  LYS A 116      63.645  20.284  10.385  1.00 90.94           C  
ATOM    931  C   LYS A 116      63.160  19.266  11.377  1.00 90.94           C  
ATOM    932  O   LYS A 116      63.308  19.448  12.584  1.00 90.94           O  
ATOM    926  CB  LYS A 116      65.112  19.947  10.064  1.00 90.94           C  
ATOM    927  CG  LYS A 116      65.314  18.532   9.517  1.00 90.94           C  
ATOM    928  CD  LYS A 116      66.690  18.330   8.891  1.00 90.94           C  
ATOM    929  CE  LYS A 116      67.731  19.323   9.401  1.00 90.94           C  
ATOM    930  NZ  LYS A 116      69.055  18.976   8.844  1.00 90.94           N1+
ATOM    933  N   PHE A 117      62.541  18.166  10.886  1.00 82.86           N  
ATOM    934  CA  PHE A 117      62.118  17.118  11.774  1.00 82.86           C  
ATOM    942  C   PHE A 117      62.963  15.914  11.488  1.00 82.86           C  
ATOM    943  O   PHE A 117      63.214  15.576  10.331  1.00 82.86           O  
ATOM    935  CB  PHE A 117      60.660  16.641  11.627  1.00 82.86           C  
ATOM    936  CG  PHE A 117      59.712  17.720  12.034  1.00 82.86           C  
ATOM    937  CD1 PHE A 117      59.759  18.263  13.296  1.00 82.86           C  
ATOM    938  CD2 PHE A 117      58.732  18.149  11.168  1.00 82.86           C  
ATOM    939  CE1 PHE A 117      58.871  19.247  13.672  1.00 82.86           C  
ATOM    940  CE2 PHE A 117      57.840  19.129  11.535  1.00 82.86           C  
ATOM    941  CZ  PHE A 117      57.912  19.685  12.790  1.00 82.86           C  
ATOM    944  N   ILE A 118      63.442  15.242  12.554  1.00 54.74           N  
ATOM    945  CA  ILE A 118      64.256  14.075  12.389  1.00 54.74           C  
ATOM    950  C   ILE A 118      63.779  13.042  13.360  1.00 54.74           C  
ATOM    951  O   ILE A 118      63.369  13.363  14.475  1.00 54.74           O  
ATOM    946  CB  ILE A 118      65.696  14.340  12.707  1.00 54.74           C  
ATOM    947  CG1 ILE A 118      66.247  15.403  11.743  1.00 54.74           C  
ATOM    948  CG2 ILE A 118      66.461  13.007  12.680  1.00 54.74           C  
ATOM    949  CD1 ILE A 118      67.595  15.979  12.161  1.00 54.74           C  
ATOM    952  N   LYS A 119      63.800  11.755  12.962  1.00163.27           N  
ATOM    953  CA  LYS A 119      63.408  10.754  13.908  1.00163.27           C  
ATOM    959  C   LYS A 119      64.660  10.073  14.359  1.00163.27           C  
ATOM    960  O   LYS A 119      65.619   9.935  13.602  1.00163.27           O  
ATOM    954  CB  LYS A 119      62.369   9.745  13.382  1.00163.27           C  
ATOM    955  CG  LYS A 119      62.722   9.047  12.073  1.00163.27           C  
ATOM    956  CD  LYS A 119      61.714   7.962  11.688  1.00163.27           C  
ATOM    957  CE  LYS A 119      60.383   8.514  11.167  1.00163.27           C  
ATOM    958  NZ  LYS A 119      60.515   8.888   9.740  1.00163.27           N1+
ATOM    961  N   GLY A 120      64.681   9.629  15.628  1.00 38.36           N  
ATOM    962  CA  GLY A 120      65.870   9.076  16.217  1.00 38.36           C  
ATOM    963  C   GLY A 120      66.319   7.886  15.440  1.00 38.36           C  
ATOM    964  O   GLY A 120      67.513   7.660  15.246  1.00 38.36           O  
ATOM    965  N   THR A 121      65.352   7.110  14.944  1.00133.99           N  
ATOM    966  CA  THR A 121      65.592   5.869  14.280  1.00133.99           C  
ATOM    970  C   THR A 121      66.421   6.115  13.067  1.00133.99           C  
ATOM    971  O   THR A 121      67.144   5.219  12.634  1.00133.99           O  
ATOM    967  CB  THR A 121      64.299   5.252  13.843  1.00133.99           C  
ATOM    969  CG2 THR A 121      64.579   3.817  13.384  1.00133.99           C  
ATOM    968  OG1 THR A 121      63.396   5.203  14.936  1.00133.99           O  
ATOM    972  N   ASP A 122      66.325   7.311  12.453  1.00162.42           N  
ATOM    973  CA  ASP A 122      67.078   7.428  11.244  1.00162.42           C  
ATOM    978  C   ASP A 122      68.562   7.234  11.463  1.00162.42           C  
ATOM    979  O   ASP A 122      69.160   6.443  10.738  1.00162.42           O  
ATOM    974  CB  ASP A 122      66.766   8.678  10.387  1.00162.42           C  
ATOM    975  CG  ASP A 122      67.028  10.011  11.072  1.00162.42           C  
ATOM    976  OD1 ASP A 122      67.683  10.067  12.144  1.00162.42           O  
ATOM    977  OD2 ASP A 122      66.558  11.023  10.489  1.00162.42           O1-
ATOM    980  N   TYR A 123      69.209   7.975  12.394  1.00129.27           N  
ATOM    981  CA  TYR A 123      70.614   7.877  12.735  1.00129.27           C  
ATOM    990  C   TYR A 123      71.025   6.948  13.862  1.00129.27           C  
ATOM    991  O   TYR A 123      72.128   6.406  13.837  1.00129.27           O  
ATOM    982  CB  TYR A 123      71.284   9.237  12.997  1.00129.27           C  
ATOM    983  CG  TYR A 123      70.769   9.813  14.266  1.00129.27           C  
ATOM    984  CD1 TYR A 123      69.548  10.441  14.307  1.00129.27           C  
ATOM    985  CD2 TYR A 123      71.530   9.737  15.410  1.00129.27           C  
ATOM    986  CE1 TYR A 123      69.086  10.974  15.485  1.00129.27           C  
ATOM    987  CE2 TYR A 123      71.077  10.267  16.591  1.00129.27           C  
ATOM    988  CZ  TYR A 123      69.853  10.886  16.623  1.00129.27           C  
ATOM    989  OH  TYR A 123      69.383  11.432  17.834  1.00129.27           O  
ATOM    992  N   GLN A 124      70.185   6.763  14.909  1.00115.20           N  
ATOM    993  CA  GLN A 124      70.618   6.132  16.142  1.00115.20           C  
ATOM    999  C   GLN A 124      71.126   4.737  15.964  1.00115.20           C  
ATOM   1000  O   GLN A 124      71.853   4.248  16.823  1.00115.20           O  
ATOM    994  CB  GLN A 124      69.584   6.135  17.285  1.00115.20           C  
ATOM    995  CG  GLN A 124      69.399   7.523  17.908  1.00115.20           C  
ATOM    996  CD  GLN A 124      68.716   7.366  19.260  1.00115.20           C  
ATOM    998  NE2 GLN A 124      68.082   8.464  19.754  1.00115.20           N  
ATOM    997  OE1 GLN A 124      68.760   6.298  19.871  1.00115.20           O  
ATOM   1001  N   LEU A 125      70.654   4.010  14.943  1.00 87.24           N  
ATOM   1002  CA  LEU A 125      71.096   2.680  14.622  1.00 87.24           C  
ATOM   1007  C   LEU A 125      72.443   2.659  13.947  1.00 87.24           C  
ATOM   1008  O   LEU A 125      73.132   1.642  13.991  1.00 87.24           O  
ATOM   1003  CB  LEU A 125      70.093   1.942  13.722  1.00 87.24           C  
ATOM   1004  CG  LEU A 125      68.726   1.768  14.411  1.00 87.24           C  
ATOM   1005  CD1 LEU A 125      67.733   1.025  13.505  1.00 87.24           C  
ATOM   1006  CD2 LEU A 125      68.871   1.121  15.799  1.00 87.24           C  
ATOM   1009  N   SER A 126      72.837   3.759  13.271  1.00 48.92           N  
ATOM   1010  CA  SER A 126      74.007   3.811  12.425  1.00 48.92           C  
ATOM   1013  C   SER A 126      75.254   3.388  13.140  1.00 48.92           C  
ATOM   1014  O   SER A 126      75.365   3.459  14.361  1.00 48.92           O  
ATOM   1011  CB  SER A 126      74.275   5.196  11.812  1.00 48.92           C  
ATOM   1012  OG  SER A 126      74.565   6.135  12.837  1.00 48.92           O  
ATOM   1015  N   LYS A 127      76.238   2.924  12.333  1.00151.60           N  
ATOM   1016  CA  LYS A 127      77.467   2.378  12.826  1.00151.60           C  
ATOM   1022  C   LYS A 127      78.280   3.406  13.557  1.00151.60           C  
ATOM   1023  O   LYS A 127      78.786   3.127  14.642  1.00151.60           O  
ATOM   1017  CB  LYS A 127      78.363   1.781  11.720  1.00151.60           C  
ATOM   1018  CG  LYS A 127      79.250   2.778  10.963  1.00151.60           C  
ATOM   1019  CD  LYS A 127      78.508   3.902  10.235  1.00151.60           C  
ATOM   1020  CE  LYS A 127      79.377   4.643   9.212  1.00151.60           C  
ATOM   1021  NZ  LYS A 127      80.539   5.269   9.883  1.00151.60           N1+
ATOM   1024  N   GLU A 128      78.436   4.629  13.009  1.00 97.52           N  
ATOM   1025  CA  GLU A 128      79.310   5.542  13.693  1.00 97.52           C  
ATOM   1031  C   GLU A 128      78.723   5.918  15.013  1.00 97.52           C  
ATOM   1032  O   GLU A 128      79.439   6.027  16.008  1.00 97.52           O  
ATOM   1026  CB  GLU A 128      79.660   6.837  12.933  1.00 97.52           C  
ATOM   1027  CG  GLU A 128      78.548   7.873  12.778  1.00 97.52           C  
ATOM   1028  CD  GLU A 128      79.236   9.162  12.338  0.50 97.52           C  
ATOM   1029  OE1 GLU A 128      80.482   9.124  12.153  0.50 97.52           O  
ATOM   1030  OE2 GLU A 128      78.535  10.197  12.185  0.50 97.52           O1-
ATOM   1033  N   TYR A 129      77.394   6.113  15.053  1.00 58.91           N  
ATOM   1034  CA  TYR A 129      76.713   6.501  16.256  1.00 58.91           C  
ATOM   1043  C   TYR A 129      76.878   5.406  17.268  1.00 58.91           C  
ATOM   1044  O   TYR A 129      77.154   5.667  18.437  1.00 58.91           O  
ATOM   1035  CB  TYR A 129      75.207   6.708  16.006  1.00 58.91           C  
ATOM   1036  CG  TYR A 129      74.489   7.130  17.248  1.00 58.91           C  
ATOM   1037  CD1 TYR A 129      74.008   6.208  18.152  1.00 58.91           C  
ATOM   1038  CD2 TYR A 129      74.280   8.467  17.500  1.00 58.91           C  
ATOM   1039  CE1 TYR A 129      73.339   6.618  19.282  1.00 58.91           C  
ATOM   1040  CE2 TYR A 129      73.612   8.885  18.628  1.00 58.91           C  
ATOM   1041  CZ  TYR A 129      73.139   7.957  19.523  1.00 58.91           C  
ATOM   1042  OH  TYR A 129      72.450   8.367  20.685  1.00 58.91           O  
ATOM   1045  N   THR A 130      76.724   4.142  16.833  1.00 33.56           N  
ATOM   1046  CA  THR A 130      76.801   3.020  17.727  1.00 33.56           C  
ATOM   1050  C   THR A 130      78.186   2.942  18.287  1.00 33.56           C  
ATOM   1051  O   THR A 130      78.369   2.675  19.473  1.00 33.56           O  
ATOM   1047  CB  THR A 130      76.510   1.708  17.055  1.00 33.56           C  
ATOM   1049  CG2 THR A 130      76.569   0.593  18.116  1.00 33.56           C  
ATOM   1048  OG1 THR A 130      75.223   1.733  16.455  1.00 33.56           O  
ATOM   1052  N   LEU A 131      79.207   3.190  17.444  1.00 37.84           N  
ATOM   1053  CA  LEU A 131      80.561   3.088  17.894  1.00 37.84           C  
ATOM   1058  C   LEU A 131      80.759   4.090  18.987  1.00 37.84           C  
ATOM   1059  O   LEU A 131      81.384   3.788  20.003  1.00 37.84           O  
ATOM   1054  CB  LEU A 131      81.577   3.392  16.779  1.00 37.84           C  
ATOM   1055  CG  LEU A 131      83.041   3.287  17.239  1.00 37.84           C  
ATOM   1056  CD1 LEU A 131      83.367   1.857  17.693  1.00 37.84           C  
ATOM   1057  CD2 LEU A 131      84.007   3.801  16.162  1.00 37.84           C  
ATOM   1060  N   ASP A 132      80.215   5.311  18.816  1.00 51.24           N  
ATOM   1061  CA  ASP A 132      80.366   6.332  19.812  1.00 51.24           C  
ATOM   1066  C   ASP A 132      79.690   5.914  21.079  1.00 51.24           C  
ATOM   1067  O   ASP A 132      80.162   6.240  22.167  1.00 51.24           O  
ATOM   1062  CB  ASP A 132      79.796   7.702  19.414  1.00 51.24           C  
ATOM   1063  CG  ASP A 132      80.814   8.397  18.526  1.00 51.24           C  
ATOM   1064  OD1 ASP A 132      81.905   7.812  18.287  1.00 51.24           O  
ATOM   1065  OD2 ASP A 132      80.514   9.539  18.087  1.00 51.24           O1-
ATOM   1068  N   VAL A 133      78.557   5.192  20.980  1.00 31.42           N  
ATOM   1069  CA  VAL A 133      77.877   4.766  22.170  1.00 31.42           C  
ATOM   1073  C   VAL A 133      78.825   3.905  22.945  1.00 31.42           C  
ATOM   1074  O   VAL A 133      78.949   4.049  24.159  1.00 31.42           O  
ATOM   1070  CB  VAL A 133      76.651   3.936  21.905  1.00 31.42           C  
ATOM   1071  CG1 VAL A 133      76.116   3.416  23.253  1.00 31.42           C  
ATOM   1072  CG2 VAL A 133      75.634   4.787  21.130  1.00 31.42           C  
ATOM   1075  N   TYR A 134      79.541   2.997  22.254  1.00 97.69           N  
ATOM   1076  CA  TYR A 134      80.472   2.109  22.894  1.00 97.69           C  
ATOM   1085  C   TYR A 134      81.563   2.901  23.538  1.00 97.69           C  
ATOM   1086  O   TYR A 134      81.955   2.614  24.667  1.00 97.69           O  
ATOM   1077  CB  TYR A 134      81.146   1.132  21.915  1.00 97.69           C  
ATOM   1078  CG  TYR A 134      80.219   0.001  21.625  1.00 97.69           C  
ATOM   1079  CD1 TYR A 134      79.213   0.109  20.691  1.00 97.69           C  
ATOM   1080  CD2 TYR A 134      80.366  -1.179  22.318  1.00 97.69           C  
ATOM   1081  CE1 TYR A 134      78.373  -0.954  20.447  1.00 97.69           C  
ATOM   1082  CE2 TYR A 134      79.532  -2.244  22.078  1.00 97.69           C  
ATOM   1083  CZ  TYR A 134      78.538  -2.134  21.134  1.00 97.69           C  
ATOM   1084  OH  TYR A 134      77.681  -3.227  20.883  1.00 97.69           O  
ATOM   1087  N   ARG A 135      82.077   3.929  22.836  1.00 73.95           N  
ATOM   1088  CA  ARG A 135      83.158   4.706  23.369  1.00 73.95           C  
ATOM   1096  C   ARG A 135      82.697   5.329  24.647  1.00 73.95           C  
ATOM   1097  O   ARG A 135      83.412   5.325  25.647  1.00 73.95           O  
ATOM   1089  CB  ARG A 135      83.593   5.854  22.434  1.00 73.95           C  
ATOM   1090  CG  ARG A 135      84.349   5.383  21.187  1.00 73.95           C  
ATOM   1091  CD  ARG A 135      84.621   6.477  20.148  1.00 73.95           C  
ATOM   1092  NE  ARG A 135      85.509   5.878  19.110  1.00 73.95           N  
ATOM   1093  CZ  ARG A 135      85.311   6.109  17.778  1.00 73.95           C  
ATOM   1094  NH1 ARG A 135      84.271   6.886  17.353  1.00 73.95           N1+
ATOM   1095  NH2 ARG A 135      86.159   5.553  16.862  1.00 73.95           N  
ATOM   1098  N   LEU A 136      81.465   5.865  24.652  1.00 54.46           N  
ATOM   1099  CA  LEU A 136      80.955   6.507  25.829  1.00 54.46           C  
ATOM   1104  C   LEU A 136      80.892   5.525  26.952  1.00 54.46           C  
ATOM   1105  O   LEU A 136      81.272   5.847  28.076  1.00 54.46           O  
ATOM   1100  CB  LEU A 136      79.531   7.069  25.656  1.00 54.46           C  
ATOM   1101  CG  LEU A 136      79.461   8.410  24.913  1.00 54.46           C  
ATOM   1102  CD1 LEU A 136      78.002   8.859  24.732  1.00 54.46           C  
ATOM   1103  CD2 LEU A 136      80.272   9.477  25.662  1.00 54.46           C  
ATOM   1106  N   SER A 137      80.441   4.288  26.683  1.00 33.18           N  
ATOM   1107  CA  SER A 137      80.278   3.362  27.765  1.00 33.18           C  
ATOM   1110  C   SER A 137      81.603   3.141  28.420  1.00 33.18           C  
ATOM   1111  O   SER A 137      81.669   2.897  29.625  1.00 33.18           O  
ATOM   1108  CB  SER A 137      79.733   1.992  27.323  1.00 33.18           C  
ATOM   1109  OG  SER A 137      80.685   1.323  26.510  1.00 33.18           O  
ATOM   1112  N   SER A 138      82.702   3.210  27.647  1.00 85.94           N  
ATOM   1113  CA  SER A 138      83.989   2.965  28.229  1.00 85.94           C  
ATOM   1116  C   SER A 138      84.286   4.019  29.254  1.00 85.94           C  
ATOM   1117  O   SER A 138      84.712   3.702  30.361  1.00 85.94           O  
ATOM   1114  CB  SER A 138      85.133   3.004  27.205  1.00 85.94           C  
ATOM   1115  OG  SER A 138      84.961   1.980  26.238  1.00 85.94           O  
ATOM   1118  N   VAL A 139      84.124   5.304  28.885  1.00114.33           N  
ATOM   1119  CA  VAL A 139      84.420   6.421  29.744  1.00114.33           C  
ATOM   1123  C   VAL A 139      83.396   6.667  30.828  1.00114.33           C  
ATOM   1124  O   VAL A 139      83.759   7.007  31.951  1.00114.33           O  
ATOM   1120  CB  VAL A 139      84.573   7.697  28.968  1.00114.33           C  
ATOM   1121  CG1 VAL A 139      83.220   8.053  28.330  1.00114.33           C  
ATOM   1122  CG2 VAL A 139      85.124   8.778  29.912  1.00114.33           C  
ATOM   1125  N   VAL A 140      82.088   6.514  30.530  1.00 63.93           N  
ATOM   1126  CA  VAL A 140      81.064   6.897  31.473  1.00 63.93           C  
ATOM   1130  C   VAL A 140      81.041   5.983  32.658  1.00 63.93           C  
ATOM   1131  O   VAL A 140      80.946   4.764  32.527  1.00 63.93           O  
ATOM   1127  CB  VAL A 140      79.682   6.881  30.875  1.00 63.93           C  
ATOM   1128  CG1 VAL A 140      78.656   7.217  31.972  1.00 63.93           C  
ATOM   1129  CG2 VAL A 140      79.648   7.841  29.672  1.00 63.93           C  
ATOM   1132  N   THR A 141      81.100   6.571  33.870  1.00 37.41           N  
ATOM   1133  CA  THR A 141      81.042   5.785  35.068  1.00 37.41           C  
ATOM   1137  C   THR A 141      79.597   5.504  35.335  1.00 37.41           C  
ATOM   1138  O   THR A 141      78.720   6.274  34.948  1.00 37.41           O  
ATOM   1134  CB  THR A 141      81.582   6.501  36.268  1.00 37.41           C  
ATOM   1136  CG2 THR A 141      83.031   6.927  35.980  1.00 37.41           C  
ATOM   1135  OG1 THR A 141      80.783   7.640  36.549  1.00 37.41           O  
ATOM   1139  N   GLN A 142      79.312   4.388  36.030  1.00 86.92           N  
ATOM   1140  CA  GLN A 142      77.953   4.011  36.285  1.00 86.92           C  
ATOM   1146  C   GLN A 142      77.324   5.068  37.140  1.00 86.92           C  
ATOM   1147  O   GLN A 142      76.144   5.372  36.992  1.00 86.92           O  
ATOM   1141  CB  GLN A 142      77.821   2.666  37.018  1.00 86.92           C  
ATOM   1142  CG  GLN A 142      78.354   1.487  36.204  1.00 86.92           C  
ATOM   1143  CD  GLN A 142      77.634   1.512  34.864  1.00 86.92           C  
ATOM   1145  NE2 GLN A 142      76.614   0.629  34.704  1.00 86.92           N  
ATOM   1144  OE1 GLN A 142      77.968   2.305  33.984  1.00 86.92           O  
ATOM   1148  N   HIS A 143      78.095   5.649  38.077  1.00 74.77           N  
ATOM   1149  CA  HIS A 143      77.558   6.630  38.978  1.00 74.77           C  
ATOM   1156  C   HIS A 143      77.087   7.839  38.232  1.00 74.77           C  
ATOM   1157  O   HIS A 143      75.978   8.321  38.460  1.00 74.77           O  
ATOM   1152  CB  HIS A 143      78.583   7.129  40.011  1.00 74.77           C  
ATOM   1151  CG  HIS A 143      78.008   8.141  40.965  1.00 74.77           C  
ATOM   1154  CD2 HIS A 143      78.190   9.488  41.034  1.00 74.77           C  
ATOM   1150  ND1 HIS A 143      77.139   7.829  41.987  1.00 74.77           N  
ATOM   1155  CE1 HIS A 143      76.840   8.993  42.616  1.00 74.77           C  
ATOM   1153  NE2 HIS A 143      77.454  10.028  42.074  1.00 74.77           N  
ATOM   1158  N   ASP A 144      77.905   8.363  37.299  1.00 54.58           N  
ATOM   1159  CA  ASP A 144      77.515   9.576  36.637  1.00 54.58           C  
ATOM   1164  C   ASP A 144      76.266   9.335  35.863  1.00 54.58           C  
ATOM   1165  O   ASP A 144      75.405  10.206  35.775  1.00 54.58           O  
ATOM   1160  CB  ASP A 144      78.560  10.140  35.652  1.00 54.58           C  
ATOM   1161  CG  ASP A 144      79.696  10.781  36.446  1.00 54.58           C  
ATOM   1162  OD1 ASP A 144      79.804  10.501  37.669  1.00 54.58           O  
ATOM   1163  OD2 ASP A 144      80.474  11.563  35.836  1.00 54.58           O1-
ATOM   1166  N   SER A 145      76.124   8.149  35.258  1.00 89.29           N  
ATOM   1167  CA  SER A 145      74.936   7.936  34.492  1.00 89.29           C  
ATOM   1170  C   SER A 145      73.735   7.982  35.385  1.00 89.29           C  
ATOM   1171  O   SER A 145      72.725   8.595  35.048  1.00 89.29           O  
ATOM   1168  CB  SER A 145      74.960   6.604  33.727  1.00 89.29           C  
ATOM   1169  OG  SER A 145      75.132   5.523  34.626  0.75 89.29           O  
ATOM   1172  N   LYS A 146      73.788   7.324  36.553  1.00 49.48           N  
ATOM   1173  CA  LYS A 146      72.636   7.347  37.410  1.00 49.48           C  
ATOM   1179  C   LYS A 146      72.440   8.728  37.955  1.00 49.48           C  
ATOM   1180  O   LYS A 146      71.316   9.225  38.039  1.00 49.48           O  
ATOM   1174  CB  LYS A 146      72.761   6.340  38.566  1.00 49.48           C  
ATOM   1175  CG  LYS A 146      72.779   4.903  38.036  1.00 49.48           C  
ATOM   1176  CD  LYS A 146      73.204   3.826  39.035  0.00 49.48           C  
ATOM   1177  CE  LYS A 146      73.159   2.421  38.421  0.00 49.48           C  
ATOM   1178  NZ  LYS A 146      73.484   1.394  39.436  0.00 49.48           N1+
ATOM   1181  N   LYS A 147      73.543   9.391  38.336  1.00 73.85           N  
ATOM   1182  CA  LYS A 147      73.461  10.695  38.921  1.00 73.85           C  
ATOM   1188  C   LYS A 147      72.867  11.626  37.912  1.00 73.85           C  
ATOM   1189  O   LYS A 147      71.934  12.370  38.202  1.00 73.85           O  
ATOM   1183  CB  LYS A 147      74.858  11.224  39.285  1.00 73.85           C  
ATOM   1184  CG  LYS A 147      74.879  12.587  39.978  0.00 73.85           C  
ATOM   1185  CD  LYS A 147      76.272  12.951  40.495  0.00 73.85           C  
ATOM   1186  CE  LYS A 147      76.389  14.373  41.041  0.00 73.85           C  
ATOM   1187  NZ  LYS A 147      77.778  14.628  41.488  0.00 73.85           N1+
ATOM   1190  N   ALA A 148      73.379  11.571  36.674  1.00 49.65           N  
ATOM   1191  CA  ALA A 148      72.927  12.439  35.627  1.00 49.65           C  
ATOM   1193  C   ALA A 148      71.484  12.143  35.395  1.00 49.65           C  
ATOM   1194  O   ALA A 148      70.676  13.016  35.095  1.00 49.65           O  
ATOM   1192  CB  ALA A 148      73.650  12.201  34.293  1.00 49.65           C  
ATOM   1195  N   GLY A 149      71.165  10.853  35.486  1.00 90.03           N  
ATOM   1196  CA  GLY A 149      69.891  10.236  35.296  1.00 90.03           C  
ATOM   1197  C   GLY A 149      68.932  10.464  36.422  1.00 90.03           C  
ATOM   1198  O   GLY A 149      67.800  10.003  36.320  1.00 90.03           O  
ATOM   1199  N   ALA A 150      69.349  11.099  37.538  1.00 68.70           N  
ATOM   1200  CA  ALA A 150      68.573  11.115  38.756  1.00 68.70           C  
ATOM   1202  C   ALA A 150      67.140  11.485  38.495  1.00 68.70           C  
ATOM   1203  O   ALA A 150      66.248  10.916  39.122  1.00 68.70           O  
ATOM   1201  CB  ALA A 150      69.116  12.110  39.796  1.00 68.70           C  
ATOM   1204  N   GLU A 151      66.869  12.433  37.582  1.00190.93           N  
ATOM   1205  CA  GLU A 151      65.512  12.755  37.237  1.00190.93           C  
ATOM   1211  C   GLU A 151      65.329  12.255  35.833  1.00190.93           C  
ATOM   1212  O   GLU A 151      66.207  11.629  35.248  1.00190.93           O  
ATOM   1206  CB  GLU A 151      65.281  14.266  37.062  1.00190.93           C  
ATOM   1207  CG  GLU A 151      65.747  15.142  38.221  1.00190.93           C  
ATOM   1208  CD  GLU A 151      64.849  14.885  39.408  1.00190.93           C  
ATOM   1209  OE1 GLU A 151      65.118  13.895  40.139  1.00190.93           O  
ATOM   1210  OE2 GLU A 151      63.885  15.672  39.601  1.00190.93           O1-
ATOM   1213  N   VAL A 152      64.138  12.485  35.265  1.00143.83           N  
ATOM   1214  CA  VAL A 152      63.884  12.234  33.874  1.00143.83           C  
ATOM   1218  C   VAL A 152      63.804  10.776  33.566  1.00143.83           C  
ATOM   1219  O   VAL A 152      63.108  10.385  32.630  1.00143.83           O  
ATOM   1215  CB  VAL A 152      64.960  12.798  32.994  1.00143.83           C  
ATOM   1216  CG1 VAL A 152      64.664  12.421  31.532  1.00143.83           C  
ATOM   1217  CG2 VAL A 152      65.051  14.308  33.245  1.00143.83           C  
ATOM   1220  N   VAL A 153      64.446   9.910  34.364  0.65130.25           N  
ATOM   1221  CA  VAL A 153      64.311   8.535  34.001  0.65130.25           C  
ATOM   1225  C   VAL A 153      63.231   8.003  34.873  0.65130.25           C  
ATOM   1226  O   VAL A 153      63.227   8.221  36.083  0.65130.25           O  
ATOM   1222  CB  VAL A 153      65.563   7.718  34.185  0.00130.25           C  
ATOM   1223  CG1 VAL A 153      65.841   7.514  35.688  0.00130.25           C  
ATOM   1224  CG2 VAL A 153      65.407   6.419  33.380  0.00130.25           C  
ATOM   1227  N   LYS A 154      62.269   7.294  34.256  0.65116.25           N  
ATOM   1228  CA  LYS A 154      61.170   6.754  34.994  0.65116.25           C  
ATOM   1234  C   LYS A 154      61.776   5.882  36.039  0.65116.25           C  
ATOM   1235  O   LYS A 154      62.771   5.204  35.799  0.65116.25           O  
ATOM   1229  CB  LYS A 154      60.252   5.871  34.128  0.65116.25           C  
ATOM   1230  CG  LYS A 154      59.688   6.582  32.896  0.00116.25           C  
ATOM   1231  CD  LYS A 154      60.756   6.936  31.853  0.00116.25           C  
ATOM   1232  CE  LYS A 154      60.197   7.370  30.493  0.00116.25           C  
ATOM   1233  NZ  LYS A 154      59.728   6.188  29.734  0.00116.25           N1+
ATOM   1236  N   GLN A 155      61.195   5.888  37.248  0.65 83.91           N  
ATOM   1237  CA  GLN A 155      61.786   5.109  38.292  0.65 83.91           C  
ATOM   1243  C   GLN A 155      61.092   3.786  38.344  0.50 83.91           C  
ATOM   1244  O   GLN A 155      59.866   3.703  38.272  0.50 83.91           O  
ATOM   1238  CB  GLN A 155      61.625   5.761  39.664  0.65 83.91           C  
ATOM   1239  CG  GLN A 155      62.218   7.166  39.712  0.00 83.91           C  
ATOM   1240  CD  GLN A 155      61.821   7.734  41.056  0.00 83.91           C  
ATOM   1242  NE2 GLN A 155      61.982   9.072  41.227  0.00 83.91           N  
ATOM   1241  OE1 GLN A 155      61.368   7.000  41.932  0.00 83.91           O  
ATOM   1245  N   VAL A 156      61.883   2.703  38.462  0.50 61.01           N  
ATOM   1246  CA  VAL A 156      61.340   1.373  38.523  0.65 61.01           C  
ATOM   1250  C   VAL A 156      61.921   0.708  39.733  0.65 61.01           C  
ATOM   1251  O   VAL A 156      62.978   1.110  40.217  0.65 61.01           O  
ATOM   1247  CB  VAL A 156      61.706   0.533  37.331  0.65 61.01           C  
ATOM   1248  CG1 VAL A 156      61.107  -0.870  37.502  0.65 61.01           C  
ATOM   1249  CG2 VAL A 156      61.212   1.238  36.059  0.65 61.01           C  
ATOM   1252  N   GLU A 157      61.220  -0.305  40.286  0.65 83.76           N  
ATOM   1253  CA  GLU A 157      61.742  -0.967  41.450  0.65 83.76           C  
ATOM   1259  C   GLU A 157      63.004  -1.682  41.079  0.65 83.76           C  
ATOM   1260  O   GLU A 157      64.025  -1.538  41.750  0.65 83.76           O  
ATOM   1254  CB  GLU A 157      60.773  -1.998  42.070  0.65 83.76           C  
ATOM   1255  CG  GLU A 157      60.379  -3.151  41.143  1.00 83.76           C  
ATOM   1256  CD  GLU A 157      59.461  -4.086  41.924  1.00 83.76           C  
ATOM   1257  OE1 GLU A 157      59.636  -4.182  43.168  1.00 83.76           O  
ATOM   1258  OE2 GLU A 157      58.587  -4.732  41.287  1.00 83.76           O1-
ATOM   1261  N   HIS A 158      62.980  -2.466  39.983  0.65 90.44           N  
ATOM   1262  CA  HIS A 158      64.187  -3.122  39.559  0.65 90.44           C  
ATOM   1269  C   HIS A 158      64.533  -2.481  38.254  0.65 90.44           C  
ATOM   1270  O   HIS A 158      64.000  -2.831  37.201  0.65 90.44           O  
ATOM   1265  CB  HIS A 158      64.027  -4.638  39.336  0.65 90.44           C  
ATOM   1264  CG  HIS A 158      65.341  -5.339  39.150  1.00 90.44           C  
ATOM   1267  CD2 HIS A 158      66.202  -5.822  40.086  1.00 90.44           C  
ATOM   1263  ND1 HIS A 158      65.916  -5.614  37.929  1.00 90.44           N  
ATOM   1268  CE1 HIS A 158      67.087  -6.248  38.185  1.00 90.44           C  
ATOM   1266  NE2 HIS A 158      67.304  -6.397  39.479  1.00 90.44           N  
ATOM   1271  N   PRO A 159      65.435  -1.544  38.313  1.00 67.86           N  
ATOM   1272  CA  PRO A 159      65.734  -0.768  37.142  1.00 67.86           C  
ATOM   1276  C   PRO A 159      66.440  -1.502  36.050  1.00 67.86           C  
ATOM   1277  O   PRO A 159      67.202  -2.426  36.332  1.00 67.86           O  
ATOM   1274  CB  PRO A 159      66.491   0.461  37.640  1.00 67.86           C  
ATOM   1275  CG  PRO A 159      65.952   0.663  39.067  1.00 67.86           C  
ATOM   1273  CD  PRO A 159      65.579  -0.754  39.527  1.00 67.86           C  
ATOM   1278  N   LEU A 160      66.179  -1.093  34.792  1.00 98.84           N  
ATOM   1279  CA  LEU A 160      66.768  -1.683  33.626  1.00 98.84           C  
ATOM   1284  C   LEU A 160      68.036  -0.979  33.256  1.00 98.84           C  
ATOM   1285  O   LEU A 160      68.324   0.139  33.681  1.00 98.84           O  
ATOM   1280  CB  LEU A 160      65.841  -1.677  32.399  1.00 98.84           C  
ATOM   1281  CG  LEU A 160      64.654  -2.640  32.555  1.00 98.84           C  
ATOM   1282  CD1 LEU A 160      65.144  -4.095  32.651  1.00 98.84           C  
ATOM   1283  CD2 LEU A 160      63.748  -2.233  33.726  1.00 98.84           C  
ATOM   1286  N   LEU A 161      68.841  -1.665  32.427  1.00 45.89           N  
ATOM   1287  CA  LEU A 161      70.090  -1.155  31.951  1.00 45.89           C  
ATOM   1292  C   LEU A 161      69.803   0.053  31.119  1.00 45.89           C  
ATOM   1293  O   LEU A 161      70.549   1.029  31.149  1.00 45.89           O  
ATOM   1288  CB  LEU A 161      70.819  -2.159  31.042  1.00 45.89           C  
ATOM   1289  CG  LEU A 161      72.173  -1.650  30.513  1.00 45.89           C  
ATOM   1290  CD1 LEU A 161      73.184  -1.465  31.655  1.00 45.89           C  
ATOM   1291  CD2 LEU A 161      72.700  -2.541  29.374  1.00 45.89           C  
ATOM   1294  N   SER A 162      68.668   0.023  30.397  1.00 90.71           N  
ATOM   1295  CA  SER A 162      68.300   1.011  29.426  1.00 90.71           C  
ATOM   1298  C   SER A 162      68.406   2.363  30.045  1.00 90.71           C  
ATOM   1299  O   SER A 162      68.797   3.320  29.380  1.00 90.71           O  
ATOM   1296  CB  SER A 162      66.839   0.865  28.987  1.00 90.71           C  
ATOM   1297  OG  SER A 162      66.597  -0.468  28.566  1.00 90.71           O  
ATOM   1300  N   GLY A 163      68.080   2.473  31.346  1.00 37.90           N  
ATOM   1301  CA  GLY A 163      68.071   3.748  32.007  1.00 37.90           C  
ATOM   1302  C   GLY A 163      69.439   4.367  31.990  1.00 37.90           C  
ATOM   1303  O   GLY A 163      69.573   5.580  31.839  1.00 37.90           O  
ATOM   1304  N   LEU A 164      70.495   3.562  32.179  1.00118.75           N  
ATOM   1305  CA  LEU A 164      71.827   4.092  32.229  1.00118.75           C  
ATOM   1310  C   LEU A 164      72.275   4.627  30.898  1.00118.75           C  
ATOM   1311  O   LEU A 164      73.126   5.514  30.850  1.00118.75           O  
ATOM   1306  CB  LEU A 164      72.855   3.084  32.753  1.00118.75           C  
ATOM   1307  CG  LEU A 164      72.667   2.808  34.256  1.00118.75           C  
ATOM   1308  CD1 LEU A 164      71.354   2.069  34.545  1.00118.75           C  
ATOM   1309  CD2 LEU A 164      73.899   2.113  34.842  1.00118.75           C  
ATOM   1312  N   LEU A 165      71.772   4.053  29.788  1.00102.30           N  
ATOM   1313  CA  LEU A 165      72.155   4.440  28.449  1.00102.30           C  
ATOM   1318  C   LEU A 165      71.655   5.802  28.059  1.00102.30           C  
ATOM   1319  O   LEU A 165      72.313   6.530  27.316  1.00102.30           O  
ATOM   1314  CB  LEU A 165      71.644   3.490  27.359  1.00102.30           C  
ATOM   1315  CG  LEU A 165      72.232   2.076  27.451  1.00102.30           C  
ATOM   1316  CD1 LEU A 165      71.695   1.331  28.679  1.00102.30           C  
ATOM   1317  CD2 LEU A 165      72.028   1.306  26.140  1.00102.30           C  
ATOM   1320  N   TYR A 166      70.481   6.188  28.576  1.00 95.24           N  
ATOM   1321  CA  TYR A 166      69.704   7.315  28.138  1.00 95.24           C  
ATOM   1330  C   TYR A 166      70.505   8.589  28.130  1.00 95.24           C  
ATOM   1331  O   TYR A 166      70.442   9.314  27.138  1.00 95.24           O  
ATOM   1322  CB  TYR A 166      68.513   7.488  29.101  1.00 95.24           C  
ATOM   1323  CG  TYR A 166      67.522   8.480  28.615  1.00 95.24           C  
ATOM   1324  CD1 TYR A 166      66.537   8.055  27.759  1.00 95.24           C  
ATOM   1325  CD2 TYR A 166      67.554   9.799  29.015  1.00 95.24           C  
ATOM   1326  CE1 TYR A 166      65.589   8.930  27.296  1.00 95.24           C  
ATOM   1327  CE2 TYR A 166      66.605  10.681  28.552  1.00 95.24           C  
ATOM   1328  CZ  TYR A 166      65.622  10.243  27.694  1.00 95.24           C  
ATOM   1329  OH  TYR A 166      64.642  11.136  27.216  1.00 95.24           O  
ATOM   1332  N   PRO A 167      71.254   8.928  29.147  1.00 79.46           N  
ATOM   1333  CA  PRO A 167      71.957  10.184  29.140  1.00 79.46           C  
ATOM   1337  C   PRO A 167      72.972  10.305  28.046  1.00 79.46           C  
ATOM   1338  O   PRO A 167      73.080  11.374  27.448  1.00 79.46           O  
ATOM   1335  CB  PRO A 167      72.542  10.334  30.543  1.00 79.46           C  
ATOM   1336  CG  PRO A 167      71.578   9.520  31.430  1.00 79.46           C  
ATOM   1334  CD  PRO A 167      71.025   8.430  30.494  1.00 79.46           C  
ATOM   1339  N   GLY A 168      73.728   9.224  27.779  1.00 32.63           N  
ATOM   1340  CA  GLY A 168      74.764   9.239  26.786  1.00 32.63           C  
ATOM   1341  C   GLY A 168      74.173   9.400  25.422  1.00 32.63           C  
ATOM   1342  O   GLY A 168      74.745  10.077  24.569  1.00 32.63           O  
ATOM   1343  N   LEU A 169      73.022   8.744  25.171  1.00 43.36           N  
ATOM   1344  CA  LEU A 169      72.390   8.800  23.882  1.00 43.36           C  
ATOM   1349  C   LEU A 169      71.990  10.219  23.614  1.00 43.36           C  
ATOM   1350  O   LEU A 169      72.189  10.720  22.509  1.00 43.36           O  
ATOM   1345  CB  LEU A 169      71.129   7.919  23.793  1.00 43.36           C  
ATOM   1346  CG  LEU A 169      71.439   6.419  23.958  1.00 43.36           C  
ATOM   1347  CD1 LEU A 169      70.177   5.559  23.787  1.00 43.36           C  
ATOM   1348  CD2 LEU A 169      72.594   5.986  23.039  1.00 43.36           C  
ATOM   1351  N   GLN A 170      71.427  10.912  24.625  1.00107.85           N  
ATOM   1352  CA  GLN A 170      71.016  12.275  24.422  1.00107.85           C  
ATOM   1358  C   GLN A 170      72.208  13.119  24.124  1.00107.85           C  
ATOM   1359  O   GLN A 170      72.131  14.040  23.311  1.00107.85           O  
ATOM   1353  CB  GLN A 170      70.354  12.960  25.625  1.00107.85           C  
ATOM   1354  CG  GLN A 170      68.865  12.695  25.788  1.00107.85           C  
ATOM   1355  CD  GLN A 170      68.392  13.682  26.843  1.00107.85           C  
ATOM   1357  NE2 GLN A 170      68.784  14.973  26.673  1.00107.85           N  
ATOM   1356  OE1 GLN A 170      67.687  13.323  27.782  1.00107.85           O  
ATOM   1360  N   ALA A 171      73.338  12.857  24.804  1.00 40.34           N  
ATOM   1361  CA  ALA A 171      74.510  13.660  24.593  1.00 40.34           C  
ATOM   1363  C   ALA A 171      74.974  13.507  23.175  1.00 40.34           C  
ATOM   1364  O   ALA A 171      75.293  14.490  22.510  1.00 40.34           O  
ATOM   1362  CB  ALA A 171      75.686  13.256  25.502  1.00 40.34           C  
ATOM   1365  N   LEU A 172      74.987  12.265  22.657  1.00 64.55           N  
ATOM   1366  CA  LEU A 172      75.466  11.995  21.328  1.00 64.55           C  
ATOM   1371  C   LEU A 172      74.598  12.673  20.319  1.00 64.55           C  
ATOM   1372  O   LEU A 172      75.074  13.085  19.263  1.00 64.55           O  
ATOM   1367  CB  LEU A 172      75.489  10.495  20.988  1.00 64.55           C  
ATOM   1368  CG  LEU A 172      76.581   9.724  21.745  1.00 64.55           C  
ATOM   1369  CD1 LEU A 172      76.576   8.232  21.378  1.00 64.55           C  
ATOM   1370  CD2 LEU A 172      77.952  10.382  21.521  1.00 64.55           C  
ATOM   1373  N   ASP A 173      73.297  12.809  20.618  1.00 68.67           N  
ATOM   1374  CA  ASP A 173      72.377  13.394  19.686  1.00 68.67           C  
ATOM   1379  C   ASP A 173      72.826  14.789  19.363  1.00 68.67           C  
ATOM   1380  O   ASP A 173      72.643  15.269  18.246  1.00 68.67           O  
ATOM   1375  CB  ASP A 173      70.937  13.433  20.236  1.00 68.67           C  
ATOM   1376  CG  ASP A 173      70.487  11.978  20.334  1.00 68.67           C  
ATOM   1377  OD1 ASP A 173      71.339  11.093  20.066  1.00 68.67           O  
ATOM   1378  OD2 ASP A 173      69.305  11.719  20.677  1.00 68.67           O1-
ATOM   1381  N   GLU A 174      73.433  15.491  20.333  1.00 60.87           N  
ATOM   1382  CA  GLU A 174      73.849  16.840  20.070  1.00 60.87           C  
ATOM   1388  C   GLU A 174      74.862  16.854  18.961  1.00 60.87           C  
ATOM   1389  O   GLU A 174      74.794  17.702  18.073  1.00 60.87           O  
ATOM   1383  CB  GLU A 174      74.434  17.517  21.322  1.00 60.87           C  
ATOM   1384  CG  GLU A 174      73.350  17.772  22.378  1.00 60.87           C  
ATOM   1385  CD  GLU A 174      73.959  18.438  23.604  1.00 60.87           C  
ATOM   1386  OE1 GLU A 174      75.209  18.382  23.747  1.00 60.87           O  
ATOM   1387  OE2 GLU A 174      73.180  19.003  24.417  1.00 60.87           O1-
ATOM   1390  N   GLU A 175      75.837  15.924  18.986  1.00 92.21           N  
ATOM   1391  CA  GLU A 175      76.857  15.868  17.974  1.00 92.21           C  
ATOM   1397  C   GLU A 175      76.317  15.426  16.643  1.00 92.21           C  
ATOM   1398  O   GLU A 175      76.633  16.012  15.608  1.00 92.21           O  
ATOM   1392  CB  GLU A 175      77.982  14.889  18.343  1.00 92.21           C  
ATOM   1393  CG  GLU A 175      78.986  14.674  17.210  1.00 92.21           C  
ATOM   1394  CD  GLU A 175      79.701  15.987  16.949  1.00 92.21           C  
ATOM   1395  OE1 GLU A 175      80.079  16.660  17.944  1.00 92.21           O  
ATOM   1396  OE2 GLU A 175      79.874  16.338  15.750  1.00 92.21           O1-
ATOM   1399  N   TYR A 176      75.482  14.372  16.627  1.00 80.99           N  
ATOM   1400  CA  TYR A 176      75.011  13.815  15.387  1.00 80.99           C  
ATOM   1409  C   TYR A 176      74.126  14.774  14.651  1.00 80.99           C  
ATOM   1410  O   TYR A 176      74.160  14.851  13.423  1.00 80.99           O  
ATOM   1401  CB  TYR A 176      74.304  12.468  15.583  1.00 80.99           C  
ATOM   1402  CG  TYR A 176      75.413  11.520  15.874  1.00 80.99           C  
ATOM   1403  CD1 TYR A 176      75.961  11.411  17.134  1.00 80.99           C  
ATOM   1404  CD2 TYR A 176      75.913  10.744  14.857  1.00 80.99           C  
ATOM   1405  CE1 TYR A 176      76.995  10.530  17.372  1.00 80.99           C  
ATOM   1406  CE2 TYR A 176      76.943   9.866  15.090  1.00 80.99           C  
ATOM   1407  CZ  TYR A 176      77.488   9.759  16.344  1.00 80.99           C  
ATOM   1408  OH  TYR A 176      78.547   8.854  16.561  1.00 80.99           O  
ATOM   1411  N   LEU A 177      73.282  15.506  15.392  1.00 90.18           N  
ATOM   1412  CA  LEU A 177      72.382  16.503  14.884  1.00 90.18           C  
ATOM   1417  C   LEU A 177      73.165  17.682  14.386  1.00 90.18           C  
ATOM   1418  O   LEU A 177      72.636  18.510  13.644  1.00 90.18           O  
ATOM   1413  CB  LEU A 177      71.353  16.958  15.925  1.00 90.18           C  
ATOM   1414  CG  LEU A 177      70.409  15.804  16.309  1.00 90.18           C  
ATOM   1415  CD1 LEU A 177      69.317  16.271  17.279  1.00 90.18           C  
ATOM   1416  CD2 LEU A 177      69.845  15.107  15.058  1.00 90.18           C  
ATOM   1419  N   LYS A 178      74.435  17.813  14.823  1.00122.56           N  
ATOM   1420  CA  LYS A 178      75.294  18.871  14.367  1.00122.56           C  
ATOM   1426  C   LYS A 178      74.721  20.191  14.762  1.00122.56           C  
ATOM   1427  O   LYS A 178      74.570  21.084  13.930  1.00122.56           O  
ATOM   1421  CB  LYS A 178      75.475  18.873  12.839  1.00122.56           C  
ATOM   1422  CG  LYS A 178      76.015  17.543  12.312  1.00122.56           C  
ATOM   1423  CD  LYS A 178      76.144  17.464  10.791  1.00122.56           C  
ATOM   1424  CE  LYS A 178      77.485  18.001  10.288  1.00122.56           C  
ATOM   1425  NZ  LYS A 178      78.573  17.466  11.135  1.00122.56           N1+
ATOM   1428  N   VAL A 179      74.380  20.337  16.058  1.00 65.74           N  
ATOM   1429  CA  VAL A 179      73.842  21.579  16.527  1.00 65.74           C  
ATOM   1433  C   VAL A 179      74.758  22.163  17.558  1.00 65.74           C  
ATOM   1434  O   VAL A 179      75.595  21.478  18.143  1.00 65.74           O  
ATOM   1430  CB  VAL A 179      72.492  21.459  17.174  1.00 65.74           C  
ATOM   1431  CG1 VAL A 179      71.489  20.960  16.121  1.00 65.74           C  
ATOM   1432  CG2 VAL A 179      72.614  20.547  18.403  1.00 65.74           C  
ATOM   1435  N   ASP A 180      74.672  23.498  17.707  1.00 79.40           N  
ATOM   1436  CA  ASP A 180      75.390  24.288  18.665  1.00 79.40           C  
ATOM   1441  C   ASP A 180      74.765  24.189  20.031  1.00 79.40           C  
ATOM   1442  O   ASP A 180      75.445  24.387  21.038  1.00 79.40           O  
ATOM   1437  CB  ASP A 180      75.377  25.779  18.296  1.00 79.40           C  
ATOM   1438  CG  ASP A 180      76.050  25.930  16.941  1.00 79.40           C  
ATOM   1439  OD1 ASP A 180      77.208  25.458  16.799  1.00 79.40           O  
ATOM   1440  OD2 ASP A 180      75.415  26.520  16.029  1.00 79.40           O1-
ATOM   1443  N   ALA A 181      73.439  23.939  20.110  1.00 54.17           N  
ATOM   1444  CA  ALA A 181      72.802  24.006  21.399  1.00 54.17           C  
ATOM   1446  C   ALA A 181      71.657  23.050  21.475  1.00 54.17           C  
ATOM   1447  O   ALA A 181      71.158  22.560  20.463  1.00 54.17           O  
ATOM   1445  CB  ALA A 181      72.185  25.383  21.689  1.00 54.17           C  
ATOM   1448  N   GLN A 182      71.236  22.748  22.723  1.00 73.89           N  
ATOM   1449  CA  GLN A 182      70.082  21.931  22.966  1.00 73.89           C  
ATOM   1455  C   GLN A 182      69.184  22.686  23.901  1.00 73.89           C  
ATOM   1456  O   GLN A 182      69.640  23.317  24.854  1.00 73.89           O  
ATOM   1450  CB  GLN A 182      70.394  20.577  23.627  1.00 73.89           C  
ATOM   1451  CG  GLN A 182      69.131  19.746  23.875  1.00 73.89           C  
ATOM   1452  CD  GLN A 182      69.523  18.413  24.498  1.00 73.89           C  
ATOM   1454  NE2 GLN A 182      68.525  17.513  24.677  1.00 73.89           N  
ATOM   1453  OE1 GLN A 182      70.683  18.175  24.825  1.00 73.89           O  
ATOM   1457  N   PHE A 183      67.864  22.628  23.637  1.00 71.52           N  
ATOM   1458  CA  PHE A 183      66.863  23.303  24.414  1.00 71.52           C  
ATOM   1466  C   PHE A 183      66.051  22.256  25.117  1.00 71.52           C  
ATOM   1467  O   PHE A 183      65.772  21.192  24.563  1.00 71.52           O  
ATOM   1459  CB  PHE A 183      65.929  24.137  23.513  1.00 71.52           C  
ATOM   1460  CG  PHE A 183      64.724  24.591  24.262  1.00 71.52           C  
ATOM   1461  CD1 PHE A 183      64.786  25.618  25.176  1.00 71.52           C  
ATOM   1462  CD2 PHE A 183      63.507  23.997  24.011  1.00 71.52           C  
ATOM   1463  CE1 PHE A 183      63.654  26.021  25.845  1.00 71.52           C  
ATOM   1464  CE2 PHE A 183      62.371  24.395  24.675  1.00 71.52           C  
ATOM   1465  CZ  PHE A 183      62.447  25.410  25.597  1.00 71.52           C  
ATOM   1468  N   GLY A 184      65.658  22.534  26.376  1.00 29.97           N  
ATOM   1469  CA  GLY A 184      64.868  21.585  27.107  1.00 29.97           C  
ATOM   1470  C   GLY A 184      64.429  22.233  28.382  1.00 29.97           C  
ATOM   1471  O   GLY A 184      64.478  23.454  28.520  1.00 29.97           O  
ATOM   1472  N   GLY A 185      63.943  21.419  29.340  1.00 32.24           N  
ATOM   1473  CA  GLY A 185      63.497  21.939  30.601  1.00 32.24           C  
ATOM   1474  C   GLY A 185      64.619  21.907  31.593  1.00 32.24           C  
ATOM   1475  O   GLY A 185      65.626  21.228  31.400  1.00 32.24           O  
ATOM   1476  N   ILE A 186      64.418  22.611  32.724  1.00 98.72           N  
ATOM   1477  CA  ILE A 186      65.359  22.716  33.804  1.00 98.72           C  
ATOM   1482  C   ILE A 186      65.568  21.359  34.408  1.00 98.72           C  
ATOM   1483  O   ILE A 186      66.639  21.052  34.929  1.00 98.72           O  
ATOM   1478  CB  ILE A 186      64.923  23.663  34.885  1.00 98.72           C  
ATOM   1479  CG1 ILE A 186      66.096  23.920  35.845  1.00 98.72           C  
ATOM   1480  CG2 ILE A 186      63.662  23.096  35.560  1.00 98.72           C  
ATOM   1481  CD1 ILE A 186      67.267  24.637  35.172  1.00 98.72           C  
ATOM   1484  N   ASP A 187      64.526  20.510  34.384  1.00 70.86           N  
ATOM   1485  CA  ASP A 187      64.600  19.198  34.962  1.00 70.86           C  
ATOM   1490  C   ASP A 187      65.682  18.391  34.288  1.00 70.86           C  
ATOM   1491  O   ASP A 187      66.239  17.477  34.894  1.00 70.86           O  
ATOM   1486  CB  ASP A 187      63.259  18.435  34.908  1.00 70.86           C  
ATOM   1487  CG  ASP A 187      62.795  18.303  33.463  1.00 70.86           C  
ATOM   1488  OD1 ASP A 187      63.380  18.987  32.584  1.00 70.86           O  
ATOM   1489  OD2 ASP A 187      61.835  17.525  33.224  1.00 70.86           O1-
ATOM   1492  N   GLN A 188      65.964  18.693  33.006  1.00101.95           N  
ATOM   1493  CA  GLN A 188      66.952  18.087  32.143  1.00101.95           C  
ATOM   1499  C   GLN A 188      68.366  18.497  32.488  1.00101.95           C  
ATOM   1500  O   GLN A 188      69.317  17.983  31.904  1.00101.95           O  
ATOM   1494  CB  GLN A 188      66.704  18.343  30.641  1.00101.95           C  
ATOM   1495  CG  GLN A 188      65.420  17.684  30.117  1.00101.95           C  
ATOM   1496  CD  GLN A 188      65.461  17.685  28.590  1.00101.95           C  
ATOM   1498  NE2 GLN A 188      64.473  18.361  27.947  1.00101.95           N  
ATOM   1497  OE1 GLN A 188      66.355  17.102  27.979  1.00101.95           O  
ATOM   1501  N   ARG A 189      68.563  19.473  33.391  1.00 86.67           N  
ATOM   1502  CA  ARG A 189      69.866  20.054  33.591  1.00 86.67           C  
ATOM   1510  C   ARG A 189      70.951  19.043  33.879  1.00 86.67           C  
ATOM   1511  O   ARG A 189      72.060  19.181  33.364  1.00 86.67           O  
ATOM   1503  CB  ARG A 189      69.886  21.132  34.691  1.00 86.67           C  
ATOM   1504  CG  ARG A 189      71.186  21.944  34.694  1.00 86.67           C  
ATOM   1505  CD  ARG A 189      71.200  23.110  35.685  1.00 86.67           C  
ATOM   1506  NE  ARG A 189      72.525  23.777  35.555  1.00 86.67           N  
ATOM   1507  CZ  ARG A 189      73.577  23.342  36.307  1.00 86.67           C  
ATOM   1508  NH1 ARG A 189      73.400  22.316  37.190  1.00 86.67           N1+
ATOM   1509  NH2 ARG A 189      74.803  23.932  36.174  1.00 86.67           N  
ATOM   1512  N   LYS A 190      70.692  18.005  34.694  1.00 58.73           N  
ATOM   1513  CA  LYS A 190      71.715  17.042  35.023  1.00 58.73           C  
ATOM   1519  C   LYS A 190      72.174  16.348  33.765  1.00 58.73           C  
ATOM   1520  O   LYS A 190      73.348  16.009  33.626  1.00 58.73           O  
ATOM   1514  CB  LYS A 190      71.203  15.984  36.022  1.00 58.73           C  
ATOM   1515  CG  LYS A 190      70.719  16.593  37.347  1.00 58.73           C  
ATOM   1516  CD  LYS A 190      69.888  15.644  38.219  1.00 58.73           C  
ATOM   1517  CE  LYS A 190      69.422  16.268  39.539  1.00 58.73           C  
ATOM   1518  NZ  LYS A 190      68.833  15.233  40.422  1.00 58.73           N1+
ATOM   1521  N   ILE A 191      71.245  16.091  32.824  1.00100.94           N  
ATOM   1522  CA  ILE A 191      71.547  15.445  31.577  1.00100.94           C  
ATOM   1527  C   ILE A 191      72.437  16.356  30.776  1.00100.94           C  
ATOM   1528  O   ILE A 191      73.395  15.909  30.146  1.00100.94           O  
ATOM   1523  CB  ILE A 191      70.313  15.183  30.760  1.00100.94           C  
ATOM   1524  CG1 ILE A 191      69.317  14.313  31.549  1.00100.94           C  
ATOM   1525  CG2 ILE A 191      70.755  14.549  29.429  1.00100.94           C  
ATOM   1526  CD1 ILE A 191      69.860  12.930  31.906  1.00100.94           C  
ATOM   1529  N   PHE A 192      72.124  17.670  30.775  1.00 86.00           N  
ATOM   1530  CA  PHE A 192      72.854  18.632  29.995  1.00 86.00           C  
ATOM   1538  C   PHE A 192      74.266  18.765  30.475  1.00 86.00           C  
ATOM   1539  O   PHE A 192      75.194  18.834  29.671  1.00 86.00           O  
ATOM   1531  CB  PHE A 192      72.256  20.049  30.016  1.00 86.00           C  
ATOM   1532  CG  PHE A 192      70.920  19.978  29.364  1.00 86.00           C  
ATOM   1533  CD1 PHE A 192      70.780  19.369  28.141  1.00 86.00           C  
ATOM   1534  CD2 PHE A 192      69.815  20.553  29.950  1.00 86.00           C  
ATOM   1535  CE1 PHE A 192      69.559  19.305  27.516  1.00 86.00           C  
ATOM   1536  CE2 PHE A 192      68.590  20.493  29.328  1.00 86.00           C  
ATOM   1537  CZ  PHE A 192      68.459  19.867  28.111  1.00 86.00           C  
ATOM   1540  N   THR A 193      74.458  18.828  31.805  1.00102.34           N  
ATOM   1541  CA  THR A 193      75.768  18.978  32.369  1.00102.34           C  
ATOM   1545  C   THR A 193      76.569  17.759  32.031  1.00102.34           C  
ATOM   1546  O   THR A 193      77.767  17.841  31.764  1.00102.34           O  
ATOM   1542  CB  THR A 193      75.734  19.167  33.862  1.00102.34           C  
ATOM   1544  CG2 THR A 193      75.043  17.970  34.532  1.00102.34           C  
ATOM   1543  OG1 THR A 193      77.052  19.317  34.357  1.00102.34           O  
ATOM   1547  N   PHE A 194      75.903  16.594  32.016  1.00137.04           N  
ATOM   1548  CA  PHE A 194      76.499  15.326  31.716  1.00137.04           C  
ATOM   1556  C   PHE A 194      77.076  15.422  30.329  1.00137.04           C  
ATOM   1557  O   PHE A 194      78.225  15.048  30.096  1.00137.04           O  
ATOM   1549  CB  PHE A 194      75.395  14.244  31.753  1.00137.04           C  
ATOM   1550  CG  PHE A 194      75.888  12.863  31.490  1.00137.04           C  
ATOM   1551  CD1 PHE A 194      75.917  12.367  30.207  1.00137.04           C  
ATOM   1552  CD2 PHE A 194      76.295  12.051  32.525  1.00137.04           C  
ATOM   1553  CE1 PHE A 194      76.360  11.089  29.960  1.00137.04           C  
ATOM   1554  CE2 PHE A 194      76.738  10.770  32.283  1.00137.04           C  
ATOM   1555  CZ  PHE A 194      76.771  10.289  30.998  1.00137.04           C  
ATOM   1558  N   ALA A 195      76.295  15.960  29.372  1.00 37.78           N  
ATOM   1559  CA  ALA A 195      76.714  16.078  28.002  1.00 37.78           C  
ATOM   1561  C   ALA A 195      77.905  16.984  27.914  1.00 37.78           C  
ATOM   1562  O   ALA A 195      78.832  16.733  27.146  1.00 37.78           O  
ATOM   1560  CB  ALA A 195      75.610  16.661  27.100  1.00 37.78           C  
ATOM   1563  N   GLU A 196      77.911  18.079  28.696  1.00 48.25           N  
ATOM   1564  CA  GLU A 196      78.994  19.012  28.620  1.00 48.25           C  
ATOM   1570  C   GLU A 196      80.267  18.349  29.055  1.00 48.25           C  
ATOM   1571  O   GLU A 196      81.323  18.605  28.482  1.00 48.25           O  
ATOM   1565  CB  GLU A 196      78.766  20.269  29.478  1.00 48.25           C  
ATOM   1566  CG  GLU A 196      77.654  21.159  28.917  1.00 48.25           C  
ATOM   1567  CD  GLU A 196      77.538  22.411  29.772  1.00 48.25           C  
ATOM   1568  OE1 GLU A 196      77.750  22.311  31.011  1.00 48.25           O  
ATOM   1569  OE2 GLU A 196      77.225  23.488  29.196  1.00 48.25           O1-
ATOM   1572  N   LYS A 197      80.220  17.509  30.108  1.00110.78           N  
ATOM   1573  CA  LYS A 197      81.416  16.865  30.581  1.00110.78           C  
ATOM   1579  C   LYS A 197      81.936  15.824  29.618  1.00110.78           C  
ATOM   1580  O   LYS A 197      83.112  15.820  29.262  1.00110.78           O  
ATOM   1574  CB  LYS A 197      81.208  16.137  31.920  1.00110.78           C  
ATOM   1575  CG  LYS A 197      80.926  17.060  33.104  1.00110.78           C  
ATOM   1576  CD  LYS A 197      80.422  16.316  34.343  1.00110.78           C  
ATOM   1577  CE  LYS A 197      81.534  15.688  35.186  1.00110.78           C  
ATOM   1578  NZ  LYS A 197      80.945  15.008  36.364  1.00110.78           N1+
ATOM   1581  N   TYR A 198      81.053  14.901  29.188  1.00 98.51           N  
ATOM   1582  CA  TYR A 198      81.388  13.738  28.407  1.00 98.51           C  
ATOM   1591  C   TYR A 198      81.745  13.952  26.968  1.00 98.51           C  
ATOM   1592  O   TYR A 198      82.605  13.245  26.445  1.00 98.51           O  
ATOM   1583  CB  TYR A 198      80.302  12.653  28.455  1.00 98.51           C  
ATOM   1584  CG  TYR A 198      80.392  12.031  29.806  1.00 98.51           C  
ATOM   1585  CD1 TYR A 198      79.728  12.570  30.883  1.00 98.51           C  
ATOM   1586  CD2 TYR A 198      81.159  10.902  29.990  1.00 98.51           C  
ATOM   1587  CE1 TYR A 198      79.827  11.981  32.123  1.00 98.51           C  
ATOM   1588  CE2 TYR A 198      81.260  10.310  31.227  1.00 98.51           C  
ATOM   1589  CZ  TYR A 198      80.590  10.852  32.298  1.00 98.51           C  
ATOM   1590  OH  TYR A 198      80.680  10.259  33.577  1.00 98.51           O  
ATOM   1593  N   LEU A 199      81.092  14.896  26.271  1.00 64.28           N  
ATOM   1594  CA  LEU A 199      81.298  15.032  24.856  1.00 64.28           C  
ATOM   1599  C   LEU A 199      82.756  15.245  24.562  1.00 64.28           C  
ATOM   1600  O   LEU A 199      83.263  14.667  23.605  1.00 64.28           O  
ATOM   1595  CB  LEU A 199      80.535  16.225  24.258  1.00 64.28           C  
ATOM   1596  CG  LEU A 199      79.001  16.071  24.279  1.00 64.28           C  
ATOM   1597  CD1 LEU A 199      78.320  17.308  23.667  1.00 64.28           C  
ATOM   1598  CD2 LEU A 199      78.554  14.764  23.604  1.00 64.28           C  
ATOM   1601  N   PRO A 200      83.464  16.031  25.324  1.00 62.16           N  
ATOM   1602  CA  PRO A 200      84.855  16.251  25.031  1.00 62.16           C  
ATOM   1606  C   PRO A 200      85.675  15.004  25.133  1.00 62.16           C  
ATOM   1607  O   PRO A 200      86.740  14.949  24.523  1.00 62.16           O  
ATOM   1604  CB  PRO A 200      85.298  17.365  25.971  1.00 62.16           C  
ATOM   1605  CG  PRO A 200      84.013  18.187  26.170  1.00 62.16           C  
ATOM   1603  CD  PRO A 200      82.866  17.178  25.984  1.00 62.16           C  
ATOM   1608  N   ALA A 201      85.218  13.999  25.899  1.00 34.18           N  
ATOM   1609  CA  ALA A 201      85.969  12.787  26.041  1.00 34.18           C  
ATOM   1611  C   ALA A 201      86.084  12.166  24.678  1.00 34.18           C  
ATOM   1612  O   ALA A 201      87.110  11.589  24.318  1.00 34.18           O  
ATOM   1610  CB  ALA A 201      85.266  11.782  26.968  1.00 34.18           C  
ATOM   1613  N   LEU A 202      84.985  12.240  23.908  1.00128.54           N  
ATOM   1614  CA  LEU A 202      84.868  11.769  22.554  1.00128.54           C  
ATOM   1619  C   LEU A 202      85.622  12.656  21.611  1.00128.54           C  
ATOM   1620  O   LEU A 202      85.905  12.255  20.485  1.00128.54           O  
ATOM   1615  CB  LEU A 202      83.420  11.660  22.041  1.00128.54           C  
ATOM   1616  CG  LEU A 202      82.629  10.532  22.731  1.00128.54           C  
ATOM   1617  CD1 LEU A 202      82.477  10.806  24.233  1.00128.54           C  
ATOM   1618  CD2 LEU A 202      81.288  10.255  22.032  1.00128.54           C  
ATOM   1621  N   GLY A 203      85.917  13.909  22.000  1.00 30.69           N  
ATOM   1622  CA  GLY A 203      86.592  14.779  21.081  1.00 30.69           C  
ATOM   1623  C   GLY A 203      85.560  15.651  20.434  1.00 30.69           C  
ATOM   1624  O   GLY A 203      85.814  16.267  19.401  1.00 30.69           O  
ATOM   1625  N   TYR A 204      84.357  15.721  21.042  1.00 81.30           N  
ATOM   1626  CA  TYR A 204      83.290  16.527  20.514  1.00 81.30           C  
ATOM   1635  C   TYR A 204      83.130  17.723  21.401  1.00 81.30           C  
ATOM   1636  O   TYR A 204      83.418  17.669  22.595  1.00 81.30           O  
ATOM   1627  CB  TYR A 204      81.909  15.844  20.481  1.00 81.30           C  
ATOM   1628  CG  TYR A 204      81.979  14.646  19.597  1.00 81.30           C  
ATOM   1629  CD1 TYR A 204      82.338  14.776  18.274  1.00 81.30           C  
ATOM   1630  CD2 TYR A 204      81.650  13.399  20.081  1.00 81.30           C  
ATOM   1631  CE1 TYR A 204      82.393  13.675  17.453  1.00 81.30           C  
ATOM   1632  CE2 TYR A 204      81.702  12.293  19.263  1.00 81.30           C  
ATOM   1633  CZ  TYR A 204      82.079  12.431  17.948  1.00 81.30           C  
ATOM   1634  OH  TYR A 204      82.135  11.303  17.102  1.00 81.30           O  
ATOM   1637  N   SER A 205      82.687  18.858  20.823  1.00 83.66           N  
ATOM   1638  CA  SER A 205      82.551  20.061  21.597  1.00 83.66           C  
ATOM   1641  C   SER A 205      81.344  19.985  22.476  1.00 83.66           C  
ATOM   1642  O   SER A 205      80.361  19.314  22.173  1.00 83.66           O  
ATOM   1639  CB  SER A 205      82.397  21.335  20.745  1.00 83.66           C  
ATOM   1640  OG  SER A 205      81.133  21.336  20.097  1.00 83.66           O  
ATOM   1643  N   LYS A 206      81.404  20.689  23.625  1.00124.88           N  
ATOM   1644  CA  LYS A 206      80.251  20.739  24.475  1.00124.88           C  
ATOM   1650  C   LYS A 206      79.332  21.760  23.872  1.00124.88           C  
ATOM   1651  O   LYS A 206      79.767  22.613  23.103  1.00124.88           O  
ATOM   1645  CB  LYS A 206      80.537  21.032  25.966  1.00124.88           C  
ATOM   1646  CG  LYS A 206      81.233  22.355  26.288  1.00124.88           C  
ATOM   1647  CD  LYS A 206      81.446  22.549  27.796  1.00124.88           C  
ATOM   1648  CE  LYS A 206      82.297  23.763  28.175  1.00124.88           C  
ATOM   1649  NZ  LYS A 206      83.610  23.692  27.496  1.00124.88           N1+
ATOM   1652  N   ARG A 207      78.019  21.675  24.165  1.00125.80           N  
ATOM   1653  CA  ARG A 207      77.086  22.578  23.543  1.00125.80           C  
ATOM   1661  C   ARG A 207      76.507  23.509  24.554  1.00125.80           C  
ATOM   1662  O   ARG A 207      76.628  23.298  25.759  1.00125.80           O  
ATOM   1654  CB  ARG A 207      75.876  21.892  22.881  1.00125.80           C  
ATOM   1655  CG  ARG A 207      76.111  21.381  21.462  1.00125.80           C  
ATOM   1656  CD  ARG A 207      77.070  20.198  21.351  1.00125.80           C  
ATOM   1657  NE  ARG A 207      77.129  19.876  19.898  1.00125.80           N  
ATOM   1658  CZ  ARG A 207      77.922  18.871  19.431  1.00125.80           C  
ATOM   1659  NH1 ARG A 207      78.710  18.158  20.287  1.00125.80           N1+
ATOM   1660  NH2 ARG A 207      77.908  18.577  18.098  1.00125.80           N  
ATOM   1663  N   VAL A 208      75.891  24.609  24.065  1.00126.77           N  
ATOM   1664  CA  VAL A 208      75.199  25.494  24.955  1.00126.77           C  
ATOM   1668  C   VAL A 208      73.883  24.862  25.264  1.00126.77           C  
ATOM   1669  O   VAL A 208      73.323  24.132  24.446  1.00126.77           O  
ATOM   1665  CB  VAL A 208      74.965  26.903  24.472  1.00126.77           C  
ATOM   1666  CG1 VAL A 208      76.301  27.652  24.450  1.00126.77           C  
ATOM   1667  CG2 VAL A 208      74.295  26.871  23.094  1.00126.77           C  
ATOM   1670  N   HIS A 209      73.374  25.098  26.490  1.00 73.82           N  
ATOM   1671  CA  HIS A 209      72.141  24.486  26.881  1.00 73.82           C  
ATOM   1678  C   HIS A 209      71.193  25.556  27.335  1.00 73.82           C  
ATOM   1679  O   HIS A 209      71.551  26.434  28.118  1.00 73.82           O  
ATOM   1674  CB  HIS A 209      72.332  23.464  28.015  1.00 73.82           C  
ATOM   1673  CG  HIS A 209      73.221  22.328  27.596  1.00 73.82           C  
ATOM   1676  CD2 HIS A 209      72.898  21.139  27.017  1.00 73.82           C  
ATOM   1672  ND1 HIS A 209      74.593  22.316  27.729  1.00 73.82           N  
ATOM   1677  CE1 HIS A 209      75.025  21.127  27.233  1.00 73.82           C  
ATOM   1675  NE2 HIS A 209      74.032  20.379  26.790  1.00 73.82           N  
ATOM   1680  N   LEU A 210      69.947  25.498  26.820  1.00 63.68           N  
ATOM   1681  CA  LEU A 210      68.949  26.474  27.155  1.00 63.68           C  
ATOM   1686  C   LEU A 210      67.852  25.748  27.871  1.00 63.68           C  
ATOM   1687  O   LEU A 210      67.294  24.787  27.344  1.00 63.68           O  
ATOM   1682  CB  LEU A 210      68.332  27.128  25.907  1.00 63.68           C  
ATOM   1683  CG  LEU A 210      69.380  27.793  24.993  1.00 63.68           C  
ATOM   1684  CD1 LEU A 210      68.723  28.441  23.764  1.00 63.68           C  
ATOM   1685  CD2 LEU A 210      70.282  28.759  25.777  1.00 63.68           C  
ATOM   1688  N   MET A 211      67.500  26.174  29.103  1.00151.59           N  
ATOM   1689  CA  MET A 211      66.475  25.421  29.770  1.00151.59           C  
ATOM   1694  C   MET A 211      65.373  26.303  30.264  1.00151.59           C  
ATOM   1695  O   MET A 211      65.607  27.336  30.891  1.00151.59           O  
ATOM   1690  CB  MET A 211      66.982  24.552  30.940  1.00151.59           C  
ATOM   1691  CG  MET A 211      67.914  25.265  31.918  1.00151.59           C  
ATOM   1692  SD  MET A 211      69.657  25.334  31.410  1.00151.59           S  
ATOM   1693  CE  MET A 211      70.035  23.604  31.805  1.00151.59           C  
ATOM   1696  N   ASN A 212      64.118  25.898  29.957  1.00 87.85           N  
ATOM   1697  CA  ASN A 212      62.933  26.584  30.398  1.00 87.85           C  
ATOM   1702  C   ASN A 212      62.633  26.149  31.795  1.00 87.85           C  
ATOM   1703  O   ASN A 212      63.150  25.156  32.297  1.00 87.85           O  
ATOM   1698  CB  ASN A 212      61.655  26.287  29.590  1.00 87.85           C  
ATOM   1699  CG  ASN A 212      61.580  27.207  28.383  1.00 87.85           C  
ATOM   1701  ND2 ASN A 212      60.555  26.982  27.517  1.00 87.85           N  
ATOM   1700  OD1 ASN A 212      62.385  28.124  28.231  1.00 87.85           O  
ATOM   1704  N   PRO A 213      61.802  26.922  32.438  1.00136.85           N  
ATOM   1705  CA  PRO A 213      61.383  26.584  33.773  1.00136.85           C  
ATOM   1709  C   PRO A 213      60.371  25.488  33.681  1.00136.85           C  
ATOM   1710  O   PRO A 213      59.892  25.219  32.581  1.00136.85           O  
ATOM   1707  CB  PRO A 213      60.793  27.863  34.363  1.00136.85           C  
ATOM   1708  CG  PRO A 213      61.498  28.987  33.588  1.00136.85           C  
ATOM   1706  CD  PRO A 213      61.825  28.362  32.224  1.00136.85           C  
ATOM   1711  N   MET A 214      60.059  24.823  34.812  1.00 61.14           N  
ATOM   1712  CA  MET A 214      59.026  23.827  34.783  1.00 61.14           C  
ATOM   1717  C   MET A 214      57.770  24.587  35.049  1.00 61.14           C  
ATOM   1718  O   MET A 214      57.551  25.086  36.150  1.00 61.14           O  
ATOM   1713  CB  MET A 214      59.172  22.767  35.884  1.00 61.14           C  
ATOM   1714  CG  MET A 214      60.517  22.039  35.839  1.00 61.14           C  
ATOM   1715  SD  MET A 214      60.870  21.175  34.280  1.00 61.14           S  
ATOM   1716  CE  MET A 214      59.677  19.848  34.595  1.00 61.14           C  
ATOM   1719  N   VAL A 215      56.918  24.706  34.015  1.00 69.37           N  
ATOM   1720  CA  VAL A 215      55.727  25.498  34.106  1.00 69.37           C  
ATOM   1724  C   VAL A 215      54.575  24.642  34.547  1.00 69.37           C  
ATOM   1725  O   VAL A 215      54.340  23.549  34.035  1.00 69.37           O  
ATOM   1721  CB  VAL A 215      55.384  26.117  32.775  1.00 69.37           C  
ATOM   1722  CG1 VAL A 215      54.071  26.910  32.878  1.00 69.37           C  
ATOM   1723  CG2 VAL A 215      56.593  26.956  32.324  1.00 69.37           C  
ATOM   1726  N   PRO A 216      53.853  25.153  35.505  1.00106.87           N  
ATOM   1727  CA  PRO A 216      52.685  24.526  36.073  1.00106.87           C  
ATOM   1731  C   PRO A 216      51.648  24.416  35.001  1.00106.87           C  
ATOM   1732  O   PRO A 216      51.631  25.258  34.106  1.00106.87           O  
ATOM   1729  CB  PRO A 216      52.219  25.482  37.167  1.00106.87           C  
ATOM   1730  CG  PRO A 216      52.684  26.857  36.654  1.00106.87           C  
ATOM   1728  CD  PRO A 216      53.978  26.546  35.889  1.00106.87           C  
ATOM   1733  N   GLY A 217      50.756  23.410  35.085  1.00 64.47           N  
ATOM   1734  CA  GLY A 217      49.755  23.216  34.072  1.00 64.47           C  
ATOM   1735  C   GLY A 217      48.720  24.302  34.148  1.00 64.47           C  
ATOM   1736  O   GLY A 217      48.663  25.062  35.103  1.00 64.47           O  
ATOM   1737  N   LEU A 218      47.924  24.454  33.068  1.00168.94           N  
ATOM   1738  CA  LEU A 218      46.868  25.428  32.964  1.00168.94           C  
ATOM   1743  C   LEU A 218      45.661  25.025  33.777  1.00168.94           C  
ATOM   1744  O   LEU A 218      45.061  25.848  34.467  1.00168.94           O  
ATOM   1739  CB  LEU A 218      46.401  25.557  31.499  1.00168.94           C  
ATOM   1740  CG  LEU A 218      45.525  26.778  31.137  1.00168.94           C  
ATOM   1741  CD1 LEU A 218      44.265  26.907  32.000  1.00168.94           C  
ATOM   1742  CD2 LEU A 218      46.343  28.071  31.105  1.00168.94           C  
ATOM   1745  N   THR A 219      45.235  23.743  33.711  1.00163.41           N  
ATOM   1746  CA  THR A 219      43.979  23.475  34.361  1.00163.41           C  
ATOM   1750  C   THR A 219      44.016  22.379  35.361  1.00163.41           C  
ATOM   1751  O   THR A 219      43.580  21.263  35.118  1.00163.41           O  
ATOM   1747  CB  THR A 219      42.867  23.266  33.377  1.00163.41           C  
ATOM   1749  CG2 THR A 219      42.549  24.617  32.721  1.00163.41           C  
ATOM   1748  OG1 THR A 219      43.262  22.341  32.381  1.00163.41           O  
ATOM   1752  N   GLY A 220      44.420  22.770  36.576  1.00134.86           N  
ATOM   1753  CA  GLY A 220      44.649  21.944  37.712  1.00134.86           C  
ATOM   1754  C   GLY A 220      44.253  22.802  38.860  1.00134.86           C  
ATOM   1755  O   GLY A 220      44.284  24.029  38.745  1.00134.86           O  
ATOM   1756  N   SER A 221      43.884  22.174  39.997  1.00171.01           N  
ATOM   1757  CA  SER A 221      43.416  22.953  41.103  1.00171.01           C  
ATOM   1760  C   SER A 221      44.084  22.520  42.366  1.00171.01           C  
ATOM   1761  O   SER A 221      44.656  21.435  42.441  1.00171.01           O  
ATOM   1758  CB  SER A 221      41.903  22.825  41.357  1.00171.01           C  
ATOM   1759  OG  SER A 221      41.593  21.515  41.814  1.00171.01           O  
ATOM   1762  N   LYS A 222      44.038  23.430  43.367  1.00301.66           N  
ATOM   1763  CA  LYS A 222      44.492  23.254  44.717  1.00301.66           C  
ATOM   1769  C   LYS A 222      45.671  24.129  44.990  1.00301.66           C  
ATOM   1770  O   LYS A 222      46.478  24.423  44.109  1.00301.66           O  
ATOM   1764  CB  LYS A 222      44.804  21.809  45.141  1.00301.66           C  
ATOM   1765  CG  LYS A 222      45.200  21.697  46.613  1.00301.66           C  
ATOM   1766  CD  LYS A 222      45.053  20.287  47.176  1.00301.66           C  
ATOM   1767  CE  LYS A 222      43.605  19.788  47.133  1.00301.66           C  
ATOM   1768  NZ  LYS A 222      42.759  20.607  48.026  1.00301.66           N1+
ATOM   1771  N   MET A 223      45.755  24.606  46.246  1.00104.64           N  
ATOM   1772  CA  MET A 223      46.837  25.440  46.673  1.00104.64           C  
ATOM   1777  C   MET A 223      48.098  24.636  46.669  1.00104.64           C  
ATOM   1778  O   MET A 223      49.165  25.133  46.313  1.00104.64           O  
ATOM   1773  CB  MET A 223      46.643  26.014  48.090  1.00104.64           C  
ATOM   1774  CG  MET A 223      45.599  27.132  48.172  1.00104.64           C  
ATOM   1775  SD  MET A 223      45.352  27.833  49.832  1.00104.64           S  
ATOM   1776  CE  MET A 223      44.006  26.710  50.308  1.00104.64           C  
ATOM   1779  N   SER A 224      47.999  23.352  47.054  1.00 75.05           N  
ATOM   1780  CA  SER A 224      49.167  22.528  47.174  1.00 75.05           C  
ATOM   1783  C   SER A 224      49.626  22.101  45.820  1.00 75.05           C  
ATOM   1784  O   SER A 224      49.272  22.700  44.806  1.00 75.05           O  
ATOM   1781  CB  SER A 224      48.966  21.260  48.022  1.00 75.05           C  
ATOM   1782  OG  SER A 224      48.045  20.380  47.396  1.00 75.05           O  
ATOM   1785  N   SER A 225      50.444  21.030  45.787  1.00 92.01           N  
ATOM   1786  CA  SER A 225      51.034  20.570  44.567  1.00 92.01           C  
ATOM   1789  C   SER A 225      49.947  20.308  43.586  1.00 92.01           C  
ATOM   1790  O   SER A 225      50.176  20.417  42.382  1.00 92.01           O  
ATOM   1787  CB  SER A 225      51.851  19.280  44.723  1.00 92.01           C  
ATOM   1788  OG  SER A 225      53.036  19.549  45.453  1.00 92.01           O  
ATOM   1791  N   SER A 226      48.748  19.923  44.070  1.00161.95           N  
ATOM   1792  CA  SER A 226      47.671  19.806  43.139  1.00161.95           C  
ATOM   1795  C   SER A 226      47.571  21.193  42.605  1.00161.95           C  
ATOM   1796  O   SER A 226      47.259  22.124  43.342  1.00161.95           O  
ATOM   1793  CB  SER A 226      46.332  19.457  43.811  1.00161.95           C  
ATOM   1794  OG  SER A 226      46.404  18.178  44.425  1.00161.95           O  
ATOM   1797  N   GLU A 227      47.858  21.365  41.304  1.00270.23           N  
ATOM   1798  CA  GLU A 227      47.948  22.690  40.771  1.00270.23           C  
ATOM   1804  C   GLU A 227      47.379  22.665  39.406  1.00270.23           C  
ATOM   1805  O   GLU A 227      47.089  21.597  38.879  1.00270.23           O  
ATOM   1799  CB  GLU A 227      49.400  23.131  40.585  1.00270.23           C  
ATOM   1800  CG  GLU A 227      50.146  22.205  39.621  1.00270.23           C  
ATOM   1801  CD  GLU A 227      51.591  22.655  39.561  1.00270.23           C  
ATOM   1802  OE1 GLU A 227      51.815  23.889  39.461  1.00270.23           O  
ATOM   1803  OE2 GLU A 227      52.491  21.776  39.632  1.00270.23           O1-
ATOM   1806  N   GLU A 228      47.244  23.864  38.800  1.00321.98           N  
ATOM   1807  CA  GLU A 228      46.727  24.009  37.482  1.00321.98           C  
ATOM   1813  C   GLU A 228      47.495  23.002  36.540  1.00321.98           C  
ATOM   1814  O   GLU A 228      48.716  23.121  36.703  1.00321.98           O  
ATOM   1808  CB  GLU A 228      46.783  25.472  37.011  1.00321.98           C  
ATOM   1809  CG  GLU A 228      45.974  26.438  37.877  1.00321.98           C  
ATOM   1810  CD  GLU A 228      46.838  26.991  39.013  1.00321.98           C  
ATOM   1811  OE1 GLU A 228      47.859  26.341  39.362  1.00321.98           O  
ATOM   1812  OE2 GLU A 228      46.485  28.075  39.551  1.00321.98           O1-
ATOM   1815  N   GLU A 229      46.815  22.057  35.655  1.00325.52           N  
ATOM   1816  CA  GLU A 229      47.109  20.903  34.708  0.50325.52           C  
ATOM   1822  C   GLU A 229      45.827  20.379  34.004  1.00325.52           C  
ATOM   1823  O   GLU A 229      45.384  20.964  33.009  1.00325.52           O  
ATOM   1817  CB  GLU A 229      47.736  19.697  35.432  0.00325.52           C  
ATOM   1818  CG  GLU A 229      49.128  19.982  36.000  0.00325.52           C  
ATOM   1819  CD  GLU A 229      49.588  18.740  36.753  0.00325.52           C  
ATOM   1820  OE1 GLU A 229      48.901  17.690  36.636  0.00325.52           O  
ATOM   1821  OE2 GLU A 229      50.628  18.827  37.458  0.00325.52           O1-
ATOM   1824  N   SER A 230      45.166  19.282  34.540  1.00282.46           N  
ATOM   1825  CA  SER A 230      43.951  18.544  34.108  1.00282.46           C  
ATOM   1828  C   SER A 230      43.540  18.977  32.754  1.00282.46           C  
ATOM   1829  O   SER A 230      42.711  19.858  32.543  1.00282.46           O  
ATOM   1826  CB  SER A 230      42.745  18.657  35.062  1.00282.46           C  
ATOM   1827  OG  SER A 230      41.652  17.916  34.544  1.00282.46           O  
ATOM   1830  N   LYS A 231      44.019  18.156  31.825  1.00236.02           N  
ATOM   1831  CA  LYS A 231      44.263  18.459  30.461  1.00236.02           C  
ATOM   1837  C   LYS A 231      43.191  18.911  29.548  1.00236.02           C  
ATOM   1838  O   LYS A 231      42.181  18.250  29.333  1.00236.02           O  
ATOM   1832  CB  LYS A 231      44.969  17.293  29.752  1.00236.02           C  
ATOM   1833  CG  LYS A 231      46.191  16.797  30.525  1.00236.02           C  
ATOM   1834  CD  LYS A 231      47.214  17.897  30.800  1.00236.02           C  
ATOM   1835  CE  LYS A 231      48.347  17.452  31.722  1.00236.02           C  
ATOM   1836  NZ  LYS A 231      47.820  17.192  33.080  1.00236.02           N1+
ATOM   1839  N   ILE A 232      43.484  20.069  28.917  1.00213.76           N  
ATOM   1840  CA  ILE A 232      42.771  20.498  27.761  1.00213.76           C  
ATOM   1845  C   ILE A 232      43.669  20.070  26.654  1.00213.76           C  
ATOM   1846  O   ILE A 232      44.824  20.488  26.559  1.00213.76           O  
ATOM   1841  CB  ILE A 232      42.547  21.982  27.619  1.00213.76           C  
ATOM   1842  CG1 ILE A 232      43.852  22.777  27.704  1.00213.76           C  
ATOM   1843  CG2 ILE A 232      41.487  22.417  28.630  1.00213.76           C  
ATOM   1844  CD1 ILE A 232      44.489  22.717  29.090  1.00213.76           C  
ATOM   1847  N   ASP A 233      43.157  19.149  25.827  1.00 98.18           N  
ATOM   1848  CA  ASP A 233      43.919  18.653  24.733  1.00 98.18           C  
ATOM   1853  C   ASP A 233      43.934  19.730  23.696  1.00 98.18           C  
ATOM   1854  O   ASP A 233      43.133  20.662  23.747  1.00 98.18           O  
ATOM   1849  CB  ASP A 233      43.322  17.372  24.125  1.00 98.18           C  
ATOM   1850  CG  ASP A 233      44.296  16.857  23.083  1.00 98.18           C  
ATOM   1851  OD1 ASP A 233      45.215  16.081  23.457  1.00 98.18           O  
ATOM   1852  OD2 ASP A 233      44.145  17.250  21.895  1.00 98.18           O1-
ATOM   1855  N   LEU A 234      44.877  19.634  22.739  1.00 82.15           N  
ATOM   1856  CA  LEU A 234      45.022  20.612  21.693  1.00 82.15           C  
ATOM   1861  C   LEU A 234      43.806  20.590  20.824  1.00 82.15           C  
ATOM   1862  O   LEU A 234      43.426  21.601  20.235  1.00 82.15           O  
ATOM   1857  CB  LEU A 234      46.249  20.376  20.795  1.00 82.15           C  
ATOM   1858  CG  LEU A 234      47.587  20.603  21.523  1.00 82.15           C  
ATOM   1859  CD1 LEU A 234      48.781  20.385  20.580  1.00 82.15           C  
ATOM   1860  CD2 LEU A 234      47.619  21.978  22.215  1.00 82.15           C  
ATOM   1863  N   LEU A 235      43.236  19.390  20.653  1.00122.98           N  
ATOM   1864  CA  LEU A 235      42.061  19.155  19.870  1.00122.98           C  
ATOM   1869  C   LEU A 235      40.788  19.566  20.553  1.00122.98           C  
ATOM   1870  O   LEU A 235      39.777  19.700  19.865  1.00122.98           O  
ATOM   1865  CB  LEU A 235      41.929  17.701  19.395  1.00122.98           C  
ATOM   1866  CG  LEU A 235      43.038  17.310  18.402  1.00122.98           C  
ATOM   1867  CD1 LEU A 235      42.786  15.919  17.798  1.00122.98           C  
ATOM   1868  CD2 LEU A 235      43.245  18.405  17.341  1.00122.98           C  
ATOM   1871  N   ASP A 236      40.777  19.715  21.901  1.00 97.13           N  
ATOM   1872  CA  ASP A 236      39.567  19.989  22.648  1.00 97.13           C  
ATOM   1877  C   ASP A 236      38.751  21.063  21.990  1.00 97.13           C  
ATOM   1878  O   ASP A 236      39.262  22.055  21.477  1.00 97.13           O  
ATOM   1873  CB  ASP A 236      39.802  20.481  24.091  1.00 97.13           C  
ATOM   1874  CG  ASP A 236      40.163  19.323  25.015  1.00 97.13           C  
ATOM   1875  OD1 ASP A 236      39.999  18.139  24.621  1.00 97.13           O  
ATOM   1876  OD2 ASP A 236      40.602  19.626  26.155  1.00 97.13           O1-
ATOM   1879  N   ARG A 237      37.422  20.842  21.988  1.00164.34           N  
ATOM   1880  CA  ARG A 237      36.448  21.711  21.397  1.00164.34           C  
ATOM   1888  C   ARG A 237      36.324  22.911  22.280  1.00164.34           C  
ATOM   1889  O   ARG A 237      36.750  22.884  23.432  1.00164.34           O  
ATOM   1881  CB  ARG A 237      35.060  21.071  21.355  1.00164.34           C  
ATOM   1882  CG  ARG A 237      34.565  20.805  22.773  1.00164.34           C  
ATOM   1883  CD  ARG A 237      33.234  20.078  22.855  1.00164.34           C  
ATOM   1884  NE  ARG A 237      32.321  20.788  21.928  1.00164.34           N  
ATOM   1885  CZ  ARG A 237      30.999  20.457  21.872  1.00164.34           C  
ATOM   1886  NH1 ARG A 237      30.487  19.536  22.741  1.00164.34           N1+
ATOM   1887  NH2 ARG A 237      30.192  21.065  20.956  1.00164.34           N  
ATOM   1890  N   LYS A 238      35.727  24.003  21.762  1.00 65.71           N  
ATOM   1891  CA  LYS A 238      35.621  25.213  22.526  1.00 65.71           C  
ATOM   1897  C   LYS A 238      34.839  24.952  23.766  1.00 65.71           C  
ATOM   1898  O   LYS A 238      35.127  25.511  24.821  1.00 65.71           O  
ATOM   1892  CB  LYS A 238      34.937  26.376  21.790  1.00 65.71           C  
ATOM   1893  CG  LYS A 238      35.863  27.049  20.778  0.65 65.71           C  
ATOM   1894  CD  LYS A 238      35.213  28.172  19.972  0.65 65.71           C  
ATOM   1895  CE  LYS A 238      36.230  28.999  19.183  0.65 65.71           C  
ATOM   1896  NZ  LYS A 238      35.541  30.074  18.435  0.65 65.71           N1+
ATOM   1899  N   GLU A 239      33.819  24.092  23.681  1.00106.09           N  
ATOM   1900  CA  GLU A 239      32.997  23.858  24.827  1.00106.09           C  
ATOM   1906  C   GLU A 239      33.825  23.279  25.941  1.00106.09           C  
ATOM   1907  O   GLU A 239      33.661  23.678  27.091  1.00106.09           O  
ATOM   1901  CB  GLU A 239      31.833  22.897  24.522  1.00106.09           C  
ATOM   1902  CG  GLU A 239      30.667  23.549  23.766  1.00106.09           C  
ATOM   1903  CD  GLU A 239      30.983  23.766  22.286  1.00106.09           C  
ATOM   1904  OE1 GLU A 239      32.109  23.434  21.830  1.00106.09           O  
ATOM   1905  OE2 GLU A 239      30.076  24.278  21.579  1.00106.09           O1-
ATOM   1908  N   ASP A 240      34.722  22.319  25.636  1.00 88.03           N  
ATOM   1909  CA  ASP A 240      35.550  21.660  26.615  1.00 88.03           C  
ATOM   1914  C   ASP A 240      36.594  22.592  27.159  1.00 88.03           C  
ATOM   1915  O   ASP A 240      36.930  22.528  28.342  1.00 88.03           O  
ATOM   1910  CB  ASP A 240      36.233  20.420  26.023  1.00 88.03           C  
ATOM   1911  CG  ASP A 240      35.128  19.396  25.781  1.00 88.03           C  
ATOM   1912  OD1 ASP A 240      34.332  19.144  26.724  1.00 88.03           O  
ATOM   1913  OD2 ASP A 240      35.049  18.860  24.646  1.00 88.03           O1-
ATOM   1916  N   VAL A 241      37.171  23.461  26.302  1.00131.31           N  
ATOM   1917  CA  VAL A 241      38.145  24.382  26.809  1.00131.31           C  
ATOM   1921  C   VAL A 241      37.462  25.299  27.762  1.00131.31           C  
ATOM   1922  O   VAL A 241      37.990  25.611  28.828  1.00131.31           O  
ATOM   1918  CB  VAL A 241      38.867  25.220  25.780  1.00131.31           C  
ATOM   1919  CG1 VAL A 241      39.871  24.345  25.023  1.00131.31           C  
ATOM   1920  CG2 VAL A 241      37.842  25.878  24.850  1.00131.31           C  
ATOM   1923  N   LYS A 242      36.249  25.748  27.403  1.00138.76           N  
ATOM   1924  CA  LYS A 242      35.529  26.666  28.226  1.00138.76           C  
ATOM   1930  C   LYS A 242      35.229  26.005  29.539  1.00138.76           C  
ATOM   1931  O   LYS A 242      35.446  26.591  30.599  1.00138.76           O  
ATOM   1925  CB  LYS A 242      34.205  27.080  27.565  1.00138.76           C  
ATOM   1926  CG  LYS A 242      33.663  28.411  28.075  1.00138.76           C  
ATOM   1927  CD  LYS A 242      33.279  28.423  29.553  1.00138.76           C  
ATOM   1928  CE  LYS A 242      33.038  29.835  30.088  1.00138.76           C  
ATOM   1929  NZ  LYS A 242      32.300  30.635  29.086  1.00138.76           N1+
ATOM   1932  N   LYS A 243      34.740  24.748  29.501  1.00117.83           N  
ATOM   1933  CA  LYS A 243      34.360  24.080  30.715  1.00117.83           C  
ATOM   1939  C   LYS A 243      35.568  23.833  31.549  1.00117.83           C  
ATOM   1940  O   LYS A 243      35.558  24.062  32.757  1.00117.83           O  
ATOM   1934  CB  LYS A 243      33.678  22.711  30.506  1.00117.83           C  
ATOM   1935  CG  LYS A 243      34.637  21.605  30.055  1.00117.83           C  
ATOM   1936  CD  LYS A 243      34.126  20.188  30.315  1.00117.83           C  
ATOM   1937  CE  LYS A 243      35.231  19.133  30.225  1.00117.83           C  
ATOM   1938  NZ  LYS A 243      36.172  19.295  31.358  1.00117.83           N1+
ATOM   1941  N   LYS A 244      36.659  23.363  30.921  1.00107.76           N  
ATOM   1942  CA  LYS A 244      37.814  23.037  31.692  1.00107.76           C  
ATOM   1948  C   LYS A 244      38.352  24.287  32.313  1.00107.76           C  
ATOM   1949  O   LYS A 244      38.792  24.269  33.460  1.00107.76           O  
ATOM   1943  CB  LYS A 244      38.937  22.331  30.904  1.00107.76           C  
ATOM   1944  CG  LYS A 244      38.656  20.836  30.691  1.00107.76           C  
ATOM   1945  CD  LYS A 244      39.654  20.120  29.774  1.00107.76           C  
ATOM   1946  CE  LYS A 244      39.499  18.595  29.800  1.00107.76           C  
ATOM   1947  NZ  LYS A 244      38.347  18.188  28.969  1.00107.76           N1+
ATOM   1950  N   LEU A 245      38.325  25.420  31.582  1.00 98.92           N  
ATOM   1951  CA  LEU A 245      38.880  26.637  32.100  1.00 98.92           C  
ATOM   1956  C   LEU A 245      38.121  27.130  33.294  1.00 98.92           C  
ATOM   1957  O   LEU A 245      38.719  27.661  34.228  1.00 98.92           O  
ATOM   1952  CB  LEU A 245      38.955  27.790  31.083  1.00 98.92           C  
ATOM   1953  CG  LEU A 245      40.083  27.632  30.043  1.00 98.92           C  
ATOM   1954  CD1 LEU A 245      40.234  28.901  29.187  1.00 98.92           C  
ATOM   1955  CD2 LEU A 245      41.407  27.229  30.714  1.00 98.92           C  
ATOM   1958  N   LYS A 246      36.785  26.990  33.304  1.00143.09           N  
ATOM   1959  CA  LYS A 246      36.030  27.525  34.401  1.00143.09           C  
ATOM   1965  C   LYS A 246      36.401  26.810  35.670  1.00143.09           C  
ATOM   1966  O   LYS A 246      36.404  27.393  36.752  1.00143.09           O  
ATOM   1960  CB  LYS A 246      34.508  27.447  34.184  1.00143.09           C  
ATOM   1961  CG  LYS A 246      34.081  28.164  32.898  1.00143.09           C  
ATOM   1962  CD  LYS A 246      34.647  29.583  32.768  1.00143.09           C  
ATOM   1963  CE  LYS A 246      35.867  29.663  31.845  1.00143.09           C  
ATOM   1964  NZ  LYS A 246      36.368  31.053  31.764  1.00143.09           N1+
ATOM   1967  N   LYS A 247      36.699  25.507  35.564  1.00 98.18           N  
ATOM   1968  CA  LYS A 247      37.084  24.663  36.661  1.00 98.18           C  
ATOM   1974  C   LYS A 247      38.456  25.040  37.161  1.00 98.18           C  
ATOM   1975  O   LYS A 247      38.815  24.717  38.292  1.00 98.18           O  
ATOM   1969  CB  LYS A 247      37.081  23.178  36.262  1.00 98.18           C  
ATOM   1970  CG  LYS A 247      35.676  22.686  35.899  1.00 98.18           C  
ATOM   1971  CD  LYS A 247      35.629  21.334  35.184  0.00 98.18           C  
ATOM   1972  CE  LYS A 247      34.207  20.882  34.846  0.00 98.18           C  
ATOM   1973  NZ  LYS A 247      33.686  21.660  33.699  0.00 98.18           N1+
ATOM   1976  N   ALA A 248      39.264  25.721  36.325  1.00 87.67           N  
ATOM   1977  CA  ALA A 248      40.654  25.987  36.589  1.00 87.67           C  
ATOM   1979  C   ALA A 248      40.904  26.619  37.920  1.00 87.67           C  
ATOM   1980  O   ALA A 248      40.175  27.499  38.371  1.00 87.67           O  
ATOM   1978  CB  ALA A 248      41.310  26.879  35.519  1.00 87.67           C  
ATOM   1981  N   PHE A 249      41.983  26.155  38.588  1.00103.08           N  
ATOM   1982  CA  PHE A 249      42.361  26.702  39.851  1.00103.08           C  
ATOM   1990  C   PHE A 249      43.054  27.974  39.545  1.00103.08           C  
ATOM   1991  O   PHE A 249      43.913  28.041  38.669  1.00103.08           O  
ATOM   1983  CB  PHE A 249      43.384  25.842  40.601  1.00103.08           C  
ATOM   1984  CG  PHE A 249      43.502  26.336  42.003  1.00103.08           C  
ATOM   1985  CD1 PHE A 249      42.487  26.083  42.894  1.00103.08           C  
ATOM   1986  CD2 PHE A 249      44.617  27.016  42.443  1.00103.08           C  
ATOM   1987  CE1 PHE A 249      42.568  26.517  44.194  1.00103.08           C  
ATOM   1988  CE2 PHE A 249      44.699  27.451  43.747  1.00103.08           C  
ATOM   1989  CZ  PHE A 249      43.673  27.203  44.627  1.00103.08           C  
ATOM   1992  N   CYS A 250      42.674  29.034  40.259  1.00 87.67           N  
ATOM   1993  CA  CYS A 250      43.316  30.290  40.084  1.00 87.67           C  
ATOM   1996  C   CYS A 250      42.948  31.041  41.315  1.00 87.67           C  
ATOM   1997  O   CYS A 250      41.913  31.705  41.350  1.00 87.67           O  
ATOM   1994  CB  CYS A 250      42.785  31.064  38.859  1.00 87.67           C  
ATOM   1995  SG  CYS A 250      43.656  32.633  38.563  1.00 87.67           S  
ATOM   1998  N   GLU A 251      43.775  30.933  42.376  1.00104.79           N  
ATOM   1999  CA  GLU A 251      43.378  31.605  43.579  1.00104.79           C  
ATOM   2005  C   GLU A 251      43.717  33.057  43.470  1.00104.79           C  
ATOM   2006  O   GLU A 251      44.713  33.449  42.867  1.00104.79           O  
ATOM   2000  CB  GLU A 251      43.951  31.022  44.888  1.00104.79           C  
ATOM   2001  CG  GLU A 251      45.469  31.059  45.023  1.00104.79           C  
ATOM   2002  CD  GLU A 251      45.816  30.459  46.378  1.00104.79           C  
ATOM   2003  OE1 GLU A 251      44.883  30.342  47.213  0.50104.79           O  
ATOM   2004  OE2 GLU A 251      47.006  30.105  46.594  1.00104.79           O1-
ATOM   2007  N   PRO A 252      42.887  33.874  44.056  1.00136.64           N  
ATOM   2008  CA  PRO A 252      43.102  35.286  43.934  1.00136.64           C  
ATOM   2012  C   PRO A 252      44.366  35.712  44.601  1.00136.64           C  
ATOM   2013  O   PRO A 252      44.639  35.260  45.711  1.00136.64           O  
ATOM   2010  CB  PRO A 252      41.836  35.947  44.475  1.00136.64           C  
ATOM   2011  CG  PRO A 252      40.743  34.903  44.173  1.00136.64           C  
ATOM   2009  CD  PRO A 252      41.479  33.551  44.206  1.00136.64           C  
ATOM   2014  N   GLY A 253      45.153  36.570  43.923  1.00 40.16           N  
ATOM   2015  CA  GLY A 253      46.346  37.128  44.484  1.00 40.16           C  
ATOM   2016  C   GLY A 253      47.490  36.155  44.414  1.00 40.16           C  
ATOM   2017  O   GLY A 253      48.593  36.500  44.836  1.00 40.16           O  
ATOM   2018  N   ASN A 254      47.285  34.940  43.854  1.00 89.10           N  
ATOM   2019  CA  ASN A 254      48.322  33.937  43.853  1.00 89.10           C  
ATOM   2024  C   ASN A 254      49.138  34.064  42.603  1.00 89.10           C  
ATOM   2025  O   ASN A 254      48.711  33.664  41.525  1.00 89.10           O  
ATOM   2020  CB  ASN A 254      47.739  32.514  43.852  1.00 89.10           C  
ATOM   2021  CG  ASN A 254      48.845  31.473  43.943  1.00 89.10           C  
ATOM   2023  ND2 ASN A 254      48.443  30.180  44.087  1.00 89.10           N  
ATOM   2022  OD1 ASN A 254      50.029  31.794  43.872  1.00 89.10           O  
ATOM   2026  N   VAL A 255      50.304  34.725  42.711  1.00 98.23           N  
ATOM   2027  CA  VAL A 255      51.275  34.892  41.667  1.00 98.23           C  
ATOM   2031  C   VAL A 255      52.242  33.738  41.583  1.00 98.23           C  
ATOM   2032  O   VAL A 255      52.816  33.484  40.526  1.00 98.23           O  
ATOM   2028  CB  VAL A 255      52.055  36.162  41.840  1.00 98.23           C  
ATOM   2029  CG1 VAL A 255      51.060  37.333  41.760  1.00 98.23           C  
ATOM   2030  CG2 VAL A 255      52.826  36.101  43.167  1.00 98.23           C  
ATOM   2033  N   GLU A 256      52.509  33.079  42.730  1.00118.33           N  
ATOM   2034  CA  GLU A 256      53.531  32.076  42.888  1.00118.33           C  
ATOM   2040  C   GLU A 256      53.257  30.812  42.149  1.00118.33           C  
ATOM   2041  O   GLU A 256      54.123  30.318  41.431  1.00118.33           O  
ATOM   2035  CB  GLU A 256      53.688  31.659  44.357  1.00118.33           C  
ATOM   2036  CG  GLU A 256      54.275  32.755  45.243  1.00118.33           C  
ATOM   2037  CD  GLU A 256      55.784  32.697  45.090  1.00118.33           C  
ATOM   2038  OE1 GLU A 256      56.276  31.705  44.488  1.00118.33           O  
ATOM   2039  OE2 GLU A 256      56.462  33.640  45.577  1.00118.33           O1-
ATOM   2042  N   ASN A 257      52.056  30.237  42.336  1.00 99.47           N  
ATOM   2043  CA  ASN A 257      51.747  29.000  41.694  1.00 99.47           C  
ATOM   2048  C   ASN A 257      50.440  29.255  41.043  1.00 99.47           C  
ATOM   2049  O   ASN A 257      49.399  29.193  41.695  1.00 99.47           O  
ATOM   2044  CB  ASN A 257      51.531  27.854  42.698  1.00 99.47           C  
ATOM   2045  CG  ASN A 257      52.807  27.688  43.513  1.00 99.47           C  
ATOM   2047  ND2 ASN A 257      53.870  27.121  42.882  1.00 99.47           N  
ATOM   2046  OD1 ASN A 257      52.862  28.066  44.683  1.00 99.47           O  
ATOM   2050  N   ASN A 258      50.461  29.567  39.738  1.00 83.97           N  
ATOM   2051  CA  ASN A 258      49.228  29.883  39.095  1.00 83.97           C  
ATOM   2056  C   ASN A 258      49.400  29.447  37.684  1.00 83.97           C  
ATOM   2057  O   ASN A 258      50.165  30.047  36.928  1.00 83.97           O  
ATOM   2052  CB  ASN A 258      48.958  31.401  39.093  1.00 83.97           C  
ATOM   2053  CG  ASN A 258      47.500  31.685  38.762  1.00 83.97           C  
ATOM   2055  ND2 ASN A 258      46.898  32.658  39.499  1.00 83.97           N  
ATOM   2054  OD1 ASN A 258      46.911  31.068  37.877  1.00 83.97           O  
ATOM   2058  N   GLY A 259      48.666  28.390  37.300  1.00 46.19           N  
ATOM   2059  CA  GLY A 259      48.789  27.832  35.992  1.00 46.19           C  
ATOM   2060  C   GLY A 259      48.331  28.822  34.965  1.00 46.19           C  
ATOM   2061  O   GLY A 259      48.857  28.855  33.855  1.00 46.19           O  
ATOM   2062  N   VAL A 260      47.286  29.610  35.287  1.00 56.39           N  
ATOM   2063  CA  VAL A 260      46.754  30.570  34.356  1.00 56.39           C  
ATOM   2067  C   VAL A 260      47.777  31.626  34.053  1.00 56.39           C  
ATOM   2068  O   VAL A 260      48.035  31.941  32.891  1.00 56.39           O  
ATOM   2064  CB  VAL A 260      45.522  31.253  34.875  1.00 56.39           C  
ATOM   2065  CG1 VAL A 260      45.050  32.287  33.840  1.00 56.39           C  
ATOM   2066  CG2 VAL A 260      44.472  30.174  35.187  1.00 56.39           C  
ATOM   2069  N   LEU A 261      48.405  32.191  35.100  1.00 61.73           N  
ATOM   2070  CA  LEU A 261      49.368  33.238  34.905  1.00 61.73           C  
ATOM   2075  C   LEU A 261      50.538  32.705  34.138  1.00 61.73           C  
ATOM   2076  O   LEU A 261      51.077  33.385  33.263  1.00 61.73           O  
ATOM   2071  CB  LEU A 261      49.910  33.807  36.229  1.00 61.73           C  
ATOM   2072  CG  LEU A 261      48.854  34.576  37.041  1.00 61.73           C  
ATOM   2073  CD1 LEU A 261      49.434  35.130  38.353  1.00 61.73           C  
ATOM   2074  CD2 LEU A 261      48.191  35.656  36.177  1.00 61.73           C  
ATOM   2077  N   SER A 262      50.959  31.464  34.445  1.00 45.47           N  
ATOM   2078  CA  SER A 262      52.123  30.913  33.815  1.00 45.47           C  
ATOM   2081  C   SER A 262      51.888  30.792  32.347  1.00 45.47           C  
ATOM   2082  O   SER A 262      52.790  31.039  31.549  1.00 45.47           O  
ATOM   2079  CB  SER A 262      52.506  29.523  34.340  1.00 45.47           C  
ATOM   2080  OG  SER A 262      53.013  29.622  35.662  1.00 45.47           O  
ATOM   2083  N   PHE A 263      50.660  30.419  31.954  1.00 77.97           N  
ATOM   2084  CA  PHE A 263      50.312  30.214  30.580  1.00 77.97           C  
ATOM   2092  C   PHE A 263      50.441  31.535  29.881  1.00 77.97           C  
ATOM   2093  O   PHE A 263      50.923  31.624  28.752  1.00 77.97           O  
ATOM   2085  CB  PHE A 263      48.855  29.726  30.461  1.00 77.97           C  
ATOM   2086  CG  PHE A 263      48.595  29.185  29.098  1.00 77.97           C  
ATOM   2087  CD1 PHE A 263      48.908  27.881  28.800  1.00 77.97           C  
ATOM   2088  CD2 PHE A 263      48.023  29.968  28.124  1.00 77.97           C  
ATOM   2089  CE1 PHE A 263      48.666  27.367  27.549  1.00 77.97           C  
ATOM   2090  CE2 PHE A 263      47.777  29.462  26.870  1.00 77.97           C  
ATOM   2091  CZ  PHE A 263      48.102  28.160  26.580  1.00 77.97           C  
ATOM   2094  N   ILE A 264      49.997  32.611  30.552  1.00114.62           N  
ATOM   2095  CA  ILE A 264      50.060  33.914  29.967  1.00114.62           C  
ATOM   2100  C   ILE A 264      51.505  34.250  29.754  1.00114.62           C  
ATOM   2101  O   ILE A 264      51.908  34.648  28.661  1.00114.62           O  
ATOM   2096  CB  ILE A 264      49.541  34.987  30.892  1.00114.62           C  
ATOM   2097  CG1 ILE A 264      48.115  34.679  31.381  1.00114.62           C  
ATOM   2098  CG2 ILE A 264      49.662  36.331  30.153  1.00114.62           C  
ATOM   2099  CD1 ILE A 264      47.079  34.635  30.267  1.00114.62           C  
ATOM   2102  N   LYS A 265      52.345  34.048  30.791  1.00112.62           N  
ATOM   2103  CA  LYS A 265      53.706  34.495  30.697  1.00112.62           C  
ATOM   2109  C   LYS A 265      54.438  33.795  29.594  1.00112.62           C  
ATOM   2110  O   LYS A 265      55.118  34.431  28.791  1.00112.62           O  
ATOM   2104  CB  LYS A 265      54.509  34.284  31.998  1.00112.62           C  
ATOM   2105  CG  LYS A 265      55.873  34.982  31.999  1.00112.62           C  
ATOM   2106  CD  LYS A 265      56.520  35.079  33.384  1.00112.62           C  
ATOM   2107  CE  LYS A 265      57.175  33.776  33.843  1.00112.62           C  
ATOM   2108  NZ  LYS A 265      58.461  33.585  33.138  1.00112.62           N1+
ATOM   2111  N   HIS A 266      54.362  32.455  29.550  1.00110.77           N  
ATOM   2112  CA  HIS A 266      55.107  31.723  28.564  1.00110.77           C  
ATOM   2119  C   HIS A 266      54.511  31.661  27.179  1.00110.77           C  
ATOM   2120  O   HIS A 266      55.268  31.634  26.208  1.00110.77           O  
ATOM   2115  CB  HIS A 266      55.489  30.312  29.027  1.00110.77           C  
ATOM   2114  CG  HIS A 266      56.540  30.395  30.090  1.00110.77           C  
ATOM   2117  CD2 HIS A 266      56.423  30.395  31.446  1.00110.77           C  
ATOM   2113  ND1 HIS A 266      57.887  30.532  29.827  1.00110.77           N  
ATOM   2118  CE1 HIS A 266      58.513  30.608  31.028  1.00110.77           C  
ATOM   2116  NE2 HIS A 266      57.666  30.530  32.039  1.00110.77           N  
ATOM   2121  N   VAL A 267      53.183  31.435  27.048  1.00107.24           N  
ATOM   2122  CA  VAL A 267      52.578  31.337  25.740  1.00107.24           C  
ATOM   2126  C   VAL A 267      52.017  32.594  25.128  1.00107.24           C  
ATOM   2127  O   VAL A 267      52.410  33.016  24.042  1.00107.24           O  
ATOM   2123  CB  VAL A 267      51.459  30.342  25.710  1.00107.24           C  
ATOM   2124  CG1 VAL A 267      50.879  30.308  24.285  1.00107.24           C  
ATOM   2125  CG2 VAL A 267      51.999  28.989  26.200  1.00107.24           C  
ATOM   2128  N   LEU A 268      51.029  33.194  25.828  1.00 81.79           N  
ATOM   2129  CA  LEU A 268      50.193  34.250  25.304  1.00 81.79           C  
ATOM   2134  C   LEU A 268      50.868  35.567  25.164  1.00 81.79           C  
ATOM   2135  O   LEU A 268      50.803  36.206  24.116  1.00 81.79           O  
ATOM   2130  CB  LEU A 268      48.952  34.499  26.180  1.00 81.79           C  
ATOM   2131  CG  LEU A 268      47.976  33.306  26.259  1.00 81.79           C  
ATOM   2132  CD1 LEU A 268      46.757  33.633  27.142  1.00 81.79           C  
ATOM   2133  CD2 LEU A 268      47.586  32.815  24.855  1.00 81.79           C  
ATOM   2136  N   PHE A 269      51.553  35.992  26.229  1.00131.18           N  
ATOM   2137  CA  PHE A 269      52.165  37.285  26.323  1.00131.18           C  
ATOM   2145  C   PHE A 269      53.203  37.398  25.231  1.00131.18           C  
ATOM   2146  O   PHE A 269      53.306  38.451  24.606  1.00131.18           O  
ATOM   2138  CB  PHE A 269      52.861  37.430  27.694  1.00131.18           C  
ATOM   2139  CG  PHE A 269      53.005  38.853  28.113  1.00131.18           C  
ATOM   2140  CD1 PHE A 269      53.992  39.667  27.607  1.00131.18           C  
ATOM   2141  CD2 PHE A 269      52.145  39.358  29.061  1.00131.18           C  
ATOM   2142  CE1 PHE A 269      54.101  40.971  28.029  1.00131.18           C  
ATOM   2143  CE2 PHE A 269      52.247  40.661  29.489  1.00131.18           C  
ATOM   2144  CZ  PHE A 269      53.229  41.470  28.969  1.00131.18           C  
ATOM   2147  N   PRO A 270      53.980  36.372  24.958  1.00 89.89           N  
ATOM   2148  CA  PRO A 270      55.015  36.502  23.959  1.00 89.89           C  
ATOM   2152  C   PRO A 270      54.593  36.676  22.532  1.00 89.89           C  
ATOM   2153  O   PRO A 270      55.447  37.072  21.741  1.00 89.89           O  
ATOM   2150  CB  PRO A 270      55.948  35.312  24.156  1.00 89.89           C  
ATOM   2151  CG  PRO A 270      55.802  34.985  25.650  1.00 89.89           C  
ATOM   2149  CD  PRO A 270      54.376  35.432  25.999  1.00 89.89           C  
ATOM   2154  N   LEU A 271      53.333  36.375  22.150  1.00 80.61           N  
ATOM   2155  CA  LEU A 271      53.026  36.477  20.751  1.00 80.61           C  
ATOM   2160  C   LEU A 271      53.273  37.890  20.301  1.00 80.61           C  
ATOM   2161  O   LEU A 271      54.120  38.142  19.444  1.00 80.61           O  
ATOM   2156  CB  LEU A 271      51.546  36.179  20.463  1.00 80.61           C  
ATOM   2157  CG  LEU A 271      51.100  34.765  20.879  1.00 80.61           C  
ATOM   2158  CD1 LEU A 271      49.614  34.550  20.556  1.00 80.61           C  
ATOM   2159  CD2 LEU A 271      52.002  33.674  20.272  1.00 80.61           C  
ATOM   2162  N   LYS A 272      52.495  38.833  20.863  1.00148.79           N  
ATOM   2163  CA  LYS A 272      52.541  40.259  20.679  1.00148.79           C  
ATOM   2169  C   LYS A 272      53.464  40.957  21.640  1.00148.79           C  
ATOM   2170  O   LYS A 272      53.818  42.114  21.425  1.00148.79           O  
ATOM   2164  CB  LYS A 272      51.157  40.893  20.836  1.00148.79           C  
ATOM   2165  CG  LYS A 272      50.202  40.535  19.701  1.00148.79           C  
ATOM   2166  CD  LYS A 272      48.744  40.802  20.066  1.00148.79           C  
ATOM   2167  CE  LYS A 272      48.574  42.008  20.991  1.00148.79           C  
ATOM   2168  NZ  LYS A 272      47.161  42.130  21.409  1.00148.79           N1+
ATOM   2171  N   SER A 273      53.853  40.304  22.750  1.00 73.02           N  
ATOM   2172  CA  SER A 273      54.548  40.987  23.813  1.00 73.02           C  
ATOM   2175  C   SER A 273      53.580  41.901  24.496  1.00 73.02           C  
ATOM   2176  O   SER A 273      53.957  42.954  25.012  1.00 73.02           O  
ATOM   2173  CB  SER A 273      55.753  41.820  23.344  1.00 73.02           C  
ATOM   2174  OG  SER A 273      56.777  40.964  22.865  1.00 73.02           O  
ATOM   2177  N   GLU A 274      52.288  41.505  24.508  1.00119.39           N  
ATOM   2178  CA  GLU A 274      51.259  42.237  25.195  1.00119.39           C  
ATOM   2184  C   GLU A 274      50.227  41.240  25.623  1.00119.39           C  
ATOM   2185  O   GLU A 274      50.239  40.089  25.184  1.00119.39           O  
ATOM   2179  CB  GLU A 274      50.507  43.230  24.299  1.00119.39           C  
ATOM   2180  CG  GLU A 274      51.383  44.360  23.775  1.00119.39           C  
ATOM   2181  CD  GLU A 274      50.531  45.213  22.853  1.00119.39           C  
ATOM   2182  OE1 GLU A 274      49.423  44.757  22.461  1.00119.39           O  
ATOM   2183  OE2 GLU A 274      50.984  46.340  22.525  1.00119.39           O1-
ATOM   2186  N   PHE A 275      49.318  41.648  26.530  1.00 84.28           N  
ATOM   2187  CA  PHE A 275      48.254  40.769  26.927  1.00 84.28           C  
ATOM   2195  C   PHE A 275      47.079  41.639  27.254  1.00 84.28           C  
ATOM   2196  O   PHE A 275      47.220  42.638  27.956  1.00 84.28           O  
ATOM   2188  CB  PHE A 275      48.626  39.920  28.157  1.00 84.28           C  
ATOM   2189  CG  PHE A 275      47.546  38.920  28.392  1.00 84.28           C  
ATOM   2190  CD1 PHE A 275      47.372  37.878  27.512  1.00 84.28           C  
ATOM   2191  CD2 PHE A 275      46.729  38.997  29.497  1.00 84.28           C  
ATOM   2192  CE1 PHE A 275      46.384  36.943  27.711  1.00 84.28           C  
ATOM   2193  CE2 PHE A 275      45.738  38.064  29.700  1.00 84.28           C  
ATOM   2194  CZ  PHE A 275      45.564  37.031  28.810  1.00 84.28           C  
ATOM   2197  N   VAL A 276      45.877  41.276  26.755  1.00 46.99           N  
ATOM   2198  CA  VAL A 276      44.716  42.086  27.001  1.00 46.99           C  
ATOM   2202  C   VAL A 276      43.879  41.411  28.039  1.00 46.99           C  
ATOM   2203  O   VAL A 276      43.538  40.235  27.918  1.00 46.99           O  
ATOM   2199  CB  VAL A 276      43.848  42.272  25.789  1.00 46.99           C  
ATOM   2200  CG1 VAL A 276      42.614  43.094  26.193  1.00 46.99           C  
ATOM   2201  CG2 VAL A 276      44.682  42.917  24.667  1.00 46.99           C  
ATOM   2204  N   ILE A 277      43.530  42.159  29.103  1.00100.32           N  
ATOM   2205  CA  ILE A 277      42.697  41.627  30.139  1.00100.32           C  
ATOM   2210  C   ILE A 277      41.336  42.190  29.911  1.00100.32           C  
ATOM   2211  O   ILE A 277      41.170  43.399  29.747  1.00100.32           O  
ATOM   2206  CB  ILE A 277      43.124  42.023  31.528  1.00100.32           C  
ATOM   2207  CG1 ILE A 277      44.494  41.415  31.872  1.00100.32           C  
ATOM   2208  CG2 ILE A 277      42.011  41.608  32.507  1.00100.32           C  
ATOM   2209  CD1 ILE A 277      44.477  39.888  31.910  1.00100.32           C  
ATOM   2212  N   LEU A 278      40.324  41.306  29.869  1.00 54.94           N  
ATOM   2213  CA  LEU A 278      38.988  41.766  29.647  1.00 54.94           C  
ATOM   2218  C   LEU A 278      38.347  41.904  30.991  1.00 54.94           C  
ATOM   2219  O   LEU A 278      38.238  40.929  31.731  1.00 54.94           O  
ATOM   2214  CB  LEU A 278      38.137  40.789  28.808  1.00 54.94           C  
ATOM   2215  CG  LEU A 278      38.643  40.597  27.363  1.00 54.94           C  
ATOM   2216  CD1 LEU A 278      37.755  39.616  26.580  1.00 54.94           C  
ATOM   2217  CD2 LEU A 278      38.810  41.942  26.643  1.00 54.94           C  
ATOM   2220  N   ARG A 279      37.931  43.132  31.369  1.00180.06           N  
ATOM   2221  CA  ARG A 279      37.251  43.260  32.626  1.00180.06           C  
ATOM   2229  C   ARG A 279      36.163  44.275  32.489  1.00180.06           C  
ATOM   2230  O   ARG A 279      36.161  45.099  31.575  1.00180.06           O  
ATOM   2222  CB  ARG A 279      38.121  43.632  33.845  1.00180.06           C  
ATOM   2223  CG  ARG A 279      38.820  44.985  33.802  1.00180.06           C  
ATOM   2224  CD  ARG A 279      39.333  45.430  35.176  1.00180.06           C  
ATOM   2225  NE  ARG A 279      40.622  44.734  35.453  1.00180.06           N  
ATOM   2226  CZ  ARG A 279      41.812  45.363  35.221  1.00180.06           C  
ATOM   2227  NH1 ARG A 279      41.829  46.645  34.753  1.00180.06           N1+
ATOM   2228  NH2 ARG A 279      42.988  44.717  35.469  1.00180.06           N  
ATOM   2231  N   ASP A 280      35.198  44.225  33.427  1.00 44.07           N  
ATOM   2232  CA  ASP A 280      34.041  45.070  33.384  1.00 44.07           C  
ATOM   2237  C   ASP A 280      34.454  46.483  33.625  1.00 44.07           C  
ATOM   2238  O   ASP A 280      35.482  46.768  34.234  1.00 44.07           O  
ATOM   2233  CB  ASP A 280      32.978  44.686  34.427  1.00 44.07           C  
ATOM   2234  CG  ASP A 280      32.399  43.341  34.008  1.00 44.07           C  
ATOM   2235  OD1 ASP A 280      32.482  43.010  32.795  1.00 44.07           O  
ATOM   2236  OD2 ASP A 280      31.869  42.623  34.898  1.00 44.07           O1-
ATOM   2239  N   GLU A 281      33.619  47.408  33.131  1.00 82.05           N  
ATOM   2240  CA  GLU A 281      33.847  48.820  33.164  1.00 82.05           C  
ATOM   2246  C   GLU A 281      33.906  49.287  34.584  1.00 82.05           C  
ATOM   2247  O   GLU A 281      34.716  50.145  34.927  1.00 82.05           O  
ATOM   2241  CB  GLU A 281      32.703  49.556  32.455  1.00 82.05           C  
ATOM   2242  CG  GLU A 281      32.923  51.041  32.198  1.00 82.05           C  
ATOM   2243  CD  GLU A 281      31.780  51.447  31.283  1.00 82.05           C  
ATOM   2244  OE1 GLU A 281      31.492  50.675  30.330  1.00 82.05           O  
ATOM   2245  OE2 GLU A 281      31.167  52.518  31.535  1.00 82.05           O1-
ATOM   2248  N   LYS A 282      33.054  48.730  35.462  1.00106.67           N  
ATOM   2249  CA  LYS A 282      33.027  49.212  36.811  1.00106.67           C  
ATOM   2255  C   LYS A 282      34.351  48.959  37.455  1.00106.67           C  
ATOM   2256  O   LYS A 282      34.844  49.777  38.231  1.00106.67           O  
ATOM   2250  CB  LYS A 282      31.937  48.552  37.670  1.00106.67           C  
ATOM   2251  CG  LYS A 282      30.522  48.838  37.166  1.00106.67           C  
ATOM   2252  CD  LYS A 282      29.433  48.175  38.008  1.00106.67           C  
ATOM   2253  CE  LYS A 282      29.149  48.950  39.294  1.00106.67           C  
ATOM   2254  NZ  LYS A 282      28.229  48.185  40.160  1.00106.67           N1+
ATOM   2257  N   TRP A 283      34.940  47.792  37.153  1.00109.08           N  
ATOM   2258  CA  TRP A 283      36.196  47.365  37.686  1.00109.08           C  
ATOM   2269  C   TRP A 283      37.354  48.098  37.076  1.00109.08           C  
ATOM   2270  O   TRP A 283      38.478  47.978  37.562  1.00109.08           O  
ATOM   2259  CB  TRP A 283      36.360  45.840  37.714  1.00109.08           C  
ATOM   2260  CG  TRP A 283      35.458  45.287  38.794  1.00109.08           C  
ATOM   2262  CD1 TRP A 283      34.319  44.537  38.713  1.00109.08           C  
ATOM   2261  CD2 TRP A 283      35.646  45.576  40.191  1.00109.08           C  
ATOM   2264  CE2 TRP A 283      34.600  44.974  40.887  1.00109.08           C  
ATOM   2265  CE3 TRP A 283      36.613  46.297  40.831  1.00109.08           C  
ATOM   2263  NE1 TRP A 283      33.793  44.340  39.969  1.00109.08           N  
ATOM   2266  CZ2 TRP A 283      34.504  45.088  42.246  1.00109.08           C  
ATOM   2267  CZ3 TRP A 283      36.523  46.397  42.203  1.00109.08           C  
ATOM   2268  CH2 TRP A 283      35.488  45.803  42.894  1.00109.08           C  
ATOM   2271  N   GLY A 284      37.138  48.854  35.976  1.00 37.54           N  
ATOM   2272  CA  GLY A 284      38.245  49.586  35.421  1.00 37.54           C  
ATOM   2273  C   GLY A 284      38.309  49.392  33.942  1.00 37.54           C  
ATOM   2274  O   GLY A 284      38.976  50.157  33.246  1.00 37.54           O  
ATOM   2275  N   GLY A 285      37.630  48.364  33.410  1.00 22.57           N  
ATOM   2276  CA  GLY A 285      37.614  48.216  31.986  1.00 22.57           C  
ATOM   2277  C   GLY A 285      38.825  47.448  31.580  1.00 22.57           C  
ATOM   2278  O   GLY A 285      39.697  47.156  32.395  1.00 22.57           O  
ATOM   2279  N   ASN A 286      38.921  47.142  30.272  1.00 38.23           N  
ATOM   2280  CA  ASN A 286      39.989  46.347  29.744  1.00 38.23           C  
ATOM   2285  C   ASN A 286      41.277  47.076  29.928  1.00 38.23           C  
ATOM   2286  O   ASN A 286      41.308  48.304  29.972  1.00 38.23           O  
ATOM   2281  CB  ASN A 286      39.847  46.054  28.242  1.00 38.23           C  
ATOM   2282  CG  ASN A 286      38.561  45.264  28.044  1.00 38.23           C  
ATOM   2284  ND2 ASN A 286      38.044  45.270  26.786  1.00 38.23           N  
ATOM   2283  OD1 ASN A 286      38.030  44.663  28.978  1.00 38.23           O  
ATOM   2287  N   LYS A 287      42.378  46.309  30.074  1.00146.80           N  
ATOM   2288  CA  LYS A 287      43.675  46.894  30.259  1.00146.80           C  
ATOM   2294  C   LYS A 287      44.628  46.096  29.422  1.00146.80           C  
ATOM   2295  O   LYS A 287      44.561  44.867  29.398  1.00146.80           O  
ATOM   2289  CB  LYS A 287      44.102  46.811  31.745  1.00146.80           C  
ATOM   2290  CG  LYS A 287      45.263  47.696  32.218  1.00146.80           C  
ATOM   2291  CD  LYS A 287      46.665  47.248  31.809  1.00146.80           C  
ATOM   2292  CE  LYS A 287      47.775  48.140  32.380  1.00146.80           C  
ATOM   2293  NZ  LYS A 287      47.804  48.058  33.859  1.00146.80           N1+
ATOM   2296  N   THR A 288      45.534  46.768  28.684  1.00127.13           N  
ATOM   2297  CA  THR A 288      46.459  45.986  27.915  1.00127.13           C  
ATOM   2301  C   THR A 288      47.801  46.130  28.555  1.00127.13           C  
ATOM   2302  O   THR A 288      48.272  47.237  28.810  1.00127.13           O  
ATOM   2298  CB  THR A 288      46.551  46.337  26.454  1.00127.13           C  
ATOM   2300  CG2 THR A 288      47.360  47.628  26.257  1.00127.13           C  
ATOM   2299  OG1 THR A 288      47.184  45.274  25.760  1.00127.13           O  
ATOM   2303  N   TYR A 289      48.447  44.983  28.849  1.00 73.02           N  
ATOM   2304  CA  TYR A 289      49.702  45.002  29.547  1.00 73.02           C  
ATOM   2313  C   TYR A 289      50.819  44.837  28.566  1.00 73.02           C  
ATOM   2314  O   TYR A 289      50.806  43.932  27.732  1.00 73.02           O  
ATOM   2305  CB  TYR A 289      49.858  43.853  30.560  1.00 73.02           C  
ATOM   2306  CG  TYR A 289      48.853  44.045  31.646  1.00 73.02           C  
ATOM   2307  CD1 TYR A 289      49.158  44.810  32.749  1.00 73.02           C  
ATOM   2308  CD2 TYR A 289      47.607  43.467  31.558  1.00 73.02           C  
ATOM   2309  CE1 TYR A 289      48.238  44.994  33.753  1.00 73.02           C  
ATOM   2310  CE2 TYR A 289      46.683  43.646  32.558  1.00 73.02           C  
ATOM   2311  CZ  TYR A 289      46.996  44.412  33.656  1.00 73.02           C  
ATOM   2312  OH  TYR A 289      46.046  44.597  34.683  1.00 73.02           O  
ATOM   2315  N   THR A 290      51.769  45.792  28.608  1.00 63.91           N  
ATOM   2316  CA  THR A 290      52.985  45.802  27.847  1.00 63.91           C  
ATOM   2320  C   THR A 290      54.029  44.932  28.484  1.00 63.91           C  
ATOM   2321  O   THR A 290      54.937  44.455  27.806  1.00 63.91           O  
ATOM   2317  CB  THR A 290      53.555  47.182  27.682  1.00 63.91           C  
ATOM   2319  CG2 THR A 290      52.495  48.048  26.978  1.00 63.91           C  
ATOM   2318  OG1 THR A 290      53.894  47.748  28.941  1.00 63.91           O  
ATOM   2322  N   ALA A 291      53.983  44.764  29.822  1.00 38.56           N  
ATOM   2323  CA  ALA A 291      54.985  43.971  30.482  1.00 38.56           C  
ATOM   2325  C   ALA A 291      54.289  42.993  31.382  1.00 38.56           C  
ATOM   2326  O   ALA A 291      53.270  43.310  31.992  1.00 38.56           O  
ATOM   2324  CB  ALA A 291      55.928  44.805  31.366  1.00 38.56           C  
ATOM   2327  N   TYR A 292      54.849  41.770  31.500  1.00 56.98           N  
ATOM   2328  CA  TYR A 292      54.271  40.736  32.312  1.00 56.98           C  
ATOM   2337  C   TYR A 292      54.280  41.160  33.748  1.00 56.98           C  
ATOM   2338  O   TYR A 292      53.320  40.917  34.476  1.00 56.98           O  
ATOM   2329  CB  TYR A 292      55.010  39.390  32.209  1.00 56.98           C  
ATOM   2330  CG  TYR A 292      54.297  38.443  33.113  1.00 56.98           C  
ATOM   2331  CD1 TYR A 292      53.134  37.822  32.714  1.00 56.98           C  
ATOM   2332  CD2 TYR A 292      54.806  38.171  34.364  1.00 56.98           C  
ATOM   2333  CE1 TYR A 292      52.480  36.949  33.554  1.00 56.98           C  
ATOM   2334  CE2 TYR A 292      54.157  37.299  35.207  1.00 56.98           C  
ATOM   2335  CZ  TYR A 292      52.993  36.689  34.802  1.00 56.98           C  
ATOM   2336  OH  TYR A 292      52.330  35.797  35.669  1.00 56.98           O  
ATOM   2339  N   VAL A 293      55.358  41.830  34.190  1.00 97.72           N  
ATOM   2340  CA  VAL A 293      55.493  42.213  35.567  1.00 97.72           C  
ATOM   2344  C   VAL A 293      54.306  43.038  35.958  1.00 97.72           C  
ATOM   2345  O   VAL A 293      53.808  42.915  37.077  1.00 97.72           O  
ATOM   2341  CB  VAL A 293      56.723  43.037  35.820  1.00 97.72           C  
ATOM   2342  CG1 VAL A 293      56.634  44.328  34.990  1.00 97.72           C  
ATOM   2343  CG2 VAL A 293      56.839  43.292  37.333  1.00 97.72           C  
ATOM   2346  N   ASP A 294      53.818  43.906  35.057  1.00 40.82           N  
ATOM   2347  CA  ASP A 294      52.697  44.743  35.384  1.00 40.82           C  
ATOM   2352  C   ASP A 294      51.478  43.910  35.656  1.00 40.82           C  
ATOM   2353  O   ASP A 294      50.706  44.217  36.562  1.00 40.82           O  
ATOM   2348  CB  ASP A 294      52.349  45.749  34.275  1.00 40.82           C  
ATOM   2349  CG  ASP A 294      53.363  46.882  34.372  1.00 40.82           C  
ATOM   2350  OD1 ASP A 294      53.626  47.318  35.524  1.00 40.82           O  
ATOM   2351  OD2 ASP A 294      53.890  47.324  33.317  1.00 40.82           O1-
ATOM   2354  N   LEU A 295      51.254  42.841  34.871  1.00 52.93           N  
ATOM   2355  CA  LEU A 295      50.099  42.011  35.079  1.00 52.93           C  
ATOM   2360  C   LEU A 295      50.205  41.327  36.411  1.00 52.93           C  
ATOM   2361  O   LEU A 295      49.225  41.233  37.148  1.00 52.93           O  
ATOM   2356  CB  LEU A 295      49.950  40.922  34.005  1.00 52.93           C  
ATOM   2357  CG  LEU A 295      48.750  39.983  34.238  1.00 52.93           C  
ATOM   2358  CD1 LEU A 295      47.416  40.744  34.231  1.00 52.93           C  
ATOM   2359  CD2 LEU A 295      48.768  38.812  33.243  1.00 52.93           C  
ATOM   2362  N   GLU A 296      51.417  40.848  36.756  1.00 54.35           N  
ATOM   2363  CA  GLU A 296      51.666  40.132  37.977  1.00 54.35           C  
ATOM   2369  C   GLU A 296      51.340  41.014  39.138  1.00 54.35           C  
ATOM   2370  O   GLU A 296      50.716  40.575  40.103  1.00 54.35           O  
ATOM   2364  CB  GLU A 296      53.150  39.749  38.122  1.00 54.35           C  
ATOM   2365  CG  GLU A 296      53.501  39.005  39.411  1.00 54.35           C  
ATOM   2366  CD  GLU A 296      55.015  38.855  39.447  1.00 54.35           C  
ATOM   2367  OE1 GLU A 296      55.706  39.854  39.111  1.00 54.35           O  
ATOM   2368  OE2 GLU A 296      55.504  37.750  39.809  1.00 54.35           O1-
ATOM   2371  N   LYS A 297      51.750  42.291  39.066  1.00 51.14           N  
ATOM   2372  CA  LYS A 297      51.541  43.202  40.152  1.00 51.14           C  
ATOM   2378  C   LYS A 297      50.072  43.365  40.385  1.00 51.14           C  
ATOM   2379  O   LYS A 297      49.612  43.335  41.524  1.00 51.14           O  
ATOM   2373  CB  LYS A 297      52.112  44.602  39.860  1.00 51.14           C  
ATOM   2374  CG  LYS A 297      51.914  45.603  41.000  1.00 51.14           C  
ATOM   2375  CD  LYS A 297      52.686  46.911  40.811  1.00 51.14           C  
ATOM   2376  CE  LYS A 297      52.455  47.928  41.930  1.00 51.14           C  
ATOM   2377  NZ  LYS A 297      53.394  47.680  43.045  1.00 51.14           N1+
ATOM   2380  N   ASP A 298      49.299  43.534  39.294  1.00 47.69           N  
ATOM   2381  CA  ASP A 298      47.887  43.780  39.368  1.00 47.69           C  
ATOM   2386  C   ASP A 298      47.181  42.587  39.935  1.00 47.69           C  
ATOM   2387  O   ASP A 298      46.236  42.727  40.709  1.00 47.69           O  
ATOM   2382  CB  ASP A 298      47.279  44.098  37.989  1.00 47.69           C  
ATOM   2383  CG  ASP A 298      47.667  45.519  37.604  1.00 47.69           C  
ATOM   2384  OD1 ASP A 298      48.377  46.172  38.413  1.00 47.69           O  
ATOM   2385  OD2 ASP A 298      47.258  45.969  36.500  1.00 47.69           O1-
ATOM   2388  N   PHE A 299      47.616  41.373  39.553  1.00 52.32           N  
ATOM   2389  CA  PHE A 299      46.952  40.191  40.018  1.00 52.32           C  
ATOM   2397  C   PHE A 299      47.154  40.072  41.501  1.00 52.32           C  
ATOM   2398  O   PHE A 299      46.220  39.759  42.236  1.00 52.32           O  
ATOM   2390  CB  PHE A 299      47.478  38.909  39.354  1.00 52.32           C  
ATOM   2391  CG  PHE A 299      46.454  37.856  39.598  1.00 52.32           C  
ATOM   2392  CD1 PHE A 299      45.364  37.766  38.763  1.00 52.32           C  
ATOM   2393  CD2 PHE A 299      46.565  36.967  40.643  1.00 52.32           C  
ATOM   2394  CE1 PHE A 299      44.399  36.807  38.961  1.00 52.32           C  
ATOM   2395  CE2 PHE A 299      45.601  36.005  40.848  1.00 52.32           C  
ATOM   2396  CZ  PHE A 299      44.517  35.924  40.006  1.00 52.32           C  
ATOM   2399  N   ALA A 300      48.385  40.331  41.986  1.00 38.49           N  
ATOM   2400  CA  ALA A 300      48.671  40.215  43.393  1.00 38.49           C  
ATOM   2402  C   ALA A 300      47.807  41.198  44.134  1.00 38.49           C  
ATOM   2403  O   ALA A 300      47.330  40.923  45.233  1.00 38.49           O  
ATOM   2401  CB  ALA A 300      50.137  40.519  43.744  1.00 38.49           C  
ATOM   2404  N   ALA A 301      47.606  42.378  43.522  1.00 61.66           N  
ATOM   2405  CA  ALA A 301      46.831  43.499  43.989  1.00 61.66           C  
ATOM   2407  C   ALA A 301      45.387  43.110  44.098  1.00 61.66           C  
ATOM   2408  O   ALA A 301      44.637  43.736  44.844  1.00 61.66           O  
ATOM   2406  CB  ALA A 301      46.916  44.714  43.048  1.00 61.66           C  
ATOM   2409  N   GLU A 302      44.973  42.096  43.309  1.00147.73           N  
ATOM   2410  CA  GLU A 302      43.642  41.563  43.175  1.00147.73           C  
ATOM   2416  C   GLU A 302      42.740  42.545  42.507  1.00147.73           C  
ATOM   2417  O   GLU A 302      41.537  42.607  42.759  1.00147.73           O  
ATOM   2411  CB  GLU A 302      43.026  40.959  44.459  1.00147.73           C  
ATOM   2412  CG  GLU A 302      42.790  41.893  45.641  1.00147.73           C  
ATOM   2413  CD  GLU A 302      42.492  41.017  46.850  1.00147.73           C  
ATOM   2414  OE1 GLU A 302      42.470  39.767  46.692  1.00147.73           O  
ATOM   2415  OE2 GLU A 302      42.301  41.593  47.953  1.00147.73           O1-
ATOM   2418  N   VAL A 303      43.359  43.370  41.646  1.00145.23           N  
ATOM   2419  CA  VAL A 303      42.720  44.268  40.735  1.00145.23           C  
ATOM   2423  C   VAL A 303      42.213  43.461  39.572  1.00145.23           C  
ATOM   2424  O   VAL A 303      41.291  43.876  38.873  1.00145.23           O  
ATOM   2420  CB  VAL A 303      43.676  45.292  40.218  1.00145.23           C  
ATOM   2421  CG1 VAL A 303      44.725  44.571  39.370  1.00145.23           C  
ATOM   2422  CG2 VAL A 303      42.898  46.371  39.461  1.00145.23           C  
ATOM   2425  N   VAL A 304      42.875  42.320  39.276  1.00 53.24           N  
ATOM   2426  CA  VAL A 304      42.445  41.463  38.203  1.00 53.24           C  
ATOM   2430  C   VAL A 304      41.907  40.220  38.841  1.00 53.24           C  
ATOM   2431  O   VAL A 304      42.627  39.511  39.542  1.00 53.24           O  
ATOM   2427  CB  VAL A 304      43.559  41.070  37.271  1.00 53.24           C  
ATOM   2428  CG1 VAL A 304      43.009  40.081  36.229  1.00 53.24           C  
ATOM   2429  CG2 VAL A 304      44.150  42.356  36.661  1.00 53.24           C  
ATOM   2432  N   HIS A 305      40.613  39.930  38.601  1.00 59.99           N  
ATOM   2433  CA  HIS A 305      39.956  38.812  39.217  1.00 59.99           C  
ATOM   2440  C   HIS A 305      40.305  37.568  38.465  1.00 59.99           C  
ATOM   2441  O   HIS A 305      40.635  37.600  37.279  1.00 59.99           O  
ATOM   2436  CB  HIS A 305      38.423  38.926  39.208  1.00 59.99           C  
ATOM   2435  CG  HIS A 305      37.932  40.177  39.864  1.00 59.99           C  
ATOM   2438  CD2 HIS A 305      38.600  41.088  40.622  1.00 59.99           C  
ATOM   2434  ND1 HIS A 305      36.637  40.632  39.777  1.00 59.99           N  
ATOM   2439  CE1 HIS A 305      36.584  41.791  40.481  1.00 59.99           C  
ATOM   2437  NE2 HIS A 305      37.751  42.109  41.012  1.00 59.99           N  
ATOM   2442  N   PRO A 306      40.247  36.457  39.143  1.00 75.21           N  
ATOM   2443  CA  PRO A 306      40.538  35.206  38.508  1.00 75.21           C  
ATOM   2447  C   PRO A 306      39.594  34.913  37.383  1.00 75.21           C  
ATOM   2448  O   PRO A 306      40.026  34.344  36.383  1.00 75.21           O  
ATOM   2445  CB  PRO A 306      40.530  34.168  39.627  1.00 75.21           C  
ATOM   2446  CG  PRO A 306      40.966  34.979  40.864  1.00 75.21           C  
ATOM   2444  CD  PRO A 306      40.481  36.413  40.578  1.00 75.21           C  
ATOM   2449  N   GLY A 307      38.311  35.296  37.509  1.00 24.21           N  
ATOM   2450  CA  GLY A 307      37.366  34.995  36.476  1.00 24.21           C  
ATOM   2451  C   GLY A 307      37.757  35.728  35.235  1.00 24.21           C  
ATOM   2452  O   GLY A 307      37.669  35.196  34.130  1.00 24.21           O  
ATOM   2453  N   ASP A 308      38.174  36.993  35.397  1.00 48.72           N  
ATOM   2454  CA  ASP A 308      38.515  37.827  34.283  1.00 48.72           C  
ATOM   2459  C   ASP A 308      39.754  37.303  33.622  1.00 48.72           C  
ATOM   2460  O   ASP A 308      39.867  37.307  32.397  1.00 48.72           O  
ATOM   2455  CB  ASP A 308      38.780  39.281  34.702  1.00 48.72           C  
ATOM   2456  CG  ASP A 308      37.475  39.863  35.238  1.00 48.72           C  
ATOM   2457  OD1 ASP A 308      36.671  39.091  35.825  1.00 48.72           O  
ATOM   2458  OD2 ASP A 308      37.260  41.091  35.062  1.00 48.72           O1-
ATOM   2461  N   LEU A 309      40.723  36.838  34.430  1.00 53.83           N  
ATOM   2462  CA  LEU A 309      41.966  36.345  33.910  1.00 53.83           C  
ATOM   2467  C   LEU A 309      41.668  35.151  33.049  1.00 53.83           C  
ATOM   2468  O   LEU A 309      42.194  35.012  31.946  1.00 53.83           O  
ATOM   2463  CB  LEU A 309      42.913  35.902  35.042  1.00 53.83           C  
ATOM   2464  CG  LEU A 309      44.320  35.479  34.587  1.00 53.83           C  
ATOM   2465  CD1 LEU A 309      45.108  36.666  34.008  1.00 53.83           C  
ATOM   2466  CD2 LEU A 309      45.065  34.762  35.725  1.00 53.83           C  
ATOM   2469  N   LYS A 310      40.784  34.261  33.537  1.00 72.01           N  
ATOM   2470  CA  LYS A 310      40.450  33.062  32.821  1.00 72.01           C  
ATOM   2476  C   LYS A 310      39.757  33.394  31.535  1.00 72.01           C  
ATOM   2477  O   LYS A 310      40.044  32.801  30.496  1.00 72.01           O  
ATOM   2471  CB  LYS A 310      39.547  32.124  33.638  1.00 72.01           C  
ATOM   2472  CG  LYS A 310      40.257  31.536  34.860  1.00 72.01           C  
ATOM   2473  CD  LYS A 310      39.310  30.865  35.855  1.00 72.01           C  
ATOM   2474  CE  LYS A 310      38.358  31.843  36.548  1.00 72.01           C  
ATOM   2475  NZ  LYS A 310      37.498  31.112  37.508  1.00 72.01           N1+
ATOM   2478  N   ASN A 311      38.831  34.366  31.563  1.00 30.89           N  
ATOM   2479  CA  ASN A 311      38.096  34.702  30.378  1.00 30.89           C  
ATOM   2484  C   ASN A 311      39.055  35.224  29.354  1.00 30.89           C  
ATOM   2485  O   ASN A 311      38.947  34.906  28.171  1.00 30.89           O  
ATOM   2480  CB  ASN A 311      37.033  35.786  30.631  1.00 30.89           C  
ATOM   2481  CG  ASN A 311      35.932  35.186  31.495  0.63 30.89           C  
ATOM   2483  ND2 ASN A 311      35.450  35.973  32.497  0.63 30.89           N  
ATOM   2482  OD1 ASN A 311      35.521  34.045  31.288  0.63 30.89           O  
ATOM   2486  N   SER A 312      40.034  36.042  29.787  1.00 31.46           N  
ATOM   2487  CA  SER A 312      40.960  36.613  28.854  1.00 31.46           C  
ATOM   2490  C   SER A 312      41.759  35.518  28.214  1.00 31.46           C  
ATOM   2491  O   SER A 312      42.049  35.576  27.020  1.00 31.46           O  
ATOM   2488  CB  SER A 312      41.937  37.610  29.506  1.00 31.46           C  
ATOM   2489  OG  SER A 312      41.233  38.743  29.992  1.00 31.46           O  
ATOM   2492  N   VAL A 313      42.148  34.492  28.998  1.00 41.45           N  
ATOM   2493  CA  VAL A 313      42.917  33.384  28.490  1.00 41.45           C  
ATOM   2497  C   VAL A 313      42.087  32.590  27.521  1.00 41.45           C  
ATOM   2498  O   VAL A 313      42.578  32.156  26.481  1.00 41.45           O  
ATOM   2494  CB  VAL A 313      43.362  32.440  29.573  1.00 41.45           C  
ATOM   2495  CG1 VAL A 313      44.092  31.245  28.932  1.00 41.45           C  
ATOM   2496  CG2 VAL A 313      44.215  33.229  30.580  1.00 41.45           C  
ATOM   2499  N   GLU A 314      40.793  32.384  27.836  1.00 90.42           N  
ATOM   2500  CA  GLU A 314      39.969  31.549  27.007  1.00 90.42           C  
ATOM   2506  C   GLU A 314      39.891  32.132  25.632  1.00 90.42           C  
ATOM   2507  O   GLU A 314      39.989  31.406  24.644  1.00 90.42           O  
ATOM   2501  CB  GLU A 314      38.537  31.370  27.552  1.00 90.42           C  
ATOM   2502  CG  GLU A 314      37.689  30.372  26.755  1.00 90.42           C  
ATOM   2503  CD  GLU A 314      38.136  28.953  27.083  0.00 90.42           C  
ATOM   2504  OE1 GLU A 314      37.730  28.441  28.159  0.00 90.42           O  
ATOM   2505  OE2 GLU A 314      38.874  28.356  26.252  0.00 90.42           O1-
ATOM   2508  N   VAL A 315      39.726  33.463  25.532  1.00 39.25           N  
ATOM   2509  CA  VAL A 315      39.601  34.071  24.240  1.00 39.25           C  
ATOM   2513  C   VAL A 315      40.860  33.847  23.459  1.00 39.25           C  
ATOM   2514  O   VAL A 315      40.816  33.364  22.328  1.00 39.25           O  
ATOM   2510  CB  VAL A 315      39.404  35.558  24.325  1.00 39.25           C  
ATOM   2511  CG1 VAL A 315      39.329  36.136  22.902  1.00 39.25           C  
ATOM   2512  CG2 VAL A 315      38.172  35.845  25.201  1.00 39.25           C  
ATOM   2515  N   ALA A 316      42.022  34.167  24.064  1.00 35.47           N  
ATOM   2516  CA  ALA A 316      43.279  34.078  23.375  1.00 35.47           C  
ATOM   2518  C   ALA A 316      43.572  32.658  22.992  1.00 35.47           C  
ATOM   2519  O   ALA A 316      44.022  32.391  21.879  1.00 35.47           O  
ATOM   2517  CB  ALA A 316      44.463  34.566  24.229  1.00 35.47           C  
ATOM   2520  N   LEU A 317      43.319  31.707  23.910  1.00 60.12           N  
ATOM   2521  CA  LEU A 317      43.642  30.324  23.680  1.00 60.12           C  
ATOM   2526  C   LEU A 317      42.831  29.799  22.533  1.00 60.12           C  
ATOM   2527  O   LEU A 317      43.351  29.118  21.653  1.00 60.12           O  
ATOM   2522  CB  LEU A 317      43.351  29.455  24.926  1.00 60.12           C  
ATOM   2523  CG  LEU A 317      43.669  27.954  24.780  1.00 60.12           C  
ATOM   2524  CD1 LEU A 317      45.165  27.734  24.517  1.00 60.12           C  
ATOM   2525  CD2 LEU A 317      43.192  27.158  26.007  1.00 60.12           C  
ATOM   2528  N   ASN A 318      41.531  30.133  22.483  1.00 51.15           N  
ATOM   2529  CA  ASN A 318      40.704  29.596  21.440  1.00 51.15           C  
ATOM   2534  C   ASN A 318      41.231  30.060  20.123  1.00 51.15           C  
ATOM   2535  O   ASN A 318      41.192  29.322  19.140  1.00 51.15           O  
ATOM   2530  CB  ASN A 318      39.226  30.003  21.553  1.00 51.15           C  
ATOM   2531  CG  ASN A 318      38.595  29.100  22.604  1.00 51.15           C  
ATOM   2533  ND2 ASN A 318      37.566  29.618  23.325  1.00 51.15           N  
ATOM   2532  OD1 ASN A 318      38.999  27.950  22.767  1.00 51.15           O  
ATOM   2536  N   LYS A 319      41.740  31.303  20.071  1.00119.57           N  
ATOM   2537  CA  LYS A 319      42.245  31.823  18.835  1.00119.57           C  
ATOM   2543  C   LYS A 319      43.411  30.988  18.387  1.00119.57           C  
ATOM   2544  O   LYS A 319      43.543  30.689  17.201  1.00119.57           O  
ATOM   2538  CB  LYS A 319      42.678  33.295  18.932  1.00119.57           C  
ATOM   2539  CG  LYS A 319      41.480  34.209  19.210  1.00119.57           C  
ATOM   2540  CD  LYS A 319      40.390  34.134  18.135  0.65119.57           C  
ATOM   2541  CE  LYS A 319      38.991  34.520  18.633  0.65119.57           C  
ATOM   2542  NZ  LYS A 319      39.049  35.774  19.417  0.65119.57           N1+
ATOM   2545  N   LEU A 320      44.299  30.587  19.318  1.00 59.24           N  
ATOM   2546  CA  LEU A 320      45.435  29.791  18.946  1.00 59.24           C  
ATOM   2551  C   LEU A 320      44.985  28.445  18.448  1.00 59.24           C  
ATOM   2552  O   LEU A 320      45.486  27.944  17.441  1.00 59.24           O  
ATOM   2547  CB  LEU A 320      46.406  29.547  20.122  1.00 59.24           C  
ATOM   2548  CG  LEU A 320      47.198  30.794  20.572  1.00 59.24           C  
ATOM   2549  CD1 LEU A 320      48.139  30.470  21.747  1.00 59.24           C  
ATOM   2550  CD2 LEU A 320      47.950  31.429  19.390  1.00 59.24           C  
ATOM   2553  N   LEU A 321      44.028  27.818  19.162  1.00135.38           N  
ATOM   2554  CA  LEU A 321      43.555  26.495  18.849  1.00135.38           C  
ATOM   2559  C   LEU A 321      42.695  26.389  17.620  1.00135.38           C  
ATOM   2560  O   LEU A 321      42.686  25.333  16.990  1.00135.38           O  
ATOM   2555  CB  LEU A 321      42.870  25.765  20.015  1.00135.38           C  
ATOM   2556  CG  LEU A 321      43.883  25.365  21.107  1.00135.38           C  
ATOM   2557  CD1 LEU A 321      44.323  26.574  21.941  1.00135.38           C  
ATOM   2558  CD2 LEU A 321      43.386  24.188  21.953  1.00135.38           C  
ATOM   2561  N   ASP A 322      41.937  27.437  17.229  1.00 86.39           N  
ATOM   2562  CA  ASP A 322      41.010  27.250  16.136  1.00 86.39           C  
ATOM   2567  C   ASP A 322      41.658  26.740  14.876  1.00 86.39           C  
ATOM   2568  O   ASP A 322      41.161  25.747  14.345  1.00 86.39           O  
ATOM   2563  CB  ASP A 322      40.195  28.503  15.761  1.00 86.39           C  
ATOM   2564  CG  ASP A 322      38.957  28.562  16.648  1.00 86.39           C  
ATOM   2565  OD1 ASP A 322      38.125  27.620  16.552  1.00 86.39           O  
ATOM   2566  OD2 ASP A 322      38.815  29.550  17.415  1.00 86.39           O1-
ATOM   2569  N   PRO A 323      42.709  27.297  14.333  1.00 68.40           N  
ATOM   2570  CA  PRO A 323      43.295  26.777  13.123  1.00 68.40           C  
ATOM   2574  C   PRO A 323      43.733  25.349  13.271  1.00 68.40           C  
ATOM   2575  O   PRO A 323      43.715  24.620  12.281  1.00 68.40           O  
ATOM   2572  CB  PRO A 323      44.460  27.711  12.803  1.00 68.40           C  
ATOM   2573  CG  PRO A 323      44.853  28.284  14.178  1.00 68.40           C  
ATOM   2571  CD  PRO A 323      43.531  28.314  14.967  1.00 68.40           C  
ATOM   2576  N   ILE A 324      44.174  24.937  14.474  1.00 41.72           N  
ATOM   2577  CA  ILE A 324      44.624  23.593  14.698  1.00 41.72           C  
ATOM   2582  C   ILE A 324      43.450  22.667  14.559  1.00 41.72           C  
ATOM   2583  O   ILE A 324      43.528  21.628  13.904  1.00 41.72           O  
ATOM   2578  CB  ILE A 324      45.172  23.418  16.086  1.00 41.72           C  
ATOM   2579  CG1 ILE A 324      46.371  24.354  16.318  1.00 41.72           C  
ATOM   2580  CG2 ILE A 324      45.502  21.932  16.288  1.00 41.72           C  
ATOM   2581  CD1 ILE A 324      46.760  24.487  17.791  1.00 41.72           C  
ATOM   2584  N   ARG A 325      42.311  23.049  15.169  1.00133.82           N  
ATOM   2585  CA  ARG A 325      41.132  22.230  15.181  1.00133.82           C  
ATOM   2593  C   ARG A 325      40.697  22.018  13.768  1.00133.82           C  
ATOM   2594  O   ARG A 325      40.335  20.908  13.386  1.00133.82           O  
ATOM   2586  CB  ARG A 325      39.927  22.900  15.873  1.00133.82           C  
ATOM   2587  CG  ARG A 325      40.141  23.308  17.332  1.00133.82           C  
ATOM   2588  CD  ARG A 325      38.878  23.919  17.951  1.00133.82           C  
ATOM   2589  NE  ARG A 325      39.178  24.297  19.361  1.00133.82           N  
ATOM   2590  CZ  ARG A 325      39.373  25.607  19.694  1.00133.82           C  
ATOM   2591  NH1 ARG A 325      39.220  26.584  18.753  1.00133.82           N1+
ATOM   2592  NH2 ARG A 325      39.711  25.941  20.973  1.00133.82           N  
ATOM   2595  N   GLU A 326      40.722  23.090  12.954  1.00 68.29           N  
ATOM   2596  CA  GLU A 326      40.249  23.002  11.606  1.00 68.29           C  
ATOM   2602  C   GLU A 326      41.122  22.073  10.824  1.00 68.29           C  
ATOM   2603  O   GLU A 326      40.626  21.298  10.010  1.00 68.29           O  
ATOM   2597  CB  GLU A 326      40.193  24.349  10.862  1.00 68.29           C  
ATOM   2598  CG  GLU A 326      41.541  25.049  10.681  1.00 68.29           C  
ATOM   2599  CD  GLU A 326      41.349  26.194   9.702  1.00 68.29           C  
ATOM   2600  OE1 GLU A 326      40.489  26.049   8.793  1.00 68.29           O  
ATOM   2601  OE2 GLU A 326      42.068  27.219   9.841  1.00 68.29           O1-
ATOM   2604  N   LYS A 327      42.446  22.117  11.062  1.00103.84           N  
ATOM   2605  CA  LYS A 327      43.380  21.300  10.335  1.00103.84           C  
ATOM   2611  C   LYS A 327      43.034  19.862  10.586  1.00103.84           C  
ATOM   2612  O   LYS A 327      42.969  19.043   9.672  1.00103.84           O  
ATOM   2606  CB  LYS A 327      44.820  21.429  10.874  1.00103.84           C  
ATOM   2607  CG  LYS A 327      45.489  22.804  10.762  1.00103.84           C  
ATOM   2608  CD  LYS A 327      45.832  23.259   9.343  1.00103.84           C  
ATOM   2609  CE  LYS A 327      46.778  24.463   9.313  1.00103.84           C  
ATOM   2610  NZ  LYS A 327      47.017  24.883   7.914  1.00103.84           N1+
ATOM   2613  N   PHE A 328      42.781  19.532  11.861  1.00104.29           N  
ATOM   2614  CA  PHE A 328      42.500  18.199  12.309  1.00104.29           C  
ATOM   2622  C   PHE A 328      41.179  17.724  11.797  1.00104.29           C  
ATOM   2623  O   PHE A 328      40.904  16.528  11.801  1.00104.29           O  
ATOM   2615  CB  PHE A 328      42.603  18.009  13.828  1.00104.29           C  
ATOM   2616  CG  PHE A 328      44.069  17.853  14.049  1.00104.29           C  
ATOM   2617  CD1 PHE A 328      44.897  18.950  14.084  1.00104.29           C  
ATOM   2618  CD2 PHE A 328      44.617  16.601  14.205  1.00104.29           C  
ATOM   2619  CE1 PHE A 328      46.249  18.801  14.278  1.00104.29           C  
ATOM   2620  CE2 PHE A 328      45.968  16.447  14.400  1.00104.29           C  
ATOM   2621  CZ  PHE A 328      46.789  17.548  14.437  1.00104.29           C  
ATOM   2624  N   ASN A 329      40.299  18.659  11.416  1.00 80.74           N  
ATOM   2625  CA  ASN A 329      39.001  18.357  10.885  1.00 80.74           C  
ATOM   2630  C   ASN A 329      39.093  17.600   9.591  1.00 80.74           C  
ATOM   2631  O   ASN A 329      38.189  16.831   9.267  1.00 80.74           O  
ATOM   2626  CB  ASN A 329      38.182  19.625  10.579  1.00 80.74           C  
ATOM   2627  CG  ASN A 329      36.944  19.208   9.795  1.00 80.74           C  
ATOM   2629  ND2 ASN A 329      36.018  18.462  10.457  1.00 80.74           N  
ATOM   2628  OD1 ASN A 329      36.822  19.508   8.609  1.00 80.74           O  
ATOM   2632  N   THR A 330      40.156  17.815   8.792  1.00 44.02           N  
ATOM   2633  CA  THR A 330      40.235  17.167   7.509  1.00 44.02           C  
ATOM   2637  C   THR A 330      40.200  15.683   7.710  1.00 44.02           C  
ATOM   2638  O   THR A 330      40.644  15.166   8.732  1.00 44.02           O  
ATOM   2634  CB  THR A 330      41.494  17.491   6.765  1.00 44.02           C  
ATOM   2636  CG2 THR A 330      41.550  19.008   6.539  1.00 44.02           C  
ATOM   2635  OG1 THR A 330      42.628  17.061   7.505  1.00 44.02           O  
ATOM   2639  N   PRO A 331      39.666  14.972   6.750  1.00 70.57           N  
ATOM   2640  CA  PRO A 331      39.560  13.552   6.919  1.00 70.57           C  
ATOM   2644  C   PRO A 331      40.869  12.842   7.053  1.00 70.57           C  
ATOM   2645  O   PRO A 331      40.907  11.830   7.751  1.00 70.57           O  
ATOM   2642  CB  PRO A 331      38.665  13.061   5.788  1.00 70.57           C  
ATOM   2643  CG  PRO A 331      37.740  14.267   5.538  1.00 70.57           C  
ATOM   2641  CD  PRO A 331      38.577  15.496   5.941  1.00 70.57           C  
ATOM   2646  N   ALA A 332      41.947  13.316   6.400  1.00 36.02           N  
ATOM   2647  CA  ALA A 332      43.193  12.620   6.539  1.00 36.02           C  
ATOM   2649  C   ALA A 332      43.675  12.710   7.959  1.00 36.02           C  
ATOM   2650  O   ALA A 332      44.068  11.706   8.552  1.00 36.02           O  
ATOM   2648  CB  ALA A 332      44.297  13.186   5.630  1.00 36.02           C  
ATOM   2651  N   LEU A 333      43.667  13.926   8.543  1.00113.06           N  
ATOM   2652  CA  LEU A 333      44.113  14.117   9.898  1.00113.06           C  
ATOM   2657  C   LEU A 333      43.175  13.533  10.899  1.00113.06           C  
ATOM   2658  O   LEU A 333      43.615  12.983  11.905  1.00113.06           O  
ATOM   2653  CB  LEU A 333      44.372  15.582  10.283  1.00113.06           C  
ATOM   2654  CG  LEU A 333      45.789  16.060   9.917  1.00113.06           C  
ATOM   2655  CD1 LEU A 333      46.832  15.399  10.833  1.00113.06           C  
ATOM   2656  CD2 LEU A 333      46.107  15.828   8.436  1.00113.06           C  
ATOM   2659  N   LYS A 334      41.855  13.636  10.672  1.00 79.65           N  
ATOM   2660  CA  LYS A 334      40.962  13.161  11.688  1.00 79.65           C  
ATOM   2666  C   LYS A 334      41.166  11.690  11.857  1.00 79.65           C  
ATOM   2667  O   LYS A 334      41.125  11.173  12.973  1.00 79.65           O  
ATOM   2661  CB  LYS A 334      39.485  13.466  11.403  1.00 79.65           C  
ATOM   2662  CG  LYS A 334      38.619  13.336  12.658  1.00 79.65           C  
ATOM   2663  CD  LYS A 334      37.366  14.206  12.613  1.00 79.65           C  
ATOM   2664  CE  LYS A 334      37.697  15.675  12.888  1.00 79.65           C  
ATOM   2665  NZ  LYS A 334      36.496  16.518  12.717  1.00 79.65           N1+
ATOM   2668  N   LYS A 335      41.407  10.975  10.742  1.00 62.46           N  
ATOM   2669  CA  LYS A 335      41.621   9.559  10.798  1.00 62.46           C  
ATOM   2675  C   LYS A 335      42.859   9.275  11.599  1.00 62.46           C  
ATOM   2676  O   LYS A 335      42.874   8.377  12.438  1.00 62.46           O  
ATOM   2670  CB  LYS A 335      41.824   8.936   9.406  1.00 62.46           C  
ATOM   2671  CG  LYS A 335      40.555   8.940   8.548  1.00 62.46           C  
ATOM   2672  CD  LYS A 335      40.818   8.725   7.056  1.00 62.46           C  
ATOM   2673  CE  LYS A 335      39.548   8.465   6.245  1.00 62.46           C  
ATOM   2674  NZ  LYS A 335      38.545   9.516   6.525  1.00 62.46           N1+
ATOM   2677  N   LEU A 336      43.932  10.060  11.379  1.00 51.71           N  
ATOM   2678  CA  LEU A 336      45.203   9.848  12.019  1.00 51.71           C  
ATOM   2683  C   LEU A 336      45.061   9.984  13.505  1.00 51.71           C  
ATOM   2684  O   LEU A 336      45.630   9.206  14.268  1.00 51.71           O  
ATOM   2679  CB  LEU A 336      46.241  10.896  11.582  1.00 51.71           C  
ATOM   2680  CG  LEU A 336      47.629  10.729  12.227  1.00 51.71           C  
ATOM   2681  CD1 LEU A 336      48.315   9.438  11.751  1.00 51.71           C  
ATOM   2682  CD2 LEU A 336      48.490  11.986  12.018  1.00 51.71           C  
ATOM   2685  N   ALA A 337      44.292  10.990  13.956  1.00 34.85           N  
ATOM   2686  CA  ALA A 337      44.156  11.243  15.360  1.00 34.85           C  
ATOM   2688  C   ALA A 337      43.533  10.060  16.036  1.00 34.85           C  
ATOM   2689  O   ALA A 337      43.977   9.649  17.107  1.00 34.85           O  
ATOM   2687  CB  ALA A 337      43.250  12.454  15.647  1.00 34.85           C  
ATOM   2690  N   SER A 338      42.486   9.471  15.432  1.00 72.89           N  
ATOM   2691  CA  SER A 338      41.817   8.376  16.078  1.00 72.89           C  
ATOM   2694  C   SER A 338      42.738   7.199  16.187  1.00 72.89           C  
ATOM   2695  O   SER A 338      42.823   6.565  17.238  1.00 72.89           O  
ATOM   2692  CB  SER A 338      40.535   7.935  15.347  1.00 72.89           C  
ATOM   2693  OG  SER A 338      40.842   7.457  14.046  1.00 72.89           O  
ATOM   2696  N   ALA A 339      43.468   6.882  15.102  1.00 30.36           N  
ATOM   2697  CA  ALA A 339      44.323   5.734  15.104  1.00 30.36           C  
ATOM   2699  C   ALA A 339      45.393   5.908  16.133  1.00 30.36           C  
ATOM   2700  O   ALA A 339      45.683   4.983  16.890  1.00 30.36           O  
ATOM   2698  CB  ALA A 339      45.020   5.516  13.751  1.00 30.36           C  
ATOM   2701  N   ALA A 340      45.991   7.112  16.202  1.00 32.75           N  
ATOM   2702  CA  ALA A 340      47.075   7.342  17.107  1.00 32.75           C  
ATOM   2704  C   ALA A 340      46.576   7.137  18.498  1.00 32.75           C  
ATOM   2705  O   ALA A 340      47.270   6.551  19.328  1.00 32.75           O  
ATOM   2703  CB  ALA A 340      47.626   8.774  17.017  1.00 32.75           C  
ATOM   2706  N   TYR A 341      45.360   7.635  18.800  1.00 87.35           N  
ATOM   2707  CA  TYR A 341      44.862   7.439  20.128  1.00 87.35           C  
ATOM   2716  C   TYR A 341      43.513   6.812  20.028  1.00 87.35           C  
ATOM   2717  O   TYR A 341      42.531   7.488  19.715  1.00 87.35           O  
ATOM   2708  CB  TYR A 341      44.657   8.764  20.882  1.00 87.35           C  
ATOM   2709  CG  TYR A 341      45.952   9.494  20.818  1.00 87.35           C  
ATOM   2710  CD1 TYR A 341      46.994   9.162  21.652  1.00 87.35           C  
ATOM   2711  CD2 TYR A 341      46.119  10.521  19.916  1.00 87.35           C  
ATOM   2712  CE1 TYR A 341      48.187   9.839  21.579  1.00 87.35           C  
ATOM   2713  CE2 TYR A 341      47.312  11.201  19.838  1.00 87.35           C  
ATOM   2714  CZ  TYR A 341      48.346  10.861  20.675  1.00 87.35           C  
ATOM   2715  OH  TYR A 341      49.575  11.549  20.608  1.00 87.35           O  
ATOM   2718  N   PRO A 342      43.404   5.552  20.303  1.00113.17           N  
ATOM   2719  CA  PRO A 342      42.084   4.996  20.311  1.00113.17           C  
ATOM   2723  C   PRO A 342      41.408   5.533  21.541  1.00113.17           C  
ATOM   2724  O   PRO A 342      42.102   5.783  22.526  1.00113.17           O  
ATOM   2721  CB  PRO A 342      42.272   3.483  20.264  1.00113.17           C  
ATOM   2722  CG  PRO A 342      43.599   3.319  19.499  1.00113.17           C  
ATOM   2720  CD  PRO A 342      44.393   4.595  19.828  1.00113.17           C  
TER   
HEADER    1n3l_chain_B
ATOM     21  N   ALA B   4      80.518 -44.180  10.887  0.00253.58           N  
ATOM     22  CA  ALA B   4      81.140 -43.514  11.985  1.00253.58           C  
ATOM     24  C   ALA B   4      81.522 -42.152  11.514  1.00253.58           C  
ATOM     25  O   ALA B   4      81.609 -41.891  10.315  1.00253.58           O  
ATOM     23  CB  ALA B   4      82.425 -44.201  12.479  0.00253.58           C  
ATOM     26  N   PRO B   5      81.723 -41.272  12.451  1.00105.97           N  
ATOM     27  CA  PRO B   5      81.519 -41.606  13.831  1.00105.97           C  
ATOM     31  C   PRO B   5      80.064 -41.519  14.173  1.00105.97           C  
ATOM     32  O   PRO B   5      79.345 -40.731  13.558  1.00105.97           O  
ATOM     29  CB  PRO B   5      82.397 -40.649  14.640  1.00105.97           C  
ATOM     30  CG  PRO B   5      82.761 -39.525  13.652  1.00105.97           C  
ATOM     28  CD  PRO B   5      82.721 -40.226  12.288  1.00105.97           C  
ATOM     33  N   SER B   6      79.629 -42.304  15.173  1.00 40.07           N  
ATOM     34  CA  SER B   6      78.258 -42.328  15.590  1.00 40.07           C  
ATOM     37  C   SER B   6      78.002 -41.135  16.451  1.00 40.07           C  
ATOM     38  O   SER B   6      78.906 -40.380  16.802  1.00 40.07           O  
ATOM     35  CB  SER B   6      77.912 -43.575  16.415  1.00 40.07           C  
ATOM     36  OG  SER B   6      78.721 -43.616  17.582  1.00 40.07           O  
ATOM     39  N   PRO B   7      76.749 -40.941  16.760  1.00 65.74           N  
ATOM     40  CA  PRO B   7      76.366 -39.845  17.600  1.00 65.74           C  
ATOM     44  C   PRO B   7      76.951 -39.988  18.967  1.00 65.74           C  
ATOM     45  O   PRO B   7      77.264 -38.970  19.581  1.00 65.74           O  
ATOM     42  CB  PRO B   7      74.841 -39.808  17.557  1.00 65.74           C  
ATOM     43  CG  PRO B   7      74.512 -40.389  16.168  1.00 65.74           C  
ATOM     41  CD  PRO B   7      75.681 -41.341  15.861  1.00 65.74           C  
ATOM     46  N   GLU B   8      77.102 -41.230  19.467  1.00 63.46           N  
ATOM     47  CA  GLU B   8      77.655 -41.421  20.776  1.00 63.46           C  
ATOM     53  C   GLU B   8      79.081 -40.987  20.729  1.00 63.46           C  
ATOM     54  O   GLU B   8      79.581 -40.330  21.640  1.00 63.46           O  
ATOM     48  CB  GLU B   8      77.683 -42.893  21.238  1.00 63.46           C  
ATOM     49  CG  GLU B   8      76.312 -43.530  21.464  1.00 63.46           C  
ATOM     50  CD  GLU B   8      75.860 -44.177  20.164  1.00 63.46           C  
ATOM     51  OE1 GLU B   8      76.598 -44.050  19.151  1.00 63.46           O  
ATOM     52  OE2 GLU B   8      74.773 -44.813  20.168  1.00 63.46           O1-
ATOM     55  N   GLU B   9      79.767 -41.358  19.634  1.00 79.74           N  
ATOM     56  CA  GLU B   9      81.162 -41.096  19.464  1.00 79.74           C  
ATOM     62  C   GLU B   9      81.373 -39.614  19.411  1.00 79.74           C  
ATOM     63  O   GLU B   9      82.284 -39.086  20.048  1.00 79.74           O  
ATOM     57  CB  GLU B   9      81.666 -41.723  18.155  1.00 79.74           C  
ATOM     58  CG  GLU B   9      83.180 -41.863  18.033  1.00 79.74           C  
ATOM     59  CD  GLU B   9      83.417 -42.764  16.829  1.00 79.74           C  
ATOM     60  OE1 GLU B   9      82.404 -43.173  16.204  1.00 79.74           O  
ATOM     61  OE2 GLU B   9      84.603 -43.062  16.523  1.00 79.74           O1-
ATOM     64  N   LYS B  10      80.516 -38.897  18.662  1.00 34.15           N  
ATOM     65  CA  LYS B  10      80.678 -37.477  18.547  1.00 34.15           C  
ATOM     71  C   LYS B  10      80.482 -36.856  19.894  1.00 34.15           C  
ATOM     72  O   LYS B  10      81.207 -35.940  20.279  1.00 34.15           O  
ATOM     66  CB  LYS B  10      79.679 -36.819  17.574  1.00 34.15           C  
ATOM     67  CG  LYS B  10      79.923 -37.157  16.099  1.00 34.15           C  
ATOM     68  CD  LYS B  10      78.803 -36.681  15.169  1.00 34.15           C  
ATOM     69  CE  LYS B  10      79.050 -36.979  13.687  1.00 34.15           C  
ATOM     70  NZ  LYS B  10      77.936 -36.438  12.875  1.00 34.15           N1+
ATOM     73  N   LEU B  11      79.501 -37.359  20.662  1.00 43.88           N  
ATOM     74  CA  LEU B  11      79.192 -36.792  21.942  1.00 43.88           C  
ATOM     79  C   LEU B  11      80.392 -36.926  22.831  1.00 43.88           C  
ATOM     80  O   LEU B  11      80.742 -35.996  23.557  1.00 43.88           O  
ATOM     75  CB  LEU B  11      78.003 -37.504  22.612  1.00 43.88           C  
ATOM     76  CG  LEU B  11      77.626 -36.934  23.990  1.00 43.88           C  
ATOM     77  CD1 LEU B  11      77.162 -35.472  23.877  1.00 43.88           C  
ATOM     78  CD2 LEU B  11      76.597 -37.832  24.696  1.00 43.88           C  
ATOM     81  N   HIS B  12      81.066 -38.092  22.785  1.00 42.10           N  
ATOM     82  CA  HIS B  12      82.212 -38.311  23.623  1.00 42.10           C  
ATOM     89  C   HIS B  12      83.279 -37.317  23.304  1.00 42.10           C  
ATOM     90  O   HIS B  12      83.833 -36.685  24.202  1.00 42.10           O  
ATOM     85  CB  HIS B  12      82.848 -39.697  23.422  1.00 42.10           C  
ATOM     84  CG  HIS B  12      84.149 -39.848  24.158  1.00 42.10           C  
ATOM     87  CD2 HIS B  12      85.423 -39.730  23.692  1.00 42.10           C  
ATOM     83  ND1 HIS B  12      84.264 -40.127  25.499  1.00 42.10           N  
ATOM     88  CE1 HIS B  12      85.592 -40.163  25.780  1.00 42.10           C  
ATOM     86  NE2 HIS B  12      86.336 -39.927  24.714  1.00 42.10           N  
ATOM     91  N   LEU B  13      83.594 -37.134  22.009  1.00 55.78           N  
ATOM     92  CA  LEU B  13      84.666 -36.238  21.669  1.00 55.78           C  
ATOM     97  C   LEU B  13      84.334 -34.842  22.082  1.00 55.78           C  
ATOM     98  O   LEU B  13      85.191 -34.122  22.591  1.00 55.78           O  
ATOM     93  CB  LEU B  13      84.994 -36.193  20.168  1.00 55.78           C  
ATOM     94  CG  LEU B  13      85.821 -37.390  19.678  1.00 55.78           C  
ATOM     95  CD1 LEU B  13      86.118 -37.282  18.174  1.00 55.78           C  
ATOM     96  CD2 LEU B  13      87.107 -37.530  20.514  1.00 55.78           C  
ATOM     99  N   ILE B  14      83.082 -34.410  21.867  1.00 49.42           N  
ATOM    100  CA  ILE B  14      82.750 -33.051  22.179  1.00 49.42           C  
ATOM    105  C   ILE B  14      82.884 -32.800  23.655  1.00 49.42           C  
ATOM    106  O   ILE B  14      83.473 -31.806  24.074  1.00 49.42           O  
ATOM    101  CB  ILE B  14      81.338 -32.717  21.785  1.00 49.42           C  
ATOM    102  CG1 ILE B  14      81.176 -32.853  20.263  1.00 49.42           C  
ATOM    103  CG2 ILE B  14      80.990 -31.319  22.324  1.00 49.42           C  
ATOM    104  CD1 ILE B  14      79.723 -32.809  19.798  1.00 49.42           C  
ATOM    107  N   THR B  15      82.321 -33.706  24.472  1.00 77.28           N  
ATOM    108  CA  THR B  15      82.223 -33.575  25.905  1.00 77.28           C  
ATOM    112  C   THR B  15      83.470 -33.859  26.688  1.00 77.28           C  
ATOM    113  O   THR B  15      83.626 -33.327  27.786  1.00 77.28           O  
ATOM    109  CB  THR B  15      81.135 -34.432  26.475  1.00 77.28           C  
ATOM    111  CG2 THR B  15      79.811 -34.031  25.802  1.00 77.28           C  
ATOM    110  OG1 THR B  15      81.405 -35.803  26.229  1.00 77.28           O  
ATOM    114  N   ARG B  16      84.372 -34.723  26.190  1.00140.17           N  
ATOM    115  CA  ARG B  16      85.495 -35.177  26.968  1.00140.17           C  
ATOM    123  C   ARG B  16      86.263 -34.026  27.568  1.00140.17           C  
ATOM    124  O   ARG B  16      86.461 -32.987  26.944  1.00140.17           O  
ATOM    116  CB  ARG B  16      86.461 -36.004  26.107  1.00140.17           C  
ATOM    117  CG  ARG B  16      86.980 -35.191  24.923  1.00140.17           C  
ATOM    118  CD  ARG B  16      87.223 -36.005  23.651  1.00140.17           C  
ATOM    119  NE  ARG B  16      88.424 -36.864  23.838  1.00140.17           N  
ATOM    120  CZ  ARG B  16      89.664 -36.345  23.618  1.00140.17           C  
ATOM    121  NH1 ARG B  16      89.810 -35.004  23.427  1.00140.17           N1+
ATOM    122  NH2 ARG B  16      90.762 -37.151  23.578  1.00140.17           N  
ATOM    125  N   ASN B  17      86.673 -34.229  28.842  1.00163.99           N  
ATOM    126  CA  ASN B  17      87.439 -33.413  29.755  1.00163.99           C  
ATOM    131  C   ASN B  17      86.789 -32.099  30.064  1.00163.99           C  
ATOM    132  O   ASN B  17      87.433 -31.201  30.603  1.00163.99           O  
ATOM    127  CB  ASN B  17      88.932 -33.212  29.401  1.00163.99           C  
ATOM    128  CG  ASN B  17      89.127 -32.263  28.234  1.00163.99           C  
ATOM    130  ND2 ASN B  17      89.901 -32.713  27.211  1.00163.99           N  
ATOM    129  OD1 ASN B  17      88.631 -31.138  28.244  1.00163.99           O  
ATOM    133  N   LEU B  18      85.477 -31.959  29.794  1.00 57.77           N  
ATOM    134  CA  LEU B  18      84.814 -30.730  30.138  1.00 57.77           C  
ATOM    139  C   LEU B  18      84.416 -30.797  31.581  1.00 57.77           C  
ATOM    140  O   LEU B  18      84.165 -31.871  32.125  1.00 57.77           O  
ATOM    135  CB  LEU B  18      83.528 -30.464  29.336  1.00 57.77           C  
ATOM    136  CG  LEU B  18      83.765 -30.205  27.838  1.00 57.77           C  
ATOM    137  CD1 LEU B  18      82.439 -29.945  27.102  1.00 57.77           C  
ATOM    138  CD2 LEU B  18      84.794 -29.083  27.622  1.00 57.77           C  
ATOM    141  N   GLN B  19      84.397 -29.630  32.256  1.00 91.14           N  
ATOM    142  CA  GLN B  19      83.958 -29.548  33.622  1.00 91.14           C  
ATOM    148  C   GLN B  19      82.481 -29.801  33.683  1.00 91.14           C  
ATOM    149  O   GLN B  19      82.016 -30.588  34.506  1.00 91.14           O  
ATOM    143  CB  GLN B  19      84.157 -28.140  34.204  1.00 91.14           C  
ATOM    144  CG  GLN B  19      83.622 -27.964  35.627  1.00 91.14           C  
ATOM    145  CD  GLN B  19      84.785 -28.023  36.603  1.00 91.14           C  
ATOM    147  NE2 GLN B  19      84.747 -29.017  37.529  1.00 91.14           N  
ATOM    146  OE1 GLN B  19      85.697 -27.200  36.550  1.00 91.14           O  
ATOM    150  N   GLU B  20      81.698 -29.141  32.798  1.00 52.14           N  
ATOM    151  CA  GLU B  20      80.272 -29.283  32.889  1.00 52.14           C  
ATOM    157  C   GLU B  20      79.646 -29.016  31.557  1.00 52.14           C  
ATOM    158  O   GLU B  20      80.178 -28.259  30.743  1.00 52.14           O  
ATOM    152  CB  GLU B  20      79.633 -28.297  33.885  1.00 52.14           C  
ATOM    153  CG  GLU B  20      78.125 -28.485  34.055  1.00 52.14           C  
ATOM    154  CD  GLU B  20      77.616 -27.422  35.019  1.00 52.14           C  
ATOM    155  OE1 GLU B  20      78.446 -26.608  35.506  1.00 52.14           O  
ATOM    156  OE2 GLU B  20      76.383 -27.408  35.275  1.00 52.14           O1-
ATOM    159  N   VAL B  21      78.483 -29.655  31.308  1.00 41.09           N  
ATOM    160  CA  VAL B  21      77.762 -29.446  30.084  1.00 41.09           C  
ATOM    164  C   VAL B  21      76.368 -29.034  30.446  1.00 41.09           C  
ATOM    165  O   VAL B  21      75.736 -29.637  31.313  1.00 41.09           O  
ATOM    161  CB  VAL B  21      77.662 -30.685  29.232  1.00 41.09           C  
ATOM    162  CG1 VAL B  21      76.794 -30.379  27.999  1.00 41.09           C  
ATOM    163  CG2 VAL B  21      79.085 -31.159  28.886  1.00 41.09           C  
ATOM    166  N   LEU B  22      75.862 -27.960  29.797  1.00 57.64           N  
ATOM    167  CA  LEU B  22      74.511 -27.514  29.997  1.00 57.64           C  
ATOM    172  C   LEU B  22      73.799 -27.763  28.697  1.00 57.64           C  
ATOM    173  O   LEU B  22      74.332 -27.448  27.634  1.00 57.64           O  
ATOM    168  CB  LEU B  22      74.388 -26.005  30.276  1.00 57.64           C  
ATOM    169  CG  LEU B  22      75.027 -25.564  31.603  1.00 57.64           C  
ATOM    170  CD1 LEU B  22      74.869 -24.052  31.829  1.00 57.64           C  
ATOM    171  CD2 LEU B  22      74.495 -26.400  32.776  1.00 57.64           C  
ATOM    174  N   GLY B  23      72.566 -28.317  28.752  1.00 32.51           N  
ATOM    175  CA  GLY B  23      71.801 -28.548  27.552  1.00 32.51           C  
ATOM    176  C   GLY B  23      72.097 -29.886  26.928  1.00 32.51           C  
ATOM    177  O   GLY B  23      72.112 -30.012  25.705  1.00 32.51           O  
ATOM    178  N   GLU B  24      72.314 -30.938  27.738  1.00 39.93           N  
ATOM    179  CA  GLU B  24      72.633 -32.225  27.179  1.00 39.93           C  
ATOM    185  C   GLU B  24      71.501 -32.740  26.338  1.00 39.93           C  
ATOM    186  O   GLU B  24      71.727 -33.358  25.298  1.00 39.93           O  
ATOM    180  CB  GLU B  24      72.952 -33.293  28.240  1.00 39.93           C  
ATOM    181  CG  GLU B  24      73.486 -34.590  27.622  1.00 39.93           C  
ATOM    182  CD  GLU B  24      73.775 -35.583  28.740  1.00 39.93           C  
ATOM    183  OE1 GLU B  24      73.463 -35.256  29.917  1.00 39.93           O  
ATOM    184  OE2 GLU B  24      74.311 -36.680  28.430  1.00 39.93           O1-
ATOM    187  N   GLU B  25      70.241 -32.505  26.749  1.00 36.92           N  
ATOM    188  CA  GLU B  25      69.157 -33.077  26.002  1.00 36.92           C  
ATOM    194  C   GLU B  25      69.171 -32.548  24.601  1.00 36.92           C  
ATOM    195  O   GLU B  25      69.040 -33.312  23.646  1.00 36.92           O  
ATOM    189  CB  GLU B  25      67.772 -32.761  26.589  1.00 36.92           C  
ATOM    190  CG  GLU B  25      66.653 -33.549  25.905  1.00 36.92           C  
ATOM    191  CD  GLU B  25      65.332 -33.165  26.551  1.00 36.92           C  
ATOM    192  OE1 GLU B  25      65.253 -32.049  27.131  1.00 36.92           O  
ATOM    193  OE2 GLU B  25      64.379 -33.985  26.464  1.00 36.92           O1-
ATOM    196  N   LYS B  26      69.347 -31.222  24.442  1.00 71.69           N  
ATOM    197  CA  LYS B  26      69.331 -30.602  23.146  1.00 71.69           C  
ATOM    203  C   LYS B  26      70.493 -31.099  22.346  1.00 71.69           C  
ATOM    204  O   LYS B  26      70.375 -31.359  21.149  1.00 71.69           O  
ATOM    198  CB  LYS B  26      69.456 -29.072  23.231  1.00 71.69           C  
ATOM    199  CG  LYS B  26      69.351 -28.365  21.879  1.00 71.69           C  
ATOM    200  CD  LYS B  26      67.948 -28.414  21.273  1.00 71.69           C  
ATOM    201  CE  LYS B  26      67.807 -27.581  19.998  1.00 71.69           C  
ATOM    202  NZ  LYS B  26      66.427 -27.685  19.479  1.00 71.69           N1+
ATOM    205  N   LEU B  27      71.656 -31.258  23.003  1.00 47.41           N  
ATOM    206  CA  LEU B  27      72.839 -31.650  22.300  1.00 47.41           C  
ATOM    211  C   LEU B  27      72.614 -32.994  21.675  1.00 47.41           C  
ATOM    212  O   LEU B  27      72.933 -33.193  20.505  1.00 47.41           O  
ATOM    207  CB  LEU B  27      74.074 -31.745  23.217  1.00 47.41           C  
ATOM    208  CG  LEU B  27      75.370 -32.134  22.478  1.00 47.41           C  
ATOM    209  CD1 LEU B  27      75.743 -31.085  21.418  1.00 47.41           C  
ATOM    210  CD2 LEU B  27      76.520 -32.393  23.466  1.00 47.41           C  
ATOM    213  N   LYS B  28      72.035 -33.956  22.418  1.00 73.85           N  
ATOM    214  CA  LYS B  28      71.840 -35.263  21.854  1.00 73.85           C  
ATOM    220  C   LYS B  28      70.854 -35.206  20.732  1.00 73.85           C  
ATOM    221  O   LYS B  28      70.988 -35.928  19.745  1.00 73.85           O  
ATOM    215  CB  LYS B  28      71.403 -36.334  22.866  1.00 73.85           C  
ATOM    216  CG  LYS B  28      72.567 -36.804  23.747  1.00 73.85           C  
ATOM    217  CD  LYS B  28      72.173 -37.818  24.824  1.00 73.85           C  
ATOM    218  CE  LYS B  28      71.679 -37.188  26.124  1.00 73.85           C  
ATOM    219  NZ  LYS B  28      71.277 -38.250  27.074  1.00 73.85           N1+
ATOM    222  N   GLU B  29      69.831 -34.342  20.848  1.00 38.09           N  
ATOM    223  CA  GLU B  29      68.830 -34.270  19.825  1.00 38.09           C  
ATOM    229  C   GLU B  29      69.490 -33.864  18.540  1.00 38.09           C  
ATOM    230  O   GLU B  29      69.216 -34.442  17.490  1.00 38.09           O  
ATOM    224  CB  GLU B  29      67.754 -33.215  20.141  1.00 38.09           C  
ATOM    225  CG  GLU B  29      66.906 -33.557  21.369  1.00 38.09           C  
ATOM    226  CD  GLU B  29      66.071 -32.333  21.721  1.00 38.09           C  
ATOM    227  OE1 GLU B  29      66.670 -31.233  21.852  1.00 38.09           O  
ATOM    228  OE2 GLU B  29      64.828 -32.480  21.861  1.00 38.09           O1-
ATOM    231  N   ILE B  30      70.393 -32.864  18.592  1.00 46.26           N  
ATOM    232  CA  ILE B  30      71.036 -32.376  17.402  1.00 46.26           C  
ATOM    237  C   ILE B  30      71.927 -33.428  16.804  1.00 46.26           C  
ATOM    238  O   ILE B  30      71.930 -33.628  15.590  1.00 46.26           O  
ATOM    233  CB  ILE B  30      71.857 -31.137  17.630  1.00 46.26           C  
ATOM    234  CG1 ILE B  30      70.948 -29.984  18.094  1.00 46.26           C  
ATOM    235  CG2 ILE B  30      72.619 -30.819  16.331  1.00 46.26           C  
ATOM    236  CD1 ILE B  30      71.712 -28.761  18.600  1.00 46.26           C  
ATOM    239  N   LEU B  31      72.687 -34.158  17.638  1.00115.14           N  
ATOM    240  CA  LEU B  31      73.627 -35.127  17.140  1.00115.14           C  
ATOM    245  C   LEU B  31      72.936 -36.198  16.362  1.00115.14           C  
ATOM    246  O   LEU B  31      73.540 -36.791  15.467  1.00115.14           O  
ATOM    241  CB  LEU B  31      74.483 -35.797  18.230  1.00115.14           C  
ATOM    242  CG  LEU B  31      75.708 -34.969  18.670  1.00115.14           C  
ATOM    243  CD1 LEU B  31      75.333 -33.605  19.261  1.00115.14           C  
ATOM    244  CD2 LEU B  31      76.605 -35.785  19.608  1.00115.14           C  
ATOM    247  N   LYS B  32      71.680 -36.526  16.703  1.00 74.21           N  
ATOM    248  CA  LYS B  32      71.023 -37.553  15.950  1.00 74.21           C  
ATOM    254  C   LYS B  32      70.929 -37.117  14.513  1.00 74.21           C  
ATOM    255  O   LYS B  32      71.261 -37.878  13.606  1.00 74.21           O  
ATOM    249  CB  LYS B  32      69.585 -37.804  16.433  1.00 74.21           C  
ATOM    250  CG  LYS B  32      69.505 -38.345  17.862  1.00 74.21           C  
ATOM    251  CD  LYS B  32      68.112 -38.248  18.486  1.00 74.21           C  
ATOM    252  CE  LYS B  32      68.056 -38.792  19.914  1.00 74.21           C  
ATOM    253  NZ  LYS B  32      68.887 -37.955  20.808  1.00 74.21           N1+
ATOM    256  N   GLU B  33      70.422 -35.889  14.272  1.00111.11           N  
ATOM    257  CA  GLU B  33      70.206 -35.389  12.940  1.00111.11           C  
ATOM    263  C   GLU B  33      71.392 -34.823  12.200  1.00111.11           C  
ATOM    264  O   GLU B  33      71.603 -35.175  11.042  1.00111.11           O  
ATOM    258  CB  GLU B  33      69.082 -34.342  12.886  1.00111.11           C  
ATOM    259  CG  GLU B  33      67.696 -34.972  13.037  1.00111.11           C  
ATOM    260  CD  GLU B  33      67.356 -35.673  11.727  1.00111.11           C  
ATOM    261  OE1 GLU B  33      67.996 -36.715  11.425  1.00111.11           O  
ATOM    262  OE2 GLU B  33      66.453 -35.169  11.007  1.00111.11           O1-
ATOM    265  N   ARG B  34      72.212 -33.947  12.825  1.00115.23           N  
ATOM    266  CA  ARG B  34      73.185 -33.260  12.013  1.00115.23           C  
ATOM    274  C   ARG B  34      74.368 -32.825  12.828  1.00115.23           C  
ATOM    275  O   ARG B  34      74.532 -33.215  13.983  1.00115.23           O  
ATOM    267  CB  ARG B  34      72.598 -32.004  11.345  1.00115.23           C  
ATOM    268  CG  ARG B  34      72.013 -31.012  12.354  1.00115.23           C  
ATOM    269  CD  ARG B  34      71.423 -29.751  11.719  1.00115.23           C  
ATOM    270  NE  ARG B  34      70.680 -29.011  12.781  1.00115.23           N  
ATOM    271  CZ  ARG B  34      71.331 -28.159  13.627  1.00115.23           C  
ATOM    272  NH1 ARG B  34      72.685 -28.007  13.540  1.00115.23           N1+
ATOM    273  NH2 ARG B  34      70.628 -27.461  14.567  1.00115.23           N  
ATOM    276  N   GLU B  35      75.252 -32.011  12.201  1.00 97.06           N  
ATOM    277  CA  GLU B  35      76.463 -31.533  12.809  1.00 97.06           C  
ATOM    283  C   GLU B  35      76.123 -30.430  13.765  1.00 97.06           C  
ATOM    284  O   GLU B  35      75.214 -29.637  13.522  1.00 97.06           O  
ATOM    278  CB  GLU B  35      77.436 -30.909  11.792  1.00 97.06           C  
ATOM    279  CG  GLU B  35      77.739 -31.805  10.588  1.00 97.06           C  
ATOM    280  CD  GLU B  35      78.345 -33.115  11.067  1.00 97.06           C  
ATOM    281  OE1 GLU B  35      78.665 -33.215  12.282  1.00 97.06           O  
ATOM    282  OE2 GLU B  35      78.495 -34.036  10.221  1.00 97.06           O1-
ATOM    285  N   LEU B  36      76.861 -30.356  14.891  1.00 63.85           N  
ATOM    286  CA  LEU B  36      76.648 -29.331  15.872  1.00 63.85           C  
ATOM    291  C   LEU B  36      77.398 -28.101  15.447  1.00 63.85           C  
ATOM    292  O   LEU B  36      78.493 -28.189  14.890  1.00 63.85           O  
ATOM    287  CB  LEU B  36      77.166 -29.734  17.262  1.00 63.85           C  
ATOM    288  CG  LEU B  36      76.940 -28.667  18.348  1.00 63.85           C  
ATOM    289  CD1 LEU B  36      75.451 -28.549  18.711  1.00 63.85           C  
ATOM    290  CD2 LEU B  36      77.845 -28.913  19.568  1.00 63.85           C  
ATOM    293  N   LYS B  37      76.813 -26.909  15.695  1.00124.20           N  
ATOM    294  CA  LYS B  37      77.477 -25.668  15.398  1.00124.20           C  
ATOM    300  C   LYS B  37      77.875 -25.083  16.715  1.00124.20           C  
ATOM    301  O   LYS B  37      77.046 -24.970  17.617  1.00124.20           O  
ATOM    295  CB  LYS B  37      76.597 -24.614  14.703  1.00124.20           C  
ATOM    296  CG  LYS B  37      76.357 -24.877  13.216  1.00124.20           C  
ATOM    297  CD  LYS B  37      75.406 -26.033  12.920  1.00124.20           C  
ATOM    298  CE  LYS B  37      75.335 -26.381  11.434  1.00124.20           C  
ATOM    299  NZ  LYS B  37      74.799 -25.232  10.671  1.00124.20           N1+
ATOM    302  N   ILE B  38      79.161 -24.703  16.872  1.00 62.76           N  
ATOM    303  CA  ILE B  38      79.581 -24.181  18.146  1.00 62.76           C  
ATOM    308  C   ILE B  38      80.502 -23.014  17.946  1.00 62.76           C  
ATOM    309  O   ILE B  38      81.192 -22.924  16.930  1.00 62.76           O  
ATOM    304  CB  ILE B  38      80.284 -25.209  18.992  0.60 62.76           C  
ATOM    305  CG1 ILE B  38      80.484 -24.690  20.425  0.60 62.76           C  
ATOM    306  CG2 ILE B  38      81.580 -25.633  18.280  0.60 62.76           C  
ATOM    307  CD1 ILE B  38      80.864 -25.783  21.424  0.60 62.76           C  
ATOM    310  N   TYR B  39      80.518 -22.053  18.904  1.00 96.40           N  
ATOM    311  CA  TYR B  39      81.465 -20.989  18.733  1.00 96.40           C  
ATOM    320  C   TYR B  39      82.221 -20.799  20.015  1.00 96.40           C  
ATOM    321  O   TYR B  39      81.763 -21.163  21.099  1.00 96.40           O  
ATOM    312  CB  TYR B  39      80.889 -19.621  18.305  1.00 96.40           C  
ATOM    313  CG  TYR B  39      80.582 -18.736  19.468  1.00 96.40           C  
ATOM    314  CD1 TYR B  39      79.414 -18.832  20.187  1.00 96.40           C  
ATOM    315  CD2 TYR B  39      81.498 -17.769  19.818  1.00 96.40           C  
ATOM    316  CE1 TYR B  39      79.177 -17.978  21.242  1.00 96.40           C  
ATOM    317  CE2 TYR B  39      81.269 -16.914  20.869  1.00 96.40           C  
ATOM    318  CZ  TYR B  39      80.103 -17.018  21.584  1.00 96.40           C  
ATOM    319  OH  TYR B  39      79.858 -16.144  22.665  1.00 96.40           O  
ATOM    322  N   TRP B  40      83.451 -20.263  19.888  1.00 79.27           N  
ATOM    323  CA  TRP B  40      84.305 -19.970  21.004  1.00 79.27           C  
ATOM    334  C   TRP B  40      84.826 -18.580  20.790  1.00 79.27           C  
ATOM    335  O   TRP B  40      85.184 -18.215  19.672  1.00 79.27           O  
ATOM    324  CB  TRP B  40      85.511 -20.929  21.077  1.00 79.27           C  
ATOM    325  CG  TRP B  40      86.569 -20.594  22.099  1.00 79.27           C  
ATOM    327  CD1 TRP B  40      86.502 -20.594  23.463  1.00 79.27           C  
ATOM    326  CD2 TRP B  40      87.924 -20.250  21.759  1.00 79.27           C  
ATOM    329  CE2 TRP B  40      88.614 -20.055  22.956  1.00 79.27           C  
ATOM    330  CE3 TRP B  40      88.543 -20.120  20.549  1.00 79.27           C  
ATOM    328  NE1 TRP B  40      87.728 -20.264  23.992  1.00 79.27           N  
ATOM    331  CZ2 TRP B  40      89.937 -19.721  22.957  1.00 79.27           C  
ATOM    332  CZ3 TRP B  40      89.879 -19.777  20.555  1.00 79.27           C  
ATOM    333  CH2 TRP B  40      90.562 -19.581  21.737  1.00 79.27           C  
ATOM    336  N   GLY B  41      84.892 -17.765  21.863  1.00 26.42           N  
ATOM    337  CA  GLY B  41      85.344 -16.410  21.693  1.00 26.42           C  
ATOM    338  C   GLY B  41      86.687 -16.268  22.332  1.00 26.42           C  
ATOM    339  O   GLY B  41      86.965 -16.863  23.372  1.00 26.42           O  
ATOM    340  N   THR B  42      87.565 -15.457  21.705  1.00112.63           N  
ATOM    341  CA  THR B  42      88.872 -15.257  22.254  1.00112.63           C  
ATOM    345  C   THR B  42      89.217 -13.803  22.189  1.00112.63           C  
ATOM    346  O   THR B  42      88.846 -13.098  21.251  1.00112.63           O  
ATOM    342  CB  THR B  42      89.945 -16.013  21.519  1.00112.63           C  
ATOM    344  CG2 THR B  42      90.062 -15.452  20.091  1.00112.63           C  
ATOM    343  OG1 THR B  42      91.186 -15.901  22.200  1.00112.63           O  
ATOM    347  N   ALA B  43      89.918 -13.315  23.233  1.00 53.35           N  
ATOM    348  CA  ALA B  43      90.392 -11.961  23.251  1.00 53.35           C  
ATOM    350  C   ALA B  43      91.644 -11.930  22.424  1.00 53.35           C  
ATOM    351  O   ALA B  43      92.326 -12.938  22.258  1.00 53.35           O  
ATOM    349  CB  ALA B  43      90.752 -11.451  24.657  1.00 53.35           C  
ATOM    352  N   THR B  44      91.894 -10.783  21.775  1.00121.53           N  
ATOM    353  CA  THR B  44      93.045 -10.519  20.954  1.00121.53           C  
ATOM    357  C   THR B  44      94.211  -9.876  21.667  1.00121.53           C  
ATOM    358  O   THR B  44      95.233  -9.649  21.027  1.00121.53           O  
ATOM    354  CB  THR B  44      92.711  -9.687  19.753  1.00121.53           C  
ATOM    356  CG2 THR B  44      91.626 -10.435  18.959  1.00121.53           C  
ATOM    355  OG1 THR B  44      92.236  -8.409  20.144  1.00121.53           O  
ATOM    359  N   THR B  45      94.060  -9.400  22.922  1.00 88.34           N  
ATOM    360  CA  THR B  45      95.087  -8.596  23.553  1.00 88.34           C  
ATOM    364  C   THR B  45      96.396  -9.242  23.962  1.00 88.34           C  
ATOM    365  O   THR B  45      97.455  -8.792  23.528  1.00 88.34           O  
ATOM    361  CB  THR B  45      94.567  -7.884  24.763  1.00 88.34           C  
ATOM    363  CG2 THR B  45      93.393  -6.985  24.338  1.00 88.34           C  
ATOM    362  OG1 THR B  45      94.135  -8.828  25.731  1.00 88.34           O  
ATOM    366  N   GLY B  46      96.391 -10.326  24.766  1.00 59.60           N  
ATOM    367  CA  GLY B  46      97.631 -10.801  25.349  1.00 59.60           C  
ATOM    368  C   GLY B  46      98.435 -11.578  24.355  1.00 59.60           C  
ATOM    369  O   GLY B  46      98.110 -11.612  23.171  1.00 59.60           O  
ATOM    370  N   LYS B  47      99.558 -12.177  24.816  1.00120.08           N  
ATOM    371  CA  LYS B  47     100.329 -13.024  23.952  1.00120.08           C  
ATOM    377  C   LYS B  47     100.138 -14.423  24.440  1.00120.08           C  
ATOM    378  O   LYS B  47     100.346 -14.771  25.606  1.00120.08           O  
ATOM    372  CB  LYS B  47     101.836 -12.724  23.895  1.00120.08           C  
ATOM    373  CG  LYS B  47     102.495 -13.367  22.669  1.00120.08           C  
ATOM    374  CD  LYS B  47     103.853 -12.770  22.303  1.00120.08           C  
ATOM    375  CE  LYS B  47     104.289 -13.065  20.865  1.00120.08           C  
ATOM    376  NZ  LYS B  47     104.460 -14.519  20.667  1.00120.08           N1+
ATOM    379  N   PRO B  48      99.736 -15.232  23.509  1.00167.57           N  
ATOM    380  CA  PRO B  48      99.387 -16.568  23.861  1.00167.57           C  
ATOM    384  C   PRO B  48     100.567 -17.380  24.252  1.00167.57           C  
ATOM    385  O   PRO B  48     101.637 -17.230  23.670  1.00167.57           O  
ATOM    382  CB  PRO B  48      98.617 -17.129  22.666  1.00167.57           C  
ATOM    383  CG  PRO B  48      97.995 -15.880  22.020  1.00167.57           C  
ATOM    381  CD  PRO B  48      98.970 -14.745  22.373  1.00167.57           C  
ATOM    386  N   HIS B  49     100.392 -18.243  25.259  1.00132.94           N  
ATOM    387  CA  HIS B  49     101.439 -19.146  25.579  1.00132.94           C  
ATOM    394  C   HIS B  49     100.843 -20.511  25.446  1.00132.94           C  
ATOM    395  O   HIS B  49      99.753 -20.675  24.900  1.00132.94           O  
ATOM    390  CB  HIS B  49     102.130 -18.925  26.948  1.00132.94           C  
ATOM    389  CG  HIS B  49     101.282 -18.345  28.040  1.00132.94           C  
ATOM    392  CD2 HIS B  49     100.961 -17.044  28.290  1.00132.94           C  
ATOM    388  ND1 HIS B  49     100.677 -19.077  29.036  1.00132.94           N  
ATOM    393  CE1 HIS B  49     100.024 -18.192  29.833  1.00132.94           C  
ATOM    391  NE2 HIS B  49     100.168 -16.947  29.418  1.00132.94           N  
ATOM    396  N   VAL B  50     101.545 -21.530  25.949  1.00177.09           N  
ATOM    397  CA  VAL B  50     101.174 -22.900  25.743  1.00177.09           C  
ATOM    401  C   VAL B  50      99.812 -23.186  26.319  1.00177.09           C  
ATOM    402  O   VAL B  50      99.145 -24.114  25.871  1.00177.09           O  
ATOM    398  CB  VAL B  50     102.174 -23.832  26.358  1.00177.09           C  
ATOM    399  CG1 VAL B  50     101.698 -25.274  26.165  1.00177.09           C  
ATOM    400  CG2 VAL B  50     103.537 -23.551  25.711  1.00177.09           C  
ATOM    403  N   ALA B  51      99.353 -22.413  27.322  1.00 95.92           N  
ATOM    404  CA  ALA B  51      98.072 -22.620  27.955  1.00 95.92           C  
ATOM    406  C   ALA B  51      96.989 -22.559  26.934  1.00 95.92           C  
ATOM    407  O   ALA B  51      95.922 -23.143  27.105  1.00 95.92           O  
ATOM    405  CB  ALA B  51      97.755 -21.550  29.018  1.00 95.92           C  
ATOM    408  N   TYR B  52      97.240 -21.827  25.848  1.00108.20           N  
ATOM    409  CA  TYR B  52      96.299 -21.594  24.798  1.00108.20           C  
ATOM    418  C   TYR B  52      95.881 -22.933  24.256  1.00108.20           C  
ATOM    419  O   TYR B  52      94.777 -23.081  23.737  1.00108.20           O  
ATOM    410  CB  TYR B  52      96.959 -20.768  23.677  1.00108.20           C  
ATOM    411  CG  TYR B  52      95.935 -20.064  22.853  1.00108.20           C  
ATOM    412  CD1 TYR B  52      95.284 -18.971  23.377  1.00108.20           C  
ATOM    413  CD2 TYR B  52      95.648 -20.455  21.566  1.00108.20           C  
ATOM    414  CE1 TYR B  52      94.349 -18.285  22.641  1.00108.20           C  
ATOM    415  CE2 TYR B  52      94.712 -19.770  20.824  1.00108.20           C  
ATOM    416  CZ  TYR B  52      94.059 -18.687  21.361  1.00108.20           C  
ATOM    417  OH  TYR B  52      93.101 -17.983  20.602  1.00108.20           O  
ATOM    420  N   PHE B  53      96.773 -23.943  24.340  1.00115.14           N  
ATOM    421  CA  PHE B  53      96.486 -25.271  23.871  1.00115.14           C  
ATOM    429  C   PHE B  53      95.284 -25.845  24.572  1.00115.14           C  
ATOM    430  O   PHE B  53      94.584 -26.668  23.986  1.00115.14           O  
ATOM    422  CB  PHE B  53      97.633 -26.291  24.046  1.00115.14           C  
ATOM    423  CG  PHE B  53      98.594 -26.203  22.903  1.00115.14           C  
ATOM    424  CD1 PHE B  53      98.282 -26.806  21.703  1.00115.14           C  
ATOM    425  CD2 PHE B  53      99.806 -25.563  23.023  1.00115.14           C  
ATOM    426  CE1 PHE B  53      99.149 -26.747  20.636  1.00115.14           C  
ATOM    427  CE2 PHE B  53     100.678 -25.503  21.959  1.00115.14           C  
ATOM    428  CZ  PHE B  53     100.353 -26.098  20.763  1.00115.14           C  
ATOM    431  N   VAL B  54      95.024 -25.509  25.855  1.00150.29           N  
ATOM    432  CA  VAL B  54      93.885 -26.148  26.464  1.00150.29           C  
ATOM    436  C   VAL B  54      92.589 -25.842  25.755  1.00150.29           C  
ATOM    437  O   VAL B  54      91.882 -26.797  25.437  1.00150.29           O  
ATOM    433  CB  VAL B  54      93.759 -25.981  27.961  1.00150.29           C  
ATOM    434  CG1 VAL B  54      94.839 -26.858  28.605  1.00150.29           C  
ATOM    435  CG2 VAL B  54      93.913 -24.513  28.375  1.00150.29           C  
ATOM    438  N   PRO B  55      92.166 -24.641  25.454  1.00 89.64           N  
ATOM    439  CA  PRO B  55      90.940 -24.461  24.722  1.00 89.64           C  
ATOM    443  C   PRO B  55      91.083 -25.008  23.330  1.00 89.64           C  
ATOM    444  O   PRO B  55      90.104 -25.491  22.765  1.00 89.64           O  
ATOM    441  CB  PRO B  55      90.666 -22.955  24.756  1.00 89.64           C  
ATOM    442  CG  PRO B  55      92.054 -22.327  24.985  1.00 89.64           C  
ATOM    440  CD  PRO B  55      92.811 -23.388  25.803  1.00 89.64           C  
ATOM    445  N   MET B  56      92.302 -24.950  22.762  1.00 71.11           N  
ATOM    446  CA  MET B  56      92.534 -25.356  21.405  1.00 71.11           C  
ATOM    451  C   MET B  56      92.301 -26.827  21.272  1.00 71.11           C  
ATOM    452  O   MET B  56      91.831 -27.293  20.235  1.00 71.11           O  
ATOM    447  CB  MET B  56      93.944 -25.001  20.910  1.00 71.11           C  
ATOM    448  CG  MET B  56      94.049 -24.988  19.385  1.00 71.11           C  
ATOM    449  SD  MET B  56      92.980 -23.743  18.592  1.00 71.11           S  
ATOM    450  CE  MET B  56      93.588 -22.325  19.548  1.00 71.11           C  
ATOM    453  N   SER B  57      92.639 -27.599  22.320  1.00 86.42           N  
ATOM    454  CA  SER B  57      92.457 -29.021  22.270  1.00 86.42           C  
ATOM    457  C   SER B  57      90.994 -29.338  22.144  1.00 86.42           C  
ATOM    458  O   SER B  57      90.626 -30.298  21.470  1.00 86.42           O  
ATOM    455  CB  SER B  57      93.051 -29.738  23.497  1.00 86.42           C  
ATOM    456  OG  SER B  57      92.534 -29.187  24.697  1.00 86.42           O  
ATOM    459  N   LYS B  58      90.115 -28.559  22.805  1.00147.07           N  
ATOM    460  CA  LYS B  58      88.703 -28.802  22.675  1.00147.07           C  
ATOM    466  C   LYS B  58      88.253 -28.444  21.295  1.00147.07           C  
ATOM    467  O   LYS B  58      87.429 -29.143  20.708  1.00147.07           O  
ATOM    461  CB  LYS B  58      87.843 -28.029  23.690  1.00147.07           C  
ATOM    462  CG  LYS B  58      87.965 -28.594  25.107  1.00147.07           C  
ATOM    463  CD  LYS B  58      87.672 -30.095  25.169  1.00147.07           C  
ATOM    464  CE  LYS B  58      86.435 -30.515  24.369  1.00147.07           C  
ATOM    465  NZ  LYS B  58      86.400 -31.988  24.217  1.00147.07           N1+
ATOM    468  N   ILE B  59      88.800 -27.349  20.732  1.00 96.25           N  
ATOM    469  CA  ILE B  59      88.420 -26.907  19.422  1.00 96.25           C  
ATOM    474  C   ILE B  59      88.751 -28.021  18.476  1.00 96.25           C  
ATOM    475  O   ILE B  59      87.981 -28.328  17.568  1.00 96.25           O  
ATOM    470  CB  ILE B  59      89.187 -25.691  18.989  1.00 96.25           C  
ATOM    471  CG1 ILE B  59      88.936 -24.525  19.962  1.00 96.25           C  
ATOM    472  CG2 ILE B  59      88.797 -25.373  17.536  1.00 96.25           C  
ATOM    473  CD1 ILE B  59      87.471 -24.097  20.031  1.00 96.25           C  
ATOM    476  N   ALA B  60      89.918 -28.664  18.671  1.00 32.38           N  
ATOM    477  CA  ALA B  60      90.334 -29.736  17.812  1.00 32.38           C  
ATOM    479  C   ALA B  60      89.345 -30.861  17.912  1.00 32.38           C  
ATOM    480  O   ALA B  60      88.981 -31.470  16.908  1.00 32.38           O  
ATOM    478  CB  ALA B  60      91.718 -30.295  18.186  1.00 32.38           C  
ATOM    481  N   ASP B  61      88.872 -31.161  19.136  1.00 53.11           N  
ATOM    482  CA  ASP B  61      87.953 -32.250  19.328  1.00 53.11           C  
ATOM    487  C   ASP B  61      86.681 -31.965  18.584  1.00 53.11           C  
ATOM    488  O   ASP B  61      86.107 -32.862  17.969  1.00 53.11           O  
ATOM    483  CB  ASP B  61      87.586 -32.472  20.803  1.00 53.11           C  
ATOM    484  CG  ASP B  61      88.820 -32.997  21.514  1.00 53.11           C  
ATOM    485  OD1 ASP B  61      89.568 -33.804  20.897  1.00 53.11           O  
ATOM    486  OD2 ASP B  61      89.032 -32.579  22.683  1.00 53.11           O1-
ATOM    489  N   PHE B  62      86.208 -30.702  18.610  1.00 72.05           N  
ATOM    490  CA  PHE B  62      84.969 -30.376  17.960  1.00 72.05           C  
ATOM    498  C   PHE B  62      85.116 -30.613  16.485  1.00 72.05           C  
ATOM    499  O   PHE B  62      84.226 -31.168  15.841  1.00 72.05           O  
ATOM    491  CB  PHE B  62      84.541 -28.905  18.123  1.00 72.05           C  
ATOM    492  CG  PHE B  62      84.314 -28.606  19.568  1.00 72.05           C  
ATOM    493  CD1 PHE B  62      83.337 -29.259  20.283  1.00 72.05           C  
ATOM    494  CD2 PHE B  62      85.051 -27.631  20.201  1.00 72.05           C  
ATOM    495  CE1 PHE B  62      83.130 -28.968  21.612  1.00 72.05           C  
ATOM    496  CE2 PHE B  62      84.848 -27.335  21.529  1.00 72.05           C  
ATOM    497  CZ  PHE B  62      83.882 -28.006  22.240  1.00 72.05           C  
ATOM    500  N   LEU B  63      86.255 -30.188  15.908  1.00 55.44           N  
ATOM    501  CA  LEU B  63      86.498 -30.298  14.494  1.00 55.44           C  
ATOM    506  C   LEU B  63      86.525 -31.746  14.101  1.00 55.44           C  
ATOM    507  O   LEU B  63      85.961 -32.136  13.080  1.00 55.44           O  
ATOM    502  CB  LEU B  63      87.858 -29.701  14.108  1.00 55.44           C  
ATOM    503  CG  LEU B  63      87.985 -28.202  14.436  1.00 55.44           C  
ATOM    504  CD1 LEU B  63      89.390 -27.688  14.096  1.00 55.44           C  
ATOM    505  CD2 LEU B  63      86.871 -27.385  13.765  1.00 55.44           C  
ATOM    508  N   LYS B  64      87.184 -32.587  14.918  1.00 43.42           N  
ATOM    509  CA  LYS B  64      87.324 -33.984  14.617  1.00 43.42           C  
ATOM    515  C   LYS B  64      85.957 -34.604  14.604  1.00 43.42           C  
ATOM    516  O   LYS B  64      85.679 -35.509  13.820  1.00 43.42           O  
ATOM    510  CB  LYS B  64      88.198 -34.724  15.645  1.00 43.42           C  
ATOM    511  CG  LYS B  64      88.584 -36.146  15.224  1.00 43.42           C  
ATOM    512  CD  LYS B  64      89.731 -36.734  16.050  1.00 43.42           C  
ATOM    513  CE  LYS B  64      90.110 -38.165  15.663  1.00 43.42           C  
ATOM    514  NZ  LYS B  64      91.313 -38.593  16.414  1.00 43.42           N1+
ATOM    517  N   ALA B  65      85.075 -34.116  15.496  1.00 58.30           N  
ATOM    518  CA  ALA B  65      83.717 -34.555  15.663  1.00 58.30           C  
ATOM    520  C   ALA B  65      82.926 -34.257  14.419  1.00 58.30           C  
ATOM    521  O   ALA B  65      81.929 -34.922  14.147  1.00 58.30           O  
ATOM    519  CB  ALA B  65      83.009 -33.878  16.849  1.00 58.30           C  
ATOM    522  N   GLY B  66      83.308 -33.213  13.655  1.00 35.67           N  
ATOM    523  CA  GLY B  66      82.577 -32.892  12.458  1.00 35.67           C  
ATOM    524  C   GLY B  66      81.768 -31.653  12.694  1.00 35.67           C  
ATOM    525  O   GLY B  66      80.959 -31.259  11.854  1.00 35.67           O  
ATOM    526  N   CYS B  67      81.974 -30.999  13.850  1.00 50.22           N  
ATOM    527  CA  CYS B  67      81.215 -29.828  14.170  1.00 50.22           C  
ATOM    530  C   CYS B  67      81.670 -28.680  13.340  1.00 50.22           C  
ATOM    531  O   CYS B  67      82.778 -28.664  12.801  1.00 50.22           O  
ATOM    528  CB  CYS B  67      81.343 -29.397  15.642  1.00 50.22           C  
ATOM    529  SG  CYS B  67      80.675 -30.630  16.799  1.00 50.22           S  
ATOM    532  N   GLU B  68      80.777 -27.687  13.192  1.00 98.35           N  
ATOM    533  CA  GLU B  68      81.136 -26.488  12.504  1.00 98.35           C  
ATOM    539  C   GLU B  68      81.543 -25.556  13.603  1.00 98.35           C  
ATOM    540  O   GLU B  68      80.758 -25.281  14.509  1.00 98.35           O  
ATOM    534  CB  GLU B  68      79.953 -25.887  11.733  1.00 98.35           C  
ATOM    535  CG  GLU B  68      80.352 -24.891  10.652  1.00 98.35           C  
ATOM    536  CD  GLU B  68      79.091 -24.577   9.857  1.00 98.35           C  
ATOM    537  OE1 GLU B  68      78.081 -24.158  10.481  1.00 98.35           O  
ATOM    538  OE2 GLU B  68      79.120 -24.769   8.612  1.00 98.35           O1-
ATOM    541  N   VAL B  69      82.796 -25.057  13.571  1.00 45.41           N  
ATOM    542  CA  VAL B  69      83.251 -24.260  14.672  1.00 45.41           C  
ATOM    546  C   VAL B  69      83.548 -22.872  14.209  1.00 45.41           C  
ATOM    547  O   VAL B  69      84.199 -22.662  13.186  1.00 45.41           O  
ATOM    543  CB  VAL B  69      84.511 -24.784  15.298  1.00 45.41           C  
ATOM    544  CG1 VAL B  69      84.945 -23.825  16.419  1.00 45.41           C  
ATOM    545  CG2 VAL B  69      84.261 -26.229  15.762  1.00 45.41           C  
ATOM    548  N   THR B  70      83.064 -21.873  14.974  1.00 49.78           N  
ATOM    549  CA  THR B  70      83.353 -20.511  14.645  1.00 49.78           C  
ATOM    553  C   THR B  70      84.152 -19.947  15.776  1.00 49.78           C  
ATOM    554  O   THR B  70      83.806 -20.115  16.946  1.00 49.78           O  
ATOM    550  CB  THR B  70      82.128 -19.652  14.472  1.00 49.78           C  
ATOM    552  CG2 THR B  70      82.567 -18.214  14.150  1.00 49.78           C  
ATOM    551  OG1 THR B  70      81.316 -20.158  13.422  1.00 49.78           O  
ATOM    555  N   ILE B  71      85.274 -19.273  15.452  1.00 50.75           N  
ATOM    556  CA  ILE B  71      86.066 -18.656  16.472  1.00 50.75           C  
ATOM    561  C   ILE B  71      85.866 -17.187  16.310  1.00 50.75           C  
ATOM    562  O   ILE B  71      86.089 -16.629  15.235  1.00 50.75           O  
ATOM    557  CB  ILE B  71      87.535 -18.954  16.371  1.00 50.75           C  
ATOM    558  CG1 ILE B  71      87.779 -20.460  16.581  1.00 50.75           C  
ATOM    559  CG2 ILE B  71      88.271 -18.060  17.384  1.00 50.75           C  
ATOM    560  CD1 ILE B  71      89.186 -20.929  16.213  1.00 50.75           C  
ATOM    563  N   LEU B  72      85.407 -16.534  17.393  1.00 55.77           N  
ATOM    564  CA  LEU B  72      85.113 -15.132  17.370  1.00 55.77           C  
ATOM    569  C   LEU B  72      86.266 -14.390  17.981  1.00 55.77           C  
ATOM    570  O   LEU B  72      86.642 -14.642  19.125  1.00 55.77           O  
ATOM    565  CB  LEU B  72      83.849 -14.805  18.189  1.00 55.77           C  
ATOM    566  CG  LEU B  72      83.464 -13.318  18.223  1.00 55.77           C  
ATOM    567  CD1 LEU B  72      83.141 -12.785  16.818  1.00 55.77           C  
ATOM    568  CD2 LEU B  72      82.330 -13.074  19.231  1.00 55.77           C  
ATOM    571  N   PHE B  73      86.861 -13.445  17.224  1.00 69.83           N  
ATOM    572  CA  PHE B  73      87.949 -12.661  17.736  1.00 69.83           C  
ATOM    580  C   PHE B  73      87.327 -11.378  18.200  1.00 69.83           C  
ATOM    581  O   PHE B  73      86.694 -10.677  17.410  1.00 69.83           O  
ATOM    573  CB  PHE B  73      89.002 -12.328  16.662  1.00 69.83           C  
ATOM    574  CG  PHE B  73      89.578 -13.623  16.195  1.00 69.83           C  
ATOM    575  CD1 PHE B  73      88.918 -14.386  15.257  1.00 69.83           C  
ATOM    576  CD2 PHE B  73      90.781 -14.081  16.687  1.00 69.83           C  
ATOM    577  CE1 PHE B  73      89.439 -15.580  14.818  1.00 69.83           C  
ATOM    578  CE2 PHE B  73      91.307 -15.273  16.253  1.00 69.83           C  
ATOM    579  CZ  PHE B  73      90.637 -16.030  15.319  1.00 69.83           C  
ATOM    582  N   ALA B  74      87.483 -11.024  19.497  1.00 65.09           N  
ATOM    583  CA  ALA B  74      86.772  -9.859  19.952  1.00 65.09           C  
ATOM    585  C   ALA B  74      87.593  -8.626  19.742  1.00 65.09           C  
ATOM    586  O   ALA B  74      88.135  -8.051  20.685  1.00 65.09           O  
ATOM    584  CB  ALA B  74      86.410  -9.913  21.447  1.00 65.09           C  
ATOM    587  N   ASP B  75      87.643  -8.147  18.485  1.00 71.96           N  
ATOM    588  CA  ASP B  75      88.396  -6.970  18.164  1.00 71.96           C  
ATOM    593  C   ASP B  75      87.722  -5.731  18.671  1.00 71.96           C  
ATOM    594  O   ASP B  75      88.392  -4.760  19.021  1.00 71.96           O  
ATOM    589  CB  ASP B  75      88.728  -6.830  16.663  1.00 71.96           C  
ATOM    590  CG  ASP B  75      87.456  -6.784  15.839  1.00 71.96           C  
ATOM    591  OD1 ASP B  75      86.363  -7.028  16.415  1.00 71.96           O  
ATOM    592  OD2 ASP B  75      87.563  -6.509  14.614  1.00 71.96           O1-
ATOM    595  N   LEU B  76      86.376  -5.718  18.702  1.00 56.15           N  
ATOM    596  CA  LEU B  76      85.639  -4.566  19.153  1.00 56.15           C  
ATOM    601  C   LEU B  76      85.962  -4.333  20.594  1.00 56.15           C  
ATOM    602  O   LEU B  76      86.243  -3.210  21.011  1.00 56.15           O  
ATOM    597  CB  LEU B  76      84.118  -4.793  19.051  1.00 56.15           C  
ATOM    598  CG  LEU B  76      83.263  -3.620  19.565  1.00 56.15           C  
ATOM    599  CD1 LEU B  76      83.472  -2.359  18.714  1.00 56.15           C  
ATOM    600  CD2 LEU B  76      81.783  -4.019  19.686  1.00 56.15           C  
ATOM    603  N   HIS B  77      85.948  -5.415  21.390  1.00 63.64           N  
ATOM    604  CA  HIS B  77      86.206  -5.324  22.797  1.00 63.64           C  
ATOM    611  C   HIS B  77      87.612  -4.854  23.008  1.00 63.64           C  
ATOM    612  O   HIS B  77      87.875  -4.045  23.895  1.00 63.64           O  
ATOM    607  CB  HIS B  77      86.023  -6.677  23.506  1.00 63.64           C  
ATOM    606  CG  HIS B  77      86.286  -6.650  24.982  1.00 63.64           C  
ATOM    609  CD2 HIS B  77      86.998  -7.523  25.747  1.00 63.64           C  
ATOM    605  ND1 HIS B  77      85.799  -5.701  25.854  1.00 63.64           N  
ATOM    610  CE1 HIS B  77      86.235  -6.046  27.091  1.00 63.64           C  
ATOM    608  NE2 HIS B  77      86.966  -7.145  27.076  1.00 63.64           N  
ATOM    613  N   ALA B  78      88.561  -5.341  22.188  1.00 34.52           N  
ATOM    614  CA  ALA B  78      89.939  -4.979  22.368  1.00 34.52           C  
ATOM    616  C   ALA B  78      90.106  -3.497  22.197  1.00 34.52           C  
ATOM    617  O   ALA B  78      90.826  -2.855  22.959  1.00 34.52           O  
ATOM    615  CB  ALA B  78      90.873  -5.652  21.350  1.00 34.52           C  
ATOM    618  N   TYR B  79      89.434  -2.917  21.184  1.00 57.62           N  
ATOM    619  CA  TYR B  79      89.514  -1.510  20.884  1.00 57.62           C  
ATOM    628  C   TYR B  79      88.988  -0.708  22.036  1.00 57.62           C  
ATOM    629  O   TYR B  79      89.592   0.286  22.439  1.00 57.62           O  
ATOM    620  CB  TYR B  79      88.671  -1.155  19.644  1.00 57.62           C  
ATOM    621  CG  TYR B  79      88.458   0.321  19.579  1.00 57.62           C  
ATOM    622  CD1 TYR B  79      89.439   1.171  19.128  1.00 57.62           C  
ATOM    623  CD2 TYR B  79      87.245   0.851  19.959  1.00 57.62           C  
ATOM    624  CE1 TYR B  79      89.216   2.528  19.069  1.00 57.62           C  
ATOM    625  CE2 TYR B  79      87.015   2.206  19.903  1.00 57.62           C  
ATOM    626  CZ  TYR B  79      88.005   3.048  19.458  1.00 57.62           C  
ATOM    627  OH  TYR B  79      87.776   4.439  19.399  1.00 57.62           O  
ATOM    630  N   LEU B  80      87.850  -1.133  22.606  1.00 49.83           N  
ATOM    631  CA  LEU B  80      87.222  -0.395  23.660  1.00 49.83           C  
ATOM    636  C   LEU B  80      88.133  -0.340  24.846  1.00 49.83           C  
ATOM    637  O   LEU B  80      88.214   0.684  25.525  1.00 49.83           O  
ATOM    632  CB  LEU B  80      85.900  -1.038  24.110  1.00 49.83           C  
ATOM    633  CG  LEU B  80      84.815  -1.007  23.015  1.00 49.83           C  
ATOM    634  CD1 LEU B  80      83.512  -1.661  23.498  1.00 49.83           C  
ATOM    635  CD2 LEU B  80      84.594   0.426  22.501  1.00 49.83           C  
ATOM    638  N   ASP B  81      88.831  -1.448  25.145  1.00 70.63           N  
ATOM    639  CA  ASP B  81      89.705  -1.452  26.279  1.00 70.63           C  
ATOM    644  C   ASP B  81      90.821  -0.481  26.041  1.00 70.63           C  
ATOM    645  O   ASP B  81      91.254   0.185  26.977  1.00 70.63           O  
ATOM    640  CB  ASP B  81      90.331  -2.829  26.541  1.00 70.63           C  
ATOM    641  CG  ASP B  81      89.213  -3.736  27.021  1.00 70.63           C  
ATOM    642  OD1 ASP B  81      88.156  -3.193  27.440  1.00 70.63           O  
ATOM    643  OD2 ASP B  81      89.397  -4.981  26.972  1.00 70.63           O1-
ATOM    646  N   ASN B  82      91.348  -0.384  24.799  1.00210.06           N  
ATOM    647  CA  ASN B  82      92.431   0.542  24.585  1.00210.06           C  
ATOM    652  C   ASN B  82      92.106   1.392  23.390  1.00210.06           C  
ATOM    653  O   ASN B  82      92.608   1.143  22.296  1.00210.06           O  
ATOM    648  CB  ASN B  82      93.739  -0.148  24.171  0.00210.06           C  
ATOM    649  CG  ASN B  82      94.093  -1.220  25.181  0.00210.06           C  
ATOM    651  ND2 ASN B  82      94.520  -2.402  24.663  0.00210.06           N  
ATOM    650  OD1 ASN B  82      93.985  -1.023  26.389  0.00210.06           O  
ATOM    654  N   MET B  83      91.318   2.461  23.566  1.00 69.83           N  
ATOM    655  CA  MET B  83      90.957   3.288  22.451  1.00 69.83           C  
ATOM    660  C   MET B  83      92.191   3.961  21.936  1.00 69.83           C  
ATOM    661  O   MET B  83      92.327   4.213  20.740  1.00 69.83           O  
ATOM    656  CB  MET B  83      89.889   4.331  22.825  1.00 69.83           C  
ATOM    657  CG  MET B  83      88.561   3.659  23.192  1.00 69.83           C  
ATOM    658  SD  MET B  83      87.324   4.723  23.996  1.00 69.83           S  
ATOM    659  CE  MET B  83      86.741   5.529  22.478  1.00 69.83           C  
ATOM    662  N   LYS B  84      93.124   4.296  22.840  0.65 64.50           N  
ATOM    663  CA  LYS B  84      94.350   4.921  22.446  0.65 64.50           C  
ATOM    669  C   LYS B  84      95.111   3.960  21.591  0.65 64.50           C  
ATOM    670  O   LYS B  84      95.751   4.365  20.620  0.65 64.50           O  
ATOM    664  CB  LYS B  84      95.245   5.264  23.647  0.65 64.50           C  
ATOM    665  CG  LYS B  84      94.655   6.334  24.565  0.50 64.50           C  
ATOM    666  CD  LYS B  84      95.321   6.377  25.943  0.50 64.50           C  
ATOM    667  CE  LYS B  84      96.836   6.581  25.891  0.50 64.50           C  
ATOM    668  NZ  LYS B  84      97.392   6.591  27.263  0.50 64.50           N1+
ATOM    671  N   ALA B  85      95.049   2.657  21.936  0.65 59.29           N  
ATOM    672  CA  ALA B  85      95.812   1.668  21.233  0.65 59.29           C  
ATOM    674  C   ALA B  85      95.493   1.776  19.777  0.65 59.29           C  
ATOM    675  O   ALA B  85      94.369   1.569  19.321  0.65 59.29           O  
ATOM    673  CB  ALA B  85      95.509   0.230  21.692  0.65 59.29           C  
ATOM    676  N   PRO B  86      96.550   2.014  19.054  0.65142.01           N  
ATOM    677  CA  PRO B  86      96.531   2.316  17.650  0.65142.01           C  
ATOM    681  C   PRO B  86      95.734   1.297  16.915  0.65142.01           C  
ATOM    682  O   PRO B  86      95.645   0.159  17.373  0.65142.01           O  
ATOM    679  CB  PRO B  86      97.994   2.330  17.206  0.65142.01           C  
ATOM    680  CG  PRO B  86      98.793   2.514  18.510  0.65142.01           C  
ATOM    678  CD  PRO B  86      97.893   1.890  19.589  0.65142.01           C  
ATOM    683  N   TRP B  87      95.132   1.696  15.779  0.65101.91           N  
ATOM    684  CA  TRP B  87      94.255   0.808  15.080  0.65101.91           C  
ATOM    695  C   TRP B  87      94.962  -0.431  14.633  0.65101.91           C  
ATOM    696  O   TRP B  87      94.551  -1.530  15.002  0.65101.91           O  
ATOM    685  CB  TRP B  87      93.597   1.432  13.841  0.65101.91           C  
ATOM    686  CG  TRP B  87      92.556   2.464  14.183  1.00101.91           C  
ATOM    688  CD1 TRP B  87      92.487   3.297  15.260  1.00101.91           C  
ATOM    687  CD2 TRP B  87      91.387   2.724  13.390  1.00101.91           C  
ATOM    690  CE2 TRP B  87      90.662   3.719  14.044  1.00101.91           C  
ATOM    691  CE3 TRP B  87      90.954   2.173  12.219  1.00101.91           C  
ATOM    689  NE1 TRP B  87      91.349   4.063  15.189  1.00101.91           N  
ATOM    692  CZ2 TRP B  87      89.484   4.182  13.533  1.00101.91           C  
ATOM    693  CZ3 TRP B  87      89.768   2.646  11.702  1.00101.91           C  
ATOM    694  CH2 TRP B  87      89.049   3.631  12.347  1.00101.91           C  
ATOM    697  N   GLU B  88      96.084  -0.290  13.896  0.65 58.75           N  
ATOM    698  CA  GLU B  88      96.731  -1.416  13.277  0.65 58.75           C  
ATOM    704  C   GLU B  88      97.130  -2.425  14.295  0.65 58.75           C  
ATOM    705  O   GLU B  88      96.860  -3.609  14.124  0.65 58.75           O  
ATOM    699  CB  GLU B  88      98.045  -1.058  12.561  0.65 58.75           C  
ATOM    700  CG  GLU B  88      97.883  -0.251  11.274  0.65 58.75           C  
ATOM    701  CD  GLU B  88      99.283   0.004  10.732  0.65 58.75           C  
ATOM    702  OE1 GLU B  88     100.005   0.838  11.338  0.65 58.75           O  
ATOM    703  OE2 GLU B  88      99.654  -0.636   9.710  0.65 58.75           O1-
ATOM    706  N   LEU B  89      97.729  -1.978  15.408  0.65 62.91           N  
ATOM    707  CA  LEU B  89      98.290  -2.885  16.366  0.65 62.91           C  
ATOM    712  C   LEU B  89      97.229  -3.831  16.832  0.65 62.91           C  
ATOM    713  O   LEU B  89      97.502  -5.016  17.012  0.65 62.91           O  
ATOM    708  CB  LEU B  89      98.856  -2.159  17.599  0.65 62.91           C  
ATOM    709  CG  LEU B  89      99.470  -3.104  18.648  0.65 62.91           C  
ATOM    710  CD1 LEU B  89     100.644  -3.908  18.067  0.65 62.91           C  
ATOM    711  CD2 LEU B  89      99.859  -2.334  19.920  0.65 62.91           C  
ATOM    714  N   LEU B  90      95.991  -3.349  17.058  1.00113.56           N  
ATOM    715  CA  LEU B  90      94.967  -4.257  17.501  1.00113.56           C  
ATOM    720  C   LEU B  90      94.676  -5.288  16.450  1.00113.56           C  
ATOM    721  O   LEU B  90      94.558  -6.473  16.757  1.00113.56           O  
ATOM    716  CB  LEU B  90      93.634  -3.582  17.889  1.00113.56           C  
ATOM    717  CG  LEU B  90      93.605  -2.983  19.313  0.00113.56           C  
ATOM    718  CD1 LEU B  90      94.656  -1.884  19.514  0.00113.56           C  
ATOM    719  CD2 LEU B  90      92.188  -2.517  19.688  0.00113.56           C  
ATOM    722  N   GLU B  91      94.548  -4.873  15.176  1.00 94.59           N  
ATOM    723  CA  GLU B  91      94.229  -5.779  14.104  1.00 94.59           C  
ATOM    729  C   GLU B  91      95.387  -6.690  13.826  1.00 94.59           C  
ATOM    730  O   GLU B  91      95.211  -7.830  13.401  1.00 94.59           O  
ATOM    724  CB  GLU B  91      93.821  -5.055  12.811  1.00 94.59           C  
ATOM    725  CG  GLU B  91      92.482  -4.321  12.954  1.00 94.59           C  
ATOM    726  CD  GLU B  91      91.392  -5.351  13.235  1.00 94.59           C  
ATOM    727  OE1 GLU B  91      91.608  -6.547  12.904  1.00 94.59           O  
ATOM    728  OE2 GLU B  91      90.329  -4.952  13.781  1.00 94.59           O1-
ATOM    731  N   LEU B  92      96.619  -6.197  14.027  1.00126.55           N  
ATOM    732  CA  LEU B  92      97.794  -6.976  13.780  1.00126.55           C  
ATOM    737  C   LEU B  92      97.759  -8.112  14.759  1.00126.55           C  
ATOM    738  O   LEU B  92      98.122  -9.240  14.435  1.00126.55           O  
ATOM    733  CB  LEU B  92      99.075  -6.150  13.992  1.00126.55           C  
ATOM    734  CG  LEU B  92     100.356  -6.817  13.465  1.00126.55           C  
ATOM    735  CD1 LEU B  92     100.658  -8.126  14.206  1.00126.55           C  
ATOM    736  CD2 LEU B  92     100.310  -6.978  11.934  1.00126.55           C  
ATOM    739  N   ARG B  93      97.317  -7.827  16.000  1.00112.77           N  
ATOM    740  CA  ARG B  93      97.228  -8.821  17.031  1.00112.77           C  
ATOM    748  C   ARG B  93      96.179  -9.825  16.656  1.00112.77           C  
ATOM    749  O   ARG B  93      96.338 -11.019  16.907  1.00112.77           O  
ATOM    741  CB  ARG B  93      96.881  -8.196  18.393  1.00112.77           C  
ATOM    742  CG  ARG B  93      97.998  -7.267  18.878  1.00112.77           C  
ATOM    743  CD  ARG B  93      98.782  -7.792  20.080  1.00112.77           C  
ATOM    744  NE  ARG B  93      98.043  -7.375  21.302  1.00112.77           N  
ATOM    745  CZ  ARG B  93      98.456  -6.277  21.998  1.00112.77           C  
ATOM    746  NH1 ARG B  93      99.601  -5.629  21.637  1.00112.77           N1+
ATOM    747  NH2 ARG B  93      97.727  -5.835  23.065  1.00112.77           N  
ATOM    750  N   VAL B  94      95.068  -9.367  16.048  1.00 35.98           N  
ATOM    751  CA  VAL B  94      94.035 -10.277  15.633  1.00 35.98           C  
ATOM    755  C   VAL B  94      94.642 -11.211  14.628  1.00 35.98           C  
ATOM    756  O   VAL B  94      94.419 -12.419  14.668  1.00 35.98           O  
ATOM    752  CB  VAL B  94      92.873  -9.590  14.966  1.00 35.98           C  
ATOM    753  CG1 VAL B  94      91.914 -10.663  14.421  1.00 35.98           C  
ATOM    754  CG2 VAL B  94      92.221  -8.627  15.974  1.00 35.98           C  
ATOM    757  N   SER B  95      95.452 -10.664  13.703  1.00 29.96           N  
ATOM    758  CA  SER B  95      96.050 -11.446  12.658  1.00 29.96           C  
ATOM    761  C   SER B  95      96.967 -12.469  13.265  1.00 29.96           C  
ATOM    762  O   SER B  95      97.008 -13.615  12.820  1.00 29.96           O  
ATOM    759  CB  SER B  95      96.883 -10.597  11.681  1.00 29.96           C  
ATOM    760  OG  SER B  95      97.445 -11.418  10.670  1.00 29.96           O  
ATOM    763  N   TYR B  96      97.716 -12.075  14.309  1.00 52.80           N  
ATOM    764  CA  TYR B  96      98.645 -12.951  14.967  1.00 52.80           C  
ATOM    773  C   TYR B  96      97.876 -14.096  15.560  1.00 52.80           C  
ATOM    774  O   TYR B  96      98.272 -15.253  15.439  1.00 52.80           O  
ATOM    765  CB  TYR B  96      99.387 -12.224  16.103  1.00 52.80           C  
ATOM    766  CG  TYR B  96     100.260 -13.180  16.840  1.00 52.80           C  
ATOM    767  CD1 TYR B  96     101.519 -13.492  16.378  1.00 52.80           C  
ATOM    768  CD2 TYR B  96      99.817 -13.757  18.008  1.00 52.80           C  
ATOM    769  CE1 TYR B  96     102.319 -14.369  17.072  1.00 52.80           C  
ATOM    770  CE2 TYR B  96     100.613 -14.635  18.705  1.00 52.80           C  
ATOM    771  CZ  TYR B  96     101.866 -14.941  18.237  1.00 52.80           C  
ATOM    772  OH  TYR B  96     102.683 -15.841  18.951  1.00 52.80           O  
ATOM    775  N   TYR B  97      96.737 -13.799  16.212  1.00 69.60           N  
ATOM    776  CA  TYR B  97      95.934 -14.829  16.811  1.00 69.60           C  
ATOM    785  C   TYR B  97      95.438 -15.777  15.772  1.00 69.60           C  
ATOM    786  O   TYR B  97      95.482 -16.991  15.970  1.00 69.60           O  
ATOM    777  CB  TYR B  97      94.669 -14.306  17.521  1.00 69.60           C  
ATOM    778  CG  TYR B  97      94.949 -13.990  18.949  1.00 69.60           C  
ATOM    779  CD1 TYR B  97      95.590 -12.840  19.349  1.00 69.60           C  
ATOM    780  CD2 TYR B  97      94.528 -14.886  19.904  1.00 69.60           C  
ATOM    781  CE1 TYR B  97      95.813 -12.604  20.687  1.00 69.60           C  
ATOM    782  CE2 TYR B  97      94.747 -14.658  21.238  1.00 69.60           C  
ATOM    783  CZ  TYR B  97      95.392 -13.512  21.632  1.00 69.60           C  
ATOM    784  OH  TYR B  97      95.620 -13.271  23.003  1.00 69.60           O  
ATOM    787  N   GLU B  98      94.942 -15.257  14.636  1.00 49.09           N  
ATOM    788  CA  GLU B  98      94.386 -16.145  13.659  1.00 49.09           C  
ATOM    794  C   GLU B  98      95.454 -17.054  13.134  1.00 49.09           C  
ATOM    795  O   GLU B  98      95.221 -18.250  12.957  1.00 49.09           O  
ATOM    789  CB  GLU B  98      93.708 -15.419  12.484  1.00 49.09           C  
ATOM    790  CG  GLU B  98      92.389 -14.762  12.900  1.00 49.09           C  
ATOM    791  CD  GLU B  98      91.782 -14.067  11.691  1.00 49.09           C  
ATOM    792  OE1 GLU B  98      92.553 -13.707  10.764  1.00 49.09           O  
ATOM    793  OE2 GLU B  98      90.536 -13.879  11.686  1.00 49.09           O1-
ATOM    796  N   ASN B  99      96.663 -16.519  12.883  1.00 43.62           N  
ATOM    797  CA  ASN B  99      97.727 -17.320  12.342  1.00 43.62           C  
ATOM    802  C   ASN B  99      98.145 -18.375  13.321  1.00 43.62           C  
ATOM    803  O   ASN B  99      98.378 -19.521  12.938  1.00 43.62           O  
ATOM    798  CB  ASN B  99      98.983 -16.499  12.001  1.00 43.62           C  
ATOM    799  CG  ASN B  99      98.701 -15.710  10.731  1.00 43.62           C  
ATOM    801  ND2 ASN B  99      98.679 -14.356  10.849  1.00 43.62           N  
ATOM    800  OD1 ASN B  99      98.500 -16.284   9.661  1.00 43.62           O  
ATOM    804  N   VAL B 100      98.269 -18.013  14.612  1.00 98.50           N  
ATOM    805  CA  VAL B 100      98.725 -18.953  15.598  1.00 98.50           C  
ATOM    809  C   VAL B 100      97.721 -20.058  15.751  1.00 98.50           C  
ATOM    810  O   VAL B 100      98.092 -21.224  15.867  1.00 98.50           O  
ATOM    806  CB  VAL B 100      98.957 -18.343  16.957  1.00 98.50           C  
ATOM    807  CG1 VAL B 100      97.613 -17.953  17.599  1.00 98.50           C  
ATOM    808  CG2 VAL B 100      99.772 -19.346  17.789  1.00 98.50           C  
ATOM    811  N   ILE B 101      96.416 -19.722  15.745  1.00 41.63           N  
ATOM    812  CA  ILE B 101      95.406 -20.723  15.945  1.00 41.63           C  
ATOM    817  C   ILE B 101      95.480 -21.713  14.832  1.00 41.63           C  
ATOM    818  O   ILE B 101      95.432 -22.919  15.070  1.00 41.63           O  
ATOM    813  CB  ILE B 101      94.010 -20.168  15.974  1.00 41.63           C  
ATOM    814  CG1 ILE B 101      93.841 -19.225  17.177  1.00 41.63           C  
ATOM    815  CG2 ILE B 101      93.023 -21.349  15.972  1.00 41.63           C  
ATOM    816  CD1 ILE B 101      92.549 -18.411  17.144  1.00 41.63           C  
ATOM    819  N   LYS B 102      95.617 -21.236  13.581  1.00 95.33           N  
ATOM    820  CA  LYS B 102      95.644 -22.170  12.495  1.00 95.33           C  
ATOM    826  C   LYS B 102      96.839 -23.064  12.636  1.00 95.33           C  
ATOM    827  O   LYS B 102      96.746 -24.272  12.425  1.00 95.33           O  
ATOM    821  CB  LYS B 102      95.697 -21.528  11.099  1.00 95.33           C  
ATOM    822  CG  LYS B 102      95.567 -22.567   9.980  1.00 95.33           C  
ATOM    823  CD  LYS B 102      95.268 -21.970   8.605  1.00 95.33           C  
ATOM    824  CE  LYS B 102      96.422 -21.140   8.045  1.00 95.33           C  
ATOM    825  NZ  LYS B 102      97.578 -22.014   7.751  1.00 95.33           N1+
ATOM    828  N   ALA B 103      98.001 -22.500  13.014  1.00 28.87           N  
ATOM    829  CA  ALA B 103      99.196 -23.293  13.108  1.00 28.87           C  
ATOM    831  C   ALA B 103      99.016 -24.352  14.155  1.00 28.87           C  
ATOM    832  O   ALA B 103      99.430 -25.496  13.968  1.00 28.87           O  
ATOM    830  CB  ALA B 103     100.434 -22.464  13.497  1.00 28.87           C  
ATOM    833  N   MET B 104      98.391 -23.992  15.292  1.00 47.35           N  
ATOM    834  CA  MET B 104      98.219 -24.904  16.389  1.00 47.35           C  
ATOM    839  C   MET B 104      97.346 -26.058  15.988  1.00 47.35           C  
ATOM    840  O   MET B 104      97.644 -27.206  16.313  1.00 47.35           O  
ATOM    835  CB  MET B 104      97.577 -24.230  17.614  1.00 47.35           C  
ATOM    836  CG  MET B 104      98.486 -23.188  18.270  1.00 47.35           C  
ATOM    837  SD  MET B 104      97.691 -22.198  19.571  1.00 47.35           S  
ATOM    838  CE  MET B 104      97.535 -23.560  20.762  1.00 47.35           C  
ATOM    841  N   LEU B 105      96.241 -25.784  15.271  1.00 51.79           N  
ATOM    842  CA  LEU B 105      95.336 -26.828  14.871  1.00 51.79           C  
ATOM    847  C   LEU B 105      96.025 -27.734  13.903  1.00 51.79           C  
ATOM    848  O   LEU B 105      95.827 -28.948  13.929  1.00 51.79           O  
ATOM    843  CB  LEU B 105      94.048 -26.307  14.209  1.00 51.79           C  
ATOM    844  CG  LEU B 105      93.098 -25.600  15.196  1.00 51.79           C  
ATOM    845  CD1 LEU B 105      91.828 -25.093  14.494  1.00 51.79           C  
ATOM    846  CD2 LEU B 105      92.768 -26.507  16.393  1.00 51.79           C  
ATOM    849  N   GLU B 106      96.849 -27.162  13.005  1.00 38.39           N  
ATOM    850  CA  GLU B 106      97.537 -27.964  12.036  1.00 38.39           C  
ATOM    856  C   GLU B 106      98.465 -28.894  12.759  1.00 38.39           C  
ATOM    857  O   GLU B 106      98.615 -30.053  12.372  1.00 38.39           O  
ATOM    851  CB  GLU B 106      98.392 -27.140  11.053  1.00 38.39           C  
ATOM    852  CG  GLU B 106      97.571 -26.277  10.094  1.00 38.39           C  
ATOM    853  CD  GLU B 106      98.528 -25.552   9.156  1.00 38.39           C  
ATOM    854  OE1 GLU B 106      99.640 -25.176   9.611  1.00 38.39           O  
ATOM    855  OE2 GLU B 106      98.154 -25.365   7.966  1.00 38.39           O1-
ATOM    858  N   SER B 107      99.122 -28.406  13.831  1.00 85.67           N  
ATOM    859  CA  SER B 107     100.059 -29.212  14.567  1.00 85.67           C  
ATOM    862  C   SER B 107      99.332 -30.365  15.190  1.00 85.67           C  
ATOM    863  O   SER B 107      99.808 -31.499  15.163  1.00 85.67           O  
ATOM    860  CB  SER B 107     100.730 -28.460  15.731  1.00 85.67           C  
ATOM    861  OG  SER B 107     101.541 -27.401  15.244  1.00 85.67           O  
ATOM    864  N   ILE B 108      98.148 -30.092  15.770  1.00 54.95           N  
ATOM    865  CA  ILE B 108      97.343 -31.093  16.415  1.00 54.95           C  
ATOM    870  C   ILE B 108      96.943 -32.103  15.379  1.00 54.95           C  
ATOM    871  O   ILE B 108      96.929 -33.303  15.656  1.00 54.95           O  
ATOM    866  CB  ILE B 108      96.099 -30.521  17.037  1.00 54.95           C  
ATOM    867  CG1 ILE B 108      96.476 -29.530  18.153  1.00 54.95           C  
ATOM    868  CG2 ILE B 108      95.216 -31.682  17.522  1.00 54.95           C  
ATOM    869  CD1 ILE B 108      95.293 -28.716  18.682  1.00 54.95           C  
ATOM    872  N   GLY B 109      96.637 -31.639  14.146  1.00 49.78           N  
ATOM    873  CA  GLY B 109      96.300 -32.531  13.067  1.00 49.78           C  
ATOM    874  C   GLY B 109      94.817 -32.736  12.909  1.00 49.78           C  
ATOM    875  O   GLY B 109      94.331 -33.863  12.981  1.00 49.78           O  
ATOM    876  N   VAL B 110      94.053 -31.644  12.687  1.00121.41           N  
ATOM    877  CA  VAL B 110      92.627 -31.763  12.516  1.00121.41           C  
ATOM    881  C   VAL B 110      92.190 -31.030  11.263  1.00121.41           C  
ATOM    882  O   VAL B 110      92.870 -30.117  10.794  1.00121.41           O  
ATOM    878  CB  VAL B 110      91.900 -31.189  13.695  1.00121.41           C  
ATOM    879  CG1 VAL B 110      92.367 -29.738  13.886  1.00121.41           C  
ATOM    880  CG2 VAL B 110      90.391 -31.328  13.479  1.00121.41           C  
ATOM    883  N   PRO B 111      91.081 -31.449  10.678  1.00175.41           N  
ATOM    884  CA  PRO B 111      90.564 -30.812   9.485  1.00175.41           C  
ATOM    888  C   PRO B 111      89.994 -29.444   9.741  1.00175.41           C  
ATOM    889  O   PRO B 111      89.194 -29.277  10.659  1.00175.41           O  
ATOM    886  CB  PRO B 111      89.551 -31.784   8.887  1.00175.41           C  
ATOM    887  CG  PRO B 111      90.024 -33.157   9.393  1.00175.41           C  
ATOM    885  CD  PRO B 111      90.715 -32.856  10.735  1.00175.41           C  
ATOM    890  N   LEU B 112      90.427 -28.462   8.931  1.00112.63           N  
ATOM    891  CA  LEU B 112      90.111 -27.059   8.939  1.00112.63           C  
ATOM    896  C   LEU B 112      88.850 -26.632   8.240  1.00112.63           C  
ATOM    897  O   LEU B 112      88.387 -25.518   8.474  1.00112.63           O  
ATOM    892  CB  LEU B 112      91.275 -26.221   8.394  1.00112.63           C  
ATOM    893  CG  LEU B 112      92.558 -26.463   9.211  1.00112.63           C  
ATOM    894  CD1 LEU B 112      93.678 -25.487   8.822  1.00112.63           C  
ATOM    895  CD2 LEU B 112      92.259 -26.489  10.719  1.00112.63           C  
ATOM    898  N   GLU B 113      88.281 -27.455   7.336  1.00 89.19           N  
ATOM    899  CA  GLU B 113      87.241 -26.994   6.445  1.00 89.19           C  
ATOM    905  C   GLU B 113      86.116 -26.337   7.193  1.00 89.19           C  
ATOM    906  O   GLU B 113      85.617 -25.296   6.769  1.00 89.19           O  
ATOM    900  CB  GLU B 113      86.591 -28.133   5.642  1.00 89.19           C  
ATOM    901  CG  GLU B 113      87.559 -28.897   4.739  1.00 89.19           C  
ATOM    902  CD  GLU B 113      88.178 -30.013   5.568  1.00 89.19           C  
ATOM    903  OE1 GLU B 113      87.834 -30.112   6.776  1.00 89.19           O  
ATOM    904  OE2 GLU B 113      88.996 -30.788   5.005  1.00 89.19           O1-
ATOM    907  N   LYS B 114      85.688 -26.941   8.311  1.00111.79           N  
ATOM    908  CA  LYS B 114      84.602 -26.501   9.140  1.00111.79           C  
ATOM    914  C   LYS B 114      84.924 -25.275   9.948  1.00111.79           C  
ATOM    915  O   LYS B 114      84.013 -24.707  10.547  1.00111.79           O  
ATOM    909  CB  LYS B 114      84.100 -27.586  10.107  1.00111.79           C  
ATOM    910  CG  LYS B 114      83.385 -28.722   9.375  1.00111.79           C  
ATOM    911  CD  LYS B 114      83.118 -29.956  10.236  1.00111.79           C  
ATOM    912  CE  LYS B 114      82.438 -31.098   9.473  1.00111.79           C  
ATOM    913  NZ  LYS B 114      81.059 -30.715   9.095  1.00111.79           N1+
ATOM    916  N   LEU B 115      86.216 -24.902  10.098  1.00192.63           N  
ATOM    917  CA  LEU B 115      86.556 -23.728  10.866  1.00192.63           C  
ATOM    922  C   LEU B 115      86.123 -22.478  10.178  1.00192.63           C  
ATOM    923  O   LEU B 115      86.181 -22.355   8.956  1.00192.63           O  
ATOM    918  CB  LEU B 115      88.054 -23.454  11.099  1.00192.63           C  
ATOM    919  CG  LEU B 115      88.695 -24.179  12.280  1.00192.63           C  
ATOM    920  CD1 LEU B 115      88.071 -23.728  13.612  1.00192.63           C  
ATOM    921  CD2 LEU B 115      88.681 -25.690  12.055  1.00192.63           C  
ATOM    924  N   LYS B 116      85.696 -21.500  11.000  1.00131.01           N  
ATOM    925  CA  LYS B 116      85.306 -20.199  10.547  1.00131.01           C  
ATOM    931  C   LYS B 116      85.919 -19.210  11.496  1.00131.01           C  
ATOM    932  O   LYS B 116      85.870 -19.402  12.710  1.00131.01           O  
ATOM    926  CB  LYS B 116      83.780 -19.992  10.613  1.00131.01           C  
ATOM    927  CG  LYS B 116      83.333 -18.539  10.455  1.00131.01           C  
ATOM    928  CD  LYS B 116      83.545 -17.959   9.061  1.00131.01           C  
ATOM    929  CE  LYS B 116      82.251 -17.834   8.260  1.00131.01           C  
ATOM    930  NZ  LYS B 116      82.485 -16.992   7.067  1.00131.01           N1+
ATOM    933  N   PHE B 117      86.537 -18.128  10.972  1.00 92.43           N  
ATOM    934  CA  PHE B 117      87.054 -17.112  11.847  1.00 92.43           C  
ATOM    942  C   PHE B 117      86.246 -15.880  11.580  1.00 92.43           C  
ATOM    943  O   PHE B 117      86.046 -15.507  10.425  1.00 92.43           O  
ATOM    935  CB  PHE B 117      88.524 -16.713  11.612  1.00 92.43           C  
ATOM    936  CG  PHE B 117      89.404 -17.892  11.852  1.00 92.43           C  
ATOM    937  CD1 PHE B 117      89.401 -18.550  13.062  1.00 92.43           C  
ATOM    938  CD2 PHE B 117      90.278 -18.309  10.874  1.00 92.43           C  
ATOM    939  CE1 PHE B 117      90.224 -19.630  13.277  1.00 92.43           C  
ATOM    940  CE2 PHE B 117      91.103 -19.387  11.084  1.00 92.43           C  
ATOM    941  CZ  PHE B 117      91.078 -20.051  12.286  1.00 92.43           C  
ATOM    944  N   ILE B 118      85.738 -15.223  12.646  1.00 50.27           N  
ATOM    945  CA  ILE B 118      84.953 -14.038  12.453  1.00 50.27           C  
ATOM    950  C   ILE B 118      85.432 -13.001  13.421  1.00 50.27           C  
ATOM    951  O   ILE B 118      85.873 -13.319  14.527  1.00 50.27           O  
ATOM    946  CB  ILE B 118      83.494 -14.243  12.726  1.00 50.27           C  
ATOM    947  CG1 ILE B 118      82.927 -15.308  11.778  1.00 50.27           C  
ATOM    948  CG2 ILE B 118      82.784 -12.884  12.611  1.00 50.27           C  
ATOM    949  CD1 ILE B 118      81.548 -15.808  12.191  1.00 50.27           C  
ATOM    952  N   LYS B 119      85.372 -11.716  13.014  1.00 83.17           N  
ATOM    953  CA  LYS B 119      85.756 -10.652  13.893  1.00 83.17           C  
ATOM    959  C   LYS B 119      84.476 -10.074  14.416  1.00 83.17           C  
ATOM    960  O   LYS B 119      83.466 -10.035  13.715  1.00 83.17           O  
ATOM    954  CB  LYS B 119      86.508  -9.495  13.209  1.00 83.17           C  
ATOM    955  CG  LYS B 119      87.852  -9.897  12.598  1.00 83.17           C  
ATOM    956  CD  LYS B 119      88.491  -8.786  11.763  1.00 83.17           C  
ATOM    957  CE  LYS B 119      89.632  -9.272  10.868  1.00 83.17           C  
ATOM    958  NZ  LYS B 119      90.696  -9.893  11.686  1.00 83.17           N1+
ATOM    961  N   GLY B 120      84.490  -9.596  15.672  1.00 33.41           N  
ATOM    962  CA  GLY B 120      83.300  -9.072  16.281  1.00 33.41           C  
ATOM    963  C   GLY B 120      82.816  -7.898  15.497  1.00 33.41           C  
ATOM    964  O   GLY B 120      81.617  -7.693  15.323  1.00 33.41           O  
ATOM    965  N   THR B 121      83.762  -7.106  14.979  1.00133.20           N  
ATOM    966  CA  THR B 121      83.471  -5.885  14.294  1.00133.20           C  
ATOM    970  C   THR B 121      82.679  -6.180  13.068  1.00133.20           C  
ATOM    971  O   THR B 121      82.003  -5.290  12.556  1.00133.20           O  
ATOM    967  CB  THR B 121      84.707  -5.161  13.877  1.00133.20           C  
ATOM    969  CG2 THR B 121      84.288  -3.803  13.310  1.00133.20           C  
ATOM    968  OG1 THR B 121      85.541  -4.950  15.003  1.00133.20           O  
ATOM    972  N   ASP B 122      82.779  -7.412  12.528  1.00 79.69           N  
ATOM    973  CA  ASP B 122      82.085  -7.675  11.301  1.00 79.69           C  
ATOM    978  C   ASP B 122      80.620  -7.372  11.470  1.00 79.69           C  
ATOM    979  O   ASP B 122      80.086  -6.539  10.741  1.00 79.69           O  
ATOM    974  CB  ASP B 122      82.150  -9.153  10.875  1.00 79.69           C  
ATOM    975  CG  ASP B 122      83.591  -9.525  10.562  1.00 79.69           C  
ATOM    976  OD1 ASP B 122      84.471  -8.631  10.652  1.00 79.69           O  
ATOM    977  OD2 ASP B 122      83.832 -10.718  10.241  1.00 79.69           O1-
ATOM    980  N   TYR B 123      79.926  -8.100  12.374  1.00118.02           N  
ATOM    981  CA  TYR B 123      78.519  -7.954  12.679  1.00118.02           C  
ATOM    990  C   TYR B 123      78.106  -7.035  13.809  1.00118.02           C  
ATOM    991  O   TYR B 123      77.007  -6.483  13.786  1.00118.02           O  
ATOM    982  CB  TYR B 123      77.785  -9.298  12.845  1.00118.02           C  
ATOM    983  CG  TYR B 123      78.382 -10.070  13.967  1.00118.02           C  
ATOM    984  CD1 TYR B 123      79.518 -10.822  13.776  1.00118.02           C  
ATOM    985  CD2 TYR B 123      77.790 -10.053  15.209  1.00118.02           C  
ATOM    986  CE1 TYR B 123      80.062 -11.541  14.814  1.00118.02           C  
ATOM    987  CE2 TYR B 123      78.331 -10.768  16.250  1.00118.02           C  
ATOM    988  CZ  TYR B 123      79.467 -11.515  16.051  1.00118.02           C  
ATOM    989  OH  TYR B 123      80.022 -12.253  17.118  1.00118.02           O  
ATOM    992  N   GLN B 124      78.939  -6.879  14.857  1.00110.96           N  
ATOM    993  CA  GLN B 124      78.523  -6.262  16.095  1.00110.96           C  
ATOM    999  C   GLN B 124      78.067  -4.839  15.957  1.00110.96           C  
ATOM   1000  O   GLN B 124      77.350  -4.353  16.825  1.00110.96           O  
ATOM    994  CB  GLN B 124      79.557  -6.423  17.221  1.00110.96           C  
ATOM    995  CG  GLN B 124      79.666  -7.900  17.614  1.00110.96           C  
ATOM    996  CD  GLN B 124      80.611  -8.059  18.793  1.00110.96           C  
ATOM    998  NE2 GLN B 124      81.329  -9.213  18.835  1.00110.96           N  
ATOM    997  OE1 GLN B 124      80.700  -7.191  19.660  1.00110.96           O  
ATOM   1001  N   LEU B 125      78.558  -4.096  14.953  1.00122.54           N  
ATOM   1002  CA  LEU B 125      78.161  -2.743  14.650  1.00122.54           C  
ATOM   1007  C   LEU B 125      76.807  -2.673  13.997  1.00122.54           C  
ATOM   1008  O   LEU B 125      76.144  -1.641  14.063  1.00122.54           O  
ATOM   1003  CB  LEU B 125      79.173  -2.034  13.733  1.00122.54           C  
ATOM   1004  CG  LEU B 125      80.551  -1.822  14.392  1.00122.54           C  
ATOM   1005  CD1 LEU B 125      80.460  -0.843  15.573  1.00122.54           C  
ATOM   1006  CD2 LEU B 125      81.215  -3.154  14.778  1.00122.54           C  
ATOM   1009  N   SER B 126      76.392  -3.757  13.313  1.00 99.63           N  
ATOM   1010  CA  SER B 126      75.206  -3.861  12.498  1.00 99.63           C  
ATOM   1013  C   SER B 126      73.976  -3.357  13.199  1.00 99.63           C  
ATOM   1014  O   SER B 126      73.863  -3.407  14.424  1.00 99.63           O  
ATOM   1011  CB  SER B 126      74.943  -5.317  12.086  1.00 99.63           C  
ATOM   1012  OG  SER B 126      73.755  -5.411  11.323  1.00 99.63           O  
ATOM   1015  N   LYS B 127      73.016  -2.843  12.392  1.00 99.63           N  
ATOM   1016  CA  LYS B 127      71.788  -2.259  12.854  1.00 99.63           C  
ATOM   1022  C   LYS B 127      70.940  -3.258  13.578  1.00 99.63           C  
ATOM   1023  O   LYS B 127      70.424  -2.964  14.654  1.00 99.63           O  
ATOM   1017  CB  LYS B 127      70.898  -1.736  11.715  1.00 99.63           C  
ATOM   1018  CG  LYS B 127      71.358  -0.419  11.097  1.00 99.63           C  
ATOM   1019  CD  LYS B 127      70.640  -0.102   9.784  1.00 99.63           C  
ATOM   1020  CE  LYS B 127      70.783   1.354   9.341  1.00 99.63           C  
ATOM   1021  NZ  LYS B 127      69.927   2.220  10.183  1.00 99.63           N1+
ATOM   1024  N   GLU B 128      70.753  -4.465  13.012  1.00 86.21           N  
ATOM   1025  CA  GLU B 128      69.872  -5.390  13.666  1.00 86.21           C  
ATOM   1031  C   GLU B 128      70.463  -5.827  14.969  1.00 86.21           C  
ATOM   1032  O   GLU B 128      69.759  -5.966  15.967  1.00 86.21           O  
ATOM   1026  CB  GLU B 128      69.511  -6.628  12.828  1.00 86.21           C  
ATOM   1027  CG  GLU B 128      68.295  -7.364  13.401  1.00 86.21           C  
ATOM   1028  CD  GLU B 128      67.719  -8.285  12.336  0.50 86.21           C  
ATOM   1029  OE1 GLU B 128      68.204  -9.443  12.222  0.50 86.21           O  
ATOM   1030  OE2 GLU B 128      66.777  -7.843  11.624  0.50 86.21           O1-
ATOM   1033  N   TYR B 129      71.789  -6.040  14.989  1.00 58.69           N  
ATOM   1034  CA  TYR B 129      72.488  -6.475  16.165  1.00 58.69           C  
ATOM   1043  C   TYR B 129      72.318  -5.416  17.214  1.00 58.69           C  
ATOM   1044  O   TYR B 129      72.025  -5.717  18.371  1.00 58.69           O  
ATOM   1035  CB  TYR B 129      73.993  -6.643  15.863  1.00 58.69           C  
ATOM   1036  CG  TYR B 129      74.726  -7.202  17.037  1.00 58.69           C  
ATOM   1037  CD1 TYR B 129      75.196  -6.383  18.038  1.00 58.69           C  
ATOM   1038  CD2 TYR B 129      74.961  -8.556  17.125  1.00 58.69           C  
ATOM   1039  CE1 TYR B 129      75.880  -6.907  19.111  1.00 58.69           C  
ATOM   1040  CE2 TYR B 129      75.643  -9.085  18.195  1.00 58.69           C  
ATOM   1041  CZ  TYR B 129      76.104  -8.259  19.192  1.00 58.69           C  
ATOM   1042  OH  TYR B 129      76.806  -8.798  20.293  1.00 58.69           O  
ATOM   1045  N   THR B 130      72.474  -4.134  16.823  1.00112.42           N  
ATOM   1046  CA  THR B 130      72.376  -3.043  17.751  1.00112.42           C  
ATOM   1050  C   THR B 130      70.983  -2.971  18.297  1.00112.42           C  
ATOM   1051  O   THR B 130      70.797  -2.735  19.489  1.00112.42           O  
ATOM   1047  CB  THR B 130      72.719  -1.697  17.167  1.00112.42           C  
ATOM   1049  CG2 THR B 130      74.176  -1.722  16.687  1.00112.42           C  
ATOM   1048  OG1 THR B 130      71.849  -1.371  16.094  1.00112.42           O  
ATOM   1052  N   LEU B 131      69.961  -3.197  17.448  1.00 53.16           N  
ATOM   1053  CA  LEU B 131      68.598  -3.119  17.896  1.00 53.16           C  
ATOM   1058  C   LEU B 131      68.412  -4.120  18.989  1.00 53.16           C  
ATOM   1059  O   LEU B 131      67.785  -3.830  20.007  1.00 53.16           O  
ATOM   1054  CB  LEU B 131      67.583  -3.487  16.798  1.00 53.16           C  
ATOM   1055  CG  LEU B 131      66.130  -3.609  17.304  1.00 53.16           C  
ATOM   1056  CD1 LEU B 131      65.594  -2.270  17.830  1.00 53.16           C  
ATOM   1057  CD2 LEU B 131      65.222  -4.243  16.236  1.00 53.16           C  
ATOM   1060  N   ASP B 132      68.963  -5.332  18.805  1.00 47.76           N  
ATOM   1061  CA  ASP B 132      68.810  -6.357  19.791  1.00 47.76           C  
ATOM   1066  C   ASP B 132      69.486  -5.940  21.062  1.00 47.76           C  
ATOM   1067  O   ASP B 132      69.003  -6.241  22.152  1.00 47.76           O  
ATOM   1062  CB  ASP B 132      69.396  -7.710  19.357  1.00 47.76           C  
ATOM   1063  CG  ASP B 132      68.439  -8.318  18.345  1.00 47.76           C  
ATOM   1064  OD1 ASP B 132      67.207  -8.083  18.484  1.00 47.76           O  
ATOM   1065  OD2 ASP B 132      68.924  -9.022  17.420  1.00 47.76           O1-
ATOM   1068  N   VAL B 133      70.630  -5.240  20.961  1.00 32.46           N  
ATOM   1069  CA  VAL B 133      71.334  -4.825  22.143  1.00 32.46           C  
ATOM   1073  C   VAL B 133      70.440  -3.918  22.936  1.00 32.46           C  
ATOM   1074  O   VAL B 133      70.327  -4.053  24.152  1.00 32.46           O  
ATOM   1070  CB  VAL B 133      72.601  -4.073  21.846  1.00 32.46           C  
ATOM   1071  CG1 VAL B 133      73.196  -3.592  23.181  1.00 32.46           C  
ATOM   1072  CG2 VAL B 133      73.545  -4.981  21.038  1.00 32.46           C  
ATOM   1075  N   TYR B 134      69.762  -2.972  22.260  1.00 45.63           N  
ATOM   1076  CA  TYR B 134      68.907  -2.043  22.942  1.00 45.63           C  
ATOM   1085  C   TYR B 134      67.782  -2.800  23.570  1.00 45.63           C  
ATOM   1086  O   TYR B 134      67.375  -2.507  24.693  1.00 45.63           O  
ATOM   1077  CB  TYR B 134      68.317  -0.960  22.023  1.00 45.63           C  
ATOM   1078  CG  TYR B 134      69.450  -0.097  21.585  1.00 45.63           C  
ATOM   1079  CD1 TYR B 134      69.972   0.851  22.436  1.00 45.63           C  
ATOM   1080  CD2 TYR B 134      69.987  -0.230  20.324  1.00 45.63           C  
ATOM   1081  CE1 TYR B 134      71.018   1.652  22.040  1.00 45.63           C  
ATOM   1082  CE2 TYR B 134      71.032   0.569  19.924  1.00 45.63           C  
ATOM   1083  CZ  TYR B 134      71.549   1.510  20.780  1.00 45.63           C  
ATOM   1084  OH  TYR B 134      72.621   2.331  20.370  1.00 45.63           O  
ATOM   1087  N   ARG B 135      67.257  -3.809  22.854  1.00153.64           N  
ATOM   1088  CA  ARG B 135      66.147  -4.581  23.330  1.00153.64           C  
ATOM   1096  C   ARG B 135      66.553  -5.247  24.612  1.00153.64           C  
ATOM   1097  O   ARG B 135      65.802  -5.244  25.586  1.00153.64           O  
ATOM   1089  CB  ARG B 135      65.751  -5.655  22.300  1.00153.64           C  
ATOM   1090  CG  ARG B 135      64.455  -6.396  22.606  1.00153.64           C  
ATOM   1091  CD  ARG B 135      63.971  -7.240  21.425  1.00153.64           C  
ATOM   1092  NE  ARG B 135      63.492  -6.296  20.376  1.00153.64           N  
ATOM   1093  CZ  ARG B 135      63.788  -6.511  19.061  1.00153.64           C  
ATOM   1094  NH1 ARG B 135      64.585  -7.559  18.701  1.00153.64           N1+
ATOM   1095  NH2 ARG B 135      63.285  -5.675  18.106  1.00153.64           N  
ATOM   1098  N   LEU B 136      67.777  -5.808  24.655  1.00 56.50           N  
ATOM   1099  CA  LEU B 136      68.271  -6.468  25.831  1.00 56.50           C  
ATOM   1104  C   LEU B 136      68.340  -5.481  26.948  1.00 56.50           C  
ATOM   1105  O   LEU B 136      67.974  -5.779  28.083  1.00 56.50           O  
ATOM   1100  CB  LEU B 136      69.701  -7.015  25.671  1.00 56.50           C  
ATOM   1101  CG  LEU B 136      69.804  -8.306  24.850  1.00 56.50           C  
ATOM   1102  CD1 LEU B 136      71.263  -8.774  24.742  1.00 56.50           C  
ATOM   1103  CD2 LEU B 136      68.912  -9.395  25.458  1.00 56.50           C  
ATOM   1106  N   SER B 137      68.792  -4.259  26.639  1.00 80.08           N  
ATOM   1107  CA  SER B 137      68.976  -3.258  27.645  1.00 80.08           C  
ATOM   1110  C   SER B 137      67.671  -3.023  28.337  1.00 80.08           C  
ATOM   1111  O   SER B 137      67.632  -2.742  29.534  1.00 80.08           O  
ATOM   1108  CB  SER B 137      69.413  -1.924  27.022  1.00 80.08           C  
ATOM   1109  OG  SER B 137      69.515  -0.930  28.025  1.00 80.08           O  
ATOM   1112  N   SER B 138      66.559  -3.121  27.594  1.00 84.50           N  
ATOM   1113  CA  SER B 138      65.282  -2.869  28.187  1.00 84.50           C  
ATOM   1116  C   SER B 138      64.998  -3.895  29.238  1.00 84.50           C  
ATOM   1117  O   SER B 138      64.602  -3.554  30.348  1.00 84.50           O  
ATOM   1114  CB  SER B 138      64.139  -2.944  27.165  1.00 84.50           C  
ATOM   1115  OG  SER B 138      62.905  -2.692  27.816  1.00 84.50           O  
ATOM   1118  N   VAL B 139      65.142  -5.189  28.892  1.00115.82           N  
ATOM   1119  CA  VAL B 139      64.840  -6.276  29.785  1.00115.82           C  
ATOM   1123  C   VAL B 139      65.876  -6.496  30.865  1.00115.82           C  
ATOM   1124  O   VAL B 139      65.532  -6.767  32.014  1.00115.82           O  
ATOM   1120  CB  VAL B 139      64.650  -7.567  29.042  1.00115.82           C  
ATOM   1121  CG1 VAL B 139      65.992  -7.978  28.412  1.00115.82           C  
ATOM   1122  CG2 VAL B 139      64.040  -8.602  30.002  1.00115.82           C  
ATOM   1125  N   VAL B 140      67.177  -6.384  30.533  1.00 63.41           N  
ATOM   1126  CA  VAL B 140      68.215  -6.747  31.465  1.00 63.41           C  
ATOM   1130  C   VAL B 140      68.268  -5.807  32.632  1.00 63.41           C  
ATOM   1131  O   VAL B 140      68.348  -4.590  32.475  1.00 63.41           O  
ATOM   1127  CB  VAL B 140      69.578  -6.741  30.834  1.00 63.41           C  
ATOM   1128  CG1 VAL B 140      70.629  -7.071  31.907  1.00 63.41           C  
ATOM   1129  CG2 VAL B 140      69.568  -7.714  29.644  1.00 63.41           C  
ATOM   1132  N   THR B 141      68.249  -6.373  33.858  1.00119.10           N  
ATOM   1133  CA  THR B 141      68.342  -5.559  35.037  1.00119.10           C  
ATOM   1137  C   THR B 141      69.797  -5.285  35.234  1.00119.10           C  
ATOM   1138  O   THR B 141      70.649  -6.079  34.843  1.00119.10           O  
ATOM   1134  CB  THR B 141      67.936  -6.248  36.304  1.00119.10           C  
ATOM   1136  CG2 THR B 141      67.979  -5.216  37.435  1.00119.10           C  
ATOM   1135  OG1 THR B 141      66.628  -6.777  36.197  1.00119.10           O  
ATOM   1139  N   GLN B 142      70.124  -4.151  35.877  1.00 59.96           N  
ATOM   1140  CA  GLN B 142      71.499  -3.843  36.111  1.00 59.96           C  
ATOM   1146  C   GLN B 142      72.055  -4.881  37.034  1.00 59.96           C  
ATOM   1147  O   GLN B 142      73.227  -5.239  36.943  1.00 59.96           O  
ATOM   1141  CB  GLN B 142      71.747  -2.447  36.713  1.00 59.96           C  
ATOM   1142  CG  GLN B 142      71.451  -1.318  35.722  1.00 59.96           C  
ATOM   1143  CD  GLN B 142      72.000  -0.012  36.282  1.00 59.96           C  
ATOM   1145  NE2 GLN B 142      72.695  -0.088  37.448  1.00 59.96           N  
ATOM   1144  OE1 GLN B 142      71.822   1.050  35.687  1.00 59.96           O  
ATOM   1148  N   HIS B 143      71.225  -5.387  37.963  1.00 64.73           N  
ATOM   1149  CA  HIS B 143      71.678  -6.354  38.921  1.00 64.73           C  
ATOM   1156  C   HIS B 143      72.152  -7.603  38.244  1.00 64.73           C  
ATOM   1157  O   HIS B 143      73.267  -8.058  38.495  1.00 64.73           O  
ATOM   1152  CB  HIS B 143      70.575  -6.756  39.918  1.00 64.73           C  
ATOM   1151  CG  HIS B 143      71.018  -7.806  40.897  1.00 64.73           C  
ATOM   1154  CD2 HIS B 143      71.884  -7.722  41.944  1.00 64.73           C  
ATOM   1150  ND1 HIS B 143      70.593  -9.116  40.865  1.00 64.73           N  
ATOM   1155  CE1 HIS B 143      71.217  -9.756  41.887  1.00 64.73           C  
ATOM   1153  NE2 HIS B 143      72.012  -8.950  42.568  1.00 64.73           N  
ATOM   1158  N   ASP B 144      71.339  -8.182  37.341  1.00134.57           N  
ATOM   1159  CA  ASP B 144      71.740  -9.421  36.742  1.00134.57           C  
ATOM   1164  C   ASP B 144      72.952  -9.226  35.895  1.00134.57           C  
ATOM   1165  O   ASP B 144      73.777 -10.127  35.771  1.00134.57           O  
ATOM   1160  CB  ASP B 144      70.608 -10.164  36.002  1.00134.57           C  
ATOM   1161  CG  ASP B 144      69.932  -9.258  34.997  1.00134.57           C  
ATOM   1162  OD1 ASP B 144      70.570  -8.880  33.979  1.00134.57           O  
ATOM   1163  OD2 ASP B 144      68.746  -8.927  35.257  1.00134.57           O1-
ATOM   1166  N   SER B 145      73.111  -8.045  35.278  1.00 45.99           N  
ATOM   1167  CA  SER B 145      74.287  -7.852  34.485  1.00 45.99           C  
ATOM   1170  C   SER B 145      75.497  -7.940  35.367  1.00 45.99           C  
ATOM   1171  O   SER B 145      76.472  -8.605  35.026  1.00 45.99           O  
ATOM   1168  CB  SER B 145      74.304  -6.482  33.789  1.00 45.99           C  
ATOM   1169  OG  SER B 145      73.211  -6.396  32.885  0.75 45.99           O  
ATOM   1172  N   LYS B 146      75.481  -7.261  36.529  1.00145.74           N  
ATOM   1173  CA  LYS B 146      76.644  -7.305  37.368  1.00145.74           C  
ATOM   1179  C   LYS B 146      76.809  -8.690  37.912  1.00145.74           C  
ATOM   1180  O   LYS B 146      77.919  -9.216  37.964  1.00145.74           O  
ATOM   1174  CB  LYS B 146      76.590  -6.301  38.538  1.00145.74           C  
ATOM   1175  CG  LYS B 146      75.664  -6.683  39.694  1.00145.74           C  
ATOM   1176  CD  LYS B 146      76.264  -7.729  40.640  0.00145.74           C  
ATOM   1177  CE  LYS B 146      75.365  -8.094  41.823  0.00145.74           C  
ATOM   1178  NZ  LYS B 146      75.290  -6.959  42.768  0.00145.74           N1+
ATOM   1181  N   LYS B 147      75.695  -9.323  38.328  1.00 93.87           N  
ATOM   1182  CA  LYS B 147      75.781 -10.622  38.930  1.00 93.87           C  
ATOM   1188  C   LYS B 147      76.326 -11.573  37.917  1.00 93.87           C  
ATOM   1189  O   LYS B 147      77.249 -12.339  38.191  1.00 93.87           O  
ATOM   1183  CB  LYS B 147      74.412 -11.154  39.387  1.00 93.87           C  
ATOM   1184  CG  LYS B 147      74.492 -12.498  40.113  0.00 93.87           C  
ATOM   1185  CD  LYS B 147      73.205 -12.888  40.841  0.00 93.87           C  
ATOM   1186  CE  LYS B 147      73.269 -14.274  41.485  0.00 93.87           C  
ATOM   1187  NZ  LYS B 147      74.369 -14.319  42.474  0.00 93.87           N1+
ATOM   1190  N   ALA B 148      75.787 -11.510  36.689  1.00 46.57           N  
ATOM   1191  CA  ALA B 148      76.209 -12.390  35.641  1.00 46.57           C  
ATOM   1193  C   ALA B 148      77.659 -12.128  35.400  1.00 46.57           C  
ATOM   1194  O   ALA B 148      78.449 -13.023  35.115  1.00 46.57           O  
ATOM   1192  CB  ALA B 148      75.477 -12.141  34.311  1.00 46.57           C  
ATOM   1195  N   GLY B 149      78.008 -10.843  35.478  1.00 88.13           N  
ATOM   1196  CA  GLY B 149      79.293 -10.245  35.283  1.00 88.13           C  
ATOM   1197  C   GLY B 149      80.249 -10.472  36.410  1.00 88.13           C  
ATOM   1198  O   GLY B 149      81.396 -10.049  36.289  1.00 88.13           O  
ATOM   1199  N   ALA B 150      79.818 -11.076  37.538  1.00 74.02           N  
ATOM   1200  CA  ALA B 150      80.576 -11.079  38.768  1.00 74.02           C  
ATOM   1202  C   ALA B 150      82.011 -11.448  38.534  1.00 74.02           C  
ATOM   1203  O   ALA B 150      82.890 -10.872  39.171  1.00 74.02           O  
ATOM   1201  CB  ALA B 150      80.017 -12.056  39.813  1.00 74.02           C  
ATOM   1204  N   GLU B 151      82.309 -12.406  37.640  1.00177.29           N  
ATOM   1205  CA  GLU B 151      83.692 -12.651  37.332  1.00177.29           C  
ATOM   1211  C   GLU B 151      83.860 -12.295  35.882  1.00177.29           C  
ATOM   1212  O   GLU B 151      82.985 -11.709  35.254  1.00177.29           O  
ATOM   1206  CB  GLU B 151      84.117 -14.126  37.457  1.00177.29           C  
ATOM   1207  CG  GLU B 151      84.103 -14.667  38.886  1.00177.29           C  
ATOM   1208  CD  GLU B 151      82.663 -15.008  39.238  1.00177.29           C  
ATOM   1209  OE1 GLU B 151      81.837 -15.089  38.291  1.00177.29           O  
ATOM   1210  OE2 GLU B 151      82.369 -15.195  40.449  1.00177.29           O1-
ATOM   1213  N   VAL B 152      85.045 -12.572  35.325  1.00145.48           N  
ATOM   1214  CA  VAL B 152      85.299 -12.394  33.922  1.00145.48           C  
ATOM   1218  C   VAL B 152      85.415 -10.949  33.558  1.00145.48           C  
ATOM   1219  O   VAL B 152      86.140 -10.611  32.624  1.00145.48           O  
ATOM   1215  CB  VAL B 152      84.225 -12.989  33.059  1.00145.48           C  
ATOM   1216  CG1 VAL B 152      84.556 -12.687  31.586  1.00145.48           C  
ATOM   1217  CG2 VAL B 152      84.106 -14.488  33.380  1.00145.48           C  
ATOM   1220  N   VAL B 153      84.772 -10.039  34.310  0.65 69.90           N  
ATOM   1221  CA  VAL B 153      84.948  -8.663  33.947  0.65 69.90           C  
ATOM   1225  C   VAL B 153      86.022  -8.155  34.839  0.65 69.90           C  
ATOM   1226  O   VAL B 153      85.939  -8.305  36.057  0.65 69.90           O  
ATOM   1222  CB  VAL B 153      83.733  -7.810  34.165  0.00 69.90           C  
ATOM   1223  CG1 VAL B 153      84.116  -6.348  33.878  0.00 69.90           C  
ATOM   1224  CG2 VAL B 153      82.591  -8.338  33.276  0.00 69.90           C  
ATOM   1227  N   LYS B 154      87.059  -7.534  34.248  0.65132.48           N  
ATOM   1228  CA  LYS B 154      88.150  -7.049  35.037  0.65132.48           C  
ATOM   1234  C   LYS B 154      87.572  -6.101  36.030  0.65132.48           C  
ATOM   1235  O   LYS B 154      86.709  -5.289  35.704  0.65132.48           O  
ATOM   1229  CB  LYS B 154      89.214  -6.303  34.214  0.65132.48           C  
ATOM   1230  CG  LYS B 154      89.969  -7.203  33.232  0.00132.48           C  
ATOM   1231  CD  LYS B 154      89.093  -7.764  32.108  0.00132.48           C  
ATOM   1232  CE  LYS B 154      88.566  -6.703  31.135  0.00132.48           C  
ATOM   1233  NZ  LYS B 154      89.559  -6.444  30.066  0.00132.48           N1+
ATOM   1236  N   GLN B 155      88.035  -6.206  37.289  0.65 49.33           N  
ATOM   1237  CA  GLN B 155      87.483  -5.392  38.327  0.65 49.33           C  
ATOM   1243  C   GLN B 155      88.245  -4.113  38.373  0.50 49.33           C  
ATOM   1244  O   GLN B 155      89.475  -4.093  38.362  0.50 49.33           O  
ATOM   1238  CB  GLN B 155      87.574  -6.040  39.719  0.65 49.33           C  
ATOM   1239  CG  GLN B 155      86.715  -7.297  39.868  0.00 49.33           C  
ATOM   1240  CD  GLN B 155      85.265  -6.874  40.072  0.00 49.33           C  
ATOM   1242  NE2 GLN B 155      84.385  -7.862  40.388  0.00 49.33           N  
ATOM   1241  OE1 GLN B 155      84.923  -5.698  39.957  0.00 49.33           O  
ATOM   1245  N   VAL B 156      87.503  -2.994  38.415  0.50125.11           N  
ATOM   1246  CA  VAL B 156      88.133  -1.713  38.447  0.65125.11           C  
ATOM   1250  C   VAL B 156      87.546  -0.967  39.603  0.65125.11           C  
ATOM   1251  O   VAL B 156      86.439  -1.262  40.052  0.65125.11           O  
ATOM   1247  CB  VAL B 156      87.927  -0.953  37.169  0.65125.11           C  
ATOM   1248  CG1 VAL B 156      86.434  -0.625  37.009  0.65125.11           C  
ATOM   1249  CG2 VAL B 156      88.872   0.253  37.154  0.65125.11           C  
ATOM   1252  N   GLU B 157      88.310  -0.003  40.152  0.65101.70           N  
ATOM   1253  CA  GLU B 157      87.854   0.723  41.302  0.65101.70           C  
ATOM   1259  C   GLU B 157      86.647   1.524  40.919  0.65101.70           C  
ATOM   1260  O   GLU B 157      85.636   1.503  41.622  0.65101.70           O  
ATOM   1254  CB  GLU B 157      88.939   1.664  41.862  0.65101.70           C  
ATOM   1255  CG  GLU B 157      88.757   2.032  43.339  1.00101.70           C  
ATOM   1256  CD  GLU B 157      87.750   3.165  43.459  1.00101.70           C  
ATOM   1257  OE1 GLU B 157      87.923   4.185  42.739  1.00101.70           O  
ATOM   1258  OE2 GLU B 157      86.805   3.034  44.283  1.00101.70           O1-
ATOM   1261  N   HIS B 158      86.709   2.245  39.782  0.65119.68           N  
ATOM   1262  CA  HIS B 158      85.557   2.980  39.343  0.65119.68           C  
ATOM   1269  C   HIS B 158      85.096   2.273  38.109  0.65119.68           C  
ATOM   1270  O   HIS B 158      85.626   2.485  37.019  0.65119.68           O  
ATOM   1265  CB  HIS B 158      85.871   4.434  38.949  0.65119.68           C  
ATOM   1264  CG  HIS B 158      84.630   5.246  38.739  1.00119.68           C  
ATOM   1267  CD2 HIS B 158      83.868   5.420  37.627  1.00119.68           C  
ATOM   1263  ND1 HIS B 158      84.017   5.979  39.733  1.00119.68           N  
ATOM   1268  CE1 HIS B 158      82.921   6.552  39.176  1.00119.68           C  
ATOM   1266  NE2 HIS B 158      82.789   6.243  37.898  1.00119.68           N  
ATOM   1271  N   PRO B 159      84.103   1.446  38.256  1.00 67.38           N  
ATOM   1272  CA  PRO B 159      83.695   0.637  37.139  1.00 67.38           C  
ATOM   1276  C   PRO B 159      83.036   1.390  36.029  1.00 67.38           C  
ATOM   1277  O   PRO B 159      82.368   2.390  36.288  1.00 67.38           O  
ATOM   1274  CB  PRO B 159      82.838  -0.482  37.727  1.00 67.38           C  
ATOM   1275  CG  PRO B 159      83.379  -0.639  39.158  1.00 67.38           C  
ATOM   1273  CD  PRO B 159      83.897   0.761  39.522  1.00 67.38           C  
ATOM   1278  N   LEU B 160      83.226   0.918  34.778  1.00 55.67           N  
ATOM   1279  CA  LEU B 160      82.676   1.542  33.611  1.00 55.67           C  
ATOM   1284  C   LEU B 160      81.402   0.862  33.214  1.00 55.67           C  
ATOM   1285  O   LEU B 160      81.109  -0.264  33.614  1.00 55.67           O  
ATOM   1280  CB  LEU B 160      83.633   1.522  32.408  1.00 55.67           C  
ATOM   1281  CG  LEU B 160      84.919   2.326  32.673  1.00 55.67           C  
ATOM   1282  CD1 LEU B 160      85.834   2.347  31.439  1.00 55.67           C  
ATOM   1283  CD2 LEU B 160      84.594   3.730  33.204  1.00 55.67           C  
ATOM   1286  N   LEU B 161      80.598   1.567  32.398  1.00141.93           N  
ATOM   1287  CA  LEU B 161      79.337   1.079  31.921  1.00141.93           C  
ATOM   1292  C   LEU B 161      79.585  -0.099  31.036  1.00141.93           C  
ATOM   1293  O   LEU B 161      78.777  -1.025  30.976  1.00141.93           O  
ATOM   1288  CB  LEU B 161      78.557   2.124  31.107  1.00141.93           C  
ATOM   1289  CG  LEU B 161      78.128   3.343  31.944  1.00141.93           C  
ATOM   1290  CD1 LEU B 161      77.281   4.324  31.121  1.00141.93           C  
ATOM   1291  CD2 LEU B 161      77.441   2.908  33.248  1.00141.93           C  
ATOM   1294  N   SER B 162      80.733  -0.097  30.338  1.00 37.68           N  
ATOM   1295  CA  SER B 162      81.040  -1.104  29.364  1.00 37.68           C  
ATOM   1298  C   SER B 162      80.948  -2.461  29.991  1.00 37.68           C  
ATOM   1299  O   SER B 162      80.555  -3.423  29.333  1.00 37.68           O  
ATOM   1296  CB  SER B 162      82.460  -0.948  28.790  1.00 37.68           C  
ATOM   1297  OG  SER B 162      83.426  -1.110  29.820  1.00 37.68           O  
ATOM   1300  N   GLY B 163      81.281  -2.572  31.290  1.00 29.55           N  
ATOM   1301  CA  GLY B 163      81.292  -3.847  31.953  1.00 29.55           C  
ATOM   1302  C   GLY B 163      79.922  -4.462  31.943  1.00 29.55           C  
ATOM   1303  O   GLY B 163      79.783  -5.673  31.788  1.00 29.55           O  
ATOM   1304  N   LEU B 164      78.873  -3.646  32.138  1.00 76.97           N  
ATOM   1305  CA  LEU B 164      77.520  -4.124  32.212  1.00 76.97           C  
ATOM   1310  C   LEU B 164      77.048  -4.650  30.887  1.00 76.97           C  
ATOM   1311  O   LEU B 164      76.183  -5.522  30.833  1.00 76.97           O  
ATOM   1306  CB  LEU B 164      76.542  -3.047  32.708  1.00 76.97           C  
ATOM   1307  CG  LEU B 164      76.856  -2.601  34.149  1.00 76.97           C  
ATOM   1308  CD1 LEU B 164      75.767  -1.670  34.705  1.00 76.97           C  
ATOM   1309  CD2 LEU B 164      77.129  -3.812  35.057  1.00 76.97           C  
ATOM   1312  N   LEU B 165      77.555  -4.075  29.786  1.00151.02           N  
ATOM   1313  CA  LEU B 165      77.156  -4.413  28.447  1.00151.02           C  
ATOM   1318  C   LEU B 165      77.627  -5.785  28.025  1.00151.02           C  
ATOM   1319  O   LEU B 165      76.934  -6.484  27.287  1.00151.02           O  
ATOM   1314  CB  LEU B 165      77.686  -3.386  27.436  1.00151.02           C  
ATOM   1315  CG  LEU B 165      77.131  -3.570  26.019  1.00151.02           C  
ATOM   1316  CD1 LEU B 165      75.608  -3.362  25.986  1.00151.02           C  
ATOM   1317  CD2 LEU B 165      77.867  -2.657  25.031  1.00151.02           C  
ATOM   1320  N   TYR B 166      78.801  -6.217  28.522  1.00 84.44           N  
ATOM   1321  CA  TYR B 166      79.527  -7.374  28.060  1.00 84.44           C  
ATOM   1330  C   TYR B 166      78.701  -8.634  28.083  1.00 84.44           C  
ATOM   1331  O   TYR B 166      78.714  -9.356  27.086  1.00 84.44           O  
ATOM   1322  CB  TYR B 166      80.781  -7.597  28.930  1.00 84.44           C  
ATOM   1323  CG  TYR B 166      81.642  -8.689  28.389  1.00 84.44           C  
ATOM   1324  CD1 TYR B 166      82.560  -8.423  27.398  1.00 84.44           C  
ATOM   1325  CD2 TYR B 166      81.553  -9.968  28.886  1.00 84.44           C  
ATOM   1326  CE1 TYR B 166      83.368  -9.420  26.901  1.00 84.44           C  
ATOM   1327  CE2 TYR B 166      82.356 -10.969  28.394  1.00 84.44           C  
ATOM   1328  CZ  TYR B 166      83.265 -10.696  27.400  1.00 84.44           C  
ATOM   1329  OH  TYR B 166      84.089 -11.726  26.898  1.00 84.44           O  
ATOM   1332  N   PRO B 167      77.984  -8.972  29.120  1.00 85.56           N  
ATOM   1333  CA  PRO B 167      77.264 -10.218  29.092  1.00 85.56           C  
ATOM   1337  C   PRO B 167      76.214 -10.315  28.030  1.00 85.56           C  
ATOM   1338  O   PRO B 167      76.075 -11.381  27.431  1.00 85.56           O  
ATOM   1335  CB  PRO B 167      76.755 -10.435  30.513  1.00 85.56           C  
ATOM   1336  CG  PRO B 167      77.823  -9.731  31.372  1.00 85.56           C  
ATOM   1334  CD  PRO B 167      78.375  -8.609  30.472  1.00 85.56           C  
ATOM   1339  N   GLY B 168      75.466  -9.228  27.777  1.00 31.64           N  
ATOM   1340  CA  GLY B 168      74.421  -9.248  26.795  1.00 31.64           C  
ATOM   1341  C   GLY B 168      75.000  -9.419  25.429  1.00 31.64           C  
ATOM   1342  O   GLY B 168      74.426 -10.106  24.586  1.00 31.64           O  
ATOM   1343  N   LEU B 169      76.146  -8.763  25.167  1.00 41.73           N  
ATOM   1344  CA  LEU B 169      76.769  -8.807  23.875  1.00 41.73           C  
ATOM   1349  C   LEU B 169      77.160 -10.225  23.597  1.00 41.73           C  
ATOM   1350  O   LEU B 169      76.964 -10.730  22.493  1.00 41.73           O  
ATOM   1345  CB  LEU B 169      78.044  -7.947  23.832  1.00 41.73           C  
ATOM   1346  CG  LEU B 169      77.791  -6.468  24.186  1.00 41.73           C  
ATOM   1347  CD1 LEU B 169      79.089  -5.649  24.128  1.00 41.73           C  
ATOM   1348  CD2 LEU B 169      76.666  -5.866  23.327  1.00 41.73           C  
ATOM   1351  N   GLN B 170      77.717 -10.913  24.610  1.00 48.62           N  
ATOM   1352  CA  GLN B 170      78.158 -12.262  24.420  1.00 48.62           C  
ATOM   1358  C   GLN B 170      76.967 -13.129  24.135  1.00 48.62           C  
ATOM   1359  O   GLN B 170      77.039 -14.047  23.320  1.00 48.62           O  
ATOM   1353  CB  GLN B 170      78.925 -12.827  25.627  1.00 48.62           C  
ATOM   1354  CG  GLN B 170      79.575 -14.179  25.327  1.00 48.62           C  
ATOM   1355  CD  GLN B 170      80.575 -14.486  26.430  1.00 48.62           C  
ATOM   1357  NE2 GLN B 170      81.396 -15.549  26.221  1.00 48.62           N  
ATOM   1356  OE1 GLN B 170      80.632 -13.797  27.448  1.00 48.62           O  
ATOM   1360  N   ALA B 171      75.829 -12.866  24.806  1.00 35.72           N  
ATOM   1361  CA  ALA B 171      74.650 -13.662  24.602  1.00 35.72           C  
ATOM   1363  C   ALA B 171      74.182 -13.524  23.181  1.00 35.72           C  
ATOM   1364  O   ALA B 171      73.872 -14.517  22.524  1.00 35.72           O  
ATOM   1362  CB  ALA B 171      73.482 -13.235  25.509  1.00 35.72           C  
ATOM   1365  N   LEU B 172      74.153 -12.286  22.654  1.00 65.58           N  
ATOM   1366  CA  LEU B 172      73.663 -12.052  21.322  1.00 65.58           C  
ATOM   1371  C   LEU B 172      74.544 -12.713  20.313  1.00 65.58           C  
ATOM   1372  O   LEU B 172      74.080 -13.120  19.250  1.00 65.58           O  
ATOM   1367  CB  LEU B 172      73.510 -10.567  20.950  1.00 65.58           C  
ATOM   1368  CG  LEU B 172      72.302  -9.911  21.643  1.00 65.58           C  
ATOM   1369  CD1 LEU B 172      72.151  -8.433  21.246  1.00 65.58           C  
ATOM   1370  CD2 LEU B 172      71.022 -10.727  21.390  1.00 65.58           C  
ATOM   1373  N   ASP B 173      75.847 -12.841  20.616  1.00 50.72           N  
ATOM   1374  CA  ASP B 173      76.762 -13.431  19.680  1.00 50.72           C  
ATOM   1379  C   ASP B 173      76.283 -14.812  19.340  1.00 50.72           C  
ATOM   1380  O   ASP B 173      76.445 -15.268  18.209  1.00 50.72           O  
ATOM   1375  CB  ASP B 173      78.187 -13.577  20.244  1.00 50.72           C  
ATOM   1376  CG  ASP B 173      78.823 -12.196  20.329  1.00 50.72           C  
ATOM   1377  OD1 ASP B 173      78.452 -11.317  19.506  1.00 50.72           O  
ATOM   1378  OD2 ASP B 173      79.691 -12.003  21.221  1.00 50.72           O1-
ATOM   1381  N   GLU B 174      75.683 -15.527  20.307  1.00 53.26           N  
ATOM   1382  CA  GLU B 174      75.253 -16.870  20.029  1.00 53.26           C  
ATOM   1388  C   GLU B 174      74.231 -16.859  18.928  1.00 53.26           C  
ATOM   1389  O   GLU B 174      74.273 -17.704  18.036  1.00 53.26           O  
ATOM   1383  CB  GLU B 174      74.650 -17.575  21.260  1.00 53.26           C  
ATOM   1384  CG  GLU B 174      75.713 -17.910  22.311  1.00 53.26           C  
ATOM   1385  CD  GLU B 174      75.055 -18.605  23.496  1.00 53.26           C  
ATOM   1386  OE1 GLU B 174      73.799 -18.584  23.586  1.00 53.26           O  
ATOM   1387  OE2 GLU B 174      75.811 -19.167  24.333  1.00 53.26           O1-
ATOM   1390  N   GLU B 175      73.275 -15.912  18.966  1.00 91.38           N  
ATOM   1391  CA  GLU B 175      72.241 -15.859  17.967  1.00 91.38           C  
ATOM   1397  C   GLU B 175      72.775 -15.440  16.623  1.00 91.38           C  
ATOM   1398  O   GLU B 175      72.462 -16.056  15.606  1.00 91.38           O  
ATOM   1392  CB  GLU B 175      71.124 -14.871  18.339  1.00 91.38           C  
ATOM   1393  CG  GLU B 175      70.018 -14.813  17.289  1.00 91.38           C  
ATOM   1394  CD  GLU B 175      69.356 -16.181  17.278  1.00 91.38           C  
ATOM   1395  OE1 GLU B 175      69.266 -16.808  18.367  1.00 91.38           O  
ATOM   1396  OE2 GLU B 175      68.937 -16.626  16.177  1.00 91.38           O1-
ATOM   1399  N   TYR B 176      73.604 -14.379  16.583  1.00 83.95           N  
ATOM   1400  CA  TYR B 176      74.103 -13.860  15.336  1.00 83.95           C  
ATOM   1409  C   TYR B 176      75.006 -14.834  14.639  1.00 83.95           C  
ATOM   1410  O   TYR B 176      75.005 -14.921  13.412  1.00 83.95           O  
ATOM   1401  CB  TYR B 176      74.791 -12.491  15.462  1.00 83.95           C  
ATOM   1402  CG  TYR B 176      73.682 -11.495  15.420  1.00 83.95           C  
ATOM   1403  CD1 TYR B 176      72.852 -11.284  16.498  1.00 83.95           C  
ATOM   1404  CD2 TYR B 176      73.479 -10.771  14.269  1.00 83.95           C  
ATOM   1405  CE1 TYR B 176      71.833 -10.361  16.421  1.00 83.95           C  
ATOM   1406  CE2 TYR B 176      72.463  -9.850  14.185  1.00 83.95           C  
ATOM   1407  CZ  TYR B 176      71.645  -9.640  15.265  1.00 83.95           C  
ATOM   1408  OH  TYR B 176      70.601  -8.693  15.187  1.00 83.95           O  
ATOM   1411  N   LEU B 177      75.826 -15.565  15.407  1.00 90.87           N  
ATOM   1412  CA  LEU B 177      76.730 -16.565  14.907  1.00 90.87           C  
ATOM   1417  C   LEU B 177      75.951 -17.730  14.366  1.00 90.87           C  
ATOM   1418  O   LEU B 177      76.506 -18.561  13.646  1.00 90.87           O  
ATOM   1413  CB  LEU B 177      77.732 -17.075  15.955  1.00 90.87           C  
ATOM   1414  CG  LEU B 177      78.762 -16.001  16.356  1.00 90.87           C  
ATOM   1415  CD1 LEU B 177      79.832 -16.574  17.297  1.00 90.87           C  
ATOM   1416  CD2 LEU B 177      79.360 -15.313  15.117  1.00 90.87           C  
ATOM   1419  N   LYS B 178      74.659 -17.852  14.745  1.00144.48           N  
ATOM   1420  CA  LYS B 178      73.818 -18.926  14.277  1.00144.48           C  
ATOM   1426  C   LYS B 178      74.419 -20.221  14.709  1.00144.48           C  
ATOM   1427  O   LYS B 178      74.657 -21.111  13.894  1.00144.48           O  
ATOM   1421  CB  LYS B 178      73.705 -19.000  12.742  1.00144.48           C  
ATOM   1422  CG  LYS B 178      73.128 -17.757  12.060  1.00144.48           C  
ATOM   1423  CD  LYS B 178      71.692 -17.418  12.455  1.00144.48           C  
ATOM   1424  CE  LYS B 178      71.104 -16.278  11.621  1.00144.48           C  
ATOM   1425  NZ  LYS B 178      72.014 -15.110  11.652  1.00144.48           N1+
ATOM   1428  N   VAL B 179      74.673 -20.348  16.024  1.00151.24           N  
ATOM   1429  CA  VAL B 179      75.316 -21.499  16.579  1.00151.24           C  
ATOM   1433  C   VAL B 179      74.402 -22.151  17.583  1.00151.24           C  
ATOM   1434  O   VAL B 179      73.526 -21.513  18.165  1.00151.24           O  
ATOM   1430  CB  VAL B 179      76.598 -21.067  17.235  1.00151.24           C  
ATOM   1431  CG1 VAL B 179      76.271 -19.926  18.209  1.00151.24           C  
ATOM   1432  CG2 VAL B 179      77.298 -22.258  17.883  1.00151.24           C  
ATOM   1435  N   ASP B 180      74.524 -23.490  17.711  1.00 83.44           N  
ATOM   1436  CA  ASP B 180      73.794 -24.322  18.631  1.00 83.44           C  
ATOM   1441  C   ASP B 180      74.352 -24.204  20.023  1.00 83.44           C  
ATOM   1442  O   ASP B 180      73.629 -24.388  21.003  1.00 83.44           O  
ATOM   1437  CB  ASP B 180      73.898 -25.816  18.265  1.00 83.44           C  
ATOM   1438  CG  ASP B 180      73.259 -26.060  16.902  1.00 83.44           C  
ATOM   1439  OD1 ASP B 180      72.195 -25.455  16.615  1.00 83.44           O  
ATOM   1440  OD2 ASP B 180      73.833 -26.870  16.128  1.00 83.44           O1-
ATOM   1443  N   ALA B 181      75.675 -23.955  20.151  1.00 54.12           N  
ATOM   1444  CA  ALA B 181      76.261 -23.981  21.465  1.00 54.12           C  
ATOM   1446  C   ALA B 181      77.452 -23.075  21.534  1.00 54.12           C  
ATOM   1447  O   ALA B 181      77.977 -22.624  20.517  1.00 54.12           O  
ATOM   1445  CB  ALA B 181      76.746 -25.379  21.880  1.00 54.12           C  
ATOM   1448  N   GLN B 182      77.882 -22.757  22.777  1.00 58.13           N  
ATOM   1449  CA  GLN B 182      79.054 -21.957  22.988  1.00 58.13           C  
ATOM   1455  C   GLN B 182      79.945 -22.701  23.936  1.00 58.13           C  
ATOM   1456  O   GLN B 182      79.478 -23.327  24.888  1.00 58.13           O  
ATOM   1450  CB  GLN B 182      78.781 -20.585  23.625  1.00 58.13           C  
ATOM   1451  CG  GLN B 182      80.066 -19.777  23.815  1.00 58.13           C  
ATOM   1452  CD  GLN B 182      79.727 -18.437  24.445  1.00 58.13           C  
ATOM   1454  NE2 GLN B 182      78.408 -18.120  24.542  1.00 58.13           N  
ATOM   1453  OE1 GLN B 182      80.618 -17.689  24.845  1.00 58.13           O  
ATOM   1457  N   PHE B 183      81.268 -22.641  23.684  1.00 68.10           N  
ATOM   1458  CA  PHE B 183      82.261 -23.301  24.488  1.00 68.10           C  
ATOM   1466  C   PHE B 183      83.076 -22.249  25.173  1.00 68.10           C  
ATOM   1467  O   PHE B 183      83.371 -21.202  24.598  1.00 68.10           O  
ATOM   1459  CB  PHE B 183      83.201 -24.171  23.627  1.00 68.10           C  
ATOM   1460  CG  PHE B 183      84.391 -24.601  24.414  1.00 68.10           C  
ATOM   1461  CD1 PHE B 183      84.307 -25.595  25.362  1.00 68.10           C  
ATOM   1462  CD2 PHE B 183      85.610 -24.010  24.170  1.00 68.10           C  
ATOM   1463  CE1 PHE B 183      85.421 -25.981  26.071  1.00 68.10           C  
ATOM   1464  CE2 PHE B 183      86.727 -24.393  24.875  1.00 68.10           C  
ATOM   1465  CZ  PHE B 183      86.632 -25.378  25.828  1.00 68.10           C  
ATOM   1468  N   GLY B 184      83.448 -22.500  26.446  1.00 30.47           N  
ATOM   1469  CA  GLY B 184      84.240 -21.549  27.173  1.00 30.47           C  
ATOM   1470  C   GLY B 184      84.664 -22.194  28.458  1.00 30.47           C  
ATOM   1471  O   GLY B 184      84.596 -23.414  28.603  1.00 30.47           O  
ATOM   1472  N   GLY B 185      85.160 -21.382  29.413  1.00 35.42           N  
ATOM   1473  CA  GLY B 185      85.590 -21.918  30.672  1.00 35.42           C  
ATOM   1474  C   GLY B 185      84.461 -21.877  31.660  1.00 35.42           C  
ATOM   1475  O   GLY B 185      83.464 -21.183  31.467  1.00 35.42           O  
ATOM   1476  N   ILE B 186      84.648 -22.598  32.785  1.00158.03           N  
ATOM   1477  CA  ILE B 186      83.728 -22.696  33.885  1.00158.03           C  
ATOM   1482  C   ILE B 186      83.541 -21.342  34.489  1.00158.03           C  
ATOM   1483  O   ILE B 186      82.467 -21.020  34.994  1.00158.03           O  
ATOM   1478  CB  ILE B 186      84.189 -23.633  34.965  1.00158.03           C  
ATOM   1479  CG1 ILE B 186      83.961 -25.087  34.532  1.00158.03           C  
ATOM   1480  CG2 ILE B 186      83.477 -23.262  36.273  1.00158.03           C  
ATOM   1481  CD1 ILE B 186      82.475 -25.419  34.371  1.00158.03           C  
ATOM   1484  N   ASP B 187      84.593 -20.512  34.475  1.00 73.15           N  
ATOM   1485  CA  ASP B 187      84.490 -19.216  35.078  1.00 73.15           C  
ATOM   1490  C   ASP B 187      83.406 -18.419  34.402  1.00 73.15           C  
ATOM   1491  O   ASP B 187      82.849 -17.500  34.999  1.00 73.15           O  
ATOM   1486  CB  ASP B 187      85.820 -18.431  35.098  1.00 73.15           C  
ATOM   1487  CG  ASP B 187      86.353 -18.263  33.684  1.00 73.15           C  
ATOM   1488  OD1 ASP B 187      85.820 -18.933  32.761  1.00 73.15           O  
ATOM   1489  OD2 ASP B 187      87.320 -17.471  33.515  1.00 73.15           O1-
ATOM   1492  N   GLN B 188      83.117 -18.738  33.125  1.00100.82           N  
ATOM   1493  CA  GLN B 188      82.135 -18.141  32.246  1.00100.82           C  
ATOM   1499  C   GLN B 188      80.718 -18.529  32.592  1.00100.82           C  
ATOM   1500  O   GLN B 188      79.779 -18.010  31.989  1.00100.82           O  
ATOM   1494  CB  GLN B 188      82.381 -18.464  30.766  1.00100.82           C  
ATOM   1495  CG  GLN B 188      83.722 -17.912  30.280  1.00100.82           C  
ATOM   1496  CD  GLN B 188      83.813 -18.124  28.778  1.00100.82           C  
ATOM   1498  NE2 GLN B 188      84.859 -18.869  28.334  1.00100.82           N  
ATOM   1497  OE1 GLN B 188      82.976 -17.637  28.020  1.00100.82           O  
ATOM   1501  N   ARG B 189      80.507 -19.487  33.514  1.00 87.91           N  
ATOM   1502  CA  ARG B 189      79.209 -20.070  33.748  1.00 87.91           C  
ATOM   1510  C   ARG B 189      78.138 -19.034  33.981  1.00 87.91           C  
ATOM   1511  O   ARG B 189      77.035 -19.180  33.454  1.00 87.91           O  
ATOM   1503  CB  ARG B 189      79.204 -21.027  34.958  1.00 87.91           C  
ATOM   1504  CG  ARG B 189      77.991 -21.958  35.007  1.00 87.91           C  
ATOM   1505  CD  ARG B 189      77.910 -22.803  36.281  1.00 87.91           C  
ATOM   1506  NE  ARG B 189      76.850 -23.829  36.063  1.00 87.91           N  
ATOM   1507  CZ  ARG B 189      75.530 -23.487  36.132  1.00 87.91           C  
ATOM   1508  NH1 ARG B 189      75.166 -22.188  36.340  1.00 87.91           N1+
ATOM   1509  NH2 ARG B 189      74.570 -24.445  35.978  1.00 87.91           N  
ATOM   1512  N   LYS B 190      78.400 -17.966  34.760  1.00 79.97           N  
ATOM   1513  CA  LYS B 190      77.381 -16.982  35.030  1.00 79.97           C  
ATOM   1519  C   LYS B 190      76.945 -16.326  33.756  1.00 79.97           C  
ATOM   1520  O   LYS B 190      75.771 -15.997  33.594  1.00 79.97           O  
ATOM   1514  CB  LYS B 190      77.848 -15.842  35.950  1.00 79.97           C  
ATOM   1515  CG  LYS B 190      78.007 -16.224  37.421  1.00 79.97           C  
ATOM   1516  CD  LYS B 190      78.743 -15.157  38.238  1.00 79.97           C  
ATOM   1517  CE  LYS B 190      78.684 -15.383  39.749  1.00 79.97           C  
ATOM   1518  NZ  LYS B 190      77.347 -15.015  40.261  1.00 79.97           N1+
ATOM   1521  N   ILE B 191      77.888 -16.064  32.835  1.00 57.77           N  
ATOM   1522  CA  ILE B 191      77.545 -15.434  31.594  1.00 57.77           C  
ATOM   1527  C   ILE B 191      76.681 -16.358  30.789  1.00 57.77           C  
ATOM   1528  O   ILE B 191      75.728 -15.923  30.144  1.00 57.77           O  
ATOM   1523  CB  ILE B 191      78.740 -15.059  30.772  1.00 57.77           C  
ATOM   1524  CG1 ILE B 191      79.556 -13.987  31.508  1.00 57.77           C  
ATOM   1525  CG2 ILE B 191      78.246 -14.616  29.384  1.00 57.77           C  
ATOM   1526  CD1 ILE B 191      80.891 -13.682  30.846  1.00 57.77           C  
ATOM   1529  N   PHE B 192      77.004 -17.665  30.789  1.00 78.47           N  
ATOM   1530  CA  PHE B 192      76.261 -18.607  30.001  1.00 78.47           C  
ATOM   1538  C   PHE B 192      74.855 -18.728  30.499  1.00 78.47           C  
ATOM   1539  O   PHE B 192      73.913 -18.803  29.712  1.00 78.47           O  
ATOM   1531  CB  PHE B 192      76.852 -20.026  29.981  1.00 78.47           C  
ATOM   1532  CG  PHE B 192      78.172 -19.957  29.297  1.00 78.47           C  
ATOM   1533  CD1 PHE B 192      78.291 -19.355  28.067  1.00 78.47           C  
ATOM   1534  CD2 PHE B 192      79.284 -20.538  29.861  1.00 78.47           C  
ATOM   1535  CE1 PHE B 192      79.504 -19.300  27.425  1.00 78.47           C  
ATOM   1536  CE2 PHE B 192      80.499 -20.489  29.222  1.00 78.47           C  
ATOM   1537  CZ  PHE B 192      80.614 -19.868  28.001  1.00 78.47           C  
ATOM   1540  N   THR B 193      74.677 -18.770  31.829  1.00 96.31           N  
ATOM   1541  CA  THR B 193      73.380 -18.924  32.421  1.00 96.31           C  
ATOM   1545  C   THR B 193      72.569 -17.714  32.065  1.00 96.31           C  
ATOM   1546  O   THR B 193      71.369 -17.805  31.813  1.00 96.31           O  
ATOM   1542  CB  THR B 193      73.466 -19.004  33.914  1.00 96.31           C  
ATOM   1544  CG2 THR B 193      72.074 -19.345  34.460  1.00 96.31           C  
ATOM   1543  OG1 THR B 193      74.374 -20.027  34.289  1.00 96.31           O  
ATOM   1547  N   PHE B 194      73.229 -16.542  32.039  1.00 59.22           N  
ATOM   1548  CA  PHE B 194      72.616 -15.283  31.712  1.00 59.22           C  
ATOM   1556  C   PHE B 194      72.053 -15.398  30.323  1.00 59.22           C  
ATOM   1557  O   PHE B 194      70.914 -15.010  30.068  1.00 59.22           O  
ATOM   1549  CB  PHE B 194      73.670 -14.155  31.716  1.00 59.22           C  
ATOM   1550  CG  PHE B 194      73.075 -12.835  31.358  1.00 59.22           C  
ATOM   1551  CD1 PHE B 194      72.513 -12.023  32.316  1.00 59.22           C  
ATOM   1552  CD2 PHE B 194      73.103 -12.399  30.052  1.00 59.22           C  
ATOM   1553  CE1 PHE B 194      71.976 -10.802  31.974  1.00 59.22           C  
ATOM   1554  CE2 PHE B 194      72.569 -11.182  29.704  1.00 59.22           C  
ATOM   1555  CZ  PHE B 194      72.007 -10.378  30.667  1.00 59.22           C  
ATOM   1558  N   ALA B 195      72.839 -15.960  29.387  1.00 31.24           N  
ATOM   1559  CA  ALA B 195      72.416 -16.084  28.021  1.00 31.24           C  
ATOM   1561  C   ALA B 195      71.210 -16.972  27.950  1.00 31.24           C  
ATOM   1562  O   ALA B 195      70.284 -16.720  27.182  1.00 31.24           O  
ATOM   1560  CB  ALA B 195      73.498 -16.705  27.120  1.00 31.24           C  
ATOM   1563  N   GLU B 196      71.194 -18.051  28.750  1.00 49.46           N  
ATOM   1564  CA  GLU B 196      70.110 -18.987  28.706  1.00 49.46           C  
ATOM   1570  C   GLU B 196      68.839 -18.303  29.120  1.00 49.46           C  
ATOM   1571  O   GLU B 196      67.782 -18.564  28.551  1.00 49.46           O  
ATOM   1565  CB  GLU B 196      70.349 -20.176  29.650  1.00 49.46           C  
ATOM   1566  CG  GLU B 196      71.553 -21.015  29.217  1.00 49.46           C  
ATOM   1567  CD  GLU B 196      71.835 -22.063  30.280  1.00 49.46           C  
ATOM   1568  OE1 GLU B 196      71.632 -21.761  31.487  1.00 49.46           O  
ATOM   1569  OE2 GLU B 196      72.266 -23.182  29.894  1.00 49.46           O1-
ATOM   1572  N   LYS B 197      68.900 -17.443  30.157  1.00 65.18           N  
ATOM   1573  CA  LYS B 197      67.735 -16.754  30.649  1.00 65.18           C  
ATOM   1579  C   LYS B 197      67.222 -15.714  29.682  1.00 65.18           C  
ATOM   1580  O   LYS B 197      66.035 -15.687  29.360  1.00 65.18           O  
ATOM   1574  CB  LYS B 197      68.021 -16.021  31.975  1.00 65.18           C  
ATOM   1575  CG  LYS B 197      66.830 -15.260  32.568  1.00 65.18           C  
ATOM   1576  CD  LYS B 197      67.113 -14.720  33.974  1.00 65.18           C  
ATOM   1577  CE  LYS B 197      66.056 -13.752  34.510  1.00 65.18           C  
ATOM   1578  NZ  LYS B 197      66.554 -13.107  35.746  1.00 65.18           N1+
ATOM   1581  N   TYR B 198      68.117 -14.818  29.220  1.00106.65           N  
ATOM   1582  CA  TYR B 198      67.811 -13.659  28.415  1.00106.65           C  
ATOM   1591  C   TYR B 198      67.450 -13.876  26.981  1.00106.65           C  
ATOM   1592  O   TYR B 198      66.597 -13.164  26.454  1.00106.65           O  
ATOM   1583  CB  TYR B 198      68.895 -12.571  28.468  1.00106.65           C  
ATOM   1584  CG  TYR B 198      68.585 -11.805  29.703  1.00106.65           C  
ATOM   1585  CD1 TYR B 198      69.053 -12.176  30.942  1.00106.65           C  
ATOM   1586  CD2 TYR B 198      67.780 -10.699  29.594  1.00106.65           C  
ATOM   1587  CE1 TYR B 198      68.724 -11.438  32.056  1.00106.65           C  
ATOM   1588  CE2 TYR B 198      67.448  -9.958  30.700  1.00106.65           C  
ATOM   1589  CZ  TYR B 198      67.922 -10.327  31.932  1.00106.65           C  
ATOM   1590  OH  TYR B 198      67.574  -9.561  33.061  1.00106.65           O  
ATOM   1593  N   LEU B 199      68.092 -14.829  26.290  1.00 60.69           N  
ATOM   1594  CA  LEU B 199      67.859 -14.966  24.877  1.00 60.69           C  
ATOM   1599  C   LEU B 199      66.399 -15.197  24.617  1.00 60.69           C  
ATOM   1600  O   LEU B 199      65.864 -14.632  23.664  1.00 60.69           O  
ATOM   1595  CB  LEU B 199      68.647 -16.133  24.254  1.00 60.69           C  
ATOM   1596  CG  LEU B 199      70.173 -15.913  24.205  1.00 60.69           C  
ATOM   1597  CD1 LEU B 199      70.886 -17.120  23.575  1.00 60.69           C  
ATOM   1598  CD2 LEU B 199      70.529 -14.589  23.502  1.00 60.69           C  
ATOM   1601  N   PRO B 200      65.710 -15.976  25.403  1.00 61.95           N  
ATOM   1602  CA  PRO B 200      64.314 -16.196  25.140  1.00 61.95           C  
ATOM   1606  C   PRO B 200      63.487 -14.948  25.229  1.00 61.95           C  
ATOM   1607  O   PRO B 200      62.423 -14.909  24.613  1.00 61.95           O  
ATOM   1604  CB  PRO B 200      63.890 -17.309  26.095  1.00 61.95           C  
ATOM   1605  CG  PRO B 200      65.181 -18.129  26.279  1.00 61.95           C  
ATOM   1603  CD  PRO B 200      66.319 -17.116  26.072  1.00 61.95           C  
ATOM   1608  N   ALA B 201      63.931 -13.925  25.983  1.00 33.19           N  
ATOM   1609  CA  ALA B 201      63.166 -12.716  26.106  1.00 33.19           C  
ATOM   1611  C   ALA B 201      63.051 -12.097  24.743  1.00 33.19           C  
ATOM   1612  O   ALA B 201      62.025 -11.517  24.392  1.00 33.19           O  
ATOM   1610  CB  ALA B 201      63.825 -11.682  27.036  1.00 33.19           C  
ATOM   1613  N   LEU B 202      64.150 -12.165  23.970  1.00127.92           N  
ATOM   1614  CA  LEU B 202      64.269 -11.687  22.621  1.00127.92           C  
ATOM   1619  C   LEU B 202      63.529 -12.576  21.669  1.00127.92           C  
ATOM   1620  O   LEU B 202      63.249 -12.174  20.543  1.00127.92           O  
ATOM   1615  CB  LEU B 202      65.723 -11.527  22.146  1.00127.92           C  
ATOM   1616  CG  LEU B 202      66.419 -10.340  22.834  1.00127.92           C  
ATOM   1617  CD1 LEU B 202      66.427 -10.527  24.356  1.00127.92           C  
ATOM   1618  CD2 LEU B 202      67.819 -10.080  22.258  1.00127.92           C  
ATOM   1621  N   GLY B 203      63.243 -13.833  22.059  1.00 29.65           N  
ATOM   1622  CA  GLY B 203      62.559 -14.711  21.153  1.00 29.65           C  
ATOM   1623  C   GLY B 203      63.574 -15.612  20.526  1.00 29.65           C  
ATOM   1624  O   GLY B 203      63.292 -16.294  19.542  1.00 29.65           O  
ATOM   1625  N   TYR B 204      64.795 -15.632  21.092  1.00 79.84           N  
ATOM   1626  CA  TYR B 204      65.851 -16.457  20.581  1.00 79.84           C  
ATOM   1635  C   TYR B 204      65.995 -17.639  21.491  1.00 79.84           C  
ATOM   1636  O   TYR B 204      65.716 -17.557  22.687  1.00 79.84           O  
ATOM   1627  CB  TYR B 204      67.229 -15.773  20.536  1.00 79.84           C  
ATOM   1628  CG  TYR B 204      67.155 -14.580  19.645  1.00 79.84           C  
ATOM   1629  CD1 TYR B 204      66.812 -14.719  18.319  1.00 79.84           C  
ATOM   1630  CD2 TYR B 204      67.471 -13.330  20.121  1.00 79.84           C  
ATOM   1631  CE1 TYR B 204      66.755 -13.622  17.495  1.00 79.84           C  
ATOM   1632  CE2 TYR B 204      67.418 -12.228  19.301  1.00 79.84           C  
ATOM   1633  CZ  TYR B 204      67.057 -12.375  17.984  1.00 79.84           C  
ATOM   1634  OH  TYR B 204      67.000 -11.249  17.137  1.00 79.84           O  
ATOM   1637  N   SER B 205      66.407 -18.794  20.928  1.00 38.91           N  
ATOM   1638  CA  SER B 205      66.521 -19.999  21.704  1.00 38.91           C  
ATOM   1641  C   SER B 205      67.743 -19.977  22.566  1.00 38.91           C  
ATOM   1642  O   SER B 205      68.737 -19.317  22.267  1.00 38.91           O  
ATOM   1639  CB  SER B 205      66.594 -21.269  20.843  1.00 38.91           C  
ATOM   1640  OG  SER B 205      66.708 -22.416  21.676  1.00 38.91           O  
ATOM   1643  N   LYS B 206      67.677 -20.720  23.690  1.00 88.51           N  
ATOM   1644  CA  LYS B 206      68.814 -20.862  24.553  1.00 88.51           C  
ATOM   1650  C   LYS B 206      69.766 -21.757  23.825  1.00 88.51           C  
ATOM   1651  O   LYS B 206      69.370 -22.517  22.943  1.00 88.51           O  
ATOM   1645  CB  LYS B 206      68.559 -21.620  25.870  1.00 88.51           C  
ATOM   1646  CG  LYS B 206      67.683 -20.934  26.912  1.00 88.51           C  
ATOM   1647  CD  LYS B 206      67.369 -21.868  28.085  1.00 88.51           C  
ATOM   1648  CE  LYS B 206      66.527 -21.242  29.197  1.00 88.51           C  
ATOM   1649  NZ  LYS B 206      66.308 -22.233  30.275  1.00 88.51           N1+
ATOM   1652  N   ARG B 207      71.063 -21.687  24.180  1.00134.84           N  
ATOM   1653  CA  ARG B 207      72.033 -22.533  23.545  1.00134.84           C  
ATOM   1661  C   ARG B 207      72.619 -23.470  24.556  1.00134.84           C  
ATOM   1662  O   ARG B 207      72.477 -23.287  25.762  1.00134.84           O  
ATOM   1654  CB  ARG B 207      73.226 -21.786  22.923  1.00134.84           C  
ATOM   1655  CG  ARG B 207      73.015 -21.287  21.491  1.00134.84           C  
ATOM   1656  CD  ARG B 207      71.987 -20.170  21.319  1.00134.84           C  
ATOM   1657  NE  ARG B 207      72.148 -19.687  19.919  1.00134.84           N  
ATOM   1658  CZ  ARG B 207      71.115 -19.096  19.251  1.00134.84           C  
ATOM   1659  NH1 ARG B 207      69.897 -18.953  19.849  1.00134.84           N1+
ATOM   1660  NH2 ARG B 207      71.309 -18.648  17.978  1.00134.84           N  
ATOM   1663  N   VAL B 208      73.261 -24.540  24.044  1.00 45.39           N  
ATOM   1664  CA  VAL B 208      73.967 -25.497  24.848  1.00 45.39           C  
ATOM   1668  C   VAL B 208      75.255 -24.836  25.239  1.00 45.39           C  
ATOM   1669  O   VAL B 208      75.807 -24.041  24.478  1.00 45.39           O  
ATOM   1665  CB  VAL B 208      74.301 -26.761  24.101  1.00 45.39           C  
ATOM   1666  CG1 VAL B 208      75.192 -27.657  24.979  1.00 45.39           C  
ATOM   1667  CG2 VAL B 208      72.985 -27.433  23.673  1.00 45.39           C  
ATOM   1670  N   HIS B 209      75.752 -25.116  26.461  1.00 68.30           N  
ATOM   1671  CA  HIS B 209      76.976 -24.488  26.872  1.00 68.30           C  
ATOM   1678  C   HIS B 209      77.935 -25.540  27.343  1.00 68.30           C  
ATOM   1679  O   HIS B 209      77.586 -26.400  28.150  1.00 68.30           O  
ATOM   1674  CB  HIS B 209      76.771 -23.461  27.997  1.00 68.30           C  
ATOM   1673  CG  HIS B 209      75.912 -22.313  27.550  1.00 68.30           C  
ATOM   1676  CD2 HIS B 209      76.255 -21.183  26.873  1.00 68.30           C  
ATOM   1672  ND1 HIS B 209      74.552 -22.230  27.751  1.00 68.30           N  
ATOM   1677  CE1 HIS B 209      74.143 -21.063  27.190  1.00 68.30           C  
ATOM   1675  NE2 HIS B 209      75.143 -20.393  26.645  1.00 68.30           N  
ATOM   1680  N   LEU B 210      79.184 -25.498  26.828  1.00106.13           N  
ATOM   1681  CA  LEU B 210      80.171 -26.465  27.229  1.00106.13           C  
ATOM   1686  C   LEU B 210      81.251 -25.726  27.956  1.00106.13           C  
ATOM   1687  O   LEU B 210      81.776 -24.733  27.454  1.00106.13           O  
ATOM   1682  CB  LEU B 210      80.824 -27.223  26.065  1.00106.13           C  
ATOM   1683  CG  LEU B 210      79.805 -27.956  25.178  1.00106.13           C  
ATOM   1684  CD1 LEU B 210      79.082 -26.990  24.228  1.00106.13           C  
ATOM   1685  CD2 LEU B 210      80.442 -29.150  24.462  1.00106.13           C  
ATOM   1688  N   MET B 211      81.624 -26.199  29.166  1.00 56.79           N  
ATOM   1689  CA  MET B 211      82.585 -25.458  29.936  1.00 56.79           C  
ATOM   1694  C   MET B 211      83.749 -26.321  30.318  1.00 56.79           C  
ATOM   1695  O   MET B 211      83.590 -27.411  30.864  1.00 56.79           O  
ATOM   1690  CB  MET B 211      81.984 -24.900  31.235  1.00 56.79           C  
ATOM   1691  CG  MET B 211      80.908 -23.841  30.989  1.00 56.79           C  
ATOM   1692  SD  MET B 211      79.906 -23.426  32.448  1.00 56.79           S  
ATOM   1693  CE  MET B 211      78.798 -24.854  32.273  1.00 56.79           C  
ATOM   1696  N   ASN B 212      84.969 -25.816  30.042  1.00 73.91           N  
ATOM   1697  CA  ASN B 212      86.196 -26.494  30.352  1.00 73.91           C  
ATOM   1702  C   ASN B 212      86.546 -26.098  31.761  1.00 73.91           C  
ATOM   1703  O   ASN B 212      86.038 -25.098  32.270  1.00 73.91           O  
ATOM   1698  CB  ASN B 212      87.335 -26.043  29.411  1.00 73.91           C  
ATOM   1699  CG  ASN B 212      88.317 -27.181  29.168  1.00 73.91           C  
ATOM   1701  ND2 ASN B 212      89.487 -26.849  28.558  1.00 73.91           N  
ATOM   1700  OD1 ASN B 212      88.043 -28.338  29.486  1.00 73.91           O  
ATOM   1704  N   PRO B 213      87.366 -26.859  32.435  1.00 96.50           N  
ATOM   1705  CA  PRO B 213      87.760 -26.502  33.774  1.00 96.50           C  
ATOM   1709  C   PRO B 213      88.794 -25.424  33.730  1.00 96.50           C  
ATOM   1710  O   PRO B 213      89.315 -25.135  32.655  1.00 96.50           O  
ATOM   1707  CB  PRO B 213      88.243 -27.794  34.440  1.00 96.50           C  
ATOM   1708  CG  PRO B 213      88.384 -28.805  33.287  1.00 96.50           C  
ATOM   1706  CD  PRO B 213      87.387 -28.297  32.235  1.00 96.50           C  
ATOM   1711  N   MET B 214      89.082 -24.787  34.880  1.00 66.87           N  
ATOM   1712  CA  MET B 214      90.097 -23.776  34.892  1.00 66.87           C  
ATOM   1717  C   MET B 214      91.378 -24.498  35.152  1.00 66.87           C  
ATOM   1718  O   MET B 214      91.632 -24.945  36.269  1.00 66.87           O  
ATOM   1713  CB  MET B 214      89.886 -22.752  36.017  1.00 66.87           C  
ATOM   1714  CG  MET B 214      88.522 -22.066  35.935  1.00 66.87           C  
ATOM   1715  SD  MET B 214      88.187 -21.259  34.342  1.00 66.87           S  
ATOM   1716  CE  MET B 214      89.596 -20.119  34.455  1.00 66.87           C  
ATOM   1719  N   VAL B 215      92.218 -24.627  34.109  1.00 67.00           N  
ATOM   1720  CA  VAL B 215      93.432 -25.392  34.206  1.00 67.00           C  
ATOM   1724  C   VAL B 215      94.572 -24.533  34.680  1.00 67.00           C  
ATOM   1725  O   VAL B 215      94.754 -23.404  34.229  1.00 67.00           O  
ATOM   1721  CB  VAL B 215      93.824 -25.973  32.880  1.00 67.00           C  
ATOM   1722  CG1 VAL B 215      95.148 -26.736  33.041  1.00 67.00           C  
ATOM   1723  CG2 VAL B 215      92.654 -26.828  32.365  1.00 67.00           C  
ATOM   1726  N   PRO B 216      95.367 -25.062  35.580  1.00141.68           N  
ATOM   1727  CA  PRO B 216      96.508 -24.338  36.082  1.00141.68           C  
ATOM   1731  C   PRO B 216      97.569 -24.291  35.029  1.00141.68           C  
ATOM   1732  O   PRO B 216      97.600 -25.171  34.173  1.00141.68           O  
ATOM   1729  CB  PRO B 216      96.942 -25.067  37.352  1.00141.68           C  
ATOM   1730  CG  PRO B 216      95.652 -25.740  37.847  1.00141.68           C  
ATOM   1728  CD  PRO B 216      94.843 -25.996  36.564  1.00141.68           C  
ATOM   1733  N   GLY B 217      98.466 -23.288  35.080  1.00 71.74           N  
ATOM   1734  CA  GLY B 217      99.479 -23.125  34.076  1.00 71.74           C  
ATOM   1735  C   GLY B 217     100.514 -24.215  34.154  1.00 71.74           C  
ATOM   1736  O   GLY B 217     100.550 -24.990  35.104  1.00 71.74           O  
ATOM   1737  N   LEU B 218     101.335 -24.341  33.089  1.00115.75           N  
ATOM   1738  CA  LEU B 218     102.427 -25.277  32.958  1.00115.75           C  
ATOM   1743  C   LEU B 218     103.655 -24.898  33.767  1.00115.75           C  
ATOM   1744  O   LEU B 218     104.264 -25.745  34.411  1.00115.75           O  
ATOM   1739  CB  LEU B 218     102.832 -25.428  31.477  1.00115.75           C  
ATOM   1740  CG  LEU B 218     103.984 -26.411  31.212  1.00115.75           C  
ATOM   1741  CD1 LEU B 218     103.640 -27.829  31.703  1.00115.75           C  
ATOM   1742  CD2 LEU B 218     104.389 -26.393  29.728  1.00115.75           C  
ATOM   1745  N   THR B 219     104.121 -23.634  33.763  1.00212.02           N  
ATOM   1746  CA  THR B 219     105.308 -23.408  34.554  1.00212.02           C  
ATOM   1750  C   THR B 219     105.190 -22.246  35.482  1.00212.02           C  
ATOM   1751  O   THR B 219     105.583 -21.112  35.213  1.00212.02           O  
ATOM   1747  CB  THR B 219     106.608 -23.287  33.809  1.00212.02           C  
ATOM   1749  CG2 THR B 219     107.754 -23.118  34.815  1.00212.02           C  
ATOM   1748  OG1 THR B 219     106.824 -24.445  33.021  1.00212.02           O  
ATOM   1752  N   GLY B 220     104.727 -22.588  36.682  1.00124.99           N  
ATOM   1753  CA  GLY B 220     104.438 -21.761  37.798  1.00124.99           C  
ATOM   1754  C   GLY B 220     104.845 -22.601  38.952  1.00124.99           C  
ATOM   1755  O   GLY B 220     104.845 -23.831  38.845  1.00124.99           O  
ATOM   1756  N   SER B 221     105.221 -21.953  40.075  1.00164.52           N  
ATOM   1757  CA  SER B 221     105.640 -22.711  41.210  1.00164.52           C  
ATOM   1760  C   SER B 221     105.142 -22.064  42.456  1.00164.52           C  
ATOM   1761  O   SER B 221     105.101 -20.841  42.571  1.00164.52           O  
ATOM   1758  CB  SER B 221     107.165 -22.816  41.348  1.00164.52           C  
ATOM   1759  OG  SER B 221     107.502 -23.578  42.502  1.00164.52           O  
ATOM   1762  N   LYS B 222     104.731 -22.908  43.421  1.00263.48           N  
ATOM   1763  CA  LYS B 222     104.312 -22.462  44.716  1.00263.48           C  
ATOM   1769  C   LYS B 222     103.793 -23.617  45.495  1.00263.48           C  
ATOM   1770  O   LYS B 222     103.063 -24.463  44.981  1.00263.48           O  
ATOM   1764  CB  LYS B 222     103.228 -21.371  44.721  1.00263.48           C  
ATOM   1765  CG  LYS B 222     103.802 -19.973  44.937  1.00263.48           C  
ATOM   1766  CD  LYS B 222     104.442 -19.846  46.320  1.00263.48           C  
ATOM   1767  CE  LYS B 222     103.545 -20.395  47.433  1.00263.48           C  
ATOM   1768  NZ  LYS B 222     104.331 -20.594  48.671  1.00263.48           N1+
ATOM   1771  N   MET B 223     104.201 -23.678  46.774  1.00129.98           N  
ATOM   1772  CA  MET B 223     103.714 -24.669  47.683  1.00129.98           C  
ATOM   1777  C   MET B 223     102.271 -24.354  47.876  1.00129.98           C  
ATOM   1778  O   MET B 223     101.422 -25.239  47.954  1.00129.98           O  
ATOM   1773  CB  MET B 223     104.388 -24.582  49.061  1.00129.98           C  
ATOM   1774  CG  MET B 223     105.879 -24.914  49.029  1.00129.98           C  
ATOM   1775  SD  MET B 223     106.257 -26.669  48.745  1.00129.98           S  
ATOM   1776  CE  MET B 223     106.068 -27.133  50.491  1.00129.98           C  
ATOM   1779  N   SER B 224     101.974 -23.043  47.932  1.00118.43           N  
ATOM   1780  CA  SER B 224     100.649 -22.560  48.162  1.00118.43           C  
ATOM   1783  C   SER B 224      99.860 -22.703  46.905  1.00118.43           C  
ATOM   1784  O   SER B 224     100.247 -23.417  45.981  1.00118.43           O  
ATOM   1781  CB  SER B 224     100.596 -21.084  48.596  1.00118.43           C  
ATOM   1782  OG  SER B 224     101.180 -20.938  49.881  1.00118.43           O  
ATOM   1785  N   SER B 225      98.708 -22.008  46.863  1.00 90.62           N  
ATOM   1786  CA  SER B 225      97.765 -22.109  45.789  1.00 90.62           C  
ATOM   1789  C   SER B 225      98.403 -21.704  44.504  1.00 90.62           C  
ATOM   1790  O   SER B 225      97.960 -22.143  43.443  1.00 90.62           O  
ATOM   1787  CB  SER B 225      96.524 -21.224  45.994  1.00 90.62           C  
ATOM   1788  OG  SER B 225      95.771 -21.690  47.104  1.00 90.62           O  
ATOM   1791  N   SER B 226      99.452 -20.860  44.549  1.00162.34           N  
ATOM   1792  CA  SER B 226     100.074 -20.474  43.316  1.00162.34           C  
ATOM   1795  C   SER B 226     100.547 -21.738  42.682  1.00162.34           C  
ATOM   1796  O   SER B 226     100.923 -22.688  43.369  1.00162.34           O  
ATOM   1793  CB  SER B 226     101.273 -19.533  43.491  1.00162.34           C  
ATOM   1794  OG  SER B 226     100.850 -18.311  44.078  1.00162.34           O  
ATOM   1797  N   GLU B 227     100.512 -21.799  41.335  1.00296.52           N  
ATOM   1798  CA  GLU B 227     100.797 -23.054  40.717  1.00296.52           C  
ATOM   1804  C   GLU B 227     101.543 -22.833  39.453  1.00296.52           C  
ATOM   1805  O   GLU B 227     101.919 -21.715  39.102  1.00296.52           O  
ATOM   1799  CB  GLU B 227      99.515 -23.821  40.337  1.00296.52           C  
ATOM   1800  CG  GLU B 227      98.675 -23.117  39.265  1.00296.52           C  
ATOM   1801  CD  GLU B 227      98.126 -21.813  39.832  1.00296.52           C  
ATOM   1802  OE1 GLU B 227      97.464 -21.861  40.902  1.00296.52           O  
ATOM   1803  OE2 GLU B 227      98.365 -20.751  39.197  1.00296.52           O1-
ATOM   1806  N   GLU B 228     101.795 -23.953  38.731  1.00311.73           N  
ATOM   1807  CA  GLU B 228     102.454 -23.898  37.483  1.00311.73           C  
ATOM   1813  C   GLU B 228     101.673 -22.935  36.531  1.00311.73           C  
ATOM   1814  O   GLU B 228     100.463 -23.062  36.726  1.00311.73           O  
ATOM   1808  CB  GLU B 228     102.639 -25.273  36.813  1.00311.73           C  
ATOM   1809  CG  GLU B 228     103.723 -26.145  37.430  1.00311.73           C  
ATOM   1810  CD  GLU B 228     103.547 -27.562  36.903  1.00311.73           C  
ATOM   1811  OE1 GLU B 228     103.900 -27.842  35.731  1.00311.73           O  
ATOM   1812  OE2 GLU B 228     103.104 -28.411  37.718  1.00311.73           O1-
ATOM   1815  N   GLU B 229     102.318 -22.000  35.613  1.00381.49           N  
ATOM   1816  CA  GLU B 229     101.987 -20.967  34.555  0.50381.49           C  
ATOM   1822  C   GLU B 229     103.305 -20.488  33.925  1.00381.49           C  
ATOM   1823  O   GLU B 229     103.921 -19.480  34.273  1.00381.49           O  
ATOM   1817  CB  GLU B 229     101.262 -19.718  35.068  0.00381.49           C  
ATOM   1818  CG  GLU B 229      99.777 -19.935  35.370  0.00381.49           C  
ATOM   1819  CD  GLU B 229      99.139 -18.571  35.599  0.00381.49           C  
ATOM   1820  OE1 GLU B 229      99.398 -17.965  36.674  0.00381.49           O  
ATOM   1821  OE2 GLU B 229      98.377 -18.121  34.699  0.00381.49           O1-
ATOM   1824  N   SER B 230     103.755 -21.160  32.884  1.00221.81           N  
ATOM   1825  CA  SER B 230     105.156 -21.093  32.515  1.00221.81           C  
ATOM   1828  C   SER B 230     105.679 -19.828  31.995  1.00221.81           C  
ATOM   1829  O   SER B 230     106.816 -19.446  32.283  1.00221.81           O  
ATOM   1826  CB  SER B 230     105.473 -22.097  31.392  1.00221.81           C  
ATOM   1827  OG  SER B 230     106.845 -22.017  31.048  1.00221.81           O  
ATOM   1830  N   LYS B 231     104.859 -19.182  31.185  1.00244.96           N  
ATOM   1831  CA  LYS B 231     105.350 -18.114  30.409  1.00244.96           C  
ATOM   1837  C   LYS B 231     106.216 -18.713  29.362  1.00244.96           C  
ATOM   1838  O   LYS B 231     107.219 -18.143  28.952  1.00244.96           O  
ATOM   1832  CB  LYS B 231     106.050 -17.024  31.217  1.00244.96           C  
ATOM   1833  CG  LYS B 231     105.004 -16.089  31.822  1.00244.96           C  
ATOM   1834  CD  LYS B 231     104.014 -16.814  32.735  1.00244.96           C  
ATOM   1835  CE  LYS B 231     102.802 -15.966  33.121  1.00244.96           C  
ATOM   1836  NZ  LYS B 231     101.835 -16.783  33.888  1.00244.96           N1+
ATOM   1839  N   ILE B 232     105.790 -19.890  28.869  1.00173.32           N  
ATOM   1840  CA  ILE B 232     106.458 -20.476  27.753  1.00173.32           C  
ATOM   1845  C   ILE B 232     105.600 -20.081  26.596  1.00173.32           C  
ATOM   1846  O   ILE B 232     104.456 -20.509  26.436  1.00173.32           O  
ATOM   1841  CB  ILE B 232     106.617 -21.973  27.871  1.00173.32           C  
ATOM   1842  CG1 ILE B 232     107.547 -22.519  26.785  1.00173.32           C  
ATOM   1843  CG2 ILE B 232     105.244 -22.651  27.936  1.00173.32           C  
ATOM   1844  CD1 ILE B 232     107.946 -23.973  27.034  1.00173.32           C  
ATOM   1847  N   ASP B 233     106.138 -19.164  25.781  1.00 75.13           N  
ATOM   1848  CA  ASP B 233     105.407 -18.655  24.667  1.00 75.13           C  
ATOM   1853  C   ASP B 233     105.350 -19.742  23.641  1.00 75.13           C  
ATOM   1854  O   ASP B 233     106.140 -20.683  23.669  1.00 75.13           O  
ATOM   1849  CB  ASP B 233     106.076 -17.405  24.058  1.00 75.13           C  
ATOM   1850  CG  ASP B 233     105.177 -16.765  23.010  1.00 75.13           C  
ATOM   1851  OD1 ASP B 233     105.135 -17.281  21.862  1.00 75.13           O  
ATOM   1852  OD2 ASP B 233     104.522 -15.742  23.344  1.00 75.13           O1-
ATOM   1855  N   LEU B 234     104.382 -19.637  22.717  1.00 78.07           N  
ATOM   1856  CA  LEU B 234     104.205 -20.621  21.683  1.00 78.07           C  
ATOM   1861  C   LEU B 234     105.425 -20.629  20.817  1.00 78.07           C  
ATOM   1862  O   LEU B 234     105.792 -21.659  20.254  1.00 78.07           O  
ATOM   1857  CB  LEU B 234     102.981 -20.339  20.798  1.00 78.07           C  
ATOM   1858  CG  LEU B 234     101.647 -20.481  21.555  1.00 78.07           C  
ATOM   1859  CD1 LEU B 234     100.448 -20.196  20.637  1.00 78.07           C  
ATOM   1860  CD2 LEU B 234     101.548 -21.848  22.255  1.00 78.07           C  
ATOM   1863  N   LEU B 235     106.020 -19.441  20.625  1.00110.47           N  
ATOM   1864  CA  LEU B 235     107.204 -19.211  19.848  1.00110.47           C  
ATOM   1869  C   LEU B 235     108.480 -19.624  20.529  1.00110.47           C  
ATOM   1870  O   LEU B 235     109.491 -19.776  19.846  1.00110.47           O  
ATOM   1865  CB  LEU B 235     107.334 -17.754  19.383  1.00110.47           C  
ATOM   1866  CG  LEU B 235     106.191 -17.368  18.428  1.00110.47           C  
ATOM   1867  CD1 LEU B 235     106.430 -15.999  17.773  1.00110.47           C  
ATOM   1868  CD2 LEU B 235     105.924 -18.495  17.417  1.00110.47           C  
ATOM   1871  N   ASP B 236     108.503 -19.757  21.876  1.00 89.76           N  
ATOM   1872  CA  ASP B 236     109.744 -20.008  22.572  1.00 89.76           C  
ATOM   1877  C   ASP B 236     110.511 -21.154  21.972  1.00 89.76           C  
ATOM   1878  O   ASP B 236     109.958 -22.157  21.524  1.00 89.76           O  
ATOM   1873  CB  ASP B 236     109.589 -20.286  24.079  1.00 89.76           C  
ATOM   1874  CG  ASP B 236     109.365 -18.959  24.793  1.00 89.76           C  
ATOM   1875  OD1 ASP B 236     109.585 -17.896  24.152  1.00 89.76           O  
ATOM   1876  OD2 ASP B 236     108.975 -18.992  25.991  1.00 89.76           O1-
ATOM   1879  N   ARG B 237     111.848 -20.981  21.955  1.00158.96           N  
ATOM   1880  CA  ARG B 237     112.822 -21.874  21.383  1.00158.96           C  
ATOM   1888  C   ARG B 237     112.911 -23.084  22.258  1.00158.96           C  
ATOM   1889  O   ARG B 237     112.486 -23.056  23.410  1.00158.96           O  
ATOM   1881  CB  ARG B 237     114.225 -21.256  21.395  1.00158.96           C  
ATOM   1882  CG  ARG B 237     114.666 -21.018  22.842  1.00158.96           C  
ATOM   1883  CD  ARG B 237     115.825 -20.049  23.046  1.00158.96           C  
ATOM   1884  NE  ARG B 237     117.035 -20.611  22.394  1.00158.96           N  
ATOM   1885  CZ  ARG B 237     118.261 -20.363  22.939  1.00158.96           C  
ATOM   1886  NH1 ARG B 237     118.352 -19.698  24.125  1.00158.96           N1+
ATOM   1887  NH2 ARG B 237     119.399 -20.781  22.311  1.00158.96           N  
ATOM   1890  N   LYS B 238     113.492 -24.185  21.733  1.00 67.79           N  
ATOM   1891  CA  LYS B 238     113.581 -25.396  22.498  1.00 67.79           C  
ATOM   1897  C   LYS B 238     114.361 -25.151  23.748  1.00 67.79           C  
ATOM   1898  O   LYS B 238     114.021 -25.686  24.801  1.00 67.79           O  
ATOM   1892  CB  LYS B 238     114.249 -26.582  21.774  1.00 67.79           C  
ATOM   1893  CG  LYS B 238     113.302 -27.376  20.872  0.65 67.79           C  
ATOM   1894  CD  LYS B 238     114.012 -28.375  19.955  0.65 67.79           C  
ATOM   1895  CE  LYS B 238     113.055 -29.198  19.093  0.65 67.79           C  
ATOM   1896  NZ  LYS B 238     113.818 -30.035  18.141  0.65 67.79           N1+
ATOM   1899  N   GLU B 239     115.423 -24.330  23.681  1.00 95.42           N  
ATOM   1900  CA  GLU B 239     116.250 -24.121  24.834  1.00 95.42           C  
ATOM   1906  C   GLU B 239     115.441 -23.524  25.950  1.00 95.42           C  
ATOM   1907  O   GLU B 239     115.583 -23.937  27.099  1.00 95.42           O  
ATOM   1901  CB  GLU B 239     117.421 -23.162  24.568  1.00 95.42           C  
ATOM   1902  CG  GLU B 239     118.525 -23.758  23.692  1.00 95.42           C  
ATOM   1903  CD  GLU B 239     118.175 -23.572  22.222  1.00 95.42           C  
ATOM   1904  OE1 GLU B 239     117.004 -23.229  21.913  1.00 95.42           O  
ATOM   1905  OE2 GLU B 239     119.090 -23.772  21.380  1.00 95.42           O1-
ATOM   1908  N   ASP B 240     114.586 -22.526  25.647  1.00 74.42           N  
ATOM   1909  CA  ASP B 240     113.778 -21.861  26.631  1.00 74.42           C  
ATOM   1914  C   ASP B 240     112.727 -22.800  27.134  1.00 74.42           C  
ATOM   1915  O   ASP B 240     112.346 -22.756  28.304  1.00 74.42           O  
ATOM   1910  CB  ASP B 240     113.100 -20.604  26.071  1.00 74.42           C  
ATOM   1911  CG  ASP B 240     114.219 -19.600  25.835  1.00 74.42           C  
ATOM   1912  OD1 ASP B 240     115.187 -19.602  26.643  1.00 74.42           O  
ATOM   1913  OD2 ASP B 240     114.134 -18.829  24.842  1.00 74.42           O1-
ATOM   1916  N   VAL B 241     112.212 -23.661  26.237  1.00 73.52           N  
ATOM   1917  CA  VAL B 241     111.220 -24.628  26.595  1.00 73.52           C  
ATOM   1921  C   VAL B 241     111.826 -25.492  27.650  1.00 73.52           C  
ATOM   1922  O   VAL B 241     111.244 -25.696  28.714  1.00 73.52           O  
ATOM   1918  CB  VAL B 241     110.869 -25.544  25.448  1.00 73.52           C  
ATOM   1919  CG1 VAL B 241     109.945 -26.663  25.957  1.00 73.52           C  
ATOM   1920  CG2 VAL B 241     110.262 -24.711  24.306  1.00 73.52           C  
ATOM   1923  N   LYS B 242     113.043 -26.001  27.380  1.00106.98           N  
ATOM   1924  CA  LYS B 242     113.675 -26.888  28.305  1.00106.98           C  
ATOM   1930  C   LYS B 242     114.012 -26.177  29.579  1.00106.98           C  
ATOM   1931  O   LYS B 242     113.798 -26.719  30.662  1.00106.98           O  
ATOM   1925  CB  LYS B 242     114.943 -27.560  27.760  1.00106.98           C  
ATOM   1926  CG  LYS B 242     115.464 -28.641  28.708  1.00106.98           C  
ATOM   1927  CD  LYS B 242     116.356 -29.687  28.039  1.00106.98           C  
ATOM   1928  CE  LYS B 242     115.562 -30.749  27.274  1.00106.98           C  
ATOM   1929  NZ  LYS B 242     114.643 -31.456  28.196  1.00106.98           N1+
ATOM   1932  N   LYS B 243     114.534 -24.937  29.495  1.00115.64           N  
ATOM   1933  CA  LYS B 243     114.926 -24.242  30.689  1.00115.64           C  
ATOM   1939  C   LYS B 243     113.727 -24.010  31.533  1.00115.64           C  
ATOM   1940  O   LYS B 243     113.733 -24.263  32.737  1.00115.64           O  
ATOM   1934  CB  LYS B 243     115.452 -22.823  30.438  1.00115.64           C  
ATOM   1935  CG  LYS B 243     115.792 -22.112  31.750  1.00115.64           C  
ATOM   1936  CD  LYS B 243     116.176 -20.644  31.589  1.00115.64           C  
ATOM   1937  CE  LYS B 243     115.027 -19.692  31.935  1.00115.64           C  
ATOM   1938  NZ  LYS B 243     113.873 -19.932  31.041  1.00115.64           N1+
ATOM   1941  N   LYS B 244     112.654 -23.514  30.902  1.00100.32           N  
ATOM   1942  CA  LYS B 244     111.483 -23.156  31.625  1.00100.32           C  
ATOM   1948  C   LYS B 244     110.915 -24.385  32.265  1.00100.32           C  
ATOM   1949  O   LYS B 244     110.475 -24.347  33.411  1.00100.32           O  
ATOM   1943  CB  LYS B 244     110.424 -22.505  30.720  1.00100.32           C  
ATOM   1944  CG  LYS B 244     110.862 -21.113  30.256  1.00100.32           C  
ATOM   1945  CD  LYS B 244     110.061 -20.539  29.089  1.00100.32           C  
ATOM   1946  CE  LYS B 244     110.480 -19.114  28.721  1.00100.32           C  
ATOM   1947  NZ  LYS B 244     111.884 -19.103  28.252  1.00100.32           N1+
ATOM   1950  N   LEU B 245     110.930 -25.525  31.553  1.00 89.48           N  
ATOM   1951  CA  LEU B 245     110.339 -26.724  32.070  1.00 89.48           C  
ATOM   1956  C   LEU B 245     111.048 -27.201  33.297  1.00 89.48           C  
ATOM   1957  O   LEU B 245     110.408 -27.667  34.237  1.00 89.48           O  
ATOM   1952  CB  LEU B 245     110.275 -27.869  31.042  1.00 89.48           C  
ATOM   1953  CG  LEU B 245     109.255 -27.589  29.919  1.00 89.48           C  
ATOM   1954  CD1 LEU B 245     109.107 -28.785  28.967  1.00 89.48           C  
ATOM   1955  CD2 LEU B 245     107.907 -27.134  30.502  1.00 89.48           C  
ATOM   1958  N   LYS B 246     112.385 -27.107  33.332  1.00131.51           N  
ATOM   1959  CA  LYS B 246     113.110 -27.614  34.464  1.00131.51           C  
ATOM   1965  C   LYS B 246     112.801 -26.840  35.713  1.00131.51           C  
ATOM   1966  O   LYS B 246     112.795 -27.401  36.806  1.00131.51           O  
ATOM   1960  CB  LYS B 246     114.613 -27.727  34.195  1.00131.51           C  
ATOM   1961  CG  LYS B 246     114.878 -29.047  33.467  1.00131.51           C  
ATOM   1962  CD  LYS B 246     114.017 -29.217  32.214  1.00131.51           C  
ATOM   1963  CE  LYS B 246     113.857 -30.675  31.777  1.00131.51           C  
ATOM   1964  NZ  LYS B 246     112.727 -30.801  30.829  1.00131.51           N1+
ATOM   1967  N   LYS B 247     112.559 -25.525  35.603  1.00145.46           N  
ATOM   1968  CA  LYS B 247     112.218 -24.715  36.741  1.00145.46           C  
ATOM   1974  C   LYS B 247     110.832 -25.064  37.230  1.00145.46           C  
ATOM   1975  O   LYS B 247     110.465 -24.746  38.361  1.00145.46           O  
ATOM   1969  CB  LYS B 247     112.283 -23.198  36.466  1.00145.46           C  
ATOM   1970  CG  LYS B 247     111.259 -22.694  35.449  1.00145.46           C  
ATOM   1971  CD  LYS B 247     111.133 -21.171  35.393  0.00145.46           C  
ATOM   1972  CE  LYS B 247     112.076 -20.504  34.390  0.00145.46           C  
ATOM   1973  NZ  LYS B 247     111.801 -19.051  34.337  0.00145.46           N1+
ATOM   1976  N   ALA B 248     110.008 -25.709  36.380  1.00 93.29           N  
ATOM   1977  CA  ALA B 248     108.619 -25.963  36.662  1.00 93.29           C  
ATOM   1979  C   ALA B 248     108.393 -26.573  38.007  1.00 93.29           C  
ATOM   1980  O   ALA B 248     109.100 -27.479  38.439  1.00 93.29           O  
ATOM   1978  CB  ALA B 248     107.946 -26.892  35.635  1.00 93.29           C  
ATOM   1981  N   PHE B 249     107.355 -26.058  38.700  1.00107.28           N  
ATOM   1982  CA  PHE B 249     106.930 -26.553  39.973  1.00107.28           C  
ATOM   1990  C   PHE B 249     106.195 -27.814  39.732  1.00107.28           C  
ATOM   1991  O   PHE B 249     105.226 -27.841  38.987  1.00107.28           O  
ATOM   1983  CB  PHE B 249     105.967 -25.573  40.652  1.00107.28           C  
ATOM   1984  CG  PHE B 249     105.139 -26.256  41.683  1.00107.28           C  
ATOM   1985  CD1 PHE B 249     105.572 -26.382  42.982  1.00107.28           C  
ATOM   1986  CD2 PHE B 249     103.909 -26.769  41.339  1.00107.28           C  
ATOM   1987  CE1 PHE B 249     104.788 -27.009  43.921  1.00107.28           C  
ATOM   1988  CE2 PHE B 249     103.119 -27.399  42.273  1.00107.28           C  
ATOM   1989  CZ  PHE B 249     103.558 -27.515  43.569  1.00107.28           C  
ATOM   1992  N   CYS B 250     106.635 -28.910  40.350  1.00 83.64           N  
ATOM   1993  CA  CYS B 250     105.939 -30.141  40.173  1.00 83.64           C  
ATOM   1996  C   CYS B 250     106.266 -30.902  41.404  1.00 83.64           C  
ATOM   1997  O   CYS B 250     107.302 -31.566  41.468  1.00 83.64           O  
ATOM   1994  CB  CYS B 250     106.462 -30.940  38.967  1.00 83.64           C  
ATOM   1995  SG  CYS B 250     105.588 -32.513  38.721  1.00 83.64           S  
ATOM   1998  N   GLU B 251     105.398 -30.817  42.430  1.00110.52           N  
ATOM   1999  CA  GLU B 251     105.767 -31.480  43.646  1.00110.52           C  
ATOM   2005  C   GLU B 251     105.463 -32.935  43.537  1.00110.52           C  
ATOM   2006  O   GLU B 251     104.487 -33.355  42.919  1.00110.52           O  
ATOM   2000  CB  GLU B 251     105.140 -30.884  44.921  1.00110.52           C  
ATOM   2001  CG  GLU B 251     103.617 -30.871  44.973  1.00110.52           C  
ATOM   2002  CD  GLU B 251     103.238 -30.068  46.210  1.00110.52           C  
ATOM   2003  OE1 GLU B 251     103.829 -30.331  47.292  0.50110.52           O  
ATOM   2004  OE2 GLU B 251     102.361 -29.172  46.087  1.00110.52           O1-
ATOM   2007  N   PRO B 252     106.302 -33.727  44.142  1.00135.55           N  
ATOM   2008  CA  PRO B 252     106.111 -35.138  44.034  1.00135.55           C  
ATOM   2012  C   PRO B 252     104.849 -35.564  44.704  1.00135.55           C  
ATOM   2013  O   PRO B 252     104.581 -35.123  45.821  1.00135.55           O  
ATOM   2010  CB  PRO B 252     107.380 -35.776  44.599  1.00135.55           C  
ATOM   2011  CG  PRO B 252     108.463 -34.713  44.323  1.00135.55           C  
ATOM   2009  CD  PRO B 252     107.701 -33.374  44.325  1.00135.55           C  
ATOM   2014  N   GLY B 253     104.053 -36.406  44.021  1.00 42.04           N  
ATOM   2015  CA  GLY B 253     102.867 -36.965  44.594  1.00 42.04           C  
ATOM   2016  C   GLY B 253     101.712 -36.003  44.527  1.00 42.04           C  
ATOM   2017  O   GLY B 253     100.608 -36.379  44.915  1.00 42.04           O  
ATOM   2018  N   ASN B 254     101.896 -34.761  44.016  1.00 84.63           N  
ATOM   2019  CA  ASN B 254     100.778 -33.851  44.067  1.00 84.63           C  
ATOM   2024  C   ASN B 254     100.014 -33.920  42.782  1.00 84.63           C  
ATOM   2025  O   ASN B 254     100.477 -33.474  41.736  1.00 84.63           O  
ATOM   2020  CB  ASN B 254     101.173 -32.382  44.304  1.00 84.63           C  
ATOM   2021  CG  ASN B 254      99.921 -31.611  44.704  1.00 84.63           C  
ATOM   2023  ND2 ASN B 254     100.112 -30.374  45.235  1.00 84.63           N  
ATOM   2022  OD1 ASN B 254      98.801 -32.095  44.548  1.00 84.63           O  
ATOM   2026  N   VAL B 255      98.855 -34.601  42.823  1.00 98.16           N  
ATOM   2027  CA  VAL B 255      97.921 -34.729  41.739  1.00 98.16           C  
ATOM   2031  C   VAL B 255      96.952 -33.578  41.676  1.00 98.16           C  
ATOM   2032  O   VAL B 255      96.391 -33.298  40.620  1.00 98.16           O  
ATOM   2028  CB  VAL B 255      97.130 -36.008  41.791  1.00 98.16           C  
ATOM   2029  CG1 VAL B 255      98.107 -37.185  41.633  1.00 98.16           C  
ATOM   2030  CG2 VAL B 255      96.320 -36.052  43.097  1.00 98.16           C  
ATOM   2033  N   GLU B 256      96.666 -32.949  42.833  1.00149.84           N  
ATOM   2034  CA  GLU B 256      95.616 -31.975  42.955  1.00149.84           C  
ATOM   2040  C   GLU B 256      95.880 -30.699  42.227  1.00149.84           C  
ATOM   2041  O   GLU B 256      95.011 -30.221  41.502  1.00149.84           O  
ATOM   2035  CB  GLU B 256      95.336 -31.613  44.421  1.00149.84           C  
ATOM   2036  CG  GLU B 256      93.982 -30.938  44.608  1.00149.84           C  
ATOM   2037  CD  GLU B 256      92.933 -32.030  44.486  1.00149.84           C  
ATOM   2038  OE1 GLU B 256      93.280 -33.214  44.742  1.00149.84           O  
ATOM   2039  OE2 GLU B 256      91.770 -31.696  44.137  1.00149.84           O1-
ATOM   2042  N   ASN B 257      97.071 -30.097  42.420  1.00 77.36           N  
ATOM   2043  CA  ASN B 257      97.382 -28.869  41.758  1.00 77.36           C  
ATOM   2048  C   ASN B 257      98.708 -29.107  41.145  1.00 77.36           C  
ATOM   2049  O   ASN B 257      99.729 -29.048  41.824  1.00 77.36           O  
ATOM   2044  CB  ASN B 257      97.524 -27.693  42.735  1.00 77.36           C  
ATOM   2045  CG  ASN B 257      96.142 -27.417  43.306  1.00 77.36           C  
ATOM   2047  ND2 ASN B 257      95.948 -27.746  44.611  1.00 77.36           N  
ATOM   2046  OD1 ASN B 257      95.255 -26.930  42.606  1.00 77.36           O  
ATOM   2050  N   ASN B 258      98.718 -29.401  39.835  1.00 85.03           N  
ATOM   2051  CA  ASN B 258      99.951 -29.729  39.205  1.00 85.03           C  
ATOM   2056  C   ASN B 258      99.795 -29.319  37.780  1.00 85.03           C  
ATOM   2057  O   ASN B 258      99.048 -29.941  37.025  1.00 85.03           O  
ATOM   2052  CB  ASN B 258     100.199 -31.249  39.252  1.00 85.03           C  
ATOM   2053  CG  ASN B 258     101.637 -31.537  38.870  1.00 85.03           C  
ATOM   2055  ND2 ASN B 258     102.181 -32.684  39.355  1.00 85.03           N  
ATOM   2054  OD1 ASN B 258     102.260 -30.760  38.152  1.00 85.03           O  
ATOM   2058  N   GLY B 259     100.521 -28.261  37.384  1.00 48.11           N  
ATOM   2059  CA  GLY B 259     100.436 -27.725  36.063  1.00 48.11           C  
ATOM   2060  C   GLY B 259     100.906 -28.734  35.055  1.00 48.11           C  
ATOM   2061  O   GLY B 259     100.381 -28.779  33.945  1.00 48.11           O  
ATOM   2062  N   VAL B 260     101.950 -29.530  35.370  1.00132.29           N  
ATOM   2063  CA  VAL B 260     102.423 -30.471  34.388  1.00132.29           C  
ATOM   2067  C   VAL B 260     101.396 -31.528  34.132  1.00132.29           C  
ATOM   2068  O   VAL B 260     101.124 -31.869  32.981  1.00132.29           O  
ATOM   2064  CB  VAL B 260     103.740 -31.147  34.691  1.00132.29           C  
ATOM   2065  CG1 VAL B 260     104.875 -30.124  34.569  1.00132.29           C  
ATOM   2066  CG2 VAL B 260     103.679 -31.814  36.065  1.00132.29           C  
ATOM   2069  N   LEU B 261     100.778 -32.074  35.192  1.00 63.54           N  
ATOM   2070  CA  LEU B 261      99.802 -33.106  34.989  1.00 63.54           C  
ATOM   2075  C   LEU B 261      98.648 -32.548  34.221  1.00 63.54           C  
ATOM   2076  O   LEU B 261      98.101 -33.213  33.343  1.00 63.54           O  
ATOM   2071  CB  LEU B 261      99.216 -33.673  36.292  1.00 63.54           C  
ATOM   2072  CG  LEU B 261     100.203 -34.512  37.117  1.00 63.54           C  
ATOM   2073  CD1 LEU B 261      99.536 -35.037  38.399  1.00 63.54           C  
ATOM   2074  CD2 LEU B 261     100.818 -35.639  36.272  1.00 63.54           C  
ATOM   2077  N   SER B 262      98.246 -31.303  34.534  1.00 88.93           N  
ATOM   2078  CA  SER B 262      97.091 -30.733  33.903  1.00 88.93           C  
ATOM   2081  C   SER B 262      97.323 -30.630  32.428  1.00 88.93           C  
ATOM   2082  O   SER B 262      96.421 -30.885  31.632  1.00 88.93           O  
ATOM   2079  CB  SER B 262      96.741 -29.332  34.442  1.00 88.93           C  
ATOM   2080  OG  SER B 262      97.797 -28.417  34.181  1.00 88.93           O  
ATOM   2083  N   PHE B 263      98.552 -30.269  32.023  1.00 74.33           N  
ATOM   2084  CA  PHE B 263      98.864 -30.079  30.639  1.00 74.33           C  
ATOM   2092  C   PHE B 263      98.729 -31.402  29.947  1.00 74.33           C  
ATOM   2093  O   PHE B 263      98.238 -31.489  28.822  1.00 74.33           O  
ATOM   2085  CB  PHE B 263     100.302 -29.554  30.447  1.00 74.33           C  
ATOM   2086  CG  PHE B 263     100.452 -29.064  29.047  1.00 74.33           C  
ATOM   2087  CD1 PHE B 263      99.911 -27.853  28.676  1.00 74.33           C  
ATOM   2088  CD2 PHE B 263     101.145 -29.795  28.113  1.00 74.33           C  
ATOM   2089  CE1 PHE B 263     100.044 -27.385  27.392  1.00 74.33           C  
ATOM   2090  CE2 PHE B 263     101.282 -29.330  26.827  1.00 74.33           C  
ATOM   2091  CZ  PHE B 263     100.729 -28.125  26.460  1.00 74.33           C  
ATOM   2094  N   ILE B 264      99.184 -32.483  30.603  1.00 48.17           N  
ATOM   2095  CA  ILE B 264      99.087 -33.781  30.008  1.00 48.17           C  
ATOM   2100  C   ILE B 264      97.641 -34.132  29.840  1.00 48.17           C  
ATOM   2101  O   ILE B 264      97.224 -34.585  28.775  1.00 48.17           O  
ATOM   2096  CB  ILE B 264      99.745 -34.845  30.839  1.00 48.17           C  
ATOM   2097  CG1 ILE B 264     101.255 -34.562  30.943  1.00 48.17           C  
ATOM   2098  CG2 ILE B 264      99.405 -36.218  30.233  1.00 48.17           C  
ATOM   2099  CD1 ILE B 264     101.981 -35.409  31.986  1.00 48.17           C  
ATOM   2102  N   LYS B 265      96.818 -33.895  30.878  1.00 84.52           N  
ATOM   2103  CA  LYS B 265      95.442 -34.302  30.810  1.00 84.52           C  
ATOM   2109  C   LYS B 265      94.733 -33.625  29.679  1.00 84.52           C  
ATOM   2110  O   LYS B 265      94.066 -34.269  28.870  1.00 84.52           O  
ATOM   2104  CB  LYS B 265      94.650 -33.915  32.069  1.00 84.52           C  
ATOM   2105  CG  LYS B 265      93.152 -34.201  31.947  1.00 84.52           C  
ATOM   2106  CD  LYS B 265      92.366 -33.945  33.232  1.00 84.52           C  
ATOM   2107  CE  LYS B 265      90.854 -33.922  33.016  1.00 84.52           C  
ATOM   2108  NZ  LYS B 265      90.177 -33.434  34.238  1.00 84.52           N1+
ATOM   2111  N   HIS B 266      94.815 -32.288  29.633  1.00111.50           N  
ATOM   2112  CA  HIS B 266      94.082 -31.527  28.666  1.00111.50           C  
ATOM   2119  C   HIS B 266      94.654 -31.517  27.276  1.00111.50           C  
ATOM   2120  O   HIS B 266      93.891 -31.529  26.312  1.00111.50           O  
ATOM   2115  CB  HIS B 266      93.868 -30.080  29.128  1.00111.50           C  
ATOM   2114  CG  HIS B 266      92.944 -30.049  30.307  1.00111.50           C  
ATOM   2117  CD2 HIS B 266      93.208 -30.106  31.639  1.00111.50           C  
ATOM   2113  ND1 HIS B 266      91.572 -29.996  30.197  1.00111.50           N  
ATOM   2118  CE1 HIS B 266      91.078 -30.024  31.460  1.00111.50           C  
ATOM   2116  NE2 HIS B 266      92.032 -30.091  32.369  1.00111.50           N  
ATOM   2121  N   VAL B 267      95.980 -31.296  27.132  1.00108.18           N  
ATOM   2122  CA  VAL B 267      96.552 -31.225  25.812  1.00108.18           C  
ATOM   2126  C   VAL B 267      97.127 -32.486  25.213  1.00108.18           C  
ATOM   2127  O   VAL B 267      96.737 -32.911  24.127  1.00108.18           O  
ATOM   2123  CB  VAL B 267      97.615 -30.172  25.721  1.00108.18           C  
ATOM   2124  CG1 VAL B 267      98.209 -30.204  24.302  1.00108.18           C  
ATOM   2125  CG2 VAL B 267      96.992 -28.820  26.121  1.00108.18           C  
ATOM   2128  N   LEU B 268      98.118 -33.087  25.912  1.00 79.62           N  
ATOM   2129  CA  LEU B 268      98.928 -34.153  25.366  1.00 79.62           C  
ATOM   2134  C   LEU B 268      98.244 -35.477  25.260  1.00 79.62           C  
ATOM   2135  O   LEU B 268      98.298 -36.137  24.225  1.00 79.62           O  
ATOM   2130  CB  LEU B 268     100.234 -34.369  26.155  1.00 79.62           C  
ATOM   2131  CG  LEU B 268     101.162 -33.137  26.148  1.00 79.62           C  
ATOM   2132  CD1 LEU B 268     102.483 -33.427  26.881  1.00 79.62           C  
ATOM   2133  CD2 LEU B 268     101.371 -32.591  24.725  1.00 79.62           C  
ATOM   2136  N   PHE B 269      97.565 -35.885  26.339  1.00127.67           N  
ATOM   2137  CA  PHE B 269      96.947 -37.175  26.440  1.00127.67           C  
ATOM   2145  C   PHE B 269      95.902 -37.288  25.359  1.00127.67           C  
ATOM   2146  O   PHE B 269      95.784 -38.342  24.735  1.00127.67           O  
ATOM   2138  CB  PHE B 269      96.268 -37.347  27.815  1.00127.67           C  
ATOM   2139  CG  PHE B 269      96.069 -38.791  28.107  1.00127.67           C  
ATOM   2140  CD1 PHE B 269      95.026 -39.498  27.558  1.00127.67           C  
ATOM   2141  CD2 PHE B 269      96.939 -39.428  28.962  1.00127.67           C  
ATOM   2142  CE1 PHE B 269      94.868 -40.833  27.850  1.00127.67           C  
ATOM   2143  CE2 PHE B 269      96.786 -40.759  29.259  1.00127.67           C  
ATOM   2144  CZ  PHE B 269      95.747 -41.463  28.701  1.00127.67           C  
ATOM   2147  N   PRO B 270      95.137 -36.258  25.095  1.00 90.54           N  
ATOM   2148  CA  PRO B 270      94.107 -36.366  24.094  1.00 90.54           C  
ATOM   2152  C   PRO B 270      94.536 -36.561  22.672  1.00 90.54           C  
ATOM   2153  O   PRO B 270      93.672 -36.938  21.880  1.00 90.54           O  
ATOM   2150  CB  PRO B 270      93.208 -35.146  24.284  1.00 90.54           C  
ATOM   2151  CG  PRO B 270      93.332 -34.833  25.784  1.00 90.54           C  
ATOM   2149  CD  PRO B 270      94.734 -35.336  26.155  1.00 90.54           C  
ATOM   2154  N   LEU B 271      95.806 -36.299  22.292  1.00 78.29           N  
ATOM   2155  CA  LEU B 271      96.112 -36.435  20.893  1.00 78.29           C  
ATOM   2160  C   LEU B 271      95.816 -37.844  20.458  1.00 78.29           C  
ATOM   2161  O   LEU B 271      94.951 -38.057  19.609  1.00 78.29           O  
ATOM   2156  CB  LEU B 271      97.600 -36.189  20.590  1.00 78.29           C  
ATOM   2157  CG  LEU B 271      98.090 -34.760  20.895  1.00 78.29           C  
ATOM   2158  CD1 LEU B 271      99.583 -34.605  20.561  1.00 78.29           C  
ATOM   2159  CD2 LEU B 271      97.217 -33.704  20.196  1.00 78.29           C  
ATOM   2162  N   LYS B 272      96.560 -38.820  21.018  1.00180.21           N  
ATOM   2163  CA  LYS B 272      96.429 -40.242  20.820  1.00180.21           C  
ATOM   2169  C   LYS B 272      95.508 -40.896  21.818  1.00180.21           C  
ATOM   2170  O   LYS B 272      95.103 -42.042  21.632  1.00180.21           O  
ATOM   2164  CB  LYS B 272      97.758 -41.008  20.896  1.00180.21           C  
ATOM   2165  CG  LYS B 272      98.846 -40.434  19.994  1.00180.21           C  
ATOM   2166  CD  LYS B 272      99.478 -39.188  20.605  1.00180.21           C  
ATOM   2167  CE  LYS B 272     100.013 -39.461  22.012  1.00180.21           C  
ATOM   2168  NZ  LYS B 272     100.418 -38.198  22.659  1.00180.21           N1+
ATOM   2171  N   SER B 273      95.185 -40.215  22.932  1.00 78.90           N  
ATOM   2172  CA  SER B 273      94.489 -40.852  24.020  1.00 78.90           C  
ATOM   2175  C   SER B 273      95.427 -41.792  24.713  1.00 78.90           C  
ATOM   2176  O   SER B 273      95.026 -42.836  25.226  1.00 78.90           O  
ATOM   2173  CB  SER B 273      93.225 -41.614  23.586  1.00 78.90           C  
ATOM   2174  OG  SER B 273      92.257 -40.697  23.095  1.00 78.90           O  
ATOM   2177  N   GLU B 274      96.726 -41.422  24.728  1.00 72.64           N  
ATOM   2178  CA  GLU B 274      97.731 -42.154  25.446  1.00 72.64           C  
ATOM   2184  C   GLU B 274      98.805 -41.170  25.813  1.00 72.64           C  
ATOM   2185  O   GLU B 274      98.827 -40.045  25.319  1.00 72.64           O  
ATOM   2179  CB  GLU B 274      98.418 -43.249  24.615  1.00 72.64           C  
ATOM   2180  CG  GLU B 274      99.193 -42.682  23.424  1.00 72.64           C  
ATOM   2181  CD  GLU B 274     100.042 -43.792  22.828  1.00 72.64           C  
ATOM   2182  OE1 GLU B 274      99.581 -44.964  22.835  1.00 72.64           O  
ATOM   2183  OE2 GLU B 274     101.170 -43.482  22.357  1.00 72.64           O1-
ATOM   2186  N   PHE B 275      99.706 -41.551  26.743  1.00 77.73           N  
ATOM   2187  CA  PHE B 275     100.798 -40.681  27.069  1.00 77.73           C  
ATOM   2195  C   PHE B 275     101.945 -41.563  27.435  1.00 77.73           C  
ATOM   2196  O   PHE B 275     101.782 -42.519  28.193  1.00 77.73           O  
ATOM   2188  CB  PHE B 275     100.492 -39.743  28.250  1.00 77.73           C  
ATOM   2189  CG  PHE B 275     101.611 -38.764  28.355  1.00 77.73           C  
ATOM   2190  CD1 PHE B 275     101.754 -37.772  27.411  1.00 77.73           C  
ATOM   2191  CD2 PHE B 275     102.499 -38.819  29.403  1.00 77.73           C  
ATOM   2192  CE1 PHE B 275     102.777 -36.858  27.500  1.00 77.73           C  
ATOM   2193  CE2 PHE B 275     103.524 -37.905  29.497  1.00 77.73           C  
ATOM   2194  CZ  PHE B 275     103.667 -36.926  28.544  1.00 77.73           C  
ATOM   2197  N   VAL B 276     103.148 -41.265  26.903  1.00 54.54           N  
ATOM   2198  CA  VAL B 276     104.256 -42.118  27.211  1.00 54.54           C  
ATOM   2202  C   VAL B 276     105.146 -41.417  28.178  1.00 54.54           C  
ATOM   2203  O   VAL B 276     105.531 -40.265  27.980  1.00 54.54           O  
ATOM   2199  CB  VAL B 276     105.086 -42.492  26.018  1.00 54.54           C  
ATOM   2200  CG1 VAL B 276     106.294 -43.305  26.511  1.00 54.54           C  
ATOM   2201  CG2 VAL B 276     104.203 -43.257  25.014  1.00 54.54           C  
ATOM   2204  N   ILE B 277     105.483 -42.110  29.282  1.00 85.95           N  
ATOM   2205  CA  ILE B 277     106.396 -41.523  30.215  1.00 85.95           C  
ATOM   2210  C   ILE B 277     107.714 -42.180  30.034  1.00 85.95           C  
ATOM   2211  O   ILE B 277     107.816 -43.403  29.940  1.00 85.95           O  
ATOM   2206  CB  ILE B 277     105.984 -41.596  31.656  1.00 85.95           C  
ATOM   2207  CG1 ILE B 277     104.798 -40.648  31.884  1.00 85.95           C  
ATOM   2208  CG2 ILE B 277     107.211 -41.278  32.530  1.00 85.95           C  
ATOM   2209  CD1 ILE B 277     104.285 -40.635  33.317  1.00 85.95           C  
ATOM   2212  N   LEU B 278     108.763 -41.343  29.940  1.00 65.88           N  
ATOM   2213  CA  LEU B 278     110.098 -41.819  29.739  1.00 65.88           C  
ATOM   2218  C   LEU B 278     110.720 -41.961  31.090  1.00 65.88           C  
ATOM   2219  O   LEU B 278     110.781 -41.007  31.864  1.00 65.88           O  
ATOM   2214  CB  LEU B 278     110.947 -40.851  28.909  1.00 65.88           C  
ATOM   2215  CG  LEU B 278     110.394 -40.674  27.484  1.00 65.88           C  
ATOM   2216  CD1 LEU B 278     111.257 -39.699  26.667  1.00 65.88           C  
ATOM   2217  CD2 LEU B 278     110.211 -42.032  26.788  1.00 65.88           C  
ATOM   2220  N   ARG B 279     111.189 -43.185  31.407  1.00126.05           N  
ATOM   2221  CA  ARG B 279     111.755 -43.449  32.699  1.00126.05           C  
ATOM   2229  C   ARG B 279     112.838 -44.475  32.519  1.00126.05           C  
ATOM   2230  O   ARG B 279     112.813 -45.261  31.573  1.00126.05           O  
ATOM   2222  CB  ARG B 279     110.707 -44.026  33.662  1.00126.05           C  
ATOM   2223  CG  ARG B 279     111.101 -44.031  35.139  1.00126.05           C  
ATOM   2224  CD  ARG B 279     109.975 -44.561  36.027  1.00126.05           C  
ATOM   2225  NE  ARG B 279     108.753 -43.787  35.669  1.00126.05           N  
ATOM   2226  CZ  ARG B 279     107.518 -44.258  36.009  1.00126.05           C  
ATOM   2227  NH1 ARG B 279     107.411 -45.412  36.730  1.00126.05           N1+
ATOM   2228  NH2 ARG B 279     106.394 -43.584  35.620  1.00126.05           N  
ATOM   2231  N   ASP B 280     113.826 -44.498  33.439  1.00 45.64           N  
ATOM   2232  CA  ASP B 280     114.914 -45.430  33.316  1.00 45.64           C  
ATOM   2237  C   ASP B 280     114.440 -46.809  33.664  1.00 45.64           C  
ATOM   2238  O   ASP B 280     113.421 -46.994  34.327  1.00 45.64           O  
ATOM   2233  CB  ASP B 280     116.135 -45.096  34.191  1.00 45.64           C  
ATOM   2234  CG  ASP B 280     116.868 -43.938  33.525  1.00 45.64           C  
ATOM   2235  OD1 ASP B 280     116.991 -43.966  32.271  1.00 45.64           O  
ATOM   2236  OD2 ASP B 280     117.306 -43.007  34.253  1.00 45.64           O1-
ATOM   2239  N   GLU B 281     115.209 -47.819  33.214  1.00 63.35           N  
ATOM   2240  CA  GLU B 281     114.888 -49.213  33.349  1.00 63.35           C  
ATOM   2246  C   GLU B 281     114.813 -49.601  34.794  1.00 63.35           C  
ATOM   2247  O   GLU B 281     113.953 -50.388  35.187  1.00 63.35           O  
ATOM   2241  CB  GLU B 281     115.943 -50.124  32.694  1.00 63.35           C  
ATOM   2242  CG  GLU B 281     115.972 -50.040  31.167  1.00 63.35           C  
ATOM   2243  CD  GLU B 281     114.859 -50.925  30.625  1.00 63.35           C  
ATOM   2244  OE1 GLU B 281     114.289 -51.715  31.427  1.00 63.35           O  
ATOM   2245  OE2 GLU B 281     114.564 -50.826  29.406  1.00 63.35           O1-
ATOM   2248  N   LYS B 282     115.713 -49.059  35.631  1.00 69.74           N  
ATOM   2249  CA  LYS B 282     115.729 -49.457  37.010  1.00 69.74           C  
ATOM   2255  C   LYS B 282     114.424 -49.079  37.623  1.00 69.74           C  
ATOM   2256  O   LYS B 282     113.900 -49.768  38.499  1.00 69.74           O  
ATOM   2250  CB  LYS B 282     116.837 -48.779  37.825  1.00 69.74           C  
ATOM   2251  CG  LYS B 282     116.987 -49.384  39.221  1.00 69.74           C
[truncated: 38,159 more chars]
