# Supplementary material for: Structural Descriptors for Subunit Interface Regions in Homodimers: Effect of Lipid Membrane and Secondary Structure Type
Source: J Chem Inf Model. 2025 Mar 27;65(7):3117–26. doi: 10.1021/acs.jcim.4c01233 (PMC12004529; doi:10.1021/acs.jcim.4c01233)
Supplement: Supplementary file 3 — ci4c01233_si_003.tar [file ci4c01233_si_003.tar › database/alpha/5f23_cytop.pdb]

HEADER    5f23_chain_A
ATOM     24  N   HIS A   4     -19.923 -29.952  17.459  1.00 95.09           N  
ATOM     25  CA  HIS A   4     -20.593 -29.259  18.517  1.00 95.09           C  
ATOM     32  C   HIS A   4     -20.014 -27.882  18.549  1.00 95.09           C  
ATOM     33  O   HIS A   4     -18.967 -27.627  17.958  1.00 95.09           O  
ATOM     28  CB  HIS A   4     -20.423 -29.910  19.901  1.00 95.09           C  
ATOM     27  CG  HIS A   4     -21.386 -29.371  20.917  1.00 95.09           C  
ATOM     30  CD2 HIS A   4     -21.230 -28.388  21.845  1.00 95.09           C  
ATOM     26  ND1 HIS A   4     -22.676 -29.829  21.068  1.00 95.09           N  
ATOM     31  CE1 HIS A   4     -23.234 -29.108  22.072  1.00 95.09           C  
ATOM     29  NE2 HIS A   4     -22.395 -28.220  22.574  1.00 95.09           N  
ATOM     34  N   HIS A   5     -20.703 -26.950  19.230  1.00 42.27           N  
ATOM     35  CA  HIS A   5     -20.306 -25.572  19.254  1.00 42.27           C  
ATOM     42  C   HIS A   5     -18.920 -25.427  19.799  1.00 42.27           C  
ATOM     43  O   HIS A   5     -18.077 -24.761  19.199  1.00 42.27           O  
ATOM     38  CB  HIS A   5     -21.226 -24.727  20.154  1.00 42.27           C  
ATOM     37  CG  HIS A   5     -20.826 -23.283  20.238  1.00 42.27           C  
ATOM     40  CD2 HIS A   5     -19.972 -22.668  21.102  1.00 42.27           C  
ATOM     36  ND1 HIS A   5     -21.294 -22.293  19.403  1.00 42.27           N  
ATOM     41  CE1 HIS A   5     -20.704 -21.137  19.800  1.00 42.27           C  
ATOM     39  NE2 HIS A   5     -19.893 -21.315  20.827  1.00 42.27           N  
ATOM     44  N   HIS A   6     -18.637 -26.069  20.943  1.00 69.80           N  
ATOM     45  CA  HIS A   6     -17.368 -25.906  21.591  1.00 69.80           C  
ATOM     52  C   HIS A   6     -16.258 -26.379  20.704  1.00 69.80           C  
ATOM     53  O   HIS A   6     -15.272 -25.670  20.502  1.00 69.80           O  
ATOM     48  CB  HIS A   6     -17.293 -26.721  22.894  1.00 69.80           C  
ATOM     47  CG  HIS A   6     -15.985 -26.602  23.616  1.00 69.80           C  
ATOM     50  CD2 HIS A   6     -15.601 -25.750  24.606  1.00 69.80           C  
ATOM     46  ND1 HIS A   6     -14.898 -27.412  23.375  1.00 69.80           N  
ATOM     51  CE1 HIS A   6     -13.918 -27.015  24.224  1.00 69.80           C  
ATOM     49  NE2 HIS A   6     -14.298 -26.008  24.991  1.00 69.80           N  
ATOM     54  N   HIS A   7     -16.404 -27.584  20.129  1.00 33.35           N  
ATOM     55  CA  HIS A   7     -15.336 -28.164  19.369  1.00 33.35           C  
ATOM     62  C   HIS A   7     -15.023 -27.332  18.166  1.00 33.35           C  
ATOM     63  O   HIS A   7     -13.858 -27.053  17.888  1.00 33.35           O  
ATOM     58  CB  HIS A   7     -15.655 -29.588  18.881  1.00 33.35           C  
ATOM     57  CG  HIS A   7     -14.484 -30.244  18.209  1.00 33.35           C  
ATOM     60  CD2 HIS A   7     -13.521 -31.058  18.722  1.00 33.35           C  
ATOM     56  ND1 HIS A   7     -14.181 -30.099  16.873  1.00 33.35           N  
ATOM     61  CE1 HIS A   7     -13.059 -30.827  16.646  1.00 33.35           C  
ATOM     59  NE2 HIS A   7     -12.620 -31.427  17.738  1.00 33.35           N  
ATOM     64  N   HIS A   8     -16.057 -26.897  17.426  1.00 30.02           N  
ATOM     65  CA  HIS A   8     -15.821 -26.172  16.213  1.00 30.02           C  
ATOM     72  C   HIS A   8     -15.136 -24.885  16.529  1.00 30.02           C  
ATOM     73  O   HIS A   8     -14.217 -24.469  15.824  1.00 30.02           O  
ATOM     68  CB  HIS A   8     -17.108 -25.834  15.444  1.00 30.02           C  
ATOM     67  CG  HIS A   8     -16.821 -25.171  14.130  1.00 30.02           C  
ATOM     70  CD2 HIS A   8     -16.960 -23.870  13.755  1.00 30.02           C  
ATOM     66  ND1 HIS A   8     -16.327 -25.829  13.027  1.00 30.02           N  
ATOM     71  CE1 HIS A   8     -16.192 -24.901  12.046  1.00 30.02           C  
ATOM     69  NE2 HIS A   8     -16.564 -23.698  12.441  1.00 30.02           N  
ATOM     74  N   MET A   9     -15.559 -24.228  17.620  0.61131.40           N  
ATOM     75  CA  MET A   9     -15.012 -22.954  17.973  0.61131.40           C  
ATOM     80  C   MET A   9     -13.551 -23.118  18.237  0.61131.40           C  
ATOM     81  O   MET A   9     -12.740 -22.284  17.836  0.61131.40           O  
ATOM     76  CB  MET A   9     -15.657 -22.383  19.247  0.61131.40           C  
ATOM     77  CG  MET A   9     -15.215 -20.956  19.562  0.61131.40           C  
ATOM     78  SD  MET A   9     -15.859 -19.714  18.404  0.61131.40           S  
ATOM     79  CE  MET A   9     -14.675 -18.434  18.908  0.61131.40           C  
ATOM     82  N   GLN A  10     -13.171 -24.215  18.916  1.00 83.45           N  
ATOM     83  CA  GLN A  10     -11.791 -24.417  19.247  1.00 83.45           C  
ATOM     89  C   GLN A  10     -10.995 -24.546  17.992  1.00 83.45           C  
ATOM     90  O   GLN A  10      -9.908 -23.981  17.877  1.00 83.45           O  
ATOM     84  CB  GLN A  10     -11.526 -25.703  20.042  1.00 83.45           C  
ATOM     85  CG  GLN A  10     -12.079 -25.690  21.463  1.00 83.45           C  
ATOM     86  CD  GLN A  10     -11.726 -27.029  22.094  1.00 83.45           C  
ATOM     88  NE2 GLN A  10     -11.079 -26.989  23.290  1.00 83.45           N  
ATOM     87  OE1 GLN A  10     -12.007 -28.087  21.530  1.00 83.45           O  
ATOM     91  N   GLN A  11     -11.521 -25.293  17.006  1.00 39.79           N  
ATOM     92  CA  GLN A  11     -10.774 -25.530  15.805  0.48 39.79           C  
ATOM     98  C   GLN A  11     -10.552 -24.241  15.079  1.00 39.79           C  
ATOM     99  O   GLN A  11      -9.466 -24.002  14.553  1.00 39.79           O  
ATOM     93  CB  GLN A  11     -11.472 -26.507  14.847  0.48 39.79           C  
ATOM     94  CG  GLN A  11     -11.578 -27.915  15.432  0.48 39.79           C  
ATOM     95  CD  GLN A  11     -10.164 -28.393  15.731  0.48 39.79           C  
ATOM     97  NE2 GLN A  11      -9.270 -28.325  14.708  0.48 39.79           N  
ATOM     96  OE1 GLN A  11      -9.862 -28.819  16.845  0.48 39.79           O  
ATOM    100  N   ILE A  12     -11.572 -23.368  15.042  1.00 30.91           N  
ATOM    101  CA  ILE A  12     -11.441 -22.134  14.324  1.00 30.91           C  
ATOM    106  C   ILE A  12     -10.353 -21.327  14.954  1.00 30.91           C  
ATOM    107  O   ILE A  12      -9.510 -20.756  14.264  1.00 30.91           O  
ATOM    102  CB  ILE A  12     -12.689 -21.298  14.373  1.00 30.91           C  
ATOM    103  CG1 ILE A  12     -13.865 -22.046  13.727  1.00 30.91           C  
ATOM    104  CG2 ILE A  12     -12.378 -19.942  13.714  1.00 30.91           C  
ATOM    105  CD1 ILE A  12     -15.222 -21.407  14.016  1.00 30.91           C  
ATOM    108  N   GLN A  13     -10.332 -21.278  16.296  1.00 72.52           N  
ATOM    109  CA  GLN A  13      -9.375 -20.468  16.992  1.00 72.52           C  
ATOM    115  C   GLN A  13      -8.000 -20.952  16.664  1.00 72.52           C  
ATOM    116  O   GLN A  13      -7.088 -20.163  16.428  1.00 72.52           O  
ATOM    110  CB  GLN A  13      -9.565 -20.538  18.521  1.00 72.52           C  
ATOM    111  CG  GLN A  13      -8.620 -19.642  19.327  1.00 72.52           C  
ATOM    112  CD  GLN A  13      -7.267 -20.328  19.448  1.00 72.52           C  
ATOM    114  NE2 GLN A  13      -6.177 -19.573  19.148  1.00 72.52           N  
ATOM    113  OE1 GLN A  13      -7.180 -21.504  19.798  1.00 72.52           O  
ATOM    117  N   ARG A  14      -7.829 -22.283  16.632  1.00 65.93           N  
ATOM    118  CA  ARG A  14      -6.558 -22.896  16.391  1.00 65.93           C  
ATOM    126  C   ARG A  14      -6.108 -22.559  15.002  1.00 65.93           C  
ATOM    127  O   ARG A  14      -4.934 -22.267  14.772  1.00 65.93           O  
ATOM    119  CB  ARG A  14      -6.669 -24.419  16.580  1.00 65.93           C  
ATOM    120  CG  ARG A  14      -7.263 -24.720  17.962  1.00 65.93           C  
ATOM    121  CD  ARG A  14      -7.702 -26.163  18.212  1.00 65.93           C  
ATOM    122  NE  ARG A  14      -8.620 -26.125  19.388  1.00 65.93           N  
ATOM    123  CZ  ARG A  14      -8.121 -26.185  20.657  1.00 65.93           C  
ATOM    124  NH1 ARG A  14      -6.782 -26.345  20.856  1.00 65.93           N1+
ATOM    125  NH2 ARG A  14      -8.959 -26.082  21.728  1.00 65.93           N  
ATOM    128  N   ASP A  15      -7.043 -22.573  14.034  1.00 33.99           N  
ATOM    129  CA  ASP A  15      -6.700 -22.300  12.670  1.00 33.99           C  
ATOM    134  C   ASP A  15      -6.191 -20.896  12.552  1.00 33.99           C  
ATOM    135  O   ASP A  15      -5.190 -20.656  11.879  1.00 33.99           O  
ATOM    130  CB  ASP A  15      -7.909 -22.427  11.726  1.00 33.99           C  
ATOM    131  CG  ASP A  15      -8.320 -23.891  11.657  1.00 33.99           C  
ATOM    132  OD1 ASP A  15      -7.509 -24.758  12.083  1.00 33.99           O  
ATOM    133  OD2 ASP A  15      -9.453 -24.163  11.177  1.00 33.99           O1-
ATOM    136  N   ILE A  16      -6.862 -19.921  13.203  1.00142.65           N  
ATOM    137  CA  ILE A  16      -6.440 -18.558  13.046  1.00142.65           C  
ATOM    142  C   ILE A  16      -5.092 -18.359  13.656  1.00142.65           C  
ATOM    143  O   ILE A  16      -4.254 -17.649  13.103  1.00142.65           O  
ATOM    138  CB  ILE A  16      -7.379 -17.508  13.578  1.00142.65           C  
ATOM    139  CG1 ILE A  16      -7.544 -17.550  15.092  1.00142.65           C  
ATOM    140  CG2 ILE A  16      -8.711 -17.641  12.833  1.00142.65           C  
ATOM    141  CD1 ILE A  16      -8.257 -16.295  15.585  1.00142.65           C  
ATOM    144  N   ALA A  17      -4.835 -18.985  14.818  1.00 30.59           N  
ATOM    145  CA  ALA A  17      -3.565 -18.806  15.456  1.00 30.59           C  
ATOM    147  C   ALA A  17      -2.505 -19.281  14.513  1.00 30.59           C  
ATOM    148  O   ALA A  17      -1.444 -18.669  14.405  1.00 30.59           O  
ATOM    146  CB  ALA A  17      -3.431 -19.614  16.760  1.00 30.59           C  
ATOM    149  N   GLN A  18      -2.766 -20.393  13.800  1.00 36.52           N  
ATOM    150  CA  GLN A  18      -1.804 -20.950  12.891  1.00 36.52           C  
ATOM    156  C   GLN A  18      -1.526 -19.989  11.776  1.00 36.52           C  
ATOM    157  O   GLN A  18      -0.373 -19.786  11.401  1.00 36.52           O  
ATOM    151  CB  GLN A  18      -2.301 -22.250  12.235  1.00 36.52           C  
ATOM    152  CG  GLN A  18      -1.299 -22.875  11.262  1.00 36.52           C  
ATOM    153  CD  GLN A  18      -1.945 -24.117  10.664  1.00 36.52           C  
ATOM    155  NE2 GLN A  18      -2.741 -23.917   9.579  1.00 36.52           N  
ATOM    154  OE1 GLN A  18      -1.755 -25.230  11.149  1.00 36.52           O  
ATOM    158  N   ALA A  19      -2.577 -19.363  11.214  1.00 40.90           N  
ATOM    159  CA  ALA A  19      -2.400 -18.484  10.093  1.00 40.90           C  
ATOM    161  C   ALA A  19      -1.563 -17.309  10.501  1.00 40.90           C  
ATOM    162  O   ALA A  19      -0.708 -16.847   9.747  1.00 40.90           O  
ATOM    160  CB  ALA A  19      -3.729 -17.934   9.547  1.00 40.90           C  
ATOM    163  N   LEU A  20      -1.831 -16.794  11.712  1.00 90.05           N  
ATOM    164  CA  LEU A  20      -1.203 -15.664  12.335  1.00 90.05           C  
ATOM    169  C   LEU A  20       0.203 -15.987  12.734  1.00 90.05           C  
ATOM    170  O   LEU A  20       1.004 -15.081  12.963  1.00 90.05           O  
ATOM    165  CB  LEU A  20      -1.972 -15.185  13.580  1.00 90.05           C  
ATOM    166  CG  LEU A  20      -3.396 -14.706  13.239  1.00 90.05           C  
ATOM    167  CD1 LEU A  20      -4.150 -14.222  14.489  1.00 90.05           C  
ATOM    168  CD2 LEU A  20      -3.376 -13.668  12.107  1.00 90.05           C  
ATOM    171  N   GLN A  21       0.526 -17.289  12.864  1.00100.75           N  
ATOM    172  CA  GLN A  21       1.826 -17.697  13.312  1.00100.75           C  
ATOM    178  C   GLN A  21       2.016 -17.163  14.696  1.00100.75           C  
ATOM    179  O   GLN A  21       3.067 -16.626  15.040  1.00100.75           O  
ATOM    173  CB  GLN A  21       2.966 -17.163  12.427  1.00100.75           C  
ATOM    174  CG  GLN A  21       4.347 -17.664  12.848  1.00100.75           C  
ATOM    175  CD  GLN A  21       5.389 -16.988  11.970  1.00100.75           C  
ATOM    177  NE2 GLN A  21       6.496 -16.517  12.606  1.00100.75           N  
ATOM    176  OE1 GLN A  21       5.222 -16.873  10.758  1.00100.75           O  
ATOM    180  N   VAL A  22       0.978 -17.322  15.540  1.00 40.06           N  
ATOM    181  CA  VAL A  22       1.033 -16.816  16.878  1.00 40.06           C  
ATOM    185  C   VAL A  22       2.128 -17.511  17.615  1.00 40.06           C  
ATOM    186  O   VAL A  22       2.283 -18.729  17.541  1.00 40.06           O  
ATOM    182  CB  VAL A  22      -0.237 -17.026  17.652  1.00 40.06           C  
ATOM    183  CG1 VAL A  22      -0.008 -16.578  19.105  1.00 40.06           C  
ATOM    184  CG2 VAL A  22      -1.374 -16.272  16.942  1.00 40.06           C  
ATOM    187  N   GLN A  23       2.938 -16.726  18.350  1.00 54.42           N  
ATOM    188  CA  GLN A  23       4.001 -17.315  19.101  0.52 54.42           C  
ATOM    194  C   GLN A  23       3.406 -17.810  20.381  1.00 54.42           C  
ATOM    195  O   GLN A  23       2.548 -17.162  20.977  1.00 54.42           O  
ATOM    189  CB  GLN A  23       5.137 -16.330  19.429  0.52 54.42           C  
ATOM    190  CG  GLN A  23       5.775 -15.728  18.173  0.52 54.42           C  
ATOM    191  CD  GLN A  23       6.382 -16.857  17.351  0.52 54.42           C  
ATOM    193  NE2 GLN A  23       5.821 -17.088  16.133  0.52 54.42           N  
ATOM    192  OE1 GLN A  23       7.327 -17.516  17.780  0.52 54.42           O  
ATOM    196  N   PRO A  24       3.850 -18.948  20.831  1.00138.70           N  
ATOM    197  CA  PRO A  24       3.324 -19.530  22.035  1.00138.70           C  
ATOM    201  C   PRO A  24       3.725 -18.677  23.190  1.00138.70           C  
ATOM    202  O   PRO A  24       4.699 -17.934  23.067  1.00138.70           O  
ATOM    199  CB  PRO A  24       3.858 -20.966  22.075  1.00138.70           C  
ATOM    200  CG  PRO A  24       4.912 -21.030  20.951  1.00138.70           C  
ATOM    198  CD  PRO A  24       4.469 -19.936  19.969  1.00138.70           C  
ATOM    203  N   PRO A  25       3.021 -18.749  24.283  1.00142.76           N  
ATOM    204  CA  PRO A  25       3.313 -17.923  25.417  1.00142.76           C  
ATOM    208  C   PRO A  25       4.696 -18.187  25.906  1.00142.76           C  
ATOM    209  O   PRO A  25       5.131 -19.338  25.887  1.00142.76           O  
ATOM    206  CB  PRO A  25       2.192 -18.180  26.429  1.00142.76           C  
ATOM    207  CG  PRO A  25       1.414 -19.384  25.856  1.00142.76           C  
ATOM    205  CD  PRO A  25       1.693 -19.326  24.345  1.00142.76           C  
ATOM    210  N   PHE A  26       5.413 -17.129  26.337  1.00 78.64           N  
ATOM    211  CA  PHE A  26       6.774 -17.321  26.739  1.00 78.64           C  
ATOM    219  C   PHE A  26       6.791 -17.998  28.071  1.00 78.64           C  
ATOM    220  O   PHE A  26       6.259 -17.485  29.056  1.00 78.64           O  
ATOM    212  CB  PHE A  26       7.580 -16.019  26.901  1.00 78.64           C  
ATOM    213  CG  PHE A  26       7.600 -15.284  25.602  1.00 78.64           C  
ATOM    214  CD1 PHE A  26       8.163 -15.843  24.478  1.00 78.64           C  
ATOM    215  CD2 PHE A  26       7.091 -14.008  25.523  1.00 78.64           C  
ATOM    216  CE1 PHE A  26       8.186 -15.152  23.289  1.00 78.64           C  
ATOM    217  CE2 PHE A  26       7.114 -13.311  24.338  1.00 78.64           C  
ATOM    218  CZ  PHE A  26       7.659 -13.885  23.215  1.00 78.64           C  
ATOM    221  N   GLN A  27       7.364 -19.217  28.110  1.00 56.17           N  
ATOM    222  CA  GLN A  27       7.511 -19.947  29.334  1.00 56.17           C  
ATOM    228  C   GLN A  27       8.653 -19.417  30.149  1.00 56.17           C  
ATOM    229  O   GLN A  27       8.543 -19.299  31.369  1.00 56.17           O  
ATOM    223  CB  GLN A  27       7.722 -21.453  29.111  1.00 56.17           C  
ATOM    224  CG  GLN A  27       6.487 -22.117  28.499  1.00 56.17           C  
ATOM    225  CD  GLN A  27       5.324 -21.877  29.451  1.00 56.17           C  
ATOM    227  NE2 GLN A  27       4.206 -21.313  28.917  1.00 56.17           N  
ATOM    226  OE1 GLN A  27       5.407 -22.174  30.642  1.00 56.17           O  
ATOM    230  N   SER A  28       9.780 -19.062  29.493  1.00 40.40           N  
ATOM    231  CA  SER A  28      10.944 -18.691  30.250  1.00 40.40           C  
ATOM    234  C   SER A  28      11.664 -17.566  29.577  1.00 40.40           C  
ATOM    235  O   SER A  28      11.273 -17.091  28.513  1.00 40.40           O  
ATOM    232  CB  SER A  28      11.957 -19.840  30.383  1.00 40.40           C  
ATOM    233  OG  SER A  28      12.454 -20.196  29.101  1.00 40.40           O  
ATOM    236  N   GLU A  29      12.753 -17.106  30.231  1.00 64.86           N  
ATOM    237  CA  GLU A  29      13.585 -16.041  29.752  1.00 64.86           C  
ATOM    243  C   GLU A  29      14.237 -16.483  28.485  1.00 64.86           C  
ATOM    244  O   GLU A  29      14.455 -15.680  27.580  1.00 64.86           O  
ATOM    238  CB  GLU A  29      14.702 -15.653  30.738  1.00 64.86           C  
ATOM    239  CG  GLU A  29      15.676 -14.608  30.186  1.00 64.86           C  
ATOM    240  CD  GLU A  29      14.957 -13.274  30.045  1.00 64.86           C  
ATOM    241  OE1 GLU A  29      13.758 -13.196  30.424  1.00 64.86           O  
ATOM    242  OE2 GLU A  29      15.603 -12.311  29.551  1.00 64.86           O1-
ATOM    245  N   ALA A  30      14.561 -17.782  28.386  1.00 22.30           N  
ATOM    246  CA  ALA A  30      15.222 -18.272  27.216  1.00 22.30           C  
ATOM    248  C   ALA A  30      14.336 -17.990  26.045  1.00 22.30           C  
ATOM    249  O   ALA A  30      14.812 -17.608  24.979  1.00 22.30           O  
ATOM    247  CB  ALA A  30      15.464 -19.789  27.263  1.00 22.30           C  
ATOM    250  N   ASP A  31      13.012 -18.164  26.220  1.00 28.81           N  
ATOM    251  CA  ASP A  31      12.090 -17.952  25.142  1.00 28.81           C  
ATOM    256  C   ASP A  31      12.157 -16.518  24.705  1.00 28.81           C  
ATOM    257  O   ASP A  31      12.176 -16.230  23.508  1.00 28.81           O  
ATOM    252  CB  ASP A  31      10.633 -18.245  25.546  1.00 28.81           C  
ATOM    253  CG  ASP A  31      10.494 -19.743  25.777  1.00 28.81           C  
ATOM    254  OD1 ASP A  31      11.446 -20.488  25.421  1.00 28.81           O  
ATOM    255  OD2 ASP A  31       9.431 -20.164  26.309  1.00 28.81           O1-
ATOM    258  N   VAL A  32      12.198 -15.573  25.664  1.00 33.93           N  
ATOM    259  CA  VAL A  32      12.208 -14.176  25.329  1.00 33.93           C  
ATOM    263  C   VAL A  32      13.457 -13.837  24.571  1.00 33.93           C  
ATOM    264  O   VAL A  32      13.401 -13.186  23.528  1.00 33.93           O  
ATOM    260  CB  VAL A  32      12.163 -13.291  26.541  1.00 33.93           C  
ATOM    261  CG1 VAL A  32      12.305 -11.826  26.091  1.00 33.93           C  
ATOM    262  CG2 VAL A  32      10.864 -13.580  27.312  1.00 33.93           C  
ATOM    265  N   GLN A  33      14.622 -14.297  25.064  1.00 28.95           N  
ATOM    266  CA  GLN A  33      15.875 -13.968  24.445  1.00 28.95           C  
ATOM    272  C   GLN A  33      15.915 -14.545  23.068  1.00 28.95           C  
ATOM    273  O   GLN A  33      16.406 -13.911  22.135  1.00 28.95           O  
ATOM    267  CB  GLN A  33      17.088 -14.524  25.210  1.00 28.95           C  
ATOM    268  CG  GLN A  33      17.283 -13.883  26.585  1.00 28.95           C  
ATOM    269  CD  GLN A  33      17.698 -12.436  26.365  1.00 28.95           C  
ATOM    271  NE2 GLN A  33      17.456 -11.573  27.389  1.00 28.95           N  
ATOM    270  OE1 GLN A  33      18.223 -12.080  25.311  1.00 28.95           O  
ATOM    274  N   ALA A  34      15.393 -15.771  22.901  1.00 20.53           N  
ATOM    275  CA  ALA A  34      15.448 -16.419  21.623  1.00 20.53           C  
ATOM    277  C   ALA A  34      14.684 -15.608  20.625  1.00 20.53           C  
ATOM    278  O   ALA A  34      15.121 -15.448  19.487  1.00 20.53           O  
ATOM    276  CB  ALA A  34      14.828 -17.826  21.638  1.00 20.53           C  
ATOM    279  N   GLN A  35      13.518 -15.072  21.028  1.00 35.33           N  
ATOM    280  CA  GLN A  35      12.693 -14.325  20.122  0.49 35.33           C  
ATOM    286  C   GLN A  35      13.404 -13.081  19.690  1.00 35.33           C  
ATOM    287  O   GLN A  35      13.333 -12.697  18.524  1.00 35.33           O  
ATOM    281  CB  GLN A  35      11.352 -13.903  20.745  0.49 35.33           C  
ATOM    282  CG  GLN A  35      10.409 -15.076  21.028  0.49 35.33           C  
ATOM    283  CD  GLN A  35       9.792 -15.517  19.707  0.49 35.33           C  
ATOM    285  NE2 GLN A  35       9.095 -16.686  19.724  0.49 35.33           N  
ATOM    284  OE1 GLN A  35       9.921 -14.841  18.687  0.49 35.33           O  
ATOM    288  N   ILE A  36      14.102 -12.403  20.622  1.00 33.64           N  
ATOM    289  CA  ILE A  36      14.772 -11.192  20.250  1.00 33.64           C  
ATOM    294  C   ILE A  36      15.843 -11.507  19.253  1.00 33.64           C  
ATOM    295  O   ILE A  36      15.975 -10.826  18.237  1.00 33.64           O  
ATOM    290  CB  ILE A  36      15.416 -10.490  21.411  1.00 33.64           C  
ATOM    291  CG1 ILE A  36      14.349 -10.009  22.409  1.00 33.64           C  
ATOM    292  CG2 ILE A  36      16.289  -9.352  20.854  1.00 33.64           C  
ATOM    293  CD1 ILE A  36      14.934  -9.526  23.735  1.00 33.64           C  
ATOM    296  N   ALA A  37      16.629 -12.568  19.510  1.00 22.71           N  
ATOM    297  CA  ALA A  37      17.722 -12.913  18.644  1.00 22.71           C  
ATOM    299  C   ALA A  37      17.203 -13.263  17.283  1.00 22.71           C  
ATOM    300  O   ALA A  37      17.768 -12.858  16.269  1.00 22.71           O  
ATOM    298  CB  ALA A  37      18.527 -14.120  19.155  1.00 22.71           C  
ATOM    301  N   ARG A  38      16.100 -14.029  17.231  1.00 59.09           N  
ATOM    302  CA  ARG A  38      15.527 -14.483  15.995  1.00 59.09           C  
ATOM    310  C   ARG A  38      15.071 -13.312  15.180  1.00 59.09           C  
ATOM    311  O   ARG A  38      15.315 -13.247  13.975  1.00 59.09           O  
ATOM    303  CB  ARG A  38      14.302 -15.376  16.262  1.00 59.09           C  
ATOM    304  CG  ARG A  38      13.566 -15.891  15.026  1.00 59.09           C  
ATOM    305  CD  ARG A  38      12.338 -16.723  15.404  1.00 59.09           C  
ATOM    306  NE  ARG A  38      11.589 -17.055  14.162  1.00 59.09           N  
ATOM    307  CZ  ARG A  38      10.306 -17.511  14.262  1.00 59.09           C  
ATOM    308  NH1 ARG A  38       9.729 -17.652  15.491  1.00 59.09           N1+
ATOM    309  NH2 ARG A  38       9.597 -17.821  13.138  1.00 59.09           N  
ATOM    312  N   ARG A  39      14.386 -12.352  15.824  1.00 61.82           N  
ATOM    313  CA  ARG A  39      13.815 -11.225  15.141  1.00 61.82           C  
ATOM    321  C   ARG A  39      14.890 -10.322  14.614  1.00 61.82           C  
ATOM    322  O   ARG A  39      14.753  -9.762  13.528  1.00 61.82           O  
ATOM    314  CB  ARG A  39      12.838 -10.461  16.047  1.00 61.82           C  
ATOM    315  CG  ARG A  39      11.755 -11.420  16.554  1.00 61.82           C  
ATOM    316  CD  ARG A  39      10.547 -10.776  17.230  1.00 61.82           C  
ATOM    317  NE  ARG A  39       9.646 -11.894  17.632  1.00 61.82           N  
ATOM    318  CZ  ARG A  39       8.777 -12.444  16.734  1.00 61.82           C  
ATOM    319  NH1 ARG A  39       8.706 -11.951  15.464  1.00 61.82           N1+
ATOM    320  NH2 ARG A  39       7.983 -13.493  17.101  1.00 61.82           N  
ATOM    323  N   ILE A  40      15.985 -10.135  15.376  1.00 36.28           N  
ATOM    324  CA  ILE A  40      17.067  -9.309  14.915  1.00 36.28           C  
ATOM    329  C   ILE A  40      17.684  -9.958  13.710  1.00 36.28           C  
ATOM    330  O   ILE A  40      17.978  -9.293  12.719  1.00 36.28           O  
ATOM    325  CB  ILE A  40      18.150  -9.132  15.941  1.00 36.28           C  
ATOM    326  CG1 ILE A  40      17.598  -8.397  17.174  1.00 36.28           C  
ATOM    327  CG2 ILE A  40      19.332  -8.417  15.268  1.00 36.28           C  
ATOM    328  CD1 ILE A  40      18.546  -8.415  18.373  1.00 36.28           C  
ATOM    331  N   ALA A  41      17.884 -11.289  13.756  1.00 22.43           N  
ATOM    332  CA  ALA A  41      18.508 -11.994  12.669  1.00 22.43           C  
ATOM    334  C   ALA A  41      17.657 -11.834  11.447  1.00 22.43           C  
ATOM    335  O   ALA A  41      18.162 -11.674  10.337  1.00 22.43           O  
ATOM    333  CB  ALA A  41      18.651 -13.503  12.934  1.00 22.43           C  
ATOM    336  N   PHE A  42      16.329 -11.871  11.643  1.00 55.43           N  
ATOM    337  CA  PHE A  42      15.356 -11.754  10.595  1.00 55.43           C  
ATOM    345  C   PHE A  42      15.529 -10.442   9.897  1.00 55.43           C  
ATOM    346  O   PHE A  42      15.573 -10.385   8.668  1.00 55.43           O  
ATOM    338  CB  PHE A  42      13.939 -11.816  11.200  1.00 55.43           C  
ATOM    339  CG  PHE A  42      12.905 -11.345  10.236  1.00 55.43           C  
ATOM    340  CD1 PHE A  42      12.421 -12.158   9.240  1.00 55.43           C  
ATOM    341  CD2 PHE A  42      12.402 -10.070  10.359  1.00 55.43           C  
ATOM    342  CE1 PHE A  42      11.459 -11.696   8.372  1.00 55.43           C  
ATOM    343  CE2 PHE A  42      11.441  -9.602   9.495  1.00 55.43           C  
ATOM    344  CZ  PHE A  42      10.969 -10.419   8.497  1.00 55.43           C  
ATOM    347  N   ILE A  43      15.656  -9.350  10.670  1.00101.13           N  
ATOM    348  CA  ILE A  43      15.756  -8.046  10.087  1.00101.13           C  
ATOM    353  C   ILE A  43      17.026  -7.974   9.286  1.00101.13           C  
ATOM    354  O   ILE A  43      17.046  -7.426   8.184  1.00101.13           O  
ATOM    349  CB  ILE A  43      15.706  -6.959  11.131  1.00101.13           C  
ATOM    350  CG1 ILE A  43      15.248  -5.626  10.530  1.00101.13           C  
ATOM    351  CG2 ILE A  43      17.068  -6.867  11.823  1.00101.13           C  
ATOM    352  CD1 ILE A  43      14.818  -4.628  11.605  1.00101.13           C  
ATOM    355  N   GLN A  44      18.123  -8.549   9.818  1.00 43.66           N  
ATOM    356  CA  GLN A  44      19.399  -8.519   9.165  1.00 43.66           C  
ATOM    362  C   GLN A  44      19.314  -9.286   7.880  1.00 43.66           C  
ATOM    363  O   GLN A  44      19.868  -8.863   6.864  1.00 43.66           O  
ATOM    357  CB  GLN A  44      20.496  -9.156  10.030  1.00 43.66           C  
ATOM    358  CG  GLN A  44      20.714  -8.397  11.342  1.00 43.66           C  
ATOM    359  CD  GLN A  44      21.770  -9.128  12.155  1.00 43.66           C  
ATOM    361  NE2 GLN A  44      22.696  -8.352  12.779  1.00 43.66           N  
ATOM    360  OE1 GLN A  44      21.777 -10.356  12.233  1.00 43.66           O  
ATOM    364  N   GLN A  45      18.607 -10.433   7.883  1.00 86.81           N  
ATOM    365  CA  GLN A  45      18.538 -11.246   6.699  1.00 86.81           C  
ATOM    371  C   GLN A  45      17.854 -10.466   5.626  1.00 86.81           C  
ATOM    372  O   GLN A  45      18.247 -10.528   4.463  1.00 86.81           O  
ATOM    366  CB  GLN A  45      17.732 -12.548   6.889  1.00 86.81           C  
ATOM    367  CG  GLN A  45      17.833 -13.537   5.715  1.00 86.81           C  
ATOM    368  CD  GLN A  45      16.989 -13.058   4.540  1.00 86.81           C  
ATOM    370  NE2 GLN A  45      15.645 -12.986   4.732  1.00 86.81           N  
ATOM    369  OE1 GLN A  45      17.514 -12.750   3.471  1.00 86.81           O  
ATOM    373  N   CYS A  46      16.806  -9.707   5.990  1.00 30.79           N  
ATOM    374  CA  CYS A  46      16.060  -8.991   4.998  1.00 30.79           C  
ATOM    377  C   CYS A  46      16.968  -8.022   4.314  1.00 30.79           C  
ATOM    378  O   CYS A  46      16.912  -7.863   3.096  1.00 30.79           O  
ATOM    375  CB  CYS A  46      14.886  -8.191   5.591  1.00 30.79           C  
ATOM    376  SG  CYS A  46      13.623  -9.271   6.329  1.00 30.79           S  
ATOM    379  N   LEU A  47      17.830  -7.337   5.086  1.00 50.23           N  
ATOM    380  CA  LEU A  47      18.711  -6.369   4.500  1.00 50.23           C  
ATOM    385  C   LEU A  47      19.676  -7.048   3.572  1.00 50.23           C  
ATOM    386  O   LEU A  47      19.875  -6.598   2.446  1.00 50.23           O  
ATOM    381  CB  LEU A  47      19.509  -5.590   5.558  1.00 50.23           C  
ATOM    382  CG  LEU A  47      18.620  -4.704   6.453  1.00 50.23           C  
ATOM    383  CD1 LEU A  47      19.442  -3.935   7.499  1.00 50.23           C  
ATOM    384  CD2 LEU A  47      17.733  -3.782   5.604  1.00 50.23           C  
ATOM    387  N   LYS A  48      20.281  -8.172   4.003  1.00 40.97           N  
ATOM    388  CA  LYS A  48      21.265  -8.816   3.177  1.00 40.97           C  
ATOM    394  C   LYS A  48      20.628  -9.325   1.924  1.00 40.97           C  
ATOM    395  O   LYS A  48      21.195  -9.226   0.837  1.00 40.97           O  
ATOM    389  CB  LYS A  48      21.985  -9.986   3.871  1.00 40.97           C  
ATOM    390  CG  LYS A  48      22.986  -9.520   4.932  1.00 40.97           C  
ATOM    391  CD  LYS A  48      23.563 -10.649   5.786  1.00 40.97           C  
ATOM    392  CE  LYS A  48      24.608 -10.176   6.799  1.00 40.97           C  
ATOM    393  NZ  LYS A  48      25.134 -11.331   7.561  1.00 40.97           N1+
ATOM    396  N   ASP A  49      19.412  -9.869   2.049  1.00 84.04           N  
ATOM    397  CA  ASP A  49      18.739 -10.459   0.934  1.00 84.04           C  
ATOM    402  C   ASP A  49      18.531  -9.395  -0.109  1.00 84.04           C  
ATOM    403  O   ASP A  49      18.800  -9.607  -1.291  1.00 84.04           O  
ATOM    398  CB  ASP A  49      17.362 -10.979   1.378  1.00 84.04           C  
ATOM    399  CG  ASP A  49      16.936 -12.103   0.461  1.00 84.04           C  
ATOM    400  OD1 ASP A  49      17.714 -12.422  -0.475  1.00 84.04           O  
ATOM    401  OD2 ASP A  49      15.833 -12.667   0.692  1.00 84.04           O1-
ATOM    404  N   SER A  50      18.048  -8.214   0.326  1.00 78.79           N  
ATOM    405  CA  SER A  50      17.735  -7.103  -0.533  0.00 78.79           C  
ATOM    408  C   SER A  50      18.970  -6.412  -1.033  1.00 78.79           C  
ATOM    409  O   SER A  50      18.929  -5.747  -2.068  1.00 78.79           O  
ATOM    406  CB  SER A  50      16.874  -6.043   0.174  0.00 78.79           C  
ATOM    407  OG  SER A  50      16.591  -4.969  -0.712  1.00 78.79           O  
ATOM    410  N   GLY A  51      20.103  -6.518  -0.313  1.00 25.68           N  
ATOM    411  CA  GLY A  51      21.283  -5.830  -0.755  1.00 25.68           C  
ATOM    412  C   GLY A  51      21.189  -4.398  -0.313  1.00 25.68           C  
ATOM    413  O   GLY A  51      21.892  -3.538  -0.843  1.00 25.68           O  
ATOM    414  N   LEU A  52      20.315  -4.101   0.677  1.00 66.10           N  
ATOM    415  CA  LEU A  52      20.123  -2.745   1.125  1.00 66.10           C  
ATOM    420  C   LEU A  52      20.651  -2.587   2.527  1.00 66.10           C  
ATOM    421  O   LEU A  52      20.693  -3.535   3.307  1.00 66.10           O  
ATOM    416  CB  LEU A  52      18.646  -2.316   1.134  1.00 66.10           C  
ATOM    417  CG  LEU A  52      18.015  -2.299  -0.269  1.00 66.10           C  
ATOM    418  CD1 LEU A  52      16.542  -1.864  -0.217  1.00 66.10           C  
ATOM    419  CD2 LEU A  52      18.852  -1.455  -1.245  1.00 66.10           C  
ATOM    422  N   LYS A  53      21.202  -1.386   2.805  1.00190.74           N  
ATOM    423  CA  LYS A  53      21.804  -0.952   4.043  1.00190.74           C  
ATOM    429  C   LYS A  53      20.914  -0.342   5.104  1.00190.74           C  
ATOM    430  O   LYS A  53      21.244  -0.421   6.287  1.00190.74           O  
ATOM    424  CB  LYS A  53      22.939   0.045   3.774  1.00190.74           C  
ATOM    425  CG  LYS A  53      23.960  -0.507   2.775  1.00190.74           C  
ATOM    426  CD  LYS A  53      24.619  -1.813   3.218  1.00190.74           C  
ATOM    427  CE  LYS A  53      25.441  -2.481   2.114  1.00190.74           C  
ATOM    428  NZ  LYS A  53      26.526  -1.578   1.672  1.00190.74           N1+
ATOM    431  N   THR A  54      19.798   0.337   4.753  1.00136.05           N  
ATOM    432  CA  THR A  54      19.166   1.105   5.804  0.41136.05           C  
ATOM    436  C   THR A  54      17.765   0.654   6.104  1.00136.05           C  
ATOM    437  O   THR A  54      17.111  -0.009   5.301  1.00136.05           O  
ATOM    433  CB  THR A  54      19.150   2.579   5.512  0.41136.05           C  
ATOM    435  CG2 THR A  54      18.172   2.846   4.360  0.41136.05           C  
ATOM    434  OG1 THR A  54      18.771   3.315   6.664  0.41136.05           O  
ATOM    438  N   LEU A  55      17.291   0.999   7.327  1.00 72.84           N  
ATOM    439  CA  LEU A  55      15.982   0.642   7.809  1.00 72.84           C  
ATOM    444  C   LEU A  55      15.250   1.909   8.143  1.00 72.84           C  
ATOM    445  O   LEU A  55      15.847   2.854   8.657  1.00 72.84           O  
ATOM    440  CB  LEU A  55      16.035  -0.191   9.105  1.00 72.84           C  
ATOM    441  CG  LEU A  55      16.705  -1.571   8.949  1.00 72.84           C  
ATOM    442  CD1 LEU A  55      16.721  -2.340  10.281  1.00 72.84           C  
ATOM    443  CD2 LEU A  55      16.057  -2.382   7.815  1.00 72.84           C  
ATOM    446  N   VAL A  56      13.932   1.976   7.845  1.00115.55           N  
ATOM    447  CA  VAL A  56      13.209   3.177   8.164  1.00115.55           C  
ATOM    451  C   VAL A  56      11.953   2.793   8.908  1.00115.55           C  
ATOM    452  O   VAL A  56      11.278   1.831   8.543  1.00115.55           O  
ATOM    448  CB  VAL A  56      12.847   3.983   6.952  1.00115.55           C  
ATOM    449  CG1 VAL A  56      11.531   3.465   6.353  1.00115.55           C  
ATOM    450  CG2 VAL A  56      12.862   5.466   7.331  1.00115.55           C  
ATOM    453  N   LEU A  57      11.625   3.519  10.007  1.00 75.98           N  
ATOM    454  CA  LEU A  57      10.431   3.218  10.757  1.00 75.98           C  
ATOM    459  C   LEU A  57       9.906   4.457  11.425  1.00 75.98           C  
ATOM    460  O   LEU A  57      10.662   5.216  12.029  1.00 75.98           O  
ATOM    455  CB  LEU A  57      10.641   2.165  11.861  1.00 75.98           C  
ATOM    456  CG  LEU A  57       9.366   1.845  12.668  1.00 75.98           C  
ATOM    457  CD1 LEU A  57       8.256   1.269  11.772  1.00 75.98           C  
ATOM    458  CD2 LEU A  57       9.677   0.941  13.872  1.00 75.98           C  
ATOM    461  N   GLY A  58       8.579   4.695  11.324  1.00 36.55           N  
ATOM    462  CA  GLY A  58       7.988   5.822  11.995  1.00 36.55           C  
ATOM    463  C   GLY A  58       7.882   5.484  13.456  1.00 36.55           C  
ATOM    464  O   GLY A  58       7.460   4.385  13.816  1.00 36.55           O  
ATOM    465  N   ILE A  59       8.235   6.440  14.344  1.00107.77           N  
ATOM    466  CA  ILE A  59       8.153   6.199  15.762  1.00107.77           C  
ATOM    471  C   ILE A  59       7.036   7.052  16.294  1.00107.77           C  
ATOM    472  O   ILE A  59       7.148   8.276  16.364  1.00107.77           O  
ATOM    467  CB  ILE A  59       9.414   6.563  16.499  1.00107.77           C  
ATOM    468  CG1 ILE A  59      10.597   5.716  15.995  1.00107.77           C  
ATOM    469  CG2 ILE A  59       9.153   6.408  18.007  1.00107.77           C  
ATOM    470  CD1 ILE A  59      10.423   4.213  16.208  1.00107.77           C  
ATOM    473  N   SER A  60       5.905   6.399  16.640  1.00 62.59           N  
ATOM    474  CA  SER A  60       4.691   7.025  17.097  1.00 62.59           C  
ATOM    477  C   SER A  60       4.691   7.390  18.551  1.00 62.59           C  
ATOM    478  O   SER A  60       4.028   8.353  18.936  1.00 62.59           O  
ATOM    475  CB  SER A  60       3.463   6.129  16.861  1.00 62.59           C  
ATOM    476  OG  SER A  60       3.581   4.931  17.611  1.00 62.59           O  
ATOM    479  N   GLY A  61       5.434   6.655  19.402  1.00 37.16           N  
ATOM    480  CA  GLY A  61       5.358   6.868  20.821  1.00 37.16           C  
ATOM    481  C   GLY A  61       4.700   5.660  21.428  1.00 37.16           C  
ATOM    482  O   GLY A  61       4.734   5.475  22.644  1.00 37.16           O  
ATOM    483  N   GLY A  62       4.075   4.801  20.595  1.00 31.82           N  
ATOM    484  CA  GLY A  62       3.440   3.609  21.088  1.00 31.82           C  
ATOM    485  C   GLY A  62       4.480   2.543  21.263  1.00 31.82           C  
ATOM    486  O   GLY A  62       5.583   2.618  20.724  1.00 31.82           O  
ATOM    487  N   VAL A  63       4.111   1.485  22.010  1.00107.72           N  
ATOM    488  CA  VAL A  63       4.990   0.404  22.358  1.00107.72           C  
ATOM    492  C   VAL A  63       5.403  -0.381  21.147  1.00107.72           C  
ATOM    493  O   VAL A  63       6.514  -0.905  21.092  1.00107.72           O  
ATOM    489  CB  VAL A  63       4.362  -0.549  23.337  1.00107.72           C  
ATOM    490  CG1 VAL A  63       3.183  -1.267  22.655  1.00107.72           C  
ATOM    491  CG2 VAL A  63       5.450  -1.498  23.868  1.00107.72           C  
ATOM    494  N   ASP A  64       4.507  -0.523  20.155  1.00 59.05           N  
ATOM    495  CA  ASP A  64       4.800  -1.354  19.023  1.00 59.05           C  
ATOM    500  C   ASP A  64       5.971  -0.827  18.239  1.00 59.05           C  
ATOM    501  O   ASP A  64       6.918  -1.560  17.958  1.00 59.05           O  
ATOM    496  CB  ASP A  64       3.593  -1.447  18.094  1.00 59.05           C  
ATOM    497  CG  ASP A  64       2.492  -2.226  18.795  1.00 59.05           C  
ATOM    498  OD1 ASP A  64       2.753  -2.748  19.913  1.00 59.05           O  
ATOM    499  OD2 ASP A  64       1.375  -2.309  18.221  1.00 59.05           O1-
ATOM    502  N   SER A  65       5.949   0.470  17.877  1.00 40.68           N  
ATOM    503  CA  SER A  65       7.011   1.045  17.096  1.00 40.68           C  
ATOM    506  C   SER A  65       8.252   1.113  17.934  1.00 40.68           C  
ATOM    507  O   SER A  65       9.368   1.051  17.421  1.00 40.68           O  
ATOM    504  CB  SER A  65       6.688   2.467  16.609  1.00 40.68           C  
ATOM    505  OG  SER A  65       6.538   3.342  17.717  1.00 40.68           O  
ATOM    508  N   LEU A  66       8.086   1.258  19.260  1.00116.39           N  
ATOM    509  CA  LEU A  66       9.212   1.351  20.142  1.00116.39           C  
ATOM    514  C   LEU A  66       9.962   0.048  20.083  1.00116.39           C  
ATOM    515  O   LEU A  66      11.187   0.031  19.968  1.00116.39           O  
ATOM    510  CB  LEU A  66       8.753   1.572  21.596  1.00116.39           C  
ATOM    511  CG  LEU A  66       9.855   1.932  22.613  1.00116.39           C  
ATOM    512  CD1 LEU A  66      10.910   0.831  22.759  1.00116.39           C  
ATOM    513  CD2 LEU A  66      10.464   3.307  22.310  1.00116.39           C  
ATOM    516  N   THR A  67       9.233  -1.085  20.151  1.00 39.25           N  
ATOM    517  CA  THR A  67       9.840  -2.390  20.162  1.00 39.25           C  
ATOM    521  C   THR A  67      10.522  -2.661  18.856  1.00 39.25           C  
ATOM    522  O   THR A  67      11.657  -3.136  18.822  1.00 39.25           O  
ATOM    518  CB  THR A  67       8.836  -3.483  20.385  1.00 39.25           C  
ATOM    520  CG2 THR A  67       9.564  -4.836  20.391  1.00 39.25           C  
ATOM    519  OG1 THR A  67       8.165  -3.283  21.621  1.00 39.25           O  
ATOM    523  N   ALA A  68       9.841  -2.359  17.737  1.00 33.61           N  
ATOM    524  CA  ALA A  68      10.383  -2.610  16.431  1.00 33.61           C  
ATOM    526  C   ALA A  68      11.612  -1.778  16.253  1.00 33.61           C  
ATOM    527  O   ALA A  68      12.593  -2.219  15.656  1.00 33.61           O  
ATOM    525  CB  ALA A  68       9.400  -2.244  15.303  1.00 33.61           C  
ATOM    528  N   GLY A  69      11.577  -0.531  16.758  1.00 25.31           N  
ATOM    529  CA  GLY A  69      12.679   0.377  16.611  1.00 25.31           C  
ATOM    530  C   GLY A  69      13.882  -0.139  17.342  1.00 25.31           C  
ATOM    531  O   GLY A  69      15.006  -0.030  16.854  1.00 25.31           O  
ATOM    532  N   LEU A  70      13.681  -0.693  18.552  1.00 47.12           N  
ATOM    533  CA  LEU A  70      14.791  -1.176  19.325  1.00 47.12           C  
ATOM    538  C   LEU A  70      15.427  -2.320  18.601  1.00 47.12           C  
ATOM    539  O   LEU A  70      16.651  -2.433  18.554  1.00 47.12           O  
ATOM    534  CB  LEU A  70      14.372  -1.636  20.730  1.00 47.12           C  
ATOM    535  CG  LEU A  70      13.918  -0.461  21.618  1.00 47.12           C  
ATOM    536  CD1 LEU A  70      13.504  -0.934  23.019  1.00 47.12           C  
ATOM    537  CD2 LEU A  70      14.991   0.637  21.667  1.00 47.12           C  
ATOM    540  N   LEU A  71      14.604  -3.204  18.004  1.00 45.88           N  
ATOM    541  CA  LEU A  71      15.133  -4.332  17.292  1.00 45.88           C  
ATOM    546  C   LEU A  71      15.947  -3.842  16.133  1.00 45.88           C  
ATOM    547  O   LEU A  71      17.040  -4.343  15.876  1.00 45.88           O  
ATOM    542  CB  LEU A  71      14.031  -5.232  16.705  1.00 45.88           C  
ATOM    543  CG  LEU A  71      13.166  -5.935  17.767  1.00 45.88           C  
ATOM    544  CD1 LEU A  71      12.091  -6.815  17.116  1.00 45.88           C  
ATOM    545  CD2 LEU A  71      14.036  -6.714  18.769  1.00 45.88           C  
ATOM    548  N   ALA A  72      15.431  -2.837  15.400  1.00 35.26           N  
ATOM    549  CA  ALA A  72      16.089  -2.335  14.224  1.00 35.26           C  
ATOM    551  C   ALA A  72      17.415  -1.725  14.566  1.00 35.26           C  
ATOM    552  O   ALA A  72      18.401  -1.939  13.861  1.00 35.26           O  
ATOM    550  CB  ALA A  72      15.269  -1.251  13.501  1.00 35.26           C  
ATOM    553  N   GLN A  73      17.478  -0.937  15.655  1.00 44.02           N  
ATOM    554  CA  GLN A  73      18.703  -0.274  16.003  1.00 44.02           C  
ATOM    560  C   GLN A  73      19.736  -1.288  16.379  1.00 44.02           C  
ATOM    561  O   GLN A  73      20.900  -1.172  15.997  1.00 44.02           O  
ATOM    555  CB  GLN A  73      18.540   0.713  17.169  1.00 44.02           C  
ATOM    556  CG  GLN A  73      19.841   1.423  17.549  1.00 44.02           C  
ATOM    557  CD  GLN A  73      20.376   2.148  16.321  1.00 44.02           C  
ATOM    559  NE2 GLN A  73      21.729   2.239  16.220  1.00 44.02           N  
ATOM    558  OE1 GLN A  73      19.615   2.615  15.475  1.00 44.02           O  
ATOM    562  N   ARG A  74      19.332  -2.319  17.140  1.00140.30           N  
ATOM    563  CA  ARG A  74      20.256  -3.331  17.567  1.00140.30           C  
ATOM    571  C   ARG A  74      20.766  -4.038  16.352  1.00140.30           C  
ATOM    572  O   ARG A  74      21.950  -4.355  16.255  1.00140.30           O  
ATOM    564  CB  ARG A  74      19.588  -4.396  18.453  1.00140.30           C  
ATOM    565  CG  ARG A  74      18.945  -3.835  19.723  1.00140.30           C  
ATOM    566  CD  ARG A  74      19.947  -3.437  20.806  1.00140.30           C  
ATOM    567  NE  ARG A  74      20.471  -2.086  20.455  1.00140.30           N  
ATOM    568  CZ  ARG A  74      19.779  -0.970  20.825  1.00140.30           C  
ATOM    569  NH1 ARG A  74      18.598  -1.088  21.501  1.00140.30           N1+
ATOM    570  NH2 ARG A  74      20.266   0.267  20.515  1.00140.30           N  
ATOM    573  N   ALA A  75      19.874  -4.296  15.379  1.00 37.49           N  
ATOM    574  CA  ALA A  75      20.247  -5.057  14.222  1.00 37.49           C  
ATOM    576  C   ALA A  75      21.327  -4.361  13.456  1.00 37.49           C  
ATOM    577  O   ALA A  75      22.300  -4.985  13.039  1.00 37.49           O  
ATOM    575  CB  ALA A  75      19.078  -5.262  13.252  1.00 37.49           C  
ATOM    578  N   VAL A  76      21.179  -3.044  13.241  1.00113.73           N  
ATOM    579  CA  VAL A  76      22.135  -2.286  12.481  1.00113.73           C  
ATOM    583  C   VAL A  76      23.438  -2.175  13.209  1.00113.73           C  
ATOM    584  O   VAL A  76      24.499  -2.208  12.588  1.00113.73           O  
ATOM    580  CB  VAL A  76      21.612  -0.919  12.142  1.00113.73           C  
ATOM    581  CG1 VAL A  76      20.974  -0.306  13.392  1.00113.73           C  
ATOM    582  CG2 VAL A  76      22.770  -0.079  11.591  1.00113.73           C  
ATOM    585  N   GLU A  77      23.400  -2.028  14.547  1.00 35.17           N  
ATOM    586  CA  GLU A  77      24.609  -1.887  15.307  1.00 35.17           C  
ATOM    592  C   GLU A  77      25.416  -3.138  15.138  1.00 35.17           C  
ATOM    593  O   GLU A  77      26.631  -3.083  14.952  1.00 35.17           O  
ATOM    587  CB  GLU A  77      24.336  -1.713  16.811  1.00 35.17           C  
ATOM    588  CG  GLU A  77      23.642  -0.394  17.156  1.00 35.17           C  
ATOM    589  CD  GLU A  77      23.214  -0.442  18.617  1.00 35.17           C  
ATOM    590  OE1 GLU A  77      23.205  -1.560  19.200  1.00 35.17           O  
ATOM    591  OE2 GLU A  77      22.885   0.642  19.171  1.00 35.17           O1-
ATOM    594  N   GLN A  78      24.752  -4.309  15.191  1.00 30.38           N  
ATOM    595  CA  GLN A  78      25.441  -5.561  15.075  1.00 30.38           C  
ATOM    601  C   GLN A  78      26.051  -5.654  13.714  1.00 30.38           C  
ATOM    602  O   GLN A  78      27.192  -6.090  13.563  1.00 30.38           O  
ATOM    596  CB  GLN A  78      24.505  -6.774  15.221  1.00 30.38           C  
ATOM    597  CG  GLN A  78      23.843  -6.896  16.595  1.00 30.38           C  
ATOM    598  CD  GLN A  78      22.960  -8.135  16.570  1.00 30.38           C  
ATOM    600  NE2 GLN A  78      22.962  -8.906  17.691  1.00 30.38           N  
ATOM    599  OE1 GLN A  78      22.290  -8.416  15.578  1.00 30.38           O  
ATOM    603  N   LEU A  79      25.300  -5.231  12.682  1.00 50.74           N  
ATOM    604  CA  LEU A  79      25.762  -5.333  11.328  1.00 50.74           C  
ATOM    609  C   LEU A  79      27.000  -4.516  11.156  1.00 50.74           C  
ATOM    610  O   LEU A  79      27.969  -4.979  10.559  1.00 50.74           O  
ATOM    605  CB  LEU A  79      24.723  -4.817  10.315  1.00 50.74           C  
ATOM    606  CG  LEU A  79      23.499  -5.738  10.161  1.00 50.74           C  
ATOM    607  CD1 LEU A  79      22.461  -5.142   9.200  1.00 50.74           C  
ATOM    608  CD2 LEU A  79      23.935  -7.146   9.726  1.00 50.74           C  
ATOM    611  N   ARG A  80      27.017  -3.280  11.687  1.00 44.63           N  
ATOM    612  CA  ARG A  80      28.178  -2.462  11.485  1.00 44.63           C  
ATOM    620  C   ARG A  80      29.356  -3.095  12.150  1.00 44.63           C  
ATOM    621  O   ARG A  80      30.449  -3.130  11.587  1.00 44.63           O  
ATOM    613  CB  ARG A  80      28.050  -1.034  12.044  1.00 44.63           C  
ATOM    614  CG  ARG A  80      27.116  -0.125  11.242  1.00 44.63           C  
ATOM    615  CD  ARG A  80      27.300   1.359  11.570  1.00 44.63           C  
ATOM    616  NE  ARG A  80      26.953   1.542  13.006  1.00 44.63           N  
ATOM    617  CZ  ARG A  80      25.716   1.998  13.355  1.00 44.63           C  
ATOM    618  NH1 ARG A  80      24.822   2.344  12.385  1.00 44.63           N1+
ATOM    619  NH2 ARG A  80      25.378   2.115  14.673  1.00 44.63           N  
ATOM    622  N   GLU A  81      29.172  -3.627  13.370  1.00 66.34           N  
ATOM    623  CA  GLU A  81      30.302  -4.165  14.065  1.00 66.34           C  
ATOM    629  C   GLU A  81      30.865  -5.313  13.285  1.00 66.34           C  
ATOM    630  O   GLU A  81      32.070  -5.376  13.042  1.00 66.34           O  
ATOM    624  CB  GLU A  81      29.930  -4.698  15.460  1.00 66.34           C  
ATOM    625  CG  GLU A  81      31.139  -5.015  16.342  1.00 66.34           C  
ATOM    626  CD  GLU A  81      31.661  -3.699  16.901  1.00 66.34           C  
ATOM    627  OE1 GLU A  81      31.025  -2.647  16.625  1.00 66.34           O  
ATOM    628  OE2 GLU A  81      32.701  -3.725  17.612  1.00 66.34           O1-
ATOM    631  N   GLN A  82      29.999  -6.251  12.861  1.00 99.02           N  
ATOM    632  CA  GLN A  82      30.470  -7.430  12.191  1.00 99.02           C  
ATOM    638  C   GLN A  82      31.054  -7.107  10.846  1.00 99.02           C  
ATOM    639  O   GLN A  82      32.194  -7.471  10.556  1.00 99.02           O  
ATOM    633  CB  GLN A  82      29.328  -8.431  11.955  1.00 99.02           C  
ATOM    634  CG  GLN A  82      28.682  -8.917  13.254  1.00 99.02           C  
ATOM    635  CD  GLN A  82      27.462  -9.751  12.893  1.00 99.02           C  
ATOM    637  NE2 GLN A  82      27.155  -9.836  11.571  1.00 99.02           N  
ATOM    636  OE1 GLN A  82      26.794 -10.309  13.762  1.00 99.02           O  
ATOM    640  N   THR A  83      30.278  -6.406   9.996  1.00 46.02           N  
ATOM    641  CA  THR A  83      30.666  -6.111   8.641  1.00 46.02           C  
ATOM    645  C   THR A  83      31.716  -5.048   8.563  1.00 46.02           C  
ATOM    646  O   THR A  83      32.624  -5.126   7.739  1.00 46.02           O  
ATOM    642  CB  THR A  83      29.515  -5.664   7.788  1.00 46.02           C  
ATOM    644  CG2 THR A  83      28.428  -6.751   7.836  1.00 46.02           C  
ATOM    643  OG1 THR A  83      28.994  -4.429   8.257  1.00 46.02           O  
ATOM    647  N   GLY A  84      31.614  -4.009   9.411  1.00 17.63           N  
ATOM    648  CA  GLY A  84      32.535  -2.915   9.323  1.00 17.63           C  
ATOM    649  C   GLY A  84      31.970  -1.944   8.329  1.00 17.63           C  
ATOM    650  O   GLY A  84      32.589  -0.927   8.019  1.00 17.63           O  
ATOM    651  N   ASP A  85      30.763  -2.238   7.806  1.00 44.68           N  
ATOM    652  CA  ASP A  85      30.144  -1.392   6.825  1.00 44.68           C  
ATOM    657  C   ASP A  85      29.351  -0.347   7.556  1.00 44.68           C  
ATOM    658  O   ASP A  85      28.336  -0.629   8.188  1.00 44.68           O  
ATOM    653  CB  ASP A  85      29.186  -2.165   5.900  1.00 44.68           C  
ATOM    654  CG  ASP A  85      28.806  -1.281   4.720  1.00 44.68           C  
ATOM    655  OD1 ASP A  85      29.047  -0.047   4.792  1.00 44.68           O  
ATOM    656  OD2 ASP A  85      28.266  -1.837   3.727  1.00 44.68           O1-
ATOM    659  N   GLN A  86      29.822   0.907   7.464  1.00 70.29           N  
ATOM    660  CA  GLN A  86      29.282   2.066   8.121  1.00 70.29           C  
ATOM    666  C   GLN A  86      27.941   2.427   7.562  1.00 70.29           C  
ATOM    667  O   GLN A  86      27.161   3.124   8.210  1.00 70.29           O  
ATOM    661  CB  GLN A  86      30.198   3.292   8.001  1.00 70.29           C  
ATOM    662  CG  GLN A  86      31.566   3.038   8.634  1.00 70.29           C  
ATOM    663  CD  GLN A  86      31.320   2.463  10.022  1.00 70.29           C  
ATOM    665  NE2 GLN A  86      31.853   1.236  10.269  1.00 70.29           N  
ATOM    664  OE1 GLN A  86      30.660   3.079  10.858  1.00 70.29           O  
ATOM    668  N   ALA A  87      27.664   2.001   6.319  1.00 53.87           N  
ATOM    669  CA  ALA A  87      26.464   2.353   5.614  1.00 53.87           C  
ATOM    671  C   ALA A  87      25.238   1.893   6.354  1.00 53.87           C  
ATOM    672  O   ALA A  87      24.201   2.551   6.277  1.00 53.87           O  
ATOM    670  CB  ALA A  87      26.405   1.746   4.202  1.00 53.87           C  
ATOM    673  N   TYR A  88      25.291   0.741   7.055  1.00 65.27           N  
ATOM    674  CA  TYR A  88      24.102   0.287   7.732  1.00 65.27           C  
ATOM    683  C   TYR A  88      23.636   1.351   8.681  1.00 65.27           C  
ATOM    684  O   TYR A  88      24.401   1.844   9.509  1.00 65.27           O  
ATOM    675  CB  TYR A  88      24.286  -1.015   8.532  1.00 65.27           C  
ATOM    676  CG  TYR A  88      24.481  -2.135   7.566  1.00 65.27           C  
ATOM    677  CD1 TYR A  88      23.398  -2.710   6.941  1.00 65.27           C  
ATOM    678  CD2 TYR A  88      25.738  -2.619   7.291  1.00 65.27           C  
ATOM    679  CE1 TYR A  88      23.568  -3.745   6.052  1.00 65.27           C  
ATOM    680  CE2 TYR A  88      25.915  -3.654   6.403  1.00 65.27           C  
ATOM    681  CZ  TYR A  88      24.828  -4.219   5.779  1.00 65.27           C  
ATOM    682  OH  TYR A  88      25.003  -5.282   4.868  1.00 65.27           O  
ATOM    685  N   ARG A  89      22.344   1.735   8.574  1.00145.63           N  
ATOM    686  CA  ARG A  89      21.837   2.786   9.411  1.00145.63           C  
ATOM    694  C   ARG A  89      20.368   2.575   9.632  1.00145.63           C  
ATOM    695  O   ARG A  89      19.667   2.027   8.782  1.00145.63           O  
ATOM    687  CB  ARG A  89      21.972   4.176   8.767  1.00145.63           C  
ATOM    688  CG  ARG A  89      23.420   4.531   8.433  1.00145.63           C  
ATOM    689  CD  ARG A  89      24.143   5.312   9.529  1.00145.63           C  
ATOM    690  NE  ARG A  89      23.728   6.735   9.404  1.00145.63           N  
ATOM    691  CZ  ARG A  89      24.316   7.687  10.185  1.00145.63           C  
ATOM    692  NH1 ARG A  89      25.247   7.327  11.117  1.00145.63           N1+
ATOM    693  NH2 ARG A  89      23.973   8.999  10.032  1.00145.63           N  
ATOM    696  N   PHE A  90      19.878   3.019  10.808  1.00 71.93           N  
ATOM    697  CA  PHE A  90      18.483   2.961  11.140  1.00 71.93           C  
ATOM    705  C   PHE A  90      17.994   4.375  11.217  1.00 71.93           C  
ATOM    706  O   PHE A  90      18.565   5.199  11.930  1.00 71.93           O  
ATOM    698  CB  PHE A  90      18.221   2.258  12.488  1.00 71.93           C  
ATOM    699  CG  PHE A  90      16.790   2.418  12.879  1.00 71.93           C  
ATOM    700  CD1 PHE A  90      15.780   1.896  12.105  1.00 71.93           C  
ATOM    701  CD2 PHE A  90      16.464   3.060  14.052  1.00 71.93           C  
ATOM    702  CE1 PHE A  90      14.463   2.040  12.483  1.00 71.93           C  
ATOM    703  CE2 PHE A  90      15.150   3.206  14.434  1.00 71.93           C  
ATOM    704  CZ  PHE A  90      14.146   2.698  13.646  1.00 71.93           C  
ATOM    707  N   ILE A  91      16.918   4.688  10.465  1.00123.58           N  
ATOM    708  CA  ILE A  91      16.386   6.022  10.420  1.00123.58           C  
ATOM    713  C   ILE A  91      15.059   6.015  11.113  1.00123.58           C  
ATOM    714  O   ILE A  91      14.104   5.415  10.619  1.00123.58           O  
ATOM    709  CB  ILE A  91      16.057   6.461   9.023  1.00123.58           C  
ATOM    710  CG1 ILE A  91      17.288   6.434   8.113  1.00123.58           C  
ATOM    711  CG2 ILE A  91      15.392   7.845   9.113  1.00123.58           C  
ATOM    712  CD1 ILE A  91      18.323   7.481   8.490  1.00123.58           C  
ATOM    715  N   ALA A  92      14.966   6.672  12.286  1.00 41.56           N  
ATOM    716  CA  ALA A  92      13.693   6.786  12.941  1.00 41.56           C  
ATOM    718  C   ALA A  92      12.999   7.968  12.335  1.00 41.56           C  
ATOM    719  O   ALA A  92      13.627   8.991  12.068  1.00 41.56           O  
ATOM    717  CB  ALA A  92      13.795   7.029  14.457  1.00 41.56           C  
ATOM    720  N   VAL A  93      11.673   7.869  12.121  1.00 51.57           N  
ATOM    721  CA  VAL A  93      10.963   8.954  11.503  1.00 51.57           C  
ATOM    725  C   VAL A  93       9.965   9.482  12.486  1.00 51.57           C  
ATOM    726  O   VAL A  93       9.132   8.741  13.005  1.00 51.57           O  
ATOM    722  CB  VAL A  93      10.184   8.517  10.292  1.00 51.57           C  
ATOM    723  CG1 VAL A  93       9.441   9.729   9.708  1.00 51.57           C  
ATOM    724  CG2 VAL A  93      11.145   7.832   9.305  1.00 51.57           C  
ATOM    727  N   ARG A  94      10.018  10.800  12.760  1.00140.13           N  
ATOM    728  CA  ARG A  94       9.066  11.373  13.665  1.00140.13           C  
ATOM    736  C   ARG A  94       7.982  11.950  12.812  1.00140.13           C  
ATOM    737  O   ARG A  94       8.245  12.729  11.897  1.00140.13           O  
ATOM    729  CB  ARG A  94       9.657  12.478  14.563  1.00140.13           C  
ATOM    730  CG  ARG A  94       8.723  12.919  15.691  1.00140.13           C  
ATOM    731  CD  ARG A  94       9.364  13.888  16.690  1.00140.13           C  
ATOM    732  NE  ARG A  94       9.850  15.067  15.921  1.00140.13           N  
ATOM    733  CZ  ARG A  94       9.603  16.333  16.367  1.00140.13           C  
ATOM    734  NH1 ARG A  94       8.900  16.525  17.520  1.00140.13           N1+
ATOM    735  NH2 ARG A  94      10.050  17.407  15.653  1.00140.13           N  
ATOM    738  N   LEU A  95       6.724  11.533  13.061  1.00 82.24           N  
ATOM    739  CA  LEU A  95       5.621  12.028  12.290  1.00 82.24           C  
ATOM    744  C   LEU A  95       4.699  12.715  13.248  1.00 82.24           C  
ATOM    745  O   LEU A  95       3.784  12.101  13.791  1.00 82.24           O  
ATOM    740  CB  LEU A  95       4.845  10.888  11.607  1.00 82.24           C  
ATOM    741  CG  LEU A  95       5.681  10.149  10.542  1.00 82.24           C  
ATOM    742  CD1 LEU A  95       4.915   8.967   9.927  1.00 82.24           C  
ATOM    743  CD2 LEU A  95       6.185  11.126   9.469  1.00 82.24           C  
ATOM    746  N   PRO A  96       4.879  13.995  13.426  1.00 83.25           N  
ATOM    747  CA  PRO A  96       4.092  14.689  14.410  1.00 83.25           C  
ATOM    751  C   PRO A  96       2.641  14.774  14.070  1.00 83.25           C  
ATOM    752  O   PRO A  96       2.290  14.876  12.895  1.00 83.25           O  
ATOM    749  CB  PRO A  96       4.767  16.042  14.607  1.00 83.25           C  
ATOM    750  CG  PRO A  96       6.245  15.753  14.288  1.00 83.25           C  
ATOM    748  CD  PRO A  96       6.200  14.586  13.284  1.00 83.25           C  
ATOM    753  N   TYR A  97       1.800  14.738  15.119  1.00201.21           N  
ATOM    754  CA  TYR A  97       0.369  14.775  15.060  1.00201.21           C  
ATOM    763  C   TYR A  97      -0.018  15.688  16.193  1.00201.21           C  
ATOM    764  O   TYR A  97       0.833  16.387  16.741  1.00201.21           O  
ATOM    755  CB  TYR A  97      -0.234  13.366  15.282  1.00201.21           C  
ATOM    756  CG  TYR A  97      -1.717  13.373  15.108  1.00201.21           C  
ATOM    757  CD1 TYR A  97      -2.280  13.470  13.858  1.00201.21           C  
ATOM    758  CD2 TYR A  97      -2.545  13.261  16.202  1.00201.21           C  
ATOM    759  CE1 TYR A  97      -3.646  13.474  13.704  1.00201.21           C  
ATOM    760  CE2 TYR A  97      -3.911  13.264  16.055  1.00201.21           C  
ATOM    761  CZ  TYR A  97      -4.465  13.374  14.803  1.00201.21           C  
ATOM    762  OH  TYR A  97      -5.867  13.379  14.648  1.00201.21           O  
ATOM    765  N   GLN A  98      -1.327  15.793  16.483  1.00 94.93           N  
ATOM    766  CA  GLN A  98      -1.914  16.620  17.501  1.00 94.93           C  
ATOM    772  C   GLN A  98      -1.822  16.123  18.916  1.00 94.93           C  
ATOM    773  O   GLN A  98      -1.768  16.947  19.828  1.00 94.93           O  
ATOM    767  CB  GLN A  98      -3.387  16.926  17.204  1.00 94.93           C  
ATOM    768  CG  GLN A  98      -3.534  17.709  15.901  1.00 94.93           C  
ATOM    769  CD  GLN A  98      -2.577  18.889  15.986  1.00 94.93           C  
ATOM    771  NE2 GLN A  98      -1.696  19.033  14.959  1.00 94.93           N  
ATOM    770  OE1 GLN A  98      -2.598  19.654  16.949  1.00 94.93           O  
ATOM    774  N   VAL A  99      -1.846  14.792  19.149  1.00122.48           N  
ATOM    775  CA  VAL A  99      -1.951  14.253  20.484  1.00122.48           C  
ATOM    779  C   VAL A  99      -0.728  14.547  21.299  1.00122.48           C  
ATOM    780  O   VAL A  99       0.369  14.056  21.034  1.00122.48           O  
ATOM    776  CB  VAL A  99      -2.193  12.774  20.473  1.00122.48           C  
ATOM    777  CG1 VAL A  99      -1.143  12.136  19.554  1.00122.48           C  
ATOM    778  CG2 VAL A  99      -2.174  12.251  21.920  1.00122.48           C  
ATOM    781  N   GLN A 100      -0.929  15.343  22.369  1.00 68.38           N  
ATOM    782  CA  GLN A 100       0.130  15.793  23.224  1.00 68.38           C  
ATOM    788  C   GLN A 100       0.739  14.624  23.930  1.00 68.38           C  
ATOM    789  O   GLN A 100       1.960  14.534  24.050  1.00 68.38           O  
ATOM    783  CB  GLN A 100      -0.365  16.766  24.308  1.00 68.38           C  
ATOM    784  CG  GLN A 100       0.744  17.266  25.234  1.00 68.38           C  
ATOM    785  CD  GLN A 100       1.553  18.304  24.469  1.00 68.38           C  
ATOM    787  NE2 GLN A 100       2.905  18.154  24.485  1.00 68.38           N  
ATOM    786  OE1 GLN A 100       0.997  19.221  23.868  1.00 68.38           O  
ATOM    790  N   GLN A 101      -0.098  13.686  24.409  1.00 36.58           N  
ATOM    791  CA  GLN A 101       0.410  12.574  25.157  1.00 36.58           C  
ATOM    797  C   GLN A 101       1.312  11.780  24.276  1.00 36.58           C  
ATOM    798  O   GLN A 101       2.387  11.348  24.687  1.00 36.58           O  
ATOM    792  CB  GLN A 101      -0.701  11.619  25.621  1.00 36.58           C  
ATOM    793  CG  GLN A 101      -0.183  10.425  26.427  1.00 36.58           C  
ATOM    794  CD  GLN A 101      -1.369   9.526  26.753  1.00 36.58           C  
ATOM    796  NE2 GLN A 101      -1.796   9.529  28.044  1.00 36.58           N  
ATOM    795  OE1 GLN A 101      -1.903   8.841  25.882  1.00 36.58           O  
ATOM    799  N   ASP A 102       0.886  11.576  23.024  1.00 87.38           N  
ATOM    800  CA  ASP A 102       1.653  10.769  22.133  1.00 87.38           C  
ATOM    805  C   ASP A 102       2.946  11.449  21.819  1.00 87.38           C  
ATOM    806  O   ASP A 102       3.966  10.790  21.635  1.00 87.38           O  
ATOM    801  CB  ASP A 102       0.935  10.487  20.813  1.00 87.38           C  
ATOM    802  CG  ASP A 102       1.568   9.244  20.234  1.00 87.38           C  
ATOM    803  OD1 ASP A 102       2.473   8.682  20.906  1.00 87.38           O  
ATOM    804  OD2 ASP A 102       1.143   8.826  19.127  1.00 87.38           O1-
ATOM    807  N   GLU A 103       2.934  12.789  21.728  1.00113.17           N  
ATOM    808  CA  GLU A 103       4.116  13.520  21.370  1.00113.17           C  
ATOM    814  C   GLU A 103       5.154  13.365  22.437  1.00113.17           C  
ATOM    815  O   GLU A 103       6.328  13.149  22.139  1.00113.17           O  
ATOM    809  CB  GLU A 103       3.843  15.022  21.204  1.00113.17           C  
ATOM    810  CG  GLU A 103       5.027  15.774  20.606  1.00113.17           C  
ATOM    811  CD  GLU A 103       5.147  15.324  19.160  1.00113.17           C  
ATOM    812  OE1 GLU A 103       4.382  14.405  18.764  1.00113.17           O  
ATOM    813  OE2 GLU A 103       6.005  15.892  18.432  1.00113.17           O1-
ATOM    816  N   ALA A 104       4.750  13.473  23.717  1.00 21.33           N  
ATOM    817  CA  ALA A 104       5.697  13.338  24.782  1.00 21.33           C  
ATOM    819  C   ALA A 104       6.238  11.948  24.716  1.00 21.33           C  
ATOM    820  O   ALA A 104       7.436  11.725  24.882  1.00 21.33           O  
ATOM    818  CB  ALA A 104       5.064  13.522  26.171  1.00 21.33           C  
ATOM    821  N   ASP A 105       5.349  10.973  24.457  1.00 33.70           N  
ATOM    822  CA  ASP A 105       5.735   9.593  24.393  1.00 33.70           C  
ATOM    827  C   ASP A 105       6.671   9.384  23.242  1.00 33.70           C  
ATOM    828  O   ASP A 105       7.604   8.588  23.327  1.00 33.70           O  
ATOM    823  CB  ASP A 105       4.544   8.640  24.191  1.00 33.70           C  
ATOM    824  CG  ASP A 105       3.740   8.604  25.482  1.00 33.70           C  
ATOM    825  OD1 ASP A 105       4.305   8.981  26.544  1.00 33.70           O  
ATOM    826  OD2 ASP A 105       2.549   8.197  25.421  1.00 33.70           O1-
ATOM    829  N   ALA A 106       6.431  10.085  22.122  1.00 27.80           N  
ATOM    830  CA  ALA A 106       7.245   9.928  20.952  1.00 27.80           C  
ATOM    832  C   ALA A 106       8.642  10.344  21.286  1.00 27.80           C  
ATOM    833  O   ALA A 106       9.603   9.680  20.899  1.00 27.80           O  
ATOM    831  CB  ALA A 106       6.773  10.797  19.773  1.00 27.80           C  
ATOM    834  N   GLN A 107       8.788  11.461  22.023  1.00 39.36           N  
ATOM    835  CA  GLN A 107      10.092  11.956  22.353  1.00 39.36           C  
ATOM    841  C   GLN A 107      10.773  10.961  23.242  1.00 39.36           C  
ATOM    842  O   GLN A 107      11.956  10.671  23.070  1.00 39.36           O  
ATOM    836  CB  GLN A 107      10.048  13.302  23.097  1.00 39.36           C  
ATOM    837  CG  GLN A 107       9.381  14.419  22.288  1.00 39.36           C  
ATOM    838  CD  GLN A 107      10.192  14.637  21.018  1.00 39.36           C  
ATOM    840  NE2 GLN A 107      11.518  14.889  21.181  1.00 39.36           N  
ATOM    839  OE1 GLN A 107       9.659  14.585  19.910  1.00 39.36           O  
ATOM    843  N   ALA A 108      10.027  10.403  24.215  1.00 26.79           N  
ATOM    844  CA  ALA A 108      10.577   9.461  25.149  1.00 26.79           C  
ATOM    846  C   ALA A 108      11.019   8.236  24.408  1.00 26.79           C  
ATOM    847  O   ALA A 108      12.061   7.659  24.715  1.00 26.79           O  
ATOM    845  CB  ALA A 108       9.562   9.002  26.211  1.00 26.79           C  
ATOM    848  N   SER A 109      10.224   7.794  23.414  1.00 34.61           N  
ATOM    849  CA  SER A 109      10.557   6.608  22.675  0.43 34.61           C  
ATOM    852  C   SER A 109      11.831   6.829  21.913  1.00 34.61           C  
ATOM    853  O   SER A 109      12.682   5.945  21.840  1.00 34.61           O  
ATOM    850  CB  SER A 109       9.471   6.199  21.665  0.43 34.61           C  
ATOM    851  OG  SER A 109       8.291   5.805  22.351  0.43 34.61           O  
ATOM    854  N   LEU A 110      12.002   8.026  21.332  1.00 41.47           N  
ATOM    855  CA  LEU A 110      13.181   8.314  20.568  1.00 41.47           C  
ATOM    860  C   LEU A 110      14.366   8.239  21.479  1.00 41.47           C  
ATOM    861  O   LEU A 110      15.414   7.707  21.117  1.00 41.47           O  
ATOM    856  CB  LEU A 110      13.151   9.729  19.962  1.00 41.47           C  
ATOM    857  CG  LEU A 110      12.049   9.924  18.904  1.00 41.47           C  
ATOM    858  CD1 LEU A 110      12.055  11.351  18.339  1.00 41.47           C  
ATOM    859  CD2 LEU A 110      12.148   8.861  17.802  1.00 41.47           C  
ATOM    862  N   ALA A 111      14.217   8.762  22.708  1.00 30.31           N  
ATOM    863  CA  ALA A 111      15.306   8.777  23.637  1.00 30.31           C  
ATOM    865  C   ALA A 111      15.708   7.365  23.935  1.00 30.31           C  
ATOM    866  O   ALA A 111      16.893   7.073  24.081  1.00 30.31           O  
ATOM    864  CB  ALA A 111      14.942   9.442  24.976  1.00 30.31           C  
ATOM    867  N   THR A 112      14.730   6.449  24.065  1.00123.02           N  
ATOM    868  CA  THR A 112      15.067   5.096  24.408  1.00123.02           C  
ATOM    872  C   THR A 112      15.790   4.407  23.281  1.00123.02           C  
ATOM    873  O   THR A 112      16.745   3.668  23.512  1.00123.02           O  
ATOM    869  CB  THR A 112      13.882   4.258  24.805  1.00123.02           C  
ATOM    871  CG2 THR A 112      13.090   3.853  23.557  1.00123.02           C  
ATOM    870  OG1 THR A 112      14.326   3.089  25.475  1.00123.02           O  
ATOM    874  N   ILE A 113      15.339   4.626  22.030  1.00118.43           N  
ATOM    875  CA  ILE A 113      15.864   3.975  20.857  1.00118.43           C  
ATOM    880  C   ILE A 113      17.276   4.405  20.580  1.00118.43           C  
ATOM    881  O   ILE A 113      18.128   3.573  20.271  1.00118.43           O  
ATOM    876  CB  ILE A 113      15.082   4.333  19.626  1.00118.43           C  
ATOM    877  CG1 ILE A 113      13.583   4.002  19.778  1.00118.43           C  
ATOM    878  CG2 ILE A 113      15.748   3.625  18.435  1.00118.43           C  
ATOM    879  CD1 ILE A 113      13.269   2.515  19.908  1.00118.43           C  
ATOM    882  N   ARG A 114      17.552   5.722  20.679  1.00184.12           N  
ATOM    883  CA  ARG A 114      18.827   6.298  20.340  0.49184.12           C  
ATOM    891  C   ARG A 114      19.203   5.840  18.963  1.00184.12           C  
ATOM    892  O   ARG A 114      20.269   5.264  18.744  1.00184.12           O  
ATOM    884  CB  ARG A 114      19.974   6.013  21.341  0.49184.12           C  
ATOM    885  CG  ARG A 114      20.360   4.543  21.522  0.49184.12           C  
ATOM    886  CD  ARG A 114      21.433   4.318  22.589  0.49184.12           C  
ATOM    887  NE  ARG A 114      20.730   4.175  23.895  0.49184.12           N  
ATOM    888  CZ  ARG A 114      20.313   2.943  24.310  0.49184.12           C  
ATOM    889  NH1 ARG A 114      20.619   1.836  23.573  0.49184.12           N1+
ATOM    890  NH2 ARG A 114      19.593   2.820  25.464  0.49184.12           N  
ATOM    893  N   ALA A 115      18.313   6.113  17.986  1.00 31.48           N  
ATOM    894  CA  ALA A 115      18.492   5.707  16.622  1.00 31.48           C  
ATOM    896  C   ALA A 115      19.641   6.451  16.026  1.00 31.48           C  
ATOM    897  O   ALA A 115      19.995   7.543  16.467  1.00 31.48           O  
ATOM    895  CB  ALA A 115      17.261   5.968  15.735  1.00 31.48           C  
ATOM    898  N   ASP A 116      20.253   5.855  14.983  1.00 41.72           N  
ATOM    899  CA  ASP A 116      21.391   6.448  14.344  1.00 41.72           C  
ATOM    904  C   ASP A 116      20.982   7.791  13.824  1.00 41.72           C  
ATOM    905  O   ASP A 116      21.699   8.774  13.999  1.00 41.72           O  
ATOM    900  CB  ASP A 116      21.875   5.649  13.119  1.00 41.72           C  
ATOM    901  CG  ASP A 116      22.475   4.327  13.575  1.00 41.72           C  
ATOM    902  OD1 ASP A 116      23.028   4.273  14.706  1.00 41.72           O  
ATOM    903  OD2 ASP A 116      22.386   3.349  12.786  1.00 41.72           O1-
ATOM    906  N   GLU A 117      19.801   7.869  13.180  1.00 69.45           N  
ATOM    907  CA  GLU A 117      19.387   9.115  12.599  1.00 69.45           C  
ATOM    913  C   GLU A 117      17.931   9.315  12.880  1.00 69.45           C  
ATOM    914  O   GLU A 117      17.173   8.355  13.010  1.00 69.45           O  
ATOM    908  CB  GLU A 117      19.573   9.132  11.069  1.00 69.45           C  
ATOM    909  CG  GLU A 117      21.046   9.113  10.648  1.00 69.45           C  
ATOM    910  CD  GLU A 117      21.156   8.671   9.192  1.00 69.45           C  
ATOM    911  OE1 GLU A 117      21.025   7.444   8.933  1.00 69.45           O  
ATOM    912  OE2 GLU A 117      21.387   9.547   8.318  1.00 69.45           O1-
ATOM    915  N   GLU A 118      17.512  10.592  13.009  1.00 33.18           N  
ATOM    916  CA  GLU A 118      16.126  10.886  13.229  1.00 33.18           C  
ATOM    922  C   GLU A 118      15.722  11.929  12.236  1.00 33.18           C  
ATOM    923  O   GLU A 118      16.437  12.906  12.017  1.00 33.18           O  
ATOM    917  CB  GLU A 118      15.825  11.430  14.636  1.00 33.18           C  
ATOM    918  CG  GLU A 118      16.085  10.406  15.744  1.00 33.18           C  
ATOM    919  CD  GLU A 118      15.750  11.056  17.078  1.00 33.18           C  
ATOM    920  OE1 GLU A 118      15.078  12.122  17.064  1.00 33.18           O  
ATOM    921  OE2 GLU A 118      16.155  10.490  18.128  1.00 33.18           O1-
ATOM    924  N   GLN A 119      14.557  11.731  11.590  1.00 33.32           N  
ATOM    925  CA  GLN A 119      14.083  12.678  10.627  1.00 33.32           C  
ATOM    931  C   GLN A 119      12.668  12.994  10.990  1.00 33.32           C  
ATOM    932  O   GLN A 119      11.925  12.119  11.435  1.00 33.32           O  
ATOM    926  CB  GLN A 119      14.112  12.135   9.189  1.00 33.32           C  
ATOM    927  CG  GLN A 119      15.535  11.817   8.721  1.00 33.32           C  
ATOM    928  CD  GLN A 119      15.493  11.282   7.296  1.00 33.32           C  
ATOM    930  NE2 GLN A 119      16.666  10.806   6.797  1.00 33.32           N  
ATOM    929  OE1 GLN A 119      14.451  11.289   6.643  1.00 33.32           O  
ATOM    933  N   THR A 120      12.254  14.266  10.819  1.00 37.71           N  
ATOM    934  CA  THR A 120      10.912  14.635  11.168  1.00 37.71           C  
ATOM    938  C   THR A 120      10.189  14.997   9.912  1.00 37.71           C  
ATOM    939  O   THR A 120      10.687  15.767   9.092  1.00 37.71           O  
ATOM    935  CB  THR A 120      10.831  15.820  12.087  1.00 37.71           C  
ATOM    937  CG2 THR A 120       9.351  16.103  12.390  1.00 37.71           C  
ATOM    936  OG1 THR A 120      11.533  15.555  13.291  1.00 37.71           O  
ATOM    940  N   VAL A 121       8.982  14.425   9.718  1.00 41.10           N  
ATOM    941  CA  VAL A 121       8.243  14.742   8.534  1.00 41.10           C  
ATOM    945  C   VAL A 121       6.885  15.205   8.943  1.00 41.10           C  
ATOM    946  O   VAL A 121       6.149  14.480   9.612  1.00 41.10           O  
ATOM    942  CB  VAL A 121       8.064  13.558   7.628  1.00 41.10           C  
ATOM    943  CG1 VAL A 121       7.171  13.968   6.446  1.00 41.10           C  
ATOM    944  CG2 VAL A 121       9.457  13.051   7.217  1.00 41.10           C  
ATOM    947  N   ASN A 122       6.505  16.437   8.542  1.00120.14           N  
ATOM    948  CA  ASN A 122       5.187  16.883   8.878  1.00120.14           C  
ATOM    953  C   ASN A 122       4.322  16.582   7.694  1.00120.14           C  
ATOM    954  O   ASN A 122       4.478  17.126   6.602  1.00120.14           O  
ATOM    949  CB  ASN A 122       5.065  18.378   9.251  1.00120.14           C  
ATOM    950  CG  ASN A 122       5.389  19.253   8.053  1.00120.14           C  
ATOM    952  ND2 ASN A 122       6.679  19.648   7.910  1.00120.14           N  
ATOM    951  OD1 ASN A 122       4.513  19.575   7.254  1.00120.14           O  
ATOM    955  N   ILE A 123       3.418  15.613   7.896  1.00 76.88           N  
ATOM    956  CA  ILE A 123       2.472  15.120   6.941  1.00 76.88           C  
ATOM    961  C   ILE A 123       1.386  16.111   6.693  1.00 76.88           C  
ATOM    962  O   ILE A 123       0.750  16.084   5.640  1.00 76.88           O  
ATOM    957  CB  ILE A 123       1.843  13.815   7.344  1.00 76.88           C  
ATOM    958  CG1 ILE A 123       1.021  13.961   8.633  1.00 76.88           C  
ATOM    959  CG2 ILE A 123       2.967  12.769   7.442  1.00 76.88           C  
ATOM    960  CD1 ILE A 123       0.141  12.743   8.915  1.00 76.88           C  
ATOM    963  N   GLY A 124       1.122  16.992   7.676  1.00 56.81           N  
ATOM    964  CA  GLY A 124      -0.053  17.816   7.658  1.00 56.81           C  
ATOM    965  C   GLY A 124      -0.213  18.572   6.373  1.00 56.81           C  
ATOM    966  O   GLY A 124      -1.322  18.585   5.843  1.00 56.81           O  
ATOM    967  N   PRO A 125       0.779  19.205   5.823  1.00 74.83           N  
ATOM    968  CA  PRO A 125       0.525  19.926   4.604  1.00 74.83           C  
ATOM    972  C   PRO A 125       0.110  19.055   3.455  1.00 74.83           C  
ATOM    973  O   PRO A 125      -0.693  19.504   2.638  1.00 74.83           O  
ATOM    970  CB  PRO A 125       1.766  20.779   4.372  1.00 74.83           C  
ATOM    971  CG  PRO A 125       2.254  21.072   5.805  1.00 74.83           C  
ATOM    969  CD  PRO A 125       1.780  19.865   6.637  1.00 74.83           C  
ATOM    974  N   SER A 126       0.647  17.825   3.362  1.00 33.93           N  
ATOM    975  CA  SER A 126       0.312  16.936   2.286  1.00 33.93           C  
ATOM    978  C   SER A 126      -1.106  16.474   2.440  1.00 33.93           C  
ATOM    979  O   SER A 126      -1.861  16.415   1.472  1.00 33.93           O  
ATOM    976  CB  SER A 126       1.195  15.675   2.262  1.00 33.93           C  
ATOM    977  OG  SER A 126       0.826  14.830   1.183  1.00 33.93           O  
ATOM    980  N   VAL A 127      -1.502  16.120   3.677  1.00 32.09           N  
ATOM    981  CA  VAL A 127      -2.826  15.622   3.928  1.00 32.09           C  
ATOM    985  C   VAL A 127      -3.810  16.702   3.617  1.00 32.09           C  
ATOM    986  O   VAL A 127      -4.821  16.469   2.957  1.00 32.09           O  
ATOM    982  CB  VAL A 127      -3.037  15.255   5.369  1.00 32.09           C  
ATOM    983  CG1 VAL A 127      -4.500  14.822   5.554  1.00 32.09           C  
ATOM    984  CG2 VAL A 127      -2.008  14.184   5.768  1.00 32.09           C  
ATOM    987  N   LYS A 128      -3.512  17.926   4.089  1.00113.51           N  
ATOM    988  CA  LYS A 128      -4.375  19.060   3.935  1.00113.51           C  
ATOM    994  C   LYS A 128      -4.520  19.373   2.476  1.00113.51           C  
ATOM    995  O   LYS A 128      -5.618  19.663   2.002  1.00113.51           O  
ATOM    989  CB  LYS A 128      -3.797  20.299   4.652  1.00113.51           C  
ATOM    990  CG  LYS A 128      -4.759  21.478   4.807  1.00113.51           C  
ATOM    991  CD  LYS A 128      -5.209  22.096   3.488  1.00113.51           C  
ATOM    992  CE  LYS A 128      -6.133  23.304   3.658  1.00113.51           C  
ATOM    993  NZ  LYS A 128      -5.331  24.530   3.877  1.00113.51           N1+
ATOM    996  N   ALA A 129      -3.410  19.303   1.717  1.00 29.18           N  
ATOM    997  CA  ALA A 129      -3.437  19.644   0.323  1.00 29.18           C  
ATOM    999  C   ALA A 129      -4.350  18.705  -0.403  1.00 29.18           C  
ATOM   1000  O   ALA A 129      -5.104  19.128  -1.277  1.00 29.18           O  
ATOM    998  CB  ALA A 129      -2.053  19.553  -0.342  1.00 29.18           C  
ATOM   1001  N   LEU A 130      -4.283  17.399  -0.079  1.00 46.19           N  
ATOM   1002  CA  LEU A 130      -5.105  16.412  -0.725  1.00 46.19           C  
ATOM   1007  C   LEU A 130      -6.545  16.618  -0.357  1.00 46.19           C  
ATOM   1008  O   LEU A 130      -7.433  16.573  -1.206  1.00 46.19           O  
ATOM   1003  CB  LEU A 130      -4.749  14.973  -0.311  1.00 46.19           C  
ATOM   1004  CG  LEU A 130      -5.625  13.900  -0.990  1.00 46.19           C  
ATOM   1005  CD1 LEU A 130      -5.397  13.864  -2.508  1.00 46.19           C  
ATOM   1006  CD2 LEU A 130      -5.435  12.524  -0.333  1.00 46.19           C  
ATOM   1009  N   ALA A 131      -6.818  16.873   0.935  1.00 34.23           N  
ATOM   1010  CA  ALA A 131      -8.170  16.993   1.405  1.00 34.23           C  
ATOM   1012  C   ALA A 131      -8.837  18.149   0.724  1.00 34.23           C  
ATOM   1013  O   ALA A 131     -10.016  18.083   0.377  1.00 34.23           O  
ATOM   1011  CB  ALA A 131      -8.252  17.238   2.921  1.00 34.23           C  
ATOM   1014  N   GLU A 132      -8.081  19.238   0.501  1.00 73.30           N  
ATOM   1015  CA  GLU A 132      -8.589  20.457  -0.061  1.00 73.30           C  
ATOM   1021  C   GLU A 132      -9.145  20.194  -1.420  1.00 73.30           C  
ATOM   1022  O   GLU A 132     -10.127  20.811  -1.824  1.00 73.30           O  
ATOM   1016  CB  GLU A 132      -7.488  21.509  -0.265  1.00 73.30           C  
ATOM   1017  CG  GLU A 132      -6.822  21.967   1.029  1.00 73.30           C  
ATOM   1018  CD  GLU A 132      -5.679  22.904   0.659  1.00 73.30           C  
ATOM   1019  OE1 GLU A 132      -5.973  24.019   0.152  1.00 73.30           O  
ATOM   1020  OE2 GLU A 132      -4.499  22.520   0.875  1.00 73.30           O1-
ATOM   1023  N   GLN A 133      -8.502  19.311  -2.190  1.00147.98           N  
ATOM   1024  CA  GLN A 133      -8.951  19.065  -3.523  1.00147.98           C  
ATOM   1030  C   GLN A 133     -10.245  18.309  -3.557  1.00147.98           C  
ATOM   1031  O   GLN A 133     -11.021  18.493  -4.491  1.00147.98           O  
ATOM   1025  CB  GLN A 133      -7.898  18.370  -4.389  1.00147.98           C  
ATOM   1026  CG  GLN A 133      -7.509  16.985  -3.907  1.00147.98           C  
ATOM   1027  CD  GLN A 133      -6.192  16.692  -4.584  1.00147.98           C  
ATOM   1029  NE2 GLN A 133      -6.106  17.047  -5.893  1.00147.98           N  
ATOM   1028  OE1 GLN A 133      -5.259  16.184  -3.968  1.00147.98           O  
ATOM   1032  N   LEU A 134     -10.522  17.440  -2.560  1.00 66.97           N  
ATOM   1033  CA  LEU A 134     -11.684  16.592  -2.633  1.00 66.97           C  
ATOM   1038  C   LEU A 134     -12.936  17.326  -2.236  1.00 66.97           C  
ATOM   1039  O   LEU A 134     -13.149  17.669  -1.074  1.00 66.97           O  
ATOM   1034  CB  LEU A 134     -11.562  15.354  -1.731  1.00 66.97           C  
ATOM   1035  CG  LEU A 134     -10.386  14.441  -2.119  1.00 66.97           C  
ATOM   1036  CD1 LEU A 134     -10.299  13.216  -1.196  1.00 66.97           C  
ATOM   1037  CD2 LEU A 134     -10.444  14.061  -3.609  1.00 66.97           C  
ATOM   1040  N   GLU A 135     -13.822  17.557  -3.226  1.00 96.64           N  
ATOM   1041  CA  GLU A 135     -15.087  18.207  -3.041  1.00 96.64           C  
ATOM   1047  C   GLU A 135     -15.969  17.286  -2.262  1.00 96.64           C  
ATOM   1048  O   GLU A 135     -16.853  17.720  -1.527  1.00 96.64           O  
ATOM   1042  CB  GLU A 135     -15.800  18.537  -4.360  1.00 96.64           C  
ATOM   1043  CG  GLU A 135     -15.074  19.602  -5.182  1.00 96.64           C  
ATOM   1044  CD  GLU A 135     -15.873  19.845  -6.454  1.00 96.64           C  
ATOM   1045  OE1 GLU A 135     -17.121  19.986  -6.353  1.00 96.64           O  
ATOM   1046  OE2 GLU A 135     -15.246  19.893  -7.545  1.00 96.64           O1-
ATOM   1049  N   ALA A 136     -15.722  15.975  -2.412  1.00 56.36           N  
ATOM   1050  CA  ALA A 136     -16.491  14.913  -1.829  1.00 56.36           C  
ATOM   1052  C   ALA A 136     -16.491  15.064  -0.342  1.00 56.36           C  
ATOM   1053  O   ALA A 136     -17.456  14.696   0.323  1.00 56.36           O  
ATOM   1051  CB  ALA A 136     -15.919  13.521  -2.150  1.00 56.36           C  
ATOM   1054  N   LEU A 137     -15.382  15.562   0.221  1.00 83.80           N  
ATOM   1055  CA  LEU A 137     -15.228  15.742   1.636  1.00 83.80           C  
ATOM   1060  C   LEU A 137     -16.138  16.811   2.183  1.00 83.80           C  
ATOM   1061  O   LEU A 137     -16.489  16.772   3.359  1.00 83.80           O  
ATOM   1056  CB  LEU A 137     -13.789  16.100   2.045  1.00 83.80           C  
ATOM   1057  CG  LEU A 137     -12.793  14.945   1.832  1.00 83.80           C  
ATOM   1058  CD1 LEU A 137     -11.375  15.337   2.275  1.00 83.80           C  
ATOM   1059  CD2 LEU A 137     -13.291  13.653   2.500  1.00 83.80           C  
ATOM   1062  N   GLU A 138     -16.555  17.798   1.372  1.00191.73           N  
ATOM   1063  CA  GLU A 138     -17.189  18.970   1.924  1.00191.73           C  
ATOM   1069  C   GLU A 138     -18.390  18.705   2.803  1.00191.73           C  
ATOM   1070  O   GLU A 138     -18.383  19.130   3.952  1.00191.73           O  
ATOM   1064  CB  GLU A 138     -17.620  19.951   0.823  1.00191.73           C  
ATOM   1065  CG  GLU A 138     -18.174  21.267   1.360  1.00191.73           C  
ATOM   1066  CD  GLU A 138     -18.556  22.129   0.166  1.00191.73           C  
ATOM   1067  OE1 GLU A 138     -17.942  21.947  -0.919  1.00191.73           O  
ATOM   1068  OE2 GLU A 138     -19.471  22.981   0.322  1.00191.73           O1-
ATOM   1071  N   GLY A 139     -19.436  18.003   2.320  1.00124.62           N  
ATOM   1072  CA  GLY A 139     -20.681  17.775   3.021  1.00124.62           C  
ATOM   1073  C   GLY A 139     -20.574  16.833   4.184  1.00124.62           C  
ATOM   1074  O   GLY A 139     -21.320  16.959   5.154  1.00124.62           O  
ATOM   1075  N   LEU A 140     -19.644  15.868   4.109  1.00 83.59           N  
ATOM   1076  CA  LEU A 140     -19.586  14.718   4.969  1.00 83.59           C  
ATOM   1081  C   LEU A 140     -19.736  15.016   6.428  1.00 83.59           C  
ATOM   1082  O   LEU A 140     -19.218  15.990   6.971  1.00 83.59           O  
ATOM   1077  CB  LEU A 140     -18.290  13.905   4.810  1.00 83.59           C  
ATOM   1078  CG  LEU A 140     -18.159  13.225   3.436  1.00 83.59           C  
ATOM   1079  CD1 LEU A 140     -16.852  12.420   3.339  1.00 83.59           C  
ATOM   1080  CD2 LEU A 140     -19.403  12.380   3.121  1.00 83.59           C  
ATOM   1083  N   GLU A 141     -20.489  14.116   7.101  1.00 42.43           N  
ATOM   1084  CA  GLU A 141     -20.691  14.189   8.516  1.00 42.43           C  
ATOM   1090  C   GLU A 141     -19.356  13.925   9.115  1.00 42.43           C  
ATOM   1091  O   GLU A 141     -18.488  13.312   8.495  1.00 42.43           O  
ATOM   1085  CB  GLU A 141     -21.659  13.138   9.082  1.00 42.43           C  
ATOM   1086  CG  GLU A 141     -23.117  13.338   8.665  1.00 42.43           C  
ATOM   1087  CD  GLU A 141     -23.932  12.226   9.308  1.00 42.43           C  
ATOM   1088  OE1 GLU A 141     -23.317  11.362   9.989  1.00 42.43           O  
ATOM   1089  OE2 GLU A 141     -25.180  12.226   9.128  1.00 42.43           O1-
ATOM   1092  N   PRO A 142     -19.167  14.400  10.307  1.00 87.43           N  
ATOM   1093  CA  PRO A 142     -17.891  14.289  10.940  1.00 87.43           C  
ATOM   1097  C   PRO A 142     -17.414  12.892  11.167  1.00 87.43           C  
ATOM   1098  O   PRO A 142     -16.210  12.669  11.048  1.00 87.43           O  
ATOM   1095  CB  PRO A 142     -17.967  15.159  12.198  1.00 87.43           C  
ATOM   1096  CG  PRO A 142     -19.449  15.575  12.304  1.00 87.43           C  
ATOM   1094  CD  PRO A 142     -19.963  15.478  10.860  1.00 87.43           C  
ATOM   1099  N   ALA A 143     -18.305  11.937  11.487  1.00 27.88           N  
ATOM   1100  CA  ALA A 143     -17.827  10.611  11.752  1.00 27.88           C  
ATOM   1102  C   ALA A 143     -17.218  10.046  10.508  1.00 27.88           C  
ATOM   1103  O   ALA A 143     -16.115   9.504  10.537  1.00 27.88           O  
ATOM   1101  CB  ALA A 143     -18.945   9.649  12.188  1.00 27.88           C  
ATOM   1104  N   LYS A 144     -17.923  10.190   9.372  1.00 42.09           N  
ATOM   1105  CA  LYS A 144     -17.485   9.633   8.123  1.00 42.09           C  
ATOM   1111  C   LYS A 144     -16.218  10.303   7.718  1.00 42.09           C  
ATOM   1112  O   LYS A 144     -15.262   9.657   7.289  1.00 42.09           O  
ATOM   1106  CB  LYS A 144     -18.466   9.928   6.978  1.00 42.09           C  
ATOM   1107  CG  LYS A 144     -19.889   9.422   7.204  1.00 42.09           C  
ATOM   1108  CD  LYS A 144     -20.896  10.076   6.254  1.00 42.09           C  
ATOM   1109  CE  LYS A 144     -22.341   9.615   6.451  1.00 42.09           C  
ATOM   1110  NZ  LYS A 144     -23.237  10.408   5.580  1.00 42.09           N1+
ATOM   1113  N   SER A 145     -16.190  11.638   7.861  1.00 28.82           N  
ATOM   1114  CA  SER A 145     -15.076  12.412   7.410  1.00 28.82           C  
ATOM   1117  C   SER A 145     -13.863  12.004   8.177  1.00 28.82           C  
ATOM   1118  O   SER A 145     -12.766  11.942   7.625  1.00 28.82           O  
ATOM   1115  CB  SER A 145     -15.282  13.922   7.617  1.00 28.82           C  
ATOM   1116  OG  SER A 145     -14.149  14.637   7.151  1.00 28.82           O  
ATOM   1119  N   ASP A 146     -14.035  11.693   9.473  1.00 29.39           N  
ATOM   1120  CA  ASP A 146     -12.917  11.339  10.291  1.00 29.39           C  
ATOM   1125  C   ASP A 146     -12.290  10.092   9.750  1.00 29.39           C  
ATOM   1126  O   ASP A 146     -11.066   9.981   9.707  1.00 29.39           O  
ATOM   1121  CB  ASP A 146     -13.307  11.060  11.754  1.00 29.39           C  
ATOM   1122  CG  ASP A 146     -13.700  12.381  12.397  1.00 29.39           C  
ATOM   1123  OD1 ASP A 146     -13.483  13.441  11.752  1.00 29.39           O  
ATOM   1124  OD2 ASP A 146     -14.218  12.348  13.545  1.00 29.39           O1-
ATOM   1127  N   PHE A 147     -13.111   9.114   9.318  1.00 90.82           N  
ATOM   1128  CA  PHE A 147     -12.564   7.883   8.819  1.00 90.82           C  
ATOM   1136  C   PHE A 147     -11.757   8.147   7.591  1.00 90.82           C  
ATOM   1137  O   PHE A 147     -10.622   7.689   7.478  1.00 90.82           O  
ATOM   1129  CB  PHE A 147     -13.628   6.856   8.387  1.00 90.82           C  
ATOM   1130  CG  PHE A 147     -14.290   6.283   9.591  1.00 90.82           C  
ATOM   1131  CD1 PHE A 147     -15.392   6.887  10.147  1.00 90.82           C  
ATOM   1132  CD2 PHE A 147     -13.808   5.125  10.157  1.00 90.82           C  
ATOM   1133  CE1 PHE A 147     -16.000   6.349  11.256  1.00 90.82           C  
ATOM   1134  CE2 PHE A 147     -14.410   4.582  11.267  1.00 90.82           C  
ATOM   1135  CZ  PHE A 147     -15.508   5.195  11.818  1.00 90.82           C  
ATOM   1138  N   VAL A 148     -12.321   8.913   6.639  1.00 36.83           N  
ATOM   1139  CA  VAL A 148     -11.643   9.110   5.392  1.00 36.83           C  
ATOM   1143  C   VAL A 148     -10.332   9.787   5.640  1.00 36.83           C  
ATOM   1144  O   VAL A 148      -9.293   9.356   5.142  1.00 36.83           O  
ATOM   1140  CB  VAL A 148     -12.418   9.983   4.443  1.00 36.83           C  
ATOM   1141  CG1 VAL A 148     -11.565  10.214   3.184  1.00 36.83           C  
ATOM   1142  CG2 VAL A 148     -13.780   9.325   4.161  1.00 36.83           C  
ATOM   1145  N   ILE A 149     -10.354  10.861   6.448  1.00 36.15           N  
ATOM   1146  CA  ILE A 149      -9.176  11.640   6.700  1.00 36.15           C  
ATOM   1151  C   ILE A 149      -8.159  10.814   7.418  1.00 36.15           C  
ATOM   1152  O   ILE A 149      -6.971  10.875   7.103  1.00 36.15           O  
ATOM   1147  CB  ILE A 149      -9.468  12.862   7.522  1.00 36.15           C  
ATOM   1148  CG1 ILE A 149     -10.428  13.787   6.753  1.00 36.15           C  
ATOM   1149  CG2 ILE A 149      -8.132  13.528   7.890  1.00 36.15           C  
ATOM   1150  CD1 ILE A 149     -11.020  14.906   7.606  1.00 36.15           C  
ATOM   1153  N   GLY A 150      -8.600  10.012   8.404  1.00 23.12           N  
ATOM   1154  CA  GLY A 150      -7.684   9.235   9.185  1.00 23.12           C  
ATOM   1155  C   GLY A 150      -6.955   8.279   8.293  1.00 23.12           C  
ATOM   1156  O   GLY A 150      -5.760   8.054   8.472  1.00 23.12           O  
ATOM   1157  N   ASN A 151      -7.664   7.668   7.326  1.00 35.24           N  
ATOM   1158  CA  ASN A 151      -7.045   6.728   6.436  1.00 35.24           C  
ATOM   1163  C   ASN A 151      -6.043   7.444   5.588  1.00 35.24           C  
ATOM   1164  O   ASN A 151      -4.971   6.911   5.309  1.00 35.24           O  
ATOM   1159  CB  ASN A 151      -8.042   6.030   5.494  1.00 35.24           C  
ATOM   1160  CG  ASN A 151      -8.833   5.016   6.307  1.00 35.24           C  
ATOM   1162  ND2 ASN A 151     -10.134   4.836   5.956  1.00 35.24           N  
ATOM   1161  OD1 ASN A 151      -8.306   4.393   7.228  1.00 35.24           O  
ATOM   1165  N   ILE A 152      -6.368   8.680   5.161  1.00 38.37           N  
ATOM   1166  CA  ILE A 152      -5.483   9.418   4.307  1.00 38.37           C  
ATOM   1171  C   ILE A 152      -4.194   9.629   5.045  1.00 38.37           C  
ATOM   1172  O   ILE A 152      -3.114   9.427   4.491  1.00 38.37           O  
ATOM   1167  CB  ILE A 152      -6.021  10.770   3.939  1.00 38.37           C  
ATOM   1168  CG1 ILE A 152      -7.329  10.627   3.141  1.00 38.37           C  
ATOM   1169  CG2 ILE A 152      -4.918  11.531   3.185  1.00 38.37           C  
ATOM   1170  CD1 ILE A 152      -8.087  11.942   2.955  1.00 38.37           C  
ATOM   1173  N   LYS A 153      -4.277  10.017   6.332  1.00 60.00           N  
ATOM   1174  CA  LYS A 153      -3.095  10.296   7.097  1.00 60.00           C  
ATOM   1180  C   LYS A 153      -2.252   9.065   7.230  1.00 60.00           C  
ATOM   1181  O   LYS A 153      -1.032   9.127   7.088  1.00 60.00           O  
ATOM   1175  CB  LYS A 153      -3.403  10.821   8.510  1.00 60.00           C  
ATOM   1176  CG  LYS A 153      -3.975  12.242   8.509  1.00 60.00           C  
ATOM   1177  CD  LYS A 153      -4.526  12.692   9.864  1.00 60.00           C  
ATOM   1178  CE  LYS A 153      -5.056  14.127   9.858  1.00 60.00           C  
ATOM   1179  NZ  LYS A 153      -3.943  15.078   9.635  1.00 60.00           N1+
ATOM   1182  N   ALA A 154      -2.876   7.906   7.495  1.00 31.48           N  
ATOM   1183  CA  ALA A 154      -2.121   6.699   7.681  1.00 31.48           C  
ATOM   1185  C   ALA A 154      -1.390   6.376   6.415  1.00 31.48           C  
ATOM   1186  O   ALA A 154      -0.238   5.950   6.450  1.00 31.48           O  
ATOM   1184  CB  ALA A 154      -3.004   5.491   8.035  1.00 31.48           C  
ATOM   1187  N   ARG A 155      -2.055   6.551   5.258  1.00 88.93           N  
ATOM   1188  CA  ARG A 155      -1.434   6.228   4.006  1.00 88.93           C  
ATOM   1196  C   ARG A 155      -0.304   7.166   3.715  1.00 88.93           C  
ATOM   1197  O   ARG A 155       0.739   6.748   3.215  1.00 88.93           O  
ATOM   1189  CB  ARG A 155      -2.419   6.244   2.826  1.00 88.93           C  
ATOM   1190  CG  ARG A 155      -3.391   5.066   2.892  1.00 88.93           C  
ATOM   1191  CD  ARG A 155      -4.204   4.841   1.620  1.00 88.93           C  
ATOM   1192  NE  ARG A 155      -4.925   3.548   1.795  1.00 88.93           N  
ATOM   1193  CZ  ARG A 155      -6.131   3.518   2.433  1.00 88.93           C  
ATOM   1194  NH1 ARG A 155      -6.698   4.679   2.871  1.00 88.93           N1+
ATOM   1195  NH2 ARG A 155      -6.766   2.325   2.633  1.00 88.93           N  
ATOM   1198  N   ILE A 156      -0.475   8.466   4.018  1.00 48.30           N  
ATOM   1199  CA  ILE A 156       0.547   9.438   3.746  0.61 48.30           C  
ATOM   1204  C   ILE A 156       1.754   9.132   4.580  1.00 48.30           C  
ATOM   1205  O   ILE A 156       2.886   9.312   4.137  1.00 48.30           O  
ATOM   1200  CB  ILE A 156       0.101  10.848   4.005  0.61 48.30           C  
ATOM   1201  CG1 ILE A 156      -1.035  11.209   3.033  0.61 48.30           C  
ATOM   1202  CG2 ILE A 156       1.321  11.779   3.890  0.61 48.30           C  
ATOM   1203  CD1 ILE A 156      -1.716  12.535   3.345  0.61 48.30           C  
ATOM   1206  N   ARG A 157       1.557   8.676   5.827  1.00119.31           N  
ATOM   1207  CA  ARG A 157       2.699   8.359   6.634  0.59119.31           C  
ATOM   1215  C   ARG A 157       3.470   7.289   5.927  1.00119.31           C  
ATOM   1216  O   ARG A 157       4.700   7.290   5.931  1.00119.31           O  
ATOM   1208  CB  ARG A 157       2.337   7.817   8.026  0.59119.31           C  
ATOM   1209  CG  ARG A 157       1.628   8.831   8.926  0.59119.31           C  
ATOM   1210  CD  ARG A 157       1.543   8.368  10.380  0.59119.31           C  
ATOM   1211  NE  ARG A 157       0.778   9.391  11.142  0.59119.31           N  
ATOM   1212  CZ  ARG A 157      -0.579   9.282  11.237  0.59119.31           C  
ATOM   1213  NH1 ARG A 157      -1.221   8.234  10.643  0.59119.31           N1+
ATOM   1214  NH2 ARG A 157      -1.290  10.219  11.930  0.59119.31           N  
ATOM   1217  N   MET A 158       2.758   6.332   5.307  1.00 40.45           N  
ATOM   1218  CA  MET A 158       3.393   5.256   4.604  1.00 40.45           C  
ATOM   1223  C   MET A 158       4.186   5.822   3.465  1.00 40.45           C  
ATOM   1224  O   MET A 158       5.329   5.423   3.239  1.00 40.45           O  
ATOM   1219  CB  MET A 158       2.364   4.264   4.029  1.00 40.45           C  
ATOM   1220  CG  MET A 158       2.967   3.086   3.261  1.00 40.45           C  
ATOM   1221  SD  MET A 158       3.523   3.491   1.576  1.00 40.45           S  
ATOM   1222  CE  MET A 158       1.847   3.499   0.875  1.00 40.45           C  
ATOM   1225  N   VAL A 159       3.616   6.796   2.728  1.00 89.77           N  
ATOM   1226  CA  VAL A 159       4.306   7.301   1.577  1.00 89.77           C  
ATOM   1230  C   VAL A 159       5.583   7.958   2.004  1.00 89.77           C  
ATOM   1231  O   VAL A 159       6.612   7.807   1.348  1.00 89.77           O  
ATOM   1227  CB  VAL A 159       3.515   8.273   0.741  1.00 89.77           C  
ATOM   1228  CG1 VAL A 159       3.376   9.621   1.465  1.00 89.77           C  
ATOM   1229  CG2 VAL A 159       4.211   8.382  -0.625  1.00 89.77           C  
ATOM   1232  N   ALA A 160       5.556   8.699   3.128  1.00 30.76           N  
ATOM   1233  CA  ALA A 160       6.724   9.405   3.573  1.00 30.76           C  
ATOM   1235  C   ALA A 160       7.825   8.442   3.896  1.00 30.76           C  
ATOM   1236  O   ALA A 160       8.976   8.662   3.524  1.00 30.76           O  
ATOM   1234  CB  ALA A 160       6.462  10.242   4.837  1.00 30.76           C  
ATOM   1237  N   GLN A 161       7.500   7.339   4.597  1.00111.38           N  
ATOM   1238  CA  GLN A 161       8.516   6.402   4.982  1.00111.38           C  
ATOM   1244  C   GLN A 161       9.099   5.731   3.773  1.00111.38           C  
ATOM   1245  O   GLN A 161      10.307   5.516   3.704  1.00111.38           O  
ATOM   1239  CB  GLN A 161       8.017   5.389   6.029  1.00111.38           C  
ATOM   1240  CG  GLN A 161       6.819   4.552   5.594  1.00111.38           C  
ATOM   1241  CD  GLN A 161       6.262   3.880   6.841  1.00111.38           C  
ATOM   1243  NE2 GLN A 161       6.373   4.578   8.003  1.00111.38           N  
ATOM   1242  OE1 GLN A 161       5.737   2.768   6.785  1.00111.38           O  
ATOM   1246  N   TYR A 162       8.263   5.390   2.775  1.00 67.52           N  
ATOM   1247  CA  TYR A 162       8.778   4.786   1.578  1.00 67.52           C  
ATOM   1256  C   TYR A 162       9.661   5.745   0.843  1.00 67.52           C  
ATOM   1257  O   TYR A 162      10.658   5.339   0.250  1.00 67.52           O  
ATOM   1248  CB  TYR A 162       7.707   4.226   0.628  1.00 67.52           C  
ATOM   1249  CG  TYR A 162       7.421   2.846   1.115  1.00 67.52           C  
ATOM   1250  CD1 TYR A 162       8.192   1.803   0.660  1.00 67.52           C  
ATOM   1251  CD2 TYR A 162       6.420   2.581   2.019  1.00 67.52           C  
ATOM   1252  CE1 TYR A 162       7.964   0.517   1.086  1.00 67.52           C  
ATOM   1253  CE2 TYR A 162       6.186   1.295   2.451  1.00 67.52           C  
ATOM   1254  CZ  TYR A 162       6.959   0.259   1.984  1.00 67.52           C  
ATOM   1255  OH  TYR A 162       6.725  -1.062   2.421  1.00 67.52           O  
ATOM   1258  N   ALA A 163       9.316   7.045   0.835  1.00 22.61           N  
ATOM   1259  CA  ALA A 163      10.127   7.991   0.124  1.00 22.61           C  
ATOM   1261  C   ALA A 163      11.503   8.020   0.720  1.00 22.61           C  
ATOM   1262  O   ALA A 163      12.497   8.043  -0.004  1.00 22.61           O  
ATOM   1260  CB  ALA A 163       9.569   9.422   0.190  1.00 22.61           C  
ATOM   1263  N   ILE A 164      11.598   8.011   2.065  1.00 31.81           N  
ATOM   1264  CA  ILE A 164      12.870   8.065   2.731  1.00 31.81           C  
ATOM   1269  C   ILE A 164      13.638   6.828   2.394  1.00 31.81           C  
ATOM   1270  O   ILE A 164      14.834   6.886   2.108  1.00 31.81           O  
ATOM   1265  CB  ILE A 164      12.741   8.116   4.227  1.00 31.81           C  
ATOM   1266  CG1 ILE A 164      12.003   9.393   4.660  1.00 31.81           C  
ATOM   1267  CG2 ILE A 164      14.147   7.979   4.834  1.00 31.81           C  
ATOM   1268  CD1 ILE A 164      11.593   9.386   6.132  1.00 31.81           C  
ATOM   1271  N   ALA A 165      12.962   5.668   2.421  1.00 24.17           N  
ATOM   1272  CA  ALA A 165      13.617   4.424   2.146  1.00 24.17           C  
ATOM   1274  C   ALA A 165      14.131   4.454   0.742  1.00 24.17           C  
ATOM   1275  O   ALA A 165      15.238   3.995   0.474  1.00 24.17           O  
ATOM   1273  CB  ALA A 165      12.679   3.213   2.277  1.00 24.17           C  
ATOM   1276  N   GLY A 166      13.338   4.999  -0.200  1.00 19.07           N  
ATOM   1277  CA  GLY A 166      13.750   5.014  -1.573  1.00 19.07           C  
ATOM   1278  C   GLY A 166      14.985   5.844  -1.736  1.00 19.07           C  
ATOM   1279  O   GLY A 166      15.909   5.456  -2.448  1.00 19.07           O  
ATOM   1280  N   ALA A 167      15.035   7.027  -1.095  1.00 40.57           N  
ATOM   1281  CA  ALA A 167      16.177   7.875  -1.281  1.00 40.57           C  
ATOM   1283  C   ALA A 167      17.408   7.216  -0.734  1.00 40.57           C  
ATOM   1284  O   ALA A 167      18.449   7.189  -1.389  1.00 40.57           O  
ATOM   1282  CB  ALA A 167      16.033   9.230  -0.568  1.00 40.57           C  
ATOM   1285  N   ARG A 168      17.308   6.685   0.500  1.00172.42           N  
ATOM   1286  CA  ARG A 168      18.384   6.065   1.224  1.00172.42           C  
ATOM   1294  C   ARG A 168      18.713   4.654   0.814  1.00172.42           C  
ATOM   1295  O   ARG A 168      19.759   4.141   1.207  1.00172.42           O  
ATOM   1287  CB  ARG A 168      18.266   6.158   2.755  1.00172.42           C  
ATOM   1288  CG  ARG A 168      16.987   5.599   3.356  1.00172.42           C  
ATOM   1289  CD  ARG A 168      16.973   5.743   4.878  1.00172.42           C  
ATOM   1290  NE  ARG A 168      17.595   7.060   5.216  1.00172.42           N  
ATOM   1291  CZ  ARG A 168      18.927   7.142   5.514  1.00172.42           C  
ATOM   1292  NH1 ARG A 168      19.705   6.022   5.502  1.00172.42           N1+
ATOM   1293  NH2 ARG A 168      19.485   8.342   5.847  1.00172.42           N  
ATOM   1296  N   GLY A 169      17.827   3.943   0.088  1.00 37.50           N  
ATOM   1297  CA  GLY A 169      18.159   2.583  -0.242  1.00 37.50           C  
ATOM   1298  C   GLY A 169      17.898   1.752   0.975  1.00 37.50           C  
ATOM   1299  O   GLY A 169      18.769   1.018   1.442  1.00 37.50           O  
ATOM   1300  N   GLY A 170      16.674   1.863   1.533  1.00 36.48           N  
ATOM   1301  CA  GLY A 170      16.374   1.153   2.742  1.00 36.48           C  
ATOM   1302  C   GLY A 170      15.108   0.361   2.603  1.00 36.48           C  
ATOM   1303  O   GLY A 170      14.471   0.338   1.550  1.00 36.48           O  
ATOM   1304  N   LEU A 171      14.752  -0.347   3.701  1.00105.13           N  
ATOM   1305  CA  LEU A 171      13.568  -1.154   3.822  1.00105.13           C  
ATOM   1310  C   LEU A 171      12.696  -0.494   4.845  1.00105.13           C  
ATOM   1311  O   LEU A 171      13.192   0.059   5.825  1.00105.13           O  
ATOM   1306  CB  LEU A 171      13.830  -2.557   4.402  1.00105.13           C  
ATOM   1307  CG  LEU A 171      14.687  -3.499   3.538  1.00105.13           C  
ATOM   1308  CD1 LEU A 171      13.924  -3.993   2.304  1.00105.13           C  
ATOM   1309  CD2 LEU A 171      16.031  -2.855   3.189  1.00105.13           C  
ATOM   1312  N   VAL A 172      11.363  -0.552   4.650  1.00 44.53           N  
ATOM   1313  CA  VAL A 172      10.455   0.046   5.587  1.00 44.53           C  
ATOM   1317  C   VAL A 172       9.988  -1.025   6.528  1.00 44.53           C  
ATOM   1318  O   VAL A 172       9.547  -2.095   6.110  1.00 44.53           O  
ATOM   1314  CB  VAL A 172       9.241   0.637   4.937  1.00 44.53           C  
ATOM   1315  CG1 VAL A 172       8.311   1.163   6.040  1.00 44.53           C  
ATOM   1316  CG2 VAL A 172       9.697   1.705   3.931  1.00 44.53           C  
ATOM   1319  N   ILE A 173      10.078  -0.743   7.844  1.00 55.54           N  
ATOM   1320  CA  ILE A 173       9.683  -1.678   8.862  1.00 55.54           C  
ATOM   1325  C   ILE A 173       8.274  -1.380   9.267  1.00 55.54           C  
ATOM   1326  O   ILE A 173       7.874  -0.219   9.362  1.00 55.54           O  
ATOM   1321  CB  ILE A 173      10.528  -1.593  10.099  1.00 55.54           C  
ATOM   1322  CG1 ILE A 173      11.993  -1.905   9.753  1.00 55.54           C  
ATOM   1323  CG2 ILE A 173       9.929  -2.525  11.163  1.00 55.54           C  
ATOM   1324  CD1 ILE A 173      12.971  -1.560  10.875  1.00 55.54           C  
ATOM   1327  N   GLY A 174       7.477  -2.445   9.490  1.00 47.39           N  
ATOM   1328  CA  GLY A 174       6.114  -2.297   9.910  1.00 47.39           C  
ATOM   1329  C   GLY A 174       5.979  -2.934  11.267  1.00 47.39           C  
ATOM   1330  O   GLY A 174       6.718  -3.842  11.641  1.00 47.39           O  
ATOM   1331  N   THR A 175       5.018  -2.396  12.032  1.00180.35           N  
ATOM   1332  CA  THR A 175       4.595  -2.624  13.386  1.00180.35           C  
ATOM   1336  C   THR A 175       3.728  -3.842  13.605  1.00180.35           C  
ATOM   1337  O   THR A 175       3.580  -4.298  14.738  1.00180.35           O  
ATOM   1333  CB  THR A 175       3.803  -1.425  13.791  1.00180.35           C  
ATOM   1335  CG2 THR A 175       3.283  -1.617  15.198  1.00180.35           C  
ATOM   1334  OG1 THR A 175       4.605  -0.259  13.721  1.00180.35           O  
ATOM   1338  N   ASP A 176       3.077  -4.372  12.556  1.00 77.69           N  
ATOM   1339  CA  ASP A 176       2.049  -5.369  12.731  1.00 77.69           C  
ATOM   1344  C   ASP A 176       2.477  -6.530  13.585  1.00 77.69           C  
ATOM   1345  O   ASP A 176       3.598  -7.027  13.502  1.00 77.69           O  
ATOM   1340  CB  ASP A 176       1.544  -5.940  11.394  1.00 77.69           C  
ATOM   1341  CG  ASP A 176       0.278  -6.748  11.645  1.00 77.69           C  
ATOM   1342  OD1 ASP A 176      -0.632  -6.230  12.347  1.00 77.69           O  
ATOM   1343  OD2 ASP A 176       0.210  -7.902  11.146  1.00 77.69           O1-
ATOM   1346  N   HIS A 177       1.544  -6.969  14.461  1.00 64.44           N  
ATOM   1347  CA  HIS A 177       1.687  -8.109  15.324  1.00 64.44           C  
ATOM   1354  C   HIS A 177       0.374  -8.835  15.293  1.00 64.44           C  
ATOM   1355  O   HIS A 177      -0.593  -8.365  14.698  1.00 64.44           O  
ATOM   1350  CB  HIS A 177       2.043  -7.758  16.780  1.00 64.44           C  
ATOM   1349  CG  HIS A 177       1.185  -6.683  17.373  1.00 64.44           C  
ATOM   1352  CD2 HIS A 177       1.430  -5.352  17.517  1.00 64.44           C  
ATOM   1348  ND1 HIS A 177      -0.064  -6.898  17.911  1.00 64.44           N  
ATOM   1353  CE1 HIS A 177      -0.510  -5.695  18.354  1.00 64.44           C  
ATOM   1351  NE2 HIS A 177       0.362  -4.727  18.136  1.00 64.44           N  
ATOM   1356  N   ALA A 178       0.308 -10.011  15.945  1.00 41.58           N  
ATOM   1357  CA  ALA A 178      -0.839 -10.876  15.876  1.00 41.58           C  
ATOM   1359  C   ALA A 178      -2.073 -10.225  16.423  1.00 41.58           C  
ATOM   1360  O   ALA A 178      -3.163 -10.414  15.885  1.00 41.58           O  
ATOM   1358  CB  ALA A 178      -0.636 -12.186  16.656  1.00 41.58           C  
ATOM   1361  N   ALA A 179      -1.951  -9.463  17.523  1.00 46.56           N  
ATOM   1362  CA  ALA A 179      -3.118  -8.885  18.133  1.00 46.56           C  
ATOM   1364  C   ALA A 179      -3.775  -7.921  17.192  1.00 46.56           C  
ATOM   1365  O   ALA A 179      -5.002  -7.877  17.104  1.00 46.56           O  
ATOM   1363  CB  ALA A 179      -2.806  -8.138  19.442  1.00 46.56           C  
ATOM   1366  N   GLU A 180      -2.981  -7.081  16.497  1.00 61.52           N  
ATOM   1367  CA  GLU A 180      -3.566  -6.156  15.565  0.53 61.52           C  
ATOM   1373  C   GLU A 180      -4.050  -6.877  14.342  1.00 61.52           C  
ATOM   1374  O   GLU A 180      -5.114  -6.562  13.811  1.00 61.52           O  
ATOM   1368  CB  GLU A 180      -2.603  -5.036  15.137  0.53 61.52           C  
ATOM   1369  CG  GLU A 180      -2.421  -3.979  16.230  0.53 61.52           C  
ATOM   1370  CD  GLU A 180      -1.456  -2.911  15.733  0.53 61.52           C  
ATOM   1371  OE1 GLU A 180      -0.868  -3.097  14.634  0.53 61.52           O  
ATOM   1372  OE2 GLU A 180      -1.292  -1.889  16.451  0.53 61.52           O1-
ATOM   1375  N   ALA A 181      -3.283  -7.886  13.880  1.00 44.44           N  
ATOM   1376  CA  ALA A 181      -3.578  -8.574  12.653  1.00 44.44           C  
ATOM   1378  C   ALA A 181      -4.906  -9.273  12.709  1.00 44.44           C  
ATOM   1379  O   ALA A 181      -5.678  -9.214  11.753  1.00 44.44           O  
ATOM   1377  CB  ALA A 181      -2.526  -9.640  12.305  1.00 44.44           C  
ATOM   1380  N   VAL A 182      -5.225  -9.940  13.832  1.00117.32           N  
ATOM   1381  CA  VAL A 182      -6.435 -10.718  13.901  1.00117.32           C  
ATOM   1385  C   VAL A 182      -7.636  -9.836  13.689  1.00117.32           C  
ATOM   1386  O   VAL A 182      -8.622 -10.251  13.083  1.00117.32           O  
ATOM   1382  CB  VAL A 182      -6.589 -11.432  15.219  1.00117.32           C  
ATOM   1383  CG1 VAL A 182      -6.752 -10.386  16.334  1.00117.32           C  
ATOM   1384  CG2 VAL A 182      -7.759 -12.429  15.112  1.00117.32           C  
ATOM   1387  N   MET A 183      -7.619  -8.627  14.272  1.00100.85           N  
ATOM   1388  CA  MET A 183      -8.665  -7.643  14.183  1.00100.85           C  
ATOM   1393  C   MET A 183      -8.657  -6.885  12.887  1.00100.85           C  
ATOM   1394  O   MET A 183      -9.670  -6.303  12.502  1.00100.85           O  
ATOM   1389  CB  MET A 183      -8.628  -6.647  15.351  1.00100.85           C  
ATOM   1390  CG  MET A 183      -8.735  -7.355  16.707  1.00100.85           C  
ATOM   1391  SD  MET A 183     -10.201  -8.415  16.917  1.00100.85           S  
ATOM   1392  CE  MET A 183     -11.369  -7.078  17.295  1.00100.85           C  
ATOM   1395  N   GLY A 184      -7.500  -6.793  12.208  1.00 39.37           N  
ATOM   1396  CA  GLY A 184      -7.461  -5.983  11.027  1.00 39.37           C  
ATOM   1397  C   GLY A 184      -7.336  -4.560  11.486  1.00 39.37           C  
ATOM   1398  O   GLY A 184      -7.776  -3.641  10.796  1.00 39.37           O  
ATOM   1399  N   PHE A 185      -6.734  -4.339  12.679  1.00103.66           N  
ATOM   1400  CA  PHE A 185      -6.630  -2.990  13.168  1.00103.66           C  
ATOM   1408  C   PHE A 185      -5.445  -2.326  12.555  1.00103.66           C  
ATOM   1409  O   PHE A 185      -4.426  -2.122  13.212  1.00103.66           O  
ATOM   1401  CB  PHE A 185      -6.408  -2.833  14.687  1.00103.66           C  
ATOM   1402  CG  PHE A 185      -7.631  -3.201  15.453  1.00103.66           C  
ATOM   1403  CD1 PHE A 185      -8.843  -2.630  15.147  1.00103.66           C  
ATOM   1404  CD2 PHE A 185      -7.548  -4.065  16.521  1.00103.66           C  
ATOM   1405  CE1 PHE A 185      -9.968  -2.953  15.867  1.00103.66           C  
ATOM   1406  CE2 PHE A 185      -8.670  -4.389  17.246  1.00103.66           C  
ATOM   1407  CZ  PHE A 185      -9.885  -3.836  16.915  1.00103.66           C  
ATOM   1410  N   PHE A 186      -5.570  -1.949  11.272  1.00 78.11           N  
ATOM   1411  CA  PHE A 186      -4.562  -1.199  10.588  1.00 78.11           C  
ATOM   1419  C   PHE A 186      -5.207  -0.718   9.332  1.00 78.11           C  
ATOM   1420  O   PHE A 186      -6.281  -1.192   8.962  1.00 78.11           O  
ATOM   1412  CB  PHE A 186      -3.295  -2.001  10.231  1.00 78.11           C  
ATOM   1413  CG  PHE A 186      -3.672  -3.184   9.403  1.00 78.11           C  
ATOM   1414  CD1 PHE A 186      -3.853  -3.073   8.043  1.00 78.11           C  
ATOM   1415  CD2 PHE A 186      -3.829  -4.417   9.992  1.00 78.11           C  
ATOM   1416  CE1 PHE A 186      -4.195  -4.172   7.288  1.00 78.11           C  
ATOM   1417  CE2 PHE A 186      -4.171  -5.519   9.244  1.00 78.11           C  
ATOM   1418  CZ  PHE A 186      -4.356  -5.397   7.889  1.00 78.11           C  
ATOM   1421  N   THR A 187      -4.571   0.249   8.645  1.00 45.96           N  
ATOM   1422  CA  THR A 187      -5.147   0.755   7.434  1.00 45.96           C  
ATOM   1426  C   THR A 187      -4.520  -0.006   6.317  1.00 45.96           C  
ATOM   1427  O   THR A 187      -3.297  -0.128   6.247  1.00 45.96           O  
ATOM   1423  CB  THR A 187      -4.870   2.216   7.205  1.00 45.96           C  
ATOM   1425  CG2 THR A 187      -5.507   2.646   5.872  1.00 45.96           C  
ATOM   1424  OG1 THR A 187      -5.399   2.989   8.272  1.00 45.96           O  
ATOM   1428  N   LYS A 188      -5.355  -0.561   5.415  1.00 76.86           N  
ATOM   1429  CA  LYS A 188      -4.809  -1.327   4.337  1.00 76.86           C  
ATOM   1435  C   LYS A 188      -4.023  -0.388   3.482  1.00 76.86           C  
ATOM   1436  O   LYS A 188      -4.485   0.698   3.133  1.00 76.86           O  
ATOM   1430  CB  LYS A 188      -5.867  -2.037   3.472  1.00 76.86           C  
ATOM   1431  CG  LYS A 188      -5.263  -3.031   2.476  1.00 76.86           C  
ATOM   1432  CD  LYS A 188      -6.267  -4.036   1.905  1.00 76.86           C  
ATOM   1433  CE  LYS A 188      -7.061  -3.511   0.708  1.00 76.86           C  
ATOM   1434  NZ  LYS A 188      -7.925  -4.585   0.168  1.00 76.86           N1+
ATOM   1437  N   PHE A 189      -2.792  -0.804   3.128  1.00 60.16           N  
ATOM   1438  CA  PHE A 189      -1.901  -0.019   2.322  1.00 60.16           C  
ATOM   1446  C   PHE A 189      -1.526   1.235   3.054  1.00 60.16           C  
ATOM   1447  O   PHE A 189      -1.081   2.207   2.445  1.00 60.16           O  
ATOM   1439  CB  PHE A 189      -2.509   0.395   0.970  1.00 60.16           C  
ATOM   1440  CG  PHE A 189      -2.746  -0.838   0.167  1.00 60.16           C  
ATOM   1441  CD1 PHE A 189      -1.707  -1.461  -0.485  1.00 60.16           C  
ATOM   1442  CD2 PHE A 189      -4.012  -1.366   0.057  1.00 60.16           C  
ATOM   1443  CE1 PHE A 189      -1.926  -2.595  -1.230  1.00 60.16           C  
ATOM   1444  CE2 PHE A 189      -4.239  -2.501  -0.686  1.00 60.16           C  
ATOM   1445  CZ  PHE A 189      -3.194  -3.119  -1.331  1.00 60.16           C  
ATOM   1448  N   GLY A 190      -1.695   1.243   4.390  1.00 36.32           N  
ATOM   1449  CA  GLY A 190      -1.289   2.344   5.217  1.00 36.32           C  
ATOM   1450  C   GLY A 190      -0.190   1.814   6.087  1.00 36.32           C  
ATOM   1451  O   GLY A 190       0.887   1.455   5.616  1.00 36.32           O  
ATOM   1452  N   ASP A 191      -0.466   1.754   7.405  1.00131.16           N  
ATOM   1453  CA  ASP A 191       0.430   1.267   8.420  1.00131.16           C  
ATOM   1458  C   ASP A 191       0.670  -0.179   8.119  1.00131.16           C  
ATOM   1459  O   ASP A 191       1.678  -0.765   8.515  1.00131.16           O  
ATOM   1454  CB  ASP A 191      -0.203   1.279   9.824  1.00131.16           C  
ATOM   1455  CG  ASP A 191      -0.593   2.699  10.207  1.00131.16           C  
ATOM   1456  OD1 ASP A 191      -0.967   3.486   9.298  1.00131.16           O  
ATOM   1457  OD2 ASP A 191      -0.527   3.016  11.423  1.00131.16           O1-
ATOM   1460  N   GLY A 192      -0.312  -0.807   7.457  1.00 47.31           N  
ATOM   1461  CA  GLY A 192      -0.255  -2.188   7.084  1.00 47.31           C  
ATOM   1462  C   GLY A 192       0.860  -2.419   6.104  1.00 47.31           C  
ATOM   1463  O   GLY A 192       1.386  -3.527   6.028  1.00 47.31           O  
ATOM   1464  N   ALA A 193       1.215  -1.405   5.286  1.00 47.33           N  
ATOM   1465  CA  ALA A 193       2.202  -1.610   4.256  1.00 47.33           C  
ATOM   1467  C   ALA A 193       3.591  -1.398   4.780  1.00 47.33           C  
ATOM   1468  O   ALA A 193       3.896  -0.372   5.389  1.00 47.33           O  
ATOM   1466  CB  ALA A 193       2.018  -0.675   3.048  1.00 47.33           C  
ATOM   1469  N   CYS A 194       4.471  -2.396   4.542  1.00 49.24           N  
ATOM   1470  CA  CYS A 194       5.850  -2.320   4.938  1.00 49.24           C  
ATOM   1473  C   CYS A 194       6.575  -3.452   4.264  1.00 49.24           C  
ATOM   1474  O   CYS A 194       5.960  -4.380   3.740  1.00 49.24           O  
ATOM   1471  CB  CYS A 194       6.068  -2.475   6.453  1.00 49.24           C  
ATOM   1472  SG  CYS A 194       5.575  -4.114   7.066  1.00 49.24           S  
ATOM   1475  N   ASP A 195       7.918  -3.351   4.197  1.00 60.72           N  
ATOM   1476  CA  ASP A 195       8.750  -4.367   3.614  1.00 60.72           C  
ATOM   1481  C   ASP A 195       8.851  -5.572   4.509  1.00 60.72           C  
ATOM   1482  O   ASP A 195       8.776  -6.707   4.036  1.00 60.72           O  
ATOM   1477  CB  ASP A 195      10.175  -3.853   3.349  1.00 60.72           C  
ATOM   1478  CG  ASP A 195      10.067  -2.770   2.283  1.00 60.72           C  
ATOM   1479  OD1 ASP A 195       9.035  -2.753   1.559  1.00 60.72           O  
ATOM   1480  OD2 ASP A 195      11.012  -1.943   2.181  1.00 60.72           O1-
ATOM   1483  N   LEU A 196       9.055  -5.359   5.828  1.00122.12           N  
ATOM   1484  CA  LEU A 196       9.198  -6.463   6.740  1.00122.12           C  
ATOM   1489  C   LEU A 196       8.505  -6.122   8.026  1.00122.12           C  
ATOM   1490  O   LEU A 196       8.483  -4.960   8.432  1.00122.12           O  
ATOM   1485  CB  LEU A 196      10.660  -6.808   7.096  1.00122.12           C  
ATOM   1486  CG  LEU A 196      11.467  -5.677   7.769  1.00122.12           C  
ATOM   1487  CD1 LEU A 196      12.900  -6.143   8.086  1.00122.12           C  
ATOM   1488  CD2 LEU A 196      11.461  -4.384   6.934  1.00122.12           C  
ATOM   1491  N   ALA A 197       7.887  -7.131   8.687  1.00 66.97           N  
ATOM   1492  CA  ALA A 197       7.246  -6.886   9.956  1.00 66.97           C  
ATOM   1494  C   ALA A 197       7.853  -7.834  10.955  1.00 66.97           C  
ATOM   1495  O   ALA A 197       7.456  -8.995  11.053  1.00 66.97           O  
ATOM   1493  CB  ALA A 197       5.731  -7.149   9.933  1.00 66.97           C  
ATOM   1496  N   PRO A 198       8.784  -7.342  11.733  1.00 98.26           N  
ATOM   1497  CA  PRO A 198       9.502  -8.138  12.698  1.00 98.26           C  
ATOM   1501  C   PRO A 198       8.713  -8.570  13.900  1.00 98.26           C  
ATOM   1502  O   PRO A 198       9.158  -9.475  14.603  1.00 98.26           O  
ATOM   1499  CB  PRO A 198      10.757  -7.334  13.055  1.00 98.26           C  
ATOM   1500  CG  PRO A 198      10.458  -5.905  12.568  1.00 98.26           C  
ATOM   1498  CD  PRO A 198       9.491  -6.121  11.394  1.00 98.26           C  
ATOM   1503  N   LEU A 199       7.612  -7.866  14.204  1.00 94.72           N  
ATOM   1504  CA  LEU A 199       6.707  -8.102  15.299  1.00 94.72           C  
ATOM   1509  C   LEU A 199       5.753  -9.225  15.025  1.00 94.72           C  
ATOM   1510  O   LEU A 199       5.069  -9.684  15.938  1.00 94.72           O  
ATOM   1505  CB  LEU A 199       5.874  -6.865  15.669  1.00 94.72           C  
ATOM   1506  CG  LEU A 199       6.741  -5.703  16.184  1.00 94.72           C  
ATOM   1507  CD1 LEU A 199       5.874  -4.547  16.710  1.00 94.72           C  
ATOM   1508  CD2 LEU A 199       7.778  -6.192  17.207  1.00 94.72           C  
ATOM   1511  N   SER A 200       5.613  -9.634  13.751  1.00 56.77           N  
ATOM   1512  CA  SER A 200       4.589 -10.565  13.357  0.68 56.77           C  
ATOM   1515  C   SER A 200       4.529 -11.768  14.253  1.00 56.77           C  
ATOM   1516  O   SER A 200       5.545 -12.323  14.667  1.00 56.77           O  
ATOM   1513  CB  SER A 200       4.756 -11.080  11.918  0.68 56.77           C  
ATOM   1514  OG  SER A 200       4.663 -10.002  10.998  0.68 56.77           O  
ATOM   1517  N   GLY A 201       3.283 -12.170  14.596  1.00 36.41           N  
ATOM   1518  CA  GLY A 201       3.009 -13.365  15.344  1.00 36.41           C  
ATOM   1519  C   GLY A 201       2.988 -13.109  16.823  1.00 36.41           C  
ATOM   1520  O   GLY A 201       2.612 -13.992  17.593  1.00 36.41           O  
ATOM   1521  N   LEU A 202       3.352 -11.897  17.276  1.00 60.17           N  
ATOM   1522  CA  LEU A 202       3.429 -11.674  18.689  1.00 60.17           C  
ATOM   1527  C   LEU A 202       2.117 -11.171  19.208  1.00 60.17           C  
ATOM   1528  O   LEU A 202       1.408 -10.414  18.548  1.00 60.17           O  
ATOM   1523  CB  LEU A 202       4.482 -10.622  19.084  1.00 60.17           C  
ATOM   1524  CG  LEU A 202       5.931 -11.031  18.760  1.00 60.17           C  
ATOM   1525  CD1 LEU A 202       6.922  -9.933  19.181  1.00 60.17           C  
ATOM   1526  CD2 LEU A 202       6.276 -12.397  19.375  1.00 60.17           C  
ATOM   1529  N   ALA A 203       1.760 -11.628  20.425  1.00 45.70           N  
ATOM   1530  CA  ALA A 203       0.608 -11.151  21.129  1.00 45.70           C  
ATOM   1532  C   ALA A 203       0.998  -9.811  21.672  1.00 45.70           C  
ATOM   1533  O   ALA A 203       2.179  -9.477  21.733  1.00 45.70           O  
ATOM   1531  CB  ALA A 203       0.219 -12.034  22.324  1.00 45.70           C  
ATOM   1534  N   LYS A 204       0.005  -8.999  22.077  1.00 86.13           N  
ATOM   1535  CA  LYS A 204       0.273  -7.673  22.556  1.00 86.13           C  
ATOM   1541  C   LYS A 204       1.164  -7.740  23.763  1.00 86.13           C  
ATOM   1542  O   LYS A 204       2.111  -6.965  23.877  1.00 86.13           O  
ATOM   1536  CB  LYS A 204      -1.010  -6.934  22.974  1.00 86.13           C  
ATOM   1537  CG  LYS A 204      -0.797  -5.448  23.272  1.00 86.13           C  
ATOM   1538  CD  LYS A 204      -0.451  -4.616  22.034  1.00 86.13           C  
ATOM   1539  CE  LYS A 204      -0.290  -3.122  22.326  1.00 86.13           C  
ATOM   1540  NZ  LYS A 204       0.041  -2.390  21.084  1.00 86.13           N1+
ATOM   1543  N   HIS A 205       0.900  -8.676  24.694  1.00 67.86           N  
ATOM   1544  CA  HIS A 205       1.685  -8.735  25.897  1.00 67.86           C  
ATOM   1551  C   HIS A 205       3.089  -9.113  25.544  1.00 67.86           C  
ATOM   1552  O   HIS A 205       4.034  -8.706  26.217  1.00 67.86           O  
ATOM   1547  CB  HIS A 205       1.176  -9.748  26.943  1.00 67.86           C  
ATOM   1546  CG  HIS A 205       1.680 -11.148  26.752  1.00 67.86           C  
ATOM   1549  CD2 HIS A 205       2.751 -11.767  27.321  1.00 67.86           C  
ATOM   1545  ND1 HIS A 205       1.099 -12.087  25.933  1.00 67.86           N  
ATOM   1550  CE1 HIS A 205       1.839 -13.219  26.044  1.00 67.86           C  
ATOM   1548  NE2 HIS A 205       2.854 -13.073  26.875  1.00 67.86           N  
ATOM   1553  N   GLN A 206       3.260  -9.943  24.500  1.00 55.33           N  
ATOM   1554  CA  GLN A 206       4.562 -10.390  24.091  1.00 55.33           C  
ATOM   1560  C   GLN A 206       5.355  -9.226  23.582  1.00 55.33           C  
ATOM   1561  O   GLN A 206       6.560  -9.138  23.814  1.00 55.33           O  
ATOM   1555  CB  GLN A 206       4.487 -11.490  23.016  1.00 55.33           C  
ATOM   1556  CG  GLN A 206       3.841 -12.768  23.565  1.00 55.33           C  
ATOM   1557  CD  GLN A 206       3.781 -13.826  22.472  1.00 55.33           C  
ATOM   1559  NE2 GLN A 206       4.130 -15.090  22.834  1.00 55.33           N  
ATOM   1558  OE1 GLN A 206       3.432 -13.540  21.327  1.00 55.33           O  
ATOM   1562  N   VAL A 207       4.694  -8.294  22.870  1.00 29.92           N  
ATOM   1563  CA  VAL A 207       5.387  -7.144  22.367  1.00 29.92           C  
ATOM   1567  C   VAL A 207       5.935  -6.400  23.547  1.00 29.92           C  
ATOM   1568  O   VAL A 207       7.088  -5.973  23.545  1.00 29.92           O  
ATOM   1564  CB  VAL A 207       4.483  -6.207  21.618  1.00 29.92           C  
ATOM   1565  CG1 VAL A 207       5.293  -4.971  21.192  1.00 29.92           C  
ATOM   1566  CG2 VAL A 207       3.844  -6.968  20.445  1.00 29.92           C  
ATOM   1569  N   ARG A 208       5.119  -6.243  24.607  1.00 87.72           N  
ATOM   1570  CA  ARG A 208       5.565  -5.518  25.764  1.00 87.72           C  
ATOM   1578  C   ARG A 208       6.711  -6.228  26.412  1.00 87.72           C  
ATOM   1579  O   ARG A 208       7.654  -5.591  26.881  1.00 87.72           O  
ATOM   1571  CB  ARG A 208       4.496  -5.314  26.852  1.00 87.72           C  
ATOM   1572  CG  ARG A 208       3.514  -4.185  26.539  1.00 87.72           C  
ATOM   1573  CD  ARG A 208       2.426  -4.561  25.539  1.00 87.72           C  
ATOM   1574  NE  ARG A 208       1.616  -3.337  25.295  1.00 87.72           N  
ATOM   1575  CZ  ARG A 208       0.742  -2.901  26.246  1.00 87.72           C  
ATOM   1576  NH1 ARG A 208       0.697  -3.524  27.458  1.00 87.72           N1+
ATOM   1577  NH2 ARG A 208      -0.076  -1.838  25.993  1.00 87.72           N  
ATOM   1580  N   ALA A 209       6.665  -7.570  26.462  1.00 25.68           N  
ATOM   1581  CA  ALA A 209       7.705  -8.304  27.125  1.00 25.68           C  
ATOM   1583  C   ALA A 209       9.004  -8.043  26.431  1.00 25.68           C  
ATOM   1584  O   ALA A 209      10.038  -7.872  27.075  1.00 25.68           O  
ATOM   1582  CB  ALA A 209       7.467  -9.823  27.102  1.00 25.68           C  
ATOM   1585  N   LEU A 210       8.988  -8.014  25.087  1.00 41.23           N  
ATOM   1586  CA  LEU A 210      10.200  -7.796  24.353  1.00 41.23           C  
ATOM   1591  C   LEU A 210      10.706  -6.414  24.627  1.00 41.23           C  
ATOM   1592  O   LEU A 210      11.906  -6.207  24.799  1.00 41.23           O  
ATOM   1587  CB  LEU A 210      10.016  -7.951  22.834  1.00 41.23           C  
ATOM   1588  CG  LEU A 210       9.621  -9.383  22.428  1.00 41.23           C  
ATOM   1589  CD1 LEU A 210       9.526  -9.525  20.902  1.00 41.23           C  
ATOM   1590  CD2 LEU A 210      10.550 -10.424  23.073  1.00 41.23           C  
ATOM   1593  N   ALA A 211       9.795  -5.424  24.700  1.00 28.49           N  
ATOM   1594  CA  ALA A 211      10.208  -4.066  24.909  1.00 28.49           C  
ATOM   1596  C   ALA A 211      10.931  -3.982  26.217  1.00 28.49           C  
ATOM   1597  O   ALA A 211      11.960  -3.315  26.325  1.00 28.49           O  
ATOM   1595  CB  ALA A 211       9.026  -3.085  24.973  1.00 28.49           C  
ATOM   1598  N   ARG A 212      10.412  -4.673  27.248  1.00113.64           N  
ATOM   1599  CA  ARG A 212      10.999  -4.636  28.558  1.00113.64           C  
ATOM   1607  C   ARG A 212      12.393  -5.192  28.491  1.00113.64           C  
ATOM   1608  O   ARG A 212      13.331  -4.613  29.038  1.00113.64           O  
ATOM   1600  CB  ARG A 212      10.227  -5.518  29.557  1.00113.64           C  
ATOM   1601  CG  ARG A 212      10.809  -5.514  30.972  1.00113.64           C  
ATOM   1602  CD  ARG A 212      10.370  -4.316  31.814  1.00113.64           C  
ATOM   1603  NE  ARG A 212       9.213  -4.765  32.641  1.00113.64           N  
ATOM   1604  CZ  ARG A 212       7.937  -4.676  32.160  1.00113.64           C  
ATOM   1605  NH1 ARG A 212       7.710  -4.178  30.911  1.00113.64           N1+
ATOM   1606  NH2 ARG A 212       6.888  -5.091  32.930  1.00113.64           N  
ATOM   1609  N   ALA A 213      12.564  -6.333  27.797  1.00 39.76           N  
ATOM   1610  CA  ALA A 213      13.831  -7.010  27.691  1.00 39.76           C  
ATOM   1612  C   ALA A 213      14.807  -6.134  26.967  1.00 39.76           C  
ATOM   1613  O   ALA A 213      16.006  -6.168  27.235  1.00 39.76           O  
ATOM   1611  CB  ALA A 213      13.737  -8.337  26.916  1.00 39.76           C  
ATOM   1614  N   LEU A 214      14.296  -5.370  25.987  1.00 83.33           N  
ATOM   1615  CA  LEU A 214      15.030  -4.481  25.132  1.00 83.33           C  
ATOM   1620  C   LEU A 214      15.552  -3.296  25.895  1.00 83.33           C  
ATOM   1621  O   LEU A 214      16.468  -2.627  25.417  1.00 83.33           O  
ATOM   1616  CB  LEU A 214      14.190  -4.016  23.931  1.00 83.33           C  
ATOM   1617  CG  LEU A 214      13.828  -5.195  23.003  1.00 83.33           C  
ATOM   1618  CD1 LEU A 214      12.994  -4.743  21.797  1.00 83.33           C  
ATOM   1619  CD2 LEU A 214      15.088  -5.979  22.590  1.00 83.33           C  
ATOM   1622  N   GLY A 215      14.961  -2.961  27.063  1.00 37.01           N  
ATOM   1623  CA  GLY A 215      15.492  -1.865  27.833  1.00 37.01           C  
ATOM   1624  C   GLY A 215      14.583  -0.669  27.821  1.00 37.01           C  
ATOM   1625  O   GLY A 215      14.998   0.419  28.218  1.00 37.01           O  
ATOM   1626  N   ALA A 216      13.328  -0.819  27.358  1.00 35.90           N  
ATOM   1627  CA  ALA A 216      12.421   0.298  27.359  1.00 35.90           C  
ATOM   1629  C   ALA A 216      12.013   0.603  28.773  1.00 35.90           C  
ATOM   1630  O   ALA A 216      11.955  -0.277  29.630  1.00 35.90           O  
ATOM   1628  CB  ALA A 216      11.133   0.052  26.554  1.00 35.90           C  
ATOM   1631  N   PRO A 217      11.731   1.859  29.026  1.00158.18           N  
ATOM   1632  CA  PRO A 217      11.308   2.274  30.341  1.00158.18           C  
ATOM   1636  C   PRO A 217       9.926   1.759  30.594  1.00158.18           C  
ATOM   1637  O   PRO A 217       9.174   1.570  29.642  1.00158.18           O  
ATOM   1634  CB  PRO A 217      11.404   3.797  30.350  1.00158.18           C  
ATOM   1635  CG  PRO A 217      12.487   4.100  29.298  1.00158.18           C  
ATOM   1633  CD  PRO A 217      12.394   2.932  28.303  1.00158.18           C  
ATOM   1638  N   GLU A 218       9.561   1.572  31.874  1.00 77.94           N  
ATOM   1639  CA  GLU A 218       8.316   0.965  32.250  1.00 77.94           C  
ATOM   1645  C   GLU A 218       7.155   1.764  31.748  1.00 77.94           C  
ATOM   1646  O   GLU A 218       6.155   1.194  31.314  1.00 77.94           O  
ATOM   1640  CB  GLU A 218       8.159   0.845  33.774  1.00 77.94           C  
ATOM   1641  CG  GLU A 218       9.131  -0.153  34.401  1.00 77.94           C  
ATOM   1642  CD  GLU A 218       8.740  -1.537  33.911  1.00 77.94           C  
ATOM   1643  OE1 GLU A 218       7.526  -1.751  33.653  1.00 77.94           O  
ATOM   1644  OE2 GLU A 218       9.651  -2.398  33.781  1.00 77.94           O1-
ATOM   1647  N   ASN A 219       7.243   3.104  31.784  1.00 40.09           N  
ATOM   1648  CA  ASN A 219       6.108   3.879  31.376  1.00 40.09           C  
ATOM   1653  C   ASN A 219       5.797   3.573  29.942  1.00 40.09           C  
ATOM   1654  O   ASN A 219       4.630   3.492  29.560  1.00 40.09           O  
ATOM   1649  CB  ASN A 219       6.322   5.399  31.515  1.00 40.09           C  
ATOM   1650  CG  ASN A 219       7.443   5.839  30.587  1.00 40.09           C  
ATOM   1652  ND2 ASN A 219       7.146   6.838  29.712  1.00 40.09           N  
ATOM   1651  OD1 ASN A 219       8.553   5.311  30.636  1.00 40.09           O  
ATOM   1655  N   LEU A 220       6.836   3.430  29.099  1.00 62.50           N  
ATOM   1656  CA  LEU A 220       6.652   3.151  27.703  1.00 62.50           C  
ATOM   1661  C   LEU A 220       6.138   1.754  27.484  1.00 62.50           C  
ATOM   1662  O   LEU A 220       5.280   1.524  26.630  1.00 62.50           O  
ATOM   1657  CB  LEU A 220       7.958   3.278  26.899  1.00 62.50           C  
ATOM   1658  CG  LEU A 220       8.592   4.680  26.966  1.00 62.50           C  
ATOM   1659  CD1 LEU A 220       9.839   4.776  26.071  1.00 62.50           C  
ATOM   1660  CD2 LEU A 220       7.559   5.783  26.687  1.00 62.50           C  
ATOM   1663  N   VAL A 221       6.655   0.764  28.237  1.00113.47           N  
ATOM   1664  CA  VAL A 221       6.251  -0.591  27.975  1.00113.47           C  
ATOM   1668  C   VAL A 221       4.778  -0.729  28.191  1.00113.47           C  
ATOM   1669  O   VAL A 221       4.077  -1.345  27.390  1.00113.47           O  
ATOM   1665  CB  VAL A 221       6.948  -1.613  28.838  1.00113.47           C  
ATOM   1666  CG1 VAL A 221       8.445  -1.608  28.496  1.00113.47           C  
ATOM   1667  CG2 VAL A 221       6.659  -1.313  30.317  1.00113.47           C  
ATOM   1670  N   GLU A 222       4.290  -0.162  29.303  1.00129.19           N  
ATOM   1671  CA  GLU A 222       2.929  -0.213  29.745  1.00129.19           C  
ATOM   1677  C   GLU A 222       2.027   0.720  28.992  1.00129.19           C  
ATOM   1678  O   GLU A 222       0.809   0.582  29.103  1.00129.19           O  
ATOM   1672  CB  GLU A 222       2.787   0.057  31.247  1.00129.19           C  
ATOM   1673  CG  GLU A 222       3.504  -1.015  32.070  1.00129.19           C  
ATOM   1674  CD  GLU A 222       3.172  -2.363  31.442  1.00129.19           C  
ATOM   1675  OE1 GLU A 222       2.017  -2.520  30.964  1.00129.19           O  
ATOM   1676  OE2 GLU A 222       4.071  -3.247  31.419  1.00129.19           O1-
ATOM   1679  N   LYS A 223       2.586   1.721  28.271  1.00 93.36           N  
ATOM   1680  CA  LYS A 223       1.821   2.752  27.607  1.00 93.36           C  
ATOM   1686  C   LYS A 223       0.639   2.174  26.904  1.00 93.36           C  
ATOM   1687  O   LYS A 223       0.732   1.203  26.157  1.00 93.36           O  
ATOM   1681  CB  LYS A 223       2.616   3.543  26.548  1.00 93.36           C  
ATOM   1682  CG  LYS A 223       3.762   4.381  27.115  1.00 93.36           C  
ATOM   1683  CD  LYS A 223       4.723   4.921  26.050  1.00 93.36           C  
ATOM   1684  CE  LYS A 223       5.322   3.833  25.157  1.00 93.36           C  
ATOM   1685  NZ  LYS A 223       6.468   4.370  24.394  1.00 93.36           N1+
ATOM   1688  N   ILE A 224      -0.527   2.782  27.181  1.00185.58           N  
ATOM   1689  CA  ILE A 224      -1.792   2.373  26.661  1.00185.58           C  
ATOM   1694  C   ILE A 224      -2.595   3.634  26.602  1.00185.58           C  
ATOM   1695  O   ILE A 224      -2.048   4.711  26.839  1.00185.58           O  
ATOM   1690  CB  ILE A 224      -2.436   1.365  27.587  1.00185.58           C  
ATOM   1691  CG1 ILE A 224      -3.685   0.700  26.987  1.00185.58           C  
ATOM   1692  CG2 ILE A 224      -2.644   2.039  28.952  1.00185.58           C  
ATOM   1693  CD1 ILE A 224      -4.158  -0.525  27.769  1.00185.58           C  
ATOM   1696  N   PRO A 225      -3.833   3.550  26.197  1.00232.53           N  
ATOM   1697  CA  PRO A 225      -4.711   4.678  26.373  1.00232.53           C  
ATOM   1701  C   PRO A 225      -5.111   4.698  27.816  1.00232.53           C  
ATOM   1702  O   PRO A 225      -4.703   3.792  28.538  1.00232.53           O  
ATOM   1699  CB  PRO A 225      -5.874   4.467  25.409  1.00232.53           C  
ATOM   1700  CG  PRO A 225      -5.246   3.657  24.265  1.00232.53           C  
ATOM   1698  CD  PRO A 225      -4.115   2.866  24.941  1.00232.53           C  
ATOM   1703  N   THR A 226      -5.898   5.702  28.259  1.00264.03           N  
ATOM   1704  CA  THR A 226      -6.259   5.820  29.648  1.00264.03           C  
ATOM   1708  C   THR A 226      -6.801   4.515  30.129  1.00264.03           C  
ATOM   1709  O   THR A 226      -7.645   3.890  29.488  1.00264.03           O  
ATOM   1705  CB  THR A 226      -7.300   6.870  29.918  1.00264.03           C  
ATOM   1707  CG2 THR A 226      -8.626   6.440  29.268  1.00264.03           C  
ATOM   1706  OG1 THR A 226      -7.475   7.041  31.316  1.00264.03           O  
ATOM   1710  N   ALA A 227      -6.282   4.065  31.290  1.00273.43           N  
ATOM   1711  CA  ALA A 227      -6.658   2.800  31.846  1.00273.43           C  
ATOM   1713  C   ALA A 227      -5.720   2.548  32.982  1.00273.43           C  
ATOM   1714  O   ALA A 227      -5.163   3.476  33.564  1.00273.43           O  
ATOM   1712  CB  ALA A 227      -6.510   1.629  30.861  1.00273.43           C  
ATOM   1715  N   ASP A 228      -5.543   1.260  33.335  1.00230.69           N  
ATOM   1716  CA  ASP A 228      -4.643   0.885  34.385  1.00230.69           C  
ATOM   1721  C   ASP A 228      -5.015   1.582  35.647  1.00230.69           C  
ATOM   1722  O   ASP A 228      -4.162   2.136  36.341  1.00230.69           O  
ATOM   1717  CB  ASP A 228      -3.171   1.208  34.075  1.00230.69           C  
ATOM   1718  CG  ASP A 228      -2.690   0.201  33.042  1.00230.69           C  
ATOM   1719  OD1 ASP A 228      -3.030  -1.002  33.194  1.00230.69           O  
ATOM   1720  OD2 ASP A 228      -1.971   0.616  32.093  1.00230.69           O1-
ATOM   1723  N   LEU A 229      -6.316   1.560  35.980  1.00136.09           N  
ATOM   1724  CA  LEU A 229      -6.750   2.137  37.213  1.00136.09           C  
ATOM   1729  C   LEU A 229      -6.583   1.066  38.237  1.00136.09           C  
ATOM   1730  O   LEU A 229      -5.455   0.722  38.588  1.00136.09           O  
ATOM   1725  CB  LEU A 229      -8.215   2.598  37.213  1.00136.09           C  
ATOM   1726  CG  LEU A 229      -8.464   3.788  36.269  1.00136.09           C  
ATOM   1727  CD1 LEU A 229      -9.915   4.282  36.360  1.00136.09           C  
ATOM   1728  CD2 LEU A 229      -7.440   4.910  36.506  1.00136.09           C  
ATOM   1731  N   GLU A 230      -7.703   0.513  38.742  1.00183.09           N  
ATOM   1732  CA  GLU A 230      -7.633  -0.506  39.747  1.00183.09           C  
ATOM   1738  C   GLU A 230      -6.763  -1.598  39.216  1.00183.09           C  
ATOM   1739  O   GLU A 230      -6.975  -2.101  38.114  1.00183.09           O  
ATOM   1733  CB  GLU A 230      -9.004  -1.135  40.053  1.00183.09           C  
ATOM   1734  CG  GLU A 230     -10.022  -0.138  40.606  1.00183.09           C  
ATOM   1735  CD  GLU A 230     -11.390  -0.799  40.538  1.00183.09           C  
ATOM   1736  OE1 GLU A 230     -11.689  -1.632  41.434  1.00183.09           O  
ATOM   1737  OE2 GLU A 230     -12.151  -0.484  39.584  1.00183.09           O1-
ATOM   1740  N   ASP A 231      -5.731  -1.964  39.997  1.00 43.54           N  
ATOM   1741  CA  ASP A 231      -4.831  -3.005  39.603  1.00 43.54           C  
ATOM   1746  C   ASP A 231      -5.592  -4.284  39.582  1.00 43.54           C  
ATOM   1747  O   ASP A 231      -5.442  -5.094  38.666  1.00 43.54           O  
ATOM   1742  CB  ASP A 231      -3.666  -3.218  40.587  1.00 43.54           C  
ATOM   1743  CG  ASP A 231      -2.656  -2.090  40.431  1.00 43.54           C  
ATOM   1744  OD1 ASP A 231      -2.783  -1.307  39.452  1.00 43.54           O  
ATOM   1745  OD2 ASP A 231      -1.736  -1.999  41.288  1.00 43.54           O1-
ATOM   1748  N   LEU A 232      -6.458  -4.480  40.592  1.00 94.79           N  
ATOM   1749  CA  LEU A 232      -7.148  -5.728  40.708  1.00 94.79           C  
ATOM   1754  C   LEU A 232      -7.944  -5.908  39.462  1.00 94.79           C  
ATOM   1755  O   LEU A 232      -7.862  -6.951  38.816  1.00 94.79           O  
ATOM   1750  CB  LEU A 232      -8.093  -5.745  41.931  1.00 94.79           C  
ATOM   1751  CG  LEU A 232      -8.746  -7.099  42.299  1.00 94.79           C  
ATOM   1752  CD1 LEU A 232      -9.651  -6.932  43.530  1.00 94.79           C  
ATOM   1753  CD2 LEU A 232      -9.502  -7.752  41.131  1.00 94.79           C  
ATOM   1756  N   ARG A 233      -8.722  -4.887  39.063  1.00221.83           N  
ATOM   1757  CA  ARG A 233      -9.464  -5.070  37.855  1.00221.83           C  
ATOM   1765  C   ARG A 233      -8.977  -4.046  36.892  1.00221.83           C  
ATOM   1766  O   ARG A 233      -9.173  -2.846  37.078  1.00221.83           O  
ATOM   1758  CB  ARG A 233     -10.977  -4.858  38.028  1.00221.83           C  
ATOM   1759  CG  ARG A 233     -11.795  -5.178  36.776  1.00221.83           C  
ATOM   1760  CD  ARG A 233     -11.857  -4.045  35.756  1.00221.83           C  
ATOM   1761  NE  ARG A 233     -12.698  -4.523  34.624  1.00221.83           N  
ATOM   1762  CZ  ARG A 233     -13.073  -3.656  33.640  1.00221.83           C  
ATOM   1763  NH1 ARG A 233     -12.678  -2.352  33.694  1.00221.83           N1+
ATOM   1764  NH2 ARG A 233     -13.837  -4.096  32.598  1.00221.83           N  
ATOM   1767  N   PRO A 234      -8.314  -4.503  35.873  1.00 88.76           N  
ATOM   1768  CA  PRO A 234      -7.856  -3.589  34.870  1.00 88.76           C  
ATOM   1772  C   PRO A 234      -9.002  -3.277  33.972  1.00 88.76           C  
ATOM   1773  O   PRO A 234      -9.892  -4.114  33.837  1.00 88.76           O  
ATOM   1770  CB  PRO A 234      -6.675  -4.271  34.170  1.00 88.76           C  
ATOM   1771  CG  PRO A 234      -6.743  -5.739  34.629  1.00 88.76           C  
ATOM   1769  CD  PRO A 234      -7.445  -5.661  35.994  1.00 88.76           C  
ATOM   1774  N   GLY A 235      -9.014  -2.085  33.352  1.00 91.79           N  
ATOM   1775  CA  GLY A 235     -10.084  -1.818  32.444  1.00 91.79           C  
ATOM   1776  C   GLY A 235      -9.474  -1.936  31.094  1.00 91.79           C  
ATOM   1777  O   GLY A 235      -9.385  -0.968  30.343  1.00 91.79           O  
ATOM   1778  N   HIS A 236      -9.030  -3.161  30.762  1.00 46.52           N  
ATOM   1779  CA  HIS A 236      -8.406  -3.394  29.501  1.00 46.52           C  
ATOM   1786  C   HIS A 236      -9.408  -3.217  28.408  1.00 46.52           C  
ATOM   1787  O   HIS A 236      -9.109  -2.588  27.394  1.00 46.52           O  
ATOM   1782  CB  HIS A 236      -7.789  -4.801  29.378  1.00 46.52           C  
ATOM   1781  CG  HIS A 236      -6.475  -4.951  30.087  1.00 46.52           C  
ATOM   1784  CD2 HIS A 236      -6.183  -5.477  31.308  1.00 46.52           C  
ATOM   1780  ND1 HIS A 236      -5.268  -4.556  29.552  1.00 46.52           N  
ATOM   1785  CE1 HIS A 236      -4.314  -4.865  30.466  1.00 46.52           C  
ATOM   1783  NE2 HIS A 236      -4.822  -5.426  31.548  1.00 46.52           N  
ATOM   1788  N   PRO A 237     -10.593  -3.737  28.558  1.00 81.73           N  
ATOM   1789  CA  PRO A 237     -11.539  -3.608  27.488  1.00 81.73           C  
ATOM   1793  C   PRO A 237     -12.031  -2.211  27.347  1.00 81.73           C  
ATOM   1794  O   PRO A 237     -12.229  -1.534  28.356  1.00 81.73           O  
ATOM   1791  CB  PRO A 237     -12.627  -4.656  27.738  1.00 81.73           C  
ATOM   1792  CG  PRO A 237     -12.323  -5.205  29.146  1.00 81.73           C  
ATOM   1790  CD  PRO A 237     -10.818  -4.948  29.326  1.00 81.73           C  
ATOM   1795  N   ASP A 238     -12.220  -1.764  26.093  1.00156.49           N  
ATOM   1796  CA  ASP A 238     -12.708  -0.446  25.828  1.00156.49           C  
ATOM   1801  C   ASP A 238     -13.899  -0.621  24.953  1.00156.49           C  
ATOM   1802  O   ASP A 238     -13.832  -1.315  23.939  1.00156.49           O  
ATOM   1797  CB  ASP A 238     -11.716   0.428  25.042  1.00156.49           C  
ATOM   1798  CG  ASP A 238     -10.530   0.731  25.943  1.00156.49           C  
ATOM   1799  OD1 ASP A 238     -10.765   1.168  27.100  1.00156.49           O  
ATOM   1800  OD2 ASP A 238      -9.373   0.536  25.481  1.00156.49           O1-
ATOM   1803  N   GLU A 239     -15.039  -0.011  25.326  1.00263.64           N  
ATOM   1804  CA  GLU A 239     -16.159  -0.169  24.453  1.00263.64           C  
ATOM   1810  C   GLU A 239     -15.977   0.836  23.372  1.00263.64           C  
ATOM   1811  O   GLU A 239     -16.544   1.927  23.403  1.00263.64           O  
ATOM   1805  CB  GLU A 239     -17.517   0.092  25.124  1.00263.64           C  
ATOM   1806  CG  GLU A 239     -18.709  -0.343  24.268  1.00263.64           C  
ATOM   1807  CD  GLU A 239     -18.713  -1.865  24.225  1.00263.64           C  
ATOM   1808  OE1 GLU A 239     -17.677  -2.466  24.618  1.00263.64           O  
ATOM   1809  OE2 GLU A 239     -19.747  -2.445  23.798  1.00263.64           O1-
ATOM   1812  N   ALA A 240     -15.146   0.468  22.384  1.00271.54           N  
ATOM   1813  CA  ALA A 240     -14.862   1.292  21.252  1.00271.54           C  
ATOM   1815  C   ALA A 240     -14.267   0.361  20.259  1.00271.54           C  
ATOM   1816  O   ALA A 240     -13.793  -0.712  20.629  1.00271.54           O  
ATOM   1814  CB  ALA A 240     -13.816   2.387  21.528  1.00271.54           C  
ATOM   1817  N   SER A 241     -14.285   0.729  18.965  1.00185.78           N  
ATOM   1818  CA  SER A 241     -13.707  -0.191  18.040  1.00185.78           C  
ATOM   1821  C   SER A 241     -14.564  -1.406  18.087  1.00185.78           C  
ATOM   1822  O   SER A 241     -15.784  -1.311  18.216  1.00185.78           O  
ATOM   1819  CB  SER A 241     -12.254  -0.582  18.362  1.00185.78           C  
ATOM   1820  OG  SER A 241     -11.402   0.547  18.226  1.00185.78           O  
ATOM   1823  N   HIS A 242     -13.942  -2.590  17.968  1.00 93.35           N  
ATOM   1824  CA  HIS A 242     -14.709  -3.791  17.994  1.00 93.35           C  
ATOM   1831  C   HIS A 242     -15.337  -3.999  19.338  1.00 93.35           C  
ATOM   1832  O   HIS A 242     -16.366  -4.667  19.428  1.00 93.35           O  
ATOM   1827  CB  HIS A 242     -13.934  -5.038  17.544  1.00 93.35           C  
ATOM   1826  CG  HIS A 242     -13.834  -5.056  16.046  1.00 93.35           C  
ATOM   1829  CD2 HIS A 242     -12.850  -4.615  15.214  1.00 93.35           C  
ATOM   1825  ND1 HIS A 242     -14.839  -5.521  15.224  1.00 93.35           N  
ATOM   1830  CE1 HIS A 242     -14.416  -5.338  13.947  1.00 93.35           C  
ATOM   1828  NE2 HIS A 242     -13.216  -4.790  13.892  1.00 93.35           N  
ATOM   1833  N   GLY A 243     -14.749  -3.454  20.423  1.00 29.74           N  
ATOM   1834  CA  GLY A 243     -15.372  -3.648  21.705  1.00 29.74           C  
ATOM   1835  C   GLY A 243     -14.717  -4.800  22.390  1.00 29.74           C  
ATOM   1836  O   GLY A 243     -15.299  -5.427  23.273  1.00 29.74           O  
ATOM   1837  N   VAL A 244     -13.479  -5.121  21.976  1.00105.57           N  
ATOM   1838  CA  VAL A 244     -12.761  -6.184  22.609  0.57105.57           C  
ATOM   1842  C   VAL A 244     -11.493  -5.579  23.117  1.00105.57           C  
ATOM   1843  O   VAL A 244     -11.012  -4.587  22.574  1.00105.57           O  
ATOM   1839  CB  VAL A 244     -12.326  -7.253  21.654  0.57105.57           C  
ATOM   1840  CG1 VAL A 244     -11.568  -8.338  22.431  0.57105.57           C  
ATOM   1841  CG2 VAL A 244     -13.554  -7.752  20.893  0.57105.57           C  
ATOM   1844  N   THR A 245     -10.933  -6.151  24.200  1.00100.49           N  
ATOM   1845  CA  THR A 245      -9.713  -5.632  24.744  1.00100.49           C  
ATOM   1849  C   THR A 245      -8.560  -6.423  24.210  1.00100.49           C  
ATOM   1850  O   THR A 245      -8.727  -7.509  23.657  1.00100.49           O  
ATOM   1846  CB  THR A 245      -9.657  -5.720  26.238  1.00100.49           C  
ATOM   1848  CG2 THR A 245      -9.777  -7.192  26.663  1.00100.49           C  
ATOM   1847  OG1 THR A 245      -8.431  -5.185  26.702  1.00100.49           O  
ATOM   1851  N   TYR A 246      -7.338  -5.868  24.365  1.00 61.73           N  
ATOM   1852  CA  TYR A 246      -6.139  -6.536  23.948  1.00 61.73           C  
ATOM   1861  C   TYR A 246      -5.956  -7.763  24.777  1.00 61.73           C  
ATOM   1862  O   TYR A 246      -5.495  -8.788  24.280  1.00 61.73           O  
ATOM   1853  CB  TYR A 246      -4.860  -5.681  24.031  1.00 61.73           C  
ATOM   1854  CG  TYR A 246      -4.852  -4.783  22.839  1.00 61.73           C  
ATOM   1855  CD1 TYR A 246      -4.555  -5.309  21.604  1.00 61.73           C  
ATOM   1856  CD2 TYR A 246      -5.120  -3.437  22.938  1.00 61.73           C  
ATOM   1857  CE1 TYR A 246      -4.533  -4.516  20.481  1.00 61.73           C  
ATOM   1858  CE2 TYR A 246      -5.098  -2.637  21.817  1.00 61.73           C  
ATOM   1859  CZ  TYR A 246      -4.806  -3.174  20.586  1.00 61.73           C  
ATOM   1860  OH  TYR A 246      -4.785  -2.355  19.437  1.00 61.73           O  
ATOM   1863  N   ALA A 247      -6.302  -7.692  26.074  1.00 26.43           N  
ATOM   1864  CA  ALA A 247      -6.135  -8.836  26.918  1.00 26.43           C  
ATOM   1866  C   ALA A 247      -6.977  -9.949  26.371  1.00 26.43           C  
ATOM   1867  O   ALA A 247      -6.548 -11.100  26.335  1.00 26.43           O  
ATOM   1865  CB  ALA A 247      -6.588  -8.579  28.364  1.00 26.43           C  
ATOM   1868  N   GLU A 248      -8.210  -9.636  25.934  1.00 47.56           N  
ATOM   1869  CA  GLU A 248      -9.093 -10.644  25.419  1.00 47.56           C  
ATOM   1875  C   GLU A 248      -8.548 -11.192  24.133  1.00 47.56           C  
ATOM   1876  O   GLU A 248      -8.577 -12.400  23.905  1.00 47.56           O  
ATOM   1870  CB  GLU A 248     -10.509 -10.100  25.170  1.00 47.56           C  
ATOM   1871  CG  GLU A 248     -11.216  -9.751  26.483  1.00 47.56           C  
ATOM   1872  CD  GLU A 248     -12.604  -9.217  26.172  1.00 47.56           C  
ATOM   1873  OE1 GLU A 248     -12.707  -8.281  25.337  1.00 47.56           O  
ATOM   1874  OE2 GLU A 248     -13.584  -9.743  26.764  1.00 47.56           O1-
ATOM   1877  N   ILE A 249      -8.015 -10.314  23.263  1.00 37.58           N  
ATOM   1878  CA  ILE A 249      -7.506 -10.754  21.995  1.00 37.58           C  
ATOM   1883  C   ILE A 249      -6.358 -11.681  22.233  1.00 37.58           C  
ATOM   1884  O   ILE A 249      -6.238 -12.720  21.587  1.00 37.58           O  
ATOM   1879  CB  ILE A 249      -7.018  -9.620  21.140  1.00 37.58           C  
ATOM   1880  CG1 ILE A 249      -8.183  -8.677  20.794  1.00 37.58           C  
ATOM   1881  CG2 ILE A 249      -6.321 -10.209  19.902  1.00 37.58           C  
ATOM   1882  CD1 ILE A 249      -7.725  -7.362  20.166  1.00 37.58           C  
ATOM   1885  N   ASP A 250      -5.485 -11.327  23.188  1.00 84.45           N  
ATOM   1886  CA  ASP A 250      -4.314 -12.103  23.454  1.00 84.45           C  
ATOM   1891  C   ASP A 250      -4.716 -13.465  23.937  1.00 84.45           C  
ATOM   1892  O   ASP A 250      -4.122 -14.471  23.548  1.00 84.45           O  
ATOM   1887  CB  ASP A 250      -3.440 -11.439  24.525  1.00 84.45           C  
ATOM   1888  CG  ASP A 250      -2.033 -11.944  24.317  1.00 84.45           C  
ATOM   1889  OD1 ASP A 250      -1.884 -13.061  23.755  1.00 84.45           O  
ATOM   1890  OD2 ASP A 250      -1.085 -11.209  24.702  1.00 84.45           O1-
ATOM   1893  N   ALA A 251      -5.749 -13.541  24.798  1.00 23.93           N  
ATOM   1894  CA  ALA A 251      -6.171 -14.807  25.328  1.00 23.93           C  
ATOM   1896  C   ALA A 251      -6.647 -15.663  24.199  1.00 23.93           C  
ATOM   1897  O   ALA A 251      -6.363 -16.859  24.149  1.00 23.93           O  
ATOM   1895  CB  ALA A 251      -7.326 -14.682  26.335  1.00 23.93           C  
ATOM   1898  N   PHE A 252      -7.381 -15.060  23.249  1.00 54.71           N  
ATOM   1899  CA  PHE A 252      -7.937 -15.791  22.149  1.00 54.71           C  
ATOM   1907  C   PHE A 252      -6.818 -16.369  21.337  1.00 54.71           C  
ATOM   1908  O   PHE A 252      -6.849 -17.540  20.963  1.00 54.71           O  
ATOM   1900  CB  PHE A 252      -8.784 -14.882  21.240  1.00 54.71           C  
ATOM   1901  CG  PHE A 252      -9.517 -15.737  20.266  1.00 54.71           C  
ATOM   1902  CD1 PHE A 252     -10.702 -16.340  20.625  1.00 54.71           C  
ATOM   1903  CD2 PHE A 252      -9.029 -15.929  18.994  1.00 54.71           C  
ATOM   1904  CE1 PHE A 252     -11.390 -17.127  19.731  1.00 54.71           C  
ATOM   1905  CE2 PHE A 252      -9.716 -16.717  18.103  1.00 54.71           C  
ATOM   1906  CZ  PHE A 252     -10.896 -17.318  18.465  1.00 54.71           C  
ATOM   1909  N   LEU A 253      -5.771 -15.569  21.065  1.00 53.98           N  
ATOM   1910  CA  LEU A 253      -4.687 -16.024  20.237  1.00 53.98           C  
ATOM   1915  C   LEU A 253      -4.011 -17.197  20.883  1.00 53.98           C  
ATOM   1916  O   LEU A 253      -3.601 -18.133  20.200  1.00 53.98           O  
ATOM   1911  CB  LEU A 253      -3.621 -14.938  20.019  1.00 53.98           C  
ATOM   1912  CG  LEU A 253      -4.120 -13.727  19.208  1.00 53.98           C  
ATOM   1913  CD1 LEU A 253      -3.004 -12.683  19.024  1.00 53.98           C  
ATOM   1914  CD2 LEU A 253      -4.743 -14.171  17.873  1.00 53.98           C  
ATOM   1917  N   HIS A 254      -3.839 -17.140  22.215  1.00 94.99           N  
ATOM   1918  CA  HIS A 254      -3.198 -18.149  23.017  1.00 94.99           C  
ATOM   1925  C   HIS A 254      -4.055 -19.360  23.229  1.00 94.99           C  
ATOM   1926  O   HIS A 254      -3.540 -20.411  23.608  1.00 94.99           O  
ATOM   1921  CB  HIS A 254      -2.702 -17.624  24.373  1.00 94.99           C  
ATOM   1920  CG  HIS A 254      -1.490 -16.765  24.175  1.00 94.99           C  
ATOM   1923  CD2 HIS A 254      -0.682 -16.665  23.083  1.00 94.99           C  
ATOM   1919  ND1 HIS A 254      -0.964 -15.906  25.112  1.00 94.99           N  
ATOM   1924  CE1 HIS A 254       0.128 -15.333  24.544  1.00 94.99           C  
ATOM   1922  NE2 HIS A 254       0.339 -15.763  23.314  1.00 94.99           N  
ATOM   1927  N   GLY A 255      -5.387 -19.249  23.067  1.00 30.34           N  
ATOM   1928  CA  GLY A 255      -6.212 -20.410  23.266  1.00 30.34           C  
ATOM   1929  C   GLY A 255      -6.600 -20.485  24.711  1.00 30.34           C  
ATOM   1930  O   GLY A 255      -7.014 -21.537  25.196  1.00 30.34           O  
ATOM   1931  N   GLN A 256      -6.457 -19.362  25.441  1.00 55.68           N  
ATOM   1932  CA  GLN A 256      -6.793 -19.310  26.836  1.00 55.68           C  
ATOM   1938  C   GLN A 256      -8.230 -18.897  26.969  1.00 55.68           C  
ATOM   1939  O   GLN A 256      -8.871 -18.495  25.999  1.00 55.68           O  
ATOM   1933  CB  GLN A 256      -5.887 -18.346  27.615  1.00 55.68           C  
ATOM   1934  CG  GLN A 256      -4.434 -18.828  27.588  1.00 55.68           C  
ATOM   1935  CD  GLN A 256      -3.539 -17.768  28.208  1.00 55.68           C  
ATOM   1937  NE2 GLN A 256      -2.233 -18.107  28.376  1.00 55.68           N  
ATOM   1936  OE1 GLN A 256      -3.984 -16.666  28.524  1.00 55.68           O  
ATOM   1940  N   PRO A 257      -8.767 -19.014  28.157  1.00 68.98           N  
ATOM   1941  CA  PRO A 257     -10.160 -18.705  28.345  1.00 68.98           C  
ATOM   1945  C   PRO A 257     -10.494 -17.255  28.184  1.00 68.98           C  
ATOM   1946  O   PRO A 257      -9.701 -16.402  28.581  1.00 68.98           O  
ATOM   1943  CB  PRO A 257     -10.529 -19.271  29.714  1.00 68.98           C  
ATOM   1944  CG  PRO A 257      -9.554 -20.450  29.890  1.00 68.98           C  
ATOM   1942  CD  PRO A 257      -8.312 -20.044  29.077  1.00 68.98           C  
ATOM   1947  N   LEU A 258     -11.666 -16.962  27.579  1.00111.62           N  
ATOM   1948  CA  LEU A 258     -12.139 -15.615  27.423  1.00111.62           C  
ATOM   1953  C   LEU A 258     -13.627 -15.692  27.279  1.00111.62           C  
ATOM   1954  O   LEU A 258     -14.190 -16.770  27.096  1.00111.62           O  
ATOM   1949  CB  LEU A 258     -11.603 -14.879  26.184  1.00111.62           C  
ATOM   1950  CG  LEU A 258     -12.100 -15.451  24.845  1.00111.62           C  
ATOM   1951  CD1 LEU A 258     -11.517 -14.658  23.667  1.00111.62           C  
ATOM   1952  CD2 LEU A 258     -11.818 -16.957  24.737  1.00111.62           C  
ATOM   1955  N   ARG A 259     -14.313 -14.536  27.355  1.00 86.41           N  
ATOM   1956  CA  ARG A 259     -15.742 -14.557  27.245  1.00 86.41           C  
ATOM   1964  C   ARG A 259     -16.113 -14.974  25.855  1.00 86.41           C  
ATOM   1965  O   ARG A 259     -15.431 -14.652  24.883  1.00 86.41           O  
ATOM   1957  CB  ARG A 259     -16.410 -13.212  27.579  1.00 86.41           C  
ATOM   1958  CG  ARG A 259     -16.231 -12.840  29.056  1.00 86.41           C  
ATOM   1959  CD  ARG A 259     -16.923 -11.545  29.482  1.00 86.41           C  
ATOM   1960  NE  ARG A 259     -16.251 -10.408  28.789  1.00 86.41           N  
ATOM   1961  CZ  ARG A 259     -16.703  -9.988  27.573  1.00 86.41           C  
ATOM   1962  NH1 ARG A 259     -17.753 -10.628  26.982  1.00 86.41           N1+
ATOM   1963  NH2 ARG A 259     -16.113  -8.923  26.956  1.00 86.41           N  
ATOM   1966  N   GLU A 260     -17.230 -15.719  25.744  1.00 32.50           N  
ATOM   1967  CA  GLU A 260     -17.676 -16.272  24.499  1.00 32.50           C  
ATOM   1973  C   GLU A 260     -17.973 -15.166  23.539  1.00 32.50           C  
ATOM   1974  O   GLU A 260     -17.637 -15.261  22.359  1.00 32.50           O  
ATOM   1968  CB  GLU A 260     -18.974 -17.087  24.635  1.00 32.50           C  
ATOM   1969  CG  GLU A 260     -18.830 -18.387  25.429  1.00 32.50           C  
ATOM   1970  CD  GLU A 260     -20.199 -19.053  25.459  1.00 32.50           C  
ATOM   1971  OE1 GLU A 260     -20.619 -19.596  24.402  1.00 32.50           O  
ATOM   1972  OE2 GLU A 260     -20.847 -19.016  26.538  1.00 32.50           O1-
ATOM   1975  N   GLU A 261     -18.604 -14.080  24.017  1.00 75.42           N  
ATOM   1976  CA  GLU A 261     -18.975 -13.018  23.125  1.00 75.42           C  
ATOM   1982  C   GLU A 261     -17.748 -12.424  22.516  1.00 75.42           C  
ATOM   1983  O   GLU A 261     -17.737 -12.094  21.330  1.00 75.42           O  
ATOM   1977  CB  GLU A 261     -19.742 -11.875  23.811  1.00 75.42           C  
ATOM   1978  CG  GLU A 261     -19.887 -10.634  22.923  1.00 75.42           C  
ATOM   1979  CD  GLU A 261     -20.692 -10.996  21.682  1.00 75.42           C  
ATOM   1980  OE1 GLU A 261     -21.323 -12.086  21.674  1.00 75.42           O  
ATOM   1981  OE2 GLU A 261     -20.680 -10.182  20.720  1.00 75.42           O1-
ATOM   1984  N   ALA A 262     -16.675 -12.264  23.311  1.00 26.72           N  
ATOM   1985  CA  ALA A 262     -15.482 -11.659  22.790  1.00 26.72           C  
ATOM   1987  C   ALA A 262     -14.929 -12.524  21.699  1.00 26.72           C  
ATOM   1988  O   ALA A 262     -14.520 -12.032  20.647  1.00 26.72           O  
ATOM   1986  CB  ALA A 262     -14.386 -11.494  23.858  1.00 26.72           C  
ATOM   1989  N   ALA A 263     -14.926 -13.851  21.914  1.00 25.99           N  
ATOM   1990  CA  ALA A 263     -14.376 -14.750  20.941  1.00 25.99           C  
ATOM   1992  C   ALA A 263     -15.164 -14.636  19.674  1.00 25.99           C  
ATOM   1993  O   ALA A 263     -14.606 -14.647  18.576  1.00 25.99           O  
ATOM   1991  CB  ALA A 263     -14.434 -16.218  21.396  1.00 25.99           C  
ATOM   1994  N   ARG A 264     -16.495 -14.508  19.794  1.00103.68           N  
ATOM   1995  CA  ARG A 264     -17.342 -14.460  18.637  1.00103.68           C  
ATOM   2003  C   ARG A 264     -16.978 -13.266  17.810  1.00103.68           C  
ATOM   2004  O   ARG A 264     -16.840 -13.364  16.591  1.00103.68           O  
ATOM   1996  CB  ARG A 264     -18.823 -14.293  19.008  1.00103.68           C  
ATOM   1997  CG  ARG A 264     -19.754 -14.240  17.798  1.00103.68           C  
ATOM   1998  CD  ARG A 264     -21.061 -13.499  18.076  1.00103.68           C  
ATOM   1999  NE  ARG A 264     -20.765 -12.048  17.914  1.00103.68           N  
ATOM   2000  CZ  ARG A 264     -21.776 -11.135  17.862  1.00103.68           C  
ATOM   2001  NH1 ARG A 264     -23.068 -11.540  18.029  1.00103.68           N1+
ATOM   2002  NH2 ARG A 264     -21.496  -9.818  17.641  1.00103.68           N  
ATOM   2005  N   VAL A 265     -16.801 -12.104  18.463  1.00102.62           N  
ATOM   2006  CA  VAL A 265     -16.533 -10.897  17.743  1.00102.62           C  
ATOM   2010  C   VAL A 265     -15.204 -11.002  17.059  1.00102.62           C  
ATOM   2011  O   VAL A 265     -15.045 -10.552  15.925  1.00102.62           O  
ATOM   2007  CB  VAL A 265     -16.542  -9.680  18.623  1.00102.62           C  
ATOM   2008  CG1 VAL A 265     -15.277  -9.669  19.483  1.00102.62           C  
ATOM   2009  CG2 VAL A 265     -16.723  -8.439  17.744  1.00102.62           C  
ATOM   2012  N   ILE A 266     -14.206 -11.609  17.730  1.00 41.03           N  
ATOM   2013  CA  ILE A 266     -12.893 -11.702  17.157  1.00 41.03           C  
ATOM   2018  C   ILE A 266     -12.954 -12.516  15.900  1.00 41.03           C  
ATOM   2019  O   ILE A 266     -12.400 -12.124  14.875  1.00 41.03           O  
ATOM   2014  CB  ILE A 266     -11.900 -12.350  18.081  1.00 41.03           C  
ATOM   2015  CG1 ILE A 266     -11.694 -11.476  19.333  1.00 41.03           C  
ATOM   2016  CG2 ILE A 266     -10.608 -12.625  17.292  1.00 41.03           C  
ATOM   2017  CD1 ILE A 266     -10.936 -12.176  20.457  1.00 41.03           C  
ATOM   2020  N   VAL A 267     -13.650 -13.667  15.941  1.00 38.19           N  
ATOM   2021  CA  VAL A 267     -13.705 -14.528  14.796  1.00 38.19           C  
ATOM   2025  C   VAL A 267     -14.390 -13.825  13.661  1.00 38.19           C  
ATOM   2026  O   VAL A 267     -13.944 -13.905  12.517  1.00 38.19           O  
ATOM   2022  CB  VAL A 267     -14.421 -15.820  15.066  1.00 38.19           C  
ATOM   2023  CG1 VAL A 267     -14.511 -16.617  13.754  1.00 38.19           C  
ATOM   2024  CG2 VAL A 267     -13.664 -16.564  16.181  1.00 38.19           C  
ATOM   2027  N   ASP A 268     -15.490 -13.103  13.948  0.58 39.81           N  
ATOM   2028  CA  ASP A 268     -16.235 -12.442  12.911  0.58 39.81           C  
ATOM   2033  C   ASP A 268     -15.360 -11.421  12.250  0.58 39.81           C  
ATOM   2034  O   ASP A 268     -15.323 -11.316  11.025  0.58 39.81           O  
ATOM   2029  CB  ASP A 268     -17.465 -11.694  13.458  0.58 39.81           C  
ATOM   2030  CG  ASP A 268     -18.270 -11.161  12.280  0.58 39.81           C  
ATOM   2031  OD1 ASP A 268     -18.008 -11.604  11.130  0.58 39.81           O  
ATOM   2032  OD2 ASP A 268     -19.157 -10.298  12.516  0.58 39.81           O1-
ATOM   2035  N   THR A 269     -14.611 -10.652  13.062  1.00 39.09           N  
ATOM   2036  CA  THR A 269     -13.771  -9.593  12.573  1.00 39.09           C  
ATOM   2040  C   THR A 269     -12.697 -10.171  11.710  1.00 39.09           C  
ATOM   2041  O   THR A 269     -12.350  -9.617  10.669  1.00 39.09           O  
ATOM   2037  CB  THR A 269     -13.081  -8.865  13.685  1.00 39.09           C  
ATOM   2039  CG2 THR A 269     -12.215  -7.752  13.078  1.00 39.09           C  
ATOM   2038  OG1 THR A 269     -14.039  -8.319  14.580  1.00 39.09           O  
ATOM   2042  N   TYR A 270     -12.151 -11.321  12.132  1.00148.46           N  
ATOM   2043  CA  TYR A 270     -11.064 -11.975  11.467  1.00148.46           C  
ATOM   2052  C   TYR A 270     -11.493 -12.310  10.068  1.00148.46           C  
ATOM   2053  O   TYR A 270     -10.782 -12.034   9.102  1.00148.46           O  
ATOM   2044  CB  TYR A 270     -10.734 -13.298  12.197  1.00148.46           C  
ATOM   2045  CG  TYR A 270      -9.540 -13.972  11.612  1.00148.46           C  
ATOM   2046  CD1 TYR A 270      -9.669 -14.840  10.553  1.00148.46           C  
ATOM   2047  CD2 TYR A 270      -8.286 -13.746  12.133  1.00148.46           C  
ATOM   2048  CE1 TYR A 270      -8.566 -15.464  10.019  1.00148.46           C  
ATOM   2049  CE2 TYR A 270      -7.179 -14.365  11.603  1.00148.46           C  
ATOM   2050  CZ  TYR A 270      -7.318 -15.228  10.543  1.00148.46           C  
ATOM   2051  OH  TYR A 270      -6.187 -15.868   9.993  1.00148.46           O  
ATOM   2054  N   HIS A 271     -12.693 -12.894   9.915  1.00 55.54           N  
ATOM   2055  CA  HIS A 271     -13.129 -13.313   8.615  1.00 55.54           C  
ATOM   2062  C   HIS A 271     -13.341 -12.142   7.709  1.00 55.54           C  
ATOM   2063  O   HIS A 271     -12.949 -12.175   6.545  1.00 55.54           O  
ATOM   2058  CB  HIS A 271     -14.409 -14.161   8.660  1.00 55.54           C  
ATOM   2057  CG  HIS A 271     -14.146 -15.495   9.289  1.00 55.54           C  
ATOM   2060  CD2 HIS A 271     -14.468 -15.976  10.521  1.00 55.54           C  
ATOM   2056  ND1 HIS A 271     -13.463 -16.512   8.658  1.00 55.54           N  
ATOM   2061  CE1 HIS A 271     -13.406 -17.548   9.531  1.00 55.54           C  
ATOM   2059  NE2 HIS A 271     -14.002 -17.270  10.676  1.00 55.54           N  
ATOM   2064  N   LYS A 272     -13.959 -11.063   8.218  1.00 73.35           N  
ATOM   2065  CA  LYS A 272     -14.282  -9.942   7.380  1.00 73.35           C  
ATOM   2071  C   LYS A 272     -13.035  -9.289   6.859  1.00 73.35           C  
ATOM   2072  O   LYS A 272     -12.988  -8.852   5.712  1.00 73.35           O  
ATOM   2066  CB  LYS A 272     -15.111  -8.882   8.122  1.00 73.35           C  
ATOM   2067  CG  LYS A 272     -16.467  -9.428   8.572  1.00 73.35           C  
ATOM   2068  CD  LYS A 272     -17.209  -8.535   9.566  1.00 73.35           C  
ATOM   2069  CE  LYS A 272     -18.407  -7.807   8.956  1.00 73.35           C  
ATOM   2070  NZ  LYS A 272     -19.179  -7.131  10.023  1.00 73.35           N1+
ATOM   2073  N   THR A 273     -12.009  -9.200   7.717  1.00149.57           N  
ATOM   2074  CA  THR A 273     -10.740  -8.548   7.532  1.00149.57           C  
ATOM   2078  C   THR A 273      -9.756  -9.308   6.685  1.00149.57           C  
ATOM   2079  O   THR A 273      -8.703  -8.765   6.362  1.00149.57           O  
ATOM   2075  CB  THR A 273     -10.083  -8.217   8.840  1.00149.57           C  
ATOM   2077  CG2 THR A 273      -9.820  -9.514   9.610  1.00149.57           C  
ATOM   2076  OG1 THR A 273      -8.870  -7.518   8.620  1.00149.57           O  
ATOM   2080  N   GLN A 274     -10.032 -10.575   6.322  1.00 80.75           N  
ATOM   2081  CA  GLN A 274      -9.041 -11.429   5.721  1.00 80.75           C  
ATOM   2087  C   GLN A 274      -8.382 -10.815   4.516  1.00 80.75           C  
ATOM   2088  O   GLN A 274      -7.191 -11.030   4.299  1.00 80.75           O  
ATOM   2082  CB  GLN A 274      -9.594 -12.803   5.315  1.00 80.75           C  
ATOM   2083  CG  GLN A 274      -8.487 -13.787   4.936  1.00 80.75           C  
ATOM   2084  CD  GLN A 274      -7.623 -13.999   6.173  1.00 80.75           C  
ATOM   2086  NE2 GLN A 274      -6.287 -14.138   5.968  1.00 80.75           N  
ATOM   2085  OE1 GLN A 274      -8.126 -14.033   7.296  1.00 80.75           O  
ATOM   2089  N   HIS A 275      -9.100 -10.024   3.701  1.00 56.74           N  
ATOM   2090  CA  HIS A 275      -8.499  -9.488   2.509  1.00 56.74           C  
ATOM   2097  C   HIS A 275      -7.294  -8.674   2.880  1.00 56.74           C  
ATOM   2098  O   HIS A 275      -6.316  -8.618   2.135  1.00 56.74           O  
ATOM   2093  CB  HIS A 275      -9.451  -8.590   1.701  1.00 56.74           C  
ATOM   2092  CG  HIS A 275      -9.910  -7.379   2.454  1.00 56.74           C  
ATOM   2095  CD2 HIS A 275     -10.989  -7.209   3.267  1.00 56.74           C  
ATOM   2091  ND1 HIS A 275      -9.261  -6.165   2.434  1.00 56.74           N  
ATOM   2096  CE1 HIS A 275      -9.973  -5.327   3.231  1.00 56.74           C  
ATOM   2094  NE2 HIS A 275     -11.030  -5.916   3.758  1.00 56.74           N  
ATOM   2099  N   LYS A 276      -7.335  -8.006   4.042  1.00 68.07           N  
ATOM   2100  CA  LYS A 276      -6.262  -7.165   4.489  1.00 68.07           C  
ATOM   2106  C   LYS A 276      -5.011  -7.967   4.717  1.00 68.07           C  
ATOM   2107  O   LYS A 276      -3.910  -7.429   4.617  1.00 68.07           O  
ATOM   2101  CB  LYS A 276      -6.594  -6.438   5.799  1.00 68.07           C  
ATOM   2102  CG  LYS A 276      -7.671  -5.368   5.625  1.00 68.07           C  
ATOM   2103  CD  LYS A 276      -8.256  -4.867   6.944  1.00 68.07           C  
ATOM   2104  CE  LYS A 276      -9.118  -3.616   6.788  1.00 68.07           C  
ATOM   2105  NZ  LYS A 276      -9.704  -3.241   8.093  1.00 68.07           N1+
ATOM   2108  N   ARG A 277      -5.155  -9.239   5.132  1.00169.42           N  
ATOM   2109  CA  ARG A 277      -4.062 -10.127   5.425  1.00169.42           C  
ATOM   2117  C   ARG A 277      -3.351 -10.655   4.226  1.00169.42           C  
ATOM   2118  O   ARG A 277      -2.157 -10.938   4.305  1.00169.42           O  
ATOM   2110  CB  ARG A 277      -4.467 -11.355   6.242  1.00169.42           C  
ATOM   2111  CG  ARG A 277      -4.856 -11.026   7.676  1.00169.42           C  
ATOM   2112  CD  ARG A 277      -5.128 -12.284   8.494  1.00169.42           C  
ATOM   2113  NE  ARG A 277      -5.837 -11.854   9.722  1.00169.42           N  
ATOM   2114  CZ  ARG A 277      -7.165 -11.564   9.623  1.00169.42           C  
ATOM   2115  NH1 ARG A 277      -7.783 -11.567   8.406  1.00169.42           N1+
ATOM   2116  NH2 ARG A 277      -7.873 -11.277  10.747  1.00169.42           N  
ATOM   2119  N   GLU A 278      -4.063 -10.851   3.102  0.48102.63           N  
ATOM   2120  CA  GLU A 278      -3.466 -11.547   2.001  0.48102.63           C  
ATOM   2126  C   GLU A 278      -3.095 -10.596   0.915  0.48102.63           C  
ATOM   2127  O   GLU A 278      -3.404  -9.406   0.961  0.48102.63           O  
ATOM   2121  CB  GLU A 278      -4.398 -12.614   1.405  0.48102.63           C  
ATOM   2122  CG  GLU A 278      -4.853 -13.656   2.432  0.48102.63           C  
ATOM   2123  CD  GLU A 278      -3.628 -14.357   3.004  0.48102.63           C  
ATOM   2124  OE1 GLU A 278      -2.631 -14.527   2.251  0.48102.63           O  
ATOM   2125  OE2 GLU A 278      -3.675 -14.733   4.207  0.48102.63           O1-
ATOM   2128  N   LEU A 279      -2.373 -11.135  -0.086  1.00137.31           N  
ATOM   2129  CA  LEU A 279      -1.931 -10.404  -1.231  1.00137.31           C  
ATOM   2134  C   LEU A 279      -3.175 -10.143  -2.009  1.00137.31           C  
ATOM   2135  O   LEU A 279      -4.198 -10.778  -1.753  1.00137.31           O  
ATOM   2130  CB  LEU A 279      -0.916 -11.226  -2.059  1.00137.31           C  
ATOM   2131  CG  LEU A 279      -0.211 -10.515  -3.233  1.00137.31           C  
ATOM   2132  CD1 LEU A 279      -1.132 -10.311  -4.446  1.00137.31           C  
ATOM   2133  CD2 LEU A 279       0.477  -9.222  -2.766  1.00137.31           C  
ATOM   2136  N   PRO A 280      -3.166  -9.210  -2.914  1.00 66.81           N  
ATOM   2137  CA  PRO A 280      -4.366  -8.947  -3.641  1.00 66.81           C  
ATOM   2141  C   PRO A 280      -4.741 -10.180  -4.378  1.00 66.81           C  
ATOM   2142  O   PRO A 280      -3.861 -10.842  -4.927  1.00 66.81           O  
ATOM   2139  CB  PRO A 280      -4.068  -7.712  -4.484  1.00 66.81           C  
ATOM   2140  CG  PRO A 280      -3.037  -6.946  -3.628  1.00 66.81           C  
ATOM   2138  CD  PRO A 280      -2.312  -8.038  -2.823  1.00 66.81           C  
ATOM   2143  N   LYS A 281      -6.042 -10.520  -4.384  1.00 95.48           N  
ATOM   2144  CA  LYS A 281      -6.459 -11.726  -5.022  0.54 95.48           C  
ATOM   2150  C   LYS A 281      -6.529 -11.473  -6.484  1.00 95.48           C  
ATOM   2151  O   LYS A 281      -6.906 -10.391  -6.930  1.00 95.48           O  
ATOM   2145  CB  LYS A 281      -7.825 -12.239  -4.530  0.54 95.48           C  
ATOM   2146  CG  LYS A 281      -7.757 -12.820  -3.115  0.54 95.48           C  
ATOM   2147  CD  LYS A 281      -7.402 -11.789  -2.039  0.54 95.48           C  
ATOM   2148  CE  LYS A 281      -7.220 -12.389  -0.642  0.54 95.48           C  
ATOM   2149  NZ  LYS A 281      -8.520 -12.866  -0.117  0.54 95.48           N1+
ATOM   2152  N   ALA A 282      -6.135 -12.485  -7.274  1.00 25.63           N  
ATOM   2153  CA  ALA A 282      -6.187 -12.336  -8.692  1.00 25.63           C  
ATOM   2155  C   ALA A 282      -7.386 -13.094  -9.145  1.00 25.63           C  
ATOM   2156  O   ALA A 282      -7.597 -14.243  -8.759  1.00 25.63           O  
ATOM   2154  CB  ALA A 282      -4.964 -12.924  -9.415  1.00 25.63           C  
ATOM   2157  N   PRO A 283      -8.169 -12.436  -9.955  1.00 70.71           N  
ATOM   2158  CA  PRO A 283      -9.392 -12.991 -10.468  1.00 70.71           C  
ATOM   2162  C   PRO A 283      -9.132 -14.349 -11.022  1.00 70.71           C  
ATOM   2163  O   PRO A 283     -10.110 -15.133 -11.154  1.00 70.71           O  
ATOM   2160  CB  PRO A 283      -9.854 -12.023 -11.554  1.00 70.71           C  
ATOM   2161  CG  PRO A 283      -8.538 -11.412 -12.069  1.00 70.71           C  
ATOM   2159  CD  PRO A 283      -7.628 -11.409 -10.830  1.00 70.71           C  
ATOM   2164  OXT PRO A 283      -7.949 -14.641 -11.344  1.00 70.71           O1-
TER   
HEADER    5f23_chain_B
ATOM     24  N   HIS B   4      21.122 -27.626 -21.578  1.00102.46           N  
ATOM     25  CA  HIS B   4      22.082 -26.579 -21.739  1.00102.46           C  
ATOM     32  C   HIS B   4      21.493 -25.317 -21.186  1.00102.46           C  
ATOM     33  O   HIS B   4      20.659 -25.344 -20.283  1.00102.46           O  
ATOM     28  CB  HIS B   4      22.450 -26.355 -23.222  1.00102.46           C  
ATOM     27  CG  HIS B   4      23.745 -25.624 -23.453  1.00102.46           C  
ATOM     30  CD2 HIS B   4      23.987 -24.316 -23.742  1.00102.46           C  
ATOM     26  ND1 HIS B   4      24.979 -26.238 -23.433  1.00102.46           N  
ATOM     31  CE1 HIS B   4      25.898 -25.280 -23.710  1.00102.46           C  
ATOM     29  NE2 HIS B   4      25.344 -24.097 -23.905  1.00102.46           N  
ATOM     34  N   HIS B   5      21.940 -24.169 -21.729  1.00 42.23           N  
ATOM     35  CA  HIS B   5      21.522 -22.865 -21.298  1.00 42.23           C  
ATOM     42  C   HIS B   5      20.051 -22.770 -21.491  1.00 42.23           C  
ATOM     43  O   HIS B   5      19.334 -22.210 -20.662  1.00 42.23           O  
ATOM     38  CB  HIS B   5      22.158 -21.750 -22.148  1.00 42.23           C  
ATOM     37  CG  HIS B   5      21.739 -20.365 -21.751  1.00 42.23           C  
ATOM     40  CD2 HIS B   5      20.645 -19.645 -22.121  1.00 42.23           C  
ATOM     36  ND1 HIS B   5      22.447 -19.554 -20.891  1.00 42.23           N  
ATOM     41  CE1 HIS B   5      21.751 -18.393 -20.786  1.00 42.23           C  
ATOM     39  NE2 HIS B   5      20.649 -18.403 -21.515  1.00 42.23           N  
ATOM     44  N   HIS B   6      19.561 -23.339 -22.600  1.00 71.05           N  
ATOM     45  CA  HIS B   6      18.169 -23.228 -22.880  1.00 71.05           C  
ATOM     52  C   HIS B   6      17.383 -23.870 -21.786  1.00 71.05           C  
ATOM     53  O   HIS B   6      16.353 -23.341 -21.373  1.00 71.05           O  
ATOM     48  CB  HIS B   6      17.740 -23.897 -24.193  1.00 71.05           C  
ATOM     47  CG  HIS B   6      16.283 -23.678 -24.482  1.00 71.05           C  
ATOM     50  CD2 HIS B   6      15.673 -22.762 -25.282  1.00 71.05           C  
ATOM     46  ND1 HIS B   6      15.270 -24.429 -23.930  1.00 71.05           N  
ATOM     51  CE1 HIS B   6      14.105 -23.935 -24.420  1.00 71.05           C  
ATOM     49  NE2 HIS B   6      14.299 -22.923 -25.245  1.00 71.05           N  
ATOM     54  N   HIS B   7      17.846 -25.022 -21.268  1.00 44.25           N  
ATOM     55  CA  HIS B   7      17.052 -25.708 -20.291  1.00 44.25           C  
ATOM     62  C   HIS B   7      16.838 -24.856 -19.083  1.00 44.25           C  
ATOM     63  O   HIS B   7      15.713 -24.747 -18.600  1.00 44.25           O  
ATOM     58  CB  HIS B   7      17.658 -27.035 -19.805  1.00 44.25           C  
ATOM     57  CG  HIS B   7      16.755 -27.726 -18.825  1.00 44.25           C  
ATOM     60  CD2 HIS B   7      15.737 -28.605 -19.030  1.00 44.25           C  
ATOM     56  ND1 HIS B   7      16.823 -27.541 -17.463  1.00 44.25           N  
ATOM     61  CE1 HIS B   7      15.851 -28.313 -16.914  1.00 44.25           C  
ATOM     59  NE2 HIS B   7      15.165 -28.978 -17.826  1.00 44.25           N  
ATOM     64  N   HIS B   8      17.900 -24.217 -18.556  1.00 36.32           N  
ATOM     65  CA  HIS B   8      17.719 -23.452 -17.355  1.00 36.32           C  
ATOM     72  C   HIS B   8      16.806 -22.303 -17.628  1.00 36.32           C  
ATOM     73  O   HIS B   8      15.937 -21.985 -16.817  1.00 36.32           O  
ATOM     68  CB  HIS B   8      19.020 -22.891 -16.756  1.00 36.32           C  
ATOM     67  CG  HIS B   8      18.769 -22.241 -15.426  1.00 36.32           C  
ATOM     70  CD2 HIS B   8      18.767 -20.926 -15.079  1.00 36.32           C  
ATOM     66  ND1 HIS B   8      18.462 -22.933 -14.274  1.00 36.32           N  
ATOM     71  CE1 HIS B   8      18.290 -22.009 -13.296  1.00 36.32           C  
ATOM     69  NE2 HIS B   8      18.465 -20.776 -13.738  1.00 36.32           N  
ATOM     74  N   MET B   9      16.970 -21.663 -18.797  0.61137.64           N  
ATOM     75  CA  MET B   9      16.183 -20.512 -19.122  0.61137.64           C  
ATOM     80  C   MET B   9      14.749 -20.939 -19.160  0.61137.64           C  
ATOM     81  O   MET B   9      13.863 -20.215 -18.708  0.61137.64           O  
ATOM     76  CB  MET B   9      16.549 -19.924 -20.497  0.61137.64           C  
ATOM     77  CG  MET B   9      15.923 -18.556 -20.765  0.61137.64           C  
ATOM     78  SD  MET B   9      16.631 -17.204 -19.780  0.61137.64           S  
ATOM     79  CE  MET B   9      15.400 -15.990 -20.330  0.61137.64           C  
ATOM     82  N   GLN B  10      14.490 -22.143 -19.701  1.00 45.13           N  
ATOM     83  CA  GLN B  10      13.146 -22.627 -19.819  1.00 45.13           C  
ATOM     89  C   GLN B  10      12.553 -22.819 -18.460  1.00 45.13           C  
ATOM     90  O   GLN B  10      11.381 -22.516 -18.245  1.00 45.13           O  
ATOM     84  CB  GLN B  10      13.030 -23.975 -20.548  1.00 45.13           C  
ATOM     85  CG  GLN B  10      11.580 -24.453 -20.658  1.00 45.13           C  
ATOM     86  CD  GLN B  10      11.573 -25.784 -21.393  1.00 45.13           C  
ATOM     88  NE2 GLN B  10      10.482 -26.043 -22.161  1.00 45.13           N  
ATOM     87  OE1 GLN B  10      12.513 -26.569 -21.289  1.00 45.13           O  
ATOM     91  N   GLN B  11      13.345 -23.336 -17.502  1.00 44.32           N  
ATOM     92  CA  GLN B  11      12.826 -23.597 -16.190  0.48 44.32           C  
ATOM     98  C   GLN B  11      12.405 -22.310 -15.567  1.00 44.32           C  
ATOM     99  O   GLN B  11      11.348 -22.228 -14.941  1.00 44.32           O  
ATOM     93  CB  GLN B  11      13.866 -24.238 -15.255  0.48 44.32           C  
ATOM     94  CG  GLN B  11      14.199 -25.682 -15.626  0.48 44.32           C  
ATOM     95  CD  GLN B  11      12.980 -26.517 -15.267  0.48 44.32           C  
ATOM     97  NE2 GLN B  11      12.109 -25.958 -14.385  0.48 44.32           N  
ATOM     96  OE1 GLN B  11      12.804 -27.630 -15.759  0.48 44.32           O  
ATOM    100  N   ILE B  12      13.224 -21.260 -15.738  1.00 44.94           N  
ATOM    101  CA  ILE B  12      12.913 -19.999 -15.141  1.00 44.94           C  
ATOM    106  C   ILE B  12      11.632 -19.491 -15.723  1.00 44.94           C  
ATOM    107  O   ILE B  12      10.774 -18.969 -15.014  1.00 44.94           O  
ATOM    102  CB  ILE B  12      13.981 -18.964 -15.364  1.00 44.94           C  
ATOM    103  CG1 ILE B  12      15.280 -19.379 -14.651  1.00 44.94           C  
ATOM    104  CG2 ILE B  12      13.435 -17.600 -14.911  1.00 44.94           C  
ATOM    105  CD1 ILE B  12      16.490 -18.529 -15.036  1.00 44.94           C  
ATOM    108  N   GLN B  13      11.463 -19.636 -17.045  1.00 86.03           N  
ATOM    109  CA  GLN B  13      10.288 -19.133 -17.693  1.00 86.03           C  
ATOM    115  C   GLN B  13       9.066 -19.813 -17.152  1.00 86.03           C  
ATOM    116  O   GLN B  13       8.072 -19.158 -16.836  1.00 86.03           O  
ATOM    110  CB  GLN B  13      10.344 -19.356 -19.216  1.00 86.03           C  
ATOM    111  CG  GLN B  13       9.116 -18.856 -19.978  1.00 86.03           C  
ATOM    112  CD  GLN B  13       8.147 -20.023 -20.103  1.00 86.03           C  
ATOM    114  NE2 GLN B  13       6.832 -19.712 -20.251  1.00 86.03           N  
ATOM    113  OE1 GLN B  13       8.555 -21.182 -20.081  1.00 86.03           O  
ATOM    117  N   ARG B  14       9.107 -21.151 -17.010  1.00170.73           N  
ATOM    118  CA  ARG B  14       7.946 -21.864 -16.564  1.00170.73           C  
ATOM    126  C   ARG B  14       7.608 -21.523 -15.148  1.00170.73           C  
ATOM    127  O   ARG B  14       6.433 -21.367 -14.815  1.00170.73           O  
ATOM    119  CB  ARG B  14       8.054 -23.389 -16.752  1.00170.73           C  
ATOM    120  CG  ARG B  14       9.262 -24.063 -16.105  1.00170.73           C  
ATOM    121  CD  ARG B  14       9.292 -25.568 -16.388  1.00170.73           C  
ATOM    122  NE  ARG B  14       8.986 -25.746 -17.838  1.00170.73           N  
ATOM    123  CZ  ARG B  14       9.257 -26.929 -18.467  1.00170.73           C  
ATOM    124  NH1 ARG B  14       9.866 -27.943 -17.789  1.00170.73           N1+
ATOM    125  NH2 ARG B  14       8.913 -27.103 -19.777  1.00170.73           N  
ATOM    128  N   ASP B  15       8.613 -21.382 -14.264  1.00118.52           N  
ATOM    129  CA  ASP B  15       8.250 -21.089 -12.912  1.00118.52           C  
ATOM    134  C   ASP B  15       7.621 -19.732 -12.850  1.00118.52           C  
ATOM    135  O   ASP B  15       6.729 -19.496 -12.037  1.00118.52           O  
ATOM    130  CB  ASP B  15       9.386 -21.264 -11.872  1.00118.52           C  
ATOM    131  CG  ASP B  15      10.570 -20.337 -12.104  1.00118.52           C  
ATOM    132  OD1 ASP B  15      10.357 -19.172 -12.524  1.00118.52           O  
ATOM    133  OD2 ASP B  15      11.719 -20.794 -11.851  1.00118.52           O1-
ATOM    136  N   ILE B  16       8.060 -18.800 -13.719  1.00 66.57           N  
ATOM    137  CA  ILE B  16       7.513 -17.477 -13.722  1.00 66.57           C  
ATOM    142  C   ILE B  16       6.062 -17.537 -14.102  1.00 66.57           C  
ATOM    143  O   ILE B  16       5.214 -16.920 -13.461  1.00 66.57           O  
ATOM    138  CB  ILE B  16       8.220 -16.561 -14.682  1.00 66.57           C  
ATOM    139  CG1 ILE B  16       9.659 -16.308 -14.201  1.00 66.57           C  
ATOM    140  CG2 ILE B  16       7.376 -15.286 -14.858  1.00 66.57           C  
ATOM    141  CD1 ILE B  16      10.552 -15.628 -15.238  1.00 66.57           C  
ATOM    144  N   ALA B  17       5.734 -18.315 -15.149  1.00 43.85           N  
ATOM    145  CA  ALA B  17       4.388 -18.407 -15.641  1.00 43.85           C  
ATOM    147  C   ALA B  17       3.492 -18.967 -14.578  1.00 43.85           C  
ATOM    148  O   ALA B  17       2.362 -18.510 -14.412  1.00 43.85           O  
ATOM    146  CB  ALA B  17       4.270 -19.328 -16.868  1.00 43.85           C  
ATOM    149  N   GLN B  18       3.969 -19.984 -13.833  1.00 97.96           N  
ATOM    150  CA  GLN B  18       3.140 -20.604 -12.837  1.00 97.96           C  
ATOM    156  C   GLN B  18       2.845 -19.624 -11.746  1.00 97.96           C  
ATOM    157  O   GLN B  18       1.716 -19.540 -11.265  1.00 97.96           O  
ATOM    151  CB  GLN B  18       3.778 -21.828 -12.149  1.00 97.96           C  
ATOM    152  CG  GLN B  18       4.991 -21.485 -11.280  1.00 97.96           C  
ATOM    153  CD  GLN B  18       5.307 -22.679 -10.387  1.00 97.96           C  
ATOM    155  NE2 GLN B  18       4.486 -23.759 -10.489  1.00 97.96           N  
ATOM    154  OE1 GLN B  18       6.258 -22.645  -9.606  1.00 97.96           O  
ATOM    158  N   ALA B  19       3.861 -18.845 -11.334  1.00 45.01           N  
ATOM    159  CA  ALA B  19       3.697 -17.947 -10.229  1.00 45.01           C  
ATOM    161  C   ALA B  19       2.638 -16.937 -10.566  1.00 45.01           C  
ATOM    162  O   ALA B  19       1.802 -16.597  -9.731  1.00 45.01           O  
ATOM    160  CB  ALA B  19       4.989 -17.177  -9.899  1.00 45.01           C  
ATOM    163  N   LEU B  20       2.676 -16.442 -11.815  1.00 97.10           N  
ATOM    164  CA  LEU B  20       1.819 -15.439 -12.389  1.00 97.10           C  
ATOM    169  C   LEU B  20       0.421 -15.953 -12.627  1.00 97.10           C  
ATOM    170  O   LEU B  20      -0.507 -15.158 -12.785  1.00 97.10           O  
ATOM    165  CB  LEU B  20       2.379 -14.882 -13.712  1.00 97.10           C  
ATOM    166  CG  LEU B  20       3.759 -14.211 -13.534  1.00 97.10           C  
ATOM    167  CD1 LEU B  20       4.274 -13.602 -14.849  1.00 97.10           C  
ATOM    168  CD2 LEU B  20       3.748 -13.203 -12.373  1.00 97.10           C  
ATOM    171  N   GLN B  21       0.233 -17.288 -12.700  1.00 81.19           N  
ATOM    172  CA  GLN B  21      -1.049 -17.871 -13.018  1.00 81.19           C  
ATOM    178  C   GLN B  21      -1.472 -17.400 -14.366  1.00 81.19           C  
ATOM    179  O   GLN B  21      -2.608 -16.975 -14.573  1.00 81.19           O  
ATOM    173  CB  GLN B  21      -2.167 -17.561 -12.009  1.00 81.19           C  
ATOM    174  CG  GLN B  21      -1.971 -18.272 -10.669  1.00 81.19           C  
ATOM    175  CD  GLN B  21      -3.151 -17.942  -9.768  1.00 81.19           C  
ATOM    177  NE2 GLN B  21      -2.853 -17.502  -8.517  1.00 81.19           N  
ATOM    176  OE1 GLN B  21      -4.308 -18.071 -10.169  1.00 81.19           O  
ATOM    180  N   VAL B  22      -0.541 -17.504 -15.332  1.00 58.38           N  
ATOM    181  CA  VAL B  22      -0.789 -17.056 -16.669  1.00 58.38           C  
ATOM    185  C   VAL B  22      -1.895 -17.862 -17.277  1.00 58.38           C  
ATOM    186  O   VAL B  22      -1.929 -19.086 -17.156  1.00 58.38           O  
ATOM    182  CB  VAL B  22       0.417 -17.172 -17.556  1.00 58.38           C  
ATOM    183  CG1 VAL B  22       0.027 -16.754 -18.983  1.00 58.38           C  
ATOM    184  CG2 VAL B  22       1.552 -16.329 -16.948  1.00 58.38           C  
ATOM    187  N   GLN B  23      -2.834 -17.161 -17.954  1.00 88.47           N  
ATOM    188  CA  GLN B  23      -3.974 -17.761 -18.598  0.52 88.47           C  
ATOM    194  C   GLN B  23      -3.496 -18.306 -19.912  1.00 88.47           C  
ATOM    195  O   GLN B  23      -2.703 -17.672 -20.606  1.00 88.47           O  
ATOM    189  CB  GLN B  23      -5.105 -16.746 -18.853  0.52 88.47           C  
ATOM    190  CG  GLN B  23      -5.575 -16.035 -17.577  0.52 88.47           C  
ATOM    191  CD  GLN B  23      -6.218 -17.061 -16.656  0.52 88.47           C  
ATOM    193  NE2 GLN B  23      -5.689 -17.179 -15.409  0.52 88.47           N  
ATOM    192  OE1 GLN B  23      -7.169 -17.741 -17.039  0.52 88.47           O  
ATOM    196  N   PRO B  24      -3.955 -19.465 -20.292  1.00 86.92           N  
ATOM    197  CA  PRO B  24      -3.493 -20.035 -21.529  1.00 86.92           C  
ATOM    201  C   PRO B  24      -4.004 -19.256 -22.701  1.00 86.92           C  
ATOM    202  O   PRO B  24      -5.003 -18.549 -22.566  1.00 86.92           O  
ATOM    199  CB  PRO B  24      -3.935 -21.495 -21.502  1.00 86.92           C  
ATOM    200  CG  PRO B  24      -3.965 -21.832 -19.999  1.00 86.92           C  
ATOM    198  CD  PRO B  24      -4.280 -20.491 -19.313  1.00 86.92           C  
ATOM    203  N   PRO B  25      -3.368 -19.382 -23.834  1.00 82.14           N  
ATOM    204  CA  PRO B  25      -3.745 -18.612 -24.986  1.00 82.14           C  
ATOM    208  C   PRO B  25      -5.165 -18.846 -25.383  1.00 82.14           C  
ATOM    209  O   PRO B  25      -5.648 -19.971 -25.265  1.00 82.14           O  
ATOM    206  CB  PRO B  25      -2.720 -18.962 -26.064  1.00 82.14           C  
ATOM    207  CG  PRO B  25      -1.459 -19.322 -25.255  1.00 82.14           C  
ATOM    205  CD  PRO B  25      -1.995 -19.851 -23.910  1.00 82.14           C  
ATOM    210  N   PHE B  26      -5.857 -17.785 -25.845  1.00 88.21           N  
ATOM    211  CA  PHE B  26      -7.236 -17.950 -26.204  1.00 88.21           C  
ATOM    219  C   PHE B  26      -7.282 -18.689 -27.500  1.00 88.21           C  
ATOM    220  O   PHE B  26      -6.660 -18.289 -28.484  1.00 88.21           O  
ATOM    212  CB  PHE B  26      -7.999 -16.638 -26.441  1.00 88.21           C  
ATOM    213  CG  PHE B  26      -7.939 -15.797 -25.211  1.00 88.21           C  
ATOM    214  CD1 PHE B  26      -8.447 -16.243 -24.015  1.00 88.21           C  
ATOM    215  CD2 PHE B  26      -7.406 -14.531 -25.277  1.00 88.21           C  
ATOM    216  CE1 PHE B  26      -8.393 -15.443 -22.896  1.00 88.21           C  
ATOM    217  CE2 PHE B  26      -7.351 -13.727 -24.163  1.00 88.21           C  
ATOM    218  CZ  PHE B  26      -7.843 -14.186 -22.967  1.00 88.21           C  
ATOM    221  N   GLN B  27      -7.994 -19.830 -27.506  1.00 59.21           N  
ATOM    222  CA  GLN B  27      -8.167 -20.611 -28.694  1.00 59.21           C  
ATOM    228  C   GLN B  27      -9.169 -19.978 -29.615  1.00 59.21           C  
ATOM    229  O   GLN B  27      -8.977 -19.963 -30.830  1.00 59.21           O  
ATOM    223  CB  GLN B  27      -8.619 -22.045 -28.391  1.00 59.21           C  
ATOM    224  CG  GLN B  27      -7.554 -22.825 -27.619  1.00 59.21           C  
ATOM    225  CD  GLN B  27      -6.336 -22.945 -28.523  1.00 59.21           C  
ATOM    227  NE2 GLN B  27      -5.243 -22.214 -28.175  1.00 59.21           N  
ATOM    226  OE1 GLN B  27      -6.358 -23.666 -29.519  1.00 59.21           O  
ATOM    230  N   SER B  28     -10.271 -19.426 -29.059  1.00 48.51           N  
ATOM    231  CA  SER B  28     -11.316 -18.933 -29.916  1.00 48.51           C  
ATOM    234  C   SER B  28     -12.016 -17.783 -29.258  1.00 48.51           C  
ATOM    235  O   SER B  28     -11.635 -17.325 -28.183  1.00 48.51           O  
ATOM    232  CB  SER B  28     -12.401 -19.984 -30.203  1.00 48.51           C  
ATOM    233  OG  SER B  28     -13.079 -20.322 -29.002  1.00 48.51           O  
ATOM    236  N   GLU B  29     -13.069 -17.280 -29.937  1.00109.23           N  
ATOM    237  CA  GLU B  29     -13.883 -16.202 -29.452  1.00109.23           C  
ATOM    243  C   GLU B  29     -14.576 -16.637 -28.209  1.00109.23           C  
ATOM    244  O   GLU B  29     -14.795 -15.835 -27.303  1.00109.23           O  
ATOM    238  CB  GLU B  29     -14.981 -15.747 -30.428  1.00109.23           C  
ATOM    239  CG  GLU B  29     -14.519 -14.696 -31.432  1.00109.23           C  
ATOM    240  CD  GLU B  29     -14.472 -13.372 -30.680  1.00109.23           C  
ATOM    241  OE1 GLU B  29     -15.567 -12.885 -30.284  1.00109.23           O  
ATOM    242  OE2 GLU B  29     -13.352 -12.833 -30.481  1.00109.23           O1-
ATOM    245  N   ALA B  30     -14.944 -17.926 -28.130  1.00 26.22           N  
ATOM    246  CA  ALA B  30     -15.659 -18.391 -26.980  1.00 26.22           C  
ATOM    248  C   ALA B  30     -14.807 -18.154 -25.773  1.00 26.22           C  
ATOM    249  O   ALA B  30     -15.303 -17.739 -24.727  1.00 26.22           O  
ATOM    247  CB  ALA B  30     -15.973 -19.897 -27.043  1.00 26.22           C  
ATOM    250  N   ASP B  31     -13.490 -18.399 -25.893  1.00 43.23           N  
ATOM    251  CA  ASP B  31     -12.601 -18.232 -24.780  1.00 43.23           C  
ATOM    256  C   ASP B  31     -12.588 -16.790 -24.371  1.00 43.23           C  
ATOM    257  O   ASP B  31     -12.568 -16.482 -23.180  1.00 43.23           O  
ATOM    252  CB  ASP B  31     -11.167 -18.665 -25.118  1.00 43.23           C  
ATOM    253  CG  ASP B  31     -11.198 -20.176 -25.286  1.00 43.23           C  
ATOM    254  OD1 ASP B  31     -11.959 -20.832 -24.527  1.00 43.23           O  
ATOM    255  OD2 ASP B  31     -10.476 -20.697 -26.178  1.00 43.23           O1-
ATOM    258  N   VAL B  32     -12.590 -15.867 -25.354  1.00 53.70           N  
ATOM    259  CA  VAL B  32     -12.546 -14.457 -25.079  1.00 53.70           C  
ATOM    263  C   VAL B  32     -13.786 -14.022 -24.360  1.00 53.70           C  
ATOM    264  O   VAL B  32     -13.721 -13.326 -23.348  1.00 53.70           O  
ATOM    260  CB  VAL B  32     -12.445 -13.634 -26.328  1.00 53.70           C  
ATOM    261  CG1 VAL B  32     -12.506 -12.148 -25.938  1.00 53.70           C  
ATOM    262  CG2 VAL B  32     -11.158 -14.032 -27.068  1.00 53.70           C  
ATOM    265  N   GLN B  33     -14.960 -14.440 -24.860  1.00 55.37           N  
ATOM    266  CA  GLN B  33     -16.201 -14.013 -24.285  1.00 55.37           C  
ATOM    272  C   GLN B  33     -16.286 -14.555 -22.891  1.00 55.37           C  
ATOM    273  O   GLN B  33     -16.769 -13.884 -21.981  1.00 55.37           O  
ATOM    267  CB  GLN B  33     -17.412 -14.524 -25.085  1.00 55.37           C  
ATOM    268  CG  GLN B  33     -17.351 -14.157 -26.574  1.00 55.37           C  
ATOM    269  CD  GLN B  33     -17.439 -12.644 -26.739  1.00 55.37           C  
ATOM    271  NE2 GLN B  33     -18.262 -12.196 -27.723  1.00 55.37           N  
ATOM    270  OE1 GLN B  33     -16.795 -11.882 -26.021  1.00 55.37           O  
ATOM    274  N   ALA B  34     -15.804 -15.796 -22.694  1.00 29.99           N  
ATOM    275  CA  ALA B  34     -15.874 -16.445 -21.414  1.00 29.99           C  
ATOM    277  C   ALA B  34     -15.075 -15.669 -20.411  1.00 29.99           C  
ATOM    278  O   ALA B  34     -15.514 -15.482 -19.277  1.00 29.99           O  
ATOM    276  CB  ALA B  34     -15.306 -17.874 -21.450  1.00 29.99           C  
ATOM    279  N   GLN B  35     -13.877 -15.188 -20.800  1.00 60.56           N  
ATOM    280  CA  GLN B  35     -13.022 -14.473 -19.890  0.49 60.56           C  
ATOM    286  C   GLN B  35     -13.688 -13.196 -19.480  1.00 60.56           C  
ATOM    287  O   GLN B  35     -13.603 -12.794 -18.320  1.00 60.56           O  
ATOM    281  CB  GLN B  35     -11.673 -14.072 -20.513  0.49 60.56           C  
ATOM    282  CG  GLN B  35     -10.715 -15.242 -20.737  0.49 60.56           C  
ATOM    283  CD  GLN B  35     -10.043 -15.552 -19.406  0.49 60.56           C  
ATOM    285  NE2 GLN B  35      -8.991 -16.412 -19.438  0.49 60.56           N  
ATOM    284  OE1 GLN B  35     -10.443 -15.037 -18.363  0.49 60.56           O  
ATOM    288  N   ILE B  36     -14.351 -12.504 -20.426  1.00 44.20           N  
ATOM    289  CA  ILE B  36     -14.982 -11.263 -20.084  1.00 44.20           C  
ATOM    294  C   ILE B  36     -16.068 -11.541 -19.098  1.00 44.20           C  
ATOM    295  O   ILE B  36     -16.194 -10.851 -18.088  1.00 44.20           O  
ATOM    290  CB  ILE B  36     -15.589 -10.563 -21.264  1.00 44.20           C  
ATOM    291  CG1 ILE B  36     -14.493 -10.189 -22.276  1.00 44.20           C  
ATOM    292  CG2 ILE B  36     -16.380  -9.347 -20.751  1.00 44.20           C  
ATOM    293  CD1 ILE B  36     -15.042  -9.710 -23.618  1.00 44.20           C  
ATOM    296  N   ALA B  37     -16.876 -12.582 -19.359  1.00 26.11           N  
ATOM    297  CA  ALA B  37     -17.976 -12.898 -18.495  1.00 26.11           C  
ATOM    299  C   ALA B  37     -17.468 -13.266 -17.133  1.00 26.11           C  
ATOM    300  O   ALA B  37     -18.041 -12.861 -16.123  1.00 26.11           O  
ATOM    298  CB  ALA B  37     -18.818 -14.079 -19.005  1.00 26.11           C  
ATOM    301  N   ARG B  38     -16.377 -14.051 -17.070  1.00106.82           N  
ATOM    302  CA  ARG B  38     -15.860 -14.506 -15.810  1.00106.82           C  
ATOM    310  C   ARG B  38     -15.383 -13.342 -14.997  1.00106.82           C  
ATOM    311  O   ARG B  38     -15.653 -13.253 -13.801  1.00106.82           O  
ATOM    303  CB  ARG B  38     -14.682 -15.483 -15.986  1.00106.82           C  
ATOM    304  CG  ARG B  38     -14.135 -16.048 -14.673  1.00106.82           C  
ATOM    305  CD  ARG B  38     -13.155 -17.213 -14.862  1.00106.82           C  
ATOM    306  NE  ARG B  38     -11.866 -16.662 -15.366  1.00106.82           N  
ATOM    307  CZ  ARG B  38     -10.754 -17.453 -15.429  1.00106.82           C  
ATOM    308  NH1 ARG B  38     -10.814 -18.762 -15.047  1.00106.82           N1+
ATOM    309  NH2 ARG B  38      -9.576 -16.932 -15.876  1.00106.82           N  
ATOM    312  N   ARG B  39     -14.651 -12.412 -15.634  1.00 78.39           N  
ATOM    313  CA  ARG B  39     -14.072 -11.305 -14.932  1.00 78.39           C  
ATOM    321  C   ARG B  39     -15.130 -10.349 -14.460  1.00 78.39           C  
ATOM    322  O   ARG B  39     -15.000  -9.766 -13.384  1.00 78.39           O  
ATOM    314  CB  ARG B  39     -12.987 -10.605 -15.768  1.00 78.39           C  
ATOM    315  CG  ARG B  39     -11.891 -11.620 -16.124  1.00 78.39           C  
ATOM    316  CD  ARG B  39     -10.623 -11.061 -16.774  1.00 78.39           C  
ATOM    317  NE  ARG B  39      -9.876 -12.225 -17.339  1.00 78.39           N  
ATOM    318  CZ  ARG B  39      -8.963 -12.922 -16.596  1.00 78.39           C  
ATOM    319  NH1 ARG B  39      -8.674 -12.552 -15.316  1.00 78.39           N1+
ATOM    320  NH2 ARG B  39      -8.325 -14.003 -17.130  1.00 78.39           N  
ATOM    323  N   ILE B  40     -16.201 -10.139 -15.252  1.00 38.66           N  
ATOM    324  CA  ILE B  40     -17.263  -9.273 -14.816  1.00 38.66           C  
ATOM    329  C   ILE B  40     -17.911  -9.892 -13.612  1.00 38.66           C  
ATOM    330  O   ILE B  40     -18.207  -9.208 -12.633  1.00 38.66           O  
ATOM    325  CB  ILE B  40     -18.328  -9.067 -15.854  1.00 38.66           C  
ATOM    326  CG1 ILE B  40     -17.754  -8.340 -17.082  1.00 38.66           C  
ATOM    327  CG2 ILE B  40     -19.495  -8.321 -15.184  1.00 38.66           C  
ATOM    328  CD1 ILE B  40     -18.707  -8.318 -18.278  1.00 38.66           C  
ATOM    331  N   ALA B  41     -18.139 -11.219 -13.648  1.00 24.40           N  
ATOM    332  CA  ALA B  41     -18.784 -11.907 -12.565  1.00 24.40           C  
ATOM    334  C   ALA B  41     -17.941 -11.761 -11.335  1.00 24.40           C  
ATOM    335  O   ALA B  41     -18.462 -11.598 -10.232  1.00 24.40           O  
ATOM    333  CB  ALA B  41     -18.964 -13.411 -12.834  1.00 24.40           C  
ATOM    336  N   PHE B  42     -16.607 -11.819 -11.501  1.00 44.38           N  
ATOM    337  CA  PHE B  42     -15.679 -11.709 -10.410  1.00 44.38           C  
ATOM    345  C   PHE B  42     -15.849 -10.374  -9.754  1.00 44.38           C  
ATOM    346  O   PHE B  42     -15.901 -10.275  -8.529  1.00 44.38           O  
ATOM    338  CB  PHE B  42     -14.220 -11.807 -10.892  1.00 44.38           C  
ATOM    339  CG  PHE B  42     -13.313 -11.505  -9.748  1.00 44.38           C  
ATOM    340  CD1 PHE B  42     -12.983 -12.472  -8.829  1.00 44.38           C  
ATOM    341  CD2 PHE B  42     -12.786 -10.241  -9.606  1.00 44.38           C  
ATOM    342  CE1 PHE B  42     -12.143 -12.176  -7.780  1.00 44.38           C  
ATOM    343  CE2 PHE B  42     -11.947  -9.941  -8.561  1.00 44.38           C  
ATOM    344  CZ  PHE B  42     -11.625 -10.911  -7.643  1.00 44.38           C  
ATOM    347  N   ILE B  43     -15.957  -9.305 -10.564  1.00 96.51           N  
ATOM    348  CA  ILE B  43     -16.074  -7.971 -10.044  1.00 96.51           C  
ATOM    353  C   ILE B  43     -17.326  -7.897  -9.229  1.00 96.51           C  
ATOM    354  O   ILE B  43     -17.333  -7.357  -8.123  1.00 96.51           O  
ATOM    349  CB  ILE B  43     -16.237  -6.950 -11.139  1.00 96.51           C  
ATOM    350  CG1 ILE B  43     -15.035  -6.955 -12.100  1.00 96.51           C  
ATOM    351  CG2 ILE B  43     -16.496  -5.587 -10.475  1.00 96.51           C  
ATOM    352  CD1 ILE B  43     -13.710  -6.570 -11.447  1.00 96.51           C  
ATOM    355  N   GLN B  44     -18.421  -8.459  -9.769  1.00 45.39           N  
ATOM    356  CA  GLN B  44     -19.707  -8.410  -9.138  1.00 45.39           C  
ATOM    362  C   GLN B  44     -19.645  -9.150  -7.836  1.00 45.39           C  
ATOM    363  O   GLN B  44     -20.191  -8.699  -6.831  1.00 45.39           O  
ATOM    357  CB  GLN B  44     -20.787  -9.084 -10.005  1.00 45.39           C  
ATOM    358  CG  GLN B  44     -20.981  -8.422 -11.373  1.00 45.39           C  
ATOM    359  CD  GLN B  44     -21.969  -9.255 -12.179  1.00 45.39           C  
ATOM    361  NE2 GLN B  44     -22.443  -8.698 -13.326  1.00 45.39           N  
ATOM    360  OE1 GLN B  44     -22.307 -10.377 -11.803  1.00 45.39           O  
ATOM    364  N   GLN B  45     -18.960 -10.309  -7.818  1.00 36.81           N  
ATOM    365  CA  GLN B  45     -18.918 -11.114  -6.630  1.00 36.81           C  
ATOM    371  C   GLN B  45     -18.208 -10.364  -5.546  1.00 36.81           C  
ATOM    372  O   GLN B  45     -18.608 -10.420  -4.385  1.00 36.81           O  
ATOM    366  CB  GLN B  45     -18.210 -12.465  -6.832  1.00 36.81           C  
ATOM    367  CG  GLN B  45     -18.393 -13.420  -5.650  1.00 36.81           C  
ATOM    368  CD  GLN B  45     -19.878 -13.752  -5.560  1.00 36.81           C  
ATOM    370  NE2 GLN B  45     -20.435 -13.725  -4.319  1.00 36.81           N  
ATOM    369  OE1 GLN B  45     -20.532 -14.013  -6.569  1.00 36.81           O  
ATOM    373  N   CYS B  46     -17.136  -9.628  -5.894  1.00 28.88           N  
ATOM    374  CA  CYS B  46     -16.388  -8.913  -4.898  1.00 28.88           C  
ATOM    377  C   CYS B  46     -17.282  -7.907  -4.244  1.00 28.88           C  
ATOM    378  O   CYS B  46     -17.234  -7.720  -3.029  1.00 28.88           O  
ATOM    375  CB  CYS B  46     -15.181  -8.157  -5.481  1.00 28.88           C  
ATOM    376  SG  CYS B  46     -13.888  -9.283  -6.084  1.00 28.88           S  
ATOM    379  N   LEU B  47     -18.121  -7.219  -5.037  1.00 42.37           N  
ATOM    380  CA  LEU B  47     -18.993  -6.229  -4.476  1.00 42.37           C  
ATOM    385  C   LEU B  47     -19.968  -6.890  -3.549  1.00 42.37           C  
ATOM    386  O   LEU B  47     -20.192  -6.422  -2.433  1.00 42.37           O  
ATOM    381  CB  LEU B  47     -19.804  -5.476  -5.544  1.00 42.37           C  
ATOM    382  CG  LEU B  47     -18.941  -4.626  -6.495  1.00 42.37           C  
ATOM    383  CD1 LEU B  47     -19.815  -3.902  -7.531  1.00 42.37           C  
ATOM    384  CD2 LEU B  47     -18.020  -3.668  -5.722  1.00 42.37           C  
ATOM    387  N   LYS B  48     -20.553  -8.024  -3.977  1.00 63.39           N  
ATOM    388  CA  LYS B  48     -21.571  -8.679  -3.205  1.00 63.39           C  
ATOM    394  C   LYS B  48     -21.000  -9.119  -1.893  1.00 63.39           C  
ATOM    395  O   LYS B  48     -21.604  -8.915  -0.841  1.00 63.39           O  
ATOM    389  CB  LYS B  48     -22.103  -9.944  -3.900  1.00 63.39           C  
ATOM    390  CG  LYS B  48     -22.680  -9.689  -5.294  1.00 63.39           C  
ATOM    391  CD  LYS B  48     -22.880 -10.968  -6.112  1.00 63.39           C  
ATOM    392  CE  LYS B  48     -23.278 -10.711  -7.567  1.00 63.39           C  
ATOM    393  NZ  LYS B  48     -24.557  -9.968  -7.620  1.00 63.39           N1+
ATOM    396  N   ASP B  49     -19.802  -9.727  -1.921  1.00 27.80           N  
ATOM    397  CA  ASP B  49     -19.226 -10.262  -0.722  1.00 27.80           C  
ATOM    402  C   ASP B  49     -18.975  -9.147   0.247  1.00 27.80           C  
ATOM    403  O   ASP B  49     -19.252  -9.278   1.438  1.00 27.80           O  
ATOM    398  CB  ASP B  49     -17.894 -10.982  -0.989  1.00 27.80           C  
ATOM    399  CG  ASP B  49     -18.206 -12.232  -1.803  1.00 27.80           C  
ATOM    400  OD1 ASP B  49     -19.417 -12.539  -1.968  1.00 27.80           O  
ATOM    401  OD2 ASP B  49     -17.241 -12.898  -2.267  1.00 27.80           O1-
ATOM    404  N   SER B  50     -18.440  -8.016  -0.251  1.00 36.11           N  
ATOM    405  CA  SER B  50     -18.113  -6.886   0.573  0.00 36.11           C  
ATOM    408  C   SER B  50     -19.355  -6.186   1.044  1.00 36.11           C  
ATOM    409  O   SER B  50     -19.336  -5.532   2.085  1.00 36.11           O  
ATOM    406  CB  SER B  50     -17.261  -5.839  -0.163  0.00 36.11           C  
ATOM    407  OG  SER B  50     -18.013  -5.254  -1.217  1.00 36.11           O  
ATOM    410  N   GLY B  51     -20.467  -6.284   0.291  1.00 28.00           N  
ATOM    411  CA  GLY B  51     -21.665  -5.602   0.693  1.00 28.00           C  
ATOM    412  C   GLY B  51     -21.579  -4.175   0.227  1.00 28.00           C  
ATOM    413  O   GLY B  51     -22.342  -3.327   0.689  1.00 28.00           O  
ATOM    414  N   LEU B  52     -20.650  -3.874  -0.709  1.00 67.98           N  
ATOM    415  CA  LEU B  52     -20.459  -2.521  -1.165  1.00 67.98           C  
ATOM    420  C   LEU B  52     -20.944  -2.372  -2.584  1.00 67.98           C  
ATOM    421  O   LEU B  52     -20.975  -3.331  -3.353  1.00 67.98           O  
ATOM    416  CB  LEU B  52     -18.989  -2.074  -1.132  1.00 67.98           C  
ATOM    417  CG  LEU B  52     -18.397  -2.051   0.289  1.00 67.98           C  
ATOM    418  CD1 LEU B  52     -16.936  -1.575   0.275  1.00 67.98           C  
ATOM    419  CD2 LEU B  52     -19.281  -1.243   1.253  1.00 67.98           C  
ATOM    422  N   LYS B  53     -21.476  -1.169  -2.896  1.00184.97           N  
ATOM    423  CA  LYS B  53     -22.014  -0.739  -4.164  1.00184.97           C  
ATOM    429  C   LYS B  53     -21.081  -0.151  -5.197  1.00184.97           C  
ATOM    430  O   LYS B  53     -21.378  -0.228  -6.390  1.00184.97           O  
ATOM    424  CB  LYS B  53     -23.160   0.269  -3.990  1.00184.97           C  
ATOM    425  CG  LYS B  53     -24.480  -0.388  -3.587  1.00184.97           C  
ATOM    426  CD  LYS B  53     -24.443  -1.106  -2.243  1.00184.97           C  
ATOM    427  CE  LYS B  53     -25.809  -1.618  -1.786  1.00184.97           C  
ATOM    428  NZ  LYS B  53     -26.302  -2.659  -2.716  1.00184.97           N1+
ATOM    431  N   THR B  54     -19.968   0.508  -4.810  1.00 61.75           N  
ATOM    432  CA  THR B  54     -19.279   1.266  -5.828  0.41 61.75           C  
ATOM    436  C   THR B  54     -17.902   0.751  -6.114  1.00 61.75           C  
ATOM    437  O   THR B  54     -17.287   0.052  -5.311  1.00 61.75           O  
ATOM    433  CB  THR B  54     -19.147   2.719  -5.476  0.41 61.75           C  
ATOM    435  CG2 THR B  54     -20.557   3.301  -5.268  0.41 61.75           C  
ATOM    434  OG1 THR B  54     -18.372   2.868  -4.295  0.41 61.75           O  
ATOM    438  N   LEU B  55     -17.408   1.089  -7.327  1.00 56.38           N  
ATOM    439  CA  LEU B  55     -16.101   0.713  -7.797  1.00 56.38           C  
ATOM    444  C   LEU B  55     -15.351   1.974  -8.127  1.00 56.38           C  
ATOM    445  O   LEU B  55     -15.923   2.924  -8.660  1.00 56.38           O  
ATOM    440  CB  LEU B  55     -16.147  -0.133  -9.082  1.00 56.38           C  
ATOM    441  CG  LEU B  55     -16.815  -1.510  -8.897  1.00 56.38           C  
ATOM    442  CD1 LEU B  55     -16.830  -2.307 -10.211  1.00 56.38           C  
ATOM    443  CD2 LEU B  55     -16.165  -2.292  -7.743  1.00 56.38           C  
ATOM    446  N   VAL B  56     -14.040   2.016  -7.804  1.00 49.66           N  
ATOM    447  CA  VAL B  56     -13.249   3.187  -8.081  1.00 49.66           C  
ATOM    451  C   VAL B  56     -12.023   2.764  -8.839  1.00 49.66           C  
ATOM    452  O   VAL B  56     -11.383   1.773  -8.483  1.00 49.66           O  
ATOM    448  CB  VAL B  56     -12.779   3.879  -6.836  1.00 49.66           C  
ATOM    449  CG1 VAL B  56     -11.920   5.092  -7.234  1.00 49.66           C  
ATOM    450  CG2 VAL B  56     -14.008   4.230  -5.982  1.00 49.66           C  
ATOM    453  N   LEU B  57     -11.664   3.505  -9.917  1.00157.66           N  
ATOM    454  CA  LEU B  57     -10.495   3.123 -10.661  1.00157.66           C  
ATOM    459  C   LEU B  57      -9.920   4.360 -11.312  1.00157.66           C  
ATOM    460  O   LEU B  57     -10.636   5.131 -11.951  1.00157.66           O  
ATOM    455  CB  LEU B  57     -10.835   2.149 -11.801  1.00157.66           C  
ATOM    456  CG  LEU B  57      -9.662   1.314 -12.350  1.00157.66           C  
ATOM    457  CD1 LEU B  57      -9.989   0.765 -13.739  1.00157.66           C  
ATOM    458  CD2 LEU B  57      -8.307   2.012 -12.260  1.00157.66           C  
ATOM    461  N   GLY B  58      -8.600   4.593 -11.160  1.00 50.78           N  
ATOM    462  CA  GLY B  58      -7.985   5.709 -11.825  1.00 50.78           C  
ATOM    463  C   GLY B  58      -7.838   5.349 -13.275  1.00 50.78           C  
ATOM    464  O   GLY B  58      -7.441   4.234 -13.609  1.00 50.78           O  
ATOM    465  N   ILE B  59      -8.127   6.306 -14.180  1.00114.23           N  
ATOM    466  CA  ILE B  59      -7.998   6.051 -15.590  1.00114.23           C  
ATOM    471  C   ILE B  59      -6.805   6.838 -16.059  1.00114.23           C  
ATOM    472  O   ILE B  59      -6.856   8.062 -16.158  1.00114.23           O  
ATOM    467  CB  ILE B  59      -9.193   6.520 -16.371  1.00114.23           C  
ATOM    468  CG1 ILE B  59     -10.467   5.823 -15.859  1.00114.23           C  
ATOM    469  CG2 ILE B  59      -8.914   6.272 -17.862  1.00114.23           C  
ATOM    470  CD1 ILE B  59     -10.442   4.300 -15.989  1.00114.23           C  
ATOM    473  N   SER B  60      -5.682   6.128 -16.301  1.00 74.94           N  
ATOM    474  CA  SER B  60      -4.411   6.689 -16.684  1.00 74.94           C  
ATOM    477  C   SER B  60      -4.265   6.973 -18.146  1.00 74.94           C  
ATOM    478  O   SER B  60      -3.511   7.871 -18.519  1.00 74.94           O  
ATOM    475  CB  SER B  60      -3.246   5.768 -16.293  1.00 74.94           C  
ATOM    476  OG  SER B  60      -3.354   4.534 -16.988  1.00 74.94           O  
ATOM    479  N   GLY B  61      -4.969   6.226 -19.015  1.00 48.49           N  
ATOM    480  CA  GLY B  61      -4.775   6.399 -20.423  1.00 48.49           C  
ATOM    481  C   GLY B  61      -4.163   5.139 -20.964  1.00 48.49           C  
ATOM    482  O   GLY B  61      -4.150   4.923 -22.175  1.00 48.49           O  
ATOM    483  N   GLY B  62      -3.629   4.265 -20.088  1.00 56.42           N  
ATOM    484  CA  GLY B  62      -3.078   3.034 -20.574  1.00 56.42           C  
ATOM    485  C   GLY B  62      -4.195   2.049 -20.791  1.00 56.42           C  
ATOM    486  O   GLY B  62      -5.298   2.206 -20.269  1.00 56.42           O  
ATOM    487  N   VAL B  63      -3.908   0.966 -21.546  1.00165.92           N  
ATOM    488  CA  VAL B  63      -4.902  -0.008 -21.926  1.00165.92           C  
ATOM    492  C   VAL B  63      -5.404  -0.783 -20.746  1.00165.92           C  
ATOM    493  O   VAL B  63      -6.536  -1.261 -20.754  1.00165.92           O  
ATOM    489  CB  VAL B  63      -4.417  -1.004 -22.938  1.00165.92           C  
ATOM    490  CG1 VAL B  63      -3.261  -1.775 -22.304  1.00165.92           C  
ATOM    491  CG2 VAL B  63      -5.594  -1.904 -23.367  1.00165.92           C  
ATOM    494  N   ASP B  64      -4.564  -0.997 -19.719  1.00106.09           N  
ATOM    495  CA  ASP B  64      -5.003  -1.829 -18.636  1.00106.09           C  
ATOM    500  C   ASP B  64      -6.142  -1.200 -17.910  1.00106.09           C  
ATOM    501  O   ASP B  64      -7.162  -1.842 -17.673  1.00106.09           O  
ATOM    496  CB  ASP B  64      -3.874  -2.091 -17.630  1.00106.09           C  
ATOM    497  CG  ASP B  64      -2.786  -2.812 -18.410  1.00106.09           C  
ATOM    498  OD1 ASP B  64      -3.153  -3.620 -19.303  1.00106.09           O  
ATOM    499  OD2 ASP B  64      -1.583  -2.543 -18.150  1.00106.09           O1-
ATOM    502  N   SER B  65      -5.999   0.086 -17.555  1.00 93.71           N  
ATOM    503  CA  SER B  65      -7.022   0.778 -16.831  1.00 93.71           C  
ATOM    506  C   SER B  65      -8.216   0.871 -17.713  1.00 93.71           C  
ATOM    507  O   SER B  65      -9.354   0.850 -17.249  1.00 93.71           O  
ATOM    504  CB  SER B  65      -6.597   2.211 -16.485  1.00 93.71           C  
ATOM    505  OG  SER B  65      -7.638   2.865 -15.782  1.00 93.71           O  
ATOM    508  N   LEU B  66      -7.973   0.989 -19.027  1.00129.18           N  
ATOM    509  CA  LEU B  66      -9.049   1.111 -19.959  1.00129.18           C  
ATOM    514  C   LEU B  66      -9.848  -0.166 -19.912  1.00129.18           C  
ATOM    515  O   LEU B  66     -11.074  -0.137 -19.814  1.00129.18           O  
ATOM    510  CB  LEU B  66      -8.519   1.314 -21.396  1.00129.18           C  
ATOM    511  CG  LEU B  66      -9.556   1.764 -22.448  1.00129.18           C  
ATOM    512  CD1 LEU B  66     -10.706   0.767 -22.604  1.00129.18           C  
ATOM    513  CD2 LEU B  66     -10.039   3.197 -22.187  1.00129.18           C  
ATOM    516  N   THR B  67      -9.167  -1.332 -19.948  1.00 57.57           N  
ATOM    517  CA  THR B  67      -9.834  -2.610 -19.967  1.00 57.57           C  
ATOM    521  C   THR B  67     -10.573  -2.840 -18.683  1.00 57.57           C  
ATOM    522  O   THR B  67     -11.730  -3.259 -18.683  1.00 57.57           O  
ATOM    518  CB  THR B  67      -8.872  -3.754 -20.126  1.00 57.57           C  
ATOM    520  CG2 THR B  67      -9.666  -5.072 -20.154  1.00 57.57           C  
ATOM    519  OG1 THR B  67      -8.125  -3.607 -21.324  1.00 57.57           O  
ATOM    523  N   ALA B  68      -9.912  -2.566 -17.545  1.00 44.18           N  
ATOM    524  CA  ALA B  68     -10.497  -2.779 -16.254  1.00 44.18           C  
ATOM    526  C   ALA B  68     -11.691  -1.889 -16.121  1.00 44.18           C  
ATOM    527  O   ALA B  68     -12.700  -2.278 -15.537  1.00 44.18           O  
ATOM    525  CB  ALA B  68      -9.529  -2.450 -15.104  1.00 44.18           C  
ATOM    528  N   GLY B  69     -11.590  -0.654 -16.646  1.00 32.60           N  
ATOM    529  CA  GLY B  69     -12.664   0.294 -16.555  1.00 32.60           C  
ATOM    530  C   GLY B  69     -13.858  -0.196 -17.319  1.00 32.60           C  
ATOM    531  O   GLY B  69     -14.987  -0.064 -16.852  1.00 32.60           O  
ATOM    532  N   LEU B  70     -13.657  -0.753 -18.529  1.00121.12           N  
ATOM    533  CA  LEU B  70     -14.804  -1.206 -19.263  1.00121.12           C  
ATOM    538  C   LEU B  70     -15.459  -2.353 -18.559  1.00121.12           C  
ATOM    539  O   LEU B  70     -16.685  -2.447 -18.542  1.00121.12           O  
ATOM    534  CB  LEU B  70     -14.554  -1.551 -20.738  1.00121.12           C  
ATOM    535  CG  LEU B  70     -14.501  -0.276 -21.601  1.00121.12           C  
ATOM    536  CD1 LEU B  70     -13.305   0.603 -21.231  1.00121.12           C  
ATOM    537  CD2 LEU B  70     -14.571  -0.592 -23.100  1.00121.12           C  
ATOM    540  N   LEU B  71     -14.670  -3.263 -17.958  1.00 53.30           N  
ATOM    541  CA  LEU B  71     -15.257  -4.372 -17.260  1.00 53.30           C  
ATOM    546  C   LEU B  71     -16.055  -3.857 -16.101  1.00 53.30           C  
ATOM    547  O   LEU B  71     -17.153  -4.343 -15.833  1.00 53.30           O  
ATOM    542  CB  LEU B  71     -14.212  -5.357 -16.700  1.00 53.30           C  
ATOM    543  CG  LEU B  71     -13.423  -6.113 -17.786  1.00 53.30           C  
ATOM    544  CD1 LEU B  71     -12.399  -7.077 -17.166  1.00 53.30           C  
ATOM    545  CD2 LEU B  71     -14.363  -6.823 -18.773  1.00 53.30           C  
ATOM    548  N   ALA B  72     -15.518  -2.857 -15.377  1.00 40.42           N  
ATOM    549  CA  ALA B  72     -16.179  -2.324 -14.217  1.00 40.42           C  
ATOM    551  C   ALA B  72     -17.479  -1.674 -14.598  1.00 40.42           C  
ATOM    552  O   ALA B  72     -18.486  -1.850 -13.913  1.00 40.42           O  
ATOM    550  CB  ALA B  72     -15.321  -1.285 -13.471  1.00 40.42           C  
ATOM    553  N   GLN B  73     -17.499  -0.901 -15.705  1.00 71.52           N  
ATOM    554  CA  GLN B  73     -18.702  -0.218 -16.101  1.00 71.52           C  
ATOM    560  C   GLN B  73     -19.747  -1.221 -16.474  1.00 71.52           C  
ATOM    561  O   GLN B  73     -20.913  -1.085 -16.107  1.00 71.52           O  
ATOM    555  CB  GLN B  73     -18.495   0.714 -17.306  1.00 71.52           C  
ATOM    556  CG  GLN B  73     -19.779   1.419 -17.752  1.00 71.52           C  
ATOM    557  CD  GLN B  73     -20.323   2.214 -16.574  1.00 71.52           C  
ATOM    559  NE2 GLN B  73     -21.658   2.111 -16.342  1.00 71.52           N  
ATOM    558  OE1 GLN B  73     -19.580   2.903 -15.875  1.00 71.52           O  
ATOM    562  N   ARG B  74     -19.354  -2.270 -17.213  1.00108.10           N  
ATOM    563  CA  ARG B  74     -20.302  -3.264 -17.622  1.00108.10           C  
ATOM    571  C   ARG B  74     -20.836  -3.949 -16.401  1.00108.10           C  
ATOM    572  O   ARG B  74     -22.026  -4.244 -16.312  1.00108.10           O  
ATOM    564  CB  ARG B  74     -19.670  -4.343 -18.516  1.00108.10           C  
ATOM    565  CG  ARG B  74     -19.110  -3.758 -19.809  1.00108.10           C  
ATOM    566  CD  ARG B  74     -20.158  -2.978 -20.602  1.00108.10           C  
ATOM    567  NE  ARG B  74     -19.455  -2.314 -21.729  1.00108.10           N  
ATOM    568  CZ  ARG B  74     -19.481  -0.955 -21.858  1.00108.10           C  
ATOM    569  NH1 ARG B  74     -20.166  -0.187 -20.962  1.00108.10           N1+
ATOM    570  NH2 ARG B  74     -18.830  -0.364 -22.902  1.00108.10           N  
ATOM    573  N   ALA B  75     -19.959  -4.209 -15.413  1.00 37.53           N  
ATOM    574  CA  ALA B  75     -20.362  -4.941 -14.244  1.00 37.53           C  
ATOM    576  C   ALA B  75     -21.439  -4.207 -13.499  1.00 37.53           C  
ATOM    577  O   ALA B  75     -22.426  -4.810 -13.081  1.00 37.53           O  
ATOM    575  CB  ALA B  75     -19.201  -5.178 -13.261  1.00 37.53           C  
ATOM    578  N   VAL B  76     -21.280  -2.884 -13.307  1.00 49.76           N  
ATOM    579  CA  VAL B  76     -22.235  -2.118 -12.551  1.00 49.76           C  
ATOM    583  C   VAL B  76     -23.532  -2.008 -13.284  1.00 49.76           C  
ATOM    584  O   VAL B  76     -24.597  -2.054 -12.673  1.00 49.76           O  
ATOM    580  CB  VAL B  76     -21.750  -0.730 -12.233  1.00 49.76           C  
ATOM    581  CG1 VAL B  76     -20.514  -0.849 -11.325  1.00 49.76           C  
ATOM    582  CG2 VAL B  76     -21.480   0.028 -13.543  1.00 49.76           C  
ATOM    585  N   GLU B  77     -23.482  -1.840 -14.619  1.00117.11           N  
ATOM    586  CA  GLU B  77     -24.700  -1.694 -15.357  1.00117.11           C  
ATOM    592  C   GLU B  77     -25.512  -2.953 -15.246  1.00117.11           C  
ATOM    593  O   GLU B  77     -26.730  -2.890 -15.084  1.00117.11           O  
ATOM    587  CB  GLU B  77     -24.460  -1.281 -16.822  1.00117.11           C  
ATOM    588  CG  GLU B  77     -23.388  -2.087 -17.555  1.00117.11           C  
ATOM    589  CD  GLU B  77     -22.993  -1.294 -18.797  1.00117.11           C  
ATOM    590  OE1 GLU B  77     -22.701  -0.077 -18.653  1.00117.11           O  
ATOM    591  OE2 GLU B  77     -22.970  -1.894 -19.905  1.00117.11           O1-
ATOM    594  N   GLN B  78     -24.865  -4.134 -15.304  1.00 33.97           N  
ATOM    595  CA  GLN B  78     -25.602  -5.362 -15.191  1.00 33.97           C  
ATOM    601  C   GLN B  78     -26.204  -5.457 -13.822  1.00 33.97           C  
ATOM    602  O   GLN B  78     -27.355  -5.865 -13.669  1.00 33.97           O  
ATOM    596  CB  GLN B  78     -24.735  -6.617 -15.417  1.00 33.97           C  
ATOM    597  CG  GLN B  78     -24.245  -6.773 -16.859  1.00 33.97           C  
ATOM    598  CD  GLN B  78     -23.409  -8.043 -16.944  1.00 33.97           C  
ATOM    600  NE2 GLN B  78     -23.407  -8.696 -18.137  1.00 33.97           N  
ATOM    599  OE1 GLN B  78     -22.780  -8.452 -15.969  1.00 33.97           O  
ATOM    603  N   LEU B  79     -25.445  -5.060 -12.784  1.00 57.36           N  
ATOM    604  CA  LEU B  79     -25.925  -5.164 -11.436  1.00 57.36           C  
ATOM    609  C   LEU B  79     -27.145  -4.327 -11.288  1.00 57.36           C  
ATOM    610  O   LEU B  79     -28.138  -4.768 -10.715  1.00 57.36           O  
ATOM    605  CB  LEU B  79     -24.896  -4.682 -10.396  1.00 57.36           C  
ATOM    606  CG  LEU B  79     -23.723  -5.659 -10.202  1.00 57.36           C  
ATOM    607  CD1 LEU B  79     -22.718  -5.143  -9.162  1.00 57.36           C  
ATOM    608  CD2 LEU B  79     -24.250  -7.054  -9.833  1.00 57.36           C  
ATOM    611  N   ARG B  80     -27.116  -3.110 -11.844  1.00141.43           N  
ATOM    612  CA  ARG B  80     -28.199  -2.187 -11.699  1.00141.43           C  
ATOM    620  C   ARG B  80     -29.426  -2.810 -12.285  1.00141.43           C  
ATOM    621  O   ARG B  80     -30.502  -2.763 -11.692  1.00141.43           O  
ATOM    613  CB  ARG B  80     -27.870  -0.889 -12.452  1.00141.43           C  
ATOM    614  CG  ARG B  80     -28.657   0.337 -12.008  1.00141.43           C  
ATOM    615  CD  ARG B  80     -28.146   1.621 -12.666  1.00141.43           C  
ATOM    616  NE  ARG B  80     -26.711   1.763 -12.291  1.00141.43           N  
ATOM    617  CZ  ARG B  80     -25.740   1.763 -13.252  1.00141.43           C  
ATOM    618  NH1 ARG B  80     -26.068   1.665 -14.574  1.00141.43           N1+
ATOM    619  NH2 ARG B  80     -24.430   1.848 -12.882  1.00141.43           N  
ATOM    622  N   GLU B  81     -29.303  -3.438 -13.467  1.00 82.96           N  
ATOM    623  CA  GLU B  81     -30.501  -3.971 -14.035  1.00 82.96           C  
ATOM    629  C   GLU B  81     -31.031  -5.088 -13.186  1.00 82.96           C  
ATOM    630  O   GLU B  81     -32.229  -5.128 -12.903  1.00 82.96           O  
ATOM    624  CB  GLU B  81     -30.340  -4.499 -15.468  1.00 82.96           C  
ATOM    625  CG  GLU B  81     -29.405  -5.696 -15.613  1.00 82.96           C  
ATOM    626  CD  GLU B  81     -29.642  -6.254 -17.007  1.00 82.96           C  
ATOM    627  OE1 GLU B  81     -30.833  -6.307 -17.416  1.00 82.96           O  
ATOM    628  OE2 GLU B  81     -28.646  -6.622 -17.684  1.00 82.96           O1-
ATOM    631  N   GLN B  82     -30.165  -6.025 -12.745  1.00 65.52           N  
ATOM    632  CA  GLN B  82     -30.688  -7.144 -12.007  1.00 65.52           C  
ATOM    638  C   GLN B  82     -31.270  -6.708 -10.700  1.00 65.52           C  
ATOM    639  O   GLN B  82     -32.427  -7.001 -10.399  1.00 65.52           O  
ATOM    633  CB  GLN B  82     -29.632  -8.190 -11.613  1.00 65.52           C  
ATOM    634  CG  GLN B  82     -30.238  -9.296 -10.740  1.00 65.52           C  
ATOM    635  CD  GLN B  82     -29.119 -10.069 -10.055  1.00 65.52           C  
ATOM    637  NE2 GLN B  82     -28.437 -10.964 -10.818  1.00 65.52           N  
ATOM    636  OE1 GLN B  82     -28.861  -9.883  -8.867  1.00 65.52           O  
ATOM    640  N   THR B  83     -30.468  -5.992  -9.890  1.00116.67           N  
ATOM    641  CA  THR B  83     -30.871  -5.592  -8.570  1.00116.67           C  
ATOM    645  C   THR B  83     -31.898  -4.510  -8.597  1.00116.67           C  
ATOM    646  O   THR B  83     -32.832  -4.515  -7.799  1.00116.67           O  
ATOM    642  CB  THR B  83     -29.727  -5.116  -7.711  1.00116.67           C  
ATOM    644  CG2 THR B  83     -29.085  -3.868  -8.325  1.00116.67           C  
ATOM    643  OG1 THR B  83     -30.198  -4.797  -6.413  1.00116.67           O  
ATOM    647  N   GLY B  84     -31.756  -3.535  -9.509  1.00 21.63           N  
ATOM    648  CA  GLY B  84     -32.670  -2.432  -9.496  1.00 21.63           C  
ATOM    649  C   GLY B  84     -32.103  -1.430  -8.540  1.00 21.63           C  
ATOM    650  O   GLY B  84     -32.681  -0.368  -8.314  1.00 21.63           O  
ATOM    651  N   ASP B  85     -30.931  -1.757  -7.958  1.00 54.54           N  
ATOM    652  CA  ASP B  85     -30.288  -0.895  -7.010  1.00 54.54           C  
ATOM    657  C   ASP B  85     -29.478   0.099  -7.782  1.00 54.54           C  
ATOM    658  O   ASP B  85     -28.482  -0.232  -8.422  1.00 54.54           O  
ATOM    653  CB  ASP B  85     -29.341  -1.654  -6.059  1.00 54.54           C  
ATOM    654  CG  ASP B  85     -28.870  -0.718  -4.950  1.00 54.54           C  
ATOM    655  OD1 ASP B  85     -29.163   0.505  -5.032  1.00 54.54           O  
ATOM    656  OD2 ASP B  85     -28.207  -1.220  -4.003  1.00 54.54           O1-
ATOM    659  N   GLN B  86     -29.914   1.366  -7.722  1.00 72.88           N  
ATOM    660  CA  GLN B  86     -29.351   2.492  -8.407  1.00 72.88           C  
ATOM    666  C   GLN B  86     -28.004   2.828  -7.844  1.00 72.88           C  
ATOM    667  O   GLN B  86     -27.198   3.485  -8.501  1.00 72.88           O  
ATOM    661  CB  GLN B  86     -30.253   3.730  -8.311  1.00 72.88           C  
ATOM    662  CG  GLN B  86     -31.635   3.460  -8.906  1.00 72.88           C  
ATOM    663  CD  GLN B  86     -31.423   2.924 -10.315  1.00 72.88           C  
ATOM    665  NE2 GLN B  86     -32.063   1.765 -10.629  1.00 72.88           N  
ATOM    664  OE1 GLN B  86     -30.694   3.513 -11.111  1.00 72.88           O  
ATOM    668  N   ALA B  87     -27.752   2.421  -6.586  1.00 54.59           N  
ATOM    669  CA  ALA B  87     -26.557   2.738  -5.855  1.00 54.59           C  
ATOM    671  C   ALA B  87     -25.333   2.220  -6.556  1.00 54.59           C  
ATOM    672  O   ALA B  87     -24.279   2.850  -6.474  1.00 54.59           O  
ATOM    670  CB  ALA B  87     -26.556   2.150  -4.431  1.00 54.59           C  
ATOM    673  N   TYR B  88     -25.407   1.054  -7.233  1.00 77.83           N  
ATOM    674  CA  TYR B  88     -24.222   0.549  -7.877  1.00 77.83           C  
ATOM    683  C   TYR B  88     -23.715   1.576  -8.841  1.00 77.83           C  
ATOM    684  O   TYR B  88     -24.450   2.053  -9.704  1.00 77.83           O  
ATOM    675  CB  TYR B  88     -24.441  -0.760  -8.660  1.00 77.83           C  
ATOM    676  CG  TYR B  88     -24.694  -1.844  -7.670  1.00 77.83           C  
ATOM    677  CD1 TYR B  88     -23.643  -2.444  -7.016  1.00 77.83           C  
ATOM    678  CD2 TYR B  88     -25.975  -2.264  -7.394  1.00 77.83           C  
ATOM    679  CE1 TYR B  88     -23.864  -3.448  -6.104  1.00 77.83           C  
ATOM    680  CE2 TYR B  88     -26.201  -3.268  -6.482  1.00 77.83           C  
ATOM    681  CZ  TYR B  88     -25.145  -3.861  -5.834  1.00 77.83           C  
ATOM    682  OH  TYR B  88     -25.376  -4.891  -4.898  1.00 77.83           O  
ATOM    685  N   ARG B  89     -22.422   1.947  -8.709  1.00132.01           N  
ATOM    686  CA  ARG B  89     -21.875   2.940  -9.588  1.00132.01           C  
ATOM    694  C   ARG B  89     -20.406   2.711  -9.749  1.00132.01           C  
ATOM    695  O   ARG B  89     -19.738   2.172  -8.866  1.00132.01           O  
ATOM    687  CB  ARG B  89     -22.037   4.382  -9.080  1.00132.01           C  
ATOM    688  CG  ARG B  89     -23.476   4.894  -9.130  1.00132.01           C  
ATOM    689  CD  ARG B  89     -23.951   5.211 -10.550  1.00132.01           C  
ATOM    690  NE  ARG B  89     -25.349   5.715 -10.454  1.00132.01           N  
ATOM    691  CZ  ARG B  89     -25.579   7.036 -10.196  1.00132.01           C  
ATOM    692  NH1 ARG B  89     -24.531   7.900 -10.059  1.00132.01           N1+
ATOM    693  NH2 ARG B  89     -26.860   7.491 -10.072  1.00132.01           N  
ATOM    696  N   PHE B  90     -19.876   3.119 -10.919  1.00 83.14           N  
ATOM    697  CA  PHE B  90     -18.471   3.037 -11.187  1.00 83.14           C  
ATOM    705  C   PHE B  90     -17.972   4.445 -11.291  1.00 83.14           C  
ATOM    706  O   PHE B  90     -18.500   5.243 -12.063  1.00 83.14           O  
ATOM    698  CB  PHE B  90     -18.155   2.279 -12.494  1.00 83.14           C  
ATOM    699  CG  PHE B  90     -16.697   2.378 -12.810  1.00 83.14           C  
ATOM    700  CD1 PHE B  90     -15.747   1.837 -11.973  1.00 83.14           C  
ATOM    701  CD2 PHE B  90     -16.282   2.978 -13.979  1.00 83.14           C  
ATOM    702  CE1 PHE B  90     -14.407   1.926 -12.279  1.00 83.14           C  
ATOM    703  CE2 PHE B  90     -14.944   3.068 -14.290  1.00 83.14           C  
ATOM    704  CZ  PHE B  90     -14.002   2.545 -13.436  1.00 83.14           C  
ATOM    707  N   ILE B  91     -16.943   4.794 -10.487  1.00100.89           N  
ATOM    708  CA  ILE B  91     -16.421   6.130 -10.547  1.00100.89           C  
ATOM    713  C   ILE B  91     -15.043   6.074 -11.133  1.00100.89           C  
ATOM    714  O   ILE B  91     -14.130   5.488 -10.550  1.00100.89           O  
ATOM    709  CB  ILE B  91     -16.283   6.827  -9.219  1.00100.89           C  
ATOM    710  CG1 ILE B  91     -17.640   7.004  -8.518  1.00100.89           C  
ATOM    711  CG2 ILE B  91     -15.565   8.160  -9.480  1.00100.89           C  
ATOM    712  CD1 ILE B  91     -18.167   5.739  -7.848  1.00100.89           C  
ATOM    715  N   ALA B  92     -14.873   6.668 -12.334  1.00 42.75           N  
ATOM    716  CA  ALA B  92     -13.578   6.749 -12.948  1.00 42.75           C  
ATOM    718  C   ALA B  92     -12.888   7.937 -12.353  1.00 42.75           C  
ATOM    719  O   ALA B  92     -13.509   8.974 -12.126  1.00 42.75           O  
ATOM    717  CB  ALA B  92     -13.633   6.952 -14.474  1.00 42.75           C  
ATOM    720  N   VAL B  93     -11.569   7.824 -12.094  1.00 46.13           N  
ATOM    721  CA  VAL B  93     -10.878   8.933 -11.502  1.00 46.13           C  
ATOM    725  C   VAL B  93      -9.840   9.420 -12.466  1.00 46.13           C  
ATOM    726  O   VAL B  93      -9.003   8.656 -12.947  1.00 46.13           O  
ATOM    722  CB  VAL B  93     -10.171   8.571 -10.225  1.00 46.13           C  
ATOM    723  CG1 VAL B  93      -9.403   9.802  -9.719  1.00 46.13           C  
ATOM    724  CG2 VAL B  93     -11.207   8.024  -9.227  1.00 46.13           C  
ATOM    727  N   ARG B  94      -9.872  10.733 -12.763  1.00155.98           N  
ATOM    728  CA  ARG B  94      -8.920  11.321 -13.657  1.00155.98           C  
ATOM    736  C   ARG B  94      -7.869  11.919 -12.785  1.00155.98           C  
ATOM    737  O   ARG B  94      -8.166  12.717 -11.897  1.00155.98           O  
ATOM    729  CB  ARG B  94      -9.552  12.427 -14.529  1.00155.98           C  
ATOM    730  CG  ARG B  94      -8.668  12.947 -15.665  1.00155.98           C  
ATOM    731  CD  ARG B  94      -9.443  13.755 -16.714  1.00155.98           C  
ATOM    732  NE  ARG B  94      -9.890  15.028 -16.085  1.00155.98           N  
ATOM    733  CZ  ARG B  94      -9.113  16.147 -16.168  1.00155.98           C  
ATOM    734  NH1 ARG B  94      -7.939  16.117 -16.865  1.00155.98           N1+
ATOM    735  NH2 ARG B  94      -9.515  17.300 -15.558  1.00155.98           N  
ATOM    738  N   LEU B  95      -6.603  11.498 -12.980  1.00 85.67           N  
ATOM    739  CA  LEU B  95      -5.542  12.029 -12.177  1.00 85.67           C  
ATOM    744  C   LEU B  95      -4.587  12.689 -13.117  1.00 85.67           C  
ATOM    745  O   LEU B  95      -3.660  12.052 -13.612  1.00 85.67           O  
ATOM    740  CB  LEU B  95      -4.776  10.929 -11.426  1.00 85.67           C  
ATOM    741  CG  LEU B  95      -5.634  10.206 -10.373  1.00 85.67           C  
ATOM    742  CD1 LEU B  95      -4.837   9.101  -9.663  1.00 85.67           C  
ATOM    743  CD2 LEU B  95      -6.244  11.205  -9.377  1.00 85.67           C  
ATOM    746  N   PRO B  96      -4.753  13.965 -13.339  1.00161.05           N  
ATOM    747  CA  PRO B  96      -3.935  14.638 -14.312  1.00161.05           C  
ATOM    751  C   PRO B  96      -2.506  14.779 -13.906  1.00161.05           C  
ATOM    752  O   PRO B  96      -2.219  14.954 -12.723  1.00161.05           O  
ATOM    749  CB  PRO B  96      -4.643  15.958 -14.634  1.00161.05           C  
ATOM    750  CG  PRO B  96      -5.775  16.065 -13.593  1.00161.05           C  
ATOM    748  CD  PRO B  96      -6.048  14.606 -13.196  1.00161.05           C  
ATOM    753  N   TYR B  97      -1.609  14.700 -14.907  1.00212.75           N  
ATOM    754  CA  TYR B  97      -0.189  14.778 -14.748  1.00212.75           C  
ATOM    763  C   TYR B  97       0.290  15.568 -15.934  1.00212.75           C  
ATOM    764  O   TYR B  97      -0.517  16.148 -16.653  1.00212.75           O  
ATOM    755  CB  TYR B  97       0.454  13.372 -14.729  1.00212.75           C  
ATOM    756  CG  TYR B  97       1.906  13.490 -14.420  1.00212.75           C  
ATOM    757  CD1 TYR B  97       2.322  13.923 -13.183  1.00212.75           C  
ATOM    758  CD2 TYR B  97       2.845  13.154 -15.367  1.00212.75           C  
ATOM    759  CE1 TYR B  97       3.662  14.033 -12.895  1.00212.75           C  
ATOM    760  CE2 TYR B  97       4.184  13.260 -15.084  1.00212.75           C  
ATOM    761  CZ  TYR B  97       4.593  13.703 -13.851  1.00212.75           C  
ATOM    762  OH  TYR B  97       5.969  13.811 -13.569  1.00212.75           O  
ATOM    765  N   GLN B  98       1.613  15.723 -16.088  1.00200.83           N  
ATOM    766  CA  GLN B  98       2.254  16.440 -17.150  1.00200.83           C  
ATOM    772  C   GLN B  98       2.358  15.738 -18.482  1.00200.83           C  
ATOM    773  O   GLN B  98       2.398  16.427 -19.499  1.00200.83           O  
ATOM    767  CB  GLN B  98       3.607  17.025 -16.691  1.00200.83           C  
ATOM    768  CG  GLN B  98       4.559  16.025 -16.031  1.00200.83           C  
ATOM    769  CD  GLN B  98       5.341  15.266 -17.086  1.00200.83           C  
ATOM    771  NE2 GLN B  98       5.206  15.683 -18.371  1.00200.83           N  
ATOM    770  OE1 GLN B  98       6.067  14.324 -16.773  1.00200.83           O  
ATOM    774  N   VAL B  99       2.445  14.383 -18.532  1.00 65.06           N  
ATOM    775  CA  VAL B  99       2.727  13.695 -19.776  1.00 65.06           C  
ATOM    779  C   VAL B  99       1.612  13.881 -20.748  1.00 65.06           C  
ATOM    780  O   VAL B  99       0.493  13.408 -20.553  1.00 65.06           O  
ATOM    776  CB  VAL B  99       2.943  12.218 -19.613  1.00 65.06           C  
ATOM    777  CG1 VAL B  99       3.149  11.595 -21.005  1.00 65.06           C  
ATOM    778  CG2 VAL B  99       4.123  12.001 -18.653  1.00 65.06           C  
ATOM    781  N   GLN B 100       1.932  14.554 -21.868  1.00 87.43           N  
ATOM    782  CA  GLN B 100       0.949  14.861 -22.855  1.00 87.43           C  
ATOM    788  C   GLN B 100       0.452  13.602 -23.487  1.00 87.43           C  
ATOM    789  O   GLN B 100      -0.741  13.466 -23.743  1.00 87.43           O  
ATOM    783  CB  GLN B 100       1.470  15.776 -23.976  1.00 87.43           C  
ATOM    784  CG  GLN B 100       0.384  16.128 -24.993  1.00 87.43           C  
ATOM    785  CD  GLN B 100      -0.677  16.953 -24.275  1.00 87.43           C  
ATOM    787  NE2 GLN B 100      -0.363  17.407 -23.031  1.00 87.43           N  
ATOM    786  OE1 GLN B 100      -1.762  17.191 -24.804  1.00 87.43           O  
ATOM    790  N   GLN B 101       1.353  12.635 -23.744  1.00 98.58           N  
ATOM    791  CA  GLN B 101       0.939  11.452 -24.430  1.00 98.58           C  
ATOM    797  C   GLN B 101      -0.078  10.744 -23.596  1.00 98.58           C  
ATOM    798  O   GLN B 101      -1.130  10.343 -24.091  1.00 98.58           O  
ATOM    792  CB  GLN B 101       2.118  10.502 -24.655  1.00 98.58           C  
ATOM    793  CG  GLN B 101       3.220  11.141 -25.499  1.00 98.58           C  
ATOM    794  CD  GLN B 101       4.410  10.196 -25.505  1.00 98.58           C  
ATOM    796  NE2 GLN B 101       5.559  10.666 -24.949  1.00 98.58           N  
ATOM    795  OE1 GLN B 101       4.320   9.068 -25.985  1.00 98.58           O  
ATOM    799  N   ASP B 102       0.197  10.601 -22.290  1.00 57.79           N  
ATOM    800  CA  ASP B 102      -0.718   9.926 -21.415  1.00 57.79           C  
ATOM    805  C   ASP B 102      -2.009  10.685 -21.312  1.00 57.79           C  
ATOM    806  O   ASP B 102      -3.080  10.088 -21.224  1.00 57.79           O  
ATOM    801  CB  ASP B 102      -0.167   9.746 -19.990  1.00 57.79           C  
ATOM    802  CG  ASP B 102       0.863   8.626 -20.020  1.00 57.79           C  
ATOM    803  OD1 ASP B 102       0.672   7.680 -20.831  1.00 57.79           O  
ATOM    804  OD2 ASP B 102       1.850   8.698 -19.240  1.00 57.79           O1-
ATOM    807  N   GLU B 103      -1.941  12.026 -21.299  1.00 88.62           N  
ATOM    808  CA  GLU B 103      -3.114  12.843 -21.119  1.00 88.62           C  
ATOM    814  C   GLU B 103      -4.046  12.672 -22.279  1.00 88.62           C  
ATOM    815  O   GLU B 103      -5.254  12.534 -22.097  1.00 88.62           O  
ATOM    809  CB  GLU B 103      -2.783  14.346 -21.046  1.00 88.62           C  
ATOM    810  CG  GLU B 103      -1.977  14.758 -19.813  1.00 88.62           C  
ATOM    811  CD  GLU B 103      -2.925  14.788 -18.623  1.00 88.62           C  
ATOM    812  OE1 GLU B 103      -3.530  13.724 -18.332  1.00 88.62           O  
ATOM    813  OE2 GLU B 103      -3.061  15.873 -17.996  1.00 88.62           O1-
ATOM    816  N   ALA B 104      -3.506  12.681 -23.515  1.00 32.53           N  
ATOM    817  CA  ALA B 104      -4.344  12.545 -24.665  1.00 32.53           C  
ATOM    819  C   ALA B 104      -4.984  11.203 -24.569  1.00 32.53           C  
ATOM    820  O   ALA B 104      -6.178  11.047 -24.828  1.00 32.53           O  
ATOM    818  CB  ALA B 104      -3.556  12.602 -25.987  1.00 32.53           C  
ATOM    821  N   ASP B 105      -4.189  10.197 -24.167  1.00 68.75           N  
ATOM    822  CA  ASP B 105      -4.704   8.870 -24.065  1.00 68.75           C  
ATOM    827  C   ASP B 105      -5.749   8.793 -22.989  1.00 68.75           C  
ATOM    828  O   ASP B 105      -6.741   8.081 -23.131  1.00 68.75           O  
ATOM    823  CB  ASP B 105      -3.622   7.822 -23.767  1.00 68.75           C  
ATOM    824  CG  ASP B 105      -2.794   7.661 -25.033  1.00 68.75           C  
ATOM    825  OD1 ASP B 105      -2.348   8.698 -25.593  1.00 68.75           O  
ATOM    826  OD2 ASP B 105      -2.589   6.493 -25.455  1.00 68.75           O1-
ATOM    829  N   ALA B 106      -5.552   9.518 -21.874  1.00 48.93           N  
ATOM    830  CA  ALA B 106      -6.487   9.472 -20.777  1.00 48.93           C  
ATOM    832  C   ALA B 106      -7.834   9.985 -21.206  1.00 48.93           C  
ATOM    833  O   ALA B 106      -8.861   9.406 -20.855  1.00 48.93           O  
ATOM    831  CB  ALA B 106      -6.039  10.318 -19.572  1.00 48.93           C  
ATOM    834  N   GLN B 107      -7.873  11.090 -21.976  1.00 57.44           N  
ATOM    835  CA  GLN B 107      -9.135  11.656 -22.359  1.00 57.44           C  
ATOM    841  C   GLN B 107      -9.837  10.688 -23.259  1.00 57.44           C  
ATOM    842  O   GLN B 107     -11.041  10.465 -23.135  1.00 57.44           O  
ATOM    836  CB  GLN B 107      -8.966  12.991 -23.106  1.00 57.44           C  
ATOM    837  CG  GLN B 107      -8.208  14.043 -22.286  1.00 57.44           C  
ATOM    838  CD  GLN B 107      -9.035  14.388 -21.055  1.00 57.44           C  
ATOM    840  NE2 GLN B 107     -10.368  14.132 -21.136  1.00 57.44           N  
ATOM    839  OE1 GLN B 107      -8.514  14.867 -20.048  1.00 57.44           O  
ATOM    843  N   ALA B 108      -9.082  10.073 -24.185  1.00 35.13           N  
ATOM    844  CA  ALA B 108      -9.652   9.148 -25.120  1.00 35.13           C  
ATOM    846  C   ALA B 108     -10.202   7.972 -24.371  1.00 35.13           C  
ATOM    847  O   ALA B 108     -11.258   7.441 -24.716  1.00 35.13           O  
ATOM    845  CB  ALA B 108      -8.630   8.613 -26.139  1.00 35.13           C  
ATOM    848  N   SER B 109      -9.488   7.520 -23.325  1.00 49.34           N  
ATOM    849  CA  SER B 109      -9.916   6.375 -22.569  0.43 49.34           C  
ATOM    852  C   SER B 109     -11.226   6.664 -21.891  1.00 49.34           C  
ATOM    853  O   SER B 109     -12.128   5.826 -21.882  1.00 49.34           O  
ATOM    850  CB  SER B 109      -8.913   5.971 -21.476  0.43 49.34           C  
ATOM    851  OG  SER B 109      -7.697   5.543 -22.071  0.43 49.34           O  
ATOM    854  N   LEU B 110     -11.376   7.871 -21.314  1.00 50.70           N  
ATOM    855  CA  LEU B 110     -12.575   8.226 -20.608  1.00 50.70           C  
ATOM    860  C   LEU B 110     -13.716   8.201 -21.570  1.00 50.70           C  
ATOM    861  O   LEU B 110     -14.805   7.726 -21.249  1.00 50.70           O  
ATOM    856  CB  LEU B 110     -12.500   9.649 -20.023  1.00 50.70           C  
ATOM    857  CG  LEU B 110     -11.437   9.815 -18.920  1.00 50.70           C  
ATOM    858  CD1 LEU B 110     -11.408  11.255 -18.380  1.00 50.70           C  
ATOM    859  CD2 LEU B 110     -11.636   8.779 -17.804  1.00 50.70           C  
ATOM    862  N   ALA B 111     -13.488   8.704 -22.794  1.00 31.57           N  
ATOM    863  CA  ALA B 111     -14.545   8.750 -23.758  1.00 31.57           C  
ATOM    865  C   ALA B 111     -14.996   7.348 -24.029  1.00 31.57           C  
ATOM    866  O   ALA B 111     -16.187   7.095 -24.205  1.00 31.57           O  
ATOM    864  CB  ALA B 111     -14.109   9.370 -25.096  1.00 31.57           C  
ATOM    867  N   THR B 112     -14.045   6.396 -24.090  1.00 56.12           N  
ATOM    868  CA  THR B 112     -14.367   5.032 -24.403  1.00 56.12           C  
ATOM    872  C   THR B 112     -15.221   4.400 -23.328  1.00 56.12           C  
ATOM    873  O   THR B 112     -16.219   3.750 -23.631  1.00 56.12           O  
ATOM    869  CB  THR B 112     -13.145   4.175 -24.559  1.00 56.12           C  
ATOM    871  CG2 THR B 112     -13.591   2.754 -24.946  1.00 56.12           C  
ATOM    870  OG1 THR B 112     -12.299   4.711 -25.565  1.00 56.12           O  
ATOM    874  N   ILE B 113     -14.847   4.561 -22.040  1.00148.14           N  
ATOM    875  CA  ILE B 113     -15.554   3.940 -20.942  1.00148.14           C  
ATOM    880  C   ILE B 113     -16.931   4.476 -20.729  1.00148.14           C  
ATOM    881  O   ILE B 113     -17.858   3.703 -20.486  1.00148.14           O  
ATOM    876  CB  ILE B 113     -14.844   4.027 -19.618  1.00148.14           C  
ATOM    877  CG1 ILE B 113     -14.442   5.473 -19.306  1.00148.14           C  
ATOM    878  CG2 ILE B 113     -13.719   2.999 -19.559  1.00148.14           C  
ATOM    879  CD1 ILE B 113     -13.803   5.632 -17.928  1.00148.14           C  
ATOM    882  N   ARG B 114     -17.108   5.808 -20.803  1.00150.22           N  
ATOM    883  CA  ARG B 114     -18.405   6.358 -20.526  0.49150.22           C  
ATOM    891  C   ARG B 114     -18.823   5.900 -19.156  1.00150.22           C  
ATOM    892  O   ARG B 114     -19.902   5.340 -18.975  1.00150.22           O  
ATOM    884  CB  ARG B 114     -19.472   5.922 -21.550  0.49150.22           C  
ATOM    885  CG  ARG B 114     -19.290   6.565 -22.929  0.49150.22           C  
ATOM    886  CD  ARG B 114     -20.234   6.033 -24.015  0.49150.22           C  
ATOM    887  NE  ARG B 114     -19.725   4.704 -24.460  0.49150.22           N  
ATOM    888  CZ  ARG B 114     -20.156   3.557 -23.860  0.49150.22           C  
ATOM    889  NH1 ARG B 114     -21.081   3.616 -22.859  0.49150.22           N1+
ATOM    890  NH2 ARG B 114     -19.667   2.349 -24.269  0.49150.22           N  
ATOM    893  N   ALA B 115     -17.966   6.149 -18.144  1.00 42.15           N  
ATOM    894  CA  ALA B 115     -18.227   5.726 -16.795  1.00 42.15           C  
ATOM    896  C   ALA B 115     -19.389   6.486 -16.235  1.00 42.15           C  
ATOM    897  O   ALA B 115     -19.714   7.582 -16.688  1.00 42.15           O  
ATOM    895  CB  ALA B 115     -17.030   5.921 -15.846  1.00 42.15           C  
ATOM    898  N   ASP B 116     -20.055   5.903 -15.217  1.00 46.93           N  
ATOM    899  CA  ASP B 116     -21.213   6.526 -14.641  1.00 46.93           C  
ATOM    904  C   ASP B 116     -20.804   7.860 -14.104  1.00 46.93           C  
ATOM    905  O   ASP B 116     -21.505   8.851 -14.308  1.00 46.93           O  
ATOM    900  CB  ASP B 116     -21.817   5.728 -13.470  1.00 46.93           C  
ATOM    901  CG  ASP B 116     -22.451   4.451 -14.011  1.00 46.93           C  
ATOM    902  OD1 ASP B 116     -23.076   4.505 -15.104  1.00 46.93           O  
ATOM    903  OD2 ASP B 116     -22.311   3.398 -13.333  1.00 46.93           O1-
ATOM    906  N   GLU B 117     -19.651   7.929 -13.410  1.00 50.91           N  
ATOM    907  CA  GLU B 117     -19.250   9.191 -12.856  1.00 50.91           C  
ATOM    913  C   GLU B 117     -17.780   9.356 -13.062  1.00 50.91           C  
ATOM    914  O   GLU B 117     -17.036   8.379 -13.131  1.00 50.91           O  
ATOM    908  CB  GLU B 117     -19.519   9.295 -11.344  1.00 50.91           C  
ATOM    909  CG  GLU B 117     -21.010   9.275 -10.991  1.00 50.91           C  
ATOM    910  CD  GLU B 117     -21.152   9.120  -9.482  1.00 50.91           C  
ATOM    911  OE1 GLU B 117     -20.418   9.821  -8.735  1.00 50.91           O  
ATOM    912  OE2 GLU B 117     -21.999   8.291  -9.056  1.00 50.91           O1-
ATOM    915  N   GLU B 118     -17.333  10.623 -13.196  1.00 39.80           N  
ATOM    916  CA  GLU B 118     -15.932  10.900 -13.337  1.00 39.80           C  
ATOM    922  C   GLU B 118     -15.570  11.943 -12.327  1.00 39.80           C  
ATOM    923  O   GLU B 118     -16.296  12.916 -12.119  1.00 39.80           O  
ATOM    917  CB  GLU B 118     -15.527  11.432 -14.721  1.00 39.80           C  
ATOM    918  CG  GLU B 118     -15.669  10.396 -15.837  1.00 39.80           C  
ATOM    919  CD  GLU B 118     -15.210  11.046 -17.132  1.00 39.80           C  
ATOM    920  OE1 GLU B 118     -14.442  12.043 -17.051  1.00 39.80           O  
ATOM    921  OE2 GLU B 118     -15.617  10.556 -18.219  1.00 39.80           O1-
ATOM    924  N   GLN B 119     -14.424  11.741 -11.646  1.00 43.90           N  
ATOM    925  CA  GLN B 119     -13.963  12.696 -10.681  1.00 43.90           C  
ATOM    931  C   GLN B 119     -12.544  12.998 -11.030  1.00 43.90           C  
ATOM    932  O   GLN B 119     -11.799  12.107 -11.442  1.00 43.90           O  
ATOM    926  CB  GLN B 119     -13.973  12.173  -9.234  1.00 43.90           C  
ATOM    927  CG  GLN B 119     -15.375  11.860  -8.704  1.00 43.90           C  
ATOM    928  CD  GLN B 119     -15.246  11.358  -7.271  1.00 43.90           C  
ATOM    930  NE2 GLN B 119     -16.322  10.702  -6.760  1.00 43.90           N  
ATOM    929  OE1 GLN B 119     -14.221  11.553  -6.618  1.00 43.90           O  
ATOM    933  N   THR B 120     -12.123  14.270 -10.894  1.00116.49           N  
ATOM    934  CA  THR B 120     -10.754  14.537 -11.218  1.00116.49           C  
ATOM    938  C   THR B 120     -10.078  14.924  -9.946  1.00116.49           C  
ATOM    939  O   THR B 120     -10.615  15.697  -9.153  1.00116.49           O  
ATOM    935  CB  THR B 120     -10.542  15.629 -12.232  1.00116.49           C  
ATOM    937  CG2 THR B 120     -10.672  17.003 -11.559  1.00116.49           C  
ATOM    936  OG1 THR B 120      -9.246  15.508 -12.794  1.00116.49           O  
ATOM    940  N   VAL B 121      -8.891  14.343  -9.689  1.00 46.21           N  
ATOM    941  CA  VAL B 121      -8.193  14.683  -8.488  1.00 46.21           C  
ATOM    945  C   VAL B 121      -6.839  15.169  -8.878  1.00 46.21           C  
ATOM    946  O   VAL B 121      -6.084  14.461  -9.542  1.00 46.21           O  
ATOM    942  CB  VAL B 121      -7.994  13.519  -7.562  1.00 46.21           C  
ATOM    943  CG1 VAL B 121      -7.122  13.979  -6.383  1.00 46.21           C  
ATOM    944  CG2 VAL B 121      -9.377  12.987  -7.143  1.00 46.21           C  
ATOM    947  N   ASN B 122      -6.500  16.405  -8.458  1.00 51.76           N  
ATOM    948  CA  ASN B 122      -5.206  16.940  -8.753  1.00 51.76           C  
ATOM    953  C   ASN B 122      -4.348  16.639  -7.568  1.00 51.76           C  
ATOM    954  O   ASN B 122      -4.481  17.241  -6.506  1.00 51.76           O  
ATOM    949  CB  ASN B 122      -5.192  18.465  -8.954  1.00 51.76           C  
ATOM    950  CG  ASN B 122      -3.805  18.866  -9.435  1.00 51.76           C  
ATOM    952  ND2 ASN B 122      -3.667  20.142  -9.887  1.00 51.76           N  
ATOM    951  OD1 ASN B 122      -2.865  18.072  -9.403  1.00 51.76           O  
ATOM    955  N   ILE B 123      -3.466  15.646  -7.750  1.00166.13           N  
ATOM    956  CA  ILE B 123      -2.510  15.119  -6.822  1.00166.13           C  
ATOM    961  C   ILE B 123      -1.394  16.077  -6.542  1.00166.13           C  
ATOM    962  O   ILE B 123      -0.787  16.022  -5.473  1.00166.13           O  
ATOM    957  CB  ILE B 123      -1.932  13.825  -7.313  1.00166.13           C  
ATOM    958  CG1 ILE B 123      -0.908  13.263  -6.321  1.00166.13           C  
ATOM    959  CG2 ILE B 123      -1.431  14.026  -8.747  1.00166.13           C  
ATOM    960  CD1 ILE B 123      -0.404  11.872  -6.704  1.00166.13           C  
ATOM    963  N   GLY B 124      -1.074  16.964  -7.502  1.00 48.14           N  
ATOM    964  CA  GLY B 124       0.123  17.756  -7.429  1.00 48.14           C  
ATOM    965  C   GLY B 124       0.255  18.509  -6.139  1.00 48.14           C  
ATOM    966  O   GLY B 124       1.346  18.506  -5.573  1.00 48.14           O  
ATOM    967  N   PRO B 125      -0.750  19.160  -5.628  1.00 68.34           N  
ATOM    968  CA  PRO B 125      -0.537  19.902  -4.415  1.00 68.34           C  
ATOM    972  C   PRO B 125      -0.178  19.034  -3.250  1.00 68.34           C  
ATOM    973  O   PRO B 125       0.611  19.463  -2.409  1.00 68.34           O  
ATOM    970  CB  PRO B 125      -1.790  20.756  -4.234  1.00 68.34           C  
ATOM    971  CG  PRO B 125      -2.268  20.992  -5.681  1.00 68.34           C  
ATOM    969  CD  PRO B 125      -1.785  19.753  -6.458  1.00 68.34           C  
ATOM    974  N   SER B 126      -0.751  17.820  -3.172  1.00 82.84           N  
ATOM    975  CA  SER B 126      -0.466  16.936  -2.079  1.00 82.84           C  
ATOM    978  C   SER B 126       0.933  16.426  -2.200  1.00 82.84           C  
ATOM    979  O   SER B 126       1.649  16.306  -1.208  1.00 82.84           O  
ATOM    976  CB  SER B 126      -1.399  15.713  -2.034  1.00 82.84           C  
ATOM    977  OG  SER B 126      -1.207  14.902  -3.183  1.00 82.84           O  
ATOM    980  N   VAL B 127       1.359  16.094  -3.431  1.00105.10           N  
ATOM    981  CA  VAL B 127       2.665  15.537  -3.616  1.00105.10           C  
ATOM    985  C   VAL B 127       3.705  16.570  -3.290  1.00105.10           C  
ATOM    986  O   VAL B 127       4.701  16.271  -2.634  1.00105.10           O  
ATOM    982  CB  VAL B 127       2.865  15.018  -5.017  1.00105.10           C  
ATOM    983  CG1 VAL B 127       3.086  16.181  -5.996  1.00105.10           C  
ATOM    984  CG2 VAL B 127       3.988  13.977  -4.991  1.00105.10           C  
ATOM    987  N   LYS B 128       3.490  17.824  -3.734  1.00 96.95           N  
ATOM    988  CA  LYS B 128       4.453  18.871  -3.536  1.00 96.95           C  
ATOM    994  C   LYS B 128       4.561  19.150  -2.072  1.00 96.95           C  
ATOM    995  O   LYS B 128       5.658  19.324  -1.543  1.00 96.95           O  
ATOM    989  CB  LYS B 128       4.041  20.180  -4.231  1.00 96.95           C  
ATOM    990  CG  LYS B 128       5.212  21.095  -4.604  1.00 96.95           C  
ATOM    991  CD  LYS B 128       6.090  21.571  -3.447  1.00 96.95           C  
ATOM    992  CE  LYS B 128       7.245  22.461  -3.916  1.00 96.95           C  
ATOM    993  NZ  LYS B 128       7.992  22.994  -2.756  1.00 96.95           N1+
ATOM    996  N   ALA B 129       3.410  19.184  -1.375  1.00 26.09           N  
ATOM    997  CA  ALA B 129       3.400  19.516   0.019  1.00 26.09           C  
ATOM    999  C   ALA B 129       4.176  18.490   0.776  1.00 26.09           C  
ATOM   1000  O   ALA B 129       4.919  18.827   1.696  1.00 26.09           O  
ATOM    998  CB  ALA B 129       1.985  19.560   0.620  1.00 26.09           C  
ATOM   1001  N   LEU B 130       4.005  17.205   0.418  1.00 41.38           N  
ATOM   1002  CA  LEU B 130       4.668  16.126   1.094  1.00 41.38           C  
ATOM   1007  C   LEU B 130       6.147  16.206   0.880  1.00 41.38           C  
ATOM   1008  O   LEU B 130       6.926  16.070   1.822  1.00 41.38           O  
ATOM   1003  CB  LEU B 130       4.213  14.756   0.562  1.00 41.38           C  
ATOM   1004  CG  LEU B 130       4.903  13.570   1.256  1.00 41.38           C  
ATOM   1005  CD1 LEU B 130       4.552  13.530   2.752  1.00 41.38           C  
ATOM   1006  CD2 LEU B 130       4.612  12.249   0.526  1.00 41.38           C  
ATOM   1009  N   ALA B 131       6.568  16.463  -0.371  1.00 29.53           N  
ATOM   1010  CA  ALA B 131       7.962  16.465  -0.719  1.00 29.53           C  
ATOM   1012  C   ALA B 131       8.666  17.522   0.067  1.00 29.53           C  
ATOM   1013  O   ALA B 131       9.792  17.328   0.519  1.00 29.53           O  
ATOM   1011  CB  ALA B 131       8.199  16.752  -2.211  1.00 29.53           C  
ATOM   1014  N   GLU B 132       7.998  18.669   0.265  1.00 61.98           N  
ATOM   1015  CA  GLU B 132       8.574  19.795   0.940  1.00 61.98           C  
ATOM   1021  C   GLU B 132       8.937  19.398   2.337  1.00 61.98           C  
ATOM   1022  O   GLU B 132       9.909  19.896   2.897  1.00 61.98           O  
ATOM   1016  CB  GLU B 132       7.594  20.975   1.020  1.00 61.98           C  
ATOM   1017  CG  GLU B 132       7.231  21.531  -0.358  1.00 61.98           C  
ATOM   1018  CD  GLU B 132       6.142  22.581  -0.186  1.00 61.98           C  
ATOM   1019  OE1 GLU B 132       5.142  22.280   0.518  1.00 61.98           O  
ATOM   1020  OE2 GLU B 132       6.294  23.695  -0.754  1.00 61.98           O1-
ATOM   1023  N   GLN B 133       8.133  18.528   2.959  1.00 96.05           N  
ATOM   1024  CA  GLN B 133       8.377  18.127   4.312  1.00 96.05           C  
ATOM   1030  C   GLN B 133       9.561  17.215   4.458  1.00 96.05           C  
ATOM   1031  O   GLN B 133      10.230  17.263   5.489  1.00 96.05           O  
ATOM   1025  CB  GLN B 133       7.145  17.497   4.961  1.00 96.05           C  
ATOM   1026  CG  GLN B 133       6.016  18.523   5.030  1.00 96.05           C  
ATOM   1027  CD  GLN B 133       4.872  17.923   5.811  1.00 96.05           C  
ATOM   1029  NE2 GLN B 133       3.689  18.587   5.736  1.00 96.05           N  
ATOM   1028  OE1 GLN B 133       5.028  16.901   6.479  1.00 96.05           O  
ATOM   1032  N   LEU B 134       9.858  16.359   3.456  1.00 61.76           N  
ATOM   1033  CA  LEU B 134      10.875  15.351   3.615  1.00 61.76           C  
ATOM   1038  C   LEU B 134      12.263  15.910   3.502  1.00 61.76           C  
ATOM   1039  O   LEU B 134      12.687  16.415   2.465  1.00 61.76           O  
ATOM   1034  CB  LEU B 134      10.744  14.201   2.605  1.00 61.76           C  
ATOM   1035  CG  LEU B 134       9.437  13.400   2.770  1.00 61.76           C  
ATOM   1036  CD1 LEU B 134       9.347  12.262   1.743  1.00 61.76           C  
ATOM   1037  CD2 LEU B 134       9.250  12.908   4.215  1.00 61.76           C  
ATOM   1040  N   GLU B 135      13.017  15.778   4.610  1.00115.53           N  
ATOM   1041  CA  GLU B 135      14.374  16.222   4.743  1.00115.53           C  
ATOM   1047  C   GLU B 135      15.216  15.388   3.836  1.00115.53           C  
ATOM   1048  O   GLU B 135      16.189  15.858   3.247  1.00115.53           O  
ATOM   1042  CB  GLU B 135      14.911  15.977   6.161  1.00115.53           C  
ATOM   1043  CG  GLU B 135      14.117  16.682   7.262  1.00115.53           C  
ATOM   1044  CD  GLU B 135      14.579  18.129   7.336  1.00115.53           C  
ATOM   1045  OE1 GLU B 135      15.804  18.369   7.163  1.00115.53           O  
ATOM   1046  OE2 GLU B 135      13.716  19.017   7.567  1.00115.53           O1-
ATOM   1049  N   ALA B 136      14.827  14.112   3.697  1.00 46.12           N  
ATOM   1050  CA  ALA B 136      15.570  13.125   2.972  1.00 46.12           C  
ATOM   1052  C   ALA B 136      15.744  13.559   1.551  1.00 46.12           C  
ATOM   1053  O   ALA B 136      16.763  13.264   0.933  1.00 46.12           O  
ATOM   1051  CB  ALA B 136      14.864  11.760   2.947  1.00 46.12           C  
ATOM   1054  N   LEU B 137      14.743  14.247   0.981  1.00 56.93           N  
ATOM   1055  CA  LEU B 137      14.800  14.635  -0.399  1.00 56.93           C  
ATOM   1060  C   LEU B 137      15.929  15.584  -0.662  1.00 56.93           C  
ATOM   1061  O   LEU B 137      16.559  15.509  -1.713  1.00 56.93           O  
ATOM   1056  CB  LEU B 137      13.512  15.321  -0.898  1.00 56.93           C  
ATOM   1057  CG  LEU B 137      12.279  14.398  -0.941  1.00 56.93           C  
ATOM   1058  CD1 LEU B 137      11.048  15.137  -1.495  1.00 56.93           C  
ATOM   1059  CD2 LEU B 137      12.579  13.098  -1.707  1.00 56.93           C  
ATOM   1062  N   GLU B 138      16.232  16.514   0.260  1.00 53.69           N  
ATOM   1063  CA  GLU B 138      17.228  17.493  -0.074  1.00 53.69           C  
ATOM   1069  C   GLU B 138      18.574  16.843  -0.213  1.00 53.69           C  
ATOM   1070  O   GLU B 138      18.955  15.982   0.577  1.00 53.69           O  
ATOM   1064  CB  GLU B 138      17.298  18.655   0.936  1.00 53.69           C  
ATOM   1065  CG  GLU B 138      15.986  19.449   0.988  1.00 53.69           C  
ATOM   1066  CD  GLU B 138      16.120  20.600   1.977  1.00 53.69           C  
ATOM   1067  OE1 GLU B 138      16.772  21.613   1.609  1.00 53.69           O  
ATOM   1068  OE2 GLU B 138      15.567  20.488   3.105  1.00 53.69           O1-
ATOM   1071  N   GLY B 139      19.322  17.236  -1.267  1.00 20.66           N  
ATOM   1072  CA  GLY B 139      20.655  16.748  -1.485  1.00 20.66           C  
ATOM   1073  C   GLY B 139      20.650  15.441  -2.225  1.00 20.66           C  
ATOM   1074  O   GLY B 139      21.710  14.846  -2.422  1.00 20.66           O  
ATOM   1075  N   LEU B 140      19.476  14.951  -2.668  1.00 46.67           N  
ATOM   1076  CA  LEU B 140      19.465  13.682  -3.345  1.00 46.67           C  
ATOM   1081  C   LEU B 140      19.938  13.836  -4.749  1.00 46.67           C  
ATOM   1082  O   LEU B 140      19.707  14.856  -5.397  1.00 46.67           O  
ATOM   1077  CB  LEU B 140      18.085  13.009  -3.431  1.00 46.67           C  
ATOM   1078  CG  LEU B 140      17.570  12.468  -2.088  1.00 46.67           C  
ATOM   1079  CD1 LEU B 140      16.192  11.810  -2.255  1.00 46.67           C  
ATOM   1080  CD2 LEU B 140      18.601  11.533  -1.434  1.00 46.67           C  
ATOM   1083  N   GLU B 141      20.626  12.794  -5.257  1.00 68.80           N  
ATOM   1084  CA  GLU B 141      21.058  12.827  -6.619  1.00 68.80           C  
ATOM   1090  C   GLU B 141      19.806  12.776  -7.424  1.00 68.80           C  
ATOM   1091  O   GLU B 141      18.845  12.093  -7.074  1.00 68.80           O  
ATOM   1085  CB  GLU B 141      21.920  11.624  -7.036  1.00 68.80           C  
ATOM   1086  CG  GLU B 141      23.272  11.562  -6.326  1.00 68.80           C  
ATOM   1087  CD  GLU B 141      24.125  12.721  -6.819  1.00 68.80           C  
ATOM   1088  OE1 GLU B 141      23.700  13.892  -6.628  1.00 68.80           O  
ATOM   1089  OE2 GLU B 141      25.217  12.450  -7.389  1.00 68.80           O1-
ATOM   1092  N   PRO B 142      19.809  13.502  -8.500  1.00 85.67           N  
ATOM   1093  CA  PRO B 142      18.665  13.643  -9.354  1.00 85.67           C  
ATOM   1097  C   PRO B 142      18.082  12.346  -9.839  1.00 85.67           C  
ATOM   1098  O   PRO B 142      16.860  12.274  -9.956  1.00 85.67           O  
ATOM   1095  CB  PRO B 142      19.124  14.549 -10.496  1.00 85.67           C  
ATOM   1096  CG  PRO B 142      20.651  14.350 -10.536  1.00 85.67           C  
ATOM   1094  CD  PRO B 142      21.024  14.045  -9.078  1.00 85.67           C  
ATOM   1099  N   ALA B 143      18.897  11.316 -10.145  1.00 24.74           N  
ATOM   1100  CA  ALA B 143      18.314  10.101 -10.646  1.00 24.74           C  
ATOM   1102  C   ALA B 143      17.441   9.519  -9.581  1.00 24.74           C  
ATOM   1103  O   ALA B 143      16.304   9.121  -9.838  1.00 24.74           O  
ATOM   1101  CB  ALA B 143      19.371   9.041 -11.011  1.00 24.74           C  
ATOM   1104  N   LYS B 144      17.961   9.477  -8.343  1.00122.27           N  
ATOM   1105  CA  LYS B 144      17.243   8.925  -7.233  1.00122.27           C  
ATOM   1111  C   LYS B 144      16.045   9.770  -6.940  1.00122.27           C  
ATOM   1112  O   LYS B 144      14.960   9.252  -6.684  1.00122.27           O  
ATOM   1106  CB  LYS B 144      18.078   8.882  -5.942  1.00122.27           C  
ATOM   1107  CG  LYS B 144      17.324   8.297  -4.746  1.00122.27           C  
ATOM   1108  CD  LYS B 144      16.978   6.816  -4.903  1.00122.27           C  
ATOM   1109  CE  LYS B 144      16.334   6.202  -3.657  1.00122.27           C  
ATOM   1110  NZ  LYS B 144      14.880   6.469  -3.648  1.00122.27           N1+
ATOM   1113  N   SER B 145      16.213  11.103  -6.987  1.00 30.74           N  
ATOM   1114  CA  SER B 145      15.152  12.005  -6.637  1.00 30.74           C  
ATOM   1117  C   SER B 145      13.985  11.806  -7.556  1.00 30.74           C  
ATOM   1118  O   SER B 145      12.831  11.817  -7.123  1.00 30.74           O  
ATOM   1115  CB  SER B 145      15.575  13.476  -6.758  1.00 30.74           C  
ATOM   1116  OG  SER B 145      14.489  14.318  -6.408  1.00 30.74           O  
ATOM   1119  N   ASP B 146      14.251  11.605  -8.857  1.00 33.18           N  
ATOM   1120  CA  ASP B 146      13.174  11.483  -9.796  1.00 33.18           C  
ATOM   1125  C   ASP B 146      12.350  10.296  -9.423  1.00 33.18           C  
ATOM   1126  O   ASP B 146      11.122  10.367  -9.381  1.00 33.18           O  
ATOM   1121  CB  ASP B 146      13.668  11.227 -11.232  1.00 33.18           C  
ATOM   1122  CG  ASP B 146      14.404  12.461 -11.730  1.00 33.18           C  
ATOM   1123  OD1 ASP B 146      14.110  13.576 -11.224  1.00 33.18           O  
ATOM   1124  OD2 ASP B 146      15.276  12.299 -12.625  1.00 33.18           O1-
ATOM   1127  N   PHE B 147      13.016   9.169  -9.125  1.00 98.87           N  
ATOM   1128  CA  PHE B 147      12.310   7.965  -8.804  1.00 98.87           C  
ATOM   1136  C   PHE B 147      11.527   8.132  -7.544  1.00 98.87           C  
ATOM   1137  O   PHE B 147      10.380   7.694  -7.468  1.00 98.87           O  
ATOM   1129  CB  PHE B 147      13.220   6.729  -8.688  1.00 98.87           C  
ATOM   1130  CG  PHE B 147      13.385   6.204 -10.076  1.00 98.87           C  
ATOM   1131  CD1 PHE B 147      14.340   6.699 -10.934  1.00 98.87           C  
ATOM   1132  CD2 PHE B 147      12.545   5.210 -10.521  1.00 98.87           C  
ATOM   1133  CE1 PHE B 147      14.459   6.197 -12.211  1.00 98.87           C  
ATOM   1134  CE2 PHE B 147      12.658   4.704 -11.794  1.00 98.87           C  
ATOM   1135  CZ  PHE B 147      13.620   5.198 -12.641  1.00 98.87           C  
ATOM   1138  N   VAL B 148      12.113   8.779  -6.521  1.00 32.41           N  
ATOM   1139  CA  VAL B 148      11.417   8.918  -5.274  1.00 32.41           C  
ATOM   1143  C   VAL B 148      10.151   9.678  -5.509  1.00 32.41           C  
ATOM   1144  O   VAL B 148       9.081   9.271  -5.059  1.00 32.41           O  
ATOM   1140  CB  VAL B 148      12.188   9.711  -4.257  1.00 32.41           C  
ATOM   1141  CG1 VAL B 148      11.306   9.893  -3.010  1.00 32.41           C  
ATOM   1142  CG2 VAL B 148      13.532   9.019  -3.984  1.00 32.41           C  
ATOM   1145  N   ILE B 149      10.239  10.798  -6.246  1.00 35.73           N  
ATOM   1146  CA  ILE B 149       9.090  11.626  -6.469  1.00 35.73           C  
ATOM   1151  C   ILE B 149       8.069  10.837  -7.222  1.00 35.73           C  
ATOM   1152  O   ILE B 149       6.878  10.891  -6.918  1.00 35.73           O  
ATOM   1147  CB  ILE B 149       9.408  12.842  -7.291  1.00 35.73           C  
ATOM   1148  CG1 ILE B 149      10.443  13.718  -6.566  1.00 35.73           C  
ATOM   1149  CG2 ILE B 149       8.089  13.572  -7.597  1.00 35.73           C  
ATOM   1150  CD1 ILE B 149      11.079  14.779  -7.460  1.00 35.73           C  
ATOM   1153  N   GLY B 150       8.520  10.064  -8.225  1.00 29.29           N  
ATOM   1154  CA  GLY B 150       7.606   9.341  -9.056  1.00 29.29           C  
ATOM   1155  C   GLY B 150       6.811   8.380  -8.230  1.00 29.29           C  
ATOM   1156  O   GLY B 150       5.604   8.246  -8.425  1.00 29.29           O  
ATOM   1157  N   ASN B 151       7.473   7.673  -7.296  1.00 52.51           N  
ATOM   1158  CA  ASN B 151       6.812   6.708  -6.471  1.00 52.51           C  
ATOM   1163  C   ASN B 151       5.844   7.390  -5.558  1.00 52.51           C  
ATOM   1164  O   ASN B 151       4.758   6.874  -5.299  1.00 52.51           O  
ATOM   1159  CB  ASN B 151       7.793   5.866  -5.639  1.00 52.51           C  
ATOM   1160  CG  ASN B 151       8.422   4.860  -6.593  1.00 52.51           C  
ATOM   1162  ND2 ASN B 151       9.741   5.023  -6.876  1.00 52.51           N  
ATOM   1161  OD1 ASN B 151       7.750   3.954  -7.085  1.00 52.51           O  
ATOM   1165  N   ILE B 152       6.198   8.582  -5.053  1.00 44.44           N  
ATOM   1166  CA  ILE B 152       5.339   9.292  -4.148  1.00 44.44           C  
ATOM   1171  C   ILE B 152       4.053   9.548  -4.864  1.00 44.44           C  
ATOM   1172  O   ILE B 152       2.969   9.386  -4.305  1.00 44.44           O  
ATOM   1167  CB  ILE B 152       5.889  10.636  -3.759  1.00 44.44           C  
ATOM   1168  CG1 ILE B 152       7.222  10.487  -3.008  1.00 44.44           C  
ATOM   1169  CG2 ILE B 152       4.808  11.385  -2.963  1.00 44.44           C  
ATOM   1170  CD1 ILE B 152       7.962  11.811  -2.818  1.00 44.44           C  
ATOM   1173  N   LYS B 153       4.145   9.953  -6.140  1.00 72.93           N  
ATOM   1174  CA  LYS B 153       2.969  10.280  -6.883  1.00 72.93           C  
ATOM   1180  C   LYS B 153       2.109   9.063  -7.023  1.00 72.93           C  
ATOM   1181  O   LYS B 153       0.892   9.138  -6.864  1.00 72.93           O  
ATOM   1175  CB  LYS B 153       3.276  10.798  -8.296  1.00 72.93           C  
ATOM   1176  CG  LYS B 153       4.051  12.116  -8.299  1.00 72.93           C  
ATOM   1177  CD  LYS B 153       4.599  12.499  -9.673  1.00 72.93           C  
ATOM   1178  CE  LYS B 153       5.583  13.670  -9.638  1.00 72.93           C  
ATOM   1179  NZ  LYS B 153       4.902  14.900  -9.179  1.00 72.93           N1+
ATOM   1182  N   ALA B 154       2.723   7.901  -7.313  1.00 45.73           N  
ATOM   1183  CA  ALA B 154       1.967   6.699  -7.528  1.00 45.73           C  
ATOM   1185  C   ALA B 154       1.225   6.349  -6.277  1.00 45.73           C  
ATOM   1186  O   ALA B 154       0.053   5.975  -6.328  1.00 45.73           O  
ATOM   1184  CB  ALA B 154       2.856   5.504  -7.904  1.00 45.73           C  
ATOM   1187  N   ARG B 155       1.890   6.454  -5.113  1.00189.24           N  
ATOM   1188  CA  ARG B 155       1.243   6.114  -3.878  1.00189.24           C  
ATOM   1196  C   ARG B 155       0.149   7.087  -3.539  1.00189.24           C  
ATOM   1197  O   ARG B 155      -0.892   6.695  -3.013  1.00189.24           O  
ATOM   1189  CB  ARG B 155       2.218   5.915  -2.702  1.00189.24           C  
ATOM   1190  CG  ARG B 155       3.199   7.051  -2.430  1.00189.24           C  
ATOM   1191  CD  ARG B 155       4.251   6.641  -1.397  1.00189.24           C  
ATOM   1192  NE  ARG B 155       4.347   5.152  -1.448  1.00189.24           N  
ATOM   1193  CZ  ARG B 155       5.149   4.538  -2.367  1.00189.24           C  
ATOM   1194  NH1 ARG B 155       5.912   5.286  -3.216  1.00189.24           N1+
ATOM   1195  NH2 ARG B 155       5.184   3.176  -2.441  1.00189.24           N  
ATOM   1198  N   ILE B 156       0.345   8.384  -3.831  1.00 55.63           N  
ATOM   1199  CA  ILE B 156      -0.657   9.368  -3.527  0.61 55.63           C  
ATOM   1204  C   ILE B 156      -1.880   9.081  -4.343  1.00 55.63           C  
ATOM   1205  O   ILE B 156      -3.000   9.278  -3.876  1.00 55.63           O  
ATOM   1200  CB  ILE B 156      -0.210  10.775  -3.809  0.61 55.63           C  
ATOM   1201  CG1 ILE B 156       0.982  11.137  -2.909  0.61 55.63           C  
ATOM   1202  CG2 ILE B 156      -1.418  11.709  -3.620  0.61 55.63           C  
ATOM   1203  CD1 ILE B 156       1.671  12.445  -3.292  0.61 55.63           C  
ATOM   1206  N   ARG B 157      -1.700   8.633  -5.600  1.00124.41           N  
ATOM   1207  CA  ARG B 157      -2.836   8.320  -6.422  0.59124.41           C  
ATOM   1215  C   ARG B 157      -3.605   7.225  -5.747  1.00124.41           C  
ATOM   1216  O   ARG B 157      -4.835   7.222  -5.759  1.00124.41           O  
ATOM   1208  CB  ARG B 157      -2.466   7.818  -7.828  0.59124.41           C  
ATOM   1209  CG  ARG B 157      -1.793   8.874  -8.708  0.59124.41           C  
ATOM   1210  CD  ARG B 157      -1.719   8.470 -10.182  0.59124.41           C  
ATOM   1211  NE  ARG B 157      -0.977   9.538 -10.909  0.59124.41           N  
ATOM   1212  CZ  ARG B 157       0.384   9.477 -10.982  0.59124.41           C  
ATOM   1213  NH1 ARG B 157       1.051   8.440 -10.398  0.59124.41           N1+
ATOM   1214  NH2 ARG B 157       1.081  10.460 -11.626  0.59124.41           N  
ATOM   1217  N   MET B 158      -2.893   6.256  -5.141  1.00105.96           N  
ATOM   1218  CA  MET B 158      -3.534   5.166  -4.455  1.00105.96           C  
ATOM   1223  C   MET B 158      -4.340   5.724  -3.326  1.00105.96           C  
ATOM   1224  O   MET B 158      -5.483   5.324  -3.108  1.00105.96           O  
ATOM   1219  CB  MET B 158      -2.525   4.201  -3.816  1.00105.96           C  
ATOM   1220  CG  MET B 158      -3.187   3.154  -2.921  1.00105.96           C  
ATOM   1221  SD  MET B 158      -2.023   2.141  -1.967  1.00105.96           S  
ATOM   1222  CE  MET B 158      -1.383   3.513  -0.964  1.00105.96           C  
ATOM   1225  N   VAL B 159      -3.760   6.686  -2.587  1.00 33.41           N  
ATOM   1226  CA  VAL B 159      -4.420   7.244  -1.443  1.00 33.41           C  
ATOM   1230  C   VAL B 159      -5.693   7.899  -1.885  1.00 33.41           C  
ATOM   1231  O   VAL B 159      -6.725   7.758  -1.231  1.00 33.41           O  
ATOM   1227  CB  VAL B 159      -3.596   8.285  -0.744  1.00 33.41           C  
ATOM   1228  CG1 VAL B 159      -4.434   8.881   0.401  1.00 33.41           C  
ATOM   1229  CG2 VAL B 159      -2.278   7.640  -0.283  1.00 33.41           C  
ATOM   1232  N   ALA B 160      -5.658   8.634  -3.013  1.00 34.84           N  
ATOM   1233  CA  ALA B 160      -6.818   9.344  -3.474  1.00 34.84           C  
ATOM   1235  C   ALA B 160      -7.918   8.379  -3.803  1.00 34.84           C  
ATOM   1236  O   ALA B 160      -9.074   8.616  -3.456  1.00 34.84           O  
ATOM   1234  CB  ALA B 160      -6.538  10.178  -4.737  1.00 34.84           C  
ATOM   1237  N   GLN B 161      -7.592   7.262  -4.480  1.00 48.21           N  
ATOM   1238  CA  GLN B 161      -8.596   6.311  -4.874  1.00 48.21           C  
ATOM   1244  C   GLN B 161      -9.205   5.676  -3.660  1.00 48.21           C  
ATOM   1245  O   GLN B 161     -10.417   5.480  -3.600  1.00 48.21           O  
ATOM   1239  CB  GLN B 161      -8.035   5.202  -5.778  1.00 48.21           C  
ATOM   1240  CG  GLN B 161      -7.593   5.743  -7.139  1.00 48.21           C  
ATOM   1241  CD  GLN B 161      -6.942   4.620  -7.933  1.00 48.21           C  
ATOM   1243  NE2 GLN B 161      -5.709   4.889  -8.435  1.00 48.21           N  
ATOM   1242  OE1 GLN B 161      -7.506   3.539  -8.094  1.00 48.21           O  
ATOM   1246  N   TYR B 162      -8.378   5.336  -2.655  1.00 67.96           N  
ATOM   1247  CA  TYR B 162      -8.893   4.740  -1.455  1.00 67.96           C  
ATOM   1256  C   TYR B 162      -9.785   5.709  -0.742  1.00 67.96           C  
ATOM   1257  O   TYR B 162     -10.793   5.308  -0.164  1.00 67.96           O  
ATOM   1248  CB  TYR B 162      -7.811   4.212  -0.493  1.00 67.96           C  
ATOM   1249  CG  TYR B 162      -7.450   2.841  -0.958  1.00 67.96           C  
ATOM   1250  CD1 TYR B 162      -8.165   1.764  -0.486  1.00 67.96           C  
ATOM   1251  CD2 TYR B 162      -6.429   2.615  -1.853  1.00 67.96           C  
ATOM   1252  CE1 TYR B 162      -7.872   0.482  -0.890  1.00 67.96           C  
ATOM   1253  CE2 TYR B 162      -6.131   1.335  -2.263  1.00 67.96           C  
ATOM   1254  CZ  TYR B 162      -6.850   0.267  -1.780  1.00 67.96           C  
ATOM   1255  OH  TYR B 162      -6.545  -1.047  -2.198  1.00 67.96           O  
ATOM   1258  N   ALA B 163      -9.437   7.009  -0.740  1.00 25.22           N  
ATOM   1259  CA  ALA B 163     -10.249   7.976  -0.053  1.00 25.22           C  
ATOM   1261  C   ALA B 163     -11.615   8.030  -0.672  1.00 25.22           C  
ATOM   1262  O   ALA B 163     -12.619   8.086   0.037  1.00 25.22           O  
ATOM   1260  CB  ALA B 163      -9.661   9.397  -0.114  1.00 25.22           C  
ATOM   1263  N   ILE B 164     -11.691   8.014  -2.017  1.00 32.34           N  
ATOM   1264  CA  ILE B 164     -12.953   8.090  -2.703  1.00 32.34           C  
ATOM   1269  C   ILE B 164     -13.747   6.868  -2.374  1.00 32.34           C  
ATOM   1270  O   ILE B 164     -14.947   6.945  -2.113  1.00 32.34           O  
ATOM   1265  CB  ILE B 164     -12.801   8.152  -4.197  1.00 32.34           C  
ATOM   1266  CG1 ILE B 164     -12.042   9.431  -4.594  1.00 32.34           C  
ATOM   1267  CG2 ILE B 164     -14.198   8.037  -4.831  1.00 32.34           C  
ATOM   1268  CD1 ILE B 164     -11.574   9.447  -6.048  1.00 32.34           C  
ATOM   1271  N   ALA B 165     -13.088   5.696  -2.377  1.00 25.01           N  
ATOM   1272  CA  ALA B 165     -13.766   4.465  -2.099  1.00 25.01           C  
ATOM   1274  C   ALA B 165     -14.306   4.520  -0.705  1.00 25.01           C  
ATOM   1275  O   ALA B 165     -15.424   4.076  -0.454  1.00 25.01           O  
ATOM   1273  CB  ALA B 165     -12.843   3.238  -2.185  1.00 25.01           C  
ATOM   1276  N   GLY B 166     -13.526   5.067   0.243  1.00 19.67           N  
ATOM   1277  CA  GLY B 166     -13.953   5.096   1.614  1.00 19.67           C  
ATOM   1278  C   GLY B 166     -15.185   5.936   1.762  1.00 19.67           C  
ATOM   1279  O   GLY B 166     -16.119   5.553   2.465  1.00 19.67           O  
ATOM   1280  N   ALA B 167     -15.218   7.120   1.123  1.00 38.31           N  
ATOM   1281  CA  ALA B 167     -16.358   7.979   1.283  1.00 38.31           C  
ATOM   1283  C   ALA B 167     -17.582   7.339   0.692  1.00 38.31           C  
ATOM   1284  O   ALA B 167     -18.655   7.351   1.294  1.00 38.31           O  
ATOM   1282  CB  ALA B 167     -16.181   9.342   0.596  1.00 38.31           C  
ATOM   1285  N   ARG B 168     -17.425   6.787  -0.524  1.00118.40           N  
ATOM   1286  CA  ARG B 168     -18.435   6.177  -1.347  1.00118.40           C  
ATOM   1294  C   ARG B 168     -18.848   4.801  -0.900  1.00118.40           C  
ATOM   1295  O   ARG B 168     -19.905   4.321  -1.304  1.00118.40           O  
ATOM   1287  CB  ARG B 168     -18.025   6.080  -2.825  1.00118.40           C  
ATOM   1288  CG  ARG B 168     -17.947   7.443  -3.511  1.00118.40           C  
ATOM   1289  CD  ARG B 168     -19.256   8.233  -3.437  1.00118.40           C  
ATOM   1290  NE  ARG B 168     -20.293   7.465  -4.184  1.00118.40           N  
ATOM   1291  CZ  ARG B 168     -20.485   7.693  -5.515  1.00118.40           C  
ATOM   1292  NH1 ARG B 168     -19.726   8.623  -6.166  1.00118.40           N1+
ATOM   1293  NH2 ARG B 168     -21.440   6.997  -6.198  1.00118.40           N  
ATOM   1296  N   GLY B 169     -18.016   4.080  -0.124  1.00 36.89           N  
ATOM   1297  CA  GLY B 169     -18.396   2.734   0.205  1.00 36.89           C  
ATOM   1298  C   GLY B 169     -18.124   1.891  -1.005  1.00 36.89           C  
ATOM   1299  O   GLY B 169     -19.001   1.176  -1.488  1.00 36.89           O  
ATOM   1300  N   GLY B 170     -16.884   1.968  -1.535  1.00 35.32           N  
ATOM   1301  CA  GLY B 170     -16.568   1.251  -2.738  1.00 35.32           C  
ATOM   1302  C   GLY B 170     -15.313   0.446  -2.574  1.00 35.32           C  
ATOM   1303  O   GLY B 170     -14.687   0.428  -1.515  1.00 35.32           O  
ATOM   1304  N   LEU B 171     -14.948  -0.280  -3.656  1.00 52.66           N  
ATOM   1305  CA  LEU B 171     -13.761  -1.085  -3.713  1.00 52.66           C  
ATOM   1310  C   LEU B 171     -12.869  -0.481  -4.755  1.00 52.66           C  
ATOM   1311  O   LEU B 171     -13.348   0.056  -5.753  1.00 52.66           O  
ATOM   1306  CB  LEU B 171     -14.015  -2.539  -4.143  1.00 52.66           C  
ATOM   1307  CG  LEU B 171     -14.881  -3.344  -3.158  1.00 52.66           C  
ATOM   1308  CD1 LEU B 171     -15.032  -4.802  -3.624  1.00 52.66           C  
ATOM   1309  CD2 LEU B 171     -14.349  -3.229  -1.721  1.00 52.66           C  
ATOM   1312  N   VAL B 172     -11.539  -0.559  -4.541  1.00 46.18           N  
ATOM   1313  CA  VAL B 172     -10.590   0.002  -5.462  1.00 46.18           C  
ATOM   1317  C   VAL B 172     -10.148  -1.087  -6.392  1.00 46.18           C  
ATOM   1318  O   VAL B 172      -9.740  -2.167  -5.964  1.00 46.18           O  
ATOM   1314  CB  VAL B 172      -9.369   0.559  -4.781  1.00 46.18           C  
ATOM   1315  CG1 VAL B 172      -8.367   1.018  -5.853  1.00 46.18           C  
ATOM   1316  CG2 VAL B 172      -9.808   1.678  -3.820  1.00 46.18           C  
ATOM   1319  N   ILE B 173     -10.228  -0.811  -7.710  1.00121.30           N  
ATOM   1320  CA  ILE B 173      -9.868  -1.748  -8.741  1.00121.30           C  
ATOM   1325  C   ILE B 173      -8.433  -1.516  -9.098  1.00121.30           C  
ATOM   1326  O   ILE B 173      -7.984  -0.372  -9.165  1.00121.30           O  
ATOM   1321  CB  ILE B 173     -10.632  -1.542 -10.022  1.00121.30           C  
ATOM   1322  CG1 ILE B 173     -12.152  -1.634  -9.801  1.00121.30           C  
ATOM   1323  CG2 ILE B 173     -10.108  -2.567 -11.043  1.00121.30           C  
ATOM   1324  CD1 ILE B 173     -12.639  -3.017  -9.382  1.00121.30           C  
ATOM   1327  N   GLY B 174      -7.672  -2.611  -9.309  1.00 46.19           N  
ATOM   1328  CA  GLY B 174      -6.299  -2.508  -9.713  1.00 46.19           C  
ATOM   1329  C   GLY B 174      -6.183  -3.174 -11.056  1.00 46.19           C  
ATOM   1330  O   GLY B 174      -6.932  -4.090 -11.384  1.00 46.19           O  
ATOM   1331  N   THR B 175      -5.250  -2.669 -11.882  1.00116.16           N  
ATOM   1332  CA  THR B 175      -4.983  -3.067 -13.238  1.00116.16           C  
ATOM   1336  C   THR B 175      -4.081  -4.262 -13.412  1.00116.16           C  
ATOM   1337  O   THR B 175      -3.948  -4.743 -14.535  1.00116.16           O  
ATOM   1333  CB  THR B 175      -4.414  -1.961 -14.077  1.00116.16           C  
ATOM   1335  CG2 THR B 175      -5.409  -0.787 -14.072  1.00116.16           C  
ATOM   1334  OG1 THR B 175      -3.156  -1.547 -13.565  1.00116.16           O  
ATOM   1338  N   ASP B 176      -3.377  -4.732 -12.364  1.00 93.79           N  
ATOM   1339  CA  ASP B 176      -2.340  -5.728 -12.533  1.00 93.79           C  
ATOM   1344  C   ASP B 176      -2.772  -6.915 -13.357  1.00 93.79           C  
ATOM   1345  O   ASP B 176      -3.861  -7.460 -13.190  1.00 93.79           O  
ATOM   1340  CB  ASP B 176      -1.801  -6.282 -11.202  1.00 93.79           C  
ATOM   1341  CG  ASP B 176      -0.559  -7.106 -11.511  1.00 93.79           C  
ATOM   1342  OD1 ASP B 176       0.263  -6.633 -12.341  1.00 93.79           O  
ATOM   1343  OD2 ASP B 176      -0.422  -8.222 -10.943  1.00 93.79           O1-
ATOM   1346  N   HIS B 177      -1.892  -7.314 -14.307  1.00 97.25           N  
ATOM   1347  CA  HIS B 177      -2.037  -8.474 -15.148  1.00 97.25           C  
ATOM   1354  C   HIS B 177      -0.673  -9.087 -15.255  1.00 97.25           C  
ATOM   1355  O   HIS B 177       0.306  -8.525 -14.768  1.00 97.25           O  
ATOM   1350  CB  HIS B 177      -2.568  -8.176 -16.564  1.00 97.25           C  
ATOM   1349  CG  HIS B 177      -1.823  -7.101 -17.293  1.00 97.25           C  
ATOM   1352  CD2 HIS B 177      -2.103  -5.773 -17.404  1.00 97.25           C  
ATOM   1348  ND1 HIS B 177      -0.675  -7.305 -18.023  1.00 97.25           N  
ATOM   1353  CE1 HIS B 177      -0.317  -6.101 -18.537  1.00 97.25           C  
ATOM   1351  NE2 HIS B 177      -1.154  -5.141 -18.188  1.00 97.25           N  
ATOM   1356  N   ALA B 178      -0.571 -10.267 -15.898  1.00 57.97           N  
ATOM   1357  CA  ALA B 178       0.658 -11.017 -15.941  1.00 57.97           C  
ATOM   1359  C   ALA B 178       1.750 -10.278 -16.649  1.00 57.97           C  
ATOM   1360  O   ALA B 178       2.909 -10.310 -16.235  1.00 57.97           O  
ATOM   1358  CB  ALA B 178       0.500 -12.372 -16.650  1.00 57.97           C  
ATOM   1361  N   ALA B 179       1.415  -9.600 -17.756  1.00 94.37           N  
ATOM   1362  CA  ALA B 179       2.424  -8.935 -18.516  1.00 94.37           C  
ATOM   1364  C   ALA B 179       3.061  -7.866 -17.682  1.00 94.37           C  
ATOM   1365  O   ALA B 179       4.262  -7.636 -17.804  1.00 94.37           O  
ATOM   1363  CB  ALA B 179       1.874  -8.266 -19.787  1.00 94.37           C  
ATOM   1366  N   GLU B 180       2.263  -7.124 -16.879  1.00133.84           N  
ATOM   1367  CA  GLU B 180       2.789  -6.108 -15.999  0.53133.84           C  
ATOM   1373  C   GLU B 180       3.493  -6.693 -14.839  1.00133.84           C  
ATOM   1374  O   GLU B 180       4.548  -6.203 -14.444  1.00133.84           O  
ATOM   1368  CB  GLU B 180       1.723  -5.168 -15.422  0.53133.84           C  
ATOM   1369  CG  GLU B 180       1.190  -4.147 -16.422  0.53133.84           C  
ATOM   1370  CD  GLU B 180       0.366  -3.153 -15.620  0.53133.84           C  
ATOM   1371  OE1 GLU B 180       0.086  -3.455 -14.429  0.53133.84           O  
ATOM   1372  OE2 GLU B 180       0.017  -2.079 -16.177  0.53133.84           O1-
ATOM   1375  N   ALA B 181       2.918  -7.764 -14.270  1.00 56.08           N  
ATOM   1376  CA  ALA B 181       3.459  -8.335 -13.079  1.00 56.08           C  
ATOM   1378  C   ALA B 181       4.854  -8.790 -13.357  1.00 56.08           C  
ATOM   1379  O   ALA B 181       5.753  -8.569 -12.550  1.00 56.08           O  
ATOM   1377  CB  ALA B 181       2.668  -9.562 -12.594  1.00 56.08           C  
ATOM   1380  N   VAL B 182       5.080  -9.408 -14.529  1.00133.23           N  
ATOM   1381  CA  VAL B 182       6.374  -9.950 -14.840  1.00133.23           C  
ATOM   1385  C   VAL B 182       7.409  -8.852 -14.860  1.00133.23           C  
ATOM   1386  O   VAL B 182       8.544  -9.047 -14.433  1.00133.23           O  
ATOM   1382  CB  VAL B 182       6.392 -10.659 -16.173  1.00133.23           C  
ATOM   1383  CG1 VAL B 182       6.177  -9.633 -17.296  1.00133.23           C  
ATOM   1384  CG2 VAL B 182       7.703 -11.454 -16.299  1.00133.23           C  
ATOM   1387  N   MET B 183       7.059  -7.689 -15.436  1.00129.87           N  
ATOM   1388  CA  MET B 183       7.888  -6.517 -15.589  1.00129.87           C  
ATOM   1393  C   MET B 183       8.008  -5.692 -14.344  1.00129.87           C  
ATOM   1394  O   MET B 183       8.901  -4.849 -14.257  1.00129.87           O  
ATOM   1389  CB  MET B 183       7.414  -5.609 -16.734  1.00129.87           C  
ATOM   1390  CG  MET B 183       7.415  -6.336 -18.083  1.00129.87           C  
ATOM   1391  SD  MET B 183       9.018  -7.056 -18.564  1.00129.87           S  
ATOM   1392  CE  MET B 183       9.746  -5.543 -19.258  1.00129.87           C  
ATOM   1395  N   GLY B 184       7.050  -5.814 -13.402  1.00 58.90           N  
ATOM   1396  CA  GLY B 184       7.109  -4.980 -12.242  1.00 58.90           C  
ATOM   1397  C   GLY B 184       6.700  -3.611 -12.687  1.00 58.90           C  
ATOM   1398  O   GLY B 184       7.094  -2.612 -12.087  1.00 58.90           O  
ATOM   1399  N   PHE B 185       5.891  -3.518 -13.764  1.00133.67           N  
ATOM   1400  CA  PHE B 185       5.548  -2.196 -14.192  1.00133.67           C  
ATOM   1408  C   PHE B 185       4.451  -1.703 -13.317  1.00133.67           C  
ATOM   1409  O   PHE B 185       3.294  -1.652 -13.727  1.00133.67           O  
ATOM   1401  CB  PHE B 185       5.016  -2.061 -15.637  1.00133.67           C  
ATOM   1402  CG  PHE B 185       6.112  -2.290 -16.623  1.00133.67           C  
ATOM   1403  CD1 PHE B 185       7.279  -1.569 -16.545  1.00133.67           C  
ATOM   1404  CD2 PHE B 185       5.947  -3.170 -17.669  1.00133.67           C  
ATOM   1405  CE1 PHE B 185       8.291  -1.760 -17.457  1.00133.67           C  
ATOM   1406  CE2 PHE B 185       6.954  -3.363 -18.587  1.00133.67           C  
ATOM   1407  CZ  PHE B 185       8.130  -2.658 -18.484  1.00133.67           C  
ATOM   1410  N   PHE B 186       4.811  -1.325 -12.079  1.00113.00           N  
ATOM   1411  CA  PHE B 186       3.894  -0.729 -11.157  1.00113.00           C  
ATOM   1419  C   PHE B 186       4.666  -0.271  -9.972  1.00113.00           C  
ATOM   1420  O   PHE B 186       5.793  -0.705  -9.745  1.00113.00           O  
ATOM   1412  CB  PHE B 186       2.728  -1.635 -10.705  1.00113.00           C  
ATOM   1413  CG  PHE B 186       3.232  -2.879 -10.053  1.00113.00           C  
ATOM   1414  CD1 PHE B 186       3.533  -2.908  -8.709  1.00113.00           C  
ATOM   1415  CD2 PHE B 186       3.387  -4.031 -10.790  1.00113.00           C  
ATOM   1416  CE1 PHE B 186       3.987  -4.062  -8.117  1.00113.00           C  
ATOM   1417  CE2 PHE B 186       3.841  -5.189 -10.202  1.00113.00           C  
ATOM   1418  CZ  PHE B 186       4.145  -5.206  -8.862  1.00113.00           C  
ATOM   1421  N   THR B 187       4.075   0.645  -9.189  1.00 86.37           N  
ATOM   1422  CA  THR B 187       4.733   1.117  -8.009  1.00 86.37           C  
ATOM   1426  C   THR B 187       4.225   0.242  -6.924  1.00 86.37           C  
ATOM   1427  O   THR B 187       3.037  -0.059  -6.932  1.00 86.37           O  
ATOM   1423  CB  THR B 187       4.366   2.528  -7.644  1.00 86.37           C  
ATOM   1425  CG2 THR B 187       5.058   2.913  -6.322  1.00 86.37           C  
ATOM   1424  OG1 THR B 187       4.743   3.418  -8.684  1.00 86.37           O  
ATOM   1428  N   LYS B 188       5.121  -0.163  -5.990  1.00201.73           N  
ATOM   1429  CA  LYS B 188       4.904  -1.054  -4.875  1.00201.73           C  
ATOM   1435  C   LYS B 188       3.585  -0.773  -4.215  1.00201.73           C  
ATOM   1436  O   LYS B 188       2.550  -1.105  -4.747  1.00201.73           O  
ATOM   1430  CB  LYS B 188       6.046  -0.987  -3.844  1.00201.73           C  
ATOM   1431  CG  LYS B 188       6.136  -2.219  -2.942  1.00201.73           C  
ATOM   1432  CD  LYS B 188       7.515  -2.379  -2.296  1.00201.73           C  
ATOM   1433  CE  LYS B 188       7.695  -3.687  -1.525  1.00201.73           C  
ATOM   1434  NZ  LYS B 188       9.121  -3.870  -1.172  1.00201.73           N1+
ATOM   1437  N   PHE B 189       3.478  -0.219  -3.010  1.00207.46           N  
ATOM   1438  CA  PHE B 189       2.103  -0.065  -2.604  1.00207.46           C  
ATOM   1446  C   PHE B 189       1.572   1.217  -3.161  1.00207.46           C  
ATOM   1447  O   PHE B 189       1.135   2.104  -2.429  1.00207.46           O  
ATOM   1439  CB  PHE B 189       1.944  -0.079  -1.079  1.00207.46           C  
ATOM   1440  CG  PHE B 189       2.265  -1.484  -0.705  1.00207.46           C  
ATOM   1441  CD1 PHE B 189       1.276  -2.440  -0.719  1.00207.46           C  
ATOM   1442  CD2 PHE B 189       3.547  -1.854  -0.364  1.00207.46           C  
ATOM   1443  CE1 PHE B 189       1.556  -3.742  -0.386  1.00207.46           C  
ATOM   1444  CE2 PHE B 189       3.833  -3.157  -0.031  1.00207.46           C  
ATOM   1445  CZ  PHE B 189       2.835  -4.102  -0.038  1.00207.46           C  
ATOM   1448  N   GLY B 190       1.586   1.308  -4.505  1.00 57.79           N  
ATOM   1449  CA  GLY B 190       1.058   2.394  -5.269  1.00 57.79           C  
ATOM   1450  C   GLY B 190      -0.048   1.802  -6.087  1.00 57.79           C  
ATOM   1451  O   GLY B 190      -1.074   1.371  -5.565  1.00 57.79           O  
ATOM   1452  N   ASP B 191       0.165   1.759  -7.415  1.00144.55           N  
ATOM   1453  CA  ASP B 191      -0.759   1.214  -8.370  1.00144.55           C  
ATOM   1458  C   ASP B 191      -0.940  -0.241  -8.079  1.00144.55           C  
ATOM   1459  O   ASP B 191      -1.948  -0.854  -8.425  1.00144.55           O  
ATOM   1454  CB  ASP B 191      -0.228   1.257  -9.809  1.00144.55           C  
ATOM   1455  CG  ASP B 191       0.003   2.706 -10.186  1.00144.55           C  
ATOM   1456  OD1 ASP B 191      -0.120   3.574  -9.283  1.00144.55           O  
ATOM   1457  OD2 ASP B 191       0.313   2.964 -11.380  1.00144.55           O1-
ATOM   1460  N   GLY B 192       0.091  -0.848  -7.487  1.00 63.25           N  
ATOM   1461  CA  GLY B 192       0.121  -2.235  -7.123  1.00 63.25           C  
ATOM   1462  C   GLY B 192      -0.930  -2.531  -6.090  1.00 63.25           C  
ATOM   1463  O   GLY B 192      -1.348  -3.679  -5.960  1.00 63.25           O  
ATOM   1464  N   ALA B 193      -1.341  -1.535  -5.274  1.00 63.17           N  
ATOM   1465  CA  ALA B 193      -2.256  -1.825  -4.205  1.00 63.17           C  
ATOM   1467  C   ALA B 193      -3.676  -1.574  -4.625  1.00 63.17           C  
ATOM   1468  O   ALA B 193      -4.004  -0.512  -5.150  1.00 63.17           O  
ATOM   1466  CB  ALA B 193      -2.001  -0.987  -2.941  1.00 63.17           C  
ATOM   1469  N   CYS B 194      -4.557  -2.579  -4.393  1.00129.10           N  
ATOM   1470  CA  CYS B 194      -5.954  -2.484  -4.703  1.00129.10           C  
ATOM   1473  C   CYS B 194      -6.689  -3.588  -4.018  1.00129.10           C  
ATOM   1474  O   CYS B 194      -6.089  -4.514  -3.476  1.00129.10           O  
ATOM   1471  CB  CYS B 194      -6.300  -2.616  -6.191  1.00129.10           C  
ATOM   1472  SG  CYS B 194      -6.147  -1.032  -7.042  1.00129.10           S  
ATOM   1475  N   ASP B 195      -8.030  -3.444  -3.966  1.00 67.74           N  
ATOM   1476  CA  ASP B 195      -8.914  -4.422  -3.400  1.00 67.74           C  
ATOM   1481  C   ASP B 195      -9.071  -5.612  -4.306  1.00 67.74           C  
ATOM   1482  O   ASP B 195      -9.063  -6.749  -3.836  1.00 67.74           O  
ATOM   1477  CB  ASP B 195     -10.304  -3.836  -3.121  1.00 67.74           C  
ATOM   1478  CG  ASP B 195     -10.122  -2.787  -2.033  1.00 67.74           C  
ATOM   1479  OD1 ASP B 195      -9.179  -2.945  -1.211  1.00 67.74           O  
ATOM   1480  OD2 ASP B 195     -10.916  -1.810  -2.013  1.00 67.74           O1-
ATOM   1483  N   LEU B 196      -9.248  -5.394  -5.630  1.00134.17           N  
ATOM   1484  CA  LEU B 196      -9.426  -6.513  -6.519  1.00134.17           C  
ATOM   1489  C   LEU B 196      -8.713  -6.234  -7.812  1.00134.17           C  
ATOM   1490  O   LEU B 196      -8.664  -5.088  -8.258  1.00134.17           O  
ATOM   1485  CB  LEU B 196     -10.896  -6.833  -6.859  1.00134.17           C  
ATOM   1486  CG  LEU B 196     -11.662  -5.711  -7.588  1.00134.17           C  
ATOM   1487  CD1 LEU B 196     -13.111  -6.132  -7.878  1.00134.17           C  
ATOM   1488  CD2 LEU B 196     -11.604  -4.385  -6.814  1.00134.17           C  
ATOM   1491  N   ALA B 197      -8.112  -7.283  -8.430  1.00 75.26           N  
ATOM   1492  CA  ALA B 197      -7.446  -7.105  -9.697  1.00 75.26           C  
ATOM   1494  C   ALA B 197      -8.061  -8.066 -10.683  1.00 75.26           C  
ATOM   1495  O   ALA B 197      -7.675  -9.231 -10.762  1.00 75.26           O  
ATOM   1493  CB  ALA B 197      -5.937  -7.402  -9.635  1.00 75.26           C  
ATOM   1496  N   PRO B 198      -8.985  -7.578 -11.473  1.00110.47           N  
ATOM   1497  CA  PRO B 198      -9.718  -8.372 -12.434  1.00110.47           C  
ATOM   1501  C   PRO B 198      -8.934  -8.852 -13.625  1.00110.47           C  
ATOM   1502  O   PRO B 198      -9.406  -9.747 -14.325  1.00110.47           O  
ATOM   1499  CB  PRO B 198     -10.932  -7.527 -12.828  1.00110.47           C  
ATOM   1500  CG  PRO B 198     -10.573  -6.096 -12.389  1.00110.47           C  
ATOM   1498  CD  PRO B 198      -9.636  -6.310 -11.193  1.00110.47           C  
ATOM   1503  N   LEU B 199      -7.808  -8.192 -13.932  1.00148.79           N  
ATOM   1504  CA  LEU B 199      -6.896  -8.461 -15.013  1.00148.79           C  
ATOM   1509  C   LEU B 199      -5.969  -9.618 -14.738  1.00148.79           C  
ATOM   1510  O   LEU B 199      -5.354 -10.140 -15.664  1.00148.79           O  
ATOM   1505  CB  LEU B 199      -5.996  -7.250 -15.331  1.00148.79           C  
ATOM   1506  CG  LEU B 199      -6.721  -6.051 -15.973  1.00148.79           C  
ATOM   1507  CD1 LEU B 199      -7.033  -6.307 -17.453  1.00148.79           C  
ATOM   1508  CD2 LEU B 199      -7.978  -5.662 -15.182  1.00148.79           C  
ATOM   1511  N   SER B 200      -5.781 -10.005 -13.459  1.00 71.28           N  
ATOM   1512  CA  SER B 200      -4.742 -10.932 -13.070  0.68 71.28           C  
ATOM   1515  C   SER B 200      -4.656 -12.155 -13.944  1.00 71.28           C  
ATOM   1516  O   SER B 200      -5.662 -12.759 -14.315  1.00 71.28           O  
ATOM   1513  CB  SER B 200      -4.878 -11.426 -11.620  0.68 71.28           C  
ATOM   1514  OG  SER B 200      -4.772 -10.332 -10.720  0.68 71.28           O  
ATOM   1517  N   GLY B 201      -3.400 -12.522 -14.303  1.00 47.79           N  
ATOM   1518  CA  GLY B 201      -3.066 -13.719 -15.028  1.00 47.79           C  
ATOM   1519  C   GLY B 201      -3.135 -13.519 -16.513  1.00 47.79           C  
ATOM   1520  O   GLY B 201      -2.729 -14.400 -17.272  1.00 47.79           O  
ATOM   1521  N   LEU B 202      -3.616 -12.353 -16.970  1.00 80.79           N  
ATOM   1522  CA  LEU B 202      -3.801 -12.133 -18.376  1.00 80.79           C  
ATOM   1527  C   LEU B 202      -2.526 -11.686 -19.004  1.00 80.79           C  
ATOM   1528  O   LEU B 202      -1.785 -10.880 -18.443  1.00 80.79           O  
ATOM   1523  CB  LEU B 202      -4.802 -11.003 -18.681  1.00 80.79           C  
ATOM   1524  CG  LEU B 202      -6.261 -11.328 -18.334  1.00 80.79           C  
ATOM   1525  CD1 LEU B 202      -7.187 -10.144 -18.657  1.00 80.79           C  
ATOM   1526  CD2 LEU B 202      -6.703 -12.617 -19.043  1.00 80.79           C  
ATOM   1529  N   ALA B 203      -2.250 -12.228 -20.206  1.00 69.45           N  
ATOM   1530  CA  ALA B 203      -1.152 -11.776 -20.997  1.00 69.45           C  
ATOM   1532  C   ALA B 203      -1.621 -10.479 -21.561  1.00 69.45           C  
ATOM   1533  O   ALA B 203      -2.816 -10.178 -21.554  1.00 69.45           O  
ATOM   1531  CB  ALA B 203      -0.796 -12.712 -22.168  1.00 69.45           C  
ATOM   1534  N   LYS B 204      -0.681  -9.660 -22.044  1.00226.58           N  
ATOM   1535  CA  LYS B 204      -1.039  -8.363 -22.508  1.00226.58           C  
ATOM   1541  C   LYS B 204      -1.949  -8.466 -23.696  1.00226.58           C  
ATOM   1542  O   LYS B 204      -2.926  -7.730 -23.795  1.00226.58           O  
ATOM   1536  CB  LYS B 204       0.181  -7.544 -22.934  1.00226.58           C  
ATOM   1537  CG  LYS B 204      -0.023  -6.062 -22.662  1.00226.58           C  
ATOM   1538  CD  LYS B 204      -1.358  -5.532 -23.156  1.00226.58           C  
ATOM   1539  CE  LYS B 204      -1.514  -4.054 -22.845  1.00226.58           C  
ATOM   1540  NZ  LYS B 204      -1.392  -3.815 -21.387  1.00226.58           N1+
ATOM   1543  N   HIS B 205      -1.678  -9.395 -24.632  1.00111.75           N  
ATOM   1544  CA  HIS B 205      -2.474  -9.457 -25.822  1.00111.75           C  
ATOM   1551  C   HIS B 205      -3.841  -9.823 -25.389  1.00111.75           C  
ATOM   1552  O   HIS B 205      -4.823  -9.475 -26.037  1.00111.75           O  
ATOM   1547  CB  HIS B 205      -1.988 -10.487 -26.856  1.00111.75           C  
ATOM   1546  CG  HIS B 205      -2.392 -11.893 -26.543  1.00111.75           C  
ATOM   1549  CD2 HIS B 205      -3.482 -12.591 -26.963  1.00111.75           C  
ATOM   1545  ND1 HIS B 205      -1.682 -12.749 -25.735  1.00111.75           N  
ATOM   1550  CE1 HIS B 205      -2.374 -13.916 -25.707  1.00111.75           C  
ATOM   1548  NE2 HIS B 205      -3.471 -13.870 -26.438  1.00111.75           N  
ATOM   1553  N   GLN B 206      -3.923 -10.591 -24.292  1.00 96.31           N  
ATOM   1554  CA  GLN B 206      -5.195 -10.972 -23.776  1.00 96.31           C  
ATOM   1560  C   GLN B 206      -5.903  -9.751 -23.269  1.00 96.31           C  
ATOM   1561  O   GLN B 206      -7.091  -9.587 -23.531  1.00 96.31           O  
ATOM   1555  CB  GLN B 206      -5.069 -12.044 -22.679  1.00 96.31           C  
ATOM   1556  CG  GLN B 206      -4.511 -13.346 -23.266  1.00 96.31           C  
ATOM   1557  CD  GLN B 206      -4.272 -14.367 -22.163  1.00 96.31           C  
ATOM   1559  NE2 GLN B 206      -4.219 -15.667 -22.553  1.00 96.31           N  
ATOM   1558  OE1 GLN B 206      -4.131 -14.021 -20.992  1.00 96.31           O  
ATOM   1562  N   VAL B 207      -5.212  -8.842 -22.547  1.00159.31           N  
ATOM   1563  CA  VAL B 207      -5.917  -7.670 -22.105  1.00159.31           C  
ATOM   1567  C   VAL B 207      -6.314  -6.852 -23.298  1.00159.31           C  
ATOM   1568  O   VAL B 207      -7.415  -6.310 -23.332  1.00159.31           O  
ATOM   1564  CB  VAL B 207      -5.200  -6.787 -21.107  1.00159.31           C  
ATOM   1565  CG1 VAL B 207      -5.075  -7.551 -19.787  1.00159.31           C  
ATOM   1566  CG2 VAL B 207      -3.850  -6.317 -21.652  1.00159.31           C  
ATOM   1569  N   ARG B 208      -5.438  -6.729 -24.315  1.00171.63           N  
ATOM   1570  CA  ARG B 208      -5.785  -5.935 -25.467  1.00171.63           C  
ATOM   1578  C   ARG B 208      -6.907  -6.584 -26.213  1.00171.63           C  
ATOM   1579  O   ARG B 208      -7.769  -5.894 -26.750  1.00171.63           O  
ATOM   1571  CB  ARG B 208      -4.609  -5.656 -26.429  1.00171.63           C  
ATOM   1572  CG  ARG B 208      -3.946  -6.892 -27.036  1.00171.63           C  
ATOM   1573  CD  ARG B 208      -2.833  -6.562 -28.037  1.00171.63           C  
ATOM   1574  NE  ARG B 208      -1.548  -6.482 -27.287  1.00171.63           N  
ATOM   1575  CZ  ARG B 208      -1.186  -5.324 -26.665  1.00171.63           C  
ATOM   1576  NH1 ARG B 208      -2.030  -4.255 -26.683  1.00171.63           N1+
ATOM   1577  NH2 ARG B 208       0.017  -5.245 -26.026  1.00171.63           N  
ATOM   1580  N   ALA B 209      -6.923  -7.929 -26.274  1.00 47.21           N  
ATOM   1581  CA  ALA B 209      -7.966  -8.629 -26.967  1.00 47.21           C  
ATOM   1583  C   ALA B 209      -9.256  -8.315 -26.282  1.00 47.21           C  
ATOM   1584  O   ALA B 209     -10.278  -8.104 -26.932  1.00 47.21           O  
ATOM   1582  CB  ALA B 209      -7.773 -10.155 -26.942  1.00 47.21           C  
ATOM   1585  N   LEU B 210      -9.239  -8.285 -24.935  1.00 62.81           N  
ATOM   1586  CA  LEU B 210     -10.426  -7.991 -24.193  1.00 62.81           C  
ATOM   1591  C   LEU B 210     -10.831  -6.581 -24.500  1.00 62.81           C  
ATOM   1592  O   LEU B 210     -12.000  -6.305 -24.757  1.00 62.81           O  
ATOM   1587  CB  LEU B 210     -10.218  -8.088 -22.671  1.00 62.81           C  
ATOM   1588  CG  LEU B 210      -9.793  -9.495 -22.208  1.00 62.81           C  
ATOM   1589  CD1 LEU B 210      -9.720  -9.576 -20.676  1.00 62.81           C  
ATOM   1590  CD2 LEU B 210     -10.682 -10.584 -22.826  1.00 62.81           C  
ATOM   1593  N   ALA B 211      -9.859  -5.649 -24.525  1.00 47.24           N  
ATOM   1594  CA  ALA B 211     -10.156  -4.264 -24.753  1.00 47.24           C  
ATOM   1596  C   ALA B 211     -10.795  -4.123 -26.097  1.00 47.24           C  
ATOM   1597  O   ALA B 211     -11.739  -3.356 -26.267  1.00 47.24           O  
ATOM   1595  CB  ALA B 211      -8.901  -3.374 -24.740  1.00 47.24           C  
ATOM   1598  N   ARG B 212     -10.291  -4.860 -27.100  1.00 88.18           N  
ATOM   1599  CA  ARG B 212     -10.827  -4.763 -28.425  1.00 88.18           C  
ATOM   1607  C   ARG B 212     -12.255  -5.240 -28.403  1.00 88.18           C  
ATOM   1608  O   ARG B 212     -13.134  -4.600 -28.978  1.00 88.18           O  
ATOM   1600  CB  ARG B 212     -10.052  -5.645 -29.416  1.00 88.18           C  
ATOM   1601  CG  ARG B 212     -10.129  -5.178 -30.868  1.00 88.18           C  
ATOM   1602  CD  ARG B 212      -9.359  -6.082 -31.832  1.00 88.18           C  
ATOM   1603  NE  ARG B 212      -8.091  -6.489 -31.159  1.00 88.18           N  
ATOM   1604  CZ  ARG B 212      -6.990  -5.682 -31.140  1.00 88.18           C  
ATOM   1605  NH1 ARG B 212      -7.036  -4.424 -31.664  1.00 88.18           N1+
ATOM   1606  NH2 ARG B 212      -5.828  -6.142 -30.590  1.00 88.18           N  
ATOM   1609  N   ALA B 213     -12.516  -6.375 -27.718  1.00 57.98           N  
ATOM   1610  CA  ALA B 213     -13.813  -7.006 -27.631  1.00 57.98           C  
ATOM   1612  C   ALA B 213     -14.764  -6.092 -26.918  1.00 57.98           C  
ATOM   1613  O   ALA B 213     -15.961  -6.083 -27.201  1.00 57.98           O  
ATOM   1611  CB  ALA B 213     -13.779  -8.342 -26.869  1.00 57.98           C  
ATOM   1614  N   LEU B 214     -14.241  -5.354 -25.925  1.00147.74           N  
ATOM   1615  CA  LEU B 214     -14.931  -4.381 -25.126  1.00147.74           C  
ATOM   1620  C   LEU B 214     -15.307  -3.170 -25.946  1.00147.74           C  
ATOM   1621  O   LEU B 214     -16.200  -2.427 -25.541  1.00147.74           O  
ATOM   1616  CB  LEU B 214     -14.129  -3.906 -23.892  1.00147.74           C  
ATOM   1617  CG  LEU B 214     -14.241  -4.802 -22.632  1.00147.74           C  
ATOM   1618  CD1 LEU B 214     -15.566  -4.561 -21.894  1.00147.74           C  
ATOM   1619  CD2 LEU B 214     -14.046  -6.292 -22.943  1.00147.74           C  
ATOM   1622  N   GLY B 215     -14.614  -2.896 -27.082  1.00 52.68           N  
ATOM   1623  CA  GLY B 215     -14.992  -1.776 -27.915  1.00 52.68           C  
ATOM   1624  C   GLY B 215     -13.985  -0.650 -27.897  1.00 52.68           C  
ATOM   1625  O   GLY B 215     -14.282   0.448 -28.365  1.00 52.68           O  
ATOM   1626  N   ALA B 216     -12.769  -0.864 -27.360  1.00 56.49           N  
ATOM   1627  CA  ALA B 216     -11.798   0.203 -27.330  1.00 56.49           C  
ATOM   1629  C   ALA B 216     -11.201   0.434 -28.698  1.00 56.49           C  
ATOM   1630  O   ALA B 216     -11.097  -0.474 -29.521  1.00 56.49           O  
ATOM   1628  CB  ALA B 216     -10.628  -0.061 -26.364  1.00 56.49           C  
ATOM   1631  N   PRO B 217     -10.800   1.660 -28.951  1.00180.65           N  
ATOM   1632  CA  PRO B 217     -10.167   2.003 -30.208  1.00180.65           C  
ATOM   1636  C   PRO B 217      -8.780   1.424 -30.299  1.00180.65           C  
ATOM   1637  O   PRO B 217      -8.127   1.246 -29.274  1.00180.65           O  
ATOM   1634  CB  PRO B 217     -10.188   3.527 -30.280  1.00180.65           C  
ATOM   1635  CG  PRO B 217     -11.400   3.920 -29.417  1.00180.65           C  
ATOM   1633  CD  PRO B 217     -11.510   2.793 -28.377  1.00180.65           C  
ATOM   1638  N   GLU B 218      -8.291   1.179 -31.531  1.00110.63           N  
ATOM   1639  CA  GLU B 218      -7.051   0.497 -31.789  1.00110.63           C  
ATOM   1645  C   GLU B 218      -5.871   1.221 -31.211  1.00110.63           C  
ATOM   1646  O   GLU B 218      -4.959   0.598 -30.668  1.00110.63           O  
ATOM   1640  CB  GLU B 218      -6.794   0.306 -33.291  1.00110.63           C  
ATOM   1641  CG  GLU B 218      -7.818  -0.627 -33.940  1.00110.63           C  
ATOM   1642  CD  GLU B 218      -7.614  -2.012 -33.347  1.00110.63           C  
ATOM   1643  OE1 GLU B 218      -6.456  -2.502 -33.410  1.00110.63           O  
ATOM   1644  OE2 GLU B 218      -8.600  -2.595 -32.822  1.00110.63           O1-
ATOM   1647  N   ASN B 219      -5.843   2.558 -31.296  1.00 59.36           N  
ATOM   1648  CA  ASN B 219      -4.683   3.249 -30.814  1.00 59.36           C  
ATOM   1653  C   ASN B 219      -4.534   2.972 -29.352  1.00 59.36           C  
ATOM   1654  O   ASN B 219      -3.423   2.830 -28.842  1.00 59.36           O  
ATOM   1649  CB  ASN B 219      -4.761   4.775 -31.030  1.00 59.36           C  
ATOM   1650  CG  ASN B 219      -5.976   5.331 -30.297  1.00 59.36           C  
ATOM   1652  ND2 ASN B 219      -5.799   6.499 -29.622  1.00 59.36           N  
ATOM   1651  OD1 ASN B 219      -7.058   4.746 -30.327  1.00 59.36           O  
ATOM   1655  N   LEU B 220      -5.672   2.918 -28.640  1.00 80.60           N  
ATOM   1656  CA  LEU B 220      -5.699   2.666 -27.232  1.00 80.60           C  
ATOM   1661  C   LEU B 220      -5.297   1.257 -26.960  1.00 80.60           C  
ATOM   1662  O   LEU B 220      -4.574   0.979 -26.006  1.00 80.60           O  
ATOM   1657  CB  LEU B 220      -7.091   2.870 -26.609  1.00 80.60           C  
ATOM   1658  CG  LEU B 220      -7.592   4.320 -26.713  1.00 80.60           C  
ATOM   1659  CD1 LEU B 220      -8.968   4.489 -26.052  1.00 80.60           C  
ATOM   1660  CD2 LEU B 220      -6.542   5.307 -26.178  1.00 80.60           C  
ATOM   1663  N   VAL B 221      -5.745   0.318 -27.808  1.00144.54           N  
ATOM   1664  CA  VAL B 221      -5.461  -1.051 -27.520  1.00144.54           C  
ATOM   1668  C   VAL B 221      -3.968  -1.244 -27.487  1.00144.54           C  
ATOM   1669  O   VAL B 221      -3.467  -2.026 -26.686  1.00144.54           O  
ATOM   1665  CB  VAL B 221      -6.052  -2.025 -28.499  1.00144.54           C  
ATOM   1666  CG1 VAL B 221      -5.269  -1.990 -29.819  1.00144.54           C  
ATOM   1667  CG2 VAL B 221      -6.055  -3.403 -27.823  1.00144.54           C  
ATOM   1670  N   GLU B 222      -3.235  -0.520 -28.355  1.00179.91           N  
ATOM   1671  CA  GLU B 222      -1.816  -0.599 -28.643  1.00179.91           C  
ATOM   1677  C   GLU B 222      -0.752  -0.067 -27.652  1.00179.91           C  
ATOM   1678  O   GLU B 222       0.396  -0.488 -27.788  1.00179.91           O  
ATOM   1672  CB  GLU B 222      -1.476  -0.033 -30.030  1.00179.91           C  
ATOM   1673  CG  GLU B 222      -2.132  -0.845 -31.150  1.00179.91           C  
ATOM   1674  CD  GLU B 222      -1.779  -2.311 -30.926  1.00179.91           C  
ATOM   1675  OE1 GLU B 222      -0.726  -2.579 -30.287  1.00179.91           O  
ATOM   1676  OE2 GLU B 222      -2.563  -3.182 -31.386  1.00179.91           O1-
ATOM   1679  N   LYS B 223      -1.006   0.871 -26.691  1.00236.56           N  
ATOM   1680  CA  LYS B 223       0.043   1.509 -25.847  1.00236.56           C  
ATOM   1686  C   LYS B 223       1.071   0.519 -25.185  1.00236.56           C  
ATOM   1687  O   LYS B 223       0.644  -0.597 -24.907  1.00236.56           O  
ATOM   1681  CB  LYS B 223      -0.540   2.387 -24.724  1.00236.56           C  
ATOM   1682  CG  LYS B 223      -0.979   3.783 -25.175  1.00236.56           C  
ATOM   1683  CD  LYS B 223       0.188   4.680 -25.599  1.00236.56           C  
ATOM   1684  CE  LYS B 223       0.525   4.611 -27.089  1.00236.56           C  
ATOM   1685  NZ  LYS B 223      -0.253   5.630 -27.830  1.00236.56           N1+
ATOM   1688  N   ILE B 224       2.402   0.891 -24.855  1.00359.06           N  
ATOM   1689  CA  ILE B 224       3.513  -0.106 -24.542  1.00359.06           C  
ATOM   1694  C   ILE B 224       4.776   0.007 -23.469  1.00359.06           C  
ATOM   1695  O   ILE B 224       4.802   1.108 -22.892  1.00359.06           O  
ATOM   1690  CB  ILE B 224       4.220  -0.490 -25.807  1.00359.06           C  
ATOM   1691  CG1 ILE B 224       4.927   0.744 -26.397  1.00359.06           C  
ATOM   1692  CG2 ILE B 224       3.199  -1.124 -26.764  1.00359.06           C  
ATOM   1693  CD1 ILE B 224       5.909   0.416 -27.520  1.00359.06           C  
ATOM   1696  N   PRO B 225       5.664  -1.212 -23.119  1.00455.79           N  
ATOM   1697  CA  PRO B 225       7.017  -1.641 -22.408  1.00455.79           C  
ATOM   1701  C   PRO B 225       8.458  -1.904 -22.971  1.00455.79           C  
ATOM   1702  O   PRO B 225       9.251  -2.540 -22.254  1.00455.79           O  
ATOM   1699  CB  PRO B 225       6.668  -2.914 -21.649  1.00455.79           C  
ATOM   1700  CG  PRO B 225       5.597  -3.565 -22.527  1.00455.79           C  
ATOM   1698  CD  PRO B 225       4.811  -2.387 -23.124  1.00455.79           C  
ATOM   1703  N   THR B 226       8.850  -1.510 -24.198  1.00298.88           N  
ATOM   1704  CA  THR B 226      10.071  -1.883 -24.909  1.00298.88           C  
ATOM   1708  C   THR B 226      11.347  -1.841 -24.113  1.00298.88           C  
ATOM   1709  O   THR B 226      11.581  -2.673 -23.233  1.00298.88           O  
ATOM   1705  CB  THR B 226      10.252  -1.030 -26.127  1.00298.88           C  
ATOM   1707  CG2 THR B 226       9.053  -1.250 -27.062  1.00298.88           C  
ATOM   1706  OG1 THR B 226      10.338   0.340 -25.764  1.00298.88           O  
ATOM   1710  N   ALA B 227      12.301  -1.010 -24.579  1.00 71.82           N  
ATOM   1711  CA  ALA B 227      13.570  -0.918 -23.922  1.00 71.82           C  
ATOM   1713  C   ALA B 227      13.399  -0.293 -22.578  1.00 71.82           C  
ATOM   1714  O   ALA B 227      13.886  -0.808 -21.573  1.00 71.82           O  
ATOM   1712  CB  ALA B 227      14.585  -0.058 -24.697  1.00 71.82           C  
ATOM   1715  N   ASP B 228      12.655   0.828 -22.530  1.00200.48           N  
ATOM   1716  CA  ASP B 228      12.521   1.572 -21.316  1.00200.48           C  
ATOM   1721  C   ASP B 228      13.901   1.828 -20.809  1.00200.48           C  
ATOM   1722  O   ASP B 228      14.134   1.859 -19.601  1.00200.48           O  
ATOM   1717  CB  ASP B 228      11.706   0.860 -20.223  1.00200.48           C  
ATOM   1718  CG  ASP B 228      10.241   0.965 -20.616  1.00200.48           C  
ATOM   1719  OD1 ASP B 228       9.940   1.759 -21.548  1.00200.48           O  
ATOM   1720  OD2 ASP B 228       9.404   0.263 -19.990  1.00200.48           O1-
ATOM   1723  N   LEU B 229      14.855   2.029 -21.740  1.00234.14           N  
ATOM   1724  CA  LEU B 229      16.213   2.276 -21.355  1.00234.14           C  
ATOM   1729  C   LEU B 229      16.701   3.489 -22.072  1.00234.14           C  
ATOM   1730  O   LEU B 229      16.050   3.999 -22.981  1.00234.14           O  
ATOM   1725  CB  LEU B 229      17.190   1.131 -21.680  1.00234.14           C  
ATOM   1726  CG  LEU B 229      16.970  -0.129 -20.824  1.00234.14           C  
ATOM   1727  CD1 LEU B 229      18.016  -1.209 -21.145  1.00234.14           C  
ATOM   1728  CD2 LEU B 229      16.917   0.220 -19.328  1.00234.14           C  
ATOM   1731  N   GLU B 230      17.875   3.990 -21.641  1.00253.42           N  
ATOM   1732  CA  GLU B 230      18.464   5.164 -22.211  1.00253.42           C  
ATOM   1738  C   GLU B 230      19.889   4.814 -22.467  1.00253.42           C  
ATOM   1739  O   GLU B 230      20.245   3.640 -22.567  1.00253.42           O  
ATOM   1733  CB  GLU B 230      18.516   6.350 -21.238  1.00253.42           C  
ATOM   1734  CG  GLU B 230      17.158   6.691 -20.632  1.00253.42           C  
ATOM   1735  CD  GLU B 230      16.933   5.713 -19.489  1.00253.42           C  
ATOM   1736  OE1 GLU B 230      17.920   5.034 -19.096  1.00253.42           O  
ATOM   1737  OE2 GLU B 230      15.779   5.630 -18.990  1.00253.42           O1-
ATOM   1740  N   ASP B 231      20.741   5.846 -22.610  1.00168.38           N  
ATOM   1741  CA  ASP B 231      22.143   5.611 -22.766  1.00168.38           C  
ATOM   1746  C   ASP B 231      22.618   5.215 -21.406  1.00168.38           C  
ATOM   1747  O   ASP B 231      21.819   5.112 -20.477  1.00168.38           O  
ATOM   1742  CB  ASP B 231      22.937   6.844 -23.243  1.00168.38           C  
ATOM   1743  CG  ASP B 231      22.664   7.033 -24.733  1.00168.38           C  
ATOM   1744  OD1 ASP B 231      22.501   5.999 -25.434  1.00168.38           O  
ATOM   1745  OD2 ASP B 231      22.614   8.206 -25.191  1.00168.38           O1-
ATOM   1748  N   LEU B 232      23.925   4.946 -21.248  1.00272.93           N  
ATOM   1749  CA  LEU B 232      24.365   4.491 -19.963  1.00272.93           C  
ATOM   1754  C   LEU B 232      24.564   5.671 -19.070  1.00272.93           C  
ATOM   1755  O   LEU B 232      25.647   6.254 -19.033  1.00272.93           O  
ATOM   1750  CB  LEU B 232      25.701   3.732 -20.032  1.00272.93           C  
ATOM   1751  CG  LEU B 232      26.202   3.236 -18.667  1.00272.93           C  
ATOM   1752  CD1 LEU B 232      25.248   2.194 -18.066  1.00272.93           C  
ATOM   1753  CD2 LEU B 232      27.654   2.739 -18.758  1.00272.93           C  
ATOM   1756  N   ARG B 233      23.512   6.062 -18.320  1.00368.47           N  
ATOM   1757  CA  ARG B 233      23.689   7.148 -17.404  1.00368.47           C  
ATOM   1765  C   ARG B 233      22.423   7.334 -16.628  1.00368.47           C  
ATOM   1766  O   ARG B 233      21.318   7.082 -17.108  1.00368.47           O  
ATOM   1758  CB  ARG B 233      23.999   8.483 -18.094  1.00368.47           C  
ATOM   1759  CG  ARG B 233      22.875   8.964 -19.010  1.00368.47           C  
ATOM   1760  CD  ARG B 233      23.251  10.216 -19.797  1.00368.47           C  
ATOM   1761  NE  ARG B 233      23.727  11.218 -18.803  1.00368.47           N  
ATOM   1762  CZ  ARG B 233      23.605  12.552 -19.055  1.00368.47           C  
ATOM   1763  NH1 ARG B 233      23.005  12.979 -20.204  1.00368.47           N1+
ATOM   1764  NH2 ARG B 233      24.084  13.459 -18.155  1.00368.47           N  
ATOM   1767  N   PRO B 234      22.608   7.730 -15.401  1.00172.65           N  
ATOM   1768  CA  PRO B 234      21.525   8.051 -14.510  1.00172.65           C  
ATOM   1772  C   PRO B 234      20.960   9.406 -14.810  1.00172.65           C  
ATOM   1773  O   PRO B 234      19.925   9.755 -14.243  1.00172.65           O  
ATOM   1770  CB  PRO B 234      22.098   7.944 -13.093  1.00172.65           C  
ATOM   1771  CG  PRO B 234      23.624   7.983 -13.284  1.00172.65           C  
ATOM   1769  CD  PRO B 234      23.822   7.381 -14.683  1.00172.65           C  
ATOM   1774  N   GLY B 235      21.608  10.178 -15.702  1.00129.70           N  
ATOM   1775  CA  GLY B 235      21.246  11.553 -15.894  1.00129.70           C  
ATOM   1776  C   GLY B 235      19.819  11.721 -16.314  1.00129.70           C  
ATOM   1777  O   GLY B 235      19.115  12.556 -15.749  1.00129.70           O  
ATOM   1778  N   HIS B 236      19.327  10.952 -17.302  1.00229.66           N  
ATOM   1779  CA  HIS B 236      17.977  11.232 -17.702  1.00229.66           C  
ATOM   1786  C   HIS B 236      17.257   9.963 -17.969  1.00229.66           C  
ATOM   1787  O   HIS B 236      17.816   8.996 -18.482  1.00229.66           O  
ATOM   1782  CB  HIS B 236      17.870  12.017 -19.022  1.00229.66           C  
ATOM   1781  CG  HIS B 236      18.265  13.459 -18.932  1.00229.66           C  
ATOM   1784  CD2 HIS B 236      19.496  14.039 -18.954  1.00229.66           C  
ATOM   1780  ND1 HIS B 236      17.364  14.493 -18.818  1.00229.66           N  
ATOM   1785  CE1 HIS B 236      18.088  15.640 -18.780  1.00229.66           C  
ATOM   1783  NE2 HIS B 236      19.387  15.414 -18.860  1.00229.66           N  
ATOM   1788  N   PRO B 237      16.010   9.953 -17.592  1.00115.69           N  
ATOM   1789  CA  PRO B 237      15.164   8.858 -17.953  1.00115.69           C  
ATOM   1793  C   PRO B 237      14.793   9.139 -19.373  1.00115.69           C  
ATOM   1794  O   PRO B 237      14.601  10.308 -19.704  1.00115.69           O  
ATOM   1791  CB  PRO B 237      13.989   8.885 -16.973  1.00115.69           C  
ATOM   1792  CG  PRO B 237      14.055  10.281 -16.325  1.00115.69           C  
ATOM   1790  CD  PRO B 237      15.546  10.644 -16.403  1.00115.69           C  
ATOM   1795  N   ASP B 238      14.686   8.112 -20.234  1.00203.13           N  
ATOM   1796  CA  ASP B 238      14.338   8.406 -21.593  1.00203.13           C  
ATOM   1801  C   ASP B 238      13.102   7.635 -21.903  1.00203.13           C  
ATOM   1802  O   ASP B 238      12.684   6.785 -21.118  1.00203.13           O  
ATOM   1797  CB  ASP B 238      15.399   7.979 -22.620  1.00203.13           C  
ATOM   1798  CG  ASP B 238      15.104   8.711 -23.922  1.00203.13           C  
ATOM   1799  OD1 ASP B 238      14.557   9.844 -23.849  1.00203.13           O  
ATOM   1800  OD2 ASP B 238      15.415   8.149 -25.006  1.00203.13           O1-
ATOM   1803  N   GLU B 239      12.452   7.937 -23.042  1.00182.96           N  
ATOM   1804  CA  GLU B 239      11.306   7.149 -23.374  1.00182.96           C  
ATOM   1810  C   GLU B 239      11.832   5.768 -23.560  1.00182.96           C  
ATOM   1811  O   GLU B 239      11.286   4.813 -23.010  1.00182.96           O  
ATOM   1805  CB  GLU B 239      10.629   7.574 -24.690  1.00182.96           C  
ATOM   1806  CG  GLU B 239       9.329   6.816 -24.976  1.00182.96           C  
ATOM   1807  CD  GLU B 239       8.311   7.226 -23.921  1.00182.96           C  
ATOM   1808  OE1 GLU B 239       8.619   8.171 -23.144  1.00182.96           O  
ATOM   1809  OE2 GLU B 239       7.216   6.604 -23.873  1.00182.96           O1-
ATOM   1812  N   ALA B 240      12.934   5.676 -24.341  1.00265.53           N  
ATOM   1813  CA  ALA B 240      13.694   4.493 -24.640  1.00265.53           C  
ATOM   1815  C   ALA B 240      13.534   4.171 -26.086  1.00265.53           C  
ATOM   1816  O   ALA B 240      12.661   4.705 -26.770  1.00265.53           O  
ATOM   1814  CB  ALA B 240      13.328   3.224 -23.855  1.00265.53           C  
ATOM   1817  N   SER B 241      14.417   3.286 -26.584  1.00186.03           N  
ATOM   1818  CA  SER B 241      14.352   2.819 -27.935  1.00186.03           C  
ATOM   1821  C   SER B 241      13.453   1.628 -27.925  1.00186.03           C  
ATOM   1822  O   SER B 241      12.926   1.248 -26.880  1.00186.03           O  
ATOM   1819  CB  SER B 241      15.709   2.368 -28.508  1.00186.03           C  
ATOM   1820  OG  SER B 241      16.568   3.485 -28.686  1.00186.03           O  
ATOM   1823  N   HIS B 242      13.229   1.016 -29.102  1.00172.86           N  
ATOM   1824  CA  HIS B 242      12.390  -0.144 -29.125  1.00172.86           C  
ATOM   1831  C   HIS B 242      13.091  -1.211 -28.360  1.00172.86           C  
ATOM   1832  O   HIS B 242      14.318  -1.259 -28.304  1.00172.86           O  
ATOM   1827  CB  HIS B 242      12.049  -0.673 -30.531  1.00172.86           C  
ATOM   1826  CG  HIS B 242      10.942   0.098 -31.192  1.00172.86           C  
ATOM   1829  CD2 HIS B 242      10.960   1.316 -31.799  1.00172.86           C  
ATOM   1825  ND1 HIS B 242       9.638  -0.340 -31.270  1.00172.86           N  
ATOM   1830  CE1 HIS B 242       8.936   0.628 -31.913  1.00172.86           C  
ATOM   1828  NE2 HIS B 242       9.696   1.653 -32.253  1.00172.86           N  
ATOM   1833  N   GLY B 243      12.302  -2.098 -27.732  1.00 60.10           N  
ATOM   1834  CA  GLY B 243      12.853  -3.099 -26.879  1.00 60.10           C  
ATOM   1835  C   GLY B 243      11.801  -4.133 -26.666  1.00 60.10           C  
ATOM   1836  O   GLY B 243      11.335  -4.764 -27.613  1.00 60.10           O  
ATOM   1837  N   VAL B 244      11.392  -4.333 -25.399  1.00146.97           N  
ATOM   1838  CA  VAL B 244      10.475  -5.394 -25.160  0.57146.97           C  
ATOM   1842  C   VAL B 244       9.075  -4.946 -25.352  1.00146.97           C  
ATOM   1843  O   VAL B 244       8.524  -4.122 -24.621  1.00146.97           O  
ATOM   1839  CB  VAL B 244      10.632  -6.047 -23.813  0.57146.97           C  
ATOM   1840  CG1 VAL B 244      10.290  -5.035 -22.714  0.57146.97           C  
ATOM   1841  CG2 VAL B 244       9.769  -7.316 -23.773  0.57146.97           C  
ATOM   1844  N   THR B 245       8.469  -5.521 -26.399  1.00121.28           N  
ATOM   1845  CA  THR B 245       7.112  -5.259 -26.710  1.00121.28           C  
ATOM   1849  C   THR B 245       6.327  -6.224 -25.905  1.00121.28           C  
ATOM   1850  O   THR B 245       6.852  -7.175 -25.329  1.00121.28           O  
ATOM   1846  CB  THR B 245       6.796  -5.502 -28.160  1.00121.28           C  
ATOM   1848  CG2 THR B 245       7.103  -6.969 -28.504  1.00121.28           C  
ATOM   1847  OG1 THR B 245       5.432  -5.212 -28.423  1.00121.28           O  
ATOM   1851  N   TYR B 246       5.022  -5.979 -25.814  1.00150.93           N  
ATOM   1852  CA  TYR B 246       4.235  -6.919 -25.105  1.00150.93           C  
ATOM   1861  C   TYR B 246       4.253  -8.198 -25.857  1.00150.93           C  
ATOM   1862  O   TYR B 246       4.194  -9.253 -25.237  1.00150.93           O  
ATOM   1853  CB  TYR B 246       2.757  -6.544 -24.906  1.00150.93           C  
ATOM   1854  CG  TYR B 246       2.657  -5.547 -23.805  1.00150.93           C  
ATOM   1855  CD1 TYR B 246       3.092  -5.874 -22.540  1.00150.93           C  
ATOM   1856  CD2 TYR B 246       2.086  -4.313 -24.012  1.00150.93           C  
ATOM   1857  CE1 TYR B 246       2.993  -4.976 -21.504  1.00150.93           C  
ATOM   1858  CE2 TYR B 246       1.979  -3.410 -22.978  1.00150.93           C  
ATOM   1859  CZ  TYR B 246       2.441  -3.737 -21.723  1.00150.93           C  
ATOM   1860  OH  TYR B 246       2.338  -2.815 -20.658  1.00150.93           O  
ATOM   1863  N   ALA B 247       4.333  -8.142 -27.203  1.00 63.35           N  
ATOM   1864  CA  ALA B 247       4.257  -9.333 -28.003  1.00 63.35           C  
ATOM   1866  C   ALA B 247       5.320 -10.253 -27.525  1.00 63.35           C  
ATOM   1867  O   ALA B 247       5.107 -11.457 -27.397  1.00 63.35           O  
ATOM   1865  CB  ALA B 247       4.494  -9.060 -29.499  1.00 63.35           C  
ATOM   1868  N   GLU B 248       6.502  -9.697 -27.239  1.00 73.66           N  
ATOM   1869  CA  GLU B 248       7.569 -10.499 -26.734  1.00 73.66           C  
ATOM   1875  C   GLU B 248       7.229 -10.988 -25.347  1.00 73.66           C  
ATOM   1876  O   GLU B 248       7.451 -12.153 -25.026  1.00 73.66           O  
ATOM   1870  CB  GLU B 248       8.886  -9.707 -26.681  1.00 73.66           C  
ATOM   1871  CG  GLU B 248       9.391  -9.331 -28.078  1.00 73.66           C  
ATOM   1872  CD  GLU B 248      10.525  -8.327 -27.935  1.00 73.66           C  
ATOM   1873  OE1 GLU B 248      10.774  -7.878 -26.784  1.00 73.66           O  
ATOM   1874  OE2 GLU B 248      11.156  -7.990 -28.973  1.00 73.66           O1-
ATOM   1877  N   ILE B 249       6.649 -10.117 -24.492  1.00 71.37           N  
ATOM   1878  CA  ILE B 249       6.377 -10.463 -23.119  1.00 71.37           C  
ATOM   1883  C   ILE B 249       5.402 -11.593 -23.087  1.00 71.37           C  
ATOM   1884  O   ILE B 249       5.568 -12.551 -22.335  1.00 71.37           O  
ATOM   1879  CB  ILE B 249       5.781  -9.325 -22.338  1.00 71.37           C  
ATOM   1880  CG1 ILE B 249       6.778  -8.157 -22.249  1.00 71.37           C  
ATOM   1881  CG2 ILE B 249       5.334  -9.866 -20.969  1.00 71.37           C  
ATOM   1882  CD1 ILE B 249       6.167  -6.873 -21.687  1.00 71.37           C  
ATOM   1885  N   ASP B 250       4.354 -11.505 -23.919  1.00 60.78           N  
ATOM   1886  CA  ASP B 250       3.329 -12.502 -23.949  1.00 60.78           C  
ATOM   1891  C   ASP B 250       3.908 -13.805 -24.396  1.00 60.78           C  
ATOM   1892  O   ASP B 250       3.573 -14.854 -23.848  1.00 60.78           O  
ATOM   1887  CB  ASP B 250       2.199 -12.178 -24.938  1.00 60.78           C  
ATOM   1888  CG  ASP B 250       1.401 -11.000 -24.407  1.00 60.78           C  
ATOM   1889  OD1 ASP B 250       1.504 -10.699 -23.188  1.00 60.78           O  
ATOM   1890  OD2 ASP B 250       0.670 -10.385 -25.227  1.00 60.78           O1-
ATOM   1893  N   ALA B 251       4.798 -13.775 -25.404  1.00 34.85           N  
ATOM   1894  CA  ALA B 251       5.347 -14.996 -25.909  1.00 34.85           C  
ATOM   1896  C   ALA B 251       6.077 -15.642 -24.782  1.00 34.85           C  
ATOM   1897  O   ALA B 251       6.018 -16.857 -24.603  1.00 34.85           O  
ATOM   1895  CB  ALA B 251       6.340 -14.783 -27.063  1.00 34.85           C  
ATOM   1898  N   PHE B 252       6.776 -14.823 -23.979  1.00 64.62           N  
ATOM   1899  CA  PHE B 252       7.536 -15.326 -22.875  1.00 64.62           C  
ATOM   1907  C   PHE B 252       6.602 -16.006 -21.912  1.00 64.62           C  
ATOM   1908  O   PHE B 252       6.851 -17.135 -21.494  1.00 64.62           O  
ATOM   1900  CB  PHE B 252       8.246 -14.194 -22.111  1.00 64.62           C  
ATOM   1901  CG  PHE B 252       9.041 -14.786 -20.999  1.00 64.62           C  
ATOM   1902  CD1 PHE B 252      10.288 -15.312 -21.246  1.00 64.62           C  
ATOM   1903  CD2 PHE B 252       8.549 -14.809 -19.714  1.00 64.62           C  
ATOM   1904  CE1 PHE B 252      11.035 -15.858 -20.229  1.00 64.62           C  
ATOM   1905  CE2 PHE B 252       9.293 -15.353 -18.694  1.00 64.62           C  
ATOM   1906  CZ  PHE B 252      10.537 -15.880 -18.950  1.00 64.62           C  
ATOM   1909  N   LEU B 253       5.477 -15.359 -21.550  1.00124.86           N  
ATOM   1910  CA  LEU B 253       4.603 -15.969 -20.580  1.00124.86           C  
ATOM   1915  C   LEU B 253       4.001 -17.246 -21.101  1.00124.86           C  
ATOM   1916  O   LEU B 253       3.741 -18.169 -20.329  1.00124.86           O  
ATOM   1911  CB  LEU B 253       3.458 -15.079 -20.065  1.00124.86           C  
ATOM   1912  CG  LEU B 253       3.916 -13.987 -19.077  1.00124.86           C  
ATOM   1913  CD1 LEU B 253       4.639 -12.829 -19.774  1.00124.86           C  
ATOM   1914  CD2 LEU B 253       2.764 -13.530 -18.176  1.00124.86           C  
ATOM   1917  N   HIS B 254       3.696 -17.299 -22.409  1.00103.65           N  
ATOM   1918  CA  HIS B 254       3.118 -18.440 -23.074  1.00103.65           C  
ATOM   1925  C   HIS B 254       4.106 -19.547 -23.279  1.00103.65           C  
ATOM   1926  O   HIS B 254       3.703 -20.688 -23.498  1.00103.65           O  
ATOM   1921  CB  HIS B 254       2.497 -18.113 -24.435  1.00103.65           C  
ATOM   1920  CG  HIS B 254       1.219 -17.375 -24.238  1.00103.65           C  
ATOM   1923  CD2 HIS B 254       0.517 -17.176 -23.090  1.00103.65           C  
ATOM   1919  ND1 HIS B 254       0.508 -16.748 -25.233  1.00103.65           N  
ATOM   1924  CE1 HIS B 254      -0.583 -16.204 -24.639  1.00103.65           C  
ATOM   1922  NE2 HIS B 254      -0.621 -16.435 -23.341  1.00103.65           N  
ATOM   1927  N   GLY B 255       5.418 -19.244 -23.288  1.00 41.31           N  
ATOM   1928  CA  GLY B 255       6.386 -20.281 -23.510  1.00 41.31           C  
ATOM   1929  C   GLY B 255       6.641 -20.401 -24.984  1.00 41.31           C  
ATOM   1930  O   GLY B 255       7.158 -21.415 -25.452  1.00 41.31           O  
ATOM   1931  N   GLN B 256       6.261 -19.359 -25.748  1.00105.03           N  
ATOM   1932  CA  GLN B 256       6.430 -19.297 -27.177  1.00105.03           C  
ATOM   1938  C   GLN B 256       7.828 -18.808 -27.454  1.00105.03           C  
ATOM   1939  O   GLN B 256       8.485 -18.244 -26.579  1.00105.03           O  
ATOM   1933  CB  GLN B 256       5.477 -18.280 -27.832  1.00105.03           C  
ATOM   1934  CG  GLN B 256       3.999 -18.467 -27.473  1.00105.03           C  
ATOM   1935  CD  GLN B 256       3.493 -19.739 -28.129  1.00105.03           C  
ATOM   1937  NE2 GLN B 256       2.183 -20.047 -27.936  1.00105.03           N  
ATOM   1936  OE1 GLN B 256       4.249 -20.441 -28.796  1.00105.03           O  
ATOM   1940  N   PRO B 257       8.318 -19.021 -28.653  1.00 75.63           N  
ATOM   1941  CA  PRO B 257       9.645 -18.557 -28.967  1.00 75.63           C  
ATOM   1945  C   PRO B 257       9.739 -17.063 -29.059  1.00 75.63           C  
ATOM   1946  O   PRO B 257       8.764 -16.425 -29.453  1.00 75.63           O  
ATOM   1943  CB  PRO B 257      10.061 -19.296 -30.236  1.00 75.63           C  
ATOM   1944  CG  PRO B 257       9.277 -20.618 -30.148  1.00 75.63           C  
ATOM   1942  CD  PRO B 257       8.008 -20.258 -29.356  1.00 75.63           C  
ATOM   1947  N   LEU B 258      10.896 -16.487 -28.666  1.00176.83           N  
ATOM   1948  CA  LEU B 258      11.088 -15.064 -28.741  1.00176.83           C  
ATOM   1953  C   LEU B 258      12.563 -14.783 -28.733  1.00176.83           C  
ATOM   1954  O   LEU B 258      13.372 -15.673 -28.474  1.00176.83           O  
ATOM   1949  CB  LEU B 258      10.389 -14.296 -27.599  1.00176.83           C  
ATOM   1950  CG  LEU B 258      10.677 -14.816 -26.176  1.00176.83           C  
ATOM   1951  CD1 LEU B 258      12.099 -14.481 -25.711  1.00176.83           C  
ATOM   1952  CD2 LEU B 258       9.595 -14.351 -25.191  1.00176.83           C  
ATOM   1955  N   ARG B 259      12.950 -13.522 -29.030  1.00 92.56           N  
ATOM   1956  CA  ARG B 259      14.339 -13.158 -29.108  1.00 92.56           C  
ATOM   1964  C   ARG B 259      14.957 -13.387 -27.770  1.00 92.56           C  
ATOM   1965  O   ARG B 259      14.321 -13.227 -26.733  1.00 92.56           O  
ATOM   1957  CB  ARG B 259      14.581 -11.674 -29.425  1.00 92.56           C  
ATOM   1958  CG  ARG B 259      14.135 -11.236 -30.816  1.00 92.56           C  
ATOM   1959  CD  ARG B 259      14.471  -9.772 -31.093  1.00 92.56           C  
ATOM   1960  NE  ARG B 259      13.733  -8.964 -30.084  1.00 92.56           N  
ATOM   1961  CZ  ARG B 259      14.406  -8.071 -29.302  1.00 92.56           C  
ATOM   1962  NH1 ARG B 259      15.758  -7.931 -29.434  1.00 92.56           N1+
ATOM   1963  NH2 ARG B 259      13.729  -7.329 -28.379  1.00 92.56           N  
ATOM   1966  N   GLU B 260      16.240 -13.783 -27.768  1.00 81.18           N  
ATOM   1967  CA  GLU B 260      16.922 -14.049 -26.536  1.00 81.18           C  
ATOM   1973  C   GLU B 260      17.046 -12.774 -25.753  1.00 81.18           C  
ATOM   1974  O   GLU B 260      16.935 -12.795 -24.529  1.00 81.18           O  
ATOM   1968  CB  GLU B 260      18.340 -14.615 -26.725  1.00 81.18           C  
ATOM   1969  CG  GLU B 260      18.366 -16.060 -27.227  1.00 81.18           C  
ATOM   1970  CD  GLU B 260      17.980 -16.065 -28.699  1.00 81.18           C  
ATOM   1971  OE1 GLU B 260      18.812 -15.610 -29.529  1.00 81.18           O  
ATOM   1972  OE2 GLU B 260      16.848 -16.520 -29.012  1.00 81.18           O1-
ATOM   1975  N   GLU B 261      17.285 -11.628 -26.429  1.00106.87           N  
ATOM   1976  CA  GLU B 261      17.508 -10.388 -25.737  1.00106.87           C  
ATOM   1982  C   GLU B 261      16.269  -9.945 -25.028  1.00106.87           C  
ATOM   1983  O   GLU B 261      16.331  -9.407 -23.922  1.00106.87           O  
ATOM   1977  CB  GLU B 261      17.943  -9.240 -26.658  1.00106.87           C  
ATOM   1978  CG  GLU B 261      18.166  -7.945 -25.879  1.00106.87           C  
ATOM   1979  CD  GLU B 261      19.317  -8.175 -24.910  1.00106.87           C  
ATOM   1980  OE1 GLU B 261      19.995  -9.231 -25.026  1.00106.87           O  
ATOM   1981  OE2 GLU B 261      19.531  -7.293 -24.037  1.00106.87           O1-
ATOM   1984  N   ALA B 262      15.101 -10.117 -25.664  1.00 62.61           N  
ATOM   1985  CA  ALA B 262      13.883  -9.728 -25.026  1.00 62.61           C  
ATOM   1987  C   ALA B 262      13.685 -10.583 -23.810  1.00 62.61           C  
ATOM   1988  O   ALA B 262      13.289 -10.094 -22.752  1.00 62.61           O  
ATOM   1986  CB  ALA B 262      12.653  -9.916 -25.930  1.00 62.61           C  
ATOM   1989  N   ALA B 263      13.975 -11.892 -23.929  1.00 56.18           N  
ATOM   1990  CA  ALA B 263      13.769 -12.814 -22.844  1.00 56.18           C  
ATOM   1992  C   ALA B 263      14.642 -12.388 -21.715  1.00 56.18           C  
ATOM   1993  O   ALA B 263      14.267 -12.481 -20.546  1.00 56.18           O  
ATOM   1991  CB  ALA B 263      14.156 -14.257 -23.209  1.00 56.18           C  
ATOM   1994  N   ARG B 264      15.859 -11.937 -22.053  1.00155.07           N  
ATOM   1995  CA  ARG B 264      16.806 -11.538 -21.060  1.00155.07           C  
ATOM   2003  C   ARG B 264      16.321 -10.305 -20.340  1.00155.07           C  
ATOM   2004  O   ARG B 264      16.409 -10.232 -19.116  1.00155.07           O  
ATOM   1996  CB  ARG B 264      18.181 -11.238 -21.671  1.00155.07           C  
ATOM   1997  CG  ARG B 264      19.304 -11.153 -20.639  1.00155.07           C  
ATOM   1998  CD  ARG B 264      20.656 -10.810 -21.260  1.00155.07           C  
ATOM   1999  NE  ARG B 264      20.514  -9.451 -21.850  1.00155.07           N  
ATOM   2000  CZ  ARG B 264      20.572  -8.364 -21.028  1.00155.07           C  
ATOM   2001  NH1 ARG B 264      20.741  -8.547 -19.687  1.00155.07           N1+
ATOM   2002  NH2 ARG B 264      20.460  -7.104 -21.538  1.00155.07           N  
ATOM   2005  N   VAL B 265      15.790  -9.295 -21.068  1.00158.16           N  
ATOM   2006  CA  VAL B 265      15.331  -8.091 -20.422  1.00158.16           C  
ATOM   2010  C   VAL B 265      14.157  -8.425 -19.556  1.00158.16           C  
ATOM   2011  O   VAL B 265      13.936  -7.791 -18.526  1.00158.16           O  
ATOM   2007  CB  VAL B 265      14.905  -6.976 -21.346  1.00158.16           C  
ATOM   2008  CG1 VAL B 265      16.122  -6.472 -22.125  1.00158.16           C  
ATOM   2009  CG2 VAL B 265      13.764  -7.451 -22.252  1.00158.16           C  
ATOM   2012  N   ILE B 266      13.328  -9.392 -19.990  1.00 82.46           N  
ATOM   2013  CA  ILE B 266      12.177  -9.746 -19.212  1.00 82.46           C  
ATOM   2018  C   ILE B 266      12.602 -10.398 -17.937  1.00 82.46           C  
ATOM   2019  O   ILE B 266      12.147 -10.013 -16.863  1.00 82.46           O  
ATOM   2014  CB  ILE B 266      11.262 -10.704 -19.924  1.00 82.46           C  
ATOM   2015  CG1 ILE B 266      10.719 -10.059 -21.212  1.00 82.46           C  
ATOM   2016  CG2 ILE B 266      10.159 -11.137 -18.943  1.00 82.46           C  
ATOM   2017  CD1 ILE B 266      10.014 -11.044 -22.144  1.00 82.46           C  
ATOM   2020  N   VAL B 267      13.513 -11.389 -18.027  1.00 68.28           N  
ATOM   2021  CA  VAL B 267      13.949 -12.144 -16.886  1.00 68.28           C  
ATOM   2025  C   VAL B 267      14.659 -11.229 -15.938  1.00 68.28           C  
ATOM   2026  O   VAL B 267      14.489 -11.338 -14.725  1.00 68.28           O  
ATOM   2022  CB  VAL B 267      14.892 -13.250 -17.262  1.00 68.28           C  
ATOM   2023  CG1 VAL B 267      15.439 -13.896 -15.981  1.00 68.28           C  
ATOM   2024  CG2 VAL B 267      14.149 -14.235 -18.182  1.00 68.28           C  
ATOM   2027  N   ASP B 268      15.483 -10.303 -16.469  0.58 62.60           N  
ATOM   2028  CA  ASP B 268      16.246  -9.427 -15.626  0.58 62.60           C  
ATOM   2033  C   ASP B 268      15.318  -8.553 -14.855  0.58 62.60           C  
ATOM   2034  O   ASP B 268      15.484  -8.352 -13.653  0.58 62.60           O  
ATOM   2029  CB  ASP B 268      17.192  -8.502 -16.412  0.58 62.60           C  
ATOM   2030  CG  ASP B 268      18.134  -7.834 -15.417  0.58 62.60           C  
ATOM   2031  OD1 ASP B 268      18.562  -8.527 -14.456  0.58 62.60           O  
ATOM   2032  OD2 ASP B 268      18.425  -6.622 -15.596  0.58 62.60           O1-
ATOM   2035  N   THR B 269      14.297  -8.026 -15.549  1.00 68.01           N  
ATOM   2036  CA  THR B 269      13.360  -7.130 -14.947  1.00 68.01           C  
ATOM   2040  C   THR B 269      12.613  -7.866 -13.874  1.00 68.01           C  
ATOM   2041  O   THR B 269      12.332  -7.305 -12.818  1.00 68.01           O  
ATOM   2037  CB  THR B 269      12.358  -6.603 -15.935  1.00 68.01           C  
ATOM   2039  CG2 THR B 269      11.414  -5.628 -15.212  1.00 68.01           C  
ATOM   2038  OG1 THR B 269      13.025  -5.928 -16.991  1.00 68.01           O  
ATOM   2042  N   TYR B 270      12.273  -9.146 -14.128  1.00 80.49           N  
ATOM   2043  CA  TYR B 270      11.497  -9.962 -13.231  1.00 80.49           C  
ATOM   2052  C   TYR B 270      12.256 -10.184 -11.956  1.00 80.49           C  
ATOM   2053  O   TYR B 270      11.711 -10.030 -10.863  1.00 80.49           O  
ATOM   2044  CB  TYR B 270      11.194 -11.338 -13.859  1.00 80.49           C  
ATOM   2045  CG  TYR B 270      10.326 -12.164 -12.967  1.00 80.49           C  
ATOM   2046  CD1 TYR B 270       8.960 -11.994 -12.958  1.00 80.49           C  
ATOM   2047  CD2 TYR B 270      10.875 -13.130 -12.156  1.00 80.49           C  
ATOM   2048  CE1 TYR B 270       8.157 -12.762 -12.146  1.00 80.49           C  
ATOM   2049  CE2 TYR B 270      10.080 -13.901 -11.342  1.00 80.49           C  
ATOM   2050  CZ  TYR B 270       8.718 -13.719 -11.334  1.00 80.49           C  
ATOM   2051  OH  TYR B 270       7.905 -14.513 -10.498  1.00 80.49           O  
ATOM   2054  N   HIS B 271      13.552 -10.532 -12.054  1.00 57.21           N  
ATOM   2055  CA  HIS B 271      14.294 -10.844 -10.869  1.00 57.21           C  
ATOM   2062  C   HIS B 271      14.397  -9.652  -9.979  1.00 57.21           C  
ATOM   2063  O   HIS B 271      14.205  -9.761  -8.769  1.00 57.21           O  
ATOM   2058  CB  HIS B 271      15.722 -11.337 -11.157  1.00 57.21           C  
ATOM   2057  CG  HIS B 271      15.730 -12.674 -11.833  1.00 57.21           C  
ATOM   2060  CD2 HIS B 271      16.203 -13.051 -13.053  1.00 57.21           C  
ATOM   2056  ND1 HIS B 271      15.215 -13.816 -11.262  1.00 57.21           N  
ATOM   2061  CE1 HIS B 271      15.399 -14.819 -12.156  1.00 57.21           C  
ATOM   2059  NE2 HIS B 271      15.996 -14.404 -13.257  1.00 57.21           N  
ATOM   2064  N   LYS B 272      14.684  -8.473 -10.551  1.00122.37           N  
ATOM   2065  CA  LYS B 272      14.863  -7.313  -9.729  1.00122.37           C  
ATOM   2071  C   LYS B 272      13.595  -7.003  -8.995  1.00122.37           C  
ATOM   2072  O   LYS B 272      13.621  -6.545  -7.855  1.00122.37           O  
ATOM   2066  CB  LYS B 272      15.265  -6.058 -10.518  1.00122.37           C  
ATOM   2067  CG  LYS B 272      16.753  -6.027 -10.864  1.00122.37           C  
ATOM   2068  CD  LYS B 272      17.189  -7.122 -11.834  1.00122.37           C  
ATOM   2069  CE  LYS B 272      18.691  -7.101 -12.116  1.00122.37           C  
ATOM   2070  NZ  LYS B 272      19.427  -7.717 -10.990  1.00122.37           N1+
ATOM   2073  N   THR B 273      12.460  -7.228  -9.670  1.00104.44           N  
ATOM   2074  CA  THR B 273      11.112  -6.929  -9.270  1.00104.44           C  
ATOM   2078  C   THR B 273      10.490  -7.874  -8.274  1.00104.44           C  
ATOM   2079  O   THR B 273       9.399  -7.589  -7.789  1.00104.44           O  
ATOM   2075  CB  THR B 273      10.177  -6.796 -10.436  1.00104.44           C  
ATOM   2077  CG2 THR B 273      10.684  -5.656 -11.332  1.00104.44           C  
ATOM   2076  OG1 THR B 273      10.124  -8.007 -11.173  1.00104.44           O  
ATOM   2080  N   GLN B 274      11.111  -9.025  -7.952  1.00 83.21           N  
ATOM   2081  CA  GLN B 274      10.451 -10.053  -7.181  1.00 83.21           C  
ATOM   2087  C   GLN B 274       9.858  -9.543  -5.898  1.00 83.21           C  
ATOM   2088  O   GLN B 274       8.780  -9.985  -5.504  1.00 83.21           O  
ATOM   2082  CB  GLN B 274      11.374 -11.227  -6.811  1.00 83.21           C  
ATOM   2083  CG  GLN B 274      10.661 -12.319  -6.008  1.00 83.21           C  
ATOM   2084  CD  GLN B 274       9.674 -13.001  -6.943  1.00 83.21           C  
ATOM   2086  NE2 GLN B 274       8.425 -13.232  -6.455  1.00 83.21           N  
ATOM   2085  OE1 GLN B 274      10.005 -13.314  -8.087  1.00 83.21           O  
ATOM   2089  N   HIS B 275      10.510  -8.596  -5.211  1.00 61.75           N  
ATOM   2090  CA  HIS B 275       9.999  -8.153  -3.945  1.00 61.75           C  
ATOM   2097  C   HIS B 275       8.610  -7.609  -4.128  1.00 61.75           C  
ATOM   2098  O   HIS B 275       7.773  -7.708  -3.234  1.00 61.75           O  
ATOM   2093  CB  HIS B 275      10.873  -7.062  -3.296  1.00 61.75           C  
ATOM   2092  CG  HIS B 275      11.031  -5.842  -4.153  1.00 61.75           C  
ATOM   2095  CD2 HIS B 275      11.919  -5.583  -5.153  1.00 61.75           C  
ATOM   2091  ND1 HIS B 275      10.243  -4.718  -4.050  1.00 61.75           N  
ATOM   2096  CE1 HIS B 275      10.688  -3.840  -4.984  1.00 61.75           C  
ATOM   2094  NE2 HIS B 275      11.703  -4.322  -5.679  1.00 61.75           N  
ATOM   2099  N   LYS B 276       8.328  -7.008  -5.295  1.00106.72           N  
ATOM   2100  CA  LYS B 276       7.054  -6.394  -5.554  1.00106.72           C  
ATOM   2106  C   LYS B 276       5.929  -7.387  -5.551  1.00106.72           C  
ATOM   2107  O   LYS B 276       4.792  -7.016  -5.258  1.00106.72           O  
ATOM   2101  CB  LYS B 276       6.993  -5.652  -6.898  1.00106.72           C  
ATOM   2102  CG  LYS B 276       7.762  -4.330  -6.912  1.00106.72           C  
ATOM   2103  CD  LYS B 276       7.891  -3.735  -8.315  1.00106.72           C  
ATOM   2104  CE  LYS B 276       8.335  -2.272  -8.330  1.00106.72           C  
ATOM   2105  NZ  LYS B 276       9.811  -2.184  -8.249  1.00106.72           N1+
ATOM   2108  N   ARG B 277       6.183  -8.636  -5.988  1.00206.96           N  
ATOM   2109  CA  ARG B 277       5.165  -9.647  -6.018  1.00206.96           C  
ATOM   2117  C   ARG B 277       4.856 -10.228  -4.673  1.00206.96           C  
ATOM   2118  O   ARG B 277       3.767 -10.766  -4.493  1.00206.96           O  
ATOM   2110  CB  ARG B 277       5.429 -10.810  -6.991  1.00206.96           C  
ATOM   2111  CG  ARG B 277       5.053 -10.489  -8.442  1.00206.96           C  
ATOM   2112  CD  ARG B 277       6.070  -9.611  -9.164  1.00206.96           C  
ATOM   2113  NE  ARG B 277       7.382 -10.298  -9.013  1.00206.96           N  
ATOM   2114  CZ  ARG B 277       8.277 -10.326 -10.041  1.00206.96           C  
ATOM   2115  NH1 ARG B 277       8.000  -9.676 -11.208  1.00206.96           N1+
ATOM   2116  NH2 ARG B 277       9.439 -11.027  -9.898  1.00206.96           N  
ATOM   2119  N   GLU B 278       5.801 -10.189  -3.709  0.48108.08           N  
ATOM   2120  CA  GLU B 278       5.598 -10.873  -2.457  0.48108.08           C  
ATOM   2126  C   GLU B 278       5.201  -9.927  -1.365  0.48108.08           C  
ATOM   2127  O   GLU B 278       5.161  -8.712  -1.547  0.48108.08           O  
ATOM   2121  CB  GLU B 278       6.852 -11.620  -1.973  0.48108.08           C  
ATOM   2122  CG  GLU B 278       7.397 -12.612  -3.004  0.48108.08           C  
ATOM   2123  CD  GLU B 278       6.297 -13.594  -3.384  0.48108.08           C  
ATOM   2124  OE1 GLU B 278       5.230 -13.579  -2.715  0.48108.08           O  
ATOM   2125  OE2 GLU B 278       6.510 -14.374  -4.350  0.48108.08           O1-
ATOM   2128  N   LEU B 279       4.875 -10.512  -0.187  1.00100.94           N  
ATOM   2129  CA  LEU B 279       4.497  -9.789   0.995  1.00100.94           C  
ATOM   2134  C   LEU B 279       5.699  -9.047   1.465  1.00100.94           C  
ATOM   2135  O   LEU B 279       6.817  -9.250   0.994  1.00100.94           O  
ATOM   2130  CB  LEU B 279       4.018 -10.666   2.170  1.00100.94           C  
ATOM   2131  CG  LEU B 279       2.584 -11.211   2.034  1.00100.94           C  
ATOM   2132  CD1 LEU B 279       1.547 -10.085   2.175  1.00100.94           C  
ATOM   2133  CD2 LEU B 279       2.407 -12.019   0.741  1.00100.94           C  
ATOM   2136  N   PRO B 280       5.458  -8.156   2.382  1.00 75.61           N  
ATOM   2137  CA  PRO B 280       6.515  -7.301   2.831  1.00 75.61           C  
ATOM   2141  C   PRO B 280       7.625  -7.964   3.558  1.00 75.61           C  
ATOM   2142  O   PRO B 280       7.407  -8.957   4.249  1.00 75.61           O  
ATOM   2139  CB  PRO B 280       5.836  -6.175   3.608  1.00 75.61           C  
ATOM   2140  CG  PRO B 280       4.450  -6.072   2.944  1.00 75.61           C  
ATOM   2138  CD  PRO B 280       4.164  -7.495   2.442  1.00 75.61           C  
ATOM   2143  N   LYS B 281       8.837  -7.418   3.362  1.00117.11           N  
ATOM   2144  CA  LYS B 281      10.019  -7.860   4.023  0.54117.11           C  
ATOM   2150  C   LYS B 281      10.069  -7.033   5.261  1.00117.11           C  
ATOM   2151  O   LYS B 281       9.453  -5.970   5.325  1.00117.11           O  
ATOM   2145  CB  LYS B 281      11.292  -7.555   3.217  0.54117.11           C  
ATOM   2146  CG  LYS B 281      12.500  -8.398   3.614  0.54117.11           C  
ATOM   2147  CD  LYS B 281      12.350  -9.860   3.194  0.54117.11           C  
ATOM   2148  CE  LYS B 281      13.645 -10.667   3.276  0.54117.11           C  
ATOM   2149  NZ  LYS B 281      13.398 -12.058   2.834  0.54117.11           N1+
ATOM   2152  N   ALA B 282      10.780  -7.501   6.298  1.00 37.33           N  
ATOM   2153  CA  ALA B 282      10.824  -6.704   7.485  1.00 37.33           C  
ATOM   2155  C   ALA B 282      11.613  -5.475   7.173  1.00 37.33           C  
ATOM   2156  O   ALA B 282      12.580  -5.516   6.414  1.00 37.33           O  
ATOM   2154  CB  ALA B 282      11.510  -7.400   8.672  1.00 37.33           C  
ATOM   2157  N   PRO B 283      11.195  -4.370   7.724  1.00105.47           N  
ATOM   2158  CA  PRO B 283      11.952  -3.170   7.498  1.00105.47           C  
ATOM   2162  C   PRO B 283      13.088  -3.119   8.462  1.00105.47           C  
ATOM   2163  O   PRO B 283      13.716  -2.031   8.573  1.00105.47           O  
ATOM   2160  CB  PRO B 283      10.981  -2.002   7.658  1.00105.47           C  
ATOM   2161  CG  PRO B 283       9.616  -2.623   7.328  1.00105.47           C  
ATOM   2159  CD  PRO B 283       9.764  -4.095   7.747  1.00105.47           C  
ATOM   2164  OXT PRO B 283      13.368  -4.160   9.115  1.00105.47           O1-
TER   
