# Supplementary material for: Structural Descriptors for Subunit Interface Regions in Homodimers: Effect of Lipid Membrane and Secondary Structure Type
Source: J Chem Inf Model. 2025 Mar 27;65(7):3117–26. doi: 10.1021/acs.jcim.4c01233 (PMC12004529; doi:10.1021/acs.jcim.4c01233)
Supplement: Supplementary file 3 — ci4c01233_si_003.tar [file ci4c01233_si_003.tar › database/alpha/1j9i_cytop.pdb]

ATOM      1  N   MET A   1      -1.140   6.723  -2.737  1.00  0.00           N  
ATOM      2  CA  MET A   1      -1.598   7.731  -3.736  1.00  0.00           C  
ATOM      3  C   MET A   1      -3.070   7.509  -4.068  1.00  0.00           C  
ATOM      4  O   MET A   1      -3.526   6.394  -4.231  1.00  0.00           O  
ATOM      5  CB  MET A   1      -0.723   7.493  -4.968  1.00  0.00           C  
ATOM      6  CG  MET A   1      -1.298   8.208  -6.193  1.00  0.00           C  
ATOM      7  SD  MET A   1      -0.262   9.640  -6.599  1.00  0.00           S  
ATOM      8  CE  MET A   1       0.517   8.939  -8.075  1.00  0.00           C  
ATOM     12  HA  MET A   1      -1.442   8.732  -3.362  1.00  0.00           H  
ATOM     13  HB2 MET A   1       0.267   7.865  -4.774  1.00  0.00           H  
ATOM     14  HB3 MET A   1      -0.678   6.437  -5.168  1.00  0.00           H  
ATOM     15  HG2 MET A   1      -1.303   7.523  -7.031  1.00  0.00           H  
ATOM     16  HG3 MET A   1      -2.304   8.537  -5.988  1.00  0.00           H  
ATOM     17  HE1 MET A   1       0.374   7.868  -8.081  1.00  0.00           H  
ATOM     18  HE2 MET A   1       1.573   9.158  -8.066  1.00  0.00           H  
ATOM     19  HE3 MET A   1       0.067   9.372  -8.961  1.00  0.00           H  
ATOM      9  H1  MET A   1      -1.575   6.925  -1.816  1.00  0.00           H  
ATOM     10  H2  MET A   1      -0.105   6.767  -2.650  1.00  0.00           H  
ATOM     11  H3  MET A   1      -1.423   5.772  -3.050  1.00  0.00           H  
ATOM     20  N   GLU A   2      -3.810   8.568  -4.183  1.00  0.00           N  
ATOM     21  CA  GLU A   2      -5.246   8.451  -4.519  1.00  0.00           C  
ATOM     22  C   GLU A   2      -5.472   9.133  -5.869  1.00  0.00           C  
ATOM     23  O   GLU A   2      -5.675  10.326  -5.961  1.00  0.00           O  
ATOM     24  CB  GLU A   2      -5.973   9.160  -3.365  1.00  0.00           C  
ATOM     25  CG  GLU A   2      -7.321   9.705  -3.829  1.00  0.00           C  
ATOM     26  CD  GLU A   2      -7.941  10.549  -2.713  1.00  0.00           C  
ATOM     27  OE1 GLU A   2      -7.434  10.493  -1.604  1.00  0.00           O  
ATOM     28  OE2 GLU A   2      -8.911  11.238  -2.986  1.00  0.00           O1-
ATOM     29  H   GLU A   2      -3.413   9.452  -4.059  1.00  0.00           H  
ATOM     30  HA  GLU A   2      -5.541   7.411  -4.568  1.00  0.00           H  
ATOM     31  HB2 GLU A   2      -6.138   8.455  -2.566  1.00  0.00           H  
ATOM     32  HB3 GLU A   2      -5.364   9.974  -3.005  1.00  0.00           H  
ATOM     33  HG2 GLU A   2      -7.178  10.316  -4.700  1.00  0.00           H  
ATOM     34  HG3 GLU A   2      -7.979   8.885  -4.063  1.00  0.00           H  
ATOM     35  N   VAL A   3      -5.388   8.380  -6.926  1.00  0.00           N  
ATOM     36  CA  VAL A   3      -5.559   8.968  -8.279  1.00  0.00           C  
ATOM     37  C   VAL A   3      -6.976   8.727  -8.798  1.00  0.00           C  
ATOM     38  O   VAL A   3      -7.689   7.870  -8.314  1.00  0.00           O  
ATOM     39  CB  VAL A   3      -4.540   8.233  -9.140  1.00  0.00           C  
ATOM     40  CG1 VAL A   3      -3.168   8.282  -8.463  1.00  0.00           C  
ATOM     41  CG2 VAL A   3      -4.981   6.779  -9.318  1.00  0.00           C  
ATOM     42  H   VAL A   3      -5.184   7.425  -6.832  1.00  0.00           H  
ATOM     43  HA  VAL A   3      -5.334  10.022  -8.265  1.00  0.00           H  
ATOM     44  HB  VAL A   3      -4.480   8.709 -10.100  1.00  0.00           H  
ATOM     45 HG11 VAL A   3      -3.094   7.493  -7.726  1.00  0.00           H  
ATOM     46 HG12 VAL A   3      -3.042   9.239  -7.978  1.00  0.00           H  
ATOM     47 HG13 VAL A   3      -2.397   8.153  -9.207  1.00  0.00           H  
ATOM     48 HG21 VAL A   3      -5.690   6.716 -10.131  1.00  0.00           H  
ATOM     49 HG22 VAL A   3      -5.445   6.430  -8.408  1.00  0.00           H  
ATOM     50 HG23 VAL A   3      -4.120   6.166  -9.543  1.00  0.00           H  
ATOM     51  N   ASN A   4      -7.387   9.476  -9.784  1.00  0.00           N  
ATOM     52  CA  ASN A   4      -8.759   9.290 -10.340  1.00  0.00           C  
ATOM     53  C   ASN A   4      -8.717   8.259 -11.467  1.00  0.00           C  
ATOM     54  O   ASN A   4      -7.661   7.884 -11.936  1.00  0.00           O  
ATOM     55  CB  ASN A   4      -9.183  10.657 -10.900  1.00  0.00           C  
ATOM     56  CG  ASN A   4      -8.517  11.794 -10.118  1.00  0.00           C  
ATOM     58  ND2 ASN A   4      -7.470  12.385 -10.624  1.00  0.00           N  
ATOM     57  OD1 ASN A   4      -8.952  12.145  -9.041  1.00  0.00           O  
ATOM     59  H   ASN A   4      -6.794  10.158 -10.160  1.00  0.00           H  
ATOM     60  HA  ASN A   4      -9.443   8.978  -9.566  1.00  0.00           H  
ATOM     61  HB2 ASN A   4      -8.893  10.721 -11.938  1.00  0.00           H  
ATOM     62  HB3 ASN A   4     -10.257  10.756 -10.826  1.00  0.00           H  
ATOM     63 HD21 ASN A   4      -7.120  12.100 -11.496  1.00  0.00           H  
ATOM     64 HD22 ASN A   4      -7.033  13.115 -10.136  1.00  0.00           H  
ATOM     65  N   LYS A   5      -9.853   7.799 -11.911  1.00  0.00           N  
ATOM     66  CA  LYS A   5      -9.869   6.797 -13.009  1.00  0.00           C  
ATOM     67  C   LYS A   5      -8.860   7.166 -14.095  1.00  0.00           C  
ATOM     68  O   LYS A   5      -8.142   6.326 -14.592  1.00  0.00           O  
ATOM     69  CB  LYS A   5     -11.287   6.848 -13.569  1.00  0.00           C  
ATOM     70  CG  LYS A   5     -11.730   8.300 -13.751  1.00  0.00           C  
ATOM     71  CD  LYS A   5     -13.074   8.499 -13.061  1.00  0.00           C  
ATOM     72  CE  LYS A   5     -13.604   9.900 -13.370  1.00  0.00           C  
ATOM     73  NZ  LYS A   5     -14.187   9.793 -14.737  1.00  0.00           N1+
ATOM     74  H   LYS A   5     -10.697   8.111 -11.524  1.00  0.00           H  
ATOM     75  HA  LYS A   5      -9.664   5.812 -12.623  1.00  0.00           H  
ATOM     76  HB2 LYS A   5     -11.309   6.347 -14.522  1.00  0.00           H  
ATOM     77  HB3 LYS A   5     -11.956   6.356 -12.885  1.00  0.00           H  
ATOM     78  HG2 LYS A   5     -11.002   8.963 -13.314  1.00  0.00           H  
ATOM     79  HG3 LYS A   5     -11.833   8.517 -14.802  1.00  0.00           H  
ATOM     80  HD2 LYS A   5     -13.772   7.758 -13.424  1.00  0.00           H  
ATOM     81  HD3 LYS A   5     -12.948   8.388 -11.994  1.00  0.00           H  
ATOM     82  HE2 LYS A   5     -14.363  10.180 -12.654  1.00  0.00           H  
ATOM     83  HE3 LYS A   5     -12.796  10.617 -13.368  1.00  0.00           H  
ATOM     84  HZ1 LYS A   5     -14.882  10.553 -14.878  1.00  0.00           H  
ATOM     85  HZ2 LYS A   5     -14.657   8.871 -14.842  1.00  0.00           H  
ATOM     86  HZ3 LYS A   5     -13.432   9.882 -15.446  1.00  0.00           H  
ATOM     87  N   LYS A   6      -8.796   8.413 -14.471  1.00  0.00           N  
ATOM     88  CA  LYS A   6      -7.838   8.818 -15.524  1.00  0.00           C  
ATOM     89  C   LYS A   6      -6.416   8.653 -15.003  1.00  0.00           C  
ATOM     90  O   LYS A   6      -5.597   7.993 -15.611  1.00  0.00           O  
ATOM     91  CB  LYS A   6      -8.192  10.281 -15.808  1.00  0.00           C  
ATOM     92  CG  LYS A   6      -6.958  11.043 -16.279  1.00  0.00           C  
ATOM     93  CD  LYS A   6      -7.332  11.946 -17.457  1.00  0.00           C  
ATOM     94  CE  LYS A   6      -8.547  12.799 -17.083  1.00  0.00           C  
ATOM     95  NZ  LYS A   6      -8.016  14.183 -16.924  1.00  0.00           N1+
ATOM     96  H   LYS A   6      -9.374   9.083 -14.062  1.00  0.00           H  
ATOM     97  HA  LYS A   6      -7.978   8.220 -16.406  1.00  0.00           H  
ATOM     98  HB2 LYS A   6      -8.953  10.325 -16.573  1.00  0.00           H  
ATOM     99  HB3 LYS A   6      -8.567  10.739 -14.905  1.00  0.00           H  
ATOM    100  HG2 LYS A   6      -6.583  11.642 -15.465  1.00  0.00           H  
ATOM    101  HG3 LYS A   6      -6.202  10.341 -16.590  1.00  0.00           H  
ATOM    102  HD2 LYS A   6      -6.498  12.590 -17.696  1.00  0.00           H  
ATOM    103  HD3 LYS A   6      -7.574  11.336 -18.314  1.00  0.00           H  
ATOM    104  HE2 LYS A   6      -9.285  12.764 -17.873  1.00  0.00           H  
ATOM    105  HE3 LYS A   6      -8.975  12.458 -16.153  1.00  0.00           H  
ATOM    106  HZ1 LYS A   6      -7.129  14.154 -16.385  1.00  0.00           H  
ATOM    107  HZ2 LYS A   6      -8.713  14.766 -16.416  1.00  0.00           H  
ATOM    108  HZ3 LYS A   6      -7.836  14.595 -17.861  1.00  0.00           H  
ATOM    109  N   GLN A   7      -6.119   9.221 -13.874  1.00  0.00           N  
ATOM    110  CA  GLN A   7      -4.753   9.055 -13.327  1.00  0.00           C  
ATOM    111  C   GLN A   7      -4.514   7.568 -13.062  1.00  0.00           C  
ATOM    112  O   GLN A   7      -3.458   7.045 -13.336  1.00  0.00           O  
ATOM    113  CB  GLN A   7      -4.731   9.854 -12.025  1.00  0.00           C  
ATOM    114  CG  GLN A   7      -4.867  11.346 -12.330  1.00  0.00           C  
ATOM    115  CD  GLN A   7      -3.496  11.919 -12.692  1.00  0.00           C  
ATOM    117  NE2 GLN A   7      -3.080  11.856 -13.927  1.00  0.00           N  
ATOM    116  OE1 GLN A   7      -2.794  12.429 -11.840  1.00  0.00           O  
ATOM    118  H   GLN A   7      -6.796   9.734 -13.383  1.00  0.00           H  
ATOM    119  HA  GLN A   7      -4.018   9.442 -14.016  1.00  0.00           H  
ATOM    120  HB2 GLN A   7      -5.551   9.539 -11.396  1.00  0.00           H  
ATOM    121  HB3 GLN A   7      -3.795   9.679 -11.510  1.00  0.00           H  
ATOM    122  HG2 GLN A   7      -5.546  11.482 -13.159  1.00  0.00           H  
ATOM    123  HG3 GLN A   7      -5.251  11.858 -11.461  1.00  0.00           H  
ATOM    124 HE21 GLN A   7      -3.645  11.443 -14.614  1.00  0.00           H  
ATOM    125 HE22 GLN A   7      -2.203  12.220 -14.169  1.00  0.00           H  
ATOM    126  N   LEU A   8      -5.506   6.879 -12.554  1.00  0.00           N  
ATOM    127  CA  LEU A   8      -5.349   5.420 -12.291  1.00  0.00           C  
ATOM    128  C   LEU A   8      -5.101   4.686 -13.605  1.00  0.00           C  
ATOM    129  O   LEU A   8      -4.142   3.951 -13.743  1.00  0.00           O  
ATOM    130  CB  LEU A   8      -6.679   4.975 -11.675  1.00  0.00           C  
ATOM    131  CG  LEU A   8      -6.490   3.658 -10.907  1.00  0.00           C  
ATOM    132  CD1 LEU A   8      -7.853   3.001 -10.682  1.00  0.00           C  
ATOM    133  CD2 LEU A   8      -5.601   2.704 -11.713  1.00  0.00           C  
ATOM    134  H   LEU A   8      -6.357   7.319 -12.365  1.00  0.00           H  
ATOM    135  HA  LEU A   8      -4.542   5.243 -11.597  1.00  0.00           H  
ATOM    136  HB2 LEU A   8      -7.034   5.737 -10.997  1.00  0.00           H  
ATOM    137  HB3 LEU A   8      -7.407   4.829 -12.459  1.00  0.00           H  
ATOM    138  HG  LEU A   8      -6.029   3.864  -9.952  1.00  0.00           H  
ATOM    139 HD11 LEU A   8      -8.636   3.674 -11.003  1.00  0.00           H  
ATOM    140 HD12 LEU A   8      -7.978   2.779  -9.633  1.00  0.00           H  
ATOM    141 HD13 LEU A   8      -7.910   2.085 -11.252  1.00  0.00           H  
ATOM    142 HD21 LEU A   8      -4.580   3.057 -11.689  1.00  0.00           H  
ATOM    143 HD22 LEU A   8      -5.946   2.668 -12.735  1.00  0.00           H  
ATOM    144 HD23 LEU A   8      -5.650   1.716 -11.282  1.00  0.00           H  
ATOM    145  N   ALA A   9      -5.947   4.883 -14.579  1.00  0.00           N  
ATOM    146  CA  ALA A   9      -5.728   4.190 -15.881  1.00  0.00           C  
ATOM    147  C   ALA A   9      -4.412   4.683 -16.483  1.00  0.00           C  
ATOM    148  O   ALA A   9      -3.717   3.960 -17.169  1.00  0.00           O  
ATOM    149  CB  ALA A   9      -6.918   4.567 -16.767  1.00  0.00           C  
ATOM    150  H   ALA A   9      -6.713   5.493 -14.458  1.00  0.00           H  
ATOM    151  HA  ALA A   9      -5.699   3.117 -15.736  1.00  0.00           H  
ATOM    152  HB1 ALA A   9      -7.574   5.246 -16.238  1.00  0.00           H  
ATOM    153  HB2 ALA A   9      -7.464   3.668 -17.029  1.00  0.00           H  
ATOM    154  HB3 ALA A   9      -6.558   5.045 -17.665  1.00  0.00           H  
ATOM    155  N   ASP A  10      -4.062   5.912 -16.211  1.00  0.00           N  
ATOM    156  CA  ASP A  10      -2.781   6.467 -16.742  1.00  0.00           C  
ATOM    157  C   ASP A  10      -1.600   5.918 -15.935  1.00  0.00           C  
ATOM    158  O   ASP A  10      -0.618   5.461 -16.486  1.00  0.00           O  
ATOM    159  CB  ASP A  10      -2.894   7.982 -16.566  1.00  0.00           C  
ATOM    160  CG  ASP A  10      -3.670   8.578 -17.742  1.00  0.00           C  
ATOM    161  OD1 ASP A  10      -4.327   7.819 -18.436  1.00  0.00           O  
ATOM    162  OD2 ASP A  10      -3.596   9.781 -17.927  1.00  0.00           O1-
ATOM    163  H   ASP A  10      -4.639   6.467 -15.646  1.00  0.00           H  
ATOM    164  HA  ASP A  10      -2.668   6.225 -17.785  1.00  0.00           H  
ATOM    165  HB2 ASP A  10      -3.412   8.199 -15.643  1.00  0.00           H  
ATOM    166  HB3 ASP A  10      -1.906   8.415 -16.534  1.00  0.00           H  
ATOM    167  N   ILE A  11      -1.692   5.952 -14.633  1.00  0.00           N  
ATOM    168  CA  ILE A  11      -0.579   5.421 -13.794  1.00  0.00           C  
ATOM    169  C   ILE A  11      -0.321   3.963 -14.162  1.00  0.00           C  
ATOM    170  O   ILE A  11       0.771   3.452 -14.013  1.00  0.00           O  
ATOM    171  CB  ILE A  11      -1.066   5.591 -12.343  1.00  0.00           C  
ATOM    172  CG1 ILE A  11       0.025   6.224 -11.522  1.00  0.00           C  
ATOM    173  CG2 ILE A  11      -1.412   4.261 -11.688  1.00  0.00           C  
ATOM    174  CD1 ILE A  11      -0.591   6.712 -10.214  1.00  0.00           C  
ATOM    175  H   ILE A  11      -2.493   6.318 -14.206  1.00  0.00           H  
ATOM    176  HA  ILE A  11       0.314   5.999 -13.949  1.00  0.00           H  
ATOM    177  HB  ILE A  11      -1.931   6.229 -12.327  1.00  0.00           H  
ATOM    178 HG12 ILE A  11       0.781   5.477 -11.323  1.00  0.00           H  
ATOM    179 HG13 ILE A  11       0.457   7.054 -12.058  1.00  0.00           H  
ATOM    180 HG21 ILE A  11      -0.523   3.642 -11.640  1.00  0.00           H  
ATOM    181 HG22 ILE A  11      -2.175   3.762 -12.263  1.00  0.00           H  
ATOM    182 HG23 ILE A  11      -1.771   4.440 -10.685  1.00  0.00           H  
ATOM    183 HD11 ILE A  11      -0.073   7.596  -9.879  1.00  0.00           H  
ATOM    184 HD12 ILE A  11      -0.502   5.934  -9.468  1.00  0.00           H  
ATOM    185 HD13 ILE A  11      -1.635   6.940 -10.373  1.00  0.00           H  
ATOM    186  N   PHE A  12      -1.320   3.298 -14.657  1.00  0.00           N  
ATOM    187  CA  PHE A  12      -1.143   1.881 -15.059  1.00  0.00           C  
ATOM    188  C   PHE A  12      -1.049   1.797 -16.584  1.00  0.00           C  
ATOM    189  O   PHE A  12      -0.889   0.732 -17.147  1.00  0.00           O  
ATOM    190  CB  PHE A  12      -2.406   1.168 -14.586  1.00  0.00           C  
ATOM    191  CG  PHE A  12      -2.403   0.975 -13.085  1.00  0.00           C  
ATOM    192  CD1 PHE A  12      -1.453   1.596 -12.269  1.00  0.00           C  
ATOM    193  CD2 PHE A  12      -3.378   0.169 -12.515  1.00  0.00           C  
ATOM    194  CE1 PHE A  12      -1.488   1.403 -10.880  1.00  0.00           C  
ATOM    195  CE2 PHE A  12      -3.421  -0.029 -11.133  1.00  0.00           C  
ATOM    196  CZ  PHE A  12      -2.478   0.590 -10.314  1.00  0.00           C  
ATOM    197  H   PHE A  12      -2.188   3.738 -14.779  1.00  0.00           H  
ATOM    198  HA  PHE A  12      -0.272   1.456 -14.596  1.00  0.00           H  
ATOM    199  HB2 PHE A  12      -3.268   1.755 -14.864  1.00  0.00           H  
ATOM    200  HB3 PHE A  12      -2.466   0.202 -15.067  1.00  0.00           H  
ATOM    201  HD1 PHE A  12      -0.688   2.225 -12.705  1.00  0.00           H  
ATOM    202  HD2 PHE A  12      -4.099  -0.302 -13.148  1.00  0.00           H  
ATOM    203  HE1 PHE A  12      -0.756   1.884 -10.250  1.00  0.00           H  
ATOM    204  HE2 PHE A  12      -4.182  -0.663 -10.701  1.00  0.00           H  
ATOM    205  HZ  PHE A  12      -2.508   0.433  -9.245  1.00  0.00           H  
ATOM    206  N   GLY A  13      -1.169   2.911 -17.256  1.00  0.00           N  
ATOM    207  CA  GLY A  13      -1.107   2.890 -18.740  1.00  0.00           C  
ATOM    208  C   GLY A  13      -2.278   2.060 -19.266  1.00  0.00           C  
ATOM    209  O   GLY A  13      -2.308   1.666 -20.415  1.00  0.00           O  
ATOM    210  H   GLY A  13      -1.313   3.757 -16.785  1.00  0.00           H  
ATOM    211  HA2 GLY A  13      -1.175   3.901 -19.120  1.00  0.00           H  
ATOM    212  HA3 GLY A  13      -0.178   2.442 -19.060  1.00  0.00           H  
ATOM    213  N   ALA A  14      -3.243   1.787 -18.425  1.00  0.00           N  
ATOM    214  CA  ALA A  14      -4.413   0.978 -18.870  1.00  0.00           C  
ATOM    215  C   ALA A  14      -5.453   1.863 -19.546  1.00  0.00           C  
ATOM    216  O   ALA A  14      -5.183   2.979 -19.942  1.00  0.00           O  
ATOM    217  CB  ALA A  14      -5.025   0.402 -17.589  1.00  0.00           C  
ATOM    218  H   ALA A  14      -3.196   2.113 -17.502  1.00  0.00           H  
ATOM    219  HA  ALA A  14      -4.093   0.182 -19.521  1.00  0.00           H  
ATOM    220  HB1 ALA A  14      -4.240   0.129 -16.902  1.00  0.00           H  
ATOM    221  HB2 ALA A  14      -5.618  -0.472 -17.832  1.00  0.00           H  
ATOM    222  HB3 ALA A  14      -5.665   1.151 -17.131  1.00  0.00           H  
ATOM    223  N   SER A  15      -6.655   1.375 -19.634  1.00  0.00           N  
ATOM    224  CA  SER A  15      -7.751   2.175 -20.228  1.00  0.00           C  
ATOM    225  C   SER A  15      -8.735   2.508 -19.127  1.00  0.00           C  
ATOM    226  O   SER A  15      -9.159   1.656 -18.377  1.00  0.00           O  
ATOM    227  CB  SER A  15      -8.409   1.285 -21.275  1.00  0.00           C  
ATOM    228  OG  SER A  15      -7.634   0.106 -21.453  1.00  0.00           O  
ATOM    229  H   SER A  15      -6.846   0.485 -19.272  1.00  0.00           H  
ATOM    230  HA  SER A  15      -7.377   3.076 -20.682  1.00  0.00           H  
ATOM    231  HB2 SER A  15      -9.397   1.016 -20.945  1.00  0.00           H  
ATOM    232  HB3 SER A  15      -8.478   1.830 -22.206  1.00  0.00           H  
ATOM    233  HG  SER A  15      -7.521  -0.036 -22.395  1.00  0.00           H  
ATOM    234  N   ILE A  16      -9.100   3.736 -19.016  1.00  0.00           N  
ATOM    235  CA  ILE A  16     -10.061   4.107 -17.949  1.00  0.00           C  
ATOM    236  C   ILE A  16     -11.252   3.173 -18.032  1.00  0.00           C  
ATOM    237  O   ILE A  16     -11.931   2.908 -17.061  1.00  0.00           O  
ATOM    238  CB  ILE A  16     -10.471   5.536 -18.252  1.00  0.00           C  
ATOM    239  CG1 ILE A  16      -9.207   6.355 -18.555  1.00  0.00           C  
ATOM    240  CG2 ILE A  16     -11.204   6.087 -17.032  1.00  0.00           C  
ATOM    241  CD1 ILE A  16      -9.403   7.813 -18.163  1.00  0.00           C  
ATOM    242  H   ILE A  16      -8.750   4.406 -19.635  1.00  0.00           H  
ATOM    243  HA  ILE A  16      -9.592   4.043 -16.974  1.00  0.00           H  
ATOM    244  HB  ILE A  16     -11.130   5.548 -19.107  1.00  0.00           H  
ATOM    245 HG12 ILE A  16      -8.376   5.946 -18.002  1.00  0.00           H  
ATOM    246 HG13 ILE A  16      -8.992   6.298 -19.612  1.00  0.00           H  
ATOM    247 HG21 ILE A  16     -11.537   7.092 -17.235  1.00  0.00           H  
ATOM    248 HG22 ILE A  16     -10.532   6.090 -16.186  1.00  0.00           H  
ATOM    249 HG23 ILE A  16     -12.058   5.458 -16.818  1.00  0.00           H  
ATOM    250 HD11 ILE A  16      -9.654   7.866 -17.114  1.00  0.00           H  
ATOM    251 HD12 ILE A  16     -10.200   8.242 -18.750  1.00  0.00           H  
ATOM    252 HD13 ILE A  16      -8.487   8.353 -18.342  1.00  0.00           H  
ATOM    253  N   ARG A  17     -11.479   2.638 -19.190  1.00  0.00           N  
ATOM    254  CA  ARG A  17     -12.595   1.672 -19.349  1.00  0.00           C  
ATOM    255  C   ARG A  17     -12.248   0.464 -18.504  1.00  0.00           C  
ATOM    256  O   ARG A  17     -13.075  -0.109 -17.824  1.00  0.00           O  
ATOM    257  CB  ARG A  17     -12.635   1.254 -20.820  1.00  0.00           C  
ATOM    258  CG  ARG A  17     -12.110   2.354 -21.729  1.00  0.00           C  
ATOM    259  CD  ARG A  17     -12.724   3.699 -21.325  1.00  0.00           C  
ATOM    260  NE  ARG A  17     -13.445   4.178 -22.539  1.00  0.00           N  
ATOM    261  CZ  ARG A  17     -14.731   4.409 -22.490  1.00  0.00           C  
ATOM    262  NH1 ARG A  17     -15.577   3.414 -22.515  1.00  0.00           N1+
ATOM    263  NH2 ARG A  17     -15.173   5.636 -22.415  1.00  0.00           N  
ATOM    264  H   ARG A  17     -10.890   2.847 -19.937  1.00  0.00           H  
ATOM    265  HA  ARG A  17     -13.535   2.106 -19.043  1.00  0.00           H  
ATOM    266  HB2 ARG A  17     -12.018   0.381 -20.946  1.00  0.00           H  
ATOM    267  HB3 ARG A  17     -13.650   1.023 -21.092  1.00  0.00           H  
ATOM    268  HG2 ARG A  17     -11.034   2.396 -21.635  1.00  0.00           H  
ATOM    269  HG3 ARG A  17     -12.372   2.128 -22.748  1.00  0.00           H  
ATOM    270  HD2 ARG A  17     -13.415   3.564 -20.504  1.00  0.00           H  
ATOM    271  HD3 ARG A  17     -11.949   4.401 -21.056  1.00  0.00           H  
ATOM    272  HE  ARG A  17     -12.954   4.317 -23.375  1.00  0.00           H  
ATOM    273 HH11 ARG A  17     -15.240   2.474 -22.574  1.00  0.00           H  
ATOM    274 HH12 ARG A  17     -16.560   3.593 -22.477  1.00  0.00           H  
ATOM    275 HH21 ARG A  17     -14.528   6.400 -22.398  1.00  0.00           H  
ATOM    276 HH22 ARG A  17     -16.157   5.811 -22.377  1.00  0.00           H  
ATOM    277  N   THR A  18     -10.995   0.103 -18.525  1.00  0.00           N  
ATOM    278  CA  THR A  18     -10.545  -1.035 -17.709  1.00  0.00           C  
ATOM    279  C   THR A  18     -10.749  -0.634 -16.259  1.00  0.00           C  
ATOM    280  O   THR A  18     -11.089  -1.435 -15.411  1.00  0.00           O  
ATOM    281  CB  THR A  18      -9.062  -1.207 -18.047  1.00  0.00           C  
ATOM    283  CG2 THR A  18      -8.438  -2.294 -17.167  1.00  0.00           C  
ATOM    282  OG1 THR A  18      -8.930  -1.572 -19.414  1.00  0.00           O  
ATOM    284  H   THR A  18     -10.348   0.605 -19.055  1.00  0.00           H  
ATOM    285  HA  THR A  18     -11.102  -1.915 -17.959  1.00  0.00           H  
ATOM    286  HB  THR A  18      -8.555  -0.275 -17.873  1.00  0.00           H  
ATOM    287  HG1 THR A  18      -8.866  -2.529 -19.461  1.00  0.00           H  
ATOM    288 HG21 THR A  18      -9.202  -2.743 -16.551  1.00  0.00           H  
ATOM    289 HG22 THR A  18      -7.681  -1.849 -16.535  1.00  0.00           H  
ATOM    290 HG23 THR A  18      -7.983  -3.055 -17.793  1.00  0.00           H  
ATOM    291  N   ILE A  19     -10.582   0.634 -15.985  1.00  0.00           N  
ATOM    292  CA  ILE A  19     -10.811   1.125 -14.609  1.00  0.00           C  
ATOM    293  C   ILE A  19     -12.306   1.057 -14.331  1.00  0.00           C  
ATOM    294  O   ILE A  19     -12.742   0.813 -13.223  1.00  0.00           O  
ATOM    295  CB  ILE A  19     -10.331   2.573 -14.600  1.00  0.00           C  
ATOM    296  CG1 ILE A  19      -8.904   2.643 -15.138  1.00  0.00           C  
ATOM    297  CG2 ILE A  19     -10.356   3.103 -13.168  1.00  0.00           C  
ATOM    298  CD1 ILE A  19      -8.006   1.734 -14.303  1.00  0.00           C  
ATOM    299  H   ILE A  19     -10.336   1.264 -16.697  1.00  0.00           H  
ATOM    300  HA  ILE A  19     -10.256   0.535 -13.903  1.00  0.00           H  
ATOM    301  HB  ILE A  19     -10.983   3.173 -15.218  1.00  0.00           H  
ATOM    302 HG12 ILE A  19      -8.889   2.319 -16.169  1.00  0.00           H  
ATOM    303 HG13 ILE A  19      -8.543   3.659 -15.075  1.00  0.00           H  
ATOM    304 HG21 ILE A  19      -9.437   3.634 -12.967  1.00  0.00           H  
ATOM    305 HG22 ILE A  19     -10.454   2.275 -12.479  1.00  0.00           H  
ATOM    306 HG23 ILE A  19     -11.193   3.772 -13.047  1.00  0.00           H  
ATOM    307 HD11 ILE A  19      -6.974   1.937 -14.537  1.00  0.00           H  
ATOM    308 HD12 ILE A  19      -8.233   0.701 -14.527  1.00  0.00           H  
ATOM    309 HD13 ILE A  19      -8.184   1.921 -13.252  1.00  0.00           H  
ATOM    310  N   GLN A  20     -13.096   1.242 -15.355  1.00  0.00           N  
ATOM    311  CA  GLN A  20     -14.565   1.158 -15.189  1.00  0.00           C  
ATOM    312  C   GLN A  20     -14.922  -0.306 -15.003  1.00  0.00           C  
ATOM    313  O   GLN A  20     -15.906  -0.650 -14.377  1.00  0.00           O  
ATOM    314  CB  GLN A  20     -15.152   1.696 -16.495  1.00  0.00           C  
ATOM    315  CG  GLN A  20     -15.144   3.225 -16.471  1.00  0.00           C  
ATOM    316  CD  GLN A  20     -16.539   3.734 -16.102  1.00  0.00           C  
ATOM    318  NE2 GLN A  20     -16.680   4.526 -15.075  1.00  0.00           N  
ATOM    317  OE1 GLN A  20     -17.510   3.404 -16.753  1.00  0.00           O  
ATOM    319  H   GLN A  20     -12.716   1.407 -16.240  1.00  0.00           H  
ATOM    320  HA  GLN A  20     -14.895   1.750 -14.349  1.00  0.00           H  
ATOM    321  HB2 GLN A  20     -14.557   1.345 -17.327  1.00  0.00           H  
ATOM    322  HB3 GLN A  20     -16.166   1.346 -16.604  1.00  0.00           H  
ATOM    323  HG2 GLN A  20     -14.427   3.571 -15.740  1.00  0.00           H  
ATOM    324  HG3 GLN A  20     -14.873   3.600 -17.448  1.00  0.00           H  
ATOM    325 HE21 GLN A  20     -15.898   4.791 -14.547  1.00  0.00           H  
ATOM    326 HE22 GLN A  20     -17.570   4.854 -14.829  1.00  0.00           H  
ATOM    327  N   ASN A  21     -14.102  -1.177 -15.529  1.00  0.00           N  
ATOM    328  CA  ASN A  21     -14.365  -2.628 -15.367  1.00  0.00           C  
ATOM    329  C   ASN A  21     -13.729  -3.093 -14.065  1.00  0.00           C  
ATOM    330  O   ASN A  21     -14.139  -4.066 -13.464  1.00  0.00           O  
ATOM    331  CB  ASN A  21     -13.708  -3.304 -16.570  1.00  0.00           C  
ATOM    332  CG  ASN A  21     -14.035  -4.798 -16.555  1.00  0.00           C  
ATOM    334  ND2 ASN A  21     -13.336  -5.614 -17.296  1.00  0.00           N  
ATOM    333  OD1 ASN A  21     -14.936  -5.229 -15.863  1.00  0.00           O  
ATOM    335  H   ASN A  21     -13.300  -0.872 -16.015  1.00  0.00           H  
ATOM    336  HA  ASN A  21     -15.421  -2.814 -15.357  1.00  0.00           H  
ATOM    337  HB2 ASN A  21     -14.082  -2.861 -17.482  1.00  0.00           H  
ATOM    338  HB3 ASN A  21     -12.638  -3.172 -16.518  1.00  0.00           H  
ATOM    339 HD21 ASN A  21     -12.609  -5.268 -17.855  1.00  0.00           H  
ATOM    340 HD22 ASN A  21     -13.537  -6.573 -17.290  1.00  0.00           H  
ATOM    341  N   TRP A  22     -12.739  -2.381 -13.618  1.00  0.00           N  
ATOM    342  CA  TRP A  22     -12.074  -2.743 -12.343  1.00  0.00           C  
ATOM    343  C   TRP A  22     -12.993  -2.393 -11.185  1.00  0.00           C  
ATOM    344  O   TRP A  22     -13.258  -3.198 -10.314  1.00  0.00           O  
ATOM    345  CB  TRP A  22     -10.830  -1.871 -12.299  1.00  0.00           C  
ATOM    346  CG  TRP A  22      -9.783  -2.465 -13.167  1.00  0.00           C  
ATOM    347  CD1 TRP A  22      -9.974  -3.474 -14.042  1.00  0.00           C  
ATOM    348  CD2 TRP A  22      -8.386  -2.108 -13.252  1.00  0.00           C  
ATOM    350  CE2 TRP A  22      -7.762  -2.943 -14.204  1.00  0.00           C  
ATOM    351  CE3 TRP A  22      -7.609  -1.148 -12.596  1.00  0.00           C  
ATOM    349  NE1 TRP A  22      -8.772  -3.761 -14.657  1.00  0.00           N  
ATOM    352  CZ2 TRP A  22      -6.408  -2.829 -14.497  1.00  0.00           C  
ATOM    353  CZ3 TRP A  22      -6.250  -1.027 -12.885  1.00  0.00           C  
ATOM    354  CH2 TRP A  22      -5.646  -1.868 -13.835  1.00  0.00           C  
ATOM    355  H   TRP A  22     -12.440  -1.592 -14.117  1.00  0.00           H  
ATOM    356  HA  TRP A  22     -11.804  -3.787 -12.327  1.00  0.00           H  
ATOM    357  HB2 TRP A  22     -11.073  -0.879 -12.651  1.00  0.00           H  
ATOM    358  HB3 TRP A  22     -10.466  -1.813 -11.283  1.00  0.00           H  
ATOM    359  HD1 TRP A  22     -10.911  -3.974 -14.227  1.00  0.00           H  
ATOM    360  HE1 TRP A  22      -8.635  -4.450 -15.333  1.00  0.00           H  
ATOM    361  HE3 TRP A  22      -8.063  -0.495 -11.865  1.00  0.00           H  
ATOM    362  HZ2 TRP A  22      -5.950  -3.480 -15.225  1.00  0.00           H  
ATOM    363  HZ3 TRP A  22      -5.665  -0.283 -12.369  1.00  0.00           H  
ATOM    364  HH2 TRP A  22      -4.594  -1.773 -14.055  1.00  0.00           H  
ATOM    365  N   GLN A  23     -13.494  -1.193 -11.182  1.00  0.00           N  
ATOM    366  CA  GLN A  23     -14.408  -0.776 -10.101  1.00  0.00           C  
ATOM    367  C   GLN A  23     -15.458  -1.858  -9.896  1.00  0.00           C  
ATOM    368  O   GLN A  23     -15.993  -2.037  -8.819  1.00  0.00           O  
ATOM    369  CB  GLN A  23     -15.052   0.502 -10.623  1.00  0.00           C  
ATOM    370  CG  GLN A  23     -15.366   1.414  -9.448  1.00  0.00           C  
ATOM    371  CD  GLN A  23     -16.545   0.846  -8.652  1.00  0.00           C  
ATOM    373  NE2 GLN A  23     -17.579   0.364  -9.287  1.00  0.00           N  
ATOM    372  OE1 GLN A  23     -16.525   0.840  -7.438  1.00  0.00           O  
ATOM    374  H   GLN A  23     -13.276  -0.568 -11.900  1.00  0.00           H  
ATOM    375  HA  GLN A  23     -13.863  -0.579  -9.193  1.00  0.00           H  
ATOM    376  HB2 GLN A  23     -14.367   1.000 -11.294  1.00  0.00           H  
ATOM    377  HB3 GLN A  23     -15.963   0.262 -11.148  1.00  0.00           H  
ATOM    378  HG2 GLN A  23     -14.497   1.476  -8.812  1.00  0.00           H  
ATOM    379  HG3 GLN A  23     -15.618   2.395  -9.815  1.00  0.00           H  
ATOM    380 HE21 GLN A  23     -17.598   0.367 -10.267  1.00  0.00           H  
ATOM    381 HE22 GLN A  23     -18.336  -0.001  -8.783  1.00  0.00           H  
ATOM    382  N   GLU A  24     -15.763  -2.573 -10.940  1.00  0.00           N  
ATOM    383  CA  GLU A  24     -16.789  -3.645 -10.838  1.00  0.00           C  
ATOM    384  C   GLU A  24     -16.132  -5.012 -10.593  1.00  0.00           C  
ATOM    385  O   GLU A  24     -16.803  -6.017 -10.462  1.00  0.00           O  
ATOM    386  CB  GLU A  24     -17.538  -3.586 -12.184  1.00  0.00           C  
ATOM    387  CG  GLU A  24     -17.170  -4.781 -13.071  1.00  0.00           C  
ATOM    388  CD  GLU A  24     -18.037  -4.768 -14.330  1.00  0.00           C  
ATOM    389  OE1 GLU A  24     -17.818  -3.910 -15.169  1.00  0.00           O  
ATOM    390  OE2 GLU A  24     -18.906  -5.618 -14.437  1.00  0.00           O1-
ATOM    391  H   GLU A  24     -15.322  -2.393 -11.800  1.00  0.00           H  
ATOM    392  HA  GLU A  24     -17.466  -3.421 -10.034  1.00  0.00           H  
ATOM    393  HB2 GLU A  24     -18.602  -3.594 -12.002  1.00  0.00           H  
ATOM    394  HB3 GLU A  24     -17.271  -2.673 -12.699  1.00  0.00           H  
ATOM    395  HG2 GLU A  24     -16.128  -4.714 -13.347  1.00  0.00           H  
ATOM    396  HG3 GLU A  24     -17.341  -5.697 -12.526  1.00  0.00           H  
ATOM    397  N   GLN A  25     -14.831  -5.059 -10.528  1.00  0.00           N  
ATOM    398  CA  GLN A  25     -14.145  -6.361 -10.290  1.00  0.00           C  
ATOM    399  C   GLN A  25     -13.772  -6.498  -8.814  1.00  0.00           C  
ATOM    400  O   GLN A  25     -13.202  -7.484  -8.394  1.00  0.00           O  
ATOM    401  CB  GLN A  25     -12.893  -6.311 -11.158  1.00  0.00           C  
ATOM    402  CG  GLN A  25     -13.234  -6.859 -12.540  1.00  0.00           C  
ATOM    403  CD  GLN A  25     -13.246  -8.388 -12.489  1.00  0.00           C  
ATOM    405  NE2 GLN A  25     -13.335  -9.067 -13.600  1.00  0.00           N  
ATOM    404  OE1 GLN A  25     -13.176  -8.971 -11.425  1.00  0.00           O  
ATOM    406  H   GLN A  25     -14.306  -4.239 -10.632  1.00  0.00           H  
ATOM    407  HA  GLN A  25     -14.775  -7.180 -10.597  1.00  0.00           H  
ATOM    408  HB2 GLN A  25     -12.554  -5.288 -11.246  1.00  0.00           H  
ATOM    409  HB3 GLN A  25     -12.117  -6.914 -10.713  1.00  0.00           H  
ATOM    410  HG2 GLN A  25     -14.210  -6.498 -12.831  1.00  0.00           H  
ATOM    411  HG3 GLN A  25     -12.495  -6.527 -13.253  1.00  0.00           H  
ATOM    412 HE21 GLN A  25     -13.394  -8.599 -14.458  1.00  0.00           H  
ATOM    413 HE22 GLN A  25     -13.342 -10.047 -13.575  1.00  0.00           H  
ATOM    414  N   GLY A  26     -14.094  -5.513  -8.029  1.00  0.00           N  
ATOM    415  CA  GLY A  26     -13.762  -5.576  -6.578  1.00  0.00           C  
ATOM    416  C   GLY A  26     -12.459  -4.823  -6.325  1.00  0.00           C  
ATOM    417  O   GLY A  26     -11.668  -5.198  -5.482  1.00  0.00           O  
ATOM    418  H   GLY A  26     -14.553  -4.729  -8.395  1.00  0.00           H  
ATOM    419  HA2 GLY A  26     -14.560  -5.125  -6.006  1.00  0.00           H  
ATOM    420  HA3 GLY A  26     -13.639  -6.607  -6.282  1.00  0.00           H  
ATOM    421  N   MET A  27     -12.224  -3.765  -7.049  1.00  0.00           N  
ATOM    422  CA  MET A  27     -10.959  -2.999  -6.842  1.00  0.00           C  
ATOM    423  C   MET A  27     -11.097  -2.023  -5.675  1.00  0.00           C  
ATOM    424  O   MET A  27     -12.125  -1.400  -5.499  1.00  0.00           O  
ATOM    425  CB  MET A  27     -10.724  -2.235  -8.142  1.00  0.00           C  
ATOM    426  CG  MET A  27      -9.332  -1.601  -8.097  1.00  0.00           C  
ATOM    427  SD  MET A  27      -9.074  -0.601  -9.578  1.00  0.00           S  
ATOM    428  CE  MET A  27     -10.171   0.756  -9.112  1.00  0.00           C  
ATOM    429  H   MET A  27     -12.875  -3.480  -7.731  1.00  0.00           H  
ATOM    430  HA  MET A  27     -10.139  -3.670  -6.663  1.00  0.00           H  
ATOM    431  HB2 MET A  27     -10.788  -2.914  -8.979  1.00  0.00           H  
ATOM    432  HB3 MET A  27     -11.468  -1.461  -8.248  1.00  0.00           H  
ATOM    433  HG2 MET A  27      -9.253  -0.973  -7.221  1.00  0.00           H  
ATOM    434  HG3 MET A  27      -8.584  -2.378  -8.050  1.00  0.00           H  
ATOM    435  HE1 MET A  27     -11.200   0.434  -9.213  1.00  0.00           H  
ATOM    436  HE2 MET A  27      -9.993   1.601  -9.756  1.00  0.00           H  
ATOM    437  HE3 MET A  27      -9.976   1.039  -8.086  1.00  0.00           H  
ATOM    438  N   PRO A  28     -10.037  -1.917  -4.919  1.00  0.00           N  
ATOM    439  CA  PRO A  28     -10.020  -1.002  -3.758  1.00  0.00           C  
ATOM    440  C   PRO A  28      -9.934   0.443  -4.236  1.00  0.00           C  
ATOM    441  O   PRO A  28      -8.879   1.057  -4.244  1.00  0.00           O  
ATOM    442  CB  PRO A  28      -8.762  -1.404  -2.995  1.00  0.00           C  
ATOM    443  CG  PRO A  28      -7.873  -2.033  -4.020  1.00  0.00           C  
ATOM    444  CD  PRO A  28      -8.766  -2.635  -5.074  1.00  0.00           C  
ATOM    445  HA  PRO A  28     -10.893  -1.145  -3.143  1.00  0.00           H  
ATOM    446  HB2 PRO A  28      -8.288  -0.530  -2.567  1.00  0.00           H  
ATOM    447  HB3 PRO A  28      -9.002  -2.119  -2.224  1.00  0.00           H  
ATOM    448  HG2 PRO A  28      -7.231  -1.283  -4.459  1.00  0.00           H  
ATOM    449  HG3 PRO A  28      -7.278  -2.808  -3.564  1.00  0.00           H  
ATOM    450  HD2 PRO A  28      -8.350  -2.469  -6.059  1.00  0.00           H  
ATOM    451  HD3 PRO A  28      -8.910  -3.688  -4.893  1.00  0.00           H  
ATOM    452  N   VAL A  29     -11.043   1.001  -4.615  1.00  0.00           N  
ATOM    453  CA  VAL A  29     -11.020   2.416  -5.068  1.00  0.00           C  
ATOM    454  C   VAL A  29     -11.077   3.315  -3.830  1.00  0.00           C  
ATOM    455  O   VAL A  29     -11.690   2.983  -2.833  1.00  0.00           O  
ATOM    456  CB  VAL A  29     -12.202   2.639  -6.048  1.00  0.00           C  
ATOM    457  CG1 VAL A  29     -13.077   1.404  -6.173  1.00  0.00           C  
ATOM    458  CG2 VAL A  29     -13.050   3.807  -5.591  1.00  0.00           C  
ATOM    459  H   VAL A  29     -11.879   0.497  -4.575  1.00  0.00           H  
ATOM    460  HA  VAL A  29     -10.108   2.602  -5.591  1.00  0.00           H  
ATOM    461  HB  VAL A  29     -11.797   2.869  -7.022  1.00  0.00           H  
ATOM    462 HG11 VAL A  29     -13.746   1.522  -7.013  1.00  0.00           H  
ATOM    463 HG12 VAL A  29     -13.649   1.276  -5.267  1.00  0.00           H  
ATOM    464 HG13 VAL A  29     -12.447   0.543  -6.331  1.00  0.00           H  
ATOM    465 HG21 VAL A  29     -12.404   4.596  -5.248  1.00  0.00           H  
ATOM    466 HG22 VAL A  29     -13.693   3.485  -4.789  1.00  0.00           H  
ATOM    467 HG23 VAL A  29     -13.642   4.156  -6.416  1.00  0.00           H  
ATOM    468  N   LEU A  30     -10.412   4.427  -3.878  1.00  0.00           N  
ATOM    469  CA  LEU A  30     -10.379   5.342  -2.702  1.00  0.00           C  
ATOM    470  C   LEU A  30     -11.791   5.688  -2.219  1.00  0.00           C  
ATOM    471  O   LEU A  30     -12.221   5.240  -1.175  1.00  0.00           O  
ATOM    472  CB  LEU A  30      -9.645   6.580  -3.220  1.00  0.00           C  
ATOM    473  CG  LEU A  30      -8.316   6.794  -2.475  1.00  0.00           C  
ATOM    474  CD1 LEU A  30      -8.576   7.587  -1.198  1.00  0.00           C  
ATOM    475  CD2 LEU A  30      -7.665   5.449  -2.126  1.00  0.00           C  
ATOM    476  H   LEU A  30      -9.908   4.654  -4.689  1.00  0.00           H  
ATOM    477  HA  LEU A  30      -9.826   4.896  -1.900  1.00  0.00           H  
ATOM    478  HB2 LEU A  30      -9.439   6.448  -4.271  1.00  0.00           H  
ATOM    479  HB3 LEU A  30     -10.270   7.450  -3.086  1.00  0.00           H  
ATOM    480  HG  LEU A  30      -7.645   7.358  -3.107  1.00  0.00           H  
ATOM    481 HD11 LEU A  30      -7.856   7.306  -0.444  1.00  0.00           H  
ATOM    482 HD12 LEU A  30      -9.574   7.377  -0.841  1.00  0.00           H  
ATOM    483 HD13 LEU A  30      -8.484   8.642  -1.412  1.00  0.00           H  
ATOM    484 HD21 LEU A  30      -8.017   5.116  -1.160  1.00  0.00           H  
ATOM    485 HD22 LEU A  30      -6.591   5.562  -2.099  1.00  0.00           H  
ATOM    486 HD23 LEU A  30      -7.930   4.718  -2.876  1.00  0.00           H  
ATOM    487  N   ARG A  31     -12.514   6.482  -2.952  1.00  0.00           N  
ATOM    488  CA  ARG A  31     -13.888   6.846  -2.506  1.00  0.00           C  
ATOM    489  C   ARG A  31     -14.876   5.741  -2.877  1.00  0.00           C  
ATOM    490  O   ARG A  31     -14.491   4.654  -3.258  1.00  0.00           O  
ATOM    491  CB  ARG A  31     -14.222   8.142  -3.238  1.00  0.00           C  
ATOM    492  CG  ARG A  31     -13.789   9.335  -2.386  1.00  0.00           C  
ATOM    493  CD  ARG A  31     -12.318   9.176  -1.996  1.00  0.00           C  
ATOM    494  NE  ARG A  31     -12.028  10.332  -1.100  1.00  0.00           N  
ATOM    495  CZ  ARG A  31     -11.358  11.357  -1.552  1.00  0.00           C  
ATOM    496  NH1 ARG A  31     -11.326  11.601  -2.833  1.00  0.00           N1+
ATOM    497  NH2 ARG A  31     -10.718  12.138  -0.722  1.00  0.00           N  
ATOM    498  H   ARG A  31     -12.158   6.838  -3.787  1.00  0.00           H  
ATOM    499  HA  ARG A  31     -13.903   7.016  -1.445  1.00  0.00           H  
ATOM    500  HB2 ARG A  31     -13.700   8.168  -4.178  1.00  0.00           H  
ATOM    501  HB3 ARG A  31     -15.284   8.193  -3.411  1.00  0.00           H  
ATOM    502  HG2 ARG A  31     -13.915  10.244  -2.954  1.00  0.00           H  
ATOM    503  HG3 ARG A  31     -14.394   9.378  -1.495  1.00  0.00           H  
ATOM    504  HD2 ARG A  31     -12.168   8.243  -1.470  1.00  0.00           H  
ATOM    505  HD3 ARG A  31     -11.690   9.220  -2.872  1.00  0.00           H  
ATOM    506  HE  ARG A  31     -12.338  10.321  -0.171  1.00  0.00           H  
ATOM    507 HH11 ARG A  31     -11.815  11.003  -3.468  1.00  0.00           H  
ATOM    508 HH12 ARG A  31     -10.814  12.387  -3.180  1.00  0.00           H  
ATOM    509 HH21 ARG A  31     -10.742  11.950   0.259  1.00  0.00           H  
ATOM    510 HH22 ARG A  31     -10.206  12.924  -1.070  1.00  0.00           H  
ATOM    511  N   GLY A  32     -16.147   6.001  -2.758  1.00  0.00           N  
ATOM    512  CA  GLY A  32     -17.150   4.956  -3.094  1.00  0.00           C  
ATOM    513  C   GLY A  32     -17.706   5.196  -4.499  1.00  0.00           C  
ATOM    514  O   GLY A  32     -18.168   4.281  -5.153  1.00  0.00           O  
ATOM    515  H   GLY A  32     -16.441   6.882  -2.441  1.00  0.00           H  
ATOM    516  HA2 GLY A  32     -16.676   3.986  -3.054  1.00  0.00           H  
ATOM    517  HA3 GLY A  32     -17.959   4.992  -2.381  1.00  0.00           H  
ATOM    518  N   GLY A  33     -17.663   6.418  -4.964  1.00  0.00           N  
ATOM    519  CA  GLY A  33     -18.185   6.731  -6.327  1.00  0.00           C  
ATOM    520  C   GLY A  33     -19.457   5.926  -6.603  1.00  0.00           C  
ATOM    521  O   GLY A  33     -19.750   5.581  -7.730  1.00  0.00           O  
ATOM    522  H   GLY A  33     -17.285   7.134  -4.412  1.00  0.00           H  
ATOM    523  HA2 GLY A  33     -18.407   7.783  -6.389  1.00  0.00           H  
ATOM    524  HA3 GLY A  33     -17.439   6.482  -7.066  1.00  0.00           H  
ATOM    525  N   GLY A  34     -20.216   5.621  -5.587  1.00  0.00           N  
ATOM    526  CA  GLY A  34     -21.464   4.836  -5.804  1.00  0.00           C  
ATOM    527  C   GLY A  34     -22.685   5.745  -5.642  1.00  0.00           C  
ATOM    528  O   GLY A  34     -23.808   5.284  -5.580  1.00  0.00           O  
ATOM    529  H   GLY A  34     -19.966   5.905  -4.682  1.00  0.00           H  
ATOM    530  HA2 GLY A  34     -21.455   4.421  -6.803  1.00  0.00           H  
ATOM    531  HA3 GLY A  34     -21.517   4.035  -5.083  1.00  0.00           H  
ATOM    532  N   LYS A  35     -22.479   7.032  -5.571  1.00  0.00           N  
ATOM    533  CA  LYS A  35     -23.634   7.963  -5.413  1.00  0.00           C  
ATOM    534  C   LYS A  35     -23.469   9.169  -6.340  1.00  0.00           C  
ATOM    535  O   LYS A  35     -23.277  10.285  -5.897  1.00  0.00           O  
ATOM    536  CB  LYS A  35     -23.593   8.399  -3.949  1.00  0.00           C  
ATOM    537  CG  LYS A  35     -24.660   7.636  -3.159  1.00  0.00           C  
ATOM    538  CD  LYS A  35     -23.981   6.667  -2.189  1.00  0.00           C  
ATOM    539  CE  LYS A  35     -24.626   6.784  -0.806  1.00  0.00           C  
ATOM    540  NZ  LYS A  35     -23.565   6.371   0.158  1.00  0.00           N1+
ATOM    541  H   LYS A  35     -21.567   7.386  -5.623  1.00  0.00           H  
ATOM    542  HA  LYS A  35     -24.562   7.451  -5.620  1.00  0.00           H  
ATOM    543  HB2 LYS A  35     -22.616   8.185  -3.538  1.00  0.00           H  
ATOM    544  HB3 LYS A  35     -23.788   9.459  -3.883  1.00  0.00           H  
ATOM    545  HG2 LYS A  35     -25.267   8.338  -2.603  1.00  0.00           H  
ATOM    546  HG3 LYS A  35     -25.286   7.081  -3.842  1.00  0.00           H  
ATOM    547  HD2 LYS A  35     -24.093   5.656  -2.555  1.00  0.00           H  
ATOM    548  HD3 LYS A  35     -22.931   6.908  -2.116  1.00  0.00           H  
ATOM    549  HE2 LYS A  35     -24.931   7.804  -0.619  1.00  0.00           H  
ATOM    550  HE3 LYS A  35     -25.472   6.118  -0.729  1.00  0.00           H  
ATOM    551  HZ1 LYS A  35     -22.704   6.100  -0.360  1.00  0.00           H  
ATOM    552  HZ2 LYS A  35     -23.902   5.560   0.718  1.00  0.00           H  
ATOM    553  HZ3 LYS A  35     -23.346   7.164   0.794  1.00  0.00           H  
ATOM    554  N   GLY A  36     -23.537   8.951  -7.624  1.00  0.00           N  
ATOM    555  CA  GLY A  36     -23.380  10.082  -8.581  1.00  0.00           C  
ATOM    556  C   GLY A  36     -21.965  10.652  -8.465  1.00  0.00           C  
ATOM    557  O   GLY A  36     -21.681  11.737  -8.932  1.00  0.00           O  
ATOM    558  H   GLY A  36     -23.690   8.043  -7.960  1.00  0.00           H  
ATOM    559  HA2 GLY A  36     -23.544   9.726  -9.589  1.00  0.00           H  
ATOM    560  HA3 GLY A  36     -24.096  10.855  -8.349  1.00  0.00           H  
ATOM    561  N   ASN A  37     -21.075   9.928  -7.842  1.00  0.00           N  
ATOM    562  CA  ASN A  37     -19.678  10.428  -7.694  1.00  0.00           C  
ATOM    563  C   ASN A  37     -18.786   9.847  -8.798  1.00  0.00           C  
ATOM    564  O   ASN A  37     -19.265   9.399  -9.822  1.00  0.00           O  
ATOM    565  CB  ASN A  37     -19.230   9.942  -6.319  1.00  0.00           C  
ATOM    566  CG  ASN A  37     -19.517  11.023  -5.276  1.00  0.00           C  
ATOM    568  ND2 ASN A  37     -18.926  10.963  -4.114  1.00  0.00           N  
ATOM    567  OD1 ASN A  37     -20.286  11.932  -5.519  1.00  0.00           O  
ATOM    569  H   ASN A  37     -21.324   9.055  -7.472  1.00  0.00           H  
ATOM    570  HA  ASN A  37     -19.658  11.502  -7.723  1.00  0.00           H  
ATOM    571  HB2 ASN A  37     -19.768   9.042  -6.065  1.00  0.00           H  
ATOM    572  HB3 ASN A  37     -18.173   9.737  -6.338  1.00  0.00           H  
ATOM    573 HD21 ASN A  37     -18.306  10.229  -3.917  1.00  0.00           H  
ATOM    574 HD22 ASN A  37     -19.101  11.652  -3.440  1.00  0.00           H  
ATOM    575  N   GLU A  38     -17.495   9.857  -8.605  1.00  0.00           N  
ATOM    576  CA  GLU A  38     -16.581   9.312  -9.652  1.00  0.00           C  
ATOM    577  C   GLU A  38     -15.659   8.253  -9.069  1.00  0.00           C  
ATOM    578  O   GLU A  38     -14.908   7.613  -9.776  1.00  0.00           O  
ATOM    579  CB  GLU A  38     -15.757  10.504 -10.131  1.00  0.00           C  
ATOM    580  CG  GLU A  38     -15.378  11.387  -8.939  1.00  0.00           C  
ATOM    581  CD  GLU A  38     -14.285  12.370  -9.357  1.00  0.00           C  
ATOM    582  OE1 GLU A  38     -13.530  12.039 -10.256  1.00  0.00           O  
ATOM    583  OE2 GLU A  38     -14.222  13.439  -8.772  1.00  0.00           O1-
ATOM    584  H   GLU A  38     -17.125  10.229  -7.778  1.00  0.00           H  
ATOM    585  HA  GLU A  38     -17.145   8.901 -10.466  1.00  0.00           H  
ATOM    586  HB2 GLU A  38     -14.857  10.141 -10.605  1.00  0.00           H  
ATOM    587  HB3 GLU A  38     -16.331  11.081 -10.837  1.00  0.00           H  
ATOM    588  HG2 GLU A  38     -16.249  11.934  -8.605  1.00  0.00           H  
ATOM    589  HG3 GLU A  38     -15.012  10.767  -8.133  1.00  0.00           H  
ATOM    590  N   VAL A  39     -15.717   8.058  -7.793  1.00  0.00           N  
ATOM    591  CA  VAL A  39     -14.855   7.040  -7.160  1.00  0.00           C  
ATOM    592  C   VAL A  39     -13.369   7.334  -7.433  1.00  0.00           C  
ATOM    593  O   VAL A  39     -12.945   7.467  -8.562  1.00  0.00           O  
ATOM    594  CB  VAL A  39     -15.335   5.725  -7.782  1.00  0.00           C  
ATOM    595  CG1 VAL A  39     -14.200   5.019  -8.519  1.00  0.00           C  
ATOM    596  CG2 VAL A  39     -15.864   4.802  -6.683  1.00  0.00           C  
ATOM    597  H   VAL A  39     -16.338   8.572  -7.250  1.00  0.00           H  
ATOM    598  HA  VAL A  39     -15.034   7.021  -6.116  1.00  0.00           H  
ATOM    599  HB  VAL A  39     -16.134   5.948  -8.474  1.00  0.00           H  
ATOM    600 HG11 VAL A  39     -14.054   5.488  -9.478  1.00  0.00           H  
ATOM    601 HG12 VAL A  39     -14.450   3.976  -8.656  1.00  0.00           H  
ATOM    602 HG13 VAL A  39     -13.296   5.100  -7.937  1.00  0.00           H  
ATOM    603 HG21 VAL A  39     -15.418   3.823  -6.789  1.00  0.00           H  
ATOM    604 HG22 VAL A  39     -16.936   4.718  -6.771  1.00  0.00           H  
ATOM    605 HG23 VAL A  39     -15.612   5.210  -5.716  1.00  0.00           H  
ATOM    606  N   LEU A  40     -12.573   7.405  -6.398  1.00  0.00           N  
ATOM    607  CA  LEU A  40     -11.117   7.653  -6.588  1.00  0.00           C  
ATOM    608  C   LEU A  40     -10.404   6.307  -6.610  1.00  0.00           C  
ATOM    609  O   LEU A  40     -11.034   5.272  -6.688  1.00  0.00           O  
ATOM    610  CB  LEU A  40     -10.675   8.496  -5.385  1.00  0.00           C  
ATOM    611  CG  LEU A  40     -10.420   9.943  -5.822  1.00  0.00           C  
ATOM    612  CD1 LEU A  40      -9.028  10.043  -6.446  1.00  0.00           C  
ATOM    613  CD2 LEU A  40     -11.473  10.380  -6.847  1.00  0.00           C  
ATOM    614  H   LEU A  40     -12.929   7.269  -5.499  1.00  0.00           H  
ATOM    615  HA  LEU A  40     -10.939   8.191  -7.505  1.00  0.00           H  
ATOM    616  HB2 LEU A  40     -11.445   8.479  -4.629  1.00  0.00           H  
ATOM    617  HB3 LEU A  40      -9.761   8.090  -4.977  1.00  0.00           H  
ATOM    618  HG  LEU A  40     -10.471  10.589  -4.957  1.00  0.00           H  
ATOM    619 HD11 LEU A  40      -8.438   9.184  -6.156  1.00  0.00           H  
ATOM    620 HD12 LEU A  40      -8.543  10.945  -6.100  1.00  0.00           H  
ATOM    621 HD13 LEU A  40      -9.116  10.073  -7.521  1.00  0.00           H  
ATOM    622 HD21 LEU A  40     -12.334   9.730  -6.781  1.00  0.00           H  
ATOM    623 HD22 LEU A  40     -11.053  10.322  -7.840  1.00  0.00           H  
ATOM    624 HD23 LEU A  40     -11.775  11.397  -6.643  1.00  0.00           H  
ATOM    625  N   TYR A  41      -9.108   6.293  -6.570  1.00  0.00           N  
ATOM    626  CA  TYR A  41      -8.409   4.982  -6.619  1.00  0.00           C  
ATOM    627  C   TYR A  41      -7.123   4.980  -5.800  1.00  0.00           C  
ATOM    628  O   TYR A  41      -6.192   5.704  -6.088  1.00  0.00           O  
ATOM    629  CB  TYR A  41      -8.099   4.794  -8.096  1.00  0.00           C  
ATOM    630  CG  TYR A  41      -9.401   4.682  -8.838  1.00  0.00           C  
ATOM    631  CD1 TYR A  41     -10.242   3.601  -8.582  1.00  0.00           C  
ATOM    632  CD2 TYR A  41      -9.777   5.659  -9.767  1.00  0.00           C  
ATOM    633  CE1 TYR A  41     -11.458   3.484  -9.256  1.00  0.00           C  
ATOM    634  CE2 TYR A  41     -10.995   5.545 -10.442  1.00  0.00           C  
ATOM    635  CZ  TYR A  41     -11.839   4.457 -10.187  1.00  0.00           C  
ATOM    636  OH  TYR A  41     -13.039   4.340 -10.860  1.00  0.00           O  
ATOM    637  H   TYR A  41      -8.603   7.129  -6.531  1.00  0.00           H  
ATOM    638  HA  TYR A  41      -9.065   4.195  -6.287  1.00  0.00           H  
ATOM    639  HB2 TYR A  41      -7.541   5.645  -8.460  1.00  0.00           H  
ATOM    640  HB3 TYR A  41      -7.521   3.893  -8.235  1.00  0.00           H  
ATOM    641  HD1 TYR A  41      -9.949   2.852  -7.863  1.00  0.00           H  
ATOM    642  HD2 TYR A  41      -9.131   6.501  -9.964  1.00  0.00           H  
ATOM    643  HE1 TYR A  41     -12.105   2.648  -9.049  1.00  0.00           H  
ATOM    644  HE2 TYR A  41     -11.282   6.298 -11.154  1.00  0.00           H  
ATOM    645  HH  TYR A  41     -13.065   3.476 -11.274  1.00  0.00           H  
ATOM    646  N   ASP A  42      -7.045   4.139  -4.804  1.00  0.00           N  
ATOM    647  CA  ASP A  42      -5.789   4.074  -4.013  1.00  0.00           C  
ATOM    648  C   ASP A  42      -4.683   3.584  -4.937  1.00  0.00           C  
ATOM    649  O   ASP A  42      -4.397   2.406  -5.009  1.00  0.00           O  
ATOM    650  CB  ASP A  42      -6.054   3.064  -2.904  1.00  0.00           C  
ATOM    651  CG  ASP A  42      -5.189   3.405  -1.689  1.00  0.00           C  
ATOM    652  OD1 ASP A  42      -4.185   4.073  -1.872  1.00  0.00           O  
ATOM    653  OD2 ASP A  42      -5.545   2.996  -0.598  1.00  0.00           O1-
ATOM    654  H   ASP A  42      -7.792   3.537  -4.601  1.00  0.00           H  
ATOM    655  HA  ASP A  42      -5.542   5.037  -3.598  1.00  0.00           H  
ATOM    656  HB2 ASP A  42      -7.098   3.091  -2.627  1.00  0.00           H  
ATOM    657  HB3 ASP A  42      -5.802   2.079  -3.257  1.00  0.00           H  
ATOM    658  N   SER A  43      -4.089   4.486  -5.670  1.00  0.00           N  
ATOM    659  CA  SER A  43      -3.018   4.106  -6.633  1.00  0.00           C  
ATOM    660  C   SER A  43      -2.199   2.922  -6.126  1.00  0.00           C  
ATOM    661  O   SER A  43      -1.739   2.112  -6.899  1.00  0.00           O  
ATOM    662  CB  SER A  43      -2.138   5.345  -6.752  1.00  0.00           C  
ATOM    663  OG  SER A  43      -2.061   5.725  -8.117  1.00  0.00           O  
ATOM    664  H   SER A  43      -4.369   5.424  -5.604  1.00  0.00           H  
ATOM    665  HA  SER A  43      -3.446   3.876  -7.592  1.00  0.00           H  
ATOM    666  HB2 SER A  43      -2.566   6.151  -6.181  1.00  0.00           H  
ATOM    667  HB3 SER A  43      -1.150   5.120  -6.374  1.00  0.00           H  
ATOM    668  HG  SER A  43      -1.952   4.928  -8.641  1.00  0.00           H  
ATOM    669  N   ALA A  44      -2.015   2.808  -4.842  1.00  0.00           N  
ATOM    670  CA  ALA A  44      -1.218   1.664  -4.318  1.00  0.00           C  
ATOM    671  C   ALA A  44      -2.128   0.479  -4.009  1.00  0.00           C  
ATOM    672  O   ALA A  44      -1.856  -0.641  -4.383  1.00  0.00           O  
ATOM    673  CB  ALA A  44      -0.550   2.177  -3.050  1.00  0.00           C  
ATOM    674  H   ALA A  44      -2.405   3.466  -4.227  1.00  0.00           H  
ATOM    675  HA  ALA A  44      -0.468   1.379  -5.034  1.00  0.00           H  
ATOM    676  HB1 ALA A  44      -1.297   2.343  -2.290  1.00  0.00           H  
ATOM    677  HB2 ALA A  44      -0.040   3.102  -3.265  1.00  0.00           H  
ATOM    678  HB3 ALA A  44       0.162   1.444  -2.703  1.00  0.00           H  
ATOM    679  N   ALA A  45      -3.221   0.712  -3.347  1.00  0.00           N  
ATOM    680  CA  ALA A  45      -4.139  -0.415  -3.058  1.00  0.00           C  
ATOM    681  C   ALA A  45      -4.717  -0.879  -4.384  1.00  0.00           C  
ATOM    682  O   ALA A  45      -5.107  -2.018  -4.554  1.00  0.00           O  
ATOM    683  CB  ALA A  45      -5.231   0.158  -2.158  1.00  0.00           C  
ATOM    684  H   ALA A  45      -3.446   1.620  -3.068  1.00  0.00           H  
ATOM    685  HA  ALA A  45      -3.615  -1.216  -2.563  1.00  0.00           H  
ATOM    686  HB1 ALA A  45      -5.456  -0.545  -1.370  1.00  0.00           H  
ATOM    687  HB2 ALA A  45      -6.119   0.337  -2.747  1.00  0.00           H  
ATOM    688  HB3 ALA A  45      -4.892   1.088  -1.728  1.00  0.00           H  
ATOM    689  N   VAL A  46      -4.751   0.013  -5.334  1.00  0.00           N  
ATOM    690  CA  VAL A  46      -5.278  -0.343  -6.674  1.00  0.00           C  
ATOM    691  C   VAL A  46      -4.336  -1.333  -7.353  1.00  0.00           C  
ATOM    692  O   VAL A  46      -4.766  -2.190  -8.096  1.00  0.00           O  
ATOM    693  CB  VAL A  46      -5.315   0.964  -7.463  1.00  0.00           C  
ATOM    694  CG1 VAL A  46      -5.730   0.673  -8.907  1.00  0.00           C  
ATOM    695  CG2 VAL A  46      -6.325   1.917  -6.828  1.00  0.00           C  
ATOM    696  H   VAL A  46      -4.420   0.919  -5.163  1.00  0.00           H  
ATOM    697  HA  VAL A  46      -6.268  -0.752  -6.588  1.00  0.00           H  
ATOM    698  HB  VAL A  46      -4.334   1.417  -7.455  1.00  0.00           H  
ATOM    699 HG11 VAL A  46      -5.080   1.213  -9.583  1.00  0.00           H  
ATOM    700 HG12 VAL A  46      -6.756   0.987  -9.062  1.00  0.00           H  
ATOM    701 HG13 VAL A  46      -5.644  -0.387  -9.100  1.00  0.00           H  
ATOM    702 HG21 VAL A  46      -5.921   2.919  -6.828  1.00  0.00           H  
ATOM    703 HG22 VAL A  46      -6.521   1.609  -5.813  1.00  0.00           H  
ATOM    704 HG23 VAL A  46      -7.244   1.899  -7.395  1.00  0.00           H  
ATOM    705  N   ILE A  47      -3.053  -1.238  -7.101  1.00  0.00           N  
ATOM    706  CA  ILE A  47      -2.128  -2.217  -7.756  1.00  0.00           C  
ATOM    707  C   ILE A  47      -2.090  -3.506  -6.971  1.00  0.00           C  
ATOM    708  O   ILE A  47      -2.280  -4.570  -7.513  1.00  0.00           O  
ATOM    709  CB  ILE A  47      -0.719  -1.628  -7.835  1.00  0.00           C  
ATOM    710  CG1 ILE A  47      -0.494  -0.492  -6.850  1.00  0.00           C  
ATOM    711  CG2 ILE A  47      -0.516  -1.118  -9.235  1.00  0.00           C  
ATOM    712  CD1 ILE A  47       0.846   0.184  -7.153  1.00  0.00           C  
ATOM    713  H   ILE A  47      -2.722  -0.553  -6.489  1.00  0.00           H  
ATOM    714  HA  ILE A  47      -2.477  -2.421  -8.754  1.00  0.00           H  
ATOM    715  HB  ILE A  47      -0.001  -2.414  -7.645  1.00  0.00           H  
ATOM    716 HG12 ILE A  47      -1.283   0.224  -6.947  1.00  0.00           H  
ATOM    717 HG13 ILE A  47      -0.475  -0.884  -5.848  1.00  0.00           H  
ATOM    718 HG21 ILE A  47       0.314  -1.640  -9.668  1.00  0.00           H  
ATOM    719 HG22 ILE A  47      -0.317  -0.049  -9.210  1.00  0.00           H  
ATOM    720 HG23 ILE A  47      -1.406  -1.313  -9.812  1.00  0.00           H  
ATOM    721 HD11 ILE A  47       0.719   1.256  -7.138  1.00  0.00           H  
ATOM    722 HD12 ILE A  47       1.201  -0.121  -8.127  1.00  0.00           H  
ATOM    723 HD13 ILE A  47       1.567  -0.101  -6.402  1.00  0.00           H  
ATOM    724  N   LYS A  48      -1.852  -3.427  -5.697  1.00  0.00           N  
ATOM    725  CA  LYS A  48      -1.813  -4.665  -4.889  1.00  0.00           C  
ATOM    726  C   LYS A  48      -2.993  -5.547  -5.317  1.00  0.00           C  
ATOM    727  O   LYS A  48      -2.922  -6.764  -5.339  1.00  0.00           O  
ATOM    728  CB  LYS A  48      -1.961  -4.174  -3.443  1.00  0.00           C  
ATOM    729  CG  LYS A  48      -2.331  -5.336  -2.519  1.00  0.00           C  
ATOM    730  CD  LYS A  48      -3.390  -4.873  -1.515  1.00  0.00           C  
ATOM    731  CE  LYS A  48      -2.789  -3.807  -0.594  1.00  0.00           C  
ATOM    732  NZ  LYS A  48      -3.515  -3.959   0.698  1.00  0.00           N1+
ATOM    733  H   LYS A  48      -1.705  -2.560  -5.275  1.00  0.00           H  
ATOM    734  HA  LYS A  48      -0.872  -5.169  -5.032  1.00  0.00           H  
ATOM    735  HB2 LYS A  48      -1.025  -3.741  -3.117  1.00  0.00           H  
ATOM    736  HB3 LYS A  48      -2.734  -3.422  -3.400  1.00  0.00           H  
ATOM    737  HG2 LYS A  48      -2.721  -6.155  -3.101  1.00  0.00           H  
ATOM    738  HG3 LYS A  48      -1.453  -5.661  -1.985  1.00  0.00           H  
ATOM    739  HD2 LYS A  48      -4.233  -4.457  -2.047  1.00  0.00           H  
ATOM    740  HD3 LYS A  48      -3.716  -5.715  -0.922  1.00  0.00           H  
ATOM    741  HE2 LYS A  48      -1.731  -3.985  -0.457  1.00  0.00           H  
ATOM    742  HE3 LYS A  48      -2.958  -2.822  -0.998  1.00  0.00           H  
ATOM    743  HZ1 LYS A  48      -3.034  -4.669   1.286  1.00  0.00           H  
ATOM    744  HZ2 LYS A  48      -4.492  -4.266   0.514  1.00  0.00           H  
ATOM    745  HZ3 LYS A  48      -3.525  -3.048   1.199  1.00  0.00           H  
ATOM    746  N   TRP A  49      -4.070  -4.907  -5.690  1.00  0.00           N  
ATOM    747  CA  TRP A  49      -5.283  -5.637  -6.155  1.00  0.00           C  
ATOM    748  C   TRP A  49      -5.220  -5.855  -7.675  1.00  0.00           C  
ATOM    749  O   TRP A  49      -5.789  -6.795  -8.195  1.00  0.00           O  
ATOM    750  CB  TRP A  49      -6.436  -4.705  -5.772  1.00  0.00           C  
ATOM    751  CG  TRP A  49      -7.649  -4.985  -6.605  1.00  0.00           C  
ATOM    752  CD1 TRP A  49      -8.752  -5.633  -6.168  1.00  0.00           C  
ATOM    753  CD2 TRP A  49      -7.904  -4.629  -7.995  1.00  0.00           C  
ATOM    755  CE2 TRP A  49      -9.200  -5.083  -8.342  1.00  0.00           C  
ATOM    756  CE3 TRP A  49      -7.151  -3.961  -8.981  1.00  0.00           C  
ATOM    754  NE1 TRP A  49      -9.678  -5.687  -7.196  1.00  0.00           N  
ATOM    757  CZ2 TRP A  49      -9.728  -4.878  -9.616  1.00  0.00           C  
ATOM    758  CZ3 TRP A  49      -7.683  -3.760 -10.267  1.00  0.00           C  
ATOM    759  CH2 TRP A  49      -8.968  -4.216 -10.579  1.00  0.00           C  
ATOM    760  H   TRP A  49      -4.070  -3.925  -5.681  1.00  0.00           H  
ATOM    761  HA  TRP A  49      -5.385  -6.578  -5.638  1.00  0.00           H  
ATOM    762  HB2 TRP A  49      -6.682  -4.855  -4.730  1.00  0.00           H  
ATOM    763  HB3 TRP A  49      -6.129  -3.681  -5.919  1.00  0.00           H  
ATOM    764  HD1 TRP A  49      -8.888  -6.038  -5.176  1.00  0.00           H  
ATOM    765  HE1 TRP A  49     -10.569  -6.096  -7.138  1.00  0.00           H  
ATOM    766  HE3 TRP A  49      -6.159  -3.602  -8.750  1.00  0.00           H  
ATOM    767  HZ2 TRP A  49     -10.722  -5.217  -9.854  1.00  0.00           H  
ATOM    768  HZ3 TRP A  49      -7.099  -3.247 -11.017  1.00  0.00           H  
ATOM    769  HH2 TRP A  49      -9.370  -4.062 -11.567  1.00  0.00           H  
ATOM    770  N   TYR A  50      -4.532  -5.000  -8.395  1.00  0.00           N  
ATOM    771  CA  TYR A  50      -4.443  -5.179  -9.874  1.00  0.00           C  
ATOM    772  C   TYR A  50      -3.250  -6.078 -10.215  1.00  0.00           C  
ATOM    773  O   TYR A  50      -3.236  -6.764 -11.219  1.00  0.00           O  
ATOM    774  CB  TYR A  50      -4.249  -3.756 -10.434  1.00  0.00           C  
ATOM    775  CG  TYR A  50      -3.347  -3.788 -11.648  1.00  0.00           C  
ATOM    776  CD1 TYR A  50      -1.953  -3.737 -11.496  1.00  0.00           C  
ATOM    777  CD2 TYR A  50      -3.909  -3.890 -12.919  1.00  0.00           C  
ATOM    778  CE1 TYR A  50      -1.127  -3.790 -12.626  1.00  0.00           C  
ATOM    779  CE2 TYR A  50      -3.090  -3.944 -14.049  1.00  0.00           C  
ATOM    780  CZ  TYR A  50      -1.697  -3.896 -13.903  1.00  0.00           C  
ATOM    781  OH  TYR A  50      -0.886  -3.950 -15.017  1.00  0.00           O  
ATOM    782  H   TYR A  50      -4.073  -4.244  -7.968  1.00  0.00           H  
ATOM    783  HA  TYR A  50      -5.356  -5.606 -10.258  1.00  0.00           H  
ATOM    784  HB2 TYR A  50      -5.210  -3.350 -10.715  1.00  0.00           H  
ATOM    785  HB3 TYR A  50      -3.809  -3.134  -9.679  1.00  0.00           H  
ATOM    786  HD1 TYR A  50      -1.513  -3.645 -10.510  1.00  0.00           H  
ATOM    787  HD2 TYR A  50      -4.978  -3.929 -13.027  1.00  0.00           H  
ATOM    788  HE1 TYR A  50      -0.050  -3.760 -12.513  1.00  0.00           H  
ATOM    789  HE2 TYR A  50      -3.535  -4.023 -15.033  1.00  0.00           H  
ATOM    790  HH  TYR A  50      -0.570  -3.061 -15.198  1.00  0.00           H  
ATOM    791  N   ALA A  51      -2.252  -6.073  -9.385  1.00  0.00           N  
ATOM    792  CA  ALA A  51      -1.061  -6.914  -9.647  1.00  0.00           C  
ATOM    793  C   ALA A  51      -1.381  -8.360  -9.288  1.00  0.00           C  
ATOM    794  O   ALA A  51      -0.784  -9.288  -9.799  1.00  0.00           O  
ATOM    795  CB  ALA A  51       0.013  -6.361  -8.713  1.00  0.00           C  
ATOM    796  H   ALA A  51      -2.286  -5.519  -8.584  1.00  0.00           H  
ATOM    797  HA  ALA A  51      -0.747  -6.823 -10.676  1.00  0.00           H  
ATOM    798  HB1 ALA A  51       0.391  -5.432  -9.109  1.00  0.00           H  
ATOM    799  HB2 ALA A  51       0.820  -7.074  -8.630  1.00  0.00           H  
ATOM    800  HB3 ALA A  51      -0.416  -6.188  -7.736  1.00  0.00           H  
ATOM    801  N   GLU A  52      -2.314  -8.557  -8.395  1.00  0.00           N  
ATOM    802  CA  GLU A  52      -2.664  -9.943  -7.986  1.00  0.00           C  
ATOM    803  C   GLU A  52      -3.694 -10.569  -8.926  1.00  0.00           C  
ATOM    804  O   GLU A  52      -4.198 -11.645  -8.669  1.00  0.00           O  
ATOM    805  CB  GLU A  52      -3.240  -9.809  -6.579  1.00  0.00           C  
ATOM    806  CG  GLU A  52      -2.095  -9.725  -5.575  1.00  0.00           C  
ATOM    807  CD  GLU A  52      -2.631  -9.970  -4.164  1.00  0.00           C  
ATOM    808  OE1 GLU A  52      -3.727 -10.492  -4.051  1.00  0.00           O  
ATOM    809  OE2 GLU A  52      -1.936  -9.631  -3.221  1.00  0.00           O1-
ATOM    810  H   GLU A  52      -2.772  -7.792  -7.987  1.00  0.00           H  
ATOM    811  HA  GLU A  52      -1.779 -10.544  -7.960  1.00  0.00           H  
ATOM    812  HB2 GLU A  52      -3.842  -8.914  -6.518  1.00  0.00           H  
ATOM    813  HB3 GLU A  52      -3.851 -10.671  -6.355  1.00  0.00           H  
ATOM    814  HG2 GLU A  52      -1.353 -10.474  -5.817  1.00  0.00           H  
ATOM    815  HG3 GLU A  52      -1.646  -8.745  -5.626  1.00  0.00           H  
ATOM    816  N   ARG A  53      -4.018  -9.923 -10.010  1.00  0.00           N  
ATOM    817  CA  ARG A  53      -5.023 -10.524 -10.937  1.00  0.00           C  
ATOM    818  C   ARG A  53      -5.209  -9.677 -12.201  1.00  0.00           C  
ATOM    819  O   ARG A  53      -5.520 -10.189 -13.259  1.00  0.00           O  
ATOM    820  CB  ARG A  53      -6.316 -10.570 -10.127  1.00  0.00           C  
ATOM    821  CG  ARG A  53      -6.959  -9.190 -10.116  1.00  0.00           C  
ATOM    822  CD  ARG A  53      -8.184  -9.210  -9.204  1.00  0.00           C  
ATOM    823  NE  ARG A  53      -9.156 -10.104  -9.892  1.00  0.00           N  
ATOM    824  CZ  ARG A  53     -10.439  -9.911  -9.749  1.00  0.00           C  
ATOM    825  NH1 ARG A  53     -10.991  -8.821 -10.208  1.00  0.00           N1+
ATOM    826  NH2 ARG A  53     -11.171 -10.806  -9.146  1.00  0.00           N  
ATOM    827  H   ARG A  53      -3.605  -9.058 -10.209  1.00  0.00           H  
ATOM    828  HA  ARG A  53      -4.736 -11.518 -11.200  1.00  0.00           H  
ATOM    829  HB2 ARG A  53      -6.994 -11.281 -10.574  1.00  0.00           H  
ATOM    830  HB3 ARG A  53      -6.095 -10.870  -9.113  1.00  0.00           H  
ATOM    831  HG2 ARG A  53      -6.244  -8.466  -9.755  1.00  0.00           H  
ATOM    832  HG3 ARG A  53      -7.260  -8.931 -11.119  1.00  0.00           H  
ATOM    833  HD2 ARG A  53      -7.918  -9.612  -8.237  1.00  0.00           H  
ATOM    834  HD3 ARG A  53      -8.596  -8.219  -9.103  1.00  0.00           H  
ATOM    835  HE  ARG A  53      -8.832 -10.838 -10.455  1.00  0.00           H  
ATOM    836 HH11 ARG A  53     -10.430  -8.133 -10.671  1.00  0.00           H  
ATOM    837 HH12 ARG A  53     -11.973  -8.674 -10.099  1.00  0.00           H  
ATOM    838 HH21 ARG A  53     -10.749 -11.641  -8.794  1.00  0.00           H  
ATOM    839 HH22 ARG A  53     -12.154 -10.658  -9.038  1.00  0.00           H  
ATOM    840  N   ASP A  54      -5.035  -8.393 -12.102  1.00  0.00           N  
ATOM    841  CA  ASP A  54      -5.222  -7.527 -13.307  1.00  0.00           C  
ATOM    842  C   ASP A  54      -3.920  -7.409 -14.091  1.00  0.00           C  
ATOM    843  O   ASP A  54      -3.774  -6.562 -14.949  1.00  0.00           O  
ATOM    844  CB  ASP A  54      -5.646  -6.168 -12.765  1.00  0.00           C  
ATOM    845  CG  ASP A  54      -6.992  -6.294 -12.050  1.00  0.00           C  
ATOM    846  OD1 ASP A  54      -6.998  -6.742 -10.915  1.00  0.00           O  
ATOM    847  OD2 ASP A  54      -7.995  -5.942 -12.649  1.00  0.00           O1-
ATOM    848  H   ASP A  54      -4.789  -7.998 -11.236  1.00  0.00           H  
ATOM    849  HA  ASP A  54      -5.999  -7.923 -13.943  1.00  0.00           H  
ATOM    850  HB2 ASP A  54      -4.901  -5.811 -12.073  1.00  0.00           H  
ATOM    851  HB3 ASP A  54      -5.742  -5.475 -13.585  1.00  0.00           H  
ATOM    852  N   ALA A  55      -2.975  -8.258 -13.813  1.00  0.00           N  
ATOM    853  CA  ALA A  55      -1.687  -8.197 -14.554  1.00  0.00           C  
ATOM    854  C   ALA A  55      -1.922  -8.535 -16.031  1.00  0.00           C  
ATOM    855  O   ALA A  55      -1.056  -8.361 -16.864  1.00  0.00           O  
ATOM    856  CB  ALA A  55      -0.798  -9.248 -13.890  1.00  0.00           C  
ATOM    857  H   ALA A  55      -3.114  -8.938 -13.122  1.00  0.00           H  
ATOM    858  HA  ALA A  55      -1.241  -7.220 -14.456  1.00  0.00           H  
ATOM    859  HB1 ALA A  55      -0.804 -10.152 -14.480  1.00  0.00           H  
ATOM    860  HB2 ALA A  55      -1.173  -9.461 -12.900  1.00  0.00           H  
ATOM    861  HB3 ALA A  55       0.213  -8.871 -13.817  1.00  0.00           H  
ATOM    862  N   GLU A  56      -3.097  -9.008 -16.361  1.00  0.00           N  
ATOM    863  CA  GLU A  56      -3.393  -9.345 -17.784  1.00  0.00           C  
ATOM    864  C   GLU A  56      -3.997  -8.129 -18.489  1.00  0.00           C  
ATOM    865  O   GLU A  56      -3.820  -7.929 -19.675  1.00  0.00           O  
ATOM    866  CB  GLU A  56      -4.405 -10.492 -17.720  1.00  0.00           C  
ATOM    867  CG  GLU A  56      -3.701 -11.764 -17.241  1.00  0.00           C  
ATOM    868  CD  GLU A  56      -4.731 -12.718 -16.632  1.00  0.00           C  
ATOM    869  OE1 GLU A  56      -5.845 -12.283 -16.393  1.00  0.00           O  
ATOM    870  OE2 GLU A  56      -4.387 -13.869 -16.417  1.00  0.00           O1-
ATOM    871  H   GLU A  56      -3.784  -9.135 -15.675  1.00  0.00           H  
ATOM    872  HA  GLU A  56      -2.498  -9.668 -18.289  1.00  0.00           H  
ATOM    873  HB2 GLU A  56      -5.197 -10.235 -17.031  1.00  0.00           H  
ATOM    874  HB3 GLU A  56      -4.821 -10.660 -18.702  1.00  0.00           H  
ATOM    875  HG2 GLU A  56      -3.216 -12.243 -18.078  1.00  0.00           H  
ATOM    876  HG3 GLU A  56      -2.965 -11.509 -16.496  1.00  0.00           H  
ATOM    877  N   ILE A  57      -4.699  -7.307 -17.759  1.00  0.00           N  
ATOM    878  CA  ILE A  57      -5.311  -6.093 -18.360  1.00  0.00           C  
ATOM    879  C   ILE A  57      -4.312  -5.376 -19.265  1.00  0.00           C  
ATOM    880  O   ILE A  57      -4.632  -4.973 -20.366  1.00  0.00           O  
ATOM    881  CB  ILE A  57      -5.651  -5.221 -17.158  1.00  0.00           C  
ATOM    882  CG1 ILE A  57      -7.089  -5.488 -16.678  1.00  0.00           C  
ATOM    883  CG2 ILE A  57      -5.506  -3.752 -17.566  1.00  0.00           C  
ATOM    884  CD1 ILE A  57      -7.569  -6.884 -17.098  1.00  0.00           C  
ATOM    885  H   ILE A  57      -4.820  -7.483 -16.804  1.00  0.00           H  
ATOM    886  HA  ILE A  57      -6.209  -6.331 -18.900  1.00  0.00           H  
ATOM    887  HB  ILE A  57      -4.960  -5.441 -16.352  1.00  0.00           H  
ATOM    888 HG12 ILE A  57      -7.112  -5.421 -15.603  1.00  0.00           H  
ATOM    889 HG13 ILE A  57      -7.749  -4.745 -17.096  1.00  0.00           H  
ATOM    890 HG21 ILE A  57      -4.497  -3.427 -17.360  1.00  0.00           H  
ATOM    891 HG22 ILE A  57      -6.208  -3.146 -17.021  1.00  0.00           H  
ATOM    892 HG23 ILE A  57      -5.695  -3.663 -18.631  1.00  0.00           H  
ATOM    893 HD11 ILE A  57      -7.910  -6.855 -18.122  1.00  0.00           H  
ATOM    894 HD12 ILE A  57      -8.381  -7.194 -16.456  1.00  0.00           H  
ATOM    895 HD13 ILE A  57      -6.753  -7.586 -17.011  1.00  0.00           H  
ATOM    896  N   GLU A  58      -3.107  -5.201 -18.801  1.00  0.00           N  
ATOM    897  CA  GLU A  58      -2.093  -4.500 -19.622  1.00  0.00           C  
ATOM    898  C   GLU A  58      -2.154  -5.060 -21.022  1.00  0.00           C  
ATOM    899  O   GLU A  58      -1.743  -4.436 -21.981  1.00  0.00           O  
ATOM    900  CB  GLU A  58      -0.749  -4.819 -18.965  1.00  0.00           C  
ATOM    901  CG  GLU A  58      -0.597  -3.997 -17.684  1.00  0.00           C  
ATOM    902  CD  GLU A  58      -0.566  -2.507 -18.029  1.00  0.00           C  
ATOM    903  OE1 GLU A  58      -0.214  -2.186 -19.152  1.00  0.00           O  
ATOM    904  OE2 GLU A  58      -0.894  -1.711 -17.163  1.00  0.00           O1-
ATOM    905  H   GLU A  58      -2.874  -5.533 -17.920  1.00  0.00           H  
ATOM    906  HA  GLU A  58      -2.269  -3.436 -19.624  1.00  0.00           H  
ATOM    907  HB2 GLU A  58      -0.707  -5.872 -18.725  1.00  0.00           H  
ATOM    908  HB3 GLU A  58       0.051  -4.571 -19.645  1.00  0.00           H  
ATOM    909  HG2 GLU A  58      -1.433  -4.199 -17.028  1.00  0.00           H  
ATOM    910  HG3 GLU A  58       0.323  -4.270 -17.189  1.00  0.00           H  
ATOM    911  N   ASN A  59      -2.661  -6.250 -21.148  1.00  0.00           N  
ATOM    912  CA  ASN A  59      -2.738  -6.857 -22.477  1.00  0.00           C  
ATOM    913  C   ASN A  59      -3.775  -6.149 -23.353  1.00  0.00           C  
ATOM    914  O   ASN A  59      -3.808  -6.336 -24.554  1.00  0.00           O  
ATOM    915  CB  ASN A  59      -3.118  -8.317 -22.240  1.00  0.00           C  
ATOM    916  CG  ASN A  59      -2.896  -9.114 -23.527  1.00  0.00           C  
ATOM    918  ND2 ASN A  59      -2.328 -10.287 -23.466  1.00  0.00           N  
ATOM    917  OD1 ASN A  59      -3.240  -8.661 -24.601  1.00  0.00           O  
ATOM    919  H   ASN A  59      -2.971  -6.747 -20.365  1.00  0.00           H  
ATOM    920  HA  ASN A  59      -1.781  -6.792 -22.916  1.00  0.00           H  
ATOM    921  HB2 ASN A  59      -2.504  -8.725 -21.450  1.00  0.00           H  
ATOM    922  HB3 ASN A  59      -4.157  -8.377 -21.956  1.00  0.00           H  
ATOM    923 HD21 ASN A  59      -2.047 -10.651 -22.600  1.00  0.00           H  
ATOM    924 HD22 ASN A  59      -2.182 -10.803 -24.285  1.00  0.00           H  
ATOM    925  N   GLU A  60      -4.617  -5.335 -22.780  1.00  0.00           N  
ATOM    926  CA  GLU A  60      -5.629  -4.624 -23.611  1.00  0.00           C  
ATOM    927  C   GLU A  60      -4.938  -3.970 -24.808  1.00  0.00           C  
ATOM    928  O   GLU A  60      -5.440  -3.979 -25.914  1.00  0.00           O  
ATOM    929  CB  GLU A  60      -6.230  -3.563 -22.692  1.00  0.00           C  
ATOM    930  CG  GLU A  60      -6.857  -4.243 -21.476  1.00  0.00           C  
ATOM    931  CD  GLU A  60      -8.373  -4.039 -21.503  1.00  0.00           C  
ATOM    932  OE1 GLU A  60      -8.935  -4.065 -22.585  1.00  0.00           O  
ATOM    933  OE2 GLU A  60      -8.946  -3.858 -20.441  1.00  0.00           O1-
ATOM    934  H   GLU A  60      -4.579  -5.185 -21.812  1.00  0.00           H  
ATOM    935  HA  GLU A  60      -6.393  -5.307 -23.942  1.00  0.00           H  
ATOM    936  HB2 GLU A  60      -5.453  -2.886 -22.368  1.00  0.00           H  
ATOM    937  HB3 GLU A  60      -6.990  -3.012 -23.226  1.00  0.00           H  
ATOM    938  HG2 GLU A  60      -6.633  -5.300 -21.503  1.00  0.00           H  
ATOM    939  HG3 GLU A  60      -6.453  -3.811 -20.573  1.00  0.00           H  
ATOM    940  N   LYS A  61      -3.781  -3.412 -24.590  1.00  0.00           N  
ATOM    941  CA  LYS A  61      -3.038  -2.765 -25.706  1.00  0.00           C  
ATOM    942  C   LYS A  61      -2.123  -3.792 -26.375  1.00  0.00           C  
ATOM    943  O   LYS A  61      -1.580  -3.560 -27.437  1.00  0.00           O  
ATOM    944  CB  LYS A  61      -2.210  -1.659 -25.048  1.00  0.00           C  
ATOM    945  CG  LYS A  61      -3.076  -0.888 -24.050  1.00  0.00           C  
ATOM    946  CD  LYS A  61      -2.187   0.012 -23.191  1.00  0.00           C  
ATOM    947  CE  LYS A  61      -1.246  -0.850 -22.346  1.00  0.00           C  
ATOM    948  NZ  LYS A  61      -0.702   0.074 -21.311  1.00  0.00           N1+
ATOM    949  H   LYS A  61      -3.396  -3.428 -23.689  1.00  0.00           H  
ATOM    950  HA  LYS A  61      -3.723  -2.341 -26.423  1.00  0.00           H  
ATOM    951  HB2 LYS A  61      -1.368  -2.098 -24.532  1.00  0.00           H  
ATOM    952  HB3 LYS A  61      -1.850  -0.979 -25.808  1.00  0.00           H  
ATOM    953  HG2 LYS A  61      -3.791  -0.282 -24.586  1.00  0.00           H  
ATOM    954  HG3 LYS A  61      -3.601  -1.584 -23.412  1.00  0.00           H  
ATOM    955  HD2 LYS A  61      -1.604   0.659 -23.833  1.00  0.00           H  
ATOM    956  HD3 LYS A  61      -2.804   0.612 -22.540  1.00  0.00           H  
ATOM    957  HE2 LYS A  61      -1.795  -1.659 -21.882  1.00  0.00           H  
ATOM    958  HE3 LYS A  61      -0.443  -1.239 -22.953  1.00  0.00           H  
ATOM    959  HZ1 LYS A  61       0.231   0.418 -21.610  1.00  0.00           H  
ATOM    960  HZ2 LYS A  61      -0.612  -0.435 -20.407  1.00  0.00           H  
ATOM    961  HZ3 LYS A  61      -1.346   0.881 -21.192  1.00  0.00           H  
ATOM    962  N   LEU A  62      -1.952  -4.927 -25.756  1.00  0.00           N  
ATOM    963  CA  LEU A  62      -1.073  -5.978 -26.345  1.00  0.00           C  
ATOM    964  C   LEU A  62      -1.905  -6.956 -27.180  1.00  0.00           C  
ATOM    965  O   LEU A  62      -1.544  -8.103 -27.351  1.00  0.00           O  
ATOM    966  CB  LEU A  62      -0.457  -6.691 -25.140  1.00  0.00           C  
ATOM    967  CG  LEU A  62       0.742  -7.526 -25.593  1.00  0.00           C  
ATOM    968  CD1 LEU A  62       1.985  -6.637 -25.671  1.00  0.00           C  
ATOM    969  CD2 LEU A  62       0.984  -8.649 -24.583  1.00  0.00           C  
ATOM    970  H   LEU A  62      -2.402  -5.089 -24.899  1.00  0.00           H  
ATOM    971  HA  LEU A  62      -0.298  -5.532 -26.946  1.00  0.00           H  
ATOM    972  HB2 LEU A  62      -0.134  -5.958 -24.416  1.00  0.00           H  
ATOM    973  HB3 LEU A  62      -1.194  -7.340 -24.691  1.00  0.00           H  
ATOM    974  HG  LEU A  62       0.539  -7.950 -26.566  1.00  0.00           H  
ATOM    975 HD11 LEU A  62       2.872  -7.250 -25.598  1.00  0.00           H  
ATOM    976 HD12 LEU A  62       1.972  -5.925 -24.859  1.00  0.00           H  
ATOM    977 HD13 LEU A  62       1.992  -6.108 -26.613  1.00  0.00           H  
ATOM    978 HD21 LEU A  62       1.853  -8.416 -23.987  1.00  0.00           H  
ATOM    979 HD22 LEU A  62       1.146  -9.578 -25.107  1.00  0.00           H  
ATOM    980 HD23 LEU A  62       0.123  -8.745 -23.938  1.00  0.00           H  
ATOM    981  N   ARG A  63      -3.018  -6.513 -27.698  1.00  0.00           N  
ATOM    982  CA  ARG A  63      -3.872  -7.422 -28.515  1.00  0.00           C  
ATOM    983  C   ARG A  63      -4.053  -6.869 -29.932  1.00  0.00           C  
ATOM    984  O   ARG A  63      -4.926  -7.292 -30.664  1.00  0.00           O  
ATOM    985  CB  ARG A  63      -5.214  -7.457 -27.788  1.00  0.00           C  
ATOM    986  CG  ARG A  63      -5.829  -8.851 -27.923  1.00  0.00           C  
ATOM    987  CD  ARG A  63      -5.226  -9.777 -26.863  1.00  0.00           C  
ATOM    988  NE  ARG A  63      -5.318 -11.145 -27.445  1.00  0.00           N  
ATOM    989  CZ  ARG A  63      -4.373 -11.585 -28.231  1.00  0.00           C  
ATOM    990  NH1 ARG A  63      -3.126 -11.289 -27.986  1.00  0.00           N1+
ATOM    991  NH2 ARG A  63      -4.674 -12.322 -29.264  1.00  0.00           N  
ATOM    992  H   ARG A  63      -3.294  -5.585 -27.546  1.00  0.00           H  
ATOM    993  HA  ARG A  63      -3.447  -8.412 -28.548  1.00  0.00           H  
ATOM    994  HB2 ARG A  63      -5.060  -7.227 -26.743  1.00  0.00           H  
ATOM    995  HB3 ARG A  63      -5.877  -6.727 -28.225  1.00  0.00           H  
ATOM    996  HG2 ARG A  63      -6.899  -8.786 -27.782  1.00  0.00           H  
ATOM    997  HG3 ARG A  63      -5.617  -9.244 -28.906  1.00  0.00           H  
ATOM    998  HD2 ARG A  63      -4.194  -9.512 -26.679  1.00  0.00           H  
ATOM    999  HD3 ARG A  63      -5.797  -9.726 -25.950  1.00  0.00           H  
ATOM   1000  HE  ARG A  63      -6.085 -11.717 -27.236  1.00  0.00           H  
ATOM   1001 HH11 ARG A  63      -2.892 -10.726 -27.194  1.00  0.00           H  
ATOM   1002 HH12 ARG A  63      -2.404 -11.627 -28.590  1.00  0.00           H  
ATOM   1003 HH21 ARG A  63      -5.629 -12.550 -29.454  1.00  0.00           H  
ATOM   1004 HH22 ARG A  63      -3.950 -12.661 -29.864  1.00  0.00           H  
ATOM   1005  N   ARG A  64      -3.239  -5.930 -30.325  1.00  0.00           N  
ATOM   1006  CA  ARG A  64      -3.375  -5.360 -31.694  1.00  0.00           C  
ATOM   1007  C   ARG A  64      -2.809  -6.340 -32.729  1.00  0.00           C  
ATOM   1008  O   ARG A  64      -3.429  -7.333 -33.057  1.00  0.00           O  
ATOM   1009  CB  ARG A  64      -2.574  -4.056 -31.665  1.00  0.00           C  
ATOM   1010  CG  ARG A  64      -2.651  -3.373 -33.032  1.00  0.00           C  
ATOM   1011  CD  ARG A  64      -1.356  -2.600 -33.294  1.00  0.00           C  
ATOM   1012  NE  ARG A  64      -1.754  -1.166 -33.286  1.00  0.00           N  
ATOM   1013  CZ  ARG A  64      -0.847  -0.236 -33.407  1.00  0.00           C  
ATOM   1014  NH1 ARG A  64      -0.102   0.087 -32.384  1.00  0.00           N1+
ATOM   1015  NH2 ARG A  64      -0.683   0.371 -34.551  1.00  0.00           N  
ATOM   1016  H   ARG A  64      -2.542  -5.602 -29.723  1.00  0.00           H  
ATOM   1017  HA  ARG A  64      -4.407  -5.150 -31.907  1.00  0.00           H  
ATOM   1018  HB2 ARG A  64      -2.985  -3.401 -30.910  1.00  0.00           H  
ATOM   1019  HB3 ARG A  64      -1.542  -4.272 -31.430  1.00  0.00           H  
ATOM   1020  HG2 ARG A  64      -2.789  -4.120 -33.800  1.00  0.00           H  
ATOM   1021  HG3 ARG A  64      -3.485  -2.687 -33.044  1.00  0.00           H  
ATOM   1022  HD2 ARG A  64      -0.637  -2.799 -32.511  1.00  0.00           H  
ATOM   1023  HD3 ARG A  64      -0.948  -2.866 -34.257  1.00  0.00           H  
ATOM   1024  HE  ARG A  64      -2.698  -0.919 -33.188  1.00  0.00           H  
ATOM   1025 HH11 ARG A  64      -0.228  -0.377 -31.508  1.00  0.00           H  
ATOM   1026 HH12 ARG A  64       0.593   0.800 -32.477  1.00  0.00           H  
ATOM   1027 HH21 ARG A  64      -1.253   0.125 -35.334  1.00  0.00           H  
ATOM   1028 HH22 ARG A  64       0.013   1.084 -34.643  1.00  0.00           H  
ATOM   1029  N   GLU A  65      -1.639  -6.081 -33.240  1.00  0.00           N  
ATOM   1030  CA  GLU A  65      -1.042  -7.009 -34.243  1.00  0.00           C  
ATOM   1031  C   GLU A  65       0.380  -7.366 -33.814  1.00  0.00           C  
ATOM   1032  O   GLU A  65       1.317  -7.283 -34.583  1.00  0.00           O  
ATOM   1033  CB  GLU A  65      -1.037  -6.227 -35.557  1.00  0.00           C  
ATOM   1034  CG  GLU A  65      -2.434  -6.265 -36.178  1.00  0.00           C  
ATOM   1035  CD  GLU A  65      -2.346  -6.821 -37.599  1.00  0.00           C  
ATOM   1036  OE1 GLU A  65      -1.392  -6.491 -38.284  1.00  0.00           O  
ATOM   1037  OE2 GLU A  65      -3.235  -7.567 -37.979  1.00  0.00           O1-
ATOM   1038  H   GLU A  65      -1.146  -5.283 -32.963  1.00  0.00           H  
ATOM   1039  HA  GLU A  65      -1.645  -7.899 -34.341  1.00  0.00           H  
ATOM   1040  HB2 GLU A  65      -0.756  -5.202 -35.364  1.00  0.00           H  
ATOM   1041  HB3 GLU A  65      -0.330  -6.673 -36.239  1.00  0.00           H  
ATOM   1042  HG2 GLU A  65      -3.076  -6.898 -35.581  1.00  0.00           H  
ATOM   1043  HG3 GLU A  65      -2.843  -5.265 -36.207  1.00  0.00           H  
ATOM   1044  N   VAL A  66       0.540  -7.752 -32.580  1.00  0.00           N  
ATOM   1045  CA  VAL A  66       1.894  -8.105 -32.067  1.00  0.00           C  
ATOM   1046  C   VAL A  66       2.257  -9.540 -32.457  1.00  0.00           C  
ATOM   1047  O   VAL A  66       3.359  -9.995 -32.225  1.00  0.00           O  
ATOM   1048  CB  VAL A  66       1.797  -7.968 -30.550  1.00  0.00           C  
ATOM   1049  CG1 VAL A  66       3.189  -7.708 -29.970  1.00  0.00           C  
ATOM   1050  CG2 VAL A  66       0.867  -6.804 -30.179  1.00  0.00           C  
ATOM   1051  H   VAL A  66      -0.236  -7.800 -31.981  1.00  0.00           H  
ATOM   1052  HA  VAL A  66       2.625  -7.422 -32.438  1.00  0.00           H  
ATOM   1053  HB  VAL A  66       1.411  -8.881 -30.148  1.00  0.00           H  
ATOM   1054 HG11 VAL A  66       3.514  -6.716 -30.247  1.00  0.00           H  
ATOM   1055 HG12 VAL A  66       3.883  -8.437 -30.361  1.00  0.00           H  
ATOM   1056 HG13 VAL A  66       3.151  -7.787 -28.894  1.00  0.00           H  
ATOM   1057 HG21 VAL A  66      -0.148  -7.167 -30.093  1.00  0.00           H  
ATOM   1058 HG22 VAL A  66       0.913  -6.048 -30.949  1.00  0.00           H  
ATOM   1059 HG23 VAL A  66       1.179  -6.379 -29.237  1.00  0.00           H  
ATOM   1060  N   GLU A  67       1.342 -10.254 -33.050  1.00  0.00           N  
ATOM   1061  CA  GLU A  67       1.643 -11.658 -33.454  1.00  0.00           C  
ATOM   1062  C   GLU A  67       0.478 -12.239 -34.255  1.00  0.00           C  
ATOM   1063  O   GLU A  67       0.646 -12.728 -35.354  1.00  0.00           O  
ATOM   1064  CB  GLU A  67       1.825 -12.420 -32.142  1.00  0.00           C  
ATOM   1065  CG  GLU A  67       2.657 -13.680 -32.393  1.00  0.00           C  
ATOM   1066  CD  GLU A  67       2.345 -14.722 -31.318  1.00  0.00           C  
ATOM   1067  OE1 GLU A  67       1.378 -15.446 -31.485  1.00  0.00           O  
ATOM   1068  OE2 GLU A  67       3.078 -14.777 -30.344  1.00  0.00           O1-
ATOM   1069  H   GLU A  67       0.459  -9.870 -33.230  1.00  0.00           H  
ATOM   1070  HA  GLU A  67       2.549 -11.697 -34.030  1.00  0.00           H  
ATOM   1071  HB2 GLU A  67       2.332 -11.788 -31.427  1.00  0.00           H  
ATOM   1072  HB3 GLU A  67       0.858 -12.703 -31.752  1.00  0.00           H  
ATOM   1073  HG2 GLU A  67       2.416 -14.083 -33.366  1.00  0.00           H  
ATOM   1074  HG3 GLU A  67       3.708 -13.431 -32.357  1.00  0.00           H  
ATOM   1075  N   GLU A  68      -0.703 -12.188 -33.711  1.00  0.00           N  
ATOM   1076  CA  GLU A  68      -1.884 -12.736 -34.437  1.00  0.00           C  
ATOM   1077  C   GLU A  68      -3.103 -11.834 -34.223  1.00  0.00           C  
ATOM   1078  O   GLU A  68      -3.121 -10.752 -34.787  1.00  0.00           O  
ATOM   1079  CB  GLU A  68      -2.123 -14.119 -33.827  1.00  0.00           C  
ATOM   1080  CG  GLU A  68      -2.023 -14.032 -32.302  1.00  0.00           C  
ATOM   1081  CD  GLU A  68      -3.053 -14.969 -31.669  1.00  0.00           C  
ATOM   1082  OE1 GLU A  68      -3.938 -15.414 -32.382  1.00  0.00           O  
ATOM   1083  OE2 GLU A  68      -2.939 -15.227 -30.482  1.00  0.00           O1-
ATOM   1084  OXT GLU A  68      -4.000 -12.241 -33.503  1.00  0.00           O1-
ATOM   1085  H   GLU A  68      -0.813 -11.788 -32.825  1.00  0.00           H  
ATOM   1086  HA  GLU A  68      -1.666 -12.832 -35.489  1.00  0.00           H  
ATOM   1087  HB2 GLU A  68      -3.107 -14.468 -34.103  1.00  0.00           H  
ATOM   1088  HB3 GLU A  68      -1.379 -14.808 -34.195  1.00  0.00           H  
ATOM   1089  HG2 GLU A  68      -1.030 -14.323 -31.991  1.00  0.00           H  
ATOM   1090  HG3 GLU A  68      -2.218 -13.019 -31.986  1.00  0.00           H  
TER
ATOM   1092  N   MET B   1       1.690   6.600 -17.755  1.00  0.00           N  
ATOM   1093  CA  MET B   1       2.093   7.681 -16.812  1.00  0.00           C  
ATOM   1094  C   MET B   1       3.598   7.645 -16.572  1.00  0.00           C  
ATOM   1095  O   MET B   1       4.217   6.600 -16.566  1.00  0.00           O  
ATOM   1096  CB  MET B   1       1.360   7.375 -15.506  1.00  0.00           C  
ATOM   1097  CG  MET B   1       1.812   8.347 -14.411  1.00  0.00           C  
ATOM   1098  SD  MET B   1       0.642   9.723 -14.297  1.00  0.00           S  
ATOM   1099  CE  MET B   1      -0.266   9.122 -12.852  1.00  0.00           C  
ATOM   1103  HA  MET B   1       1.791   8.645 -17.188  1.00  0.00           H  
ATOM   1104  HB2 MET B   1       0.298   7.472 -15.656  1.00  0.00           H  
ATOM   1105  HB3 MET B   1       1.594   6.371 -15.197  1.00  0.00           H  
ATOM   1106  HG2 MET B   1       1.849   7.825 -13.462  1.00  0.00           H  
ATOM   1107  HG3 MET B   1       2.794   8.728 -14.648  1.00  0.00           H  
ATOM   1108  HE1 MET B   1      -0.977   9.872 -12.537  1.00  0.00           H  
ATOM   1109  HE2 MET B   1       0.428   8.922 -12.048  1.00  0.00           H  
ATOM   1110  HE3 MET B   1      -0.787   8.209 -13.112  1.00  0.00           H  
ATOM   1100  H1  MET B   1       2.473   6.401 -18.411  1.00  0.00           H  
ATOM   1101  H2  MET B   1       0.855   6.907 -18.296  1.00  0.00           H  
ATOM   1102  H3  MET B   1       1.461   5.738 -17.221  1.00  0.00           H  
ATOM   1111  N   GLU B   2       4.176   8.782 -16.349  1.00  0.00           N  
ATOM   1112  CA  GLU B   2       5.624   8.849 -16.077  1.00  0.00           C  
ATOM   1113  C   GLU B   2       5.810   9.646 -14.782  1.00  0.00           C  
ATOM   1114  O   GLU B   2       5.937  10.852 -14.785  1.00  0.00           O  
ATOM   1115  CB  GLU B   2       6.199   9.571 -17.303  1.00  0.00           C  
ATOM   1116  CG  GLU B   2       7.511  10.256 -16.944  1.00  0.00           C  
ATOM   1117  CD  GLU B   2       8.116  10.901 -18.192  1.00  0.00           C  
ATOM   1118  OE1 GLU B   2       7.403  11.631 -18.861  1.00  0.00           O  
ATOM   1119  OE2 GLU B   2       9.280  10.656 -18.457  1.00  0.00           O1-
ATOM   1120  H   GLU B   2       3.650   9.605 -16.341  1.00  0.00           H  
ATOM   1121  HA  GLU B   2       6.044   7.858 -15.985  1.00  0.00           H  
ATOM   1122  HB2 GLU B   2       6.375   8.853 -18.090  1.00  0.00           H  
ATOM   1123  HB3 GLU B   2       5.492  10.312 -17.646  1.00  0.00           H  
ATOM   1124  HG2 GLU B   2       7.322  11.014 -16.206  1.00  0.00           H  
ATOM   1125  HG3 GLU B   2       8.198   9.525 -16.551  1.00  0.00           H  
ATOM   1126  N   VAL B   3       5.779   8.975 -13.662  1.00  0.00           N  
ATOM   1127  CA  VAL B   3       5.914   9.690 -12.366  1.00  0.00           C  
ATOM   1128  C   VAL B   3       7.391   9.787 -11.974  1.00  0.00           C  
ATOM   1129  O   VAL B   3       8.241   9.155 -12.568  1.00  0.00           O  
ATOM   1130  CB  VAL B   3       5.132   8.840 -11.354  1.00  0.00           C  
ATOM   1131  CG1 VAL B   3       3.784   8.406 -11.948  1.00  0.00           C  
ATOM   1132  CG2 VAL B   3       5.947   7.600 -10.987  1.00  0.00           C  
ATOM   1133  H   VAL B   3       5.640   8.007 -13.674  1.00  0.00           H  
ATOM   1134  HA  VAL B   3       5.478  10.674 -12.432  1.00  0.00           H  
ATOM   1135  HB  VAL B   3       4.953   9.424 -10.467  1.00  0.00           H  
ATOM   1136 HG11 VAL B   3       3.737   8.677 -12.993  1.00  0.00           H  
ATOM   1137 HG12 VAL B   3       2.983   8.897 -11.415  1.00  0.00           H  
ATOM   1138 HG13 VAL B   3       3.674   7.333 -11.849  1.00  0.00           H  
ATOM   1139 HG21 VAL B   3       6.477   7.245 -11.858  1.00  0.00           H  
ATOM   1140 HG22 VAL B   3       5.285   6.826 -10.627  1.00  0.00           H  
ATOM   1141 HG23 VAL B   3       6.655   7.857 -10.213  1.00  0.00           H  
ATOM   1142  N   ASN B   4       7.704  10.578 -10.985  1.00  0.00           N  
ATOM   1143  CA  ASN B   4       9.132  10.717 -10.566  1.00  0.00           C  
ATOM   1144  C   ASN B   4       9.388   9.874  -9.313  1.00  0.00           C  
ATOM   1145  O   ASN B   4       8.501   9.229  -8.795  1.00  0.00           O  
ATOM   1146  CB  ASN B   4       9.366  12.210 -10.267  1.00  0.00           C  
ATOM   1147  CG  ASN B   4       8.216  13.069 -10.811  1.00  0.00           C  
ATOM   1149  ND2 ASN B   4       7.215  13.368 -10.029  1.00  0.00           N  
ATOM   1148  OD1 ASN B   4       8.232  13.469 -11.958  1.00  0.00           O  
ATOM   1150  H   ASN B   4       7.004  11.084 -10.522  1.00  0.00           H  
ATOM   1151  HA  ASN B   4       9.788  10.398 -11.366  1.00  0.00           H  
ATOM   1152  HB2 ASN B   4       9.441  12.352  -9.199  1.00  0.00           H  
ATOM   1153  HB3 ASN B   4      10.290  12.521 -10.732  1.00  0.00           H  
ATOM   1154 HD21 ASN B   4       7.204  13.045  -9.103  1.00  0.00           H  
ATOM   1155 HD22 ASN B   4       6.475  13.914 -10.367  1.00  0.00           H  
ATOM   1156  N   LYS B   5      10.600   9.864  -8.832  1.00  0.00           N  
ATOM   1157  CA  LYS B   5      10.928   9.045  -7.626  1.00  0.00           C  
ATOM   1158  C   LYS B   5       9.892   9.238  -6.515  1.00  0.00           C  
ATOM   1159  O   LYS B   5       9.642   8.342  -5.733  1.00  0.00           O  
ATOM   1160  CB  LYS B   5      12.299   9.540  -7.171  1.00  0.00           C  
ATOM   1161  CG  LYS B   5      12.869   8.564  -6.141  1.00  0.00           C  
ATOM   1162  CD  LYS B   5      13.878   7.637  -6.819  1.00  0.00           C  
ATOM   1163  CE  LYS B   5      15.222   8.354  -6.953  1.00  0.00           C  
ATOM   1164  NZ  LYS B   5      15.983   7.968  -5.734  1.00  0.00           N1+
ATOM   1165  H   LYS B   5      11.302  10.386  -9.273  1.00  0.00           H  
ATOM   1166  HA  LYS B   5      10.992   8.003  -7.894  1.00  0.00           H  
ATOM   1167  HB2 LYS B   5      12.962   9.594  -8.022  1.00  0.00           H  
ATOM   1168  HB3 LYS B   5      12.202  10.517  -6.725  1.00  0.00           H  
ATOM   1169  HG2 LYS B   5      13.358   9.118  -5.353  1.00  0.00           H  
ATOM   1170  HG3 LYS B   5      12.067   7.974  -5.723  1.00  0.00           H  
ATOM   1171  HD2 LYS B   5      14.003   6.744  -6.224  1.00  0.00           H  
ATOM   1172  HD3 LYS B   5      13.517   7.368  -7.800  1.00  0.00           H  
ATOM   1173  HE2 LYS B   5      15.737   8.020  -7.844  1.00  0.00           H  
ATOM   1174  HE3 LYS B   5      15.078   9.423  -6.978  1.00  0.00           H  
ATOM   1175  HZ1 LYS B   5      16.075   6.934  -5.696  1.00  0.00           H  
ATOM   1176  HZ2 LYS B   5      15.476   8.303  -4.890  1.00  0.00           H  
ATOM   1177  HZ3 LYS B   5      16.929   8.398  -5.764  1.00  0.00           H  
ATOM   1178  N   LYS B   6       9.289  10.387  -6.428  1.00  0.00           N  
ATOM   1179  CA  LYS B   6       8.280  10.606  -5.356  1.00  0.00           C  
ATOM   1180  C   LYS B   6       6.938  10.049  -5.798  1.00  0.00           C  
ATOM   1181  O   LYS B   6       6.444   9.080  -5.257  1.00  0.00           O  
ATOM   1182  CB  LYS B   6       8.198  12.121  -5.179  1.00  0.00           C  
ATOM   1183  CG  LYS B   6       9.604  12.700  -5.028  1.00  0.00           C  
ATOM   1184  CD  LYS B   6       9.942  12.842  -3.543  1.00  0.00           C  
ATOM   1185  CE  LYS B   6       9.432  14.189  -3.032  1.00  0.00           C  
ATOM   1186  NZ  LYS B   6       9.169  13.979  -1.581  1.00  0.00           N1+
ATOM   1187  H   LYS B   6       9.497  11.105  -7.062  1.00  0.00           H  
ATOM   1188  HA  LYS B   6       8.592  10.137  -4.440  1.00  0.00           H  
ATOM   1189  HB2 LYS B   6       7.721  12.558  -6.043  1.00  0.00           H  
ATOM   1190  HB3 LYS B   6       7.621  12.349  -4.295  1.00  0.00           H  
ATOM   1191  HG2 LYS B   6      10.319  12.042  -5.498  1.00  0.00           H  
ATOM   1192  HG3 LYS B   6       9.644  13.670  -5.499  1.00  0.00           H  
ATOM   1193  HD2 LYS B   6       9.470  12.044  -2.988  1.00  0.00           H  
ATOM   1194  HD3 LYS B   6      11.012  12.790  -3.411  1.00  0.00           H  
ATOM   1195  HE2 LYS B   6      10.185  14.951  -3.175  1.00  0.00           H  
ATOM   1196  HE3 LYS B   6       8.519  14.460  -3.538  1.00  0.00           H  
ATOM   1197  HZ1 LYS B   6       8.685  14.813  -1.191  1.00  0.00           H  
ATOM   1198  HZ2 LYS B   6      10.071  13.837  -1.083  1.00  0.00           H  
ATOM   1199  HZ3 LYS B   6       8.566  13.142  -1.455  1.00  0.00           H  
ATOM   1200  N   GLN B   7       6.348  10.646  -6.785  1.00  0.00           N  
ATOM   1201  CA  GLN B   7       5.040  10.133  -7.264  1.00  0.00           C  
ATOM   1202  C   GLN B   7       5.121   8.615  -7.429  1.00  0.00           C  
ATOM   1203  O   GLN B   7       4.196   7.903  -7.108  1.00  0.00           O  
ATOM   1204  CB  GLN B   7       4.812  10.805  -8.617  1.00  0.00           C  
ATOM   1205  CG  GLN B   7       4.622  12.308  -8.422  1.00  0.00           C  
ATOM   1206  CD  GLN B   7       3.185  12.696  -8.782  1.00  0.00           C  
ATOM   1208  NE2 GLN B   7       2.209  12.340  -7.990  1.00  0.00           N  
ATOM   1207  OE1 GLN B   7       2.948  13.326  -9.792  1.00  0.00           O  
ATOM   1209  H   GLN B   7       6.768  11.422  -7.215  1.00  0.00           H  
ATOM   1210  HA  GLN B   7       4.252  10.401  -6.577  1.00  0.00           H  
ATOM   1211  HB2 GLN B   7       5.668  10.630  -9.251  1.00  0.00           H  
ATOM   1212  HB3 GLN B   7       3.929  10.389  -9.082  1.00  0.00           H  
ATOM   1213  HG2 GLN B   7       4.819  12.565  -7.392  1.00  0.00           H  
ATOM   1214  HG3 GLN B   7       5.307  12.840  -9.065  1.00  0.00           H  
ATOM   1215 HE21 GLN B   7       2.399  11.831  -7.175  1.00  0.00           H  
ATOM   1216 HE22 GLN B   7       1.285  12.582  -8.213  1.00  0.00           H  
ATOM   1217  N   LEU B   8       6.238   8.125  -7.916  1.00  0.00           N  
ATOM   1218  CA  LEU B   8       6.410   6.656  -8.113  1.00  0.00           C  
ATOM   1219  C   LEU B   8       6.158   5.927  -6.805  1.00  0.00           C  
ATOM   1220  O   LEU B   8       5.321   5.049  -6.722  1.00  0.00           O  
ATOM   1221  CB  LEU B   8       7.871   6.478  -8.544  1.00  0.00           C  
ATOM   1222  CG  LEU B   8       8.075   5.112  -9.212  1.00  0.00           C  
ATOM   1223  CD1 LEU B   8       9.561   4.755  -9.181  1.00  0.00           C  
ATOM   1224  CD2 LEU B   8       7.286   4.032  -8.467  1.00  0.00           C  
ATOM   1225  H   LEU B   8       6.970   8.726  -8.143  1.00  0.00           H  
ATOM   1226  HA  LEU B   8       5.749   6.295  -8.885  1.00  0.00           H  
ATOM   1227  HB2 LEU B   8       8.133   7.255  -9.244  1.00  0.00           H  
ATOM   1228  HB3 LEU B   8       8.510   6.548  -7.676  1.00  0.00           H  
ATOM   1229  HG  LEU B   8       7.742   5.161 -10.238  1.00  0.00           H  
ATOM   1230 HD11 LEU B   8      10.143   5.652  -9.032  1.00  0.00           H  
ATOM   1231 HD12 LEU B   8       9.838   4.299 -10.117  1.00  0.00           H  
ATOM   1232 HD13 LEU B   8       9.750   4.065  -8.372  1.00  0.00           H  
ATOM   1233 HD21 LEU B   8       6.233   4.268  -8.506  1.00  0.00           H  
ATOM   1234 HD22 LEU B   8       7.608   3.995  -7.437  1.00  0.00           H  
ATOM   1235 HD23 LEU B   8       7.459   3.073  -8.932  1.00  0.00           H  
ATOM   1236  N   ALA B   9       6.867   6.283  -5.776  1.00  0.00           N  
ATOM   1237  CA  ALA B   9       6.636   5.591  -4.480  1.00  0.00           C  
ATOM   1238  C   ALA B   9       5.177   5.792  -4.099  1.00  0.00           C  
ATOM   1239  O   ALA B   9       4.567   4.971  -3.443  1.00  0.00           O  
ATOM   1240  CB  ALA B   9       7.582   6.245  -3.478  1.00  0.00           C  
ATOM   1241  H   ALA B   9       7.533   7.008  -5.857  1.00  0.00           H  
ATOM   1242  HA  ALA B   9       6.856   4.539  -4.568  1.00  0.00           H  
ATOM   1243  HB1 ALA B   9       8.353   6.792  -4.006  1.00  0.00           H  
ATOM   1244  HB2 ALA B   9       8.040   5.471  -2.872  1.00  0.00           H  
ATOM   1245  HB3 ALA B   9       7.024   6.920  -2.848  1.00  0.00           H  
ATOM   1246  N   ASP B  10       4.606   6.872  -4.550  1.00  0.00           N  
ATOM   1247  CA  ASP B  10       3.169   7.133  -4.271  1.00  0.00           C  
ATOM   1248  C   ASP B  10       2.324   6.180  -5.117  1.00  0.00           C  
ATOM   1249  O   ASP B  10       1.296   5.693  -4.690  1.00  0.00           O  
ATOM   1250  CB  ASP B  10       2.934   8.575  -4.714  1.00  0.00           C  
ATOM   1251  CG  ASP B  10       2.298   9.366  -3.569  1.00  0.00           C  
ATOM   1252  OD1 ASP B  10       2.756   9.222  -2.449  1.00  0.00           O  
ATOM   1253  OD2 ASP B  10       1.363  10.105  -3.834  1.00  0.00           O1-
ATOM   1254  H   ASP B  10       5.121   7.499  -5.099  1.00  0.00           H  
ATOM   1255  HA  ASP B  10       2.952   7.017  -3.221  1.00  0.00           H  
ATOM   1256  HB2 ASP B  10       3.877   9.026  -4.985  1.00  0.00           H  
ATOM   1257  HB3 ASP B  10       2.272   8.582  -5.568  1.00  0.00           H  
ATOM   1258  N   ILE B  11       2.766   5.904  -6.318  1.00  0.00           N  
ATOM   1259  CA  ILE B  11       2.009   4.972  -7.203  1.00  0.00           C  
ATOM   1260  C   ILE B  11       1.652   3.712  -6.427  1.00  0.00           C  
ATOM   1261  O   ILE B  11       0.535   3.236  -6.455  1.00  0.00           O  
ATOM   1262  CB  ILE B  11       2.976   4.595  -8.329  1.00  0.00           C  
ATOM   1263  CG1 ILE B  11       3.397   5.827  -9.111  1.00  0.00           C  
ATOM   1264  CG2 ILE B  11       2.282   3.630  -9.282  1.00  0.00           C  
ATOM   1265  CD1 ILE B  11       2.154   6.459  -9.714  1.00  0.00           C  
ATOM   1266  H   ILE B  11       3.603   6.304  -6.633  1.00  0.00           H  
ATOM   1267  HA  ILE B  11       1.123   5.446  -7.600  1.00  0.00           H  
ATOM   1268  HB  ILE B  11       3.847   4.122  -7.908  1.00  0.00           H  
ATOM   1269 HG12 ILE B  11       3.885   6.520  -8.456  1.00  0.00           H  
ATOM   1270 HG13 ILE B  11       4.073   5.537  -9.900  1.00  0.00           H  
ATOM   1271 HG21 ILE B  11       1.542   3.058  -8.738  1.00  0.00           H  
ATOM   1272 HG22 ILE B  11       3.012   2.963  -9.714  1.00  0.00           H  
ATOM   1273 HG23 ILE B  11       1.797   4.193 -10.071  1.00  0.00           H  
ATOM   1274 HD11 ILE B  11       2.326   6.684 -10.756  1.00  0.00           H  
ATOM   1275 HD12 ILE B  11       1.909   7.365  -9.179  1.00  0.00           H  
ATOM   1276 HD13 ILE B  11       1.338   5.757  -9.629  1.00  0.00           H  
ATOM   1277  N   PHE B  12       2.614   3.169  -5.744  1.00  0.00           N  
ATOM   1278  CA  PHE B  12       2.372   1.933  -4.964  1.00  0.00           C  
ATOM   1279  C   PHE B  12       2.223   2.278  -3.487  1.00  0.00           C  
ATOM   1280  O   PHE B  12       2.242   1.413  -2.634  1.00  0.00           O  
ATOM   1281  CB  PHE B  12       3.623   1.070  -5.175  1.00  0.00           C  
ATOM   1282  CG  PHE B  12       3.967   0.974  -6.648  1.00  0.00           C  
ATOM   1283  CD1 PHE B  12       4.593   2.043  -7.307  1.00  0.00           C  
ATOM   1284  CD2 PHE B  12       3.675  -0.198  -7.354  1.00  0.00           C  
ATOM   1285  CE1 PHE B  12       4.914   1.939  -8.663  1.00  0.00           C  
ATOM   1286  CE2 PHE B  12       4.001  -0.300  -8.707  1.00  0.00           C  
ATOM   1287  CZ  PHE B  12       4.618   0.768  -9.364  1.00  0.00           C  
ATOM   1288  H   PHE B  12       3.502   3.577  -5.745  1.00  0.00           H  
ATOM   1289  HA  PHE B  12       1.499   1.421  -5.329  1.00  0.00           H  
ATOM   1290  HB2 PHE B  12       4.453   1.512  -4.644  1.00  0.00           H  
ATOM   1291  HB3 PHE B  12       3.441   0.078  -4.787  1.00  0.00           H  
ATOM   1292  HD1 PHE B  12       4.833   2.949  -6.774  1.00  0.00           H  
ATOM   1293  HD2 PHE B  12       3.186  -1.023  -6.856  1.00  0.00           H  
ATOM   1294  HE1 PHE B  12       5.386   2.767  -9.168  1.00  0.00           H  
ATOM   1295  HE2 PHE B  12       3.779  -1.206  -9.244  1.00  0.00           H  
ATOM   1296  HZ  PHE B  12       4.869   0.688 -10.411  1.00  0.00           H  
ATOM   1297  N   GLY B  13       2.107   3.539  -3.169  1.00  0.00           N  
ATOM   1298  CA  GLY B  13       1.990   3.924  -1.739  1.00  0.00           C  
ATOM   1299  C   GLY B  13       3.213   3.376  -1.012  1.00  0.00           C  
ATOM   1300  O   GLY B  13       3.222   3.212   0.191  1.00  0.00           O  
ATOM   1301  H   GLY B  13       2.121   4.226  -3.867  1.00  0.00           H  
ATOM   1302  HA2 GLY B  13       1.961   5.001  -1.654  1.00  0.00           H  
ATOM   1303  HA3 GLY B  13       1.096   3.497  -1.314  1.00  0.00           H  
ATOM   1304  N   ALA B  14       4.247   3.087  -1.755  1.00  0.00           N  
ATOM   1305  CA  ALA B  14       5.486   2.541  -1.149  1.00  0.00           C  
ATOM   1306  C   ALA B  14       6.315   3.665  -0.545  1.00  0.00           C  
ATOM   1307  O   ALA B  14       5.869   4.787  -0.408  1.00  0.00           O  
ATOM   1308  CB  ALA B  14       6.253   1.926  -2.325  1.00  0.00           C  
ATOM   1309  H   ALA B  14       4.206   3.228  -2.722  1.00  0.00           H  
ATOM   1310  HA  ALA B  14       5.258   1.786  -0.414  1.00  0.00           H  
ATOM   1311  HB1 ALA B  14       5.562   1.416  -2.981  1.00  0.00           H  
ATOM   1312  HB2 ALA B  14       6.986   1.224  -1.952  1.00  0.00           H  
ATOM   1313  HB3 ALA B  14       6.756   2.715  -2.874  1.00  0.00           H  
ATOM   1314  N   SER B  15       7.538   3.376  -0.229  1.00  0.00           N  
ATOM   1315  CA  SER B  15       8.433   4.419   0.314  1.00  0.00           C  
ATOM   1316  C   SER B  15       9.512   4.669  -0.722  1.00  0.00           C  
ATOM   1317  O   SER B  15      10.067   3.752  -1.291  1.00  0.00           O  
ATOM   1318  CB  SER B  15       9.014   3.845   1.596  1.00  0.00           C  
ATOM   1319  OG  SER B  15       8.039   3.915   2.628  1.00  0.00           O  
ATOM   1320  H   SER B  15       7.882   2.474  -0.385  1.00  0.00           H  
ATOM   1321  HA  SER B  15       7.892   5.327   0.520  1.00  0.00           H  
ATOM   1322  HB2 SER B  15       9.294   2.819   1.439  1.00  0.00           H  
ATOM   1323  HB3 SER B  15       9.886   4.421   1.872  1.00  0.00           H  
ATOM   1324  HG  SER B  15       7.392   3.222   2.472  1.00  0.00           H  
ATOM   1325  N   ILE B  16       9.786   5.896  -1.000  1.00  0.00           N  
ATOM   1326  CA  ILE B  16      10.807   6.193  -2.041  1.00  0.00           C  
ATOM   1327  C   ILE B  16      12.053   5.348  -1.801  1.00  0.00           C  
ATOM   1328  O   ILE B  16      12.705   4.912  -2.730  1.00  0.00           O  
ATOM   1329  CB  ILE B  16      11.120   7.682  -1.920  1.00  0.00           C  
ATOM   1330  CG1 ILE B  16       9.807   8.463  -1.686  1.00  0.00           C  
ATOM   1331  CG2 ILE B  16      11.799   8.126  -3.215  1.00  0.00           C  
ATOM   1332  CD1 ILE B  16       9.794   9.781  -2.463  1.00  0.00           C  
ATOM   1333  H   ILE B  16       9.309   6.614  -0.543  1.00  0.00           H  
ATOM   1334  HA  ILE B  16      10.403   5.976  -3.023  1.00  0.00           H  
ATOM   1335  HB  ILE B  16      11.793   7.842  -1.089  1.00  0.00           H  
ATOM   1336 HG12 ILE B  16       8.974   7.856  -2.005  1.00  0.00           H  
ATOM   1337 HG13 ILE B  16       9.707   8.674  -0.631  1.00  0.00           H  
ATOM   1338 HG21 ILE B  16      12.728   7.589  -3.332  1.00  0.00           H  
ATOM   1339 HG22 ILE B  16      11.995   9.188  -3.175  1.00  0.00           H  
ATOM   1340 HG23 ILE B  16      11.147   7.908  -4.049  1.00  0.00           H  
ATOM   1341 HD11 ILE B  16      10.519  10.458  -2.038  1.00  0.00           H  
ATOM   1342 HD12 ILE B  16       8.809  10.220  -2.402  1.00  0.00           H  
ATOM   1343 HD13 ILE B  16      10.039   9.590  -3.495  1.00  0.00           H  
ATOM   1344  N   ARG B  17      12.380   5.087  -0.568  1.00  0.00           N  
ATOM   1345  CA  ARG B  17      13.569   4.243  -0.301  1.00  0.00           C  
ATOM   1346  C   ARG B  17      13.353   2.896  -0.995  1.00  0.00           C  
ATOM   1347  O   ARG B  17      14.278   2.272  -1.478  1.00  0.00           O  
ATOM   1348  CB  ARG B  17      13.633   4.140   1.228  1.00  0.00           C  
ATOM   1349  CG  ARG B  17      13.119   2.791   1.716  1.00  0.00           C  
ATOM   1350  CD  ARG B  17      11.606   2.795   1.597  1.00  0.00           C  
ATOM   1351  NE  ARG B  17      11.116   2.978   2.993  1.00  0.00           N  
ATOM   1352  CZ  ARG B  17      10.969   1.945   3.775  1.00  0.00           C  
ATOM   1353  NH1 ARG B  17      11.683   0.870   3.578  1.00  0.00           N1+
ATOM   1354  NH2 ARG B  17      10.108   1.986   4.756  1.00  0.00           N  
ATOM   1355  H   ARG B  17      11.836   5.425   0.172  1.00  0.00           H  
ATOM   1356  HA  ARG B  17      14.457   4.720  -0.677  1.00  0.00           H  
ATOM   1357  HB2 ARG B  17      14.651   4.275   1.555  1.00  0.00           H  
ATOM   1358  HB3 ARG B  17      13.013   4.919   1.647  1.00  0.00           H  
ATOM   1359  HG2 ARG B  17      13.535   1.999   1.113  1.00  0.00           H  
ATOM   1360  HG3 ARG B  17      13.398   2.648   2.748  1.00  0.00           H  
ATOM   1361  HD2 ARG B  17      11.293   3.622   0.968  1.00  0.00           H  
ATOM   1362  HD3 ARG B  17      11.257   1.860   1.198  1.00  0.00           H  
ATOM   1363  HE  ARG B  17      10.909   3.877   3.325  1.00  0.00           H  
ATOM   1364 HH11 ARG B  17      12.342   0.838   2.826  1.00  0.00           H  
ATOM   1365 HH12 ARG B  17      11.570   0.077   4.177  1.00  0.00           H  
ATOM   1366 HH21 ARG B  17       9.562   2.810   4.907  1.00  0.00           H  
ATOM   1367 HH22 ARG B  17       9.997   1.195   5.358  1.00  0.00           H  
ATOM   1368  N   THR B  18      12.120   2.479  -1.093  1.00  0.00           N  
ATOM   1369  CA  THR B  18      11.816   1.211  -1.808  1.00  0.00           C  
ATOM   1370  C   THR B  18      12.024   1.484  -3.288  1.00  0.00           C  
ATOM   1371  O   THR B  18      12.572   0.680  -4.016  1.00  0.00           O  
ATOM   1372  CB  THR B  18      10.345   0.897  -1.510  1.00  0.00           C  
ATOM   1374  CG2 THR B  18       9.911  -0.353  -2.286  1.00  0.00           C  
ATOM   1373  OG1 THR B  18      10.181   0.668  -0.119  1.00  0.00           O  
ATOM   1375  H   THR B  18      11.394   3.026  -0.734  1.00  0.00           H  
ATOM   1376  HA  THR B  18      12.456   0.411  -1.470  1.00  0.00           H  
ATOM   1377  HB  THR B  18       9.734   1.731  -1.814  1.00  0.00           H  
ATOM   1378  HG1 THR B  18      10.244  -0.277   0.036  1.00  0.00           H  
ATOM   1379 HG21 THR B  18       9.015  -0.131  -2.847  1.00  0.00           H  
ATOM   1380 HG22 THR B  18       9.714  -1.167  -1.594  1.00  0.00           H  
ATOM   1381 HG23 THR B  18      10.698  -0.644  -2.967  1.00  0.00           H  
ATOM   1382  N   ILE B  19      11.620   2.648  -3.728  1.00  0.00           N  
ATOM   1383  CA  ILE B  19      11.831   3.008  -5.150  1.00  0.00           C  
ATOM   1384  C   ILE B  19      13.327   2.992  -5.429  1.00  0.00           C  
ATOM   1385  O   ILE B  19      13.776   2.648  -6.504  1.00  0.00           O  
ATOM   1386  CB  ILE B  19      11.286   4.425  -5.295  1.00  0.00           C  
ATOM   1387  CG1 ILE B  19       9.828   4.451  -4.853  1.00  0.00           C  
ATOM   1388  CG2 ILE B  19      11.377   4.852  -6.756  1.00  0.00           C  
ATOM   1389  CD1 ILE B  19       9.067   3.362  -5.600  1.00  0.00           C  
ATOM   1390  H   ILE B  19      11.205   3.292  -3.114  1.00  0.00           H  
ATOM   1391  HA  ILE B  19      11.304   2.328  -5.797  1.00  0.00           H  
ATOM   1392  HB  ILE B  19      11.865   5.100  -4.683  1.00  0.00           H  
ATOM   1393 HG12 ILE B  19       9.769   4.273  -3.789  1.00  0.00           H  
ATOM   1394 HG13 ILE B  19       9.397   5.414  -5.082  1.00  0.00           H  
ATOM   1395 HG21 ILE B  19      12.157   5.590  -6.865  1.00  0.00           H  
ATOM   1396 HG22 ILE B  19      10.433   5.276  -7.063  1.00  0.00           H  
ATOM   1397 HG23 ILE B  19      11.606   3.991  -7.372  1.00  0.00           H  
ATOM   1398 HD11 ILE B  19       8.011   3.491  -5.440  1.00  0.00           H  
ATOM   1399 HD12 ILE B  19       9.373   2.396  -5.230  1.00  0.00           H  
ATOM   1400 HD13 ILE B  19       9.285   3.430  -6.657  1.00  0.00           H  
ATOM   1401  N   GLN B  20      14.102   3.342  -4.439  1.00  0.00           N  
ATOM   1402  CA  GLN B  20      15.574   3.331  -4.597  1.00  0.00           C  
ATOM   1403  C   GLN B  20      16.016   1.879  -4.694  1.00  0.00           C  
ATOM   1404  O   GLN B  20      17.048   1.559  -5.253  1.00  0.00           O  
ATOM   1405  CB  GLN B  20      16.109   3.997  -3.327  1.00  0.00           C  
ATOM   1406  CG  GLN B  20      15.506   5.399  -3.199  1.00  0.00           C  
ATOM   1407  CD  GLN B  20      16.622   6.422  -2.982  1.00  0.00           C  
ATOM   1409  NE2 GLN B  20      16.350   7.549  -2.381  1.00  0.00           N  
ATOM   1408  OE1 GLN B  20      17.752   6.197  -3.367  1.00  0.00           O  
ATOM   1410  H   GLN B  20      13.711   3.588  -3.579  1.00  0.00           H  
ATOM   1411  HA  GLN B  20      15.872   3.886  -5.473  1.00  0.00           H  
ATOM   1412  HB2 GLN B  20      15.832   3.404  -2.466  1.00  0.00           H  
ATOM   1413  HB3 GLN B  20      17.184   4.073  -3.384  1.00  0.00           H  
ATOM   1414  HG2 GLN B  20      14.966   5.642  -4.103  1.00  0.00           H  
ATOM   1415  HG3 GLN B  20      14.829   5.425  -2.359  1.00  0.00           H  
ATOM   1416 HE21 GLN B  20      15.437   7.731  -2.074  1.00  0.00           H  
ATOM   1417 HE22 GLN B  20      17.057   8.212  -2.239  1.00  0.00           H  
ATOM   1418  N   ASN B  21      15.211   0.991  -4.175  1.00  0.00           N  
ATOM   1419  CA  ASN B  21      15.545  -0.450  -4.257  1.00  0.00           C  
ATOM   1420  C   ASN B  21      14.994  -1.002  -5.569  1.00  0.00           C  
ATOM   1421  O   ASN B  21      15.474  -1.983  -6.101  1.00  0.00           O  
ATOM   1422  CB  ASN B  21      14.856  -1.100  -3.054  1.00  0.00           C  
ATOM   1423  CG  ASN B  21      14.789  -2.614  -3.258  1.00  0.00           C  
ATOM   1425  ND2 ASN B  21      13.627  -3.207  -3.271  1.00  0.00           N  
ATOM   1424  OD1 ASN B  21      15.805  -3.264  -3.408  1.00  0.00           O  
ATOM   1426  H   ASN B  21      14.372   1.276  -3.751  1.00  0.00           H  
ATOM   1427  HA  ASN B  21      16.606  -0.587  -4.204  1.00  0.00           H  
ATOM   1428  HB2 ASN B  21      15.419  -0.881  -2.158  1.00  0.00           H  
ATOM   1429  HB3 ASN B  21      13.856  -0.706  -2.956  1.00  0.00           H  
ATOM   1430 HD21 ASN B  21      12.808  -2.683  -3.152  1.00  0.00           H  
ATOM   1431 HD22 ASN B  21      13.573  -4.177  -3.402  1.00  0.00           H  
ATOM   1432  N   TRP B  22      13.995  -0.352  -6.101  1.00  0.00           N  
ATOM   1433  CA  TRP B  22      13.404  -0.799  -7.393  1.00  0.00           C  
ATOM   1434  C   TRP B  22      14.335  -0.403  -8.534  1.00  0.00           C  
ATOM   1435  O   TRP B  22      14.606  -1.174  -9.432  1.00  0.00           O  
ATOM   1436  CB  TRP B  22      12.090  -0.032  -7.512  1.00  0.00           C  
ATOM   1437  CG  TRP B  22      11.097  -0.574  -6.544  1.00  0.00           C  
ATOM   1438  CD1 TRP B  22      11.380  -1.418  -5.529  1.00  0.00           C  
ATOM   1439  CD2 TRP B  22       9.665  -0.328  -6.487  1.00  0.00           C  
ATOM   1441  CE2 TRP B  22       9.127  -1.053  -5.401  1.00  0.00           C  
ATOM   1442  CE3 TRP B  22       8.792   0.447  -7.265  1.00  0.00           C  
ATOM   1440  NE1 TRP B  22      10.213  -1.698  -4.846  1.00  0.00           N  
ATOM   1443  CZ2 TRP B  22       7.766  -1.012  -5.097  1.00  0.00           C  
ATOM   1444  CZ3 TRP B  22       7.423   0.492  -6.964  1.00  0.00           C  
ATOM   1445  CH2 TRP B  22       6.909  -0.235  -5.882  1.00  0.00           C  
ATOM   1446  H   TRP B  22      13.640   0.445  -5.655  1.00  0.00           H  
ATOM   1447  HA  TRP B  22      13.224  -1.862  -7.389  1.00  0.00           H  
ATOM   1448  HB2 TRP B  22      12.263   1.012  -7.300  1.00  0.00           H  
ATOM   1449  HB3 TRP B  22      11.705  -0.135  -8.516  1.00  0.00           H  
ATOM   1450  HD1 TRP B  22      12.358  -1.805  -5.288  1.00  0.00           H  
ATOM   1451  HE1 TRP B  22      10.146  -2.278  -4.067  1.00  0.00           H  
ATOM   1452  HE3 TRP B  22       9.177   1.012  -8.101  1.00  0.00           H  
ATOM   1453  HZ2 TRP B  22       7.377  -1.576  -4.262  1.00  0.00           H  
ATOM   1454  HZ3 TRP B  22       6.765   1.092  -7.568  1.00  0.00           H  
ATOM   1455  HH2 TRP B  22       5.853  -0.197  -5.658  1.00  0.00           H  
ATOM   1456  N   GLN B  23      14.822   0.806  -8.500  1.00  0.00           N  
ATOM   1457  CA  GLN B  23      15.731   1.275  -9.570  1.00  0.00           C  
ATOM   1458  C   GLN B  23      16.975   0.377  -9.616  1.00  0.00           C  
ATOM   1459  O   GLN B  23      17.700   0.356 -10.590  1.00  0.00           O  
ATOM   1460  CB  GLN B  23      16.071   2.717  -9.161  1.00  0.00           C  
ATOM   1461  CG  GLN B  23      17.526   3.042  -9.496  1.00  0.00           C  
ATOM   1462  CD  GLN B  23      17.732   2.966 -11.009  1.00  0.00           C  
ATOM   1464  NE2 GLN B  23      18.706   3.639 -11.559  1.00  0.00           N  
ATOM   1463  OE1 GLN B  23      16.999   2.287 -11.700  1.00  0.00           O  
ATOM   1465  H   GLN B  23      14.590   1.408  -7.764  1.00  0.00           H  
ATOM   1466  HA  GLN B  23      15.223   1.276 -10.523  1.00  0.00           H  
ATOM   1467  HB2 GLN B  23      15.423   3.399  -9.692  1.00  0.00           H  
ATOM   1468  HB3 GLN B  23      15.916   2.833  -8.098  1.00  0.00           H  
ATOM   1469  HG2 GLN B  23      17.758   4.037  -9.147  1.00  0.00           H  
ATOM   1470  HG3 GLN B  23      18.168   2.328  -9.007  1.00  0.00           H  
ATOM   1471 HE21 GLN B  23      19.296   4.188 -11.003  1.00  0.00           H  
ATOM   1472 HE22 GLN B  23      18.846   3.595 -12.527  1.00  0.00           H  
ATOM   1473  N   GLU B  24      17.229  -0.366  -8.568  1.00  0.00           N  
ATOM   1474  CA  GLU B  24      18.427  -1.254  -8.564  1.00  0.00           C  
ATOM   1475  C   GLU B  24      18.007  -2.727  -8.619  1.00  0.00           C  
ATOM   1476  O   GLU B  24      18.835  -3.615  -8.675  1.00  0.00           O  
ATOM   1477  CB  GLU B  24      19.144  -0.946  -7.249  1.00  0.00           C  
ATOM   1478  CG  GLU B  24      19.488   0.543  -7.195  1.00  0.00           C  
ATOM   1479  CD  GLU B  24      20.694   0.756  -6.278  1.00  0.00           C  
ATOM   1480  OE1 GLU B  24      20.602   0.394  -5.117  1.00  0.00           O  
ATOM   1481  OE2 GLU B  24      21.688   1.281  -6.752  1.00  0.00           O1-
ATOM   1482  H   GLU B  24      16.635  -0.336  -7.784  1.00  0.00           H  
ATOM   1483  HA  GLU B  24      19.070  -1.019  -9.397  1.00  0.00           H  
ATOM   1484  HB2 GLU B  24      18.498  -1.198  -6.421  1.00  0.00           H  
ATOM   1485  HB3 GLU B  24      20.052  -1.526  -7.189  1.00  0.00           H  
ATOM   1486  HG2 GLU B  24      19.725   0.893  -8.190  1.00  0.00           H  
ATOM   1487  HG3 GLU B  24      18.643   1.095  -6.811  1.00  0.00           H  
ATOM   1488  N   GLN B  25      16.730  -2.993  -8.607  1.00  0.00           N  
ATOM   1489  CA  GLN B  25      16.264  -4.409  -8.661  1.00  0.00           C  
ATOM   1490  C   GLN B  25      15.963  -4.812 -10.104  1.00  0.00           C  
ATOM   1491  O   GLN B  25      15.720  -5.965 -10.401  1.00  0.00           O  
ATOM   1492  CB  GLN B  25      14.986  -4.433  -7.826  1.00  0.00           C  
ATOM   1493  CG  GLN B  25      15.345  -4.696  -6.368  1.00  0.00           C  
ATOM   1494  CD  GLN B  25      15.671  -6.180  -6.182  1.00  0.00           C  
ATOM   1496  NE2 GLN B  25      15.416  -6.756  -5.040  1.00  0.00           N  
ATOM   1495  OE1 GLN B  25      16.163  -6.824  -7.090  1.00  0.00           O  
ATOM   1497  H   GLN B  25      16.078  -2.263  -8.563  1.00  0.00           H  
ATOM   1498  HA  GLN B  25      17.000  -5.067  -8.228  1.00  0.00           H  
ATOM   1499  HB2 GLN B  25      14.484  -3.481  -7.910  1.00  0.00           H  
ATOM   1500  HB3 GLN B  25      14.336  -5.218  -8.182  1.00  0.00           H  
ATOM   1501  HG2 GLN B  25      16.205  -4.099  -6.102  1.00  0.00           H  
ATOM   1502  HG3 GLN B  25      14.511  -4.429  -5.739  1.00  0.00           H  
ATOM   1503 HE21 GLN B  25      15.018  -6.240  -4.308  1.00  0.00           H  
ATOM   1504 HE22 GLN B  25      15.620  -7.707  -4.913  1.00  0.00           H  
ATOM   1505  N   GLY B  26      15.970  -3.867 -10.998  1.00  0.00           N  
ATOM   1506  CA  GLY B  26      15.676  -4.185 -12.425  1.00  0.00           C  
ATOM   1507  C   GLY B  26      14.338  -3.555 -12.806  1.00  0.00           C  
ATOM   1508  O   GLY B  26      13.592  -4.082 -13.607  1.00  0.00           O  
ATOM   1509  H   GLY B  26      16.162  -2.945 -10.728  1.00  0.00           H  
ATOM   1510  HA2 GLY B  26      16.459  -3.784 -13.053  1.00  0.00           H  
ATOM   1511  HA3 GLY B  26      15.617  -5.255 -12.554  1.00  0.00           H  
ATOM   1512  N   MET B  27      14.027  -2.430 -12.226  1.00  0.00           N  
ATOM   1513  CA  MET B  27      12.737  -1.754 -12.533  1.00  0.00           C  
ATOM   1514  C   MET B  27      12.871  -0.875 -13.780  1.00  0.00           C  
ATOM   1515  O   MET B  27      13.881  -0.231 -13.986  1.00  0.00           O  
ATOM   1516  CB  MET B  27      12.441  -0.911 -11.292  1.00  0.00           C  
ATOM   1517  CG  MET B  27      13.235   0.392 -11.355  1.00  0.00           C  
ATOM   1518  SD  MET B  27      12.270   1.623 -12.255  1.00  0.00           S  
ATOM   1519  CE  MET B  27      11.725   2.555 -10.810  1.00  0.00           C  
ATOM   1520  H   MET B  27      14.645  -2.031 -11.578  1.00  0.00           H  
ATOM   1521  HA  MET B  27      11.957  -2.479 -12.676  1.00  0.00           H  
ATOM   1522  HB2 MET B  27      11.385  -0.687 -11.252  1.00  0.00           H  
ATOM   1523  HB3 MET B  27      12.726  -1.461 -10.407  1.00  0.00           H  
ATOM   1524  HG2 MET B  27      13.432   0.746 -10.355  1.00  0.00           H  
ATOM   1525  HG3 MET B  27      14.170   0.221 -11.868  1.00  0.00           H  
ATOM   1526  HE1 MET B  27      10.770   3.011 -11.022  1.00  0.00           H  
ATOM   1527  HE2 MET B  27      12.448   3.323 -10.589  1.00  0.00           H  
ATOM   1528  HE3 MET B  27      11.634   1.886  -9.962  1.00  0.00           H  
ATOM   1529  N   PRO B  28      11.835  -0.885 -14.572  1.00  0.00           N  
ATOM   1530  CA  PRO B  28      11.816  -0.087 -15.818  1.00  0.00           C  
ATOM   1531  C   PRO B  28      11.577   1.389 -15.523  1.00  0.00           C  
ATOM   1532  O   PRO B  28      10.464   1.896 -15.608  1.00  0.00           O  
ATOM   1533  CB  PRO B  28      10.653  -0.676 -16.606  1.00  0.00           C  
ATOM   1534  CG  PRO B  28       9.747  -1.274 -15.576  1.00  0.00           C  
ATOM   1535  CD  PRO B  28      10.594  -1.641 -14.382  1.00  0.00           C  
ATOM   1536  HA  PRO B  28      12.736  -0.209 -16.365  1.00  0.00           H  
ATOM   1537  HB2 PRO B  28      10.141   0.103 -17.154  1.00  0.00           H  
ATOM   1538  HB3 PRO B  28      11.004  -1.442 -17.278  1.00  0.00           H  
ATOM   1539  HG2 PRO B  28       8.997  -0.552 -15.288  1.00  0.00           H  
ATOM   1540  HG3 PRO B  28       9.275  -2.160 -15.970  1.00  0.00           H  
ATOM   1541  HD2 PRO B  28      10.102  -1.342 -13.467  1.00  0.00           H  
ATOM   1542  HD3 PRO B  28      10.801  -2.700 -14.375  1.00  0.00           H  
ATOM   1543  N   VAL B  29      12.619   2.100 -15.222  1.00  0.00           N  
ATOM   1544  CA  VAL B  29      12.438   3.548 -14.980  1.00  0.00           C  
ATOM   1545  C   VAL B  29      12.395   4.236 -16.351  1.00  0.00           C  
ATOM   1546  O   VAL B  29      13.075   3.844 -17.279  1.00  0.00           O  
ATOM   1547  CB  VAL B  29      13.580   4.046 -14.060  1.00  0.00           C  
ATOM   1548  CG1 VAL B  29      14.710   3.048 -13.932  1.00  0.00           C  
ATOM   1549  CG2 VAL B  29      14.156   5.342 -14.574  1.00  0.00           C  
ATOM   1550  H   VAL B  29      13.505   1.688 -15.200  1.00  0.00           H  
ATOM   1551  HA  VAL B  29      11.505   3.700 -14.479  1.00  0.00           H  
ATOM   1552  HB  VAL B  29      13.177   4.216 -13.080  1.00  0.00           H  
ATOM   1553 HG11 VAL B  29      14.311   2.107 -13.597  1.00  0.00           H  
ATOM   1554 HG12 VAL B  29      15.424   3.425 -13.209  1.00  0.00           H  
ATOM   1555 HG13 VAL B  29      15.190   2.924 -14.888  1.00  0.00           H  
ATOM   1556 HG21 VAL B  29      14.461   5.937 -13.736  1.00  0.00           H  
ATOM   1557 HG22 VAL B  29      13.410   5.868 -15.143  1.00  0.00           H  
ATOM   1558 HG23 VAL B  29      15.006   5.124 -15.195  1.00  0.00           H  
ATOM   1559  N   LEU B  30      11.568   5.228 -16.493  1.00  0.00           N  
ATOM   1560  CA  LEU B  30      11.427   5.919 -17.807  1.00  0.00           C  
ATOM   1561  C   LEU B  30      12.780   6.155 -18.470  1.00  0.00           C  
ATOM   1562  O   LEU B  30      13.131   5.514 -19.439  1.00  0.00           O  
ATOM   1563  CB  LEU B  30      10.760   7.254 -17.460  1.00  0.00           C  
ATOM   1564  CG  LEU B  30       9.277   7.278 -17.882  1.00  0.00           C  
ATOM   1565  CD1 LEU B  30       9.151   7.946 -19.247  1.00  0.00           C  
ATOM   1566  CD2 LEU B  30       8.692   5.862 -17.962  1.00  0.00           C  
ATOM   1567  H   LEU B  30      11.014   5.509 -15.738  1.00  0.00           H  
ATOM   1568  HA  LEU B  30      10.797   5.352 -18.464  1.00  0.00           H  
ATOM   1569  HB2 LEU B  30      10.823   7.410 -16.394  1.00  0.00           H  
ATOM   1570  HB3 LEU B  30      11.284   8.052 -17.966  1.00  0.00           H  
ATOM   1571  HG  LEU B  30       8.719   7.853 -17.158  1.00  0.00           H  
ATOM   1572 HD11 LEU B  30       8.530   8.825 -19.156  1.00  0.00           H  
ATOM   1573 HD12 LEU B  30       8.700   7.256 -19.945  1.00  0.00           H  
ATOM   1574 HD13 LEU B  30      10.130   8.231 -19.601  1.00  0.00           H  
ATOM   1575 HD21 LEU B  30       8.892   5.443 -18.937  1.00  0.00           H  
ATOM   1576 HD22 LEU B  30       7.625   5.902 -17.802  1.00  0.00           H  
ATOM   1577 HD23 LEU B  30       9.146   5.240 -17.206  1.00  0.00           H  
ATOM   1578  N   ARG B  31      13.526   7.085 -17.970  1.00  0.00           N  
ATOM   1579  CA  ARG B  31      14.844   7.395 -18.579  1.00  0.00           C  
ATOM   1580  C   ARG B  31      15.965   6.723 -17.798  1.00  0.00           C  
ATOM   1581  O   ARG B  31      15.793   6.336 -16.664  1.00  0.00           O  
ATOM   1582  CB  ARG B  31      14.951   8.907 -18.460  1.00  0.00           C  
ATOM   1583  CG  ARG B  31      14.474   9.560 -19.756  1.00  0.00           C  
ATOM   1584  CD  ARG B  31      13.151  10.282 -19.500  1.00  0.00           C  
ATOM   1585  NE  ARG B  31      12.806  10.925 -20.797  1.00  0.00           N  
ATOM   1586  CZ  ARG B  31      12.097  12.019 -20.811  1.00  0.00           C  
ATOM   1587  NH1 ARG B  31      10.795  11.954 -20.741  1.00  0.00           N1+
ATOM   1588  NH2 ARG B  31      12.689  13.179 -20.894  1.00  0.00           N  
ATOM   1589  H   ARG B  31      13.213   7.597 -17.199  1.00  0.00           H  
ATOM   1590  HA  ARG B  31      14.866   7.105 -19.614  1.00  0.00           H  
ATOM   1591  HB2 ARG B  31      14.332   9.238 -17.639  1.00  0.00           H  
ATOM   1592  HB3 ARG B  31      15.977   9.179 -18.276  1.00  0.00           H  
ATOM   1593  HG2 ARG B  31      15.213  10.268 -20.098  1.00  0.00           H  
ATOM   1594  HG3 ARG B  31      14.326   8.799 -20.508  1.00  0.00           H  
ATOM   1595  HD2 ARG B  31      12.387   9.573 -19.212  1.00  0.00           H  
ATOM   1596  HD3 ARG B  31      13.275  11.034 -18.736  1.00  0.00           H  
ATOM   1597  HE  ARG B  31      13.111  10.527 -21.639  1.00  0.00           H  
ATOM   1598 HH11 ARG B  31      10.341  11.066 -20.676  1.00  0.00           H  
ATOM   1599 HH12 ARG B  31      10.251  12.794 -20.750  1.00  0.00           H  
ATOM   1600 HH21 ARG B  31      13.687  13.227 -20.946  1.00  0.00           H  
ATOM   1601 HH22 ARG B  31      12.147  14.018 -20.904  1.00  0.00           H  
ATOM   1602  N   GLY B  32      17.119   6.597 -18.386  1.00  0.00           N  
ATOM   1603  CA  GLY B  32      18.247   5.972 -17.651  1.00  0.00           C  
ATOM   1604  C   GLY B  32      18.628   6.894 -16.496  1.00  0.00           C  
ATOM   1605  O   GLY B  32      19.237   6.485 -15.527  1.00  0.00           O  
ATOM   1606  H   GLY B  32      17.246   6.928 -19.300  1.00  0.00           H  
ATOM   1607  HA2 GLY B  32      17.937   5.010 -17.266  1.00  0.00           H  
ATOM   1608  HA3 GLY B  32      19.091   5.850 -18.310  1.00  0.00           H  
ATOM   1609  N   GLY B  33      18.257   8.145 -16.594  1.00  0.00           N  
ATOM   1610  CA  GLY B  33      18.574   9.117 -15.510  1.00  0.00           C  
ATOM   1611  C   GLY B  33      19.990   9.662 -15.700  1.00  0.00           C  
ATOM   1612  O   GLY B  33      20.366  10.652 -15.104  1.00  0.00           O  
ATOM   1613  H   GLY B  33      17.760   8.444 -17.384  1.00  0.00           H  
ATOM   1614  HA2 GLY B  33      17.863   9.933 -15.542  1.00  0.00           H  
ATOM   1615  HA3 GLY B  33      18.511   8.623 -14.551  1.00  0.00           H  
ATOM   1616  N   GLY B  34      20.784   9.021 -16.516  1.00  0.00           N  
ATOM   1617  CA  GLY B  34      22.175   9.507 -16.724  1.00  0.00           C  
ATOM   1618  C   GLY B  34      22.787   9.842 -15.368  1.00  0.00           C  
ATOM   1619  O   GLY B  34      23.674  10.665 -15.259  1.00  0.00           O  
ATOM   1620  H   GLY B  34      20.469   8.221 -16.983  1.00  0.00           H  
ATOM   1621  HA2 GLY B  34      22.761   8.737 -17.206  1.00  0.00           H  
ATOM   1622  HA3 GLY B  34      22.163  10.393 -17.338  1.00  0.00           H  
ATOM   1623  N   LYS B  35      22.315   9.211 -14.327  1.00  0.00           N  
ATOM   1624  CA  LYS B  35      22.865   9.496 -12.977  1.00  0.00           C  
ATOM   1625  C   LYS B  35      23.021  11.007 -12.793  1.00  0.00           C  
ATOM   1626  O   LYS B  35      24.113  11.537 -12.808  1.00  0.00           O  
ATOM   1627  CB  LYS B  35      24.219   8.794 -12.956  1.00  0.00           C  
ATOM   1628  CG  LYS B  35      25.036   9.282 -11.758  1.00  0.00           C  
ATOM   1629  CD  LYS B  35      25.640   8.078 -11.028  1.00  0.00           C  
ATOM   1630  CE  LYS B  35      26.930   8.499 -10.317  1.00  0.00           C  
ATOM   1631  NZ  LYS B  35      27.895   8.821 -11.409  1.00  0.00           N1+
ATOM   1632  H   LYS B  35      21.599   8.550 -14.436  1.00  0.00           H  
ATOM   1633  HA  LYS B  35      22.223   9.086 -12.213  1.00  0.00           H  
ATOM   1634  HB2 LYS B  35      24.065   7.728 -12.879  1.00  0.00           H  
ATOM   1635  HB3 LYS B  35      24.752   9.017 -13.867  1.00  0.00           H  
ATOM   1636  HG2 LYS B  35      25.828   9.930 -12.104  1.00  0.00           H  
ATOM   1637  HG3 LYS B  35      24.394   9.824 -11.082  1.00  0.00           H  
ATOM   1638  HD2 LYS B  35      24.933   7.708 -10.300  1.00  0.00           H  
ATOM   1639  HD3 LYS B  35      25.863   7.299 -11.742  1.00  0.00           H  
ATOM   1640  HE2 LYS B  35      26.750   9.371  -9.702  1.00  0.00           H  
ATOM   1641  HE3 LYS B  35      27.311   7.687  -9.717  1.00  0.00           H  
ATOM   1642  HZ1 LYS B  35      28.591   8.054 -11.493  1.00  0.00           H  
ATOM   1643  HZ2 LYS B  35      28.385   9.711 -11.184  1.00  0.00           H  
ATOM   1644  HZ3 LYS B  35      27.385   8.924 -12.308  1.00  0.00           H  
ATOM   1645  N   GLY B  36      21.928  11.701 -12.628  1.00  0.00           N  
ATOM   1646  CA  GLY B  36      21.998  13.178 -12.452  1.00  0.00           C  
ATOM   1647  C   GLY B  36      21.086  13.856 -13.477  1.00  0.00           C  
ATOM   1648  O   GLY B  36      20.968  15.066 -13.512  1.00  0.00           O  
ATOM   1649  H   GLY B  36      21.058  11.249 -12.624  1.00  0.00           H  
ATOM   1650  HA2 GLY B  36      21.677  13.436 -11.454  1.00  0.00           H  
ATOM   1651  HA3 GLY B  36      23.013  13.512 -12.603  1.00  0.00           H  
ATOM   1652  N   ASN B  37      20.436  13.089 -14.311  1.00  0.00           N  
ATOM   1653  CA  ASN B  37      19.531  13.697 -15.329  1.00  0.00           C  
ATOM   1654  C   ASN B  37      18.117  13.837 -14.761  1.00  0.00           C  
ATOM   1655  O   ASN B  37      17.696  14.914 -14.393  1.00  0.00           O  
ATOM   1656  CB  ASN B  37      19.550  12.734 -16.519  1.00  0.00           C  
ATOM   1657  CG  ASN B  37      18.865  13.391 -17.719  1.00  0.00           C  
ATOM   1659  ND2 ASN B  37      19.233  14.588 -18.093  1.00  0.00           N  
ATOM   1658  OD1 ASN B  37      17.984  12.813 -18.323  1.00  0.00           O  
ATOM   1660  H   ASN B  37      20.540  12.115 -14.268  1.00  0.00           H  
ATOM   1661  HA  ASN B  37      19.905  14.659 -15.632  1.00  0.00           H  
ATOM   1662  HB2 ASN B  37      20.574  12.499 -16.774  1.00  0.00           H  
ATOM   1663  HB3 ASN B  37      19.028  11.827 -16.262  1.00  0.00           H  
ATOM   1664 HD21 ASN B  37      19.944  15.055 -17.607  1.00  0.00           H  
ATOM   1665 HD22 ASN B  37      18.800  15.018 -18.859  1.00  0.00           H  
ATOM   1666  N   GLU B  38      17.383  12.759 -14.688  1.00  0.00           N  
ATOM   1667  CA  GLU B  38      15.995  12.836 -14.144  1.00  0.00           C  
ATOM   1668  C   GLU B  38      15.290  11.482 -14.282  1.00  0.00           C  
ATOM   1669  O   GLU B  38      14.133  11.418 -14.649  1.00  0.00           O  
ATOM   1670  CB  GLU B  38      15.293  13.881 -15.010  1.00  0.00           C  
ATOM   1671  CG  GLU B  38      15.570  13.573 -16.481  1.00  0.00           C  
ATOM   1672  CD  GLU B  38      14.387  14.032 -17.334  1.00  0.00           C  
ATOM   1673  OE1 GLU B  38      14.250  15.230 -17.526  1.00  0.00           O  
ATOM   1674  OE2 GLU B  38      13.636  13.181 -17.780  1.00  0.00           O1-
ATOM   1675  H   GLU B  38      17.743  11.903 -14.988  1.00  0.00           H  
ATOM   1676  HA  GLU B  38      16.008  13.157 -13.115  1.00  0.00           H  
ATOM   1677  HB2 GLU B  38      14.229  13.844 -14.826  1.00  0.00           H  
ATOM   1678  HB3 GLU B  38      15.667  14.863 -14.771  1.00  0.00           H  
ATOM   1679  HG2 GLU B  38      16.465  14.090 -16.794  1.00  0.00           H  
ATOM   1680  HG3 GLU B  38      15.709  12.507 -16.600  1.00  0.00           H  
ATOM   1681  N   VAL B  39      15.977  10.403 -14.001  1.00  0.00           N  
ATOM   1682  CA  VAL B  39      15.343   9.052 -14.123  1.00  0.00           C  
ATOM   1683  C   VAL B  39      13.883   9.105 -13.669  1.00  0.00           C  
ATOM   1684  O   VAL B  39      13.582   9.347 -12.517  1.00  0.00           O  
ATOM   1685  CB  VAL B  39      16.204   8.106 -13.251  1.00  0.00           C  
ATOM   1686  CG1 VAL B  39      15.369   7.374 -12.195  1.00  0.00           C  
ATOM   1687  CG2 VAL B  39      16.849   7.058 -14.154  1.00  0.00           C  
ATOM   1688  H   VAL B  39      16.910  10.482 -13.719  1.00  0.00           H  
ATOM   1689  HA  VAL B  39      15.383   8.719 -15.143  1.00  0.00           H  
ATOM   1690  HB  VAL B  39      16.978   8.673 -12.762  1.00  0.00           H  
ATOM   1691 HG11 VAL B  39      15.411   7.916 -11.263  1.00  0.00           H  
ATOM   1692 HG12 VAL B  39      15.767   6.376 -12.056  1.00  0.00           H  
ATOM   1693 HG13 VAL B  39      14.348   7.301 -12.526  1.00  0.00           H  
ATOM   1694 HG21 VAL B  39      17.885   6.932 -13.880  1.00  0.00           H  
ATOM   1695 HG22 VAL B  39      16.782   7.384 -15.177  1.00  0.00           H  
ATOM   1696 HG23 VAL B  39      16.328   6.116 -14.041  1.00  0.00           H  
ATOM   1697  N   LEU B  40      12.980   8.854 -14.571  1.00  0.00           N  
ATOM   1698  CA  LEU B  40      11.539   8.857 -14.209  1.00  0.00           C  
ATOM   1699  C   LEU B  40      11.075   7.420 -14.014  1.00  0.00           C  
ATOM   1700  O   LEU B  40      11.874   6.512 -13.935  1.00  0.00           O  
ATOM   1701  CB  LEU B  40      10.830   9.513 -15.388  1.00  0.00           C  
ATOM   1702  CG  LEU B  40      10.718  11.009 -15.115  1.00  0.00           C  
ATOM   1703  CD1 LEU B  40      11.215  11.788 -16.331  1.00  0.00           C  
ATOM   1704  CD2 LEU B  40       9.256  11.358 -14.825  1.00  0.00           C  
ATOM   1705  H   LEU B  40      13.252   8.644 -15.488  1.00  0.00           H  
ATOM   1706  HA  LEU B  40      11.372   9.432 -13.313  1.00  0.00           H  
ATOM   1707  HB2 LEU B  40      11.400   9.350 -16.292  1.00  0.00           H  
ATOM   1708  HB3 LEU B  40       9.841   9.092 -15.499  1.00  0.00           H  
ATOM   1709  HG  LEU B  40      11.324  11.261 -14.257  1.00  0.00           H  
ATOM   1710 HD11 LEU B  40      12.148  11.360 -16.675  1.00  0.00           H  
ATOM   1711 HD12 LEU B  40      11.375  12.820 -16.057  1.00  0.00           H  
ATOM   1712 HD13 LEU B  40      10.481  11.733 -17.119  1.00  0.00           H  
ATOM   1713 HD21 LEU B  40       9.174  11.743 -13.817  1.00  0.00           H  
ATOM   1714 HD22 LEU B  40       8.646  10.469 -14.921  1.00  0.00           H  
ATOM   1715 HD23 LEU B  40       8.917  12.106 -15.527  1.00  0.00           H  
ATOM   1716  N   TYR B  41       9.804   7.195 -13.914  1.00  0.00           N  
ATOM   1717  CA  TYR B  41       9.339   5.799 -13.706  1.00  0.00           C  
ATOM   1718  C   TYR B  41       8.022   5.550 -14.432  1.00  0.00           C  
ATOM   1719  O   TYR B  41       7.004   6.126 -14.106  1.00  0.00           O  
ATOM   1720  CB  TYR B  41       9.172   5.685 -12.193  1.00  0.00           C  
ATOM   1721  CG  TYR B  41      10.492   6.026 -11.546  1.00  0.00           C  
ATOM   1722  CD1 TYR B  41      11.591   5.193 -11.753  1.00  0.00           C  
ATOM   1723  CD2 TYR B  41      10.624   7.179 -10.763  1.00  0.00           C  
ATOM   1724  CE1 TYR B  41      12.828   5.504 -11.176  1.00  0.00           C  
ATOM   1725  CE2 TYR B  41      11.864   7.491 -10.188  1.00  0.00           C  
ATOM   1726  CZ  TYR B  41      12.964   6.654 -10.394  1.00  0.00           C  
ATOM   1727  OH  TYR B  41      14.182   6.964  -9.824  1.00  0.00           O  
ATOM   1728  H   TYR B  41       9.161   7.934 -13.963  1.00  0.00           H  
ATOM   1729  HA  TYR B  41      10.090   5.102 -14.042  1.00  0.00           H  
ATOM   1730  HB2 TYR B  41       8.410   6.374 -11.859  1.00  0.00           H  
ATOM   1731  HB3 TYR B  41       8.891   4.677 -11.935  1.00  0.00           H  
ATOM   1732  HD1 TYR B  41      11.485   4.305 -12.355  1.00  0.00           H  
ATOM   1733  HD2 TYR B  41       9.773   7.824 -10.602  1.00  0.00           H  
ATOM   1734  HE1 TYR B  41      13.679   4.854 -11.340  1.00  0.00           H  
ATOM   1735  HE2 TYR B  41      11.972   8.377  -9.586  1.00  0.00           H  
ATOM   1736  HH  TYR B  41      14.833   6.343 -10.158  1.00  0.00           H  
ATOM   1737  N   ASP B  42       8.031   4.691 -15.417  1.00  0.00           N  
ATOM   1738  CA  ASP B  42       6.759   4.415 -16.153  1.00  0.00           C  
ATOM   1739  C   ASP B  42       5.741   3.827 -15.186  1.00  0.00           C  
ATOM   1740  O   ASP B  42       5.637   2.629 -15.024  1.00  0.00           O  
ATOM   1741  CB  ASP B  42       7.098   3.412 -17.254  1.00  0.00           C  
ATOM   1742  CG  ASP B  42       8.112   2.389 -16.737  1.00  0.00           C  
ATOM   1743  OD1 ASP B  42       7.939   1.922 -15.623  1.00  0.00           O  
ATOM   1744  OD2 ASP B  42       9.046   2.092 -17.464  1.00  0.00           O1-
ATOM   1745  H   ASP B  42       8.863   4.235 -15.663  1.00  0.00           H  
ATOM   1746  HA  ASP B  42       6.369   5.324 -16.586  1.00  0.00           H  
ATOM   1747  HB2 ASP B  42       6.194   2.907 -17.556  1.00  0.00           H  
ATOM   1748  HB3 ASP B  42       7.511   3.929 -18.103  1.00  0.00           H  
ATOM   1749  N   SER B  43       5.008   4.676 -14.530  1.00  0.00           N  
ATOM   1750  CA  SER B  43       3.999   4.204 -13.542  1.00  0.00           C  
ATOM   1751  C   SER B  43       3.309   2.926 -14.013  1.00  0.00           C  
ATOM   1752  O   SER B  43       2.958   2.082 -13.215  1.00  0.00           O  
ATOM   1753  CB  SER B  43       2.988   5.345 -13.433  1.00  0.00           C  
ATOM   1754  OG  SER B  43       3.536   6.514 -14.020  1.00  0.00           O  
ATOM   1755  H   SER B  43       5.133   5.636 -14.677  1.00  0.00           H  
ATOM   1756  HA  SER B  43       4.465   4.042 -12.587  1.00  0.00           H  
ATOM   1757  HB2 SER B  43       2.084   5.078 -13.953  1.00  0.00           H  
ATOM   1758  HB3 SER B  43       2.761   5.524 -12.390  1.00  0.00           H  
ATOM   1759  HG  SER B  43       4.302   6.769 -13.506  1.00  0.00           H  
ATOM   1760  N   ALA B  44       3.111   2.758 -15.293  1.00  0.00           N  
ATOM   1761  CA  ALA B  44       2.431   1.511 -15.754  1.00  0.00           C  
ATOM   1762  C   ALA B  44       3.450   0.395 -15.941  1.00  0.00           C  
ATOM   1763  O   ALA B  44       3.210  -0.742 -15.598  1.00  0.00           O  
ATOM   1764  CB  ALA B  44       1.749   1.839 -17.079  1.00  0.00           C  
ATOM   1765  H   ALA B  44       3.411   3.441 -15.936  1.00  0.00           H  
ATOM   1766  HA  ALA B  44       1.691   1.216 -15.029  1.00  0.00           H  
ATOM   1767  HB1 ALA B  44       2.496   2.079 -17.820  1.00  0.00           H  
ATOM   1768  HB2 ALA B  44       1.085   2.678 -16.945  1.00  0.00           H  
ATOM   1769  HB3 ALA B  44       1.180   0.977 -17.409  1.00  0.00           H  
ATOM   1770  N   ALA B  45       4.598   0.702 -16.461  1.00  0.00           N  
ATOM   1771  CA  ALA B  45       5.610  -0.368 -16.624  1.00  0.00           C  
ATOM   1772  C   ALA B  45       6.214  -0.652 -15.255  1.00  0.00           C  
ATOM   1773  O   ALA B  45       6.658  -1.745 -14.965  1.00  0.00           O  
ATOM   1774  CB  ALA B  45       6.659   0.185 -17.582  1.00  0.00           C  
ATOM   1775  H   ALA B  45       4.796   1.624 -16.721  1.00  0.00           H  
ATOM   1776  HA  ALA B  45       5.154  -1.251 -17.031  1.00  0.00           H  
ATOM   1777  HB1 ALA B  45       7.627   0.154 -17.105  1.00  0.00           H  
ATOM   1778  HB2 ALA B  45       6.416   1.203 -17.834  1.00  0.00           H  
ATOM   1779  HB3 ALA B  45       6.681  -0.414 -18.479  1.00  0.00           H  
ATOM   1780  N   VAL B  46       6.214   0.338 -14.406  1.00  0.00           N  
ATOM   1781  CA  VAL B  46       6.765   0.151 -13.040  1.00  0.00           C  
ATOM   1782  C   VAL B  46       5.871  -0.805 -12.248  1.00  0.00           C  
ATOM   1783  O   VAL B  46       6.296  -1.390 -11.279  1.00  0.00           O  
ATOM   1784  CB  VAL B  46       6.779   1.546 -12.407  1.00  0.00           C  
ATOM   1785  CG1 VAL B  46       7.099   1.442 -10.913  1.00  0.00           C  
ATOM   1786  CG2 VAL B  46       7.859   2.390 -13.079  1.00  0.00           C  
ATOM   1787  H   VAL B  46       5.840   1.203 -14.671  1.00  0.00           H  
ATOM   1788  HA  VAL B  46       7.770  -0.234 -13.096  1.00  0.00           H  
ATOM   1789  HB  VAL B  46       5.816   2.015 -12.541  1.00  0.00           H  
ATOM   1790 HG11 VAL B  46       8.170   1.479 -10.773  1.00  0.00           H  
ATOM   1791 HG12 VAL B  46       6.716   0.513 -10.522  1.00  0.00           H  
ATOM   1792 HG13 VAL B  46       6.641   2.268 -10.390  1.00  0.00           H  
ATOM   1793 HG21 VAL B  46       7.400   3.087 -13.760  1.00  0.00           H  
ATOM   1794 HG22 VAL B  46       8.535   1.745 -13.620  1.00  0.00           H  
ATOM   1795 HG23 VAL B  46       8.408   2.932 -12.325  1.00  0.00           H  
ATOM   1796  N   ILE B  47       4.639  -0.994 -12.658  1.00  0.00           N  
ATOM   1797  CA  ILE B  47       3.771  -1.954 -11.900  1.00  0.00           C  
ATOM   1798  C   ILE B  47       3.857  -3.338 -12.504  1.00  0.00           C  
ATOM   1799  O   ILE B  47       4.189  -4.292 -11.834  1.00  0.00           O  
ATOM   1800  CB  ILE B  47       2.320  -1.485 -11.960  1.00  0.00           C  
ATOM   1801  CG1 ILE B  47       2.035  -0.630 -13.192  1.00  0.00           C  
ATOM   1802  CG2 ILE B  47       2.027  -0.701 -10.705  1.00  0.00           C  
ATOM   1803  CD1 ILE B  47       0.684   0.064 -13.026  1.00  0.00           C  
ATOM   1804  H   ILE B  47       4.309  -0.530 -13.455  1.00  0.00           H  
ATOM   1805  HA  ILE B  47       4.089  -1.992 -10.874  1.00  0.00           H  
ATOM   1806  HB  ILE B  47       1.680  -2.356 -11.979  1.00  0.00           H  
ATOM   1807 HG12 ILE B  47       2.801   0.109 -13.309  1.00  0.00           H  
ATOM   1808 HG13 ILE B  47       2.000  -1.263 -14.063  1.00  0.00           H  
ATOM   1809 HG21 ILE B  47       1.027  -0.304 -10.763  1.00  0.00           H  
ATOM   1810 HG22 ILE B  47       2.739   0.103 -10.607  1.00  0.00           H  
ATOM   1811 HG23 ILE B  47       2.100  -1.368  -9.858  1.00  0.00           H  
ATOM   1812 HD11 ILE B  47       0.823   1.139 -13.030  1.00  0.00           H  
ATOM   1813 HD12 ILE B  47       0.236  -0.233 -12.087  1.00  0.00           H  
ATOM   1814 HD13 ILE B  47       0.032  -0.216 -13.840  1.00  0.00           H  
ATOM   1815  N   LYS B  48       3.551  -3.464 -13.760  1.00  0.00           N  
ATOM   1816  CA  LYS B  48       3.615  -4.797 -14.395  1.00  0.00           C  
ATOM   1817  C   LYS B  48       4.907  -5.484 -13.930  1.00  0.00           C  
ATOM   1818  O   LYS B  48       4.983  -6.689 -13.774  1.00  0.00           O  
ATOM   1819  CB  LYS B  48       3.629  -4.500 -15.900  1.00  0.00           C  
ATOM   1820  CG  LYS B  48       4.324  -5.636 -16.655  1.00  0.00           C  
ATOM   1821  CD  LYS B  48       3.894  -5.608 -18.121  1.00  0.00           C  
ATOM   1822  CE  LYS B  48       4.491  -4.377 -18.808  1.00  0.00           C  
ATOM   1823  NZ  LYS B  48       3.422  -3.890 -19.725  1.00  0.00           N1+
ATOM   1824  H   LYS B  48       3.279  -2.684 -14.281  1.00  0.00           H  
ATOM   1825  HA  LYS B  48       2.744  -5.373 -14.125  1.00  0.00           H  
ATOM   1826  HB2 LYS B  48       2.612  -4.400 -16.255  1.00  0.00           H  
ATOM   1827  HB3 LYS B  48       4.159  -3.574 -16.079  1.00  0.00           H  
ATOM   1828  HG2 LYS B  48       5.395  -5.510 -16.590  1.00  0.00           H  
ATOM   1829  HG3 LYS B  48       4.045  -6.583 -16.219  1.00  0.00           H  
ATOM   1830  HD2 LYS B  48       4.246  -6.501 -18.614  1.00  0.00           H  
ATOM   1831  HD3 LYS B  48       2.818  -5.563 -18.179  1.00  0.00           H  
ATOM   1832  HE2 LYS B  48       4.734  -3.620 -18.075  1.00  0.00           H  
ATOM   1833  HE3 LYS B  48       5.368  -4.650 -19.375  1.00  0.00           H  
ATOM   1834  HZ1 LYS B  48       3.399  -4.484 -20.579  1.00  0.00           H  
ATOM   1835  HZ2 LYS B  48       3.618  -2.904 -19.992  1.00  0.00           H  
ATOM   1836  HZ3 LYS B  48       2.503  -3.944 -19.245  1.00  0.00           H  
ATOM   1837  N   TRP B  49       5.909  -4.687 -13.676  1.00  0.00           N  
ATOM   1838  CA  TRP B  49       7.219  -5.215 -13.187  1.00  0.00           C  
ATOM   1839  C   TRP B  49       7.198  -5.328 -11.655  1.00  0.00           C  
ATOM   1840  O   TRP B  49       7.846  -6.179 -11.078  1.00  0.00           O  
ATOM   1841  CB  TRP B  49       8.232  -4.166 -13.654  1.00  0.00           C  
ATOM   1842  CG  TRP B  49       9.458  -4.173 -12.790  1.00  0.00           C  
ATOM   1843  CD1 TRP B  49      10.643  -4.722 -13.137  1.00  0.00           C  
ATOM   1844  CD2 TRP B  49       9.645  -3.600 -11.462  1.00  0.00           C  
ATOM   1846  CE2 TRP B  49      10.982  -3.826 -11.058  1.00  0.00           C  
ATOM   1847  CE3 TRP B  49       8.795  -2.909 -10.577  1.00  0.00           C  
ATOM   1845  NE1 TRP B  49      11.551  -4.515 -12.112  1.00  0.00           N  
ATOM   1848  CZ2 TRP B  49      11.459  -3.379  -9.825  1.00  0.00           C  
ATOM   1849  CZ3 TRP B  49       9.274  -2.464  -9.334  1.00  0.00           C  
ATOM   1850  CH2 TRP B  49      10.603  -2.697  -8.962  1.00  0.00           C  
ATOM   1851  H   TRP B  49       5.791  -3.721 -13.794  1.00  0.00           H  
ATOM   1852  HA  TRP B  49       7.440  -6.169 -13.638  1.00  0.00           H  
ATOM   1853  HB2 TRP B  49       8.518  -4.380 -14.672  1.00  0.00           H  
ATOM   1854  HB3 TRP B  49       7.773  -3.189 -13.613  1.00  0.00           H  
ATOM   1855  HD1 TRP B  49      10.846  -5.236 -14.064  1.00  0.00           H  
ATOM   1856  HE1 TRP B  49      12.487  -4.807 -12.116  1.00  0.00           H  
ATOM   1857  HE3 TRP B  49       7.767  -2.727 -10.853  1.00  0.00           H  
ATOM   1858  HZ2 TRP B  49      12.486  -3.549  -9.544  1.00  0.00           H  
ATOM   1859  HZ3 TRP B  49       8.616  -1.935  -8.661  1.00  0.00           H  
ATOM   1860  HH2 TRP B  49      10.965  -2.356  -8.006  1.00  0.00           H  
ATOM   1861  N   TYR B  50       6.451  -4.479 -10.994  1.00  0.00           N  
ATOM   1862  CA  TYR B  50       6.380  -4.539  -9.504  1.00  0.00           C  
ATOM   1863  C   TYR B  50       5.331  -5.567  -9.085  1.00  0.00           C  
ATOM   1864  O   TYR B  50       5.435  -6.200  -8.052  1.00  0.00           O  
ATOM   1865  CB  TYR B  50       5.967  -3.121  -9.071  1.00  0.00           C  
ATOM   1866  CG  TYR B  50       5.060  -3.168  -7.854  1.00  0.00           C  
ATOM   1867  CD1 TYR B  50       3.707  -3.518  -7.997  1.00  0.00           C  
ATOM   1868  CD2 TYR B  50       5.571  -2.861  -6.588  1.00  0.00           C  
ATOM   1869  CE1 TYR B  50       2.870  -3.561  -6.873  1.00  0.00           C  
ATOM   1870  CE2 TYR B  50       4.735  -2.905  -5.465  1.00  0.00           C  
ATOM   1871  CZ  TYR B  50       3.385  -3.254  -5.607  1.00  0.00           C  
ATOM   1872  OH  TYR B  50       2.563  -3.296  -4.499  1.00  0.00           O  
ATOM   1873  H   TYR B  50       5.932  -3.805 -11.478  1.00  0.00           H  
ATOM   1874  HA  TYR B  50       7.344  -4.788  -9.089  1.00  0.00           H  
ATOM   1875  HB2 TYR B  50       6.852  -2.549  -8.834  1.00  0.00           H  
ATOM   1876  HB3 TYR B  50       5.445  -2.646  -9.883  1.00  0.00           H  
ATOM   1877  HD1 TYR B  50       3.311  -3.754  -8.976  1.00  0.00           H  
ATOM   1878  HD2 TYR B  50       6.609  -2.592  -6.479  1.00  0.00           H  
ATOM   1879  HE1 TYR B  50       1.826  -3.829  -6.982  1.00  0.00           H  
ATOM   1880  HE2 TYR B  50       5.133  -2.668  -4.488  1.00  0.00           H  
ATOM   1881  HH  TYR B  50       2.085  -4.130  -4.515  1.00  0.00           H  
ATOM   1882  N   ALA B  51       4.324  -5.728  -9.886  1.00  0.00           N  
ATOM   1883  CA  ALA B  51       3.255  -6.699  -9.569  1.00  0.00           C  
ATOM   1884  C   ALA B  51       3.781  -8.108  -9.799  1.00  0.00           C  
ATOM   1885  O   ALA B  51       3.267  -9.074  -9.271  1.00  0.00           O  
ATOM   1886  CB  ALA B  51       2.144  -6.366 -10.560  1.00  0.00           C  
ATOM   1887  H   ALA B  51       4.273  -5.209 -10.709  1.00  0.00           H  
ATOM   1888  HA  ALA B  51       2.907  -6.575  -8.556  1.00  0.00           H  
ATOM   1889  HB1 ALA B  51       1.351  -7.092 -10.471  1.00  0.00           H  
ATOM   1890  HB2 ALA B  51       2.545  -6.391 -11.563  1.00  0.00           H  
ATOM   1891  HB3 ALA B  51       1.759  -5.377 -10.350  1.00  0.00           H  
ATOM   1892  N   GLU B  52       4.804  -8.229 -10.597  1.00  0.00           N  
ATOM   1893  CA  GLU B  52       5.363  -9.575 -10.875  1.00  0.00           C  
ATOM   1894  C   GLU B  52       6.561  -9.894  -9.966  1.00  0.00           C  
ATOM   1895  O   GLU B  52       7.106 -10.978 -10.016  1.00  0.00           O  
ATOM   1896  CB  GLU B  52       5.784  -9.533 -12.346  1.00  0.00           C  
ATOM   1897  CG  GLU B  52       7.156  -8.874 -12.461  1.00  0.00           C  
ATOM   1898  CD  GLU B  52       7.609  -8.874 -13.922  1.00  0.00           C  
ATOM   1899  OE1 GLU B  52       6.816  -9.253 -14.767  1.00  0.00           O  
ATOM   1900  OE2 GLU B  52       8.742  -8.496 -14.169  1.00  0.00           O1-
ATOM   1901  H   GLU B  52       5.193  -7.433 -11.022  1.00  0.00           H  
ATOM   1902  HA  GLU B  52       4.604 -10.308 -10.742  1.00  0.00           H  
ATOM   1903  HB2 GLU B  52       5.831 -10.539 -12.736  1.00  0.00           H  
ATOM   1904  HB3 GLU B  52       5.063  -8.960 -12.911  1.00  0.00           H  
ATOM   1905  HG2 GLU B  52       7.097  -7.860 -12.098  1.00  0.00           H  
ATOM   1906  HG3 GLU B  52       7.864  -9.428 -11.865  1.00  0.00           H  
ATOM   1907  N   ARG B  53       6.979  -8.972  -9.140  1.00  0.00           N  
ATOM   1908  CA  ARG B  53       8.144  -9.266  -8.251  1.00  0.00           C  
ATOM   1909  C   ARG B  53       8.179  -8.332  -7.030  1.00  0.00           C  
ATOM   1910  O   ARG B  53       8.688  -8.691  -5.987  1.00  0.00           O  
ATOM   1911  CB  ARG B  53       9.377  -9.061  -9.137  1.00  0.00           C  
ATOM   1912  CG  ARG B  53       9.757  -7.583  -9.161  1.00  0.00           C  
ATOM   1913  CD  ARG B  53      10.898  -7.360 -10.157  1.00  0.00           C  
ATOM   1914  NE  ARG B  53      12.139  -7.658  -9.392  1.00  0.00           N  
ATOM   1915  CZ  ARG B  53      13.135  -8.269  -9.975  1.00  0.00           C  
ATOM   1916  NH1 ARG B  53      13.850  -7.645 -10.871  1.00  0.00           N1+
ATOM   1917  NH2 ARG B  53      13.416  -9.505  -9.662  1.00  0.00           N  
ATOM   1918  H   ARG B  53       6.534  -8.102  -9.107  1.00  0.00           H  
ATOM   1919  HA  ARG B  53       8.109 -10.286  -7.926  1.00  0.00           H  
ATOM   1920  HB2 ARG B  53      10.200  -9.638  -8.744  1.00  0.00           H  
ATOM   1921  HB3 ARG B  53       9.155  -9.389 -10.142  1.00  0.00           H  
ATOM   1922  HG2 ARG B  53       8.898  -7.000  -9.453  1.00  0.00           H  
ATOM   1923  HG3 ARG B  53      10.077  -7.284  -8.175  1.00  0.00           H  
ATOM   1924  HD2 ARG B  53      10.797  -8.032 -10.998  1.00  0.00           H  
ATOM   1925  HD3 ARG B  53      10.908  -6.335 -10.493  1.00  0.00           H  
ATOM   1926  HE  ARG B  53      12.209  -7.398  -8.450  1.00  0.00           H  
ATOM   1927 HH11 ARG B  53      13.635  -6.698 -11.112  1.00  0.00           H  
ATOM   1928 HH12 ARG B  53      14.613  -8.112 -11.317  1.00  0.00           H  
ATOM   1929 HH21 ARG B  53      12.868  -9.984  -8.976  1.00  0.00           H  
ATOM   1930 HH22 ARG B  53      14.180  -9.973 -10.107  1.00  0.00           H  
ATOM   1931  N   ASP B  54       7.653  -7.145  -7.145  1.00  0.00           N  
ATOM   1932  CA  ASP B  54       7.676  -6.210  -5.974  1.00  0.00           C  
ATOM   1933  C   ASP B  54       6.483  -6.466  -5.063  1.00  0.00           C  
ATOM   1934  O   ASP B  54       6.177  -5.682  -4.188  1.00  0.00           O  
ATOM   1935  CB  ASP B  54       7.598  -4.807  -6.564  1.00  0.00           C  
ATOM   1936  CG  ASP B  54       8.920  -4.467  -7.251  1.00  0.00           C  
ATOM   1937  OD1 ASP B  54       9.236  -5.108  -8.240  1.00  0.00           O  
ATOM   1938  OD2 ASP B  54       9.597  -3.571  -6.774  1.00  0.00           O1-
ATOM   1939  H   ASP B  54       7.247  -6.870  -7.994  1.00  0.00           H  
ATOM   1940  HA  ASP B  54       8.594  -6.321  -5.420  1.00  0.00           H  
ATOM   1941  HB2 ASP B  54       6.793  -4.764  -7.276  1.00  0.00           H  
ATOM   1942  HB3 ASP B  54       7.416  -4.099  -5.771  1.00  0.00           H  
ATOM   1943  N   ALA B  55       5.812  -7.562  -5.247  1.00  0.00           N  
ATOM   1944  CA  ALA B  55       4.651  -7.862  -4.372  1.00  0.00           C  
ATOM   1945  C   ALA B  55       5.151  -8.190  -2.961  1.00  0.00           C  
ATOM   1946  O   ALA B  55       4.378  -8.333  -2.034  1.00  0.00           O  
ATOM   1947  CB  ALA B  55       3.974  -9.068  -5.018  1.00  0.00           C  
ATOM   1948  H   ALA B  55       6.075  -8.190  -5.951  1.00  0.00           H  
ATOM   1949  HA  ALA B  55       3.971  -7.025  -4.347  1.00  0.00           H  
ATOM   1950  HB1 ALA B  55       3.626  -8.794  -6.004  1.00  0.00           H  
ATOM   1951  HB2 ALA B  55       3.136  -9.377  -4.411  1.00  0.00           H  
ATOM   1952  HB3 ALA B  55       4.683  -9.878  -5.099  1.00  0.00           H  
ATOM   1953  N   GLU B  56       6.446  -8.289  -2.792  1.00  0.00           N  
ATOM   1954  CA  GLU B  56       7.006  -8.583  -1.443  1.00  0.00           C  
ATOM   1955  C   GLU B  56       7.218  -7.268  -0.691  1.00  0.00           C  
ATOM   1956  O   GLU B  56       7.001  -7.175   0.490  1.00  0.00           O  
ATOM   1957  CB  GLU B  56       8.345  -9.275  -1.707  1.00  0.00           C  
ATOM   1958  CG  GLU B  56       8.269 -10.731  -1.247  1.00  0.00           C  
ATOM   1959  CD  GLU B  56       7.297 -11.500  -2.143  1.00  0.00           C  
ATOM   1960  OE1 GLU B  56       6.106 -11.259  -2.037  1.00  0.00           O  
ATOM   1961  OE2 GLU B  56       7.760 -12.315  -2.923  1.00  0.00           O1-
ATOM   1962  H   GLU B  56       7.050  -8.155  -3.551  1.00  0.00           H  
ATOM   1963  HA  GLU B  56       6.349  -9.236  -0.892  1.00  0.00           H  
ATOM   1964  HB2 GLU B  56       8.564  -9.242  -2.765  1.00  0.00           H  
ATOM   1965  HB3 GLU B  56       9.127  -8.767  -1.162  1.00  0.00           H  
ATOM   1966  HG2 GLU B  56       9.249 -11.180  -1.310  1.00  0.00           H  
ATOM   1967  HG3 GLU B  56       7.920 -10.769  -0.226  1.00  0.00           H  
ATOM   1968  N   ILE B  57       7.631  -6.252  -1.389  1.00  0.00           N  
ATOM   1969  CA  ILE B  57       7.852  -4.921  -0.765  1.00  0.00           C  
ATOM   1970  C   ILE B  57       6.870  -4.644   0.385  1.00  0.00           C  
ATOM   1971  O   ILE B  57       7.255  -4.393   1.508  1.00  0.00           O  
ATOM   1972  CB  ILE B  57       7.589  -3.969  -1.925  1.00  0.00           C  
ATOM   1973  CG1 ILE B  57       8.927  -3.472  -2.451  1.00  0.00           C  
ATOM   1974  CG2 ILE B  57       6.720  -2.799  -1.453  1.00  0.00           C  
ATOM   1975  CD1 ILE B  57       9.375  -4.380  -3.599  1.00  0.00           C  
ATOM   1976  H   ILE B  57       7.791  -6.357  -2.348  1.00  0.00           H  
ATOM   1977  HA  ILE B  57       8.871  -4.805  -0.436  1.00  0.00           H  
ATOM   1978  HB  ILE B  57       7.075  -4.504  -2.713  1.00  0.00           H  
ATOM   1979 HG12 ILE B  57       8.825  -2.458  -2.802  1.00  0.00           H  
ATOM   1980 HG13 ILE B  57       9.657  -3.516  -1.661  1.00  0.00           H  
ATOM   1981 HG21 ILE B  57       6.835  -1.961  -2.118  1.00  0.00           H  
ATOM   1982 HG22 ILE B  57       7.016  -2.519  -0.450  1.00  0.00           H  
ATOM   1983 HG23 ILE B  57       5.685  -3.116  -1.435  1.00  0.00           H  
ATOM   1984 HD11 ILE B  57      10.371  -4.104  -3.911  1.00  0.00           H  
ATOM   1985 HD12 ILE B  57       8.695  -4.271  -4.430  1.00  0.00           H  
ATOM   1986 HD13 ILE B  57       9.375  -5.407  -3.266  1.00  0.00           H  
ATOM   1987  N   GLU B  58       5.600  -4.648   0.081  1.00  0.00           N  
ATOM   1988  CA  GLU B  58       4.570  -4.344   1.107  1.00  0.00           C  
ATOM   1989  C   GLU B  58       4.735  -5.269   2.289  1.00  0.00           C  
ATOM   1990  O   GLU B  58       4.156  -5.069   3.335  1.00  0.00           O  
ATOM   1991  CB  GLU B  58       3.231  -4.593   0.412  1.00  0.00           C  
ATOM   1992  CG  GLU B  58       2.916  -3.423  -0.521  1.00  0.00           C  
ATOM   1993  CD  GLU B  58       1.901  -2.496   0.151  1.00  0.00           C  
ATOM   1994  OE1 GLU B  58       1.015  -3.005   0.817  1.00  0.00           O  
ATOM   1995  OE2 GLU B  58       2.029  -1.294  -0.010  1.00  0.00           O1-
ATOM   1996  H   GLU B  58       5.326  -4.834  -0.833  1.00  0.00           H  
ATOM   1997  HA  GLU B  58       4.638  -3.314   1.419  1.00  0.00           H  
ATOM   1998  HB2 GLU B  58       3.289  -5.508  -0.161  1.00  0.00           H  
ATOM   1999  HB3 GLU B  58       2.452  -4.680   1.154  1.00  0.00           H  
ATOM   2000  HG2 GLU B  58       3.824  -2.875  -0.730  1.00  0.00           H  
ATOM   2001  HG3 GLU B  58       2.501  -3.800  -1.444  1.00  0.00           H  
ATOM   2002  N   ASN B  59       5.501  -6.297   2.130  1.00  0.00           N  
ATOM   2003  CA  ASN B  59       5.674  -7.233   3.240  1.00  0.00           C  
ATOM   2004  C   ASN B  59       6.475  -6.593   4.381  1.00  0.00           C  
ATOM   2005  O   ASN B  59       6.446  -7.050   5.506  1.00  0.00           O  
ATOM   2006  CB  ASN B  59       6.435  -8.418   2.656  1.00  0.00           C  
ATOM   2007  CG  ASN B  59       5.617  -9.057   1.530  1.00  0.00           C  
ATOM   2009  ND2 ASN B  59       5.797 -10.317   1.244  1.00  0.00           N  
ATOM   2008  OD1 ASN B  59       4.806  -8.402   0.906  1.00  0.00           O  
ATOM   2010  H   ASN B  59       5.943  -6.465   1.276  1.00  0.00           H  
ATOM   2011  HA  ASN B  59       4.713  -7.536   3.568  1.00  0.00           H  
ATOM   2012  HB2 ASN B  59       7.380  -8.071   2.265  1.00  0.00           H  
ATOM   2013  HB3 ASN B  59       6.611  -9.148   3.430  1.00  0.00           H  
ATOM   2014 HD21 ASN B  59       6.450 -10.847   1.748  1.00  0.00           H  
ATOM   2015 HD22 ASN B  59       5.284 -10.732   0.521  1.00  0.00           H  
ATOM   2016  N   GLU B  60       7.199  -5.546   4.098  1.00  0.00           N  
ATOM   2017  CA  GLU B  60       8.008  -4.894   5.167  1.00  0.00           C  
ATOM   2018  C   GLU B  60       7.168  -4.702   6.426  1.00  0.00           C  
ATOM   2019  O   GLU B  60       7.565  -5.071   7.514  1.00  0.00           O  
ATOM   2020  CB  GLU B  60       8.428  -3.549   4.583  1.00  0.00           C  
ATOM   2021  CG  GLU B  60       9.898  -3.302   4.920  1.00  0.00           C  
ATOM   2022  CD  GLU B  60      10.292  -1.886   4.497  1.00  0.00           C  
ATOM   2023  OE1 GLU B  60       9.408  -1.052   4.392  1.00  0.00           O  
ATOM   2024  OE2 GLU B  60      11.472  -1.661   4.284  1.00  0.00           O1-
ATOM   2025  H   GLU B  60       7.217  -5.192   3.185  1.00  0.00           H  
ATOM   2026  HA  GLU B  60       8.879  -5.486   5.388  1.00  0.00           H  
ATOM   2027  HB2 GLU B  60       8.298  -3.564   3.511  1.00  0.00           H  
ATOM   2028  HB3 GLU B  60       7.825  -2.763   5.011  1.00  0.00           H  
ATOM   2029  HG2 GLU B  60      10.042  -3.416   5.983  1.00  0.00           H  
ATOM   2030  HG3 GLU B  60      10.510  -4.018   4.393  1.00  0.00           H  
ATOM   2031  N   LYS B  61       6.009  -4.134   6.287  1.00  0.00           N  
ATOM   2032  CA  LYS B  61       5.138  -3.926   7.475  1.00  0.00           C  
ATOM   2033  C   LYS B  61       4.721  -5.277   8.051  1.00  0.00           C  
ATOM   2034  O   LYS B  61       4.211  -5.371   9.150  1.00  0.00           O  
ATOM   2035  CB  LYS B  61       3.931  -3.168   6.940  1.00  0.00           C  
ATOM   2036  CG  LYS B  61       3.190  -4.043   5.939  1.00  0.00           C  
ATOM   2037  CD  LYS B  61       1.711  -3.649   5.901  1.00  0.00           C  
ATOM   2038  CE  LYS B  61       0.929  -4.490   6.913  1.00  0.00           C  
ATOM   2039  NZ  LYS B  61      -0.389  -3.806   7.044  1.00  0.00           N1+
ATOM   2040  H   LYS B  61       5.709  -3.850   5.400  1.00  0.00           H  
ATOM   2041  HA  LYS B  61       5.643  -3.338   8.215  1.00  0.00           H  
ATOM   2042  HB2 LYS B  61       3.274  -2.914   7.755  1.00  0.00           H  
ATOM   2043  HB3 LYS B  61       4.267  -2.270   6.447  1.00  0.00           H  
ATOM   2044  HG2 LYS B  61       3.625  -3.907   4.962  1.00  0.00           H  
ATOM   2045  HG3 LYS B  61       3.281  -5.075   6.234  1.00  0.00           H  
ATOM   2046  HD2 LYS B  61       1.611  -2.601   6.149  1.00  0.00           H  
ATOM   2047  HD3 LYS B  61       1.317  -3.823   4.910  1.00  0.00           H  
ATOM   2048  HE2 LYS B  61       0.798  -5.497   6.541  1.00  0.00           H  
ATOM   2049  HE3 LYS B  61       1.434  -4.502   7.865  1.00  0.00           H  
ATOM   2050  HZ1 LYS B  61      -0.868  -3.796   6.122  1.00  0.00           H  
ATOM   2051  HZ2 LYS B  61      -0.240  -2.829   7.370  1.00  0.00           H  
ATOM   2052  HZ3 LYS B  61      -0.978  -4.317   7.732  1.00  0.00           H  
ATOM   2053  N   LEU B  62       4.937  -6.322   7.309  1.00  0.00           N  
ATOM   2054  CA  LEU B  62       4.557  -7.681   7.796  1.00  0.00           C  
ATOM   2055  C   LEU B  62       5.679  -8.276   8.651  1.00  0.00           C  
ATOM   2056  O   LEU B  62       5.472  -8.656   9.787  1.00  0.00           O  
ATOM   2057  CB  LEU B  62       4.347  -8.512   6.530  1.00  0.00           C  
ATOM   2058  CG  LEU B  62       2.902  -9.002   6.477  1.00  0.00           C  
ATOM   2059  CD1 LEU B  62       2.032  -7.947   5.794  1.00  0.00           C  
ATOM   2060  CD2 LEU B  62       2.837 -10.309   5.685  1.00  0.00           C  
ATOM   2061  H   LEU B  62       5.348  -6.212   6.426  1.00  0.00           H  
ATOM   2062  HA  LEU B  62       3.642  -7.633   8.358  1.00  0.00           H  
ATOM   2063  HB2 LEU B  62       4.552  -7.903   5.661  1.00  0.00           H  
ATOM   2064  HB3 LEU B  62       5.014  -9.361   6.541  1.00  0.00           H  
ATOM   2065  HG  LEU B  62       2.543  -9.169   7.482  1.00  0.00           H  
ATOM   2066 HD11 LEU B  62       1.916  -7.095   6.449  1.00  0.00           H  
ATOM   2067 HD12 LEU B  62       1.062  -8.367   5.574  1.00  0.00           H  
ATOM   2068 HD13 LEU B  62       2.504  -7.632   4.874  1.00  0.00           H  
ATOM   2069 HD21 LEU B  62       1.917 -10.342   5.120  1.00  0.00           H  
ATOM   2070 HD22 LEU B  62       2.871 -11.146   6.367  1.00  0.00           H  
ATOM   2071 HD23 LEU B  62       3.677 -10.363   5.008  1.00  0.00           H  
ATOM   2072  N   ARG B  63       6.862  -8.362   8.114  1.00  0.00           N  
ATOM   2073  CA  ARG B  63       7.998  -8.937   8.894  1.00  0.00           C  
ATOM   2074  C   ARG B  63       8.400  -7.986  10.024  1.00  0.00           C  
ATOM   2075  O   ARG B  63       8.861  -8.406  11.068  1.00  0.00           O  
ATOM   2076  CB  ARG B  63       9.137  -9.093   7.887  1.00  0.00           C  
ATOM   2077  CG  ARG B  63       9.718  -7.718   7.553  1.00  0.00           C  
ATOM   2078  CD  ARG B  63      10.658  -7.839   6.353  1.00  0.00           C  
ATOM   2079  NE  ARG B  63      11.759  -6.876   6.627  1.00  0.00           N  
ATOM   2080  CZ  ARG B  63      12.936  -7.063   6.096  1.00  0.00           C  
ATOM   2081  NH1 ARG B  63      13.099  -6.945   4.807  1.00  0.00           N1+
ATOM   2082  NH2 ARG B  63      13.952  -7.369   6.856  1.00  0.00           N  
ATOM   2083  H   ARG B  63       7.003  -8.051   7.198  1.00  0.00           H  
ATOM   2084  HA  ARG B  63       7.727  -9.900   9.294  1.00  0.00           H  
ATOM   2085  HB2 ARG B  63       9.909  -9.719   8.311  1.00  0.00           H  
ATOM   2086  HB3 ARG B  63       8.759  -9.550   6.984  1.00  0.00           H  
ATOM   2087  HG2 ARG B  63       8.915  -7.035   7.315  1.00  0.00           H  
ATOM   2088  HG3 ARG B  63      10.270  -7.344   8.403  1.00  0.00           H  
ATOM   2089  HD2 ARG B  63      11.046  -8.846   6.280  1.00  0.00           H  
ATOM   2090  HD3 ARG B  63      10.146  -7.566   5.443  1.00  0.00           H  
ATOM   2091  HE  ARG B  63      11.600  -6.102   7.207  1.00  0.00           H  
ATOM   2092 HH11 ARG B  63      12.321  -6.710   4.224  1.00  0.00           H  
ATOM   2093 HH12 ARG B  63      14.001  -7.090   4.402  1.00  0.00           H  
ATOM   2094 HH21 ARG B  63      13.827  -7.457   7.844  1.00  0.00           H  
ATOM   2095 HH22 ARG B  63      14.854  -7.513   6.450  1.00  0.00           H  
ATOM   2096  N   ARG B  64       8.225  -6.708   9.829  1.00  0.00           N  
ATOM   2097  CA  ARG B  64       8.593  -5.735  10.899  1.00  0.00           C  
ATOM   2098  C   ARG B  64       7.660  -5.905  12.098  1.00  0.00           C  
ATOM   2099  O   ARG B  64       8.093  -6.130  13.212  1.00  0.00           O  
ATOM   2100  CB  ARG B  64       8.410  -4.354  10.269  1.00  0.00           C  
ATOM   2101  CG  ARG B  64       8.563  -3.278  11.349  1.00  0.00           C  
ATOM   2102  CD  ARG B  64       9.738  -2.361  10.999  1.00  0.00           C  
ATOM   2103  NE  ARG B  64      10.720  -2.555  12.103  1.00  0.00           N  
ATOM   2104  CZ  ARG B  64      11.651  -1.665  12.313  1.00  0.00           C  
ATOM   2105  NH1 ARG B  64      12.102  -0.946  11.322  1.00  0.00           N1+
ATOM   2106  NH2 ARG B  64      12.130  -1.494  13.515  1.00  0.00           N  
ATOM   2107  H   ARG B  64       7.849  -6.389   8.983  1.00  0.00           H  
ATOM   2108  HA  ARG B  64       9.617  -5.873  11.197  1.00  0.00           H  
ATOM   2109  HB2 ARG B  64       9.156  -4.205   9.502  1.00  0.00           H  
ATOM   2110  HB3 ARG B  64       7.426  -4.284   9.833  1.00  0.00           H  
ATOM   2111  HG2 ARG B  64       7.656  -2.695  11.406  1.00  0.00           H  
ATOM   2112  HG3 ARG B  64       8.749  -3.748  12.302  1.00  0.00           H  
ATOM   2113  HD2 ARG B  64      10.170  -2.650  10.051  1.00  0.00           H  
ATOM   2114  HD3 ARG B  64       9.415  -1.332  10.969  1.00  0.00           H  
ATOM   2115  HE  ARG B  64      10.666  -3.352  12.671  1.00  0.00           H  
ATOM   2116 HH11 ARG B  64      11.734  -1.077  10.402  1.00  0.00           H  
ATOM   2117 HH12 ARG B  64      12.815  -0.264  11.484  1.00  0.00           H  
ATOM   2118 HH21 ARG B  64      11.784  -2.045  14.275  1.00  0.00           H  
ATOM   2119 HH22 ARG B  64      12.843  -0.811  13.676  1.00  0.00           H  
ATOM   2120  N   GLU B  65       6.382  -5.801  11.874  1.00  0.00           N  
ATOM   2121  CA  GLU B  65       5.408  -5.955  12.991  1.00  0.00           C  
ATOM   2122  C   GLU B  65       5.077  -7.433  13.214  1.00  0.00           C  
ATOM   2123  O   GLU B  65       4.099  -7.768  13.854  1.00  0.00           O  
ATOM   2124  CB  GLU B  65       4.167  -5.193  12.532  1.00  0.00           C  
ATOM   2125  CG  GLU B  65       4.266  -3.740  12.993  1.00  0.00           C  
ATOM   2126  CD  GLU B  65       5.302  -3.002  12.145  1.00  0.00           C  
ATOM   2127  OE1 GLU B  65       5.398  -3.303  10.967  1.00  0.00           O  
ATOM   2128  OE2 GLU B  65       5.983  -2.149  12.688  1.00  0.00           O1-
ATOM   2129  H   GLU B  65       6.061  -5.618  10.969  1.00  0.00           H  
ATOM   2130  HA  GLU B  65       5.799  -5.513  13.895  1.00  0.00           H  
ATOM   2131  HB2 GLU B  65       4.101  -5.227  11.454  1.00  0.00           H  
ATOM   2132  HB3 GLU B  65       3.287  -5.646  12.962  1.00  0.00           H  
ATOM   2133  HG2 GLU B  65       3.304  -3.263  12.883  1.00  0.00           H  
ATOM   2134  HG3 GLU B  65       4.566  -3.713  14.028  1.00  0.00           H  
ATOM   2135  N   VAL B  66       5.877  -8.322  12.690  1.00  0.00           N  
ATOM   2136  CA  VAL B  66       5.597  -9.774  12.876  1.00  0.00           C  
ATOM   2137  C   VAL B  66       5.351 -10.078  14.355  1.00  0.00           C  
ATOM   2138  O   VAL B  66       4.413 -10.762  14.713  1.00  0.00           O  
ATOM   2139  CB  VAL B  66       6.847 -10.497  12.353  1.00  0.00           C  
ATOM   2140  CG1 VAL B  66       7.932 -10.550  13.435  1.00  0.00           C  
ATOM   2141  CG2 VAL B  66       6.470 -11.924  11.947  1.00  0.00           C  
ATOM   2142  H   VAL B  66       6.661  -8.035  12.175  1.00  0.00           H  
ATOM   2143  HA  VAL B  66       4.739 -10.062  12.294  1.00  0.00           H  
ATOM   2144  HB  VAL B  66       7.229  -9.968  11.495  1.00  0.00           H  
ATOM   2145 HG11 VAL B  66       8.780 -11.109  13.065  1.00  0.00           H  
ATOM   2146 HG12 VAL B  66       7.541 -11.034  14.316  1.00  0.00           H  
ATOM   2147 HG13 VAL B  66       8.245  -9.546  13.682  1.00  0.00           H  
ATOM   2148 HG21 VAL B  66       5.724 -11.891  11.167  1.00  0.00           H  
ATOM   2149 HG22 VAL B  66       6.074 -12.448  12.803  1.00  0.00           H  
ATOM   2150 HG23 VAL B  66       7.349 -12.438  11.583  1.00  0.00           H  
ATOM   2151  N   GLU B  67       6.188  -9.574  15.213  1.00  0.00           N  
ATOM   2152  CA  GLU B  67       6.003  -9.832  16.671  1.00  0.00           C  
ATOM   2153  C   GLU B  67       4.915  -8.923  17.243  1.00  0.00           C  
ATOM   2154  O   GLU B  67       4.037  -9.362  17.958  1.00  0.00           O  
ATOM   2155  CB  GLU B  67       7.361  -9.534  17.319  1.00  0.00           C  
ATOM   2156  CG  GLU B  67       7.804  -8.096  17.026  1.00  0.00           C  
ATOM   2157  CD  GLU B  67       7.286  -7.164  18.124  1.00  0.00           C  
ATOM   2158  OE1 GLU B  67       6.811  -7.670  19.127  1.00  0.00           O  
ATOM   2159  OE2 GLU B  67       7.371  -5.961  17.941  1.00  0.00           O1-
ATOM   2160  H   GLU B  67       6.934  -9.029  14.896  1.00  0.00           H  
ATOM   2161  HA  GLU B  67       5.743 -10.863  16.832  1.00  0.00           H  
ATOM   2162  HB2 GLU B  67       7.278  -9.666  18.385  1.00  0.00           H  
ATOM   2163  HB3 GLU B  67       8.097 -10.219  16.930  1.00  0.00           H  
ATOM   2164  HG2 GLU B  67       8.883  -8.054  17.002  1.00  0.00           H  
ATOM   2165  HG3 GLU B  67       7.415  -7.778  16.074  1.00  0.00           H  
ATOM   2166  N   GLU B  68       4.967  -7.662  16.932  1.00  0.00           N  
ATOM   2167  CA  GLU B  68       3.939  -6.715  17.452  1.00  0.00           C  
ATOM   2168  C   GLU B  68       3.637  -7.016  18.923  1.00  0.00           C  
ATOM   2169  O   GLU B  68       4.453  -7.667  19.554  1.00  0.00           O  
ATOM   2170  CB  GLU B  68       2.702  -6.961  16.587  1.00  0.00           C  
ATOM   2171  CG  GLU B  68       2.329  -5.669  15.857  1.00  0.00           C  
ATOM   2172  CD  GLU B  68       1.089  -5.906  14.993  1.00  0.00           C  
ATOM   2173  OE1 GLU B  68       0.464  -6.941  15.161  1.00  0.00           O  
ATOM   2174  OE2 GLU B  68       0.786  -5.051  14.179  1.00  0.00           O1-
ATOM   2175  OXT GLU B  68       2.595  -6.588  19.392  1.00  0.00           O1-
ATOM   2176  H   GLU B  68       5.685  -7.338  16.355  1.00  0.00           H  
ATOM   2177  HA  GLU B  68       4.273  -5.697  17.336  1.00  0.00           H  
ATOM   2178  HB2 GLU B  68       2.917  -7.735  15.865  1.00  0.00           H  
ATOM   2179  HB3 GLU B  68       1.880  -7.269  17.213  1.00  0.00           H  
ATOM   2180  HG2 GLU B  68       2.121  -4.895  16.582  1.00  0.00           H  
ATOM   2181  HG3 GLU B  68       3.151  -5.361  15.229  1.00  0.00           H  
