# Supplementary material for: Structural Descriptors for Subunit Interface Regions in Homodimers: Effect of Lipid Membrane and Secondary Structure Type
Source: J Chem Inf Model. 2025 Mar 27;65(7):3117–26. doi: 10.1021/acs.jcim.4c01233 (PMC12004529; doi:10.1021/acs.jcim.4c01233)
Supplement: Supplementary file 3 — ci4c01233_si_003.tar [file ci4c01233_si_003.tar › database/alpha/1kea_cytop.pdb]

ATOM      1  N   ASP A   1      90.368  50.372  13.002  1.00 56.22           N  
ATOM      2  CA  ASP A   1      90.986  49.128  13.542  1.00 56.33           C  
ATOM      3  C   ASP A   1      90.433  47.911  12.794  1.00 56.20           C  
ATOM      4  O   ASP A   1      89.607  48.053  11.889  1.00 56.44           O  
ATOM      5  CB  ASP A   1      90.677  49.004  15.037  1.00 56.61           C  
ATOM      6  CG  ASP A   1      91.716  48.184  15.784  1.00 57.09           C  
ATOM      7  OD1 ASP A   1      92.026  47.057  15.346  1.00 57.25           O  
ATOM      8  OD2 ASP A   1      92.221  48.669  16.820  1.00 57.48           O1-
ATOM      9  N   ALA A   2      90.893  46.720  13.170  1.00 55.76           N  
ATOM     10  CA  ALA A   2      90.436  45.484  12.538  1.00 55.28           C  
ATOM     11  C   ALA A   2      88.940  45.273  12.780  1.00 54.97           C  
ATOM     12  O   ALA A   2      88.311  44.414  12.155  1.00 55.02           O  
ATOM     13  CB  ALA A   2      91.224  44.296  13.081  1.00 55.27           C  
ATOM     14  N   THR A   3      88.376  46.052  13.698  1.00 54.20           N  
ATOM     15  CA  THR A   3      86.955  45.952  14.003  1.00 53.57           C  
ATOM     16  C   THR A   3      86.176  46.391  12.770  1.00 53.00           C  
ATOM     17  O   THR A   3      84.961  46.212  12.683  1.00 52.66           O  
ATOM     18  CB  THR A   3      86.579  46.852  15.197  1.00 53.80           C  
ATOM     19  CG2 THR A   3      85.093  46.736  15.507  1.00 53.78           C  
ATOM     20  OG1 THR A   3      87.331  46.450  16.351  1.00 54.12           O  
ATOM     21  N   ASN A   4      86.899  46.964  11.813  1.00 52.18           N  
ATOM     22  CA  ASN A   4      86.306  47.431  10.572  1.00 51.50           C  
ATOM     23  C   ASN A   4      85.985  46.219   9.700  1.00 50.96           C  
ATOM     24  O   ASN A   4      84.935  46.165   9.060  1.00 51.06           O  
ATOM     25  CB  ASN A   4      87.284  48.356   9.842  1.00 51.71           C  
ATOM     26  CG  ASN A   4      86.593  49.531   9.175  1.00 52.14           C  
ATOM     27  ND2 ASN A   4      86.957  50.741   9.589  1.00 52.43           N  
ATOM     28  OD1 ASN A   4      85.743  49.358   8.300  1.00 52.57           O  
ATOM     29  N   LYS A   5      86.889  45.242   9.683  1.00 49.97           N  
ATOM     30  CA  LYS A   5      86.680  44.044   8.880  1.00 49.17           C  
ATOM     31  C   LYS A   5      85.622  43.145   9.498  1.00 48.24           C  
ATOM     32  O   LYS A   5      84.870  42.484   8.785  1.00 48.05           O  
ATOM     33  CB  LYS A   5      87.970  43.236   8.731  1.00 49.45           C  
ATOM     34  CG  LYS A   5      87.806  42.049   7.787  1.00 49.65           C  
ATOM     35  CD  LYS A   5      89.000  41.113   7.816  1.00 50.14           C  
ATOM     36  CE  LYS A   5      88.937  40.108   6.667  1.00 50.48           C  
ATOM     37  NZ  LYS A   5      87.666  39.324   6.639  1.00 50.71           N1+
ATOM     38  N   LYS A   6      85.581  43.108  10.825  1.00 47.12           N  
ATOM     39  CA  LYS A   6      84.606  42.279  11.514  1.00 46.35           C  
ATOM     40  C   LYS A   6      83.211  42.827  11.233  1.00 45.65           C  
ATOM     41  O   LYS A   6      82.272  42.062  11.000  1.00 45.57           O  
ATOM     42  CB  LYS A   6      84.881  42.266  13.018  1.00 46.48           C  
ATOM     43  CG  LYS A   6      84.153  41.159  13.749  1.00 46.77           C  
ATOM     44  CD  LYS A   6      84.484  41.149  15.229  1.00 46.84           C  
ATOM     45  CE  LYS A   6      83.699  40.072  15.950  1.00 46.88           C  
ATOM     46  NZ  LYS A   6      83.973  40.077  17.408  1.00 47.18           N1+
ATOM     47  N   ARG A   7      83.084  44.152  11.244  1.00 44.70           N  
ATOM     48  CA  ARG A   7      81.803  44.792  10.966  1.00 44.11           C  
ATOM     49  C   ARG A   7      81.433  44.597   9.496  1.00 43.03           C  
ATOM     50  O   ARG A   7      80.269  44.391   9.165  1.00 42.84           O  
ATOM     51  CB  ARG A   7      81.855  46.296  11.258  1.00 44.83           C  
ATOM     52  CG  ARG A   7      82.122  46.685  12.707  1.00 46.42           C  
ATOM     53  CD  ARG A   7      81.782  48.155  12.924  1.00 47.60           C  
ATOM     54  NE  ARG A   7      82.308  48.701  14.173  1.00 49.22           N  
ATOM     55  CZ  ARG A   7      82.133  48.157  15.375  1.00 49.95           C  
ATOM     56  NH1 ARG A   7      82.652  48.742  16.447  1.00 50.31           N1+
ATOM     57  NH2 ARG A   7      81.455  47.025  15.509  1.00 50.44           N  
ATOM     58  N   LYS A   8      82.429  44.670   8.616  1.00 41.74           N  
ATOM     59  CA  LYS A   8      82.189  44.513   7.186  1.00 40.40           C  
ATOM     60  C   LYS A   8      81.700  43.121   6.834  1.00 38.65           C  
ATOM     61  O   LYS A   8      80.804  42.967   6.004  1.00 38.32           O  
ATOM     62  CB  LYS A   8      83.454  44.847   6.388  1.00 41.22           C  
ATOM     63  CG  LYS A   8      83.779  46.336   6.380  1.00 42.67           C  
ATOM     64  CD  LYS A   8      85.035  46.650   5.582  1.00 43.32           C  
ATOM     65  CE  LYS A   8      85.297  48.153   5.556  1.00 44.14           C  
ATOM     66  NZ  LYS A   8      86.558  48.502   4.841  1.00 44.54           N1+
ATOM     67  N   VAL A   9      82.283  42.107   7.462  1.00 36.84           N  
ATOM     68  CA  VAL A   9      81.870  40.733   7.199  1.00 35.15           C  
ATOM     69  C   VAL A   9      80.449  40.506   7.717  1.00 33.76           C  
ATOM     70  O   VAL A   9      79.658  39.817   7.078  1.00 33.61           O  
ATOM     71  CB  VAL A   9      82.827  39.720   7.863  1.00 35.36           C  
ATOM     72  CG1 VAL A   9      82.298  38.300   7.691  1.00 35.26           C  
ATOM     73  CG2 VAL A   9      84.208  39.835   7.237  1.00 35.40           C  
ATOM     74  N   PHE A  10      80.125  41.091   8.867  1.00 32.25           N  
ATOM     75  CA  PHE A  10      78.784  40.945   9.443  1.00 30.71           C  
ATOM     76  C   PHE A  10      77.748  41.411   8.417  1.00 30.03           C  
ATOM     77  O   PHE A  10      76.852  40.660   8.032  1.00 29.87           O  
ATOM     78  CB  PHE A  10      78.646  41.792  10.707  1.00 29.97           C  
ATOM     79  CG  PHE A  10      77.335  41.608  11.417  1.00 28.99           C  
ATOM     80  CD1 PHE A  10      77.125  40.506  12.236  1.00 28.32           C  
ATOM     81  CD2 PHE A  10      76.304  42.528  11.252  1.00 28.96           C  
ATOM     82  CE1 PHE A  10      75.906  40.320  12.882  1.00 28.37           C  
ATOM     83  CE2 PHE A  10      75.077  42.351  11.895  1.00 28.52           C  
ATOM     84  CZ  PHE A  10      74.879  41.247  12.709  1.00 28.48           C  
ATOM     85  N   VAL A  11      77.889  42.656   7.974  1.00 29.19           N  
ATOM     86  CA  VAL A  11      76.974  43.229   6.996  1.00 28.68           C  
ATOM     87  C   VAL A  11      76.906  42.369   5.730  1.00 28.52           C  
ATOM     88  O   VAL A  11      75.821  42.040   5.248  1.00 27.84           O  
ATOM     89  CB  VAL A  11      77.405  44.671   6.635  1.00 29.08           C  
ATOM     90  CG1 VAL A  11      76.484  45.248   5.565  1.00 29.63           C  
ATOM     91  CG2 VAL A  11      77.365  45.542   7.882  1.00 28.67           C  
ATOM     92  N   SER A  12      78.069  41.990   5.207  1.00 27.76           N  
ATOM     93  CA  SER A  12      78.143  41.166   4.005  1.00 27.39           C  
ATOM     94  C   SER A  12      77.397  39.841   4.164  1.00 26.66           C  
ATOM     95  O   SER A  12      76.652  39.423   3.273  1.00 26.60           O  
ATOM     96  CB  SER A  12      79.608  40.891   3.648  1.00 27.72           C  
ATOM     97  OG  SER A  12      79.698  40.035   2.522  1.00 28.65           O  
ATOM     98  N   THR A  13      77.608  39.184   5.299  1.00 25.99           N  
ATOM     99  CA  THR A  13      76.965  37.906   5.595  1.00 25.28           C  
ATOM    100  C   THR A  13      75.441  38.047   5.567  1.00 24.66           C  
ATOM    101  O   THR A  13      74.742  37.243   4.939  1.00 24.11           O  
ATOM    102  CB  THR A  13      77.388  37.394   7.001  1.00 26.10           C  
ATOM    103  CG2 THR A  13      76.757  36.031   7.303  1.00 25.75           C  
ATOM    104  OG1 THR A  13      78.815  37.279   7.060  1.00 26.36           O  
ATOM    105  N   ILE A  14      74.939  39.069   6.256  1.00 24.15           N  
ATOM    106  CA  ILE A  14      73.506  39.336   6.342  1.00 23.82           C  
ATOM    107  C   ILE A  14      72.879  39.708   4.998  1.00 24.04           C  
ATOM    108  O   ILE A  14      71.803  39.215   4.655  1.00 22.89           O  
ATOM    109  CB  ILE A  14      73.204  40.489   7.339  1.00 24.02           C  
ATOM    110  CG1 ILE A  14      73.725  40.129   8.736  1.00 23.46           C  
ATOM    111  CG2 ILE A  14      71.695  40.764   7.382  1.00 23.87           C  
ATOM    112  CD1 ILE A  14      73.132  38.855   9.317  1.00 23.45           C  
ATOM    113  N   LEU A  15      73.544  40.584   4.247  1.00 23.90           N  
ATOM    114  CA  LEU A  15      73.014  41.010   2.954  1.00 23.78           C  
ATOM    115  C   LEU A  15      72.896  39.831   1.995  1.00 23.60           C  
ATOM    116  O   LEU A  15      71.940  39.753   1.225  1.00 23.35           O  
ATOM    117  CB  LEU A  15      73.888  42.110   2.343  1.00 23.45           C  
ATOM    118  CG  LEU A  15      73.797  43.492   3.000  1.00 23.54           C  
ATOM    119  CD1 LEU A  15      74.689  44.481   2.261  1.00 23.92           C  
ATOM    120  CD2 LEU A  15      72.348  43.978   2.969  1.00 23.49           C  
ATOM    121  N   THR A  16      73.858  38.913   2.055  1.00 23.85           N  
ATOM    122  CA  THR A  16      73.844  37.730   1.196  1.00 24.43           C  
ATOM    123  C   THR A  16      72.705  36.802   1.605  1.00 24.00           C  
ATOM    124  O   THR A  16      72.038  36.216   0.750  1.00 23.87           O  
ATOM    125  CB  THR A  16      75.170  36.925   1.280  1.00 24.74           C  
ATOM    126  CG2 THR A  16      75.083  35.660   0.439  1.00 24.79           C  
ATOM    127  OG1 THR A  16      76.252  37.719   0.786  1.00 26.58           O  
ATOM    128  N   PHE A  17      72.476  36.685   2.912  1.00 23.72           N  
ATOM    129  CA  PHE A  17      71.421  35.817   3.421  1.00 23.49           C  
ATOM    130  C   PHE A  17      70.071  36.301   2.905  1.00 23.69           C  
ATOM    131  O   PHE A  17      69.189  35.505   2.584  1.00 24.03           O  
ATOM    132  CB  PHE A  17      71.441  35.797   4.955  1.00 23.31           C  
ATOM    133  CG  PHE A  17      70.777  34.587   5.554  1.00 22.51           C  
ATOM    134  CD1 PHE A  17      69.454  34.637   5.977  1.00 21.83           C  
ATOM    135  CD2 PHE A  17      71.472  33.389   5.669  1.00 22.50           C  
ATOM    136  CE1 PHE A  17      68.830  33.511   6.506  1.00 21.73           C  
ATOM    137  CE2 PHE A  17      70.861  32.256   6.194  1.00 22.47           C  
ATOM    138  CZ  PHE A  17      69.531  32.320   6.615  1.00 22.38           C  
ATOM    139  N   TRP A  18      69.920  37.614   2.806  1.00 24.16           N  
ATOM    140  CA  TRP A  18      68.682  38.191   2.298  1.00 24.52           C  
ATOM    141  C   TRP A  18      68.397  37.650   0.892  1.00 25.10           C  
ATOM    142  O   TRP A  18      67.238  37.479   0.506  1.00 24.62           O  
ATOM    143  CB  TRP A  18      68.803  39.715   2.249  1.00 24.23           C  
ATOM    144  CG  TRP A  18      67.715  40.374   1.460  1.00 24.19           C  
ATOM    145  CD1 TRP A  18      67.853  41.056   0.283  1.00 24.38           C  
ATOM    146  CD2 TRP A  18      66.321  40.392   1.776  1.00 24.29           C  
ATOM    147  CE2 TRP A  18      65.666  41.102   0.743  1.00 25.03           C  
ATOM    148  CE3 TRP A  18      65.557  39.874   2.833  1.00 24.46           C  
ATOM    149  NE1 TRP A  18      66.621  41.496  -0.157  1.00 24.61           N  
ATOM    150  CZ2 TRP A  18      64.279  41.307   0.736  1.00 24.87           C  
ATOM    151  CZ3 TRP A  18      64.178  40.079   2.824  1.00 24.88           C  
ATOM    152  CH2 TRP A  18      63.557  40.789   1.781  1.00 24.85           C  
ATOM    153  N   ASN A  19      69.460  37.383   0.136  1.00 25.73           N  
ATOM    154  CA  ASN A  19      69.327  36.873  -1.222  1.00 27.22           C  
ATOM    155  C   ASN A  19      69.402  35.359  -1.376  1.00 27.56           C  
ATOM    156  O   ASN A  19      69.046  34.839  -2.427  1.00 28.64           O  
ATOM    157  CB  ASN A  19      70.389  37.495  -2.129  1.00 28.40           C  
ATOM    158  CG  ASN A  19      70.062  38.915  -2.515  1.00 29.38           C  
ATOM    159  ND2 ASN A  19      69.044  39.078  -3.348  1.00 30.47           N  
ATOM    160  OD1 ASN A  19      70.711  39.858  -2.067  1.00 31.26           O  
ATOM    161  N   THR A  20      69.874  34.651  -0.355  1.00 27.65           N  
ATOM    162  CA  THR A  20      69.983  33.196  -0.451  1.00 27.96           C  
ATOM    163  C   THR A  20      68.913  32.432   0.327  1.00 28.39           C  
ATOM    164  O   THR A  20      68.465  31.387  -0.124  1.00 28.59           O  
ATOM    165  CB  THR A  20      71.363  32.681   0.034  1.00 27.67           C  
ATOM    166  CG2 THR A  20      72.493  33.300  -0.770  1.00 27.91           C  
ATOM    167  OG1 THR A  20      71.536  33.006   1.417  1.00 28.37           O  
ATOM    168  N   ASP A  21      68.502  32.946   1.487  1.00 28.48           N  
ATOM    169  CA  ASP A  21      67.502  32.249   2.297  1.00 28.63           C  
ATOM    170  C   ASP A  21      66.393  33.147   2.833  1.00 28.25           C  
ATOM    171  O   ASP A  21      66.012  33.068   4.002  1.00 27.89           O  
ATOM    172  CB  ASP A  21      68.188  31.531   3.460  1.00 29.77           C  
ATOM    173  CG  ASP A  21      69.237  30.545   2.996  1.00 30.77           C  
ATOM    174  OD1 ASP A  21      70.375  30.973   2.704  1.00 31.25           O  
ATOM    175  OD2 ASP A  21      68.921  29.339   2.913  1.00 31.64           O1-
ATOM    176  N   ARG A  22      65.872  33.985   1.949  1.00 27.92           N  
ATOM    177  CA  ARG A  22      64.807  34.932   2.256  1.00 26.90           C  
ATOM    178  C   ARG A  22      63.486  34.253   2.633  1.00 26.53           C  
ATOM    179  O   ARG A  22      63.023  33.368   1.922  1.00 26.07           O  
ATOM    180  CB  ARG A  22      64.589  35.817   1.023  1.00 26.30           C  
ATOM    181  CG  ARG A  22      63.517  36.877   1.149  1.00 26.61           C  
ATOM    182  CD  ARG A  22      63.334  37.631  -0.168  1.00 25.68           C  
ATOM    183  NE  ARG A  22      64.609  38.093  -0.709  1.00 25.57           N  
ATOM    184  CZ  ARG A  22      64.746  38.745  -1.861  1.00 25.09           C  
ATOM    185  NH1 ARG A  22      63.682  39.020  -2.607  1.00 23.63           N1+
ATOM    186  NH2 ARG A  22      65.955  39.121  -2.267  1.00 24.58           N  
ATOM    187  N   ARG A  23      62.882  34.663   3.750  1.00 26.07           N  
ATOM    188  CA  ARG A  23      61.585  34.117   4.144  1.00 25.84           C  
ATOM    189  C   ARG A  23      60.543  35.002   3.460  1.00 26.20           C  
ATOM    190  O   ARG A  23      60.877  36.081   2.957  1.00 26.36           O  
ATOM    191  CB  ARG A  23      61.393  34.158   5.663  1.00 25.58           C  
ATOM    192  CG  ARG A  23      62.205  33.104   6.410  1.00 25.69           C  
ATOM    193  CD  ARG A  23      61.776  33.003   7.861  1.00 25.97           C  
ATOM    194  NE  ARG A  23      61.947  34.268   8.570  1.00 25.66           N  
ATOM    195  CZ  ARG A  23      61.665  34.441   9.853  1.00 25.75           C  
ATOM    196  NH1 ARG A  23      61.200  33.425  10.570  1.00 26.14           N1+
ATOM    197  NH2 ARG A  23      61.835  35.624  10.417  1.00 24.52           N  
ATOM    198  N   ASP A  24      59.288  34.571   3.452  1.00 25.86           N  
ATOM    199  CA  ASP A  24      58.253  35.347   2.780  1.00 26.55           C  
ATOM    200  C   ASP A  24      57.014  35.584   3.635  1.00 26.19           C  
ATOM    201  O   ASP A  24      56.538  34.681   4.318  1.00 26.17           O  
ATOM    202  CB  ASP A  24      57.835  34.631   1.491  1.00 27.61           C  
ATOM    203  CG  ASP A  24      56.974  35.497   0.589  1.00 28.70           C  
ATOM    204  OD1 ASP A  24      56.120  34.939  -0.124  1.00 30.75           O  
ATOM    205  OD2 ASP A  24      57.155  36.729   0.572  1.00 30.63           O1-
ATOM    206  N   PHE A  25      56.513  36.815   3.593  1.00 25.22           N  
ATOM    207  CA  PHE A  25      55.309  37.218   4.313  1.00 24.44           C  
ATOM    208  C   PHE A  25      54.672  38.293   3.444  1.00 23.92           C  
ATOM    209  O   PHE A  25      55.376  39.087   2.824  1.00 23.32           O  
ATOM    210  CB  PHE A  25      55.648  37.802   5.686  1.00 24.51           C  
ATOM    211  CG  PHE A  25      56.406  36.859   6.576  1.00 25.21           C  
ATOM    212  CD1 PHE A  25      57.741  37.090   6.872  1.00 25.10           C  
ATOM    213  CD2 PHE A  25      55.781  35.747   7.127  1.00 25.30           C  
ATOM    214  CE1 PHE A  25      58.444  36.229   7.708  1.00 26.20           C  
ATOM    215  CE2 PHE A  25      56.479  34.879   7.963  1.00 25.73           C  
ATOM    216  CZ  PHE A  25      57.811  35.125   8.252  1.00 25.83           C  
ATOM    217  N   PRO A  26      53.334  38.334   3.385  1.00 23.56           N  
ATOM    218  CA  PRO A  26      52.631  39.328   2.569  1.00 22.92           C  
ATOM    219  C   PRO A  26      53.040  40.784   2.777  1.00 22.56           C  
ATOM    220  O   PRO A  26      53.157  41.543   1.813  1.00 21.85           O  
ATOM    221  CB  PRO A  26      51.157  39.068   2.898  1.00 23.68           C  
ATOM    222  CG  PRO A  26      51.195  38.415   4.257  1.00 23.46           C  
ATOM    223  CD  PRO A  26      52.379  37.495   4.130  1.00 23.94           C  
ATOM    224  N   TRP A  27      53.269  41.169   4.029  1.00 21.91           N  
ATOM    225  CA  TRP A  27      53.650  42.539   4.343  1.00 21.41           C  
ATOM    226  C   TRP A  27      55.042  42.905   3.856  1.00 21.41           C  
ATOM    227  O   TRP A  27      55.456  44.054   3.975  1.00 21.36           O  
ATOM    228  CB  TRP A  27      53.536  42.799   5.845  1.00 21.14           C  
ATOM    229  CG  TRP A  27      54.215  41.774   6.702  1.00 20.43           C  
ATOM    230  CD1 TRP A  27      55.524  41.760   7.095  1.00 20.50           C  
ATOM    231  CD2 TRP A  27      53.606  40.616   7.284  1.00 20.00           C  
ATOM    232  CE2 TRP A  27      54.606  39.945   8.021  1.00 20.03           C  
ATOM    233  CE3 TRP A  27      52.311  40.079   7.252  1.00 19.44           C  
ATOM    234  NE1 TRP A  27      55.766  40.666   7.887  1.00 20.14           N  
ATOM    235  CZ2 TRP A  27      54.351  38.764   8.722  1.00 19.36           C  
ATOM    236  CZ3 TRP A  27      52.056  38.905   7.949  1.00 18.83           C  
ATOM    237  CH2 TRP A  27      53.073  38.261   8.674  1.00 19.52           C  
ATOM    238  N   ARG A  28      55.768  41.935   3.315  1.00 20.92           N  
ATOM    239  CA  ARG A  28      57.086  42.237   2.776  1.00 21.62           C  
ATOM    240  C   ARG A  28      56.916  42.648   1.315  1.00 22.04           C  
ATOM    241  O   ARG A  28      57.894  42.903   0.621  1.00 21.51           O  
ATOM    242  CB  ARG A  28      58.008  41.021   2.866  1.00 21.41           C  
ATOM    243  CG  ARG A  28      58.488  40.739   4.288  1.00 21.57           C  
ATOM    244  CD  ARG A  28      59.467  39.588   4.326  1.00 22.02           C  
ATOM    245  NE  ARG A  28      60.108  39.505   5.636  1.00 23.38           N  
ATOM    246  CZ  ARG A  28      61.115  38.691   5.924  1.00 22.85           C  
ATOM    247  NH1 ARG A  28      61.604  37.883   4.993  1.00 22.76           N1+
ATOM    248  NH2 ARG A  28      61.632  38.689   7.145  1.00 23.04           N  
ATOM    249  N   HIS A  29      55.662  42.745   0.875  1.00 22.23           N  
ATOM    250  CA  HIS A  29      55.361  43.084  -0.505  1.00 22.91           C  
ATOM    251  C   HIS A  29      54.516  44.344  -0.645  1.00 22.93           C  
ATOM    252  O   HIS A  29      53.780  44.508  -1.609  1.00 22.63           O  
ATOM    253  CB  HIS A  29      54.669  41.901  -1.164  1.00 23.57           C  
ATOM    254  CG  HIS A  29      55.518  40.672  -1.230  1.00 24.64           C  
ATOM    255  CD2 HIS A  29      55.726  39.694  -0.326  1.00 25.42           C  
ATOM    256  ND1 HIS A  29      56.318  40.374  -2.306  1.00 25.45           N  
ATOM    257  CE1 HIS A  29      56.981  39.259  -2.068  1.00 25.77           C  
ATOM    258  NE2 HIS A  29      56.646  38.826  -0.870  1.00 25.46           N  
ATOM    259  N   THR A  30      54.623  45.240   0.324  1.00 22.56           N  
ATOM    260  CA  THR A  30      53.880  46.484   0.267  1.00 22.51           C  
ATOM    261  C   THR A  30      54.732  47.592   0.844  1.00 23.09           C  
ATOM    262  O   THR A  30      55.672  47.334   1.615  1.00 22.73           O  
ATOM    263  CB  THR A  30      52.563  46.407   1.075  1.00 22.79           C  
ATOM    264  CG2 THR A  30      52.847  46.099   2.548  1.00 22.05           C  
ATOM    265  OG1 THR A  30      51.872  47.656   0.977  1.00 22.42           O  
ATOM    266  N   ARG A  31      54.424  48.822   0.442  1.00 23.43           N  
ATOM    267  CA  ARG A  31      55.122  49.985   0.951  1.00 23.57           C  
ATOM    268  C   ARG A  31      54.127  50.990   1.510  1.00 23.87           C  
ATOM    269  O   ARG A  31      54.488  52.124   1.821  1.00 24.09           O  
ATOM    270  CB  ARG A  31      55.992  50.625  -0.136  1.00 24.96           C  
ATOM    271  CG  ARG A  31      57.326  49.895  -0.354  1.00 25.72           C  
ATOM    272  CD  ARG A  31      58.312  50.750  -1.151  1.00 26.61           C  
ATOM    273  NE  ARG A  31      58.005  50.781  -2.580  1.00 27.22           N  
ATOM    274  CZ  ARG A  31      58.512  51.664  -3.436  1.00 27.33           C  
ATOM    275  NH1 ARG A  31      58.187  51.613  -4.720  1.00 26.57           N1+
ATOM    276  NH2 ARG A  31      59.327  52.616  -3.006  1.00 27.76           N  
ATOM    277  N   ASP A  32      52.861  50.589   1.630  1.00 23.19           N  
ATOM    278  CA  ASP A  32      51.885  51.504   2.202  1.00 22.45           C  
ATOM    279  C   ASP A  32      52.247  51.622   3.679  1.00 21.91           C  
ATOM    280  O   ASP A  32      52.396  50.616   4.376  1.00 21.16           O  
ATOM    281  CB  ASP A  32      50.458  50.986   2.064  1.00 22.35           C  
ATOM    282  CG  ASP A  32      49.433  52.006   2.533  1.00 23.53           C  
ATOM    283  OD1 ASP A  32      48.607  51.678   3.407  1.00 24.32           O  
ATOM    284  OD2 ASP A  32      49.457  53.148   2.026  1.00 23.63           O1-
ATOM    285  N   PRO A  33      52.421  52.860   4.166  1.00 21.15           N  
ATOM    286  CA  PRO A  33      52.774  53.122   5.564  1.00 20.37           C  
ATOM    287  C   PRO A  33      51.747  52.575   6.554  1.00 19.72           C  
ATOM    288  O   PRO A  33      52.111  52.044   7.601  1.00 19.36           O  
ATOM    289  CB  PRO A  33      52.874  54.646   5.609  1.00 20.69           C  
ATOM    290  CG  PRO A  33      53.337  54.993   4.224  1.00 20.65           C  
ATOM    291  CD  PRO A  33      52.442  54.107   3.381  1.00 21.33           C  
ATOM    292  N   TYR A  34      50.467  52.710   6.223  1.00 19.11           N  
ATOM    293  CA  TYR A  34      49.398  52.218   7.095  1.00 19.37           C  
ATOM    294  C   TYR A  34      49.480  50.707   7.289  1.00 19.03           C  
ATOM    295  O   TYR A  34      49.410  50.213   8.415  1.00 19.41           O  
ATOM    296  CB  TYR A  34      48.022  52.604   6.521  1.00 19.47           C  
ATOM    297  CG  TYR A  34      46.863  51.764   7.022  1.00 19.21           C  
ATOM    298  CD1 TYR A  34      46.423  50.651   6.300  1.00 19.64           C  
ATOM    299  CD2 TYR A  34      46.210  52.075   8.215  1.00 19.57           C  
ATOM    300  CE1 TYR A  34      45.357  49.865   6.750  1.00 19.55           C  
ATOM    301  CE2 TYR A  34      45.141  51.295   8.681  1.00 20.25           C  
ATOM    302  CZ  TYR A  34      44.723  50.192   7.939  1.00 20.17           C  
ATOM    303  OH  TYR A  34      43.676  49.419   8.380  1.00 19.89           O  
ATOM    304  N   VAL A  35      49.628  49.978   6.190  1.00 18.87           N  
ATOM    305  CA  VAL A  35      49.706  48.521   6.247  1.00 18.55           C  
ATOM    306  C   VAL A  35      50.911  48.055   7.050  1.00 18.36           C  
ATOM    307  O   VAL A  35      50.792  47.168   7.891  1.00 17.88           O  
ATOM    308  CB  VAL A  35      49.780  47.901   4.836  1.00 18.11           C  
ATOM    309  CG1 VAL A  35      49.914  46.383   4.944  1.00 18.58           C  
ATOM    310  CG2 VAL A  35      48.511  48.255   4.043  1.00 18.85           C  
ATOM    311  N   ILE A  36      52.072  48.646   6.786  0.50 18.40           N  
ATOM    313  CA  ILE A  36      53.290  48.269   7.499  0.50 18.63           C  
ATOM    315  C   ILE A  36      53.157  48.521   8.999  0.50 18.68           C  
ATOM    317  O   ILE A  36      53.425  47.632   9.807  0.50 18.93           O  
ATOM    319  CB  ILE A  36      54.517  49.035   6.942  0.50 18.72           C  
ATOM    321  CG1 ILE A  36      54.768  48.602   5.494  0.50 18.35           C  
ATOM    323  CG2 ILE A  36      55.753  48.771   7.814  0.50 18.04           C  
ATOM    325  CD1 ILE A  36      55.939  49.285   4.826  0.50 17.63           C  
ATOM    327  N   LEU A  37      52.738  49.727   9.371  1.00 19.21           N  
ATOM    328  CA  LEU A  37      52.561  50.077  10.784  1.00 19.05           C  
ATOM    329  C   LEU A  37      51.539  49.187  11.480  1.00 18.97           C  
ATOM    330  O   LEU A  37      51.796  48.670  12.568  1.00 19.19           O  
ATOM    331  CB  LEU A  37      52.128  51.543  10.924  1.00 19.31           C  
ATOM    332  CG  LEU A  37      51.688  52.012  12.319  1.00 20.04           C  
ATOM    333  CD1 LEU A  37      52.828  51.841  13.328  1.00 19.84           C  
ATOM    334  CD2 LEU A  37      51.250  53.473  12.244  1.00 19.30           C  
ATOM    335  N   ILE A  38      50.378  49.012  10.860  1.00 18.95           N  
ATOM    336  CA  ILE A  38      49.339  48.184  11.460  1.00 19.55           C  
ATOM    337  C   ILE A  38      49.798  46.745  11.583  1.00 19.32           C  
ATOM    338  O   ILE A  38      49.567  46.108  12.607  1.00 19.79           O  
ATOM    339  CB  ILE A  38      48.016  48.227  10.639  1.00 19.93           C  
ATOM    340  CG1 ILE A  38      47.427  49.638  10.695  1.00 20.16           C  
ATOM    341  CG2 ILE A  38      47.007  47.220  11.203  1.00 20.45           C  
ATOM    342  CD1 ILE A  38      47.159  50.148  12.099  1.00 20.16           C  
ATOM    343  N   THR A  39      50.466  46.235  10.551  1.00 19.63           N  
ATOM    344  CA  THR A  39      50.948  44.857  10.587  1.00 20.01           C  
ATOM    345  C   THR A  39      51.954  44.667  11.725  1.00 21.22           C  
ATOM    346  O   THR A  39      51.908  43.661  12.439  1.00 20.70           O  
ATOM    347  CB  THR A  39      51.600  44.449   9.250  1.00 20.09           C  
ATOM    348  CG2 THR A  39      52.149  43.027   9.334  1.00 20.55           C  
ATOM    349  OG1 THR A  39      50.616  44.496   8.206  1.00 20.74           O  
ATOM    350  N   GLU A  40      52.854  45.631  11.909  1.00 21.49           N  
ATOM    351  CA  GLU A  40      53.836  45.524  12.985  1.00 23.09           C  
ATOM    352  C   GLU A  40      53.128  45.505  14.337  1.00 23.15           C  
ATOM    353  O   GLU A  40      53.566  44.832  15.266  1.00 23.13           O  
ATOM    354  CB  GLU A  40      54.840  46.684  12.942  1.00 23.92           C  
ATOM    355  CG  GLU A  40      55.845  46.616  11.786  1.00 25.68           C  
ATOM    356  CD  GLU A  40      56.583  45.285  11.718  1.00 27.14           C  
ATOM    357  OE1 GLU A  40      56.864  44.698  12.784  1.00 27.46           O  
ATOM    358  OE2 GLU A  40      56.896  44.825  10.597  1.00 28.50           O1-
ATOM    359  N   ILE A  41      52.026  46.235  14.444  1.00 23.01           N  
ATOM    360  CA  ILE A  41      51.274  46.267  15.692  1.00 23.54           C  
ATOM    361  C   ILE A  41      50.543  44.946  15.932  1.00 23.33           C  
ATOM    362  O   ILE A  41      50.506  44.450  17.052  1.00 23.65           O  
ATOM    363  CB  ILE A  41      50.274  47.445  15.704  1.00 23.23           C  
ATOM    364  CG1 ILE A  41      51.046  48.755  15.926  1.00 23.73           C  
ATOM    365  CG2 ILE A  41      49.235  47.254  16.807  1.00 23.83           C  
ATOM    366  CD1 ILE A  41      50.178  49.994  15.904  1.00 22.67           C  
ATOM    367  N   LEU A  42      49.974  44.375  14.877  1.00 23.03           N  
ATOM    368  CA  LEU A  42      49.266  43.106  14.981  1.00 23.08           C  
ATOM    369  C   LEU A  42      50.213  41.944  15.316  1.00 23.36           C  
ATOM    370  O   LEU A  42      49.805  40.976  15.970  1.00 22.71           O  
ATOM    371  CB  LEU A  42      48.529  42.793  13.670  1.00 22.88           C  
ATOM    372  CG  LEU A  42      47.403  43.727  13.193  1.00 22.96           C  
ATOM    373  CD1 LEU A  42      46.859  43.239  11.847  1.00 22.19           C  
ATOM    374  CD2 LEU A  42      46.289  43.771  14.225  1.00 22.56           C  
ATOM    375  N   LEU A  43      51.467  42.041  14.869  1.00 23.28           N  
ATOM    376  CA  LEU A  43      52.461  40.987  15.104  1.00 23.97           C  
ATOM    377  C   LEU A  43      52.883  40.828  16.560  1.00 24.92           C  
ATOM    378  O   LEU A  43      53.428  39.788  16.956  1.00 25.40           O  
ATOM    379  CB  LEU A  43      53.710  41.229  14.243  1.00 23.44           C  
ATOM    380  CG  LEU A  43      53.599  40.866  12.757  1.00 23.06           C  
ATOM    381  CD1 LEU A  43      54.836  41.352  12.013  1.00 22.85           C  
ATOM    382  CD2 LEU A  43      53.450  39.349  12.607  1.00 22.59           C  
ATOM    383  N   ARG A  44      52.642  41.854  17.360  1.00 25.59           N  
ATOM    384  CA  ARG A  44      53.011  41.803  18.766  1.00 26.31           C  
ATOM    385  C   ARG A  44      52.242  40.727  19.510  1.00 26.42           C  
ATOM    386  O   ARG A  44      51.036  40.571  19.325  1.00 26.32           O  
ATOM    387  CB  ARG A  44      52.740  43.151  19.429  1.00 26.47           C  
ATOM    388  CG  ARG A  44      53.529  44.278  18.827  1.00 27.53           C  
ATOM    389  CD  ARG A  44      53.159  45.595  19.466  1.00 28.18           C  
ATOM    390  NE  ARG A  44      53.986  46.676  18.949  1.00 29.45           N  
ATOM    391  CZ  ARG A  44      53.799  47.957  19.244  1.00 29.56           C  
ATOM    392  NH1 ARG A  44      54.602  48.888  18.730  1.00 28.09           N1+
ATOM    393  NH2 ARG A  44      52.800  48.299  20.049  1.00 29.11           N  
ATOM    394  N   ARG A  45      52.951  39.980  20.349  1.00 27.05           N  
ATOM    395  CA  ARG A  45      52.332  38.941  21.164  1.00 27.90           C  
ATOM    396  C   ARG A  45      51.702  37.790  20.385  1.00 27.65           C  
ATOM    397  O   ARG A  45      50.862  37.068  20.912  1.00 28.27           O  
ATOM    398  CB  ARG A  45      51.279  39.576  22.072  1.00 29.54           C  
ATOM    399  CG  ARG A  45      51.813  40.714  22.939  1.00 32.33           C  
ATOM    400  CD  ARG A  45      52.776  40.196  23.991  1.00 35.03           C  
ATOM    401  NE  ARG A  45      53.246  41.246  24.893  1.00 37.84           N  
ATOM    402  CZ  ARG A  45      54.191  42.132  24.591  1.00 39.24           C  
ATOM    403  NH1 ARG A  45      54.782  42.107  23.400  1.00 40.07           N1+
ATOM    404  NH2 ARG A  45      54.553  43.041  25.488  1.00 40.51           N  
ATOM    405  N   THR A  46      52.098  37.616  19.133  1.00 26.89           N  
ATOM    406  CA  THR A  46      51.563  36.519  18.333  1.00 26.36           C  
ATOM    407  C   THR A  46      52.634  36.079  17.336  1.00 26.65           C  
ATOM    408  O   THR A  46      53.812  36.425  17.487  1.00 26.58           O  
ATOM    409  CB  THR A  46      50.243  36.939  17.605  1.00 26.41           C  
ATOM    410  CG2 THR A  46      50.519  37.970  16.520  1.00 25.21           C  
ATOM    411  OG1 THR A  46      49.623  35.784  17.014  1.00 26.27           O  
ATOM    412  N   THR A  47      52.244  35.320  16.321  1.00 26.35           N  
ATOM    413  CA  THR A  47      53.215  34.855  15.341  1.00 26.83           C  
ATOM    414  C   THR A  47      52.892  35.342  13.932  1.00 26.82           C  
ATOM    415  O   THR A  47      51.741  35.649  13.620  1.00 26.88           O  
ATOM    416  CB  THR A  47      53.274  33.314  15.313  1.00 27.53           C  
ATOM    417  CG2 THR A  47      53.708  32.768  16.659  1.00 27.68           C  
ATOM    418  OG1 THR A  47      51.976  32.799  14.993  1.00 28.23           O  
ATOM    419  N   ALA A  48      53.918  35.399  13.089  1.00 26.19           N  
ATOM    420  CA  ALA A  48      53.774  35.834  11.707  1.00 26.19           C  
ATOM    421  C   ALA A  48      52.718  35.012  10.994  1.00 26.38           C  
ATOM    422  O   ALA A  48      51.961  35.531  10.164  1.00 26.34           O  
ATOM    423  CB  ALA A  48      55.097  35.702  10.984  1.00 26.36           C  
ATOM    424  N   GLY A  49      52.681  33.721  11.310  1.00 25.91           N  
ATOM    425  CA  GLY A  49      51.710  32.840  10.699  1.00 25.72           C  
ATOM    426  C   GLY A  49      50.289  33.248  11.020  1.00 25.67           C  
ATOM    427  O   GLY A  49      49.417  33.181  10.152  1.00 26.10           O  
ATOM    428  N   HIS A  50      50.040  33.661  12.259  1.00 25.17           N  
ATOM    429  CA  HIS A  50      48.695  34.079  12.646  1.00 25.21           C  
ATOM    430  C   HIS A  50      48.254  35.337  11.890  1.00 24.72           C  
ATOM    431  O   HIS A  50      47.132  35.411  11.391  1.00 24.35           O  
ATOM    432  CB  HIS A  50      48.608  34.365  14.154  1.00 26.05           C  
ATOM    433  CG  HIS A  50      48.543  33.137  15.010  1.00 27.25           C  
ATOM    434  CD2 HIS A  50      47.487  32.419  15.461  1.00 27.54           C  
ATOM    435  ND1 HIS A  50      49.668  32.504  15.492  1.00 27.56           N  
ATOM    436  CE1 HIS A  50      49.308  31.449  16.202  1.00 28.10           C  
ATOM    437  NE2 HIS A  50      47.990  31.375  16.199  1.00 27.99           N  
ATOM    438  N   VAL A  51      49.132  36.332  11.827  1.00 24.37           N  
ATOM    439  CA  VAL A  51      48.808  37.583  11.140  1.00 24.35           C  
ATOM    440  C   VAL A  51      48.628  37.345   9.642  1.00 24.66           C  
ATOM    441  O   VAL A  51      47.714  37.887   9.019  1.00 24.53           O  
ATOM    442  CB  VAL A  51      49.912  38.639  11.370  1.00 23.96           C  
ATOM    443  CG1 VAL A  51      49.586  39.924  10.609  1.00 23.49           C  
ATOM    444  CG2 VAL A  51      50.033  38.928  12.855  1.00 23.34           C  
ATOM    445  N   LYS A  52      49.500  36.522   9.073  1.00 25.37           N  
ATOM    446  CA  LYS A  52      49.432  36.192   7.657  1.00 25.90           C  
ATOM    447  C   LYS A  52      48.052  35.622   7.314  1.00 26.00           C  
ATOM    448  O   LYS A  52      47.495  35.907   6.251  1.00 25.49           O  
ATOM    449  CB  LYS A  52      50.524  35.173   7.317  1.00 27.11           C  
ATOM    450  CG  LYS A  52      50.545  34.703   5.869  1.00 28.38           C  
ATOM    451  CD  LYS A  52      51.659  33.678   5.659  1.00 29.02           C  
ATOM    452  CE  LYS A  52      51.605  33.085   4.256  1.00 30.83           C  
ATOM    453  NZ  LYS A  52      52.376  31.809   4.152  1.00 31.05           N1+
ATOM    454  N   LYS A  53      47.493  34.831   8.226  1.00 26.37           N  
ATOM    455  CA  LYS A  53      46.186  34.217   8.005  1.00 26.51           C  
ATOM    456  C   LYS A  53      44.977  35.156   8.078  1.00 26.17           C  
ATOM    457  O   LYS A  53      43.905  34.806   7.587  1.00 27.09           O  
ATOM    458  CB  LYS A  53      45.993  33.035   8.962  1.00 27.54           C  
ATOM    459  CG  LYS A  53      46.728  31.775   8.518  1.00 28.96           C  
ATOM    460  CD  LYS A  53      46.058  31.153   7.293  1.00 30.29           C  
ATOM    461  CE  LYS A  53      46.913  30.063   6.657  1.00 30.40           C  
ATOM    462  NZ  LYS A  53      48.125  30.629   5.989  1.00 30.98           N1+
ATOM    463  N   ILE A  54      45.120  36.332   8.688  1.00 25.04           N  
ATOM    464  CA  ILE A  54      43.993  37.265   8.733  1.00 24.00           C  
ATOM    465  C   ILE A  54      44.277  38.466   7.838  1.00 22.79           C  
ATOM    466  O   ILE A  54      43.406  39.294   7.605  1.00 23.00           O  
ATOM    467  CB  ILE A  54      43.708  37.813  10.163  1.00 24.94           C  
ATOM    468  CG1 ILE A  54      44.871  38.694  10.630  1.00 25.11           C  
ATOM    469  CG2 ILE A  54      43.472  36.661  11.144  1.00 25.36           C  
ATOM    470  CD1 ILE A  54      44.570  39.451  11.920  1.00 25.81           C  
ATOM    471  N   TYR A  55      45.505  38.539   7.337  1.00 21.70           N  
ATOM    472  CA  TYR A  55      45.963  39.641   6.495  1.00 20.65           C  
ATOM    473  C   TYR A  55      45.009  40.018   5.357  1.00 20.27           C  
ATOM    474  O   TYR A  55      44.603  41.173   5.238  1.00 19.61           O  
ATOM    475  CB  TYR A  55      47.334  39.294   5.912  1.00 20.72           C  
ATOM    476  CG  TYR A  55      48.060  40.450   5.245  1.00 21.22           C  
ATOM    477  CD1 TYR A  55      48.881  41.309   5.984  1.00 21.04           C  
ATOM    478  CD2 TYR A  55      47.959  40.659   3.869  1.00 21.38           C  
ATOM    479  CE1 TYR A  55      49.595  42.348   5.358  1.00 21.00           C  
ATOM    480  CE2 TYR A  55      48.663  41.691   3.237  1.00 21.90           C  
ATOM    481  CZ  TYR A  55      49.482  42.527   3.989  1.00 22.16           C  
ATOM    482  OH  TYR A  55      50.189  43.530   3.356  1.00 22.15           O  
ATOM    483  N   ASP A  56      44.649  39.043   4.527  1.00 20.20           N  
ATOM    484  CA  ASP A  56      43.772  39.305   3.383  1.00 21.02           C  
ATOM    485  C   ASP A  56      42.431  39.932   3.726  1.00 20.95           C  
ATOM    486  O   ASP A  56      42.056  40.949   3.149  1.00 21.58           O  
ATOM    487  CB  ASP A  56      43.533  38.020   2.585  1.00 21.91           C  
ATOM    488  CG  ASP A  56      44.775  37.545   1.868  1.00 23.07           C  
ATOM    489  OD1 ASP A  56      45.740  38.324   1.767  1.00 23.85           O  
ATOM    490  OD2 ASP A  56      44.784  36.395   1.397  1.00 24.76           O1-
ATOM    491  N   LYS A  57      41.700  39.327   4.651  1.00 20.86           N  
ATOM    492  CA  LYS A  57      40.398  39.864   5.037  1.00 21.04           C  
ATOM    493  C   LYS A  57      40.546  41.154   5.837  1.00 20.06           C  
ATOM    494  O   LYS A  57      39.760  42.090   5.679  1.00 18.79           O  
ATOM    495  CB  LYS A  57      39.616  38.836   5.859  1.00 22.74           C  
ATOM    496  CG  LYS A  57      39.055  37.695   5.022  1.00 25.85           C  
ATOM    497  CD  LYS A  57      38.377  36.648   5.892  1.00 27.48           C  
ATOM    498  CE  LYS A  57      37.940  35.457   5.059  1.00 29.00           C  
ATOM    499  NZ  LYS A  57      37.035  35.869   3.962  1.00 30.53           N1+
ATOM    500  N   PHE A  58      41.562  41.213   6.686  1.00 18.77           N  
ATOM    501  CA  PHE A  58      41.754  42.410   7.497  1.00 18.65           C  
ATOM    502  C   PHE A  58      41.995  43.671   6.670  1.00 18.10           C  
ATOM    503  O   PHE A  58      41.354  44.699   6.883  1.00 18.32           O  
ATOM    504  CB  PHE A  58      42.927  42.232   8.463  1.00 18.31           C  
ATOM    505  CG  PHE A  58      43.065  43.356   9.436  1.00 19.11           C  
ATOM    506  CD1 PHE A  58      42.348  43.352  10.628  1.00 18.84           C  
ATOM    507  CD2 PHE A  58      43.854  44.465   9.130  1.00 19.51           C  
ATOM    508  CE1 PHE A  58      42.408  44.437  11.498  1.00 18.95           C  
ATOM    509  CE2 PHE A  58      43.918  45.549   9.991  1.00 19.53           C  
ATOM    510  CZ  PHE A  58      43.191  45.534  11.178  1.00 19.77           C  
ATOM    511  N   PHE A  59      42.910  43.600   5.714  1.00 17.74           N  
ATOM    512  CA  PHE A  59      43.214  44.788   4.942  1.00 18.00           C  
ATOM    513  C   PHE A  59      42.258  45.121   3.814  1.00 18.17           C  
ATOM    514  O   PHE A  59      42.340  46.185   3.210  1.00 18.08           O  
ATOM    515  CB  PHE A  59      44.679  44.741   4.501  1.00 17.25           C  
ATOM    516  CG  PHE A  59      45.639  44.988   5.648  1.00 17.61           C  
ATOM    517  CD1 PHE A  59      45.677  46.234   6.275  1.00 17.25           C  
ATOM    518  CD2 PHE A  59      46.453  43.966   6.136  1.00 17.61           C  
ATOM    519  CE1 PHE A  59      46.513  46.467   7.376  1.00 17.32           C  
ATOM    520  CE2 PHE A  59      47.295  44.180   7.239  1.00 17.39           C  
ATOM    521  CZ  PHE A  59      47.324  45.438   7.859  1.00 17.24           C  
ATOM    522  N   VAL A  60      41.329  44.218   3.540  1.00 18.84           N  
ATOM    523  CA  VAL A  60      40.319  44.500   2.532  1.00 18.93           C  
ATOM    524  C   VAL A  60      39.255  45.289   3.283  1.00 19.14           C  
ATOM    525  O   VAL A  60      38.701  46.255   2.765  1.00 19.41           O  
ATOM    526  CB  VAL A  60      39.707  43.200   1.954  1.00 19.04           C  
ATOM    527  CG1 VAL A  60      38.309  43.464   1.399  1.00 19.37           C  
ATOM    528  CG2 VAL A  60      40.600  42.674   0.834  1.00 19.51           C  
ATOM    529  N   LYS A  61      38.994  44.883   4.523  1.00 19.41           N  
ATOM    530  CA  LYS A  61      37.989  45.543   5.353  1.00 19.64           C  
ATOM    531  C   LYS A  61      38.469  46.876   5.915  1.00 19.83           C  
ATOM    532  O   LYS A  61      37.742  47.861   5.894  1.00 20.03           O  
ATOM    533  CB  LYS A  61      37.566  44.633   6.509  1.00 20.14           C  
ATOM    534  CG  LYS A  61      36.455  45.228   7.373  1.00 21.52           C  
ATOM    535  CD  LYS A  61      35.834  44.189   8.295  1.00 22.74           C  
ATOM    536  CE  LYS A  61      34.607  44.764   9.006  1.00 23.42           C  
ATOM    537  NZ  LYS A  61      34.039  43.798   9.989  1.00 23.28           N1+
ATOM    538  N   TYR A  62      39.691  46.901   6.432  1.00 19.32           N  
ATOM    539  CA  TYR A  62      40.246  48.128   6.991  1.00 19.08           C  
ATOM    540  C   TYR A  62      41.367  48.607   6.074  1.00 19.00           C  
ATOM    541  O   TYR A  62      42.538  48.287   6.275  1.00 17.79           O  
ATOM    542  CB  TYR A  62      40.771  47.869   8.398  1.00 18.93           C  
ATOM    543  CG  TYR A  62      39.739  47.227   9.316  1.00 20.01           C  
ATOM    544  CD1 TYR A  62      39.736  45.847   9.555  1.00 20.32           C  
ATOM    545  CD2 TYR A  62      38.761  48.000   9.931  1.00 19.89           C  
ATOM    546  CE1 TYR A  62      38.776  45.262  10.395  1.00 20.82           C  
ATOM    547  CE2 TYR A  62      37.806  47.430  10.765  1.00 20.52           C  
ATOM    548  CZ  TYR A  62      37.816  46.070  10.998  1.00 20.77           C  
ATOM    549  OH  TYR A  62      36.871  45.538  11.855  1.00 22.30           O  
ATOM    550  N   LYS A  63      40.991  49.388   5.069  1.00 18.97           N  
ATOM    551  CA  LYS A  63      41.950  49.878   4.094  1.00 19.77           C  
ATOM    552  C   LYS A  63      42.798  51.036   4.578  1.00 20.02           C  
ATOM    553  O   LYS A  63      43.828  51.327   3.991  1.00 19.42           O  
ATOM    554  CB  LYS A  63      41.231  50.280   2.805  1.00 20.46           C  
ATOM    555  CG  LYS A  63      40.470  49.140   2.115  1.00 21.23           C  
ATOM    556  CD  LYS A  63      40.376  49.417   0.624  1.00 22.71           C  
ATOM    557  CE  LYS A  63      39.106  48.860  -0.007  1.00 24.08           C  
ATOM    558  NZ  LYS A  63      38.819  47.445   0.303  1.00 24.13           N1+
ATOM    559  N   CYS A  64      42.354  51.692   5.646  1.00 20.48           N  
ATOM    560  CA  CYS A  64      43.075  52.822   6.210  1.00 21.10           C  
ATOM    561  C   CYS A  64      42.549  53.104   7.615  1.00 21.48           C  
ATOM    562  O   CYS A  64      41.649  52.422   8.101  1.00 21.38           O  
ATOM    563  CB  CYS A  64      42.881  54.060   5.331  1.00 21.08           C  
ATOM    564  SG  CYS A  64      41.169  54.626   5.254  1.00 23.38           S  
ATOM    565  N   PHE A  65      43.109  54.121   8.260  1.00 21.75           N  
ATOM    566  CA  PHE A  65      42.705  54.486   9.611  1.00 22.24           C  
ATOM    567  C   PHE A  65      41.237  54.880   9.714  1.00 22.78           C  
ATOM    568  O   PHE A  65      40.583  54.616  10.723  1.00 23.16           O  
ATOM    569  CB  PHE A  65      43.603  55.617  10.119  1.00 21.08           C  
ATOM    570  CG  PHE A  65      45.041  55.216  10.268  1.00 20.58           C  
ATOM    571  CD1 PHE A  65      45.437  54.379  11.303  1.00 20.02           C  
ATOM    572  CD2 PHE A  65      45.999  55.673   9.376  1.00 20.78           C  
ATOM    573  CE1 PHE A  65      46.770  54.008  11.448  1.00 21.02           C  
ATOM    574  CE2 PHE A  65      47.339  55.303   9.515  1.00 21.08           C  
ATOM    575  CZ  PHE A  65      47.719  54.471  10.554  1.00 20.57           C  
ATOM    576  N   GLU A  66      40.713  55.511   8.671  1.00 23.92           N  
ATOM    577  CA  GLU A  66      39.312  55.919   8.665  1.00 24.79           C  
ATOM    578  C   GLU A  66      38.395  54.711   8.852  1.00 25.07           C  
ATOM    579  O   GLU A  66      37.378  54.787   9.551  1.00 24.68           O  
ATOM    580  CB  GLU A  66      38.991  56.614   7.343  1.00 26.64           C  
ATOM    581  CG  GLU A  66      40.000  57.688   6.998  1.00 28.74           C  
ATOM    582  CD  GLU A  66      39.876  58.172   5.574  1.00 30.55           C  
ATOM    583  OE1 GLU A  66      40.881  58.678   5.042  1.00 29.73           O  
ATOM    584  OE2 GLU A  66      38.777  58.049   4.990  1.00 33.64           O1-
ATOM    585  N   ASP A  67      38.757  53.599   8.217  1.00 24.66           N  
ATOM    586  CA  ASP A  67      37.978  52.373   8.310  1.00 24.73           C  
ATOM    587  C   ASP A  67      38.004  51.825   9.729  1.00 24.71           C  
ATOM    588  O   ASP A  67      37.003  51.324  10.238  1.00 24.49           O  
ATOM    589  CB  ASP A  67      38.525  51.336   7.332  1.00 24.29           C  
ATOM    590  CG  ASP A  67      38.061  51.575   5.920  1.00 24.89           C  
ATOM    591  OD1 ASP A  67      38.669  51.018   4.985  1.00 25.20           O  
ATOM    592  OD2 ASP A  67      37.073  52.316   5.742  1.00 25.26           O1-
ATOM    593  N   ILE A  68      39.157  51.922  10.370  1.00 25.42           N  
ATOM    594  CA  ILE A  68      39.290  51.448  11.740  1.00 26.06           C  
ATOM    595  C   ILE A  68      38.484  52.326  12.700  1.00 27.09           C  
ATOM    596  O   ILE A  68      37.713  51.826  13.521  1.00 26.82           O  
ATOM    597  CB  ILE A  68      40.769  51.450  12.178  1.00 25.38           C  
ATOM    598  CG1 ILE A  68      41.559  50.449  11.328  1.00 25.16           C  
ATOM    599  CG2 ILE A  68      40.876  51.110  13.657  1.00 25.62           C  
ATOM    600  CD1 ILE A  68      43.034  50.332  11.693  1.00 24.75           C  
ATOM    601  N   LEU A  69      38.644  53.640  12.573  1.00 28.72           N  
ATOM    602  CA  LEU A  69      37.959  54.577  13.462  1.00 30.36           C  
ATOM    603  C   LEU A  69      36.434  54.544  13.411  1.00 31.22           C  
ATOM    604  O   LEU A  69      35.780  54.830  14.409  1.00 31.91           O  
ATOM    605  CB  LEU A  69      38.454  56.002  13.198  1.00 30.60           C  
ATOM    606  CG  LEU A  69      38.007  57.071  14.198  1.00 31.23           C  
ATOM    607  CD1 LEU A  69      38.455  56.682  15.604  1.00 31.62           C  
ATOM    608  CD2 LEU A  69      38.603  58.419  13.806  1.00 31.68           C  
ATOM    609  N   LYS A  70      35.859  54.190  12.264  1.00 32.54           N  
ATOM    610  CA  LYS A  70      34.400  54.142  12.140  1.00 33.20           C  
ATOM    611  C   LYS A  70      33.810  52.809  12.575  1.00 33.20           C  
ATOM    612  O   LYS A  70      32.597  52.682  12.731  1.00 33.73           O  
ATOM    613  CB  LYS A  70      33.971  54.427  10.695  1.00 33.98           C  
ATOM    614  CG  LYS A  70      34.252  53.301   9.700  1.00 35.04           C  
ATOM    615  CD  LYS A  70      33.908  53.742   8.277  1.00 36.27           C  
ATOM    616  CE  LYS A  70      34.129  52.640   7.242  1.00 37.03           C  
ATOM    617  NZ  LYS A  70      33.063  51.592   7.272  1.00 37.84           N1+
ATOM    618  N   THR A  71      34.661  51.810  12.773  1.00 32.78           N  
ATOM    619  CA  THR A  71      34.176  50.495  13.171  1.00 32.31           C  
ATOM    620  C   THR A  71      34.131  50.322  14.690  1.00 32.55           C  
ATOM    621  O   THR A  71      35.060  50.715  15.396  1.00 31.95           O  
ATOM    622  CB  THR A  71      35.057  49.386  12.559  1.00 32.05           C  
ATOM    623  CG2 THR A  71      34.526  48.008  12.926  1.00 31.63           C  
ATOM    624  OG1 THR A  71      35.071  49.525  11.132  1.00 30.64           O  
ATOM    625  N   PRO A  72      33.036  49.741  15.212  1.00 32.88           N  
ATOM    626  CA  PRO A  72      32.912  49.528  16.657  1.00 33.18           C  
ATOM    627  C   PRO A  72      34.080  48.690  17.167  1.00 33.31           C  
ATOM    628  O   PRO A  72      34.599  47.836  16.446  1.00 33.10           O  
ATOM    629  CB  PRO A  72      31.582  48.791  16.783  1.00 33.13           C  
ATOM    630  CG  PRO A  72      30.791  49.347  15.646  1.00 33.16           C  
ATOM    631  CD  PRO A  72      31.795  49.347  14.521  1.00 33.00           C  
ATOM    632  N   LYS A  73      34.487  48.933  18.406  1.00 33.31           N  
ATOM    633  CA  LYS A  73      35.600  48.197  18.987  1.00 33.81           C  
ATOM    634  C   LYS A  73      35.326  46.696  19.006  1.00 33.74           C  
ATOM    635  O   LYS A  73      36.197  45.899  18.647  1.00 33.48           O  
ATOM    636  CB  LYS A  73      35.886  48.707  20.405  1.00 34.46           C  
ATOM    637  CG  LYS A  73      37.119  48.094  21.065  1.00 35.68           C  
ATOM    638  CD  LYS A  73      36.798  46.816  21.832  1.00 36.35           C  
ATOM    639  CE  LYS A  73      35.841  47.096  22.991  1.00 37.10           C  
ATOM    640  NZ  LYS A  73      35.637  45.922  23.889  1.00 37.20           N1+
ATOM    641  N   SER A  74      34.117  46.314  19.412  1.00 33.24           N  
ATOM    642  CA  SER A  74      33.745  44.903  19.476  1.00 33.16           C  
ATOM    643  C   SER A  74      33.806  44.210  18.113  1.00 32.67           C  
ATOM    644  O   SER A  74      34.105  43.021  18.035  1.00 32.50           O  
ATOM    645  CB  SER A  74      32.339  44.749  20.072  1.00 34.07           C  
ATOM    646  OG  SER A  74      31.389  45.507  19.341  1.00 34.91           O  
ATOM    647  N   GLU A  75      33.515  44.944  17.042  1.00 32.01           N  
ATOM    648  CA  GLU A  75      33.563  44.362  15.703  1.00 31.54           C  
ATOM    649  C   GLU A  75      35.016  44.115  15.302  1.00 30.75           C  
ATOM    650  O   GLU A  75      35.347  43.062  14.759  1.00 30.61           O  
ATOM    651  CB  GLU A  75      32.891  45.286  14.682  1.00 32.01           C  
ATOM    652  CG  GLU A  75      32.855  44.712  13.272  1.00 33.16           C  
ATOM    653  CD  GLU A  75      32.013  45.542  12.319  1.00 33.83           C  
ATOM    654  OE1 GLU A  75      32.018  45.247  11.107  1.00 34.09           O  
ATOM    655  OE2 GLU A  75      31.340  46.486  12.784  1.00 34.91           O1-
ATOM    656  N   ILE A  76      35.881  45.090  15.568  1.00 30.07           N  
ATOM    657  CA  ILE A  76      37.299  44.946  15.254  1.00 29.41           C  
ATOM    658  C   ILE A  76      37.840  43.742  16.026  1.00 29.51           C  
ATOM    659  O   ILE A  76      38.497  42.867  15.453  1.00 29.23           O  
ATOM    660  CB  ILE A  76      38.094  46.202  15.661  1.00 29.10           C  
ATOM    661  CG1 ILE A  76      37.605  47.409  14.854  1.00 28.39           C  
ATOM    662  CG2 ILE A  76      39.589  45.972  15.431  1.00 28.29           C  
ATOM    663  CD1 ILE A  76      38.294  48.706  15.207  1.00 28.56           C  
ATOM    664  N   ALA A  77      37.538  43.689  17.321  1.00 29.55           N  
ATOM    665  CA  ALA A  77      37.990  42.592  18.178  1.00 30.00           C  
ATOM    666  C   ALA A  77      37.602  41.231  17.599  1.00 30.43           C  
ATOM    667  O   ALA A  77      38.405  40.298  17.575  1.00 30.14           O  
ATOM    668  CB  ALA A  77      37.404  42.750  19.570  1.00 30.03           C  
ATOM    669  N   LYS A  78      36.358  41.125  17.142  1.00 31.18           N  
ATOM    670  CA  LYS A  78      35.858  39.891  16.545  1.00 32.05           C  
ATOM    671  C   LYS A  78      36.711  39.510  15.335  1.00 31.83           C  
ATOM    672  O   LYS A  78      37.095  38.352  15.166  1.00 31.63           O  
ATOM    673  CB  LYS A  78      34.408  40.086  16.091  1.00 33.15           C  
ATOM    674  CG  LYS A  78      33.796  38.868  15.426  1.00 35.32           C  
ATOM    675  CD  LYS A  78      32.510  39.231  14.707  1.00 37.04           C  
ATOM    676  CE  LYS A  78      31.718  37.988  14.357  1.00 37.87           C  
ATOM    677  NZ  LYS A  78      31.332  37.250  15.598  1.00 39.02           N1+
ATOM    678  N   ASP A  79      37.001  40.497  14.494  1.00 31.72           N  
ATOM    679  CA  ASP A  79      37.791  40.275  13.287  1.00 32.28           C  
ATOM    680  C   ASP A  79      39.223  39.792  13.541  1.00 32.08           C  
ATOM    681  O   ASP A  79      39.811  39.122  12.693  1.00 32.33           O  
ATOM    682  CB  ASP A  79      37.821  41.558  12.443  1.00 32.25           C  
ATOM    683  CG  ASP A  79      36.471  41.877  11.817  1.00 32.82           C  
ATOM    684  OD1 ASP A  79      36.260  43.030  11.385  1.00 32.66           O  
ATOM    685  OD2 ASP A  79      35.620  40.968  11.751  1.00 32.90           O1-
ATOM    686  N   ILE A  80      39.781  40.119  14.701  1.00 31.87           N  
ATOM    687  CA  ILE A  80      41.150  39.714  15.014  1.00 32.16           C  
ATOM    688  C   ILE A  80      41.244  38.819  16.248  1.00 32.96           C  
ATOM    689  O   ILE A  80      42.300  38.720  16.876  1.00 32.67           O  
ATOM    690  CB  ILE A  80      42.052  40.943  15.240  1.00 31.56           C  
ATOM    691  CG1 ILE A  80      41.541  41.746  16.437  1.00 31.10           C  
ATOM    692  CG2 ILE A  80      42.072  41.808  13.985  1.00 31.62           C  
ATOM    693  CD1 ILE A  80      42.373  42.974  16.761  1.00 31.33           C  
ATOM    694  N   LYS A  81      40.139  38.170  16.594  1.00 33.89           N  
ATOM    695  CA  LYS A  81      40.114  37.298  17.756  1.00 34.89           C  
ATOM    696  C   LYS A  81      41.201  36.241  17.644  1.00 34.93           C  
ATOM    697  O   LYS A  81      41.854  35.901  18.624  1.00 35.14           O  
ATOM    698  CB  LYS A  81      38.746  36.623  17.880  1.00 35.83           C  
ATOM    699  CG  LYS A  81      38.484  36.064  19.265  1.00 37.32           C  
ATOM    700  CD  LYS A  81      37.057  35.572  19.423  1.00 38.24           C  
ATOM    701  CE  LYS A  81      36.751  35.322  20.890  1.00 39.13           C  
ATOM    702  NZ  LYS A  81      37.775  34.422  21.503  1.00 39.90           N1+
ATOM    703  N   GLU A  82      41.395  35.748  16.429  1.00 35.10           N  
ATOM    704  CA  GLU A  82      42.375  34.716  16.135  1.00 35.25           C  
ATOM    705  C   GLU A  82      43.776  34.932  16.711  1.00 34.35           C  
ATOM    706  O   GLU A  82      44.416  33.975  17.154  1.00 34.37           O  
ATOM    707  CB  GLU A  82      42.473  34.529  14.621  1.00 37.11           C  
ATOM    708  CG  GLU A  82      41.116  34.430  13.904  1.00 39.43           C  
ATOM    709  CD  GLU A  82      40.472  35.787  13.651  1.00 40.74           C  
ATOM    710  OE1 GLU A  82      39.490  35.854  12.878  1.00 41.89           O  
ATOM    711  OE2 GLU A  82      40.945  36.788  14.223  1.00 41.57           O1-
ATOM    712  N   ILE A  83      44.259  36.172  16.710  1.00 32.92           N  
ATOM    713  CA  ILE A  83      45.596  36.449  17.235  1.00 31.69           C  
ATOM    714  C   ILE A  83      45.647  36.722  18.737  1.00 31.06           C  
ATOM    715  O   ILE A  83      46.716  37.014  19.280  1.00 30.99           O  
ATOM    716  CB  ILE A  83      46.271  37.636  16.496  1.00 31.46           C  
ATOM    717  CG1 ILE A  83      45.428  38.902  16.639  1.00 31.09           C  
ATOM    718  CG2 ILE A  83      46.483  37.280  15.033  1.00 31.33           C  
ATOM    719  CD1 ILE A  83      46.067  40.132  16.019  1.00 30.89           C  
ATOM    720  N   GLY A  84      44.501  36.630  19.408  1.00 30.66           N  
ATOM    721  CA  GLY A  84      44.462  36.851  20.847  1.00 30.24           C  
ATOM    722  C   GLY A  84      44.429  38.302  21.305  1.00 29.78           C  
ATOM    723  O   GLY A  84      44.667  39.216  20.520  1.00 29.65           O  
ATOM    724  N   LEU A  85      44.122  38.506  22.585  1.00 29.76           N  
ATOM    725  CA  LEU A  85      44.055  39.843  23.183  1.00 29.81           C  
ATOM    726  C   LEU A  85      43.291  40.804  22.275  1.00 29.44           C  
ATOM    727  O   LEU A  85      43.584  42.001  22.233  1.00 28.84           O  
ATOM    728  CB  LEU A  85      45.467  40.386  23.408  1.00 29.75           C  
ATOM    729  CG  LEU A  85      46.507  39.417  23.975  1.00 30.40           C  
ATOM    730  CD1 LEU A  85      47.855  40.132  24.065  1.00 30.70           C  
ATOM    731  CD2 LEU A  85      46.070  38.909  25.335  1.00 30.38           C  
ATOM    732  N   SER A  86      42.304  40.270  21.566  1.00 29.84           N  
ATOM    733  CA  SER A  86      41.511  41.049  20.623  1.00 30.21           C  
ATOM    734  C   SER A  86      40.911  42.360  21.134  1.00 30.22           C  
ATOM    735  O   SER A  86      40.993  43.380  20.452  1.00 29.66           O  
ATOM    736  CB  SER A  86      40.397  40.179  20.042  1.00 30.69           C  
ATOM    737  OG  SER A  86      39.479  39.796  21.047  1.00 31.76           O  
ATOM    738  N   ASN A  87      40.299  42.348  22.313  1.00 30.45           N  
ATOM    739  CA  ASN A  87      39.696  43.576  22.823  1.00 31.13           C  
ATOM    740  C   ASN A  87      40.736  44.634  23.138  1.00 30.57           C  
ATOM    741  O   ASN A  87      40.555  45.807  22.810  1.00 30.29           O  
ATOM    742  CB  ASN A  87      38.831  43.289  24.052  1.00 32.69           C  
ATOM    743  CG  ASN A  87      37.521  42.614  23.687  1.00 33.92           C  
ATOM    744  ND2 ASN A  87      37.280  41.437  24.257  1.00 34.79           N  
ATOM    745  OD1 ASN A  87      36.734  43.145  22.901  1.00 34.81           O  
ATOM    746  N   GLN A  88      41.826  44.219  23.773  1.00 30.28           N  
ATOM    747  CA  GLN A  88      42.912  45.135  24.098  1.00 29.91           C  
ATOM    748  C   GLN A  88      43.542  45.688  22.809  1.00 29.10           C  
ATOM    749  O   GLN A  88      43.899  46.865  22.734  1.00 28.42           O  
ATOM    750  CB  GLN A  88      43.968  44.405  24.938  1.00 31.02           C  
ATOM    751  CG  GLN A  88      45.265  45.166  25.141  1.00 32.94           C  
ATOM    752  CD  GLN A  88      46.148  44.534  26.211  1.00 33.84           C  
ATOM    753  NE2 GLN A  88      46.814  45.371  26.995  1.00 34.74           N  
ATOM    754  OE1 GLN A  88      46.233  43.310  26.326  1.00 33.98           O  
ATOM    755  N   ARG A  89      43.666  44.839  21.793  1.00 27.98           N  
ATOM    756  CA  ARG A  89      44.254  45.262  20.519  1.00 27.37           C  
ATOM    757  C   ARG A  89      43.326  46.228  19.784  1.00 27.02           C  
ATOM    758  O   ARG A  89      43.771  47.206  19.189  1.00 26.64           O  
ATOM    759  CB  ARG A  89      44.511  44.057  19.604  1.00 27.18           C  
ATOM    760  CG  ARG A  89      45.606  43.091  20.039  1.00 26.74           C  
ATOM    761  CD  ARG A  89      45.670  41.937  19.024  1.00 26.72           C  
ATOM    762  NE  ARG A  89      46.511  40.807  19.424  1.00 26.07           N  
ATOM    763  CZ  ARG A  89      47.834  40.759  19.289  1.00 25.62           C  
ATOM    764  NH1 ARG A  89      48.495  41.781  18.770  1.00 24.94           N1+
ATOM    765  NH2 ARG A  89      48.494  39.665  19.635  1.00 25.70           N  
ATOM    766  N   ALA A  90      42.033  45.934  19.817  1.00 27.37           N  
ATOM    767  CA  ALA A  90      41.048  46.768  19.148  1.00 27.67           C  
ATOM    768  C   ALA A  90      41.070  48.171  19.740  1.00 28.53           C  
ATOM    769  O   ALA A  90      41.063  49.160  19.005  1.00 27.85           O  
ATOM    770  CB  ALA A  90      39.663  46.153  19.291  1.00 27.72           C  
ATOM    771  N   GLU A  91      41.108  48.255  21.070  1.00 29.09           N  
ATOM    772  CA  GLU A  91      41.135  49.546  21.743  1.00 30.24           C  
ATOM    773  C   GLU A  91      42.348  50.346  21.294  1.00 29.80           C  
ATOM    774  O   GLU A  91      42.251  51.545  21.032  1.00 29.45           O  
ATOM    775  CB  GLU A  91      41.182  49.370  23.267  1.00 32.53           C  
ATOM    776  CG  GLU A  91      39.898  48.843  23.909  1.00 35.56           C  
ATOM    777  CD  GLU A  91      38.703  49.765  23.713  1.00 37.70           C  
ATOM    778  OE1 GLU A  91      38.887  51.003  23.678  1.00 39.03           O  
ATOM    779  OE2 GLU A  91      37.567  49.253  23.610  1.00 39.39           O1-
ATOM    780  N   GLN A  92      43.491  49.675  21.209  1.00 28.95           N  
ATOM    781  CA  GLN A  92      44.725  50.323  20.792  1.00 28.44           C  
ATOM    782  C   GLN A  92      44.680  50.764  19.334  1.00 27.65           C  
ATOM    783  O   GLN A  92      45.158  51.844  18.998  1.00 27.54           O  
ATOM    784  CB  GLN A  92      45.911  49.383  21.001  1.00 29.62           C  
ATOM    785  CG  GLN A  92      47.226  49.934  20.495  1.00 31.30           C  
ATOM    786  CD  GLN A  92      48.384  49.015  20.801  1.00 32.15           C  
ATOM    787  NE2 GLN A  92      49.304  49.487  21.637  1.00 32.93           N  
ATOM    788  OE1 GLN A  92      48.451  47.889  20.303  1.00 32.56           O  
ATOM    789  N   LEU A  93      44.123  49.929  18.464  1.00 26.71           N  
ATOM    790  CA  LEU A  93      44.035  50.295  17.051  1.00 26.41           C  
ATOM    791  C   LEU A  93      43.190  51.556  16.864  1.00 26.06           C  
ATOM    792  O   LEU A  93      43.545  52.435  16.080  1.00 25.39           O  
ATOM    793  CB  LEU A  93      43.440  49.148  16.227  1.00 25.30           C  
ATOM    794  CG  LEU A  93      44.334  47.918  16.066  1.00 25.00           C  
ATOM    795  CD1 LEU A  93      43.555  46.795  15.388  1.00 24.64           C  
ATOM    796  CD2 LEU A  93      45.570  48.287  15.261  1.00 24.75           C  
ATOM    797  N   LYS A  94      42.075  51.640  17.584  1.00 26.39           N  
ATOM    798  CA  LYS A  94      41.202  52.803  17.472  1.00 27.38           C  
ATOM    799  C   LYS A  94      41.875  54.062  18.005  1.00 27.37           C  
ATOM    800  O   LYS A  94      41.711  55.137  17.432  1.00 27.91           O  
ATOM    801  CB  LYS A  94      39.869  52.567  18.203  1.00 27.99           C  
ATOM    802  CG  LYS A  94      38.989  51.515  17.546  1.00 28.89           C  
ATOM    803  CD  LYS A  94      37.518  51.643  17.941  1.00 29.89           C  
ATOM    804  CE  LYS A  94      36.826  52.773  17.181  1.00 30.42           C  
ATOM    805  NZ  LYS A  94      35.332  52.663  17.261  1.00 31.04           N1+
ATOM    806  N   GLU A  95      42.634  53.944  19.092  1.00 27.43           N  
ATOM    807  CA  GLU A  95      43.309  55.119  19.624  1.00 27.59           C  
ATOM    808  C   GLU A  95      44.341  55.622  18.623  1.00 27.01           C  
ATOM    809  O   GLU A  95      44.433  56.830  18.374  1.00 26.81           O  
ATOM    810  CB  GLU A  95      43.991  54.825  20.963  1.00 29.24           C  
ATOM    811  CG  GLU A  95      44.719  56.054  21.523  1.00 31.70           C  
ATOM    812  CD  GLU A  95      43.807  57.274  21.665  1.00 32.68           C  
ATOM    813  OE1 GLU A  95      44.261  58.406  21.394  1.00 33.85           O  
ATOM    814  OE2 GLU A  95      42.637  57.108  22.057  1.00 33.62           O1-
ATOM    815  N   LEU A  96      45.119  54.701  18.054  1.00 25.39           N  
ATOM    816  CA  LEU A  96      46.117  55.069  17.060  1.00 24.51           C  
ATOM    817  C   LEU A  96      45.432  55.723  15.855  1.00 24.43           C  
ATOM    818  O   LEU A  96      45.907  56.739  15.334  1.00 23.88           O  
ATOM    819  CB  LEU A  96      46.891  53.834  16.582  1.00 24.57           C  
ATOM    820  CG  LEU A  96      47.794  54.039  15.358  1.00 24.34           C  
ATOM    821  CD1 LEU A  96      48.930  55.003  15.692  1.00 24.24           C  
ATOM    822  CD2 LEU A  96      48.349  52.696  14.903  1.00 24.82           C  
ATOM    823  N   ALA A  97      44.321  55.139  15.410  1.00 23.54           N  
ATOM    824  CA  ALA A  97      43.597  55.685  14.264  1.00 23.90           C  
ATOM    825  C   ALA A  97      43.095  57.095  14.573  1.00 24.29           C  
ATOM    826  O   ALA A  97      43.137  57.985  13.718  1.00 23.84           O  
ATOM    827  CB  ALA A  97      42.422  54.781  13.896  1.00 22.99           C  
ATOM    828  N   ARG A  98      42.622  57.290  15.798  1.00 25.14           N  
ATOM    829  CA  ARG A  98      42.104  58.585  16.209  1.00 27.24           C  
ATOM    830  C   ARG A  98      43.166  59.677  16.148  1.00 27.04           C  
ATOM    831  O   ARG A  98      42.878  60.796  15.738  1.00 27.64           O  
ATOM    832  CB  ARG A  98      41.515  58.495  17.620  1.00 28.80           C  
ATOM    833  CG  ARG A  98      40.827  59.772  18.075  1.00 32.08           C  
ATOM    834  CD  ARG A  98      40.180  59.632  19.447  1.00 34.69           C  
ATOM    835  NE  ARG A  98      38.908  58.909  19.422  1.00 37.45           N  
ATOM    836  CZ  ARG A  98      38.787  57.588  19.326  1.00 38.75           C  
ATOM    837  NH1 ARG A  98      39.865  56.822  19.242  1.00 39.99           N1+
ATOM    838  NH2 ARG A  98      37.586  57.028  19.320  1.00 39.67           N  
ATOM    839  N   VAL A  99      44.394  59.356  16.543  1.00 27.02           N  
ATOM    840  CA  VAL A  99      45.476  60.333  16.516  1.00 27.00           C  
ATOM    841  C   VAL A  99      45.940  60.638  15.094  1.00 27.01           C  
ATOM    842  O   VAL A  99      46.190  61.799  14.742  1.00 26.56           O  
ATOM    843  CB  VAL A  99      46.695  59.845  17.322  1.00 27.33           C  
ATOM    844  CG1 VAL A  99      47.850  60.815  17.151  1.00 27.63           C  
ATOM    845  CG2 VAL A  99      46.325  59.715  18.787  1.00 27.64           C  
ATOM    846  N   VAL A 100      46.071  59.597  14.279  1.00 26.20           N  
ATOM    847  CA  VAL A 100      46.505  59.786  12.905  1.00 26.20           C  
ATOM    848  C   VAL A 100      45.493  60.597  12.094  1.00 26.65           C  
ATOM    849  O   VAL A 100      45.871  61.386  11.232  1.00 25.77           O  
ATOM    850  CB  VAL A 100      46.750  58.434  12.201  1.00 25.57           C  
ATOM    851  CG1 VAL A 100      47.124  58.675  10.736  1.00 25.55           C  
ATOM    852  CG2 VAL A 100      47.881  57.684  12.904  1.00 25.07           C  
ATOM    853  N   ILE A 101      44.212  60.389  12.378  0.50 27.07           N  
ATOM    855  CA  ILE A 101      43.143  61.099  11.684  0.50 27.88           C  
ATOM    857  C   ILE A 101      43.057  62.538  12.183  0.50 28.71           C  
ATOM    859  O   ILE A 101      43.040  63.480  11.394  0.50 28.57           O  
ATOM    861  CB  ILE A 101      41.774  60.412  11.916  0.50 27.69           C  
ATOM    863  CG1 ILE A 101      41.748  59.044  11.225  0.50 27.51           C  
ATOM    865  CG2 ILE A 101      40.645  61.296  11.394  0.50 27.76           C  
ATOM    867  CD1 ILE A 101      41.881  59.106   9.718  0.50 27.46           C  
ATOM    869  N   ASN A 102      43.012  62.693  13.502  1.00 29.49           N  
ATOM    870  CA  ASN A 102      42.914  64.008  14.126  1.00 31.00           C  
ATOM    871  C   ASN A 102      44.142  64.891  13.971  1.00 31.70           C  
ATOM    872  O   ASN A 102      44.021  66.115  13.889  1.00 32.66           O  
ATOM    873  CB  ASN A 102      42.613  63.861  15.619  1.00 32.03           C  
ATOM    874  CG  ASN A 102      41.183  63.467  15.889  1.00 32.92           C  
ATOM    875  ND2 ASN A 102      40.348  63.516  14.860  1.00 34.17           N  
ATOM    876  OD1 ASN A 102      40.827  63.128  17.016  1.00 34.12           O  
ATOM    877  N   ASP A 103      45.321  64.279  13.922  1.00 32.00           N  
ATOM    878  CA  ASP A 103      46.559  65.035  13.837  1.00 32.24           C  
ATOM    879  C   ASP A 103      47.339  65.017  12.534  1.00 31.76           C  
ATOM    880  O   ASP A 103      48.013  65.998  12.210  1.00 31.98           O  
ATOM    881  CB  ASP A 103      47.489  64.591  14.971  1.00 33.57           C  
ATOM    882  CG  ASP A 103      46.985  65.016  16.328  1.00 34.69           C  
ATOM    883  OD1 ASP A 103      47.495  64.507  17.347  1.00 35.90           O  
ATOM    884  OD2 ASP A 103      46.079  65.875  16.374  1.00 35.80           O1-
ATOM    885  N   TYR A 104      47.263  63.922  11.786  1.00 30.85           N  
ATOM    886  CA  TYR A 104      48.024  63.838  10.545  1.00 30.64           C  
ATOM    887  C   TYR A 104      47.226  63.642   9.263  1.00 29.96           C  
ATOM    888  O   TYR A 104      47.755  63.123   8.282  1.00 29.80           O  
ATOM    889  CB  TYR A 104      49.078  62.733  10.653  1.00 30.94           C  
ATOM    890  CG  TYR A 104      50.105  62.981  11.733  1.00 31.54           C  
ATOM    891  CD1 TYR A 104      49.889  62.553  13.043  1.00 31.68           C  
ATOM    892  CD2 TYR A 104      51.285  63.671  11.450  1.00 32.20           C  
ATOM    893  CE1 TYR A 104      50.824  62.805  14.046  1.00 32.08           C  
ATOM    894  CE2 TYR A 104      52.228  63.931  12.448  1.00 32.42           C  
ATOM    895  CZ  TYR A 104      51.991  63.495  13.740  1.00 32.54           C  
ATOM    896  OH  TYR A 104      52.919  63.753  14.727  1.00 33.24           O  
ATOM    897  N   GLY A 105      45.963  64.051   9.271  1.00 29.73           N  
ATOM    898  CA  GLY A 105      45.138  63.921   8.080  1.00 29.63           C  
ATOM    899  C   GLY A 105      44.935  62.494   7.600  1.00 29.28           C  
ATOM    900  O   GLY A 105      44.722  62.256   6.407  1.00 29.46           O  
ATOM    901  N   GLY A 106      45.009  61.544   8.527  1.00 28.68           N  
ATOM    902  CA  GLY A 106      44.818  60.146   8.180  1.00 28.52           C  
ATOM    903  C   GLY A 106      46.010  59.455   7.548  1.00 28.99           C  
ATOM    904  O   GLY A 106      45.892  58.325   7.069  1.00 28.43           O  
ATOM    905  N   ARG A 107      47.164  60.116   7.542  1.00 29.34           N  
ATOM    906  CA  ARG A 107      48.356  59.524   6.952  1.00 30.10           C  
ATOM    907  C   ARG A 107      49.579  59.528   7.871  1.00 29.85           C  
ATOM    908  O   ARG A 107      49.881  60.536   8.509  1.00 29.10           O  
ATOM    909  CB  ARG A 107      48.687  60.233   5.631  1.00 31.49           C  
ATOM    910  CG  ARG A 107      47.635  59.981   4.557  1.00 34.07           C  
ATOM    911  CD  ARG A 107      48.079  60.397   3.162  1.00 36.32           C  
ATOM    912  NE  ARG A 107      47.293  59.683   2.154  1.00 38.41           N  
ATOM    913  CZ  ARG A 107      47.436  59.823   0.838  1.00 39.12           C  
ATOM    914  NH1 ARG A 107      46.669  59.118   0.011  1.00 39.07           N1+
ATOM    915  NH2 ARG A 107      48.337  60.668   0.349  1.00 39.28           N  
ATOM    916  N   VAL A 108      50.272  58.390   7.933  1.00 29.44           N  
ATOM    917  CA  VAL A 108      51.473  58.250   8.757  1.00 29.89           C  
ATOM    918  C   VAL A 108      52.554  59.224   8.289  1.00 30.24           C  
ATOM    919  O   VAL A 108      52.901  59.257   7.107  1.00 29.13           O  
ATOM    920  CB  VAL A 108      52.071  56.818   8.675  1.00 30.04           C  
ATOM    921  CG1 VAL A 108      53.402  56.779   9.395  1.00 29.59           C  
ATOM    922  CG2 VAL A 108      51.119  55.794   9.297  1.00 30.00           C  
ATOM    923  N   PRO A 109      53.101  60.025   9.217  1.00 30.90           N  
ATOM    924  CA  PRO A 109      54.147  61.003   8.906  1.00 31.93           C  
ATOM    925  C   PRO A 109      55.494  60.354   8.579  1.00 33.37           C  
ATOM    926  O   PRO A 109      55.877  59.349   9.177  1.00 32.67           O  
ATOM    927  CB  PRO A 109      54.203  61.852  10.171  1.00 31.73           C  
ATOM    928  CG  PRO A 109      53.875  60.863  11.240  1.00 31.40           C  
ATOM    929  CD  PRO A 109      52.719  60.104  10.639  1.00 30.90           C  
ATOM    930  N   ARG A 110      56.195  60.942   7.617  1.00 34.74           N  
ATOM    931  CA  ARG A 110      57.500  60.461   7.184  1.00 36.84           C  
ATOM    932  C   ARG A 110      58.557  61.126   8.061  1.00 37.50           C  
ATOM    933  O   ARG A 110      59.516  61.714   7.560  1.00 38.43           O  
ATOM    934  CB  ARG A 110      57.707  60.842   5.719  1.00 37.84           C  
ATOM    935  CG  ARG A 110      59.009  60.375   5.097  1.00 40.14           C  
ATOM    936  CD  ARG A 110      59.136  60.849   3.651  1.00 41.47           C  
ATOM    937  NE  ARG A 110      58.059  60.344   2.796  1.00 43.63           N  
ATOM    938  CZ  ARG A 110      56.837  60.871   2.722  1.00 44.01           C  
ATOM    939  NH1 ARG A 110      56.520  61.931   3.451  1.00 44.73           N1+
ATOM    940  NH2 ARG A 110      55.926  60.334   1.922  1.00 44.32           N  
ATOM    941  N   ASN A 111      58.366  61.034   9.373  1.00 37.67           N  
ATOM    942  CA  ASN A 111      59.270  61.646  10.340  1.00 37.99           C  
ATOM    943  C   ASN A 111      59.448  60.772  11.582  1.00 37.44           C  
ATOM    944  O   ASN A 111      58.472  60.412  12.237  1.00 37.26           O  
ATOM    945  CB  ASN A 111      58.717  63.014  10.751  1.00 39.24           C  
ATOM    946  CG  ASN A 111      59.485  63.627  11.891  1.00 39.92           C  
ATOM    947  ND2 ASN A 111      58.816  63.824  13.018  1.00 40.70           N  
ATOM    948  OD1 ASN A 111      60.671  63.917  11.765  1.00 41.52           O  
ATOM    949  N   ARG A 112      60.695  60.454  11.919  1.00 37.18           N  
ATOM    950  CA  ARG A 112      60.970  59.600  13.073  1.00 37.12           C  
ATOM    951  C   ARG A 112      60.261  59.986  14.366  1.00 36.09           C  
ATOM    952  O   ARG A 112      59.449  59.221  14.876  1.00 36.07           O  
ATOM    953  CB  ARG A 112      62.477  59.508  13.341  1.00 38.20           C  
ATOM    954  CG  ARG A 112      62.779  58.776  14.635  1.00 39.92           C  
ATOM    955  CD  ARG A 112      64.148  58.120  14.672  1.00 41.96           C  
ATOM    956  NE  ARG A 112      64.281  57.331  15.895  1.00 44.04           N  
ATOM    957  CZ  ARG A 112      65.265  56.474  16.144  1.00 45.43           C  
ATOM    958  NH1 ARG A 112      65.283  55.808  17.294  1.00 46.18           N1+
ATOM    959  NH2 ARG A 112      66.229  56.278  15.250  1.00 46.20           N  
ATOM    960  N   LYS A 113      60.568  61.161  14.903  1.00 35.05           N  
ATOM    961  CA  LYS A 113      59.948  61.595  16.150  1.00 34.18           C  
ATOM    962  C   LYS A 113      58.419  61.663  16.111  1.00 32.54           C  
ATOM    963  O   LYS A 113      57.759  61.464  17.130  1.00 31.79           O  
ATOM    964  CB  LYS A 113      60.530  62.943  16.583  1.00 35.80           C  
ATOM    965  CG  LYS A 113      61.990  62.855  17.033  1.00 37.63           C  
ATOM    966  CD  LYS A 113      62.516  64.210  17.495  1.00 39.09           C  
ATOM    967  CE  LYS A 113      63.857  64.075  18.209  1.00 40.03           C  
ATOM    968  NZ  LYS A 113      64.900  63.458  17.345  1.00 41.05           N1+
ATOM    969  N   ALA A 114      57.851  61.936  14.944  1.00 30.93           N  
ATOM    970  CA  ALA A 114      56.394  62.001  14.829  1.00 30.37           C  
ATOM    971  C   ALA A 114      55.815  60.591  14.968  1.00 29.79           C  
ATOM    972  O   ALA A 114      54.863  60.365  15.703  1.00 29.61           O  
ATOM    973  CB  ALA A 114      55.997  62.597  13.482  1.00 30.19           C  
ATOM    974  N   ILE A 115      56.403  59.647  14.246  1.00 29.60           N  
ATOM    975  CA  ILE A 115      55.951  58.262  14.286  1.00 29.69           C  
ATOM    976  C   ILE A 115      56.087  57.688  15.696  1.00 29.79           C  
ATOM    977  O   ILE A 115      55.127  57.176  16.268  1.00 29.77           O  
ATOM    978  CB  ILE A 115      56.775  57.409  13.303  1.00 29.56           C  
ATOM    979  CG1 ILE A 115      56.525  57.892  11.875  1.00 28.94           C  
ATOM    980  CG2 ILE A 115      56.413  55.940  13.443  1.00 29.01           C  
ATOM    981  CD1 ILE A 115      57.466  57.284  10.849  1.00 29.35           C  
ATOM    982  N   LEU A 116      57.286  57.807  16.255  1.00 30.14           N  
ATOM    983  CA  LEU A 116      57.591  57.297  17.586  1.00 30.37           C  
ATOM    984  C   LEU A 116      56.607  57.735  18.674  1.00 30.49           C  
ATOM    985  O   LEU A 116      56.434  57.043  19.683  1.00 30.80           O  
ATOM    986  CB  LEU A 116      59.007  57.727  17.969  1.00 30.90           C  
ATOM    987  CG  LEU A 116      59.654  57.133  19.218  1.00 31.81           C  
ATOM    988  CD1 LEU A 116      59.634  55.605  19.143  1.00 31.61           C  
ATOM    989  CD2 LEU A 116      61.091  57.644  19.318  1.00 31.57           C  
ATOM    990  N   ASP A 117      55.962  58.878  18.479  1.00 30.19           N  
ATOM    991  CA  ASP A 117      55.026  59.366  19.479  1.00 30.27           C  
ATOM    992  C   ASP A 117      53.593  58.897  19.247  1.00 29.90           C  
ATOM    993  O   ASP A 117      52.712  59.173  20.059  1.00 29.37           O  
ATOM    994  CB  ASP A 117      55.071  60.895  19.551  1.00 31.63           C  
ATOM    995  CG  ASP A 117      54.310  61.442  20.744  1.00 32.75           C  
ATOM    996  OD1 ASP A 117      54.644  61.067  21.893  1.00 33.25           O  
ATOM    997  OD2 ASP A 117      53.377  62.248  20.538  1.00 33.97           O1-
ATOM    998  N   LEU A 118      53.352  58.191  18.145  1.00 29.26           N  
ATOM    999  CA  LEU A 118      52.011  57.685  17.878  1.00 29.18           C  
ATOM   1000  C   LEU A 118      51.687  56.624  18.923  1.00 29.81           C  
ATOM   1001  O   LEU A 118      52.576  55.901  19.380  1.00 29.70           O  
ATOM   1002  CB  LEU A 118      51.925  57.068  16.480  1.00 28.55           C  
ATOM   1003  CG  LEU A 118      51.992  58.049  15.303  1.00 28.20           C  
ATOM   1004  CD1 LEU A 118      52.009  57.288  13.982  1.00 28.07           C  
ATOM   1005  CD2 LEU A 118      50.800  58.985  15.370  1.00 28.22           C  
ATOM   1006  N   PRO A 119      50.408  56.519  19.316  1.00 29.95           N  
ATOM   1007  CA  PRO A 119      49.972  55.540  20.313  1.00 30.30           C  
ATOM   1008  C   PRO A 119      50.371  54.112  19.957  1.00 30.54           C  
ATOM   1009  O   PRO A 119      50.153  53.658  18.830  1.00 30.68           O  
ATOM   1010  CB  PRO A 119      48.456  55.716  20.325  1.00 30.53           C  
ATOM   1011  CG  PRO A 119      48.289  57.167  19.981  1.00 30.12           C  
ATOM   1012  CD  PRO A 119      49.273  57.343  18.862  1.00 29.98           C  
ATOM   1013  N   GLY A 120      50.962  53.415  20.925  1.00 30.21           N  
ATOM   1014  CA  GLY A 120      51.363  52.037  20.714  1.00 30.15           C  
ATOM   1015  C   GLY A 120      52.643  51.812  19.932  1.00 29.93           C  
ATOM   1016  O   GLY A 120      53.028  50.662  19.719  1.00 29.28           O  
ATOM   1017  N   VAL A 121      53.314  52.884  19.512  1.00 29.28           N  
ATOM   1018  CA  VAL A 121      54.549  52.726  18.742  1.00 28.73           C  
ATOM   1019  C   VAL A 121      55.812  52.855  19.596  1.00 28.87           C  
ATOM   1020  O   VAL A 121      55.966  53.802  20.371  1.00 28.85           O  
ATOM   1021  CB  VAL A 121      54.635  53.760  17.582  1.00 28.57           C  
ATOM   1022  CG1 VAL A 121      55.937  53.574  16.803  1.00 28.05           C  
ATOM   1023  CG2 VAL A 121      53.450  53.595  16.646  1.00 28.31           C  
ATOM   1024  N   GLY A 122      56.702  51.878  19.446  1.00 28.61           N  
ATOM   1025  CA  GLY A 122      57.961  51.876  20.164  1.00 28.24           C  
ATOM   1026  C   GLY A 122      59.095  52.055  19.165  1.00 27.78           C  
ATOM   1027  O   GLY A 122      58.842  52.237  17.976  1.00 27.39           O  
ATOM   1028  N   LYS A 123      60.338  51.984  19.635  1.00 27.63           N  
ATOM   1029  CA  LYS A 123      61.503  52.170  18.768  1.00 27.59           C  
ATOM   1030  C   LYS A 123      61.602  51.179  17.614  1.00 26.95           C  
ATOM   1031  O   LYS A 123      62.065  51.527  16.526  1.00 26.75           O  
ATOM   1032  CB  LYS A 123      62.792  52.110  19.596  1.00 28.78           C  
ATOM   1033  CG  LYS A 123      62.943  53.247  20.603  1.00 30.36           C  
ATOM   1034  CD  LYS A 123      64.219  53.099  21.433  1.00 31.35           C  
ATOM   1035  CE  LYS A 123      64.218  51.830  22.281  1.00 31.59           C  
ATOM   1036  NZ  LYS A 123      63.147  51.818  23.322  1.00 32.81           N1+
ATOM   1037  N   TYR A 124      61.173  49.943  17.844  1.00 25.81           N  
ATOM   1038  CA  TYR A 124      61.238  48.932  16.797  1.00 25.34           C  
ATOM   1039  C   TYR A 124      60.237  49.178  15.681  1.00 24.84           C  
ATOM   1040  O   TYR A 124      60.570  49.063  14.501  1.00 24.49           O  
ATOM   1041  CB  TYR A 124      60.985  47.538  17.374  1.00 25.09           C  
ATOM   1042  CG  TYR A 124      60.982  46.453  16.320  1.00 25.26           C  
ATOM   1043  CD1 TYR A 124      62.164  45.817  15.945  1.00 24.86           C  
ATOM   1044  CD2 TYR A 124      59.798  46.074  15.681  1.00 25.29           C  
ATOM   1045  CE1 TYR A 124      62.171  44.826  14.962  1.00 25.28           C  
ATOM   1046  CE2 TYR A 124      59.796  45.084  14.689  1.00 25.47           C  
ATOM   1047  CZ  TYR A 124      60.986  44.466  14.341  1.00 25.27           C  
ATOM   1048  OH  TYR A 124      60.994  43.472  13.386  1.00 26.84           O  
ATOM   1049  N   THR A 125      59.000  49.489  16.054  1.00 24.67           N  
ATOM   1050  CA  THR A 125      57.961  49.721  15.062  1.00 24.63           C  
ATOM   1051  C   THR A 125      58.282  50.974  14.259  1.00 24.40           C  
ATOM   1052  O   THR A 125      58.116  50.994  13.044  1.00 23.79           O  
ATOM   1053  CB  THR A 125      56.576  49.866  15.724  1.00 25.25           C  
ATOM   1054  CG2 THR A 125      55.487  50.014  14.667  1.00 24.34           C  
ATOM   1055  OG1 THR A 125      56.303  48.696  16.506  1.00 25.78           O  
ATOM   1056  N   CYS A 126      58.749  52.011  14.946  1.00 24.83           N  
ATOM   1057  CA  CYS A 126      59.119  53.259  14.285  1.00 25.29           C  
ATOM   1058  C   CYS A 126      60.201  52.976  13.242  1.00 24.58           C  
ATOM   1059  O   CYS A 126      60.172  53.514  12.133  1.00 24.42           O  
ATOM   1060  CB  CYS A 126      59.633  54.266  15.319  1.00 26.15           C  
ATOM   1061  SG  CYS A 126      60.303  55.784  14.615  1.00 29.04           S  
ATOM   1062  N   ALA A 127      61.153  52.116  13.599  1.00 24.30           N  
ATOM   1063  CA  ALA A 127      62.239  51.754  12.691  1.00 23.65           C  
ATOM   1064  C   ALA A 127      61.691  51.002  11.480  1.00 23.89           C  
ATOM   1065  O   ALA A 127      62.127  51.219  10.345  1.00 23.14           O  
ATOM   1066  CB  ALA A 127      63.261  50.891  13.421  1.00 23.62           C  
ATOM   1067  N   ALA A 128      60.729  50.118  11.728  1.00 23.83           N  
ATOM   1068  CA  ALA A 128      60.122  49.335  10.659  1.00 24.46           C  
ATOM   1069  C   ALA A 128      59.389  50.226   9.662  1.00 24.59           C  
ATOM   1070  O   ALA A 128      59.492  50.022   8.459  1.00 24.85           O  
ATOM   1071  CB  ALA A 128      59.160  48.304  11.242  1.00 23.93           C  
ATOM   1072  N   VAL A 129      58.642  51.207  10.161  1.00 25.21           N  
ATOM   1073  CA  VAL A 129      57.909  52.107   9.274  1.00 25.95           C  
ATOM   1074  C   VAL A 129      58.878  52.957   8.449  1.00 26.77           C  
ATOM   1075  O   VAL A 129      58.742  53.061   7.237  1.00 26.65           O  
ATOM   1076  CB  VAL A 129      56.958  53.032  10.071  1.00 25.61           C  
ATOM   1077  CG1 VAL A 129      56.373  54.107   9.159  1.00 25.44           C  
ATOM   1078  CG2 VAL A 129      55.830  52.208  10.674  1.00 24.76           C  
ATOM   1079  N   MET A 130      59.863  53.547   9.115  0.50 27.35           N  
ATOM   1081  CA  MET A 130      60.849  54.386   8.441  0.50 28.18           C  
ATOM   1083  C   MET A 130      61.605  53.637   7.350  0.50 28.26           C  
ATOM   1085  O   MET A 130      61.778  54.143   6.239  0.50 28.42           O  
ATOM   1087  CB  MET A 130      61.839  54.940   9.462  0.50 28.61           C  
ATOM   1089  CG  MET A 130      61.208  55.919  10.429  0.50 29.73           C  
ATOM   1091  SD  MET A 130      60.674  57.408   9.580  0.50 30.95           S  
ATOM   1093  CE  MET A 130      62.086  58.440   9.844  0.50 30.66           C  
ATOM   1095  N   CYS A 131      62.050  52.429   7.673  1.00 28.17           N  
ATOM   1096  CA  CYS A 131      62.800  51.611   6.726  1.00 28.36           C  
ATOM   1097  C   CYS A 131      61.948  50.945   5.648  1.00 27.93           C  
ATOM   1098  O   CYS A 131      62.153  51.172   4.460  1.00 27.97           O  
ATOM   1099  CB  CYS A 131      63.592  50.540   7.485  1.00 28.04           C  
ATOM   1100  SG  CYS A 131      64.369  49.285   6.448  1.00 29.62           S  
ATOM   1101  N   LEU A 132      60.985  50.134   6.066  1.00 27.80           N  
ATOM   1102  CA  LEU A 132      60.138  49.415   5.124  1.00 27.97           C  
ATOM   1103  C   LEU A 132      59.175  50.274   4.303  1.00 27.99           C  
ATOM   1104  O   LEU A 132      58.944  49.999   3.126  1.00 27.78           O  
ATOM   1105  CB  LEU A 132      59.350  48.333   5.866  1.00 27.69           C  
ATOM   1106  CG  LEU A 132      60.206  47.356   6.681  1.00 27.86           C  
ATOM   1107  CD1 LEU A 132      59.303  46.362   7.396  1.00 27.58           C  
ATOM   1108  CD2 LEU A 132      61.194  46.636   5.772  1.00 27.66           C  
ATOM   1109  N   ALA A 133      58.615  51.309   4.911  1.00 27.98           N  
ATOM   1110  CA  ALA A 133      57.670  52.149   4.193  1.00 28.79           C  
ATOM   1111  C   ALA A 133      58.310  53.342   3.491  1.00 29.12           C  
ATOM   1112  O   ALA A 133      58.027  53.599   2.322  1.00 29.33           O  
ATOM   1113  CB  ALA A 133      56.576  52.629   5.142  1.00 28.62           C  
ATOM   1114  N   PHE A 134      59.189  54.050   4.193  1.00 29.55           N  
ATOM   1115  CA  PHE A 134      59.824  55.239   3.631  1.00 30.29           C  
ATOM   1116  C   PHE A 134      61.261  55.078   3.145  1.00 31.03           C  
ATOM   1117  O   PHE A 134      61.878  56.042   2.695  1.00 31.59           O  
ATOM   1118  CB  PHE A 134      59.736  56.377   4.650  1.00 28.84           C  
ATOM   1119  CG  PHE A 134      58.326  56.720   5.040  1.00 28.47           C  
ATOM   1120  CD1 PHE A 134      57.947  56.757   6.375  1.00 28.09           C  
ATOM   1121  CD2 PHE A 134      57.367  56.983   4.062  1.00 28.18           C  
ATOM   1122  CE1 PHE A 134      56.629  57.051   6.735  1.00 28.50           C  
ATOM   1123  CE2 PHE A 134      56.051  57.277   4.409  1.00 28.01           C  
ATOM   1124  CZ  PHE A 134      55.680  57.312   5.748  1.00 27.92           C  
ATOM   1125  N   GLY A 135      61.788  53.864   3.237  1.00 31.80           N  
ATOM   1126  CA  GLY A 135      63.145  53.604   2.789  1.00 32.87           C  
ATOM   1127  C   GLY A 135      64.242  54.423   3.450  1.00 33.32           C  
ATOM   1128  O   GLY A 135      65.286  54.658   2.841  1.00 33.60           O  
ATOM   1129  N   LYS A 136      64.012  54.856   4.687  1.00 33.38           N  
ATOM   1130  CA  LYS A 136      64.993  55.644   5.427  1.00 33.23           C  
ATOM   1131  C   LYS A 136      65.845  54.749   6.320  1.00 32.57           C  
ATOM   1132  O   LYS A 136      65.364  53.746   6.845  1.00 32.52           O  
ATOM   1133  CB  LYS A 136      64.288  56.694   6.290  1.00 34.02           C  
ATOM   1134  CG  LYS A 136      63.481  57.704   5.497  1.00 35.88           C  
ATOM   1135  CD  LYS A 136      62.769  58.688   6.408  1.00 37.32           C  
ATOM   1136  CE  LYS A 136      63.766  59.537   7.188  1.00 38.50           C  
ATOM   1137  NZ  LYS A 136      64.708  60.246   6.275  1.00 38.98           N1+
ATOM   1138  N   LYS A 137      67.110  55.116   6.500  1.00 31.97           N  
ATOM   1139  CA  LYS A 137      68.001  54.323   7.336  1.00 31.02           C  
ATOM   1140  C   LYS A 137      67.510  54.260   8.778  1.00 30.23           C  
ATOM   1141  O   LYS A 137      67.244  55.286   9.410  1.00 29.75           O  
ATOM   1142  CB  LYS A 137      69.423  54.887   7.310  1.00 31.95           C  
ATOM   1143  CG  LYS A 137      70.388  54.082   8.166  1.00 33.09           C  
ATOM   1144  CD  LYS A 137      71.800  54.647   8.158  1.00 34.22           C  
ATOM   1145  CE  LYS A 137      72.451  54.511   6.795  1.00 34.09           C  
ATOM   1146  NZ  LYS A 137      73.905  54.837   6.868  1.00 35.13           N1+
ATOM   1147  N   ALA A 138      67.391  53.038   9.285  1.00 28.97           N  
ATOM   1148  CA  ALA A 138      66.947  52.788  10.649  1.00 28.19           C  
ATOM   1149  C   ALA A 138      67.159  51.306  10.933  1.00 27.54           C  
ATOM   1150  O   ALA A 138      67.000  50.469  10.049  1.00 27.49           O  
ATOM   1151  CB  ALA A 138      65.478  53.154  10.805  1.00 28.06           C  
ATOM   1152  N   ALA A 139      67.542  50.989  12.163  1.00 26.91           N  
ATOM   1153  CA  ALA A 139      67.780  49.609  12.553  1.00 25.96           C  
ATOM   1154  C   ALA A 139      66.572  49.071  13.318  1.00 25.45           C  
ATOM   1155  O   ALA A 139      66.124  49.673  14.299  1.00 24.58           O  
ATOM   1156  CB  ALA A 139      69.040  49.526  13.415  1.00 26.29           C  
ATOM   1157  N   MET A 140      66.048  47.940  12.856  1.00 24.65           N  
ATOM   1158  CA  MET A 140      64.888  47.308  13.480  1.00 24.19           C  
ATOM   1159  C   MET A 140      65.413  46.336  14.522  1.00 24.05           C  
ATOM   1160  O   MET A 140      65.474  45.126  14.293  1.00 24.00           O  
ATOM   1161  CB  MET A 140      64.065  46.568  12.420  1.00 24.06           C  
ATOM   1162  CG  MET A 140      63.453  47.502  11.374  1.00 24.47           C  
ATOM   1163  SD  MET A 140      62.726  46.652   9.955  1.00 24.90           S  
ATOM   1164  CE  MET A 140      61.589  45.515  10.783  1.00 23.70           C  
ATOM   1165  N   VAL A 141      65.784  46.880  15.674  1.00 23.44           N  
ATOM   1166  CA  VAL A 141      66.355  46.083  16.745  1.00 23.64           C  
ATOM   1167  C   VAL A 141      65.370  45.481  17.738  1.00 23.49           C  
ATOM   1168  O   VAL A 141      64.713  46.195  18.491  1.00 23.98           O  
ATOM   1169  CB  VAL A 141      67.404  46.912  17.531  1.00 23.17           C  
ATOM   1170  CG1 VAL A 141      68.090  46.039  18.571  1.00 23.84           C  
ATOM   1171  CG2 VAL A 141      68.441  47.487  16.563  1.00 23.48           C  
ATOM   1172  N   ASP A 142      65.267  44.156  17.717  1.00 23.67           N  
ATOM   1173  CA  ASP A 142      64.416  43.435  18.654  1.00 23.17           C  
ATOM   1174  C   ASP A 142      65.330  42.481  19.410  1.00 23.05           C  
ATOM   1175  O   ASP A 142      66.551  42.496  19.212  1.00 22.19           O  
ATOM   1176  CB  ASP A 142      63.310  42.650  17.939  1.00 24.68           C  
ATOM   1177  CG  ASP A 142      63.841  41.707  16.875  1.00 25.27           C  
ATOM   1178  OD1 ASP A 142      65.061  41.444  16.840  1.00 25.93           O  
ATOM   1179  OD2 ASP A 142      63.019  41.222  16.068  1.00 26.24           O1-
ATOM   1180  N   ALA A 143      64.746  41.644  20.261  1.00 22.65           N  
ATOM   1181  CA  ALA A 143      65.535  40.715  21.057  1.00 22.91           C  
ATOM   1182  C   ALA A 143      66.375  39.768  20.212  1.00 22.75           C  
ATOM   1183  O   ALA A 143      67.464  39.378  20.617  1.00 22.29           O  
ATOM   1184  CB  ALA A 143      64.623  39.919  21.990  1.00 22.74           C  
ATOM   1185  N   ASN A 144      65.875  39.397  19.039  1.00 22.93           N  
ATOM   1186  CA  ASN A 144      66.616  38.481  18.176  1.00 24.11           C  
ATOM   1187  C   ASN A 144      67.856  39.152  17.585  1.00 24.14           C  
ATOM   1188  O   ASN A 144      68.895  38.517  17.410  1.00 24.36           O  
ATOM   1189  CB  ASN A 144      65.687  37.959  17.075  1.00 24.95           C  
ATOM   1190  CG  ASN A 144      64.552  37.113  17.636  1.00 25.89           C  
ATOM   1191  ND2 ASN A 144      64.878  36.251  18.597  1.00 25.98           N  
ATOM   1192  OD1 ASN A 144      63.403  37.232  17.216  1.00 26.28           O  
ATOM   1193  N   PHE A 145      67.735  40.444  17.298  1.00 24.44           N  
ATOM   1194  CA  PHE A 145      68.830  41.241  16.754  1.00 25.02           C  
ATOM   1195  C   PHE A 145      69.889  41.329  17.856  1.00 24.94           C  
ATOM   1196  O   PHE A 145      71.087  41.177  17.610  1.00 24.97           O  
ATOM   1197  CB  PHE A 145      68.293  42.632  16.403  1.00 26.07           C  
ATOM   1198  CG  PHE A 145      69.193  43.447  15.513  1.00 27.66           C  
ATOM   1199  CD1 PHE A 145      68.658  44.139  14.430  1.00 27.55           C  
ATOM   1200  CD2 PHE A 145      70.551  43.574  15.781  1.00 28.31           C  
ATOM   1201  CE1 PHE A 145      69.461  44.946  13.630  1.00 28.64           C  
ATOM   1202  CE2 PHE A 145      71.363  44.378  14.986  1.00 28.81           C  
ATOM   1203  CZ  PHE A 145      70.818  45.066  13.909  1.00 28.83           C  
ATOM   1204  N   VAL A 146      69.432  41.574  19.079  1.00 24.47           N  
ATOM   1205  CA  VAL A 146      70.329  41.663  20.225  1.00 24.80           C  
ATOM   1206  C   VAL A 146      71.132  40.374  20.379  1.00 24.77           C  
ATOM   1207  O   VAL A 146      72.338  40.408  20.641  1.00 25.08           O  
ATOM   1208  CB  VAL A 146      69.542  41.887  21.534  1.00 24.15           C  
ATOM   1209  CG1 VAL A 146      70.502  41.892  22.726  1.00 24.47           C  
ATOM   1210  CG2 VAL A 146      68.769  43.189  21.454  1.00 24.63           C  
ATOM   1211  N   ARG A 147      70.458  39.237  20.225  1.00 24.92           N  
ATOM   1212  CA  ARG A 147      71.116  37.944  20.376  1.00 25.18           C  
ATOM   1213  C   ARG A 147      72.303  37.759  19.443  1.00 25.47           C  
ATOM   1214  O   ARG A 147      73.368  37.320  19.868  1.00 25.19           O  
ATOM   1215  CB  ARG A 147      70.131  36.792  20.151  1.00 24.94           C  
ATOM   1216  CG  ARG A 147      70.747  35.428  20.459  1.00 24.75           C  
ATOM   1217  CD  ARG A 147      69.751  34.269  20.330  1.00 24.77           C  
ATOM   1218  NE  ARG A 147      69.232  34.103  18.971  1.00 24.21           N  
ATOM   1219  CZ  ARG A 147      68.024  34.496  18.571  1.00 24.28           C  
ATOM   1220  NH1 ARG A 147      67.648  34.299  17.317  1.00 22.61           N1+
ATOM   1221  NH2 ARG A 147      67.187  35.076  19.424  1.00 23.05           N  
ATOM   1222  N   VAL A 148      72.117  38.086  18.171  1.00 25.53           N  
ATOM   1223  CA  VAL A 148      73.187  37.939  17.194  1.00 25.93           C  
ATOM   1224  C   VAL A 148      74.345  38.880  17.514  1.00 26.62           C  
ATOM   1225  O   VAL A 148      75.512  38.496  17.421  1.00 26.63           O  
ATOM   1226  CB  VAL A 148      72.669  38.208  15.765  1.00 25.96           C  
ATOM   1227  CG1 VAL A 148      73.768  37.946  14.763  1.00 25.43           C  
ATOM   1228  CG2 VAL A 148      71.451  37.309  15.478  1.00 25.28           C  
ATOM   1229  N   ILE A 149      74.020  40.108  17.895  1.00 27.52           N  
ATOM   1230  CA  ILE A 149      75.037  41.090  18.255  1.00 28.91           C  
ATOM   1231  C   ILE A 149      75.814  40.598  19.476  1.00 29.49           C  
ATOM   1232  O   ILE A 149      77.040  40.664  19.506  1.00 29.41           O  
ATOM   1233  CB  ILE A 149      74.400  42.455  18.595  1.00 29.36           C  
ATOM   1234  CG1 ILE A 149      73.764  43.058  17.343  1.00 30.16           C  
ATOM   1235  CG2 ILE A 149      75.447  43.400  19.180  1.00 29.81           C  
ATOM   1236  CD1 ILE A 149      74.741  43.297  16.201  1.00 30.87           C  
ATOM   1237  N   ASN A 150      75.100  40.110  20.487  1.00 30.03           N  
ATOM   1238  CA  ASN A 150      75.753  39.612  21.697  1.00 30.53           C  
ATOM   1239  C   ASN A 150      76.757  38.515  21.355  1.00 30.69           C  
ATOM   1240  O   ASN A 150      77.905  38.544  21.797  1.00 30.99           O  
ATOM   1241  CB  ASN A 150      74.730  39.032  22.687  1.00 29.83           C  
ATOM   1242  CG  ASN A 150      73.800  40.080  23.264  1.00 30.34           C  
ATOM   1243  ND2 ASN A 150      72.684  39.627  23.823  1.00 30.10           N  
ATOM   1244  OD1 ASN A 150      74.082  41.277  23.224  1.00 30.78           O  
ATOM   1245  N   ARG A 151      76.303  37.547  20.569  1.00 30.76           N  
ATOM   1246  CA  ARG A 151      77.121  36.408  20.169  1.00 31.02           C  
ATOM   1247  C   ARG A 151      78.279  36.731  19.240  1.00 31.83           C  
ATOM   1248  O   ARG A 151      79.422  36.356  19.508  1.00 32.08           O  
ATOM   1249  CB  ARG A 151      76.239  35.350  19.508  1.00 30.53           C  
ATOM   1250  CG  ARG A 151      75.286  34.651  20.458  1.00 29.67           C  
ATOM   1251  CD  ARG A 151      74.362  33.723  19.697  1.00 29.09           C  
ATOM   1252  NE  ARG A 151      73.573  32.872  20.578  1.00 28.12           N  
ATOM   1253  CZ  ARG A 151      72.583  32.090  20.159  1.00 28.40           C  
ATOM   1254  NH1 ARG A 151      72.258  32.059  18.868  1.00 27.82           N1+
ATOM   1255  NH2 ARG A 151      71.926  31.327  21.023  1.00 27.21           N  
ATOM   1256  N   TYR A 152      77.983  37.427  18.150  1.00 32.02           N  
ATOM   1257  CA  TYR A 152      78.997  37.765  17.165  1.00 32.46           C  
ATOM   1258  C   TYR A 152      80.041  38.769  17.633  1.00 33.10           C  
ATOM   1259  O   TYR A 152      81.238  38.531  17.502  1.00 32.99           O  
ATOM   1260  CB  TYR A 152      78.340  38.303  15.894  1.00 31.73           C  
ATOM   1261  CG  TYR A 152      79.326  38.565  14.782  1.00 31.38           C  
ATOM   1262  CD1 TYR A 152      79.861  37.512  14.039  1.00 31.57           C  
ATOM   1263  CD2 TYR A 152      79.735  39.860  14.479  1.00 31.21           C  
ATOM   1264  CE1 TYR A 152      80.781  37.744  13.015  1.00 31.63           C  
ATOM   1265  CE2 TYR A 152      80.658  40.105  13.454  1.00 31.46           C  
ATOM   1266  CZ  TYR A 152      81.172  39.043  12.728  1.00 31.25           C  
ATOM   1267  OH  TYR A 152      82.069  39.278  11.714  1.00 31.03           O  
ATOM   1268  N   PHE A 153      79.591  39.902  18.157  1.00 33.83           N  
ATOM   1269  CA  PHE A 153      80.523  40.922  18.600  1.00 35.04           C  
ATOM   1270  C   PHE A 153      81.060  40.690  20.008  1.00 35.86           C  
ATOM   1271  O   PHE A 153      82.224  40.978  20.282  1.00 36.31           O  
ATOM   1272  CB  PHE A 153      79.875  42.303  18.501  1.00 34.77           C  
ATOM   1273  CG  PHE A 153      79.590  42.735  17.089  1.00 34.86           C  
ATOM   1274  CD1 PHE A 153      78.304  42.631  16.556  1.00 34.55           C  
ATOM   1275  CD2 PHE A 153      80.609  43.243  16.288  1.00 34.55           C  
ATOM   1276  CE1 PHE A 153      78.037  43.031  15.246  1.00 34.54           C  
ATOM   1277  CE2 PHE A 153      80.354  43.647  14.974  1.00 35.00           C  
ATOM   1278  CZ  PHE A 153      79.065  43.541  14.453  1.00 34.72           C  
ATOM   1279  N   GLY A 154      80.218  40.163  20.891  1.00 36.48           N  
ATOM   1280  CA  GLY A 154      80.648  39.904  22.255  1.00 37.25           C  
ATOM   1281  C   GLY A 154      81.343  41.097  22.884  1.00 37.65           C  
ATOM   1282  O   GLY A 154      80.994  42.246  22.607  1.00 37.77           O  
ATOM   1283  N   GLY A 155      82.337  40.833  23.728  1.00 38.12           N  
ATOM   1284  CA  GLY A 155      83.045  41.921  24.374  1.00 38.60           C  
ATOM   1285  C   GLY A 155      82.089  42.767  25.193  1.00 39.12           C  
ATOM   1286  O   GLY A 155      81.273  42.236  25.944  1.00 38.92           O  
ATOM   1287  N   SER A 156      82.173  44.084  25.041  1.00 39.63           N  
ATOM   1288  CA  SER A 156      81.307  44.987  25.787  1.00 40.34           C  
ATOM   1289  C   SER A 156      79.859  44.972  25.301  1.00 40.63           C  
ATOM   1290  O   SER A 156      79.005  45.647  25.873  1.00 40.92           O  
ATOM   1291  CB  SER A 156      81.861  46.413  25.724  1.00 40.62           C  
ATOM   1292  OG  SER A 156      82.148  46.785  24.390  1.00 41.60           O  
ATOM   1293  N   TYR A 157      79.580  44.206  24.250  1.00 40.85           N  
ATOM   1294  CA  TYR A 157      78.221  44.118  23.718  1.00 41.06           C  
ATOM   1295  C   TYR A 157      77.550  42.795  24.069  1.00 41.06           C  
ATOM   1296  O   TYR A 157      76.350  42.619  23.841  1.00 40.94           O  
ATOM   1297  CB  TYR A 157      78.221  44.269  22.191  1.00 41.25           C  
ATOM   1298  CG  TYR A 157      78.756  45.587  21.689  1.00 41.30           C  
ATOM   1299  CD1 TYR A 157      80.110  45.748  21.390  1.00 41.65           C  
ATOM   1300  CD2 TYR A 157      77.906  46.674  21.502  1.00 41.36           C  
ATOM   1301  CE1 TYR A 157      80.602  46.961  20.909  1.00 41.55           C  
ATOM   1302  CE2 TYR A 157      78.387  47.890  21.027  1.00 41.83           C  
ATOM   1303  CZ  TYR A 157      79.734  48.026  20.729  1.00 41.69           C  
ATOM   1304  OH  TYR A 157      80.200  49.224  20.237  1.00 42.23           O  
ATOM   1305  N   GLU A 158      78.327  41.874  24.634  1.00 40.90           N  
ATOM   1306  CA  GLU A 158      77.830  40.552  24.988  1.00 40.83           C  
ATOM   1307  C   GLU A 158      76.624  40.508  25.930  1.00 40.47           C  
ATOM   1308  O   GLU A 158      75.818  39.579  25.859  1.00 40.29           O  
ATOM   1309  CB  GLU A 158      78.969  39.710  25.578  1.00 41.61           C  
ATOM   1310  CG  GLU A 158      78.571  38.272  25.880  1.00 43.27           C  
ATOM   1311  CD  GLU A 158      79.755  37.373  26.192  1.00 44.51           C  
ATOM   1312  OE1 GLU A 158      79.537  36.163  26.423  1.00 45.05           O  
ATOM   1313  OE2 GLU A 158      80.901  37.871  26.204  1.00 45.35           O1-
ATOM   1314  N   ASN A 159      76.485  41.501  26.802  1.00 40.02           N  
ATOM   1315  CA  ASN A 159      75.371  41.492  27.745  1.00 39.70           C  
ATOM   1316  C   ASN A 159      74.401  42.662  27.654  1.00 39.18           C  
ATOM   1317  O   ASN A 159      73.529  42.812  28.505  1.00 39.02           O  
ATOM   1318  CB  ASN A 159      75.914  41.378  29.168  1.00 40.69           C  
ATOM   1319  CG  ASN A 159      76.702  40.102  29.382  1.00 41.34           C  
ATOM   1320  ND2 ASN A 159      77.974  40.242  29.736  1.00 42.20           N  
ATOM   1321  OD1 ASN A 159      76.174  39.002  29.223  1.00 41.86           O  
ATOM   1322  N   LEU A 160      74.541  43.481  26.618  1.00 38.34           N  
ATOM   1323  CA  LEU A 160      73.656  44.625  26.435  1.00 37.67           C  
ATOM   1324  C   LEU A 160      72.389  44.202  25.700  1.00 37.29           C  
ATOM   1325  O   LEU A 160      72.382  43.189  25.007  1.00 36.83           O  
ATOM   1326  CB  LEU A 160      74.365  45.714  25.627  1.00 37.40           C  
ATOM   1327  CG  LEU A 160      75.706  46.220  26.160  1.00 37.60           C  
ATOM   1328  CD1 LEU A 160      76.254  47.271  25.209  1.00 37.29           C  
ATOM   1329  CD2 LEU A 160      75.528  46.804  27.558  1.00 37.30           C  
ATOM   1330  N   ASN A 161      71.316  44.971  25.866  1.00 37.38           N  
ATOM   1331  CA  ASN A 161      70.064  44.682  25.177  1.00 37.45           C  
ATOM   1332  C   ASN A 161      69.585  45.962  24.498  1.00 37.84           C  
ATOM   1333  O   ASN A 161      70.251  46.991  24.601  1.00 37.82           O  
ATOM   1334  CB  ASN A 161      69.022  44.105  26.150  1.00 37.19           C  
ATOM   1335  CG  ASN A 161      68.614  45.073  27.243  1.00 36.87           C  
ATOM   1336  ND2 ASN A 161      68.688  46.365  26.960  1.00 36.74           N  
ATOM   1337  OD1 ASN A 161      68.211  44.651  28.331  1.00 36.93           O  
ATOM   1338  N   TYR A 162      68.447  45.925  23.810  1.00 38.36           N  
ATOM   1339  CA  TYR A 162      68.005  47.122  23.101  1.00 39.19           C  
ATOM   1340  C   TYR A 162      67.579  48.311  23.955  1.00 39.87           C  
ATOM   1341  O   TYR A 162      67.126  49.327  23.428  1.00 40.05           O  
ATOM   1342  CB  TYR A 162      66.918  46.779  22.072  1.00 38.70           C  
ATOM   1343  CG  TYR A 162      65.637  46.191  22.617  1.00 38.50           C  
ATOM   1344  CD1 TYR A 162      64.776  46.949  23.409  1.00 38.59           C  
ATOM   1345  CD2 TYR A 162      65.251  44.893  22.280  1.00 37.84           C  
ATOM   1346  CE1 TYR A 162      63.560  46.434  23.849  1.00 38.30           C  
ATOM   1347  CE2 TYR A 162      64.040  44.369  22.714  1.00 37.87           C  
ATOM   1348  CZ  TYR A 162      63.199  45.145  23.494  1.00 38.13           C  
ATOM   1349  OH  TYR A 162      61.988  44.639  23.901  1.00 37.80           O  
ATOM   1350  N   ASN A 163      67.730  48.189  25.270  1.00 40.66           N  
ATOM   1351  CA  ASN A 163      67.405  49.289  26.169  1.00 41.34           C  
ATOM   1352  C   ASN A 163      68.700  50.064  26.436  1.00 41.21           C  
ATOM   1353  O   ASN A 163      68.708  51.050  27.169  1.00 41.27           O  
ATOM   1354  CB  ASN A 163      66.811  48.770  27.487  1.00 42.31           C  
ATOM   1355  CG  ASN A 163      65.416  48.180  27.309  1.00 43.51           C  
ATOM   1356  ND2 ASN A 163      65.192  46.995  27.878  1.00 43.91           N  
ATOM   1357  OD1 ASN A 163      64.550  48.787  26.671  1.00 43.86           O  
ATOM   1358  N   HIS A 164      69.789  49.599  25.830  1.00 40.91           N  
ATOM   1359  CA  HIS A 164      71.102  50.232  25.961  1.00 40.85           C  
ATOM   1360  C   HIS A 164      71.395  51.001  24.678  1.00 40.44           C  
ATOM   1361  O   HIS A 164      71.454  50.414  23.598  1.00 40.22           O  
ATOM   1362  CB  HIS A 164      72.189  49.175  26.167  1.00 41.29           C  
ATOM   1363  CG  HIS A 164      72.133  48.500  27.501  1.00 42.02           C  
ATOM   1364  CD2 HIS A 164      71.909  48.993  28.742  1.00 42.17           C  
ATOM   1365  ND1 HIS A 164      72.346  47.147  27.658  1.00 42.08           N  
ATOM   1366  CE1 HIS A 164      72.255  46.836  28.939  1.00 42.28           C  
ATOM   1367  NE2 HIS A 164      71.991  47.939  29.618  1.00 42.32           N  
ATOM   1368  N   LYS A 165      71.581  52.310  24.798  1.00 40.18           N  
ATOM   1369  CA  LYS A 165      71.853  53.146  23.633  1.00 39.90           C  
ATOM   1370  C   LYS A 165      73.121  52.726  22.897  1.00 39.46           C  
ATOM   1371  O   LYS A 165      73.204  52.856  21.675  1.00 39.43           O  
ATOM   1372  CB  LYS A 165      71.939  54.616  24.057  1.00 40.51           C  
ATOM   1373  CG  LYS A 165      70.642  55.132  24.669  1.00 41.58           C  
ATOM   1374  CD  LYS A 165      70.763  56.566  25.159  1.00 42.95           C  
ATOM   1375  CE  LYS A 165      69.533  56.973  25.959  1.00 43.53           C  
ATOM   1376  NZ  LYS A 165      68.269  56.820  25.173  1.00 44.35           N1+
ATOM   1377  N   ALA A 166      74.100  52.208  23.635  1.00 38.90           N  
ATOM   1378  CA  ALA A 166      75.356  51.770  23.033  1.00 38.59           C  
ATOM   1379  C   ALA A 166      75.115  50.645  22.032  1.00 38.30           C  
ATOM   1380  O   ALA A 166      75.793  50.555  21.008  1.00 37.93           O  
ATOM   1381  CB  ALA A 166      76.323  51.305  24.114  1.00 38.71           C  
ATOM   1382  N   LEU A 167      74.154  49.779  22.335  1.00 37.96           N  
ATOM   1383  CA  LEU A 167      73.844  48.675  21.438  1.00 37.87           C  
ATOM   1384  C   LEU A 167      73.055  49.162  20.229  1.00 37.55           C  
ATOM   1385  O   LEU A 167      73.270  48.693  19.112  1.00 37.11           O  
ATOM   1386  CB  LEU A 167      73.058  47.580  22.172  1.00 37.87           C  
ATOM   1387  CG  LEU A 167      72.641  46.370  21.319  1.00 38.66           C  
ATOM   1388  CD1 LEU A 167      73.754  46.013  20.354  1.00 39.02           C  
ATOM   1389  CD2 LEU A 167      72.323  45.186  22.211  1.00 38.77           C  
ATOM   1390  N   TRP A 168      72.148  50.112  20.443  1.00 37.74           N  
ATOM   1391  CA  TRP A 168      71.350  50.619  19.334  1.00 38.08           C  
ATOM   1392  C   TRP A 168      72.209  51.462  18.394  1.00 38.01           C  
ATOM   1393  O   TRP A 168      71.965  51.496  17.191  1.00 37.91           O  
ATOM   1394  CB  TRP A 168      70.159  51.439  19.840  1.00 38.35           C  
ATOM   1395  CG  TRP A 168      69.002  51.419  18.871  1.00 39.17           C  
ATOM   1396  CD1 TRP A 168      68.987  51.927  17.603  1.00 39.23           C  
ATOM   1397  CD2 TRP A 168      67.726  50.787  19.063  1.00 39.28           C  
ATOM   1398  CE2 TRP A 168      66.995  50.949  17.865  1.00 39.34           C  
ATOM   1399  CE3 TRP A 168      67.132  50.099  20.132  1.00 39.17           C  
ATOM   1400  NE1 TRP A 168      67.788  51.646  16.992  1.00 39.54           N  
ATOM   1401  CZ2 TRP A 168      65.699  50.447  17.701  1.00 39.48           C  
ATOM   1402  CZ3 TRP A 168      65.844  49.598  19.971  1.00 39.28           C  
ATOM   1403  CH2 TRP A 168      65.141  49.774  18.763  1.00 39.62           C  
ATOM   1404  N   GLU A 169      73.219  52.133  18.941  1.00 37.95           N  
ATOM   1405  CA  GLU A 169      74.104  52.952  18.123  1.00 37.98           C  
ATOM   1406  C   GLU A 169      74.940  52.067  17.198  1.00 37.16           C  
ATOM   1407  O   GLU A 169      75.136  52.399  16.032  1.00 37.62           O  
ATOM   1408  CB  GLU A 169      75.000  53.833  19.006  1.00 38.91           C  
ATOM   1409  CG  GLU A 169      74.264  55.042  19.594  1.00 40.55           C  
ATOM   1410  CD  GLU A 169      75.192  56.049  20.272  1.00 41.73           C  
ATOM   1411  OE1 GLU A 169      76.207  56.438  19.657  1.00 42.26           O  
ATOM   1412  OE2 GLU A 169      74.898  56.465  21.415  1.00 42.50           O1-
ATOM   1413  N   LEU A 170      75.428  50.942  17.711  1.00 36.03           N  
ATOM   1414  CA  LEU A 170      76.202  50.014  16.888  1.00 35.11           C  
ATOM   1415  C   LEU A 170      75.309  49.493  15.759  1.00 34.33           C  
ATOM   1416  O   LEU A 170      75.713  49.463  14.597  1.00 33.41           O  
ATOM   1417  CB  LEU A 170      76.706  48.835  17.725  1.00 34.78           C  
ATOM   1418  CG  LEU A 170      77.274  47.642  16.948  1.00 34.68           C  
ATOM   1419  CD1 LEU A 170      78.454  48.082  16.109  1.00 34.69           C  
ATOM   1420  CD2 LEU A 170      77.697  46.551  17.924  1.00 34.88           C  
ATOM   1421  N   ALA A 171      74.093  49.082  16.112  1.00 33.66           N  
ATOM   1422  CA  ALA A 171      73.144  48.581  15.120  1.00 33.40           C  
ATOM   1423  C   ALA A 171      72.944  49.646  14.041  1.00 33.21           C  
ATOM   1424  O   ALA A 171      72.954  49.346  12.850  1.00 32.80           O  
ATOM   1425  CB  ALA A 171      71.805  48.246  15.789  1.00 33.06           C  
ATOM   1426  N   GLU A 172      72.772  50.894  14.467  1.00 33.45           N  
ATOM   1427  CA  GLU A 172      72.577  51.999  13.533  1.00 33.93           C  
ATOM   1428  C   GLU A 172      73.726  52.141  12.539  1.00 33.33           C  
ATOM   1429  O   GLU A 172      73.499  52.424  11.368  1.00 33.36           O  
ATOM   1430  CB  GLU A 172      72.421  53.327  14.284  1.00 35.21           C  
ATOM   1431  CG  GLU A 172      71.184  53.442  15.164  1.00 37.13           C  
ATOM   1432  CD  GLU A 172      69.886  53.309  14.391  1.00 38.54           C  
ATOM   1433  OE1 GLU A 172      69.677  54.048  13.407  1.00 39.80           O  
ATOM   1434  OE2 GLU A 172      69.064  52.462  14.777  1.00 39.94           O1-
ATOM   1435  N   THR A 173      74.957  51.954  13.006  1.00 32.89           N  
ATOM   1436  CA  THR A 173      76.116  52.093  12.129  1.00 32.74           C  
ATOM   1437  C   THR A 173      76.335  50.891  11.221  1.00 32.08           C  
ATOM   1438  O   THR A 173      77.104  50.963  10.267  1.00 31.77           O  
ATOM   1439  CB  THR A 173      77.407  52.346  12.937  1.00 32.79           C  
ATOM   1440  CG2 THR A 173      77.216  53.527  13.866  1.00 33.38           C  
ATOM   1441  OG1 THR A 173      77.732  51.184  13.708  1.00 33.91           O  
ATOM   1442  N   LEU A 174      75.663  49.785  11.520  1.00 31.55           N  
ATOM   1443  CA  LEU A 174      75.793  48.580  10.708  1.00 30.70           C  
ATOM   1444  C   LEU A 174      74.829  48.605   9.521  1.00 30.34           C  
ATOM   1445  O   LEU A 174      75.047  47.918   8.526  1.00 30.16           O  
ATOM   1446  CB  LEU A 174      75.521  47.335  11.555  1.00 30.34           C  
ATOM   1447  CG  LEU A 174      76.524  47.021  12.664  1.00 30.23           C  
ATOM   1448  CD1 LEU A 174      75.972  45.929  13.567  1.00 29.55           C  
ATOM   1449  CD2 LEU A 174      77.849  46.594  12.042  1.00 29.65           C  
ATOM   1450  N   VAL A 175      73.763  49.392   9.626  1.00 30.02           N  
ATOM   1451  CA  VAL A 175      72.784  49.473   8.543  1.00 30.07           C  
ATOM   1452  C   VAL A 175      73.401  50.105   7.295  1.00 29.90           C  
ATOM   1453  O   VAL A 175      73.819  51.257   7.315  1.00 29.68           O  
ATOM   1454  CB  VAL A 175      71.553  50.296   8.959  1.00 30.03           C  
ATOM   1455  CG1 VAL A 175      70.585  50.401   7.792  1.00 30.16           C  
ATOM   1456  CG2 VAL A 175      70.871  49.645  10.160  1.00 29.75           C  
ATOM   1457  N   PRO A 176      73.463  49.351   6.189  1.00 29.93           N  
ATOM   1458  CA  PRO A 176      74.038  49.867   4.944  1.00 29.83           C  
ATOM   1459  C   PRO A 176      73.086  50.807   4.212  1.00 29.83           C  
ATOM   1460  O   PRO A 176      71.910  50.490   4.018  1.00 30.11           O  
ATOM   1461  CB  PRO A 176      74.329  48.597   4.157  1.00 29.95           C  
ATOM   1462  CG  PRO A 176      73.187  47.710   4.553  1.00 30.48           C  
ATOM   1463  CD  PRO A 176      73.073  47.936   6.048  1.00 29.74           C  
ATOM   1464  N   GLY A 177      73.593  51.968   3.810  1.00 29.31           N  
ATOM   1465  CA  GLY A 177      72.756  52.917   3.102  1.00 28.52           C  
ATOM   1466  C   GLY A 177      72.237  52.343   1.799  1.00 27.97           C  
ATOM   1467  O   GLY A 177      72.972  51.675   1.079  1.00 27.79           O  
ATOM   1468  N   GLY A 178      70.967  52.599   1.497  1.00 27.84           N  
ATOM   1469  CA  GLY A 178      70.384  52.095   0.269  1.00 27.60           C  
ATOM   1470  C   GLY A 178      69.942  50.644   0.338  1.00 27.70           C  
ATOM   1471  O   GLY A 178      69.313  50.140  -0.591  1.00 27.28           O  
ATOM   1472  N   LYS A 179      70.273  49.962   1.430  1.00 28.07           N  
ATOM   1473  CA  LYS A 179      69.894  48.563   1.588  1.00 28.31           C  
ATOM   1474  C   LYS A 179      69.454  48.242   3.007  1.00 28.25           C  
ATOM   1475  O   LYS A 179      69.715  47.153   3.513  1.00 28.11           O  
ATOM   1476  CB  LYS A 179      71.056  47.647   1.208  1.00 29.20           C  
ATOM   1477  CG  LYS A 179      71.252  47.458  -0.285  1.00 30.85           C  
ATOM   1478  CD  LYS A 179      72.260  46.352  -0.536  1.00 32.51           C  
ATOM   1479  CE  LYS A 179      72.324  45.960  -1.997  1.00 33.21           C  
ATOM   1480  NZ  LYS A 179      73.259  44.815  -2.192  1.00 34.36           N1+
ATOM   1481  N   CYS A 180      68.777  49.195   3.633  0.50 28.14           N  
ATOM   1483  CA  CYS A 180      68.292  49.037   4.997  0.50 28.30           C  
ATOM   1485  C   CYS A 180      67.309  47.871   5.116  0.50 27.94           C  
ATOM   1487  O   CYS A 180      67.350  47.106   6.078  0.50 27.99           O  
ATOM   1489  CB  CYS A 180      67.619  50.335   5.441  0.50 28.58           C  
ATOM   1491  SG  CYS A 180      67.158  50.395   7.173  0.50 30.22           S  
ATOM   1493  N   ARG A 181      66.430  47.744   4.130  1.00 27.89           N  
ATOM   1494  CA  ARG A 181      65.424  46.685   4.102  1.00 27.22           C  
ATOM   1495  C   ARG A 181      66.092  45.312   4.007  1.00 26.28           C  
ATOM   1496  O   ARG A 181      65.741  44.379   4.735  1.00 25.17           O  
ATOM   1497  CB  ARG A 181      64.501  46.915   2.901  1.00 28.96           C  
ATOM   1498  CG  ARG A 181      63.252  46.054   2.861  1.00 31.38           C  
ATOM   1499  CD  ARG A 181      63.549  44.639   2.415  1.00 33.22           C  
ATOM   1500  NE  ARG A 181      62.898  44.325   1.145  1.00 35.84           N  
ATOM   1501  CZ  ARG A 181      63.392  44.631  -0.050  1.00 36.61           C  
ATOM   1502  NH1 ARG A 181      64.555  45.260  -0.155  1.00 37.17           N1+
ATOM   1503  NH2 ARG A 181      62.721  44.301  -1.142  1.00 37.50           N  
ATOM   1504  N   ASP A 182      67.047  45.203   3.087  1.00 25.22           N  
ATOM   1505  CA  ASP A 182      67.806  43.981   2.860  1.00 24.60           C  
ATOM   1506  C   ASP A 182      68.493  43.540   4.149  1.00 23.81           C  
ATOM   1507  O   ASP A 182      68.531  42.356   4.470  1.00 23.32           O  
ATOM   1508  CB  ASP A 182      68.889  44.230   1.803  1.00 25.58           C  
ATOM   1509  CG  ASP A 182      68.320  44.528   0.424  1.00 26.04           C  
ATOM   1510  OD1 ASP A 182      67.223  45.116   0.337  1.00 26.67           O  
ATOM   1511  OD2 ASP A 182      68.990  44.180  -0.575  1.00 25.88           O1-
ATOM   1512  N   PHE A 183      69.047  44.513   4.866  1.00 22.85           N  
ATOM   1513  CA  PHE A 183      69.769  44.262   6.111  1.00 22.73           C  
ATOM   1514  C   PHE A 183      68.862  43.870   7.278  1.00 22.31           C  
ATOM   1515  O   PHE A 183      69.051  42.827   7.889  1.00 22.08           O  
ATOM   1516  CB  PHE A 183      70.570  45.505   6.509  1.00 22.61           C  
ATOM   1517  CG  PHE A 183      71.371  45.326   7.767  1.00 23.40           C  
ATOM   1518  CD1 PHE A 183      72.500  44.517   7.778  1.00 23.53           C  
ATOM   1519  CD2 PHE A 183      70.983  45.944   8.945  1.00 23.69           C  
ATOM   1520  CE1 PHE A 183      73.235  44.327   8.949  1.00 23.63           C  
ATOM   1521  CE2 PHE A 183      71.709  45.760  10.123  1.00 23.80           C  
ATOM   1522  CZ  PHE A 183      72.836  44.952  10.122  1.00 23.90           C  
ATOM   1523  N   ASN A 184      67.891  44.722   7.595  1.00 21.87           N  
ATOM   1524  CA  ASN A 184      66.980  44.446   8.694  1.00 21.80           C  
ATOM   1525  C   ASN A 184      66.236  43.127   8.517  1.00 21.02           C  
ATOM   1526  O   ASN A 184      66.193  42.317   9.443  1.00 20.42           O  
ATOM   1527  CB  ASN A 184      65.979  45.590   8.863  1.00 21.94           C  
ATOM   1528  CG  ASN A 184      66.574  46.773   9.591  1.00 22.34           C  
ATOM   1529  ND2 ASN A 184      66.369  47.974   9.060  1.00 22.60           N  
ATOM   1530  OD1 ASN A 184      67.199  46.608  10.630  1.00 23.67           O  
ATOM   1531  N   LEU A 185      65.667  42.904   7.333  1.00 20.60           N  
ATOM   1532  CA  LEU A 185      64.932  41.659   7.075  1.00 20.63           C  
ATOM   1533  C   LEU A 185      65.859  40.457   6.925  1.00 20.11           C  
ATOM   1534  O   LEU A 185      65.517  39.344   7.327  1.00 19.81           O  
ATOM   1535  CB  LEU A 185      64.051  41.799   5.829  1.00 20.38           C  
ATOM   1536  CG  LEU A 185      62.979  42.889   5.918  1.00 20.67           C  
ATOM   1537  CD1 LEU A 185      62.021  42.755   4.734  1.00 21.10           C  
ATOM   1538  CD2 LEU A 185      62.212  42.772   7.236  1.00 20.95           C  
ATOM   1539  N   GLY A 186      67.029  40.674   6.334  1.00 19.65           N  
ATOM   1540  CA  GLY A 186      67.969  39.578   6.202  1.00 19.07           C  
ATOM   1541  C   GLY A 186      68.430  39.142   7.591  1.00 18.97           C  
ATOM   1542  O   GLY A 186      68.610  37.954   7.858  1.00 18.15           O  
ATOM   1543  N   LEU A 187      68.613  40.106   8.488  1.00 18.97           N  
ATOM   1544  CA  LEU A 187      69.067  39.790   9.841  1.00 19.93           C  
ATOM   1545  C   LEU A 187      67.957  39.109  10.630  1.00 20.20           C  
ATOM   1546  O   LEU A 187      68.206  38.216  11.432  1.00 20.00           O  
ATOM   1547  CB  LEU A 187      69.518  41.061  10.561  1.00 21.06           C  
ATOM   1548  CG  LEU A 187      69.999  40.869  12.003  1.00 22.13           C  
ATOM   1549  CD1 LEU A 187      71.069  39.798  12.078  1.00 22.52           C  
ATOM   1550  CD2 LEU A 187      70.548  42.177  12.504  1.00 22.86           C  
ATOM   1551  N   MET A 188      66.724  39.536  10.403  1.00 20.61           N  
ATOM   1552  CA  MET A 188      65.603  38.921  11.088  1.00 21.04           C  
ATOM   1553  C   MET A 188      65.573  37.435  10.725  1.00 20.35           C  
ATOM   1554  O   MET A 188      65.438  36.576  11.598  1.00 19.51           O  
ATOM   1555  CB  MET A 188      64.293  39.569  10.656  1.00 22.42           C  
ATOM   1556  CG  MET A 188      63.083  38.943  11.309  1.00 25.55           C  
ATOM   1557  SD  MET A 188      61.567  39.405  10.454  1.00 28.75           S  
ATOM   1558  CE  MET A 188      61.615  41.175  10.672  1.00 26.58           C  
ATOM   1559  N   ASP A 189      65.717  37.148   9.432  1.00 19.84           N  
ATOM   1560  CA  ASP A 189      65.697  35.775   8.921  1.00 19.60           C  
ATOM   1561  C   ASP A 189      66.909  34.963   9.382  1.00 20.05           C  
ATOM   1562  O   ASP A 189      66.792  33.783   9.751  1.00 19.55           O  
ATOM   1563  CB  ASP A 189      65.650  35.791   7.389  1.00 19.76           C  
ATOM   1564  CG  ASP A 189      64.321  36.303   6.843  1.00 19.86           C  
ATOM   1565  OD1 ASP A 189      64.197  36.415   5.603  1.00 20.36           O  
ATOM   1566  OD2 ASP A 189      63.405  36.583   7.645  1.00 19.11           O1-
ATOM   1567  N   PHE A 190      68.073  35.598   9.353  1.00 19.79           N  
ATOM   1568  CA  PHE A 190      69.305  34.942   9.769  1.00 20.81           C  
ATOM   1569  C   PHE A 190      69.225  34.537  11.246  1.00 21.08           C  
ATOM   1570  O   PHE A 190      69.577  33.418  11.616  1.00 20.48           O  
ATOM   1571  CB  PHE A 190      70.483  35.894   9.564  1.00 21.27           C  
ATOM   1572  CG  PHE A 190      71.794  35.347  10.039  1.00 21.71           C  
ATOM   1573  CD1 PHE A 190      72.516  34.454   9.253  1.00 21.95           C  
ATOM   1574  CD2 PHE A 190      72.314  35.732  11.273  1.00 22.20           C  
ATOM   1575  CE1 PHE A 190      73.738  33.954   9.685  1.00 22.36           C  
ATOM   1576  CE2 PHE A 190      73.537  35.237  11.716  1.00 22.74           C  
ATOM   1577  CZ  PHE A 190      74.252  34.343  10.915  1.00 22.17           C  
ATOM   1578  N   SER A 191      68.760  35.457  12.083  1.00 21.69           N  
ATOM   1579  CA  SER A 191      68.645  35.192  13.509  1.00 22.66           C  
ATOM   1580  C   SER A 191      67.710  34.025  13.798  1.00 23.51           C  
ATOM   1581  O   SER A 191      67.917  33.280  14.758  1.00 23.46           O  
ATOM   1582  CB  SER A 191      68.143  36.438  14.247  1.00 22.61           C  
ATOM   1583  OG  SER A 191      66.814  36.756  13.869  1.00 23.42           O  
ATOM   1584  N   ALA A 192      66.695  33.849  12.957  1.00 23.91           N  
ATOM   1585  CA  ALA A 192      65.729  32.775  13.165  1.00 24.57           C  
ATOM   1586  C   ALA A 192      66.142  31.436  12.572  1.00 24.68           C  
ATOM   1587  O   ALA A 192      65.883  30.375  13.157  1.00 24.94           O  
ATOM   1588  CB  ALA A 192      64.377  33.176  12.603  1.00 24.68           C  
ATOM   1589  N   ILE A 193      66.786  31.485  11.415  1.00 24.55           N  
ATOM   1590  CA  ILE A 193      67.188  30.277  10.720  1.00 24.43           C  
ATOM   1591  C   ILE A 193      68.574  29.762  11.092  1.00 24.94           C  
ATOM   1592  O   ILE A 193      68.772  28.553  11.220  1.00 24.96           O  
ATOM   1593  CB  ILE A 193      67.118  30.492   9.191  1.00 24.24           C  
ATOM   1594  CG1 ILE A 193      65.693  30.891   8.797  1.00 24.53           C  
ATOM   1595  CG2 ILE A 193      67.537  29.214   8.456  1.00 24.53           C  
ATOM   1596  CD1 ILE A 193      65.513  31.252   7.317  1.00 23.78           C  
ATOM   1597  N   ILE A 194      69.529  30.667  11.277  1.00 24.79           N  
ATOM   1598  CA  ILE A 194      70.884  30.246  11.607  1.00 24.72           C  
ATOM   1599  C   ILE A 194      71.273  30.452  13.068  1.00 24.44           C  
ATOM   1600  O   ILE A 194      71.399  29.488  13.820  1.00 24.26           O  
ATOM   1601  CB  ILE A 194      71.921  30.960  10.697  1.00 24.92           C  
ATOM   1602  CG1 ILE A 194      71.613  30.668   9.223  1.00 24.82           C  
ATOM   1603  CG2 ILE A 194      73.330  30.477  11.016  1.00 24.90           C  
ATOM   1604  CD1 ILE A 194      71.676  29.204   8.852  1.00 24.44           C  
ATOM   1605  N   CYS A 195      71.448  31.704  13.468  1.00 24.42           N  
ATOM   1606  CA  CYS A 195      71.855  32.031  14.833  1.00 24.84           C  
ATOM   1607  C   CYS A 195      70.634  32.009  15.763  1.00 24.96           C  
ATOM   1608  O   CYS A 195      70.287  33.017  16.370  1.00 24.09           O  
ATOM   1609  CB  CYS A 195      72.523  33.407  14.827  1.00 24.95           C  
ATOM   1610  SG  CYS A 195      73.582  33.771  16.259  1.00 25.63           S  
ATOM   1611  N   ALA A 196      70.010  30.834  15.859  1.00 25.88           N  
ATOM   1612  CA  ALA A 196      68.799  30.602  16.647  1.00 27.27           C  
ATOM   1613  C   ALA A 196      68.945  30.711  18.169  1.00 28.78           C  
ATOM   1614  O   ALA A 196      70.044  30.593  18.707  1.00 28.65           O  
ATOM   1615  CB  ALA A 196      68.216  29.233  16.271  1.00 26.54           C  
ATOM   1616  N   PRO A 197      67.822  30.931  18.883  1.00 30.57           N  
ATOM   1617  CA  PRO A 197      67.834  31.058  20.346  1.00 32.29           C  
ATOM   1618  C   PRO A 197      68.481  29.848  21.003  1.00 34.34           C  
ATOM   1619  O   PRO A 197      69.246  29.983  21.958  1.00 35.06           O  
ATOM   1620  CB  PRO A 197      66.353  31.166  20.701  1.00 31.88           C  
ATOM   1621  CG  PRO A 197      65.742  31.770  19.469  1.00 31.21           C  
ATOM   1622  CD  PRO A 197      66.445  31.022  18.368  1.00 30.74           C  
ATOM   1623  N   ARG A 198      68.167  28.672  20.467  1.00 36.46           N  
ATOM   1624  CA  ARG A 198      68.679  27.400  20.968  1.00 38.51           C  
ATOM   1625  C   ARG A 198      69.680  26.798  19.985  1.00 39.43           C  
ATOM   1626  O   ARG A 198      69.350  26.545  18.819  1.00 40.13           O  
ATOM   1627  CB  ARG A 198      67.513  26.428  21.163  1.00 39.52           C  
ATOM   1628  CG  ARG A 198      67.889  25.008  21.575  1.00 41.15           C  
ATOM   1629  CD  ARG A 198      66.768  24.038  21.201  1.00 42.25           C  
ATOM   1630  NE  ARG A 198      66.958  22.699  21.754  1.00 43.65           N  
ATOM   1631  CZ  ARG A 198      66.256  21.627  21.388  1.00 43.90           C  
ATOM   1632  NH1 ARG A 198      65.313  21.727  20.459  1.00 43.58           N1+
ATOM   1633  NH2 ARG A 198      66.488  20.452  21.963  1.00 44.29           N  
ATOM   1634  N   LYS A 199      70.902  26.576  20.457  1.00 39.59           N  
ATOM   1635  CA  LYS A 199      71.952  25.986  19.637  1.00 39.67           C  
ATOM   1636  C   LYS A 199      72.085  26.596  18.243  1.00 39.06           C  
ATOM   1637  O   LYS A 199      71.603  26.025  17.262  1.00 39.15           O  
ATOM   1638  CB  LYS A 199      71.714  24.480  19.491  1.00 40.44           C  
ATOM   1639  CG  LYS A 199      71.644  23.715  20.803  1.00 41.90           C  
ATOM   1640  CD  LYS A 199      71.330  22.243  20.570  1.00 42.46           C  
ATOM   1641  CE  LYS A 199      69.997  22.056  19.860  1.00 43.27           C  
ATOM   1642  NZ  LYS A 199      69.688  20.613  19.641  1.00 43.69           N1+
ATOM   1643  N   PRO A 200      72.757  27.754  18.130  1.00 38.28           N  
ATOM   1644  CA  PRO A 200      72.898  28.348  16.795  1.00 37.47           C  
ATOM   1645  C   PRO A 200      73.507  27.321  15.838  1.00 37.15           C  
ATOM   1646  O   PRO A 200      74.255  26.439  16.267  1.00 36.94           O  
ATOM   1647  CB  PRO A 200      73.817  29.540  17.044  1.00 37.41           C  
ATOM   1648  CG  PRO A 200      74.645  29.091  18.219  1.00 37.92           C  
ATOM   1649  CD  PRO A 200      73.616  28.440  19.110  1.00 37.91           C  
ATOM   1650  N   LYS A 201      73.171  27.420  14.554  1.00 36.27           N  
ATOM   1651  CA  LYS A 201      73.690  26.487  13.560  1.00 35.77           C  
ATOM   1652  C   LYS A 201      74.978  27.033  12.958  1.00 34.95           C  
ATOM   1653  O   LYS A 201      75.063  27.289  11.753  1.00 34.13           O  
ATOM   1654  CB  LYS A 201      72.645  26.251  12.467  1.00 36.56           C  
ATOM   1655  CG  LYS A 201      71.376  25.589  12.979  1.00 37.92           C  
ATOM   1656  CD  LYS A 201      70.460  25.174  11.841  1.00 38.81           C  
ATOM   1657  CE  LYS A 201      69.311  24.314  12.354  1.00 39.77           C  
ATOM   1658  NZ  LYS A 201      68.539  23.688  11.240  1.00 40.59           N1+
ATOM   1659  N   CYS A 202      75.977  27.193  13.822  1.00 34.07           N  
ATOM   1660  CA  CYS A 202      77.279  27.735  13.457  1.00 33.87           C  
ATOM   1661  C   CYS A 202      77.998  27.061  12.293  1.00 34.32           C  
ATOM   1662  O   CYS A 202      78.793  27.702  11.609  1.00 34.32           O  
ATOM   1663  CB  CYS A 202      78.194  27.734  14.683  1.00 32.78           C  
ATOM   1664  SG  CYS A 202      77.541  28.690  16.092  1.00 31.38           S  
ATOM   1665  N   GLU A 203      77.731  25.781  12.065  1.00 34.99           N  
ATOM   1666  CA  GLU A 203      78.389  25.066  10.972  1.00 35.87           C  
ATOM   1667  C   GLU A 203      77.866  25.513   9.608  1.00 35.82           C  
ATOM   1668  O   GLU A 203      78.476  25.227   8.571  1.00 35.80           O  
ATOM   1669  CB  GLU A 203      78.194  23.559  11.136  1.00 37.06           C  
ATOM   1670  CG  GLU A 203      78.830  23.000  12.401  1.00 39.61           C  
ATOM   1671  CD  GLU A 203      80.338  23.196  12.436  1.00 41.26           C  
ATOM   1672  OE1 GLU A 203      81.030  22.660  11.543  1.00 42.79           O  
ATOM   1673  OE2 GLU A 203      80.835  23.884  13.356  1.00 42.22           O1-
ATOM   1674  N   LYS A 204      76.737  26.217   9.619  1.00 35.11           N  
ATOM   1675  CA  LYS A 204      76.121  26.720   8.398  1.00 34.72           C  
ATOM   1676  C   LYS A 204      76.301  28.229   8.308  1.00 34.23           C  
ATOM   1677  O   LYS A 204      75.908  28.846   7.325  1.00 34.49           O  
ATOM   1678  CB  LYS A 204      74.623  26.414   8.389  1.00 35.71           C  
ATOM   1679  CG  LYS A 204      74.260  24.943   8.437  1.00 36.53           C  
ATOM   1680  CD  LYS A 204      72.752  24.798   8.491  1.00 37.70           C  
ATOM   1681  CE  LYS A 204      72.323  23.352   8.368  1.00 38.62           C  
ATOM   1682  NZ  LYS A 204      70.837  23.246   8.314  1.00 39.61           N1+
ATOM   1683  N   CYS A 205      76.896  28.819   9.339  1.00 33.40           N  
ATOM   1684  CA  CYS A 205      77.105  30.260   9.385  1.00 32.77           C  
ATOM   1685  C   CYS A 205      78.327  30.708   8.589  1.00 33.17           C  
ATOM   1686  O   CYS A 205      79.402  30.116   8.701  1.00 33.15           O  
ATOM   1687  CB  CYS A 205      77.240  30.712  10.837  1.00 31.12           C  
ATOM   1688  SG  CYS A 205      77.511  32.493  11.036  1.00 30.30           S  
ATOM   1689  N   GLY A 206      78.160  31.773   7.805  1.00 33.14           N  
ATOM   1690  CA  GLY A 206      79.256  32.272   6.988  1.00 33.26           C  
ATOM   1691  C   GLY A 206      80.260  33.191   7.664  1.00 33.36           C  
ATOM   1692  O   GLY A 206      81.285  33.532   7.067  1.00 33.46           O  
ATOM   1693  N   MET A 207      79.987  33.599   8.898  1.00 33.13           N  
ATOM   1694  CA  MET A 207      80.903  34.492   9.603  1.00 33.16           C  
ATOM   1695  C   MET A 207      81.436  33.909  10.913  1.00 33.48           C  
ATOM   1696  O   MET A 207      81.896  34.643  11.791  1.00 33.36           O  
ATOM   1697  CB  MET A 207      80.216  35.838   9.860  1.00 32.95           C  
ATOM   1698  CG  MET A 207      78.870  35.745  10.569  1.00 32.97           C  
ATOM   1699  SD  MET A 207      78.070  37.354  10.658  1.00 33.36           S  
ATOM   1700  CE  MET A 207      76.605  36.987  11.636  1.00 33.07           C  
ATOM   1701  N   SER A 208      81.394  32.588  11.034  1.00 33.90           N  
ATOM   1702  CA  SER A 208      81.869  31.922  12.240  1.00 34.89           C  
ATOM   1703  C   SER A 208      83.345  32.197  12.540  1.00 35.65           C  
ATOM   1704  O   SER A 208      83.766  32.144  13.694  1.00 35.57           O  
ATOM   1705  CB  SER A 208      81.641  30.415  12.124  1.00 35.10           C  
ATOM   1706  OG  SER A 208      82.291  29.878  10.986  1.00 34.78           O  
ATOM   1707  N   LYS A 209      84.120  32.502  11.504  1.00 36.31           N  
ATOM   1708  CA  LYS A 209      85.548  32.771  11.655  1.00 37.13           C  
ATOM   1709  C   LYS A 209      85.856  33.991  12.520  1.00 37.28           C  
ATOM   1710  O   LYS A 209      86.878  34.023  13.207  1.00 37.35           O  
ATOM   1711  CB  LYS A 209      86.194  32.959  10.279  1.00 37.80           C  
ATOM   1712  CG  LYS A 209      86.093  31.744   9.378  1.00 39.38           C  
ATOM   1713  CD  LYS A 209      86.999  30.619   9.851  1.00 40.73           C  
ATOM   1714  CE  LYS A 209      88.465  30.958   9.606  1.00 41.36           C  
ATOM   1715  NZ  LYS A 209      88.722  31.189   8.152  1.00 41.97           N1+
ATOM   1716  N   LEU A 210      84.981  34.991  12.483  1.00 37.22           N  
ATOM   1717  CA  LEU A 210      85.189  36.208  13.264  1.00 37.18           C  
ATOM   1718  C   LEU A 210      84.267  36.307  14.477  1.00 36.97           C  
ATOM   1719  O   LEU A 210      84.403  37.216  15.296  1.00 37.13           O  
ATOM   1720  CB  LEU A 210      84.984  37.440  12.378  1.00 37.57           C  
ATOM   1721  CG  LEU A 210      85.857  37.567  11.125  1.00 37.80           C  
ATOM   1722  CD1 LEU A 210      85.442  38.799  10.353  1.00 37.95           C  
ATOM   1723  CD2 LEU A 210      87.323  37.654  11.510  1.00 38.02           C  
ATOM   1724  N   CYS A 211      83.334  35.372  14.595  1.00 36.67           N  
ATOM   1725  CA  CYS A 211      82.386  35.382  15.703  1.00 36.58           C  
ATOM   1726  C   CYS A 211      82.969  35.071  17.082  1.00 37.79           C  
ATOM   1727  O   CYS A 211      83.555  34.013  17.303  1.00 37.70           O  
ATOM   1728  CB  CYS A 211      81.244  34.413  15.430  1.00 34.29           C  
ATOM   1729  SG  CYS A 211      80.145  34.239  16.865  1.00 31.50           S  
ATOM   1730  N   SER A 212      82.768  36.000  18.012  1.00 39.33           N  
ATOM   1731  CA  SER A 212      83.248  35.863  19.381  1.00 40.88           C  
ATOM   1732  C   SER A 212      82.713  34.589  20.034  1.00 41.94           C  
ATOM   1733  O   SER A 212      83.475  33.780  20.569  1.00 41.52           O  
ATOM   1734  CB  SER A 212      82.821  37.087  20.193  1.00 41.14           C  
ATOM   1735  OG  SER A 212      83.240  36.988  21.545  1.00 42.62           O  
ATOM   1736  N   TYR A 213      81.398  34.409  19.965  1.00 42.94           N  
ATOM   1737  CA  TYR A 213      80.735  33.249  20.548  1.00 44.04           C  
ATOM   1738  C   TYR A 213      81.254  31.910  20.015  1.00 45.21           C  
ATOM   1739  O   TYR A 213      81.311  30.919  20.748  1.00 45.24           O  
ATOM   1740  CB  TYR A 213      79.227  33.347  20.302  1.00 43.79           C  
ATOM   1741  CG  TYR A 213      78.441  32.134  20.737  1.00 43.77           C  
ATOM   1742  CD1 TYR A 213      77.848  32.073  21.997  1.00 43.80           C  
ATOM   1743  CD2 TYR A 213      78.286  31.046  19.881  1.00 43.90           C  
ATOM   1744  CE1 TYR A 213      77.114  30.954  22.390  1.00 44.03           C  
ATOM   1745  CE2 TYR A 213      77.561  29.927  20.262  1.00 44.06           C  
ATOM   1746  CZ  TYR A 213      76.975  29.885  21.513  1.00 44.18           C  
ATOM   1747  OH  TYR A 213      76.244  28.773  21.869  1.00 44.17           O  
ATOM   1748  N   TYR A 214      81.623  31.876  18.741  1.00 46.53           N  
ATOM   1749  CA  TYR A 214      82.114  30.643  18.134  1.00 48.21           C  
ATOM   1750  C   TYR A 214      83.468  30.238  18.707  1.00 49.26           C  
ATOM   1751  O   TYR A 214      83.889  29.088  18.573  1.00 49.20           O  
ATOM   1752  CB  TYR A 214      82.236  30.810  16.618  1.00 48.15           C  
ATOM   1753  CG  TYR A 214      82.456  29.509  15.881  1.00 48.40           C  
ATOM   1754  CD1 TYR A 214      83.471  29.386  14.933  1.00 48.66           C  
ATOM   1755  CD2 TYR A 214      81.642  28.405  16.122  1.00 48.66           C  
ATOM   1756  CE1 TYR A 214      83.670  28.194  14.243  1.00 48.96           C  
ATOM   1757  CE2 TYR A 214      81.830  27.208  15.437  1.00 49.09           C  
ATOM   1758  CZ  TYR A 214      82.846  27.111  14.498  1.00 49.19           C  
ATOM   1759  OH  TYR A 214      83.034  25.934  13.813  1.00 49.51           O  
ATOM   1760  N   GLU A 215      84.144  31.191  19.340  1.00 50.66           N  
ATOM   1761  CA  GLU A 215      85.454  30.942  19.934  1.00 52.16           C  
ATOM   1762  C   GLU A 215      85.342  30.235  21.274  1.00 52.91           C  
ATOM   1763  O   GLU A 215      86.246  29.499  21.671  1.00 53.05           O  
ATOM   1764  CB  GLU A 215      86.209  32.255  20.134  1.00 52.60           C  
ATOM   1765  CG  GLU A 215      86.568  32.976  18.855  1.00 53.51           C  
ATOM   1766  CD  GLU A 215      87.505  34.137  19.107  1.00 54.26           C  
ATOM   1767  OE1 GLU A 215      88.604  33.898  19.653  1.00 54.81           O  
ATOM   1768  OE2 GLU A 215      87.146  35.283  18.764  1.00 54.80           O1-
ATOM   1769  N   LYS A 216      84.235  30.468  21.973  1.00 53.65           N  
ATOM   1770  CA  LYS A 216      84.010  29.858  23.276  1.00 54.38           C  
ATOM   1771  C   LYS A 216      83.532  28.423  23.123  1.00 54.76           C  
ATOM   1772  O   LYS A 216      83.119  27.785  24.093  1.00 55.03           O  
ATOM   1773  CB  LYS A 216      82.984  30.671  24.067  1.00 54.51           C  
ATOM   1774  CG  LYS A 216      83.398  32.117  24.294  1.00 54.82           C  
ATOM   1775  CD  LYS A 216      82.385  32.862  25.146  1.00 55.06           C  
ATOM   1776  CE  LYS A 216      82.811  34.305  25.354  1.00 55.41           C  
ATOM   1777  NZ  LYS A 216      81.857  35.042  26.230  1.00 55.87           N1+
ATOM   1778  N   CYS A 217      83.595  27.923  21.893  1.00 55.24           N  
ATOM   1779  CA  CYS A 217      83.178  26.563  21.584  1.00 55.50           C  
ATOM   1780  C   CYS A 217      84.307  25.836  20.860  1.00 55.78           C  
ATOM   1781  O   CYS A 217      84.720  24.758  21.339  1.00 55.96           O  
ATOM   1782  CB  CYS A 217      81.924  26.587  20.717  1.00 55.64           C  
TER
ATOM   1783  N   ASP B   1      50.372  90.368 -13.002  1.00 56.22           N  
ATOM   1784  CA  ASP B   1      49.128  90.986 -13.542  1.00 56.33           C  
ATOM   1785  C   ASP B   1      47.911  90.433 -12.794  1.00 56.20           C  
ATOM   1786  O   ASP B   1      48.053  89.607 -11.889  1.00 56.44           O  
ATOM   1787  CB  ASP B   1      49.004  90.677 -15.037  1.00 56.61           C  
ATOM   1788  CG  ASP B   1      48.184  91.716 -15.784  1.00 57.09           C  
ATOM   1789  OD1 ASP B   1      47.057  92.026 -15.346  1.00 57.25           O  
ATOM   1790  OD2 ASP B   1      48.669  92.221 -16.820  1.00 57.48           O1-
ATOM   1791  N   ALA B   2      46.720  90.893 -13.170  1.00 55.76           N  
ATOM   1792  CA  ALA B   2      45.484  90.436 -12.538  1.00 55.28           C  
ATOM   1793  C   ALA B   2      45.273  88.940 -12.780  1.00 54.97           C  
ATOM   1794  O   ALA B   2      44.414  88.311 -12.155  1.00 55.02           O  
ATOM   1795  CB  ALA B   2      44.296  91.224 -13.081  1.00 55.27           C  
ATOM   1796  N   THR B   3      46.052  88.376 -13.698  1.00 54.20           N  
ATOM   1797  CA  THR B   3      45.952  86.955 -14.003  1.00 53.57           C  
ATOM   1798  C   THR B   3      46.391  86.176 -12.770  1.00 53.00           C  
ATOM   1799  O   THR B   3      46.212  84.961 -12.683  1.00 52.66           O  
ATOM   1800  CB  THR B   3      46.852  86.579 -15.197  1.00 53.80           C  
ATOM   1801  CG2 THR B   3      46.736  85.093 -15.507  1.00 53.78           C  
ATOM   1802  OG1 THR B   3      46.450  87.331 -16.351  1.00 54.12           O  
ATOM   1803  N   ASN B   4      46.964  86.899 -11.813  1.00 52.18           N  
ATOM   1804  CA  ASN B   4      47.431  86.306 -10.572  1.00 51.50           C  
ATOM   1805  C   ASN B   4      46.219  85.985  -9.700  1.00 50.96           C  
ATOM   1806  O   ASN B   4      46.165  84.935  -9.060  1.00 51.06           O  
ATOM   1807  CB  ASN B   4      48.356  87.284  -9.842  1.00 51.71           C  
ATOM   1808  CG  ASN B   4      49.531  86.593  -9.175  1.00 52.14           C  
ATOM   1809  ND2 ASN B   4      50.741  86.957  -9.589  1.00 52.43           N  
ATOM   1810  OD1 ASN B   4      49.358  85.743  -8.300  1.00 52.57           O  
ATOM   1811  N   LYS B   5      45.242  86.889  -9.683  1.00 49.97           N  
ATOM   1812  CA  LYS B   5      44.044  86.680  -8.880  1.00 49.17           C  
ATOM   1813  C   LYS B   5      43.145  85.622  -9.498  1.00 48.24           C  
ATOM   1814  O   LYS B   5      42.484  84.870  -8.785  1.00 48.05           O  
ATOM   1815  CB  LYS B   5      43.236  87.970  -8.731  1.00 49.45           C  
ATOM   1816  CG  LYS B   5      42.049  87.806  -7.787  1.00 49.65           C  
ATOM   1817  CD  LYS B   5      41.113  89.000  -7.816  1.00 50.14           C  
ATOM   1818  CE  LYS B   5      40.108  88.937  -6.667  1.00 50.48           C  
ATOM   1819  NZ  LYS B   5      39.324  87.666  -6.639  1.00 50.71           N1+
ATOM   1820  N   LYS B   6      43.108  85.581 -10.825  1.00 47.12           N  
ATOM   1821  CA  LYS B   6      42.279  84.606 -11.514  1.00 46.35           C  
ATOM   1822  C   LYS B   6      42.827  83.211 -11.233  1.00 45.65           C  
ATOM   1823  O   LYS B   6      42.062  82.272 -11.000  1.00 45.57           O  
ATOM   1824  CB  LYS B   6      42.266  84.881 -13.018  1.00 46.48           C  
ATOM   1825  CG  LYS B   6      41.159  84.153 -13.749  1.00 46.77           C  
ATOM   1826  CD  LYS B   6      41.149  84.484 -15.229  1.00 46.84           C  
ATOM   1827  CE  LYS B   6      40.072  83.699 -15.950  1.00 46.88           C  
ATOM   1828  NZ  LYS B   6      40.077  83.973 -17.408  1.00 47.18           N1+
ATOM   1829  N   ARG B   7      44.152  83.084 -11.244  1.00 44.70           N  
ATOM   1830  CA  ARG B   7      44.792  81.803 -10.966  1.00 44.11           C  
ATOM   1831  C   ARG B   7      44.597  81.433  -9.496  1.00 43.03           C  
ATOM   1832  O   ARG B   7      44.391  80.269  -9.165  1.00 42.84           O  
ATOM   1833  CB  ARG B   7      46.296  81.855 -11.258  1.00 44.83           C  
ATOM   1834  CG  ARG B   7      46.685  82.122 -12.707  1.00 46.42           C  
ATOM   1835  CD  ARG B   7      48.155  81.782 -12.924  1.00 47.60           C  
ATOM   1836  NE  ARG B   7      48.701  82.308 -14.173  1.00 49.22           N  
ATOM   1837  CZ  ARG B   7      48.157  82.133 -15.375  1.00 49.95           C  
ATOM   1838  NH1 ARG B   7      48.742  82.652 -16.447  1.00 50.31           N1+
ATOM   1839  NH2 ARG B   7      47.025  81.455 -15.509  1.00 50.44           N  
ATOM   1840  N   LYS B   8      44.670  82.429  -8.616  1.00 41.74           N  
ATOM   1841  CA  LYS B   8      44.513  82.189  -7.186  1.00 40.40           C  
ATOM   1842  C   LYS B   8      43.121  81.700  -6.834  1.00 38.65           C  
ATOM   1843  O   LYS B   8      42.967  80.804  -6.004  1.00 38.32           O  
ATOM   1844  CB  LYS B   8      44.847  83.454  -6.388  1.00 41.22           C  
ATOM   1845  CG  LYS B   8      46.336  83.779  -6.380  1.00 42.67           C  
ATOM   1846  CD  LYS B   8      46.650  85.035  -5.582  1.00 43.32           C  
ATOM   1847  CE  LYS B   8      48.153  85.297  -5.556  1.00 44.14           C  
ATOM   1848  NZ  LYS B   8      48.502  86.558  -4.841  1.00 44.54           N1+
ATOM   1849  N   VAL B   9      42.107  82.283  -7.462  1.00 36.84           N  
ATOM   1850  CA  VAL B   9      40.733  81.870  -7.199  1.00 35.15           C  
ATOM   1851  C   VAL B   9      40.506  80.449  -7.717  1.00 33.76           C  
ATOM   1852  O   VAL B   9      39.817  79.658  -7.078  1.00 33.61           O  
ATOM   1853  CB  VAL B   9      39.720  82.827  -7.863  1.00 35.36           C  
ATOM   1854  CG1 VAL B   9      38.300  82.298  -7.691  1.00 35.26           C  
ATOM   1855  CG2 VAL B   9      39.835  84.208  -7.237  1.00 35.40           C  
ATOM   1856  N   PHE B  10      41.091  80.125  -8.867  1.00 32.25           N  
ATOM   1857  CA  PHE B  10      40.945  78.784  -9.443  1.00 30.71           C  
ATOM   1858  C   PHE B  10      41.411  77.748  -8.417  1.00 30.03           C  
ATOM   1859  O   PHE B  10      40.660  76.852  -8.032  1.00 29.87           O  
ATOM   1860  CB  PHE B  10      41.792  78.646 -10.707  1.00 29.97           C  
ATOM   1861  CG  PHE B  10      41.608  77.335 -11.417  1.00 28.99           C  
ATOM   1862  CD1 PHE B  10      40.506  77.125 -12.236  1.00 28.32           C  
ATOM   1863  CD2 PHE B  10      42.528  76.304 -11.252  1.00 28.96           C  
ATOM   1864  CE1 PHE B  10      40.320  75.906 -12.882  1.00 28.37           C  
ATOM   1865  CE2 PHE B  10      42.351  75.077 -11.895  1.00 28.52           C  
ATOM   1866  CZ  PHE B  10      41.247  74.879 -12.709  1.00 28.48           C  
ATOM   1867  N   VAL B  11      42.656  77.889  -7.974  1.00 29.19           N  
ATOM   1868  CA  VAL B  11      43.229  76.974  -6.996  1.00 28.68           C  
ATOM   1869  C   VAL B  11      42.369  76.906  -5.730  1.00 28.52           C  
ATOM   1870  O   VAL B  11      42.040  75.821  -5.248  1.00 27.84           O  
ATOM   1871  CB  VAL B  11      44.671  77.405  -6.635  1.00 29.08           C  
ATOM   1872  CG1 VAL B  11      45.248  76.484  -5.565  1.00 29.63           C  
ATOM   1873  CG2 VAL B  11      45.542  77.365  -7.882  1.00 28.67           C  
ATOM   1874  N   SER B  12      41.990  78.069  -5.207  1.00 27.76           N  
ATOM   1875  CA  SER B  12      41.166  78.143  -4.005  1.00 27.39           C  
ATOM   1876  C   SER B  12      39.841  77.397  -4.164  1.00 26.66           C  
ATOM   1877  O   SER B  12      39.423  76.652  -3.273  1.00 26.60           O  
ATOM   1878  CB  SER B  12      40.891  79.608  -3.648  1.00 27.72           C  
ATOM   1879  OG  SER B  12      40.035  79.698  -2.522  1.00 28.65           O  
ATOM   1880  N   THR B  13      39.184  77.608  -5.299  1.00 25.99           N  
ATOM   1881  CA  THR B  13      37.906  76.965  -5.595  1.00 25.28           C  
ATOM   1882  C   THR B  13      38.047  75.441  -5.567  1.00 24.66           C  
ATOM   1883  O   THR B  13      37.243  74.742  -4.939  1.00 24.11           O  
ATOM   1884  CB  THR B  13      37.394  77.388  -7.001  1.00 26.10           C  
ATOM   1885  CG2 THR B  13      36.031  76.757  -7.303  1.00 25.75           C  
ATOM   1886  OG1 THR B  13      37.279  78.815  -7.060  1.00 26.36           O  
ATOM   1887  N   ILE B  14      39.069  74.939  -6.256  1.00 24.15           N  
ATOM   1888  CA  ILE B  14      39.336  73.506  -6.342  1.00 23.82           C  
ATOM   1889  C   ILE B  14      39.708  72.879  -4.998  1.00 24.04           C  
ATOM   1890  O   ILE B  14      39.215  71.803  -4.655  1.00 22.89           O  
ATOM   1891  CB  ILE B  14      40.489  73.204  -7.339  1.00 24.02           C  
ATOM   1892  CG1 ILE B  14      40.129  73.725  -8.736  1.00 23.46           C  
ATOM   1893  CG2 ILE B  14      40.764  71.695  -7.382  1.00 23.87           C  
ATOM   1894  CD1 ILE B  14      38.855  73.132  -9.317  1.00 23.45           C  
ATOM   1895  N   LEU B  15      40.584  73.544  -4.247  1.00 23.90           N  
ATOM   1896  CA  LEU B  15      41.010  73.014  -2.954  1.00 23.78           C  
ATOM   1897  C   LEU B  15      39.831  72.896  -1.995  1.00 23.60           C  
ATOM   1898  O   LEU B  15      39.753  71.940  -1.225  1.00 23.35           O  
ATOM   1899  CB  LEU B  15      42.110  73.888  -2.343  1.00 23.45           C  
ATOM   1900  CG  LEU B  15      43.492  73.797  -3.000  1.00 23.54           C  
ATOM   1901  CD1 LEU B  15      44.481  74.689  -2.261  1.00 23.92           C  
ATOM   1902  CD2 LEU B  15      43.978  72.348  -2.969  1.00 23.49           C  
ATOM   1903  N   THR B  16      38.913  73.858  -2.055  1.00 23.85           N  
ATOM   1904  CA  THR B  16      37.730  73.844  -1.196  1.00 24.43           C  
ATOM   1905  C   THR B  16      36.802  72.705  -1.605  1.00 24.00           C  
ATOM   1906  O   THR B  16      36.216  72.038  -0.750  1.00 23.87           O  
ATOM   1907  CB  THR B  16      36.925  75.170  -1.280  1.00 24.74           C  
ATOM   1908  CG2 THR B  16      35.660  75.083  -0.439  1.00 24.79           C  
ATOM   1909  OG1 THR B  16      37.719  76.252  -0.786  1.00 26.58           O  
ATOM   1910  N   PHE B  17      36.685  72.476  -2.912  1.00 23.72           N  
ATOM   1911  CA  PHE B  17      35.817  71.421  -3.421  1.00 23.49           C  
ATOM   1912  C   PHE B  17      36.301  70.071  -2.905  1.00 23.69           C  
ATOM   1913  O   PHE B  17      35.505  69.189  -2.584  1.00 24.03           O  
ATOM   1914  CB  PHE B  17      35.797  71.441  -4.955  1.00 23.31           C  
ATOM   1915  CG  PHE B  17      34.587  70.777  -5.554  1.00 22.51           C  
ATOM   1916  CD1 PHE B  17      34.637  69.454  -5.977  1.00 21.83           C  
ATOM   1917  CD2 PHE B  17      33.389  71.472  -5.669  1.00 22.50           C  
ATOM   1918  CE1 PHE B  17      33.511  68.830  -6.506  1.00 21.73           C  
ATOM   1919  CE2 PHE B  17      32.256  70.861  -6.194  1.00 22.47           C  
ATOM   1920  CZ  PHE B  17      32.320  69.531  -6.615  1.00 22.38           C  
ATOM   1921  N   TRP B  18      37.614  69.920  -2.806  1.00 24.16           N  
ATOM   1922  CA  TRP B  18      38.191  68.682  -2.298  1.00 24.52           C  
ATOM   1923  C   TRP B  18      37.650  68.397  -0.892  1.00 25.10           C  
ATOM   1924  O   TRP B  18      37.479  67.238  -0.506  1.00 24.62           O  
ATOM   1925  CB  TRP B  18      39.715  68.803  -2.249  1.00 24.23           C  
ATOM   1926  CG  TRP B  18      40.374  67.715  -1.460  1.00 24.19           C  
ATOM   1927  CD1 TRP B  18      41.056  67.853  -0.283  1.00 24.38           C  
ATOM   1928  CD2 TRP B  18      40.392  66.321  -1.776  1.00 24.29           C  
ATOM   1929  CE2 TRP B  18      41.102  65.666  -0.743  1.00 25.03           C  
ATOM   1930  CE3 TRP B  18      39.874  65.557  -2.833  1.00 24.46           C  
ATOM   1931  NE1 TRP B  18      41.496  66.621   0.157  1.00 24.61           N  
ATOM   1932  CZ2 TRP B  18      41.307  64.279  -0.736  1.00 24.87           C  
ATOM   1933  CZ3 TRP B  18      40.079  64.178  -2.824  1.00 24.88           C  
ATOM   1934  CH2 TRP B  18      40.789  63.557  -1.781  1.00 24.85           C  
ATOM   1935  N   ASN B  19      37.383  69.460  -0.136  1.00 25.73           N  
ATOM   1936  CA  ASN B  19      36.873  69.327   1.222  1.00 27.22           C  
ATOM   1937  C   ASN B  19      35.359  69.402   1.376  1.00 27.56           C  
ATOM   1938  O   ASN B  19      34.839  69.046   2.427  1.00 28.64           O  
ATOM   1939  CB  ASN B  19      37.495  70.389   2.129  1.00 28.40           C  
ATOM   1940  CG  ASN B  19      38.915  70.062   2.515  1.00 29.38           C  
ATOM   1941  ND2 ASN B  19      39.078  69.044   3.348  1.00 30.47           N  
ATOM   1942  OD1 ASN B  19      39.858  70.711   2.067  1.00 31.26           O  
ATOM   1943  N   THR B  20      34.651  69.874   0.355  1.00 27.65           N  
ATOM   1944  CA  THR B  20      33.196  69.983   0.451  1.00 27.96           C  
ATOM   1945  C   THR B  20      32.432  68.913  -0.327  1.00 28.39           C  
ATOM   1946  O   THR B  20      31.387  68.465   0.124  1.00 28.59           O  
ATOM   1947  CB  THR B  20      32.681  71.363  -0.034  1.00 27.67           C  
ATOM   1948  CG2 THR B  20      33.300  72.493   0.770  1.00 27.91           C  
ATOM   1949  OG1 THR B  20      33.006  71.536  -1.417  1.00 28.37           O  
ATOM   1950  N   ASP B  21      32.946  68.502  -1.487  1.00 28.48           N  
ATOM   1951  CA  ASP B  21      32.249  67.502  -2.297  1.00 28.63           C  
ATOM   1952  C   ASP B  21      33.147  66.393  -2.833  1.00 28.25           C  
ATOM   1953  O   ASP B  21      33.068  66.012  -4.002  1.00 27.89           O  
ATOM   1954  CB  ASP B  21      31.531  68.188  -3.460  1.00 29.77           C  
ATOM   1955  CG  ASP B  21      30.545  69.237  -2.996  1.00 30.77           C  
ATOM   1956  OD1 ASP B  21      30.973  70.375  -2.704  1.00 31.25           O  
ATOM   1957  OD2 ASP B  21      29.339  68.921  -2.913  1.00 31.64           O1-
ATOM   1958  N   ARG B  22      33.985  65.872  -1.949  1.00 27.92           N  
ATOM   1959  CA  ARG B  22      34.932  64.807  -2.256  1.00 26.90           C  
ATOM   1960  C   ARG B  22      34.253  63.486  -2.633  1.00 26.53           C  
ATOM   1961  O   ARG B  22      33.368  63.023  -1.922  1.00 26.07           O  
ATOM   1962  CB  ARG B  22      35.817  64.589  -1.023  1.00 26.30           C  
ATOM   1963  CG  ARG B  22      36.877  63.517  -1.149  1.00 26.61           C  
ATOM   1964  CD  ARG B  22      37.631  63.334   0.168  1.00 25.68           C  
ATOM   1965  NE  ARG B  22      38.093  64.609   0.709  1.00 25.57           N  
ATOM   1966  CZ  ARG B  22      38.745  64.746   1.861  1.00 25.09           C  
ATOM   1967  NH1 ARG B  22      39.020  63.682   2.607  1.00 23.63           N1+
ATOM   1968  NH2 ARG B  22      39.121  65.955   2.267  1.00 24.58           N  
ATOM   1969  N   ARG B  23      34.663  62.882  -3.750  1.00 26.07           N  
ATOM   1970  CA  ARG B  23      34.117  61.585  -4.144  1.00 25.84           C  
ATOM   1971  C   ARG B  23      35.002  60.543  -3.460  1.00 26.20           C  
ATOM   1972  O   ARG B  23      36.081  60.877  -2.957  1.00 26.36           O  
ATOM   1973  CB  ARG B  23      34.158  61.393  -5.663  1.00 25.58           C  
ATOM   1974  CG  ARG B  23      33.104  62.205  -6.410  1.00 25.69           C  
ATOM   1975  CD  ARG B  23      33.003  61.776  -7.861  1.00 25.97           C  
ATOM   1976  NE  ARG B  23      34.268  61.947  -8.570  1.00 25.66           N  
ATOM   1977  CZ  ARG B  23      34.441  61.665  -9.853  1.00 25.75           C  
ATOM   1978  NH1 ARG B  23      33.425  61.200 -10.570  1.00 26.14           N1+
ATOM   1979  NH2 ARG B  23      35.624  61.835 -10.417  1.00 24.52           N  
ATOM   1980  N   ASP B  24      34.571  59.288  -3.452  1.00 25.86           N  
ATOM   1981  CA  ASP B  24      35.347  58.253  -2.780  1.00 26.55           C  
ATOM   1982  C   ASP B  24      35.584  57.014  -3.635  1.00 26.19           C  
ATOM   1983  O   ASP B  24      34.681  56.538  -4.318  1.00 26.17           O  
ATOM   1984  CB  ASP B  24      34.631  57.835  -1.491  1.00 27.61           C  
ATOM   1985  CG  ASP B  24      35.497  56.974  -0.589  1.00 28.70           C  
ATOM   1986  OD1 ASP B  24      34.939  56.120   0.124  1.00 30.75           O  
ATOM   1987  OD2 ASP B  24      36.729  57.155  -0.572  1.00 30.63           O1-
ATOM   1988  N   PHE B  25      36.815  56.513  -3.593  1.00 25.22           N  
ATOM   1989  CA  PHE B  25      37.218  55.309  -4.313  1.00 24.44           C  
ATOM   1990  C   PHE B  25      38.293  54.672  -3.444  1.00 23.92           C  
ATOM   1991  O   PHE B  25      39.087  55.376  -2.824  1.00 23.32           O  
ATOM   1992  CB  PHE B  25      37.802  55.648  -5.686  1.00 24.51           C  
ATOM   1993  CG  PHE B  25      36.859  56.406  -6.576  1.00 25.21           C  
ATOM   1994  CD1 PHE B  25      37.090  57.741  -6.872  1.00 25.10           C  
ATOM   1995  CD2 PHE B  25      35.747  55.781  -7.127  1.00 25.30           C  
ATOM   1996  CE1 PHE B  25      36.229  58.444  -7.708  1.00 26.20           C  
ATOM   1997  CE2 PHE B  25      34.879  56.479  -7.963  1.00 25.73           C  
ATOM   1998  CZ  PHE B  25      35.125  57.811  -8.252  1.00 25.83           C  
ATOM   1999  N   PRO B  26      38.334  53.334  -3.385  1.00 23.56           N  
ATOM   2000  CA  PRO B  26      39.328  52.631  -2.569  1.00 22.92           C  
ATOM   2001  C   PRO B  26      40.784  53.040  -2.777  1.00 22.56           C  
ATOM   2002  O   PRO B  26      41.543  53.157  -1.813  1.00 21.85           O  
ATOM   2003  CB  PRO B  26      39.068  51.157  -2.898  1.00 23.68           C  
ATOM   2004  CG  PRO B  26      38.415  51.195  -4.257  1.00 23.46           C  
ATOM   2005  CD  PRO B  26      37.495  52.379  -4.130  1.00 23.94           C  
ATOM   2006  N   TRP B  27      41.169  53.269  -4.029  1.00 21.91           N  
ATOM   2007  CA  TRP B  27      42.539  53.650  -4.343  1.00 21.41           C  
ATOM   2008  C   TRP B  27      42.905  55.042  -3.856  1.00 21.41           C  
ATOM   2009  O   TRP B  27      44.054  55.456  -3.975  1.00 21.36           O  
ATOM   2010  CB  TRP B  27      42.799  53.536  -5.845  1.00 21.14           C  
ATOM   2011  CG  TRP B  27      41.774  54.215  -6.702  1.00 20.43           C  
ATOM   2012  CD1 TRP B  27      41.760  55.524  -7.095  1.00 20.50           C  
ATOM   2013  CD2 TRP B  27      40.616  53.606  -7.284  1.00 20.00           C  
ATOM   2014  CE2 TRP B  27      39.945  54.606  -8.021  1.00 20.03           C  
ATOM   2015  CE3 TRP B  27      40.079  52.311  -7.252  1.00 19.44           C  
ATOM   2016  NE1 TRP B  27      40.666  55.766  -7.887  1.00 20.14           N  
ATOM   2017  CZ2 TRP B  27      38.764  54.351  -8.722  1.00 19.36           C  
ATOM   2018  CZ3 TRP B  27      38.905  52.056  -7.949  1.00 18.83           C  
ATOM   2019  CH2 TRP B  27      38.261  53.073  -8.674  1.00 19.52           C  
ATOM   2020  N   ARG B  28      41.935  55.768  -3.315  1.00 20.92           N  
ATOM   2021  CA  ARG B  28      42.237  57.086  -2.776  1.00 21.62           C  
ATOM   2022  C   ARG B  28      42.648  56.916  -1.315  1.00 22.04           C  
ATOM   2023  O   ARG B  28      42.903  57.894  -0.621  1.00 21.51           O  
ATOM   2024  CB  ARG B  28      41.021  58.008  -2.866  1.00 21.41           C  
ATOM   2025  CG  ARG B  28      40.739  58.488  -4.288  1.00 21.57           C  
ATOM   2026  CD  ARG B  28      39.588  59.467  -4.326  1.00 22.02           C  
ATOM   2027  NE  ARG B  28      39.505  60.108  -5.636  1.00 23.38           N  
ATOM   2028  CZ  ARG B  28      38.691  61.115  -5.924  1.00 22.85           C  
ATOM   2029  NH1 ARG B  28      37.883  61.604  -4.993  1.00 22.76           N1+
ATOM   2030  NH2 ARG B  28      38.689  61.632  -7.145  1.00 23.04           N  
ATOM   2031  N   HIS B  29      42.745  55.662  -0.875  1.00 22.23           N  
ATOM   2032  CA  HIS B  29      43.084  55.361   0.505  1.00 22.91           C  
ATOM   2033  C   HIS B  29      44.344  54.516   0.645  1.00 22.93           C  
ATOM   2034  O   HIS B  29      44.508  53.780   1.609  1.00 22.63           O  
ATOM   2035  CB  HIS B  29      41.901  54.669   1.164  1.00 23.57           C  
ATOM   2036  CG  HIS B  29      40.672  55.518   1.230  1.00 24.64           C  
ATOM   2037  CD2 HIS B  29      39.694  55.726   0.326  1.00 25.42           C  
ATOM   2038  ND1 HIS B  29      40.374  56.318   2.306  1.00 25.45           N  
ATOM   2039  CE1 HIS B  29      39.259  56.981   2.068  1.00 25.77           C  
ATOM   2040  NE2 HIS B  29      38.826  56.646   0.870  1.00 25.46           N  
ATOM   2041  N   THR B  30      45.240  54.623  -0.324  1.00 22.56           N  
ATOM   2042  CA  THR B  30      46.484  53.880  -0.267  1.00 22.51           C  
ATOM   2043  C   THR B  30      47.592  54.732  -0.844  1.00 23.09           C  
ATOM   2044  O   THR B  30      47.334  55.672  -1.615  1.00 22.73           O  
ATOM   2045  CB  THR B  30      46.407  52.563  -1.075  1.00 22.79           C  
ATOM   2046  CG2 THR B  30      46.099  52.847  -2.548  1.00 22.05           C  
ATOM   2047  OG1 THR B  30      47.656  51.872  -0.977  1.00 22.42           O  
ATOM   2048  N   ARG B  31      48.822  54.424  -0.442  1.00 23.43           N  
ATOM   2049  CA  ARG B  31      49.985  55.122  -0.951  1.00 23.57           C  
ATOM   2050  C   ARG B  31      50.990  54.127  -1.510  1.00 23.87           C  
ATOM   2051  O   ARG B  31      52.124  54.488  -1.821  1.00 24.09           O  
ATOM   2052  CB  ARG B  31      50.625  55.992   0.136  1.00 24.96           C  
ATOM   2053  CG  ARG B  31      49.895  57.326   0.354  1.00 25.72           C  
ATOM   2054  CD  ARG B  31      50.750  58.312   1.151  1.00 26.61           C  
ATOM   2055  NE  ARG B  31      50.781  58.005   2.580  1.00 27.22           N  
ATOM   2056  CZ  ARG B  31      51.664  58.512   3.436  1.00 27.33           C  
ATOM   2057  NH1 ARG B  31      51.613  58.187   4.720  1.00 26.57           N1+
ATOM   2058  NH2 ARG B  31      52.616  59.327   3.006  1.00 27.76           N  
ATOM   2059  N   ASP B  32      50.589  52.861  -1.630  1.00 23.19           N  
ATOM   2060  CA  ASP B  32      51.504  51.885  -2.202  1.00 22.45           C  
ATOM   2061  C   ASP B  32      51.622  52.247  -3.679  1.00 21.91           C  
ATOM   2062  O   ASP B  32      50.616  52.396  -4.376  1.00 21.16           O  
ATOM   2063  CB  ASP B  32      50.986  50.458  -2.064  1.00 22.35           C  
ATOM   2064  CG  ASP B  32      52.006  49.433  -2.533  1.00 23.53           C  
ATOM   2065  OD1 ASP B  32      51.678  48.607  -3.407  1.00 24.32           O  
ATOM   2066  OD2 ASP B  32      53.148  49.457  -2.026  1.00 23.63           O1-
ATOM   2067  N   PRO B  33      52.860  52.421  -4.166  1.00 21.15           N  
ATOM   2068  CA  PRO B  33      53.122  52.774  -5.564  1.00 20.37           C  
ATOM   2069  C   PRO B  33      52.575  51.747  -6.554  1.00 19.72           C  
ATOM   2070  O   PRO B  33      52.044  52.111  -7.601  1.00 19.36           O  
ATOM   2071  CB  PRO B  33      54.646  52.874  -5.609  1.00 20.69           C  
ATOM   2072  CG  PRO B  33      54.993  53.337  -4.224  1.00 20.65           C  
ATOM   2073  CD  PRO B  33      54.107  52.442  -3.381  1.00 21.33           C  
ATOM   2074  N   TYR B  34      52.710  50.467  -6.223  1.00 19.11           N  
ATOM   2075  CA  TYR B  34      52.218  49.398  -7.095  1.00 19.37           C  
ATOM   2076  C   TYR B  34      50.707  49.480  -7.289  1.00 19.03           C  
ATOM   2077  O   TYR B  34      50.213  49.410  -8.415  1.00 19.41           O  
ATOM   2078  CB  TYR B  34      52.604  48.022  -6.521  1.00 19.47           C  
ATOM   2079  CG  TYR B  34      51.764  46.863  -7.022  1.00 19.21           C  
ATOM   2080  CD1 TYR B  34      50.651  46.423  -6.300  1.00 19.64           C  
ATOM   2081  CD2 TYR B  34      52.075  46.210  -8.215  1.00 19.57           C  
ATOM   2082  CE1 TYR B  34      49.865  45.357  -6.750  1.00 19.55           C  
ATOM   2083  CE2 TYR B  34      51.295  45.141  -8.681  1.00 20.25           C  
ATOM   2084  CZ  TYR B  34      50.192  44.723  -7.939  1.00 20.17           C  
ATOM   2085  OH  TYR B  34      49.419  43.676  -8.380  1.00 19.89           O  
ATOM   2086  N   VAL B  35      49.978  49.628  -6.190  1.00 18.87           N  
ATOM   2087  CA  VAL B  35      48.521  49.706  -6.247  1.00 18.55           C  
ATOM   2088  C   VAL B  35      48.055  50.911  -7.050  1.00 18.36           C  
ATOM   2089  O   VAL B  35      47.168  50.792  -7.891  1.00 17.88           O  
ATOM   2090  CB  VAL B  35      47.901  49.780  -4.836  1.00 18.11           C  
ATOM   2091  CG1 VAL B  35      46.383  49.914  -4.944  1.00 18.58           C  
ATOM   2092  CG2 VAL B  35      48.255  48.511  -4.043  1.00 18.85           C  
ATOM   2093  N   ILE B  36      48.646  52.072  -6.786  0.50 18.40           N  
ATOM   2095  CA  ILE B  36      48.269  53.290  -7.499  0.50 18.63           C  
ATOM   2097  C   ILE B  36      48.521  53.157  -8.999  0.50 18.68           C  
ATOM   2099  O   ILE B  36      47.632  53.425  -9.807  0.50 18.93           O  
ATOM   2101  CB  ILE B  36      49.035  54.517  -6.942  0.50 18.72           C  
ATOM   2103  CG1 ILE B  36      48.602  54.768  -5.494  0.50 18.35           C  
ATOM   2105  CG2 ILE B  36      48.771  55.753  -7.814  0.50 18.04           C  
ATOM   2107  CD1 ILE B  36      49.285  55.939  -4.826  0.50 17.63           C  
ATOM   2109  N   LEU B  37      49.727  52.738  -9.371  1.00 19.21           N  
ATOM   2110  CA  LEU B  37      50.077  52.561 -10.784  1.00 19.05           C  
ATOM   2111  C   LEU B  37      49.187  51.539 -11.480  1.00 18.97           C  
ATOM   2112  O   LEU B  37      48.670  51.796 -12.568  1.00 19.19           O  
ATOM   2113  CB  LEU B  37      51.543  52.128 -10.924  1.00 19.31           C  
ATOM   2114  CG  LEU B  37      52.012  51.688 -12.319  1.00 20.04           C  
ATOM   2115  CD1 LEU B  37      51.841  52.828 -13.328  1.00 19.84           C  
ATOM   2116  CD2 LEU B  37      53.473  51.250 -12.244  1.00 19.30           C  
ATOM   2117  N   ILE B  38      49.012  50.378 -10.860  1.00 18.95           N  
ATOM   2118  CA  ILE B  38      48.184  49.339 -11.460  1.00 19.55           C  
ATOM   2119  C   ILE B  38      46.745  49.798 -11.583  1.00 19.32           C  
ATOM   2120  O   ILE B  38      46.108  49.567 -12.607  1.00 19.79           O  
ATOM   2121  CB  ILE B  38      48.227  48.016 -10.639  1.00 19.93           C  
ATOM   2122  CG1 ILE B  38      49.638  47.427 -10.695  1.00 20.16           C  
ATOM   2123  CG2 ILE B  38      47.220  47.007 -11.203  1.00 20.45           C  
ATOM   2124  CD1 ILE B  38      50.148  47.159 -12.099  1.00 20.16           C  
ATOM   2125  N   THR B  39      46.235  50.466 -10.551  1.00 19.63           N  
ATOM   2126  CA  THR B  39      44.857  50.948 -10.587  1.00 20.01           C  
ATOM   2127  C   THR B  39      44.667  51.954 -11.725  1.00 21.22           C  
ATOM   2128  O   THR B  39      43.661  51.908 -12.439  1.00 20.70           O  
ATOM   2129  CB  THR B  39      44.449  51.600  -9.250  1.00 20.09           C  
ATOM   2130  CG2 THR B  39      43.027  52.149  -9.334  1.00 20.55           C  
ATOM   2131  OG1 THR B  39      44.496  50.616  -8.206  1.00 20.74           O  
ATOM   2132  N   GLU B  40      45.631  52.854 -11.909  1.00 21.49           N  
ATOM   2133  CA  GLU B  40      45.524  53.836 -12.985  1.00 23.09           C  
ATOM   2134  C   GLU B  40      45.505  53.128 -14.337  1.00 23.15           C  
ATOM   2135  O   GLU B  40      44.832  53.566 -15.266  1.00 23.13           O  
ATOM   2136  CB  GLU B  40      46.684  54.840 -12.942  1.00 23.92           C  
ATOM   2137  CG  GLU B  40      46.616  55.845 -11.786  1.00 25.68           C  
ATOM   2138  CD  GLU B  40      45.285  56.583 -11.718  1.00 27.14           C  
ATOM   2139  OE1 GLU B  40      44.698  56.864 -12.784  1.00 27.46           O  
ATOM   2140  OE2 GLU B  40      44.825  56.896 -10.597  1.00 28.50           O1-
ATOM   2141  N   ILE B  41      46.235  52.026 -14.444  1.00 23.01           N  
ATOM   2142  CA  ILE B  41      46.267  51.274 -15.692  1.00 23.54           C  
ATOM   2143  C   ILE B  41      44.946  50.543 -15.932  1.00 23.33           C  
ATOM   2144  O   ILE B  41      44.450  50.506 -17.052  1.00 23.65           O  
ATOM   2145  CB  ILE B  41      47.445  50.274 -15.704  1.00 23.23           C  
ATOM   2146  CG1 ILE B  41      48.755  51.046 -15.926  1.00 23.73           C  
ATOM   2147  CG2 ILE B  41      47.254  49.235 -16.807  1.00 23.83           C  
ATOM   2148  CD1 ILE B  41      49.994  50.178 -15.904  1.00 22.67           C  
ATOM   2149  N   LEU B  42      44.375  49.974 -14.877  1.00 23.03           N  
ATOM   2150  CA  LEU B  42      43.106  49.266 -14.981  1.00 23.08           C  
ATOM   2151  C   LEU B  42      41.944  50.213 -15.316  1.00 23.36           C  
ATOM   2152  O   LEU B  42      40.976  49.805 -15.970  1.00 22.71           O  
ATOM   2153  CB  LEU B  42      42.793  48.529 -13.670  1.00 22.88           C  
ATOM   2154  CG  LEU B  42      43.727  47.403 -13.193  1.00 22.96           C  
ATOM   2155  CD1 LEU B  42      43.239  46.859 -11.847  1.00 22.19           C  
ATOM   2156  CD2 LEU B  42      43.771  46.289 -14.225  1.00 22.56           C  
ATOM   2157  N   LEU B  43      42.041  51.467 -14.869  1.00 23.28           N  
ATOM   2158  CA  LEU B  43      40.987  52.461 -15.104  1.00 23.97           C  
ATOM   2159  C   LEU B  43      40.828  52.883 -16.560  1.00 24.92           C  
ATOM   2160  O   LEU B  43      39.788  53.428 -16.956  1.00 25.40           O  
ATOM   2161  CB  LEU B  43      41.229  53.710 -14.243  1.00 23.44           C  
ATOM   2162  CG  LEU B  43      40.866  53.599 -12.757  1.00 23.06           C  
ATOM   2163  CD1 LEU B  43      41.352  54.836 -12.013  1.00 22.85           C  
ATOM   2164  CD2 LEU B  43      39.349  53.450 -12.607  1.00 22.59           C  
ATOM   2165  N   ARG B  44      41.854  52.642 -17.360  1.00 25.59           N  
ATOM   2166  CA  ARG B  44      41.803  53.011 -18.766  1.00 26.31           C  
ATOM   2167  C   ARG B  44      40.727  52.242 -19.510  1.00 26.42           C  
ATOM   2168  O   ARG B  44      40.571  51.036 -19.325  1.00 26.32           O  
ATOM   2169  CB  ARG B  44      43.151  52.740 -19.429  1.00 26.47           C  
ATOM   2170  CG  ARG B  44      44.278  53.529 -18.827  1.00 27.53           C  
ATOM   2171  CD  ARG B  44      45.595  53.159 -19.466  1.00 28.18           C  
ATOM   2172  NE  ARG B  44      46.676  53.986 -18.949  1.00 29.45           N  
ATOM   2173  CZ  ARG B  44      47.957  53.799 -19.244  1.00 29.56           C  
ATOM   2174  NH1 ARG B  44      48.888  54.602 -18.730  1.00 28.09           N1+
ATOM   2175  NH2 ARG B  44      48.299  52.800 -20.049  1.00 29.11           N  
ATOM   2176  N   ARG B  45      39.980  52.951 -20.349  1.00 27.05           N  
ATOM   2177  CA  ARG B  45      38.941  52.332 -21.164  1.00 27.90           C  
ATOM   2178  C   ARG B  45      37.790  51.702 -20.385  1.00 27.65           C  
ATOM   2179  O   ARG B  45      37.068  50.862 -20.912  1.00 28.27           O  
ATOM   2180  CB  ARG B  45      39.576  51.279 -22.072  1.00 29.54           C  
ATOM   2181  CG  ARG B  45      40.714  51.813 -22.939  1.00 32.33           C  
ATOM   2182  CD  ARG B  45      40.196  52.776 -23.991  1.00 35.03           C  
ATOM   2183  NE  ARG B  45      41.246  53.246 -24.893  1.00 37.84           N  
ATOM   2184  CZ  ARG B  45      42.132  54.191 -24.591  1.00 39.24           C  
ATOM   2185  NH1 ARG B  45      42.107  54.782 -23.400  1.00 40.07           N1+
ATOM   2186  NH2 ARG B  45      43.041  54.553 -25.488  1.00 40.51           N  
ATOM   2187  N   THR B  46      37.616  52.098 -19.133  1.00 26.89           N  
ATOM   2188  CA  THR B  46      36.519  51.563 -18.333  1.00 26.36           C  
ATOM   2189  C   THR B  46      36.079  52.634 -17.336  1.00 26.65           C  
ATOM   2190  O   THR B  46      36.425  53.812 -17.487  1.00 26.58           O  
ATOM   2191  CB  THR B  46      36.939  50.243 -17.605  1.00 26.41           C  
ATOM   2192  CG2 THR B  46      37.970  50.519 -16.520  1.00 25.21           C  
ATOM   2193  OG1 THR B  46      35.784  49.623 -17.014  1.00 26.27           O  
ATOM   2194  N   THR B  47      35.320  52.244 -16.321  1.00 26.35           N  
ATOM   2195  CA  THR B  47      34.855  53.215 -15.341  1.00 26.83           C  
ATOM   2196  C   THR B  47      35.342  52.892 -13.932  1.00 26.82           C  
ATOM   2197  O   THR B  47      35.649  51.741 -13.620  1.00 26.88           O  
ATOM   2198  CB  THR B  47      33.314  53.274 -15.313  1.00 27.53           C  
ATOM   2199  CG2 THR B  47      32.768  53.708 -16.659  1.00 27.68           C  
ATOM   2200  OG1 THR B  47      32.799  51.976 -14.993  1.00 28.23           O  
ATOM   2201  N   ALA B  48      35.399  53.918 -13.089  1.00 26.19           N  
ATOM   2202  CA  ALA B  48      35.834  53.774 -11.707  1.00 26.19           C  
ATOM   2203  C   ALA B  48      35.012  52.718 -10.994  1.00 26.38           C  
ATOM   2204  O   ALA B  48      35.531  51.961 -10.164  1.00 26.34           O  
ATOM   2205  CB  ALA B  48      35.702  55.097 -10.984  1.00 26.36           C  
ATOM   2206  N   GLY B  49      33.721  52.681 -11.310  1.00 25.91           N  
ATOM   2207  CA  GLY B  49      32.840  51.710 -10.699  1.00 25.72           C  
ATOM   2208  C   GLY B  49      33.248  50.289 -11.020  1.00 25.67           C  
ATOM   2209  O   GLY B  49      33.181  49.417 -10.152  1.00 26.10           O  
ATOM   2210  N   HIS B  50      33.661  50.040 -12.259  1.00 25.17           N  
ATOM   2211  CA  HIS B  50      34.079  48.695 -12.646  1.00 25.21           C  
ATOM   2212  C   HIS B  50      35.337  48.254 -11.890  1.00 24.72           C  
ATOM   2213  O   HIS B  50      35.411  47.132 -11.391  1.00 24.35           O  
ATOM   2214  CB  HIS B  50      34.365  48.608 -14.154  1.00 26.05           C  
ATOM   2215  CG  HIS B  50      33.137  48.543 -15.010  1.00 27.25           C  
ATOM   2216  CD2 HIS B  50      32.419  47.487 -15.461  1.00 27.54           C  
ATOM   2217  ND1 HIS B  50      32.504  49.668 -15.492  1.00 27.56           N  
ATOM   2218  CE1 HIS B  50      31.449  49.308 -16.202  1.00 28.10           C  
ATOM   2219  NE2 HIS B  50      31.375  47.990 -16.199  1.00 27.99           N  
ATOM   2220  N   VAL B  51      36.332  49.132 -11.827  1.00 24.37           N  
ATOM   2221  CA  VAL B  51      37.583  48.808 -11.140  1.00 24.35           C  
ATOM   2222  C   VAL B  51      37.345  48.628  -9.642  1.00 24.66           C  
ATOM   2223  O   VAL B  51      37.887  47.714  -9.019  1.00 24.53           O  
ATOM   2224  CB  VAL B  51      38.639  49.912 -11.370  1.00 23.96           C  
ATOM   2225  CG1 VAL B  51      39.924  49.586 -10.609  1.00 23.49           C  
ATOM   2226  CG2 VAL B  51      38.928  50.033 -12.855  1.00 23.34           C  
ATOM   2227  N   LYS B  52      36.522  49.500  -9.073  1.00 25.37           N  
ATOM   2228  CA  LYS B  52      36.192  49.432  -7.657  1.00 25.90           C  
ATOM   2229  C   LYS B  52      35.622  48.052  -7.314  1.00 26.00           C  
ATOM   2230  O   LYS B  52      35.907  47.495  -6.251  1.00 25.49           O  
ATOM   2231  CB  LYS B  52      35.173  50.524  -7.317  1.00 27.11           C  
ATOM   2232  CG  LYS B  52      34.703  50.545  -5.869  1.00 28.38           C  
ATOM   2233  CD  LYS B  52      33.678  51.659  -5.659  1.00 29.02           C  
ATOM   2234  CE  LYS B  52      33.085  51.605  -4.256  1.00 30.83           C  
ATOM   2235  NZ  LYS B  52      31.809  52.376  -4.152  1.00 31.05           N1+
ATOM   2236  N   LYS B  53      34.831  47.493  -8.226  1.00 26.37           N  
ATOM   2237  CA  LYS B  53      34.217  46.186  -8.005  1.00 26.51           C  
ATOM   2238  C   LYS B  53      35.156  44.977  -8.078  1.00 26.17           C  
ATOM   2239  O   LYS B  53      34.806  43.905  -7.587  1.00 27.09           O  
ATOM   2240  CB  LYS B  53      33.035  45.993  -8.962  1.00 27.54           C  
ATOM   2241  CG  LYS B  53      31.775  46.728  -8.518  1.00 28.96           C  
ATOM   2242  CD  LYS B  53      31.153  46.058  -7.293  1.00 30.29           C  
ATOM   2243  CE  LYS B  53      30.063  46.913  -6.657  1.00 30.40           C  
ATOM   2244  NZ  LYS B  53      30.629  48.125  -5.989  1.00 30.98           N1+
ATOM   2245  N   ILE B  54      36.332  45.120  -8.688  1.00 25.04           N  
ATOM   2246  CA  ILE B  54      37.265  43.993  -8.733  1.00 24.00           C  
ATOM   2247  C   ILE B  54      38.466  44.277  -7.838  1.00 22.79           C  
ATOM   2248  O   ILE B  54      39.294  43.406  -7.605  1.00 23.00           O  
ATOM   2249  CB  ILE B  54      37.813  43.708 -10.163  1.00 24.94           C  
ATOM   2250  CG1 ILE B  54      38.694  44.871 -10.630  1.00 25.11           C  
ATOM   2251  CG2 ILE B  54      36.661  43.472 -11.144  1.00 25.36           C  
ATOM   2252  CD1 ILE B  54      39.451  44.570 -11.920  1.00 25.81           C  
ATOM   2253  N   TYR B  55      38.539  45.505  -7.337  1.00 21.70           N  
ATOM   2254  CA  TYR B  55      39.641  45.963  -6.495  1.00 20.65           C  
ATOM   2255  C   TYR B  55      40.018  45.009  -5.357  1.00 20.27           C  
ATOM   2256  O   TYR B  55      41.173  44.603  -5.238  1.00 19.61           O  
ATOM   2257  CB  TYR B  55      39.294  47.334  -5.912  1.00 20.72           C  
ATOM   2258  CG  TYR B  55      40.450  48.060  -5.245  1.00 21.22           C  
ATOM   2259  CD1 TYR B  55      41.309  48.881  -5.984  1.00 21.04           C  
ATOM   2260  CD2 TYR B  55      40.659  47.959  -3.869  1.00 21.38           C  
ATOM   2261  CE1 TYR B  55      42.348  49.595  -5.358  1.00 21.00           C  
ATOM   2262  CE2 TYR B  55      41.691  48.663  -3.237  1.00 21.90           C  
ATOM   2263  CZ  TYR B  55      42.527  49.482  -3.989  1.00 22.16           C  
ATOM   2264  OH  TYR B  55      43.530  50.189  -3.356  1.00 22.15           O  
ATOM   2265  N   ASP B  56      39.043  44.649  -4.527  1.00 20.20           N  
ATOM   2266  CA  ASP B  56      39.305  43.772  -3.383  1.00 21.02           C  
ATOM   2267  C   ASP B  56      39.932  42.431  -3.726  1.00 20.95           C  
ATOM   2268  O   ASP B  56      40.949  42.056  -3.149  1.00 21.58           O  
ATOM   2269  CB  ASP B  56      38.020  43.533  -2.585  1.00 21.91           C  
ATOM   2270  CG  ASP B  56      37.545  44.775  -1.868  1.00 23.07           C  
ATOM   2271  OD1 ASP B  56      38.324  45.740  -1.767  1.00 23.85           O  
ATOM   2272  OD2 ASP B  56      36.395  44.784  -1.397  1.00 24.76           O1-
ATOM   2273  N   LYS B  57      39.327  41.700  -4.651  1.00 20.86           N  
ATOM   2274  CA  LYS B  57      39.864  40.398  -5.037  1.00 21.04           C  
ATOM   2275  C   LYS B  57      41.154  40.546  -5.837  1.00 20.06           C  
ATOM   2276  O   LYS B  57      42.090  39.760  -5.679  1.00 18.79           O  
ATOM   2277  CB  LYS B  57      38.836  39.616  -5.859  1.00 22.74           C  
ATOM   2278  CG  LYS B  57      37.695  39.055  -5.022  1.00 25.85           C  
ATOM   2279  CD  LYS B  57      36.648  38.377  -5.892  1.00 27.48           C  
ATOM   2280  CE  LYS B  57      35.457  37.940  -5.059  1.00 29.00           C  
ATOM   2281  NZ  LYS B  57      35.869  37.035  -3.962  1.00 30.53           N1+
ATOM   2282  N   PHE B  58      41.213  41.562  -6.686  1.00 18.77           N  
ATOM   2283  CA  PHE B  58      42.410  41.754  -7.497  1.00 18.65           C  
ATOM   2284  C   PHE B  58      43.671  41.995  -6.670  1.00 18.10           C  
ATOM   2285  O   PHE B  58      44.699  41.354  -6.883  1.00 18.32           O  
ATOM   2286  CB  PHE B  58      42.232  42.927  -8.463  1.00 18.31           C  
ATOM   2287  CG  PHE B  58      43.356  43.065  -9.436  1.00 19.11           C  
ATOM   2288  CD1 PHE B  58      43.352  42.348 -10.628  1.00 18.84           C  
ATOM   2289  CD2 PHE B  58      44.465  43.854  -9.130  1.00 19.51           C  
ATOM   2290  CE1 PHE B  58      44.437  42.408 -11.498  1.00 18.95           C  
ATOM   2291  CE2 PHE B  58      45.549  43.918  -9.991  1.00 19.53           C  
ATOM   2292  CZ  PHE B  58      45.534  43.191 -11.178  1.00 19.77           C  
ATOM   2293  N   PHE B  59      43.600  42.910  -5.714  1.00 17.74           N  
ATOM   2294  CA  PHE B  59      44.788  43.214  -4.942  1.00 18.00           C  
ATOM   2295  C   PHE B  59      45.121  42.258  -3.814  1.00 18.17           C  
ATOM   2296  O   PHE B  59      46.185  42.340  -3.210  1.00 18.08           O  
ATOM   2297  CB  PHE B  59      44.741  44.679  -4.501  1.00 17.25           C  
ATOM   2298  CG  PHE B  59      44.988  45.639  -5.648  1.00 17.61           C  
ATOM   2299  CD1 PHE B  59      46.234  45.677  -6.275  1.00 17.25           C  
ATOM   2300  CD2 PHE B  59      43.966  46.453  -6.136  1.00 17.61           C  
ATOM   2301  CE1 PHE B  59      46.467  46.513  -7.376  1.00 17.32           C  
ATOM   2302  CE2 PHE B  59      44.180  47.295  -7.239  1.00 17.39           C  
ATOM   2303  CZ  PHE B  59      45.438  47.324  -7.859  1.00 17.24           C  
ATOM   2304  N   VAL B  60      44.218  41.329  -3.540  1.00 18.84           N  
ATOM   2305  CA  VAL B  60      44.500  40.319  -2.532  1.00 18.93           C  
ATOM   2306  C   VAL B  60      45.289  39.255  -3.283  1.00 19.14           C  
ATOM   2307  O   VAL B  60      46.255  38.701  -2.765  1.00 19.41           O  
ATOM   2308  CB  VAL B  60      43.200  39.707  -1.954  1.00 19.04           C  
ATOM   2309  CG1 VAL B  60      43.464  38.309  -1.399  1.00 19.37           C  
ATOM   2310  CG2 VAL B  60      42.674  40.600  -0.834  1.00 19.51           C  
ATOM   2311  N   LYS B  61      44.883  38.994  -4.523  1.00 19.41           N  
ATOM   2312  CA  LYS B  61      45.543  37.989  -5.353  1.00 19.64           C  
ATOM   2313  C   LYS B  61      46.876  38.469  -5.915  1.00 19.83           C  
ATOM   2314  O   LYS B  61      47.861  37.742  -5.894  1.00 20.03           O  
ATOM   2315  CB  LYS B  61      44.633  37.566  -6.509  1.00 20.14           C  
ATOM   2316  CG  LYS B  61      45.228  36.455  -7.373  1.00 21.52           C  
ATOM   2317  CD  LYS B  61      44.189  35.834  -8.295  1.00 22.74           C  
ATOM   2318  CE  LYS B  61      44.764  34.607  -9.006  1.00 23.42           C  
ATOM   2319  NZ  LYS B  61      43.798  34.039  -9.989  1.00 23.28           N1+
ATOM   2320  N   TYR B  62      46.901  39.691  -6.432  1.00 19.32           N  
ATOM   2321  CA  TYR B  62      48.128  40.246  -6.991  1.00 19.08           C  
ATOM   2322  C   TYR B  62      48.607  41.367  -6.074  1.00 19.00           C  
ATOM   2323  O   TYR B  62      48.287  42.538  -6.275  1.00 17.79           O  
ATOM   2324  CB  TYR B  62      47.869  40.771  -8.398  1.00 18.93           C  
ATOM   2325  CG  TYR B  62      47.227  39.739  -9.316  1.00 20.01           C  
ATOM   2326  CD1 TYR B  62      45.847  39.736  -9.555  1.00 20.32           C  
ATOM   2327  CD2 TYR B  62      48.000  38.761  -9.931  1.00 19.89           C  
ATOM   2328  CE1 TYR B  62      45.262  38.776 -10.395  1.00 20.82           C  
ATOM   2329  CE2 TYR B  62      47.430  37.806 -10.765  1.00 20.52           C  
ATOM   2330  CZ  TYR B  62      46.070  37.816 -10.998  1.00 20.77           C  
ATOM   2331  OH  TYR B  62      45.538  36.871 -11.855  1.00 22.30           O  
ATOM   2332  N   LYS B  63      49.388  40.991  -5.069  1.00 18.97           N  
ATOM   2333  CA  LYS B  63      49.878  41.950  -4.094  1.00 19.77           C  
ATOM   2334  C   LYS B  63      51.036  42.798  -4.578  1.00 20.02           C  
ATOM   2335  O   LYS B  63      51.327  43.828  -3.991  1.00 19.42           O  
ATOM   2336  CB  LYS B  63      50.280  41.231  -2.805  1.00 20.46           C  
ATOM   2337  CG  LYS B  63      49.140  40.470  -2.115  1.00 21.23           C  
ATOM   2338  CD  LYS B  63      49.417  40.376  -0.624  1.00 22.71           C  
ATOM   2339  CE  LYS B  63      48.860  39.106   0.007  1.00 24.08           C  
ATOM   2340  NZ  LYS B  63      47.445  38.819  -0.303  1.00 24.13           N1+
ATOM   2341  N   CYS B  64      51.692  42.354  -5.646  1.00 20.48           N  
ATOM   2342  CA  CYS B  64      52.822  43.075  -6.210  1.00 21.10           C  
ATOM   2343  C   CYS B  64      53.104  42.549  -7.615  1.00 21.48           C  
ATOM   2344  O   CYS B  64      52.422  41.649  -8.101  1.00 21.38           O  
ATOM   2345  CB  CYS B  64      54.060  42.881  -5.331  1.00 21.08           C  
ATOM   2346  SG  CYS B  64      54.626  41.169  -5.254  1.00 23.38           S  
ATOM   2347  N   PHE B  65      54.121  43.109  -8.260  1.00 21.75           N  
ATOM   2348  CA  PHE B  65      54.486  42.705  -9.611  1.00 22.24           C  
ATOM   2349  C   PHE B  65      54.880  41.237  -9.714  1.00 22.78           C  
ATOM   2350  O   PHE B  65      54.616  40.583 -10.723  1.00 23.16           O  
ATOM   2351  CB  PHE B  65      55.617  43.603 -10.119  1.00 21.08           C  
ATOM   2352  CG  PHE B  65      55.216  45.041 -10.268  1.00 20.58           C  
ATOM   2353  CD1 PHE B  65      54.379  45.437 -11.303  1.00 20.02           C  
ATOM   2354  CD2 PHE B  65      55.673  45.999  -9.376  1.00 20.78           C  
ATOM   2355  CE1 PHE B  65      54.008  46.770 -11.448  1.00 21.02           C  
ATOM   2356  CE2 PHE B  65      55.303  47.339  -9.515  1.00 21.08           C  
ATOM   2357  CZ  PHE B  65      54.471  47.719 -10.554  1.00 20.57           C  
ATOM   2358  N   GLU B  66      55.511  40.713  -8.671  1.00 23.92           N  
ATOM   2359  CA  GLU B  66      55.919  39.312  -8.665  1.00 24.79           C  
ATOM   2360  C   GLU B  66      54.711  38.395  -8.852  1.00 25.07           C  
ATOM   2361  O   GLU B  66      54.787  37.378  -9.551  1.00 24.68           O  
ATOM   2362  CB  GLU B  66      56.614  38.991  -7.343  1.00 26.64           C  
ATOM   2363  CG  GLU B  66      57.688  40.000  -6.998  1.00 28.74           C  
ATOM   2364  CD  GLU B  66      58.172  39.876  -5.574  1.00 30.55           C  
ATOM   2365  OE1 GLU B  66      58.678  40.881  -5.042  1.00 29.73           O  
ATOM   2366  OE2 GLU B  66      58.049  38.777  -4.990  1.00 33.64           O1-
ATOM   2367  N   ASP B  67      53.599  38.757  -8.217  1.00 24.66           N  
ATOM   2368  CA  ASP B  67      52.373  37.978  -8.310  1.00 24.73           C  
ATOM   2369  C   ASP B  67      51.825  38.004  -9.729  1.00 24.71           C  
ATOM   2370  O   ASP B  67      51.324  37.003 -10.238  1.00 24.49           O  
ATOM   2371  CB  ASP B  67      51.336  38.525  -7.332  1.00 24.29           C  
ATOM   2372  CG  ASP B  67      51.575  38.061  -5.920  1.00 24.89           C  
ATOM   2373  OD1 ASP B  67      51.018  38.669  -4.985  1.00 25.20           O  
ATOM   2374  OD2 ASP B  67      52.316  37.073  -5.742  1.00 25.26           O1-
ATOM   2375  N   ILE B  68      51.922  39.157 -10.370  1.00 25.42           N  
ATOM   2376  CA  ILE B  68      51.448  39.290 -11.740  1.00 26.06           C  
ATOM   2377  C   ILE B  68      52.326  38.484 -12.700  1.00 27.09           C  
ATOM   2378  O   ILE B  68      51.826  37.713 -13.521  1.00 26.82           O  
ATOM   2379  CB  ILE B  68      51.450  40.769 -12.178  1.00 25.38           C  
ATOM   2380  CG1 ILE B  68      50.449  41.559 -11.328  1.00 25.16           C  
ATOM   2381  CG2 ILE B  68      51.110  40.876 -13.657  1.00 25.62           C  
ATOM   2382  CD1 ILE B  68      50.332  43.034 -11.693  1.00 24.75           C  
ATOM   2383  N   LEU B  69      53.640  38.644 -12.573  1.00 28.72           N  
ATOM   2384  CA  LEU B  69      54.577  37.959 -13.462  1.00 30.36           C  
ATOM   2385  C   LEU B  69      54.544  36.434 -13.411  1.00 31.22           C  
ATOM   2386  O   LEU B  69      54.830  35.780 -14.409  1.00 31.91           O  
ATOM   2387  CB  LEU B  69      56.002  38.454 -13.198  1.00 30.60           C  
ATOM   2388  CG  LEU B  69      57.071  38.007 -14.198  1.00 31.23           C  
ATOM   2389  CD1 LEU B  69      56.682  38.455 -15.604  1.00 31.62           C  
ATOM   2390  CD2 LEU B  69      58.419  38.603 -13.806  1.00 31.68           C  
ATOM   2391  N   LYS B  70      54.190  35.859 -12.264  1.00 32.54           N  
ATOM   2392  CA  LYS B  70      54.142  34.400 -12.140  1.00 33.20           C  
ATOM   2393  C   LYS B  70      52.809  33.810 -12.575  1.00 33.20           C  
ATOM   2394  O   LYS B  70      52.682  32.597 -12.731  1.00 33.73           O  
ATOM   2395  CB  LYS B  70      54.427  33.971 -10.695  1.00 33.98           C  
ATOM   2396  CG  LYS B  70      53.301  34.252  -9.700  1.00 35.04           C  
ATOM   2397  CD  LYS B  70      53.742  33.908  -8.277  1.00 36.27           C  
ATOM   2398  CE  LYS B  70      52.640  34.129  -7.242  1.00 37.03           C  
ATOM   2399  NZ  LYS B  70      51.592  33.063  -7.272  1.00 37.84           N1+
ATOM   2400  N   THR B  71      51.810  34.661 -12.773  1.00 32.78           N  
ATOM   2401  CA  THR B  71      50.495  34.176 -13.171  1.00 32.31           C  
ATOM   2402  C   THR B  71      50.322  34.131 -14.690  1.00 32.55           C  
ATOM   2403  O   THR B  71      50.715  35.060 -15.396  1.00 31.95           O  
ATOM   2404  CB  THR B  71      49.386  35.057 -12.559  1.00 32.05           C  
ATOM   2405  CG2 THR B  71      48.008  34.526 -12.926  1.00 31.63           C  
ATOM   2406  OG1 THR B  71      49.525  35.071 -11.132  1.00 30.64           O  
ATOM   2407  N   PRO B  72      49.741  33.036 -15.212  1.00 32.88           N  
ATOM   2408  CA  PRO B  72      49.528  32.912 -16.657  1.00 33.18           C  
ATOM   2409  C   PRO B  72      48.690  34.080 -17.167  1.00 33.31           C  
ATOM   2410  O   PRO B  72      47.836  34.599 -16.446  1.00 33.10           O  
ATOM   2411  CB  PRO B  72      48.791  31.582 -16.783  1.00 33.13           C  
ATOM   2412  CG  PRO B  72      49.347  30.791 -15.646  1.00 33.16           C  
ATOM   2413  CD  PRO B  72      49.347  31.795 -14.521  1.00 33.00           C  
ATOM   2414  N   LYS B  73      48.933  34.487 -18.406  1.00 33.31           N  
ATOM   2415  CA  LYS B  73      48.197  35.600 -18.987  1.00 33.81           C  
ATOM   2416  C   LYS B  73      46.696  35.326 -19.006  1.00 33.74           C  
ATOM   2417  O   LYS B  73      45.899  36.197 -18.647  1.00 33.48           O  
ATOM   2418  CB  LYS B  73      48.707  35.886 -20.405  1.00 34.46           C  
ATOM   2419  CG  LYS B  73      48.094  37.119 -21.065  1.00 35.68           C  
ATOM   2420  CD  LYS B  73      46.816  36.798 -21.832  1.00 36.35           C  
ATOM   2421  CE  LYS B  73      47.096  35.841 -22.991  1.00 37.10           C  
ATOM   2422  NZ  LYS B  73      45.922  35.637 -23.889  1.00 37.20           N1+
ATOM   2423  N   SER B  74      46.314  34.117 -19.412  1.00 33.24           N  
ATOM   2424  CA  SER B  74      44.903  33.745 -19.476  1.00 33.16           C  
ATOM   2425  C   SER B  74      44.210  33.806 -18.113  1.00 32.67           C  
ATOM   2426  O   SER B  74      43.021  34.105 -18.035  1.00 32.50           O  
ATOM   2427  CB  SER B  74      44.749  32.339 -20.072  1.00 34.07           C  
ATOM   2428  OG  SER B  74      45.507  31.389 -19.341  1.00 34.91           O  
ATOM   2429  N   GLU B  75      44.944  33.515 -17.042  1.00 32.01           N  
ATOM   2430  CA  GLU B  75      44.362  33.563 -15.703  1.00 31.54           C  
ATOM   2431  C   GLU B  75      44.115  35.016 -15.302  1.00 30.75           C  
ATOM   2432  O   GLU B  75      43.062  35.347 -14.759  1.00 30.61           O  
ATOM   2433  CB  GLU B  75      45.286  32.891 -14.682  1.00 32.01           C  
ATOM   2434  CG  GLU B  75      44.712  32.855 -13.272  1.00 33.16           C  
ATOM   2435  CD  GLU B  75      45.542  32.013 -12.319  1.00 33.83           C  
ATOM   2436  OE1 GLU B  75      45.247  32.018 -11.107  1.00 34.09           O  
ATOM   2437  OE2 GLU B  75      46.486  31.340 -12.784  1.00 34.91           O1-
ATOM   2438  N   ILE B  76      45.090  35.881 -15.568  1.00 30.07           N  
ATOM   2439  CA  ILE B  76      44.946  37.299 -15.254  1.00 29.41           C  
ATOM   2440  C   ILE B  76      43.742  37.840 -16.026  1.00 29.51           C  
ATOM   2441  O   ILE B  76      42.867  38.497 -15.453  1.00 29.23           O  
ATOM   2442  CB  ILE B  76      46.202  38.094 -15.661  1.00 29.10           C  
ATOM   2443  CG1 ILE B  76      47.409  37.605 -14.854  1.00 28.39           C  
ATOM   2444  CG2 ILE B  76      45.972  39.589 -15.431  1.00 28.29           C  
ATOM   2445  CD1 ILE B  76      48.706  38.294 -15.207  1.00 28.56           C  
ATOM   2446  N   ALA B  77      43.689  37.538 -17.321  1.00 29.55           N  
ATOM   2447  CA  ALA B  77      42.592  37.990 -18.178  1.00 30.00           C  
ATOM   2448  C   ALA B  77      41.231  37.602 -17.599  1.00 30.43           C  
ATOM   2449  O   ALA B  77      40.298  38.405 -17.575  1.00 30.14           O  
ATOM   2450  CB  ALA B  77      42.750  37.404 -19.570  1.00 30.03           C  
ATOM   2451  N   LYS B  78      41.125  36.358 -17.142  1.00 31.18           N  
ATOM   2452  CA  LYS B  78      39.891  35.858 -16.545  1.00 32.05           C  
ATOM   2453  C   LYS B  78      39.510  36.711 -15.335  1.00 31.83           C  
ATOM   2454  O   LYS B  78      38.352  37.095 -15.166  1.00 31.63           O  
ATOM   2455  CB  LYS B  78      40.086  34.408 -16.091  1.00 33.15           C  
ATOM   2456  CG  LYS B  78      38.868  33.796 -15.426  1.00 35.32           C  
ATOM   2457  CD  LYS B  78      39.231  32.510 -14.707  1.00 37.04           C  
ATOM   2458  CE  LYS B  78      37.988  31.718 -14.357  1.00 37.87           C  
ATOM   2459  NZ  LYS B  78      37.250  31.332 -15.598  1.00 39.02           N1+
ATOM   2460  N   ASP B  79      40.497  37.001 -14.494  1.00 31.72           N  
ATOM   2461  CA  ASP B  79      40.275  37.791 -13.287  1.00 32.28           C  
ATOM   2462  C   ASP B  79      39.792  39.223 -13.541  1.00 32.08           C  
ATOM   2463  O   ASP B  79      39.122  39.811 -12.693  1.00 32.33           O  
ATOM   2464  CB  ASP B  79      41.558  37.821 -12.443  1.00 32.25           C  
ATOM   2465  CG  ASP B  79      41.877  36.471 -11.817  1.00 32.82           C  
ATOM   2466  OD1 ASP B  79      43.030  36.260 -11.385  1.00 32.66           O  
ATOM   2467  OD2 ASP B  79      40.968  35.620 -11.751  1.00 32.90           O1-
ATOM   2468  N   ILE B  80      40.119  39.781 -14.701  1.00 31.87           N  
ATOM   2469  CA  ILE B  80      39.714  41.150 -15.014  1.00 32.16           C  
ATOM   2470  C   ILE B  80      38.819  41.244 -16.248  1.00 32.96           C  
ATOM   2471  O   ILE B  80      38.720  42.300 -16.876  1.00 32.67           O  
ATOM   2472  CB  ILE B  80      40.943  42.052 -15.240  1.00 31.56           C  
ATOM   2473  CG1 ILE B  80      41.746  41.541 -16.437  1.00 31.10           C  
ATOM   2474  CG2 ILE B  80      41.808  42.072 -13.985  1.00 31.62           C  
ATOM   2475  CD1 ILE B  80      42.974  42.373 -16.761  1.00 31.33           C  
ATOM   2476  N   LYS B  81      38.170  40.139 -16.594  1.00 33.89           N  
ATOM   2477  CA  LYS B  81      37.298  40.114 -17.756  1.00 34.89           C  
ATOM   2478  C   LYS B  81      36.241  41.201 -17.644  1.00 34.93           C  
ATOM   2479  O   LYS B  81      35.901  41.854 -18.624  1.00 35.14           O  
ATOM   2480  CB  LYS B  81      36.623  38.746 -17.880  1.00 35.83           C  
ATOM   2481  CG  LYS B  81      36.064  38.484 -19.265  1.00 37.32           C  
ATOM   2482  CD  LYS B  81      35.572  37.057 -19.423  1.00 38.24           C  
ATOM   2483  CE  LYS B  81      35.322  36.751 -20.890  1.00 39.13           C  
ATOM   2484  NZ  LYS B  81      34.422  37.775 -21.503  1.00 39.90           N1+
ATOM   2485  N   GLU B  82      35.748  41.395 -16.429  1.00 35.10           N  
ATOM   2486  CA  GLU B  82      34.716  42.375 -16.135  1.00 35.25           C  
ATOM   2487  C   GLU B  82      34.932  43.776 -16.711  1.00 34.35           C  
ATOM   2488  O   GLU B  82      33.975  44.416 -17.154  1.00 34.37           O  
ATOM   2489  CB  GLU B  82      34.529  42.473 -14.621  1.00 37.11           C  
ATOM   2490  CG  GLU B  82      34.430  41.116 -13.904  1.00 39.43           C  
ATOM   2491  CD  GLU B  82      35.787  40.472 -13.651  1.00 40.74           C  
ATOM   2492  OE1 GLU B  82      35.854  39.490 -12.878  1.00 41.89           O  
ATOM   2493  OE2 GLU B  82      36.788  40.945 -14.223  1.00 41.57           O1-
ATOM   2494  N   ILE B  83      36.172  44.259 -16.710  1.00 32.92           N  
ATOM   2495  CA  ILE B  83      36.449  45.596 -17.235  1.00 31.69           C  
ATOM   2496  C   ILE B  83      36.722  45.647 -18.737  1.00 31.06           C  
ATOM   2497  O   ILE B  83      37.014  46.716 -19.280  1.00 30.99           O  
ATOM   2498  CB  ILE B  83      37.636  46.271 -16.496  1.00 31.46           C  
ATOM   2499  CG1 ILE B  83      38.902  45.428 -16.639  1.00 31.09           C  
ATOM   2500  CG2 ILE B  83      37.280  46.483 -15.033  1.00 31.33           C  
ATOM   2501  CD1 ILE B  83      40.132  46.067 -16.019  1.00 30.89           C  
ATOM   2502  N   GLY B  84      36.630  44.501 -19.408  1.00 30.66           N  
ATOM   2503  CA  GLY B  84      36.851  44.462 -20.847  1.00 30.24           C  
ATOM   2504  C   GLY B  84      38.302  44.429 -21.305  1.00 29.78           C  
ATOM   2505  O   GLY B  84      39.216  44.667 -20.520  1.00 29.65           O  
ATOM   2506  N   LEU B  85      38.506  44.122 -22.585  1.00 29.76           N  
ATOM   2507  CA  LEU B  85      39.843  44.055 -23.183  1.00 29.81           C  
ATOM   2508  C   LEU B  85      40.804  43.291 -22.275  1.00 29.44           C  
ATOM   2509  O   LEU B  85      42.001  43.584 -22.233  1.00 28.84           O  
ATOM   2510  CB  LEU B  85      40.386  45.467 -23.408  1.00 29.75           C  
ATOM   2511  CG  LEU B  85      39.417  46.507 -23.975  1.00 30.40           C  
ATOM   2512  CD1 LEU B  85      40.132  47.855 -24.065  1.00 30.70           C  
ATOM   2513  CD2 LEU B  85      38.909  46.070 -25.335  1.00 30.38           C  
ATOM   2514  N   SER B  86      40.270  42.304 -21.566  1.00 29.84           N  
ATOM   2515  CA  SER B  86      41.049  41.511 -20.623  1.00 30.21           C  
ATOM   2516  C   SER B  86      42.360  40.911 -21.134  1.00 30.22           C  
ATOM   2517  O   SER B  86      43.380  40.993 -20.452  1.00 29.66           O  
ATOM   2518  CB  SER B  86      40.179  40.397 -20.042  1.00 30.69           C  
ATOM   2519  OG  SER B  86      39.796  39.479 -21.047  1.00 31.76           O  
ATOM   2520  N   ASN B  87      42.348  40.299 -22.313  1.00 30.45           N  
ATOM   2521  CA  ASN B  87      43.576  39.696 -22.823  1.00 31.13           C  
ATOM   2522  C   ASN B  87      44.634  40.736 -23.138  1.00 30.57           C  
ATOM   2523  O   ASN B  87      45.807  40.555 -22.810  1.00 30.29           O  
ATOM   2524  CB  ASN B  87      43.289  38.831 -24.052  1.00 32.69           C  
ATOM   2525  CG  ASN B  87      42.614  37.521 -23.687  1.00 33.92           C  
ATOM   2526  ND2 ASN B  87      41.437  37.280 -24.257  1.00 34.79           N  
ATOM   2527  OD1 ASN B  87      43.145  36.734 -22.901  1.00 34.81           O  
ATOM   2528  N   GLN B  88      44.219  41.826 -23.773  1.00 30.28           N  
ATOM   2529  CA  GLN B  88      45.135  42.912 -24.098  1.00 29.91           C  
ATOM   2530  C   GLN B  88      45.688  43.542 -22.809  1.00 29.10           C  
ATOM   2531  O   GLN B  88      46.865  43.899 -22.734  1.00 28.42           O  
ATOM   2532  CB  GLN B  88      44.405  43.968 -24.938  1.00 31.02           C  
ATOM   2533  CG  GLN B  88      45.166  45.265 -25.141  1.00 32.94           C  
ATOM   2534  CD  GLN B  88      44.534  46.148 -26.211  1.00 33.84           C  
ATOM   2535  NE2 GLN B  88      45.371  46.814 -26.995  1.00 34.74           N  
ATOM   2536  OE1 GLN B  88      43.310  46.233 -26.326  1.00 33.98           O  
ATOM   2537  N   ARG B  89      44.839  43.666 -21.793  1.00 27.98           N  
ATOM   2538  CA  ARG B  89      45.262  44.254 -20.519  1.00 27.37           C  
ATOM   2539  C   ARG B  89      46.228  43.326 -19.784  1.00 27.02           C  
ATOM   2540  O   ARG B  89      47.206  43.771 -19.189  1.00 26.64           O  
ATOM   2541  CB  ARG B  89      44.057  44.511 -19.604  1.00 27.18           C  
ATOM   2542  CG  ARG B  89      43.091  45.606 -20.039  1.00 26.74           C  
ATOM   2543  CD  ARG B  89      41.937  45.670 -19.024  1.00 26.72           C  
ATOM   2544  NE  ARG B  89      40.807  46.511 -19.424  1.00 26.07           N  
ATOM   2545  CZ  ARG B  89      40.759  47.834 -19.289  1.00 25.62           C  
ATOM   2546  NH1 ARG B  89      41.781  48.495 -18.770  1.00 24.94           N1+
ATOM   2547  NH2 ARG B  89      39.665  48.494 -19.635  1.00 25.70           N  
ATOM   2548  N   ALA B  90      45.934  42.033 -19.817  1.00 27.37           N  
ATOM   2549  CA  ALA B  90      46.768  41.048 -19.148  1.00 27.67           C  
ATOM   2550  C   ALA B  90      48.171  41.070 -19.740  1.00 28.53           C  
ATOM   2551  O   ALA B  90      49.160  41.063 -19.005  1.00 27.85           O  
ATOM   2552  CB  ALA B  90      46.153  39.663 -19.291  1.00 27.72           C  
ATOM   2553  N   GLU B  91      48.255  41.108 -21.070  1.00 29.09           N  
ATOM   2554  CA  GLU B  91      49.546  41.135 -21.743  1.00 30.24           C  
ATOM   2555  C   GLU B  91      50.346  42.348 -21.294  1.00 29.80           C  
ATOM   2556  O   GLU B  91      51.545  42.251 -21.032  1.00 29.45           O  
ATOM   2557  CB  GLU B  91      49.370  41.182 -23.267  1.00 32.53           C  
ATOM   2558  CG  GLU B  91      48.843  39.898 -23.909  1.00 35.56           C  
ATOM   2559  CD  GLU B  91      49.765  38.703 -23.713  1.00 37.70           C  
ATOM   2560  OE1 GLU B  91      51.003  38.887 -23.678  1.00 39.03           O  
ATOM   2561  OE2 GLU B  91      49.253  37.567 -23.610  1.00 39.39           O1-
ATOM   2562  N   GLN B  92      49.675  43.491 -21.209  1.00 28.95           N  
ATOM   2563  CA  GLN B  92      50.323  44.725 -20.792  1.00 28.44           C  
ATOM   2564  C   GLN B  92      50.764  44.680 -19.334  1.00 27.65           C  
ATOM   2565  O   GLN B  92      51.844  45.158 -18.998  1.00 27.54           O  
ATOM   2566  CB  GLN B  92      49.383  45.911 -21.001  1.00 29.62           C  
ATOM   2567  CG  GLN B  92      49.934  47.226 -20.495  1.00 31.30           C  
ATOM   2568  CD  GLN B  92      49.015  48.384 -20.801  1.00 32.15           C  
ATOM   2569  NE2 GLN B  92      49.487  49.304 -21.637  1.00 32.93           N  
ATOM   2570  OE1 GLN B  92      47.889  48.451 -20.303  1.00 32.56           O  
ATOM   2571  N   LEU B  93      49.929  44.123 -18.464  1.00 26.71           N  
ATOM   2572  CA  LEU B  93      50.295  44.035 -17.051  1.00 26.41           C  
ATOM   2573  C   LEU B  93      51.556  43.190 -16.864  1.00 26.06           C  
ATOM   2574  O   LEU B  93      52.435  43.545 -16.080  1.00 25.39           O  
ATOM   2575  CB  LEU B  93      49.148  43.440 -16.227  1.00 25.30           C  
ATOM   2576  CG  LEU B  93      47.918  44.334 -16.066  1.00 25.00           C  
ATOM   2577  CD1 LEU B  93      46.795  43.555 -15.388  1.00 24.64           C  
ATOM   2578  CD2 LEU B  93      48.287  45.570 -15.261  1.00 24.75           C  
ATOM   2579  N   LYS B  94      51.640  42.075 -17.584  1.00 26.39           N  
ATOM   2580  CA  LYS B  94      52.803  41.202 -17.472  1.00 27.38           C  
ATOM   2581  C   LYS B  94      54.062  41.875 -18.005  1.00 27.37           C  
ATOM   2582  O   LYS B  94      55.137  41.711 -17.432  1.00 27.91           O  
ATOM   2583  CB  LYS B  94      52.567  39.869 -18.203  1.00 27.99           C  
ATOM   2584  CG  LYS B  94      51.515  38.989 -17.546  1.00 28.89           C  
ATOM   2585  CD  LYS B  94      51.643  37.518 -17.941  1.00 29.89           C  
ATOM   2586  CE  LYS B  94      52.773  36.826 -17.181  1.00 30.42           C  
ATOM   2587  NZ  LYS B  94      52.663  35.332 -17.261  1.00 31.04           N1+
ATOM   2588  N   GLU B  95      53.944  42.634 -19.092  1.00 27.43           N  
ATOM   2589  CA  GLU B  95      55.119  43.309 -19.624  1.00 27.59           C  
ATOM   2590  C   GLU B  95      55.622  44.341 -18.623  1.00 27.01           C  
ATOM   2591  O   GLU B  95      56.830  44.433 -18.374  1.00 26.81           O  
ATOM   2592  CB  GLU B  95      54.825  43.991 -20.963  1.00 29.24           C  
ATOM   2593  CG  GLU B  95      56.054  44.719 -21.523  1.00 31.70           C  
ATOM   2594  CD  GLU B  95      57.274  43.807 -21.665  1.00 32.68           C  
ATOM   2595  OE1 GLU B  95      58.406  44.261 -21.394  1.00 33.85           O  
ATOM   2596  OE2 GLU B  95      57.108  42.637 -22.057  1.00 33.62           O1-
ATOM   2597  N   LEU B  96      54.701  45.119 -18.054  1.00 25.39           N  
ATOM   2598  CA  LEU B  96      55.069  46.117 -17.060  1.00 24.51           C  
ATOM   2599  C   LEU B  96      55.723  45.432 -15.855  1.00 24.43           C  
ATOM   2600  O   LEU B  96      56.739  45.907 -15.334  1.00 23.88           O  
ATOM   2601  CB  LEU B  96      53.834  46.891 -16.582  1.00 24.57           C  
ATOM   2602  CG  LEU B  96      54.039  47.794 -15.358  1.00 24.34           C  
ATOM   2603  CD1 LEU B  96      55.003  48.930 -15.692  1.00 24.24           C  
ATOM   2604  CD2 LEU B  96      52.696  48.349 -14.903  1.00 24.82           C  
ATOM   2605  N   ALA B  97      55.139  44.321 -15.410  1.00 23.54           N  
ATOM   2606  CA  ALA B  97      55.685  43.597 -14.264  1.00 23.90           C  
ATOM   2607  C   ALA B  97      57.095  43.095 -14.573  1.00 24.29           C  
ATOM   2608  O   ALA B  97      57.985  43.137 -13.718  1.00 23.84           O  
ATOM   2609  CB  ALA B  97      54.781  42.422 -13.896  1.00 22.99           C  
ATOM   2610  N   ARG B  98      57.290  42.622 -15.798  1.00 25.14           N  
ATOM   2611  CA  ARG B  98      58.585  42.104 -16.209  1.00 27.24           C  
ATOM   2612  C   ARG B  98      59.677  43.166 -16.148  1.00 27.04           C  
ATOM   2613  O   ARG B  98      60.796  42.878 -15.738  1.00 27.64           O  
ATOM   2614  CB  ARG B  98      58.495  41.515 -17.620  1.00 28.80           C  
ATOM   2615  CG  ARG B  98      59.772  40.827 -18.075  1.00 32.08           C  
ATOM   2616  CD  ARG B  98      59.632  40.180 -19.447  1.00 34.69           C  
ATOM   2617  NE  ARG B  98      58.909  38.908 -19.422  1.00 37.45           N  
ATOM   2618  CZ  ARG B  98      57.588  38.787 -19.326  1.00 38.75           C  
ATOM   2619  NH1 ARG B  98      56.822  39.865 -19.242  1.00 39.99           N1+
ATOM   2620  NH2 ARG B  98      57.028  37.586 -19.320  1.00 39.67           N  
ATOM   2621  N   VAL B  99      59.356  44.394 -16.543  1.00 27.02           N  
ATOM   2622  CA  VAL B  99      60.333  45.476 -16.516  1.00 27.00           C  
ATOM   2623  C   VAL B  99      60.638  45.940 -15.094  1.00 27.01           C  
ATOM   2624  O   VAL B  99      61.799  46.190 -14.742  1.00 26.56           O  
ATOM   2625  CB  VAL B  99      59.845  46.695 -17.322  1.00 27.33           C  
ATOM   2626  CG1 VAL B  99      60.815  47.850 -17.151  1.00 27.63           C  
ATOM   2627  CG2 VAL B  99      59.715  46.325 -18.787  1.00 27.64           C  
ATOM   2628  N   VAL B 100      59.597  46.071 -14.279  1.00 26.20           N  
ATOM   2629  CA  VAL B 100      59.786  46.505 -12.905  1.00 26.20           C  
ATOM   2630  C   VAL B 100      60.597  45.493 -12.094  1.00 26.65           C  
ATOM   2631  O   VAL B 100      61.386  45.871 -11.232  1.00 25.77           O  
ATOM   2632  CB  VAL B 100      58.434  46.750 -12.201  1.00 25.57           C  
ATOM   2633  CG1 VAL B 100      58.675  47.124 -10.736  1.00 25.55           C  
ATOM   2634  CG2 VAL B 100      57.684  47.881 -12.904  1.00 25.07           C  
ATOM   2635  N   ILE B 101      60.389  44.212 -12.378  0.50 27.07           N  
ATOM   2637  CA  ILE B 101      61.099  43.143 -11.684  0.50 27.88           C  
ATOM   2639  C   ILE B 101      62.538  43.057 -12.183  0.50 28.71           C  
ATOM   2641  O   ILE B 101      63.480  43.040 -11.394  0.50 28.57           O  
ATOM   2643  CB  ILE B 101      60.412  41.774 -11.916  0.50 27.69           C  
ATOM   2645  CG1 ILE B 101      59.044  41.748 -11.225  0.50 27.51           C  
ATOM   2647  CG2 ILE B 101      61.296  40.645 -11.394  0.50 27.76           C  
ATOM   2649  CD1 ILE B 101      59.106  41.881  -9.718  0.50 27.46           C  
ATOM   2651  N   ASN B 102      62.693  43.012 -13.502  1.00 29.49           N  
ATOM   2652  CA  ASN B 102      64.008  42.914 -14.126  1.00 31.00           C  
ATOM   2653  C   ASN B 102      64.891  44.142 -13.971  1.00 31.70           C  
ATOM   2654  O   ASN B 102      66.115  44.021 -13.889  1.00 32.66           O  
ATOM   2655  CB  ASN B 102      63.861  42.613 -15.619  1.00 32.03           C  
ATOM   2656  CG  ASN B 102      63.467  41.183 -15.889  1.00 32.92           C  
ATOM   2657  ND2 ASN B 102      63.516  40.348 -14.860  1.00 34.17           N  
ATOM   2658  OD1 ASN B 102      63.128  40.827 -17.016  1.00 34.12           O  
ATOM   2659  N   ASP B 103      64.279  45.321 -13.922  1.00 32.00           N  
ATOM   2660  CA  ASP B 103      65.035  46.559 -13.837  1.00 32.24           C  
ATOM   2661  C   ASP B 103      65.017  47.339 -12.534  1.00 31.76           C  
ATOM   2662  O   ASP B 103      65.998  48.013 -12.210  1.00 31.98           O  
ATOM   2663  CB  ASP B 103      64.591  47.489 -14.971  1.00 33.57           C  
ATOM   2664  CG  ASP B 103      65.016  46.985 -16.328  1.00 34.69           C  
ATOM   2665  OD1 ASP B 103      64.507  47.495 -17.347  1.00 35.90           O  
ATOM   2666  OD2 ASP B 103      65.875  46.079 -16.374  1.00 35.80           O1-
ATOM   2667  N   TYR B 104      63.922  47.263 -11.786  1.00 30.85           N  
ATOM   2668  CA  TYR B 104      63.838  48.024 -10.545  1.00 30.64           C  
ATOM   2669  C   TYR B 104      63.642  47.226  -9.263  1.00 29.96           C  
ATOM   2670  O   TYR B 104      63.123  47.755  -8.282  1.00 29.80           O  
ATOM   2671  CB  TYR B 104      62.733  49.078 -10.653  1.00 30.94           C  
ATOM   2672  CG  TYR B 104      62.981  50.105 -11.733  1.00 31.54           C  
ATOM   2673  CD1 TYR B 104      62.553  49.889 -13.043  1.00 31.68           C  
ATOM   2674  CD2 TYR B 104      63.671  51.285 -11.450  1.00 32.20           C  
ATOM   2675  CE1 TYR B 104      62.805  50.824 -14.046  1.00 32.08           C  
ATOM   2676  CE2 TYR B 104      63.931  52.228 -12.448  1.00 32.42           C  
ATOM   2677  CZ  TYR B 104      63.495  51.991 -13.740  1.00 32.54           C  
ATOM   2678  OH  TYR B 104      63.753  52.919 -14.727  1.00 33.24           O  
ATOM   2679  N   GLY B 105      64.051  45.963  -9.271  1.00 29.73           N  
ATOM   2680  CA  GLY B 105      63.921  45.138  -8.080  1.00 29.63           C  
ATOM   2681  C   GLY B 105      62.494  44.935  -7.600  1.00 29.28           C  
ATOM   2682  O   GLY B 105      62.256  44.722  -6.407  1.00 29.46           O  
ATOM   2683  N   GLY B 106      61.544  45.009  -8.527  1.00 28.68           N  
ATOM   2684  CA  GLY B 106      60.146  44.818  -8.180  1.00 28.52           C  
ATOM   2685  C   GLY B 106      59.455  46.010  -7.548  1.00 28.99           C  
ATOM   2686  O   GLY B 106      58.325  45.892  -7.069  1.00 28.43           O  
ATOM   2687  N   ARG B 107      60.116  47.164  -7.542  1.00 29.34           N  
ATOM   2688  CA  ARG B 107      59.524  48.356  -6.952  1.00 30.10           C  
ATOM   2689  C   ARG B 107      59.528  49.579  -7.871  1.00 29.85           C  
ATOM   2690  O   ARG B 107      60.536  49.881  -8.509  1.00 29.10           O  
ATOM   2691  CB  ARG B 107      60.233  48.687  -5.631  1.00 31.49           C  
ATOM   2692  CG  ARG B 107      59.981  47.635  -4.557  1.00 34.07           C  
ATOM   2693  CD  ARG B 107      60.397  48.079  -3.162  1.00 36.32           C  
ATOM   2694  NE  ARG B 107      59.683  47.293  -2.154  1.00 38.41           N  
ATOM   2695  CZ  ARG B 107      59.823  47.436  -0.838  1.00 39.12           C  
ATOM   2696  NH1 ARG B 107      59.118  46.669  -0.011  1.00 39.07           N1+
ATOM   2697  NH2 ARG B 107      60.668  48.337  -0.349  1.00 39.28           N  
ATOM   2698  N   VAL B 108      58.390  50.272  -7.933  1.00 29.44           N  
ATOM   2699  CA  VAL B 108      58.250  51.473  -8.757  1.00 29.89           C  
ATOM   2700  C   VAL B 108      59.224  52.554  -8.289  1.00 30.24           C  
ATOM   2701  O   VAL B 108      59.257  52.901  -7.107  1.00 29.13           O  
ATOM   2702  CB  VAL B 108      56.818  52.071  -8.675  1.00 30.04           C  
ATOM   2703  CG1 VAL B 108      56.779  53.402  -9.395  1.00 29.59           C  
ATOM   2704  CG2 VAL B 108      55.794  51.119  -9.297  1.00 30.00           C  
ATOM   2705  N   PRO B 109      60.025  53.101  -9.217  1.00 30.90           N  
ATOM   2706  CA  PRO B 109      61.003  54.147  -8.906  1.00 31.93           C  
ATOM   2707  C   PRO B 109      60.354  55.494  -8.579  1.00 33.37           C  
ATOM   2708  O   PRO B 109      59.349  55.877  -9.177  1.00 32.67           O  
ATOM   2709  CB  PRO B 109      61.852  54.203 -10.171  1.00 31.73           C  
ATOM   2710  CG  PRO B 109      60.863  53.875 -11.240  1.00 31.40           C  
ATOM   2711  CD  PRO B 109      60.104  52.719 -10.639  1.00 30.90           C  
ATOM   2712  N   ARG B 110      60.942  56.195  -7.617  1.00 34.74           N  
ATOM   2713  CA  ARG B 110      60.461  57.500  -7.184  1.00 36.84           C  
ATOM   2714  C   ARG B 110      61.126  58.557  -8.061  1.00 37.50           C  
ATOM   2715  O   ARG B 110      61.714  59.516  -7.560  1.00 38.43           O  
ATOM   2716  CB  ARG B 110      60.842  57.707  -5.719  1.00 37.84           C  
ATOM   2717  CG  ARG B 110      60.375  59.009  -5.097  1.00 40.14           C  
ATOM   2718  CD  ARG B 110      60.849  59.136  -3.651  1.00 41.47           C  
ATOM   2719  NE  ARG B 110      60.344  58.059  -2.796  1.00 43.63           N  
ATOM   2720  CZ  ARG B 110      60.871  56.837  -2.722  1.00 44.01           C  
ATOM   2721  NH1 ARG B 110      61.931  56.520  -3.451  1.00 44.73           N1+
ATOM   2722  NH2 ARG B 110      60.334  55.926  -1.922  1.00 44.32           N  
ATOM   2723  N   ASN B 111      61.034  58.366  -9.373  1.00 37.67           N  
ATOM   2724  CA  ASN B 111      61.646  59.270 -10.340  1.00 37.99           C  
ATOM   2725  C   ASN B 111      60.772  59.448 -11.582  1.00 37.44           C  
ATOM   2726  O   ASN B 111      60.412  58.472 -12.237  1.00 37.26           O  
ATOM   2727  CB  ASN B 111      63.014  58.717 -10.751  1.00 39.24           C  
ATOM   2728  CG  ASN B 111      63.627  59.485 -11.891  1.00 39.92           C  
ATOM   2729  ND2 ASN B 111      63.824  58.816 -13.018  1.00 40.70           N  
ATOM   2730  OD1 ASN B 111      63.917  60.671 -11.765  1.00 41.52           O  
ATOM   2731  N   ARG B 112      60.454  60.695 -11.919  1.00 37.18           N  
ATOM   2732  CA  ARG B 112      59.600  60.970 -13.073  1.00 37.12           C  
ATOM   2733  C   ARG B 112      59.986  60.261 -14.366  1.00 36.09           C  
ATOM   2734  O   ARG B 112      59.221  59.449 -14.876  1.00 36.07           O  
ATOM   2735  CB  ARG B 112      59.508  62.477 -13.341  1.00 38.20           C  
ATOM   2736  CG  ARG B 112      58.776  62.779 -14.635  1.00 39.92           C  
ATOM   2737  CD  ARG B 112      58.120  64.148 -14.672  1.00 41.96           C  
ATOM   2738  NE  ARG B 112      57.331  64.281 -15.895  1.00 44.04           N  
ATOM   2739  CZ  ARG B 112      56.474  65.265 -16.144  1.00 45.43           C  
ATOM   2740  NH1 ARG B 112      55.808  65.283 -17.294  1.00 46.18           N1+
ATOM   2741  NH2 ARG B 112      56.278  66.229 -15.250  1.00 46.20           N  
ATOM   2742  N   LYS B 113      61.161  60.568 -14.903  1.00 35.05           N  
ATOM   2743  CA  LYS B 113      61.595  59.948 -16.150  1.00 34.18           C  
ATOM   2744  C   LYS B 113      61.663  58.419 -16.111  1.00 32.54           C  
ATOM   2745  O   LYS B 113      61.464  57.759 -17.130  1.00 31.79           O  
ATOM   2746  CB  LYS B 113      62.943  60.530 -16.583  1.00 35.80           C  
ATOM   2747  CG  LYS B 113      62.855  61.990 -17.033  1.00 37.63           C  
ATOM   2748  CD  LYS B 113      64.210  62.516 -17.495  1.00 39.09           C  
ATOM   2749  CE  LYS B 113      64.075  63.857 -18.209  1.00 40.03           C  
ATOM   2750  NZ  LYS B 113      63.458  64.900 -17.345  1.00 41.05           N1+
ATOM   2751  N   ALA B 114      61.936  57.851 -14.944  1.00 30.93           N  
ATOM   2752  CA  ALA B 114      62.001  56.394 -14.829  1.00 30.37           C  
ATOM   2753  C   ALA B 114      60.591  55.815 -14.968  1.00 29.79           C  
ATOM   2754  O   ALA B 114      60.365  54.863 -15.703  1.00 29.61           O  
ATOM   2755  CB  ALA B 114      62.597  55.997 -13.482  1.00 30.19           C  
ATOM   2756  N   ILE B 115      59.647  56.403 -14.246  1.00 29.60           N  
ATOM   2757  CA  ILE B 115      58.262  55.951 -14.286  1.00 29.69           C  
ATOM   2758  C   ILE B 115      57.688  56.087 -15.696  1.00 29.79           C  
ATOM   2759  O   ILE B 115      57.176  55.127 -16.268  1.00 29.77           O  
ATOM   2760  CB  ILE B 115      57.409  56.775 -13.303  1.00 29.56           C  
ATOM   2761  CG1 ILE B 115      57.892  56.525 -11.875  1.00 28.94           C  
ATOM   2762  CG2 ILE B 115      55.940  56.413 -13.443  1.00 29.01           C  
ATOM   2763  CD1 ILE B 115      57.284  57.466 -10.849  1.00 29.35           C  
ATOM   2764  N   LEU B 116      57.807  57.286 -16.255  1.00 30.14           N  
ATOM   2765  CA  LEU B 116      57.297  57.591 -17.586  1.00 30.37           C  
ATOM   2766  C   LEU B 116      57.735  56.607 -18.674  1.00 30.49           C  
ATOM   2767  O   LEU B 116      57.043  56.434 -19.683  1.00 30.80           O  
ATOM   2768  CB  LEU B 116      57.727  59.007 -17.969  1.00 30.90           C  
ATOM   2769  CG  LEU B 116      57.133  59.654 -19.218  1.00 31.81           C  
ATOM   2770  CD1 LEU B 116      55.605  59.634 -19.143  1.00 31.61           C  
ATOM   2771  CD2 LEU B 116      57.644  61.091 -19.318  1.00 31.57           C  
ATOM   2772  N   ASP B 117      58.878  55.962 -18.479  1.00 30.19           N  
ATOM   2773  CA  ASP B 117      59.366  55.026 -19.479  1.00 30.27           C  
ATOM   2774  C   ASP B 117      58.897  53.593 -19.247  1.00 29.90           C  
ATOM   2775  O   ASP B 117      59.173  52.712 -20.059  1.00 29.37           O  
ATOM   2776  CB  ASP B 117      60.895  55.071 -19.551  1.00 31.63           C  
ATOM   2777  CG  ASP B 117      61.442  54.310 -20.744  1.00 32.75           C  
ATOM   2778  OD1 ASP B 117      61.067  54.644 -21.893  1.00 33.25           O  
ATOM   2779  OD2 ASP B 117      62.248  53.377 -20.538  1.00 33.97           O1-
ATOM   2780  N   LEU B 118      58.191  53.352 -18.145  1.00 29.26           N  
ATOM   2781  CA  LEU B 118      57.685  52.011 -17.878  1.00 29.18           C  
ATOM   2782  C   LEU B 118      56.624  51.687 -18.923  1.00 29.81           C  
ATOM   2783  O   LEU B 118      55.901  52.576 -19.380  1.00 29.70           O  
ATOM   2784  CB  LEU B 118      57.068  51.925 -16.480  1.00 28.55           C  
ATOM   2785  CG  LEU B 118      58.049  51.992 -15.303  1.00 28.20           C  
ATOM   2786  CD1 LEU B 118      57.288  52.009 -13.982  1.00 28.07           C  
ATOM   2787  CD2 LEU B 118      58.985  50.800 -15.370  1.00 28.22           C  
ATOM   2788  N   PRO B 119      56.519  50.408 -19.316  1.00 29.95           N  
ATOM   2789  CA  PRO B 119      55.540  49.972 -20.313  1.00 30.30           C  
ATOM   2790  C   PRO B 119      54.112  50.371 -19.957  1.00 30.54           C  
ATOM   2791  O   PRO B 119      53.658  50.153 -18.830  1.00 30.68           O  
ATOM   2792  CB  PRO B 119      55.716  48.456 -20.325  1.00 30.53           C  
ATOM   2793  CG  PRO B 119      57.167  48.289 -19.981  1.00 30.12           C  
ATOM   2794  CD  PRO B 119      57.343  49.273 -18.862  1.00 29.98           C  
ATOM   2795  N   GLY B 120      53.415  50.962 -20.925  1.00 30.21           N  
ATOM   2796  CA  GLY B 120      52.037  51.363 -20.714  1.00 30.15           C  
ATOM   2797  C   GLY B 120      51.812  52.643 -19.932  1.00 29.93           C  
ATOM   2798  O   GLY B 120      50.662  53.028 -19.719  1.00 29.28           O  
ATOM   2799  N   VAL B 121      52.884  53.314 -19.512  1.00 29.28           N  
ATOM   2800  CA  VAL B 121      52.726  54.549 -18.742  1.00 28.73           C  
ATOM   2801  C   VAL B 121      52.855  55.812 -19.596  1.00 28.87           C  
ATOM   2802  O   VAL B 121      53.802  55.966 -20.371  1.00 28.85           O  
ATOM   2803  CB  VAL B 121      53.760  54.635 -17.582  1.00 28.57           C  
ATOM   2804  CG1 VAL B 121      53.574  55.937 -16.803  1.00 28.05           C  
ATOM   2805  CG2 VAL B 121      53.595  53.450 -16.646  1.00 28.31           C  
ATOM   2806  N   GLY B 122      51.878  56.702 -19.446  1.00 28.61           N  
ATOM   2807  CA  GLY B 122      51.876  57.961 -20.164  1.00 28.24           C  
ATOM   2808  C   GLY B 122      52.055  59.095 -19.165  1.00 27.78           C  
ATOM   2809  O   GLY B 122      52.237  58.842 -17.976  1.00 27.39           O  
ATOM   2810  N   LYS B 123      51.984  60.338 -19.635  1.00 27.63           N  
ATOM   2811  CA  LYS B 123      52.170  61.503 -18.768  1.00 27.59           C  
ATOM   2812  C   LYS B 123      51.179  61.602 -17.614  1.00 26.95           C  
ATOM   2813  O   LYS B 123      51.527  62.065 -16.526  1.00 26.75           O  
ATOM   2814  CB  LYS B 123      52.110  62.792 -19.596  1.00 28.78           C  
ATOM   2815  CG  LYS B 123      53.247  62.943 -20.603  1.00 30.36           C  
ATOM   2816  CD  LYS B 123      53.099  64.219 -21.433  1.00 31.35           C  
ATOM   2817  CE  LYS B 123      51.830  64.218 -22.281  1.00 31.59           C  
ATOM   2818  NZ  LYS B 123      51.818  63.147 -23.322  1.00 32.81           N1+
ATOM   2819  N   TYR B 124      49.943  61.173 -17.844  1.00 25.81           N  
ATOM   2820  CA  TYR B 124      48.932  61.238 -16.797  1.00 25.34           C  
ATOM   2821  C   TYR B 124      49.178  60.237 -15.681  1.00 24.84           C  
ATOM   2822  O   TYR B 124      49.063  60.570 -14.501  1.00 24.49           O  
ATOM   2823  CB  TYR B 124      47.538  60.985 -17.374  1.00 25.09           C  
ATOM   2824  CG  TYR B 124      46.453  60.982 -16.320  1.00 25.26           C  
ATOM   2825  CD1 TYR B 124      45.817  62.164 -15.945  1.00 24.86           C  
ATOM   2826  CD2 TYR B 124      46.074  59.798 -15.681  1.00 25.29           C  
ATOM   2827  CE1 TYR B 124      44.826  62.171 -14.962  1.00 25.28           C  
ATOM   2828  CE2 TYR B 124      45.084  59.796 -14.689  1.00 25.47           C  
ATOM   2829  CZ  TYR B 124      44.466  60.986 -14.341  1.00 25.27           C  
ATOM   2830  OH  TYR B 124      43.472  60.994 -13.386  1.00 26.84           O  
ATOM   2831  N   THR B 125      49.489  59.000 -16.054  1.00 24.67           N  
ATOM   2832  CA  THR B 125      49.721  57.961 -15.062  1.00 24.63           C  
ATOM   2833  C   THR B 125      50.974  58.282 -14.259  1.00 24.40           C  
ATOM   2834  O   THR B 125      50.994  58.116 -13.044  1.00 23.79           O  
ATOM   2835  CB  THR B 125      49.866  56.576 -15.724  1.00 25.25           C  
ATOM   2836  CG2 THR B 125      50.014  55.487 -14.667  1.00 24.34           C  
ATOM   2837  OG1 THR B 125      48.696  56.303 -16.506  1.00 25.78           O  
ATOM   2838  N   CYS B 126      52.011  58.749 -14.946  1.00 24.83           N  
ATOM   2839  CA  CYS B 126      53.259  59.119 -14.285  1.00 25.29           C  
ATOM   2840  C   CYS B 126      52.976  60.201 -13.242  1.00 24.58           C  
ATOM   2841  O   CYS B 126      53.514  60.172 -12.133  1.00 24.42           O  
ATOM   2842  CB  CYS B 126      54.266  59.633 -15.319  1.00 26.15           C  
ATOM   2843  SG  CYS B 126      55.784  60.303 -14.615  1.00 29.04           S  
ATOM   2844  N   ALA B 127      52.116  61.153 -13.599  1.00 24.30           N  
ATOM   2845  CA  ALA B 127      51.754  62.239 -12.691  1.00 23.65           C  
ATOM   2846  C   ALA B 127      51.002  61.691 -11.480  1.00 23.89           C  
ATOM   2847  O   ALA B 127      51.219  62.127 -10.345  1.00 23.14           O  
ATOM   2848  CB  ALA B 127      50.891  63.261 -13.421  1.00 23.62           C  
ATOM   2849  N   ALA B 128      50.118  60.729 -11.728  1.00 23.83           N  
ATOM   2850  CA  ALA B 128      49.335  60.122 -10.659  1.00 24.46           C  
ATOM   2851  C   ALA B 128      50.226  59.389  -9.662  1.00 24.59           C  
ATOM   2852  O   ALA B 128      50.022  59.492  -8.459  1.00 24.85           O  
ATOM   2853  CB  ALA B 128      48.304  59.160 -11.242  1.00 23.93           C  
ATOM   2854  N   VAL B 129      51.207  58.642 -10.161  1.00 25.21           N  
ATOM   2855  CA  VAL B 129      52.107  57.909  -9.274  1.00 25.95           C  
ATOM   2856  C   VAL B 129      52.957  58.878  -8.449  1.00 26.77           C  
ATOM   2857  O   VAL B 129      53.061  58.742  -7.237  1.00 26.65           O  
ATOM   2858  CB  VAL B 129      53.032  56.958 -10.071  1.00 25.61           C  
ATOM   2859  CG1 VAL B 129      54.107  56.373  -9.159  1.00 25.44           C  
ATOM   2860  CG2 VAL B 129      52.208  55.830 -10.674  1.00 24.76           C  
ATOM   2861  N   MET B 130      53.547  59.863  -9.115  0.50 27.35           N  
ATOM   2863  CA  MET B 130      54.386  60.849  -8.441  0.50 28.18           C  
ATOM   2865  C   MET B 130      53.637  61.605  -7.350  0.50 28.26           C  
ATOM   2867  O   MET B 130      54.143  61.778  -6.239  0.50 28.42           O  
ATOM   2869  CB  MET B 130      54.940  61.839  -9.462  0.50 28.61           C  
ATOM   2871  CG  MET B 130      55.919  61.208 -10.429  0.50 29.73           C  
ATOM   2873  SD  MET B 130      57.408  60.674  -9.580  0.50 30.95           S  
ATOM   2875  CE  MET B 130      58.440  62.086  -9.844  0.50 30.66           C  
ATOM   2877  N   CYS B 131      52.429  62.050  -7.673  1.00 28.17           N  
ATOM   2878  CA  CYS B 131      51.611  62.800  -6.726  1.00 28.36           C  
ATOM   2879  C   CYS B 131      50.945  61.948  -5.648  1.00 27.93           C  
ATOM   2880  O   CYS B 131      51.172  62.153  -4.460  1.00 27.97           O  
ATOM   2881  CB  CYS B 131      50.540  63.592  -7.485  1.00 28.04           C  
ATOM   2882  SG  CYS B 131      49.285  64.369  -6.448  1.00 29.62           S  
ATOM   2883  N   LEU B 132      50.134  60.985  -6.066  1.00 27.80           N  
ATOM   2884  CA  LEU B 132      49.415  60.138  -5.124  1.00 27.97           C  
ATOM   2885  C   LEU B 132      50.274  59.175  -4.303  1.00 27.99           C  
ATOM   2886  O   LEU B 132      49.999  58.944  -3.126  1.00 27.78           O  
ATOM   2887  CB  LEU B 132      48.333  59.350  -5.866  1.00 27.69           C  
ATOM   2888  CG  LEU B 132      47.356  60.206  -6.681  1.00 27.86           C  
ATOM   2889  CD1 LEU B 132      46.362  59.303  -7.396  1.00 27.58           C  
ATOM   2890  CD2 LEU B 132      46.636  61.194  -5.772  1.00 27.66           C  
ATOM   2891  N   ALA B 133      51.309  58.615  -4.911  1.00 27.98           N  
ATOM   2892  CA  ALA B 133      52.149  57.670  -4.193  1.00 28.79           C  
ATOM   2893  C   ALA B 133      53.342  58.310  -3.491  1.00 29.12           C  
ATOM   2894  O   ALA B 133      53.599  58.027  -2.322  1.00 29.33           O  
ATOM   2895  CB  ALA B 133      52.629  56.576  -5.142  1.00 28.62           C  
ATOM   2896  N   PHE B 134      54.050  59.189  -4.193  1.00 29.55           N  
ATOM   2897  CA  PHE B 134      55.239  59.824  -3.631  1.00 30.29           C  
ATOM   2898  C   PHE B 134      55.078  61.261  -3.145  1.00 31.03           C  
ATOM   2899  O   PHE B 134      56.042  61.878  -2.695  1.00 31.59           O  
ATOM   2900  CB  PHE B 134      56.377  59.736  -4.650  1.00 28.84           C  
ATOM   2901  CG  PHE B 134      56.720  58.326  -5.040  1.00 28.47           C  
ATOM   2902  CD1 PHE B 134      56.757  57.947  -6.375  1.00 28.09           C  
ATOM   2903  CD2 PHE B 134      56.983  57.367  -4.062  1.00 28.18           C  
ATOM   2904  CE1 PHE B 134      57.051  56.629  -6.735  1.00 28.50           C  
ATOM   2905  CE2 PHE B 134      57.277  56.051  -4.409  1.00 28.01           C  
ATOM   2906  CZ  PHE B 134      57.312  55.680  -5.748  1.00 27.92           C  
ATOM   2907  N   GLY B 135      53.864  61.788  -3.237  1.00 31.80           N  
ATOM   2908  CA  GLY B 135      53.604  63.145  -2.789  1.00 32.87           C  
ATOM   2909  C   GLY B 135      54.423  64.242  -3.450  1.00 33.32           C  
ATOM   2910  O   GLY B 135      54.658  65.286  -2.841  1.00 33.60           O  
ATOM   2911  N   LYS B 136      54.856  64.012  -4.687  1.00 33.38           N  
ATOM   2912  CA  LYS B 136      55.644  64.993  -5.427  1.00 33.23           C  
ATOM   2913  C   LYS B 136      54.749  65.845  -6.320  1.00 32.57           C  
ATOM   2914  O   LYS B 136      53.746  65.364  -6.845  1.00 32.52           O  
ATOM   2915  CB  LYS B 136      56.694  64.288  -6.290  1.00 34.02           C  
ATOM   2916  CG  LYS B 136      57.704  63.481  -5.497  1.00 35.88           C  
ATOM   2917  CD  LYS B 136      58.688  62.769  -6.408  1.00 37.32           C  
ATOM   2918  CE  LYS B 136      59.537  63.766  -7.188  1.00 38.50           C  
ATOM   2919  NZ  LYS B 136      60.246  64.708  -6.275  1.00 38.98           N1+
ATOM   2920  N   LYS B 137      55.116  67.110  -6.500  1.00 31.97           N  
ATOM   2921  CA  LYS B 137      54.323  68.001  -7.336  1.00 31.02           C  
ATOM   2922  C   LYS B 137      54.260  67.510  -8.778  1.00 30.23           C  
ATOM   2923  O   LYS B 137      55.286  67.244  -9.410  1.00 29.75           O  
ATOM   2924  CB  LYS B 137      54.887  69.423  -7.310  1.00 31.95           C  
ATOM   2925  CG  LYS B 137      54.082  70.388  -8.166  1.00 33.09           C  
ATOM   2926  CD  LYS B 137      54.647  71.800  -8.158  1.00 34.22           C  
ATOM   2927  CE  LYS B 137      54.511  72.451  -6.795  1.00 34.09           C  
ATOM   2928  NZ  LYS B 137      54.837  73.905  -6.868  1.00 35.13           N1+
ATOM   2929  N   ALA B 138      53.038  67.391  -9.285  1.00 28.97           N  
ATOM   2930  CA  ALA B 138      52.788  66.947 -10.649  1.00 28.19           C  
ATOM   2931  C   ALA B 138      51.306  67.159 -10.933  1.00 27.54           C  
ATOM   2932  O   ALA B 138      50.469  67.000 -10.049  1.00 27.49           O  
ATOM   2933  CB  ALA B 138      53.154  65.478 -10.805  1.00 28.06           C  
ATOM   2934  N   ALA B 139      50.989  67.542 -12.163  1.00 26.91           N  
ATOM   2935  CA  ALA B 139      49.609  67.780 -12.553  1.00 25.96           C  
ATOM   2936  C   ALA B 139      49.071  66.572 -13.318  1.00 25.45           C  
ATOM   2937  O   ALA B 139      49.673  66.124 -14.299  1.00 24.58           O  
ATOM   2938  CB  ALA B 139      49.526  69.040 -13.415  1.00 26.29           C  
ATOM   2939  N   MET B 140      47.940  66.048 -12.856  1.00 24.65           N  
ATOM   2940  CA  MET B 140      47.308  64.888 -13.480  1.00 24.19           C  
ATOM   2941  C   MET B 140      46.336  65.413 -14.522  1.00 24.05           C  
ATOM   2942  O   MET B 140      45.126  65.474 -14.293  1.00 24.00           O  
ATOM   2943  CB  MET B 140      46.568  64.065 -12.420  1.00 24.06           C  
ATOM   2944  CG  MET B 140      47.502  63.453 -11.374  1.00 24.47           C  
ATOM   2945  SD  MET B 140      46.652  62.726  -9.955  1.00 24.90           S  
ATOM   2946  CE  MET B 140      45.515  61.589 -10.783  1.00 23.70           C  
ATOM   2947  N   VAL B 141      46.880  65.784 -15.674  1.00 23.44           N  
ATOM   2948  CA  VAL B 141      46.083  66.355 -16.745  1.00 23.64           C  
ATOM   2949  C   VAL B 141      45.481  65.370 -17.738  1.00 23.49           C  
ATOM   2950  O   VAL B 141      46.195  64.713 -18.491  1.00 23.98           O  
ATOM   2951  CB  VAL B 141      46.912  67.404 -17.531  1.00 23.17           C  
ATOM   2952  CG1 VAL B 141      46.039  68.090 -18.571  1.00 23.84           C  
ATOM   2953  CG2 VAL B 141      47.487  68.441 -16.563  1.00 23.48           C  
ATOM   2954  N   ASP B 142      44.156  65.267 -17.717  1.00 23.67           N  
ATOM   2955  CA  ASP B 142      43.435  64.416 -18.654  1.00 23.17           C  
ATOM   2956  C   ASP B 142      42.481  65.330 -19.410  1.00 23.05           C  
ATOM   2957  O   ASP B 142      42.496  66.551 -19.212  1.00 22.19           O  
ATOM   2958  CB  ASP B 142      42.650  63.310 -17.939  1.00 24.68           C  
ATOM   2959  CG  ASP B 142      41.707  63.841 -16.875  1.00 25.27           C  
ATOM   2960  OD1 ASP B 142      41.444  65.061 -16.840  1.00 25.93           O  
ATOM   2961  OD2 ASP B 142      41.222  63.019 -16.068  1.00 26.24           O1-
ATOM   2962  N   ALA B 143      41.644  64.746 -20.261  1.00 22.65           N  
ATOM   2963  CA  ALA B 143      40.715  65.535 -21.057  1.00 22.91           C  
ATOM   2964  C   ALA B 143      39.768  66.375 -20.212  1.00 22.75           C  
ATOM   2965  O   ALA B 143      39.378  67.464 -20.617  1.00 22.29           O  
ATOM   2966  CB  ALA B 143      39.919  64.623 -21.990  1.00 22.74           C  
ATOM   2967  N   ASN B 144      39.397  65.875 -19.039  1.00 22.93           N  
ATOM   2968  CA  ASN B 144      38.481  66.616 -18.176  1.00 24.11           C  
ATOM   2969  C   ASN B 144      39.152  67.856 -17.585  1.00 24.14           C  
ATOM   2970  O   ASN B 144      38.517  68.895 -17.410  1.00 24.36           O  
ATOM   2971  CB  ASN B 144      37.959  65.687 -17.075  1.00 24.95           C  
ATOM   2972  CG  ASN B 144      37.113  64.552 -17.636  1.00 25.89           C  
ATOM   2973  ND2 ASN B 144      36.251  64.878 -18.597  1.00 25.98           N  
ATOM   2974  OD1 ASN B 144      37.232  63.403 -17.216  1.00 26.28           O  
ATOM   2975  N   PHE B 145      40.444  67.735 -17.298  1.00 24.44           N  
ATOM   2976  CA  PHE B 145      41.241  68.830 -16.754  1.00 25.02           C  
ATOM   2977  C   PHE B 145      41.329  69.889 -17.856  1.00 24.94           C  
ATOM   2978  O   PHE B 145      41.177  71.087 -17.610  1.00 24.97           O  
ATOM   2979  CB  PHE B 145      42.632  68.293 -16.403  1.00 26.07           C  
ATOM   2980  CG  PHE B 145      43.447  69.193 -15.513  1.00 27.66           C  
ATOM   2981  CD1 PHE B 145      44.139  68.658 -14.430  1.00 27.55           C  
ATOM   2982  CD2 PHE B 145      43.574  70.551 -15.781  1.00 28.31           C  
ATOM   2983  CE1 PHE B 145      44.946  69.461 -13.630  1.00 28.64           C  
ATOM   2984  CE2 PHE B 145      44.378  71.363 -14.986  1.00 28.81           C  
ATOM   2985  CZ  PHE B 145      45.066  70.818 -13.909  1.00 28.83           C  
ATOM   2986  N   VAL B 146      41.574  69.432 -19.079  1.00 24.47           N  
ATOM   2987  CA  VAL B 146      41.663  70.329 -20.225  1.00 24.80           C  
ATOM   2988  C   VAL B 146      40.374  71.132 -20.379  1.00 24.77           C  
ATOM   2989  O   VAL B 146      40.408  72.338 -20.641  1.00 25.08           O  
ATOM   2990  CB  VAL B 146      41.887  69.542 -21.534  1.00 24.15           C  
ATOM   2991  CG1 VAL B 146      41.892  70.502 -22.726  1.00 24.47           C  
ATOM   2992  CG2 VAL B 146      43.189  68.769 -21.454  1.00 24.63           C  
ATOM   2993  N   ARG B 147      39.237  70.458 -20.225  1.00 24.92           N  
ATOM   2994  CA  ARG B 147      37.944  71.116 -20.376  1.00 25.18           C  
ATOM   2995  C   ARG B 147      37.759  72.303 -19.443  1.00 25.47           C  
ATOM   2996  O   ARG B 147      37.320  73.368 -19.868  1.00 25.19           O  
ATOM   2997  CB  ARG B 147      36.792  70.131 -20.151  1.00 24.94           C  
ATOM   2998  CG  ARG B 147      35.428  70.747 -20.459  1.00 24.75           C  
ATOM   2999  CD  ARG B 147      34.269  69.751 -20.330  1.00 24.77           C  
ATOM   3000  NE  ARG B 147      34.103  69.232 -18.971  1.00 24.21           N  
ATOM   3001  CZ  ARG B 147      34.496  68.024 -18.571  1.00 24.28           C  
ATOM   3002  NH1 ARG B 147      34.299  67.648 -17.317  1.00 22.61           N1+
ATOM   3003  NH2 ARG B 147      35.076  67.187 -19.424  1.00 23.05           N  
ATOM   3004  N   VAL B 148      38.086  72.117 -18.171  1.00 25.53           N  
ATOM   3005  CA  VAL B 148      37.939  73.187 -17.194  1.00 25.93           C  
ATOM   3006  C   VAL B 148      38.880  74.345 -17.514  1.00 26.62           C  
ATOM   3007  O   VAL B 148      38.496  75.512 -17.421  1.00 26.63           O  
ATOM   3008  CB  VAL B 148      38.208  72.669 -15.765  1.00 25.96           C  
ATOM   3009  CG1 VAL B 148      37.946  73.768 -14.763  1.00 25.43           C  
ATOM   3010  CG2 VAL B 148      37.309  71.451 -15.478  1.00 25.28           C  
ATOM   3011  N   ILE B 149      40.108  74.020 -17.895  1.00 27.52           N  
ATOM   3012  CA  ILE B 149      41.090  75.037 -18.255  1.00 28.91           C  
ATOM   3013  C   ILE B 149      40.598  75.814 -19.476  1.00 29.49           C  
ATOM   3014  O   ILE B 149      40.664  77.040 -19.506  1.00 29.41           O  
ATOM   3015  CB  ILE B 149      42.455  74.400 -18.595  1.00 29.36           C  
ATOM   3016  CG1 ILE B 149      43.058  73.764 -17.343  1.00 30.16           C  
ATOM   3017  CG2 ILE B 149      43.400  75.447 -19.180  1.00 29.81           C  
ATOM   3018  CD1 ILE B 149      43.297  74.741 -16.201  1.00 30.87           C  
ATOM   3019  N   ASN B 150      40.110  75.100 -20.487  1.00 30.03           N  
ATOM   3020  CA  ASN B 150      39.612  75.753 -21.697  1.00 30.53           C  
ATOM   3021  C   ASN B 150      38.515  76.757 -21.355  1.00 30.69           C  
ATOM   3022  O   ASN B 150      38.544  77.905 -21.797  1.00 30.99           O  
ATOM   3023  CB  ASN B 150      39.032  74.730 -22.687  1.00 29.83           C  
ATOM   3024  CG  ASN B 150      40.080  73.800 -23.264  1.00 30.34           C  
ATOM   3025  ND2 ASN B 150      39.627  72.684 -23.823  1.00 30.10           N  
ATOM   3026  OD1 ASN B 150      41.277  74.082 -23.224  1.00 30.78           O  
ATOM   3027  N   ARG B 151      37.547  76.303 -20.569  1.00 30.76           N  
ATOM   3028  CA  ARG B 151      36.408  77.121 -20.169  1.00 31.02           C  
ATOM   3029  C   ARG B 151      36.731  78.279 -19.240  1.00 31.83           C  
ATOM   3030  O   ARG B 151      36.356  79.422 -19.508  1.00 32.08           O  
ATOM   3031  CB  ARG B 151      35.350  76.239 -19.508  1.00 30.53           C  
ATOM   3032  CG  ARG B 151      34.651  75.286 -20.458  1.00 29.67           C  
ATOM   3033  CD  ARG B 151      33.723  74.362 -19.697  1.00 29.09           C  
ATOM   3034  NE  ARG B 151      32.872  73.573 -20.578  1.00 28.12           N  
ATOM   3035  CZ  ARG B 151      32.090  72.583 -20.159  1.00 28.40           C  
ATOM   3036  NH1 ARG B 151      32.059  72.258 -18.868  1.00 27.82           N1+
ATOM   3037  NH2 ARG B 151      31.327  71.926 -21.023  1.00 27.21           N  
ATOM   3038  N   TYR B 152      37.427  77.983 -18.150  1.00 32.02           N  
ATOM   3039  CA  TYR B 152      37.765  78.997 -17.165  1.00 32.46           C  
ATOM   3040  C   TYR B 152      38.769  80.041 -17.633  1.00 33.10           C  
ATOM   3041  O   TYR B 152      38.531  81.238 -17.502  1.00 32.99           O  
ATOM   3042  CB  TYR B 152      38.303  78.340 -15.894  1.00 31.73           C  
ATOM   3043  CG  TYR B 152      38.565  79.326 -14.782  1.00 31.38           C  
ATOM   3044  CD1 TYR B 152      37.512  79.861 -14.039  1.00 31.57           C  
ATOM   3045  CD2 TYR B 152      39.860  79.735 -14.479  1.00 31.21           C  
ATOM   3046  CE1 TYR B 152      37.744  80.781 -13.015  1.00 31.63           C  
ATOM   3047  CE2 TYR B 152      40.105  80.658 -13.454  1.00 31.46           C  
ATOM   3048  CZ  TYR B 152      39.043  81.172 -12.728  1.00 31.25           C  
ATOM   3049  OH  TYR B 152      39.278  82.069 -11.714  1.00 31.03           O  
ATOM   3050  N   PHE B 153      39.902  79.591 -18.157  1.00 33.83           N  
ATOM   3051  CA  PHE B 153      40.922  80.523 -18.600  1.00 35.04           C  
ATOM   3052  C   PHE B 153      40.690  81.060 -20.008  1.00 35.86           C  
ATOM   3053  O   PHE B 153      40.978  82.224 -20.282  1.00 36.31           O  
ATOM   3054  CB  PHE B 153      42.303  79.875 -18.501  1.00 34.77           C  
ATOM   3055  CG  PHE B 153      42.735  79.590 -17.089  1.00 34.86           C  
ATOM   3056  CD1 PHE B 153      42.631  78.304 -16.556  1.00 34.55           C  
ATOM   3057  CD2 PHE B 153      43.243  80.609 -16.288  1.00 34.55           C  
ATOM   3058  CE1 PHE B 153      43.031  78.037 -15.246  1.00 34.54           C  
ATOM   3059  CE2 PHE B 153      43.647  80.354 -14.974  1.00 35.00           C  
ATOM   3060  CZ  PHE B 153      43.541  79.065 -14.453  1.00 34.72           C  
ATOM   3061  N   GLY B 154      40.163  80.218 -20.891  1.00 36.48           N  
ATOM   3062  CA  GLY B 154      39.904  80.648 -22.255  1.00 37.25           C  
ATOM   3063  C   GLY B 154      41.097  81.343 -22.884  1.00 37.65           C  
ATOM   3064  O   GLY B 154      42.246  80.994 -22.607  1.00 37.77           O  
ATOM   3065  N   GLY B 155      40.833  82.337 -23.728  1.00 38.12           N  
ATOM   3066  CA  GLY B 155      41.921  83.045 -24.374  1.00 38.60           C  
ATOM   3067  C   GLY B 155      42.767  82.089 -25.193  1.00 39.12           C  
ATOM   3068  O   GLY B 155      42.236  81.273 -25.944  1.00 38.92           O  
ATOM   3069  N   SER B 156      44.084  82.173 -25.041  1.00 39.63           N  
ATOM   3070  CA  SER B 156      44.987  81.307 -25.787  1.00 40.34           C  
ATOM   3071  C   SER B 156      44.972  79.859 -25.301  1.00 40.63           C  
ATOM   3072  O   SER B 156      45.647  79.005 -25.873  1.00 40.92           O  
ATOM   3073  CB  SER B 156      46.413  81.861 -25.724  1.00 40.62           C  
ATOM   3074  OG  SER B 156      46.785  82.148 -24.390  1.00 41.60           O  
ATOM   3075  N   TYR B 157      44.206  79.580 -24.250  1.00 40.85           N  
ATOM   3076  CA  TYR B 157      44.118  78.221 -23.718  1.00 41.06           C  
ATOM   3077  C   TYR B 157      42.795  77.550 -24.069  1.00 41.06           C  
ATOM   3078  O   TYR B 157      42.619  76.350 -23.841  1.00 40.94           O  
ATOM   3079  CB  TYR B 157      44.269  78.221 -22.191  1.00 41.25           C  
ATOM   3080  CG  TYR B 157      45.587  78.756 -21.689  1.00 41.30           C  
ATOM   3081  CD1 TYR B 157      45.748  80.110 -21.390  1.00 41.65           C  
ATOM   3082  CD2 TYR B 157      46.674  77.906 -21.502  1.00 41.36           C  
ATOM   3083  CE1 TYR B 157      46.961  80.602 -20.909  1.00 41.55           C  
ATOM   3084  CE2 TYR B 157      47.890  78.387 -21.027  1.00 41.83           C  
ATOM   3085  CZ  TYR B 157      48.026  79.734 -20.729  1.00 41.69           C  
ATOM   3086  OH  TYR B 157      49.224  80.200 -20.237  1.00 42.23           O  
ATOM   3087  N   GLU B 158      41.874  78.327 -24.634  1.00 40.90           N  
ATOM   3088  CA  GLU B 158      40.552  77.830 -24.988  1.00 40.83           C  
ATOM   3089  C   GLU B 158      40.508  76.624 -25.930  1.00 40.47           C  
ATOM   3090  O   GLU B 158      39.579  75.818 -25.859  1.00 40.29           O  
ATOM   3091  CB  GLU B 158      39.710  78.969 -25.578  1.00 41.61           C  
ATOM   3092  CG  GLU B 158      38.272  78.571 -25.880  1.00 43.27           C  
ATOM   3093  CD  GLU B 158      37.373  79.755 -26.192  1.00 44.51           C  
ATOM   3094  OE1 GLU B 158      36.163  79.537 -26.423  1.00 45.05           O  
ATOM   3095  OE2 GLU B 158      37.871  80.901 -26.204  1.00 45.35           O1-
ATOM   3096  N   ASN B 159      41.501  76.485 -26.802  1.00 40.02           N  
ATOM   3097  CA  ASN B 159      41.492  75.371 -27.745  1.00 39.70           C  
ATOM   3098  C   ASN B 159      42.662  74.401 -27.654  1.00 39.18           C  
ATOM   3099  O   ASN B 159      42.812  73.529 -28.505  1.00 39.02           O  
ATOM   3100  CB  ASN B 159      41.378  75.914 -29.168  1.00 40.69           C  
ATOM   3101  CG  ASN B 159      40.102  76.702 -29.382  1.00 41.34           C  
ATOM   3102  ND2 ASN B 159      40.242  77.974 -29.736  1.00 42.20           N  
ATOM   3103  OD1 ASN B 159      39.002  76.174 -29.223  1.00 41.86           O  
ATOM   3104  N   LEU B 160      43.481  74.541 -26.618  1.00 38.34           N  
ATOM   3105  CA  LEU B 160      44.625  73.656 -26.435  1.00 37.67           C  
ATOM   3106  C   LEU B 160      44.202  72.389 -25.700  1.00 37.29           C  
ATOM   3107  O   LEU B 160      43.189  72.382 -25.007  1.00 36.83           O  
ATOM   3108  CB  LEU B 160      45.714  74.365 -25.627  1.00 37.40           C  
ATOM   3109  CG  LEU B 160      46.220  75.706 -26.160  1.00 37.60           C  
ATOM   3110  CD1 LEU B 160      47.271  76.254 -25.209  1.00 37.29           C  
ATOM   3111  CD2 LEU B 160      46.804  75.528 -27.558  1.00 37.30           C  
ATOM   3112  N   ASN B 161      44.971  71.316 -25.866  1.00 37.38           N  
ATOM   3113  CA  ASN B 161      44.682  70.064 -25.177  1.00 37.45           C  
ATOM   3114  C   ASN B 161      45.962  69.585 -24.498  1.00 37.84           C  
ATOM   3115  O   ASN B 161      46.991  70.251 -24.601  1.00 37.82           O  
ATOM   3116  CB  ASN B 161      44.105  69.022 -26.150  1.00 37.19           C  
ATOM   3117  CG  ASN B 161      45.073  68.614 -27.243  1.00 36.87           C  
ATOM   3118  ND2 ASN B 161      46.365  68.688 -26.960  1.00 36.74           N  
ATOM   3119  OD1 ASN B 161      44.651  68.211 -28.331  1.00 36.93           O  
ATOM   3120  N   TYR B 162      45.925  68.447 -23.810  1.00 38.36           N  
ATOM   3121  CA  TYR B 162      47.122  68.005 -23.101  1.00 39.19           C  
ATOM   3122  C   TYR B 162      48.311  67.579 -23.955  1.00 39.87           C  
ATOM   3123  O   TYR B 162      49.327  67.126 -23.428  1.00 40.05           O  
ATOM   3124  CB  TYR B 162      46.779  66.918 -22.072  1.00 38.70           C  
ATOM   3125  CG  TYR B 162      46.191  65.637 -22.617  1.00 38.50           C  
ATOM   3126  CD1 TYR B 162      46.949  64.776 -23.409  1.00 38.59           C  
ATOM   3127  CD2 TYR B 162      44.893  65.251 -22.280  1.00 37.84           C  
ATOM   3128  CE1 TYR B 162      46.434  63.560 -23.849  1.00 38.30           C  
ATOM   3129  CE2 TYR B 162      44.369  64.040 -22.714  1.00 37.87           C  
ATOM   3130  CZ  TYR B 162      45.145  63.199 -23.494  1.00 38.13           C  
ATOM   3131  OH  TYR B 162      44.639  61.988 -23.901  1.00 37.80           O  
ATOM   3132  N   ASN B 163      48.189  67.730 -25.270  1.00 40.66           N  
ATOM   3133  CA  ASN B 163      49.289  67.405 -26.169  1.00 41.34           C  
ATOM   3134  C   ASN B 163      50.064  68.700 -26.436  1.00 41.21           C  
ATOM   3135  O   ASN B 163      51.050  68.708 -27.169  1.00 41.27           O  
ATOM   3136  CB  ASN B 163      48.770  66.811 -27.487  1.00 42.31           C  
ATOM   3137  CG  ASN B 163      48.180  65.416 -27.309  1.00 43.51           C  
ATOM   3138  ND2 ASN B 163      46.995  65.192 -27.878  1.00 43.91           N  
ATOM   3139  OD1 ASN B 163      48.787  64.550 -26.671  1.00 43.86           O  
ATOM   3140  N   HIS B 164      49.599  69.789 -25.830  1.00 40.91           N  
ATOM   3141  CA  HIS B 164      50.232  71.102 -25.961  1.00 40.85           C  
ATOM   3142  C   HIS B 164      51.001  71.395 -24.678  1.00 40.44           C  
ATOM   3143  O   HIS B 164      50.414  71.454 -23.598  1.00 40.22           O  
ATOM   3144  CB  HIS B 164      49.175  72.189 -26.167  1.00 41.29           C  
ATOM   3145  CG  HIS B 164      48.500  72.133 -27.501  1.00 42.02           C  
ATOM   3146  CD2 HIS B 164      48.993  71.909 -28.742  1.00 42.17           C  
ATOM   3147  ND1 HIS B 164      47.147  72.346 -27.658  1.00 42.08           N  
ATOM   3148  CE1 HIS B 164      46.836  72.255 -28.939  1.00 42.28           C  
ATOM   3149  NE2 HIS B 164      47.939  71.991 -29.618  1.00 42.32           N  
ATOM   3150  N   LYS B 165      52.310  71.581 -24.798  1.00 40.18           N  
ATOM   3151  CA  LYS B 165      53.146  71.853 -23.633  1.00 39.90           C  
ATOM   3152  C   LYS B 165      52.726  73.121 -22.897  1.00 39.46           C  
ATOM   3153  O   LYS B 165      52.856  73.204 -21.675  1.00 39.43           O  
ATOM   3154  CB  LYS B 165      54.616  71.939 -24.057  1.00 40.51           C  
ATOM   3155  CG  LYS B 165      55.132  70.642 -24.669  1.00 41.58           C  
ATOM   3156  CD  LYS B 165      56.566  70.763 -25.159  1.00 42.95           C  
ATOM   3157  CE  LYS B 165      56.973  69.533 -25.959  1.00 43.53           C  
ATOM   3158  NZ  LYS B 165      56.820  68.269 -25.173  1.00 44.35           N1+
ATOM   3159  N   ALA B 166      52.208  74.100 -23.635  1.00 38.90           N  
ATOM   3160  CA  ALA B 166      51.770  75.356 -23.033  1.00 38.59           C  
ATOM   3161  C   ALA B 166      50.645  75.115 -22.032  1.00 38.30           C  
ATOM   3162  O   ALA B 166      50.555  75.793 -21.008  1.00 37.93           O  
ATOM   3163  CB  ALA B 166      51.305  76.323 -24.114  1.00 38.71           C  
ATOM   3164  N   LEU B 167      49.779  74.154 -22.335  1.00 37.96           N  
ATOM   3165  CA  LEU B 167      48.675  73.844 -21.438  1.00 37.87           C  
ATOM   3166  C   LEU B 167      49.162  73.055 -20.229  1.00 37.55           C  
ATOM   3167  O   LEU B 167      48.693  73.270 -19.112  1.00 37.11           O  
ATOM   3168  CB  LEU B 167      47.580  73.058 -22.172  1.00 37.87           C  
ATOM   3169  CG  LEU B 167      46.370  72.641 -21.319  1.00 38.66           C  
ATOM   3170  CD1 LEU B 167      46.013  73.754 -20.354  1.00 39.02           C  
ATOM   3171  CD2 LEU B 167      45.186  72.323 -22.211  1.00 38.77           C  
ATOM   3172  N   TRP B 168      50.112  72.148 -20.443  1.00 37.74           N  
ATOM   3173  CA  TRP B 168      50.619  71.350 -19.334  1.00 38.08           C  
ATOM   3174  C   TRP B 168      51.462  72.209 -18.394  1.00 38.01           C  
ATOM   3175  O   TRP B 168      51.496  71.965 -17.191  1.00 37.91           O  
ATOM   3176  CB  TRP B 168      51.439  70.159 -19.840  1.00 38.35           C  
ATOM   3177  CG  TRP B 168      51.419  69.002 -18.871  1.00 39.17           C  
ATOM   3178  CD1 TRP B 168      51.927  68.987 -17.603  1.00 39.23           C  
ATOM   3179  CD2 TRP B 168      50.787  67.726 -19.063  1.00 39.28           C  
ATOM   3180  CE2 TRP B 168      50.949  66.995 -17.865  1.00 39.34           C  
ATOM   3181  CE3 TRP B 168      50.099  67.132 -20.132  1.00 39.17           C  
ATOM   3182  NE1 TRP B 168      51.646  67.788 -16.992  1.00 39.54           N  
ATOM   3183  CZ2 TRP B 168      50.447  65.699 -17.701  1.00 39.48           C  
ATOM   3184  CZ3 TRP B 168      49.598  65.844 -19.971  1.00 39.28           C  
ATOM   3185  CH2 TRP B 168      49.774  65.141 -18.763  1.00 39.62           C  
ATOM   3186  N   GLU B 169      52.133  73.219 -18.941  1.00 37.95           N  
ATOM   3187  CA  GLU B 169      52.952  74.104 -18.123  1.00 37.98           C  
ATOM   3188  C   GLU B 169      52.067  74.940 -17.198  1.00 37.16           C  
ATOM   3189  O   GLU B 169      52.399  75.136 -16.032  1.00 37.62           O  
ATOM   3190  CB  GLU B 169      53.833  75.000 -19.006  1.00 38.91           C  
ATOM   3191  CG  GLU B 169      55.042  74.264 -19.594  1.00 40.55           C  
ATOM   3192  CD  GLU B 169      56.049  75.192 -20.272  1.00 41.73           C  
ATOM   3193  OE1 GLU B 169      56.438  76.207 -19.657  1.00 42.26           O  
ATOM   3194  OE2 GLU B 169      56.465  74.898 -21.415  1.00 42.50           O1-
ATOM   3195  N   LEU B 170      50.942  75.428 -17.711  1.00 36.03           N  
ATOM   3196  CA  LEU B 170      50.014  76.202 -16.888  1.00 35.11           C  
ATOM   3197  C   LEU B 170      49.493  75.309 -15.759  1.00 34.33           C  
ATOM   3198  O   LEU B 170      49.463  75.713 -14.597  1.00 33.41           O  
ATOM   3199  CB  LEU B 170      48.835  76.706 -17.725  1.00 34.78           C  
ATOM   3200  CG  LEU B 170      47.642  77.274 -16.948  1.00 34.68           C  
ATOM   3201  CD1 LEU B 170      48.082  78.454 -16.109  1.00 34.69           C  
ATOM   3202  CD2 LEU B 170      46.551  77.697 -17.924  1.00 34.88           C  
ATOM   3203  N   ALA B 171      49.082  74.093 -16.112  1.00 33.66           N  
ATOM   3204  CA  ALA B 171      48.581  73.144 -15.120  1.00 33.40           C  
ATOM   3205  C   ALA B 171      49.646  72.944 -14.041  1.00 33.21           C  
ATOM   3206  O   ALA B 171      49.346  72.954 -12.850  1.00 32.80           O  
ATOM   3207  CB  ALA B 171      48.246  71.805 -15.789  1.00 33.06           C  
ATOM   3208  N   GLU B 172      50.894  72.772 -14.467  1.00 33.45           N  
ATOM   3209  CA  GLU B 172      51.999  72.577 -13.533  1.00 33.93           C  
ATOM   3210  C   GLU B 172      52.141  73.726 -12.539  1.00 33.33           C  
ATOM   3211  O   GLU B 172      52.424  73.499 -11.368  1.00 33.36           O  
ATOM   3212  CB  GLU B 172      53.327  72.421 -14.284  1.00 35.21           C  
ATOM   3213  CG  GLU B 172      53.442  71.184 -15.164  1.00 37.13           C  
ATOM   3214  CD  GLU B 172      53.309  69.886 -14.391  1.00 38.54           C  
ATOM   3215  OE1 GLU B 172      54.048  69.677 -13.407  1.00 39.80           O  
ATOM   3216  OE2 GLU B 172      52.462  69.064 -14.777  1.00 39.94           O1-
ATOM   3217  N   THR B 173      51.954  74.957 -13.006  1.00 32.89           N  
ATOM   3218  CA  THR B 173      52.093  76.116 -12.129  1.00 32.74           C  
ATOM   3219  C   THR B 173      50.891  76.335 -11.221  1.00 32.08           C  
ATOM   3220  O   THR B 173      50.963  77.104 -10.267  1.00 31.77           O  
ATOM   3221  CB  THR B 173      52.346  77.407 -12.937  1.00 32.79           C  
ATOM   3222  CG2 THR B 173      53.527  77.216 -13.866  1.00 33.38           C  
ATOM   3223  OG1 THR B 173      51.184  77.732 -13.708  1.00 33.91           O  
ATOM   3224  N   LEU B 174      49.785  75.663 -11.520  1.00 31.55           N  
ATOM   3225  CA  LEU B 174      48.580  75.793 -10.708  1.00 30.70           C  
ATOM   3226  C   LEU B 174      48.605  74.829  -9.521  1.00 30.34           C  
ATOM   3227  O   LEU B 174      47.918  75.047  -8.526  1.00 30.16           O  
ATOM   3228  CB  LEU B 174      47.335  75.521 -11.555  1.00 30.34           C  
ATOM   3229  CG  LEU B 174      47.021  76.524 -12.664  1.00 30.23           C  
ATOM   3230  CD1 LEU B 174      45.929  75.972 -13.567  1.00 29.55           C  
ATOM   3231  CD2 LEU B 174      46.594  77.849 -12.042  1.00 29.65           C  
ATOM   3232  N   VAL B 175      49.392  73.763  -9.626  1.00 30.02           N  
ATOM   3233  CA  VAL B 175      49.473  72.784  -8.543  1.00 30.07           C  
ATOM   3234  C   VAL B 175      50.105  73.401  -7.295  1.00 29.90           C  
ATOM   3235  O   VAL B 175      51.257  73.819  -7.315  1.00 29.68           O  
ATOM   3236  CB  VAL B 175      50.296  71.553  -8.959  1.00 30.03           C  
ATOM   3237  CG1 VAL B 175      50.401  70.585  -7.792  1.00 30.16           C  
ATOM   3238  CG2 VAL B 175      49.645  70.871 -10.160  1.00 29.75           C  
ATOM   3239  N   PRO B 176      49.351  73.463  -6.189  1.00 29.93           N  
ATOM   3240  CA  PRO B 176      49.867  74.038  -4.944  1.00 29.83           C  
ATOM   3241  C   PRO B 176      50.807  73.086  -4.212  1.00 29.83           C  
ATOM   3242  O   PRO B 176      50.490  71.910  -4.018  1.00 30.11           O  
ATOM   3243  CB  PRO B 176      48.597  74.329  -4.157  1.00 29.95           C  
ATOM   3244  CG  PRO B 176      47.710  73.187  -4.553  1.00 30.48           C  
ATOM   3245  CD  PRO B 176      47.936  73.073  -6.048  1.00 29.74           C  
ATOM   3246  N   GLY B 177      51.968  73.593  -3.810  1.00 29.31           N  
ATOM   3247  CA  GLY B 177      52.917  72.756  -3.102  1.00 28.52           C  
ATOM   3248  C   GLY B 177      52.343  72.237  -1.799  1.00 27.97           C  
ATOM   3249  O   GLY B 177      51.675  72.972  -1.079  1.00 27.79           O  
ATOM   3250  N   GLY B 178      52.599  70.967  -1.497  1.00 27.84           N  
ATOM   3251  CA  GLY B 178      52.095  70.384  -0.269  1.00 27.60           C  
ATOM   3252  C   GLY B 178      50.644  69.942  -0.338  1.00 27.70           C  
ATOM   3253  O   GLY B 178      50.140  69.313   0.591  1.00 27.28           O  
ATOM   3254  N   LYS B 179      49.962  70.273  -1.430  1.00 28.07           N  
ATOM   3255  CA  LYS B 179      48.563  69.894  -1.588  1.00 28.31           C  
ATOM   3256  C   LYS B 179      48.242  69.454  -3.007  1.00 28.25           C  
ATOM   3257  O   LYS B 179      47.153  69.715  -3.513  1.00 28.11           O  
ATOM   3258  CB  LYS B 179      47.647  71.056  -1.208  1.00 29.20           C  
ATOM   3259  CG  LYS B 179      47.458  71.252   0.285  1.00 30.85           C  
ATOM   3260  CD  LYS B 179      46.352  72.260   0.536  1.00 32.51           C  
ATOM   3261  CE  LYS B 179      45.960  72.324   1.997  1.00 33.21           C  
ATOM   3262  NZ  LYS B 179      44.815  73.259   2.192  1.00 34.36           N1+
ATOM   3263  N   CYS B 180      49.195  68.777  -3.633  0.50 28.14           N  
ATOM   3265  CA  CYS B 180      49.037  68.292  -4.997  0.50 28.30           C  
ATOM   3267  C   CYS B 180      47.871  67.309  -5.116  0.50 27.94           C  
ATOM   3269  O   CYS B 180      47.106  67.350  -6.078  0.50 27.99           O  
ATOM   3271  CB  CYS B 180      50.335  67.619  -5.441  0.50 28.58           C  
ATOM   3273  SG  CYS B 180      50.395  67.158  -7.173  0.50 30.22           S  
ATOM   3275  N   ARG B 181      47.744  66.430  -4.130  1.00 27.89           N  
ATOM   3276  CA  ARG B 181      46.685  65.424  -4.102  1.00 27.22           C  
ATOM   3277  C   ARG B 181      45.312  66.092  -4.007  1.00 26.28           C  
ATOM   3278  O   ARG B 181      44.379  65.741  -4.735  1.00 25.17           O  
ATOM   3279  CB  ARG B 181      46.915  64.501  -2.901  1.00 28.96           C  
ATOM   3280  CG  ARG B 181      46.054  63.252  -2.861  1.00 31.38           C  
ATOM   3281  CD  ARG B 181      44.639  63.549  -2.415  1.00 33.22           C  
ATOM   3282  NE  ARG B 181      44.325  62.898  -1.145  1.00 35.84           N  
ATOM   3283  CZ  ARG B 181      44.631  63.392   0.050  1.00 36.61           C  
ATOM   3284  NH1 ARG B 181      45.260  64.555   0.155  1.00 37.17           N1+
ATOM   3285  NH2 ARG B 181      44.301  62.721   1.142  1.00 37.50           N  
ATOM   3286  N   ASP B 182      45.203  67.047  -3.087  1.00 25.22           N  
ATOM   3287  CA  ASP B 182      43.981  67.806  -2.860  1.00 24.60           C  
ATOM   3288  C   ASP B 182      43.540  68.493  -4.149  1.00 23.81           C  
ATOM   3289  O   ASP B 182      42.356  68.531  -4.470  1.00 23.32           O  
ATOM   3290  CB  ASP B 182      44.230  68.889  -1.803  1.00 25.58           C  
ATOM   3291  CG  ASP B 182      44.528  68.320  -0.424  1.00 26.04           C  
ATOM   3292  OD1 ASP B 182      45.116  67.223  -0.337  1.00 26.67           O  
ATOM   3293  OD2 ASP B 182      44.180  68.990   0.575  1.00 25.88           O1-
ATOM   3294  N   PHE B 183      44.513  69.047  -4.866  1.00 22.85           N  
ATOM   3295  CA  PHE B 183      44.262  69.769  -6.111  1.00 22.73           C  
ATOM   3296  C   PHE B 183      43.870  68.862  -7.278  1.00 22.31           C  
ATOM   3297  O   PHE B 183      42.827  69.051  -7.889  1.00 22.08           O  
ATOM   3298  CB  PHE B 183      45.505  70.570  -6.509  1.00 22.61           C  
ATOM   3299  CG  PHE B 183      45.326  71.371  -7.767  1.00 23.40           C  
ATOM   3300  CD1 PHE B 183      44.517  72.500  -7.778  1.00 23.53           C  
ATOM   3301  CD2 PHE B 183      45.944  70.983  -8.945  1.00 23.69           C  
ATOM   3302  CE1 PHE B 183      44.327  73.235  -8.949  1.00 23.63           C  
ATOM   3303  CE2 PHE B 183      45.760  71.709 -10.123  1.00 23.80           C  
ATOM   3304  CZ  PHE B 183      44.952  72.836 -10.122  1.00 23.90           C  
ATOM   3305  N   ASN B 184      44.722  67.891  -7.595  1.00 21.87           N  
ATOM   3306  CA  ASN B 184      44.446  66.980  -8.694  1.00 21.80           C  
ATOM   3307  C   ASN B 184      43.127  66.236  -8.517  1.00 21.02           C  
ATOM   3308  O   ASN B 184      42.317  66.193  -9.443  1.00 20.42           O  
ATOM   3309  CB  ASN B 184      45.590  65.979  -8.863  1.00 21.94           C  
ATOM   3310  CG  ASN B 184      46.773  66.574  -9.591  1.00 22.34           C  
ATOM   3311  ND2 ASN B 184      47.974  66.369  -9.060  1.00 22.60           N  
ATOM   3312  OD1 ASN B 184      46.608  67.199 -10.630  1.00 23.67           O  
ATOM   3313  N   LEU B 185      42.904  65.667  -7.333  1.00 20.60           N  
ATOM   3314  CA  LEU B 185      41.659  64.932  -7.075  1.00 20.63           C  
ATOM   3315  C   LEU B 185      40.457  65.859  -6.925  1.00 20.11           C  
ATOM   3316  O   LEU B 185      39.344  65.517  -7.327  1.00 19.81           O  
ATOM   3317  CB  LEU B 185      41.799  64.051  -5.829  1.00 20.38           C  
ATOM   3318  CG  LEU B 185      42.889  62.979  -5.918  1.00 20.67           C  
ATOM   3319  CD1 LEU B 185      42.755  62.021  -4.734  1.00 21.10           C  
ATOM   3320  CD2 LEU B 185      42.772  62.212  -7.236  1.00 20.95           C  
ATOM   3321  N   GLY B 186      40.674  67.029  -6.334  1.00 19.65           N  
ATOM   3322  CA  GLY B 186      39.578  67.969  -6.202  1.00 19.07           C  
ATOM   3323  C   GLY B 186      39.142  68.430  -7.591  1.00 18.97           C  
ATOM   3324  O   GLY B 186      37.954  68.610  -7.858  1.00 18.15           O  
ATOM   3325  N   LEU B 187      40.106  68.613  -8.488  1.00 18.97           N  
ATOM   3326  CA  LEU B 187      39.790  69.067  -9.841  1.00 19.93           C  
ATOM   3327  C   LEU B 187      39.109  67.957 -10.630  1.00 20.20           C  
ATOM   3328  O   LEU B 187      38.216  68.206 -11.432  1.00 20.00           O  
ATOM   3329  CB  LEU B 187      41.061  69.518 -10.561  1.00 21.06           C  
ATOM   3330  CG  LEU B 187      40.869  69.999 -12.003  1.00 22.13           C  
ATOM   3331  CD1 LEU B 187      39.798  71.069 -12.078  1.00 22.52           C  
ATOM   3332  CD2 LEU B 187      42.177  70.548 -12.504  1.00 22.86           C  
ATOM   3333  N   MET B 188      39.536  66.724 -10.403  1.00 20.61           N  
ATOM   3334  CA  MET B 188      38.921  65.603 -11.088  1.00 21.04           C  
ATOM   3335  C   MET B 188      37.435  65.573 -10.725  1.00 20.35           C  
ATOM   3336  O   MET B 188      36.576  65.438 -11.598  1.00 19.51           O  
ATOM   3337  CB  MET B 188      39.569  64.293 -10.656  1.00 22.42           C  
ATOM   3338  CG  MET B 188      38.943  63.083 -11.309  1.00 25.55           C  
ATOM   3339  SD  MET B 188      39.405  61.567 -10.454  1.00 28.75           S  
ATOM   3340  CE  MET B 188      41.175  61.615 -10.672  1.00 26.58           C  
ATOM   3341  N   ASP B 189      37.148  65.717  -9.432  1.00 19.84           N  
ATOM   3342  CA  ASP B 189      35.775  65.697  -8.921  1.00 19.60           C  
ATOM   3343  C   ASP B 189      34.963  66.909  -9.382  1.00 20.05           C  
ATOM   3344  O   ASP B 189      33.783  66.792  -9.751  1.00 19.55           O  
ATOM   3345  CB  ASP B 189      35.791  65.650  -7.389  1.00 19.76           C  
ATOM   3346  CG  ASP B 189      36.303  64.321  -6.843  1.00 19.86           C  
ATOM   3347  OD1 ASP B 189      36.415  64.197  -5.603  1.00 20.36           O  
ATOM   3348  OD2 ASP B 189      36.583  63.405  -7.645  1.00 19.11           O1-
ATOM   3349  N   PHE B 190      35.598  68.073  -9.353  1.00 19.79           N  
ATOM   3350  CA  PHE B 190      34.942  69.305  -9.769  1.00 20.81           C  
ATOM   3351  C   PHE B 190      34.537  69.225 -11.246  1.00 21.08           C  
ATOM   3352  O   PHE B 190      33.418  69.577 -11.616  1.00 20.48           O  
ATOM   3353  CB  PHE B 190      35.894  70.483  -9.564  1.00 21.27           C  
ATOM   3354  CG  PHE B 190      35.347  71.794 -10.039  1.00 21.71           C  
ATOM   3355  CD1 PHE B 190      34.454  72.516  -9.253  1.00 21.95           C  
ATOM   3356  CD2 PHE B 190      35.732  72.314 -11.273  1.00 22.20           C  
ATOM   3357  CE1 PHE B 190      33.954  73.738  -9.685  1.00 22.36           C  
ATOM   3358  CE2 PHE B 190      35.237  73.537 -11.716  1.00 22.74           C  
ATOM   3359  CZ  PHE B 190      34.343  74.252 -10.915  1.00 22.17           C  
ATOM   3360  N   SER B 191      35.457  68.760 -12.083  1.00 21.69           N  
ATOM   3361  CA  SER B 191      35.192  68.645 -13.509  1.00 22.66           C  
ATOM   3362  C   SER B 191      34.025  67.710 -13.798  1.00 23.51           C  
ATOM   3363  O   SER B 191      33.280  67.917 -14.758  1.00 23.46           O  
ATOM   3364  CB  SER B 191      36.438  68.143 -14.247  1.00 22.61           C  
ATOM   3365  OG  SER B 191      36.756  66.814 -13.869  1.00 23.42           O  
ATOM   3366  N   ALA B 192      33.849  66.695 -12.957  1.00 23.91           N  
ATOM   3367  CA  ALA B 192      32.775  65.729 -13.165  1.00 24.57           C  
ATOM   3368  C   ALA B 192      31.436  66.142 -12.572  1.00 24.68           C  
ATOM   3369  O   ALA B 192      30.375  65.883 -13.157  1.00 24.94           O  
ATOM   3370  CB  ALA B 192      33.176  64.377 -12.603  1.00 24.68           C  
ATOM   3371  N   ILE B 193      31.485  66.786 -11.415  1.00 24.55           N  
ATOM   3372  CA  ILE B 193      30.277  67.188 -10.720  1.00 24.43           C  
ATOM   3373  C   ILE B 193      29.762  68.574 -11.092  1.00 24.94           C  
ATOM   3374  O   ILE B 193      28.553  68.772 -11.220  1.00 24.96           O  
ATOM   3375  CB  ILE B 193      30.492  67.118  -9.191  1.00 24.24           C  
ATOM   3376  CG1 ILE B 193      30.891  65.693  -8.797  1.00 24.53           C  
ATOM   3377  CG2 ILE B 193      29.214  67.537  -8.456  1.00 24.53           C  
ATOM   3378  CD1 ILE B 193      31.252  65.513  -7.317  1.00 23.78           C  
ATOM   3379  N   ILE B 194      30.667  69.529 -11.277  1.00 24.79           N  
ATOM   3380  CA  ILE B 194      30.246  70.884 -11.607  1.00 24.72           C  
ATOM   3381  C   ILE B 194      30.452  71.273 -13.068  1.00 24.44           C  
ATOM   3382  O   ILE B 194      29.488  71.399 -13.820  1.00 24.26           O  
ATOM   3383  CB  ILE B 194      30.960  71.921 -10.697  1.00 24.92           C  
ATOM   3384  CG1 ILE B 194      30.668  71.613  -9.223  1.00 24.82           C  
ATOM   3385  CG2 ILE B 194      30.477  73.330 -11.016  1.00 24.90           C  
ATOM   3386  CD1 ILE B 194      29.204  71.676  -8.852  1.00 24.44           C  
ATOM   3387  N   CYS B 195      31.704  71.448 -13.468  1.00 24.42           N  
ATOM   3388  CA  CYS B 195      32.031  71.855 -14.833  1.00 24.84           C  
ATOM   3389  C   CYS B 195      32.009  70.634 -15.763  1.00 24.96           C  
ATOM   3390  O   CYS B 195      33.017  70.287 -16.370  1.00 24.09           O  
ATOM   3391  CB  CYS B 195      33.407  72.523 -14.827  1.00 24.95           C  
ATOM   3392  SG  CYS B 195      33.771  73.582 -16.259  1.00 25.63           S  
ATOM   3393  N   ALA B 196      30.834  70.010 -15.859  1.00 25.88           N  
ATOM   3394  CA  ALA B 196      30.602  68.799 -16.647  1.00 27.27           C  
ATOM   3395  C   ALA B 196      30.711  68.945 -18.169  1.00 28.78           C  
ATOM   3396  O   ALA B 196      30.593  70.044 -18.707  1.00 28.65           O  
ATOM   3397  CB  ALA B 196      29.233  68.216 -16.271  1.00 26.54           C  
ATOM   3398  N   PRO B 197      30.931  67.822 -18.883  1.00 30.57           N  
ATOM   3399  CA  PRO B 197      31.058  67.834 -20.346  1.00 32.29           C  
ATOM   3400  C   PRO B 197      29.848  68.481 -21.003  1.00 34.34           C  
ATOM   3401  O   PRO B 197      29.983  69.246 -21.958  1.00 35.06           O  
ATOM   3402  CB  PRO B 197      31.166  66.353 -20.701  1.00 31.88           C  
ATOM   3403  CG  PRO B 197      31.770  65.742 -19.469  1.00 31.21           C  
ATOM   3404  CD  PRO B 197      31.022  66.445 -18.368  1.00 30.74           C  
ATOM   3405  N   ARG B 198      28.672  68.167 -20.467  1.00 36.46           N  
ATOM   3406  CA  ARG B 198      27.400  68.679 -20.968  1.00 38.51           C  
ATOM   3407  C   ARG B 198      26.798  69.680 -19.985  1.00 39.43           C  
ATOM   3408  O   ARG B 198      26.545  69.350 -18.819  1.00 40.13           O  
ATOM   3409  CB  ARG B 198      26.428  67.513 -21.163  1.00 39.52           C  
ATOM   3410  CG  ARG B 198      25.008  67.889 -21.575  1.00 41.15           C  
ATOM   3411  CD  ARG B 198      24.038  66.768 -21.201  1.00 42.25           C  
ATOM   3412  NE  ARG B 198      22.699  66.958 -21.754  1.00 43.65           N  
ATOM   3413  CZ  ARG B 198      21.627  66.256 -21.388  1.00 43.90           C  
ATOM   3414  NH1 ARG B 198      21.727  65.313 -20.459  1.00 43.58           N1+
ATOM   3415  NH2 ARG B 198      20.452  66.488 -21.963  1.00 44.29           N  
ATOM   3416  N   LYS B 199      26.576  70.902 -20.457  1.00 39.59           N  
ATOM   3417  CA  LYS B 199      25.986  71.952 -19.637  1.00 39.67           C  
ATOM   3418  C   LYS B 199      26.596  72.085 -18.243  1.00 39.06           C  
ATOM   3419  O   LYS B 199      26.025  71.603 -17.262  1.00 39.15           O  
ATOM   3420  CB  LYS B 199      24.480  71.714 -19.491  1.00 40.44           C  
ATOM   3421  CG  LYS B 199      23.715  71.644 -20.803  1.00 41.90           C  
ATOM   3422  CD  LYS B 199      22.243  71.330 -20.570  1.00 42.46           C  
ATOM   3423  CE  LYS B 199      22.056  69.997 -19.860  1.00 43.27           C  
ATOM   3424  NZ  LYS B 199      20.613  69.688 -19.641  1.00 43.69           N1+
ATOM   3425  N   PRO B 200      27.754  72.757 -18.130  1.00 38.28           N  
ATOM   3426  CA  PRO B 200      28.348  72.898 -16.795  1.00 37.47           C  
ATOM   3427  C   PRO B 200      27.321  73.507 -15.838  1.00 37.15           C  
ATOM   3428  O   PRO B 200      26.439  74.255 -16.267  1.00 36.94           O  
ATOM   3429  CB  PRO B 200      29.540  73.817 -17.044  1.00 37.41           C  
ATOM   3430  CG  PRO B 200      29.091  74.645 -18.219  1.00 37.92           C  
ATOM   3431  CD  PRO B 200      28.440  73.616 -19.110  1.00 37.91           C  
ATOM   3432  N   LYS B 201      27.420  73.171 -14.554  1.00 36.27           N  
ATOM   3433  CA  LYS B 201      26.487  73.690 -13.560  1.00 35.77           C  
ATOM   3434  C   LYS B 201      27.033  74.978 -12.958  1.00 34.95           C  
ATOM   3435  O   LYS B 201      27.289  75.063 -11.753  1.00 34.13           O  
ATOM   3436  CB  LYS B 201      26.251  72.645 -12.467  1.00 36.56           C  
ATOM   3437  CG  LYS B 201      25.589  71.376 -12.979  1.00 37.92           C  
ATOM   3438  CD  LYS B 201      25.174  70.460 -11.841  1.00 38.81           C  
ATOM   3439  CE  LYS B 201      24.314  69.311 -12.354  1.00 39.77           C  
ATOM   3440  NZ  LYS B 201      23.688  68.539 -11.240  1.00 40.59           N1+
ATOM   3441  N   CYS B 202      27.193  75.977 -13.822  1.00 34.07           N  
ATOM   3442  CA  CYS B 202      27.735  77.279 -13.457  1.00 33.87           C  
ATOM   3443  C   CYS B 202      27.061  77.998 -12.293  1.00 34.32           C  
ATOM   3444  O   CYS B 202      27.702  78.793 -11.609  1.00 34.32           O  
ATOM   3445  CB  CYS B 202      27.734  78.194 -14.683  1.00 32.78           C  
ATOM   3446  SG  CYS B 202      28.690  77.541 -16.092  1.00 31.38           S  
ATOM   3447  N   GLU B 203      25.781  77.731 -12.065  1.00 34.99           N  
ATOM   3448  CA  GLU B 203      25.066  78.389 -10.972  1.00 35.87           C  
ATOM   3449  C   GLU B 203      25.513  77.866  -9.608  1.00 35.82           C  
ATOM   3450  O   GLU B 203      25.227  78.476  -8.571  1.00 35.80           O  
ATOM   3451  CB  GLU B 203      23.559  78.194 -11.136  1.00 37.06           C  
ATOM   3452  CG  GLU B 203      23.000  78.830 -12.401  1.00 39.61           C  
ATOM   3453  CD  GLU B 203      23.196  80.338 -12.436  1.00 41.26           C  
ATOM   3454  OE1 GLU B 203      22.660  81.030 -11.543  1.00 42.79           O  
ATOM   3455  OE2 GLU B 203      23.884  80.835 -13.356  1.00 42.22           O1-
ATOM   3456  N   LYS B 204      26.217  76.737  -9.619  1.00 35.11           N  
ATOM   3457  CA  LYS B 204      26.720  76.121  -8.398  1.00 34.72           C  
ATOM   3458  C   LYS B 204      28.229  76.301  -8.308  1.00 34.23           C  
ATOM   3459  O   LYS B 204      28.846  75.908  -7.325  1.00 34.49           O  
ATOM   3460  CB  LYS B 204      26.414  74.623  -8.389  1.00 35.71           C  
ATOM   3461  CG  LYS B 204      24.943  74.260  -8.437  1.00 36.53           C  
ATOM   3462  CD  LYS B 204      24.798  72.752  -8.491  1.00 37.70           C  
ATOM   3463  CE  LYS B 204      23.352  72.323  -8.368  1.00 38.62           C  
ATOM   3464  NZ  LYS B 204      23.246  70.837  -8.314  1.00 39.61           N1+
ATOM   3465  N   CYS B 205      28.819  76.896  -9.339  1.00 33.40           N  
ATOM   3466  CA  CYS B 205      30.260  77.105  -9.385  1.00 32.77           C  
ATOM   3467  C   CYS B 205      30.708  78.327  -8.589  1.00 33.17           C  
ATOM   3468  O   CYS B 205      30.116  79.402  -8.701  1.00 33.15           O  
ATOM   3469  CB  CYS B 205      30.712  77.240 -10.837  1.00 31.12           C  
ATOM   3470  SG  CYS B 205      32.493  77.511 -11.036  1.00 30.30           S  
ATOM   3471  N   GLY B 206      31.773  78.160  -7.805  1.00 33.14           N  
ATOM   3472  CA  GLY B 206      32.272  79.256  -6.988  1.00 33.26           C  
ATOM   3473  C   GLY B 206      33.191  80.260  -7.664  1.00 33.36           C  
ATOM   3474  O   GLY B 206      33.532  81.285  -7.067  1.00 33.46           O  
ATOM   3475  N   MET B 207      33.599  79.987  -8.898  1.00 33.13           N  
ATOM   3476  CA  MET B 207      34.492  80.903  -9.603  1.00 33.16           C  
ATOM   3477  C   MET B 207      33.909  81.436 -10.913  1.00 33.48           C  
ATOM   3478  O   MET B 207      34.643  81.896 -11.791  1.00 33.36           O  
ATOM   3479  CB  MET B 207      35.838  80.216  -9.860  1.00 32.95           C  
ATOM   3480  CG  MET B 207      35.745  78.870 -10.569  1.00 32.97           C  
ATOM   3481  SD  MET B 207      37.354  78.070 -10.658  1.00 33.36           S  
ATOM   3482  CE  MET B 207      36.987  76.605 -11.636  1.00 33.07           C  
ATOM   3483  N   SER B 208      32.588  81.394 -11.034  1.00 33.90           N  
ATOM   3484  CA  SER B 208      31.922  81.869 -12.240  1.00 34.89           C  
ATOM   3485  C   SER B 208      32.197  83.345 -12.540  1.00 35.65           C  
ATOM   3486  O   SER B 208      32.144  83.766 -13.694  1.00 35.57           O  
ATOM   3487  CB  SER B 208      30.415  81.641 -12.124  1.00 35.10           C  
ATOM   3488  OG  SER B 208      29.878  82.291 -10.986  1.00 34.78           O  
ATOM   3489  N   LYS B 209      32.502  84.120 -11.504  1.00 36.31           N  
ATOM   3490  CA  LYS B 209      32.771  85.548 -11.655  1.00 37.13           C  
ATOM   3491  C   LYS B 209      33.991  85.856 -12.520  1.00 37.28           C  
ATOM   3492  O   LYS B 209      34.023  86.878 -13.207  1.00 37.35           O  
ATOM   3493  CB  LYS B 209      32.959  86.194 -10.279  1.00 37.80           C  
ATOM   3494  CG  LYS B 209      31.744  86.093  -9.378  1.00 39.38           C  
ATOM   3495  CD  LYS B 209      30.619  86.999  -9.851  1.00 40.73           C  
ATOM   3496  CE  LYS B 209      30.958  88.465  -9.606  1.00 41.36           C  
ATOM   3497  NZ  LYS B 209      31.189  88.722  -8.152  1.00 41.97           N1+
ATOM   3498  N   LEU B 210      34.991  84.981 -12.483  1.00 37.22           N  
ATOM   3499  CA  LEU B 210      36.208  85.189 -13.264  1.00 37.18           C  
ATOM   3500  C   LEU B 210      36.307  84.267 -14.477  1.00 36.97           C  
ATOM   3501  O   LEU B 210      37.216  84.403 -15.296  1.00 37.13           O  
ATOM   3502  CB  LEU B 210      37.440  84.984 -12.378  1.00 37.57           C  
ATOM   3503  CG  LEU B 210      37.567  85.857 -11.125  1.00 37.80           C  
ATOM   3504  CD1 LEU B 210      38.799  85.442 -10.353  1.00 37.95           C  
ATOM   3505  CD2 LEU B 210      37.654  87.323 -11.510  1.00 38.02           C  
ATOM   3506  N   CYS B 211      35.372  83.334 -14.595  1.00 36.67           N  
ATOM   3507  CA  CYS B 211      35.382  82.386 -15.703  1.00 36.58           C  
ATOM   3508  C   CYS B 211      35.071  82.969 -17.082  1.00 37.79           C  
ATOM   3509  O   CYS B 211      34.013  83.555 -17.303  1.00 37.70           O  
ATOM   3510  CB  CYS B 211      34.413  81.244 -15.430  1.00 34.29           C  
ATOM   3511  SG  CYS B 211      34.239  80.145 -16.865  1.00 31.50           S  
ATOM   3512  N   SER B 212      36.000  82.768 -18.012  1.00 39.33           N  
ATOM   3513  CA  SER B 212      35.863  83.248 -19.381  1.00 40.88           C  
ATOM   3514  C   SER B 212      34.589  82.713 -20.034  1.00 41.94           C  
ATOM   3515  O   SER B 212      33.780  83.475 -20.569  1.00 41.52           O  
ATOM   3516  CB  SER B 212      37.087  82.821 -20.193  1.00 41.14           C  
ATOM   3517  OG  SER B 212      36.988  83.240 -21.545  1.00 42.62           O  
ATOM   3518  N   TYR B 213      34.409  81.398 -19.965  1.00 42.94           N  
ATOM   3519  CA  TYR B 213      33.249  80.735 -20.548  1.00 44.04           C  
ATOM   3520  C   TYR B 213      31.910  81.254 -20.015  1.00 45.21           C  
ATOM   3521  O   TYR B 213      30.919  81.311 -20.748  1.00 45.24           O  
ATOM   3522  CB  TYR B 213      33.347  79.227 -20.302  1.00 43.79           C  
ATOM   3523  CG  TYR B 213      32.134  78.441 -20.737  1.00 43.77           C  
ATOM   3524  CD1 TYR B 213      32.073  77.848 -21.997  1.00 43.80           C  
ATOM   3525  CD2 TYR B 213      31.046  78.286 -19.881  1.00 43.90           C  
ATOM   3526  CE1 TYR B 213      30.954  77.114 -22.390  1.00 44.03           C  
ATOM   3527  CE2 TYR B 213      29.927  77.561 -20.262  1.00 44.06           C  
ATOM   3528  CZ  TYR B 213      29.885  76.975 -21.513  1.00 44.18           C  
ATOM   3529  OH  TYR B 213      28.773  76.244 -21.869  1.00 44.17           O  
ATOM   3530  N   TYR B 214      31.876  81.623 -18.741  1.00 46.53           N  
ATOM   3531  CA  TYR B 214      30.643  82.114 -18.134  1.00 48.21           C  
ATOM   3532  C   TYR B 214      30.238  83.468 -18.707  1.00 49.26           C  
ATOM   3533  O   TYR B 214      29.088  83.889 -18.573  1.00 49.20           O  
ATOM   3534  CB  TYR B 214      30.810  82.236 -16.618  1.00 48.15           C  
ATOM   3535  CG  TYR B 214      29.509  82.456 -15.881  1.00 48.40           C  
ATOM   3536  CD1 TYR B 214      29.386  83.471 -14.933  1.00 48.66           C  
ATOM   3537  CD2 TYR B 214      28.405  81.642 -16.122  1.00 48.66           C  
ATOM   3538  CE1 TYR B 214      28.194  83.670 -14.243  1.00 48.96           C  
ATOM   3539  CE2 TYR B 214      27.208  81.830 -15.437  1.00 49.09           C  
ATOM   3540  CZ  TYR B 214      27.111  82.846 -14.498  1.00 49.19           C  
ATOM   3541  OH  TYR B 214      25.934  83.034 -13.813  1.00 49.51           O  
ATOM   3542  N   GLU B 215      31.191  84.144 -19.340  1.00 50.66           N  
ATOM   3543  CA  GLU B 215      30.942  85.454 -19.934  1.00 52.16           C  
ATOM   3544  C   GLU B 215      30.235  85.342 -21.274  1.00 52.91           C  
ATOM   3545  O   GLU B 215      29.499  86.246 -21.671  1.00 53.05           O  
ATOM   3546  CB  GLU B 215      32.255  86.209 -20.134  1.00 52.60           C  
ATOM   3547  CG  GLU B 215      32.976  86.568 -18.855  1.00 53.51           C  
ATOM   3548  CD  GLU B 215      34.137  87.505 -19.107  1.00 54.26           C  
ATOM   3549  OE1 GLU B 215      33.898  88.604 -19.653  1.00 54.81           O  
ATOM   3550  OE2 GLU B 215      35.283  87.146 -18.764  1.00 54.80           O1-
ATOM   3551  N   LYS B 216      30.468  84.235 -21.973  1.00 53.65           N  
ATOM   3552  CA  LYS B 216      29.858  84.010 -23.276  1.00 54.38           C  
ATOM   3553  C   LYS B 216      28.423  83.532 -23.123  1.00 54.76           C  
ATOM   3554  O   LYS B 216      27.785  83.119 -24.093  1.00 55.03           O  
ATOM   3555  CB  LYS B 216      30.671  82.984 -24.067  1.00 54.51           C  
ATOM   3556  CG  LYS B 216      32.117  83.398 -24.294  1.00 54.82           C  
ATOM   3557  CD  LYS B 216      32.862  82.385 -25.146  1.00 55.06           C  
ATOM   3558  CE  LYS B 216      34.305  82.811 -25.354  1.00 55.41           C  
ATOM   3559  NZ  LYS B 216      35.042  81.857 -26.230  1.00 55.87           N1+
ATOM   3560  N   CYS B 217      27.923  83.595 -21.893  1.00 55.24           N  
ATOM   3561  CA  CYS B 217      26.563  83.178 -21.584  1.00 55.50           C  
ATOM   3562  C   CYS B 217      25.836  84.307 -20.860  1.00 55.78           C  
ATOM   3563  O   CYS B 217      24.758  84.720 -21.339  1.00 55.96           O  
ATOM   3564  CB  CYS B 217      26.587  81.924 -20.717  1.00 55.64           C  
