# Supplementary material for: Structural Descriptors for Subunit Interface Regions in Homodimers: Effect of Lipid Membrane and Secondary Structure Type
Source: J Chem Inf Model. 2025 Mar 27;65(7):3117–26. doi: 10.1021/acs.jcim.4c01233 (PMC12004529; doi:10.1021/acs.jcim.4c01233)
Supplement: Supplementary file 3 — ci4c01233_si_003.tar [file ci4c01233_si_003.tar › database/alpha/7wbr_cytop.pdb]

HEADER    7wbr_chain_A
ATOM      1  N   MET A   1      65.184 -74.655  66.016  1.00 57.14           N  
ATOM      2  CA  MET A   1      64.446 -73.432  66.408  1.00 57.14           C  
ATOM      7  C   MET A   1      65.366 -72.266  66.365  1.00 57.14           C  
ATOM      8  O   MET A   1      65.015 -71.202  65.856  1.00 57.14           O  
ATOM      3  CB  MET A   1      63.966 -73.524  67.860  1.00 57.14           C  
ATOM      4  CG  MET A   1      62.935 -74.614  68.133  1.00 57.14           C  
ATOM      5  SD  MET A   1      62.522 -74.772  69.894  1.00 57.14           S  
ATOM      6  CE  MET A   1      64.234 -75.102  70.396  1.00 57.14           C  
ATOM      9  N   SER A   2      66.578 -72.449  66.922  1.00 92.06           N  
ATOM     10  CA  SER A   2      67.497 -71.360  66.949  1.00 92.06           C  
ATOM     13  C   SER A   2      67.719 -70.909  65.541  1.00 92.06           C  
ATOM     14  O   SER A   2      67.150 -69.913  65.106  1.00 92.06           O  
ATOM     11  CB  SER A   2      68.863 -71.728  67.554  1.00 92.06           C  
ATOM     12  OG  SER A   2      68.721 -72.045  68.930  1.00 92.06           O  
ATOM     15  N   PHE A   3      68.460 -71.701  64.746  1.00124.87           N  
ATOM     16  CA  PHE A   3      68.844 -71.259  63.434  1.00124.87           C  
ATOM     24  C   PHE A   3      67.614 -70.987  62.628  1.00124.87           C  
ATOM     25  O   PHE A   3      66.609 -71.692  62.717  1.00124.87           O  
ATOM     17  CB  PHE A   3      69.727 -72.278  62.684  1.00124.87           C  
ATOM     18  CG  PHE A   3      70.480 -71.583  61.596  1.00124.87           C  
ATOM     19  CD1 PHE A   3      69.924 -71.345  60.363  1.00124.87           C  
ATOM     20  CD2 PHE A   3      71.775 -71.171  61.816  1.00124.87           C  
ATOM     21  CE1 PHE A   3      70.634 -70.706  59.371  1.00124.87           C  
ATOM     22  CE2 PHE A   3      72.492 -70.530  60.832  1.00124.87           C  
ATOM     23  CZ  PHE A   3      71.924 -70.297  59.605  1.00124.87           C  
ATOM     26  N   LEU A   4      67.688 -69.916  61.815  1.00 61.70           N  
ATOM     27  CA  LEU A   4      66.626 -69.441  60.980  1.00 61.70           C  
ATOM     32  C   LEU A   4      66.254 -70.515  60.009  1.00 61.70           C  
ATOM     33  O   LEU A   4      65.076 -70.776  59.774  1.00 61.70           O  
ATOM     28  CB  LEU A   4      67.095 -68.225  60.168  1.00 61.70           C  
ATOM     29  CG  LEU A   4      66.090 -67.705  59.132  1.00 61.70           C  
ATOM     30  CD1 LEU A   4      64.764 -67.298  59.790  1.00 61.70           C  
ATOM     31  CD2 LEU A   4      66.711 -66.568  58.303  1.00 61.70           C  
ATOM     34  N   LYS A   5      67.269 -71.180  59.439  1.00 91.49           N  
ATOM     35  CA  LYS A   5      67.100 -72.171  58.421  1.00 91.49           C  
ATOM     41  C   LYS A   5      66.283 -73.290  58.984  1.00 91.49           C  
ATOM     42  O   LYS A   5      65.358 -73.783  58.343  1.00 91.49           O  
ATOM     36  CB  LYS A   5      68.467 -72.732  57.994  1.00 91.49           C  
ATOM     37  CG  LYS A   5      68.535 -73.285  56.569  1.00 91.49           C  
ATOM     38  CD  LYS A   5      69.977 -73.564  56.140  1.00 91.49           C  
ATOM     39  CE  LYS A   5      70.248 -73.356  54.646  1.00 91.49           C  
ATOM     40  NZ  LYS A   5      69.553 -74.375  53.836  1.00 91.49           N1+
ATOM     43  N   GLU A   6      66.602 -73.704  60.223  1.00 39.55           N  
ATOM     44  CA  GLU A   6      65.927 -74.798  60.861  1.00 39.55           C  
ATOM     50  C   GLU A   6      64.493 -74.421  61.047  1.00 39.55           C  
ATOM     51  O   GLU A   6      63.596 -75.218  60.778  1.00 39.55           O  
ATOM     45  CB  GLU A   6      66.491 -75.077  62.263  1.00 39.55           C  
ATOM     46  CG  GLU A   6      67.945 -75.550  62.263  1.00 39.55           C  
ATOM     47  CD  GLU A   6      68.433 -75.493  63.703  1.00 39.55           C  
ATOM     48  OE1 GLU A   6      67.568 -75.488  64.621  1.00 39.55           O  
ATOM     49  OE2 GLU A   6      69.676 -75.446  63.904  1.00 39.55           O1-
ATOM     52  N   LYS A   7      64.242 -73.180  61.506  1.00181.69           N  
ATOM     53  CA  LYS A   7      62.903 -72.730  61.763  1.00181.69           C  
ATOM     59  C   LYS A   7      62.135 -72.700  60.484  1.00181.69           C  
ATOM     60  O   LYS A   7      60.960 -73.060  60.446  1.00181.69           O  
ATOM     54  CB  LYS A   7      62.825 -71.299  62.317  1.00181.69           C  
ATOM     55  CG  LYS A   7      63.213 -71.173  63.785  1.00181.69           C  
ATOM     56  CD  LYS A   7      62.324 -72.001  64.710  1.00181.69           C  
ATOM     57  CE  LYS A   7      60.828 -71.734  64.512  1.00181.69           C  
ATOM     58  NZ  LYS A   7      60.512 -70.335  64.879  1.00181.69           N1+
ATOM     61  N   LEU A   8      62.790 -72.261  59.397  1.00 50.15           N  
ATOM     62  CA  LEU A   8      62.130 -72.145  58.132  1.00 50.15           C  
ATOM     67  C   LEU A   8      61.667 -73.503  57.708  1.00 50.15           C  
ATOM     68  O   LEU A   8      60.569 -73.657  57.175  1.00 50.15           O  
ATOM     63  CB  LEU A   8      63.081 -71.599  57.050  1.00 50.15           C  
ATOM     64  CG  LEU A   8      62.476 -71.475  55.637  1.00 50.15           C  
ATOM     65  CD1 LEU A   8      61.270 -70.523  55.609  1.00 50.15           C  
ATOM     66  CD2 LEU A   8      63.557 -71.078  54.619  1.00 50.15           C  
ATOM     69  N   ALA A   9      62.492 -74.533  57.949  1.00 29.45           N  
ATOM     70  CA  ALA A   9      62.143 -75.864  57.547  1.00 29.45           C  
ATOM     72  C   ALA A   9      60.899 -76.286  58.263  1.00 29.45           C  
ATOM     73  O   ALA A   9      60.026 -76.924  57.677  1.00 29.45           O  
ATOM     71  CB  ALA A   9      63.242 -76.892  57.867  1.00 29.45           C  
ATOM     74  N   GLU A  10      60.780 -75.932  59.556  1.00 35.32           N  
ATOM     75  CA  GLU A  10      59.651 -76.362  60.334  1.00 35.32           C  
ATOM     81  C   GLU A  10      58.401 -75.809  59.717  1.00 35.32           C  
ATOM     82  O   GLU A  10      57.405 -76.516  59.570  1.00 35.32           O  
ATOM     76  CB  GLU A  10      59.702 -75.849  61.787  1.00 35.32           C  
ATOM     77  CG  GLU A  10      60.899 -76.367  62.594  1.00 35.32           C  
ATOM     78  CD  GLU A  10      60.776 -75.852  64.022  1.00 35.32           C  
ATOM     79  OE1 GLU A  10      59.853 -75.039  64.286  1.00 35.32           O  
ATOM     80  OE2 GLU A  10      61.606 -76.271  64.874  1.00 35.32           O1-
ATOM     83  N   LYS A  11      58.433 -74.526  59.319  1.00 90.90           N  
ATOM     84  CA  LYS A  11      57.277 -73.872  58.776  1.00 90.90           C  
ATOM     90  C   LYS A  11      56.892 -74.519  57.480  1.00 90.90           C  
ATOM     91  O   LYS A  11      55.710 -74.688  57.190  1.00 90.90           O  
ATOM     85  CB  LYS A  11      57.543 -72.387  58.480  1.00 90.90           C  
ATOM     86  CG  LYS A  11      57.943 -71.570  59.712  1.00 90.90           C  
ATOM     87  CD  LYS A  11      56.858 -71.456  60.788  1.00 90.90           C  
ATOM     88  CE  LYS A  11      57.322 -70.669  62.018  1.00 90.90           C  
ATOM     89  NZ  LYS A  11      56.215 -70.545  62.993  1.00 90.90           N1+
ATOM     92  N   ILE A  12      57.891 -74.879  56.656  1.00 36.56           N  
ATOM     93  CA  ILE A  12      57.630 -75.447  55.368  1.00 36.56           C  
ATOM     98  C   ILE A  12      56.940 -76.765  55.523  1.00 36.56           C  
ATOM     99  O   ILE A  12      55.962 -77.046  54.830  1.00 36.56           O  
ATOM     94  CB  ILE A  12      58.886 -75.684  54.590  1.00 36.56           C  
ATOM     95  CG1 ILE A  12      59.618 -74.352  54.369  1.00 36.56           C  
ATOM     96  CG2 ILE A  12      58.516 -76.417  53.289  1.00 36.56           C  
ATOM     97  CD1 ILE A  12      61.055 -74.523  53.884  1.00 36.56           C  
ATOM    100  N   ALA A  13      57.419 -77.606  56.460  1.00 32.80           N  
ATOM    101  CA  ALA A  13      56.851 -78.914  56.613  1.00 32.80           C  
ATOM    103  C   ALA A  13      55.418 -78.768  56.977  1.00 32.80           C  
ATOM    104  O   ALA A  13      54.557 -79.474  56.458  1.00 32.80           O  
ATOM    102  CB  ALA A  13      57.530 -79.726  57.730  1.00 32.80           C  
ATOM    105  N   GLN A  14      55.126 -77.833  57.888  1.00143.79           N  
ATOM    106  CA  GLN A  14      53.795 -77.632  58.362  1.00143.79           C  
ATOM    112  C   GLN A  14      52.914 -77.104  57.260  1.00143.79           C  
ATOM    113  O   GLN A  14      51.753 -77.496  57.175  1.00143.79           O  
ATOM    107  CB  GLN A  14      53.814 -76.718  59.600  1.00143.79           C  
ATOM    108  CG  GLN A  14      54.514 -77.455  60.753  1.00143.79           C  
ATOM    109  CD  GLN A  14      55.029 -76.473  61.792  1.00143.79           C  
ATOM    111  NE2 GLN A  14      55.709 -75.400  61.310  1.00143.79           N  
ATOM    110  OE1 GLN A  14      54.865 -76.674  62.994  1.00143.79           O  
ATOM    114  N   HIS A  15      53.437 -76.205  56.396  1.00 75.00           N  
ATOM    115  CA  HIS A  15      52.686 -75.555  55.345  1.00 75.00           C  
ATOM    122  C   HIS A  15      52.333 -76.436  54.175  1.00 75.00           C  
ATOM    123  O   HIS A  15      51.257 -76.289  53.599  1.00 75.00           O  
ATOM    118  CB  HIS A  15      53.396 -74.330  54.748  1.00 75.00           C  
ATOM    117  CG  HIS A  15      52.448 -73.486  53.943  1.00 75.00           C  
ATOM    120  CD2 HIS A  15      51.954 -73.652  52.687  1.00 75.00           C  
ATOM    116  ND1 HIS A  15      51.867 -72.335  54.425  1.00 75.00           N  
ATOM    121  CE1 HIS A  15      51.056 -71.865  53.445  1.00 75.00           C  
ATOM    119  NE2 HIS A  15      51.075 -72.628  52.370  1.00 75.00           N  
ATOM    124  N   ARG A  16      53.209 -77.382  53.781  1.00137.64           N  
ATOM    125  CA  ARG A  16      53.008 -78.095  52.544  1.00137.64           C  
ATOM    133  C   ARG A  16      51.690 -78.811  52.499  1.00137.64           C  
ATOM    134  O   ARG A  16      51.032 -78.788  51.459  1.00137.64           O  
ATOM    126  CB  ARG A  16      54.085 -79.156  52.266  1.00137.64           C  
ATOM    127  CG  ARG A  16      55.437 -78.591  51.833  1.00137.64           C  
ATOM    128  CD  ARG A  16      56.298 -79.636  51.124  1.00137.64           C  
ATOM    129  NE  ARG A  16      57.570 -78.984  50.696  1.00137.64           N  
ATOM    130  CZ  ARG A  16      58.699 -79.136  51.448  1.00137.64           C  
ATOM    131  NH1 ARG A  16      58.673 -79.919  52.566  1.00137.64           N1+
ATOM    132  NH2 ARG A  16      59.858 -78.521  51.073  1.00137.64           N  
ATOM    135  N   PRO A  17      51.246 -79.449  53.538  1.00 64.64           N  
ATOM    136  CA  PRO A  17      50.024 -80.194  53.423  1.00 64.64           C  
ATOM    140  C   PRO A  17      48.855 -79.325  53.097  1.00 64.64           C  
ATOM    141  O   PRO A  17      47.916 -79.802  52.460  1.00 64.64           O  
ATOM    138  CB  PRO A  17      49.909 -80.984  54.726  1.00 64.64           C  
ATOM    139  CG  PRO A  17      51.380 -81.203  55.138  1.00 64.64           C  
ATOM    137  CD  PRO A  17      52.134 -79.997  54.548  1.00 64.64           C  
ATOM    142  N   ARG A  18      48.889 -78.053  53.525  1.00144.88           N  
ATOM    143  CA  ARG A  18      47.803 -77.156  53.269  1.00144.88           C  
ATOM    151  C   ARG A  18      47.662 -76.968  51.794  1.00144.88           C  
ATOM    152  O   ARG A  18      46.561 -77.069  51.262  1.00144.88           O  
ATOM    144  CB  ARG A  18      48.045 -75.767  53.885  1.00144.88           C  
ATOM    145  CG  ARG A  18      47.035 -74.705  53.455  1.00144.88           C  
ATOM    146  CD  ARG A  18      47.300 -73.326  54.070  1.00144.88           C  
ATOM    147  NE  ARG A  18      46.888 -73.398  55.499  1.00144.88           N  
ATOM    148  CZ  ARG A  18      47.656 -72.839  56.479  1.00144.88           C  
ATOM    149  NH1 ARG A  18      48.826 -72.208  56.168  1.00144.88           N1+
ATOM    150  NH2 ARG A  18      47.248 -72.920  57.780  1.00144.88           N  
ATOM    153  N   THR A  19      48.781 -76.718  51.088  1.00114.94           N  
ATOM    154  CA  THR A  19      48.709 -76.435  49.684  1.00114.94           C  
ATOM    158  C   THR A  19      48.265 -77.665  48.963  1.00114.94           C  
ATOM    159  O   THR A  19      47.505 -77.591  48.000  1.00114.94           O  
ATOM    155  CB  THR A  19      50.005 -75.930  49.113  1.00114.94           C  
ATOM    157  CG2 THR A  19      50.980 -77.104  48.922  1.00114.94           C  
ATOM    156  OG1 THR A  19      49.773 -75.286  47.872  1.00114.94           O  
ATOM    160  N   THR A  20      48.726 -78.840  49.425  1.00 31.91           N  
ATOM    161  CA  THR A  20      48.374 -80.083  48.803  1.00 31.91           C  
ATOM    165  C   THR A  20      46.893 -80.258  48.923  1.00 31.91           C  
ATOM    166  O   THR A  20      46.242 -80.755  48.008  1.00 31.91           O  
ATOM    162  CB  THR A  20      49.010 -81.269  49.456  1.00 31.91           C  
ATOM    164  CG2 THR A  20      48.580 -82.524  48.686  1.00 31.91           C  
ATOM    163  OG1 THR A  20      50.422 -81.139  49.439  1.00 31.91           O  
ATOM    167  N   ARG A  21      46.329 -79.847  50.074  1.00 49.58           N  
ATOM    168  CA  ARG A  21      44.929 -79.994  50.361  1.00 49.58           C  
ATOM    176  C   ARG A  21      44.132 -79.268  49.329  1.00 49.58           C  
ATOM    177  O   ARG A  21      43.141 -79.801  48.831  1.00 49.58           O  
ATOM    169  CB  ARG A  21      44.559 -79.395  51.730  1.00 49.58           C  
ATOM    170  CG  ARG A  21      43.084 -79.504  52.131  1.00 49.58           C  
ATOM    171  CD  ARG A  21      42.814 -78.856  53.495  1.00 49.58           C  
ATOM    172  NE  ARG A  21      41.351 -78.921  53.778  1.00 49.58           N  
ATOM    173  CZ  ARG A  21      40.552 -77.852  53.496  1.00 49.58           C  
ATOM    174  NH1 ARG A  21      41.096 -76.709  52.984  1.00 49.58           N1+
ATOM    175  NH2 ARG A  21      39.206 -77.926  53.721  1.00 49.58           N  
ATOM    178  N   LEU A  22      44.529 -78.033  48.971  1.00147.39           N  
ATOM    179  CA  LEU A  22      43.746 -77.314  48.004  1.00147.39           C  
ATOM    184  C   LEU A  22      43.796 -78.047  46.706  1.00147.39           C  
ATOM    185  O   LEU A  22      42.788 -78.140  46.007  1.00147.39           O  
ATOM    180  CB  LEU A  22      44.233 -75.885  47.687  1.00147.39           C  
ATOM    181  CG  LEU A  22      44.107 -74.853  48.826  1.00147.39           C  
ATOM    182  CD1 LEU A  22      42.646 -74.654  49.267  1.00147.39           C  
ATOM    183  CD2 LEU A  22      45.059 -75.174  49.982  1.00147.39           C  
ATOM    186  N   LEU A  23      44.980 -78.559  46.318  1.00 97.79           N  
ATOM    187  CA  LEU A  23      45.020 -79.257  45.066  1.00 97.79           C  
ATOM    192  C   LEU A  23      44.197 -80.499  45.132  1.00 97.79           C  
ATOM    193  O   LEU A  23      43.410 -80.770  44.227  1.00 97.79           O  
ATOM    188  CB  LEU A  23      46.421 -79.666  44.574  1.00 97.79           C  
ATOM    189  CG  LEU A  23      47.192 -78.523  43.893  1.00 97.79           C  
ATOM    190  CD1 LEU A  23      46.480 -78.078  42.605  1.00 97.79           C  
ATOM    191  CD2 LEU A  23      47.458 -77.362  44.864  1.00 97.79           C  
ATOM    194  N   LYS A  24      44.346 -81.298  46.204  1.00 89.00           N  
ATOM    195  CA  LYS A  24      43.611 -82.525  46.192  1.00 89.00           C  
ATOM    201  C   LYS A  24      42.133 -82.262  46.212  1.00 89.00           C  
ATOM    202  O   LYS A  24      41.418 -82.663  45.295  1.00 89.00           O  
ATOM    196  CB  LYS A  24      43.921 -83.421  47.401  1.00 89.00           C  
ATOM    197  CG  LYS A  24      43.131 -84.729  47.386  1.00 89.00           C  
ATOM    198  CD  LYS A  24      43.584 -85.738  48.438  1.00 89.00           C  
ATOM    199  CE  LYS A  24      42.661 -86.953  48.551  1.00 89.00           C  
ATOM    200  NZ  LYS A  24      43.160 -87.869  49.601  1.00 89.00           N1+
ATOM    203  N   GLU A  25      41.637 -81.592  47.273  1.00 86.23           N  
ATOM    204  CA  GLU A  25      40.222 -81.386  47.414  1.00 86.23           C  
ATOM    210  C   GLU A  25      39.637 -80.314  46.544  1.00 86.23           C  
ATOM    211  O   GLU A  25      38.735 -80.579  45.754  1.00 86.23           O  
ATOM    205  CB  GLU A  25      39.834 -81.009  48.845  1.00 86.23           C  
ATOM    206  CG  GLU A  25      40.125 -82.102  49.867  1.00 86.23           C  
ATOM    207  CD  GLU A  25      39.692 -81.533  51.203  1.00 86.23           C  
ATOM    208  OE1 GLU A  25      39.055 -80.445  51.183  1.00 86.23           O  
ATOM    209  OE2 GLU A  25      39.991 -82.159  52.254  1.00 86.23           O1-
ATOM    212  N   PHE A  26      40.120 -79.060  46.685  1.00133.41           N  
ATOM    213  CA  PHE A  26      39.426 -77.999  46.010  1.00133.41           C  
ATOM    221  C   PHE A  26      39.593 -78.049  44.531  1.00133.41           C  
ATOM    222  O   PHE A  26      38.626 -78.306  43.824  1.00133.41           O  
ATOM    214  CB  PHE A  26      39.855 -76.635  46.551  1.00133.41           C  
ATOM    215  CG  PHE A  26      39.512 -76.795  47.983  1.00133.41           C  
ATOM    216  CD1 PHE A  26      38.214 -76.643  48.412  1.00133.41           C  
ATOM    217  CD2 PHE A  26      40.485 -77.135  48.895  1.00133.41           C  
ATOM    218  CE1 PHE A  26      37.895 -76.807  49.738  1.00133.41           C  
ATOM    219  CE2 PHE A  26      40.169 -77.300  50.224  1.00133.41           C  
ATOM    220  CZ  PHE A  26      38.874 -77.136  50.644  1.00133.41           C  
ATOM    223  N   GLY A  27      40.815 -77.768  44.036  1.00175.21           N  
ATOM    224  CA  GLY A  27      41.223 -77.929  42.668  1.00175.21           C  
ATOM    225  C   GLY A  27      40.468 -77.021  41.735  1.00175.21           C  
ATOM    226  O   GLY A  27      40.958 -75.990  41.282  1.00175.21           O  
ATOM    227  N   ASN A  28      39.226 -77.455  41.446  1.00 90.19           N  
ATOM    228  CA  ASN A  28      38.243 -76.977  40.522  1.00 90.19           C  
ATOM    233  C   ASN A  28      37.564 -75.714  40.939  1.00 90.19           C  
ATOM    234  O   ASN A  28      37.144 -74.952  40.072  1.00 90.19           O  
ATOM    229  CB  ASN A  28      37.174 -78.049  40.279  1.00 90.19           C  
ATOM    230  CG  ASN A  28      37.942 -79.273  39.801  1.00 90.19           C  
ATOM    232  ND2 ASN A  28      37.641 -80.457  40.401  1.00 90.19           N  
ATOM    231  OD1 ASN A  28      38.816 -79.175  38.941  1.00 90.19           O  
ATOM    235  N   VAL A  29      37.412 -75.458  42.256  1.00 57.21           N  
ATOM    236  CA  VAL A  29      36.635 -74.325  42.682  1.00 57.21           C  
ATOM    240  C   VAL A  29      37.165 -73.077  42.051  1.00 57.21           C  
ATOM    241  O   VAL A  29      38.368 -72.816  42.034  1.00 57.21           O  
ATOM    237  CB  VAL A  29      36.575 -74.146  44.168  1.00 57.21           C  
ATOM    238  CG1 VAL A  29      35.790 -72.860  44.459  1.00 57.21           C  
ATOM    239  CG2 VAL A  29      35.954 -75.416  44.781  1.00 57.21           C  
ATOM    242  N   LYS A  30      36.237 -72.276  41.491  1.00 73.47           N  
ATOM    243  CA  LYS A  30      36.604 -71.120  40.731  1.00 73.47           C  
ATOM    249  C   LYS A  30      36.725 -69.922  41.617  1.00 73.47           C  
ATOM    250  O   LYS A  30      35.803 -69.573  42.352  1.00 73.47           O  
ATOM    244  CB  LYS A  30      35.607 -70.798  39.603  1.00 73.47           C  
ATOM    245  CG  LYS A  30      36.154 -69.774  38.612  1.00 73.47           C  
ATOM    246  CD  LYS A  30      35.399 -69.725  37.281  1.00 73.47           C  
ATOM    247  CE  LYS A  30      35.981 -68.713  36.294  1.00 73.47           C  
ATOM    248  NZ  LYS A  30      35.208 -68.729  35.031  1.00 73.47           N1+
ATOM    251  N   ILE A  31      37.940 -69.334  41.605  1.00190.04           N  
ATOM    252  CA  ILE A  31      38.361 -68.146  42.295  1.00190.04           C  
ATOM    257  C   ILE A  31      37.881 -66.863  41.687  1.00190.04           C  
ATOM    258  O   ILE A  31      37.392 -65.983  42.392  1.00190.04           O  
ATOM    253  CB  ILE A  31      39.861 -68.057  42.404  1.00190.04           C  
ATOM    254  CG1 ILE A  31      40.542 -68.111  41.019  1.00190.04           C  
ATOM    255  CG2 ILE A  31      40.326 -69.158  43.357  1.00190.04           C  
ATOM    256  CD1 ILE A  31      40.443 -69.476  40.327  1.00190.04           C  
ATOM    259  N   ASP A  32      38.031 -66.693  40.362  1.00 99.58           N  
ATOM    260  CA  ASP A  32      37.685 -65.412  39.812  1.00 99.58           C  
ATOM    265  C   ASP A  32      37.516 -65.619  38.343  1.00 99.58           C  
ATOM    266  O   ASP A  32      37.655 -66.735  37.848  1.00 99.58           O  
ATOM    261  CB  ASP A  32      38.817 -64.380  40.029  1.00 99.58           C  
ATOM    262  CG  ASP A  32      38.284 -62.947  40.047  1.00 99.58           C  
ATOM    263  OD1 ASP A  32      37.227 -62.670  39.420  1.00 99.58           O  
ATOM    264  OD2 ASP A  32      38.944 -62.103  40.712  1.00 99.58           O1-
ATOM    267  N   GLU A  33      37.173 -64.549  37.603  1.00 99.40           N  
ATOM    268  CA  GLU A  33      37.054 -64.702  36.186  1.00 99.40           C  
ATOM    274  C   GLU A  33      37.852 -63.611  35.567  1.00 99.40           C  
ATOM    275  O   GLU A  33      38.236 -62.659  36.244  1.00 99.40           O  
ATOM    269  CB  GLU A  33      35.625 -64.609  35.628  1.00 99.40           C  
ATOM    270  CG  GLU A  33      35.573 -65.060  34.167  1.00 99.40           C  
ATOM    271  CD  GLU A  33      34.129 -65.327  33.776  1.00 99.40           C  
ATOM    272  OE1 GLU A  33      33.219 -64.948  34.559  1.00 99.40           O  
ATOM    273  OE2 GLU A  33      33.920 -65.923  32.685  1.00 99.40           O1-
ATOM    276  N   VAL A  34      38.158 -63.764  34.263  1.00 49.36           N  
ATOM    277  CA  VAL A  34      38.893 -62.790  33.523  1.00 49.36           C  
ATOM    281  C   VAL A  34      37.980 -62.218  32.494  1.00 49.36           C  
ATOM    282  O   VAL A  34      37.305 -62.945  31.763  1.00 49.36           O  
ATOM    278  CB  VAL A  34      40.066 -63.366  32.782  1.00 49.36           C  
ATOM    279  CG1 VAL A  34      40.732 -62.255  31.953  1.00 49.36           C  
ATOM    280  CG2 VAL A  34      41.009 -64.028  33.799  1.00 49.36           C  
ATOM    283  N   THR A  35      37.927 -60.871  32.430  1.00 54.88           N  
ATOM    284  CA  THR A  35      37.092 -60.247  31.442  1.00 54.88           C  
ATOM    288  C   THR A  35      37.995 -59.719  30.371  1.00 54.88           C  
ATOM    289  O   THR A  35      39.219 -59.774  30.476  1.00 54.88           O  
ATOM    285  CB  THR A  35      36.296 -59.092  31.983  1.00 54.88           C  
ATOM    287  CG2 THR A  35      35.436 -59.594  33.155  1.00 54.88           C  
ATOM    286  OG1 THR A  35      37.166 -58.060  32.419  1.00 54.88           O  
ATOM    290  N   ILE A  36      37.400 -59.202  29.285  1.00 86.85           N  
ATOM    291  CA  ILE A  36      38.153 -58.663  28.191  1.00 86.85           C  
ATOM    296  C   ILE A  36      38.890 -57.451  28.681  1.00 86.85           C  
ATOM    297  O   ILE A  36      40.062 -57.254  28.364  1.00 86.85           O  
ATOM    292  CB  ILE A  36      37.284 -58.265  27.032  1.00 86.85           C  
ATOM    293  CG1 ILE A  36      36.629 -59.505  26.400  1.00 86.85           C  
ATOM    294  CG2 ILE A  36      38.158 -57.467  26.049  1.00 86.85           C  
ATOM    295  CD1 ILE A  36      35.640 -60.222  27.317  1.00 86.85           C  
ATOM    298  N   SER A  37      38.222 -56.616  29.498  1.00 41.04           N  
ATOM    299  CA  SER A  37      38.783 -55.385  29.978  1.00 41.04           C  
ATOM    302  C   SER A  37      40.015 -55.705  30.760  1.00 41.04           C  
ATOM    303  O   SER A  37      41.012 -54.988  30.683  1.00 41.04           O  
ATOM    300  CB  SER A  37      37.822 -54.638  30.925  1.00 41.04           C  
ATOM    301  OG  SER A  37      38.406 -53.427  31.386  1.00 41.04           O  
ATOM    304  N   GLN A  38      39.962 -56.802  31.539  1.00102.07           N  
ATOM    305  CA  GLN A  38      41.043 -57.226  32.367  1.00102.07           C  
ATOM    311  C   GLN A  38      42.201 -57.622  31.505  1.00102.07           C  
ATOM    312  O   GLN A  38      43.333 -57.223  31.761  1.00102.07           O  
ATOM    306  CB  GLN A  38      40.671 -58.469  33.188  1.00102.07           C  
ATOM    307  CG  GLN A  38      39.411 -58.303  34.041  1.00102.07           C  
ATOM    308  CD  GLN A  38      39.724 -57.347  35.177  1.00102.07           C  
ATOM    310  NE2 GLN A  38      38.728 -57.124  36.076  1.00102.07           N  
ATOM    309  OE1 GLN A  38      40.829 -56.814  35.262  1.00102.07           O  
ATOM    313  N   ALA A  39      41.938 -58.404  30.438  1.00 43.57           N  
ATOM    314  CA  ALA A  39      42.999 -58.920  29.611  1.00 43.57           C  
ATOM    316  C   ALA A  39      43.754 -57.798  28.968  1.00 43.57           C  
ATOM    317  O   ALA A  39      44.982 -57.768  29.012  1.00 43.57           O  
ATOM    315  CB  ALA A  39      42.481 -59.819  28.475  1.00 43.57           C  
ATOM    318  N   ILE A  40      43.035 -56.840  28.357  1.00103.04           N  
ATOM    319  CA  ILE A  40      43.662 -55.729  27.692  1.00103.04           C  
ATOM    324  C   ILE A  40      44.300 -54.849  28.724  1.00103.04           C  
ATOM    325  O   ILE A  40      45.381 -54.295  28.521  1.00103.04           O  
ATOM    320  CB  ILE A  40      42.712 -54.913  26.860  1.00103.04           C  
ATOM    321  CG1 ILE A  40      42.151 -55.774  25.712  1.00103.04           C  
ATOM    322  CG2 ILE A  40      43.456 -53.660  26.366  1.00103.04           C  
ATOM    323  CD1 ILE A  40      43.224 -56.318  24.768  1.00103.04           C  
ATOM    326  N   GLY A  41      43.610 -54.738  29.872  1.00 80.61           N  
ATOM    327  CA  GLY A  41      43.830 -53.930  31.039  1.00 80.61           C  
ATOM    328  C   GLY A  41      45.096 -54.260  31.778  1.00 80.61           C  
ATOM    329  O   GLY A  41      45.415 -53.556  32.730  1.00 80.61           O  
ATOM    330  N   GLY A  42      45.787 -55.383  31.506  1.00 49.08           N  
ATOM    331  CA  GLY A  42      46.981 -55.604  32.282  1.00 49.08           C  
ATOM    332  C   GLY A  42      46.624 -56.535  33.386  1.00 49.08           C  
ATOM    333  O   GLY A  42      47.233 -56.531  34.457  1.00 49.08           O  
ATOM    334  N   MET A  43      45.564 -57.320  33.124  1.00164.71           N  
ATOM    335  CA  MET A  43      45.044 -58.326  33.990  1.00164.71           C  
ATOM    340  C   MET A  43      44.953 -57.751  35.336  1.00164.71           C  
ATOM    341  O   MET A  43      45.659 -58.221  36.211  1.00164.71           O  
ATOM    336  CB  MET A  43      45.787 -59.683  33.946  1.00164.71           C  
ATOM    337  CG  MET A  43      47.200 -59.747  34.522  1.00164.71           C  
ATOM    338  SD  MET A  43      47.957 -61.389  34.300  1.00164.71           S  
ATOM    339  CE  MET A  43      49.120 -61.233  35.683  1.00164.71           C  
ATOM    342  N   ARG A  44      44.081 -56.708  35.458  1.00218.34           N  
ATOM    343  CA  ARG A  44      43.791 -55.872  36.599  1.00218.34           C  
ATOM    351  C   ARG A  44      43.466 -56.732  37.785  1.00218.34           C  
ATOM    352  O   ARG A  44      44.160 -57.686  38.066  1.00218.34           O  
ATOM    344  CB  ARG A  44      42.623 -54.909  36.353  1.00218.34           C  
ATOM    345  CG  ARG A  44      42.472 -53.826  37.423  1.00218.34           C  
ATOM    346  CD  ARG A  44      41.505 -52.717  37.009  1.00218.34           C  
ATOM    347  NE  ARG A  44      42.006 -52.193  35.708  1.00218.34           N  
ATOM    348  CZ  ARG A  44      41.148 -51.605  34.826  1.00218.34           C  
ATOM    349  NH1 ARG A  44      39.829 -51.457  35.148  1.00218.34           N1+
ATOM    350  NH2 ARG A  44      41.610 -51.168  33.619  1.00218.34           N  
ATOM    353  N   GLY A  45      42.352 -56.504  38.480  1.00143.64           N  
ATOM    354  CA  GLY A  45      42.041 -57.089  39.767  1.00143.64           C  
ATOM    355  C   GLY A  45      42.185 -58.592  39.837  1.00143.64           C  
ATOM    356  O   GLY A  45      42.137 -59.131  40.938  1.00143.64           O  
ATOM    357  N   ILE A  46      42.243 -59.316  38.699  1.00183.82           N  
ATOM    358  CA  ILE A  46      42.376 -60.758  38.591  1.00183.82           C  
ATOM    363  C   ILE A  46      43.116 -61.375  39.754  1.00183.82           C  
ATOM    364  O   ILE A  46      44.215 -60.947  40.107  1.00183.82           O  
ATOM    359  CB  ILE A  46      43.180 -61.148  37.384  1.00183.82           C  
ATOM    360  CG1 ILE A  46      42.636 -60.487  36.108  1.00183.82           C  
ATOM    361  CG2 ILE A  46      43.224 -62.683  37.325  1.00183.82           C  
ATOM    362  CD1 ILE A  46      41.204 -60.879  35.763  1.00183.82           C  
ATOM    365  N   LYS A  47      42.530 -62.430  40.374  1.00109.08           N  
ATOM    366  CA  LYS A  47      43.176 -63.071  41.493  1.00109.08           C  
ATOM    372  C   LYS A  47      43.872 -64.295  40.975  1.00109.08           C  
ATOM    373  O   LYS A  47      43.376 -65.414  41.103  1.00109.08           O  
ATOM    367  CB  LYS A  47      42.187 -63.520  42.582  1.00109.08           C  
ATOM    368  CG  LYS A  47      41.383 -62.354  43.170  1.00109.08           C  
ATOM    369  CD  LYS A  47      40.175 -62.789  44.003  1.00109.08           C  
ATOM    370  CE  LYS A  47      39.226 -61.640  44.354  1.00109.08           C  
ATOM    371  NZ  LYS A  47      39.939 -60.616  45.147  1.00109.08           N1+
ATOM    374  N   SER A  48      45.016 -64.057  40.304  1.00111.47           N  
ATOM    375  CA  SER A  48      45.905 -64.988  39.670  1.00111.47           C  
ATOM    378  C   SER A  48      47.065 -65.473  40.511  1.00111.47           C  
ATOM    379  O   SER A  48      47.696 -66.462  40.139  1.00111.47           O  
ATOM    376  CB  SER A  48      46.491 -64.373  38.387  1.00111.47           C  
ATOM    377  OG  SER A  48      47.081 -63.113  38.678  1.00111.47           O  
ATOM    380  N   LEU A  49      47.438 -64.802  41.624  1.00122.65           N  
ATOM    381  CA  LEU A  49      48.638 -65.260  42.289  1.00122.65           C  
ATOM    386  C   LEU A  49      48.402 -65.505  43.743  1.00122.65           C  
ATOM    387  O   LEU A  49      47.450 -64.991  44.327  1.00122.65           O  
ATOM    382  CB  LEU A  49      49.837 -64.296  42.227  1.00122.65           C  
ATOM    383  CG  LEU A  49      50.439 -64.070  40.828  1.00122.65           C  
ATOM    384  CD1 LEU A  49      49.553 -63.168  39.956  1.00122.65           C  
ATOM    385  CD2 LEU A  49      51.882 -63.564  40.930  1.00122.65           C  
ATOM    388  N   VAL A  50      49.290 -66.324  44.358  1.00129.07           N  
ATOM    389  CA  VAL A  50      49.191 -66.632  45.762  1.00129.07           C  
ATOM    393  C   VAL A  50      50.515 -66.431  46.442  1.00129.07           C  
ATOM    394  O   VAL A  50      51.527 -66.988  46.014  1.00129.07           O  
ATOM    390  CB  VAL A  50      48.798 -68.055  46.024  1.00129.07           C  
ATOM    391  CG1 VAL A  50      47.343 -68.247  45.586  1.00129.07           C  
ATOM    392  CG2 VAL A  50      49.775 -68.968  45.266  1.00129.07           C  
ATOM    395  N   THR A  51      50.532 -65.606  47.521  1.00167.95           N  
ATOM    396  CA  THR A  51      51.697 -65.459  48.360  1.00167.95           C  
ATOM    400  C   THR A  51      51.221 -65.249  49.771  1.00167.95           C  
ATOM    401  O   THR A  51      50.163 -64.665  49.998  1.00167.95           O  
ATOM    397  CB  THR A  51      52.587 -64.277  48.093  1.00167.95           C  
ATOM    399  CG2 THR A  51      52.925 -64.225  46.599  1.00167.95           C  
ATOM    398  OG1 THR A  51      51.954 -63.076  48.501  1.00167.95           O  
ATOM    402  N   ASP A  52      51.947 -65.841  50.744  1.00 99.70           N  
ATOM    403  CA  ASP A  52      51.768 -65.718  52.172  1.00 99.70           C  
ATOM    408  C   ASP A  52      52.554 -64.600  52.808  1.00 99.70           C  
ATOM    409  O   ASP A  52      52.295 -64.247  53.959  1.00 99.70           O  
ATOM    404  CB  ASP A  52      52.114 -67.013  52.924  1.00 99.70           C  
ATOM    405  CG  ASP A  52      51.033 -68.032  52.595  1.00 99.70           C  
ATOM    406  OD1 ASP A  52      49.830 -67.662  52.649  1.00 99.70           O  
ATOM    407  OD2 ASP A  52      51.397 -69.194  52.274  1.00 99.70           O1-
ATOM    410  N   ILE A  53      53.591 -64.071  52.126  1.00115.98           N  
ATOM    411  CA  ILE A  53      54.501 -63.147  52.757  1.00115.98           C  
ATOM    416  C   ILE A  53      53.748 -61.944  53.223  1.00115.98           C  
ATOM    417  O   ILE A  53      53.868 -61.546  54.382  1.00115.98           O  
ATOM    412  CB  ILE A  53      55.572 -62.681  51.809  1.00115.98           C  
ATOM    413  CG1 ILE A  53      56.357 -63.892  51.279  1.00115.98           C  
ATOM    414  CG2 ILE A  53      56.456 -61.651  52.534  1.00115.98           C  
ATOM    415  CD1 ILE A  53      56.962 -64.750  52.388  1.00115.98           C  
ATOM    418  N   SER A  54      52.927 -61.348  52.338  1.00 38.88           N  
ATOM    419  CA  SER A  54      52.167 -60.192  52.717  1.00 38.88           C  
ATOM    422  C   SER A  54      50.887 -60.226  51.937  1.00 38.88           C  
ATOM    423  O   SER A  54      50.792 -60.927  50.930  1.00 38.88           O  
ATOM    420  CB  SER A  54      52.874 -58.869  52.386  1.00 38.88           C  
ATOM    421  OG  SER A  54      53.037 -58.743  50.981  1.00 38.88           O  
ATOM    424  N   TYR A  55      49.852 -59.489  52.398  1.00 56.61           N  
ATOM    425  CA  TYR A  55      48.605 -59.440  51.680  1.00 56.61           C  
ATOM    434  C   TYR A  55      48.194 -58.006  51.554  1.00 56.61           C  
ATOM    435  O   TYR A  55      48.281 -57.236  52.510  1.00 56.61           O  
ATOM    426  CB  TYR A  55      47.453 -60.189  52.380  1.00 56.61           C  
ATOM    427  CG  TYR A  55      46.228 -60.008  51.549  1.00 56.61           C  
ATOM    428  CD1 TYR A  55      46.050 -60.724  50.387  1.00 56.61           C  
ATOM    429  CD2 TYR A  55      45.247 -59.124  51.939  1.00 56.61           C  
ATOM    430  CE1 TYR A  55      44.919 -60.555  49.624  1.00 56.61           C  
ATOM    431  CE2 TYR A  55      44.113 -58.952  51.180  1.00 56.61           C  
ATOM    432  CZ  TYR A  55      43.947 -59.668  50.018  1.00 56.61           C  
ATOM    433  OH  TYR A  55      42.785 -59.495  49.238  1.00 56.61           O  
ATOM    436  N   LEU A  56      47.706 -57.607  50.365  1.00128.07           N  
ATOM    437  CA  LEU A  56      47.378 -56.225  50.178  1.00128.07           C  
ATOM    442  C   LEU A  56      45.887 -56.098  50.249  1.00128.07           C  
ATOM    443  O   LEU A  56      45.168 -56.553  49.360  1.00128.07           O  
ATOM    438  CB  LEU A  56      47.854 -55.730  48.800  1.00128.07           C  
ATOM    439  CG  LEU A  56      47.918 -54.206  48.608  1.00128.07           C  
ATOM    440  CD1 LEU A  56      48.238 -53.867  47.147  1.00128.07           C  
ATOM    441  CD2 LEU A  56      46.675 -53.483  49.146  1.00128.07           C  
ATOM    444  N   ASP A  57      45.385 -55.467  51.328  1.00 83.43           N  
ATOM    445  CA  ASP A  57      43.971 -55.281  51.495  1.00 83.43           C  
ATOM    450  C   ASP A  57      43.667 -53.921  50.960  1.00 83.43           C  
ATOM    451  O   ASP A  57      44.365 -52.958  51.270  1.00 83.43           O  
ATOM    446  CB  ASP A  57      43.533 -55.319  52.969  1.00 83.43           C  
ATOM    447  CG  ASP A  57      42.013 -55.314  53.043  1.00 83.43           C  
ATOM    448  OD1 ASP A  57      41.417 -54.204  53.083  1.00 83.43           O  
ATOM    449  OD2 ASP A  57      41.428 -56.429  53.084  1.00 83.43           O1-
ATOM    452  N   PRO A  58      42.671 -53.811  50.130  1.00 91.83           N  
ATOM    453  CA  PRO A  58      42.364 -52.519  49.597  1.00 91.83           C  
ATOM    457  C   PRO A  58      41.948 -51.543  50.655  1.00 91.83           C  
ATOM    458  O   PRO A  58      42.319 -50.374  50.555  1.00 91.83           O  
ATOM    455  CB  PRO A  58      41.349 -52.766  48.484  1.00 91.83           C  
ATOM    456  CG  PRO A  58      41.716 -54.178  47.980  1.00 91.83           C  
ATOM    454  CD  PRO A  58      42.320 -54.881  49.209  1.00 91.83           C  
ATOM    459  N   GLU A  59      41.137 -51.979  51.640  1.00121.30           N  
ATOM    460  CA  GLU A  59      40.682 -51.090  52.674  1.00121.30           C  
ATOM    466  C   GLU A  59      41.741 -50.836  53.719  1.00121.30           C  
ATOM    467  O   GLU A  59      41.992 -49.698  54.107  1.00121.30           O  
ATOM    461  CB  GLU A  59      39.453 -51.661  53.400  1.00121.30           C  
ATOM    462  CG  GLU A  59      38.302 -52.021  52.456  1.00121.30           C  
ATOM    463  CD  GLU A  59      37.633 -50.758  51.933  1.00121.30           C  
ATOM    464  OE1 GLU A  59      37.903 -49.659  52.488  1.00121.30           O  
ATOM    465  OE2 GLU A  59      36.834 -50.881  50.967  1.00121.30           O1-
ATOM    468  N   GLU A  60      42.341 -51.928  54.236  1.00 83.03           N  
ATOM    469  CA  GLU A  60      43.299 -51.946  55.314  1.00 83.03           C  
ATOM    475  C   GLU A  60      44.692 -51.597  54.897  1.00 83.03           C  
ATOM    476  O   GLU A  60      45.501 -51.144  55.710  1.00 83.03           O  
ATOM    470  CB  GLU A  60      43.342 -53.291  56.050  1.00 83.03           C  
ATOM    471  CG  GLU A  60      44.240 -53.280  57.286  1.00 83.03           C  
ATOM    472  CD  GLU A  60      43.814 -54.447  58.161  1.00 83.03           C  
ATOM    473  OE1 GLU A  60      42.623 -54.843  58.066  1.00 83.03           O  
ATOM    474  OE2 GLU A  60      44.666 -54.951  58.940  1.00 83.03           O1-
ATOM    477  N   GLY A  61      45.042 -51.853  53.628  1.00 37.74           N  
ATOM    478  CA  GLY A  61      46.403 -51.626  53.247  1.00 37.74           C  
ATOM    479  C   GLY A  61      47.134 -52.916  53.467  1.00 37.74           C  
ATOM    480  O   GLY A  61      46.529 -53.981  53.568  1.00 37.74           O  
ATOM    481  N   ILE A  62      48.471 -52.840  53.570  1.00103.83           N  
ATOM    482  CA  ILE A  62      49.280 -54.026  53.586  1.00103.83           C  
ATOM    487  C   ILE A  62      49.462 -54.587  54.964  1.00103.83           C  
ATOM    488  O   ILE A  62      49.580 -53.855  55.944  1.00103.83           O  
ATOM    483  CB  ILE A  62      50.647 -53.793  53.021  1.00103.83           C  
ATOM    484  CG1 ILE A  62      51.336 -55.130  52.707  1.00103.83           C  
ATOM    485  CG2 ILE A  62      51.418 -52.907  54.012  1.00103.83           C  
ATOM    486  CD1 ILE A  62      50.696 -55.872  51.536  1.00103.83           C  
ATOM    489  N   ARG A  63      49.439 -55.937  55.056  1.00 52.98           N  
ATOM    490  CA  ARG A  63      49.714 -56.636  56.279  1.00 52.98           C  
ATOM    498  C   ARG A  63      50.851 -57.571  55.987  1.00 52.98           C  
ATOM    499  O   ARG A  63      50.882 -58.197  54.927  1.00 52.98           O  
ATOM    491  CB  ARG A  63      48.531 -57.485  56.783  1.00 52.98           C  
ATOM    492  CG  ARG A  63      47.318 -56.660  57.220  1.00 52.98           C  
ATOM    493  CD  ARG A  63      46.154 -57.497  57.761  1.00 52.98           C  
ATOM    494  NE  ARG A  63      45.569 -58.268  56.628  1.00 52.98           N  
ATOM    495  CZ  ARG A  63      44.631 -57.684  55.828  1.00 52.98           C  
ATOM    496  NH1 ARG A  63      44.314 -56.369  56.008  1.00 52.98           N1+
ATOM    497  NH2 ARG A  63      44.009 -58.409  54.855  1.00 52.98           N  
ATOM    500  N   PHE A  64      51.833 -57.669  56.911  1.00 74.45           N  
ATOM    501  CA  PHE A  64      52.953 -58.545  56.684  1.00 74.45           C  
ATOM    509  C   PHE A  64      52.823 -59.734  57.589  1.00 74.45           C  
ATOM    510  O   PHE A  64      52.976 -59.632  58.806  1.00 74.45           O  
ATOM    502  CB  PHE A  64      54.331 -57.938  57.015  1.00 74.45           C  
ATOM    503  CG  PHE A  64      54.553 -56.761  56.134  1.00 74.45           C  
ATOM    504  CD1 PHE A  64      54.717 -56.922  54.777  1.00 74.45           C  
ATOM    505  CD2 PHE A  64      54.629 -55.497  56.671  1.00 74.45           C  
ATOM    506  CE1 PHE A  64      54.927 -55.831  53.965  1.00 74.45           C  
ATOM    507  CE2 PHE A  64      54.841 -54.404  55.865  1.00 74.45           C  
ATOM    508  CZ  PHE A  64      54.986 -54.572  54.508  1.00 74.45           C  
ATOM    511  N   ARG A  65      52.577 -60.916  56.997  1.00141.12           N  
ATOM    512  CA  ARG A  65      52.447 -62.122  57.763  1.00141.12           C  
ATOM    520  C   ARG A  65      51.367 -61.966  58.784  1.00141.12           C  
ATOM    521  O   ARG A  65      51.473 -62.491  59.892  1.00141.12           O  
ATOM    513  CB  ARG A  65      53.739 -62.551  58.483  1.00141.12           C  
ATOM    514  CG  ARG A  65      54.822 -63.028  57.519  1.00141.12           C  
ATOM    515  CD  ARG A  65      54.229 -63.587  56.224  1.00141.12           C  
ATOM    516  NE  ARG A  65      55.252 -64.443  55.570  1.00141.12           N  
ATOM    517  CZ  ARG A  65      55.008 -65.781  55.463  1.00141.12           C  
ATOM    518  NH1 ARG A  65      53.843 -66.290  55.960  1.00141.12           N1+
ATOM    519  NH2 ARG A  65      55.912 -66.607  54.864  1.00141.12           N  
ATOM    522  N   GLY A  66      50.292 -61.238  58.427  1.00 38.15           N  
ATOM    523  CA  GLY A  66      49.159 -61.120  59.298  1.00 38.15           C  
ATOM    524  C   GLY A  66      49.213 -59.852  60.098  1.00 38.15           C  
ATOM    525  O   GLY A  66      48.183 -59.415  60.606  1.00 38.15           O  
ATOM    526  N   TYR A  67      50.385 -59.196  60.208  1.00 75.08           N  
ATOM    527  CA  TYR A  67      50.501 -58.050  61.076  1.00 75.08           C  
ATOM    536  C   TYR A  67      50.439 -56.764  60.306  1.00 75.08           C  
ATOM    537  O   TYR A  67      50.852 -56.691  59.150  1.00 75.08           O  
ATOM    528  CB  TYR A  67      51.808 -57.997  61.896  1.00 75.08           C  
ATOM    529  CG  TYR A  67      51.831 -59.155  62.833  1.00 75.08           C  
ATOM    530  CD1 TYR A  67      51.045 -59.169  63.963  1.00 75.08           C  
ATOM    531  CD2 TYR A  67      52.659 -60.229  62.588  1.00 75.08           C  
ATOM    532  CE1 TYR A  67      51.070 -60.237  64.828  1.00 75.08           C  
ATOM    533  CE2 TYR A  67      52.689 -61.302  63.451  1.00 75.08           C  
ATOM    534  CZ  TYR A  67      51.893 -61.307  64.572  1.00 75.08           C  
ATOM    535  OH  TYR A  67      51.924 -62.409  65.454  1.00 75.08           O  
ATOM    538  N   THR A  68      49.866 -55.718  60.950  1.00 35.38           N  
ATOM    539  CA  THR A  68      49.776 -54.397  60.393  1.00 35.38           C  
ATOM    543  C   THR A  68      51.094 -53.724  60.636  1.00 35.38           C  
ATOM    544  O   THR A  68      51.947 -54.244  61.352  1.00 35.38           O  
ATOM    540  CB  THR A  68      48.714 -53.538  61.023  1.00 35.38           C  
ATOM    542  CG2 THR A  68      47.364 -54.267  60.913  1.00 35.38           C  
ATOM    541  OG1 THR A  68      49.016 -53.287  62.387  1.00 35.38           O  
ATOM    545  N   ILE A  69      51.298 -52.545  60.018  1.00 53.71           N  
ATOM    546  CA  ILE A  69      52.559 -51.867  60.129  1.00 53.71           C  
ATOM    551  C   ILE A  69      52.809 -51.395  61.528  1.00 53.71           C  
ATOM    552  O   ILE A  69      53.919 -51.556  62.036  1.00 53.71           O  
ATOM    547  CB  ILE A  69      52.689 -50.734  59.154  1.00 53.71           C  
ATOM    548  CG1 ILE A  69      52.619 -51.301  57.725  1.00 53.71           C  
ATOM    549  CG2 ILE A  69      54.003 -49.991  59.448  1.00 53.71           C  
ATOM    550  CD1 ILE A  69      52.532 -50.240  56.631  1.00 53.71           C  
ATOM    553  N   PRO A  70      51.846 -50.832  62.198  1.00 71.50           N  
ATOM    554  CA  PRO A  70      52.120 -50.383  63.531  1.00 71.50           C  
ATOM    558  C   PRO A  70      52.520 -51.527  64.401  1.00 71.50           C  
ATOM    559  O   PRO A  70      53.374 -51.345  65.268  1.00 71.50           O  
ATOM    556  CB  PRO A  70      50.869 -49.621  63.958  1.00 71.50           C  
ATOM    557  CG  PRO A  70      50.341 -49.045  62.626  1.00 71.50           C  
ATOM    555  CD  PRO A  70      50.811 -50.044  61.551  1.00 71.50           C  
ATOM    560  N   GLU A  71      51.919 -52.708  64.177  1.00 55.05           N  
ATOM    561  CA  GLU A  71      52.203 -53.869  64.960  1.00 55.05           C  
ATOM    567  C   GLU A  71      53.599 -54.360  64.694  1.00 55.05           C  
ATOM    568  O   GLU A  71      54.334 -54.664  65.634  1.00 55.05           O  
ATOM    562  CB  GLU A  71      51.152 -54.965  64.722  1.00 55.05           C  
ATOM    563  CG  GLU A  71      49.795 -54.490  65.262  1.00 55.05           C  
ATOM    564  CD  GLU A  71      48.707 -55.515  64.988  1.00 55.05           C  
ATOM    565  OE1 GLU A  71      48.996 -56.536  64.311  1.00 55.05           O  
ATOM    566  OE2 GLU A  71      47.560 -55.276  65.454  1.00 55.05           O1-
ATOM    569  N   VAL A  72      54.022 -54.427  63.414  1.00111.91           N  
ATOM    570  CA  VAL A  72      55.355 -54.894  63.137  1.00111.91           C  
ATOM    574  C   VAL A  72      56.346 -53.944  63.723  1.00111.91           C  
ATOM    575  O   VAL A  72      57.313 -54.357  64.361  1.00111.91           O  
ATOM    571  CB  VAL A  72      55.672 -55.044  61.675  1.00111.91           C  
ATOM    572  CG1 VAL A  72      54.887 -56.239  61.129  1.00111.91           C  
ATOM    573  CG2 VAL A  72      55.339 -53.731  60.959  1.00111.91           C  
ATOM    576  N   LEU A  73      56.116 -52.632  63.546  1.00 50.23           N  
ATOM    577  CA  LEU A  73      57.060 -51.677  64.035  1.00 50.23           C  
ATOM    582  C   LEU A  73      57.156 -51.814  65.516  1.00 50.23           C  
ATOM    583  O   LEU A  73      58.249 -51.773  66.077  1.00 50.23           O  
ATOM    578  CB  LEU A  73      56.654 -50.221  63.742  1.00 50.23           C  
ATOM    579  CG  LEU A  73      56.668 -49.853  62.247  1.00 50.23           C  
ATOM    580  CD1 LEU A  73      56.252 -48.386  62.035  1.00 50.23           C  
ATOM    581  CD2 LEU A  73      58.021 -50.189  61.602  1.00 50.23           C  
ATOM    584  N   GLU A  74      56.012 -51.967  66.205  1.00100.25           N  
ATOM    585  CA  GLU A  74      56.097 -52.015  67.634  1.00100.25           C  
ATOM    591  C   GLU A  74      56.761 -53.274  68.124  1.00100.25           C  
ATOM    592  O   GLU A  74      57.642 -53.222  68.979  1.00100.25           O  
ATOM    586  CB  GLU A  74      54.744 -51.874  68.338  1.00100.25           C  
ATOM    587  CG  GLU A  74      54.936 -51.619  69.830  1.00100.25           C  
ATOM    588  CD  GLU A  74      55.893 -50.437  69.940  1.00100.25           C  
ATOM    589  OE1 GLU A  74      55.634 -49.399  69.274  1.00100.25           O  
ATOM    590  OE2 GLU A  74      56.908 -50.567  70.676  1.00100.25           O1-
ATOM    593  N   LYS A  75      56.355 -54.437  67.581  1.00 89.31           N  
ATOM    594  CA  LYS A  75      56.764 -55.741  68.047  1.00 89.31           C  
ATOM    600  C   LYS A  75      58.207 -56.085  67.790  1.00 89.31           C  
ATOM    601  O   LYS A  75      58.877 -56.640  68.662  1.00 89.31           O  
ATOM    595  CB  LYS A  75      55.922 -56.845  67.398  1.00 89.31           C  
ATOM    596  CG  LYS A  75      54.419 -56.637  67.606  1.00 89.31           C  
ATOM    597  CD  LYS A  75      53.547 -57.500  66.699  1.00 89.31           C  
ATOM    598  CE  LYS A  75      52.064 -57.129  66.753  1.00 89.31           C  
ATOM    599  NZ  LYS A  75      51.531 -57.355  68.114  1.00 89.31           N1+
ATOM    602  N   LEU A  76      58.735 -55.772  66.591  1.00 64.35           N  
ATOM    603  CA  LEU A  76      60.054 -56.215  66.207  1.00 64.35           C  
ATOM    608  C   LEU A  76      61.081 -55.601  67.118  1.00 64.35           C  
ATOM    609  O   LEU A  76      60.927 -54.463  67.559  1.00 64.35           O  
ATOM    604  CB  LEU A  76      60.392 -55.819  64.754  1.00 64.35           C  
ATOM    605  CG  LEU A  76      59.411 -56.376  63.699  1.00 64.35           C  
ATOM    606  CD1 LEU A  76      59.812 -55.939  62.281  1.00 64.35           C  
ATOM    607  CD2 LEU A  76      59.249 -57.901  63.812  1.00 64.35           C  
ATOM    610  N   PRO A  77      62.129 -56.329  67.421  1.00 82.15           N  
ATOM    611  CA  PRO A  77      63.177 -55.872  68.303  1.00 82.15           C  
ATOM    615  C   PRO A  77      63.906 -54.699  67.718  1.00 82.15           C  
ATOM    616  O   PRO A  77      64.136 -54.681  66.510  1.00 82.15           O  
ATOM    613  CB  PRO A  77      64.063 -57.095  68.560  1.00 82.15           C  
ATOM    614  CG  PRO A  77      63.695 -58.088  67.440  1.00 82.15           C  
ATOM    612  CD  PRO A  77      62.234 -57.743  67.106  1.00 82.15           C  
ATOM    617  N   LYS A  78      64.317 -53.733  68.568  1.00127.26           N  
ATOM    618  CA  LYS A  78      64.898 -52.508  68.087  1.00127.26           C  
ATOM    624  C   LYS A  78      66.384 -52.577  68.201  1.00127.26           C  
ATOM    625  O   LYS A  78      66.927 -53.275  69.055  1.00127.26           O  
ATOM    619  CB  LYS A  78      64.494 -51.284  68.920  1.00127.26           C  
ATOM    620  CG  LYS A  78      62.985 -51.087  69.071  1.00127.26           C  
ATOM    621  CD  LYS A  78      62.244 -50.830  67.763  1.00127.26           C  
ATOM    622  CE  LYS A  78      60.753 -50.560  67.978  1.00127.26           C  
ATOM    623  NZ  LYS A  78      60.088 -51.789  68.471  1.00127.26           N1+
ATOM    626  N   VAL A  79      67.085 -51.851  67.309  1.00123.50           N  
ATOM    627  CA  VAL A  79      68.507 -51.775  67.435  1.00123.50           C  
ATOM    631  C   VAL A  79      68.769 -50.931  68.633  1.00123.50           C  
ATOM    632  O   VAL A  79      68.107 -49.915  68.844  1.00123.50           O  
ATOM    628  CB  VAL A  79      69.184 -51.158  66.253  1.00123.50           C  
ATOM    629  CG1 VAL A  79      69.144 -52.156  65.098  1.00123.50           C  
ATOM    630  CG2 VAL A  79      68.427 -49.879  65.895  1.00123.50           C  
ATOM    633  N   PRO A  80      69.706 -51.336  69.445  1.00 72.61           N  
ATOM    634  CA  PRO A  80      69.964 -50.555  70.616  1.00 72.61           C  
ATOM    638  C   PRO A  80      70.553 -49.242  70.231  1.00 72.61           C  
ATOM    639  O   PRO A  80      71.402 -49.202  69.339  1.00 72.61           O  
ATOM    636  CB  PRO A  80      70.823 -51.420  71.529  1.00 72.61           C  
ATOM    637  CG  PRO A  80      70.377 -52.849  71.165  1.00 72.61           C  
ATOM    635  CD  PRO A  80      69.933 -52.749  69.694  1.00 72.61           C  
ATOM    640  N   GLY A  81      70.113 -48.163  70.904  1.00 20.34           N  
ATOM    641  CA  GLY A  81      70.588 -46.846  70.619  1.00 20.34           C  
ATOM    642  C   GLY A  81      69.770 -46.266  69.508  1.00 20.34           C  
ATOM    643  O   GLY A  81      70.066 -45.171  69.037  1.00 20.34           O  
ATOM    644  N   ALA A  82      68.706 -46.972  69.060  1.00 44.04           N  
ATOM    645  CA  ALA A  82      67.959 -46.437  67.952  1.00 44.04           C  
ATOM    647  C   ALA A  82      66.490 -46.709  68.113  1.00 44.04           C  
ATOM    648  O   ALA A  82      66.076 -47.526  68.933  1.00 44.04           O  
ATOM    646  CB  ALA A  82      68.381 -47.019  66.594  1.00 44.04           C  
ATOM    649  N   GLU A  83      65.671 -45.937  67.363  1.00 83.15           N  
ATOM    650  CA  GLU A  83      64.233 -46.009  67.334  1.00 83.15           C  
ATOM    656  C   GLU A  83      63.688 -47.174  66.540  1.00 83.15           C  
ATOM    657  O   GLU A  83      62.656 -47.736  66.902  1.00 83.15           O  
ATOM    651  CB  GLU A  83      63.569 -44.731  66.773  1.00 83.15           C  
ATOM    652  CG  GLU A  83      62.035 -44.786  66.809  1.00 83.15           C  
ATOM    653  CD  GLU A  83      61.453 -43.431  66.404  1.00 83.15           C  
ATOM    654  OE1 GLU A  83      62.237 -42.461  66.220  1.00 83.15           O  
ATOM    655  OE2 GLU A  83      60.201 -43.354  66.278  1.00 83.15           O1-
ATOM    658  N   MET A  84      64.352 -47.574  65.437  1.00 68.07           N  
ATOM    659  CA  MET A  84      63.760 -48.509  64.511  1.00 68.07           C  
ATOM    664  C   MET A  84      64.208 -49.925  64.741  1.00 68.07           C  
ATOM    665  O   MET A  84      65.218 -50.193  65.387  1.00 68.07           O  
ATOM    660  CB  MET A  84      64.100 -48.168  63.051  1.00 68.07           C  
ATOM    661  CG  MET A  84      63.552 -46.814  62.613  1.00 68.07           C  
ATOM    662  SD  MET A  84      61.738 -46.722  62.610  1.00 68.07           S  
ATOM    663  CE  MET A  84      61.703 -45.095  61.807  1.00 68.07           C  
ATOM    666  N   PRO A  85      63.423 -50.843  64.214  1.00 77.31           N  
ATOM    667  CA  PRO A  85      63.735 -52.245  64.329  1.00 77.31           C  
ATOM    671  C   PRO A  85      64.844 -52.664  63.417  1.00 77.31           C  
ATOM    672  O   PRO A  85      65.101 -51.982  62.426  1.00 77.31           O  
ATOM    669  CB  PRO A  85      62.445 -52.992  63.995  1.00 77.31           C  
ATOM    670  CG  PRO A  85      61.332 -51.993  64.344  1.00 77.31           C  
ATOM    668  CD  PRO A  85      61.987 -50.615  64.139  1.00 77.31           C  
ATOM    673  N   TYR A  86      65.517 -53.787  63.746  1.00 82.84           N  
ATOM    674  CA  TYR A  86      66.517 -54.333  62.882  1.00 82.84           C  
ATOM    683  C   TYR A  86      65.798 -54.757  61.646  1.00 82.84           C  
ATOM    684  O   TYR A  86      64.747 -55.393  61.718  1.00 82.84           O  
ATOM    675  CB  TYR A  86      67.189 -55.618  63.397  1.00 82.84           C  
ATOM    676  CG  TYR A  86      68.096 -55.349  64.547  1.00 82.84           C  
ATOM    677  CD1 TYR A  86      67.631 -55.319  65.841  1.00 82.84           C  
ATOM    678  CD2 TYR A  86      69.436 -55.142  64.309  1.00 82.84           C  
ATOM    679  CE1 TYR A  86      68.497 -55.082  66.883  1.00 82.84           C  
ATOM    680  CE2 TYR A  86      70.303 -54.904  65.345  1.00 82.84           C  
ATOM    681  CZ  TYR A  86      69.833 -54.874  66.634  1.00 82.84           C  
ATOM    682  OH  TYR A  86      70.732 -54.631  67.691  1.00 82.84           O  
ATOM    685  N   VAL A  87      66.347 -54.398  60.471  1.00116.26           N  
ATOM    686  CA  VAL A  87      65.736 -54.773  59.230  1.00116.26           C  
ATOM    690  C   VAL A  87      65.808 -56.269  59.130  1.00116.26           C  
ATOM    691  O   VAL A  87      64.927 -56.904  58.552  1.00116.26           O  
ATOM    687  CB  VAL A  87      66.380 -54.144  58.022  1.00116.26           C  
ATOM    688  CG1 VAL A  87      67.703 -54.846  57.699  1.00116.26           C  
ATOM    689  CG2 VAL A  87      65.360 -54.167  56.876  1.00116.26           C  
ATOM    692  N   GLU A  88      66.871 -56.866  59.710  1.00 84.68           N  
ATOM    693  CA  GLU A  88      67.102 -58.288  59.699  1.00 84.68           C  
ATOM    699  C   GLU A  88      65.973 -58.989  60.399  1.00 84.68           C  
ATOM    700  O   GLU A  88      65.594 -60.097  60.022  1.00 84.68           O  
ATOM    694  CB  GLU A  88      68.399 -58.707  60.421  1.00 84.68           C  
ATOM    695  CG  GLU A  88      69.695 -58.277  59.721  1.00 84.68           C  
ATOM    696  CD  GLU A  88      70.134 -56.935  60.289  1.00 84.68           C  
ATOM    697  OE1 GLU A  88      69.358 -56.352  61.092  1.00 84.68           O  
ATOM    698  OE2 GLU A  88      71.253 -56.480  59.932  1.00 84.68           O1-
ATOM    701  N   GLY A  89      65.431 -58.378  61.469  1.00 34.75           N  
ATOM    702  CA  GLY A  89      64.330 -58.946  62.196  1.00 34.75           C  
ATOM    703  C   GLY A  89      63.118 -59.006  61.314  1.00 34.75           C  
ATOM    704  O   GLY A  89      62.294 -59.910  61.449  1.00 34.75           O  
ATOM    705  N   HIS A  90      62.934 -57.995  60.439  1.00 66.88           N  
ATOM    706  CA  HIS A  90      61.800 -57.975  59.547  1.00 66.88           C  
ATOM    713  C   HIS A  90      61.943 -59.099  58.566  1.00 66.88           C  
ATOM    714  O   HIS A  90      60.973 -59.773  58.228  1.00 66.88           O  
ATOM    709  CB  HIS A  90      61.645 -56.651  58.772  1.00 66.88           C  
ATOM    708  CG  HIS A  90      60.355 -56.555  58.002  1.00 66.88           C  
ATOM    711  CD2 HIS A  90      60.134 -56.391  56.669  1.00 66.88           C  
ATOM    707  ND1 HIS A  90      59.105 -56.617  58.580  1.00 66.88           N  
ATOM    712  CE1 HIS A  90      58.201 -56.488  57.577  1.00 66.88           C  
ATOM    710  NE2 HIS A  90      58.779 -56.346  56.400  1.00 66.88           N  
ATOM    715  N   PHE A  91      63.176 -59.349  58.099  1.00 72.54           N  
ATOM    716  CA  PHE A  91      63.458 -60.388  57.150  1.00 72.54           C  
ATOM    724  C   PHE A  91      63.092 -61.691  57.792  1.00 72.54           C  
ATOM    725  O   PHE A  91      62.540 -62.582  57.150  1.00 72.54           O  
ATOM    717  CB  PHE A  91      64.961 -60.377  56.783  1.00 72.54           C  
ATOM    718  CG  PHE A  91      65.298 -61.375  55.726  1.00 72.54           C  
ATOM    719  CD1 PHE A  91      64.851 -61.219  54.434  1.00 72.54           C  
ATOM    720  CD2 PHE A  91      66.112 -62.442  56.025  1.00 72.54           C  
ATOM    721  CE1 PHE A  91      65.188 -62.135  53.464  1.00 72.54           C  
ATOM    722  CE2 PHE A  91      66.451 -63.362  55.061  1.00 72.54           C  
ATOM    723  CZ  PHE A  91      65.983 -63.212  53.778  1.00 72.54           C  
ATOM    726  N   TYR A  92      63.386 -61.816  59.099  1.00 68.55           N  
ATOM    727  CA  TYR A  92      63.116 -63.000  59.862  1.00 68.55           C  
ATOM    736  C   TYR A  92      61.634 -63.225  59.847  1.00 68.55           C  
ATOM    737  O   TYR A  92      61.177 -64.347  59.637  1.00 68.55           O  
ATOM    728  CB  TYR A  92      63.557 -62.821  61.331  1.00 68.55           C  
ATOM    729  CG  TYR A  92      63.493 -64.113  62.074  1.00 68.55           C  
ATOM    730  CD1 TYR A  92      62.312 -64.585  62.599  1.00 68.55           C  
ATOM    731  CD2 TYR A  92      64.638 -64.852  62.264  1.00 68.55           C  
ATOM    732  CE1 TYR A  92      62.275 -65.773  63.292  1.00 68.55           C  
ATOM    733  CE2 TYR A  92      64.611 -66.041  62.954  1.00 68.55           C  
ATOM    734  CZ  TYR A  92      63.425 -66.505  63.469  1.00 68.55           C  
ATOM    735  OH  TYR A  92      63.385 -67.725  64.180  1.00 68.55           O  
ATOM    738  N   LEU A  93      60.848 -62.153  60.065  1.00 61.26           N  
ATOM    739  CA  LEU A  93      59.415 -62.241  60.126  1.00 61.26           C  
ATOM    744  C   LEU A  93      58.829 -62.656  58.804  1.00 61.26           C  
ATOM    745  O   LEU A  93      57.966 -63.531  58.759  1.00 61.26           O  
ATOM    740  CB  LEU A  93      58.761 -60.911  60.536  1.00 61.26           C  
ATOM    741  CG  LEU A  93      57.228 -61.000  60.613  1.00 61.26           C  
ATOM    742  CD1 LEU A  93      56.785 -62.013  61.683  1.00 61.26           C  
ATOM    743  CD2 LEU A  93      56.602 -59.610  60.812  1.00 61.26           C  
ATOM    746  N   LEU A  94      59.275 -62.062  57.680  1.00113.87           N  
ATOM    747  CA  LEU A  94      58.666 -62.424  56.429  1.00113.87           C  
ATOM    752  C   LEU A  94      58.926 -63.863  56.110  1.00113.87           C  
ATOM    753  O   LEU A  94      58.071 -64.536  55.535  1.00113.87           O  
ATOM    748  CB  LEU A  94      59.084 -61.575  55.212  1.00113.87           C  
ATOM    749  CG  LEU A  94      58.492 -60.152  55.243  1.00113.87           C  
ATOM    750  CD1 LEU A  94      59.269 -59.219  56.168  1.00113.87           C  
ATOM    751  CD2 LEU A  94      58.300 -59.581  53.840  1.00113.87           C  
ATOM    754  N   LEU A  95      60.140 -64.358  56.413  1.00 83.21           N  
ATOM    755  CA  LEU A  95      60.459 -65.729  56.128  1.00 83.21           C  
ATOM    760  C   LEU A  95      59.683 -66.703  56.985  1.00 83.21           C  
ATOM    761  O   LEU A  95      59.089 -67.654  56.473  1.00 83.21           O  
ATOM    756  CB  LEU A  95      61.948 -66.038  56.361  1.00 83.21           C  
ATOM    757  CG  LEU A  95      62.882 -65.473  55.278  1.00 83.21           C  
ATOM    758  CD1 LEU A  95      64.354 -65.795  55.580  1.00 83.21           C  
ATOM    759  CD2 LEU A  95      62.470 -65.985  53.889  1.00 83.21           C  
ATOM    762  N   THR A  96      59.746 -66.522  58.323  1.00158.06           N  
ATOM    763  CA  THR A  96      59.171 -67.422  59.296  1.00158.06           C  
ATOM    767  C   THR A  96      57.698 -67.236  59.518  1.00158.06           C  
ATOM    768  O   THR A  96      56.934 -68.200  59.528  1.00158.06           O  
ATOM    764  CB  THR A  96      59.789 -67.224  60.650  1.00158.06           C  
ATOM    766  CG2 THR A  96      59.342 -68.369  61.567  1.00158.06           C  
ATOM    765  OG1 THR A  96      61.200 -67.254  60.563  1.00158.06           O  
ATOM    769  N   GLY A  97      57.269 -65.970  59.696  1.00 43.82           N  
ATOM    770  CA  GLY A  97      55.924 -65.658  60.098  1.00 43.82           C  
ATOM    771  C   GLY A  97      55.956 -65.282  61.558  1.00 43.82           C  
ATOM    772  O   GLY A  97      54.998 -64.707  62.073  1.00 43.82           O  
ATOM    773  N   ASP A  98      57.057 -65.610  62.270  1.00 73.89           N  
ATOM    774  CA  ASP A  98      57.185 -65.317  63.677  1.00 73.89           C  
ATOM    779  C   ASP A  98      57.909 -64.024  63.900  1.00 73.89           C  
ATOM    780  O   ASP A  98      58.707 -63.580  63.075  1.00 73.89           O  
ATOM    775  CB  ASP A  98      58.025 -66.358  64.438  1.00 73.89           C  
ATOM    776  CG  ASP A  98      57.294 -67.688  64.457  1.00 73.89           C  
ATOM    777  OD1 ASP A  98      56.065 -67.694  64.180  1.00 73.89           O  
ATOM    778  OD2 ASP A  98      57.957 -68.719  64.753  1.00 73.89           O1-
ATOM    781  N   VAL A  99      57.642 -63.396  65.069  1.00 58.56           N  
ATOM    782  CA  VAL A  99      58.384 -62.250  65.505  1.00 58.56           C  
ATOM    786  C   VAL A  99      59.589 -62.864  66.156  1.00 58.56           C  
ATOM    787  O   VAL A  99      59.452 -63.757  66.990  1.00 58.56           O  
ATOM    783  CB  VAL A  99      57.656 -61.439  66.544  1.00 58.56           C  
ATOM    784  CG1 VAL A  99      58.538 -60.253  66.971  1.00 58.56           C  
ATOM    785  CG2 VAL A  99      56.285 -61.034  65.979  1.00 58.56           C  
ATOM    788  N   PRO A 100      60.767 -62.444  65.791  1.00 86.76           N  
ATOM    789  CA  PRO A 100      61.959 -63.039  66.335  1.00 86.76           C  
ATOM    793  C   PRO A 100      62.287 -62.499  67.684  1.00 86.76           C  
ATOM    794  O   PRO A 100      61.872 -61.384  67.999  1.00 86.76           O  
ATOM    791  CB  PRO A 100      63.063 -62.785  65.308  1.00 86.76           C  
ATOM    792  CG  PRO A 100      62.518 -61.644  64.431  1.00 86.76           C  
ATOM    790  CD  PRO A 100      60.994 -61.844  64.490  1.00 86.76           C  
ATOM    795  N   THR A 101      63.031 -63.281  68.490  1.00 43.93           N  
ATOM    796  CA  THR A 101      63.462 -62.826  69.776  1.00 43.93           C  
ATOM    800  C   THR A 101      64.774 -62.143  69.551  1.00 43.93           C  
ATOM    801  O   THR A 101      65.320 -62.175  68.448  1.00 43.93           O  
ATOM    797  CB  THR A 101      63.672 -63.932  70.773  1.00 43.93           C  
ATOM    799  CG2 THR A 101      62.383 -64.768  70.827  1.00 43.93           C  
ATOM    798  OG1 THR A 101      64.762 -64.758  70.397  1.00 43.93           O  
ATOM    802  N   GLU A 102      65.314 -61.508  70.607  1.00 68.62           N  
ATOM    803  CA  GLU A 102      66.538 -60.767  70.504  1.00 68.62           C  
ATOM    809  C   GLU A 102      67.623 -61.707  70.087  1.00 68.62           C  
ATOM    810  O   GLU A 102      68.463 -61.382  69.250  1.00 68.62           O  
ATOM    804  CB  GLU A 102      66.959 -60.139  71.842  1.00 68.62           C  
ATOM    805  CG  GLU A 102      65.968 -59.104  72.389  1.00 68.62           C  
ATOM    806  CD  GLU A 102      65.987 -57.885  71.477  1.00 68.62           C  
ATOM    807  OE1 GLU A 102      66.420 -58.031  70.302  1.00 68.62           O  
ATOM    808  OE2 GLU A 102      65.565 -56.793  71.942  1.00 68.62           O1-
ATOM    811  N   LYS A 103      67.618 -62.920  70.662  1.00 96.05           N  
ATOM    812  CA  LYS A 103      68.618 -63.901  70.363  1.00 96.05           C  
ATOM    818  C   LYS A 103      68.518 -64.248  68.906  1.00 96.05           C  
ATOM    819  O   LYS A 103      69.529 -64.464  68.237  1.00 96.05           O  
ATOM    813  CB  LYS A 103      68.419 -65.180  71.193  1.00 96.05           C  
ATOM    814  CG  LYS A 103      69.571 -66.186  71.131  1.00 96.05           C  
ATOM    815  CD  LYS A 103      69.769 -66.859  69.771  1.00 96.05           C  
ATOM    816  CE  LYS A 103      70.853 -67.937  69.804  1.00 96.05           C  
ATOM    817  NZ  LYS A 103      70.766 -68.803  68.610  1.00 96.05           N1+
ATOM    820  N   GLU A 104      67.279 -64.319  68.384  1.00 98.20           N  
ATOM    821  CA  GLU A 104      67.004 -64.707  67.025  1.00 98.20           C  
ATOM    827  C   GLU A 104      67.538 -63.685  66.057  1.00 98.20           C  
ATOM    828  O   GLU A 104      68.189 -64.031  65.072  1.00 98.20           O  
ATOM    822  CB  GLU A 104      65.489 -64.757  66.749  1.00 98.20           C  
ATOM    823  CG  GLU A 104      64.683 -65.593  67.749  1.00 98.20           C  
ATOM    824  CD  GLU A 104      64.547 -67.024  67.263  1.00 98.20           C  
ATOM    825  OE1 GLU A 104      65.320 -67.412  66.350  1.00 98.20           O  
ATOM    826  OE2 GLU A 104      63.666 -67.747  67.800  1.00 98.20           O1-
ATOM    829  N   VAL A 105      67.261 -62.388  66.310  1.00 42.31           N  
ATOM    830  CA  VAL A 105      67.648 -61.339  65.408  1.00 42.31           C  
ATOM    834  C   VAL A 105      69.138 -61.253  65.330  1.00 42.31           C  
ATOM    835  O   VAL A 105      69.698 -61.058  64.252  1.00 42.31           O  
ATOM    831  CB  VAL A 105      67.142 -59.986  65.815  1.00 42.31           C  
ATOM    832  CG1 VAL A 105      67.701 -58.945  64.829  1.00 42.31           C  
ATOM    833  CG2 VAL A 105      65.604 -60.031  65.865  1.00 42.31           C  
ATOM    836  N   LYS A 106      69.836 -61.412  66.467  1.00 94.73           N  
ATOM    837  CA  LYS A 106      71.262 -61.264  66.445  1.00 94.73           C  
ATOM    843  C   LYS A 106      71.856 -62.265  65.507  1.00 94.73           C  
ATOM    844  O   LYS A 106      72.794 -61.962  64.773  1.00 94.73           O  
ATOM    838  CB  LYS A 106      71.913 -61.405  67.830  1.00 94.73           C  
ATOM    839  CG  LYS A 106      71.899 -60.075  68.586  1.00 94.73           C  
ATOM    840  CD  LYS A 106      70.495 -59.516  68.816  1.00 94.73           C  
ATOM    841  CE  LYS A 106      70.480 -58.024  69.149  1.00 94.73           C  
ATOM    842  NZ  LYS A 106      69.111 -57.481  68.992  1.00 94.73           N1+
ATOM    845  N   GLU A 107      71.292 -63.479  65.482  1.00 89.78           N  
ATOM    846  CA  GLU A 107      71.793 -64.547  64.668  1.00 89.78           C  
ATOM    852  C   GLU A 107      71.773 -64.100  63.233  1.00 89.78           C  
ATOM    853  O   GLU A 107      72.738 -64.300  62.497  1.00 89.78           O  
ATOM    847  CB  GLU A 107      70.856 -65.759  64.818  1.00 89.78           C  
ATOM    848  CG  GLU A 107      71.395 -67.128  64.412  1.00 89.78           C  
ATOM    849  CD  GLU A 107      70.336 -68.130  64.864  1.00 89.78           C  
ATOM    850  OE1 GLU A 107      69.239 -67.669  65.279  1.00 89.78           O  
ATOM    851  OE2 GLU A 107      70.605 -69.360  64.808  1.00 89.78           O1-
ATOM    854  N   VAL A 108      70.663 -63.471  62.800  1.00 44.72           N  
ATOM    855  CA  VAL A 108      70.508 -63.027  61.442  1.00 44.72           C  
ATOM    859  C   VAL A 108      71.445 -61.896  61.162  1.00 44.72           C  
ATOM    860  O   VAL A 108      71.984 -61.780  60.062  1.00 44.72           O  
ATOM    856  CB  VAL A 108      69.102 -62.598  61.136  1.00 44.72           C  
ATOM    857  CG1 VAL A 108      69.044 -62.054  59.701  1.00 44.72           C  
ATOM    858  CG2 VAL A 108      68.184 -63.810  61.370  1.00 44.72           C  
ATOM    861  N   ALA A 109      71.641 -61.008  62.154  1.00 31.50           N  
ATOM    862  CA  ALA A 109      72.522 -59.886  62.004  1.00 31.50           C  
ATOM    864  C   ALA A 109      73.916 -60.395  61.803  1.00 31.50           C  
ATOM    865  O   ALA A 109      74.676 -59.851  61.005  1.00 31.50           O  
ATOM    863  CB  ALA A 109      72.525 -58.972  63.240  1.00 31.50           C  
ATOM    866  N   GLU A 110      74.291 -61.457  62.544  1.00 74.61           N  
ATOM    867  CA  GLU A 110      75.616 -62.000  62.454  1.00 74.61           C  
ATOM    873  C   GLU A 110      75.810 -62.595  61.092  1.00 74.61           C  
ATOM    874  O   GLU A 110      76.885 -62.484  60.503  1.00 74.61           O  
ATOM    868  CB  GLU A 110      75.883 -63.096  63.500  1.00 74.61           C  
ATOM    869  CG  GLU A 110      75.769 -62.587  64.941  1.00 74.61           C  
ATOM    870  CD  GLU A 110      76.819 -61.507  65.165  1.00 74.61           C  
ATOM    871  OE1 GLU A 110      78.029 -61.808  64.985  1.00 74.61           O  
ATOM    872  OE2 GLU A 110      76.424 -60.364  65.520  1.00 74.61           O1-
ATOM    875  N   GLU A 111      74.764 -63.256  60.561  1.00126.17           N  
ATOM    876  CA  GLU A 111      74.840 -63.893  59.278  1.00126.17           C  
ATOM    882  C   GLU A 111      75.031 -62.848  58.219  1.00126.17           C  
ATOM    883  O   GLU A 111      75.826 -63.030  57.299  1.00126.17           O  
ATOM    877  CB  GLU A 111      73.552 -64.647  58.914  1.00126.17           C  
ATOM    878  CG  GLU A 111      73.219 -65.782  59.880  1.00126.17           C  
ATOM    879  CD  GLU A 111      74.403 -66.737  59.902  1.00126.17           C  
ATOM    880  OE1 GLU A 111      74.714 -67.317  58.828  1.00126.17           O  
ATOM    881  OE2 GLU A 111      75.016 -66.892  60.993  1.00126.17           O1-
ATOM    884  N   PHE A 112      74.304 -61.720  58.321  1.00 77.28           N  
ATOM    885  CA  PHE A 112      74.405 -60.648  57.366  1.00 77.28           C  
ATOM    893  C   PHE A 112      75.782 -60.082  57.386  1.00 77.28           C  
ATOM    894  O   PHE A 112      76.340 -59.734  56.345  1.00 77.28           O  
ATOM    886  CB  PHE A 112      73.472 -59.459  57.662  1.00 77.28           C  
ATOM    887  CG  PHE A 112      72.149 -59.654  57.008  1.00 77.28           C  
ATOM    888  CD1 PHE A 112      71.356 -60.742  57.286  1.00 77.28           C  
ATOM    889  CD2 PHE A 112      71.688 -58.693  56.137  1.00 77.28           C  
ATOM    890  CE1 PHE A 112      70.133 -60.879  56.671  1.00 77.28           C  
ATOM    891  CE2 PHE A 112      70.465 -58.826  55.523  1.00 77.28           C  
ATOM    892  CZ  PHE A 112      69.686 -59.926  55.789  1.00 77.28           C  
ATOM    895  N   LYS A 113      76.361 -59.949  58.588  1.00 49.60           N  
ATOM    896  CA  LYS A 113      77.663 -59.372  58.714  1.00 49.60           C  
ATOM    902  C   LYS A 113      78.631 -60.212  57.949  1.00 49.60           C  
ATOM    903  O   LYS A 113      79.527 -59.687  57.294  1.00 49.60           O  
ATOM    897  CB  LYS A 113      78.116 -59.277  60.177  1.00 49.60           C  
ATOM    898  CG  LYS A 113      77.278 -58.251  60.941  1.00 49.60           C  
ATOM    899  CD  LYS A 113      77.364 -58.358  62.461  1.00 49.60           C  
ATOM    900  CE  LYS A 113      76.585 -57.249  63.173  1.00 49.60           C  
ATOM    901  NZ  LYS A 113      76.475 -57.551  64.615  1.00 49.60           N1+
ATOM    904  N   LYS A 114      78.488 -61.546  58.009  1.00 82.67           N  
ATOM    905  CA  LYS A 114      79.416 -62.378  57.298  1.00 82.67           C  
ATOM    911  C   LYS A 114      79.281 -62.184  55.808  1.00 82.67           C  
ATOM    912  O   LYS A 114      80.277 -62.030  55.105  1.00 82.67           O  
ATOM    906  CB  LYS A 114      79.201 -63.878  57.561  1.00 82.67           C  
ATOM    907  CG  LYS A 114      79.532 -64.313  58.987  1.00 82.67           C  
ATOM    908  CD  LYS A 114      79.025 -65.712  59.339  1.00 82.67           C  
ATOM    909  CE  LYS A 114      79.397 -66.140  60.759  1.00 82.67           C  
ATOM    910  NZ  LYS A 114      78.872 -67.494  61.045  1.00 82.67           N1+
ATOM    913  N   ARG A 115      78.027 -62.196  55.312  1.00125.38           N  
ATOM    914  CA  ARG A 115      77.588 -62.206  53.934  1.00125.38           C  
ATOM    922  C   ARG A 115      77.708 -60.904  53.170  1.00125.38           C  
ATOM    923  O   ARG A 115      77.700 -60.910  51.940  1.00125.38           O  
ATOM    915  CB  ARG A 115      76.123 -62.666  53.848  1.00125.38           C  
ATOM    916  CG  ARG A 115      75.918 -64.001  54.568  1.00125.38           C  
ATOM    917  CD  ARG A 115      74.461 -64.445  54.691  1.00125.38           C  
ATOM    918  NE  ARG A 115      74.437 -65.595  55.636  1.00125.38           N  
ATOM    919  CZ  ARG A 115      74.724 -66.855  55.195  1.00125.38           C  
ATOM    920  NH1 ARG A 115      75.063 -67.063  53.889  1.00125.38           N1+
ATOM    921  NH2 ARG A 115      74.679 -67.904  56.066  1.00125.38           N  
ATOM    924  N   ARG A 116      77.767 -59.754  53.859  1.00151.46           N  
ATOM    925  CA  ARG A 116      77.619 -58.442  53.270  1.00151.46           C  
ATOM    933  C   ARG A 116      78.655 -57.990  52.262  1.00151.46           C  
ATOM    934  O   ARG A 116      78.333 -57.152  51.421  1.00151.46           O  
ATOM    926  CB  ARG A 116      77.472 -57.338  54.331  1.00151.46           C  
ATOM    927  CG  ARG A 116      78.634 -57.253  55.316  1.00151.46           C  
ATOM    928  CD  ARG A 116      78.351 -56.324  56.503  1.00151.46           C  
ATOM    929  NE  ARG A 116      77.131 -56.836  57.198  1.00151.46           N  
ATOM    930  CZ  ARG A 116      76.573 -56.123  58.219  1.00151.46           C  
ATOM    931  NH1 ARG A 116      77.106 -54.924  58.594  1.00151.46           N1+
ATOM    932  NH2 ARG A 116      75.477 -56.611  58.872  1.00151.46           N  
ATOM    935  N   ALA A 117      79.917 -58.455  52.310  1.00 45.49           N  
ATOM    936  CA  ALA A 117      80.933 -57.908  51.436  1.00 45.49           C  
ATOM    938  C   ALA A 117      80.605 -58.098  49.974  1.00 45.49           C  
ATOM    939  O   ALA A 117      80.067 -59.125  49.564  1.00 45.49           O  
ATOM    937  CB  ALA A 117      82.330 -58.501  51.690  1.00 45.49           C  
ATOM    940  N   LEU A 118      80.950 -57.082  49.142  1.00 69.37           N  
ATOM    941  CA  LEU A 118      80.699 -57.092  47.723  1.00 69.37           C  
ATOM    946  C   LEU A 118      81.891 -57.673  47.025  1.00 69.37           C  
ATOM    947  O   LEU A 118      83.036 -57.411  47.387  1.00 69.37           O  
ATOM    942  CB  LEU A 118      80.505 -55.691  47.109  1.00 69.37           C  
ATOM    943  CG  LEU A 118      79.284 -54.905  47.632  1.00 69.37           C  
ATOM    944  CD1 LEU A 118      79.127 -53.573  46.883  1.00 69.37           C  
ATOM    945  CD2 LEU A 118      78.012 -55.763  47.594  1.00 69.37           C  
ATOM    948  N   PRO A 119      81.649 -58.455  46.012  1.00 72.96           N  
ATOM    949  CA  PRO A 119      82.759 -59.016  45.292  1.00 72.96           C  
ATOM    953  C   PRO A 119      83.422 -57.920  44.516  1.00 72.96           C  
ATOM    954  O   PRO A 119      82.753 -56.952  44.159  1.00 72.96           O  
ATOM    951  CB  PRO A 119      82.175 -60.149  44.453  1.00 72.96           C  
ATOM    952  CG  PRO A 119      80.948 -60.601  45.264  1.00 72.96           C  
ATOM    950  CD  PRO A 119      80.494 -59.334  46.008  1.00 72.96           C  
ATOM    955  N   GLU A 120      84.735 -58.044  44.260  1.00 74.16           N  
ATOM    956  CA  GLU A 120      85.464 -57.020  43.572  1.00 74.16           C  
ATOM    962  C   GLU A 120      84.955 -56.902  42.168  1.00 74.16           C  
ATOM    963  O   GLU A 120      84.854 -55.801  41.627  1.00 74.16           O  
ATOM    957  CB  GLU A 120      86.971 -57.303  43.500  1.00 74.16           C  
ATOM    958  CG  GLU A 120      87.638 -57.280  44.875  1.00 74.16           C  
ATOM    959  CD  GLU A 120      87.488 -55.870  45.421  1.00 74.16           C  
ATOM    960  OE1 GLU A 120      87.648 -54.912  44.618  1.00 74.16           O  
ATOM    961  OE2 GLU A 120      87.203 -55.727  46.641  1.00 74.16           O1-
ATOM    964  N   TYR A 121      84.595 -58.039  41.549  1.00 94.33           N  
ATOM    965  CA  TYR A 121      84.178 -58.033  40.178  1.00 94.33           C  
ATOM    974  C   TYR A 121      82.945 -57.204  40.010  1.00 94.33           C  
ATOM    975  O   TYR A 121      82.728 -56.638  38.940  1.00 94.33           O  
ATOM    966  CB  TYR A 121      83.973 -59.435  39.550  1.00 94.33           C  
ATOM    967  CG  TYR A 121      82.986 -60.272  40.297  1.00 94.33           C  
ATOM    968  CD1 TYR A 121      81.635 -60.028  40.213  1.00 94.33           C  
ATOM    969  CD2 TYR A 121      83.418 -61.336  41.058  1.00 94.33           C  
ATOM    970  CE1 TYR A 121      80.737 -60.820  40.892  1.00 94.33           C  
ATOM    971  CE2 TYR A 121      82.526 -62.132  41.739  1.00 94.33           C  
ATOM    972  CZ  TYR A 121      81.181 -61.871  41.658  1.00 94.33           C  
ATOM    973  OH  TYR A 121      80.259 -62.685  42.353  1.00 94.33           O  
ATOM    976  N   VAL A 122      82.059 -57.140  41.020  1.00120.57           N  
ATOM    977  CA  VAL A 122      80.906 -56.311  40.803  1.00120.57           C  
ATOM    981  C   VAL A 122      81.350 -54.890  40.631  1.00120.57           C  
ATOM    982  O   VAL A 122      80.830 -54.168  39.782  1.00120.57           O  
ATOM    978  CB  VAL A 122      79.844 -56.373  41.878  1.00120.57           C  
ATOM    979  CG1 VAL A 122      79.266 -57.796  41.912  1.00120.57           C  
ATOM    980  CG2 VAL A 122      80.404 -55.906  43.224  1.00120.57           C  
ATOM    983  N   LYS A 123      82.337 -54.452  41.435  1.00 63.59           N  
ATOM    984  CA  LYS A 123      82.819 -53.100  41.357  1.00 63.59           C  
ATOM    990  C   LYS A 123      83.430 -52.877  40.006  1.00 63.59           C  
ATOM    991  O   LYS A 123      83.219 -51.836  39.386  1.00 63.59           O  
ATOM    985  CB  LYS A 123      83.883 -52.813  42.431  1.00 63.59           C  
ATOM    986  CG  LYS A 123      83.338 -52.956  43.856  1.00 63.59           C  
ATOM    987  CD  LYS A 123      84.419 -52.944  44.936  1.00 63.59           C  
ATOM    988  CE  LYS A 123      83.857 -52.893  46.360  1.00 63.59           C  
ATOM    989  NZ  LYS A 123      83.619 -54.263  46.860  1.00 63.59           N1+
ATOM    992  N   ASP A 124      84.194 -53.869  39.509  1.00 31.39           N  
ATOM    993  CA  ASP A 124      84.866 -53.757  38.244  1.00 31.39           C  
ATOM    998  C   ASP A 124      83.846 -53.607  37.158  1.00 31.39           C  
ATOM    999  O   ASP A 124      84.013 -52.791  36.253  1.00 31.39           O  
ATOM    994  CB  ASP A 124      85.702 -55.006  37.911  1.00 31.39           C  
ATOM    995  CG  ASP A 124      86.884 -55.062  38.870  1.00 31.39           C  
ATOM    996  OD1 ASP A 124      87.301 -53.980  39.361  1.00 31.39           O  
ATOM    997  OD2 ASP A 124      87.383 -56.190  39.127  1.00 31.39           O1-
ATOM   1000  N   THR A 125      82.752 -54.389  37.215  1.00 29.48           N  
ATOM   1001  CA  THR A 125      81.765 -54.313  36.175  1.00 29.48           C  
ATOM   1005  C   THR A 125      81.131 -52.956  36.189  1.00 29.48           C  
ATOM   1006  O   THR A 125      80.860 -52.380  35.137  1.00 29.48           O  
ATOM   1002  CB  THR A 125      80.664 -55.328  36.297  1.00 29.48           C  
ATOM   1004  CG2 THR A 125      79.691 -55.133  35.120  1.00 29.48           C  
ATOM   1003  OG1 THR A 125      81.201 -56.642  36.270  1.00 29.48           O  
ATOM   1007  N   LEU A 126      80.875 -52.415  37.395  1.00 60.40           N  
ATOM   1008  CA  LEU A 126      80.233 -51.140  37.565  1.00 60.40           C  
ATOM   1013  C   LEU A 126      81.111 -50.055  37.013  1.00 60.40           C  
ATOM   1014  O   LEU A 126      80.607 -49.068  36.482  1.00 60.40           O  
ATOM   1009  CB  LEU A 126      79.920 -50.844  39.045  1.00 60.40           C  
ATOM   1010  CG  LEU A 126      78.879 -51.814  39.643  1.00 60.40           C  
ATOM   1011  CD1 LEU A 126      78.584 -51.498  41.117  1.00 60.40           C  
ATOM   1012  CD2 LEU A 126      77.596 -51.846  38.791  1.00 60.40           C  
ATOM   1015  N   LYS A 127      82.445 -50.173  37.172  1.00 77.52           N  
ATOM   1016  CA  LYS A 127      83.348 -49.202  36.615  1.00 77.52           C  
ATOM   1022  C   LYS A 127      83.349 -49.271  35.119  1.00 77.52           C  
ATOM   1023  O   LYS A 127      83.427 -48.243  34.449  1.00 77.52           O  
ATOM   1017  CB  LYS A 127      84.805 -49.351  37.077  1.00 77.52           C  
ATOM   1018  CG  LYS A 127      85.086 -48.666  38.411  1.00 77.52           C  
ATOM   1019  CD  LYS A 127      86.475 -48.975  38.968  1.00 77.52           C  
ATOM   1020  CE  LYS A 127      86.983 -47.890  39.918  1.00 77.52           C  
ATOM   1021  NZ  LYS A 127      87.257 -46.657  39.145  1.00 77.52           N1+
ATOM   1024  N   ALA A 128      83.275 -50.486  34.546  1.00 21.49           N  
ATOM   1025  CA  ALA A 128      83.334 -50.620  33.117  1.00 21.49           C  
ATOM   1027  C   ALA A 128      82.165 -49.903  32.525  1.00 21.49           C  
ATOM   1028  O   ALA A 128      82.294 -49.230  31.505  1.00 21.49           O  
ATOM   1026  CB  ALA A 128      83.262 -52.084  32.652  1.00 21.49           C  
ATOM   1029  N   MET A 129      80.988 -50.027  33.165  1.00 61.89           N  
ATOM   1030  CA  MET A 129      79.803 -49.389  32.666  1.00 61.89           C  
ATOM   1035  C   MET A 129      80.038 -47.916  32.739  1.00 61.89           C  
ATOM   1036  O   MET A 129      80.687 -47.431  33.664  1.00 61.89           O  
ATOM   1031  CB  MET A 129      78.552 -49.698  33.505  1.00 61.89           C  
ATOM   1032  CG  MET A 129      78.155 -51.175  33.485  1.00 61.89           C  
ATOM   1033  SD  MET A 129      76.725 -51.582  34.533  1.00 61.89           S  
ATOM   1034  CE  MET A 129      75.511 -50.675  33.529  1.00 61.89           C  
ATOM   1037  N   PRO A 130      79.506 -47.179  31.804  1.00 84.84           N  
ATOM   1038  CA  PRO A 130      79.727 -45.764  31.786  1.00 84.84           C  
ATOM   1042  C   PRO A 130      79.193 -45.205  33.060  1.00 84.84           C  
ATOM   1043  O   PRO A 130      78.148 -45.652  33.523  1.00 84.84           O  
ATOM   1040  CB  PRO A 130      79.041 -45.259  30.519  1.00 84.84           C  
ATOM   1041  CG  PRO A 130      79.114 -46.469  29.568  1.00 84.84           C  
ATOM   1039  CD  PRO A 130      79.132 -47.700  30.498  1.00 84.84           C  
ATOM   1044  N   ARG A 131      79.896 -44.219  33.641  1.00188.84           N  
ATOM   1045  CA  ARG A 131      79.547 -43.675  34.918  1.00188.84           C  
ATOM   1053  C   ARG A 131      78.224 -42.981  34.824  1.00188.84           C  
ATOM   1054  O   ARG A 131      77.495 -42.863  35.805  1.00188.84           O  
ATOM   1046  CB  ARG A 131      80.617 -42.710  35.461  1.00188.84           C  
ATOM   1047  CG  ARG A 131      80.394 -42.277  36.916  1.00188.84           C  
ATOM   1048  CD  ARG A 131      80.326 -43.440  37.915  1.00188.84           C  
ATOM   1049  NE  ARG A 131      81.446 -44.386  37.635  1.00188.84           N  
ATOM   1050  CZ  ARG A 131      82.647 -44.268  38.277  1.00188.84           C  
ATOM   1051  NH1 ARG A 131      82.857 -43.247  39.162  1.00188.84           N1+
ATOM   1052  NH2 ARG A 131      83.635 -45.181  38.046  1.00188.84           N  
ATOM   1055  N   ASP A 132      77.904 -42.478  33.625  1.00151.10           N  
ATOM   1056  CA  ASP A 132      76.722 -41.732  33.305  1.00151.10           C  
ATOM   1061  C   ASP A 132      75.505 -42.594  33.408  1.00151.10           C  
ATOM   1062  O   ASP A 132      74.390 -42.091  33.528  1.00151.10           O  
ATOM   1057  CB  ASP A 132      76.794 -41.209  31.874  1.00151.10           C  
ATOM   1058  CG  ASP A 132      78.052 -40.366  31.848  1.00151.10           C  
ATOM   1059  OD1 ASP A 132      77.968 -39.153  32.175  1.00151.10           O  
ATOM   1060  OD2 ASP A 132      79.123 -40.940  31.514  1.00151.10           O1-
ATOM   1063  N   THR A 133      75.676 -43.923  33.323  1.00132.02           N  
ATOM   1064  CA  THR A 133      74.523 -44.773  33.260  1.00132.02           C  
ATOM   1068  C   THR A 133      73.679 -44.630  34.499  1.00132.02           C  
ATOM   1069  O   THR A 133      74.166 -44.324  35.587  1.00132.02           O  
ATOM   1065  CB  THR A 133      74.885 -46.203  33.020  1.00132.02           C  
ATOM   1067  CG2 THR A 133      75.274 -46.863  34.350  1.00132.02           C  
ATOM   1066  OG1 THR A 133      73.781 -46.881  32.455  1.00132.02           O  
ATOM   1070  N   HIS A 134      72.359 -44.859  34.326  1.00 78.03           N  
ATOM   1071  CA  HIS A 134      71.304 -44.698  35.299  1.00 78.03           C  
ATOM   1078  C   HIS A 134      71.587 -45.574  36.491  1.00 78.03           C  
ATOM   1079  O   HIS A 134      72.080 -46.689  36.360  1.00 78.03           O  
ATOM   1074  CB  HIS A 134      69.951 -45.107  34.679  1.00 78.03           C  
ATOM   1073  CG  HIS A 134      68.733 -44.646  35.417  1.00 78.03           C  
ATOM   1076  CD2 HIS A 134      68.018 -43.499  35.264  1.00 78.03           C  
ATOM   1072  ND1 HIS A 134      68.099 -45.360  36.406  1.00 78.03           N  
ATOM   1077  CE1 HIS A 134      67.034 -44.614  36.803  1.00 78.03           C  
ATOM   1075  NE2 HIS A 134      66.945 -43.476  36.139  1.00 78.03           N  
ATOM   1080  N   PRO A 135      71.295 -45.101  37.673  1.00170.77           N  
ATOM   1081  CA  PRO A 135      71.609 -45.856  38.859  1.00170.77           C  
ATOM   1085  C   PRO A 135      70.903 -47.173  38.959  1.00170.77           C  
ATOM   1086  O   PRO A 135      71.469 -48.101  39.537  1.00170.77           O  
ATOM   1083  CB  PRO A 135      71.332 -44.911  40.024  1.00170.77           C  
ATOM   1084  CG  PRO A 135      71.552 -43.511  39.418  1.00170.77           C  
ATOM   1082  CD  PRO A 135      71.216 -43.673  37.928  1.00170.77           C  
ATOM   1087  N   MET A 136      69.663 -47.268  38.446  1.00163.37           N  
ATOM   1088  CA  MET A 136      68.910 -48.488  38.493  1.00163.37           C  
ATOM   1093  C   MET A 136      69.543 -49.502  37.587  1.00163.37           C  
ATOM   1094  O   MET A 136      69.486 -50.702  37.852  1.00163.37           O  
ATOM   1089  CB  MET A 136      67.446 -48.291  38.074  1.00163.37           C  
ATOM   1090  CG  MET A 136      66.536 -49.396  38.599  1.00163.37           C  
ATOM   1091  SD  MET A 136      66.335 -49.377  40.407  1.00163.37           S  
ATOM   1092  CE  MET A 136      65.417 -50.939  40.466  1.00163.37           C  
ATOM   1095  N   THR A 137      70.113 -49.046  36.454  1.00109.95           N  
ATOM   1096  CA  THR A 137      70.726 -49.970  35.542  1.00109.95           C  
ATOM   1100  C   THR A 137      71.948 -50.557  36.189  1.00109.95           C  
ATOM   1101  O   THR A 137      72.216 -51.752  36.062  1.00109.95           O  
ATOM   1097  CB  THR A 137      71.100 -49.359  34.220  1.00109.95           C  
ATOM   1099  CG2 THR A 137      72.385 -48.532  34.367  1.00109.95           C  
ATOM   1098  OG1 THR A 137      71.314 -50.383  33.265  1.00109.95           O  
ATOM   1102  N   MET A 138      72.723 -49.723  36.910  1.00 46.04           N  
ATOM   1103  CA  MET A 138      73.909 -50.198  37.562  1.00 46.04           C  
ATOM   1108  C   MET A 138      73.512 -51.192  38.608  1.00 46.04           C  
ATOM   1109  O   MET A 138      74.170 -52.215  38.786  1.00 46.04           O  
ATOM   1104  CB  MET A 138      74.701 -49.079  38.270  1.00 46.04           C  
ATOM   1105  CG  MET A 138      75.329 -48.048  37.327  1.00 46.04           C  
ATOM   1106  SD  MET A 138      76.252 -46.732  38.178  1.00 46.04           S  
ATOM   1107  CE  MET A 138      76.630 -45.732  36.711  1.00 46.04           C  
ATOM   1110  N   PHE A 139      72.412 -50.906  39.329  1.00 69.09           N  
ATOM   1111  CA  PHE A 139      71.953 -51.742  40.404  1.00 69.09           C  
ATOM   1119  C   PHE A 139      71.529 -53.079  39.867  1.00 69.09           C  
ATOM   1120  O   PHE A 139      71.874 -54.119  40.424  1.00 69.09           O  
ATOM   1112  CB  PHE A 139      70.772 -51.110  41.163  1.00 69.09           C  
ATOM   1113  CG  PHE A 139      70.571 -51.880  42.424  1.00 69.09           C  
ATOM   1114  CD1 PHE A 139      71.551 -51.880  43.390  1.00 69.09           C  
ATOM   1115  CD2 PHE A 139      69.403 -52.567  42.662  1.00 69.09           C  
ATOM   1116  CE1 PHE A 139      71.385 -52.575  44.563  1.00 69.09           C  
ATOM   1117  CE2 PHE A 139      69.230 -53.264  43.836  1.00 69.09           C  
ATOM   1118  CZ  PHE A 139      70.222 -53.272  44.786  1.00 69.09           C  
ATOM   1121  N   ALA A 140      70.771 -53.088  38.756  1.00 29.43           N  
ATOM   1122  CA  ALA A 140      70.285 -54.321  38.200  1.00 29.43           C  
ATOM   1124  C   ALA A 140      71.445 -55.154  37.753  1.00 29.43           C  
ATOM   1125  O   ALA A 140      71.476 -56.366  37.970  1.00 29.43           O  
ATOM   1123  CB  ALA A 140      69.383 -54.101  36.974  1.00 29.43           C  
ATOM   1126  N   ALA A 141      72.433 -54.496  37.114  1.00 31.88           N  
ATOM   1127  CA  ALA A 141      73.597 -55.115  36.544  1.00 31.88           C  
ATOM   1129  C   ALA A 141      74.417 -55.760  37.619  1.00 31.88           C  
ATOM   1130  O   ALA A 141      74.925 -56.865  37.438  1.00 31.88           O  
ATOM   1128  CB  ALA A 141      74.500 -54.091  35.833  1.00 31.88           C  
ATOM   1131  N   GLY A 142      74.569 -55.076  38.770  1.00 24.64           N  
ATOM   1132  CA  GLY A 142      75.379 -55.570  39.847  1.00 24.64           C  
ATOM   1133  C   GLY A 142      74.810 -56.851  40.367  1.00 24.64           C  
ATOM   1134  O   GLY A 142      75.545 -57.794  40.660  1.00 24.64           O  
ATOM   1135  N   ILE A 143      73.475 -56.903  40.521  1.00 40.06           N  
ATOM   1136  CA  ILE A 143      72.819 -58.077  41.023  1.00 40.06           C  
ATOM   1141  C   ILE A 143      73.009 -59.186  40.038  1.00 40.06           C  
ATOM   1142  O   ILE A 143      73.296 -60.318  40.419  1.00 40.06           O  
ATOM   1137  CB  ILE A 143      71.349 -57.871  41.215  1.00 40.06           C  
ATOM   1138  CG1 ILE A 143      71.121 -56.761  42.253  1.00 40.06           C  
ATOM   1139  CG2 ILE A 143      70.728 -59.225  41.600  1.00 40.06           C  
ATOM   1140  CD1 ILE A 143      69.693 -56.232  42.279  1.00 40.06           C  
ATOM   1143  N   LEU A 144      72.871 -58.875  38.735  1.00 49.33           N  
ATOM   1144  CA  LEU A 144      72.972 -59.851  37.683  1.00 49.33           C  
ATOM   1149  C   LEU A 144      74.340 -60.480  37.666  1.00 49.33           C  
ATOM   1150  O   LEU A 144      74.464 -61.694  37.511  1.00 49.33           O  
ATOM   1145  CB  LEU A 144      72.769 -59.236  36.293  1.00 49.33           C  
ATOM   1146  CG  LEU A 144      72.953 -60.257  35.158  1.00 49.33           C  
ATOM   1147  CD1 LEU A 144      71.900 -61.371  35.242  1.00 49.33           C  
ATOM   1148  CD2 LEU A 144      73.002 -59.574  33.784  1.00 49.33           C  
ATOM   1151  N   ALA A 145      75.402 -59.675  37.849  1.00 41.66           N  
ATOM   1152  CA  ALA A 145      76.757 -60.150  37.756  1.00 41.66           C  
ATOM   1154  C   ALA A 145      76.997 -61.206  38.793  1.00 41.66           C  
ATOM   1155  O   ALA A 145      77.699 -62.186  38.549  1.00 41.66           O  
ATOM   1153  CB  ALA A 145      77.785 -59.030  37.992  1.00 41.66           C  
ATOM   1156  N   MET A 146      76.385 -61.032  39.972  1.00 91.49           N  
ATOM   1157  CA  MET A 146      76.531 -61.878  41.123  1.00 91.49           C  
ATOM   1162  C   MET A 146      75.962 -63.243  40.874  1.00 91.49           C  
ATOM   1163  O   MET A 146      76.169 -64.153  41.675  1.00 91.49           O  
ATOM   1158  CB  MET A 146      75.918 -61.296  42.410  1.00 91.49           C  
ATOM   1159  CG  MET A 146      76.748 -60.140  42.976  1.00 91.49           C  
ATOM   1160  SD  MET A 146      76.185 -59.507  44.581  1.00 91.49           S  
ATOM   1161  CE  MET A 146      74.869 -58.472  43.878  1.00 91.49           C  
ATOM   1164  N   GLN A 147      75.178 -63.418  39.796  1.00173.72           N  
ATOM   1165  CA  GLN A 147      74.557 -64.688  39.545  1.00173.72           C  
ATOM   1171  C   GLN A 147      75.619 -65.755  39.470  1.00173.72           C  
ATOM   1172  O   GLN A 147      75.333 -66.929  39.704  1.00173.72           O  
ATOM   1166  CB  GLN A 147      73.644 -64.739  38.300  1.00173.72           C  
ATOM   1167  CG  GLN A 147      74.335 -64.734  36.946  1.00173.72           C  
ATOM   1168  CD  GLN A 147      74.514 -66.192  36.549  1.00173.72           C  
ATOM   1170  NE2 GLN A 147      73.738 -67.103  37.200  1.00173.72           N  
ATOM   1169  OE1 GLN A 147      75.322 -66.515  35.680  1.00173.72           O  
ATOM   1173  N   ARG A 148      76.882 -65.383  39.171  1.00158.41           N  
ATOM   1174  CA  ARG A 148      77.962 -66.334  39.088  1.00158.41           C  
ATOM   1182  C   ARG A 148      77.992 -67.136  40.358  1.00158.41           C  
ATOM   1183  O   ARG A 148      78.290 -68.328  40.338  1.00158.41           O  
ATOM   1175  CB  ARG A 148      79.342 -65.652  39.021  1.00158.41           C  
ATOM   1176  CG  ARG A 148      80.497 -66.634  39.250  1.00158.41           C  
ATOM   1177  CD  ARG A 148      81.843 -65.989  39.598  1.00158.41           C  
ATOM   1178  NE  ARG A 148      82.483 -65.507  38.342  1.00158.41           N  
ATOM   1179  CZ  ARG A 148      82.352 -64.206  37.949  1.00158.41           C  
ATOM   1180  NH1 ARG A 148      81.634 -63.328  38.708  1.00158.41           N1+
ATOM   1181  NH2 ARG A 148      82.958 -63.780  36.803  1.00158.41           N  
ATOM   1184  N   GLU A 149      77.709 -66.475  41.494  1.00124.55           N  
ATOM   1185  CA  GLU A 149      77.730 -66.998  42.837  1.00124.55           C  
ATOM   1191  C   GLU A 149      76.599 -67.948  43.140  1.00124.55           C  
ATOM   1192  O   GLU A 149      76.677 -68.704  44.107  1.00124.55           O  
ATOM   1186  CB  GLU A 149      77.618 -65.882  43.884  1.00124.55           C  
ATOM   1187  CG  GLU A 149      78.766 -64.887  43.805  1.00124.55           C  
ATOM   1188  CD  GLU A 149      80.049 -65.665  44.032  1.00124.55           C  
ATOM   1189  OE1 GLU A 149      79.962 -66.835  44.493  1.00124.55           O  
ATOM   1190  OE2 GLU A 149      81.135 -65.096  43.747  1.00124.55           O1-
ATOM   1193  N   SER A 150      75.494 -67.904  42.373  1.00 68.14           N  
ATOM   1194  CA  SER A 150      74.295 -68.612  42.745  1.00 68.14           C  
ATOM   1197  C   SER A 150      74.504 -70.049  43.106  1.00 68.14           C  
ATOM   1198  O   SER A 150      74.956 -70.867  42.306  1.00 68.14           O  
ATOM   1195  CB  SER A 150      73.198 -68.566  41.672  1.00 68.14           C  
ATOM   1196  OG  SER A 150      72.064 -69.292  42.122  1.00 68.14           O  
ATOM   1199  N   LYS A 151      74.153 -70.373  44.368  1.00 77.24           N  
ATOM   1200  CA  LYS A 151      74.163 -71.716  44.868  1.00 77.24           C  
ATOM   1206  C   LYS A 151      73.035 -72.469  44.233  1.00 77.24           C  
ATOM   1207  O   LYS A 151      73.157 -73.662  43.962  1.00 77.24           O  
ATOM   1201  CB  LYS A 151      74.018 -71.812  46.396  1.00 77.24           C  
ATOM   1202  CG  LYS A 151      75.287 -71.375  47.130  1.00 77.24           C  
ATOM   1203  CD  LYS A 151      75.119 -71.305  48.645  1.00 77.24           C  
ATOM   1204  CE  LYS A 151      76.408 -70.949  49.389  1.00 77.24           C  
ATOM   1205  NZ  LYS A 151      76.628 -69.485  49.345  1.00 77.24           N1+
ATOM   1208  N   PHE A 152      71.893 -71.791  43.988  1.00 49.17           N  
ATOM   1209  CA  PHE A 152      70.759 -72.455  43.405  1.00 49.17           C  
ATOM   1217  C   PHE A 152      71.136 -72.946  42.043  1.00 49.17           C  
ATOM   1218  O   PHE A 152      70.826 -74.080  41.685  1.00 49.17           O  
ATOM   1210  CB  PHE A 152      69.528 -71.547  43.222  1.00 49.17           C  
ATOM   1211  CG  PHE A 152      68.468 -72.389  42.587  1.00 49.17           C  
ATOM   1212  CD1 PHE A 152      67.626 -73.168  43.348  1.00 49.17           C  
ATOM   1213  CD2 PHE A 152      68.327 -72.403  41.217  1.00 49.17           C  
ATOM   1214  CE1 PHE A 152      66.659 -73.943  42.753  1.00 49.17           C  
ATOM   1215  CE2 PHE A 152      67.360 -73.173  40.615  1.00 49.17           C  
ATOM   1216  CZ  PHE A 152      66.521 -73.947  41.385  1.00 49.17           C  
ATOM   1219  N   ALA A 153      71.812 -72.099  41.244  1.00 36.20           N  
ATOM   1220  CA  ALA A 153      72.194 -72.468  39.909  1.00 36.20           C  
ATOM   1222  C   ALA A 153      73.148 -73.625  39.953  1.00 36.20           C  
ATOM   1223  O   ALA A 153      73.026 -74.560  39.164  1.00 36.20           O  
ATOM   1221  CB  ALA A 153      72.894 -71.329  39.148  1.00 36.20           C  
ATOM   1224  N   ALA A 154      74.126 -73.598  40.878  1.00 28.56           N  
ATOM   1225  CA  ALA A 154      75.121 -74.636  40.947  1.00 28.56           C  
ATOM   1227  C   ALA A 154      74.471 -75.936  41.299  1.00 28.56           C  
ATOM   1228  O   ALA A 154      74.758 -76.981  40.722  1.00 28.56           O  
ATOM   1226  CB  ALA A 154      76.198 -74.359  42.008  1.00 28.56           C  
ATOM   1229  N   TYR A 155      73.545 -75.882  42.262  1.00 77.64           N  
ATOM   1230  CA  TYR A 155      72.832 -77.003  42.789  1.00 77.64           C  
ATOM   1239  C   TYR A 155      72.074 -77.631  41.667  1.00 77.64           C  
ATOM   1240  O   TYR A 155      72.082 -78.850  41.504  1.00 77.64           O  
ATOM   1231  CB  TYR A 155      71.903 -76.441  43.883  1.00 77.64           C  
ATOM   1232  CG  TYR A 155      70.785 -77.319  44.310  1.00 77.64           C  
ATOM   1233  CD1 TYR A 155      69.587 -77.232  43.645  1.00 77.64           C  
ATOM   1234  CD2 TYR A 155      70.908 -78.182  45.375  1.00 77.64           C  
ATOM   1235  CE1 TYR A 155      68.522 -78.005  44.021  1.00 77.64           C  
ATOM   1236  CE2 TYR A 155      69.841 -78.962  45.756  1.00 77.64           C  
ATOM   1237  CZ  TYR A 155      68.649 -78.871  45.076  1.00 77.64           C  
ATOM   1238  OH  TYR A 155      67.542 -79.661  45.453  1.00 77.64           O  
ATOM   1241  N   TYR A 156      71.409 -76.804  40.845  1.00 57.11           N  
ATOM   1242  CA  TYR A 156      70.647 -77.335  39.756  1.00 57.11           C  
ATOM   1251  C   TYR A 156      71.549 -77.946  38.726  1.00 57.11           C  
ATOM   1252  O   TYR A 156      71.257 -79.020  38.207  1.00 57.11           O  
ATOM   1243  CB  TYR A 156      69.758 -76.295  39.067  1.00 57.11           C  
ATOM   1244  CG  TYR A 156      68.897 -77.080  38.144  1.00 57.11           C  
ATOM   1245  CD1 TYR A 156      69.295 -77.335  36.852  1.00 57.11           C  
ATOM   1246  CD2 TYR A 156      67.697 -77.582  38.587  1.00 57.11           C  
ATOM   1247  CE1 TYR A 156      68.494 -78.068  36.009  1.00 57.11           C  
ATOM   1248  CE2 TYR A 156      66.892 -78.316  37.752  1.00 57.11           C  
ATOM   1249  CZ  TYR A 156      67.289 -78.557  36.460  1.00 57.11           C  
ATOM   1250  OH  TYR A 156      66.470 -79.311  35.593  1.00 57.11           O  
ATOM   1253  N   ASN A 157      72.679 -77.288  38.397  1.00106.57           N  
ATOM   1254  CA  ASN A 157      73.519 -77.809  37.352  1.00106.57           C  
ATOM   1259  C   ASN A 157      74.089 -79.134  37.751  1.00106.57           C  
ATOM   1260  O   ASN A 157      74.358 -79.983  36.901  1.00106.57           O  
ATOM   1255  CB  ASN A 157      74.621 -76.851  36.851  1.00106.57           C  
ATOM   1256  CG  ASN A 157      75.530 -76.369  37.969  1.00106.57           C  
ATOM   1258  ND2 ASN A 157      75.568 -75.021  38.147  1.00106.57           N  
ATOM   1257  OD1 ASN A 157      76.202 -77.149  38.641  1.00106.57           O  
ATOM   1261  N   ALA A 158      74.299 -79.344  39.061  1.00 40.55           N  
ATOM   1262  CA  ALA A 158      74.827 -80.582  39.561  1.00 40.55           C  
ATOM   1264  C   ALA A 158      73.866 -81.691  39.231  1.00 40.55           C  
ATOM   1265  O   ALA A 158      74.291 -82.800  38.919  1.00 40.55           O  
ATOM   1263  CB  ALA A 158      75.019 -80.566  41.087  1.00 40.55           C  
ATOM   1266  N   GLY A 159      72.542 -81.431  39.278  1.00 33.54           N  
ATOM   1267  CA  GLY A 159      71.577 -82.468  39.017  1.00 33.54           C  
ATOM   1268  C   GLY A 159      70.973 -82.888  40.327  1.00 33.54           C  
ATOM   1269  O   GLY A 159      70.170 -83.819  40.386  1.00 33.54           O  
ATOM   1270  N   LYS A 160      71.370 -82.194  41.410  1.00147.29           N  
ATOM   1271  CA  LYS A 160      70.973 -82.433  42.774  1.00147.29           C  
ATOM   1277  C   LYS A 160      69.544 -82.027  43.046  1.00147.29           C  
ATOM   1278  O   LYS A 160      69.001 -82.338  44.103  1.00147.29           O  
ATOM   1272  CB  LYS A 160      71.905 -81.750  43.793  1.00147.29           C  
ATOM   1273  CG  LYS A 160      73.380 -82.110  43.560  1.00147.29           C  
ATOM   1274  CD  LYS A 160      73.653 -83.614  43.424  1.00147.29           C  
ATOM   1275  CE  LYS A 160      75.096 -83.964  43.036  1.00147.29           C  
ATOM   1276  NZ  LYS A 160      75.170 -85.368  42.564  1.00147.29           N1+
ATOM   1279  N   PHE A 161      68.912 -81.262  42.142  1.00146.81           N  
ATOM   1280  CA  PHE A 161      67.606 -80.690  42.361  1.00146.81           C  
ATOM   1288  C   PHE A 161      66.539 -81.695  42.717  1.00146.81           C  
ATOM   1289  O   PHE A 161      66.359 -82.718  42.058  1.00146.81           O  
ATOM   1281  CB  PHE A 161      67.139 -79.894  41.124  1.00146.81           C  
ATOM   1282  CG  PHE A 161      65.816 -79.258  41.369  1.00146.81           C  
ATOM   1283  CD1 PHE A 161      64.657 -79.982  41.216  1.00146.81           C  
ATOM   1284  CD2 PHE A 161      65.732 -77.929  41.727  1.00146.81           C  
ATOM   1285  CE1 PHE A 161      63.434 -79.397  41.434  1.00146.81           C  
ATOM   1286  CE2 PHE A 161      64.508 -77.340  41.942  1.00146.81           C  
ATOM   1287  CZ  PHE A 161      63.357 -78.074  41.798  1.00146.81           C  
ATOM   1290  N   ASN A 162      65.808 -81.407  43.820  1.00117.75           N  
ATOM   1291  CA  ASN A 162      64.637 -82.152  44.192  1.00117.75           C  
ATOM   1296  C   ASN A 162      63.675 -81.153  44.766  1.00117.75           C  
ATOM   1297  O   ASN A 162      64.070 -80.147  45.352  1.00117.75           O  
ATOM   1292  CB  ASN A 162      64.842 -83.342  45.160  1.00117.75           C  
ATOM   1293  CG  ASN A 162      65.313 -82.898  46.527  1.00117.75           C  
ATOM   1295  ND2 ASN A 162      64.345 -82.671  47.455  1.00117.75           N  
ATOM   1294  OD1 ASN A 162      66.512 -82.782  46.770  1.00117.75           O  
ATOM   1298  N   LYS A 163      62.368 -81.422  44.603  1.00112.77           N  
ATOM   1299  CA  LYS A 163      61.308 -80.507  44.930  1.00112.77           C  
ATOM   1305  C   LYS A 163      61.275 -80.202  46.397  1.00112.77           C  
ATOM   1306  O   LYS A 163      60.809 -79.135  46.796  1.00112.77           O  
ATOM   1300  CB  LYS A 163      59.928 -81.048  44.509  1.00112.77           C  
ATOM   1301  CG  LYS A 163      58.801 -80.012  44.543  1.00112.77           C  
ATOM   1302  CD  LYS A 163      57.579 -80.416  43.710  1.00112.77           C  
ATOM   1303  CE  LYS A 163      56.858 -81.670  44.212  1.00112.77           C  
ATOM   1304  NZ  LYS A 163      55.769 -81.291  45.140  1.00112.77           N1+
ATOM   1307  N   ASN A 164      61.670 -81.164  47.249  1.00 70.28           N  
ATOM   1308  CA  ASN A 164      61.626 -80.928  48.666  1.00 70.28           C  
ATOM   1313  C   ASN A 164      62.717 -80.010  49.166  1.00 70.28           C  
ATOM   1314  O   ASN A 164      62.447 -79.139  49.990  1.00 70.28           O  
ATOM   1309  CB  ASN A 164      61.691 -82.232  49.469  1.00 70.28           C  
ATOM   1310  CG  ASN A 164      60.391 -82.966  49.174  1.00 70.28           C  
ATOM   1312  ND2 ASN A 164      60.400 -84.313  49.349  1.00 70.28           N  
ATOM   1311  OD1 ASN A 164      59.393 -82.353  48.797  1.00 70.28           O  
ATOM   1315  N   THR A 165      63.986 -80.230  48.735  1.00 96.88           N  
ATOM   1316  CA  THR A 165      65.155 -79.502  49.189  1.00 96.88           C  
ATOM   1320  C   THR A 165      65.435 -78.203  48.483  1.00 96.88           C  
ATOM   1321  O   THR A 165      66.230 -77.404  48.978  1.00 96.88           O  
ATOM   1317  CB  THR A 165      66.440 -80.272  49.176  1.00 96.88           C  
ATOM   1319  CG2 THR A 165      66.206 -81.610  49.891  1.00 96.88           C  
ATOM   1318  OG1 THR A 165      66.879 -80.480  47.847  1.00 96.88           O  
ATOM   1322  N   ALA A 166      64.831 -77.945  47.313  1.00 62.87           N  
ATOM   1323  CA  ALA A 166      65.217 -76.854  46.452  1.00 62.87           C  
ATOM   1325  C   ALA A 166      65.220 -75.544  47.180  1.00 62.87           C  
ATOM   1326  O   ALA A 166      66.041 -74.673  46.890  1.00 62.87           O  
ATOM   1324  CB  ALA A 166      64.289 -76.698  45.234  1.00 62.87           C  
ATOM   1327  N   TRP A 167      64.319 -75.355  48.152  1.00 95.84           N  
ATOM   1328  CA  TRP A 167      64.224 -74.101  48.840  1.00 95.84           C  
ATOM   1339  C   TRP A 167      65.522 -73.762  49.520  1.00 95.84           C  
ATOM   1340  O   TRP A 167      65.795 -72.584  49.749  1.00 95.84           O  
ATOM   1329  CB  TRP A 167      63.136 -74.075  49.931  1.00 95.84           C  
ATOM   1330  CG  TRP A 167      63.363 -75.032  51.081  1.00 95.84           C  
ATOM   1332  CD1 TRP A 167      62.944 -76.322  51.225  1.00 95.84           C  
ATOM   1331  CD2 TRP A 167      64.083 -74.706  52.285  1.00 95.84           C  
ATOM   1334  CE2 TRP A 167      64.061 -75.838  53.099  1.00 95.84           C  
ATOM   1335  CE3 TRP A 167      64.712 -73.559  52.677  1.00 95.84           C  
ATOM   1333  NE1 TRP A 167      63.359 -76.823  52.436  1.00 95.84           N  
ATOM   1336  CZ2 TRP A 167      64.671 -75.844  54.323  1.00 95.84           C  
ATOM   1337  CZ3 TRP A 167      65.323 -73.567  53.914  1.00 95.84           C  
ATOM   1338  CH2 TRP A 167      65.303 -74.687  54.720  1.00 95.84           C  
ATOM   1341  N   GLU A 168      66.332 -74.768  49.914  1.00 72.52           N  
ATOM   1342  CA  GLU A 168      67.511 -74.505  50.702  1.00 72.52           C  
ATOM   1348  C   GLU A 168      68.532 -73.649  50.002  1.00 72.52           C  
ATOM   1349  O   GLU A 168      68.956 -72.650  50.580  1.00 72.52           O  
ATOM   1343  CB  GLU A 168      68.214 -75.791  51.161  1.00 72.52           C  
ATOM   1344  CG  GLU A 168      67.402 -76.595  52.173  1.00 72.52           C  
ATOM   1345  CD  GLU A 168      68.184 -77.868  52.442  1.00 72.52           C  
ATOM   1346  OE1 GLU A 168      69.284 -78.012  51.847  1.00 72.52           O  
ATOM   1347  OE2 GLU A 168      67.696 -78.710  53.240  1.00 72.52           O1-
ATOM   1350  N   PRO A 169      68.969 -73.950  48.808  1.00 83.43           N  
ATOM   1351  CA  PRO A 169      69.930 -73.103  48.159  1.00 83.43           C  
ATOM   1355  C   PRO A 169      69.303 -71.808  47.765  1.00 83.43           C  
ATOM   1356  O   PRO A 169      70.030 -70.838  47.563  1.00 83.43           O  
ATOM   1353  CB  PRO A 169      70.496 -73.912  46.988  1.00 83.43           C  
ATOM   1354  CG  PRO A 169      69.552 -75.120  46.858  1.00 83.43           C  
ATOM   1352  CD  PRO A 169      68.989 -75.302  48.276  1.00 83.43           C  
ATOM   1357  N   MET A 170      67.969 -71.780  47.593  1.00 49.26           N  
ATOM   1358  CA  MET A 170      67.301 -70.551  47.287  1.00 49.26           C  
ATOM   1363  C   MET A 170      67.428 -69.656  48.476  1.00 49.26           C  
ATOM   1364  O   MET A 170      67.605 -68.447  48.343  1.00 49.26           O  
ATOM   1359  CB  MET A 170      65.803 -70.714  46.978  1.00 49.26           C  
ATOM   1360  CG  MET A 170      65.117 -69.382  46.654  1.00 49.26           C  
ATOM   1361  SD  MET A 170      65.723 -68.561  45.151  1.00 49.26           S  
ATOM   1362  CE  MET A 170      65.227 -69.875  44.003  1.00 49.26           C  
ATOM   1365  N   PHE A 171      67.319 -70.248  49.679  1.00 65.10           N  
ATOM   1366  CA  PHE A 171      67.442 -69.534  50.917  1.00 65.10           C  
ATOM   1374  C   PHE A 171      68.829 -68.992  51.030  1.00 65.10           C  
ATOM   1375  O   PHE A 171      69.020 -67.828  51.380  1.00 65.10           O  
ATOM   1367  CB  PHE A 171      67.166 -70.430  52.144  1.00 65.10           C  
ATOM   1368  CG  PHE A 171      67.578 -69.718  53.392  1.00 65.10           C  
ATOM   1369  CD1 PHE A 171      66.829 -68.689  53.914  1.00 65.10           C  
ATOM   1370  CD2 PHE A 171      68.717 -70.110  54.062  1.00 65.10           C  
ATOM   1371  CE1 PHE A 171      67.220 -68.052  55.069  1.00 65.10           C  
ATOM   1372  CE2 PHE A 171      69.112 -69.479  55.216  1.00 65.10           C  
ATOM   1373  CZ  PHE A 171      68.366 -68.445  55.722  1.00 65.10           C  
ATOM   1376  N   GLU A 172      69.839 -69.819  50.705  1.00 80.65           N  
ATOM   1377  CA  GLU A 172      71.197 -69.386  50.856  1.00 80.65           C  
ATOM   1383  C   GLU A 172      71.419 -68.202  49.973  1.00 80.65           C  
ATOM   1384  O   GLU A 172      72.029 -67.220  50.389  1.00 80.65           O  
ATOM   1378  CB  GLU A 172      72.229 -70.452  50.453  1.00 80.65           C  
ATOM   1379  CG  GLU A 172      72.295 -71.630  51.423  1.00 80.65           C  
ATOM   1380  CD  GLU A 172      72.770 -71.097  52.768  1.00 80.65           C  
ATOM   1381  OE1 GLU A 172      73.473 -70.051  52.781  1.00 80.65           O  
ATOM   1382  OE2 GLU A 172      72.431 -71.730  53.803  1.00 80.65           O1-
ATOM   1385  N   ASP A 173      70.911 -68.260  48.730  1.00 45.57           N  
ATOM   1386  CA  ASP A 173      71.111 -67.194  47.793  1.00 45.57           C  
ATOM   1391  C   ASP A 173      70.444 -65.956  48.314  1.00 45.57           C  
ATOM   1392  O   ASP A 173      70.996 -64.859  48.225  1.00 45.57           O  
ATOM   1387  CB  ASP A 173      70.482 -67.495  46.421  1.00 45.57           C  
ATOM   1388  CG  ASP A 173      71.203 -68.687  45.802  1.00 45.57           C  
ATOM   1389  OD1 ASP A 173      72.370 -68.954  46.191  1.00 45.57           O  
ATOM   1390  OD2 ASP A 173      70.584 -69.350  44.926  1.00 45.57           O1-
ATOM   1393  N   ALA A 174      69.236 -66.104  48.891  1.00 37.74           N  
ATOM   1394  CA  ALA A 174      68.483 -64.972  49.352  1.00 37.74           C  
ATOM   1396  C   ALA A 174      69.258 -64.257  50.416  1.00 37.74           C  
ATOM   1397  O   ALA A 174      69.342 -63.032  50.411  1.00 37.74           O  
ATOM   1395  CB  ALA A 174      67.125 -65.368  49.956  1.00 37.74           C  
ATOM   1398  N   MET A 175      69.858 -65.011  51.348  1.00159.89           N  
ATOM   1399  CA  MET A 175      70.581 -64.454  52.458  1.00159.89           C  
ATOM   1404  C   MET A 175      71.789 -63.713  51.948  1.00159.89           C  
ATOM   1405  O   MET A 175      72.123 -62.635  52.440  1.00159.89           O  
ATOM   1400  CB  MET A 175      71.072 -65.566  53.397  1.00159.89           C  
ATOM   1401  CG  MET A 175      71.280 -65.140  54.846  1.00159.89           C  
ATOM   1402  SD  MET A 175      69.742 -64.857  55.764  1.00159.89           S  
ATOM   1403  CE  MET A 175      70.549 -64.904  57.389  1.00159.89           C  
ATOM   1406  N   ASP A 176      72.491 -64.290  50.951  1.00 52.31           N  
ATOM   1407  CA  ASP A 176      73.688 -63.698  50.420  1.00 52.31           C  
ATOM   1412  C   ASP A 176      73.351 -62.417  49.723  1.00 52.31           C  
ATOM   1413  O   ASP A 176      74.021 -61.402  49.907  1.00 52.31           O  
ATOM   1408  CB  ASP A 176      74.402 -64.626  49.420  1.00 52.31           C  
ATOM   1409  CG  ASP A 176      74.951 -65.804  50.217  1.00 52.31           C  
ATOM   1410  OD1 ASP A 176      75.191 -65.618  51.440  1.00 52.31           O  
ATOM   1411  OD2 ASP A 176      75.134 -66.899  49.622  1.00 52.31           O1-
ATOM   1414  N   LEU A 177      72.297 -62.442  48.888  1.00 61.68           N  
ATOM   1415  CA  LEU A 177      71.914 -61.281  48.139  1.00 61.68           C  
ATOM   1420  C   LEU A 177      71.360 -60.218  49.035  1.00 61.68           C  
ATOM   1421  O   LEU A 177      71.730 -59.052  48.919  1.00 61.68           O  
ATOM   1416  CB  LEU A 177      70.880 -61.584  47.045  1.00 61.68           C  
ATOM   1417  CG  LEU A 177      70.521 -60.345  46.206  1.00 61.68           C  
ATOM   1418  CD1 LEU A 177      71.775 -59.749  45.548  1.00 61.68           C  
ATOM   1419  CD2 LEU A 177      69.420 -60.661  45.179  1.00 61.68           C  
ATOM   1422  N   MET A 178      70.489 -60.592  49.990  1.00 62.25           N  
ATOM   1423  CA  MET A 178      69.880 -59.605  50.833  1.00 62.25           C  
ATOM   1428  C   MET A 178      70.950 -58.879  51.583  1.00 62.25           C  
ATOM   1429  O   MET A 178      70.884 -57.662  51.747  1.00 62.25           O  
ATOM   1424  CB  MET A 178      68.925 -60.220  51.868  1.00 62.25           C  
ATOM   1425  CG  MET A 178      68.299 -59.171  52.783  1.00 62.25           C  
ATOM   1426  SD  MET A 178      67.298 -57.951  51.889  1.00 62.25           S  
ATOM   1427  CE  MET A 178      66.265 -59.212  51.095  1.00 62.25           C  
ATOM   1430  N   ALA A 179      71.976 -59.603  52.053  1.00 47.91           N  
ATOM   1431  CA  ALA A 179      73.012 -59.008  52.849  1.00 47.91           C  
ATOM   1433  C   ALA A 179      73.764 -57.970  52.066  1.00 47.91           C  
ATOM   1434  O   ALA A 179      74.159 -56.948  52.620  1.00 47.91           O  
ATOM   1432  CB  ALA A 179      74.044 -60.038  53.341  1.00 47.91           C  
ATOM   1435  N   LYS A 180      74.038 -58.257  50.779  1.00 79.05           N  
ATOM   1436  CA  LYS A 180      74.810 -57.469  49.851  1.00 79.05           C  
ATOM   1442  C   LYS A 180      74.125 -56.252  49.281  1.00 79.05           C  
ATOM   1443  O   LYS A 180      74.801 -55.278  48.961  1.00 79.05           O  
ATOM   1437  CB  LYS A 180      75.270 -58.292  48.638  1.00 79.05           C  
ATOM   1438  CG  LYS A 180      76.245 -59.419  48.984  1.00 79.05           C  
ATOM   1439  CD  LYS A 180      76.400 -60.438  47.853  1.00 79.05           C  
ATOM   1440  CE  LYS A 180      77.359 -61.584  48.169  1.00 79.05           C  
ATOM   1441  NZ  LYS A 180      77.310 -62.589  47.084  1.00 79.05           N1+
ATOM   1444  N   LEU A 181      72.789 -56.263  49.116  1.00 75.27           N  
ATOM   1445  CA  LEU A 181      72.110 -55.250  48.340  1.00 75.27           C  
ATOM   1450  C   LEU A 181      72.371 -53.856  48.831  1.00 75.27           C  
ATOM   1451  O   LEU A 181      72.557 -52.965  48.003  1.00 75.27           O  
ATOM   1446  CB  LEU A 181      70.577 -55.434  48.319  1.00 75.27           C  
ATOM   1447  CG  LEU A 181      70.096 -56.655  47.511  1.00 75.27           C  
ATOM   1448  CD1 LEU A 181      68.560 -56.768  47.535  1.00 75.27           C  
ATOM   1449  CD2 LEU A 181      70.653 -56.635  46.079  1.00 75.27           C  
ATOM   1452  N   PRO A 182      72.361 -53.597  50.108  1.00 79.23           N  
ATOM   1453  CA  PRO A 182      72.620 -52.256  50.569  1.00 79.23           C  
ATOM   1457  C   PRO A 182      74.003 -51.775  50.266  1.00 79.23           C  
ATOM   1458  O   PRO A 182      74.175 -50.584  50.003  1.00 79.23           O  
ATOM   1455  CB  PRO A 182      72.265 -52.263  52.053  1.00 79.23           C  
ATOM   1456  CG  PRO A 182      71.174 -53.344  52.151  1.00 79.23           C  
ATOM   1454  CD  PRO A 182      71.493 -54.327  51.011  1.00 79.23           C  
ATOM   1459  N   SER A 183      75.002 -52.672  50.319  1.00 38.56           N  
ATOM   1460  CA  SER A 183      76.349 -52.289  50.028  1.00 38.56           C  
ATOM   1463  C   SER A 183      76.433 -51.967  48.569  1.00 38.56           C  
ATOM   1464  O   SER A 183      77.151 -51.051  48.175  1.00 38.56           O  
ATOM   1461  CB  SER A 183      77.371 -53.402  50.333  1.00 38.56           C  
ATOM   1462  OG  SER A 183      77.361 -53.714  51.719  1.00 38.56           O  
ATOM   1465  N   LEU A 184      75.701 -52.718  47.719  1.00 50.90           N  
ATOM   1466  CA  LEU A 184      75.757 -52.466  46.305  1.00 50.90           C  
ATOM   1471  C   LEU A 184      75.180 -51.109  46.038  1.00 50.90           C  
ATOM   1472  O   LEU A 184      75.737 -50.333  45.262  1.00 50.90           O  
ATOM   1467  CB  LEU A 184      74.986 -53.497  45.458  1.00 50.90           C  
ATOM   1468  CG  LEU A 184      75.123 -53.265  43.939  1.00 50.90           C  
ATOM   1469  CD1 LEU A 184      76.600 -53.295  43.510  1.00 50.90           C  
ATOM   1470  CD2 LEU A 184      74.274 -54.263  43.138  1.00 50.90           C  
ATOM   1473  N   GLY A 185      74.055 -50.775  46.700  1.00 25.16           N  
ATOM   1474  CA  GLY A 185      73.398 -49.515  46.485  1.00 25.16           C  
ATOM   1475  C   GLY A 185      74.304 -48.395  46.899  1.00 25.16           C  
ATOM   1476  O   GLY A 185      74.378 -47.364  46.230  1.00 25.16           O  
ATOM   1477  N   ALA A 186      75.002 -48.565  48.034  1.00 34.49           N  
ATOM   1478  CA  ALA A 186      75.877 -47.560  48.569  1.00 34.49           C  
ATOM   1480  C   ALA A 186      77.026 -47.333  47.639  1.00 34.49           C  
ATOM   1481  O   ALA A 186      77.460 -46.200  47.438  1.00 34.49           O  
ATOM   1479  CB  ALA A 186      76.471 -47.954  49.935  1.00 34.49           C  
ATOM   1482  N   TYR A 187      77.552 -48.419  47.051  1.00 54.47           N  
ATOM   1483  CA  TYR A 187      78.693 -48.338  46.192  1.00 54.47           C  
ATOM   1492  C   TYR A 187      78.312 -47.482  45.027  1.00 54.47           C  
ATOM   1493  O   TYR A 187      79.056 -46.593  44.614  1.00 54.47           O  
ATOM   1484  CB  TYR A 187      79.094 -49.731  45.674  1.00 54.47           C  
ATOM   1485  CG  TYR A 187      80.360 -49.613  44.907  1.00 54.47           C  
ATOM   1486  CD1 TYR A 187      81.570 -49.599  45.559  1.00 54.47           C  
ATOM   1487  CD2 TYR A 187      80.335 -49.524  43.536  1.00 54.47           C  
ATOM   1488  CE1 TYR A 187      82.745 -49.492  44.852  1.00 54.47           C  
ATOM   1489  CE2 TYR A 187      81.504 -49.417  42.822  1.00 54.47           C  
ATOM   1490  CZ  TYR A 187      82.710 -49.400  43.480  1.00 54.47           C  
ATOM   1491  OH  TYR A 187      83.907 -49.290  42.744  1.00 54.47           O  
ATOM   1494  N   ILE A 188      77.109 -47.719  44.478  1.00 50.81           N  
ATOM   1495  CA  ILE A 188      76.636 -46.979  43.347  1.00 50.81           C  
ATOM   1500  C   ILE A 188      76.479 -45.537  43.741  1.00 50.81           C  
ATOM   1501  O   ILE A 188      76.791 -44.642  42.958  1.00 50.81           O  
ATOM   1496  CB  ILE A 188      75.339 -47.515  42.825  1.00 50.81           C  
ATOM   1497  CG1 ILE A 188      75.551 -48.976  42.382  1.00 50.81           C  
ATOM   1498  CG2 ILE A 188      74.849 -46.596  41.691  1.00 50.81           C  
ATOM   1499  CD1 ILE A 188      74.254 -49.748  42.134  1.00 50.81           C  
ATOM   1502  N   TYR A 189      75.977 -45.270  44.962  1.00 73.69           N  
ATOM   1503  CA  TYR A 189      75.745 -43.929  45.424  1.00 73.69           C  
ATOM   1512  C   TYR A 189      77.052 -43.195  45.538  1.00 73.69           C  
ATOM   1513  O   TYR A 189      77.188 -42.074  45.050  1.00 73.69           O  
ATOM   1504  CB  TYR A 189      75.047 -43.937  46.799  1.00 73.69           C  
ATOM   1505  CG  TYR A 189      74.663 -42.558  47.211  1.00 73.69           C  
ATOM   1506  CD1 TYR A 189      73.584 -41.932  46.631  1.00 73.69           C  
ATOM   1507  CD2 TYR A 189      75.363 -41.901  48.196  1.00 73.69           C  
ATOM   1508  CE1 TYR A 189      73.224 -40.660  47.016  1.00 73.69           C  
ATOM   1509  CE2 TYR A 189      75.009 -40.632  48.586  1.00 73.69           C  
ATOM   1510  CZ  TYR A 189      73.940 -40.008  47.993  1.00 73.69           C  
ATOM   1511  OH  TYR A 189      73.576 -38.704  48.394  1.00 73.69           O  
ATOM   1514  N   ARG A 190      78.067 -43.815  46.169  1.00105.68           N  
ATOM   1515  CA  ARG A 190      79.322 -43.141  46.351  1.00105.68           C  
ATOM   1523  C   ARG A 190      79.942 -42.885  45.013  1.00105.68           C  
ATOM   1524  O   ARG A 190      80.425 -41.788  44.735  1.00105.68           O  
ATOM   1516  CB  ARG A 190      80.344 -43.968  47.154  1.00105.68           C  
ATOM   1517  CG  ARG A 190      79.887 -44.373  48.563  1.00105.68           C  
ATOM   1518  CD  ARG A 190      79.607 -43.206  49.509  1.00105.68           C  
ATOM   1519  NE  ARG A 190      80.845 -42.385  49.604  1.00105.68           N  
ATOM   1520  CZ  ARG A 190      81.057 -41.591  50.694  1.00105.68           C  
ATOM   1521  NH1 ARG A 190      80.191 -41.629  51.749  1.00105.68           N1+
ATOM   1522  NH2 ARG A 190      82.124 -40.744  50.737  1.00105.68           N  
ATOM   1525  N   MET A 191      79.915 -43.906  44.141  1.00 69.38           N  
ATOM   1526  CA  MET A 191      80.584 -43.867  42.876  1.00 69.38           C  
ATOM   1531  C   MET A 191      80.020 -42.785  42.006  1.00 69.38           C  
ATOM   1532  O   MET A 191      80.767 -42.049  41.364  1.00 69.38           O  
ATOM   1527  CB  MET A 191      80.410 -45.205  42.143  1.00 69.38           C  
ATOM   1528  CG  MET A 191      81.138 -45.307  40.805  1.00 69.38           C  
ATOM   1529  SD  MET A 191      80.585 -46.721  39.809  1.00 69.38           S  
ATOM   1530  CE  MET A 191      78.924 -46.041  39.530  1.00 69.38           C  
ATOM   1533  N   LYS A 192      78.683 -42.700  41.890  1.00126.42           N  
ATOM   1534  CA  LYS A 192      78.148 -41.675  41.040  1.00126.42           C  
ATOM   1540  C   LYS A 192      78.187 -40.296  41.659  1.00126.42           C  
ATOM   1541  O   LYS A 192      78.738 -39.362  41.078  1.00126.42           O  
ATOM   1535  CB  LYS A 192      76.704 -41.957  40.605  1.00126.42           C  
ATOM   1536  CG  LYS A 192      76.234 -40.971  39.539  1.00126.42           C  
ATOM   1537  CD  LYS A 192      74.986 -41.395  38.762  1.00126.42           C  
ATOM   1538  CE  LYS A 192      74.562 -40.331  37.750  1.00126.42           C  
ATOM   1539  NZ  LYS A 192      73.541 -40.865  36.824  1.00126.42           N1+
ATOM   1542  N   TYR A 193      77.550 -40.148  42.841  1.00128.34           N  
ATOM   1543  CA  TYR A 193      77.299 -38.891  43.509  1.00128.34           C  
ATOM   1552  C   TYR A 193      78.394 -38.324  44.378  1.00128.34           C  
ATOM   1553  O   TYR A 193      78.574 -37.110  44.447  1.00128.34           O  
ATOM   1544  CB  TYR A 193      76.018 -38.988  44.341  1.00128.34           C  
ATOM   1545  CG  TYR A 193      75.007 -39.501  43.374  1.00128.34           C  
ATOM   1546  CD1 TYR A 193      74.566 -38.715  42.335  1.00128.34           C  
ATOM   1547  CD2 TYR A 193      74.504 -40.774  43.507  1.00128.34           C  
ATOM   1548  CE1 TYR A 193      73.633 -39.196  41.445  1.00128.34           C  
ATOM   1549  CE2 TYR A 193      73.573 -41.262  42.622  1.00128.34           C  
ATOM   1550  CZ  TYR A 193      73.134 -40.470  41.590  1.00128.34           C  
ATOM   1551  OH  TYR A 193      72.175 -40.963  40.680  1.00128.34           O  
ATOM   1554  N   LYS A 194      79.072 -39.214  45.120  1.00202.60           N  
ATOM   1555  CA  LYS A 194      80.042 -39.055  46.176  1.00202.60           C  
ATOM   1561  C   LYS A 194      81.431 -38.666  45.786  1.00202.60           C  
ATOM   1562  O   LYS A 194      82.277 -38.589  46.672  1.00202.60           O  
ATOM   1556  CB  LYS A 194      80.128 -40.307  47.065  1.00202.60           C  
ATOM   1557  CG  LYS A 194      78.868 -40.501  47.912  1.00202.60           C  
ATOM   1558  CD  LYS A 194      78.615 -39.355  48.897  1.00202.60           C  
ATOM   1559  CE  LYS A 194      77.814 -38.189  48.307  1.00202.60           C  
ATOM   1560  NZ  LYS A 194      77.680 -37.099  49.301  1.00202.60           N1+
ATOM   1563  N   SER A 195      81.749 -38.498  44.490  1.00 71.04           N  
ATOM   1564  CA  SER A 195      83.103 -38.203  44.097  1.00 71.04           C  
ATOM   1567  C   SER A 195      83.934 -39.439  44.218  1.00 71.04           C  
ATOM   1568  O   SER A 195      85.151 -39.381  44.370  1.00 71.04           O  
ATOM   1565  CB  SER A 195      83.769 -37.093  44.933  1.00 71.04           C  
ATOM   1566  OG  SER A 195      83.113 -35.851  44.724  1.00 71.04           O  
ATOM   1569  N   ASP A 196      83.258 -40.598  44.132  1.00 73.77           N  
ATOM   1570  CA  ASP A 196      83.844 -41.905  44.044  1.00 73.77           C  
ATOM   1575  C   ASP A 196      84.805 -42.158  45.161  1.00 73.77           C  
ATOM   1576  O   ASP A 196      85.886 -42.703  44.950  1.00 73.77           O  
ATOM   1571  CB  ASP A 196      84.555 -42.136  42.698  1.00 73.77           C  
ATOM   1572  CG  ASP A 196      84.494 -43.619  42.363  1.00 73.77           C  
ATOM   1573  OD1 ASP A 196      83.563 -44.304  42.866  1.00 73.77           O  
ATOM   1574  OD2 ASP A 196      85.370 -44.087  41.589  1.00 73.77           O1-
ATOM   1577  N   THR A 197      84.427 -41.764  46.391  1.00114.02           N  
ATOM   1578  CA  THR A 197      85.244 -42.092  47.519  1.00114.02           C  
ATOM   1582  C   THR A 197      84.389 -42.992  48.353  1.00114.02           C  
ATOM   1583  O   THR A 197      83.172 -42.830  48.393  1.00114.02           O  
ATOM   1579  CB  THR A 197      85.653 -40.906  48.336  1.00114.02           C  
ATOM   1581  CG2 THR A 197      84.430 -40.373  49.089  1.00114.02           C  
ATOM   1580  OG1 THR A 197      86.667 -41.275  49.255  1.00114.02           O  
ATOM   1584  N   HIS A 198      84.987 -43.988  49.038  1.00 58.27           N  
ATOM   1585  CA  HIS A 198      84.122 -44.912  49.709  1.00 58.27           C  
ATOM   1592  C   HIS A 198      84.457 -45.032  51.156  1.00 58.27           C  
ATOM   1593  O   HIS A 198      85.600 -44.867  51.581  1.00 58.27           O  
ATOM   1588  CB  HIS A 198      84.167 -46.325  49.103  1.00 58.27           C  
ATOM   1587  CG  HIS A 198      83.682 -46.335  47.685  1.00 58.27           C  
ATOM   1590  CD2 HIS A 198      82.489 -46.733  47.164  1.00 58.27           C  
ATOM   1586  ND1 HIS A 198      84.429 -45.887  46.619  1.00 58.27           N  
ATOM   1591  CE1 HIS A 198      83.657 -46.032  45.512  1.00 58.27           C  
ATOM   1589  NE2 HIS A 198      82.472 -46.540  45.791  1.00 58.27           N  
ATOM   1594  N   ILE A 199      83.414 -45.328  51.958  1.00105.80           N  
ATOM   1595  CA  ILE A 199      83.589 -45.537  53.362  1.00105.80           C  
ATOM   1600  C   ILE A 199      83.355 -46.992  53.586  1.00105.80           C  
ATOM   1601  O   ILE A 199      82.351 -47.557  53.158  1.00105.80           O  
ATOM   1596  CB  ILE A 199      82.626 -44.775  54.215  1.00105.80           C  
ATOM   1597  CG1 ILE A 199      82.801 -43.266  53.977  1.00105.80           C  
ATOM   1598  CG2 ILE A 199      82.842 -45.203  55.677  1.00105.80           C  
ATOM   1599  CD1 ILE A 199      84.216 -42.762  54.264  1.00105.80           C  
ATOM   1602  N   PRO A 200      84.287 -47.608  54.255  1.00 68.53           N  
ATOM   1603  CA  PRO A 200      84.233 -49.024  54.480  1.00 68.53           C  
ATOM   1607  C   PRO A 200      83.119 -49.428  55.385  1.00 68.53           C  
ATOM   1608  O   PRO A 200      82.694 -48.637  56.225  1.00 68.53           O  
ATOM   1605  CB  PRO A 200      85.626 -49.427  54.979  1.00 68.53           C  
ATOM   1606  CG  PRO A 200      86.339 -48.095  55.281  1.00 68.53           C  
ATOM   1604  CD  PRO A 200      85.638 -47.089  54.358  1.00 68.53           C  
ATOM   1609  N   SER A 201      82.630 -50.667  55.209  1.00 36.00           N  
ATOM   1610  CA  SER A 201      81.571 -51.192  56.012  1.00 36.00           C  
ATOM   1613  C   SER A 201      82.060 -51.288  57.419  1.00 36.00           C  
ATOM   1614  O   SER A 201      83.244 -51.520  57.666  1.00 36.00           O  
ATOM   1611  CB  SER A 201      81.130 -52.600  55.576  1.00 36.00           C  
ATOM   1612  OG  SER A 201      80.105 -53.094  56.425  1.00 36.00           O  
ATOM   1615  N   ASN A 202      81.138 -51.076  58.380  1.00 63.73           N  
ATOM   1616  CA  ASN A 202      81.417 -51.157  59.788  1.00 63.73           C  
ATOM   1621  C   ASN A 202      80.847 -52.474  60.218  1.00 63.73           C  
ATOM   1622  O   ASN A 202      79.634 -52.633  60.330  1.00 63.73           O  
ATOM   1617  CB  ASN A 202      80.670 -50.053  60.562  1.00 63.73           C  
ATOM   1618  CG  ASN A 202      81.162 -49.981  61.998  1.00 63.73           C  
ATOM   1620  ND2 ASN A 202      81.588 -48.761  62.420  1.00 63.73           N  
ATOM   1619  OD1 ASN A 202      81.160 -50.971  62.727  1.00 63.73           O  
ATOM   1623  N   PRO A 203      81.711 -53.410  60.490  1.00 73.87           N  
ATOM   1624  CA  PRO A 203      81.336 -54.767  60.801  1.00 73.87           C  
ATOM   1628  C   PRO A 203      80.386 -54.874  61.957  1.00 73.87           C  
ATOM   1629  O   PRO A 203      79.706 -55.892  62.067  1.00 73.87           O  
ATOM   1626  CB  PRO A 203      82.655 -55.474  61.106  1.00 73.87           C  
ATOM   1627  CG  PRO A 203      83.543 -54.345  61.665  1.00 73.87           C  
ATOM   1625  CD  PRO A 203      83.062 -53.096  60.916  1.00 73.87           C  
ATOM   1630  N   ASP A 204      80.395 -53.896  62.877  1.00 66.69           N  
ATOM   1631  CA  ASP A 204      79.547 -53.882  64.039  1.00 66.69           C  
ATOM   1636  C   ASP A 204      78.122 -53.491  63.742  1.00 66.69           C  
ATOM   1637  O   ASP A 204      77.223 -53.833  64.507  1.00 66.69           O  
ATOM   1632  CB  ASP A 204      80.092 -52.973  65.145  1.00 66.69           C  
ATOM   1633  CG  ASP A 204      81.352 -53.654  65.660  1.00 66.69           C  
ATOM   1634  OD1 ASP A 204      81.458 -54.901  65.499  1.00 66.69           O  
ATOM   1635  OD2 ASP A 204      82.228 -52.941  66.215  1.00 66.69           O1-
ATOM   1638  N   LEU A 205      77.862 -52.727  62.662  1.00 64.07           N  
ATOM   1639  CA  LEU A 205      76.536 -52.195  62.439  1.00 64.07           C  
ATOM   1644  C   LEU A 205      75.584 -53.198  61.847  1.00 64.07           C  
ATOM   1645  O   LEU A 205      75.998 -54.191  61.252  1.00 64.07           O  
ATOM   1640  CB  LEU A 205      76.536 -50.949  61.542  1.00 64.07           C  
ATOM   1641  CG  LEU A 205      77.356 -49.792  62.145  1.00 64.07           C  
ATOM   1642  CD1 LEU A 205      77.175 -48.499  61.337  1.00 64.07           C  
ATOM   1643  CD2 LEU A 205      77.060 -49.621  63.643  1.00 64.07           C  
ATOM   1646  N   ASP A 206      74.256 -52.949  62.025  1.00 92.73           N  
ATOM   1647  CA  ASP A 206      73.241 -53.800  61.461  1.00 92.73           C  
ATOM   1652  C   ASP A 206      73.067 -53.365  60.038  1.00 92.73           C  
ATOM   1653  O   ASP A 206      73.764 -52.466  59.571  1.00 92.73           O  
ATOM   1648  CB  ASP A 206      71.845 -53.773  62.131  1.00 92.73           C  
ATOM   1649  CG  ASP A 206      71.053 -52.528  61.761  1.00 92.73           C  
ATOM   1650  OD1 ASP A 206      71.558 -51.388  61.943  1.00 92.73           O  
ATOM   1651  OD2 ASP A 206      69.907 -52.718  61.273  1.00 92.73           O1-
ATOM   1654  N   LEU A 207      72.121 -53.983  59.299  1.00 76.56           N  
ATOM   1655  CA  LEU A 207      72.031 -53.672  57.899  1.00 76.56           C  
ATOM   1660  C   LEU A 207      71.743 -52.219  57.699  1.00 76.56           C  
ATOM   1661  O   LEU A 207      72.427 -51.557  56.919  1.00 76.56           O  
ATOM   1656  CB  LEU A 207      70.912 -54.422  57.155  1.00 76.56           C  
ATOM   1657  CG  LEU A 207      70.867 -54.046  55.658  1.00 76.56           C  
ATOM   1658  CD1 LEU A 207      72.040 -54.675  54.891  1.00 76.56           C  
ATOM   1659  CD2 LEU A 207      69.496 -54.336  55.030  1.00 76.56           C  
ATOM   1662  N   GLY A 208      70.730 -51.676  58.404  1.00 37.34           N  
ATOM   1663  CA  GLY A 208      70.319 -50.309  58.202  1.00 37.34           C  
ATOM   1664  C   GLY A 208      71.387 -49.343  58.619  1.00 37.34           C  
ATOM   1665  O   GLY A 208      71.649 -48.362  57.923  1.00 37.34           O  
ATOM   1666  N   GLY A 209      72.017 -49.584  59.785  1.00 25.63           N  
ATOM   1667  CA  GLY A 209      73.031 -48.702  60.296  1.00 25.63           C  
ATOM   1668  C   GLY A 209      74.213 -48.686  59.373  1.00 25.63           C  
ATOM   1669  O   GLY A 209      74.824 -47.642  59.151  1.00 25.63           O  
ATOM   1670  N   ASP A 210      74.579 -49.863  58.841  1.00 62.54           N  
ATOM   1671  CA  ASP A 210      75.703 -50.026  57.967  1.00 62.54           C  
ATOM   1676  C   ASP A 210      75.440 -49.275  56.689  1.00 62.54           C  
ATOM   1677  O   ASP A 210      76.343 -48.677  56.106  1.00 62.54           O  
ATOM   1672  CB  ASP A 210      75.884 -51.518  57.636  1.00 62.54           C  
ATOM   1673  CG  ASP A 210      77.258 -51.741  57.046  1.00 62.54           C  
ATOM   1674  OD1 ASP A 210      78.117 -50.828  57.181  1.00 62.54           O  
ATOM   1675  OD2 ASP A 210      77.467 -52.830  56.451  1.00 62.54           O1-
ATOM   1678  N   PHE A 211      74.179 -49.299  56.215  1.00 67.27           N  
ATOM   1679  CA  PHE A 211      73.806 -48.633  54.998  1.00 67.27           C  
ATOM   1687  C   PHE A 211      74.032 -47.157  55.169  1.00 67.27           C  
ATOM   1688  O   PHE A 211      74.631 -46.507  54.314  1.00 67.27           O  
ATOM   1680  CB  PHE A 211      72.323 -48.881  54.642  1.00 67.27           C  
ATOM   1681  CG  PHE A 211      72.007 -48.342  53.284  1.00 67.27           C  
ATOM   1682  CD1 PHE A 211      72.385 -49.024  52.149  1.00 67.27           C  
ATOM   1683  CD2 PHE A 211      71.306 -47.166  53.141  1.00 67.27           C  
ATOM   1684  CE1 PHE A 211      72.088 -48.534  50.898  1.00 67.27           C  
ATOM   1685  CE2 PHE A 211      71.004 -46.670  51.894  1.00 67.27           C  
ATOM   1686  CZ  PHE A 211      71.397 -47.354  50.766  1.00 67.27           C  
ATOM   1689  N   ALA A 212      73.586 -46.591  56.308  1.00 30.18           N  
ATOM   1690  CA  ALA A 212      73.750 -45.185  56.545  1.00 30.18           C  
ATOM   1692  C   ALA A 212      75.217 -44.886  56.558  1.00 30.18           C  
ATOM   1693  O   ALA A 212      75.658 -43.866  56.029  1.00 30.18           O  
ATOM   1691  CB  ALA A 212      73.198 -44.736  57.908  1.00 30.18           C  
ATOM   1694  N   ASN A 213      76.013 -45.780  57.175  1.00 54.94           N  
ATOM   1695  CA  ASN A 213      77.429 -45.574  57.291  1.00 54.94           C  
ATOM   1700  C   ASN A 213      78.091 -45.518  55.943  1.00 54.94           C  
ATOM   1701  O   ASN A 213      78.856 -44.596  55.662  1.00 54.94           O  
ATOM   1696  CB  ASN A 213      78.121 -46.708  58.058  1.00 54.94           C  
ATOM   1697  CG  ASN A 213      79.618 -46.462  57.990  1.00 54.94           C  
ATOM   1699  ND2 ASN A 213      80.407 -47.569  58.012  1.00 54.94           N  
ATOM   1698  OD1 ASN A 213      80.074 -45.323  57.891  1.00 54.94           O  
ATOM   1702  N   MET A 214      77.816 -46.505  55.068  1.00 64.64           N  
ATOM   1703  CA  MET A 214      78.462 -46.554  53.783  1.00 64.64           C  
ATOM   1708  C   MET A 214      78.021 -45.413  52.917  1.00 64.64           C  
ATOM   1709  O   MET A 214      78.787 -44.937  52.081  1.00 64.64           O  
ATOM   1704  CB  MET A 214      78.306 -47.902  53.060  1.00 64.64           C  
ATOM   1705  CG  MET A 214      79.229 -48.962  53.673  1.00 64.64           C  
ATOM   1706  SD  MET A 214      79.064 -50.635  52.987  1.00 64.64           S  
ATOM   1707  CE  MET A 214      77.608 -51.004  54.007  1.00 64.64           C  
ATOM   1710  N   MET A 215      76.763 -44.963  53.076  1.00 56.99           N  
ATOM   1711  CA  MET A 215      76.226 -43.863  52.321  1.00 56.99           C  
ATOM   1716  C   MET A 215      76.946 -42.594  52.688  1.00 56.99           C  
ATOM   1717  O   MET A 215      77.096 -41.703  51.852  1.00 56.99           O  
ATOM   1712  CB  MET A 215      74.715 -43.659  52.530  1.00 56.99           C  
ATOM   1713  CG  MET A 215      73.869 -44.797  51.949  1.00 56.99           C  
ATOM   1714  SD  MET A 215      73.923 -44.936  50.137  1.00 56.99           S  
ATOM   1715  CE  MET A 215      72.812 -43.538  49.820  1.00 56.99           C  
ATOM   1718  N   GLY A 216      77.410 -42.469  53.949  1.00 33.28           N  
ATOM   1719  CA  GLY A 216      78.113 -41.284  54.362  1.00 33.28           C  
ATOM   1720  C   GLY A 216      77.156 -40.340  55.013  1.00 33.28           C  
ATOM   1721  O   GLY A 216      77.412 -39.138  55.077  1.00 33.28           O  
ATOM   1722  N   ILE A 217      76.026 -40.862  55.524  1.00 53.30           N  
ATOM   1723  CA  ILE A 217      75.054 -39.998  56.123  1.00 53.30           C  
ATOM   1728  C   ILE A 217      74.898 -40.365  57.571  1.00 53.30           C  
ATOM   1729  O   ILE A 217      74.860 -41.540  57.935  1.00 53.30           O  
ATOM   1724  CB  ILE A 217      73.733 -40.085  55.426  1.00 53.30           C  
ATOM   1725  CG1 ILE A 217      73.921 -39.706  53.945  1.00 53.30           C  
ATOM   1726  CG2 ILE A 217      72.739 -39.182  56.175  1.00 53.30           C  
ATOM   1727  CD1 ILE A 217      72.735 -40.057  53.049  1.00 53.30           C  
ATOM   1730  N   ASP A 218      74.810 -39.333  58.438  1.00 97.18           N  
ATOM   1731  CA  ASP A 218      74.765 -39.482  59.870  1.00 97.18           C  
ATOM   1736  C   ASP A 218      73.406 -39.864  60.368  1.00 97.18           C  
ATOM   1737  O   ASP A 218      72.395 -39.751  59.676  1.00 97.18           O  
ATOM   1732  CB  ASP A 218      75.156 -38.198  60.622  1.00 97.18           C  
ATOM   1733  CG  ASP A 218      74.214 -37.085  60.171  1.00 97.18           C  
ATOM   1734  OD1 ASP A 218      74.150 -36.840  58.937  1.00 97.18           O  
ATOM   1735  OD2 ASP A 218      73.544 -36.470  61.044  1.00 97.18           O1-
ATOM   1738  N   LYS A 219      73.388 -40.328  61.637  1.00110.21           N  
ATOM   1739  CA  LYS A 219      72.180 -40.663  62.330  1.00110.21           C  
ATOM   1745  C   LYS A 219      71.401 -39.399  62.371  1.00110.21           C  
ATOM   1746  O   LYS A 219      72.015 -38.332  62.410  1.00110.21           O  
ATOM   1740  CB  LYS A 219      72.411 -41.153  63.774  1.00110.21           C  
ATOM   1741  CG  LYS A 219      71.118 -41.496  64.518  1.00110.21           C  
ATOM   1742  CD  LYS A 219      71.323 -42.409  65.729  1.00110.21           C  
ATOM   1743  CE  LYS A 219      70.074 -42.530  66.606  1.00110.21           C  
ATOM   1744  NZ  LYS A 219      68.865 -42.558  65.756  1.00110.21           N1+
ATOM   1747  N   PRO A 220      70.090 -39.402  62.360  1.00113.74           N  
ATOM   1748  CA  PRO A 220      69.198 -40.542  62.342  1.00113.74           C  
ATOM   1752  C   PRO A 220      68.984 -41.231  61.022  1.00113.74           C  
ATOM   1753  O   PRO A 220      68.043 -42.016  60.935  1.00113.74           O  
ATOM   1750  CB  PRO A 220      67.867 -40.039  62.905  1.00113.74           C  
ATOM   1751  CG  PRO A 220      67.906 -38.524  62.661  1.00113.74           C  
ATOM   1749  CD  PRO A 220      69.399 -38.187  62.759  1.00113.74           C  
ATOM   1754  N   TYR A 221      69.794 -40.974  59.983  1.00 86.65           N  
ATOM   1755  CA  TYR A 221      69.554 -41.563  58.690  1.00 86.65           C  
ATOM   1764  C   TYR A 221      69.492 -43.056  58.847  1.00 86.65           C  
ATOM   1765  O   TYR A 221      68.788 -43.734  58.100  1.00 86.65           O  
ATOM   1756  CB  TYR A 221      70.659 -41.235  57.664  1.00 86.65           C  
ATOM   1757  CG  TYR A 221      70.233 -41.709  56.311  1.00 86.65           C  
ATOM   1758  CD1 TYR A 221      69.367 -40.951  55.553  1.00 86.65           C  
ATOM   1759  CD2 TYR A 221      70.699 -42.895  55.789  1.00 86.65           C  
ATOM   1760  CE1 TYR A 221      68.968 -41.368  54.302  1.00 86.65           C  
ATOM   1761  CE2 TYR A 221      70.306 -43.317  54.541  1.00 86.65           C  
ATOM   1762  CZ  TYR A 221      69.439 -42.554  53.793  1.00 86.65           C  
ATOM   1763  OH  TYR A 221      69.030 -42.980  52.510  1.00 86.65           O  
ATOM   1766  N   ASP A 222      70.245 -43.625  59.805  1.00 70.36           N  
ATOM   1767  CA  ASP A 222      70.186 -45.048  59.982  1.00 70.36           C  
ATOM   1772  C   ASP A 222      68.756 -45.466  60.233  1.00 70.36           C  
ATOM   1773  O   ASP A 222      68.303 -46.469  59.681  1.00 70.36           O  
ATOM   1768  CB  ASP A 222      71.104 -45.548  61.119  1.00 70.36           C  
ATOM   1769  CG  ASP A 222      70.798 -44.853  62.446  1.00 70.36           C  
ATOM   1770  OD1 ASP A 222      70.039 -43.848  62.459  1.00 70.36           O  
ATOM   1771  OD2 ASP A 222      71.355 -45.322  63.476  1.00 70.36           O1-
ATOM   1774  N   ASP A 223      68.004 -44.711  61.062  1.00 66.31           N  
ATOM   1775  CA  ASP A 223      66.623 -45.003  61.366  1.00 66.31           C  
ATOM   1780  C   ASP A 223      65.760 -44.810  60.149  1.00 66.31           C  
ATOM   1781  O   ASP A 223      64.824 -45.574  59.918  1.00 66.31           O  
ATOM   1776  CB  ASP A 223      66.023 -44.064  62.427  1.00 66.31           C  
ATOM   1777  CG  ASP A 223      66.542 -44.423  63.810  1.00 66.31           C  
ATOM   1778  OD1 ASP A 223      67.104 -45.541  63.970  1.00 66.31           O  
ATOM   1779  OD2 ASP A 223      66.366 -43.582  64.732  1.00 66.31           O1-
ATOM   1782  N   VAL A 224      66.037 -43.765  59.347  1.00 45.12           N  
ATOM   1783  CA  VAL A 224      65.221 -43.476  58.203  1.00 45.12           C  
ATOM   1787  C   VAL A 224      65.257 -44.669  57.298  1.00 45.12           C  
ATOM   1788  O   VAL A 224      64.227 -45.097  56.779  1.00 45.12           O  
ATOM   1784  CB  VAL A 224      65.749 -42.299  57.427  1.00 45.12           C  
ATOM   1785  CG1 VAL A 224      64.901 -42.112  56.157  1.00 45.12           C  
ATOM   1786  CG2 VAL A 224      65.768 -41.075  58.356  1.00 45.12           C  
ATOM   1789  N   ALA A 225      66.464 -45.224  57.088  1.00 38.12           N  
ATOM   1790  CA  ALA A 225      66.669 -46.349  56.218  1.00 38.12           C  
ATOM   1792  C   ALA A 225      65.993 -47.573  56.746  1.00 38.12           C  
ATOM   1793  O   ALA A 225      65.359 -48.304  55.987  1.00 38.12           O  
ATOM   1791  CB  ALA A 225      68.164 -46.682  56.043  1.00 38.12           C  
ATOM   1794  N   ARG A 226      66.101 -47.830  58.065  1.00115.75           N  
ATOM   1795  CA  ARG A 226      65.524 -49.024  58.615  1.00115.75           C  
ATOM   1803  C   ARG A 226      64.044 -48.975  58.397  1.00115.75           C  
ATOM   1804  O   ARG A 226      63.438 -49.954  57.966  1.00115.75           O  
ATOM   1796  CB  ARG A 226      65.813 -49.204  60.117  1.00115.75           C  
ATOM   1797  CG  ARG A 226      67.268 -49.618  60.400  1.00115.75           C  
ATOM   1798  CD  ARG A 226      67.580 -49.899  61.871  1.00115.75           C  
ATOM   1799  NE  ARG A 226      67.811 -48.603  62.569  1.00115.75           N  
ATOM   1800  CZ  ARG A 226      69.063 -48.268  62.998  1.00115.75           C  
ATOM   1801  NH1 ARG A 226      70.114 -49.108  62.773  1.00115.75           N1+
ATOM   1802  NH2 ARG A 226      69.260 -47.099  63.675  1.00115.75           N  
ATOM   1805  N   LEU A 227      63.430 -47.809  58.669  1.00 57.71           N  
ATOM   1806  CA  LEU A 227      62.020 -47.607  58.492  1.00 57.71           C  
ATOM   1811  C   LEU A 227      61.667 -47.720  57.039  1.00 57.71           C  
ATOM   1812  O   LEU A 227      60.706 -48.395  56.673  1.00 57.71           O  
ATOM   1807  CB  LEU A 227      61.596 -46.195  58.937  1.00 57.71           C  
ATOM   1808  CG  LEU A 227      60.144 -45.810  58.593  1.00 57.71           C  
ATOM   1809  CD1 LEU A 227      59.127 -46.713  59.306  1.00 57.71           C  
ATOM   1810  CD2 LEU A 227      59.900 -44.313  58.849  1.00 57.71           C  
ATOM   1813  N   TYR A 228      62.469 -47.083  56.168  1.00 65.52           N  
ATOM   1814  CA  TYR A 228      62.185 -47.012  54.761  1.00 65.52           C  
ATOM   1823  C   TYR A 228      62.130 -48.400  54.198  1.00 65.52           C  
ATOM   1824  O   TYR A 228      61.177 -48.755  53.510  1.00 65.52           O  
ATOM   1815  CB  TYR A 228      63.286 -46.222  54.019  1.00 65.52           C  
ATOM   1816  CG  TYR A 228      62.970 -46.125  52.566  1.00 65.52           C  
ATOM   1817  CD1 TYR A 228      63.244 -47.167  51.715  1.00 65.52           C  
ATOM   1818  CD2 TYR A 228      62.419 -44.977  52.048  1.00 65.52           C  
ATOM   1819  CE1 TYR A 228      62.957 -47.076  50.374  1.00 65.52           C  
ATOM   1820  CE2 TYR A 228      62.129 -44.876  50.707  1.00 65.52           C  
ATOM   1821  CZ  TYR A 228      62.395 -45.929  49.866  1.00 65.52           C  
ATOM   1822  OH  TYR A 228      62.100 -45.837  48.489  1.00 65.52           O  
ATOM   1825  N   PHE A 229      63.136 -49.241  54.506  1.00 73.61           N  
ATOM   1826  CA  PHE A 229      63.201 -50.557  53.932  1.00 73.61           C  
ATOM   1834  C   PHE A 229      62.058 -51.410  54.408  1.00 73.61           C  
ATOM   1835  O   PHE A 229      61.474 -52.157  53.622  1.00 73.61           O  
ATOM   1827  CB  PHE A 229      64.521 -51.307  54.215  1.00 73.61           C  
ATOM   1828  CG  PHE A 229      65.613 -50.598  53.480  1.00 73.61           C  
ATOM   1829  CD1 PHE A 229      65.613 -50.550  52.104  1.00 73.61           C  
ATOM   1830  CD2 PHE A 229      66.655 -50.009  54.156  1.00 73.61           C  
ATOM   1831  CE1 PHE A 229      66.617 -49.904  51.416  1.00 73.61           C  
ATOM   1832  CE2 PHE A 229      67.661 -49.363  53.476  1.00 73.61           C  
ATOM   1833  CZ  PHE A 229      67.648 -49.304  52.104  1.00 73.61           C  
ATOM   1836  N   ILE A 230      61.705 -51.333  55.704  1.00 44.46           N  
ATOM   1837  CA  ILE A 230      60.662 -52.169  56.233  1.00 44.46           C  
ATOM   1842  C   ILE A 230      59.371 -51.861  55.536  1.00 44.46           C  
ATOM   1843  O   ILE A 230      58.639 -52.769  55.148  1.00 44.46           O  
ATOM   1838  CB  ILE A 230      60.411 -51.959  57.703  1.00 44.46           C  
ATOM   1839  CG1 ILE A 230      61.640 -52.370  58.533  1.00 44.46           C  
ATOM   1840  CG2 ILE A 230      59.126 -52.718  58.073  1.00 44.46           C  
ATOM   1841  CD1 ILE A 230      61.577 -51.913  59.992  1.00 44.46           C  
ATOM   1844  N   LEU A 231      59.062 -50.567  55.344  1.00 65.03           N  
ATOM   1845  CA  LEU A 231      57.812 -50.184  54.755  1.00 65.03           C  
ATOM   1850  C   LEU A 231      57.696 -50.678  53.340  1.00 65.03           C  
ATOM   1851  O   LEU A 231      56.612 -51.047  52.895  1.00 65.03           O  
ATOM   1846  CB  LEU A 231      57.602 -48.661  54.745  1.00 65.03           C  
ATOM   1847  CG  LEU A 231      57.490 -48.068  56.163  1.00 65.03           C  
ATOM   1848  CD1 LEU A 231      57.169 -46.564  56.127  1.00 65.03           C  
ATOM   1849  CD2 LEU A 231      56.495 -48.870  57.017  1.00 65.03           C  
ATOM   1852  N   HIS A 232      58.802 -50.619  52.584  1.00115.21           N  
ATOM   1853  CA  HIS A 232      58.922 -51.012  51.204  1.00115.21           C  
ATOM   1860  C   HIS A 232      59.135 -52.496  51.027  1.00115.21           C  
ATOM   1861  O   HIS A 232      59.239 -52.970  49.897  1.00115.21           O  
ATOM   1856  CB  HIS A 232      59.988 -50.181  50.474  1.00115.21           C  
ATOM   1855  CG  HIS A 232      59.571 -48.732  50.470  1.00115.21           C  
ATOM   1858  CD2 HIS A 232      59.166 -47.929  49.447  1.00115.21           C  
ATOM   1854  ND1 HIS A 232      59.505 -47.957  51.604  1.00115.21           N  
ATOM   1859  CE1 HIS A 232      59.067 -46.730  51.217  1.00115.21           C  
ATOM   1857  NE2 HIS A 232      58.850 -46.665  49.920  1.00115.21           N  
ATOM   1862  N   SER A 233      59.265 -53.258  52.132  1.00 69.28           N  
ATOM   1863  CA  SER A 233      59.639 -54.648  52.085  1.00 69.28           C  
ATOM   1866  C   SER A 233      58.795 -55.466  51.150  1.00 69.28           C  
ATOM   1867  O   SER A 233      59.344 -56.297  50.424  1.00 69.28           O  
ATOM   1864  CB  SER A 233      59.586 -55.327  53.468  1.00 69.28           C  
ATOM   1865  OG  SER A 233      58.252 -55.349  53.956  1.00 69.28           O  
ATOM   1868  N   ASP A 234      57.456 -55.310  51.142  1.00 95.83           N  
ATOM   1869  CA  ASP A 234      56.680 -56.136  50.251  1.00 95.83           C  
ATOM   1874  C   ASP A 234      55.334 -55.485  50.096  1.00 95.83           C  
ATOM   1875  O   ASP A 234      54.874 -54.780  50.992  1.00 95.83           O  
ATOM   1870  CB  ASP A 234      56.468 -57.562  50.803  1.00 95.83           C  
ATOM   1871  CG  ASP A 234      56.227 -58.540  49.656  1.00 95.83           C  
ATOM   1872  OD1 ASP A 234      56.902 -58.390  48.603  1.00 95.83           O  
ATOM   1873  OD2 ASP A 234      55.371 -59.453  49.817  1.00 95.83           O1-
ATOM   1876  N   HIS A 235      54.692 -55.662  48.919  1.00137.26           N  
ATOM   1877  CA  HIS A 235      53.365 -55.155  48.722  1.00137.26           C  
ATOM   1884  C   HIS A 235      52.689 -56.230  47.923  1.00137.26           C  
ATOM   1885  O   HIS A 235      52.271 -56.020  46.784  1.00137.26           O  
ATOM   1880  CB  HIS A 235      53.393 -53.839  47.926  1.00137.26           C  
ATOM   1879  CG  HIS A 235      52.204 -52.958  48.159  1.00137.26           C  
ATOM   1882  CD2 HIS A 235      51.852 -52.276  49.285  1.00137.26           C  
ATOM   1878  ND1 HIS A 235      51.242 -52.660  47.221  1.00137.26           N  
ATOM   1883  CE1 HIS A 235      50.367 -51.815  47.819  1.00137.26           C  
ATOM   1881  NE2 HIS A 235      50.694 -51.551  49.071  1.00137.26           N  
ATOM   1886  N   GLU A 236      52.557 -57.419  48.546  1.00211.24           N  
ATOM   1887  CA  GLU A 236      52.086 -58.624  47.923  1.00211.24           C  
ATOM   1893  C   GLU A 236      52.859 -58.878  46.652  1.00211.24           C  
ATOM   1894  O   GLU A 236      53.808 -58.162  46.332  1.00211.24           O  
ATOM   1888  CB  GLU A 236      50.565 -58.753  47.717  1.00211.24           C  
ATOM   1889  CG  GLU A 236      49.908 -57.718  46.812  1.00211.24           C  
ATOM   1890  CD  GLU A 236      48.426 -58.074  46.778  1.00211.24           C  
ATOM   1891  OE1 GLU A 236      48.033 -59.007  47.527  1.00211.24           O  
ATOM   1892  OE2 GLU A 236      47.668 -57.426  46.006  1.00211.24           O1-
ATOM   1895  N   SER A 237      52.538 -59.994  45.961  1.00 97.56           N  
ATOM   1896  CA  SER A 237      53.238 -60.464  44.788  1.00 97.56           C  
ATOM   1899  C   SER A 237      52.822 -59.830  43.484  1.00 97.56           C  
ATOM   1900  O   SER A 237      53.519 -59.985  42.484  1.00 97.56           O  
ATOM   1897  CB  SER A 237      53.118 -61.988  44.610  1.00 97.56           C  
ATOM   1898  OG  SER A 237      51.769 -62.357  44.367  1.00 97.56           O  
ATOM   1901  N   GLY A 238      51.659 -59.155  43.444  1.00 68.91           N  
ATOM   1902  CA  GLY A 238      51.036 -58.609  42.258  1.00 68.91           C  
ATOM   1903  C   GLY A 238      51.756 -57.452  41.629  1.00 68.91           C  
ATOM   1904  O   GLY A 238      51.599 -57.223  40.427  1.00 68.91           O  
ATOM   1905  N   ASN A 239      52.472 -56.632  42.424  1.00 72.93           N  
ATOM   1906  CA  ASN A 239      53.135 -55.486  41.865  1.00 72.93           C  
ATOM   1911  C   ASN A 239      54.129 -55.952  40.845  1.00 72.93           C  
ATOM   1912  O   ASN A 239      54.563 -57.103  40.855  1.00 72.93           O  
ATOM   1907  CB  ASN A 239      53.842 -54.598  42.908  1.00 72.93           C  
ATOM   1908  CG  ASN A 239      54.915 -55.405  43.626  1.00 72.93           C  
ATOM   1910  ND2 ASN A 239      54.547 -56.002  44.791  1.00 72.93           N  
ATOM   1909  OD1 ASN A 239      56.053 -55.492  43.170  1.00 72.93           O  
ATOM   1913  N   VAL A 240      54.517 -55.046  39.925  1.00120.55           N  
ATOM   1914  CA  VAL A 240      55.312 -55.438  38.797  1.00120.55           C  
ATOM   1918  C   VAL A 240      56.607 -56.062  39.216  1.00120.55           C  
ATOM   1919  O   VAL A 240      56.951 -57.145  38.744  1.00120.55           O  
ATOM   1915  CB  VAL A 240      55.608 -54.298  37.864  1.00120.55           C  
ATOM   1916  CG1 VAL A 240      54.267 -53.758  37.349  1.00120.55           C  
ATOM   1917  CG2 VAL A 240      56.461 -53.244  38.579  1.00120.55           C  
ATOM   1920  N   SER A 241      57.361 -55.424  40.130  1.00 49.23           N  
ATOM   1921  CA  SER A 241      58.662 -55.938  40.469  1.00 49.23           C  
ATOM   1924  C   SER A 241      58.577 -57.288  41.129  1.00 49.23           C  
ATOM   1925  O   SER A 241      59.290 -58.215  40.749  1.00 49.23           O  
ATOM   1922  CB  SER A 241      59.445 -55.013  41.415  1.00 49.23           C  
ATOM   1923  OG  SER A 241      58.795 -54.949  42.675  1.00 49.23           O  
ATOM   1926  N   ALA A 242      57.700 -57.434  42.137  1.00 33.58           N  
ATOM   1927  CA  ALA A 242      57.590 -58.668  42.870  1.00 33.58           C  
ATOM   1929  C   ALA A 242      57.140 -59.762  41.953  1.00 33.58           C  
ATOM   1930  O   ALA A 242      57.612 -60.896  42.030  1.00 33.58           O  
ATOM   1928  CB  ALA A 242      56.562 -58.582  44.009  1.00 33.58           C  
ATOM   1931  N   HIS A 243      56.185 -59.432  41.067  1.00 57.51           N  
ATOM   1932  CA  HIS A 243      55.611 -60.359  40.137  1.00 57.51           C  
ATOM   1939  C   HIS A 243      56.670 -60.780  39.160  1.00 57.51           C  
ATOM   1940  O   HIS A 243      56.757 -61.951  38.791  1.00 57.51           O  
ATOM   1935  CB  HIS A 243      54.432 -59.725  39.374  1.00 57.51           C  
ATOM   1934  CG  HIS A 243      53.555 -60.715  38.669  1.00 57.51           C  
ATOM   1937  CD2 HIS A 243      53.846 -61.936  38.145  1.00 57.51           C  
ATOM   1933  ND1 HIS A 243      52.215 -60.512  38.435  1.00 57.51           N  
ATOM   1938  CE1 HIS A 243      51.760 -61.616  37.784  1.00 57.51           C  
ATOM   1936  NE2 HIS A 243      52.714 -62.506  37.586  1.00 57.51           N  
ATOM   1941  N   THR A 244      57.516 -59.827  38.721  1.00 32.08           N  
ATOM   1942  CA  THR A 244      58.538 -60.131  37.758  1.00 32.08           C  
ATOM   1946  C   THR A 244      59.493 -61.121  38.350  1.00 32.08           C  
ATOM   1947  O   THR A 244      59.863 -62.098  37.701  1.00 32.08           O  
ATOM   1943  CB  THR A 244      59.328 -58.920  37.355  1.00 32.08           C  
ATOM   1945  CG2 THR A 244      60.368 -59.340  36.302  1.00 32.08           C  
ATOM   1944  OG1 THR A 244      58.469 -57.927  36.810  1.00 32.08           O  
ATOM   1948  N   ALA A 245      59.910 -60.905  39.611  1.00 28.22           N  
ATOM   1949  CA  ALA A 245      60.840 -61.804  40.233  1.00 28.22           C  
ATOM   1951  C   ALA A 245      60.195 -63.153  40.340  1.00 28.22           C  
ATOM   1952  O   ALA A 245      60.819 -64.180  40.075  1.00 28.22           O  
ATOM   1950  CB  ALA A 245      61.236 -61.360  41.653  1.00 28.22           C  
ATOM   1953  N   HIS A 246      58.901 -63.173  40.714  1.00 56.91           N  
ATOM   1954  CA  HIS A 246      58.144 -64.379  40.913  1.00 56.91           C  
ATOM   1961  C   HIS A 246      58.107 -65.152  39.629  1.00 56.91           C  
ATOM   1962  O   HIS A 246      58.409 -66.345  39.597  1.00 56.91           O  
ATOM   1957  CB  HIS A 246      56.694 -64.036  41.303  1.00 56.91           C  
ATOM   1956  CG  HIS A 246      55.769 -65.201  41.504  1.00 56.91           C  
ATOM   1959  CD2 HIS A 246      54.810 -65.708  40.682  1.00 56.91           C  
ATOM   1955  ND1 HIS A 246      55.725 -65.969  42.647  1.00 56.91           N  
ATOM   1960  CE1 HIS A 246      54.753 -66.894  42.457  1.00 56.91           C  
ATOM   1958  NE2 HIS A 246      54.171 -66.778  41.279  1.00 56.91           N  
ATOM   1963  N   LEU A 247      57.757 -64.471  38.526  1.00162.87           N  
ATOM   1964  CA  LEU A 247      57.622 -65.117  37.253  1.00162.87           C  
ATOM   1969  C   LEU A 247      58.924 -65.713  36.817  1.00162.87           C  
ATOM   1970  O   LEU A 247      58.968 -66.873  36.409  1.00162.87           O  
ATOM   1965  CB  LEU A 247      57.169 -64.152  36.139  1.00162.87           C  
ATOM   1966  CG  LEU A 247      55.687 -63.758  36.206  1.00162.87           C  
ATOM   1967  CD1 LEU A 247      55.316 -62.772  35.097  1.00162.87           C  
ATOM   1968  CD2 LEU A 247      54.808 -65.009  36.128  1.00162.87           C  
ATOM   1971  N   VAL A 248      60.026 -64.945  36.895  1.00110.39           N  
ATOM   1972  CA  VAL A 248      61.290 -65.455  36.432  1.00110.39           C  
ATOM   1976  C   VAL A 248      61.700 -66.635  37.260  1.00110.39           C  
ATOM   1977  O   VAL A 248      62.130 -67.659  36.731  1.00110.39           O  
ATOM   1973  CB  VAL A 248      62.397 -64.441  36.463  1.00110.39           C  
ATOM   1974  CG1 VAL A 248      62.088 -63.384  35.395  1.00110.39           C  
ATOM   1975  CG2 VAL A 248      62.518 -63.853  37.882  1.00110.39           C  
ATOM   1978  N   ALA A 249      61.530 -66.528  38.586  1.00 49.39           N  
ATOM   1979  CA  ALA A 249      61.907 -67.557  39.514  1.00 49.39           C  
ATOM   1981  C   ALA A 249      61.136 -68.805  39.199  1.00 49.39           C  
ATOM   1982  O   ALA A 249      61.612 -69.919  39.410  1.00 49.39           O  
ATOM   1980  CB  ALA A 249      61.597 -67.179  40.972  1.00 49.39           C  
ATOM   1983  N   SER A 250      59.902 -68.642  38.696  1.00104.55           N  
ATOM   1984  CA  SER A 250      59.013 -69.731  38.415  1.00104.55           C  
ATOM   1987  C   SER A 250      59.669 -70.684  37.448  1.00104.55           C  
ATOM   1988  O   SER A 250      59.430 -71.890  37.476  1.00104.55           O  
ATOM   1985  CB  SER A 250      57.726 -69.182  37.792  1.00104.55           C  
ATOM   1986  OG  SER A 250      56.725 -70.177  37.798  1.00104.55           O  
ATOM   1989  N   ALA A 251      60.520 -70.135  36.564  1.00 74.86           N  
ATOM   1990  CA  ALA A 251      61.320 -70.780  35.553  1.00 74.86           C  
ATOM   1992  C   ALA A 251      62.379 -71.625  36.206  1.00 74.86           C  
ATOM   1993  O   ALA A 251      62.964 -72.500  35.571  1.00 74.86           O  
ATOM   1991  CB  ALA A 251      62.016 -69.769  34.626  1.00 74.86           C  
ATOM   1994  N   LEU A 252      62.662 -71.374  37.500  1.00 92.64           N  
ATOM   1995  CA  LEU A 252      63.743 -71.977  38.234  1.00 92.64           C  
ATOM   2000  C   LEU A 252      65.013 -71.223  38.001  1.00 92.64           C  
ATOM   2001  O   LEU A 252      66.103 -71.698  38.324  1.00 92.64           O  
ATOM   1996  CB  LEU A 252      63.960 -73.471  37.936  1.00 92.64           C  
ATOM   1997  CG  LEU A 252      62.818 -74.362  38.461  1.00 92.64           C  
ATOM   1998  CD1 LEU A 252      63.160 -75.854  38.312  1.00 92.64           C  
ATOM   1999  CD2 LEU A 252      62.424 -73.981  39.899  1.00 92.64           C  
ATOM   2002  N   SER A 253      64.895 -70.004  37.441  1.00 84.12           N  
ATOM   2003  CA  SER A 253      66.040 -69.146  37.365  1.00 84.12           C  
ATOM   2006  C   SER A 253      66.317 -68.744  38.783  1.00 84.12           C  
ATOM   2007  O   SER A 253      65.399 -68.649  39.597  1.00 84.12           O  
ATOM   2004  CB  SER A 253      65.814 -67.868  36.532  1.00 84.12           C  
ATOM   2005  OG  SER A 253      64.793 -67.074  37.118  1.00 84.12           O  
ATOM   2008  N   ASP A 254      67.599 -68.497  39.113  1.00 95.97           N  
ATOM   2009  CA  ASP A 254      67.973 -68.196  40.467  1.00 95.97           C  
ATOM   2014  C   ASP A 254      67.558 -66.802  40.837  1.00 95.97           C  
ATOM   2015  O   ASP A 254      67.073 -66.029  40.014  1.00 95.97           O  
ATOM   2010  CB  ASP A 254      69.480 -68.359  40.756  1.00 95.97           C  
ATOM   2011  CG  ASP A 254      70.291 -67.371  39.923  1.00 95.97           C  
ATOM   2012  OD1 ASP A 254      70.447 -67.599  38.695  1.00 95.97           O  
ATOM   2013  OD2 ASP A 254      70.783 -66.376  40.520  1.00 95.97           O1-
ATOM   2016  N   ALA A 255      67.748 -66.466  42.131  1.00 59.14           N  
ATOM   2017  CA  ALA A 255      67.362 -65.222  42.742  1.00 59.14           C  
ATOM   2019  C   ALA A 255      68.080 -64.079  42.096  1.00 59.14           C  
ATOM   2020  O   ALA A 255      67.542 -62.976  42.036  1.00 59.14           O  
ATOM   2018  CB  ALA A 255      67.691 -65.175  44.244  1.00 59.14           C  
ATOM   2021  N   TYR A 256      69.338 -64.279  41.661  1.00 76.71           N  
ATOM   2022  CA  TYR A 256      70.062 -63.191  41.066  1.00 76.71           C  
ATOM   2031  C   TYR A 256      69.388 -62.792  39.792  1.00 76.71           C  
ATOM   2032  O   TYR A 256      69.119 -61.613  39.565  1.00 76.71           O  
ATOM   2023  CB  TYR A 256      71.532 -63.539  40.761  1.00 76.71           C  
ATOM   2024  CG  TYR A 256      72.184 -63.815  42.078  1.00 76.71           C  
ATOM   2025  CD1 TYR A 256      72.471 -62.783  42.946  1.00 76.71           C  
ATOM   2026  CD2 TYR A 256      72.515 -65.100  42.440  1.00 76.71           C  
ATOM   2027  CE1 TYR A 256      73.067 -63.037  44.157  1.00 76.71           C  
ATOM   2028  CE2 TYR A 256      73.113 -65.359  43.650  1.00 76.71           C  
ATOM   2029  CZ  TYR A 256      73.388 -64.328  44.511  1.00 76.71           C  
ATOM   2030  OH  TYR A 256      74.000 -64.594  45.755  1.00 76.71           O  
ATOM   2033  N   TYR A 257      69.062 -63.773  38.930  1.00 68.91           N  
ATOM   2034  CA  TYR A 257      68.404 -63.434  37.702  1.00 68.91           C  
ATOM   2043  C   TYR A 257      67.071 -62.837  38.009  1.00 68.91           C  
ATOM   2044  O   TYR A 257      66.677 -61.833  37.418  1.00 68.91           O  
ATOM   2035  CB  TYR A 257      68.154 -64.627  36.762  1.00 68.91           C  
ATOM   2036  CG  TYR A 257      69.410 -64.968  36.035  1.00 68.91           C  
ATOM   2037  CD1 TYR A 257      69.848 -64.167  35.005  1.00 68.91           C  
ATOM   2038  CD2 TYR A 257      70.137 -66.091  36.351  1.00 68.91           C  
ATOM   2039  CE1 TYR A 257      70.995 -64.466  34.307  1.00 68.91           C  
ATOM   2040  CE2 TYR A 257      71.287 -66.395  35.659  1.00 68.91           C  
ATOM   2041  CZ  TYR A 257      71.721 -65.586  34.637  1.00 68.91           C  
ATOM   2042  OH  TYR A 257      72.899 -65.905  33.930  1.00 68.91           O  
ATOM   2045  N   ALA A 258      66.334 -63.444  38.952  1.00 36.91           N  
ATOM   2046  CA  ALA A 258      64.998 -63.007  39.236  1.00 36.91           C  
ATOM   2048  C   ALA A 258      64.982 -61.613  39.781  1.00 36.91           C  
ATOM   2049  O   ALA A 258      64.136 -60.808  39.392  1.00 36.91           O  
ATOM   2047  CB  ALA A 258      64.284 -63.915  40.247  1.00 36.91           C  
ATOM   2050  N   TYR A 259      65.898 -61.289  40.715  1.00 82.03           N  
ATOM   2051  CA  TYR A 259      65.867 -59.982  41.305  1.00 82.03           C  
ATOM   2060  C   TYR A 259      66.299 -58.957  40.299  1.00 82.03           C  
ATOM   2061  O   TYR A 259      65.747 -57.860  40.245  1.00 82.03           O  
ATOM   2052  CB  TYR A 259      66.738 -59.811  42.558  1.00 82.03           C  
ATOM   2053  CG  TYR A 259      66.075 -58.651  43.205  1.00 82.03           C  
ATOM   2054  CD1 TYR A 259      64.880 -58.870  43.844  1.00 82.03           C  
ATOM   2055  CD2 TYR A 259      66.601 -57.379  43.176  1.00 82.03           C  
ATOM   2056  CE1 TYR A 259      64.203 -57.845  44.453  1.00 82.03           C  
ATOM   2057  CE2 TYR A 259      65.926 -56.346  43.788  1.00 82.03           C  
ATOM   2058  CZ  TYR A 259      64.728 -56.581  44.423  1.00 82.03           C  
ATOM   2059  OH  TYR A 259      64.029 -55.528  45.049  1.00 82.03           O  
ATOM   2062  N   SER A 260      67.318 -59.277  39.478  1.00 33.26           N  
ATOM   2063  CA  SER A 260      67.785 -58.322  38.515  1.00 33.26           C  
ATOM   2066  C   SER A 260      66.622 -57.957  37.644  1.00 33.26           C  
ATOM   2067  O   SER A 260      66.384 -56.783  37.364  1.00 33.26           O  
ATOM   2064  CB  SER A 260      68.886 -58.882  37.599  1.00 33.26           C  
ATOM   2065  OG  SER A 260      69.298 -57.893  36.667  1.00 33.26           O  
ATOM   2068  N   ALA A 261      65.841 -58.964  37.217  1.00 31.55           N  
ATOM   2069  CA  ALA A 261      64.723 -58.724  36.352  1.00 31.55           C  
ATOM   2071  C   ALA A 261      63.738 -57.834  37.053  1.00 31.55           C  
ATOM   2072  O   ALA A 261      63.135 -56.960  36.434  1.00 31.55           O  
ATOM   2070  CB  ALA A 261      63.982 -60.011  35.949  1.00 31.55           C  
ATOM   2073  N   ALA A 262      63.551 -58.032  38.370  1.00 31.61           N  
ATOM   2074  CA  ALA A 262      62.595 -57.266  39.118  1.00 31.61           C  
ATOM   2076  C   ALA A 262      62.978 -55.814  39.079  1.00 31.61           C  
ATOM   2077  O   ALA A 262      62.120 -54.942  38.962  1.00 31.61           O  
ATOM   2075  CB  ALA A 262      62.514 -57.685  40.598  1.00 31.61           C  
ATOM   2078  N   MET A 263      64.286 -55.518  39.170  1.00 50.86           N  
ATOM   2079  CA  MET A 263      64.769 -54.166  39.178  1.00 50.86           C  
ATOM   2084  C   MET A 263      64.450 -53.516  37.870  1.00 50.86           C  
ATOM   2085  O   MET A 263      64.202 -52.313  37.810  1.00 50.86           O  
ATOM   2080  CB  MET A 263      66.287 -54.078  39.407  1.00 50.86           C  
ATOM   2081  CG  MET A 263      66.694 -54.536  40.811  1.00 50.86           C  
ATOM   2082  SD  MET A 263      65.967 -53.553  42.156  1.00 50.86           S  
ATOM   2083  CE  MET A 263      64.303 -54.279  42.081  1.00 50.86           C  
ATOM   2086  N   CYS A 264      64.476 -54.296  36.776  1.00 33.09           N  
ATOM   2087  CA  CYS A 264      64.171 -53.751  35.485  1.00 33.09           C  
ATOM   2090  C   CYS A 264      62.768 -53.212  35.512  1.00 33.09           C  
ATOM   2091  O   CYS A 264      62.504 -52.150  34.948  1.00 33.09           O  
ATOM   2088  CB  CYS A 264      64.241 -54.803  34.365  1.00 33.09           C  
ATOM   2089  SG  CYS A 264      65.920 -55.458  34.116  1.00 33.09           S  
ATOM   2092  N   GLY A 265      61.818 -53.949  36.128  1.00 29.53           N  
ATOM   2093  CA  GLY A 265      60.444 -53.522  36.206  1.00 29.53           C  
ATOM   2094  C   GLY A 265      60.316 -52.324  37.101  1.00 29.53           C  
ATOM   2095  O   GLY A 265      59.602 -51.375  36.787  1.00 29.53           O  
ATOM   2096  N   LEU A 266      61.032 -52.346  38.243  1.00 67.70           N  
ATOM   2097  CA  LEU A 266      60.962 -51.338  39.264  1.00 67.70           C  
ATOM   2102  C   LEU A 266      61.391 -50.030  38.670  1.00 67.70           C  
ATOM   2103  O   LEU A 266      60.928 -48.967  39.071  1.00 67.70           O  
ATOM   2098  CB  LEU A 266      61.900 -51.640  40.446  1.00 67.70           C  
ATOM   2099  CG  LEU A 266      61.806 -50.634  41.608  1.00 67.70           C  
ATOM   2100  CD1 LEU A 266      60.478 -50.773  42.366  1.00 67.70           C  
ATOM   2101  CD2 LEU A 266      63.039 -50.715  42.524  1.00 67.70           C  
ATOM   2104  N   ALA A 267      62.311 -50.083  37.699  1.00 52.00           N  
ATOM   2105  CA  ALA A 267      62.848 -48.926  37.042  1.00 52.00           C  
ATOM   2107  C   ALA A 267      61.759 -48.186  36.322  1.00 52.00           C  
ATOM   2108  O   ALA A 267      61.862 -46.977  36.120  1.00 52.00           O  
ATOM   2106  CB  ALA A 267      63.920 -49.269  35.995  1.00 52.00           C  
ATOM   2109  N   GLY A 268      60.705 -48.890  35.870  1.00 35.02           N  
ATOM   2110  CA  GLY A 268      59.694 -48.261  35.058  1.00 35.02           C  
ATOM   2111  C   GLY A 268      59.104 -47.079  35.767  1.00 35.02           C  
ATOM   2112  O   GLY A 268      58.985 -47.038  36.990  1.00 35.02           O  
ATOM   2113  N   PRO A 269      58.729 -46.106  34.978  1.00 66.28           N  
ATOM   2114  CA  PRO A 269      58.165 -44.893  35.504  1.00 66.28           C  
ATOM   2118  C   PRO A 269      56.875 -45.132  36.212  1.00 66.28           C  
ATOM   2119  O   PRO A 269      56.553 -44.387  37.135  1.00 66.28           O  
ATOM   2116  CB  PRO A 269      58.063 -43.939  34.316  1.00 66.28           C  
ATOM   2117  CG  PRO A 269      59.193 -44.405  33.378  1.00 66.28           C  
ATOM   2115  CD  PRO A 269      59.343 -45.907  33.676  1.00 66.28           C  
ATOM   2120  N   LEU A 270      56.092 -46.130  35.780  1.00 74.05           N  
ATOM   2121  CA  LEU A 270      54.846 -46.361  36.439  1.00 74.05           C  
ATOM   2126  C   LEU A 270      55.085 -46.922  37.814  1.00 74.05           C  
ATOM   2127  O   LEU A 270      54.323 -46.643  38.737  1.00 74.05           O  
ATOM   2122  CB  LEU A 270      53.921 -47.298  35.648  1.00 74.05           C  
ATOM   2123  CG  LEU A 270      53.556 -46.688  34.283  1.00 74.05           C  
ATOM   2124  CD1 LEU A 270      52.486 -47.514  33.552  1.00 74.05           C  
ATOM   2125  CD2 LEU A 270      53.187 -45.202  34.425  1.00 74.05           C  
ATOM   2128  N   HIS A 271      56.058 -47.842  37.967  1.00113.45           N  
ATOM   2129  CA  HIS A 271      56.303 -48.423  39.265  1.00113.45           C  
ATOM   2136  C   HIS A 271      57.226 -47.682  40.212  1.00113.45           C  
ATOM   2137  O   HIS A 271      56.883 -47.450  41.366  1.00113.45           O  
ATOM   2132  CB  HIS A 271      56.871 -49.847  39.171  1.00113.45           C  
ATOM   2131  CG  HIS A 271      56.921 -50.550  40.501  1.00113.45           C  
ATOM   2134  CD2 HIS A 271      56.327 -50.237  41.683  1.00113.45           C  
ATOM   2130  ND1 HIS A 271      57.604 -51.725  40.721  1.00113.45           N  
ATOM   2135  CE1 HIS A 271      57.392 -52.063  42.017  1.00113.45           C  
ATOM   2133  NE2 HIS A 271      56.625 -51.192  42.643  1.00113.45           N  
ATOM   2138  N   GLY A 272      58.467 -47.390  39.754  1.00 95.07           N  
ATOM   2139  CA  GLY A 272      59.591 -46.897  40.526  1.00 95.07           C  
ATOM   2140  C   GLY A 272      59.669 -45.439  40.899  1.00 95.07           C  
ATOM   2141  O   GLY A 272      60.286 -45.118  41.911  1.00 95.07           O  
ATOM   2142  N   LEU A 273      59.193 -44.537  40.017  1.00169.98           N  
ATOM   2143  CA  LEU A 273      59.331 -43.097  40.043  1.00169.98           C  
ATOM   2148  C   LEU A 273      58.509 -42.238  40.968  1.00169.98           C  
ATOM   2149  O   LEU A 273      58.894 -41.092  41.185  1.00169.98           O  
ATOM   2144  CB  LEU A 273      59.255 -42.419  38.668  1.00169.98           C  
ATOM   2145  CG  LEU A 273      60.608 -42.418  37.937  1.00169.98           C  
ATOM   2146  CD1 LEU A 273      61.073 -43.838  37.582  1.00169.98           C  
ATOM   2147  CD2 LEU A 273      60.589 -41.445  36.750  1.00169.98           C  
ATOM   2150  N   ALA A 274      57.366 -42.681  41.509  1.00 66.72           N  
ATOM   2151  CA  ALA A 274      56.446 -41.774  42.154  1.00 66.72           C  
ATOM   2153  C   ALA A 274      57.070 -40.975  43.268  1.00 66.72           C  
ATOM   2154  O   ALA A 274      56.705 -39.815  43.462  1.00 66.72           O  
ATOM   2152  CB  ALA A 274      55.225 -42.502  42.744  1.00 66.72           C  
ATOM   2155  N   ASN A 275      57.998 -41.560  44.048  1.00 59.63           N  
ATOM   2156  CA  ASN A 275      58.591 -40.866  45.155  1.00 59.63           C  
ATOM   2161  C   ASN A 275      59.208 -39.601  44.646  1.00 59.63           C  
ATOM   2162  O   ASN A 275      58.918 -38.513  45.140  1.00 59.63           O  
ATOM   2157  CB  ASN A 275      59.706 -41.722  45.795  1.00 59.63           C  
ATOM   2158  CG  ASN A 275      60.323 -41.037  47.010  1.00 59.63           C  
ATOM   2160  ND2 ASN A 275      60.941 -41.854  47.903  1.00 59.63           N  
ATOM   2159  OD1 ASN A 275      60.277 -39.816  47.158  1.00 59.63           O  
ATOM   2163  N   GLN A 276      60.070 -39.721  43.623  1.00 96.82           N  
ATOM   2164  CA  GLN A 276      60.753 -38.599  43.051  1.00 96.82           C  
ATOM   2170  C   GLN A 276      59.808 -37.707  42.305  1.00 96.82           C  
ATOM   2171  O   GLN A 276      59.947 -36.487  42.354  1.00 96.82           O  
ATOM   2165  CB  GLN A 276      61.920 -39.020  42.136  1.00 96.82           C  
ATOM   2166  CG  GLN A 276      61.532 -39.970  41.004  1.00 96.82           C  
ATOM   2167  CD  GLN A 276      61.757 -41.396  41.501  1.00 96.82           C  
ATOM   2169  NE2 GLN A 276      62.512 -42.200  40.706  1.00 96.82           N  
ATOM   2168  OE1 GLN A 276      61.289 -41.787  42.569  1.00 96.82           O  
ATOM   2172  N   GLU A 277      58.817 -38.282  41.598  1.00 47.56           N  
ATOM   2173  CA  GLU A 277      57.911 -37.496  40.802  1.00 47.56           C  
ATOM   2179  C   GLU A 277      57.144 -36.559  41.691  1.00 47.56           C  
ATOM   2180  O   GLU A 277      56.965 -35.390  41.353  1.00 47.56           O  
ATOM   2174  CB  GLU A 277      56.899 -38.376  40.045  1.00 47.56           C  
ATOM   2175  CG  GLU A 277      57.549 -39.220  38.944  1.00 47.56           C  
ATOM   2176  CD  GLU A 277      56.479 -40.067  38.271  1.00 47.56           C  
ATOM   2177  OE1 GLU A 277      56.048 -41.082  38.884  1.00 47.56           O  
ATOM   2178  OE2 GLU A 277      56.078 -39.712  37.132  1.00 47.56           O1-
ATOM   2181  N   VAL A 278      56.660 -37.042  42.851  1.00 40.28           N  
ATOM   2182  CA  VAL A 278      55.910 -36.200  43.743  1.00 40.28           C  
ATOM   2186  C   VAL A 278      56.790 -35.139  44.335  1.00 40.28           C  
ATOM   2187  O   VAL A 278      56.390 -33.982  44.451  1.00 40.28           O  
ATOM   2183  CB  VAL A 278      55.271 -36.943  44.876  1.00 40.28           C  
ATOM   2184  CG1 VAL A 278      54.638 -35.916  45.830  1.00 40.28           C  
ATOM   2185  CG2 VAL A 278      54.252 -37.939  44.293  1.00 40.28           C  
ATOM   2188  N   LEU A 279      58.020 -35.512  44.728  1.00 54.21           N  
ATOM   2189  CA  LEU A 279      58.905 -34.590  45.377  1.00 54.21           C  
ATOM   2194  C   LEU A 279      59.208 -33.460  44.449  1.00 54.21           C  
ATOM   2195  O   LEU A 279      59.159 -32.296  44.842  1.00 54.21           O  
ATOM   2190  CB  LEU A 279      60.226 -35.262  45.776  1.00 54.21           C  
ATOM   2191  CG  LEU A 279      61.226 -34.334  46.478  1.00 54.21           C  
ATOM   2192  CD1 LEU A 279      60.653 -33.751  47.776  1.00 54.21           C  
ATOM   2193  CD2 LEU A 279      62.562 -35.065  46.697  1.00 54.21           C  
ATOM   2196  N   LYS A 280      59.507 -33.778  43.181  1.00 42.89           N  
ATOM   2197  CA  LYS A 280      59.853 -32.760  42.236  1.00 42.89           C  
ATOM   2203  C   LYS A 280      58.684 -31.854  42.054  1.00 42.89           C  
ATOM   2204  O   LYS A 280      58.840 -30.635  41.995  1.00 42.89           O  
ATOM   2198  CB  LYS A 280      60.264 -33.342  40.876  1.00 42.89           C  
ATOM   2199  CG  LYS A 280      61.571 -34.135  40.985  1.00 42.89           C  
ATOM   2200  CD  LYS A 280      61.869 -35.037  39.790  1.00 42.89           C  
ATOM   2201  CE  LYS A 280      63.126 -35.890  39.980  1.00 42.89           C  
ATOM   2202  NZ  LYS A 280      63.333 -36.758  38.800  1.00 42.89           N1+
ATOM   2205  N   TRP A 281      57.471 -32.424  41.990  1.00 76.57           N  
ATOM   2206  CA  TRP A 281      56.305 -31.622  41.777  1.00 76.57           C  
ATOM   2217  C   TRP A 281      56.123 -30.687  42.932  1.00 76.57           C  
ATOM   2218  O   TRP A 281      55.777 -29.522  42.741  1.00 76.57           O  
ATOM   2207  CB  TRP A 281      55.022 -32.456  41.604  1.00 76.57           C  
ATOM   2208  CG  TRP A 281      53.760 -31.634  41.513  1.00 76.57           C  
ATOM   2210  CD1 TRP A 281      53.343 -30.770  40.543  1.00 76.57           C  
ATOM   2209  CD2 TRP A 281      52.722 -31.668  42.504  1.00 76.57           C  
ATOM   2212  CE2 TRP A 281      51.717 -30.806  42.072  1.00 76.57           C  
ATOM   2213  CE3 TRP A 281      52.617 -32.368  43.672  1.00 76.57           C  
ATOM   2211  NE1 TRP A 281      52.108 -30.257  40.869  1.00 76.57           N  
ATOM   2214  CZ2 TRP A 281      50.582 -30.626  42.812  1.00 76.57           C  
ATOM   2215  CZ3 TRP A 281      51.473 -32.184  44.417  1.00 76.57           C  
ATOM   2216  CH2 TRP A 281      50.483 -31.329  43.993  1.00 76.57           C  
ATOM   2219  N   ILE A 282      56.354 -31.172  44.167  1.00 56.94           N  
ATOM   2220  CA  ILE A 282      56.155 -30.355  45.332  1.00 56.94           C  
ATOM   2225  C   ILE A 282      57.098 -29.183  45.289  1.00 56.94           C  
ATOM   2226  O   ILE A 282      56.692 -28.048  45.538  1.00 56.94           O  
ATOM   2221  CB  ILE A 282      56.429 -31.113  46.603  1.00 56.94           C  
ATOM   2222  CG1 ILE A 282      55.466 -32.305  46.722  1.00 56.94           C  
ATOM   2223  CG2 ILE A 282      56.343 -30.128  47.781  1.00 56.94           C  
ATOM   2224  CD1 ILE A 282      55.848 -33.298  47.821  1.00 56.94           C  
ATOM   2227  N   GLN A 283      58.382 -29.435  44.959  1.00 72.69           N  
ATOM   2228  CA  GLN A 283      59.390 -28.409  44.957  1.00 72.69           C  
ATOM   2234  C   GLN A 283      59.112 -27.405  43.888  1.00 72.69           C  
ATOM   2235  O   GLN A 283      59.259 -26.202  44.100  1.00 72.69           O  
ATOM   2229  CB  GLN A 283      60.792 -28.999  44.720  1.00 72.69           C  
ATOM   2230  CG  GLN A 283      61.206 -29.988  45.815  1.00 72.69           C  
ATOM   2231  CD  GLN A 283      62.579 -30.553  45.482  1.00 72.69           C  
ATOM   2233  NE2 GLN A 283      63.147 -31.358  46.419  1.00 72.69           N  
ATOM   2232  OE1 GLN A 283      63.134 -30.293  44.416  1.00 72.69           O  
ATOM   2236  N   GLU A 284      58.706 -27.884  42.703  1.00 65.94           N  
ATOM   2237  CA  GLU A 284      58.466 -27.053  41.564  1.00 65.94           C  
ATOM   2243  C   GLU A 284      57.305 -26.163  41.846  1.00 65.94           C  
ATOM   2244  O   GLU A 284      57.336 -24.978  41.514  1.00 65.94           O  
ATOM   2238  CB  GLU A 284      58.219 -27.914  40.320  1.00 65.94           C  
ATOM   2239  CG  GLU A 284      59.527 -28.599  39.912  1.00 65.94           C  
ATOM   2240  CD  GLU A 284      59.234 -29.877  39.149  1.00 65.94           C  
ATOM   2241  OE1 GLU A 284      58.045 -30.104  38.804  1.00 65.94           O  
ATOM   2242  OE2 GLU A 284      60.199 -30.652  38.916  1.00 65.94           O1-
ATOM   2245  N   THR A 285      56.246 -26.710  42.473  1.00141.30           N  
ATOM   2246  CA  THR A 285      55.115 -25.902  42.786  1.00141.30           C  
ATOM   2250  C   THR A 285      55.497 -24.878  43.800  1.00141.30           C  
ATOM   2251  O   THR A 285      55.127 -23.711  43.678  1.00141.30           O  
ATOM   2247  CB  THR A 285      53.917 -26.663  43.305  1.00141.30           C  
ATOM   2249  CG2 THR A 285      53.270 -27.472  42.173  1.00141.30           C  
ATOM   2248  OG1 THR A 285      54.285 -27.505  44.386  1.00141.30           O  
ATOM   2252  N   ILE A 286      56.279 -25.271  44.822  1.00 70.09           N  
ATOM   2253  CA  ILE A 286      56.559 -24.338  45.866  1.00 70.09           C  
ATOM   2258  C   ILE A 286      57.280 -23.151  45.312  1.00 70.09           C  
ATOM   2259  O   ILE A 286      56.912 -22.017  45.611  1.00 70.09           O  
ATOM   2254  CB  ILE A 286      57.411 -24.903  46.972  1.00 70.09           C  
ATOM   2255  CG1 ILE A 286      56.686 -26.046  47.700  1.00 70.09           C  
ATOM   2256  CG2 ILE A 286      57.798 -23.742  47.903  1.00 70.09           C  
ATOM   2257  CD1 ILE A 286      57.573 -26.774  48.713  1.00 70.09           C  
ATOM   2260  N   ASP A 287      58.334 -23.369  44.502  1.00 74.70           N  
ATOM   2261  CA  ASP A 287      59.089 -22.246  44.025  1.00 74.70           C  
ATOM   2266  C   ASP A 287      58.348 -21.411  43.021  1.00 74.70           C  
ATOM   2267  O   ASP A 287      58.205 -20.204  43.201  1.00 74.70           O  
ATOM   2262  CB  ASP A 287      60.430 -22.630  43.383  1.00 74.70           C  
ATOM   2263  CG  ASP A 287      61.219 -21.340  43.186  1.00 74.70           C  
ATOM   2264  OD1 ASP A 287      60.758 -20.275  43.680  1.00 74.70           O  
ATOM   2265  OD2 ASP A 287      62.295 -21.403  42.534  1.00 74.70           O1-
ATOM   2268  N   LYS A 288      57.891 -22.024  41.910  1.00115.50           N  
ATOM   2269  CA  LYS A 288      57.276 -21.246  40.870  1.00115.50           C  
ATOM   2275  C   LYS A 288      55.882 -20.810  41.187  1.00115.50           C  
ATOM   2276  O   LYS A 288      55.555 -19.627  41.099  1.00115.50           O  
ATOM   2270  CB  LYS A 288      57.245 -21.956  39.505  1.00115.50           C  
ATOM   2271  CG  LYS A 288      58.625 -22.054  38.848  1.00115.50           C  
ATOM   2272  CD  LYS A 288      58.636 -22.835  37.534  1.00115.50           C  
ATOM   2273  CE  LYS A 288      58.566 -24.354  37.703  1.00115.50           C  
ATOM   2274  NZ  LYS A 288      57.156 -24.803  37.712  1.00115.50           N1+
ATOM   2277  N   LYS A 289      55.024 -21.774  41.566  1.00156.80           N  
ATOM   2278  CA  LYS A 289      53.622 -21.547  41.768  1.00156.80           C  
ATOM   2284  C   LYS A 289      53.305 -20.723  42.975  1.00156.80           C  
ATOM   2285  O   LYS A 289      52.431 -19.858  42.904  1.00156.80           O  
ATOM   2279  CB  LYS A 289      52.825 -22.852  41.921  1.00156.80           C  
ATOM   2280  CG  LYS A 289      52.831 -23.736  40.670  1.00156.80           C  
ATOM   2281  CD  LYS A 289      52.210 -23.088  39.428  1.00156.80           C  
ATOM   2282  CE  LYS A 289      50.677 -23.062  39.433  1.00156.80           C  
ATOM   2283  NZ  LYS A 289      50.166 -22.508  38.160  1.00156.80           N1+
ATOM   2286  N   LEU A 290      53.962 -20.958  44.128  1.00164.58           N  
ATOM   2287  CA  LEU A 290      53.460 -20.239  45.266  1.00164.58           C  
ATOM   2292  C   LEU A 290      54.565 -19.718  46.128  1.00164.58           C  
ATOM   2293  O   LEU A 290      55.023 -20.428  47.018  1.00164.58           O  
ATOM   2288  CB  LEU A 290      52.626 -21.155  46.181  1.00164.58           C  
ATOM   2289  CG  LEU A 290      51.450 -21.846  45.467  1.00164.58           C  
ATOM   2290  CD1 LEU A 290      50.657 -22.743  46.431  1.00164.58           C  
ATOM   2291  CD2 LEU A 290      50.566 -20.829  44.732  1.00164.58           C  
ATOM   2294  N   GLY A 291      55.065 -18.493  45.864  1.00205.65           N  
ATOM   2295  CA  GLY A 291      55.979 -17.836  46.763  1.00205.65           C  
ATOM   2296  C   GLY A 291      57.241 -18.630  46.808  1.00205.65           C  
ATOM   2297  O   GLY A 291      58.093 -18.562  45.927  1.00205.65           O  
ATOM   2298  N   GLY A 292      57.321 -19.495  47.838  1.00301.70           N  
ATOM   2299  CA  GLY A 292      58.418 -20.402  47.946  1.00301.70           C  
ATOM   2300  C   GLY A 292      58.900 -20.539  49.342  1.00301.70           C  
ATOM   2301  O   GLY A 292      58.528 -21.526  49.973  1.00301.70           O  
ATOM   2302  N   LYS A 293      59.672 -19.554  49.856  1.00315.53           N  
ATOM   2303  CA  LYS A 293      60.311 -19.589  51.153  1.00315.53           C  
ATOM   2309  C   LYS A 293      61.743 -20.005  50.971  1.00315.53           C  
ATOM   2310  O   LYS A 293      62.088 -20.666  49.991  1.00315.53           O  
ATOM   2304  CB  LYS A 293      59.651 -20.495  52.222  1.00315.53           C  
ATOM   2305  CG  LYS A 293      60.574 -20.823  53.394  1.00315.53           C  
ATOM   2306  CD  LYS A 293      59.886 -21.280  54.676  1.00315.53           C  
ATOM   2307  CE  LYS A 293      59.604 -20.111  55.619  1.00315.53           C  
ATOM   2308  NZ  LYS A 293      60.733 -19.151  55.578  1.00315.53           N1+
ATOM   2311  N   VAL A 294      62.625 -19.597  51.908  1.00116.37           N  
ATOM   2312  CA  VAL A 294      64.012 -19.955  51.836  1.00116.37           C  
ATOM   2316  C   VAL A 294      64.290 -20.812  53.026  1.00116.37           C  
ATOM   2317  O   VAL A 294      63.560 -20.783  54.015  1.00116.37           O  
ATOM   2313  CB  VAL A 294      64.948 -18.778  51.897  1.00116.37           C  
ATOM   2314  CG1 VAL A 294      64.914 -18.190  53.317  1.00116.37           C  
ATOM   2315  CG2 VAL A 294      66.348 -19.215  51.434  1.00116.37           C  
ATOM   2318  N   PRO A 295      65.310 -21.612  52.919  1.00223.07           N  
ATOM   2319  CA  PRO A 295      65.674 -22.480  54.005  1.00223.07           C  
ATOM   2323  C   PRO A 295      66.143 -21.708  55.193  1.00223.07           C  
ATOM   2324  O   PRO A 295      66.066 -22.221  56.310  1.00223.07           O  
ATOM   2321  CB  PRO A 295      66.712 -23.439  53.424  1.00223.07           C  
ATOM   2322  CG  PRO A 295      66.340 -23.522  51.933  1.00223.07           C  
ATOM   2320  CD  PRO A 295      65.686 -22.162  51.628  1.00223.07           C  
ATOM   2325  N   THR A 296      66.658 -20.484  54.980  1.00224.20           N  
ATOM   2326  CA  THR A 296      67.118 -19.683  56.073  1.00224.20           C  
ATOM   2330  C   THR A 296      66.033 -18.696  56.358  1.00224.20           C  
ATOM   2331  O   THR A 296      64.883 -18.907  55.971  1.00224.20           O  
ATOM   2327  CB  THR A 296      68.409 -18.971  55.767  1.00224.20           C  
ATOM   2329  CG2 THR A 296      68.174 -17.986  54.612  1.00224.20           C  
ATOM   2328  OG1 THR A 296      68.909 -18.302  56.914  1.00224.20           O  
ATOM   2332  N   LYS A 297      66.355 -17.602  57.072  1.00219.02           N  
ATOM   2333  CA  LYS A 297      65.334 -16.649  57.371  1.00219.02           C  
ATOM   2339  C   LYS A 297      65.434 -15.585  56.324  1.00219.02           C  
ATOM   2340  O   LYS A 297      66.332 -14.744  56.344  1.00219.02           O  
ATOM   2334  CB  LYS A 297      65.514 -16.043  58.779  1.00219.02           C  
ATOM   2335  CG  LYS A 297      64.216 -15.513  59.391  1.00219.02           C  
ATOM   2336  CD  LYS A 297      64.240 -15.460  60.922  1.00219.02           C  
ATOM   2337  CE  LYS A 297      64.033 -16.828  61.586  1.00219.02           C  
ATOM   2338  NZ  LYS A 297      65.339 -17.472  61.854  1.00219.02           N1+
ATOM   2341  N   GLU A 298      64.500 -15.610  55.356  1.00228.14           N  
ATOM   2342  CA  GLU A 298      64.543 -14.673  54.275  1.00228.14           C  
ATOM   2348  C   GLU A 298      63.139 -14.489  53.823  1.00228.14           C  
ATOM   2349  O   GLU A 298      62.341 -13.797  54.455  1.00228.14           O  
ATOM   2343  CB  GLU A 298      65.361 -15.174  53.071  1.00228.14           C  
ATOM   2344  CG  GLU A 298      65.478 -14.193  51.898  1.00228.14           C  
ATOM   2345  CD  GLU A 298      66.550 -14.755  50.971  1.00228.14           C  
ATOM   2346  OE1 GLU A 298      66.536 -15.995  50.744  1.00228.14           O  
ATOM   2347  OE2 GLU A 298      67.408 -13.965  50.497  1.00228.14           O1-
ATOM   2350  N   GLU A 299      62.816 -15.117  52.682  1.00210.29           N  
ATOM   2351  CA  GLU A 299      61.512 -15.016  52.121  1.00210.29           C  
ATOM   2357  C   GLU A 299      60.542 -15.526  53.131  1.00210.29           C  
ATOM   2358  O   GLU A 299      60.905 -16.235  54.068  1.00210.29           O  
ATOM   2352  CB  GLU A 299      61.387 -15.773  50.795  1.00210.29           C  
ATOM   2353  CG  GLU A 299      62.184 -15.055  49.709  1.00210.29           C  
ATOM   2354  CD  GLU A 299      62.514 -16.053  48.619  1.00210.29           C  
ATOM   2355  OE1 GLU A 299      61.586 -16.770  48.163  1.00210.29           O  
ATOM   2356  OE2 GLU A 299      63.709 -16.108  48.226  1.00210.29           O1-
ATOM   2359  N   LEU A 300      59.269 -15.139  52.959  1.00160.03           N  
ATOM   2360  CA  LEU A 300      58.261 -15.368  53.943  1.00160.03           C  
ATOM   2365  C   LEU A 300      57.663 -16.741  53.905  1.00160.03           C  
ATOM   2366  O   LEU A 300      58.312 -17.760  53.692  1.00160.03           O  
ATOM   2361  CB  LEU A 300      57.098 -14.356  53.886  1.00160.03           C  
ATOM   2362  CG  LEU A 300      57.499 -12.916  54.257  1.00160.03           C  
ATOM   2363  CD1 LEU A 300      56.267 -11.994  54.326  1.00160.03           C  
ATOM   2364  CD2 LEU A 300      58.334 -12.881  55.544  1.00160.03           C  
ATOM   2367  N   LYS A 301      56.340 -16.696  54.144  1.00141.85           N  
ATOM   2368  CA  LYS A 301      55.273 -17.603  54.453  1.00141.85           C  
ATOM   2374  C   LYS A 301      54.928 -18.689  53.462  1.00141.85           C  
ATOM   2375  O   LYS A 301      54.420 -19.723  53.888  1.00141.85           O  
ATOM   2369  CB  LYS A 301      54.009 -16.753  54.650  1.00141.85           C  
ATOM   2370  CG  LYS A 301      54.217 -15.706  55.751  1.00141.85           C  
ATOM   2371  CD  LYS A 301      53.435 -14.396  55.604  1.00141.85           C  
ATOM   2372  CE  LYS A 301      51.913 -14.512  55.672  1.00141.85           C  
ATOM   2373  NZ  LYS A 301      51.350 -14.619  54.310  1.00141.85           N1+
ATOM   2376  N   LYS A 302      55.166 -18.546  52.145  1.00163.67           N  
ATOM   2377  CA  LYS A 302      54.387 -19.394  51.298  1.00163.67           C  
ATOM   2383  C   LYS A 302      54.504 -20.877  51.404  1.00163.67           C  
ATOM   2384  O   LYS A 302      55.564 -21.505  51.431  1.00163.67           O  
ATOM   2378  CB  LYS A 302      54.239 -18.905  49.844  1.00163.67           C  
ATOM   2379  CG  LYS A 302      53.010 -17.980  49.757  1.00163.67           C  
ATOM   2380  CD  LYS A 302      52.879 -17.106  48.505  1.00163.67           C  
ATOM   2381  CE  LYS A 302      51.608 -16.245  48.516  1.00163.67           C  
ATOM   2382  NZ  LYS A 302      51.682 -15.185  47.488  1.00163.67           N1+
ATOM   2385  N   PHE A 303      53.283 -21.422  51.572  1.00310.58           N  
ATOM   2386  CA  PHE A 303      52.882 -22.787  51.506  1.00310.58           C  
ATOM   2394  C   PHE A 303      51.422 -22.764  51.864  1.00310.58           C  
ATOM   2395  O   PHE A 303      50.894 -23.659  52.510  1.00310.58           O  
ATOM   2387  CB  PHE A 303      53.687 -23.754  52.410  1.00310.58           C  
ATOM   2388  CG  PHE A 303      53.466 -23.513  53.861  1.00310.58           C  
ATOM   2389  CD1 PHE A 303      53.884 -22.349  54.461  1.00310.58           C  
ATOM   2390  CD2 PHE A 303      52.886 -24.492  54.638  1.00310.58           C  
ATOM   2391  CE1 PHE A 303      53.687 -22.151  55.808  1.00310.58           C  
ATOM   2392  CE2 PHE A 303      52.687 -24.298  55.983  1.00310.58           C  
ATOM   2393  CZ  PHE A 303      53.086 -23.124  56.569  1.00310.58           C  
ATOM   2396  N   VAL A 304      50.708 -21.730  51.383  1.00155.05           N  
ATOM   2397  CA  VAL A 304      49.330 -21.476  51.706  1.00155.05           C  
ATOM   2401  C   VAL A 304      48.426 -22.298  50.839  1.00155.05           C  
ATOM   2402  O   VAL A 304      48.816 -22.792  49.784  1.00155.05           O  
ATOM   2398  CB  VAL A 304      48.926 -20.058  51.445  1.00155.05           C  
ATOM   2399  CG1 VAL A 304      49.821 -19.126  52.280  1.00155.05           C  
ATOM   2400  CG2 VAL A 304      48.992 -19.811  49.928  1.00155.05           C  
ATOM   2403  N   GLU A 305      47.152 -22.418  51.270  1.00147.62           N  
ATOM   2404  CA  GLU A 305      46.185 -23.274  50.649  1.00147.62           C  
ATOM   2410  C   GLU A 305      45.735 -22.827  49.289  1.00147.62           C  
ATOM   2411  O   GLU A 305      45.844 -21.658  48.922  1.00147.62           O  
ATOM   2405  CB  GLU A 305      44.931 -23.518  51.497  1.00147.62           C  
ATOM   2406  CG  GLU A 305      44.101 -22.262  51.751  1.00147.62           C  
ATOM   2407  CD  GLU A 305      42.789 -22.712  52.371  1.00147.62           C  
ATOM   2408  OE1 GLU A 305      42.412 -23.898  52.167  1.00147.62           O  
ATOM   2409  OE2 GLU A 305      42.145 -21.877  53.058  1.00147.62           O1-
ATOM   2412  N   GLU A 306      45.274 -23.836  48.503  1.00245.73           N  
ATOM   2413  CA  GLU A 306      44.658 -23.780  47.200  1.00245.73           C  
ATOM   2419  C   GLU A 306      45.394 -24.739  46.277  1.00245.73           C  
ATOM   2420  O   GLU A 306      46.522 -24.456  45.879  1.00245.73           O  
ATOM   2414  CB  GLU A 306      44.660 -22.398  46.535  1.00245.73           C  
ATOM   2415  CG  GLU A 306      43.724 -21.395  47.208  1.00245.73           C  
ATOM   2416  CD  GLU A 306      43.832 -20.105  46.417  1.00245.73           C  
ATOM   2417  OE1 GLU A 306      44.616 -20.097  45.429  1.00245.73           O  
ATOM   2418  OE2 GLU A 306      43.136 -19.119  46.777  1.00245.73           O1-
ATOM   2421  N   THR A 307      44.770 -25.893  45.897  1.00257.66           N  
ATOM   2422  CA  THR A 307      45.388 -26.862  44.997  1.00257.66           C  
ATOM   2426  C   THR A 307      44.303 -27.568  44.046  1.00257.66           C  
ATOM   2427  O   THR A 307      43.189 -27.695  44.554  1.00257.66           O  
ATOM   2423  CB  THR A 307      46.100 -27.960  45.733  1.00257.66           C  
ATOM   2425  CG2 THR A 307      45.051 -28.805  46.475  1.00257.66           C  
ATOM   2424  OG1 THR A 307      46.828 -28.768  44.820  1.00257.66           O  
ATOM   2428  N   LEU A 308      44.546 -28.035  42.707  1.00310.22           N  
ATOM   2429  CA  LEU A 308      43.652 -28.801  41.745  1.00310.22           C  
ATOM   2434  C   LEU A 308      42.808 -27.911  40.848  1.00310.22           C  
ATOM   2435  O   LEU A 308      43.032 -26.708  40.763  1.00310.22           O  
ATOM   2430  CB  LEU A 308      42.630 -29.710  42.461  1.00310.22           C  
ATOM   2431  CG  LEU A 308      43.208 -30.887  43.274  1.00310.22           C  
ATOM   2432  CD1 LEU A 308      42.079 -31.700  43.924  1.00310.22           C  
ATOM   2433  CD2 LEU A 308      44.118 -31.780  42.417  1.00310.22           C  
ATOM   2436  N   SER A 309      41.859 -28.533  40.084  1.00141.84           N  
ATOM   2437  CA  SER A 309      40.836 -27.893  39.278  1.00141.84           C  
ATOM   2440  C   SER A 309      41.441 -27.224  38.085  1.00141.84           C  
ATOM   2441  O   SER A 309      40.720 -26.839  37.164  1.00141.84           O  
ATOM   2438  CB  SER A 309      40.062 -26.815  40.063  1.00141.84           C  
ATOM   2439  OG  SER A 309      39.437 -27.382  41.205  1.00141.84           O  
ATOM   2442  N   SER A 310      42.777 -27.065  38.057  1.00 59.99           N  
ATOM   2443  CA  SER A 310      43.420 -26.557  36.877  1.00 59.99           C  
ATOM   2446  C   SER A 310      43.368 -27.702  35.938  1.00 59.99           C  
ATOM   2447  O   SER A 310      43.469 -27.542  34.725  1.00 59.99           O  
ATOM   2444  CB  SER A 310      44.901 -26.198  37.097  1.00 59.99           C  
ATOM   2445  OG  SER A 310      45.641 -27.352  37.468  1.00 59.99           O  
ATOM   2448  N   GLY A 311      43.185 -28.906  36.502  1.00 49.80           N  
ATOM   2449  CA  GLY A 311      43.079 -30.050  35.661  1.00 49.80           C  
ATOM   2450  C   GLY A 311      44.138 -31.055  35.987  1.00 49.80           C  
ATOM   2451  O   GLY A 311      43.876 -32.250  35.887  1.00 49.80           O  
ATOM   2452  N   GLN A 312      45.339 -30.644  36.432  1.00 78.69           N  
ATOM   2453  CA  GLN A 312      46.350 -31.647  36.616  1.00 78.69           C  
ATOM   2459  C   GLN A 312      46.131 -32.420  37.889  1.00 78.69           C  
ATOM   2460  O   GLN A 312      45.588 -31.917  38.878  1.00 78.69           O  
ATOM   2454  CB  GLN A 312      47.785 -31.090  36.604  1.00 78.69           C  
ATOM   2455  CG  GLN A 312      48.131 -30.437  35.263  1.00 78.69           C  
ATOM   2456  CD  GLN A 312      49.623 -30.159  35.230  1.00 78.69           C  
ATOM   2458  NE2 GLN A 312      50.001 -28.880  34.965  1.00 78.69           N  
ATOM   2457  OE1 GLN A 312      50.435 -31.060  35.434  1.00 78.69           O  
ATOM   2461  N   VAL A 313      46.589 -33.694  37.848  1.00 77.79           N  
ATOM   2462  CA  VAL A 313      46.466 -34.714  38.856  1.00 77.79           C  
ATOM   2466  C   VAL A 313      47.341 -34.379  40.014  1.00 77.79           C  
ATOM   2467  O   VAL A 313      48.226 -33.526  39.937  1.00 77.79           O  
ATOM   2463  CB  VAL A 313      46.868 -36.078  38.372  1.00 77.79           C  
ATOM   2464  CG1 VAL A 313      45.971 -36.456  37.179  1.00 77.79           C  
ATOM   2465  CG2 VAL A 313      48.372 -36.066  38.054  1.00 77.79           C  
ATOM   2468  N   ILE A 314      47.072 -35.037  41.156  1.00183.25           N  
ATOM   2469  CA  ILE A 314      47.890 -34.808  42.300  1.00183.25           C  
ATOM   2474  C   ILE A 314      48.778 -36.013  42.378  1.00183.25           C  
ATOM   2475  O   ILE A 314      48.309 -37.146  42.452  1.00183.25           O  
ATOM   2470  CB  ILE A 314      47.038 -34.608  43.541  1.00183.25           C  
ATOM   2471  CG1 ILE A 314      47.764 -33.732  44.559  1.00183.25           C  
ATOM   2472  CG2 ILE A 314      46.528 -35.937  44.109  1.00183.25           C  
ATOM   2473  CD1 ILE A 314      47.698 -32.262  44.153  1.00183.25           C  
ATOM   2476  N   PRO A 315      50.063 -35.813  42.287  1.00 83.15           N  
ATOM   2477  CA  PRO A 315      50.921 -36.963  42.299  1.00 83.15           C  
ATOM   2481  C   PRO A 315      50.999 -37.611  43.644  1.00 83.15           C  
ATOM   2482  O   PRO A 315      50.935 -36.917  44.656  1.00 83.15           O  
ATOM   2479  CB  PRO A 315      52.266 -36.487  41.759  1.00 83.15           C  
ATOM   2480  CG  PRO A 315      51.884 -35.329  40.818  1.00 83.15           C  
ATOM   2478  CD  PRO A 315      50.582 -34.768  41.414  1.00 83.15           C  
ATOM   2483  N   GLY A 316      51.137 -38.950  43.669  1.00 36.62           N  
ATOM   2484  CA  GLY A 316      51.292 -39.680  44.895  1.00 36.62           C  
ATOM   2485  C   GLY A 316      49.959 -39.996  45.499  1.00 36.62           C  
ATOM   2486  O   GLY A 316      49.902 -40.546  46.599  1.00 36.62           O  
ATOM   2487  N   TYR A 317      48.853 -39.645  44.814  1.00 88.23           N  
ATOM   2488  CA  TYR A 317      47.545 -39.989  45.301  1.00 88.23           C  
ATOM   2497  C   TYR A 317      46.935 -40.901  44.279  1.00 88.23           C  
ATOM   2498  O   TYR A 317      47.020 -40.642  43.078  1.00 88.23           O  
ATOM   2489  CB  TYR A 317      46.606 -38.783  45.524  1.00 88.23           C  
ATOM   2490  CG  TYR A 317      47.050 -38.076  46.764  1.00 88.23           C  
ATOM   2491  CD1 TYR A 317      48.064 -37.143  46.746  1.00 88.23           C  
ATOM   2492  CD2 TYR A 317      46.438 -38.356  47.964  1.00 88.23           C  
ATOM   2493  CE1 TYR A 317      48.461 -36.513  47.904  1.00 88.23           C  
ATOM   2494  CE2 TYR A 317      46.830 -37.734  49.122  1.00 88.23           C  
ATOM   2495  CZ  TYR A 317      47.839 -36.802  49.096  1.00 88.23           C  
ATOM   2496  OH  TYR A 317      48.241 -36.155  50.285  1.00 88.23           O  
ATOM   2499  N   GLY A 318      46.302 -42.003  44.740  1.00 40.44           N  
ATOM   2500  CA  GLY A 318      45.735 -42.987  43.854  1.00 40.44           C  
ATOM   2501  C   GLY A 318      46.549 -44.249  43.940  1.00 40.44           C  
ATOM   2502  O   GLY A 318      47.674 -44.245  44.442  1.00 40.44           O  
ATOM   2503  N   HIS A 319      45.965 -45.387  43.488  1.00 75.30           N  
ATOM   2504  CA  HIS A 319      46.658 -46.650  43.504  1.00 75.30           C  
ATOM   2511  C   HIS A 319      45.755 -47.648  42.832  1.00 75.30           C  
ATOM   2512  O   HIS A 319      44.534 -47.494  42.832  1.00 75.30           O  
ATOM   2507  CB  HIS A 319      46.950 -47.137  44.935  1.00 75.30           C  
ATOM   2506  CG  HIS A 319      48.003 -48.202  45.032  1.00 75.30           C  
ATOM   2509  CD2 HIS A 319      49.314 -48.094  45.397  1.00 75.30           C  
ATOM   2505  ND1 HIS A 319      47.796 -49.538  44.784  1.00 75.30           N  
ATOM   2510  CE1 HIS A 319      48.976 -50.169  45.006  1.00 75.30           C  
ATOM   2508  NE2 HIS A 319      49.926 -49.332  45.380  1.00 75.30           N  
ATOM   2513  N   ALA A 320      46.330 -48.686  42.192  1.00 63.37           N  
ATOM   2514  CA  ALA A 320      45.500 -49.647  41.522  1.00 63.37           C  
ATOM   2516  C   ALA A 320      44.688 -50.439  42.511  1.00 63.37           C  
ATOM   2517  O   ALA A 320      43.496 -50.663  42.294  1.00 63.37           O  
ATOM   2515  CB  ALA A 320      46.316 -50.636  40.674  1.00 63.37           C  
ATOM   2518  N   VAL A 321      45.346 -50.977  43.563  1.00101.24           N  
ATOM   2519  CA  VAL A 321      44.699 -51.777  44.578  1.00101.24           C  
ATOM   2523  C   VAL A 321      44.131 -51.032  45.761  1.00101.24           C  
ATOM   2524  O   VAL A 321      43.041 -51.356  46.233  1.00101.24           O  
ATOM   2520  CB  VAL A 321      45.587 -52.861  45.109  1.00101.24           C  
ATOM   2521  CG1 VAL A 321      44.828 -53.617  46.212  1.00101.24           C  
ATOM   2522  CG2 VAL A 321      46.000 -53.759  43.929  1.00101.24           C  
ATOM   2525  N   LEU A 322      44.875 -50.038  46.302  1.00147.33           N  
ATOM   2526  CA  LEU A 322      44.477 -49.383  47.528  1.00147.33           C  
ATOM   2531  C   LEU A 322      43.290 -48.498  47.328  1.00147.33           C  
ATOM   2532  O   LEU A 322      43.251 -47.677  46.412  1.00147.33           O  
ATOM   2527  CB  LEU A 322      45.577 -48.517  48.171  1.00147.33           C  
ATOM   2528  CG  LEU A 322      46.690 -49.335  48.843  1.00147.33           C  
ATOM   2529  CD1 LEU A 322      47.364 -50.274  47.837  1.00147.33           C  
ATOM   2530  CD2 LEU A 322      47.701 -48.428  49.557  1.00147.33           C  
ATOM   2533  N   ARG A 323      42.240 -48.758  48.132  1.00262.66           N  
ATOM   2534  CA  ARG A 323      41.039 -47.982  48.280  1.00262.66           C  
ATOM   2542  C   ARG A 323      41.202 -46.855  49.267  1.00262.66           C  
ATOM   2543  O   ARG A 323      40.548 -45.823  49.132  1.00262.66           O  
ATOM   2535  CB  ARG A 323      39.855 -48.818  48.788  1.00262.66           C  
ATOM   2536  CG  ARG A 323      39.316 -49.814  47.764  1.00262.66           C  
ATOM   2537  CD  ARG A 323      38.736 -49.123  46.528  1.00262.66           C  
ATOM   2538  NE  ARG A 323      39.884 -48.786  45.642  1.00262.66           N  
ATOM   2539  CZ  ARG A 323      40.149 -49.549  44.543  1.00262.66           C  
ATOM   2540  NH1 ARG A 323      39.286 -50.538  44.171  1.00262.66           N1+
ATOM   2541  NH2 ARG A 323      41.277 -49.317  43.810  1.00262.66           N  
ATOM   2544  N   LYS A 324      42.026 -47.054  50.325  1.00170.01           N  
ATOM   2545  CA  LYS A 324      42.150 -46.097  51.402  1.00170.01           C  
ATOM   2551  C   LYS A 324      43.578 -45.700  51.626  1.00170.01           C  
ATOM   2552  O   LYS A 324      44.465 -46.067  50.857  1.00170.01           O  
ATOM   2546  CB  LYS A 324      41.622 -46.581  52.762  1.00170.01           C  
ATOM   2547  CG  LYS A 324      40.179 -46.172  53.045  1.00170.01           C  
ATOM   2548  CD  LYS A 324      39.146 -46.731  52.074  1.00170.01           C  
ATOM   2549  CE  LYS A 324      37.725 -46.328  52.460  1.00170.01           C  
ATOM   2550  NZ  LYS A 324      37.419 -46.855  53.806  1.00170.01           N1+
ATOM   2553  N   THR A 325      43.807 -44.917  52.712  1.00 61.79           N  
ATOM   2554  CA  THR A 325      45.097 -44.371  53.049  1.00 61.79           C  
ATOM   2558  C   THR A 325      46.072 -45.460  53.327  1.00 61.79           C  
ATOM   2559  O   THR A 325      45.795 -46.417  54.049  1.00 61.79           O  
ATOM   2555  CB  THR A 325      45.100 -43.460  54.247  1.00 61.79           C  
ATOM   2557  CG2 THR A 325      46.538 -42.967  54.487  1.00 61.79           C  
ATOM   2556  OG1 THR A 325      44.240 -42.352  54.021  1.00 61.79           O  
ATOM   2560  N   ASP A 326      47.270 -45.308  52.732  1.00 68.99           N  
ATOM   2561  CA  ASP A 326      48.321 -46.269  52.841  1.00 68.99           C  
ATOM   2566  C   ASP A 326      48.891 -46.178  54.226  1.00 68.99           C  
ATOM   2567  O   ASP A 326      49.239 -45.095  54.693  1.00 68.99           O  
ATOM   2562  CB  ASP A 326      49.423 -45.976  51.806  1.00 68.99           C  
ATOM   2563  CG  ASP A 326      50.309 -47.185  51.571  1.00 68.99           C  
ATOM   2564  OD1 ASP A 326      50.253 -48.159  52.368  1.00 68.99           O  
ATOM   2565  OD2 ASP A 326      51.066 -47.138  50.566  1.00 68.99           O1-
ATOM   2568  N   PRO A 327      48.980 -47.278  54.924  1.00 80.00           N  
ATOM   2569  CA  PRO A 327      49.568 -47.262  56.235  1.00 80.00           C  
ATOM   2573  C   PRO A 327      51.044 -47.054  56.139  1.00 80.00           C  
ATOM   2574  O   PRO A 327      51.657 -46.639  57.122  1.00 80.00           O  
ATOM   2571  CB  PRO A 327      49.155 -48.574  56.906  1.00 80.00           C  
ATOM   2572  CG  PRO A 327      48.584 -49.437  55.764  1.00 80.00           C  
ATOM   2570  CD  PRO A 327      48.080 -48.403  54.743  1.00 80.00           C  
ATOM   2575  N   ARG A 328      51.641 -47.374  54.977  1.00 89.25           N  
ATOM   2576  CA  ARG A 328      53.044 -47.166  54.793  1.00 89.25           C  
ATOM   2584  C   ARG A 328      53.259 -45.680  54.863  1.00 89.25           C  
ATOM   2585  O   ARG A 328      54.208 -45.197  55.479  1.00 89.25           O  
ATOM   2577  CB  ARG A 328      53.527 -47.672  53.423  1.00 89.25           C  
ATOM   2578  CG  ARG A 328      53.282 -49.167  53.186  1.00 89.25           C  
ATOM   2579  CD  ARG A 328      53.687 -49.670  51.791  1.00 89.25           C  
ATOM   2580  NE  ARG A 328      52.621 -49.277  50.826  1.00 89.25           N  
ATOM   2581  CZ  ARG A 328      52.874 -49.277  49.482  1.00 89.25           C  
ATOM   2582  NH1 ARG A 328      54.116 -49.600  49.024  1.00 89.25           N1+
ATOM   2583  NH2 ARG A 328      51.890 -48.961  48.589  1.00 89.25           N  
ATOM   2586  N   TYR A 329      52.338 -44.917  54.242  1.00 70.96           N  
ATOM   2587  CA  TYR A 329      52.381 -43.480  54.194  1.00 70.96           C  
ATOM   2596  C   TYR A 329      52.284 -42.928  55.588  1.00 70.96           C  
ATOM   2597  O   TYR A 329      52.984 -41.976  55.935  1.00 70.96           O  
ATOM   2588  CB  TYR A 329      51.217 -42.914  53.358  1.00 70.96           C  
ATOM   2589  CG  TYR A 329      51.127 -41.437  53.532  1.00 70.96           C  
ATOM   2590  CD1 TYR A 329      50.410 -40.903  54.582  1.00 70.96           C  
ATOM   2591  CD2 TYR A 329      51.736 -40.582  52.642  1.00 70.96           C  
ATOM   2592  CE1 TYR A 329      50.312 -39.544  54.755  1.00 70.96           C  
ATOM   2593  CE2 TYR A 329      51.639 -39.222  52.813  1.00 70.96           C  
ATOM   2594  CZ  TYR A 329      50.930 -38.702  53.866  1.00 70.96           C  
ATOM   2595  OH  TYR A 329      50.835 -37.304  54.034  1.00 70.96           O  
ATOM   2598  N   VAL A 330      51.405 -43.507  56.426  1.00 41.72           N  
ATOM   2599  CA  VAL A 330      51.152 -43.012  57.758  1.00 41.72           C  
ATOM   2603  C   VAL A 330      52.402 -43.065  58.586  1.00 41.72           C  
ATOM   2604  O   VAL A 330      52.692 -42.136  59.337  1.00 41.72           O  
ATOM   2600  CB  VAL A 330      50.120 -43.841  58.477  1.00 41.72           C  
ATOM   2601  CG1 VAL A 330      49.975 -43.307  59.912  1.00 41.72           C  
ATOM   2602  CG2 VAL A 330      48.812 -43.827  57.666  1.00 41.72           C  
ATOM   2605  N   ALA A 331      53.175 -44.162  58.476  1.00 41.43           N  
ATOM   2606  CA  ALA A 331      54.362 -44.340  59.269  1.00 41.43           C  
ATOM   2608  C   ALA A 331      55.369 -43.281  58.947  1.00 41.43           C  
ATOM   2609  O   ALA A 331      56.088 -42.818  59.831  1.00 41.43           O  
ATOM   2607  CB  ALA A 331      55.040 -45.701  59.030  1.00 41.43           C  
ATOM   2610  N   GLN A 332      55.477 -42.905  57.660  1.00 47.86           N  
ATOM   2611  CA  GLN A 332      56.404 -41.894  57.228  1.00 47.86           C  
ATOM   2617  C   GLN A 332      56.004 -40.583  57.836  1.00 47.86           C  
ATOM   2618  O   GLN A 332      56.855 -39.787  58.230  1.00 47.86           O  
ATOM   2612  CB  GLN A 332      56.431 -41.721  55.694  1.00 47.86           C  
ATOM   2613  CG  GLN A 332      57.030 -42.909  54.927  1.00 47.86           C  
ATOM   2614  CD  GLN A 332      58.550 -42.773  54.915  1.00 47.86           C  
ATOM   2616  NE2 GLN A 332      59.254 -43.744  54.273  1.00 47.86           N  
ATOM   2615  OE1 GLN A 332      59.102 -41.820  55.460  1.00 47.86           O  
ATOM   2619  N   ARG A 333      54.687 -40.321  57.920  1.00 95.29           N  
ATOM   2620  CA  ARG A 333      54.210 -39.085  58.473  1.00 95.29           C  
ATOM   2628  C   ARG A 333      54.604 -38.982  59.915  1.00 95.29           C  
ATOM   2629  O   ARG A 333      55.018 -37.920  60.379  1.00 95.29           O  
ATOM   2621  CB  ARG A 333      52.683 -38.939  58.411  1.00 95.29           C  
ATOM   2622  CG  ARG A 333      52.216 -37.640  59.062  1.00 95.29           C  
ATOM   2623  CD  ARG A 333      50.709 -37.403  59.009  1.00 95.29           C  
ATOM   2624  NE  ARG A 333      50.482 -36.165  59.798  1.00 95.29           N  
ATOM   2625  CZ  ARG A 333      50.845 -34.969  59.253  1.00 95.29           C  
ATOM   2626  NH1 ARG A 333      51.416 -34.942  58.013  1.00 95.29           N1+
ATOM   2627  NH2 ARG A 333      50.674 -33.812  59.956  1.00 95.29           N  
ATOM   2630  N   GLU A 334      54.491 -40.091  60.669  1.00 34.17           N  
ATOM   2631  CA  GLU A 334      54.800 -40.053  62.068  1.00 34.17           C  
ATOM   2637  C   GLU A 334      56.244 -39.706  62.202  1.00 34.17           C  
ATOM   2638  O   GLU A 334      56.640 -38.945  63.083  1.00 34.17           O  
ATOM   2632  CB  GLU A 334      54.573 -41.403  62.771  1.00 34.17           C  
ATOM   2633  CG  GLU A 334      53.098 -41.807  62.792  1.00 34.17           C  
ATOM   2634  CD  GLU A 334      52.948 -43.147  63.500  1.00 34.17           C  
ATOM   2635  OE1 GLU A 334      53.354 -43.245  64.688  1.00 34.17           O  
ATOM   2636  OE2 GLU A 334      52.412 -44.090  62.859  1.00 34.17           O1-
ATOM   2639  N   PHE A 335      57.067 -40.259  61.299  1.00 55.99           N  
ATOM   2640  CA  PHE A 335      58.482 -40.062  61.347  1.00 55.99           C  
ATOM   2648  C   PHE A 335      58.801 -38.604  61.158  1.00 55.99           C  
ATOM   2649  O   PHE A 335      59.604 -38.044  61.902  1.00 55.99           O  
ATOM   2641  CB  PHE A 335      59.198 -40.852  60.241  1.00 55.99           C  
ATOM   2642  CG  PHE A 335      60.661 -40.763  60.490  1.00 55.99           C  
ATOM   2643  CD1 PHE A 335      61.255 -41.611  61.393  1.00 55.99           C  
ATOM   2644  CD2 PHE A 335      61.434 -39.843  59.822  1.00 55.99           C  
ATOM   2645  CE1 PHE A 335      62.605 -41.543  61.631  1.00 55.99           C  
ATOM   2646  CE2 PHE A 335      62.786 -39.771  60.055  1.00 55.99           C  
ATOM   2647  CZ  PHE A 335      63.374 -40.622  60.962  1.00 55.99           C  
ATOM   2650  N   ALA A 336      58.177 -37.949  60.157  1.00 37.68           N  
ATOM   2651  CA  ALA A 336      58.447 -36.573  59.842  1.00 37.68           C  
ATOM   2653  C   ALA A 336      58.049 -35.686  60.979  1.00 37.68           C  
ATOM   2654  O   ALA A 336      58.773 -34.756  61.332  1.00 37.68           O  
ATOM   2652  CB  ALA A 336      57.680 -36.089  58.601  1.00 37.68           C  
ATOM   2655  N   LEU A 337      56.883 -35.956  61.596  1.00 57.57           N  
ATOM   2656  CA  LEU A 337      56.451 -35.102  62.664  1.00 57.57           C  
ATOM   2661  C   LEU A 337      57.481 -35.118  63.731  1.00 57.57           C  
ATOM   2662  O   LEU A 337      57.836 -34.072  64.275  1.00 57.57           O  
ATOM   2657  CB  LEU A 337      55.126 -35.526  63.323  1.00 57.57           C  
ATOM   2658  CG  LEU A 337      53.868 -35.061  62.573  1.00 57.57           C  
ATOM   2659  CD1 LEU A 337      52.587 -35.550  63.273  1.00 57.57           C  
ATOM   2660  CD2 LEU A 337      53.876 -33.532  62.416  1.00 57.57           C  
ATOM   2663  N   LYS A 338      57.991 -36.304  64.079  1.00 66.83           N  
ATOM   2664  CA  LYS A 338      58.940 -36.300  65.143  1.00 66.83           C  
ATOM   2670  C   LYS A 338      60.200 -35.599  64.723  1.00 66.83           C  
ATOM   2671  O   LYS A 338      60.656 -34.673  65.392  1.00 66.83           O  
ATOM   2665  CB  LYS A 338      59.300 -37.724  65.606  1.00 66.83           C  
ATOM   2666  CG  LYS A 338      58.097 -38.498  66.149  1.00 66.83           C  
ATOM   2667  CD  LYS A 338      58.368 -39.988  66.388  1.00 66.83           C  
ATOM   2668  CE  LYS A 338      57.123 -40.800  66.757  1.00 66.83           C  
ATOM   2669  NZ  LYS A 338      57.527 -42.083  67.378  1.00 66.83           N1+
ATOM   2672  N   HIS A 339      60.816 -36.033  63.607  1.00125.86           N  
ATOM   2673  CA  HIS A 339      62.100 -35.491  63.265  1.00125.86           C  
ATOM   2680  C   HIS A 339      62.124 -34.141  62.599  1.00125.86           C  
ATOM   2681  O   HIS A 339      62.897 -33.263  62.970  1.00125.86           O  
ATOM   2676  CB  HIS A 339      62.927 -36.472  62.418  1.00125.86           C  
ATOM   2675  CG  HIS A 339      63.336 -37.674  63.219  1.00125.86           C  
ATOM   2678  CD2 HIS A 339      62.731 -38.886  63.380  1.00125.86           C  
ATOM   2674  ND1 HIS A 339      64.466 -37.721  64.006  1.00125.86           N  
ATOM   2679  CE1 HIS A 339      64.488 -38.939  64.596  1.00125.86           C  
ATOM   2677  NE2 HIS A 339      63.451 -39.682  64.246  1.00125.86           N  
ATOM   2682  N   MET A 340      61.372 -34.025  61.498  1.00238.34           N  
ATOM   2683  CA  MET A 340      61.276 -32.943  60.554  1.00238.34           C  
ATOM   2688  C   MET A 340      60.251 -31.857  60.679  1.00238.34           C  
ATOM   2689  O   MET A 340      60.178 -31.129  59.692  1.00238.34           O  
ATOM   2684  CB  MET A 340      61.420 -33.401  59.098  1.00238.34           C  
ATOM   2685  CG  MET A 340      60.460 -34.476  58.628  1.00238.34           C  
ATOM   2686  SD  MET A 340      60.817 -34.961  56.918  1.00238.34           S  
ATOM   2687  CE  MET A 340      60.683 -33.279  56.241  1.00238.34           C  
ATOM   2690  N   PRO A 341      59.403 -31.705  61.666  1.00138.12           N  
ATOM   2691  CA  PRO A 341      58.259 -30.808  61.593  1.00138.12           C  
ATOM   2695  C   PRO A 341      58.390 -29.482  60.873  1.00138.12           C  
ATOM   2696  O   PRO A 341      57.448 -29.126  60.168  1.00138.12           O  
ATOM   2693  CB  PRO A 341      57.790 -30.630  63.040  1.00138.12           C  
ATOM   2694  CG  PRO A 341      59.057 -30.886  63.874  1.00138.12           C  
ATOM   2692  CD  PRO A 341      59.848 -31.906  63.036  1.00138.12           C  
ATOM   2697  N   ASP A 342      59.505 -28.749  61.022  1.00 98.32           N  
ATOM   2698  CA  ASP A 342      59.757 -27.441  60.461  1.00 98.32           C  
ATOM   2703  C   ASP A 342      60.053 -27.423  58.990  1.00 98.32           C  
ATOM   2704  O   ASP A 342      59.896 -26.371  58.372  1.00 98.32           O  
ATOM   2699  CB  ASP A 342      60.957 -26.774  61.143  1.00 98.32           C  
ATOM   2700  CG  ASP A 342      60.608 -26.637  62.613  1.00 98.32           C  
ATOM   2701  OD1 ASP A 342      59.392 -26.514  62.925  1.00 98.32           O  
ATOM   2702  OD2 ASP A 342      61.552 -26.675  63.446  1.00 98.32           O1-
ATOM   2705  N   ASP A 343      60.540 -28.538  58.404  1.00 81.34           N  
ATOM   2706  CA  ASP A 343      60.996 -28.552  57.037  1.00 81.34           C  
ATOM   2711  C   ASP A 343      59.914 -28.020  56.178  1.00 81.34           C  
ATOM   2712  O   ASP A 343      58.751 -28.298  56.434  1.00 81.34           O  
ATOM   2707  CB  ASP A 343      61.361 -29.970  56.545  1.00 81.34           C  
ATOM   2708  CG  ASP A 343      62.088 -29.881  55.206  1.00 81.34           C  
ATOM   2709  OD1 ASP A 343      61.564 -29.206  54.278  1.00 81.34           O  
ATOM   2710  OD2 ASP A 343      63.186 -30.487  55.094  1.00 81.34           O1-
ATOM   2713  N   PRO A 344      60.240 -27.201  55.218  1.00139.73           N  
ATOM   2714  CA  PRO A 344      59.237 -26.642  54.350  1.00139.73           C  
ATOM   2718  C   PRO A 344      58.568 -27.632  53.442  1.00139.73           C  
ATOM   2719  O   PRO A 344      57.385 -27.457  53.179  1.00139.73           O  
ATOM   2716  CB  PRO A 344      59.909 -25.465  53.634  1.00139.73           C  
ATOM   2717  CG  PRO A 344      61.413 -25.617  53.941  1.00139.73           C  
ATOM   2715  CD  PRO A 344      61.440 -26.385  55.271  1.00139.73           C  
ATOM   2720  N   ILE A 345      59.295 -28.651  52.926  1.00 75.77           N  
ATOM   2721  CA  ILE A 345      58.691 -29.605  52.029  1.00 75.77           C  
ATOM   2726  C   ILE A 345      57.731 -30.470  52.783  1.00 75.77           C  
ATOM   2727  O   ILE A 345      56.645 -30.765  52.286  1.00 75.77           O  
ATOM   2722  CB  ILE A 345      59.686 -30.452  51.296  1.00 75.77           C  
ATOM   2723  CG1 ILE A 345      60.479 -29.560  50.326  1.00 75.77           C  
ATOM   2724  CG2 ILE A 345      58.937 -31.604  50.611  1.00 75.77           C  
ATOM   2725  CD1 ILE A 345      61.653 -30.262  49.653  1.00 75.77           C  
ATOM   2728  N   PHE A 346      58.134 -30.943  53.983  1.00119.91           N  
ATOM   2729  CA  PHE A 346      57.183 -31.586  54.843  1.00119.91           C  
ATOM   2737  C   PHE A 346      56.313 -30.432  55.158  1.00119.91           C  
ATOM   2738  O   PHE A 346      56.822 -29.325  55.256  1.00119.91           O  
ATOM   2730  CB  PHE A 346      57.806 -32.109  56.149  1.00119.91           C  
ATOM   2731  CG  PHE A 346      56.729 -32.621  57.046  1.00119.91           C  
ATOM   2732  CD1 PHE A 346      56.157 -33.857  56.831  1.00119.91           C  
ATOM   2733  CD2 PHE A 346      56.303 -31.871  58.118  1.00119.91           C  
ATOM   2734  CE1 PHE A 346      55.170 -34.327  57.669  1.00119.91           C  
ATOM   2735  CE2 PHE A 346      55.318 -32.333  58.955  1.00119.91           C  
ATOM   2736  CZ  PHE A 346      54.746 -33.565  58.732  1.00119.91           C  
ATOM   2739  N   GLN A 347      54.994 -30.616  55.312  1.00220.31           N  
ATOM   2740  CA  GLN A 347      54.128 -29.463  55.277  1.00220.31           C  
ATOM   2746  C   GLN A 347      54.192 -29.061  53.842  1.00220.31           C  
ATOM   2747  O   GLN A 347      55.246 -28.813  53.268  1.00220.31           O  
ATOM   2741  CB  GLN A 347      54.501 -28.259  56.163  1.00220.31           C  
ATOM   2742  CG  GLN A 347      54.554 -28.589  57.651  1.00220.31           C  
ATOM   2743  CD  GLN A 347      54.929 -27.310  58.376  1.00220.31           C  
ATOM   2745  NE2 GLN A 347      56.221 -27.207  58.793  1.00220.31           N  
ATOM   2744  OE1 GLN A 347      54.103 -26.418  58.560  1.00220.31           O  
ATOM   2748  N   VAL A 348      52.997 -28.886  53.283  1.00149.87           N  
ATOM   2749  CA  VAL A 348      52.707 -28.912  51.888  1.00149.87           C  
ATOM   2753  C   VAL A 348      52.481 -30.379  51.679  1.00149.87           C  
ATOM   2754  O   VAL A 348      51.458 -30.778  51.140  1.00149.87           O  
ATOM   2750  CB  VAL A 348      53.812 -28.467  50.972  1.00149.87           C  
ATOM   2751  CG1 VAL A 348      53.383 -28.762  49.523  1.00149.87           C  
ATOM   2752  CG2 VAL A 348      54.087 -26.977  51.229  1.00149.87           C  
ATOM   2755  N   VAL A 349      53.390 -31.238  52.208  1.00 72.27           N  
ATOM   2756  CA  VAL A 349      53.102 -32.645  52.188  1.00 72.27           C  
ATOM   2760  C   VAL A 349      52.006 -32.862  53.188  1.00 72.27           C  
ATOM   2761  O   VAL A 349      50.987 -33.492  52.906  1.00 72.27           O  
ATOM   2757  CB  VAL A 349      54.277 -33.494  52.579  1.00 72.27           C  
ATOM   2758  CG1 VAL A 349      53.793 -34.948  52.690  1.00 72.27           C  
ATOM   2759  CG2 VAL A 349      55.397 -33.298  51.542  1.00 72.27           C  
ATOM   2762  N   SER A 350      52.185 -32.288  54.395  1.00 47.76           N  
ATOM   2763  CA  SER A 350      51.234 -32.410  55.462  1.00 47.76           C  
ATOM   2766  C   SER A 350      49.954 -31.751  55.042  1.00 47.76           C  
ATOM   2767  O   SER A 350      48.867 -32.261  55.305  1.00 47.76           O  
ATOM   2764  CB  SER A 350      51.717 -31.730  56.754  1.00 47.76           C  
ATOM   2765  OG  SER A 350      50.748 -31.874  57.781  1.00 47.76           O  
ATOM   2768  N   MET A 351      50.061 -30.595  54.361  1.00117.17           N  
ATOM   2769  CA  MET A 351      48.925 -29.824  53.924  1.00117.17           C  
ATOM   2774  C   MET A 351      48.165 -30.617  52.922  1.00117.17           C  
ATOM   2775  O   MET A 351      46.938 -30.559  52.865  1.00117.17           O  
ATOM   2770  CB  MET A 351      49.343 -28.517  53.236  1.00117.17           C  
ATOM   2771  CG  MET A 351      50.094 -27.561  54.159  1.00117.17           C  
ATOM   2772  SD  MET A 351      49.137 -27.011  55.601  1.00117.17           S  
ATOM   2773  CE  MET A 351      47.727 -26.404  54.631  1.00117.17           C  
ATOM   2776  N   LEU A 352      48.897 -31.354  52.071  1.00 74.36           N  
ATOM   2777  CA  LEU A 352      48.246 -32.138  51.071  1.00 74.36           C  
ATOM   2782  C   LEU A 352      47.470 -33.220  51.743  1.00 74.36           C  
ATOM   2783  O   LEU A 352      46.369 -33.569  51.320  1.00 74.36           O  
ATOM   2778  CB  LEU A 352      49.208 -32.782  50.058  1.00 74.36           C  
ATOM   2779  CG  LEU A 352      49.885 -31.765  49.117  1.00 74.36           C  
ATOM   2780  CD1 LEU A 352      50.831 -32.466  48.127  1.00 74.36           C  
ATOM   2781  CD2 LEU A 352      48.847 -30.875  48.409  1.00 74.36           C  
ATOM   2784  N   TYR A 353      48.012 -33.768  52.840  1.00 85.42           N  
ATOM   2785  CA  TYR A 353      47.371 -34.860  53.504  1.00 85.42           C  
ATOM   2794  C   TYR A 353      45.999 -34.413  53.917  1.00 85.42           C  
ATOM   2795  O   TYR A 353      45.032 -35.153  53.742  1.00 85.42           O  
ATOM   2786  CB  TYR A 353      48.203 -35.298  54.734  1.00 85.42           C  
ATOM   2787  CG  TYR A 353      47.665 -36.550  55.349  1.00 85.42           C  
ATOM   2788  CD1 TYR A 353      47.615 -37.717  54.620  1.00 85.42           C  
ATOM   2789  CD2 TYR A 353      47.271 -36.578  56.669  1.00 85.42           C  
ATOM   2790  CE1 TYR A 353      47.137 -38.880  55.180  1.00 85.42           C  
ATOM   2791  CE2 TYR A 353      46.793 -37.739  57.234  1.00 85.42           C  
ATOM   2792  CZ  TYR A 353      46.722 -38.891  56.489  1.00 85.42           C  
ATOM   2793  OH  TYR A 353      46.232 -40.084  57.063  1.00 85.42           O  
ATOM   2796  N   GLU A 354      45.873 -33.196  54.491  1.00 68.78           N  
ATOM   2797  CA  GLU A 354      44.581 -32.728  54.919  1.00 68.78           C  
ATOM   2803  C   GLU A 354      43.653 -32.351  53.794  1.00 68.78           C  
ATOM   2804  O   GLU A 354      42.510 -32.798  53.750  1.00 68.78           O  
ATOM   2798  CB  GLU A 354      44.645 -31.523  55.868  1.00 68.78           C  
ATOM   2799  CG  GLU A 354      43.259 -31.120  56.380  1.00 68.78           C  
ATOM   2800  CD  GLU A 354      43.419 -29.987  57.382  1.00 68.78           C  
ATOM   2801  OE1 GLU A 354      43.820 -28.869  56.962  1.00 68.78           O  
ATOM   2802  OE2 GLU A 354      43.137 -30.230  58.586  1.00 68.78           O1-
ATOM   2805  N   VAL A 355      44.120 -31.501  52.856  1.00143.70           N  
ATOM   2806  CA  VAL A 355      43.270 -30.962  51.826  1.00143.70           C  
ATOM   2810  C   VAL A 355      42.861 -31.965  50.785  1.00143.70           C  
ATOM   2811  O   VAL A 355      41.690 -32.020  50.409  1.00143.70           O  
ATOM   2807  CB  VAL A 355      43.908 -29.824  51.069  1.00143.70           C  
ATOM   2808  CG1 VAL A 355      44.165 -28.664  52.039  1.00143.70           C  
ATOM   2809  CG2 VAL A 355      45.184 -30.323  50.374  1.00143.70           C  
ATOM   2812  N   VAL A 356      43.809 -32.786  50.280  1.00190.65           N  
ATOM   2813  CA  VAL A 356      43.481 -33.579  49.126  1.00190.65           C  
ATOM   2817  C   VAL A 356      42.407 -34.605  49.316  1.00190.65           C  
ATOM   2818  O   VAL A 356      41.527 -34.673  48.463  1.00190.65           O  
ATOM   2814  CB  VAL A 356      44.616 -34.267  48.405  1.00190.65           C  
ATOM   2815  CG1 VAL A 356      45.500 -33.216  47.721  1.00190.65           C  
ATOM   2816  CG2 VAL A 356      45.370 -35.186  49.361  1.00190.65           C  
ATOM   2819  N   PRO A 357      42.373 -35.418  50.328  1.00134.67           N  
ATOM   2820  CA  PRO A 357      41.400 -36.471  50.391  1.00134.67           C  
ATOM   2824  C   PRO A 357      39.977 -35.999  50.281  1.00134.67           C  
ATOM   2825  O   PRO A 357      39.236 -36.603  49.504  1.00134.67           O  
ATOM   2822  CB  PRO A 357      41.689 -37.216  51.700  1.00134.67           C  
ATOM   2823  CG  PRO A 357      43.101 -36.756  52.111  1.00134.67           C  
ATOM   2821  CD  PRO A 357      43.238 -35.360  51.492  1.00134.67           C  
ATOM   2826  N   PRO A 358      39.552 -34.980  50.983  1.00 82.00           N  
ATOM   2827  CA  PRO A 358      38.188 -34.563  50.860  1.00 82.00           C  
ATOM   2831  C   PRO A 358      37.919 -34.051  49.492  1.00 82.00           C  
ATOM   2832  O   PRO A 358      36.845 -34.298  48.962  1.00 82.00           O  
ATOM   2829  CB  PRO A 358      37.966 -33.525  51.954  1.00 82.00           C  
ATOM   2830  CG  PRO A 358      38.981 -33.922  53.042  1.00 82.00           C  
ATOM   2828  CD  PRO A 358      40.125 -34.600  52.268  1.00 82.00           C  
ATOM   2833  N   ILE A 359      38.888 -33.336  48.903  1.00118.01           N  
ATOM   2834  CA  ILE A 359      38.701 -32.730  47.624  1.00118.01           C  
ATOM   2839  C   ILE A 359      38.600 -33.771  46.549  1.00118.01           C  
ATOM   2840  O   ILE A 359      37.767 -33.656  45.654  1.00118.01           O  
ATOM   2835  CB  ILE A 359      39.842 -31.815  47.273  1.00118.01           C  
ATOM   2836  CG1 ILE A 359      40.021 -30.755  48.373  1.00118.01           C  
ATOM   2837  CG2 ILE A 359      39.573 -31.217  45.882  1.00118.01           C  
ATOM   2838  CD1 ILE A 359      38.770 -29.922  48.635  1.00118.01           C  
ATOM   2841  N   LEU A 360      39.468 -34.804  46.580  1.00131.60           N  
ATOM   2842  CA  LEU A 360      39.398 -35.802  45.552  1.00131.60           C  
ATOM   2847  C   LEU A 360      38.097 -36.528  45.671  1.00131.60           C  
ATOM   2848  O   LEU A 360      37.480 -36.844  44.657  1.00131.60           O  
ATOM   2843  CB  LEU A 360      40.534 -36.849  45.585  1.00131.60           C  
ATOM   2844  CG  LEU A 360      41.926 -36.370  45.102  1.00131.60           C  
ATOM   2845  CD1 LEU A 360      41.930 -36.011  43.612  1.00131.60           C  
ATOM   2846  CD2 LEU A 360      42.492 -35.242  45.964  1.00131.60           C  
ATOM   2849  N   SER A 361      37.673 -36.851  46.913  1.00 44.33           N  
ATOM   2850  CA  SER A 361      36.443 -37.561  47.135  1.00 44.33           C  
ATOM   2853  C   SER A 361      35.264 -36.693  46.807  1.00 44.33           C  
ATOM   2854  O   SER A 361      34.486 -36.993  45.902  1.00 44.33           O  
ATOM   2851  CB  SER A 361      36.281 -38.030  48.592  1.00 44.33           C  
ATOM   2852  OG  SER A 361      35.069 -38.756  48.742  1.00 44.33           O  
ATOM   2855  N   SER A 362      35.102 -35.571  47.534  1.00110.58           N  
ATOM   2856  CA  SER A 362      33.996 -34.705  47.257  1.00110.58           C  
ATOM   2859  C   SER A 362      34.208 -34.250  45.856  1.00110.58           C  
ATOM   2860  O   SER A 362      35.239 -33.658  45.548  1.00110.58           O  
ATOM   2857  CB  SER A 362      33.921 -33.464  48.164  1.00110.58           C  
ATOM   2858  OG  SER A 362      33.680 -33.854  49.509  1.00110.58           O  
ATOM   2861  N   LEU A 363      33.185 -34.401  44.994  1.00119.78           N  
ATOM   2862  CA  LEU A 363      33.418 -34.203  43.589  1.00119.78           C  
ATOM   2867  C   LEU A 363      34.509 -35.144  43.184  1.00119.78           C  
ATOM   2868  O   LEU A 363      35.612 -34.737  42.822  1.00119.78           O  
ATOM   2863  CB  LEU A 363      33.821 -32.771  43.196  1.00119.78           C  
ATOM   2864  CG  LEU A 363      32.676 -31.744  43.284  1.00119.78           C  
ATOM   2865  CD1 LEU A 363      31.578 -32.043  42.252  1.00119.78           C  
ATOM   2866  CD2 LEU A 363      32.128 -31.620  44.716  1.00119.78           C  
ATOM   2869  N   GLY A 364      34.184 -36.455  43.262  1.00 58.97           N  
ATOM   2870  CA  GLY A 364      35.109 -37.530  43.039  1.00 58.97           C  
ATOM   2871  C   GLY A 364      35.320 -37.828  41.589  1.00 58.97           C  
ATOM   2872  O   GLY A 364      34.752 -37.192  40.700  1.00 58.97           O  
ATOM   2873  N   LYS A 365      36.198 -38.825  41.343  1.00255.78           N  
ATOM   2874  CA  LYS A 365      36.574 -39.256  40.032  1.00255.78           C  
ATOM   2880  C   LYS A 365      37.503 -40.426  40.234  1.00255.78           C  
ATOM   2881  O   LYS A 365      37.404 -41.450  39.560  1.00255.78           O  
ATOM   2875  CB  LYS A 365      37.337 -38.148  39.278  1.00255.78           C  
ATOM   2876  CG  LYS A 365      38.718 -37.822  39.857  1.00255.78           C  
ATOM   2877  CD  LYS A 365      38.723 -37.434  41.341  1.00255.78           C  
ATOM   2878  CE  LYS A 365      39.124 -35.982  41.615  1.00255.78           C  
ATOM   2879  NZ  LYS A 365      37.948 -35.091  41.507  1.00255.78           N1+
ATOM   2882  N   VAL A 366      38.433 -40.278  41.206  1.00142.09           N  
ATOM   2883  CA  VAL A 366      39.465 -41.224  41.538  1.00142.09           C  
ATOM   2887  C   VAL A 366      38.886 -42.357  42.336  1.00142.09           C  
ATOM   2888  O   VAL A 366      37.933 -42.184  43.090  1.00142.09           O  
ATOM   2884  CB  VAL A 366      40.543 -40.641  42.412  1.00142.09           C  
ATOM   2885  CG1 VAL A 366      41.585 -41.724  42.708  1.00142.09           C  
ATOM   2886  CG2 VAL A 366      41.128 -39.394  41.745  1.00142.09           C  
ATOM   2889  N   LYS A 367      39.435 -43.572  42.133  1.00175.27           N  
ATOM   2890  CA  LYS A 367      39.064 -44.766  42.846  1.00175.27           C  
ATOM   2896  C   LYS A 367      39.563 -44.736  44.268  1.00175.27           C  
ATOM   2897  O   LYS A 367      38.911 -45.262  45.172  1.00175.27           O  
ATOM   2891  CB  LYS A 367      39.585 -46.056  42.183  1.00175.27           C  
ATOM   2892  CG  LYS A 367      41.101 -46.111  41.960  1.00175.27           C  
ATOM   2893  CD  LYS A 367      41.638 -45.096  40.946  1.00175.27           C  
ATOM   2894  CE  LYS A 367      43.075 -45.394  40.508  1.00175.27           C  
ATOM   2895  NZ  LYS A 367      43.083 -46.521  39.549  1.00175.27           N1+
ATOM   2898  N   ASP A 368      40.761 -44.160  44.495  1.00101.36           N  
ATOM   2899  CA  ASP A 368      41.367 -44.122  45.805  1.00101.36           C  
ATOM   2904  C   ASP A 368      41.829 -42.708  46.011  1.00101.36           C  
ATOM   2905  O   ASP A 368      42.886 -42.350  45.495  1.00101.36           O  
ATOM   2900  CB  ASP A 368      42.616 -45.030  45.858  1.00101.36           C  
ATOM   2901  CG  ASP A 368      43.246 -45.038  47.247  1.00101.36           C  
ATOM   2902  OD1 ASP A 368      42.576 -44.595  48.218  1.00101.36           O  
ATOM   2903  OD2 ASP A 368      44.418 -45.486  47.351  1.00101.36           O1-
ATOM   2906  N   PRO A 369      41.105 -41.857  46.697  1.00141.17           N  
ATOM   2907  CA  PRO A 369      41.618 -40.527  46.872  1.00141.17           C  
ATOM   2911  C   PRO A 369      42.957 -40.486  47.559  1.00141.17           C  
ATOM   2912  O   PRO A 369      43.957 -40.197  46.911  1.00141.17           O  
ATOM   2909  CB  PRO A 369      40.487 -39.734  47.522  1.00141.17           C  
ATOM   2910  CG  PRO A 369      39.223 -40.416  46.956  1.00141.17           C  
ATOM   2908  CD  PRO A 369      39.651 -41.873  46.675  1.00141.17           C  
ATOM   2913  N   TRP A 370      42.995 -40.954  48.815  1.00155.16           N  
ATOM   2914  CA  TRP A 370      44.062 -40.989  49.783  1.00155.16           C  
ATOM   2925  C   TRP A 370      45.424 -41.247  49.182  1.00155.16           C  
ATOM   2926  O   TRP A 370      45.592 -41.796  48.097  1.00155.16           O  
ATOM   2915  CB  TRP A 370      43.784 -42.087  50.811  1.00155.16           C  
ATOM   2916  CG  TRP A 370      42.397 -41.950  51.385  1.00155.16           C  
ATOM   2918  CD1 TRP A 370      41.259 -42.613  51.032  1.00155.16           C  
ATOM   2917  CD2 TRP A 370      42.029 -41.028  52.421  1.00155.16           C  
ATOM   2920  CE2 TRP A 370      40.661 -41.191  52.648  1.00155.16           C  
ATOM   2921  CE3 TRP A 370      42.768 -40.125  53.127  1.00155.16           C  
ATOM   2919  NE1 TRP A 370      40.202 -42.167  51.789  1.00155.16           N  
ATOM   2922  CZ2 TRP A 370      40.011 -40.445  53.590  1.00155.16           C  
ATOM   2923  CZ3 TRP A 370      42.108 -39.373  54.074  1.00155.16           C  
ATOM   2924  CH2 TRP A 370      40.757 -39.531  54.301  1.00155.16           C  
ATOM   2927  N   PRO A 371      46.417 -40.780  49.908  1.00 98.05           N  
ATOM   2928  CA  PRO A 371      47.812 -40.849  49.551  1.00 98.05           C  
ATOM   2932  C   PRO A 371      48.376 -42.238  49.601  1.00 98.05           C  
ATOM   2933  O   PRO A 371      47.806 -43.104  50.263  1.00 98.05           O  
ATOM   2930  CB  PRO A 371      48.523 -39.962  50.574  1.00 98.05           C  
ATOM   2931  CG  PRO A 371      47.617 -40.047  51.817  1.00 98.05           C  
ATOM   2929  CD  PRO A 371      46.203 -40.207  51.227  1.00 98.05           C  
ATOM   2934  N   ASN A 372      49.494 -42.454  48.871  1.00 86.30           N  
ATOM   2935  CA  ASN A 372      50.280 -43.653  48.941  1.00 86.30           C  
ATOM   2940  C   ASN A 372      51.619 -43.195  49.480  1.00 86.30           C  
ATOM   2941  O   ASN A 372      51.840 -41.996  49.644  1.00 86.30           O  
ATOM   2936  CB  ASN A 372      50.465 -44.387  47.597  1.00 86.30           C  
ATOM   2937  CG  ASN A 372      51.101 -43.452  46.578  1.00 86.30           C  
ATOM   2939  ND2 ASN A 372      50.413 -43.275  45.416  1.00 86.30           N  
ATOM   2938  OD1 ASN A 372      52.176 -42.900  46.801  1.00 86.30           O  
ATOM   2942  N   VAL A 373      52.550 -44.134  49.756  1.00140.72           N  
ATOM   2943  CA  VAL A 373      53.825 -43.914  50.407  1.00140.72           C  
ATOM   2947  C   VAL A 373      54.639 -42.914  49.647  1.00140.72           C  
ATOM   2948  O   VAL A 373      55.407 -42.146  50.230  1.00140.72           O  
ATOM   2944  CB  VAL A 373      54.666 -45.149  50.371  1.00140.72           C  
ATOM   2945  CG1 VAL A 373      55.971 -44.905  51.137  1.00140.72           C  
ATOM   2946  CG2 VAL A 373      53.819 -46.335  50.827  1.00140.72           C  
ATOM   2949  N   ASP A 374      54.503 -42.932  48.313  1.00 65.07           N  
ATOM   2950  CA  ASP A 374      55.285 -42.131  47.411  1.00 65.07           C  
ATOM   2955  C   ASP A 374      55.054 -40.677  47.672  1.00 65.07           C  
ATOM   2956  O   ASP A 374      55.914 -39.845  47.385  1.00 65.07           O  
ATOM   2951  CB  ASP A 374      54.940 -42.422  45.942  1.00 65.07           C  
ATOM   2952  CG  ASP A 374      55.416 -43.838  45.647  1.00 65.07           C  
ATOM   2953  OD1 ASP A 374      56.524 -44.197  46.129  1.00 65.07           O  
ATOM   2954  OD2 ASP A 374      54.674 -44.585  44.956  1.00 65.07           O1-
ATOM   2957  N   ALA A 375      53.861 -40.323  48.169  1.00 55.39           N  
ATOM   2958  CA  ALA A 375      53.596 -38.951  48.467  1.00 55.39           C  
ATOM   2960  C   ALA A 375      54.546 -38.479  49.541  1.00 55.39           C  
ATOM   2961  O   ALA A 375      54.963 -37.323  49.536  1.00 55.39           O  
ATOM   2959  CB  ALA A 375      52.169 -38.735  49.000  1.00 55.39           C  
ATOM   2962  N   HIS A 376      54.812 -39.329  50.555  1.00124.85           N  
ATOM   2963  CA  HIS A 376      55.603 -38.942  51.698  1.00124.85           C  
ATOM   2970  C   HIS A 376      57.107 -39.168  51.675  1.00124.85           C  
ATOM   2971  O   HIS A 376      57.838 -38.453  52.359  1.00124.85           O  
ATOM   2966  CB  HIS A 376      55.046 -39.528  53.002  1.00124.85           C  
ATOM   2965  CG  HIS A 376      55.114 -38.520  54.109  1.00124.85           C  
ATOM   2968  CD2 HIS A 376      54.092 -37.885  54.749  1.00124.85           C  
ATOM   2964  ND1 HIS A 376      56.270 -38.012  54.657  1.00124.85           N  
ATOM   2969  CE1 HIS A 376      55.894 -37.104  55.594  1.00124.85           C  
ATOM   2967  NE2 HIS A 376      54.581 -36.992  55.688  1.00124.85           N  
ATOM   2972  N   SER A 377      57.620 -40.181  50.944  1.00 66.26           N  
ATOM   2973  CA  SER A 377      58.992 -40.634  51.082  1.00 66.26           C  
ATOM   2976  C   SER A 377      60.042 -39.612  50.732  1.00 66.26           C  
ATOM   2977  O   SER A 377      61.054 -39.513  51.426  1.00 66.26           O  
ATOM   2974  CB  SER A 377      59.281 -41.902  50.258  1.00 66.26           C  
ATOM   2975  OG  SER A 377      58.573 -43.007  50.803  1.00 66.26           O  
ATOM   2978  N   GLY A 378      59.837 -38.830  49.659  1.00 44.72           N  
ATOM   2979  CA  GLY A 378      60.829 -37.925  49.132  1.00 44.72           C  
ATOM   2980  C   GLY A 378      61.187 -36.796  50.053  1.00 44.72           C  
ATOM   2981  O   GLY A 378      62.340 -36.368  50.076  1.00 44.72           O  
ATOM   2982  N   CYS A 379      60.219 -36.232  50.796  1.00 43.72           N  
ATOM   2983  CA  CYS A 379      60.553 -35.112  51.627  1.00 43.72           C  
ATOM   2986  C   CYS A 379      61.553 -35.551  52.651  1.00 43.72           C  
ATOM   2987  O   CYS A 379      62.500 -34.823  52.945  1.00 43.72           O  
ATOM   2984  CB  CYS A 379      59.337 -34.494  52.347  1.00 43.72           C  
ATOM   2985  SG  CYS A 379      58.514 -35.634  53.499  1.00 43.72           S  
ATOM   2988  N   ILE A 380      61.368 -36.756  53.223  1.00 60.92           N  
ATOM   2989  CA  ILE A 380      62.252 -37.250  54.242  1.00 60.92           C  
ATOM   2994  C   ILE A 380      63.637 -37.524  53.714  1.00 60.92           C  
ATOM   2995  O   ILE A 380      64.623 -37.160  54.351  1.00 60.92           O  
ATOM   2990  CB  ILE A 380      61.713 -38.454  54.952  1.00 60.92           C  
ATOM   2991  CG1 ILE A 380      60.432 -38.046  55.705  1.00 60.92           C  
ATOM   2992  CG2 ILE A 380      62.808 -39.012  55.880  1.00 60.92           C  
ATOM   2993  CD1 ILE A 380      59.594 -39.222  56.195  1.00 60.92           C  
ATOM   2996  N   GLN A 381      63.770 -38.163  52.538  1.00 62.80           N  
ATOM   2997  CA  GLN A 381      65.075 -38.443  51.994  1.00 62.80           C  
ATOM   3003  C   GLN A 381      65.761 -37.136  51.716  1.00 62.80           C  
ATOM   3004  O   GLN A 381      66.945 -36.970  52.006  1.00 62.80           O  
ATOM   2998  CB  GLN A 381      65.006 -39.208  50.660  1.00 62.80           C  
ATOM   2999  CG  GLN A 381      64.421 -40.622  50.768  1.00 62.80           C  
ATOM   3000  CD  GLN A 381      65.485 -41.562  51.320  1.00 62.80           C  
ATOM   3002  NE2 GLN A 381      65.108 -42.366  52.350  1.00 62.80           N  
ATOM   3001  OE1 GLN A 381      66.620 -41.586  50.849  1.00 62.80           O  
ATOM   3005  N   TRP A 382      65.011 -36.165  51.162  1.00 65.73           N  
ATOM   3006  CA  TRP A 382      65.518 -34.878  50.765  1.00 65.73           C  
ATOM   3017  C   TRP A 382      66.019 -34.150  51.971  1.00 65.73           C  
ATOM   3018  O   TRP A 382      67.082 -33.534  51.939  1.00 65.73           O  
ATOM   3007  CB  TRP A 382      64.429 -34.009  50.117  1.00 65.73           C  
ATOM   3008  CG  TRP A 382      64.899 -32.644  49.684  1.00 65.73           C  
ATOM   3010  CD1 TRP A 382      64.779 -31.438  50.312  1.00 65.73           C  
ATOM   3009  CD2 TRP A 382      65.605 -32.397  48.459  1.00 65.73           C  
ATOM   3012  CE2 TRP A 382      65.873 -31.029  48.410  1.00 65.73           C  
ATOM   3013  CE3 TRP A 382      65.994 -33.240  47.462  1.00 65.73           C  
ATOM   3011  NE1 TRP A 382      65.361 -30.452  49.551  1.00 65.73           N  
ATOM   3014  CZ2 TRP A 382      66.542 -30.482  47.353  1.00 65.73           C  
ATOM   3015  CZ3 TRP A 382      66.666 -32.686  46.397  1.00 65.73           C  
ATOM   3016  CH2 TRP A 382      66.935 -31.334  46.344  1.00 65.73           C  
ATOM   3019  N   HIS A 383      65.275 -34.239  53.086  1.00 73.55           N  
ATOM   3020  CA  HIS A 383      65.611 -33.532  54.285  1.00 73.55           C  
ATOM   3027  C   HIS A 383      67.019 -33.909  54.664  1.00 73.55           C  
ATOM   3028  O   HIS A 383      67.839 -33.052  54.991  1.00 73.55           O  
ATOM   3023  CB  HIS A 383      64.675 -33.967  55.436  1.00 73.55           C  
ATOM   3022  CG  HIS A 383      64.762 -33.162  56.702  1.00 73.55           C  
ATOM   3025  CD2 HIS A 383      63.821 -32.396  57.318  1.00 73.55           C  
ATOM   3021  ND1 HIS A 383      65.880 -33.099  57.502  1.00 73.55           N  
ATOM   3026  CE1 HIS A 383      65.563 -32.301  58.555  1.00 73.55           C  
ATOM   3024  NE2 HIS A 383      64.324 -31.851  58.487  1.00 73.55           N  
ATOM   3029  N   TYR A 384      67.328 -35.216  54.603  1.00184.11           N  
ATOM   3030  CA  TYR A 384      68.584 -35.828  54.960  1.00184.11           C  
ATOM   3039  C   TYR A 384      69.714 -35.495  54.031  1.00184.11           C  
ATOM   3040  O   TYR A 384      70.872 -35.671  54.410  1.00184.11           O  
ATOM   3031  CB  TYR A 384      68.473 -37.339  55.220  1.00184.11           C  
ATOM   3032  CG  TYR A 384      67.796 -37.377  56.549  1.00184.11           C  
ATOM   3033  CD1 TYR A 384      66.437 -37.194  56.637  1.00184.11           C  
ATOM   3034  CD2 TYR A 384      68.522 -37.541  57.710  1.00184.11           C  
ATOM   3035  CE1 TYR A 384      65.802 -37.204  57.855  1.00184.11           C  
ATOM   3036  CE2 TYR A 384      67.892 -37.553  58.934  1.00184.11           C  
ATOM   3037  CZ  TYR A 384      66.528 -37.385  59.005  1.00184.11           C  
ATOM   3038  OH  TYR A 384      65.860 -37.390  60.249  1.00184.11           O  
ATOM   3041  N   GLY A 385      69.435 -35.094  52.773  1.00 50.50           N  
ATOM   3042  CA  GLY A 385      70.527 -34.735  51.910  1.00 50.50           C  
ATOM   3043  C   GLY A 385      70.627 -35.710  50.780  1.00 50.50           C  
ATOM   3044  O   GLY A 385      71.539 -35.610  49.956  1.00 50.50           O  
ATOM   3045  N   VAL A 386      69.715 -36.699  50.724  1.00 78.27           N  
ATOM   3046  CA  VAL A 386      69.717 -37.582  49.594  1.00 78.27           C  
ATOM   3050  C   VAL A 386      68.899 -36.883  48.559  1.00 78.27           C  
ATOM   3051  O   VAL A 386      67.678 -37.020  48.491  1.00 78.27           O  
ATOM   3047  CB  VAL A 386      69.098 -38.922  49.899  1.00 78.27           C  
ATOM   3048  CG1 VAL A 386      69.115 -39.792  48.631  1.00 78.27           C  
ATOM   3049  CG2 VAL A 386      69.863 -39.546  51.077  1.00 78.27           C  
ATOM   3052  N   VAL A 387      69.598 -36.034  47.790  1.00152.90           N  
ATOM   3053  CA  VAL A 387      69.089 -35.194  46.748  1.00152.90           C  
ATOM   3057  C   VAL A 387      68.933 -35.943  45.454  1.00152.90           C  
ATOM   3058  O   VAL A 387      68.158 -35.535  44.588  1.00152.90           O  
ATOM   3054  CB  VAL A 387      69.999 -34.036  46.489  1.00152.90           C  
ATOM   3055  CG1 VAL A 387      69.393 -33.199  45.370  1.00152.90           C  
ATOM   3056  CG2 VAL A 387      70.231 -33.267  47.797  1.00152.90           C  
ATOM   3059  N   GLU A 388      69.709 -37.029  45.253  1.00117.81           N  
ATOM   3060  CA  GLU A 388      69.750 -37.689  43.974  1.00117.81           C  
ATOM   3066  C   GLU A 388      68.485 -38.460  43.743  1.00117.81           C  
ATOM   3067  O   GLU A 388      68.357 -39.614  44.151  1.00117.81           O  
ATOM   3061  CB  GLU A 388      70.924 -38.673  43.883  1.00117.81           C  
ATOM   3062  CG  GLU A 388      72.284 -37.990  44.046  1.00117.81           C  
ATOM   3063  CD  GLU A 388      72.585 -37.814  45.530  1.00117.81           C  
ATOM   3064  OE1 GLU A 388      71.748 -38.257  46.361  1.00117.81           O  
ATOM   3065  OE2 GLU A 388      73.661 -37.243  45.853  1.00117.81           O1-
ATOM   3068  N   TYR A 389      67.569 -37.858  42.956  1.00 70.83           N  
ATOM   3069  CA  TYR A 389      66.241 -38.354  42.719  1.00 70.83           C  
ATOM   3078  C   TYR A 389      66.279 -39.720  42.105  1.00 70.83           C  
ATOM   3079  O   TYR A 389      65.515 -40.600  42.500  1.00 70.83           O  
ATOM   3070  CB  TYR A 389      65.432 -37.486  41.741  1.00 70.83           C  
ATOM   3071  CG  TYR A 389      65.226 -36.134  42.332  1.00 70.83           C  
ATOM   3072  CD1 TYR A 389      64.247 -35.920  43.274  1.00 70.83           C  
ATOM   3073  CD2 TYR A 389      66.001 -35.074  41.922  1.00 70.83           C  
ATOM   3074  CE1 TYR A 389      64.055 -34.669  43.809  1.00 70.83           C  
ATOM   3075  CE2 TYR A 389      65.813 -33.821  42.456  1.00 70.83           C  
ATOM   3076  CZ  TYR A 389      64.837 -33.620  43.401  1.00 70.83           C  
ATOM   3077  OH  TYR A 389      64.636 -32.337  43.953  1.00 70.83           O  
ATOM   3080  N   ASP A 390      67.179 -39.939  41.131  1.00 48.75           N  
ATOM   3081  CA  ASP A 390      67.233 -41.174  40.399  1.00 48.75           C  
ATOM   3086  C   ASP A 390      67.503 -42.307  41.345  1.00 48.75           C  
ATOM   3087  O   ASP A 390      66.990 -43.411  41.170  1.00 48.75           O  
ATOM   3082  CB  ASP A 390      68.342 -41.174  39.333  1.00 48.75           C  
ATOM   3083  CG  ASP A 390      67.934 -40.180  38.256  1.00 48.75           C  
ATOM   3084  OD1 ASP A 390      66.791 -39.656  38.338  1.00 48.75           O  
ATOM   3085  OD2 ASP A 390      68.758 -39.932  37.335  1.00 48.75           O1-
ATOM   3088  N   PHE A 391      68.306 -42.045  42.387  1.00 97.38           N  
ATOM   3089  CA  PHE A 391      68.757 -43.006  43.355  1.00 97.38           C  
ATOM   3097  C   PHE A 391      67.605 -43.514  44.192  1.00 97.38           C  
ATOM   3098  O   PHE A 391      67.699 -44.600  44.760  1.00 97.38           O  
ATOM   3090  CB  PHE A 391      69.842 -42.409  44.268  1.00 97.38           C  
ATOM   3091  CG  PHE A 391      70.574 -43.517  44.942  1.00 97.38           C  
ATOM   3092  CD1 PHE A 391      71.434 -44.314  44.221  1.00 97.38           C  
ATOM   3093  CD2 PHE A 391      70.432 -43.737  46.290  1.00 97.38           C  
ATOM   3094  CE1 PHE A 391      72.124 -45.336  44.831  1.00 97.38           C  
ATOM   3095  CE2 PHE A 391      71.121 -44.756  46.907  1.00 97.38           C  
ATOM   3096  CZ  PHE A 391      71.966 -45.558  46.177  1.00 97.38           C  
ATOM   3099  N   TYR A 392      66.492 -42.758  44.320  1.00101.03           N  
ATOM   3100  CA  TYR A 392      65.424 -43.179  45.198  1.00101.03           C  
ATOM   3109  C   TYR A 392      64.951 -44.556  44.854  1.00101.03           C  
ATOM   3110  O   TYR A 392      64.667 -45.353  45.746  1.00101.03           O  
ATOM   3101  CB  TYR A 392      64.149 -42.316  45.174  1.00101.03           C  
ATOM   3102  CG  TYR A 392      64.424 -41.031  45.865  1.00101.03           C  
ATOM   3103  CD1 TYR A 392      65.007 -41.038  47.111  1.00101.03           C  
ATOM   3104  CD2 TYR A 392      64.037 -39.835  45.306  1.00101.03           C  
ATOM   3105  CE1 TYR A 392      65.251 -39.859  47.770  1.00101.03           C  
ATOM   3106  CE2 TYR A 392      64.278 -38.651  45.965  1.00101.03           C  
ATOM   3107  CZ  TYR A 392      64.889 -38.663  47.196  1.00101.03           C  
ATOM   3108  OH  TYR A 392      65.136 -37.448  47.872  1.00101.03           O  
ATOM   3111  N   THR A 393      64.844 -44.879  43.557  1.00 56.50           N  
ATOM   3112  CA  THR A 393      64.335 -46.151  43.131  1.00 56.50           C  
ATOM   3116  C   THR A 393      65.226 -47.243  43.645  1.00 56.50           C  
ATOM   3117  O   THR A 393      64.756 -48.340  43.938  1.00 56.50           O  
ATOM   3113  CB  THR A 393      64.286 -46.261  41.635  1.00 56.50           C  
ATOM   3115  CG2 THR A 393      63.667 -47.617  41.263  1.00 56.50           C  
ATOM   3114  OG1 THR A 393      63.498 -45.209  41.095  1.00 56.50           O  
ATOM   3118  N   VAL A 394      66.549 -46.995  43.725  1.00 43.78           N  
ATOM   3119  CA  VAL A 394      67.454 -48.000  44.219  1.00 43.78           C  
ATOM   3123  C   VAL A 394      67.120 -48.293  45.656  1.00 43.78           C  
ATOM   3124  O   VAL A 394      67.161 -49.446  46.085  1.00 43.78           O  
ATOM   3120  CB  VAL A 394      68.900 -47.593  44.141  1.00 43.78           C  
ATOM   3121  CG1 VAL A 394      69.748 -48.693  44.807  1.00 43.78           C  
ATOM   3122  CG2 VAL A 394      69.266 -47.343  42.666  1.00 43.78           C  
ATOM   3125  N   LEU A 395      66.768 -47.258  46.447  1.00105.74           N  
ATOM   3126  CA  LEU A 395      66.424 -47.486  47.826  1.00105.74           C  
ATOM   3131  C   LEU A 395      65.236 -48.404  47.862  1.00105.74           C  
ATOM   3132  O   LEU A 395      65.169 -49.302  48.701  1.00105.74           O  
ATOM   3127  CB  LEU A 395      66.084 -46.193  48.592  1.00105.74           C  
ATOM   3128  CG  LEU A 395      67.314 -45.351  48.995  1.00105.74           C  
ATOM   3129  CD1 LEU A 395      68.017 -45.916  50.239  1.00105.74           C  
ATOM   3130  CD2 LEU A 395      68.293 -45.215  47.820  1.00105.74           C  
ATOM   3133  N   PHE A 396      64.274 -48.219  46.938  1.00116.36           N  
ATOM   3134  CA  PHE A 396      63.092 -49.034  46.906  1.00116.36           C  
ATOM   3142  C   PHE A 396      63.522 -50.449  46.631  1.00116.36           C  
ATOM   3143  O   PHE A 396      63.064 -51.389  47.277  1.00116.36           O  
ATOM   3135  CB  PHE A 396      62.124 -48.606  45.786  1.00116.36           C  
ATOM   3136  CG  PHE A 396      60.766 -49.175  46.031  1.00116.36           C  
ATOM   3137  CD1 PHE A 396      60.489 -50.505  45.818  1.00116.36           C  
ATOM   3138  CD2 PHE A 396      59.749 -48.351  46.457  1.00116.36           C  
ATOM   3139  CE1 PHE A 396      59.228 -51.004  46.042  1.00116.36           C  
ATOM   3140  CE2 PHE A 396      58.485 -48.842  46.682  1.00116.36           C  
ATOM   3141  CZ  PHE A 396      58.223 -50.173  46.478  1.00116.36           C  
ATOM   3144  N   GLY A 397      64.453 -50.632  45.677  1.00 34.62           N  
ATOM   3145  CA  GLY A 397      64.893 -51.942  45.274  1.00 34.62           C  
ATOM   3146  C   GLY A 397      65.493 -52.678  46.434  1.00 34.62           C  
ATOM   3147  O   GLY A 397      65.337 -53.892  46.547  1.00 34.62           O  
ATOM   3148  N   ILE A 398      66.240 -51.975  47.304  1.00106.44           N  
ATOM   3149  CA  ILE A 398      66.875 -52.617  48.422  1.00106.44           C  
ATOM   3154  C   ILE A 398      65.815 -53.135  49.352  1.00106.44           C  
ATOM   3155  O   ILE A 398      65.867 -54.285  49.789  1.00106.44           O  
ATOM   3150  CB  ILE A 398      67.693 -51.647  49.227  1.00106.44           C  
ATOM   3151  CG1 ILE A 398      68.827 -51.025  48.391  1.00106.44           C  
ATOM   3152  CG2 ILE A 398      68.185 -52.380  50.487  1.00106.44           C  
ATOM   3153  CD1 ILE A 398      69.911 -52.014  47.976  1.00106.44           C  
ATOM   3156  N   GLY A 399      64.817 -52.281  49.669  1.00 37.01           N  
ATOM   3157  CA  GLY A 399      63.792 -52.598  50.627  1.00 37.01           C  
ATOM   3158  C   GLY A 399      62.939 -53.740  50.159  1.00 37.01           C  
ATOM   3159  O   GLY A 399      62.661 -54.666  50.920  1.00 37.01           O  
ATOM   3160  N   ARG A 400      62.536 -53.716  48.877  1.00183.66           N  
ATOM   3161  CA  ARG A 400      61.605 -54.653  48.304  1.00183.66           C  
ATOM   3169  C   ARG A 400      62.142 -56.047  48.292  1.00183.66           C  
ATOM   3170  O   ARG A 400      61.383 -57.016  48.273  1.00183.66           O  
ATOM   3162  CB  ARG A 400      61.174 -54.298  46.875  1.00183.66           C  
ATOM   3163  CG  ARG A 400      60.194 -55.318  46.294  1.00183.66           C  
ATOM   3164  CD  ARG A 400      58.978 -55.587  47.187  1.00183.66           C  
ATOM   3165  NE  ARG A 400      58.279 -54.298  47.449  1.00183.66           N  
ATOM   3166  CZ  ARG A 400      57.265 -53.882  46.634  1.00183.66           C  
ATOM   3167  NH1 ARG A 400      56.887 -54.648  45.572  1.00183.66           N1+
ATOM   3168  NH2 ARG A 400      56.619 -52.703  46.886  1.00183.66           N  
ATOM   3171  N   ALA A 401      63.470 -56.195  48.249  1.00 59.06           N  
ATOM   3172  CA  ALA A 401      64.088 -57.488  48.206  1.00 59.06           C  
ATOM   3174  C   ALA A 401      63.739 -58.270  49.443  1.00 59.06           C  
ATOM   3175  O   ALA A 401      63.776 -59.500  49.426  1.00 59.06           O  
ATOM   3173  CB  ALA A 401      65.620 -57.413  48.098  1.00 59.06           C  
ATOM   3176  N   LEU A 402      63.455 -57.593  50.574  1.00 62.90           N  
ATOM   3177  CA  LEU A 402      63.163 -58.334  51.770  1.00 62.90           C  
ATOM   3182  C   LEU A 402      61.988 -59.227  51.502  1.00 62.90           C  
ATOM   3183  O   LEU A 402      62.037 -60.428  51.767  1.00 62.90           O  
ATOM   3178  CB  LEU A 402      62.789 -57.417  52.950  1.00 62.90           C  
ATOM   3179  CG  LEU A 402      63.977 -56.605  53.505  1.00 62.90           C  
ATOM   3180  CD1 LEU A 402      63.542 -55.626  54.607  1.00 62.90           C  
ATOM   3181  CD2 LEU A 402      65.093 -57.545  53.990  1.00 62.90           C  
ATOM   3184  N   GLY A 403      60.895 -58.655  50.966  1.00 38.87           N  
ATOM   3185  CA  GLY A 403      59.705 -59.405  50.686  1.00 38.87           C  
ATOM   3186  C   GLY A 403      59.880 -60.350  49.534  1.00 38.87           C  
ATOM   3187  O   GLY A 403      59.476 -61.509  49.611  1.00 38.87           O  
ATOM   3188  N   VAL A 404      60.488 -59.872  48.430  1.00 42.86           N  
ATOM   3189  CA  VAL A 404      60.571 -60.649  47.223  1.00 42.86           C  
ATOM   3193  C   VAL A 404      61.370 -61.898  47.439  1.00 42.86           C  
ATOM   3194  O   VAL A 404      60.966 -62.982  47.019  1.00 42.86           O  
ATOM   3190  CB  VAL A 404      61.211 -59.899  46.091  1.00 42.86           C  
ATOM   3191  CG1 VAL A 404      61.377 -60.862  44.903  1.00 42.86           C  
ATOM   3192  CG2 VAL A 404      60.351 -58.665  45.763  1.00 42.86           C  
ATOM   3195  N   LEU A 405      62.531 -61.778  48.101  1.00 52.48           N  
ATOM   3196  CA  LEU A 405      63.400 -62.902  48.304  1.00 52.48           C  
ATOM   3201  C   LEU A 405      62.729 -63.900  49.198  1.00 52.48           C  
ATOM   3202  O   LEU A 405      62.884 -65.106  49.013  1.00 52.48           O  
ATOM   3197  CB  LEU A 405      64.727 -62.492  48.968  1.00 52.48           C  
ATOM   3198  CG  LEU A 405      65.607 -61.585  48.085  1.00 52.48           C  
ATOM   3199  CD1 LEU A 405      66.896 -61.183  48.818  1.00 52.48           C  
ATOM   3200  CD2 LEU A 405      65.888 -62.235  46.719  1.00 52.48           C  
ATOM   3203  N   ALA A 406      61.989 -63.422  50.217  1.00 32.23           N  
ATOM   3204  CA  ALA A 406      61.305 -64.327  51.096  1.00 32.23           C  
ATOM   3206  C   ALA A 406      60.327 -65.096  50.257  1.00 32.23           C  
ATOM   3207  O   ALA A 406      60.203 -66.313  50.377  1.00 32.23           O  
ATOM   3205  CB  ALA A 406      60.506 -63.603  52.192  1.00 32.23           C  
ATOM   3208  N   ASN A 407      59.638 -64.401  49.335  1.00 58.19           N  
ATOM   3209  CA  ASN A 407      58.620 -65.022  48.538  1.00 58.19           C  
ATOM   3214  C   ASN A 407      59.222 -66.103  47.683  1.00 58.19           C  
ATOM   3215  O   ASN A 407      58.625 -67.163  47.497  1.00 58.19           O  
ATOM   3210  CB  ASN A 407      57.915 -64.017  47.609  1.00 58.19           C  
ATOM   3211  CG  ASN A 407      56.551 -64.588  47.256  1.00 58.19           C  
ATOM   3213  ND2 ASN A 407      56.167 -64.516  45.954  1.00 58.19           N  
ATOM   3212  OD1 ASN A 407      55.840 -65.088  48.127  1.00 58.19           O  
ATOM   3216  N   LEU A 408      60.420 -65.856  47.125  1.00 59.96           N  
ATOM   3217  CA  LEU A 408      61.074 -66.792  46.256  1.00 59.96           C  
ATOM   3222  C   LEU A 408      61.440 -68.030  47.017  1.00 59.96           C  
ATOM   3223  O   LEU A 408      61.300 -69.136  46.497  1.00 59.96           O  
ATOM   3218  CB  LEU A 408      62.337 -66.194  45.622  1.00 59.96           C  
ATOM   3219  CG  LEU A 408      62.016 -64.911  44.829  1.00 59.96           C  
ATOM   3220  CD1 LEU A 408      63.238 -64.410  44.042  1.00 59.96           C  
ATOM   3221  CD2 LEU A 408      60.758 -65.089  43.962  1.00 59.96           C  
ATOM   3224  N   VAL A 409      61.920 -67.900  48.270  1.00119.36           N  
ATOM   3225  CA  VAL A 409      62.261 -69.111  48.963  1.00119.36           C  
ATOM   3229  C   VAL A 409      61.004 -69.915  49.107  1.00119.36           C  
ATOM   3230  O   VAL A 409      61.022 -71.128  48.900  1.00119.36           O  
ATOM   3226  CB  VAL A 409      62.864 -68.951  50.336  1.00119.36           C  
ATOM   3227  CG1 VAL A 409      64.200 -68.209  50.205  1.00119.36           C  
ATOM   3228  CG2 VAL A 409      61.859 -68.289  51.283  1.00119.36           C  
ATOM   3231  N   TRP A 410      59.875 -69.259  49.445  1.00 86.14           N  
ATOM   3232  CA  TRP A 410      58.625 -69.945  49.641  1.00 86.14           C  
ATOM   3243  C   TRP A 410      58.096 -70.558  48.381  1.00 86.14           C  
ATOM   3244  O   TRP A 410      57.557 -71.663  48.420  1.00 86.14           O  
ATOM   3233  CB  TRP A 410      57.528 -69.098  50.306  1.00 86.14           C  
ATOM   3234  CG  TRP A 410      57.718 -69.046  51.802  1.00 86.14           C  
ATOM   3236  CD1 TRP A 410      58.320 -68.117  52.598  1.00 86.14           C  
ATOM   3235  CD2 TRP A 410      57.290 -70.110  52.667  1.00 86.14           C  
ATOM   3238  CE2 TRP A 410      57.669 -69.764  53.963  1.00 86.14           C  
ATOM   3239  CE3 TRP A 410      56.643 -71.283  52.396  1.00 86.14           C  
ATOM   3237  NE1 TRP A 410      58.298 -68.539  53.910  1.00 86.14           N  
ATOM   3240  CZ2 TRP A 410      57.401 -70.595  55.016  1.00 86.14           C  
ATOM   3241  CZ3 TRP A 410      56.369 -72.112  53.460  1.00 86.14           C  
ATOM   3242  CH2 TRP A 410      56.741 -71.774  54.745  1.00 86.14           C  
ATOM   3245  N   ASP A 411      58.226 -69.874  47.230  1.00 57.64           N  
ATOM   3246  CA  ASP A 411      57.694 -70.437  46.020  1.00 57.64           C  
ATOM   3251  C   ASP A 411      58.391 -71.737  45.757  1.00 57.64           C  
ATOM   3252  O   ASP A 411      57.779 -72.685  45.271  1.00 57.64           O  
ATOM   3247  CB  ASP A 411      57.847 -69.505  44.808  1.00 57.64           C  
ATOM   3248  CG  ASP A 411      56.875 -68.350  45.022  1.00 57.64           C  
ATOM   3249  OD1 ASP A 411      55.847 -68.571  45.720  1.00 57.64           O  
ATOM   3250  OD2 ASP A 411      57.146 -67.236  44.506  1.00 57.64           O1-
ATOM   3253  N   ARG A 412      59.700 -71.810  46.050  1.00161.80           N  
ATOM   3254  CA  ARG A 412      60.467 -73.013  45.875  1.00161.80           C  
ATOM   3262  C   ARG A 412      60.038 -74.044  46.877  1.00161.80           C  
ATOM   3263  O   ARG A 412      59.978 -75.236  46.577  1.00161.80           O  
ATOM   3255  CB  ARG A 412      61.972 -72.781  46.091  1.00161.80           C  
ATOM   3256  CG  ARG A 412      62.575 -71.742  45.144  1.00161.80           C  
ATOM   3257  CD  ARG A 412      62.896 -72.281  43.751  1.00161.80           C  
ATOM   3258  NE  ARG A 412      61.614 -72.708  43.123  1.00161.80           N  
ATOM   3259  CZ  ARG A 412      60.782 -71.780  42.568  1.00161.80           C  
ATOM   3260  NH1 ARG A 412      61.050 -70.449  42.714  1.00161.80           N1+
ATOM   3261  NH2 ARG A 412      59.674 -72.175  41.877  1.00161.80           N  
ATOM   3264  N   ALA A 413      59.746 -73.605  48.117  1.00 48.20           N  
ATOM   3265  CA  ALA A 413      59.400 -74.537  49.153  1.00 48.20           C  
ATOM   3267  C   ALA A 413      58.139 -75.268  48.781  1.00 48.20           C  
ATOM   3268  O   ALA A 413      58.071 -76.491  48.902  1.00 48.20           O  
ATOM   3266  CB  ALA A 413      59.154 -73.839  50.499  1.00 48.20           C  
ATOM   3269  N   LEU A 414      57.109 -74.527  48.326  1.00104.06           N  
ATOM   3270  CA  LEU A 414      55.829 -75.057  47.930  1.00104.06           C  
ATOM   3275  C   LEU A 414      55.870 -75.754  46.603  1.00104.06           C  
ATOM   3276  O   LEU A 414      54.968 -76.524  46.279  1.00104.06           O  
ATOM   3271  CB  LEU A 414      54.671 -74.042  47.938  1.00104.06           C  
ATOM   3272  CG  LEU A 414      54.202 -73.722  49.371  1.00104.06           C  
ATOM   3273  CD1 LEU A 414      52.935 -72.854  49.374  1.00104.06           C  
ATOM   3274  CD2 LEU A 414      54.037 -75.010  50.195  1.00104.06           C  
ATOM   3277  N   GLY A 415      56.864 -75.451  45.750  1.00 36.68           N  
ATOM   3278  CA  GLY A 415      56.924 -76.135  44.491  1.00 36.68           C  
ATOM   3279  C   GLY A 415      56.015 -75.469  43.501  1.00 36.68           C  
ATOM   3280  O   GLY A 415      55.503 -76.124  42.595  1.00 36.68           O  
ATOM   3281  N   TYR A 416      55.791 -74.146  43.644  1.00134.99           N  
ATOM   3282  CA  TYR A 416      54.959 -73.406  42.726  1.00134.99           C  
ATOM   3291  C   TYR A 416      55.395 -73.695  41.320  1.00134.99           C  
ATOM   3292  O   TYR A 416      56.584 -73.699  41.000  1.00134.99           O  
ATOM   3283  CB  TYR A 416      55.053 -71.875  42.904  1.00134.99           C  
ATOM   3284  CG  TYR A 416      54.322 -71.438  44.129  1.00134.99           C  
ATOM   3285  CD1 TYR A 416      54.806 -71.715  45.388  1.00134.99           C  
ATOM   3286  CD2 TYR A 416      53.157 -70.713  44.016  1.00134.99           C  
ATOM   3287  CE1 TYR A 416      54.123 -71.295  46.507  1.00134.99           C  
ATOM   3288  CE2 TYR A 416      52.471 -70.290  45.132  1.00134.99           C  
ATOM   3289  CZ  TYR A 416      52.952 -70.585  46.383  1.00134.99           C  
ATOM   3290  OH  TYR A 416      52.256 -70.156  47.532  1.00134.99           O  
ATOM   3293  N   ALA A 417      54.406 -73.937  40.434  1.00 42.09           N  
ATOM   3294  CA  ALA A 417      54.624 -74.302  39.062  1.00 42.09           C  
ATOM   3296  C   ALA A 417      55.038 -73.112  38.258  1.00 42.09           C  
ATOM   3297  O   ALA A 417      54.838 -71.965  38.656  1.00 42.09           O  
ATOM   3295  CB  ALA A 417      53.372 -74.891  38.390  1.00 42.09           C  
ATOM   3298  N   ILE A 418      55.644 -73.384  37.083  1.00 59.40           N  
ATOM   3299  CA  ILE A 418      56.071 -72.345  36.197  1.00 59.40           C  
ATOM   3304  C   ILE A 418      54.853 -71.587  35.804  1.00 59.40           C  
ATOM   3305  O   ILE A 418      53.812 -72.172  35.505  1.00 59.40           O  
ATOM   3300  CB  ILE A 418      56.750 -72.836  34.949  1.00 59.40           C  
ATOM   3301  CG1 ILE A 418      57.373 -71.659  34.182  1.00 59.40           C  
ATOM   3302  CG2 ILE A 418      55.735 -73.651  34.130  1.00 59.40           C  
ATOM   3303  CD1 ILE A 418      58.336 -72.096  33.082  1.00 59.40           C  
ATOM   3306  N   GLU A 419      54.950 -70.244  35.826  1.00 78.60           N  
ATOM   3307  CA  GLU A 419      53.810 -69.437  35.525  1.00 78.60           C  
ATOM   3313  C   GLU A 419      53.767 -69.245  34.043  1.00 78.60           C  
ATOM   3314  O   GLU A 419      54.668 -68.652  33.453  1.00 78.60           O  
ATOM   3308  CB  GLU A 419      53.851 -68.074  36.247  1.00 78.60           C  
ATOM   3309  CG  GLU A 419      52.507 -67.341  36.288  1.00 78.60           C  
ATOM   3310  CD  GLU A 419      52.545 -66.347  37.447  1.00 78.60           C  
ATOM   3311  OE1 GLU A 419      53.565 -66.333  38.185  1.00 78.60           O  
ATOM   3312  OE2 GLU A 419      51.558 -65.581  37.606  1.00 78.60           O1-
ATOM   3315  N   ARG A 420      52.713 -69.792  33.399  1.00117.46           N  
ATOM   3316  CA  ARG A 420      52.597 -69.672  31.976  1.00117.46           C  
ATOM   3324  C   ARG A 420      51.170 -69.350  31.658  1.00117.46           C  
ATOM   3325  O   ARG A 420      50.332 -70.245  31.557  1.00117.46           O  
ATOM   3317  CB  ARG A 420      52.931 -70.998  31.265  1.00117.46           C  
ATOM   3318  CG  ARG A 420      53.096 -70.900  29.750  1.00117.46           C  
ATOM   3319  CD  ARG A 420      51.796 -71.026  28.952  1.00117.46           C  
ATOM   3320  NE  ARG A 420      52.188 -70.948  27.516  1.00117.46           N  
ATOM   3321  CZ  ARG A 420      51.241 -70.873  26.537  1.00117.46           C  
ATOM   3322  NH1 ARG A 420      49.917 -70.836  26.862  1.00117.46           N1+
ATOM   3323  NH2 ARG A 420      51.625 -70.829  25.228  1.00117.46           N  
ATOM   3326  N   PRO A 421      50.861 -68.091  31.503  1.00166.69           N  
ATOM   3327  CA  PRO A 421      49.517 -67.741  31.119  1.00166.69           C  
ATOM   3331  C   PRO A 421      49.396 -67.904  29.640  1.00166.69           C  
ATOM   3332  O   PRO A 421      50.422 -68.027  28.972  1.00166.69           O  
ATOM   3329  CB  PRO A 421      49.307 -66.300  31.579  1.00166.69           C  
ATOM   3330  CG  PRO A 421      50.281 -66.141  32.754  1.00166.69           C  
ATOM   3328  CD  PRO A 421      51.426 -67.110  32.420  1.00166.69           C  
ATOM   3333  N   LYS A 422      48.161 -67.931  29.104  1.00 73.13           N  
ATOM   3334  CA  LYS A 422      48.035 -68.057  27.684  1.00 73.13           C  
ATOM   3340  C   LYS A 422      47.816 -66.690  27.136  1.00 73.13           C  
ATOM   3341  O   LYS A 422      47.314 -65.802  27.824  1.00 73.13           O  
ATOM   3335  CB  LYS A 422      46.860 -68.930  27.214  1.00 73.13           C  
ATOM   3336  CG  LYS A 422      46.793 -69.067  25.690  1.00 73.13           C  
ATOM   3337  CD  LYS A 422      45.878 -70.190  25.211  1.00 73.13           C  
ATOM   3338  CE  LYS A 422      45.633 -70.186  23.699  1.00 73.13           C  
ATOM   3339  NZ  LYS A 422      44.842 -68.993  23.325  1.00 73.13           N1+
ATOM   3342  N   SER A 423      48.217 -66.482  25.869  1.00 46.08           N  
ATOM   3343  CA  SER A 423      48.038 -65.199  25.264  1.00 46.08           C  
ATOM   3346  C   SER A 423      47.008 -65.378  24.204  1.00 46.08           C  
ATOM   3347  O   SER A 423      46.903 -66.444  23.599  1.00 46.08           O  
ATOM   3344  CB  SER A 423      49.311 -64.660  24.587  1.00 46.08           C  
ATOM   3345  OG  SER A 423      50.343 -64.494  25.549  1.00 46.08           O  
ATOM   3348  N   VAL A 424      46.195 -64.329  23.975  1.00 43.23           N  
ATOM   3349  CA  VAL A 424      45.189 -64.392  22.956  1.00 43.23           C  
ATOM   3353  C   VAL A 424      45.389 -63.183  22.113  1.00 43.23           C  
ATOM   3354  O   VAL A 424      46.074 -62.244  22.520  1.00 43.23           O  
ATOM   3350  CB  VAL A 424      43.785 -64.354  23.493  1.00 43.23           C  
ATOM   3351  CG1 VAL A 424      43.555 -65.607  24.357  1.00 43.23           C  
ATOM   3352  CG2 VAL A 424      43.583 -63.033  24.247  1.00 43.23           C  
ATOM   3355  N   THR A 425      44.828 -63.209  20.890  1.00 39.80           N  
ATOM   3356  CA  THR A 425      44.974 -62.130  19.956  1.00 39.80           C  
ATOM   3360  C   THR A 425      43.771 -61.248  20.041  1.00 39.80           C  
ATOM   3361  O   THR A 425      42.785 -61.590  20.690  1.00 39.80           O  
ATOM   3357  CB  THR A 425      45.043 -62.618  18.545  1.00 39.80           C  
ATOM   3359  CG2 THR A 425      46.198 -63.625  18.435  1.00 39.80           C  
ATOM   3358  OG1 THR A 425      43.819 -63.249  18.198  1.00 39.80           O  
ATOM   3362  N   THR A 426      43.844 -60.078  19.370  1.00 96.59           N  
ATOM   3363  CA  THR A 426      42.796 -59.093  19.325  1.00 96.59           C  
ATOM   3367  C   THR A 426      41.621 -59.697  18.635  1.00 96.59           C  
ATOM   3368  O   THR A 426      40.477 -59.548  19.065  1.00 96.59           O  
ATOM   3364  CB  THR A 426      43.172 -57.907  18.482  1.00 96.59           C  
ATOM   3366  CG2 THR A 426      42.009 -56.905  18.494  1.00 96.59           C  
ATOM   3365  OG1 THR A 426      44.353 -57.292  18.972  1.00 96.59           O  
ATOM   3369  N   ASP A 427      41.901 -60.407  17.533  1.00 73.70           N  
ATOM   3370  CA  ASP A 427      40.897 -61.003  16.714  1.00 73.70           C  
ATOM   3375  C   ASP A 427      40.176 -61.982  17.576  1.00 73.70           C  
ATOM   3376  O   ASP A 427      38.955 -62.119  17.513  1.00 73.70           O  
ATOM   3371  CB  ASP A 427      41.527 -61.753  15.526  1.00 73.70           C  
ATOM   3372  CG  ASP A 427      40.495 -61.927  14.424  1.00 73.70           C  
ATOM   3373  OD1 ASP A 427      39.311 -61.569  14.655  1.00 73.70           O  
ATOM   3374  OD2 ASP A 427      40.884 -62.414  13.328  1.00 73.70           O1-
ATOM   3377  N   MET A 428      40.931 -62.676  18.439  1.00122.32           N  
ATOM   3378  CA  MET A 428      40.357 -63.685  19.271  1.00122.32           C  
ATOM   3383  C   MET A 428      39.349 -63.045  20.184  1.00122.32           C  
ATOM   3384  O   MET A 428      38.229 -63.536  20.311  1.00122.32           O  
ATOM   3379  CB  MET A 428      41.458 -64.366  20.101  1.00122.32           C  
ATOM   3380  CG  MET A 428      41.183 -65.810  20.516  1.00122.32           C  
ATOM   3381  SD  MET A 428      42.699 -66.684  21.015  1.00122.32           S  
ATOM   3382  CE  MET A 428      41.954 -68.332  21.157  1.00122.32           C  
ATOM   3385  N   LEU A 429      39.695 -61.912  20.829  1.00 91.22           N  
ATOM   3386  CA  LEU A 429      38.740 -61.328  21.729  1.00 91.22           C  
ATOM   3391  C   LEU A 429      37.587 -60.777  20.958  1.00 91.22           C  
ATOM   3392  O   LEU A 429      36.442 -60.859  21.401  1.00 91.22           O  
ATOM   3387  CB  LEU A 429      39.242 -60.196  22.648  1.00 91.22           C  
ATOM   3388  CG  LEU A 429      40.434 -60.564  23.553  1.00 91.22           C  
ATOM   3389  CD1 LEU A 429      41.766 -60.276  22.855  1.00 91.22           C  
ATOM   3390  CD2 LEU A 429      40.321 -59.941  24.949  1.00 91.22           C  
ATOM   3393  N   GLU A 430      37.861 -60.187  19.778  1.00 39.22           N  
ATOM   3394  CA  GLU A 430      36.809 -59.575  19.024  1.00 39.22           C  
ATOM   3400  C   GLU A 430      35.825 -60.631  18.653  1.00 39.22           C  
ATOM   3401  O   GLU A 430      34.616 -60.424  18.759  1.00 39.22           O  
ATOM   3395  CB  GLU A 430      37.308 -58.886  17.742  1.00 39.22           C  
ATOM   3396  CG  GLU A 430      38.220 -57.691  18.032  1.00 39.22           C  
ATOM   3397  CD  GLU A 430      38.388 -56.883  16.754  1.00 39.22           C  
ATOM   3398  OE1 GLU A 430      38.582 -57.505  15.678  1.00 39.22           O  
ATOM   3399  OE2 GLU A 430      38.310 -55.629  16.840  1.00 39.22           O1-
ATOM   3402  N   LYS A 431      36.317 -61.811  18.235  1.00 66.25           N  
ATOM   3403  CA  LYS A 431      35.417 -62.848  17.844  1.00 66.25           C  
ATOM   3409  C   LYS A 431      34.600 -63.214  19.041  1.00 66.25           C  
ATOM   3410  O   LYS A 431      33.381 -63.354  18.949  1.00 66.25           O  
ATOM   3404  CB  LYS A 431      36.134 -64.115  17.334  1.00 66.25           C  
ATOM   3405  CG  LYS A 431      35.203 -65.103  16.629  1.00 66.25           C  
ATOM   3406  CD  LYS A 431      34.626 -64.559  15.317  1.00 66.25           C  
ATOM   3407  CE  LYS A 431      33.592 -65.477  14.662  1.00 66.25           C  
ATOM   3408  NZ  LYS A 431      33.073 -64.844  13.429  1.00 66.25           N1+
ATOM   3411  N   TRP A 432      35.252 -63.343  20.214  1.00101.39           N  
ATOM   3412  CA  TRP A 432      34.533 -63.730  21.390  1.00101.39           C  
ATOM   3423  C   TRP A 432      33.579 -62.640  21.737  1.00101.39           C  
ATOM   3424  O   TRP A 432      33.971 -61.529  22.088  1.00101.39           O  
ATOM   3413  CB  TRP A 432      35.458 -63.991  22.593  1.00101.39           C  
ATOM   3414  CG  TRP A 432      36.315 -65.211  22.385  1.00101.39           C  
ATOM   3416  CD1 TRP A 432      36.123 -66.244  21.514  1.00101.39           C  
ATOM   3415  CD2 TRP A 432      37.544 -65.491  23.076  1.00101.39           C  
ATOM   3418  CE2 TRP A 432      38.034 -66.692  22.575  1.00101.39           C  
ATOM   3419  CE3 TRP A 432      38.210 -64.797  24.049  1.00101.39           C  
ATOM   3417  NE1 TRP A 432      37.153 -67.147  21.617  1.00101.39           N  
ATOM   3420  CZ2 TRP A 432      39.204 -67.226  23.037  1.00101.39           C  
ATOM   3421  CZ3 TRP A 432      39.389 -65.338  24.514  1.00101.39           C  
ATOM   3422  CH2 TRP A 432      39.874 -66.530  24.019  1.00101.39           C  
ATOM   3425  N   ALA A 433      32.277 -62.962  21.646  1.00248.17           N  
ATOM   3426  CA  ALA A 433      31.245 -62.025  21.964  1.00248.17           C  
ATOM   3428  C   ALA A 433      30.047 -62.840  22.307  1.00248.17           C  
ATOM   3429  O   ALA A 433      29.972 -64.014  21.950  1.00248.17           O  
ATOM   3427  CB  ALA A 433      30.864 -61.098  20.799  1.00248.17           C  
ATOM   3430  N   GLY A 434      29.095 -62.243  23.049  1.00 43.75           N  
ATOM   3431  CA  GLY A 434      27.906 -62.960  23.399  1.00 43.75           C  
ATOM   3432  C   GLY A 434      28.316 -64.039  24.340  1.00 43.75           C  
ATOM   3433  O   GLY A 434      27.585 -65.003  24.556  1.00 43.75           O  
ATOM   3434  N   ILE A 435      29.516 -63.895  24.932  1.00110.08           N  
ATOM   3435  CA  ILE A 435      30.010 -64.922  25.801  1.00110.08           C  
ATOM   3440  C   ILE A 435      30.131 -64.374  27.182  1.00110.08           C  
ATOM   3441  O   ILE A 435      30.632 -63.270  27.389  1.00110.08           O  
ATOM   3436  CB  ILE A 435      31.372 -65.421  25.415  1.00110.08           C  
ATOM   3437  CG1 ILE A 435      31.785 -66.598  26.315  1.00110.08           C  
ATOM   3438  CG2 ILE A 435      32.347 -64.233  25.471  1.00110.08           C  
ATOM   3439  CD1 ILE A 435      30.919 -67.843  26.147  1.00110.08           C  
ATOM   3442  N   LYS A 436      29.636 -65.145  28.169  1.00125.47           N  
ATOM   3443  CA  LYS A 436      29.770 -64.758  29.539  1.00125.47           C  
ATOM   3449  C   LYS A 436      30.864 -65.664  30.080  1.00125.47           C  
ATOM   3450  O   LYS A 436      30.684 -66.908  29.983  1.00125.47           O  
ATOM   3444  CB  LYS A 436      28.515 -65.020  30.399  1.00125.47           C  
ATOM   3445  CG  LYS A 436      28.615 -64.489  31.837  1.00125.47           C  
ATOM   3446  CD  LYS A 436      29.673 -65.165  32.721  1.00125.47           C  
ATOM   3447  CE  LYS A 436      29.100 -65.907  33.933  1.00125.47           C  
ATOM   3448  NZ  LYS A 436      28.745 -64.934  34.991  1.00125.47           N1+
ATOM   3451  OXT LYS A 436      31.880 -65.136  30.604  1.00125.47           O1-
TER   
HEADER    7wbr_chain_B
ATOM      1  N   MET B   1      52.283 -48.843   2.821  1.00 35.24           N  
ATOM      2  CA  MET B   1      53.088 -50.036   2.480  1.00 35.24           C  
ATOM      7  C   MET B   1      54.389 -49.602   1.899  1.00 35.24           C  
ATOM      8  O   MET B   1      54.609 -49.706   0.693  1.00 35.24           O  
ATOM      3  CB  MET B   1      52.347 -50.892   1.437  1.00 35.24           C  
ATOM      4  CG  MET B   1      51.025 -51.470   1.951  1.00 35.24           C  
ATOM      5  SD  MET B   1      50.116 -52.481   0.744  1.00 35.24           S  
ATOM      6  CE  MET B   1      51.246 -53.898   0.837  1.00 35.24           C  
ATOM      9  N   SER B   2      55.297 -49.094   2.754  1.00175.73           N  
ATOM     10  CA  SER B   2      56.558 -48.654   2.235  1.00175.73           C  
ATOM     13  C   SER B   2      57.592 -48.818   3.296  1.00175.73           C  
ATOM     14  O   SER B   2      57.976 -49.931   3.658  1.00175.73           O  
ATOM     11  CB  SER B   2      56.570 -47.166   1.848  1.00175.73           C  
ATOM     12  OG  SER B   2      55.680 -46.931   0.767  1.00175.73           O  
ATOM     15  N   PHE B   3      58.120 -47.670   3.763  1.00 94.52           N  
ATOM     16  CA  PHE B   3      59.059 -47.665   4.836  1.00 94.52           C  
ATOM     24  C   PHE B   3      58.365 -48.404   5.933  1.00 94.52           C  
ATOM     25  O   PHE B   3      57.150 -48.304   6.089  1.00 94.52           O  
ATOM     17  CB  PHE B   3      59.399 -46.251   5.339  1.00 94.52           C  
ATOM     18  CG  PHE B   3      60.443 -46.379   6.396  1.00 94.52           C  
ATOM     19  CD1 PHE B   3      61.749 -46.623   6.046  1.00 94.52           C  
ATOM     20  CD2 PHE B   3      60.127 -46.246   7.730  1.00 94.52           C  
ATOM     21  CE1 PHE B   3      62.729 -46.740   7.004  1.00 94.52           C  
ATOM     22  CE2 PHE B   3      61.104 -46.361   8.692  1.00 94.52           C  
ATOM     23  CZ  PHE B   3      62.408 -46.610   8.332  1.00 94.52           C  
ATOM     26  N   LEU B   4      59.130 -49.189   6.711  1.00 59.68           N  
ATOM     27  CA  LEU B   4      58.549 -50.023   7.721  1.00 59.68           C  
ATOM     32  C   LEU B   4      57.820 -49.197   8.733  1.00 59.68           C  
ATOM     33  O   LEU B   4      56.717 -49.552   9.141  1.00 59.68           O  
ATOM     28  CB  LEU B   4      59.600 -50.866   8.469  1.00 59.68           C  
ATOM     29  CG  LEU B   4      59.009 -51.719   9.606  1.00 59.68           C  
ATOM     30  CD1 LEU B   4      57.950 -52.701   9.080  1.00 59.68           C  
ATOM     31  CD2 LEU B   4      60.115 -52.420  10.412  1.00 59.68           C  
ATOM     34  N   LYS B   5      58.412 -48.064   9.150  1.00 81.87           N  
ATOM     35  CA  LYS B   5      57.848 -47.235  10.176  1.00 81.87           C  
ATOM     41  C   LYS B   5      56.520 -46.699   9.736  1.00 81.87           C  
ATOM     42  O   LYS B   5      55.576 -46.658  10.522  1.00 81.87           O  
ATOM     36  CB  LYS B   5      58.771 -46.046  10.508  1.00 81.87           C  
ATOM     37  CG  LYS B   5      58.487 -45.380  11.857  1.00 81.87           C  
ATOM     38  CD  LYS B   5      59.631 -44.479  12.330  1.00 81.87           C  
ATOM     39  CE  LYS B   5      59.387 -43.836  13.696  1.00 81.87           C  
ATOM     40  NZ  LYS B   5      59.723 -44.791  14.773  1.00 81.87           N1+
ATOM     43  N   GLU B   6      56.417 -46.264   8.467  1.00 79.48           N  
ATOM     44  CA  GLU B   6      55.201 -45.697   7.957  1.00 79.48           C  
ATOM     50  C   GLU B   6      54.133 -46.745   7.900  1.00 79.48           C  
ATOM     51  O   GLU B   6      52.981 -46.474   8.231  1.00 79.48           O  
ATOM     45  CB  GLU B   6      55.365 -45.122   6.542  1.00 79.48           C  
ATOM     46  CG  GLU B   6      56.351 -43.954   6.491  1.00 79.48           C  
ATOM     47  CD  GLU B   6      55.802 -42.829   7.358  1.00 79.48           C  
ATOM     48  OE1 GLU B   6      54.707 -42.302   7.022  1.00 79.48           O  
ATOM     49  OE2 GLU B   6      56.471 -42.480   8.366  1.00 79.48           O1-
ATOM     52  N   LYS B   7      54.490 -47.969   7.466  1.00 70.79           N  
ATOM     53  CA  LYS B   7      53.532 -49.033   7.341  1.00 70.79           C  
ATOM     59  C   LYS B   7      53.023 -49.395   8.698  1.00 70.79           C  
ATOM     60  O   LYS B   7      51.833 -49.647   8.879  1.00 70.79           O  
ATOM     54  CB  LYS B   7      54.126 -50.312   6.731  1.00 70.79           C  
ATOM     55  CG  LYS B   7      53.112 -51.451   6.604  1.00 70.79           C  
ATOM     56  CD  LYS B   7      53.615 -52.619   5.750  1.00 70.79           C  
ATOM     57  CE  LYS B   7      53.515 -52.376   4.243  1.00 70.79           C  
ATOM     58  NZ  LYS B   7      53.971 -53.576   3.506  1.00 70.79           N1+
ATOM     61  N   LEU B   8      53.928 -49.432   9.695  1.00 42.53           N  
ATOM     62  CA  LEU B   8      53.551 -49.784  11.030  1.00 42.53           C  
ATOM     67  C   LEU B   8      52.587 -48.749  11.507  1.00 42.53           C  
ATOM     68  O   LEU B   8      51.582 -49.069  12.140  1.00 42.53           O  
ATOM     63  CB  LEU B   8      54.755 -49.806  11.989  1.00 42.53           C  
ATOM     64  CG  LEU B   8      54.407 -50.220  13.431  1.00 42.53           C  
ATOM     65  CD1 LEU B   8      53.810 -51.635  13.465  1.00 42.53           C  
ATOM     66  CD2 LEU B   8      55.627 -50.076  14.359  1.00 42.53           C  
ATOM     69  N   ALA B   9      52.854 -47.472  11.179  1.00 28.94           N  
ATOM     70  CA  ALA B   9      51.999 -46.407  11.608  1.00 28.94           C  
ATOM     72  C   ALA B   9      50.632 -46.647  11.042  1.00 28.94           C  
ATOM     73  O   ALA B   9      49.630 -46.468  11.729  1.00 28.94           O  
ATOM     71  CB  ALA B   9      52.464 -45.026  11.115  1.00 28.94           C  
ATOM     74  N   GLU B  10      50.553 -47.073   9.770  1.00 77.16           N  
ATOM     75  CA  GLU B  10      49.282 -47.287   9.140  1.00 77.16           C  
ATOM     81  C   GLU B  10      48.565 -48.385   9.864  1.00 77.16           C  
ATOM     82  O   GLU B  10      47.370 -48.284  10.137  1.00 77.16           O  
ATOM     76  CB  GLU B  10      49.440 -47.715   7.673  1.00 77.16           C  
ATOM     77  CG  GLU B  10      48.157 -47.668   6.841  1.00 77.16           C  
ATOM     78  CD  GLU B  10      48.550 -48.063   5.424  1.00 77.16           C  
ATOM     79  OE1 GLU B  10      48.863 -49.264   5.207  1.00 77.16           O  
ATOM     80  OE2 GLU B  10      48.558 -47.164   4.542  1.00 77.16           O1-
ATOM     83  N   LYS B  11      49.290 -49.464  10.213  1.00110.52           N  
ATOM     84  CA  LYS B  11      48.683 -50.584  10.872  1.00110.52           C  
ATOM     90  C   LYS B  11      48.175 -50.167  12.219  1.00110.52           C  
ATOM     91  O   LYS B  11      47.106 -50.604  12.641  1.00110.52           O  
ATOM     85  CB  LYS B  11      49.642 -51.773  11.057  1.00110.52           C  
ATOM     86  CG  LYS B  11      49.775 -52.656   9.811  1.00110.52           C  
ATOM     87  CD  LYS B  11      50.382 -51.956   8.594  1.00110.52           C  
ATOM     88  CE  LYS B  11      50.551 -52.877   7.384  1.00110.52           C  
ATOM     89  NZ  LYS B  11      49.295 -52.953   6.609  1.00110.52           N1+
ATOM     92  N   ILE B  12      48.930 -49.301  12.927  1.00102.67           N  
ATOM     93  CA  ILE B  12      48.571 -48.871  14.250  1.00102.67           C  
ATOM     98  C   ILE B  12      47.273 -48.128  14.167  1.00102.67           C  
ATOM     99  O   ILE B  12      46.357 -48.363  14.953  1.00102.67           O  
ATOM     94  CB  ILE B  12      49.567 -47.892  14.815  1.00102.67           C  
ATOM     95  CG1 ILE B  12      50.992 -48.479  14.878  1.00102.67           C  
ATOM     96  CG2 ILE B  12      49.034 -47.434  16.186  1.00102.67           C  
ATOM     97  CD1 ILE B  12      51.202 -49.553  15.941  1.00102.67           C  
ATOM    100  N   ALA B  13      47.158 -47.225  13.175  1.00 29.56           N  
ATOM    101  CA  ALA B  13      46.004 -46.383  13.034  1.00 29.56           C  
ATOM    103  C   ALA B  13      44.795 -47.238  12.831  1.00 29.56           C  
ATOM    104  O   ALA B  13      43.732 -46.956  13.381  1.00 29.56           O  
ATOM    102  CB  ALA B  13      46.112 -45.432  11.826  1.00 29.56           C  
ATOM    105  N   GLN B  14      44.921 -48.304  12.022  1.00 45.23           N  
ATOM    106  CA  GLN B  14      43.795 -49.150  11.754  1.00 45.23           C  
ATOM    112  C   GLN B  14      43.375 -49.847  13.016  1.00 45.23           C  
ATOM    113  O   GLN B  14      42.191 -49.904  13.349  1.00 45.23           O  
ATOM    107  CB  GLN B  14      44.145 -50.260  10.752  1.00 45.23           C  
ATOM    108  CG  GLN B  14      44.567 -49.736   9.380  1.00 45.23           C  
ATOM    109  CD  GLN B  14      45.111 -50.906   8.573  1.00 45.23           C  
ATOM    111  NE2 GLN B  14      45.269 -50.699   7.239  1.00 45.23           N  
ATOM    110  OE1 GLN B  14      45.399 -51.973   9.114  1.00 45.23           O  
ATOM    114  N   HIS B  15      44.361 -50.385  13.758  1.00 66.94           N  
ATOM    115  CA  HIS B  15      44.151 -51.212  14.916  1.00 66.94           C  
ATOM    122  C   HIS B  15      43.579 -50.471  16.094  1.00 66.94           C  
ATOM    123  O   HIS B  15      42.719 -50.998  16.799  1.00 66.94           O  
ATOM    118  CB  HIS B  15      45.457 -51.868  15.400  1.00 66.94           C  
ATOM    117  CG  HIS B  15      45.234 -52.943  16.419  1.00 66.94           C  
ATOM    120  CD2 HIS B  15      45.373 -54.291  16.301  1.00 66.94           C  
ATOM    116  ND1 HIS B  15      44.830 -52.719  17.716  1.00 66.94           N  
ATOM    121  CE1 HIS B  15      44.743 -53.934  18.314  1.00 66.94           C  
ATOM    119  NE2 HIS B  15      45.063 -54.920  17.495  1.00 66.94           N  
ATOM    124  N   ARG B  16      44.018 -49.222  16.329  1.00 85.36           N  
ATOM    125  CA  ARG B  16      43.738 -48.515  17.552  1.00 85.36           C  
ATOM    133  C   ARG B  16      42.263 -48.365  17.827  1.00 85.36           C  
ATOM    134  O   ARG B  16      41.835 -48.593  18.959  1.00 85.36           O  
ATOM    126  CB  ARG B  16      44.367 -47.111  17.527  1.00 85.36           C  
ATOM    127  CG  ARG B  16      44.629 -46.504  18.906  1.00 85.36           C  
ATOM    128  CD  ARG B  16      44.956 -45.004  18.873  1.00 85.36           C  
ATOM    129  NE  ARG B  16      46.065 -44.759  17.901  1.00 85.36           N  
ATOM    130  CZ  ARG B  16      47.376 -44.775  18.288  1.00 85.36           C  
ATOM    131  NH1 ARG B  16      47.723 -45.130  19.560  1.00 85.36           N1+
ATOM    132  NH2 ARG B  16      48.349 -44.429  17.397  1.00 85.36           N  
ATOM    135  N   PRO B  17      41.451 -48.000  16.874  1.00 63.91           N  
ATOM    136  CA  PRO B  17      40.055 -47.810  17.169  1.00 63.91           C  
ATOM    140  C   PRO B  17      39.406 -49.088  17.576  1.00 63.91           C  
ATOM    141  O   PRO B  17      38.412 -49.049  18.300  1.00 63.91           O  
ATOM    138  CB  PRO B  17      39.462 -47.154  15.926  1.00 63.91           C  
ATOM    139  CG  PRO B  17      40.652 -46.373  15.333  1.00 63.91           C  
ATOM    137  CD  PRO B  17      41.894 -47.172  15.765  1.00 63.91           C  
ATOM    142  N   ARG B  18      39.935 -50.229  17.106  1.00107.25           N  
ATOM    143  CA  ARG B  18      39.359 -51.483  17.468  1.00107.25           C  
ATOM    151  C   ARG B  18      39.505 -51.640  18.946  1.00107.25           C  
ATOM    152  O   ARG B  18      38.540 -51.934  19.641  1.00107.25           O  
ATOM    144  CB  ARG B  18      40.089 -52.661  16.812  1.00107.25           C  
ATOM    145  CG  ARG B  18      39.923 -52.707  15.296  1.00107.25           C  
ATOM    146  CD  ARG B  18      40.925 -53.641  14.621  1.00107.25           C  
ATOM    147  NE  ARG B  18      41.038 -54.854  15.475  1.00107.25           N  
ATOM    148  CZ  ARG B  18      42.035 -55.756  15.246  1.00107.25           C  
ATOM    149  NH1 ARG B  18      42.895 -55.568  14.202  1.00107.25           N1+
ATOM    150  NH2 ARG B  18      42.181 -56.832  16.073  1.00107.25           N  
ATOM    153  N   THR B  19      40.717 -51.385  19.473  1.00 38.23           N  
ATOM    154  CA  THR B  19      40.976 -51.597  20.869  1.00 38.23           C  
ATOM    158  C   THR B  19      40.081 -50.703  21.671  1.00 38.23           C  
ATOM    159  O   THR B  19      39.477 -51.136  22.652  1.00 38.23           O  
ATOM    155  CB  THR B  19      42.390 -51.267  21.248  1.00 38.23           C  
ATOM    157  CG2 THR B  19      42.578 -51.526  22.751  1.00 38.23           C  
ATOM    156  OG1 THR B  19      43.293 -52.065  20.497  1.00 38.23           O  
ATOM    160  N   THR B  20      39.959 -49.428  21.260  1.00106.54           N  
ATOM    161  CA  THR B  20      39.184 -48.475  22.002  1.00106.54           C  
ATOM    165  C   THR B  20      37.753 -48.905  22.041  1.00106.54           C  
ATOM    166  O   THR B  20      37.101 -48.832  23.082  1.00106.54           O  
ATOM    162  CB  THR B  20      39.213 -47.094  21.410  1.00106.54           C  
ATOM    164  CG2 THR B  20      40.656 -46.568  21.417  1.00106.54           C  
ATOM    163  OG1 THR B  20      38.712 -47.120  20.083  1.00106.54           O  
ATOM    167  N   ARG B  21      37.237 -49.379  20.897  1.00135.88           N  
ATOM    168  CA  ARG B  21      35.862 -49.755  20.763  1.00135.88           C  
ATOM    176  C   ARG B  21      35.585 -50.908  21.682  1.00135.88           C  
ATOM    177  O   ARG B  21      34.535 -50.949  22.320  1.00135.88           O  
ATOM    169  CB  ARG B  21      35.534 -50.193  19.326  1.00135.88           C  
ATOM    170  CG  ARG B  21      34.087 -49.943  18.901  1.00135.88           C  
ATOM    171  CD  ARG B  21      33.038 -50.785  19.614  1.00135.88           C  
ATOM    172  NE  ARG B  21      31.717 -50.385  19.048  1.00135.88           N  
ATOM    173  CZ  ARG B  21      31.255 -50.976  17.907  1.00135.88           C  
ATOM    174  NH1 ARG B  21      32.051 -51.827  17.196  1.00135.88           N1+
ATOM    175  NH2 ARG B  21      29.981 -50.729  17.486  1.00135.88           N  
ATOM    178  N   LEU B  22      36.529 -51.871  21.781  1.00 96.75           N  
ATOM    179  CA  LEU B  22      36.336 -53.033  22.609  1.00 96.75           C  
ATOM    184  C   LEU B  22      36.171 -52.631  24.042  1.00 96.75           C  
ATOM    185  O   LEU B  22      35.311 -53.159  24.742  1.00 96.75           O  
ATOM    180  CB  LEU B  22      37.502 -54.045  22.569  1.00 96.75           C  
ATOM    181  CG  LEU B  22      37.474 -55.062  21.407  1.00 96.75           C  
ATOM    182  CD1 LEU B  22      37.441 -54.401  20.025  1.00 96.75           C  
ATOM    183  CD2 LEU B  22      38.630 -56.066  21.540  1.00 96.75           C  
ATOM    186  N   LEU B  23      36.992 -51.688  24.537  1.00 43.68           N  
ATOM    187  CA  LEU B  23      36.887 -51.323  25.918  1.00 43.68           C  
ATOM    192  C   LEU B  23      35.547 -50.708  26.162  1.00 43.68           C  
ATOM    193  O   LEU B  23      34.856 -51.045  27.121  1.00 43.68           O  
ATOM    188  CB  LEU B  23      37.916 -50.256  26.324  1.00 43.68           C  
ATOM    189  CG  LEU B  23      39.374 -50.716  26.169  1.00 43.68           C  
ATOM    190  CD1 LEU B  23      40.350 -49.624  26.633  1.00 43.68           C  
ATOM    191  CD2 LEU B  23      39.602 -52.071  26.858  1.00 43.68           C  
ATOM    194  N   LYS B  24      35.149 -49.776  25.280  1.00103.54           N  
ATOM    195  CA  LYS B  24      33.939 -49.036  25.465  1.00103.54           C  
ATOM    201  C   LYS B  24      32.724 -49.926  25.421  1.00103.54           C  
ATOM    202  O   LYS B  24      31.976 -49.998  26.394  1.00103.54           O  
ATOM    196  CB  LYS B  24      33.821 -47.969  24.367  1.00103.54           C  
ATOM    197  CG  LYS B  24      32.586 -47.079  24.426  1.00103.54           C  
ATOM    198  CD  LYS B  24      32.774 -45.825  23.573  1.00103.54           C  
ATOM    199  CE  LYS B  24      33.546 -46.099  22.278  1.00103.54           C  
ATOM    200  NZ  LYS B  24      33.745 -44.842  21.527  1.00103.54           N1+
ATOM    203  N   GLU B  25      32.478 -50.604  24.280  1.00138.06           N  
ATOM    204  CA  GLU B  25      31.308 -51.438  24.122  1.00138.06           C  
ATOM    210  C   GLU B  25      31.396 -52.812  24.740  1.00138.06           C  
ATOM    211  O   GLU B  25      30.456 -53.276  25.381  1.00138.06           O  
ATOM    205  CB  GLU B  25      30.944 -51.682  22.652  1.00138.06           C  
ATOM    206  CG  GLU B  25      29.690 -52.542  22.518  1.00138.06           C  
ATOM    207  CD  GLU B  25      29.390 -52.744  21.041  1.00138.06           C  
ATOM    208  OE1 GLU B  25      30.129 -52.168  20.203  1.00138.06           O  
ATOM    209  OE2 GLU B  25      28.418 -53.477  20.723  1.00138.06           O1-
ATOM    212  N   PHE B  26      32.529 -53.498  24.496  1.00119.09           N  
ATOM    213  CA  PHE B  26      32.870 -54.878  24.758  1.00119.09           C  
ATOM    221  C   PHE B  26      33.250 -55.218  26.163  1.00119.09           C  
ATOM    222  O   PHE B  26      33.281 -56.401  26.496  1.00119.09           O  
ATOM    214  CB  PHE B  26      33.989 -55.379  23.833  1.00119.09           C  
ATOM    215  CG  PHE B  26      33.407 -55.241  22.474  1.00119.09           C  
ATOM    216  CD1 PHE B  26      32.523 -56.187  22.015  1.00119.09           C  
ATOM    217  CD2 PHE B  26      33.733 -54.174  21.669  1.00119.09           C  
ATOM    218  CE1 PHE B  26      31.967 -56.073  20.765  1.00119.09           C  
ATOM    219  CE2 PHE B  26      33.179 -54.055  20.417  1.00119.09           C  
ATOM    220  CZ  PHE B  26      32.297 -55.006  19.965  1.00119.09           C  
ATOM    223  N   GLY B  27      33.566 -54.231  27.016  1.00 62.53           N  
ATOM    224  CA  GLY B  27      34.199 -54.478  28.284  1.00 62.53           C  
ATOM    225  C   GLY B  27      33.521 -55.560  29.085  1.00 62.53           C  
ATOM    226  O   GLY B  27      34.205 -56.294  29.792  1.00 62.53           O  
ATOM    227  N   ASN B  28      32.184 -55.695  29.027  1.00 58.68           N  
ATOM    228  CA  ASN B  28      31.461 -56.646  29.836  1.00 58.68           C  
ATOM    233  C   ASN B  28      31.794 -58.078  29.522  1.00 58.68           C  
ATOM    234  O   ASN B  28      31.945 -58.886  30.437  1.00 58.68           O  
ATOM    229  CB  ASN B  28      29.942 -56.525  29.645  1.00 58.68           C  
ATOM    230  CG  ASN B  28      29.527 -55.131  30.077  1.00 58.68           C  
ATOM    232  ND2 ASN B  28      28.268 -54.748  29.738  1.00 58.68           N  
ATOM    231  OD1 ASN B  28      30.299 -54.402  30.700  1.00 58.68           O  
ATOM    235  N   VAL B  29      31.933 -58.426  28.225  1.00 54.58           N  
ATOM    236  CA  VAL B  29      32.064 -59.800  27.813  1.00 54.58           C  
ATOM    240  C   VAL B  29      33.157 -60.485  28.567  1.00 54.58           C  
ATOM    241  O   VAL B  29      34.254 -59.957  28.736  1.00 54.58           O  
ATOM    237  CB  VAL B  29      32.358 -59.957  26.349  1.00 54.58           C  
ATOM    238  CG1 VAL B  29      32.573 -61.451  26.042  1.00 54.58           C  
ATOM    239  CG2 VAL B  29      31.213 -59.314  25.550  1.00 54.58           C  
ATOM    242  N   LYS B  30      32.876 -61.712  29.055  1.00132.12           N  
ATOM    243  CA  LYS B  30      33.906 -62.398  29.772  1.00132.12           C  
ATOM    249  C   LYS B  30      34.432 -63.478  28.886  1.00132.12           C  
ATOM    250  O   LYS B  30      33.672 -64.238  28.287  1.00132.12           O  
ATOM    244  CB  LYS B  30      33.458 -63.066  31.080  1.00132.12           C  
ATOM    245  CG  LYS B  30      32.753 -64.403  30.866  1.00132.12           C  
ATOM    246  CD  LYS B  30      32.674 -65.245  32.140  1.00132.12           C  
ATOM    247  CE  LYS B  30      32.023 -66.610  31.919  1.00132.12           C  
ATOM    248  NZ  LYS B  30      32.756 -67.352  30.870  1.00132.12           N1+
ATOM    251  N   ILE B  31      35.765 -63.477  28.701  1.00135.70           N  
ATOM    252  CA  ILE B  31      36.482 -64.449  27.933  1.00135.70           C  
ATOM    257  C   ILE B  31      36.695 -65.752  28.659  1.00135.70           C  
ATOM    258  O   ILE B  31      36.619 -66.819  28.052  1.00135.70           O  
ATOM    253  CB  ILE B  31      37.806 -63.926  27.451  1.00135.70           C  
ATOM    254  CG1 ILE B  31      38.762 -63.611  28.618  1.00135.70           C  
ATOM    255  CG2 ILE B  31      37.493 -62.705  26.569  1.00135.70           C  
ATOM    256  CD1 ILE B  31      38.281 -62.494  29.544  1.00135.70           C  
ATOM    259  N   ASP B  32      37.020 -65.726  29.971  1.00 89.90           N  
ATOM    260  CA  ASP B  32      37.370 -66.984  30.572  1.00 89.90           C  
ATOM    265  C   ASP B  32      37.037 -66.957  32.036  1.00 89.90           C  
ATOM    266  O   ASP B  32      36.407 -66.024  32.528  1.00 89.90           O  
ATOM    261  CB  ASP B  32      38.876 -67.278  30.432  1.00 89.90           C  
ATOM    262  CG  ASP B  32      39.115 -68.773  30.577  1.00 89.90           C  
ATOM    263  OD1 ASP B  32      38.122 -69.530  30.745  1.00 89.90           O  
ATOM    264  OD2 ASP B  32      40.306 -69.180  30.511  1.00 89.90           O1-
ATOM    267  N   GLU B  33      37.447 -68.018  32.769  1.00 47.92           N  
ATOM    268  CA  GLU B  33      37.177 -68.118  34.173  1.00 47.92           C  
ATOM    274  C   GLU B  33      38.462 -68.431  34.873  1.00 47.92           C  
ATOM    275  O   GLU B  33      39.392 -68.964  34.272  1.00 47.92           O  
ATOM    269  CB  GLU B  33      36.187 -69.242  34.518  1.00 47.92           C  
ATOM    270  CG  GLU B  33      34.776 -68.980  33.987  1.00 47.92           C  
ATOM    271  CD  GLU B  33      33.906 -70.179  34.323  1.00 47.92           C  
ATOM    272  OE1 GLU B  33      33.926 -70.623  35.505  1.00 47.92           O  
ATOM    273  OE2 GLU B  33      33.211 -70.670  33.396  1.00 47.92           O1-
ATOM    276  N   VAL B  34      38.543 -68.066  36.172  1.00 40.29           N  
ATOM    277  CA  VAL B  34      39.698 -68.347  36.978  1.00 40.29           C  
ATOM    281  C   VAL B  34      39.244 -69.261  38.067  1.00 40.29           C  
ATOM    282  O   VAL B  34      38.244 -69.002  38.734  1.00 40.29           O  
ATOM    278  CB  VAL B  34      40.269 -67.118  37.626  1.00 40.29           C  
ATOM    279  CG1 VAL B  34      41.448 -67.522  38.525  1.00 40.29           C  
ATOM    280  CG2 VAL B  34      40.642 -66.119  36.517  1.00 40.29           C  
ATOM    283  N   THR B  35      39.968 -70.377  38.271  1.00 44.84           N  
ATOM    284  CA  THR B  35      39.560 -71.287  39.298  1.00 44.84           C  
ATOM    288  C   THR B  35      40.665 -71.362  40.294  1.00 44.84           C  
ATOM    289  O   THR B  35      41.744 -70.810  40.085  1.00 44.84           O  
ATOM    285  CB  THR B  35      39.306 -72.681  38.808  1.00 44.84           C  
ATOM    287  CG2 THR B  35      38.190 -72.636  37.754  1.00 44.84           C  
ATOM    286  OG1 THR B  35      40.490 -73.233  38.247  1.00 44.84           O  
ATOM    290  N   ILE B  36      40.401 -72.040  41.426  1.00117.06           N  
ATOM    291  CA  ILE B  36      41.375 -72.201  42.461  1.00117.06           C  
ATOM    296  C   ILE B  36      42.514 -73.005  41.913  1.00117.06           C  
ATOM    297  O   ILE B  36      43.672 -72.767  42.256  1.00117.06           O  
ATOM    292  CB  ILE B  36      40.837 -72.852  43.706  1.00117.06           C  
ATOM    293  CG1 ILE B  36      40.317 -74.270  43.440  1.00117.06           C  
ATOM    294  CG2 ILE B  36      39.768 -71.920  44.293  1.00117.06           C  
ATOM    295  CD1 ILE B  36      39.974 -75.024  44.724  1.00117.06           C  
ATOM    298  N   SER B  37      42.205 -73.996  41.055  1.00 40.13           N  
ATOM    299  CA  SER B  37      43.196 -74.857  40.473  1.00 40.13           C  
ATOM    302  C   SER B  37      44.143 -74.039  39.652  1.00 40.13           C  
ATOM    303  O   SER B  37      45.354 -74.242  39.700  1.00 40.13           O  
ATOM    300  CB  SER B  37      42.574 -75.911  39.539  1.00 40.13           C  
ATOM    301  OG  SER B  37      43.586 -76.733  38.979  1.00 40.13           O  
ATOM    304  N   GLN B  38      43.593 -73.094  38.868  1.00 52.62           N  
ATOM    305  CA  GLN B  38      44.337 -72.247  37.985  1.00 52.62           C  
ATOM    311  C   GLN B  38      45.210 -71.305  38.766  1.00 52.62           C  
ATOM    312  O   GLN B  38      46.344 -71.041  38.373  1.00 52.62           O  
ATOM    306  CB  GLN B  38      43.403 -71.449  37.056  1.00 52.62           C  
ATOM    307  CG  GLN B  38      42.650 -72.367  36.087  1.00 52.62           C  
ATOM    308  CD  GLN B  38      41.692 -71.538  35.245  1.00 52.62           C  
ATOM    310  NE2 GLN B  38      41.952 -71.476  33.911  1.00 52.62           N  
ATOM    309  OE1 GLN B  38      40.734 -70.962  35.757  1.00 52.62           O  
ATOM    313  N   ALA B  39      44.705 -70.761  39.891  1.00 36.97           N  
ATOM    314  CA  ALA B  39      45.468 -69.835  40.689  1.00 36.97           C  
ATOM    316  C   ALA B  39      46.680 -70.531  41.237  1.00 36.97           C  
ATOM    317  O   ALA B  39      47.786 -69.993  41.216  1.00 36.97           O  
ATOM    315  CB  ALA B  39      44.671 -69.286  41.887  1.00 36.97           C  
ATOM    318  N   ILE B  40      46.489 -71.755  41.761  1.00103.64           N  
ATOM    319  CA  ILE B  40      47.542 -72.566  42.306  1.00103.64           C  
ATOM    324  C   ILE B  40      48.427 -73.018  41.182  1.00103.64           C  
ATOM    325  O   ILE B  40      49.646 -73.104  41.314  1.00103.64           O  
ATOM    320  CB  ILE B  40      47.014 -73.796  42.985  1.00103.64           C  
ATOM    321  CG1 ILE B  40      46.032 -73.419  44.110  1.00103.64           C  
ATOM    322  CG2 ILE B  40      48.220 -74.616  43.473  1.00103.64           C  
ATOM    323  CD1 ILE B  40      46.640 -72.554  45.213  1.00103.64           C  
ATOM    326  N   GLY B  41      47.773 -73.306  40.045  1.00 77.54           N  
ATOM    327  CA  GLY B  41      48.233 -73.882  38.812  1.00 77.54           C  
ATOM    328  C   GLY B  41      49.237 -73.056  38.066  1.00 77.54           C  
ATOM    329  O   GLY B  41      49.805 -73.558  37.103  1.00 77.54           O  
ATOM    330  N   GLY B  42      49.417 -71.754  38.358  1.00 43.65           N  
ATOM    331  CA  GLY B  42      50.370 -71.046  37.545  1.00 43.65           C  
ATOM    332  C   GLY B  42      49.613 -70.453  36.402  1.00 43.65           C  
ATOM    333  O   GLY B  42      50.149 -70.261  35.312  1.00 43.65           O  
ATOM    334  N   MET B  43      48.324 -70.159  36.648  1.00 81.84           N  
ATOM    335  CA  MET B  43      47.454 -69.532  35.700  1.00 81.84           C  
ATOM    340  C   MET B  43      47.365 -70.357  34.463  1.00 81.84           C  
ATOM    341  O   MET B  43      47.110 -69.829  33.385  1.00 81.84           O  
ATOM    336  CB  MET B  43      47.925 -68.126  35.299  1.00 81.84           C  
ATOM    337  CG  MET B  43      47.957 -67.153  36.476  1.00 81.84           C  
ATOM    338  SD  MET B  43      48.651 -65.514  36.097  1.00 81.84           S  
ATOM    339  CE  MET B  43      47.174 -64.878  35.260  1.00 81.84           C  
ATOM    342  N   ARG B  44      47.518 -71.687  34.585  1.00140.70           N  
ATOM    343  CA  ARG B  44      47.473 -72.510  33.412  1.00140.70           C  
ATOM    351  C   ARG B  44      46.137 -72.374  32.742  1.00140.70           C  
ATOM    352  O   ARG B  44      45.089 -72.541  33.362  1.00140.70           O  
ATOM    344  CB  ARG B  44      47.681 -74.002  33.727  1.00140.70           C  
ATOM    345  CG  ARG B  44      47.386 -74.943  32.556  1.00140.70           C  
ATOM    346  CD  ARG B  44      46.072 -75.721  32.703  1.00140.70           C  
ATOM    347  NE  ARG B  44      46.243 -76.702  33.815  1.00140.70           N  
ATOM    348  CZ  ARG B  44      45.158 -77.132  34.525  1.00140.70           C  
ATOM    349  NH1 ARG B  44      43.920 -76.627  34.256  1.00140.70           N1+
ATOM    350  NH2 ARG B  44      45.312 -78.066  35.509  1.00140.70           N  
ATOM    353  N   GLY B  45      46.155 -72.037  31.436  1.00 48.14           N  
ATOM    354  CA  GLY B  45      44.957 -72.021  30.640  1.00 48.14           C  
ATOM    355  C   GLY B  45      44.235 -70.700  30.683  1.00 48.14           C  
ATOM    356  O   GLY B  45      43.327 -70.478  29.883  1.00 48.14           O  
ATOM    357  N   ILE B  46      44.615 -69.773  31.585  1.00135.25           N  
ATOM    358  CA  ILE B  46      43.901 -68.523  31.702  1.00135.25           C  
ATOM    363  C   ILE B  46      44.168 -67.692  30.490  1.00135.25           C  
ATOM    364  O   ILE B  46      45.301 -67.618  30.021  1.00135.25           O  
ATOM    359  CB  ILE B  46      44.353 -67.676  32.856  1.00135.25           C  
ATOM    360  CG1 ILE B  46      44.102 -68.390  34.190  1.00135.25           C  
ATOM    361  CG2 ILE B  46      43.638 -66.320  32.745  1.00135.25           C  
ATOM    362  CD1 ILE B  46      42.623 -68.621  34.467  1.00135.25           C  
ATOM    365  N   LYS B  47      43.117 -67.049  29.938  1.00102.26           N  
ATOM    366  CA  LYS B  47      43.340 -66.227  28.782  1.00102.26           C  
ATOM    372  C   LYS B  47      43.365 -64.791  29.231  1.00102.26           C  
ATOM    373  O   LYS B  47      42.432 -64.029  28.980  1.00102.26           O  
ATOM    367  CB  LYS B  47      42.234 -66.375  27.724  1.00102.26           C  
ATOM    368  CG  LYS B  47      42.107 -67.800  27.186  1.00102.26           C  
ATOM    369  CD  LYS B  47      40.885 -68.003  26.293  1.00102.26           C  
ATOM    370  CE  LYS B  47      40.668 -69.464  25.900  1.00102.26           C  
ATOM    371  NZ  LYS B  47      39.833 -70.132  26.921  1.00102.26           N1+
ATOM    374  N   SER B  48      44.431 -64.428  29.972  1.00 97.84           N  
ATOM    375  CA  SER B  48      44.695 -63.127  30.534  1.00 97.84           C  
ATOM    378  C   SER B  48      45.540 -62.204  29.674  1.00 97.84           C  
ATOM    379  O   SER B  48      45.653 -61.022  30.001  1.00 97.84           O  
ATOM    376  CB  SER B  48      45.353 -63.262  31.919  1.00 97.84           C  
ATOM    377  OG  SER B  48      46.449 -64.162  31.843  1.00 97.84           O  
ATOM    380  N   LEU B  49      46.197 -62.694  28.595  1.00114.96           N  
ATOM    381  CA  LEU B  49      47.089 -61.839  27.834  1.00114.96           C  
ATOM    386  C   LEU B  49      46.574 -61.628  26.438  1.00114.96           C  
ATOM    387  O   LEU B  49      45.913 -62.493  25.866  1.00114.96           O  
ATOM    382  CB  LEU B  49      48.516 -62.412  27.677  1.00114.96           C  
ATOM    383  CG  LEU B  49      49.436 -62.328  28.914  1.00114.96           C  
ATOM    384  CD1 LEU B  49      49.932 -60.894  29.153  1.00114.96           C  
ATOM    385  CD2 LEU B  49      48.785 -62.932  30.163  1.00114.96           C  
ATOM    388  N   VAL B  50      46.877 -60.445  25.850  1.00 54.57           N  
ATOM    389  CA  VAL B  50      46.447 -60.128  24.511  1.00 54.57           C  
ATOM    393  C   VAL B  50      47.661 -59.817  23.688  1.00 54.57           C  
ATOM    394  O   VAL B  50      48.468 -58.968  24.069  1.00 54.57           O  
ATOM    390  CB  VAL B  50      45.581 -58.906  24.450  1.00 54.57           C  
ATOM    391  CG1 VAL B  50      45.319 -58.559  22.976  1.00 54.57           C  
ATOM    392  CG2 VAL B  50      44.311 -59.167  25.274  1.00 54.57           C  
ATOM    395  N   THR B  51      47.834 -60.522  22.545  1.00137.12           N  
ATOM    396  CA  THR B  51      48.923 -60.232  21.658  1.00137.12           C  
ATOM    400  C   THR B  51      48.554 -60.691  20.276  1.00137.12           C  
ATOM    401  O   THR B  51      47.975 -61.759  20.091  1.00137.12           O  
ATOM    397  CB  THR B  51      50.199 -60.927  22.042  1.00137.12           C  
ATOM    399  CG2 THR B  51      50.018 -62.448  21.879  1.00137.12           C  
ATOM    398  OG1 THR B  51      51.271 -60.466  21.232  1.00137.12           O  
ATOM    402  N   ASP B  52      48.808 -59.820  19.283  1.00103.20           N  
ATOM    403  CA  ASP B  52      48.587 -60.000  17.869  1.00103.20           C  
ATOM    408  C   ASP B  52      49.728 -60.664  17.144  1.00103.20           C  
ATOM    409  O   ASP B  52      49.542 -61.163  16.035  1.00103.20           O  
ATOM    404  CB  ASP B  52      48.359 -58.651  17.174  1.00103.20           C  
ATOM    405  CG  ASP B  52      47.109 -58.048  17.795  1.00103.20           C  
ATOM    406  OD1 ASP B  52      46.106 -58.793  17.944  1.00103.20           O  
ATOM    407  OD2 ASP B  52      47.149 -56.839  18.149  1.00103.20           O1-
ATOM    410  N   ILE B  53      50.955 -60.622  17.703  1.00105.46           N  
ATOM    411  CA  ILE B  53      52.121 -61.037  16.962  1.00105.46           C  
ATOM    416  C   ILE B  53      52.040 -62.473  16.583  1.00105.46           C  
ATOM    417  O   ILE B  53      52.339 -62.820  15.441  1.00105.46           O  
ATOM    412  CB  ILE B  53      53.404 -60.807  17.711  1.00105.46           C  
ATOM    413  CG1 ILE B  53      53.682 -59.297  17.825  1.00105.46           C  
ATOM    414  CG2 ILE B  53      54.524 -61.571  16.984  1.00105.46           C  
ATOM    415  CD1 ILE B  53      52.622 -58.524  18.606  1.00105.46           C  
ATOM    418  N   SER B  54      51.649 -63.344  17.532  1.00 40.98           N  
ATOM    419  CA  SER B  54      51.514 -64.737  17.232  1.00 40.98           C  
ATOM    422  C   SER B  54      50.499 -65.312  18.173  1.00 40.98           C  
ATOM    423  O   SER B  54      50.170 -64.710  19.198  1.00 40.98           O  
ATOM    420  CB  SER B  54      52.808 -65.544  17.428  1.00 40.98           C  
ATOM    421  OG  SER B  54      53.164 -65.563  18.800  1.00 40.98           O  
ATOM    424  N   TYR B  55      49.949 -66.492  17.818  1.00 62.04           N  
ATOM    425  CA  TYR B  55      48.997 -67.160  18.658  1.00 62.04           C  
ATOM    434  C   TYR B  55      49.407 -68.593  18.710  1.00 62.04           C  
ATOM    435  O   TYR B  55      49.783 -69.170  17.692  1.00 62.04           O  
ATOM    426  CB  TYR B  55      47.558 -67.103  18.112  1.00 62.04           C  
ATOM    427  CG  TYR B  55      46.665 -67.824  19.063  1.00 62.04           C  
ATOM    428  CD1 TYR B  55      46.309 -67.241  20.258  1.00 62.04           C  
ATOM    429  CD2 TYR B  55      46.169 -69.071  18.758  1.00 62.04           C  
ATOM    430  CE1 TYR B  55      45.486 -67.897  21.143  1.00 62.04           C  
ATOM    431  CE2 TYR B  55      45.345 -69.730  19.639  1.00 62.04           C  
ATOM    432  CZ  TYR B  55      45.001 -69.144  20.833  1.00 62.04           C  
ATOM    433  OH  TYR B  55      44.155 -69.821  21.737  1.00 62.04           O  
ATOM    436  N   LEU B  56      49.351 -69.208  19.907  1.00 74.65           N  
ATOM    437  CA  LEU B  56      49.749 -70.578  20.038  1.00 74.65           C  
ATOM    442  C   LEU B  56      48.523 -71.412  20.208  1.00 74.65           C  
ATOM    443  O   LEU B  56      47.841 -71.345  21.228  1.00 74.65           O  
ATOM    438  CB  LEU B  56      50.670 -70.804  21.244  1.00 74.65           C  
ATOM    439  CG  LEU B  56      51.126 -72.257  21.419  1.00 74.65           C  
ATOM    440  CD1 LEU B  56      51.908 -72.750  20.195  1.00 74.65           C  
ATOM    441  CD2 LEU B  56      51.915 -72.417  22.728  1.00 74.65           C  
ATOM    444  N   ASP B  57      48.226 -72.236  19.186  1.00 62.60           N  
ATOM    445  CA  ASP B  57      47.079 -73.099  19.186  1.00 62.60           C  
ATOM    450  C   ASP B  57      47.551 -74.454  19.627  1.00 62.60           C  
ATOM    451  O   ASP B  57      48.573 -74.946  19.151  1.00 62.60           O  
ATOM    446  CB  ASP B  57      46.448 -73.225  17.788  1.00 62.60           C  
ATOM    447  CG  ASP B  57      45.150 -74.000  17.910  1.00 62.60           C  
ATOM    448  OD1 ASP B  57      45.210 -75.199  18.292  1.00 62.60           O  
ATOM    449  OD2 ASP B  57      44.078 -73.397  17.637  1.00 62.60           O1-
ATOM    452  N   PRO B  58      46.860 -75.067  20.555  1.00 94.26           N  
ATOM    453  CA  PRO B  58      47.292 -76.347  21.039  1.00 94.26           C  
ATOM    457  C   PRO B  58      47.329 -77.459  20.031  1.00 94.26           C  
ATOM    458  O   PRO B  58      48.234 -78.289  20.125  1.00 94.26           O  
ATOM    455  CB  PRO B  58      46.426 -76.644  22.257  1.00 94.26           C  
ATOM    456  CG  PRO B  58      46.098 -75.243  22.806  1.00 94.26           C  
ATOM    454  CD  PRO B  58      46.127 -74.325  21.568  1.00 94.26           C  
ATOM    459  N   GLU B  59      46.337 -77.550  19.121  1.00112.72           N  
ATOM    460  CA  GLU B  59      46.340 -78.628  18.168  1.00112.72           C  
ATOM    466  C   GLU B  59      47.357 -78.430  17.087  1.00112.72           C  
ATOM    467  O   GLU B  59      48.288 -79.220  16.937  1.00112.72           O  
ATOM    461  CB  GLU B  59      44.982 -78.795  17.467  1.00112.72           C  
ATOM    462  CG  GLU B  59      44.970 -79.947  16.463  1.00112.72           C  
ATOM    463  CD  GLU B  59      45.081 -81.227  17.271  1.00112.72           C  
ATOM    464  OE1 GLU B  59      44.513 -81.257  18.395  1.00112.72           O  
ATOM    465  OE2 GLU B  59      45.734 -82.188  16.785  1.00112.72           O1-
ATOM    468  N   GLU B  60      47.204 -77.333  16.318  1.00114.43           N  
ATOM    469  CA  GLU B  60      48.119 -77.008  15.263  1.00114.43           C  
ATOM    475  C   GLU B  60      48.787 -75.822  15.850  1.00114.43           C  
ATOM    476  O   GLU B  60      48.125 -74.836  16.166  1.00114.43           O  
ATOM    470  CB  GLU B  60      47.444 -76.650  13.920  1.00114.43           C  
ATOM    471  CG  GLU B  60      46.719 -75.305  13.857  1.00114.43           C  
ATOM    472  CD  GLU B  60      47.653 -74.328  13.155  1.00114.43           C  
ATOM    473  OE1 GLU B  60      48.895 -74.481  13.302  1.00114.43           O  
ATOM    474  OE2 GLU B  60      47.132 -73.429  12.440  1.00114.43           O1-
ATOM    477  N   GLY B  61      50.123 -75.859  15.922  1.00 74.44           N  
ATOM    478  CA  GLY B  61      50.840 -75.026  16.840  1.00 74.44           C  
ATOM    479  C   GLY B  61      50.832 -73.564  16.535  1.00 74.44           C  
ATOM    480  O   GLY B  61      49.795 -72.943  16.314  1.00 74.44           O  
ATOM    481  N   ILE B  62      52.033 -72.967  16.634  1.00117.87           N  
ATOM    482  CA  ILE B  62      52.249 -71.551  16.555  1.00117.87           C  
ATOM    487  C   ILE B  62      51.967 -71.002  15.192  1.00117.87           C  
ATOM    488  O   ILE B  62      52.334 -71.586  14.174  1.00117.87           O  
ATOM    483  CB  ILE B  62      53.656 -71.170  16.920  1.00117.87           C  
ATOM    484  CG1 ILE B  62      53.774 -69.648  17.099  1.00117.87           C  
ATOM    485  CG2 ILE B  62      54.600 -71.767  15.861  1.00117.87           C  
ATOM    486  CD1 ILE B  62      53.001 -69.124  18.309  1.00117.87           C  
ATOM    489  N   ARG B  63      51.256 -69.851  15.162  1.00201.56           N  
ATOM    490  CA  ARG B  63      50.986 -69.137  13.944  1.00201.56           C  
ATOM    498  C   ARG B  63      51.539 -67.748  14.112  1.00201.56           C  
ATOM    499  O   ARG B  63      51.372 -67.128  15.164  1.00201.56           O  
ATOM    491  CB  ARG B  63      49.486 -69.014  13.604  1.00201.56           C  
ATOM    492  CG  ARG B  63      48.660 -68.264  14.652  1.00201.56           C  
ATOM    493  CD  ARG B  63      47.821 -69.159  15.566  1.00201.56           C  
ATOM    494  NE  ARG B  63      46.661 -69.685  14.789  1.00201.56           N  
ATOM    495  CZ  ARG B  63      46.791 -70.832  14.060  1.00201.56           C  
ATOM    496  NH1 ARG B  63      48.007 -71.447  13.989  1.00201.56           N1+
ATOM    497  NH2 ARG B  63      45.708 -71.365  13.421  1.00201.56           N  
ATOM    500  N   PHE B  64      52.234 -67.222  13.076  1.00 74.59           N  
ATOM    501  CA  PHE B  64      52.804 -65.905  13.190  1.00 74.59           C  
ATOM    509  C   PHE B  64      51.991 -64.989  12.333  1.00 74.59           C  
ATOM    510  O   PHE B  64      52.035 -65.064  11.107  1.00 74.59           O  
ATOM    502  CB  PHE B  64      54.245 -65.796  12.658  1.00 74.59           C  
ATOM    503  CG  PHE B  64      55.143 -66.703  13.428  1.00 74.59           C  
ATOM    504  CD1 PHE B  64      55.524 -66.403  14.715  1.00 74.59           C  
ATOM    505  CD2 PHE B  64      55.627 -67.849  12.839  1.00 74.59           C  
ATOM    506  CE1 PHE B  64      56.363 -67.246  15.406  1.00 74.59           C  
ATOM    507  CE2 PHE B  64      56.467 -68.693  13.526  1.00 74.59           C  
ATOM    508  CZ  PHE B  64      56.835 -68.393  14.815  1.00 74.59           C  
ATOM    511  N   ARG B  65      51.241 -64.071  12.963  1.00108.29           N  
ATOM    512  CA  ARG B  65      50.441 -63.149  12.213  1.00108.29           C  
ATOM    520  C   ARG B  65      49.506 -63.896  11.313  1.00108.29           C  
ATOM    521  O   ARG B  65      49.208 -63.436  10.212  1.00108.29           O  
ATOM    513  CB  ARG B  65      51.270 -62.184  11.350  1.00108.29           C  
ATOM    514  CG  ARG B  65      51.958 -61.104  12.179  1.00108.29           C  
ATOM    515  CD  ARG B  65      50.969 -60.073  12.730  1.00108.29           C  
ATOM    516  NE  ARG B  65      51.745 -59.077  13.518  1.00108.29           N  
ATOM    517  CZ  ARG B  65      51.094 -58.080  14.186  1.00108.29           C  
ATOM    518  NH1 ARG B  65      49.735 -57.988  14.112  1.00108.29           N1+
ATOM    519  NH2 ARG B  65      51.802 -57.184  14.930  1.00108.29           N  
ATOM    522  N   GLY B  66      49.021 -65.074  11.761  1.00 36.92           N  
ATOM    523  CA  GLY B  66      48.027 -65.809  11.025  1.00 36.92           C  
ATOM    524  C   GLY B  66      48.643 -66.874  10.159  1.00 36.92           C  
ATOM    525  O   GLY B  66      47.927 -67.753   9.682  1.00 36.92           O  
ATOM    526  N   TYR B  67      49.975 -66.865   9.954  1.00 67.47           N  
ATOM    527  CA  TYR B  67      50.596 -67.786   9.032  1.00 67.47           C  
ATOM    536  C   TYR B  67      51.253 -68.926   9.755  1.00 67.47           C  
ATOM    537  O   TYR B  67      51.759 -68.771  10.864  1.00 67.47           O  
ATOM    528  CB  TYR B  67      51.702 -67.145   8.174  1.00 67.47           C  
ATOM    529  CG  TYR B  67      51.086 -66.118   7.292  1.00 67.47           C  
ATOM    530  CD1 TYR B  67      50.437 -66.499   6.142  1.00 67.47           C  
ATOM    531  CD2 TYR B  67      51.168 -64.783   7.605  1.00 67.47           C  
ATOM    532  CE1 TYR B  67      49.868 -65.562   5.315  1.00 67.47           C  
ATOM    533  CE2 TYR B  67      50.599 -63.843   6.779  1.00 67.47           C  
ATOM    534  CZ  TYR B  67      49.949 -64.229   5.632  1.00 67.47           C  
ATOM    535  OH  TYR B  67      49.366 -63.266   4.781  1.00 67.47           O  
ATOM    538  N   THR B  68      51.240 -70.120   9.120  1.00112.58           N  
ATOM    539  CA  THR B  68      51.846 -71.300   9.673  1.00112.58           C  
ATOM    543  C   THR B  68      53.314 -71.203   9.380  1.00112.58           C  
ATOM    544  O   THR B  68      53.748 -70.323   8.639  1.00112.58           O  
ATOM    540  CB  THR B  68      51.392 -72.563   9.006  1.00112.58           C  
ATOM    542  CG2 THR B  68      51.825 -73.746   9.887  1.00112.58           C  
ATOM    541  OG1 THR B  68      49.981 -72.589   8.907  1.00112.58           O  
ATOM    545  N   ILE B  69      54.122 -72.108   9.971  1.00 59.56           N  
ATOM    546  CA  ILE B  69      55.538 -72.087   9.741  1.00 59.56           C  
ATOM    551  C   ILE B  69      55.820 -72.388   8.305  1.00 59.56           C  
ATOM    552  O   ILE B  69      56.651 -71.719   7.692  1.00 59.56           O  
ATOM    547  CB  ILE B  69      56.317 -73.047  10.598  1.00 59.56           C  
ATOM    548  CG1 ILE B  69      56.230 -72.621  12.073  1.00 59.56           C  
ATOM    549  CG2 ILE B  69      57.759 -73.113  10.066  1.00 59.56           C  
ATOM    550  CD1 ILE B  69      56.837 -73.635  13.040  1.00 59.56           C  
ATOM    553  N   PRO B  70      55.172 -73.358   7.725  1.00144.40           N  
ATOM    554  CA  PRO B  70      55.431 -73.647   6.347  1.00144.40           C  
ATOM    558  C   PRO B  70      55.090 -72.478   5.488  1.00144.40           C  
ATOM    559  O   PRO B  70      55.778 -72.247   4.494  1.00144.40           O  
ATOM    556  CB  PRO B  70      54.678 -74.947   6.046  1.00144.40           C  
ATOM    557  CG  PRO B  70      53.891 -75.264   7.335  1.00144.40           C  
ATOM    555  CD  PRO B  70      54.666 -74.518   8.432  1.00144.40           C  
ATOM    560  N   GLU B  71      54.036 -71.727   5.841  1.00 44.03           N  
ATOM    561  CA  GLU B  71      53.649 -70.593   5.059  1.00 44.03           C  
ATOM    567  C   GLU B  71      54.690 -69.519   5.175  1.00 44.03           C  
ATOM    568  O   GLU B  71      55.051 -68.890   4.182  1.00 44.03           O  
ATOM    562  CB  GLU B  71      52.298 -70.022   5.511  1.00 44.03           C  
ATOM    563  CG  GLU B  71      51.150 -71.001   5.256  1.00 44.03           C  
ATOM    564  CD  GLU B  71      49.853 -70.368   5.733  1.00 44.03           C  
ATOM    565  OE1 GLU B  71      49.795 -69.981   6.929  1.00 44.03           O  
ATOM    566  OE2 GLU B  71      48.900 -70.269   4.912  1.00 44.03           O1-
ATOM    569  N   VAL B  72      55.207 -69.278   6.397  1.00 40.44           N  
ATOM    570  CA  VAL B  72      56.171 -68.230   6.594  1.00 40.44           C  
ATOM    574  C   VAL B  72      57.432 -68.550   5.844  1.00 40.44           C  
ATOM    575  O   VAL B  72      57.998 -67.685   5.177  1.00 40.44           O  
ATOM    571  CB  VAL B  72      56.527 -68.020   8.041  1.00 40.44           C  
ATOM    572  CG1 VAL B  72      57.663 -66.987   8.129  1.00 40.44           C  
ATOM    573  CG2 VAL B  72      55.259 -67.602   8.806  1.00 40.44           C  
ATOM    576  N   LEU B  73      57.901 -69.810   5.913  1.00 46.71           N  
ATOM    577  CA  LEU B  73      59.138 -70.158   5.272  1.00 46.71           C  
ATOM    582  C   LEU B  73      59.004 -70.001   3.789  1.00 46.71           C  
ATOM    583  O   LEU B  73      59.947 -69.582   3.121  1.00 46.71           O  
ATOM    578  CB  LEU B  73      59.584 -71.601   5.563  1.00 46.71           C  
ATOM    579  CG  LEU B  73      59.885 -71.841   7.056  1.00 46.71           C  
ATOM    580  CD1 LEU B  73      60.375 -73.275   7.318  1.00 46.71           C  
ATOM    581  CD2 LEU B  73      60.839 -70.770   7.611  1.00 46.71           C  
ATOM    584  N   GLU B  74      57.839 -70.382   3.233  1.00 77.90           N  
ATOM    585  CA  GLU B  74      57.597 -70.306   1.819  1.00 77.90           C  
ATOM    591  C   GLU B  74      57.503 -68.894   1.306  1.00 77.90           C  
ATOM    592  O   GLU B  74      58.139 -68.550   0.311  1.00 77.90           O  
ATOM    586  CB  GLU B  74      56.294 -71.043   1.442  1.00 77.90           C  
ATOM    587  CG  GLU B  74      55.687 -70.672   0.083  1.00 77.90           C  
ATOM    588  CD  GLU B  74      54.463 -69.803   0.367  1.00 77.90           C  
ATOM    589  OE1 GLU B  74      53.868 -69.976   1.465  1.00 77.90           O  
ATOM    590  OE2 GLU B  74      54.102 -68.962  -0.500  1.00 77.90           O1-
ATOM    593  N   LYS B  75      56.688 -68.052   1.973  1.00 76.27           N  
ATOM    594  CA  LYS B  75      56.364 -66.719   1.528  1.00 76.27           C  
ATOM    600  C   LYS B  75      57.453 -65.691   1.668  1.00 76.27           C  
ATOM    601  O   LYS B  75      57.589 -64.821   0.809  1.00 76.27           O  
ATOM    595  CB  LYS B  75      55.099 -66.183   2.214  1.00 76.27           C  
ATOM    596  CG  LYS B  75      53.870 -67.022   1.856  1.00 76.27           C  
ATOM    597  CD  LYS B  75      52.610 -66.727   2.671  1.00 76.27           C  
ATOM    598  CE  LYS B  75      51.427 -67.601   2.244  1.00 76.27           C  
ATOM    599  NZ  LYS B  75      50.166 -67.078   2.815  1.00 76.27           N1+
ATOM    602  N   LEU B  76      58.254 -65.737   2.750  1.00 63.03           N  
ATOM    603  CA  LEU B  76      59.205 -64.687   3.014  1.00 63.03           C  
ATOM    608  C   LEU B  76      60.277 -64.671   1.963  1.00 63.03           C  
ATOM    609  O   LEU B  76      60.672 -65.710   1.441  1.00 63.03           O  
ATOM    604  CB  LEU B  76      59.896 -64.840   4.385  1.00 63.03           C  
ATOM    605  CG  LEU B  76      58.945 -64.724   5.599  1.00 63.03           C  
ATOM    606  CD1 LEU B  76      59.707 -64.893   6.923  1.00 63.03           C  
ATOM    607  CD2 LEU B  76      58.128 -63.425   5.564  1.00 63.03           C  
ATOM    610  N   PRO B  77      60.767 -63.495   1.646  1.00 78.56           N  
ATOM    611  CA  PRO B  77      61.809 -63.401   0.659  1.00 78.56           C  
ATOM    615  C   PRO B  77      63.049 -64.054   1.173  1.00 78.56           C  
ATOM    616  O   PRO B  77      63.312 -63.979   2.373  1.00 78.56           O  
ATOM    613  CB  PRO B  77      61.956 -61.912   0.354  1.00 78.56           C  
ATOM    614  CG  PRO B  77      60.548 -61.352   0.631  1.00 78.56           C  
ATOM    612  CD  PRO B  77      59.965 -62.283   1.712  1.00 78.56           C  
ATOM    617  N   LYS B  78      63.825 -64.696   0.279  1.00113.18           N  
ATOM    618  CA  LYS B  78      64.995 -65.414   0.691  1.00113.18           C  
ATOM    624  C   LYS B  78      66.197 -64.580   0.407  1.00113.18           C  
ATOM    625  O   LYS B  78      66.167 -63.682  -0.432  1.00113.18           O  
ATOM    619  CB  LYS B  78      65.154 -66.763  -0.031  1.00113.18           C  
ATOM    620  CG  LYS B  78      64.146 -67.807   0.456  1.00113.18           C  
ATOM    621  CD  LYS B  78      62.698 -67.357   0.263  1.00113.18           C  
ATOM    622  CE  LYS B  78      61.646 -68.352   0.751  1.00113.18           C  
ATOM    623  NZ  LYS B  78      61.031 -69.028  -0.405  1.00113.18           N1+
ATOM    626  N   VAL B  79      67.291 -64.841   1.151  1.00 44.96           N  
ATOM    627  CA  VAL B  79      68.518 -64.143   0.910  1.00 44.96           C  
ATOM    631  C   VAL B  79      69.008 -64.672  -0.395  1.00 44.96           C  
ATOM    632  O   VAL B  79      68.912 -65.873  -0.645  1.00 44.96           O  
ATOM    628  CB  VAL B  79      69.565 -64.416   1.950  1.00 44.96           C  
ATOM    629  CG1 VAL B  79      70.857 -63.685   1.552  1.00 44.96           C  
ATOM    630  CG2 VAL B  79      69.009 -64.003   3.324  1.00 44.96           C  
ATOM    633  N   PRO B  80      69.527 -63.835  -1.250  1.00 78.23           N  
ATOM    634  CA  PRO B  80      69.923 -64.354  -2.523  1.00 78.23           C  
ATOM    638  C   PRO B  80      71.016 -65.363  -2.420  1.00 78.23           C  
ATOM    639  O   PRO B  80      72.051 -65.077  -1.821  1.00 78.23           O  
ATOM    636  CB  PRO B  80      70.213 -63.139  -3.397  1.00 78.23           C  
ATOM    637  CG  PRO B  80      69.250 -62.075  -2.834  1.00 78.23           C  
ATOM    635  CD  PRO B  80      69.064 -62.461  -1.353  1.00 78.23           C  
ATOM    640  N   GLY B  81      70.804 -66.547  -3.033  1.00 25.37           N  
ATOM    641  CA  GLY B  81      71.791 -67.583  -3.034  1.00 25.37           C  
ATOM    642  C   GLY B  81      71.651 -68.439  -1.814  1.00 25.37           C  
ATOM    643  O   GLY B  81      72.507 -69.283  -1.556  1.00 25.37           O  
ATOM    644  N   ALA B  82      70.574 -68.263  -1.026  1.00 67.01           N  
ATOM    645  CA  ALA B  82      70.465 -69.081   0.148  1.00 67.01           C  
ATOM    647  C   ALA B  82      69.088 -69.664   0.195  1.00 67.01           C  
ATOM    648  O   ALA B  82      68.181 -69.255  -0.528  1.00 67.01           O  
ATOM    646  CB  ALA B  82      70.698 -68.323   1.461  1.00 67.01           C  
ATOM    649  N   GLU B  83      68.958 -70.716   1.022  1.00 78.05           N  
ATOM    650  CA  GLU B  83      67.784 -71.502   1.263  1.00 78.05           C  
ATOM    656  C   GLU B  83      66.748 -70.781   2.090  1.00 78.05           C  
ATOM    657  O   GLU B  83      65.551 -70.948   1.862  1.00 78.05           O  
ATOM    651  CB  GLU B  83      68.168 -72.796   1.999  1.00 78.05           C  
ATOM    652  CG  GLU B  83      67.077 -73.861   2.122  1.00 78.05           C  
ATOM    653  CD  GLU B  83      67.769 -75.100   2.679  1.00 78.05           C  
ATOM    654  OE1 GLU B  83      69.014 -75.189   2.509  1.00 78.05           O  
ATOM    655  OE2 GLU B  83      67.080 -75.966   3.282  1.00 78.05           O1-
ATOM    658  N   MET B  84      67.162 -69.946   3.067  1.00 64.53           N  
ATOM    659  CA  MET B  84      66.208 -69.446   4.029  1.00 64.53           C  
ATOM    664  C   MET B  84      65.951 -67.977   3.879  1.00 64.53           C  
ATOM    665  O   MET B  84      66.660 -67.247   3.188  1.00 64.53           O  
ATOM    660  CB  MET B  84      66.668 -69.677   5.479  1.00 64.53           C  
ATOM    661  CG  MET B  84      66.806 -71.155   5.844  1.00 64.53           C  
ATOM    662  SD  MET B  84      65.244 -72.079   5.788  1.00 64.53           S  
ATOM    663  CE  MET B  84      64.466 -71.058   7.069  1.00 64.53           C  
ATOM    666  N   PRO B  85      64.890 -67.552   4.525  1.00 79.73           N  
ATOM    667  CA  PRO B  85      64.513 -66.167   4.454  1.00 79.73           C  
ATOM    671  C   PRO B  85      65.377 -65.254   5.260  1.00 79.73           C  
ATOM    672  O   PRO B  85      66.015 -65.703   6.214  1.00 79.73           O  
ATOM    669  CB  PRO B  85      63.046 -66.107   4.868  1.00 79.73           C  
ATOM    670  CG  PRO B  85      62.504 -67.495   4.492  1.00 79.73           C  
ATOM    668  CD  PRO B  85      63.725 -68.421   4.616  1.00 79.73           C  
ATOM    673  N   TYR B  86      65.410 -63.967   4.854  1.00158.43           N  
ATOM    674  CA  TYR B  86      66.052 -62.935   5.605  1.00158.43           C  
ATOM    683  C   TYR B  86      65.312 -62.905   6.901  1.00158.43           C  
ATOM    684  O   TYR B  86      64.082 -62.882   6.917  1.00158.43           O  
ATOM    675  CB  TYR B  86      65.824 -61.510   5.058  1.00158.43           C  
ATOM    676  CG  TYR B  86      66.598 -61.191   3.824  1.00158.43           C  
ATOM    677  CD1 TYR B  86      66.070 -61.413   2.571  1.00158.43           C  
ATOM    678  CD2 TYR B  86      67.852 -60.632   3.931  1.00158.43           C  
ATOM    679  CE1 TYR B  86      66.793 -61.096   1.444  1.00158.43           C  
ATOM    680  CE2 TYR B  86      68.580 -60.314   2.810  1.00158.43           C  
ATOM    681  CZ  TYR B  86      68.047 -60.545   1.566  1.00158.43           C  
ATOM    682  OH  TYR B  86      68.792 -60.216   0.416  1.00158.43           O  
ATOM    685  N   VAL B  87      66.050 -62.900   8.024  1.00 44.02           N  
ATOM    686  CA  VAL B  87      65.449 -62.814   9.322  1.00 44.02           C  
ATOM    690  C   VAL B  87      64.724 -61.507   9.382  1.00 44.02           C  
ATOM    691  O   VAL B  87      63.670 -61.398  10.005  1.00 44.02           O  
ATOM    687  CB  VAL B  87      66.456 -62.827  10.438  1.00 44.02           C  
ATOM    688  CG1 VAL B  87      65.722 -62.558  11.763  1.00 44.02           C  
ATOM    689  CG2 VAL B  87      67.214 -64.164  10.413  1.00 44.02           C  
ATOM    692  N   GLU B  88      65.278 -60.482   8.710  1.00 93.01           N  
ATOM    693  CA  GLU B  88      64.741 -59.150   8.716  1.00 93.01           C  
ATOM    699  C   GLU B  88      63.344 -59.151   8.157  1.00 93.01           C  
ATOM    700  O   GLU B  88      62.520 -58.335   8.570  1.00 93.01           O  
ATOM    694  CB  GLU B  88      65.591 -58.163   7.899  1.00 93.01           C  
ATOM    695  CG  GLU B  88      66.978 -57.872   8.487  1.00 93.01           C  
ATOM    696  CD  GLU B  88      67.969 -58.868   7.900  1.00 93.01           C  
ATOM    697  OE1 GLU B  88      67.504 -59.911   7.371  1.00 93.01           O  
ATOM    698  OE2 GLU B  88      69.201 -58.598   7.962  1.00 93.01           O1-
ATOM    701  N   GLY B  89      63.050 -60.021   7.168  1.00 28.42           N  
ATOM    702  CA  GLY B  89      61.730 -60.106   6.598  1.00 28.42           C  
ATOM    703  C   GLY B  89      60.764 -60.598   7.635  1.00 28.42           C  
ATOM    704  O   GLY B  89      59.630 -60.126   7.723  1.00 28.42           O  
ATOM    705  N   HIS B  90      61.182 -61.587   8.446  1.00 53.73           N  
ATOM    706  CA  HIS B  90      60.296 -62.119   9.442  1.00 53.73           C  
ATOM    713  C   HIS B  90      59.959 -61.019  10.403  1.00 53.73           C  
ATOM    714  O   HIS B  90      58.809 -60.877  10.810  1.00 53.73           O  
ATOM    709  CB  HIS B  90      60.889 -63.306  10.225  1.00 53.73           C  
ATOM    708  CG  HIS B  90      59.890 -63.973  11.130  1.00 53.73           C  
ATOM    711  CD2 HIS B  90      59.880 -64.092  12.485  1.00 53.73           C  
ATOM    707  ND1 HIS B  90      58.757 -64.621  10.688  1.00 53.73           N  
ATOM    712  CE1 HIS B  90      58.122 -65.096  11.789  1.00 53.73           C  
ATOM    710  NE2 HIS B  90      58.766 -64.799  12.904  1.00 53.73           N  
ATOM    715  N   PHE B  91      60.952 -60.184  10.758  1.00 70.05           N  
ATOM    716  CA  PHE B  91      60.765 -59.122  11.708  1.00 70.05           C  
ATOM    724  C   PHE B  91      59.749 -58.165  11.165  1.00 70.05           C  
ATOM    725  O   PHE B  91      58.893 -57.667  11.896  1.00 70.05           O  
ATOM    717  CB  PHE B  91      62.088 -58.380  11.995  1.00 70.05           C  
ATOM    718  CG  PHE B  91      61.901 -57.415  13.117  1.00 70.05           C  
ATOM    719  CD1 PHE B  91      61.675 -57.865  14.399  1.00 70.05           C  
ATOM    720  CD2 PHE B  91      61.991 -56.059  12.893  1.00 70.05           C  
ATOM    721  CE1 PHE B  91      61.515 -56.978  15.436  1.00 70.05           C  
ATOM    722  CE2 PHE B  91      61.832 -55.169  13.928  1.00 70.05           C  
ATOM    723  CZ  PHE B  91      61.588 -55.626  15.202  1.00 70.05           C  
ATOM    726  N   TYR B  92      59.822 -57.892   9.852  1.00 81.60           N  
ATOM    727  CA  TYR B  92      58.922 -57.000   9.181  1.00 81.60           C  
ATOM    736  C   TYR B  92      57.542 -57.571   9.323  1.00 81.60           C  
ATOM    737  O   TYR B  92      56.615 -56.853   9.680  1.00 81.60           O  
ATOM    728  CB  TYR B  92      59.276 -56.934   7.683  1.00 81.60           C  
ATOM    729  CG  TYR B  92      58.489 -55.884   6.976  1.00 81.60           C  
ATOM    730  CD1 TYR B  92      57.160 -56.071   6.677  1.00 81.60           C  
ATOM    731  CD2 TYR B  92      59.107 -54.719   6.584  1.00 81.60           C  
ATOM    732  CE1 TYR B  92      56.455 -55.097   6.011  1.00 81.60           C  
ATOM    733  CE2 TYR B  92      58.407 -53.742   5.917  1.00 81.60           C  
ATOM    734  CZ  TYR B  92      57.076 -53.931   5.632  1.00 81.60           C  
ATOM    735  OH  TYR B  92      56.342 -52.940   4.947  1.00 81.60           O  
ATOM    738  N   LEU B  93      57.380 -58.889   9.088  1.00110.38           N  
ATOM    739  CA  LEU B  93      56.101 -59.543   9.139  1.00110.38           C  
ATOM    744  C   LEU B  93      55.518 -59.450  10.521  1.00110.38           C  
ATOM    745  O   LEU B  93      54.321 -59.205  10.676  1.00110.38           O  
ATOM    740  CB  LEU B  93      56.224 -61.020   8.698  1.00110.38           C  
ATOM    741  CG  LEU B  93      54.935 -61.867   8.696  1.00110.38           C  
ATOM    742  CD1 LEU B  93      55.177 -63.198   7.975  1.00110.38           C  
ATOM    743  CD2 LEU B  93      54.429 -62.153  10.115  1.00110.38           C  
ATOM    746  N   LEU B  94      56.337 -59.640  11.572  1.00 54.24           N  
ATOM    747  CA  LEU B  94      55.818 -59.620  12.914  1.00 54.24           C  
ATOM    752  C   LEU B  94      55.303 -58.257  13.242  1.00 54.24           C  
ATOM    753  O   LEU B  94      54.250 -58.119  13.863  1.00 54.24           O  
ATOM    748  CB  LEU B  94      56.863 -59.994  13.980  1.00 54.24           C  
ATOM    749  CG  LEU B  94      57.350 -61.449  13.872  1.00 54.24           C  
ATOM    750  CD1 LEU B  94      58.259 -61.827  15.053  1.00 54.24           C  
ATOM    751  CD2 LEU B  94      56.168 -62.414  13.687  1.00 54.24           C  
ATOM    754  N   LEU B  95      56.056 -57.210  12.862  1.00 82.21           N  
ATOM    755  CA  LEU B  95      55.662 -55.863  13.166  1.00 82.21           C  
ATOM    760  C   LEU B  95      54.427 -55.437  12.411  1.00 82.21           C  
ATOM    761  O   LEU B  95      53.528 -54.816  12.979  1.00 82.21           O  
ATOM    756  CB  LEU B  95      56.782 -54.853  12.850  1.00 82.21           C  
ATOM    757  CG  LEU B  95      57.981 -54.940  13.814  1.00 82.21           C  
ATOM    758  CD1 LEU B  95      59.071 -53.923  13.441  1.00 82.21           C  
ATOM    759  CD2 LEU B  95      57.527 -54.774  15.274  1.00 82.21           C  
ATOM    762  N   THR B  96      54.403 -55.665  11.084  1.00161.58           N  
ATOM    763  CA  THR B  96      53.317 -55.241  10.233  1.00161.58           C  
ATOM    767  C   THR B  96      52.134 -56.162  10.129  1.00161.58           C  
ATOM    768  O   THR B  96      50.993 -55.703  10.126  1.00161.58           O  
ATOM    764  CB  THR B  96      53.779 -54.968   8.840  1.00161.58           C  
ATOM    766  CG2 THR B  96      54.359 -56.259   8.271  1.00161.58           C  
ATOM    765  OG1 THR B  96      52.692 -54.532   8.045  1.00161.58           O  
ATOM    769  N   GLY B  97      52.360 -57.486  10.026  1.00 46.39           N  
ATOM    770  CA  GLY B  97      51.281 -58.392   9.743  1.00 46.39           C  
ATOM    771  C   GLY B  97      51.287 -58.695   8.265  1.00 46.39           C  
ATOM    772  O   GLY B  97      50.558 -59.575   7.810  1.00 46.39           O  
ATOM    773  N   ASP B  98      52.097 -57.975   7.458  1.00150.84           N  
ATOM    774  CA  ASP B  98      52.113 -58.283   6.052  1.00150.84           C  
ATOM    779  C   ASP B  98      53.443 -58.853   5.665  1.00150.84           C  
ATOM    780  O   ASP B  98      54.470 -58.539   6.266  1.00150.84           O  
ATOM    775  CB  ASP B  98      51.686 -57.125   5.119  1.00150.84           C  
ATOM    776  CG  ASP B  98      52.591 -55.923   5.266  1.00150.84           C  
ATOM    777  OD1 ASP B  98      53.790 -56.112   5.599  1.00150.84           O  
ATOM    778  OD2 ASP B  98      52.089 -54.790   5.041  1.00150.84           O1-
ATOM    781  N   VAL B  99      53.437 -59.778   4.678  1.00 47.69           N  
ATOM    782  CA  VAL B  99      54.653 -60.383   4.212  1.00 47.69           C  
ATOM    786  C   VAL B  99      55.319 -59.361   3.351  1.00 47.69           C  
ATOM    787  O   VAL B  99      54.698 -58.793   2.456  1.00 47.69           O  
ATOM    783  CB  VAL B  99      54.417 -61.616   3.388  1.00 47.69           C  
ATOM    784  CG1 VAL B  99      55.768 -62.136   2.867  1.00 47.69           C  
ATOM    785  CG2 VAL B  99      53.641 -62.630   4.248  1.00 47.69           C  
ATOM    788  N   PRO B 100      56.572 -59.109   3.605  1.00 80.07           N  
ATOM    789  CA  PRO B 100      57.277 -58.085   2.888  1.00 80.07           C  
ATOM    793  C   PRO B 100      57.658 -58.507   1.511  1.00 80.07           C  
ATOM    794  O   PRO B 100      57.868 -59.697   1.280  1.00 80.07           O  
ATOM    791  CB  PRO B 100      58.479 -57.713   3.762  1.00 80.07           C  
ATOM    792  CG  PRO B 100      58.630 -58.894   4.735  1.00 80.07           C  
ATOM    790  CD  PRO B 100      57.196 -59.429   4.875  1.00 80.07           C  
ATOM    795  N   THR B 101      57.751 -57.539   0.581  1.00 38.85           N  
ATOM    796  CA  THR B 101      58.213 -57.837  -0.740  1.00 38.85           C  
ATOM    800  C   THR B 101      59.708 -57.800  -0.656  1.00 38.85           C  
ATOM    801  O   THR B 101      60.275 -57.483   0.390  1.00 38.85           O  
ATOM    797  CB  THR B 101      57.792 -56.832  -1.772  1.00 38.85           C  
ATOM    799  CG2 THR B 101      56.256 -56.717  -1.776  1.00 38.85           C  
ATOM    798  OG1 THR B 101      58.372 -55.573  -1.479  1.00 38.85           O  
ATOM    802  N   GLU B 102      60.390 -58.131  -1.765  1.00 65.16           N  
ATOM    803  CA  GLU B 102      61.823 -58.170  -1.773  1.00 65.16           C  
ATOM    809  C   GLU B 102      62.328 -56.794  -1.469  1.00 65.16           C  
ATOM    810  O   GLU B 102      63.281 -56.624  -0.711  1.00 65.16           O  
ATOM    804  CB  GLU B 102      62.387 -58.566  -3.149  1.00 65.16           C  
ATOM    805  CG  GLU B 102      61.992 -59.976  -3.604  1.00 65.16           C  
ATOM    806  CD  GLU B 102      62.854 -60.989  -2.863  1.00 65.16           C  
ATOM    807  OE1 GLU B 102      64.077 -60.730  -2.704  1.00 65.16           O  
ATOM    808  OE2 GLU B 102      62.298 -62.041  -2.447  1.00 65.16           O1-
ATOM    811  N   LYS B 103      61.684 -55.766  -2.052  1.00 96.10           N  
ATOM    812  CA  LYS B 103      62.126 -54.412  -1.873  1.00 96.10           C  
ATOM    818  C   LYS B 103      62.005 -54.015  -0.435  1.00 96.10           C  
ATOM    819  O   LYS B 103      62.877 -53.327   0.096  1.00 96.10           O  
ATOM    813  CB  LYS B 103      61.301 -53.386  -2.669  1.00 96.10           C  
ATOM    814  CG  LYS B 103      59.830 -53.339  -2.250  1.00 96.10           C  
ATOM    815  CD  LYS B 103      59.109 -52.043  -2.617  1.00 96.10           C  
ATOM    816  CE  LYS B 103      59.345 -50.925  -1.600  1.00 96.10           C  
ATOM    817  NZ  LYS B 103      58.471 -49.773  -1.903  1.00 96.10           N1+
ATOM    820  N   GLU B 104      60.904 -54.418   0.225  1.00 52.53           N  
ATOM    821  CA  GLU B 104      60.652 -54.022   1.581  1.00 52.53           C  
ATOM    827  C   GLU B 104      61.682 -54.610   2.498  1.00 52.53           C  
ATOM    828  O   GLU B 104      62.186 -53.926   3.386  1.00 52.53           O  
ATOM    822  CB  GLU B 104      59.263 -54.477   2.058  1.00 52.53           C  
ATOM    823  CG  GLU B 104      58.131 -53.807   1.272  1.00 52.53           C  
ATOM    824  CD  GLU B 104      56.818 -54.477   1.647  1.00 52.53           C  
ATOM    825  OE1 GLU B 104      56.838 -55.359   2.544  1.00 52.53           O  
ATOM    826  OE2 GLU B 104      55.777 -54.111   1.037  1.00 52.53           O1-
ATOM    829  N   VAL B 105      62.020 -55.899   2.303  1.00 38.53           N  
ATOM    830  CA  VAL B 105      62.967 -56.565   3.153  1.00 38.53           C  
ATOM    834  C   VAL B 105      64.318 -55.924   3.008  1.00 38.53           C  
ATOM    835  O   VAL B 105      65.037 -55.744   3.986  1.00 38.53           O  
ATOM    831  CB  VAL B 105      63.125 -58.021   2.826  1.00 38.53           C  
ATOM    832  CG1 VAL B 105      64.207 -58.609   3.744  1.00 38.53           C  
ATOM    833  CG2 VAL B 105      61.758 -58.710   2.964  1.00 38.53           C  
ATOM    836  N   LYS B 106      64.702 -55.546   1.775  1.00107.86           N  
ATOM    837  CA  LYS B 106      66.010 -54.994   1.550  1.00107.86           C  
ATOM    843  C   LYS B 106      66.162 -53.753   2.376  1.00107.86           C  
ATOM    844  O   LYS B 106      67.231 -53.486   2.923  1.00107.86           O  
ATOM    838  CB  LYS B 106      66.244 -54.613   0.079  1.00107.86           C  
ATOM    839  CG  LYS B 106      66.199 -55.812  -0.872  1.00107.86           C  
ATOM    840  CD  LYS B 106      67.273 -56.864  -0.597  1.00107.86           C  
ATOM    841  CE  LYS B 106      67.183 -58.075  -1.524  1.00107.86           C  
ATOM    842  NZ  LYS B 106      65.990 -58.883  -1.181  1.00107.86           N1+
ATOM    845  N   GLU B 107      65.082 -52.960   2.488  1.00 59.83           N  
ATOM    846  CA  GLU B 107      65.101 -51.735   3.237  1.00 59.83           C  
ATOM    852  C   GLU B 107      65.395 -52.039   4.672  1.00 59.83           C  
ATOM    853  O   GLU B 107      66.162 -51.326   5.315  1.00 59.83           O  
ATOM    847  CB  GLU B 107      63.724 -51.062   3.228  1.00 59.83           C  
ATOM    848  CG  GLU B 107      63.570 -49.925   4.233  1.00 59.83           C  
ATOM    849  CD  GLU B 107      62.075 -49.778   4.473  1.00 59.83           C  
ATOM    850  OE1 GLU B 107      61.291 -50.133   3.553  1.00 59.83           O  
ATOM    851  OE2 GLU B 107      61.697 -49.330   5.585  1.00 59.83           O1-
ATOM    854  N   VAL B 108      64.762 -53.097   5.218  1.00109.72           N  
ATOM    855  CA  VAL B 108      64.952 -53.427   6.601  1.00109.72           C  
ATOM    859  C   VAL B 108      66.364 -53.890   6.807  1.00109.72           C  
ATOM    860  O   VAL B 108      66.989 -53.555   7.810  1.00109.72           O  
ATOM    856  CB  VAL B 108      63.958 -54.439   7.118  1.00109.72           C  
ATOM    857  CG1 VAL B 108      64.320 -55.840   6.625  1.00109.72           C  
ATOM    858  CG2 VAL B 108      63.859 -54.305   8.643  1.00109.72           C  
ATOM    861  N   ALA B 109      66.917 -54.660   5.846  1.00 35.15           N  
ATOM    862  CA  ALA B 109      68.260 -55.167   5.954  1.00 35.15           C  
ATOM    864  C   ALA B 109      69.221 -54.017   6.009  1.00 35.15           C  
ATOM    865  O   ALA B 109      70.178 -54.042   6.781  1.00 35.15           O  
ATOM    863  CB  ALA B 109      68.662 -56.051   4.760  1.00 35.15           C  
ATOM    866  N   GLU B 110      68.989 -52.970   5.192  1.00 73.19           N  
ATOM    867  CA  GLU B 110      69.881 -51.844   5.147  1.00 73.19           C  
ATOM    873  C   GLU B 110      69.903 -51.174   6.482  1.00 73.19           C  
ATOM    874  O   GLU B 110      70.963 -50.779   6.964  1.00 73.19           O  
ATOM    868  CB  GLU B 110      69.463 -50.797   4.103  1.00 73.19           C  
ATOM    869  CG  GLU B 110      69.763 -51.247   2.674  1.00 73.19           C  
ATOM    870  CD  GLU B 110      71.275 -51.217   2.509  1.00 73.19           C  
ATOM    871  OE1 GLU B 110      71.865 -50.114   2.661  1.00 73.19           O  
ATOM    872  OE2 GLU B 110      71.863 -52.299   2.241  1.00 73.19           O1-
ATOM    875  N   GLU B 111      68.726 -51.030   7.120  1.00111.84           N  
ATOM    876  CA  GLU B 111      68.651 -50.376   8.394  1.00111.84           C  
ATOM    882  C   GLU B 111      69.416 -51.175   9.400  1.00111.84           C  
ATOM    883  O   GLU B 111      70.127 -50.615  10.232  1.00111.84           O  
ATOM    877  CB  GLU B 111      67.220 -50.236   8.936  1.00111.84           C  
ATOM    878  CG  GLU B 111      66.403 -49.165   8.218  1.00111.84           C  
ATOM    879  CD  GLU B 111      67.132 -47.843   8.406  1.00111.84           C  
ATOM    880  OE1 GLU B 111      67.467 -47.510   9.574  1.00111.84           O  
ATOM    881  OE2 GLU B 111      67.366 -47.148   7.381  1.00111.84           O1-
ATOM    884  N   PHE B 112      69.298 -52.514   9.343  1.00 67.77           N  
ATOM    885  CA  PHE B 112      69.961 -53.376  10.280  1.00 67.77           C  
ATOM    893  C   PHE B 112      71.445 -53.226  10.169  1.00 67.77           C  
ATOM    894  O   PHE B 112      72.145 -53.218  11.179  1.00 67.77           O  
ATOM    886  CB  PHE B 112      69.582 -54.861  10.121  1.00 67.77           C  
ATOM    887  CG  PHE B 112      68.286 -55.074  10.834  1.00 67.77           C  
ATOM    888  CD1 PHE B 112      67.098 -54.579  10.347  1.00 67.77           C  
ATOM    889  CD2 PHE B 112      68.257 -55.794  12.007  1.00 67.77           C  
ATOM    890  CE1 PHE B 112      65.912 -54.784  11.016  1.00 67.77           C  
ATOM    891  CE2 PHE B 112      67.077 -56.005  12.681  1.00 67.77           C  
ATOM    892  CZ  PHE B 112      65.899 -55.497  12.189  1.00 67.77           C  
ATOM    895  N   LYS B 113      71.972 -53.104   8.938  1.00103.88           N  
ATOM    896  CA  LYS B 113      73.390 -52.980   8.755  1.00103.88           C  
ATOM    902  C   LYS B 113      73.859 -51.733   9.438  1.00103.88           C  
ATOM    903  O   LYS B 113      74.938 -51.705  10.025  1.00103.88           O  
ATOM    897  CB  LYS B 113      73.803 -52.869   7.281  1.00103.88           C  
ATOM    898  CG  LYS B 113      73.657 -54.173   6.500  1.00103.88           C  
ATOM    899  CD  LYS B 113      73.712 -53.991   4.980  1.00103.88           C  
ATOM    900  CE  LYS B 113      74.813 -53.039   4.493  1.00103.88           C  
ATOM    901  NZ  LYS B 113      74.439 -51.626   4.734  1.00103.88           N1+
ATOM    904  N   LYS B 114      73.071 -50.650   9.372  1.00148.81           N  
ATOM    905  CA  LYS B 114      73.506 -49.422   9.973  1.00148.81           C  
ATOM    911  C   LYS B 114      73.614 -49.578  11.469  1.00148.81           C  
ATOM    912  O   LYS B 114      74.561 -49.096  12.085  1.00148.81           O  
ATOM    906  CB  LYS B 114      72.523 -48.267   9.733  1.00148.81           C  
ATOM    907  CG  LYS B 114      72.302 -47.931   8.258  1.00148.81           C  
ATOM    908  CD  LYS B 114      73.581 -47.544   7.516  1.00148.81           C  
ATOM    909  CE  LYS B 114      74.230 -48.716   6.779  1.00148.81           C  
ATOM    910  NZ  LYS B 114      73.385 -49.115   5.632  1.00148.81           N1+
ATOM    913  N   ARG B 115      72.611 -50.236  12.077  1.00123.42           N  
ATOM    914  CA  ARG B 115      72.370 -50.405  13.490  1.00123.42           C  
ATOM    922  C   ARG B 115      73.224 -51.436  14.183  1.00123.42           C  
ATOM    923  O   ARG B 115      73.250 -51.494  15.412  1.00123.42           O  
ATOM    915  CB  ARG B 115      70.894 -50.725  13.763  1.00123.42           C  
ATOM    916  CG  ARG B 115      69.985 -49.619  13.211  1.00123.42           C  
ATOM    917  CD  ARG B 115      68.486 -49.851  13.403  1.00123.42           C  
ATOM    918  NE  ARG B 115      67.765 -48.874  12.535  1.00123.42           N  
ATOM    919  CZ  ARG B 115      67.368 -47.659  13.015  1.00123.42           C  
ATOM    920  NH1 ARG B 115      67.611 -47.329  14.313  1.00123.42           N1+
ATOM    921  NH2 ARG B 115      66.734 -46.766  12.201  1.00123.42           N  
ATOM    924  N   ARG B 116      73.898 -52.307  13.418  1.00119.29           N  
ATOM    925  CA  ARG B 116      74.562 -53.499  13.882  1.00119.29           C  
ATOM    933  C   ARG B 116      75.662 -53.322  14.907  1.00119.29           C  
ATOM    934  O   ARG B 116      75.811 -54.176  15.778  1.00119.29           O  
ATOM    926  CB  ARG B 116      75.153 -54.298  12.710  1.00119.29           C  
ATOM    927  CG  ARG B 116      75.744 -55.652  13.102  1.00119.29           C  
ATOM    928  CD  ARG B 116      76.292 -56.439  11.908  1.00119.29           C  
ATOM    929  NE  ARG B 116      75.134 -56.856  11.067  1.00119.29           N  
ATOM    930  CZ  ARG B 116      75.177 -56.711   9.709  1.00119.29           C  
ATOM    931  NH1 ARG B 116      76.204 -56.036   9.119  1.00119.29           N1+
ATOM    932  NH2 ARG B 116      74.195 -57.250   8.931  1.00119.29           N  
ATOM    935  N   ALA B 117      76.473 -52.248  14.856  1.00 51.88           N  
ATOM    936  CA  ALA B 117      77.657 -52.164  15.684  1.00 51.88           C  
ATOM    938  C   ALA B 117      77.390 -52.199  17.166  1.00 51.88           C  
ATOM    939  O   ALA B 117      76.447 -51.592  17.671  1.00 51.88           O  
ATOM    937  CB  ALA B 117      78.513 -50.916  15.400  1.00 51.88           C  
ATOM    940  N   LEU B 118      78.271 -52.916  17.907  1.00180.90           N  
ATOM    941  CA  LEU B 118      78.189 -53.038  19.340  1.00180.90           C  
ATOM    946  C   LEU B 118      79.043 -52.007  20.006  1.00180.90           C  
ATOM    947  O   LEU B 118      80.200 -51.781  19.657  1.00180.90           O  
ATOM    942  CB  LEU B 118      78.647 -54.389  19.911  1.00180.90           C  
ATOM    943  CG  LEU B 118      77.557 -55.468  19.933  1.00180.90           C  
ATOM    944  CD1 LEU B 118      78.089 -56.791  20.487  1.00180.90           C  
ATOM    945  CD2 LEU B 118      76.357 -55.002  20.762  1.00180.90           C  
ATOM    948  N   PRO B 119      78.483 -51.399  21.011  1.00 77.05           N  
ATOM    949  CA  PRO B 119      79.205 -50.387  21.723  1.00 77.05           C  
ATOM    953  C   PRO B 119      80.378 -51.010  22.409  1.00 77.05           C  
ATOM    954  O   PRO B 119      80.262 -52.135  22.894  1.00 77.05           O  
ATOM    951  CB  PRO B 119      78.186 -49.733  22.652  1.00 77.05           C  
ATOM    952  CG  PRO B 119      76.850 -49.913  21.899  1.00 77.05           C  
ATOM    950  CD  PRO B 119      77.044 -51.198  21.076  1.00 77.05           C  
ATOM    955  N   GLU B 120      81.512 -50.285  22.466  1.00 86.06           N  
ATOM    956  CA  GLU B 120      82.727 -50.787  23.039  1.00 86.06           C  
ATOM    962  C   GLU B 120      82.553 -51.028  24.503  1.00 86.06           C  
ATOM    963  O   GLU B 120      83.127 -51.966  25.051  1.00 86.06           O  
ATOM    957  CB  GLU B 120      83.927 -49.850  22.850  1.00 86.06           C  
ATOM    958  CG  GLU B 120      84.444 -49.849  21.413  1.00 86.06           C  
ATOM    959  CD  GLU B 120      84.919 -51.262  21.096  1.00 86.06           C  
ATOM    960  OE1 GLU B 120      85.759 -51.795  21.869  1.00 86.06           O  
ATOM    961  OE2 GLU B 120      84.448 -51.832  20.077  1.00 86.06           O1-
ATOM    964  N   TYR B 121      81.754 -50.190  25.183  1.00 77.22           N  
ATOM    965  CA  TYR B 121      81.572 -50.340  26.600  1.00 77.22           C  
ATOM    974  C   TYR B 121      80.935 -51.671  26.867  1.00 77.22           C  
ATOM    975  O   TYR B 121      81.138 -52.258  27.928  1.00 77.22           O  
ATOM    966  CB  TYR B 121      80.762 -49.214  27.279  1.00 77.22           C  
ATOM    967  CG  TYR B 121      79.382 -49.129  26.724  1.00 77.22           C  
ATOM    968  CD1 TYR B 121      78.386 -49.964  27.174  1.00 77.22           C  
ATOM    969  CD2 TYR B 121      79.080 -48.189  25.766  1.00 77.22           C  
ATOM    970  CE1 TYR B 121      77.114 -49.871  26.662  1.00 77.22           C  
ATOM    971  CE2 TYR B 121      77.811 -48.091  25.249  1.00 77.22           C  
ATOM    972  CZ  TYR B 121      76.825 -48.935  25.698  1.00 77.22           C  
ATOM    973  OH  TYR B 121      75.521 -48.838  25.170  1.00 77.22           O  
ATOM    976  N   VAL B 122      80.106 -52.171  25.931  1.00 41.93           N  
ATOM    977  CA  VAL B 122      79.503 -53.460  26.129  1.00 41.93           C  
ATOM    981  C   VAL B 122      80.607 -54.472  26.280  1.00 41.93           C  
ATOM    982  O   VAL B 122      80.562 -55.324  27.168  1.00 41.93           O  
ATOM    978  CB  VAL B 122      78.646 -53.874  24.962  1.00 41.93           C  
ATOM    979  CG1 VAL B 122      78.187 -55.328  25.163  1.00 41.93           C  
ATOM    980  CG2 VAL B 122      77.483 -52.874  24.832  1.00 41.93           C  
ATOM    983  N   LYS B 123      81.646 -54.379  25.422  1.00122.37           N  
ATOM    984  CA  LYS B 123      82.756 -55.297  25.439  1.00122.37           C  
ATOM    990  C   LYS B 123      83.414 -55.195  26.779  1.00122.37           C  
ATOM    991  O   LYS B 123      83.730 -56.202  27.410  1.00122.37           O  
ATOM    985  CB  LYS B 123      83.884 -54.903  24.467  1.00122.37           C  
ATOM    986  CG  LYS B 123      83.453 -54.495  23.060  1.00122.37           C  
ATOM    987  CD  LYS B 123      82.745 -55.555  22.228  1.00122.37           C  
ATOM    988  CE  LYS B 123      82.407 -55.030  20.832  1.00122.37           C  
ATOM    989  NZ  LYS B 123      81.600 -56.013  20.089  1.00122.37           N1+
ATOM    992  N   ASP B 124      83.625 -53.952  27.247  1.00 31.01           N  
ATOM    993  CA  ASP B 124      84.323 -53.725  28.478  1.00 31.01           C  
ATOM    998  C   ASP B 124      83.560 -54.343  29.605  1.00 31.01           C  
ATOM    999  O   ASP B 124      84.148 -54.965  30.489  1.00 31.01           O  
ATOM    994  CB  ASP B 124      84.492 -52.234  28.803  1.00 31.01           C  
ATOM    995  CG  ASP B 124      85.486 -51.650  27.811  1.00 31.01           C  
ATOM    996  OD1 ASP B 124      86.162 -52.437  27.098  1.00 31.01           O  
ATOM    997  OD2 ASP B 124      85.584 -50.395  27.759  1.00 31.01           O1-
ATOM   1000  N   THR B 125      82.223 -54.207  29.603  1.00 29.36           N  
ATOM   1001  CA  THR B 125      81.467 -54.729  30.704  1.00 29.36           C  
ATOM   1005  C   THR B 125      81.637 -56.220  30.762  1.00 29.36           C  
ATOM   1006  O   THR B 125      81.847 -56.788  31.834  1.00 29.36           O  
ATOM   1002  CB  THR B 125      79.996 -54.450  30.596  1.00 29.36           C  
ATOM   1004  CG2 THR B 125      79.301 -55.022  31.844  1.00 29.36           C  
ATOM   1003  OG1 THR B 125      79.770 -53.050  30.513  1.00 29.36           O  
ATOM   1007  N   LEU B 126      81.569 -56.892  29.598  1.00 56.29           N  
ATOM   1008  CA  LEU B 126      81.641 -58.327  29.541  1.00 56.29           C  
ATOM   1013  C   LEU B 126      82.979 -58.812  30.005  1.00 56.29           C  
ATOM   1014  O   LEU B 126      83.080 -59.884  30.597  1.00 56.29           O  
ATOM   1009  CB  LEU B 126      81.372 -58.871  28.129  1.00 56.29           C  
ATOM   1010  CG  LEU B 126      79.931 -58.590  27.661  1.00 56.29           C  
ATOM   1011  CD1 LEU B 126      79.655 -59.207  26.279  1.00 56.29           C  
ATOM   1012  CD2 LEU B 126      78.910 -59.026  28.728  1.00 56.29           C  
ATOM   1015  N   LYS B 127      84.052 -58.063  29.690  1.00 94.92           N  
ATOM   1016  CA  LYS B 127      85.380 -58.421  30.104  1.00 94.92           C  
ATOM   1022  C   LYS B 127      85.476 -58.293  31.594  1.00 94.92           C  
ATOM   1023  O   LYS B 127      86.116 -59.106  32.258  1.00 94.92           O  
ATOM   1017  CB  LYS B 127      86.438 -57.503  29.475  1.00 94.92           C  
ATOM   1018  CG  LYS B 127      86.448 -57.580  27.946  1.00 94.92           C  
ATOM   1019  CD  LYS B 127      87.179 -56.419  27.269  1.00 94.92           C  
ATOM   1020  CE  LYS B 127      88.691 -56.437  27.487  1.00 94.92           C  
ATOM   1021  NZ  LYS B 127      89.290 -57.601  26.800  1.00 94.92           N1+
ATOM   1024  N   ALA B 128      84.842 -57.252  32.160  1.00 22.86           N  
ATOM   1025  CA  ALA B 128      84.901 -57.023  33.576  1.00 22.86           C  
ATOM   1027  C   ALA B 128      84.282 -58.196  34.261  1.00 22.86           C  
ATOM   1028  O   ALA B 128      84.792 -58.669  35.275  1.00 22.86           O  
ATOM   1026  CB  ALA B 128      84.123 -55.767  34.003  1.00 22.86           C  
ATOM   1029  N   MET B 129      83.163 -58.712  33.720  1.00 74.69           N  
ATOM   1030  CA  MET B 129      82.555 -59.834  34.372  1.00 74.69           C  
ATOM   1035  C   MET B 129      83.506 -60.982  34.250  1.00 74.69           C  
ATOM   1036  O   MET B 129      84.282 -61.063  33.299  1.00 74.69           O  
ATOM   1031  CB  MET B 129      81.199 -60.267  33.786  1.00 74.69           C  
ATOM   1032  CG  MET B 129      80.097 -59.217  33.928  1.00 74.69           C  
ATOM   1033  SD  MET B 129      78.413 -59.856  33.663  1.00 74.69           S  
ATOM   1034  CE  MET B 129      78.741 -60.539  32.015  1.00 74.69           C  
ATOM   1037  N   PRO B 130      83.468 -61.883  35.196  1.00 67.83           N  
ATOM   1038  CA  PRO B 130      84.386 -62.981  35.163  1.00 67.83           C  
ATOM   1042  C   PRO B 130      84.144 -63.814  33.951  1.00 67.83           C  
ATOM   1043  O   PRO B 130      82.993 -63.998  33.566  1.00 67.83           O  
ATOM   1040  CB  PRO B 130      84.219 -63.696  36.498  1.00 67.83           C  
ATOM   1041  CG  PRO B 130      83.800 -62.561  37.454  1.00 67.83           C  
ATOM   1039  CD  PRO B 130      83.071 -61.547  36.554  1.00 67.83           C  
ATOM   1044  N   ARG B 131      85.226 -64.341  33.351  1.00123.47           N  
ATOM   1045  CA  ARG B 131      85.141 -65.055  32.115  1.00123.47           C  
ATOM   1053  C   ARG B 131      84.329 -66.297  32.298  1.00123.47           C  
ATOM   1054  O   ARG B 131      83.664 -66.750  31.369  1.00123.47           O  
ATOM   1046  CB  ARG B 131      86.511 -65.460  31.548  1.00123.47           C  
ATOM   1047  CG  ARG B 131      86.430 -65.900  30.086  1.00123.47           C  
ATOM   1048  CD  ARG B 131      86.016 -64.765  29.142  1.00123.47           C  
ATOM   1049  NE  ARG B 131      86.917 -64.808  27.956  1.00123.47           N  
ATOM   1050  CZ  ARG B 131      87.651 -63.713  27.594  1.00123.47           C  
ATOM   1051  NH1 ARG B 131      87.579 -62.558  28.317  1.00123.47           N1+
ATOM   1052  NH2 ARG B 131      88.460 -63.777  26.497  1.00123.47           N  
ATOM   1055  N   ASP B 132      84.383 -66.887  33.503  1.00 63.62           N  
ATOM   1056  CA  ASP B 132      83.695 -68.110  33.803  1.00 63.62           C  
ATOM   1061  C   ASP B 132      82.214 -67.896  33.776  1.00 63.62           C  
ATOM   1062  O   ASP B 132      81.453 -68.860  33.720  1.00 63.62           O  
ATOM   1057  CB  ASP B 132      84.068 -68.727  35.165  1.00 63.62           C  
ATOM   1058  CG  ASP B 132      83.642 -67.787  36.278  1.00 63.62           C  
ATOM   1059  OD1 ASP B 132      84.007 -66.584  36.204  1.00 63.62           O  
ATOM   1060  OD2 ASP B 132      82.939 -68.255  37.213  1.00 63.62           O1-
ATOM   1063  N   THR B 133      81.759 -66.633  33.852  1.00 69.50           N  
ATOM   1064  CA  THR B 133      80.355 -66.360  33.966  1.00 69.50           C  
ATOM   1068  C   THR B 133      79.613 -66.947  32.793  1.00 69.50           C  
ATOM   1069  O   THR B 133      80.110 -67.001  31.671  1.00 69.50           O  
ATOM   1065  CB  THR B 133      80.090 -64.893  34.096  1.00 69.50           C  
ATOM   1067  CG2 THR B 133      78.659 -64.730  34.605  1.00 69.50           C  
ATOM   1066  OG1 THR B 133      80.944 -64.346  35.091  1.00 69.50           O  
ATOM   1070  N   HIS B 134      78.382 -67.430  33.058  1.00 59.23           N  
ATOM   1071  CA  HIS B 134      77.537 -68.106  32.108  1.00 59.23           C  
ATOM   1078  C   HIS B 134      77.183 -67.151  31.006  1.00 59.23           C  
ATOM   1079  O   HIS B 134      76.927 -65.977  31.250  1.00 59.23           O  
ATOM   1074  CB  HIS B 134      76.241 -68.598  32.785  1.00 59.23           C  
ATOM   1073  CG  HIS B 134      75.297 -69.394  31.932  1.00 59.23           C  
ATOM   1076  CD2 HIS B 134      75.147 -70.741  31.797  1.00 59.23           C  
ATOM   1072  ND1 HIS B 134      74.334 -68.829  31.128  1.00 59.23           N  
ATOM   1077  CE1 HIS B 134      73.653 -69.852  30.552  1.00 59.23           C  
ATOM   1075  NE2 HIS B 134      74.110 -71.032  30.927  1.00 59.23           N  
ATOM   1080  N   PRO B 135      77.167 -67.611  29.785  1.00 77.84           N  
ATOM   1081  CA  PRO B 135      76.909 -66.781  28.639  1.00 77.84           C  
ATOM   1085  C   PRO B 135      75.582 -66.080  28.695  1.00 77.84           C  
ATOM   1086  O   PRO B 135      75.477 -64.986  28.143  1.00 77.84           O  
ATOM   1083  CB  PRO B 135      77.043 -67.708  27.431  1.00 77.84           C  
ATOM   1084  CG  PRO B 135      76.724 -69.100  28.006  1.00 77.84           C  
ATOM   1082  CD  PRO B 135      77.204 -69.025  29.465  1.00 77.84           C  
ATOM   1087  N   MET B 136      74.543 -66.686  29.301  1.00 59.65           N  
ATOM   1088  CA  MET B 136      73.278 -66.013  29.391  1.00 59.65           C  
ATOM   1093  C   MET B 136      73.378 -64.817  30.282  1.00 59.65           C  
ATOM   1094  O   MET B 136      72.726 -63.804  30.037  1.00 59.65           O  
ATOM   1089  CB  MET B 136      72.121 -66.890  29.899  1.00 59.65           C  
ATOM   1090  CG  MET B 136      71.561 -67.811  28.815  1.00 59.65           C  
ATOM   1091  SD  MET B 136      70.889 -66.916  27.378  1.00 59.65           S  
ATOM   1092  CE  MET B 136      69.476 -66.172  28.244  1.00 59.65           C  
ATOM   1095  N   THR B 137      74.164 -64.907  31.371  1.00115.89           N  
ATOM   1096  CA  THR B 137      74.275 -63.774  32.245  1.00115.89           C  
ATOM   1100  C   THR B 137      74.940 -62.669  31.485  1.00115.89           C  
ATOM   1101  O   THR B 137      74.530 -61.513  31.567  1.00115.89           O  
ATOM   1097  CB  THR B 137      75.122 -64.001  33.450  1.00115.89           C  
ATOM   1099  CG2 THR B 137      74.619 -65.236  34.207  1.00115.89           C  
ATOM   1098  OG1 THR B 137      76.457 -64.195  33.038  1.00115.89           O  
ATOM   1102  N   MET B 138      75.989 -63.002  30.709  1.00 47.76           N  
ATOM   1103  CA  MET B 138      76.696 -62.003  29.967  1.00 47.76           C  
ATOM   1108  C   MET B 138      75.743 -61.386  28.989  1.00 47.76           C  
ATOM   1109  O   MET B 138      75.775 -60.180  28.758  1.00 47.76           O  
ATOM   1104  CB  MET B 138      77.895 -62.555  29.171  1.00 47.76           C  
ATOM   1105  CG  MET B 138      79.086 -62.971  30.040  1.00 47.76           C  
ATOM   1106  SD  MET B 138      80.502 -63.614  29.094  1.00 47.76           S  
ATOM   1107  CE  MET B 138      81.668 -63.667  30.488  1.00 47.76           C  
ATOM   1110  N   PHE B 139      74.859 -62.209  28.394  1.00 65.81           N  
ATOM   1111  CA  PHE B 139      73.936 -61.771  27.384  1.00 65.81           C  
ATOM   1119  C   PHE B 139      72.986 -60.755  27.957  1.00 65.81           C  
ATOM   1120  O   PHE B 139      72.766 -59.697  27.366  1.00 65.81           O  
ATOM   1112  CB  PHE B 139      73.136 -62.959  26.816  1.00 65.81           C  
ATOM   1113  CG  PHE B 139      72.291 -62.488  25.685  1.00 65.81           C  
ATOM   1114  CD1 PHE B 139      72.849 -62.218  24.459  1.00 65.81           C  
ATOM   1115  CD2 PHE B 139      70.935 -62.340  25.848  1.00 65.81           C  
ATOM   1116  CE1 PHE B 139      72.067 -61.788  23.414  1.00 65.81           C  
ATOM   1117  CE2 PHE B 139      70.151 -61.912  24.803  1.00 65.81           C  
ATOM   1118  CZ  PHE B 139      70.713 -61.637  23.581  1.00 65.81           C  
ATOM   1121  N   ALA B 140      72.396 -61.047  29.131  1.00 33.49           N  
ATOM   1122  CA  ALA B 140      71.468 -60.133  29.740  1.00 33.49           C  
ATOM   1124  C   ALA B 140      72.176 -58.863  30.121  1.00 33.49           C  
ATOM   1125  O   ALA B 140      71.638 -57.772  29.937  1.00 33.49           O  
ATOM   1123  CB  ALA B 140      70.817 -60.698  31.014  1.00 33.49           C  
ATOM   1126  N   ALA B 141      73.410 -58.978  30.657  1.00 30.81           N  
ATOM   1127  CA  ALA B 141      74.159 -57.848  31.138  1.00 30.81           C  
ATOM   1129  C   ALA B 141      74.440 -56.903  30.008  1.00 30.81           C  
ATOM   1130  O   ALA B 141      74.343 -55.688  30.167  1.00 30.81           O  
ATOM   1128  CB  ALA B 141      75.505 -58.258  31.760  1.00 30.81           C  
ATOM   1131  N   GLY B 142      74.805 -57.441  28.829  1.00 27.48           N  
ATOM   1132  CA  GLY B 142      75.141 -56.619  27.700  1.00 27.48           C  
ATOM   1133  C   GLY B 142      73.947 -55.837  27.250  1.00 27.48           C  
ATOM   1134  O   GLY B 142      74.066 -54.670  26.881  1.00 27.48           O  
ATOM   1135  N   ILE B 143      72.763 -56.474  27.225  1.00 39.60           N  
ATOM   1136  CA  ILE B 143      71.578 -55.785  26.808  1.00 39.60           C  
ATOM   1141  C   ILE B 143      71.294 -54.699  27.796  1.00 39.60           C  
ATOM   1142  O   ILE B 143      70.989 -53.570  27.420  1.00 39.60           O  
ATOM   1137  CB  ILE B 143      70.370 -56.671  26.745  1.00 39.60           C  
ATOM   1138  CG1 ILE B 143      70.573 -57.752  25.672  1.00 39.60           C  
ATOM   1139  CG2 ILE B 143      69.132 -55.791  26.503  1.00 39.60           C  
ATOM   1140  CD1 ILE B 143      69.509 -58.844  25.705  1.00 39.60           C  
ATOM   1143  N   LEU B 144      71.420 -55.012  29.098  1.00 45.36           N  
ATOM   1144  CA  LEU B 144      71.087 -54.083  30.139  1.00 45.36           C  
ATOM   1149  C   LEU B 144      71.971 -52.867  30.068  1.00 45.36           C  
ATOM   1150  O   LEU B 144      71.501 -51.749  30.272  1.00 45.36           O  
ATOM   1145  CB  LEU B 144      71.231 -54.680  31.550  1.00 45.36           C  
ATOM   1146  CG  LEU B 144      70.871 -53.678  32.665  1.00 45.36           C  
ATOM   1147  CD1 LEU B 144      69.407 -53.225  32.558  1.00 45.36           C  
ATOM   1148  CD2 LEU B 144      71.215 -54.232  34.056  1.00 45.36           C  
ATOM   1151  N   ALA B 145      73.265 -53.052  29.766  1.00 36.78           N  
ATOM   1152  CA  ALA B 145      74.220 -51.973  29.738  1.00 36.78           C  
ATOM   1154  C   ALA B 145      73.812 -50.967  28.699  1.00 36.78           C  
ATOM   1155  O   ALA B 145      73.965 -49.763  28.893  1.00 36.78           O  
ATOM   1153  CB  ALA B 145      75.642 -52.454  29.392  1.00 36.78           C  
ATOM   1156  N   MET B 146      73.255 -51.451  27.575  1.00 91.97           N  
ATOM   1157  CA  MET B 146      72.848 -50.677  26.434  1.00 91.97           C  
ATOM   1162  C   MET B 146      71.698 -49.771  26.780  1.00 91.97           C  
ATOM   1163  O   MET B 146      71.328 -48.903  25.992  1.00 91.97           O  
ATOM   1158  CB  MET B 146      72.496 -51.523  25.192  1.00 91.97           C  
ATOM   1159  CG  MET B 146      73.742 -52.159  24.564  1.00 91.97           C  
ATOM   1160  SD  MET B 146      73.500 -52.927  22.932  1.00 91.97           S  
ATOM   1161  CE  MET B 146      72.661 -54.410  23.555  1.00 91.97           C  
ATOM   1164  N   GLN B 147      71.062 -49.989  27.944  1.00115.72           N  
ATOM   1165  CA  GLN B 147      69.927 -49.224  28.384  1.00115.72           C  
ATOM   1171  C   GLN B 147      70.294 -47.768  28.372  1.00115.72           C  
ATOM   1172  O   GLN B 147      69.426 -46.909  28.220  1.00115.72           O  
ATOM   1166  CB  GLN B 147      69.463 -49.621  29.801  1.00115.72           C  
ATOM   1167  CG  GLN B 147      68.112 -49.030  30.208  1.00115.72           C  
ATOM   1168  CD  GLN B 147      68.323 -47.590  30.653  1.00115.72           C  
ATOM   1170  NE2 GLN B 147      69.565 -47.273  31.105  1.00115.72           N  
ATOM   1169  OE1 GLN B 147      67.405 -46.772  30.614  1.00115.72           O  
ATOM   1173  N   ARG B 148      71.593 -47.444  28.522  1.00162.58           N  
ATOM   1174  CA  ARG B 148      72.012 -46.069  28.548  1.00162.58           C  
ATOM   1182  C   ARG B 148      71.582 -45.395  27.273  1.00162.58           C  
ATOM   1183  O   ARG B 148      71.262 -44.209  27.278  1.00162.58           O  
ATOM   1175  CB  ARG B 148      73.536 -45.876  28.664  1.00162.58           C  
ATOM   1176  CG  ARG B 148      74.336 -46.460  27.499  1.00162.58           C  
ATOM   1177  CD  ARG B 148      75.775 -45.948  27.448  1.00162.58           C  
ATOM   1178  NE  ARG B 148      75.711 -44.497  27.115  1.00162.58           N  
ATOM   1179  CZ  ARG B 148      76.860 -43.782  26.947  1.00162.58           C  
ATOM   1180  NH1 ARG B 148      78.070 -44.398  27.087  1.00162.58           N1+
ATOM   1181  NH2 ARG B 148      76.796 -42.453  26.640  1.00162.58           N  
ATOM   1184  N   GLU B 149      71.596 -46.138  26.152  1.00127.17           N  
ATOM   1185  CA  GLU B 149      71.285 -45.701  24.813  1.00127.17           C  
ATOM   1191  C   GLU B 149      69.809 -45.434  24.599  1.00127.17           C  
ATOM   1192  O   GLU B 149      69.438 -44.747  23.651  1.00127.17           O  
ATOM   1186  CB  GLU B 149      71.667 -46.761  23.766  1.00127.17           C  
ATOM   1187  CG  GLU B 149      73.108 -47.262  23.889  1.00127.17           C  
ATOM   1188  CD  GLU B 149      74.056 -46.075  23.858  1.00127.17           C  
ATOM   1189  OE1 GLU B 149      73.598 -44.947  23.533  1.00127.17           O  
ATOM   1190  OE2 GLU B 149      75.259 -46.289  24.165  1.00127.17           O1-
ATOM   1193  N   SER B 150      68.916 -46.007  25.427  1.00 65.21           N  
ATOM   1194  CA  SER B 150      67.496 -46.015  25.158  1.00 65.21           C  
ATOM   1197  C   SER B 150      66.915 -44.689  24.772  1.00 65.21           C  
ATOM   1198  O   SER B 150      66.967 -43.712  25.517  1.00 65.21           O  
ATOM   1195  CB  SER B 150      66.663 -46.560  26.331  1.00 65.21           C  
ATOM   1196  OG  SER B 150      65.279 -46.545  26.009  1.00 65.21           O  
ATOM   1199  N   LYS B 151      66.327 -44.657  23.553  1.00 98.32           N  
ATOM   1200  CA  LYS B 151      65.620 -43.539  22.986  1.00 98.32           C  
ATOM   1206  C   LYS B 151      64.317 -43.370  23.702  1.00 98.32           C  
ATOM   1207  O   LYS B 151      63.831 -42.254  23.876  1.00 98.32           O  
ATOM   1201  CB  LYS B 151      65.283 -43.725  21.494  1.00 98.32           C  
ATOM   1202  CG  LYS B 151      66.503 -43.679  20.572  1.00 98.32           C  
ATOM   1203  CD  LYS B 151      67.439 -44.878  20.712  1.00 98.32           C  
ATOM   1204  CE  LYS B 151      68.721 -44.753  19.893  1.00 98.32           C  
ATOM   1205  NZ  LYS B 151      69.692 -45.780  20.329  1.00 98.32           N1+
ATOM   1208  N   PHE B 152      63.687 -44.492  24.094  1.00 53.39           N  
ATOM   1209  CA  PHE B 152      62.417 -44.436  24.755  1.00 53.39           C  
ATOM   1217  C   PHE B 152      62.596 -43.777  26.089  1.00 53.39           C  
ATOM   1218  O   PHE B 152      61.781 -42.950  26.489  1.00 53.39           O  
ATOM   1210  CB  PHE B 152      61.806 -45.830  24.978  1.00 53.39           C  
ATOM   1211  CG  PHE B 152      60.383 -45.658  25.389  1.00 53.39           C  
ATOM   1212  CD1 PHE B 152      59.416 -45.383  24.447  1.00 53.39           C  
ATOM   1213  CD2 PHE B 152      60.010 -45.786  26.705  1.00 53.39           C  
ATOM   1214  CE1 PHE B 152      58.099 -45.226  24.813  1.00 53.39           C  
ATOM   1215  CE2 PHE B 152      58.695 -45.630  27.076  1.00 53.39           C  
ATOM   1216  CZ  PHE B 152      57.738 -45.350  26.132  1.00 53.39           C  
ATOM   1219  N   ALA B 153      63.666 -44.140  26.821  1.00 40.09           N  
ATOM   1220  CA  ALA B 153      63.913 -43.595  28.128  1.00 40.09           C  
ATOM   1222  C   ALA B 153      64.193 -42.120  28.048  1.00 40.09           C  
ATOM   1223  O   ALA B 153      63.656 -41.345  28.836  1.00 40.09           O  
ATOM   1221  CB  ALA B 153      65.120 -44.249  28.824  1.00 40.09           C  
ATOM   1224  N   ALA B 154      65.031 -41.683  27.086  1.00 28.99           N  
ATOM   1225  CA  ALA B 154      65.400 -40.295  26.975  1.00 28.99           C  
ATOM   1227  C   ALA B 154      64.161 -39.530  26.677  1.00 28.99           C  
ATOM   1228  O   ALA B 154      63.958 -38.416  27.159  1.00 28.99           O  
ATOM   1226  CB  ALA B 154      66.389 -40.025  25.829  1.00 28.99           C  
ATOM   1229  N   TYR B 155      63.305 -40.148  25.853  1.00 72.76           N  
ATOM   1230  CA  TYR B 155      62.059 -39.629  25.398  1.00 72.76           C  
ATOM   1239  C   TYR B 155      61.213 -39.368  26.607  1.00 72.76           C  
ATOM   1240  O   TYR B 155      60.635 -38.291  26.744  1.00 72.76           O  
ATOM   1231  CB  TYR B 155      61.410 -40.705  24.505  1.00 72.76           C  
ATOM   1232  CG  TYR B 155      60.005 -40.400  24.141  1.00 72.76           C  
ATOM   1233  CD1 TYR B 155      59.695 -39.618  23.054  1.00 72.76           C  
ATOM   1234  CD2 TYR B 155      58.993 -40.947  24.891  1.00 72.76           C  
ATOM   1235  CE1 TYR B 155      58.379 -39.366  22.742  1.00 72.76           C  
ATOM   1236  CE2 TYR B 155      57.681 -40.700  24.584  1.00 72.76           C  
ATOM   1237  CZ  TYR B 155      57.377 -39.910  23.508  1.00 72.76           C  
ATOM   1238  OH  TYR B 155      56.026 -39.661  23.200  1.00 72.76           O  
ATOM   1241  N   TYR B 156      61.151 -40.331  27.545  1.00 54.03           N  
ATOM   1242  CA  TYR B 156      60.339 -40.116  28.704  1.00 54.03           C  
ATOM   1251  C   TYR B 156      60.926 -38.972  29.476  1.00 54.03           C  
ATOM   1252  O   TYR B 156      60.201 -38.114  29.974  1.00 54.03           O  
ATOM   1243  CB  TYR B 156      60.264 -41.307  29.672  1.00 54.03           C  
ATOM   1244  CG  TYR B 156      59.144 -40.961  30.595  1.00 54.03           C  
ATOM   1245  CD1 TYR B 156      59.322 -40.120  31.672  1.00 54.03           C  
ATOM   1246  CD2 TYR B 156      57.892 -41.484  30.362  1.00 54.03           C  
ATOM   1247  CE1 TYR B 156      58.264 -39.812  32.498  1.00 54.03           C  
ATOM   1248  CE2 TYR B 156      56.835 -41.179  31.184  1.00 54.03           C  
ATOM   1249  CZ  TYR B 156      57.019 -40.343  32.259  1.00 54.03           C  
ATOM   1250  OH  TYR B 156      55.933 -40.030  33.104  1.00 54.03           O  
ATOM   1253  N   ASN B 157      62.267 -38.929  29.587  1.00 55.67           N  
ATOM   1254  CA  ASN B 157      62.961 -37.938  30.368  1.00 55.67           C  
ATOM   1259  C   ASN B 157      62.713 -36.570  29.800  1.00 55.67           C  
ATOM   1260  O   ASN B 157      62.587 -35.595  30.539  1.00 55.67           O  
ATOM   1255  CB  ASN B 157      64.486 -38.140  30.371  1.00 55.67           C  
ATOM   1256  CG  ASN B 157      64.790 -39.442  31.092  1.00 55.67           C  
ATOM   1258  ND2 ASN B 157      64.461 -39.504  32.408  1.00 55.67           N  
ATOM   1257  OD1 ASN B 157      65.310 -40.385  30.501  1.00 55.67           O  
ATOM   1261  N   ALA B 158      62.640 -36.471  28.462  1.00 49.79           N  
ATOM   1262  CA  ALA B 158      62.472 -35.234  27.748  1.00 49.79           C  
ATOM   1264  C   ALA B 158      61.170 -34.594  28.124  1.00 49.79           C  
ATOM   1265  O   ALA B 158      61.061 -33.372  28.097  1.00 49.79           O  
ATOM   1263  CB  ALA B 158      62.480 -35.420  26.221  1.00 49.79           C  
ATOM   1266  N   GLY B 159      60.134 -35.391  28.461  1.00 31.57           N  
ATOM   1267  CA  GLY B 159      58.853 -34.824  28.791  1.00 31.57           C  
ATOM   1268  C   GLY B 159      57.985 -34.978  27.583  1.00 31.57           C  
ATOM   1269  O   GLY B 159      56.867 -34.469  27.520  1.00 31.57           O  
ATOM   1270  N   LYS B 160      58.530 -35.686  26.582  1.00 91.93           N  
ATOM   1271  CA  LYS B 160      57.942 -35.974  25.304  1.00 91.93           C  
ATOM   1277  C   LYS B 160      56.817 -36.979  25.358  1.00 91.93           C  
ATOM   1278  O   LYS B 160      56.051 -37.058  24.403  1.00 91.93           O  
ATOM   1272  CB  LYS B 160      58.952 -36.514  24.279  1.00 91.93           C  
ATOM   1273  CG  LYS B 160      59.977 -35.495  23.786  1.00 91.93           C  
ATOM   1274  CD  LYS B 160      61.065 -36.145  22.932  1.00 91.93           C  
ATOM   1275  CE  LYS B 160      61.890 -35.146  22.127  1.00 91.93           C  
ATOM   1276  NZ  LYS B 160      62.740 -35.866  21.152  1.00 91.93           N1+
ATOM   1279  N   PHE B 161      56.716 -37.816  26.415  1.00 82.96           N  
ATOM   1280  CA  PHE B 161      55.769 -38.914  26.461  1.00 82.96           C  
ATOM   1288  C   PHE B 161      54.390 -38.490  26.034  1.00 82.96           C  
ATOM   1289  O   PHE B 161      53.794 -37.561  26.578  1.00 82.96           O  
ATOM   1281  CB  PHE B 161      55.666 -39.548  27.861  1.00 82.96           C  
ATOM   1282  CG  PHE B 161      54.836 -40.784  27.776  1.00 82.96           C  
ATOM   1283  CD1 PHE B 161      55.410 -41.994  27.464  1.00 82.96           C  
ATOM   1284  CD2 PHE B 161      53.481 -40.733  28.009  1.00 82.96           C  
ATOM   1285  CE1 PHE B 161      54.644 -43.134  27.390  1.00 82.96           C  
ATOM   1286  CE2 PHE B 161      52.710 -41.870  27.935  1.00 82.96           C  
ATOM   1287  CZ  PHE B 161      53.292 -43.076  27.624  1.00 82.96           C  
ATOM   1290  N   ASN B 162      53.865 -39.196  25.009  1.00 53.45           N  
ATOM   1291  CA  ASN B 162      52.557 -38.983  24.459  1.00 53.45           C  
ATOM   1296  C   ASN B 162      52.011 -40.349  24.205  1.00 53.45           C  
ATOM   1297  O   ASN B 162      52.718 -41.230  23.720  1.00 53.45           O  
ATOM   1292  CB  ASN B 162      52.592 -38.231  23.114  1.00 53.45           C  
ATOM   1293  CG  ASN B 162      51.171 -37.937  22.647  1.00 53.45           C  
ATOM   1295  ND2 ASN B 162      50.796 -36.630  22.645  1.00 53.45           N  
ATOM   1294  OD1 ASN B 162      50.420 -38.840  22.287  1.00 53.45           O  
ATOM   1298  N   LYS B 163      50.724 -40.557  24.522  1.00 41.21           N  
ATOM   1299  CA  LYS B 163      50.125 -41.856  24.412  1.00 41.21           C  
ATOM   1305  C   LYS B 163      50.141 -42.317  22.986  1.00 41.21           C  
ATOM   1306  O   LYS B 163      50.363 -43.497  22.721  1.00 41.21           O  
ATOM   1300  CB  LYS B 163      48.660 -41.861  24.884  1.00 41.21           C  
ATOM   1301  CG  LYS B 163      48.016 -43.251  24.911  1.00 41.21           C  
ATOM   1302  CD  LYS B 163      46.690 -43.287  25.677  1.00 41.21           C  
ATOM   1303  CE  LYS B 163      45.968 -44.636  25.638  1.00 41.21           C  
ATOM   1304  NZ  LYS B 163      44.660 -44.532  26.322  1.00 41.21           N1+
ATOM   1307  N   ASN B 164      49.860 -41.406  22.032  1.00 64.23           N  
ATOM   1308  CA  ASN B 164      49.773 -41.779  20.644  1.00 64.23           C  
ATOM   1313  C   ASN B 164      51.103 -42.120  20.035  1.00 64.23           C  
ATOM   1314  O   ASN B 164      51.209 -43.087  19.282  1.00 64.23           O  
ATOM   1309  CB  ASN B 164      49.156 -40.678  19.763  1.00 64.23           C  
ATOM   1310  CG  ASN B 164      47.675 -40.569  20.093  1.00 64.23           C  
ATOM   1312  ND2 ASN B 164      47.001 -39.532  19.528  1.00 64.23           N  
ATOM   1311  OD1 ASN B 164      47.127 -41.392  20.824  1.00 64.23           O  
ATOM   1315  N   THR B 165      52.122 -41.278  20.298  1.00155.58           N  
ATOM   1316  CA  THR B 165      53.445 -41.335  19.730  1.00155.58           C  
ATOM   1320  C   THR B 165      54.421 -42.289  20.381  1.00155.58           C  
ATOM   1321  O   THR B 165      55.472 -42.558  19.802  1.00155.58           O  
ATOM   1317  CB  THR B 165      54.098 -39.988  19.597  1.00155.58           C  
ATOM   1319  CG2 THR B 165      54.355 -39.411  20.994  1.00155.58           C  
ATOM   1318  OG1 THR B 165      55.314 -40.099  18.869  1.00155.58           O  
ATOM   1322  N   ALA B 166      54.137 -42.815  21.589  1.00 66.68           N  
ATOM   1323  CA  ALA B 166      55.091 -43.541  22.403  1.00 66.68           C  
ATOM   1325  C   ALA B 166      55.716 -44.704  21.687  1.00 66.68           C  
ATOM   1326  O   ALA B 166      56.887 -45.012  21.908  1.00 66.68           O  
ATOM   1324  CB  ALA B 166      54.468 -44.075  23.702  1.00 66.68           C  
ATOM   1327  N   TRP B 167      54.969 -45.393  20.817  1.00 94.52           N  
ATOM   1328  CA  TRP B 167      55.468 -46.556  20.140  1.00 94.52           C  
ATOM   1339  C   TRP B 167      56.645 -46.204  19.277  1.00 94.52           C  
ATOM   1340  O   TRP B 167      57.467 -47.064  18.968  1.00 94.52           O  
ATOM   1329  CB  TRP B 167      54.397 -47.250  19.276  1.00 94.52           C  
ATOM   1330  CG  TRP B 167      53.800 -46.397  18.182  1.00 94.52           C  
ATOM   1332  CD1 TRP B 167      52.721 -45.563  18.223  1.00 94.52           C  
ATOM   1331  CD2 TRP B 167      54.296 -46.357  16.837  1.00 94.52           C  
ATOM   1334  CE2 TRP B 167      53.479 -45.482  16.122  1.00 94.52           C  
ATOM   1335  CE3 TRP B 167      55.346 -47.000  16.245  1.00 94.52           C  
ATOM   1333  NE1 TRP B 167      52.515 -45.001  16.985  1.00 94.52           N  
ATOM   1336  CZ2 TRP B 167      53.699 -45.236  14.797  1.00 94.52           C  
ATOM   1337  CZ3 TRP B 167      55.568 -46.746  14.911  1.00 94.52           C  
ATOM   1338  CH2 TRP B 167      54.762 -45.882  14.200  1.00 94.52           C  
ATOM   1341  N   GLU B 168      56.742 -44.941  18.824  1.00114.00           N  
ATOM   1342  CA  GLU B 168      57.788 -44.538  17.925  1.00114.00           C  
ATOM   1348  C   GLU B 168      59.155 -44.719  18.544  1.00114.00           C  
ATOM   1349  O   GLU B 168      60.009 -45.344  17.913  1.00114.00           O  
ATOM   1343  CB  GLU B 168      57.603 -43.066  17.511  1.00114.00           C  
ATOM   1344  CG  GLU B 168      58.615 -42.528  16.511  1.00114.00           C  
ATOM   1345  CD  GLU B 168      58.323 -41.040  16.351  1.00114.00           C  
ATOM   1346  OE1 GLU B 168      57.324 -40.699  15.662  1.00114.00           O  
ATOM   1347  OE2 GLU B 168      59.090 -40.227  16.931  1.00114.00           O1-
ATOM   1350  N   PRO B 169      59.446 -44.236  19.730  1.00163.99           N  
ATOM   1351  CA  PRO B 169      60.770 -44.432  20.256  1.00163.99           C  
ATOM   1355  C   PRO B 169      60.998 -45.859  20.608  1.00163.99           C  
ATOM   1356  O   PRO B 169      62.140 -46.311  20.551  1.00163.99           O  
ATOM   1353  CB  PRO B 169      60.899 -43.482  21.444  1.00163.99           C  
ATOM   1354  CG  PRO B 169      59.903 -42.356  21.120  1.00163.99           C  
ATOM   1352  CD  PRO B 169      58.821 -43.037  20.271  1.00163.99           C  
ATOM   1357  N   MET B 170      59.933 -46.579  20.997  1.00128.56           N  
ATOM   1358  CA  MET B 170      60.081 -47.961  21.332  1.00128.56           C  
ATOM   1363  C   MET B 170      60.484 -48.687  20.086  1.00128.56           C  
ATOM   1364  O   MET B 170      61.291 -49.612  20.132  1.00128.56           O  
ATOM   1359  CB  MET B 170      58.814 -48.610  21.910  1.00128.56           C  
ATOM   1360  CG  MET B 170      59.073 -50.050  22.357  1.00128.56           C  
ATOM   1361  SD  MET B 170      57.855 -50.732  23.516  1.00128.56           S  
ATOM   1362  CE  MET B 170      58.567 -49.945  24.990  1.00128.56           C  
ATOM   1365  N   PHE B 171      59.929 -48.280  18.930  1.00 64.14           N  
ATOM   1366  CA  PHE B 171      60.249 -48.880  17.662  1.00 64.14           C  
ATOM   1374  C   PHE B 171      61.708 -48.669  17.377  1.00 64.14           C  
ATOM   1375  O   PHE B 171      62.396 -49.582  16.920  1.00 64.14           O  
ATOM   1367  CB  PHE B 171      59.447 -48.243  16.509  1.00 64.14           C  
ATOM   1368  CG  PHE B 171      59.927 -48.775  15.198  1.00 64.14           C  
ATOM   1369  CD1 PHE B 171      59.506 -49.999  14.727  1.00 64.14           C  
ATOM   1370  CD2 PHE B 171      60.793 -48.034  14.426  1.00 64.14           C  
ATOM   1371  CE1 PHE B 171      59.946 -50.474  13.513  1.00 64.14           C  
ATOM   1372  CE2 PHE B 171      61.237 -48.502  13.213  1.00 64.14           C  
ATOM   1373  CZ  PHE B 171      60.816 -49.727  12.755  1.00 64.14           C  
ATOM   1376  N   GLU B 172      62.224 -47.451  17.639  1.00 79.62           N  
ATOM   1377  CA  GLU B 172      63.601 -47.170  17.340  1.00 79.62           C  
ATOM   1383  C   GLU B 172      64.485 -48.043  18.179  1.00 79.62           C  
ATOM   1384  O   GLU B 172      65.480 -48.569  17.685  1.00 79.62           O  
ATOM   1378  CB  GLU B 172      64.007 -45.710  17.601  1.00 79.62           C  
ATOM   1379  CG  GLU B 172      63.378 -44.739  16.599  1.00 79.62           C  
ATOM   1380  CD  GLU B 172      63.924 -45.078  15.216  1.00 79.62           C  
ATOM   1381  OE1 GLU B 172      64.996 -45.741  15.147  1.00 79.62           O  
ATOM   1382  OE2 GLU B 172      63.275 -44.681  14.211  1.00 79.62           O1-
ATOM   1385  N   ASP B 173      64.148 -48.220  19.474  1.00 40.03           N  
ATOM   1386  CA  ASP B 173      64.935 -49.040  20.353  1.00 40.03           C  
ATOM   1391  C   ASP B 173      64.893 -50.461  19.883  1.00 40.03           C  
ATOM   1392  O   ASP B 173      65.906 -51.158  19.894  1.00 40.03           O  
ATOM   1387  CB  ASP B 173      64.423 -49.047  21.806  1.00 40.03           C  
ATOM   1388  CG  ASP B 173      64.759 -47.709  22.450  1.00 40.03           C  
ATOM   1389  OD1 ASP B 173      65.565 -46.954  21.848  1.00 40.03           O  
ATOM   1390  OD2 ASP B 173      64.222 -47.435  23.554  1.00 40.03           O1-
ATOM   1393  N   ALA B 174      63.715 -50.936  19.446  1.00 33.82           N  
ATOM   1394  CA  ALA B 174      63.604 -52.306  19.031  1.00 33.82           C  
ATOM   1396  C   ALA B 174      64.528 -52.541  17.873  1.00 33.82           C  
ATOM   1397  O   ALA B 174      65.204 -53.565  17.804  1.00 33.82           O  
ATOM   1395  CB  ALA B 174      62.187 -52.678  18.566  1.00 33.82           C  
ATOM   1398  N   MET B 175      64.583 -51.588  16.927  1.00157.72           N  
ATOM   1399  CA  MET B 175      65.376 -51.718  15.738  1.00157.72           C  
ATOM   1404  C   MET B 175      66.832 -51.753  16.124  1.00157.72           C  
ATOM   1405  O   MET B 175      67.610 -52.523  15.563  1.00157.72           O  
ATOM   1400  CB  MET B 175      65.135 -50.508  14.819  1.00157.72           C  
ATOM   1401  CG  MET B 175      65.255 -50.793  13.322  1.00157.72           C  
ATOM   1402  SD  MET B 175      63.845 -51.704  12.625  1.00157.72           S  
ATOM   1403  CE  MET B 175      64.322 -51.465  10.888  1.00157.72           C  
ATOM   1406  N   ASP B 176      67.246 -50.900  17.085  1.00 55.09           N  
ATOM   1407  CA  ASP B 176      68.630 -50.853  17.466  1.00 55.09           C  
ATOM   1412  C   ASP B 176      69.028 -52.128  18.138  1.00 55.09           C  
ATOM   1413  O   ASP B 176      70.071 -52.703  17.835  1.00 55.09           O  
ATOM   1408  CB  ASP B 176      68.958 -49.729  18.458  1.00 55.09           C  
ATOM   1409  CG  ASP B 176      68.838 -48.406  17.732  1.00 55.09           C  
ATOM   1410  OD1 ASP B 176      68.119 -48.360  16.697  1.00 55.09           O  
ATOM   1411  OD2 ASP B 176      69.469 -47.425  18.196  1.00 55.09           O1-
ATOM   1414  N   LEU B 177      68.197 -52.597  19.084  1.00 56.56           N  
ATOM   1415  CA  LEU B 177      68.520 -53.750  19.876  1.00 56.56           C  
ATOM   1420  C   LEU B 177      68.564 -54.984  19.029  1.00 56.56           C  
ATOM   1421  O   LEU B 177      69.507 -55.769  19.114  1.00 56.56           O  
ATOM   1416  CB  LEU B 177      67.485 -53.963  20.994  1.00 56.56           C  
ATOM   1417  CG  LEU B 177      67.772 -55.176  21.891  1.00 56.56           C  
ATOM   1418  CD1 LEU B 177      69.119 -55.012  22.612  1.00 56.56           C  
ATOM   1419  CD2 LEU B 177      66.606 -55.437  22.859  1.00 56.56           C  
ATOM   1422  N   MET B 178      67.556 -55.166  18.160  1.00 46.00           N  
ATOM   1423  CA  MET B 178      67.466 -56.351  17.358  1.00 46.00           C  
ATOM   1428  C   MET B 178      68.654 -56.430  16.450  1.00 46.00           C  
ATOM   1429  O   MET B 178      69.191 -57.509  16.213  1.00 46.00           O  
ATOM   1424  CB  MET B 178      66.198 -56.391  16.487  1.00 46.00           C  
ATOM   1425  CG  MET B 178      66.080 -57.678  15.669  1.00 46.00           C  
ATOM   1426  SD  MET B 178      65.794 -59.170  16.668  1.00 46.00           S  
ATOM   1427  CE  MET B 178      64.134 -58.673  17.213  1.00 46.00           C  
ATOM   1430  N   ALA B 179      69.097 -55.285  15.906  1.00 43.25           N  
ATOM   1431  CA  ALA B 179      70.210 -55.284  15.000  1.00 43.25           C  
ATOM   1433  C   ALA B 179      71.443 -55.762  15.714  1.00 43.25           C  
ATOM   1434  O   ALA B 179      72.263 -56.463  15.127  1.00 43.25           O  
ATOM   1432  CB  ALA B 179      70.516 -53.888  14.427  1.00 43.25           C  
ATOM   1435  N   LYS B 180      71.613 -55.344  16.985  1.00165.61           N  
ATOM   1436  CA  LYS B 180      72.743 -55.596  17.850  1.00165.61           C  
ATOM   1442  C   LYS B 180      72.846 -57.000  18.381  1.00165.61           C  
ATOM   1443  O   LYS B 180      73.946 -57.527  18.530  1.00165.61           O  
ATOM   1437  CB  LYS B 180      72.678 -54.759  19.143  1.00165.61           C  
ATOM   1438  CG  LYS B 180      72.576 -53.243  18.970  1.00165.61           C  
ATOM   1439  CD  LYS B 180      73.796 -52.578  18.333  1.00165.61           C  
ATOM   1440  CE  LYS B 180      73.745 -51.049  18.420  1.00165.61           C  
ATOM   1441  NZ  LYS B 180      72.480 -50.546  17.834  1.00165.61           N1+
ATOM   1444  N   LEU B 181      71.704 -57.646  18.688  1.00 70.80           N  
ATOM   1445  CA  LEU B 181      71.692 -58.866  19.455  1.00 70.80           C  
ATOM   1450  C   LEU B 181      72.548 -59.926  18.836  1.00 70.80           C  
ATOM   1451  O   LEU B 181      73.220 -60.649  19.571  1.00 70.80           O  
ATOM   1446  CB  LEU B 181      70.274 -59.449  19.605  1.00 70.80           C  
ATOM   1447  CG  LEU B 181      69.334 -58.587  20.470  1.00 70.80           C  
ATOM   1448  CD1 LEU B 181      67.940 -59.226  20.575  1.00 70.80           C  
ATOM   1449  CD2 LEU B 181      69.942 -58.305  21.858  1.00 70.80           C  
ATOM   1452  N   PRO B 182      72.557 -60.103  17.551  1.00 76.68           N  
ATOM   1453  CA  PRO B 182      73.393 -61.135  17.008  1.00 76.68           C  
ATOM   1457  C   PRO B 182      74.847 -60.877  17.247  1.00 76.68           C  
ATOM   1458  O   PRO B 182      75.586 -61.826  17.511  1.00 76.68           O  
ATOM   1455  CB  PRO B 182      72.990 -61.253  15.541  1.00 76.68           C  
ATOM   1456  CG  PRO B 182      71.510 -60.824  15.542  1.00 76.68           C  
ATOM   1454  CD  PRO B 182      71.387 -59.850  16.728  1.00 76.68           C  
ATOM   1459  N   SER B 183      75.274 -59.604  17.163  1.00 38.98           N  
ATOM   1460  CA  SER B 183      76.649 -59.244  17.357  1.00 38.98           C  
ATOM   1463  C   SER B 183      77.022 -59.475  18.785  1.00 38.98           C  
ATOM   1464  O   SER B 183      78.135 -59.906  19.081  1.00 38.98           O  
ATOM   1461  CB  SER B 183      76.931 -57.765  17.044  1.00 38.98           C  
ATOM   1462  OG  SER B 183      76.720 -57.516  15.663  1.00 38.98           O  
ATOM   1465  N   LEU B 184      76.097 -59.177  19.715  1.00 43.33           N  
ATOM   1466  CA  LEU B 184      76.351 -59.366  21.114  1.00 43.33           C  
ATOM   1471  C   LEU B 184      76.547 -60.830  21.341  1.00 43.33           C  
ATOM   1472  O   LEU B 184      77.480 -61.243  22.027  1.00 43.33           O  
ATOM   1467  CB  LEU B 184      75.171 -58.900  21.986  1.00 43.33           C  
ATOM   1468  CG  LEU B 184      75.357 -59.137  23.494  1.00 43.33           C  
ATOM   1469  CD1 LEU B 184      76.567 -58.365  24.044  1.00 43.33           C  
ATOM   1470  CD2 LEU B 184      74.061 -58.830  24.264  1.00 43.33           C  
ATOM   1473  N   GLY B 185      75.677 -61.659  20.734  1.00 30.67           N  
ATOM   1474  CA  GLY B 185      75.751 -63.076  20.928  1.00 30.67           C  
ATOM   1475  C   GLY B 185      77.059 -63.612  20.424  1.00 30.67           C  
ATOM   1476  O   GLY B 185      77.721 -64.389  21.109  1.00 30.67           O  
ATOM   1477  N   ALA B 186      77.475 -63.193  19.213  1.00 33.22           N  
ATOM   1478  CA  ALA B 186      78.681 -63.689  18.612  1.00 33.22           C  
ATOM   1480  C   ALA B 186      79.856 -63.298  19.444  1.00 33.22           C  
ATOM   1481  O   ALA B 186      80.784 -64.083  19.626  1.00 33.22           O  
ATOM   1479  CB  ALA B 186      78.922 -63.133  17.202  1.00 33.22           C  
ATOM   1482  N   TYR B 187      79.844 -62.068  19.980  1.00 74.65           N  
ATOM   1483  CA  TYR B 187      80.955 -61.576  20.740  1.00 74.65           C  
ATOM   1492  C   TYR B 187      81.155 -62.463  21.932  1.00 74.65           C  
ATOM   1493  O   TYR B 187      82.283 -62.846  22.240  1.00 74.65           O  
ATOM   1484  CB  TYR B 187      80.721 -60.128  21.217  1.00 74.65           C
[truncated: 159,173 more chars]
