# Supplementary material for: Structural Descriptors for Subunit Interface Regions in Homodimers: Effect of Lipid Membrane and Secondary Structure Type
Source: J Chem Inf Model. 2025 Mar 27;65(7):3117–26. doi: 10.1021/acs.jcim.4c01233 (PMC12004529; doi:10.1021/acs.jcim.4c01233)
Supplement: Supplementary file 3 — ci4c01233_si_003.tar [file ci4c01233_si_003.tar › database/alpha/1jqo_cytop.pdb]

ATOM      1  N   ILE A  16      10.375  49.390  77.907  1.00 62.02           N  
ATOM      2  CA  ILE A  16      11.585  50.106  78.161  1.00 62.02           C  
ATOM      3  C   ILE A  16      11.830  50.925  76.942  1.00 62.02           C  
ATOM      4  O   ILE A  16      12.044  50.393  75.854  1.00 62.02           O  
ATOM      5  CB  ILE A  16      12.783  49.219  78.343  1.00 62.02           C  
ATOM      6  CG1 ILE A  16      12.593  48.303  79.566  1.00 62.02           C  
ATOM      7  CG2 ILE A  16      14.030  50.114  78.425  1.00 62.02           C  
ATOM      8  CD1 ILE A  16      13.619  47.173  79.649  1.00 62.02           C  
ATOM      9  N   ASP A  17      11.784  52.260  77.096  1.00213.95           N  
ATOM     10  CA  ASP A  17      11.965  53.108  75.961  1.00213.95           C  
ATOM     11  C   ASP A  17      13.364  53.626  75.969  1.00213.95           C  
ATOM     12  O   ASP A  17      13.831  54.190  76.956  1.00213.95           O  
ATOM     13  CB  ASP A  17      11.013  54.321  75.940  1.00213.95           C  
ATOM     14  CG  ASP A  17      11.289  55.191  77.161  1.00213.95           C  
ATOM     15  OD1 ASP A  17      11.649  54.624  78.227  1.00213.95           O  
ATOM     16  OD2 ASP A  17      11.150  56.438  77.039  1.00213.95           O1-
ATOM     17  N   ALA A  18      14.091  53.400  74.859  1.00237.07           N  
ATOM     18  CA  ALA A  18      15.405  53.954  74.776  1.00237.07           C  
ATOM     19  C   ALA A  18      15.200  55.400  74.488  1.00237.07           C  
ATOM     20  O   ALA A  18      14.233  55.776  73.826  1.00237.07           O  
ATOM     21  CB  ALA A  18      16.257  53.366  73.639  1.00237.07           C  
ATOM     22  N   GLN A  19      16.093  56.267  74.996  1.00251.81           N  
ATOM     23  CA  GLN A  19      15.905  57.658  74.722  1.00251.81           C  
ATOM     24  C   GLN A  19      17.034  58.090  73.848  1.00251.81           C  
ATOM     25  O   GLN A  19      18.169  57.648  74.012  1.00251.81           O  
ATOM     26  CB  GLN A  19      15.873  58.537  75.985  1.00251.81           C  
ATOM     27  CG  GLN A  19      14.641  58.259  76.855  1.00251.81           C  
ATOM     28  CD  GLN A  19      14.685  59.167  78.076  1.00251.81           C  
ATOM     29  NE2 GLN A  19      13.638  59.070  78.940  1.00251.81           N  
ATOM     30  OE1 GLN A  19      15.623  59.939  78.260  1.00251.81           O  
ATOM     31  N   LEU A  20      16.726  58.959  72.867  1.00266.84           N  
ATOM     32  CA  LEU A  20      17.723  59.393  71.936  1.00266.84           C  
ATOM     33  C   LEU A  20      18.331  60.658  72.439  1.00266.84           C  
ATOM     34  O   LEU A  20      17.705  61.419  73.174  1.00266.84           O  
ATOM     35  CB  LEU A  20      17.167  59.658  70.529  1.00266.84           C  
ATOM     36  CG  LEU A  20      16.604  58.391  69.861  1.00266.84           C  
ATOM     37  CD1 LEU A  20      15.400  57.835  70.639  1.00266.84           C  
ATOM     38  CD2 LEU A  20      16.294  58.632  68.376  1.00266.84           C  
ATOM     39  N   ARG A  21      19.601  60.887  72.058  1.00311.51           N  
ATOM     40  CA  ARG A  21      20.314  62.058  72.473  1.00311.51           C  
ATOM     41  C   ARG A  21      19.939  63.168  71.548  1.00311.51           C  
ATOM     42  O   ARG A  21      19.770  62.964  70.347  1.00311.51           O  
ATOM     43  CB  ARG A  21      21.839  61.893  72.378  1.00311.51           C  
ATOM     44  CG  ARG A  21      22.390  60.790  73.283  1.00311.51           C  
ATOM     45  CD  ARG A  21      21.831  59.400  72.960  1.00311.51           C  
ATOM     46  NE  ARG A  21      22.202  59.067  71.555  1.00311.51           N  
ATOM     47  CZ  ARG A  21      21.427  58.199  70.839  1.00311.51           C  
ATOM     48  NH1 ARG A  21      20.309  57.658  71.405  1.00311.51           N1+
ATOM     49  NH2 ARG A  21      21.765  57.878  69.556  1.00311.51           N  
ATOM     50  N   GLN A  22      19.776  64.384  72.103  1.00303.59           N  
ATOM     51  CA  GLN A  22      19.473  65.525  71.292  1.00303.59           C  
ATOM     52  C   GLN A  22      20.357  66.620  71.792  1.00303.59           C  
ATOM     53  O   GLN A  22      20.650  66.673  72.984  1.00303.59           O  
ATOM     54  CB  GLN A  22      18.014  65.997  71.421  1.00303.59           C  
ATOM     55  CG  GLN A  22      16.995  64.938  70.990  1.00303.59           C  
ATOM     56  CD  GLN A  22      17.208  64.643  69.512  1.00303.59           C  
ATOM     57  NE2 GLN A  22      16.442  63.656  68.976  1.00303.59           N  
ATOM     58  OE1 GLN A  22      18.034  65.270  68.849  1.00303.59           O  
ATOM     59  N   LEU A  23      20.834  67.496  70.883  1.00234.33           N  
ATOM     60  CA  LEU A  23      21.704  68.576  71.257  1.00234.33           C  
ATOM     61  C   LEU A  23      21.616  69.640  70.189  1.00234.33           C  
ATOM     62  O   LEU A  23      20.531  69.847  69.660  1.00234.33           O  
ATOM     63  CB  LEU A  23      23.131  68.095  71.516  1.00234.33           C  
ATOM     64  CG  LEU A  23      23.312  67.291  72.816  1.00234.33           C  
ATOM     65  CD1 LEU A  23      24.774  66.853  73.001  1.00234.33           C  
ATOM     66  CD2 LEU A  23      22.769  68.070  74.028  1.00234.33           C  
ATOM     67  N   VAL A  24      22.693  70.406  69.871  1.00 86.14           N  
ATOM     68  CA  VAL A  24      22.555  71.381  68.803  1.00 86.14           C  
ATOM     69  C   VAL A  24      23.861  71.620  68.095  1.00 86.14           C  
ATOM     70  O   VAL A  24      24.786  72.218  68.639  1.00 86.14           O  
ATOM     71  CB  VAL A  24      22.091  72.722  69.279  1.00 86.14           C  
ATOM     72  CG1 VAL A  24      22.272  73.765  68.170  1.00 86.14           C  
ATOM     73  CG2 VAL A  24      20.645  72.574  69.752  1.00 86.14           C  
ATOM     74  N   PRO A  25      23.884  71.210  66.850  1.00 81.28           N  
ATOM     75  CA  PRO A  25      25.040  71.315  65.990  1.00 81.28           C  
ATOM     76  C   PRO A  25      25.274  72.612  65.300  1.00 81.28           C  
ATOM     77  O   PRO A  25      24.441  73.513  65.379  1.00 81.28           O  
ATOM     78  CB  PRO A  25      24.944  70.195  64.974  1.00 81.28           C  
ATOM     79  CG  PRO A  25      23.505  69.692  65.093  1.00 81.28           C  
ATOM     80  CD  PRO A  25      23.140  70.014  66.539  1.00 81.28           C  
ATOM     81  N   GLY A  26      26.429  72.694  64.602  1.00 73.01           N  
ATOM     82  CA  GLY A  26      26.813  73.889  63.917  1.00 73.01           C  
ATOM     83  C   GLY A  26      28.145  73.694  63.246  1.00 73.01           C  
ATOM     84  O   GLY A  26      28.670  72.583  63.195  1.00 73.01           O  
ATOM     85  N   LYS A  27      28.721  74.796  62.713  1.00255.24           N  
ATOM     86  CA  LYS A  27      29.993  74.764  62.039  1.00255.24           C  
ATOM     87  C   LYS A  27      30.848  75.839  62.651  1.00255.24           C  
ATOM     88  O   LYS A  27      30.328  76.741  63.306  1.00255.24           O  
ATOM     89  CB  LYS A  27      29.869  75.050  60.531  1.00255.24           C  
ATOM     90  CG  LYS A  27      31.124  74.740  59.713  1.00255.24           C  
ATOM     91  CD  LYS A  27      30.847  74.652  58.209  1.00255.24           C  
ATOM     92  CE  LYS A  27      32.084  74.343  57.365  1.00255.24           C  
ATOM     93  NZ  LYS A  27      32.955  75.535  57.290  1.00255.24           N1+
ATOM     94  N   VAL A  28      32.188  75.771  62.477  1.00122.46           N  
ATOM     95  CA  VAL A  28      33.022  76.769  63.096  1.00122.46           C  
ATOM     96  C   VAL A  28      34.203  77.078  62.221  1.00122.46           C  
ATOM     97  O   VAL A  28      34.590  76.280  61.370  1.00122.46           O  
ATOM     98  CB  VAL A  28      33.580  76.318  64.412  1.00122.46           C  
ATOM     99  CG1 VAL A  28      34.488  75.101  64.158  1.00122.46           C  
ATOM    100  CG2 VAL A  28      34.305  77.498  65.075  1.00122.46           C  
ATOM    101  N   SER A  29      34.790  78.288  62.400  1.00172.93           N  
ATOM    102  CA  SER A  29      35.978  78.677  61.685  1.00172.93           C  
ATOM    103  C   SER A  29      36.590  79.854  62.391  1.00172.93           C  
ATOM    104  O   SER A  29      35.871  80.737  62.859  1.00172.93           O  
ATOM    105  CB  SER A  29      35.702  79.120  60.240  1.00172.93           C  
ATOM    106  OG  SER A  29      36.914  79.492  59.603  1.00172.93           O  
ATOM    107  N   GLU A  30      37.942  79.903  62.483  1.00300.84           N  
ATOM    108  CA  GLU A  30      38.605  81.017  63.118  1.00300.84           C  
ATOM    109  C   GLU A  30      39.992  81.157  62.556  1.00300.84           C  
ATOM    110  O   GLU A  30      40.601  80.175  62.131  1.00300.84           O  
ATOM    111  CB  GLU A  30      38.778  80.874  64.642  1.00300.84           C  
ATOM    112  CG  GLU A  30      37.497  81.087  65.455  1.00300.84           C  
ATOM    113  CD  GLU A  30      36.622  79.850  65.340  1.00300.84           C  
ATOM    114  OE1 GLU A  30      37.182  78.722  65.280  1.00300.84           O  
ATOM    115  OE2 GLU A  30      35.374  80.020  65.302  1.00300.84           O1-
ATOM    116  N   ASP A  31      40.515  82.406  62.527  1.00265.92           N  
ATOM    117  CA  ASP A  31      41.852  82.665  62.057  1.00265.92           C  
ATOM    118  C   ASP A  31      42.213  84.077  62.430  1.00265.92           C  
ATOM    119  O   ASP A  31      41.414  84.989  62.221  1.00265.92           O  
ATOM    120  CB  ASP A  31      41.983  82.568  60.529  1.00265.92           C  
ATOM    121  CG  ASP A  31      43.440  82.806  60.167  1.00265.92           C  
ATOM    122  OD1 ASP A  31      44.306  82.680  61.075  1.00265.92           O  
ATOM    123  OD2 ASP A  31      43.702  83.128  58.977  1.00265.92           O1-
ATOM    124  N   ASP A  32      43.415  84.312  63.011  1.00317.27           N  
ATOM    125  CA  ASP A  32      43.745  85.676  63.337  1.00317.27           C  
ATOM    126  C   ASP A  32      45.113  85.726  63.967  1.00317.27           C  
ATOM    127  O   ASP A  32      45.578  84.727  64.516  1.00317.27           O  
ATOM    128  CB  ASP A  32      42.722  86.284  64.319  1.00317.27           C  
ATOM    129  CG  ASP A  32      42.860  87.801  64.387  1.00317.27           C  
ATOM    130  OD1 ASP A  32      43.876  88.300  64.937  1.00317.27           O  
ATOM    131  OD2 ASP A  32      41.925  88.487  63.898  1.00317.27           O1-
ATOM    132  N   LYS A  33      45.806  86.892  63.888  1.00283.51           N  
ATOM    133  CA  LYS A  33      47.071  87.093  64.558  1.00283.51           C  
ATOM    134  C   LYS A  33      47.340  88.576  64.713  1.00283.51           C  
ATOM    135  O   LYS A  33      46.470  89.324  65.156  1.00283.51           O  
ATOM    136  CB  LYS A  33      48.313  86.430  63.923  1.00283.51           C  
ATOM    137  CG  LYS A  33      48.228  84.907  63.831  1.00283.51           C  
ATOM    138  CD  LYS A  33      49.463  84.264  63.201  1.00283.51           C  
ATOM    139  CE  LYS A  33      50.564  83.939  64.208  1.00283.51           C  
ATOM    140  NZ  LYS A  33      50.146  82.810  65.068  1.00283.51           N1+
ATOM    141  N   LEU A  34      48.566  89.037  64.349  1.00275.44           N  
ATOM    142  CA  LEU A  34      49.000  90.386  64.644  1.00275.44           C  
ATOM    143  C   LEU A  34      49.259  91.215  63.402  1.00275.44           C  
ATOM    144  O   LEU A  34      49.490  90.677  62.320  1.00275.44           O  
ATOM    145  CB  LEU A  34      50.336  90.397  65.392  1.00275.44           C  
ATOM    146  CG  LEU A  34      50.390  89.564  66.686  1.00275.44           C  
ATOM    147  CD1 LEU A  34      50.247  88.060  66.400  1.00275.44           C  
ATOM    148  CD2 LEU A  34      51.674  89.876  67.468  1.00275.44           C  
ATOM    149  N   ILE A  35      49.197  92.572  63.551  1.00149.45           N  
ATOM    150  CA  ILE A  35      49.482  93.519  62.504  1.00149.45           C  
ATOM    151  C   ILE A  35      49.992  94.826  63.074  1.00149.45           C  
ATOM    152  O   ILE A  35      51.142  94.924  63.496  1.00149.45           O  
ATOM    153  CB  ILE A  35      48.337  93.734  61.542  1.00149.45           C  
ATOM    154  CG1 ILE A  35      48.788  94.655  60.396  1.00149.45           C  
ATOM    155  CG2 ILE A  35      47.074  94.180  62.299  1.00149.45           C  
ATOM    156  CD1 ILE A  35      47.857  94.632  59.183  1.00149.45           C  
ATOM    157  N   GLU A  36      49.169  95.897  63.030  1.00 67.69           N  
ATOM    158  CA  GLU A  36      49.553  97.223  63.440  1.00 67.69           C  
ATOM    159  C   GLU A  36      49.838  97.329  64.908  1.00 67.69           C  
ATOM    160  O   GLU A  36      50.769  98.027  65.307  1.00 67.69           O  
ATOM    161  CB  GLU A  36      48.507  98.299  63.108  1.00 67.69           C  
ATOM    162  CG  GLU A  36      49.037  99.711  63.373  1.00 67.69           C  
ATOM    163  CD  GLU A  36      47.990 100.719  62.925  1.00 67.69           C  
ATOM    164  OE1 GLU A  36      47.065 101.015  63.728  1.00 67.69           O  
ATOM    165  OE2 GLU A  36      48.106 101.208  61.770  1.00 67.69           O1-
ATOM    166  N   TYR A  37      49.069  96.629  65.757  1.00 82.54           N  
ATOM    167  CA  TYR A  37      49.221  96.761  67.179  1.00 82.54           C  
ATOM    168  C   TYR A  37      50.633  96.389  67.506  1.00 82.54           C  
ATOM    169  O   TYR A  37      51.245  96.952  68.413  1.00 82.54           O  
ATOM    170  CB  TYR A  37      48.326  95.785  67.964  1.00 82.54           C  
ATOM    171  CG  TYR A  37      46.909  96.014  67.560  1.00 82.54           C  
ATOM    172  CD1 TYR A  37      46.443  95.483  66.378  1.00 82.54           C  
ATOM    173  CD2 TYR A  37      46.045  96.737  68.352  1.00 82.54           C  
ATOM    174  CE1 TYR A  37      45.142  95.673  65.983  1.00 82.54           C  
ATOM    175  CE2 TYR A  37      44.740  96.932  67.961  1.00 82.54           C  
ATOM    176  CZ  TYR A  37      44.286  96.400  66.776  1.00 82.54           C  
ATOM    177  OH  TYR A  37      42.947  96.597  66.374  1.00 82.54           O  
ATOM    178  N   ASP A  38      51.185  95.410  66.767  1.00 65.75           N  
ATOM    179  CA  ASP A  38      52.508  94.936  67.053  1.00 65.75           C  
ATOM    180  C   ASP A  38      53.473  96.071  67.005  1.00 65.75           C  
ATOM    181  O   ASP A  38      54.248  96.271  67.938  1.00 65.75           O  
ATOM    182  CB  ASP A  38      53.035  93.936  66.014  1.00 65.75           C  
ATOM    183  CG  ASP A  38      52.240  92.652  66.119  1.00 65.75           C  
ATOM    184  OD1 ASP A  38      51.103  92.696  66.663  1.00 65.75           O  
ATOM    185  OD2 ASP A  38      52.771  91.610  65.651  1.00 65.75           O1-
ATOM    186  N   ALA A  39      53.435  96.860  65.918  1.00 26.27           N  
ATOM    187  CA  ALA A  39      54.374  97.930  65.766  1.00 26.27           C  
ATOM    188  C   ALA A  39      54.161  98.900  66.877  1.00 26.27           C  
ATOM    189  O   ALA A  39      55.117  99.447  67.426  1.00 26.27           O  
ATOM    190  CB  ALA A  39      54.195  98.696  64.443  1.00 26.27           C  
ATOM    191  N   LEU A  40      52.888  99.144  67.236  1.00 59.21           N  
ATOM    192  CA  LEU A  40      52.609 100.122  68.241  1.00 59.21           C  
ATOM    193  C   LEU A  40      53.212  99.728  69.555  1.00 59.21           C  
ATOM    194  O   LEU A  40      53.995 100.483  70.128  1.00 59.21           O  
ATOM    195  CB  LEU A  40      51.101 100.327  68.471  1.00 59.21           C  
ATOM    196  CG  LEU A  40      50.784 101.381  69.549  1.00 59.21           C  
ATOM    197  CD1 LEU A  40      51.269 102.776  69.129  1.00 59.21           C  
ATOM    198  CD2 LEU A  40      49.296 101.355  69.940  1.00 59.21           C  
ATOM    199  N   LEU A  41      52.913  98.511  70.043  1.00 94.12           N  
ATOM    200  CA  LEU A  41      53.409  98.122  71.333  1.00 94.12           C  
ATOM    201  C   LEU A  41      54.905  98.071  71.304  1.00 94.12           C  
ATOM    202  O   LEU A  41      55.565  98.502  72.248  1.00 94.12           O  
ATOM    203  CB  LEU A  41      52.887  96.752  71.799  1.00 94.12           C  
ATOM    204  CG  LEU A  41      51.411  96.775  72.245  1.00 94.12           C  
ATOM    205  CD1 LEU A  41      50.481  97.243  71.116  1.00 94.12           C  
ATOM    206  CD2 LEU A  41      50.986  95.421  72.835  1.00 94.12           C  
ATOM    207  N   VAL A  42      55.482  97.537  70.214  1.00 35.17           N  
ATOM    208  CA  VAL A  42      56.907  97.395  70.113  1.00 35.17           C  
ATOM    209  C   VAL A  42      57.567  98.737  70.089  1.00 35.17           C  
ATOM    210  O   VAL A  42      58.560  98.961  70.781  1.00 35.17           O  
ATOM    211  CB  VAL A  42      57.325  96.675  68.865  1.00 35.17           C  
ATOM    212  CG1 VAL A  42      58.861  96.620  68.819  1.00 35.17           C  
ATOM    213  CG2 VAL A  42      56.650  95.293  68.845  1.00 35.17           C  
ATOM    214  N   ASP A  43      57.025  99.679  69.296  1.00 39.50           N  
ATOM    215  CA  ASP A  43      57.655 100.959  69.164  1.00 39.50           C  
ATOM    216  C   ASP A  43      57.680 101.618  70.504  1.00 39.50           C  
ATOM    217  O   ASP A  43      58.702 102.158  70.925  1.00 39.50           O  
ATOM    218  CB  ASP A  43      56.894 101.900  68.217  1.00 39.50           C  
ATOM    219  CG  ASP A  43      57.674 103.203  68.118  1.00 39.50           C  
ATOM    220  OD1 ASP A  43      58.924 103.161  68.271  1.00 39.50           O  
ATOM    221  OD2 ASP A  43      57.027 104.261  67.899  1.00 39.50           O1-
ATOM    222  N   ARG A  44      56.553 101.551  71.233  1.00 99.13           N  
ATOM    223  CA  ARG A  44      56.466 102.217  72.498  1.00 99.13           C  
ATOM    224  C   ARG A  44      57.518 101.657  73.399  1.00 99.13           C  
ATOM    225  O   ARG A  44      58.237 102.397  74.067  1.00 99.13           O  
ATOM    226  CB  ARG A  44      55.117 101.993  73.198  1.00 99.13           C  
ATOM    227  CG  ARG A  44      53.930 102.517  72.391  1.00 99.13           C  
ATOM    228  CD  ARG A  44      53.823 104.041  72.357  1.00 99.13           C  
ATOM    229  NE  ARG A  44      52.771 104.368  71.358  1.00 99.13           N  
ATOM    230  CZ  ARG A  44      52.709 105.612  70.800  1.00 99.13           C  
ATOM    231  NH1 ARG A  44      53.549 106.597  71.229  1.00 99.13           N1+
ATOM    232  NH2 ARG A  44      51.813 105.864  69.802  1.00 99.13           N  
ATOM    233  N   PHE A  45      57.654 100.321  73.408  1.00 46.89           N  
ATOM    234  CA  PHE A  45      58.574  99.655  74.283  1.00 46.89           C  
ATOM    235  C   PHE A  45      59.976 100.089  73.983  1.00 46.89           C  
ATOM    236  O   PHE A  45      60.731 100.432  74.892  1.00 46.89           O  
ATOM    237  CB  PHE A  45      58.515  98.126  74.124  1.00 46.89           C  
ATOM    238  CG  PHE A  45      59.532  97.519  75.029  1.00 46.89           C  
ATOM    239  CD1 PHE A  45      59.270  97.350  76.369  1.00 46.89           C  
ATOM    240  CD2 PHE A  45      60.747  97.110  74.529  1.00 46.89           C  
ATOM    241  CE1 PHE A  45      60.211  96.786  77.199  1.00 46.89           C  
ATOM    242  CE2 PHE A  45      61.692  96.546  75.354  1.00 46.89           C  
ATOM    243  CZ  PHE A  45      61.424  96.386  76.691  1.00 46.89           C  
ATOM    244  N   LEU A  46      60.350 100.133  72.693  1.00 49.65           N  
ATOM    245  CA  LEU A  46      61.711 100.433  72.342  1.00 49.65           C  
ATOM    246  C   LEU A  46      62.067 101.781  72.880  1.00 49.65           C  
ATOM    247  O   LEU A  46      63.176 101.980  73.373  1.00 49.65           O  
ATOM    248  CB  LEU A  46      61.936 100.469  70.820  1.00 49.65           C  
ATOM    249  CG  LEU A  46      61.802  99.089  70.150  1.00 49.65           C  
ATOM    250  CD1 LEU A  46      62.046  99.175  68.634  1.00 49.65           C  
ATOM    251  CD2 LEU A  46      62.714  98.057  70.832  1.00 49.65           C  
ATOM    252  N   ASN A  47      61.135 102.747  72.791  1.00 50.67           N  
ATOM    253  CA  ASN A  47      61.418 104.078  73.247  1.00 50.67           C  
ATOM    254  C   ASN A  47      61.659 104.071  74.724  1.00 50.67           C  
ATOM    255  O   ASN A  47      62.641 104.637  75.204  1.00 50.67           O  
ATOM    256  CB  ASN A  47      60.257 105.047  72.968  1.00 50.67           C  
ATOM    257  CG  ASN A  47      60.109 105.169  71.458  1.00 50.67           C  
ATOM    258  ND2 ASN A  47      61.061 104.554  70.706  1.00 50.67           N  
ATOM    259  OD1 ASN A  47      59.170 105.786  70.958  1.00 50.67           O  
ATOM    260  N   ILE A  48      60.790 103.381  75.485  1.00 36.62           N  
ATOM    261  CA  ILE A  48      60.902 103.381  76.915  1.00 36.62           C  
ATOM    262  C   ILE A  48      62.246 102.815  77.239  1.00 36.62           C  
ATOM    263  O   ILE A  48      62.942 103.298  78.132  1.00 36.62           O  
ATOM    264  CB  ILE A  48      59.874 102.514  77.584  1.00 36.62           C  
ATOM    265  CG1 ILE A  48      58.455 103.019  77.272  1.00 36.62           C  
ATOM    266  CG2 ILE A  48      60.193 102.475  79.089  1.00 36.62           C  
ATOM    267  CD1 ILE A  48      57.360 102.029  77.668  1.00 36.62           C  
ATOM    268  N   LEU A  49      62.651 101.780  76.485  1.00 46.66           N  
ATOM    269  CA  LEU A  49      63.894 101.110  76.723  1.00 46.66           C  
ATOM    270  C   LEU A  49      64.996 102.109  76.591  1.00 46.66           C  
ATOM    271  O   LEU A  49      65.915 102.143  77.409  1.00 46.66           O  
ATOM    272  CB  LEU A  49      64.144 100.000  75.689  1.00 46.66           C  
ATOM    273  CG  LEU A  49      65.464  99.232  75.890  1.00 46.66           C  
ATOM    274  CD1 LEU A  49      65.458  98.451  77.213  1.00 46.66           C  
ATOM    275  CD2 LEU A  49      65.784  98.344  74.675  1.00 46.66           C  
ATOM    276  N   GLN A  50      64.926 102.964  75.556  1.00 49.70           N  
ATOM    277  CA  GLN A  50      65.962 103.923  75.316  1.00 49.70           C  
ATOM    278  C   GLN A  50      66.005 104.923  76.427  1.00 49.70           C  
ATOM    279  O   GLN A  50      67.080 105.299  76.890  1.00 49.70           O  
ATOM    280  CB  GLN A  50      65.757 104.671  73.987  1.00 49.70           C  
ATOM    281  CG  GLN A  50      66.876 105.656  73.647  1.00 49.70           C  
ATOM    282  CD  GLN A  50      66.611 106.189  72.246  1.00 49.70           C  
ATOM    283  NE2 GLN A  50      66.654 107.539  72.086  1.00 49.70           N  
ATOM    284  OE1 GLN A  50      66.366 105.421  71.316  1.00 49.70           O  
ATOM    285  N   ASP A  51      64.836 105.380  76.903  1.00 37.94           N  
ATOM    286  CA  ASP A  51      64.853 106.403  77.906  1.00 37.94           C  
ATOM    287  C   ASP A  51      65.521 105.889  79.141  1.00 37.94           C  
ATOM    288  O   ASP A  51      66.373 106.566  79.715  1.00 37.94           O  
ATOM    289  CB  ASP A  51      63.442 106.869  78.296  1.00 37.94           C  
ATOM    290  CG  ASP A  51      62.851 107.610  77.105  1.00 37.94           C  
ATOM    291  OD1 ASP A  51      63.627 107.956  76.174  1.00 37.94           O  
ATOM    292  OD2 ASP A  51      61.614 107.842  77.112  1.00 37.94           O1-
ATOM    293  N   LEU A  52      65.146 104.679  79.596  1.00 78.64           N  
ATOM    294  CA  LEU A  52      65.729 104.190  80.810  1.00 78.64           C  
ATOM    295  C   LEU A  52      67.192 103.887  80.635  1.00 78.64           C  
ATOM    296  O   LEU A  52      68.028 104.369  81.396  1.00 78.64           O  
ATOM    297  CB  LEU A  52      65.059 102.895  81.305  1.00 78.64           C  
ATOM    298  CG  LEU A  52      63.578 103.073  81.682  1.00 78.64           C  
ATOM    299  CD1 LEU A  52      62.961 101.752  82.168  1.00 78.64           C  
ATOM    300  CD2 LEU A  52      63.389 104.220  82.687  1.00 78.64           C  
ATOM    301  N   HIS A  53      67.510 103.037  79.638  1.00117.46           N  
ATOM    302  CA  HIS A  53      68.815 102.495  79.364  1.00117.46           C  
ATOM    303  C   HIS A  53      69.776 103.289  78.524  1.00117.46           C  
ATOM    304  O   HIS A  53      70.986 103.153  78.693  1.00117.46           O  
ATOM    305  CB  HIS A  53      68.708 101.065  78.825  1.00117.46           C  
ATOM    306  CG  HIS A  53      68.000 100.233  79.850  1.00117.46           C  
ATOM    307  CD2 HIS A  53      66.708  99.815  79.905  1.00117.46           C  
ATOM    308  ND1 HIS A  53      68.589  99.782  81.010  1.00117.46           N  
ATOM    309  CE1 HIS A  53      67.631  99.120  81.705  1.00117.46           C  
ATOM    310  NE2 HIS A  53      66.472  99.113  81.073  1.00117.46           N  
ATOM    311  N   GLY A  54      69.297 104.083  77.552  1.00 49.19           N  
ATOM    312  CA  GLY A  54      70.211 104.783  76.688  1.00 49.19           C  
ATOM    313  C   GLY A  54      70.262 104.037  75.384  1.00 49.19           C  
ATOM    314  O   GLY A  54      70.227 102.808  75.352  1.00 49.19           O  
ATOM    315  N   PRO A  55      70.433 104.778  74.317  1.00 79.21           N  
ATOM    316  CA  PRO A  55      70.351 104.285  72.965  1.00 79.21           C  
ATOM    317  C   PRO A  55      71.272 103.158  72.639  1.00 79.21           C  
ATOM    318  O   PRO A  55      70.920 102.347  71.785  1.00 79.21           O  
ATOM    319  CB  PRO A  55      70.559 105.506  72.072  1.00 79.21           C  
ATOM    320  CG  PRO A  55      70.088 106.686  72.942  1.00 79.21           C  
ATOM    321  CD  PRO A  55      70.359 106.228  74.385  1.00 79.21           C  
ATOM    322  N   SER A  56      72.430 103.073  73.310  1.00 88.54           N  
ATOM    323  CA  SER A  56      73.405 102.072  73.001  1.00 88.54           C  
ATOM    324  C   SER A  56      72.727 100.743  73.065  1.00 88.54           C  
ATOM    325  O   SER A  56      72.838  99.933  72.146  1.00 88.54           O  
ATOM    326  CB  SER A  56      74.509 102.034  74.060  1.00 88.54           C  
ATOM    327  OG  SER A  56      74.978 103.351  74.288  1.00 88.54           O  
ATOM    328  N   LEU A  57      71.996 100.497  74.164  1.00 59.16           N  
ATOM    329  CA  LEU A  57      71.326  99.246  74.370  1.00 59.16           C  
ATOM    330  C   LEU A  57      70.198  99.075  73.399  1.00 59.16           C  
ATOM    331  O   LEU A  57      69.992  97.986  72.865  1.00 59.16           O  
ATOM    332  CB  LEU A  57      70.738  99.106  75.785  1.00 59.16           C  
ATOM    333  CG  LEU A  57      70.017  97.764  76.011  1.00 59.16           C  
ATOM    334  CD1 LEU A  57      70.995  96.584  75.895  1.00 59.16           C  
ATOM    335  CD2 LEU A  57      69.246  97.760  77.340  1.00 59.16           C  
ATOM    336  N   ARG A  58      69.440 100.153  73.125  1.00 84.76           N  
ATOM    337  CA  ARG A  58      68.286 100.033  72.278  1.00 84.76           C  
ATOM    338  C   ARG A  58      68.735  99.555  70.941  1.00 84.76           C  
ATOM    339  O   ARG A  58      68.022  98.810  70.272  1.00 84.76           O  
ATOM    340  CB  ARG A  58      67.552 101.362  72.045  1.00 84.76           C  
ATOM    341  CG  ARG A  58      66.330 101.203  71.140  1.00 84.76           C  
ATOM    342  CD  ARG A  58      65.772 102.530  70.633  1.00 84.76           C  
ATOM    343  NE  ARG A  58      64.682 102.222  69.667  1.00 84.76           N  
ATOM    344  CZ  ARG A  58      63.842 103.219  69.263  1.00 84.76           C  
ATOM    345  NH1 ARG A  58      63.997 104.480  69.764  1.00 84.76           N1+
ATOM    346  NH2 ARG A  58      62.851 102.956  68.362  1.00 84.76           N  
ATOM    347  N   GLU A  59      69.919 100.012  70.501  1.00 39.29           N  
ATOM    348  CA  GLU A  59      70.438  99.630  69.219  1.00 39.29           C  
ATOM    349  C   GLU A  59      70.779  98.170  69.202  1.00 39.29           C  
ATOM    350  O   GLU A  59      70.555  97.493  68.199  1.00 39.29           O  
ATOM    351  CB  GLU A  59      71.699 100.417  68.827  1.00 39.29           C  
ATOM    352  CG  GLU A  59      71.416 101.899  68.576  1.00 39.29           C  
ATOM    353  CD  GLU A  59      72.701 102.560  68.102  1.00 39.29           C  
ATOM    354  OE1 GLU A  59      73.487 101.879  67.390  1.00 39.29           O  
ATOM    355  OE2 GLU A  59      72.914 103.753  68.443  1.00 39.29           O1-
ATOM    356  N   PHE A  60      71.327  97.639  70.312  1.00 56.50           N  
ATOM    357  CA  PHE A  60      71.765  96.269  70.347  1.00 56.50           C  
ATOM    358  C   PHE A  60      70.596  95.364  70.119  1.00 56.50           C  
ATOM    359  O   PHE A  60      70.653  94.457  69.289  1.00 56.50           O  
ATOM    360  CB  PHE A  60      72.393  95.910  71.707  1.00 56.50           C  
ATOM    361  CG  PHE A  60      72.981  94.542  71.634  1.00 56.50           C  
ATOM    362  CD1 PHE A  60      74.218  94.346  71.065  1.00 56.50           C  
ATOM    363  CD2 PHE A  60      72.305  93.460  72.146  1.00 56.50           C  
ATOM    364  CE1 PHE A  60      74.771  93.089  70.997  1.00 56.50           C  
ATOM    365  CE2 PHE A  60      72.852  92.200  72.082  1.00 56.50           C  
ATOM    366  CZ  PHE A  60      74.086  92.012  71.506  1.00 56.50           C  
ATOM    367  N   VAL A  61      69.485  95.607  70.838  1.00 98.11           N  
ATOM    368  CA  VAL A  61      68.324  94.779  70.699  1.00 98.11           C  
ATOM    369  C   VAL A  61      67.857  94.922  69.290  1.00 98.11           C  
ATOM    370  O   VAL A  61      67.365  93.970  68.686  1.00 98.11           O  
ATOM    371  CB  VAL A  61      67.210  95.172  71.630  1.00 98.11           C  
ATOM    372  CG1 VAL A  61      66.604  96.507  71.173  1.00 98.11           C  
ATOM    373  CG2 VAL A  61      66.204  94.016  71.699  1.00 98.11           C  
ATOM    374  N   GLN A  62      68.012  96.134  68.728  1.00127.00           N  
ATOM    375  CA  GLN A  62      67.586  96.405  67.388  1.00127.00           C  
ATOM    376  C   GLN A  62      68.353  95.529  66.438  1.00127.00           C  
ATOM    377  O   GLN A  62      67.775  94.974  65.505  1.00127.00           O  
ATOM    378  CB  GLN A  62      67.866  97.855  66.958  1.00127.00           C  
ATOM    379  CG  GLN A  62      67.047  98.906  67.708  1.00127.00           C  
ATOM    380  CD  GLN A  62      65.639  98.912  67.131  1.00127.00           C  
ATOM    381  NE2 GLN A  62      65.361  97.971  66.190  1.00127.00           N  
ATOM    382  OE1 GLN A  62      64.808  99.739  67.503  1.00127.00           O  
ATOM    383  N   GLU A  63      69.679  95.389  66.646  1.00 52.84           N  
ATOM    384  CA  GLU A  63      70.528  94.644  65.752  1.00 52.84           C  
ATOM    385  C   GLU A  63      70.237  93.176  65.779  1.00 52.84           C  
ATOM    386  O   GLU A  63      70.169  92.541  64.728  1.00 52.84           O  
ATOM    387  CB  GLU A  63      72.025  94.799  66.069  1.00 52.84           C  
ATOM    388  CG  GLU A  63      72.579  96.196  65.790  1.00 52.84           C  
ATOM    389  CD  GLU A  63      74.064  96.178  66.124  1.00 52.84           C  
ATOM    390  OE1 GLU A  63      74.567  95.088  66.510  1.00 52.84           O  
ATOM    391  OE2 GLU A  63      74.718  97.247  65.993  1.00 52.84           O1-
ATOM    392  N   CYS A  64      70.014  92.609  66.980  1.00 38.48           N  
ATOM    393  CA  CYS A  64      69.856  91.191  67.117  1.00 38.48           C  
ATOM    394  C   CYS A  64      68.732  90.771  66.237  1.00 38.48           C  
ATOM    395  O   CYS A  64      68.799  89.731  65.585  1.00 38.48           O  
ATOM    396  CB  CYS A  64      69.496  90.769  68.550  1.00 38.48           C  
ATOM    397  SG  CYS A  64      70.829  91.114  69.734  1.00 38.48           S  
ATOM    398  N   TYR A  65      67.680  91.599  66.171  1.00 58.13           N  
ATOM    399  CA  TYR A  65      66.546  91.273  65.365  1.00 58.13           C  
ATOM    400  C   TYR A  65      67.003  91.183  63.939  1.00 58.13           C  
ATOM    401  O   TYR A  65      66.596  90.283  63.206  1.00 58.13           O  
ATOM    402  CB  TYR A  65      65.434  92.335  65.448  1.00 58.13           C  
ATOM    403  CG  TYR A  65      64.234  91.826  64.722  1.00 58.13           C  
ATOM    404  CD1 TYR A  65      63.376  90.940  65.334  1.00 58.13           C  
ATOM    405  CD2 TYR A  65      63.956  92.235  63.438  1.00 58.13           C  
ATOM    406  CE1 TYR A  65      62.264  90.466  64.679  1.00 58.13           C  
ATOM    407  CE2 TYR A  65      62.845  91.765  62.776  1.00 58.13           C  
ATOM    408  CZ  TYR A  65      61.996  90.878  63.395  1.00 58.13           C  
ATOM    409  OH  TYR A  65      60.856  90.394  62.718  1.00 58.13           O  
ATOM    410  N   GLU A  66      67.877  92.111  63.507  1.00 38.40           N  
ATOM    411  CA  GLU A  66      68.301  92.141  62.135  1.00 38.40           C  
ATOM    412  C   GLU A  66      69.015  90.871  61.775  1.00 38.40           C  
ATOM    413  O   GLU A  66      68.685  90.234  60.776  1.00 38.40           O  
ATOM    414  CB  GLU A  66      69.280  93.294  61.855  1.00 38.40           C  
ATOM    415  CG  GLU A  66      68.666  94.684  62.029  1.00 38.40           C  
ATOM    416  CD  GLU A  66      69.742  95.720  61.734  1.00 38.40           C  
ATOM    417  OE1 GLU A  66      70.449  95.566  60.702  1.00 38.40           O  
ATOM    418  OE2 GLU A  66      69.879  96.676  62.544  1.00 38.40           O1-
ATOM    419  N   VAL A  67      70.000  90.446  62.593  1.00103.10           N  
ATOM    420  CA  VAL A  67      70.760  89.277  62.244  1.00103.10           C  
ATOM    421  C   VAL A  67      69.866  88.083  62.211  1.00103.10           C  
ATOM    422  O   VAL A  67      69.943  87.272  61.291  1.00103.10           O  
ATOM    423  CB  VAL A  67      71.891  88.961  63.186  1.00103.10           C  
ATOM    424  CG1 VAL A  67      72.961  90.054  63.059  1.00103.10           C  
ATOM    425  CG2 VAL A  67      71.335  88.808  64.609  1.00103.10           C  
ATOM    426  N   SER A  68      68.979  87.950  63.210  1.00 29.79           N  
ATOM    427  CA  SER A  68      68.125  86.801  63.244  1.00 29.79           C  
ATOM    428  C   SER A  68      67.285  86.834  62.011  1.00 29.79           C  
ATOM    429  O   SER A  68      66.978  85.796  61.427  1.00 29.79           O  
ATOM    430  CB  SER A  68      67.186  86.790  64.463  1.00 29.79           C  
ATOM    431  OG  SER A  68      67.942  86.665  65.660  1.00 29.79           O  
ATOM    432  N   ALA A  69      66.916  88.049  61.566  1.00 33.19           N  
ATOM    433  CA  ALA A  69      66.074  88.188  60.417  1.00 33.19           C  
ATOM    434  C   ALA A  69      66.763  87.596  59.231  1.00 33.19           C  
ATOM    435  O   ALA A  69      66.157  86.843  58.482  1.00 33.19           O  
ATOM    436  CB  ALA A  69      65.762  89.657  60.084  1.00 33.19           C  
ATOM    437  N   ASP A  70      68.062  87.869  59.042  1.00 38.31           N  
ATOM    438  CA  ASP A  70      68.737  87.360  57.884  1.00 38.31           C  
ATOM    439  C   ASP A  70      68.669  85.868  57.941  1.00 38.31           C  
ATOM    440  O   ASP A  70      68.532  85.200  56.918  1.00 38.31           O  
ATOM    441  CB  ASP A  70      70.219  87.767  57.852  1.00 38.31           C  
ATOM    442  CG  ASP A  70      70.281  89.276  57.654  1.00 38.31           C  
ATOM    443  OD1 ASP A  70      69.281  89.846  57.140  1.00 38.31           O  
ATOM    444  OD2 ASP A  70      71.325  89.880  58.016  1.00 38.31           O1-
ATOM    445  N   TYR A  71      68.785  85.301  59.153  1.00 66.44           N  
ATOM    446  CA  TYR A  71      68.723  83.876  59.288  1.00 66.44           C  
ATOM    447  C   TYR A  71      67.362  83.390  58.913  1.00 66.44           C  
ATOM    448  O   TYR A  71      67.222  82.460  58.119  1.00 66.44           O  
ATOM    449  CB  TYR A  71      69.012  83.411  60.723  1.00 66.44           C  
ATOM    450  CG  TYR A  71      68.604  81.983  60.835  1.00 66.44           C  
ATOM    451  CD1 TYR A  71      69.283  80.994  60.162  1.00 66.44           C  
ATOM    452  CD2 TYR A  71      67.542  81.633  61.637  1.00 66.44           C  
ATOM    453  CE1 TYR A  71      68.901  79.678  60.282  1.00 66.44           C  
ATOM    454  CE2 TYR A  71      67.156  80.320  61.761  1.00 66.44           C  
ATOM    455  CZ  TYR A  71      67.837  79.340  61.082  1.00 66.44           C  
ATOM    456  OH  TYR A  71      67.447  77.990  61.206  1.00 66.44           O  
ATOM    457  N   GLU A  72      66.311  84.026  59.458  1.00 89.79           N  
ATOM    458  CA  GLU A  72      64.987  83.555  59.186  1.00 89.79           C  
ATOM    459  C   GLU A  72      64.662  83.751  57.739  1.00 89.79           C  
ATOM    460  O   GLU A  72      63.998  82.905  57.145  1.00 89.79           O  
ATOM    461  CB  GLU A  72      63.912  84.276  60.018  1.00 89.79           C  
ATOM    462  CG  GLU A  72      63.979  83.953  61.514  1.00 89.79           C  
ATOM    463  CD  GLU A  72      63.446  82.541  61.730  1.00 89.79           C  
ATOM    464  OE1 GLU A  72      62.386  82.211  61.134  1.00 89.79           O  
ATOM    465  OE2 GLU A  72      64.094  81.773  62.491  1.00 89.79           O1-
ATOM    466  N   GLY A  73      65.033  84.915  57.161  1.00 64.95           N  
ATOM    467  CA  GLY A  73      64.727  85.195  55.785  1.00 64.95           C  
ATOM    468  C   GLY A  73      65.562  84.452  54.782  1.00 64.95           C  
ATOM    469  O   GLY A  73      65.065  83.608  54.040  1.00 64.95           O  
ATOM    470  N   LYS A  74      66.878  84.735  54.761  1.00105.97           N  
ATOM    471  CA  LYS A  74      67.785  84.158  53.808  1.00105.97           C  
ATOM    472  C   LYS A  74      67.985  82.732  54.170  1.00105.97           C  
ATOM    473  O   LYS A  74      68.129  81.866  53.308  1.00105.97           O  
ATOM    474  CB  LYS A  74      69.127  84.899  53.787  1.00105.97           C  
ATOM    475  CG  LYS A  74      68.972  86.272  53.132  1.00105.97           C  
ATOM    476  CD  LYS A  74      70.060  87.274  53.501  1.00105.97           C  
ATOM    477  CE  LYS A  74      69.645  88.193  54.650  1.00105.97           C  
ATOM    478  NZ  LYS A  74      68.470  89.001  54.250  1.00105.97           N1+
ATOM    479  N   GLY A  75      67.992  82.457  55.483  1.00 26.89           N  
ATOM    480  CA  GLY A  75      68.162  81.111  55.921  1.00 26.89           C  
ATOM    481  C   GLY A  75      69.620  80.778  55.938  1.00 26.89           C  
ATOM    482  O   GLY A  75      69.985  79.612  55.800  1.00 26.89           O  
ATOM    483  N   ASP A  76      70.505  81.787  56.089  1.00 59.74           N  
ATOM    484  CA  ASP A  76      71.901  81.452  56.146  1.00 59.74           C  
ATOM    485  C   ASP A  76      72.252  81.195  57.583  1.00 59.74           C  
ATOM    486  O   ASP A  76      71.947  81.985  58.473  1.00 59.74           O  
ATOM    487  CB  ASP A  76      72.861  82.535  55.609  1.00 59.74           C  
ATOM    488  CG  ASP A  76      72.862  83.749  56.527  1.00 59.74           C  
ATOM    489  OD1 ASP A  76      71.786  84.098  57.078  1.00 59.74           O  
ATOM    490  OD2 ASP A  76      73.961  84.344  56.691  1.00 59.74           O1-
ATOM    491  N   THR A  77      72.924  80.057  57.827  1.00 56.98           N  
ATOM    492  CA  THR A  77      73.302  79.576  59.129  1.00 56.98           C  
ATOM    493  C   THR A  77      74.330  80.471  59.747  1.00 56.98           C  
ATOM    494  O   THR A  77      74.512  80.471  60.963  1.00 56.98           O  
ATOM    495  CB  THR A  77      73.865  78.186  59.098  1.00 56.98           C  
ATOM    496  CG2 THR A  77      72.785  77.233  58.563  1.00 56.98           C  
ATOM    497  OG1 THR A  77      75.024  78.139  58.278  1.00 56.98           O  
ATOM    498  N   THR A  78      75.047  81.242  58.916  1.00104.02           N  
ATOM    499  CA  THR A  78      76.133  82.066  59.363  1.00104.02           C  
ATOM    500  C   THR A  78      75.639  83.000  60.425  1.00104.02           C  
ATOM    501  O   THR A  78      76.350  83.274  61.391  1.00104.02           O  
ATOM    502  CB  THR A  78      76.656  82.931  58.258  1.00104.02           C  
ATOM    503  CG2 THR A  78      77.875  83.712  58.777  1.00104.02           C  
ATOM    504  OG1 THR A  78      77.026  82.129  57.148  1.00104.02           O  
ATOM    505  N   LYS A  79      74.404  83.511  60.276  1.00107.89           N  
ATOM    506  CA  LYS A  79      73.893  84.494  61.192  1.00107.89           C  
ATOM    507  C   LYS A  79      73.829  83.959  62.590  1.00107.89           C  
ATOM    508  O   LYS A  79      74.121  84.687  63.539  1.00107.89           O  
ATOM    509  CB  LYS A  79      72.493  85.006  60.819  1.00107.89           C  
ATOM    510  CG  LYS A  79      72.511  85.871  59.560  1.00107.89           C  
ATOM    511  CD  LYS A  79      73.429  87.088  59.683  1.00107.89           C  
ATOM    512  CE  LYS A  79      73.503  87.933  58.410  1.00107.89           C  
ATOM    513  NZ  LYS A  79      74.411  89.083  58.619  1.00107.89           N1+
ATOM    514  N   LEU A  80      73.458  82.678  62.772  1.00102.24           N  
ATOM    515  CA  LEU A  80      73.343  82.161  64.110  1.00102.24           C  
ATOM    516  C   LEU A  80      74.675  82.280  64.788  1.00102.24           C  
ATOM    517  O   LEU A  80      74.754  82.696  65.943  1.00102.24           O  
ATOM    518  CB  LEU A  80      72.963  80.668  64.171  1.00102.24           C  
ATOM    519  CG  LEU A  80      71.541  80.340  63.684  1.00102.24           C  
ATOM    520  CD1 LEU A  80      70.462  80.880  64.633  1.00102.24           C  
ATOM    521  CD2 LEU A  80      71.345  80.820  62.247  1.00102.24           C  
ATOM    522  N   GLY A  81      75.764  81.920  64.085  1.00 22.94           N  
ATOM    523  CA  GLY A  81      77.077  81.965  64.666  1.00 22.94           C  
ATOM    524  C   GLY A  81      77.454  83.380  64.992  1.00 22.94           C  
ATOM    525  O   GLY A  81      78.065  83.644  66.026  1.00 22.94           O  
ATOM    526  N   GLU A  82      77.119  84.327  64.093  1.00 45.24           N  
ATOM    527  CA  GLU A  82      77.454  85.715  64.260  1.00 45.24           C  
ATOM    528  C   GLU A  82      76.736  86.252  65.453  1.00 45.24           C  
ATOM    529  O   GLU A  82      77.305  86.979  66.267  1.00 45.24           O  
ATOM    530  CB  GLU A  82      76.993  86.565  63.064  1.00 45.24           C  
ATOM    531  CG  GLU A  82      77.318  88.055  63.191  1.00 45.24           C  
ATOM    532  CD  GLU A  82      76.639  88.774  62.033  1.00 45.24           C  
ATOM    533  OE1 GLU A  82      75.919  88.094  61.255  1.00 45.24           O  
ATOM    534  OE2 GLU A  82      76.830  90.015  61.914  1.00 45.24           O1-
ATOM    535  N   LEU A  83      75.454  85.880  65.586  1.00100.19           N  
ATOM    536  CA  LEU A  83      74.615  86.363  66.640  1.00100.19           C  
ATOM    537  C   LEU A  83      75.210  85.876  67.925  1.00100.19           C  
ATOM    538  O   LEU A  83      75.211  86.587  68.930  1.00100.19           O  
ATOM    539  CB  LEU A  83      73.171  85.842  66.479  1.00100.19           C  
ATOM    540  CG  LEU A  83      72.103  86.479  67.392  1.00100.19           C  
ATOM    541  CD1 LEU A  83      70.727  85.858  67.113  1.00100.19           C  
ATOM    542  CD2 LEU A  83      72.473  86.408  68.880  1.00100.19           C  
ATOM    543  N   GLY A  84      75.759  84.648  67.910  1.00 23.06           N  
ATOM    544  CA  GLY A  84      76.326  84.072  69.092  1.00 23.06           C  
ATOM    545  C   GLY A  84      77.447  84.941  69.573  1.00 23.06           C  
ATOM    546  O   GLY A  84      77.607  85.150  70.773  1.00 23.06           O  
ATOM    547  N   ALA A  85      78.266  85.462  68.641  1.00 23.86           N  
ATOM    548  CA  ALA A  85      79.386  86.283  69.005  1.00 23.86           C  
ATOM    549  C   ALA A  85      78.885  87.526  69.671  1.00 23.86           C  
ATOM    550  O   ALA A  85      79.454  87.983  70.662  1.00 23.86           O  
ATOM    551  CB  ALA A  85      80.229  86.716  67.793  1.00 23.86           C  
ATOM    552  N   LYS A  86      77.789  88.102  69.144  1.00128.93           N  
ATOM    553  CA  LYS A  86      77.293  89.340  69.672  1.00128.93           C  
ATOM    554  C   LYS A  86      76.905  89.179  71.112  1.00128.93           C  
ATOM    555  O   LYS A  86      77.226  90.030  71.941  1.00128.93           O  
ATOM    556  CB  LYS A  86      76.049  89.858  68.927  1.00128.93           C  
ATOM    557  CG  LYS A  86      76.355  90.456  67.553  1.00128.93           C  
ATOM    558  CD  LYS A  86      77.235  91.708  67.616  1.00128.93           C  
ATOM    559  CE  LYS A  86      76.457  92.997  67.888  1.00128.93           C  
ATOM    560  NZ  LYS A  86      77.383  94.151  67.932  1.00128.93           N1+
ATOM    561  N   LEU A  87      76.178  88.097  71.438  1.00 75.33           N  
ATOM    562  CA  LEU A  87      75.645  87.856  72.755  1.00 75.33           C  
ATOM    563  C   LEU A  87      76.650  87.465  73.800  1.00 75.33           C  
ATOM    564  O   LEU A  87      76.554  87.893  74.948  1.00 75.33           O  
ATOM    565  CB  LEU A  87      74.566  86.761  72.741  1.00 75.33           C  
ATOM    566  CG  LEU A  87      73.338  87.145  71.897  1.00 75.33           C  
ATOM    567  CD1 LEU A  87      72.280  86.032  71.911  1.00 75.33           C  
ATOM    568  CD2 LEU A  87      72.778  88.511  72.324  1.00 75.33           C  
ATOM    569  N   THR A  88      77.639  86.635  73.436  1.00129.99           N  
ATOM    570  CA  THR A  88      78.531  86.049  74.396  1.00129.99           C  
ATOM    571  C   THR A  88      79.356  87.125  75.050  1.00129.99           C  
ATOM    572  O   THR A  88      79.852  86.950  76.164  1.00129.99           O  
ATOM    573  CB  THR A  88      79.425  85.028  73.763  1.00129.99           C  
ATOM    574  CG2 THR A  88      79.973  84.144  74.890  1.00129.99           C  
ATOM    575  OG1 THR A  88      78.655  84.182  72.924  1.00129.99           O  
ATOM    576  N   GLY A  89      79.587  88.242  74.333  1.00 41.51           N  
ATOM    577  CA  GLY A  89      80.362  89.364  74.806  1.00 41.51           C  
ATOM    578  C   GLY A  89      79.710  90.121  75.940  1.00 41.51           C  
ATOM    579  O   GLY A  89      80.392  90.584  76.854  1.00 41.51           O  
ATOM    580  N   LEU A  90      78.370  90.265  75.918  1.00 71.07           N  
ATOM    581  CA  LEU A  90      77.645  91.126  76.822  1.00 71.07           C  
ATOM    582  C   LEU A  90      77.957  90.845  78.268  1.00 71.07           C  
ATOM    583  O   LEU A  90      78.165  89.707  78.686  1.00 71.07           O  
ATOM    584  CB  LEU A  90      76.117  91.015  76.679  1.00 71.07           C  
ATOM    585  CG  LEU A  90      75.558  91.463  75.314  1.00 71.07           C  
ATOM    586  CD1 LEU A  90      74.030  91.318  75.271  1.00 71.07           C  
ATOM    587  CD2 LEU A  90      76.024  92.881  74.951  1.00 71.07           C  
ATOM    588  N   ALA A  91      78.002  91.941  79.065  1.00 53.51           N  
ATOM    589  CA  ALA A  91      78.261  91.933  80.480  1.00 53.51           C  
ATOM    590  C   ALA A  91      77.009  91.485  81.188  1.00 53.51           C  
ATOM    591  O   ALA A  91      75.912  91.592  80.644  1.00 53.51           O  
ATOM    592  CB  ALA A  91      78.644  93.332  80.999  1.00 53.51           C  
ATOM    593  N   PRO A  92      77.144  90.998  82.403  1.00169.63           N  
ATOM    594  CA  PRO A  92      76.039  90.418  83.128  1.00169.63           C  
ATOM    595  C   PRO A  92      74.788  91.246  83.109  1.00169.63           C  
ATOM    596  O   PRO A  92      73.728  90.699  82.813  1.00169.63           O  
ATOM    597  CB  PRO A  92      76.543  90.195  84.554  1.00169.63           C  
ATOM    598  CG  PRO A  92      77.623  91.278  84.718  1.00169.63           C  
ATOM    599  CD  PRO A  92      78.202  91.436  83.303  1.00169.63           C  
ATOM    600  N   ALA A  93      74.867  92.551  83.408  1.00 62.99           N  
ATOM    601  CA  ALA A  93      73.672  93.344  83.440  1.00 62.99           C  
ATOM    602  C   ALA A  93      73.062  93.440  82.072  1.00 62.99           C  
ATOM    603  O   ALA A  93      71.851  93.288  81.918  1.00 62.99           O  
ATOM    604  CB  ALA A  93      73.918  94.778  83.938  1.00 62.99           C  
ATOM    605  N   ASP A  94      73.891  93.673  81.034  1.00 60.13           N  
ATOM    606  CA  ASP A  94      73.384  93.857  79.703  1.00 60.13           C  
ATOM    607  C   ASP A  94      72.701  92.602  79.285  1.00 60.13           C  
ATOM    608  O   ASP A  94      71.633  92.636  78.678  1.00 60.13           O  
ATOM    609  CB  ASP A  94      74.493  94.139  78.673  1.00 60.13           C  
ATOM    610  CG  ASP A  94      75.053  95.528  78.946  1.00 60.13           C  
ATOM    611  OD1 ASP A  94      74.319  96.352  79.555  1.00 60.13           O  
ATOM    612  OD2 ASP A  94      76.221  95.785  78.548  1.00 60.13           O1-
ATOM    613  N   ALA A  95      73.296  91.448  79.622  1.00 41.78           N  
ATOM    614  CA  ALA A  95      72.745  90.191  79.206  1.00 41.78           C  
ATOM    615  C   ALA A  95      71.378  90.028  79.791  1.00 41.78           C  
ATOM    616  O   ALA A  95      70.443  89.644  79.090  1.00 41.78           O  
ATOM    617  CB  ALA A  95      73.590  88.992  79.669  1.00 41.78           C  
ATOM    618  N   ILE A  96      71.213  90.340  81.089  1.00 66.82           N  
ATOM    619  CA  ILE A  96      69.930  90.180  81.709  1.00 66.82           C  
ATOM    620  C   ILE A  96      68.967  91.120  81.059  1.00 66.82           C  
ATOM    621  O   ILE A  96      67.803  90.784  80.857  1.00 66.82           O  
ATOM    622  CB  ILE A  96      69.930  90.440  83.187  1.00 66.82           C  
ATOM    623  CG1 ILE A  96      70.809  89.393  83.886  1.00 66.82           C  
ATOM    624  CG2 ILE A  96      68.473  90.444  83.684  1.00 66.82           C  
ATOM    625  CD1 ILE A  96      71.014  89.660  85.372  1.00 66.82           C  
ATOM    626  N   LEU A  97      69.416  92.349  80.748  1.00 67.47           N  
ATOM    627  CA  LEU A  97      68.532  93.306  80.147  1.00 67.47           C  
ATOM    628  C   LEU A  97      68.143  92.878  78.769  1.00 67.47           C  
ATOM    629  O   LEU A  97      66.964  92.888  78.421  1.00 67.47           O  
ATOM    630  CB  LEU A  97      69.150  94.710  80.040  1.00 67.47           C  
ATOM    631  CG  LEU A  97      69.360  95.394  81.401  1.00 67.47           C  
ATOM    632  CD1 LEU A  97      69.977  96.790  81.231  1.00 67.47           C  
ATOM    633  CD2 LEU A  97      68.058  95.418  82.219  1.00 67.47           C  
ATOM    634  N   VAL A  98      69.128  92.454  77.961  1.00 46.65           N  
ATOM    635  CA  VAL A  98      68.878  92.088  76.598  1.00 46.65           C  
ATOM    636  C   VAL A  98      67.880  90.980  76.598  1.00 46.65           C  
ATOM    637  O   VAL A  98      66.898  91.018  75.858  1.00 46.65           O  
ATOM    638  CB  VAL A  98      70.109  91.563  75.914  1.00 46.65           C  
ATOM    639  CG1 VAL A  98      69.723  91.043  74.519  1.00 46.65           C  
ATOM    640  CG2 VAL A  98      71.172  92.674  75.894  1.00 46.65           C  
ATOM    641  N   ALA A  99      68.097  89.969  77.456  1.00 40.62           N  
ATOM    642  CA  ALA A  99      67.208  88.847  77.470  1.00 40.62           C  
ATOM    643  C   ALA A  99      65.839  89.323  77.839  1.00 40.62           C  
ATOM    644  O   ALA A  99      64.867  89.015  77.155  1.00 40.62           O  
ATOM    645  CB  ALA A  99      67.618  87.770  78.493  1.00 40.62           C  
ATOM    646  N   SER A 100      65.741  90.150  78.895  1.00 43.36           N  
ATOM    647  CA  SER A 100      64.470  90.601  79.388  1.00 43.36           C  
ATOM    648  C   SER A 100      63.759  91.389  78.328  1.00 43.36           C  
ATOM    649  O   SER A 100      62.541  91.291  78.191  1.00 43.36           O  
ATOM    650  CB  SER A 100      64.612  91.507  80.622  1.00 43.36           C  
ATOM    651  OG  SER A 100      63.333  91.927  81.071  1.00 43.36           O  
ATOM    652  N   SER A 101      64.511  92.179  77.540  1.00 40.77           N  
ATOM    653  CA  SER A 101      63.936  93.041  76.546  1.00 40.77           C  
ATOM    654  C   SER A 101      63.196  92.243  75.519  1.00 40.77           C  
ATOM    655  O   SER A 101      62.073  92.584  75.153  1.00 40.77           O  
ATOM    656  CB  SER A 101      64.998  93.862  75.799  1.00 40.77           C  
ATOM    657  OG  SER A 101      65.704  94.687  76.715  1.00 40.77           O  
ATOM    658  N   ILE A 102      63.811  91.158  75.017  1.00 51.77           N  
ATOM    659  CA  ILE A 102      63.185  90.360  74.006  1.00 51.77           C  
ATOM    660  C   ILE A 102      61.961  89.720  74.586  1.00 51.77           C  
ATOM    661  O   ILE A 102      60.945  89.597  73.906  1.00 51.77           O  
ATOM    662  CB  ILE A 102      64.066  89.278  73.463  1.00 51.77           C  
ATOM    663  CG1 ILE A 102      65.317  89.893  72.812  1.00 51.77           C  
ATOM    664  CG2 ILE A 102      63.218  88.447  72.487  1.00 51.77           C  
ATOM    665  CD1 ILE A 102      66.396  88.867  72.471  1.00 51.77           C  
ATOM    666  N   LEU A 103      62.029  89.283  75.862  1.00113.35           N  
ATOM    667  CA  LEU A 103      60.896  88.633  76.467  1.00113.35           C  
ATOM    668  C   LEU A 103      59.723  89.550  76.458  1.00113.35           C  
ATOM    669  O   LEU A 103      58.625  89.155  76.070  1.00113.35           O  
ATOM    670  CB  LEU A 103      61.084  88.287  77.953  1.00113.35           C  
ATOM    671  CG  LEU A 103      61.810  86.971  78.261  1.00113.35           C  
ATOM    672  CD1 LEU A 103      63.199  86.896  77.620  1.00113.35           C  
ATOM    673  CD2 LEU A 103      61.848  86.740  79.782  1.00113.35           C  
ATOM    674  N   HIS A 104      59.924  90.804  76.886  1.00 60.04           N  
ATOM    675  CA  HIS A 104      58.825  91.716  76.975  1.00 60.04           C  
ATOM    676  C   HIS A 104      58.277  92.012  75.610  1.00 60.04           C  
ATOM    677  O   HIS A 104      57.061  92.084  75.437  1.00 60.04           O  
ATOM    678  CB  HIS A 104      59.194  93.029  77.688  1.00 60.04           C  
ATOM    679  CG  HIS A 104      59.437  92.810  79.155  1.00 60.04           C  
ATOM    680  CD2 HIS A 104      60.602  92.674  79.848  1.00 60.04           C  
ATOM    681  ND1 HIS A 104      58.431  92.682  80.088  1.00 60.04           N  
ATOM    682  CE1 HIS A 104      59.030  92.475  81.288  1.00 60.04           C  
ATOM    683  NE2 HIS A 104      60.347  92.462  81.192  1.00 60.04           N  
ATOM    684  N   MET A 105      59.148  92.186  74.595  1.00 48.62           N  
ATOM    685  CA  MET A 105      58.686  92.507  73.270  1.00 48.62           C  
ATOM    686  C   MET A 105      57.831  91.380  72.779  1.00 48.62           C  
ATOM    687  O   MET A 105      56.773  91.604  72.191  1.00 48.62           O  
ATOM    688  CB  MET A 105      59.841  92.696  72.268  1.00 48.62           C  
ATOM    689  CG  MET A 105      60.718  93.913  72.573  1.00 48.62           C  
ATOM    690  SD  MET A 105      62.147  94.131  71.469  1.00 48.62           S  
ATOM    691  CE  MET A 105      61.176  94.619  70.014  1.00 48.62           C  
ATOM    692  N   LEU A 106      58.265  90.129  73.019  1.00105.28           N  
ATOM    693  CA  LEU A 106      57.511  88.988  72.578  1.00105.28           C  
ATOM    694  C   LEU A 106      56.178  88.959  73.258  1.00105.28           C  
ATOM    695  O   LEU A 106      55.159  88.727  72.611  1.00105.28           O  
ATOM    696  CB  LEU A 106      58.195  87.637  72.861  1.00105.28           C  
ATOM    697  CG  LEU A 106      59.237  87.207  71.810  1.00105.28           C  
ATOM    698  CD1 LEU A 106      60.321  88.268  71.594  1.00105.28           C  
ATOM    699  CD2 LEU A 106      59.828  85.832  72.160  1.00105.28           C  
ATOM    700  N   ASN A 107      56.146  89.225  74.579  1.00 52.80           N  
ATOM    701  CA  ASN A 107      54.922  89.160  75.328  1.00 52.80           C  
ATOM    702  C   ASN A 107      53.966  90.129  74.718  1.00 52.80           C  
ATOM    703  O   ASN A 107      52.797  89.812  74.507  1.00 52.80           O  
ATOM    704  CB  ASN A 107      55.111  89.561  76.801  1.00 52.80           C  
ATOM    705  CG  ASN A 107      53.769  89.464  77.515  1.00 52.80           C  
ATOM    706  ND2 ASN A 107      53.321  90.601  78.114  1.00 52.80           N  
ATOM    707  OD1 ASN A 107      53.136  88.411  77.543  1.00 52.80           O  
ATOM    708  N   LEU A 108      54.464  91.328  74.374  1.00 50.13           N  
ATOM    709  CA  LEU A 108      53.632  92.351  73.816  1.00 50.13           C  
ATOM    710  C   LEU A 108      53.044  91.828  72.548  1.00 50.13           C  
ATOM    711  O   LEU A 108      51.868  92.054  72.272  1.00 50.13           O  
ATOM    712  CB  LEU A 108      54.415  93.627  73.453  1.00 50.13           C  
ATOM    713  CG  LEU A 108      54.992  94.382  74.667  1.00 50.13           C  
ATOM    714  CD1 LEU A 108      55.759  95.639  74.226  1.00 50.13           C  
ATOM    715  CD2 LEU A 108      53.896  94.693  75.700  1.00 50.13           C  
ATOM    716  N   ALA A 109      53.836  91.087  71.749  1.00 46.00           N  
ATOM    717  CA  ALA A 109      53.329  90.629  70.487  1.00 46.00           C  
ATOM    718  C   ALA A 109      52.119  89.787  70.749  1.00 46.00           C  
ATOM    719  O   ALA A 109      51.074  89.979  70.134  1.00 46.00           O  
ATOM    720  CB  ALA A 109      54.338  89.767  69.712  1.00 46.00           C  
ATOM    721  N   ASN A 110      52.198  88.872  71.724  1.00 61.22           N  
ATOM    722  CA  ASN A 110      51.099  87.985  71.988  1.00 61.22           C  
ATOM    723  C   ASN A 110      49.916  88.795  72.421  1.00 61.22           C  
ATOM    724  O   ASN A 110      48.778  88.464  72.095  1.00 61.22           O  
ATOM    725  CB  ASN A 110      51.423  86.970  73.096  1.00 61.22           C  
ATOM    726  CG  ASN A 110      52.520  86.055  72.564  1.00 61.22           C  
ATOM    727  ND2 ASN A 110      53.521  85.741  73.430  1.00 61.22           N  
ATOM    728  OD1 ASN A 110      52.492  85.638  71.407  1.00 61.22           O  
ATOM    729  N   LEU A 111      50.152  89.874  73.189  1.00 49.90           N  
ATOM    730  CA  LEU A 111      49.058  90.681  73.647  1.00 49.90           C  
ATOM    731  C   LEU A 111      48.383  91.291  72.461  1.00 49.90           C  
ATOM    732  O   LEU A 111      47.156  91.316  72.382  1.00 49.90           O  
ATOM    733  CB  LEU A 111      49.500  91.831  74.568  1.00 49.90           C  
ATOM    734  CG  LEU A 111      50.057  91.357  75.924  1.00 49.90           C  
ATOM    735  CD1 LEU A 111      50.476  92.551  76.797  1.00 49.90           C  
ATOM    736  CD2 LEU A 111      49.066  90.420  76.636  1.00 49.90           C  
ATOM    737  N   ALA A 112      49.180  91.785  71.498  1.00 37.92           N  
ATOM    738  CA  ALA A 112      48.657  92.436  70.331  1.00 37.92           C  
ATOM    739  C   ALA A 112      47.833  91.459  69.567  1.00 37.92           C  
ATOM    740  O   ALA A 112      46.761  91.792  69.064  1.00 37.92           O  
ATOM    741  CB  ALA A 112      49.762  92.937  69.385  1.00 37.92           C  
ATOM    742  N   GLU A 113      48.311  90.208  69.475  1.00 77.87           N  
ATOM    743  CA  GLU A 113      47.616  89.242  68.685  1.00 77.87           C  
ATOM    744  C   GLU A 113      46.259  89.008  69.259  1.00 77.87           C  
ATOM    745  O   GLU A 113      45.278  88.981  68.521  1.00 77.87           O  
ATOM    746  CB  GLU A 113      48.324  87.884  68.631  1.00 77.87           C  
ATOM    747  CG  GLU A 113      47.740  86.976  67.555  1.00 77.87           C  
ATOM    748  CD  GLU A 113      48.535  85.684  67.563  1.00 77.87           C  
ATOM    749  OE1 GLU A 113      49.248  85.429  68.569  1.00 77.87           O  
ATOM    750  OE2 GLU A 113      48.446  84.934  66.556  1.00 77.87           O1-
ATOM    751  N   GLU A 114      46.152  88.878  70.594  1.00 60.21           N  
ATOM    752  CA  GLU A 114      44.883  88.556  71.186  1.00 60.21           C  
ATOM    753  C   GLU A 114      43.904  89.628  70.834  1.00 60.21           C  
ATOM    754  O   GLU A 114      42.756  89.340  70.500  1.00 60.21           O  
ATOM    755  CB  GLU A 114      44.952  88.444  72.717  1.00 60.21           C  
ATOM    756  CG  GLU A 114      45.745  87.222  73.184  1.00 60.21           C  
ATOM    757  CD  GLU A 114      45.763  87.207  74.704  1.00 60.21           C  
ATOM    758  OE1 GLU A 114      45.532  88.285  75.313  1.00 60.21           O  
ATOM    759  OE2 GLU A 114      46.014  86.113  75.278  1.00 60.21           O1-
ATOM    760  N   VAL A 115      44.333  90.900  70.888  1.00 50.83           N  
ATOM    761  CA  VAL A 115      43.428  91.969  70.588  1.00 50.83           C  
ATOM    762  C   VAL A 115      42.975  91.838  69.166  1.00 50.83           C  
ATOM    763  O   VAL A 115      41.779  91.868  68.876  1.00 50.83           O  
ATOM    764  CB  VAL A 115      44.067  93.319  70.726  1.00 50.83           C  
ATOM    765  CG1 VAL A 115      43.041  94.393  70.324  1.00 50.83           C  
ATOM    766  CG2 VAL A 115      44.602  93.465  72.161  1.00 50.83           C  
ATOM    767  N   GLN A 116      43.925  91.641  68.233  1.00 93.93           N  
ATOM    768  CA  GLN A 116      43.534  91.597  66.856  1.00 93.93           C  
ATOM    769  C   GLN A 116      42.659  90.416  66.645  1.00 93.93           C  
ATOM    770  O   GLN A 116      41.725  90.458  65.846  1.00 93.93           O  
ATOM    771  CB  GLN A 116      44.676  91.534  65.838  1.00 93.93           C  
ATOM    772  CG  GLN A 116      44.139  91.716  64.417  1.00 93.93           C  
ATOM    773  CD  GLN A 116      45.320  91.931  63.501  1.00 93.93           C  
ATOM    774  NE2 GLN A 116      46.546  91.802  64.070  1.00 93.93           N  
ATOM    775  OE1 GLN A 116      45.162  92.219  62.317  1.00 93.93           O  
ATOM    776  N   ILE A 117      42.943  89.322  67.369  1.00132.48           N  
ATOM    777  CA  ILE A 117      42.154  88.138  67.226  1.00132.48           C  
ATOM    778  C   ILE A 117      40.757  88.504  67.600  1.00132.48           C  
ATOM    779  O   ILE A 117      39.801  88.141  66.917  1.00132.48           O  
ATOM    780  CB  ILE A 117      42.517  87.066  68.219  1.00132.48           C  
ATOM    781  CG1 ILE A 117      43.979  86.616  68.098  1.00132.48           C  
ATOM    782  CG2 ILE A 117      41.504  85.926  68.041  1.00132.48           C  
ATOM    783  CD1 ILE A 117      44.323  85.962  66.774  1.00132.48           C  
ATOM    784  N   ALA A 118      40.607  89.260  68.703  1.00 72.00           N  
ATOM    785  CA  ALA A 118      39.290  89.508  69.202  1.00 72.00           C  
ATOM    786  C   ALA A 118      38.459  90.236  68.209  1.00 72.00           C  
ATOM    787  O   ALA A 118      37.337  89.817  67.917  1.00 72.00           O  
ATOM    788  CB  ALA A 118      39.298  90.341  70.496  1.00 72.00           C  
ATOM    789  N   HIS A 119      38.989  91.326  67.629  1.00 98.86           N  
ATOM    790  CA  HIS A 119      38.112  92.062  66.779  1.00 98.86           C  
ATOM    791  C   HIS A 119      37.667  91.233  65.599  1.00 98.86           C  
ATOM    792  O   HIS A 119      36.490  90.890  65.475  1.00 98.86           O  
ATOM    793  CB  HIS A 119      38.753  93.350  66.240  1.00 98.86           C  
ATOM    794  CG  HIS A 119      38.984  94.362  67.322  1.00 98.86           C  
ATOM    795  CD2 HIS A 119      38.209  95.410  67.713  1.00 98.86           C  
ATOM    796  ND1 HIS A 119      40.084  94.379  68.148  1.00 98.86           N  
ATOM    797  CE1 HIS A 119      39.922  95.429  68.993  1.00 98.86           C  
ATOM    798  NE2 HIS A 119      38.798  96.085  68.766  1.00 98.86           N  
ATOM    799  N   ARG A 120      38.623  90.808  64.751  1.00165.36           N  
ATOM    800  CA  ARG A 120      38.293  90.200  63.485  1.00165.36           C  
ATOM    801  C   ARG A 120      37.601  88.872  63.602  1.00165.36           C  
ATOM    802  O   ARG A 120      36.553  88.624  63.010  1.00165.36           O  
ATOM    803  CB  ARG A 120      39.539  89.973  62.609  1.00165.36           C  
ATOM    804  CG  ARG A 120      40.307  91.261  62.293  1.00165.36           C  
ATOM    805  CD  ARG A 120      41.422  91.088  61.259  1.00165.36           C  
ATOM    806  NE  ARG A 120      42.310  89.992  61.738  1.00165.36           N  
ATOM    807  CZ  ARG A 120      43.575  89.857  61.244  1.00165.36           C  
ATOM    808  NH1 ARG A 120      44.073  90.774  60.365  1.00165.36           N1+
ATOM    809  NH2 ARG A 120      44.339  88.792  61.624  1.00165.36           N  
ATOM    810  N   ARG A 121      38.188  88.009  64.429  1.00242.82           N  
ATOM    811  CA  ARG A 121      37.917  86.635  64.719  1.00242.82           C  
ATOM    812  C   ARG A 121      36.747  86.534  65.613  1.00242.82           C  
ATOM    813  O   ARG A 121      36.815  85.730  66.541  1.00242.82           O  
ATOM    814  CB  ARG A 121      39.091  85.877  65.359  1.00242.82           C  
ATOM    815  CG  ARG A 121      38.872  84.362  65.346  1.00242.82           C  
ATOM    816  CD  ARG A 121      40.108  83.542  65.725  1.00242.82           C  
ATOM    817  NE  ARG A 121      40.200  83.511  67.210  1.00242.82           N  
ATOM    818  CZ  ARG A 121      41.176  82.771  67.812  1.00242.82           C  
ATOM    819  NH1 ARG A 121      42.045  82.043  67.052  1.00242.82           N1+
ATOM    820  NH2 ARG A 121      41.287  82.762  69.173  1.00242.82           N  
ATOM    821  N   ARG A 122      35.695  87.358  65.362  1.00219.29           N  
ATOM    822  CA  ARG A 122      34.584  87.658  66.226  1.00219.29           C  
ATOM    823  C   ARG A 122      34.242  86.452  67.064  1.00219.29           C  
ATOM    824  O   ARG A 122      33.804  86.658  68.195  1.00219.29           O  
ATOM    825  CB  ARG A 122      33.329  88.141  65.484  1.00219.29           C  
ATOM    826  CG  ARG A 122      33.476  89.593  65.036  1.00219.29           C  
ATOM    827  CD  ARG A 122      32.159  90.279  64.679  1.00219.29           C  
ATOM    828  NE  ARG A 122      32.450  91.737  64.612  1.00219.29           N  
ATOM    829  CZ  ARG A 122      32.464  92.470  65.765  1.00219.29           C  
ATOM    830  NH1 ARG A 122      32.188  91.867  66.959  1.00219.29           N1+
ATOM    831  NH2 ARG A 122      32.765  93.801  65.725  1.00219.29           N  
ATOM    832  N   ASN A 123      34.304  85.211  66.517  1.00390.89           N  
ATOM    833  CA  ASN A 123      34.485  84.010  67.339  1.00390.89           C  
ATOM    834  C   ASN A 123      33.390  82.943  67.137  1.00390.89           C  
ATOM    835  O   ASN A 123      32.678  83.092  66.147  1.00390.89           O  
ATOM    836  CB  ASN A 123      34.714  84.206  68.852  1.00390.89           C  
ATOM    837  CG  ASN A 123      36.084  84.852  69.038  1.00390.89           C  
ATOM    838  ND2 ASN A 123      36.105  86.154  69.434  1.00390.89           N  
ATOM    839  OD1 ASN A 123      37.115  84.214  68.824  1.00390.89           O  
ATOM    840  N   SER A 124      33.252  81.807  67.963  1.00309.10           N  
ATOM    841  CA  SER A 124      31.999  81.104  67.867  1.00309.10           C  
ATOM    842  C   SER A 124      31.113  82.115  68.562  1.00309.10           C  
ATOM    843  O   SER A 124      30.799  81.987  69.741  1.00309.10           O  
ATOM    844  CB  SER A 124      31.935  79.788  68.654  1.00309.10           C  
ATOM    845  OG  SER A 124      32.752  78.813  68.027  1.00309.10           O  
ATOM    846  N   LYS A 125      30.694  83.171  67.827  1.00364.31           N  
ATOM    847  CA  LYS A 125      29.981  84.304  68.344  1.00364.31           C  
ATOM    848  C   LYS A 125      29.325  84.973  67.183  1.00364.31           C  
ATOM    849  O   LYS A 125      29.801  84.866  66.053  1.00364.31           O  
ATOM    850  CB  LYS A 125      30.886  85.355  69.009  1.00364.31           C  
ATOM    851  CG  LYS A 125      30.193  86.707  69.194  1.00364.31           C  
ATOM    852  CD  LYS A 125      28.998  86.693  70.149  1.00364.31           C  
ATOM    853  CE  LYS A 125      28.095  87.920  69.989  1.00364.31           C  
ATOM    854  NZ  LYS A 125      28.912  89.154  70.003  1.00364.31           N1+
ATOM    855  N   LEU A 126      28.220  85.702  67.436  1.00309.20           N  
ATOM    856  CA  LEU A 126      27.497  86.304  66.357  1.00309.20           C  
ATOM    857  C   LEU A 126      28.435  87.199  65.624  1.00309.20           C  
ATOM    858  O   LEU A 126      29.166  87.985  66.222  1.00309.20           O  
ATOM    859  CB  LEU A 126      26.293  87.147  66.812  1.00309.20           C  
ATOM    860  CG  LEU A 126      25.518  87.786  65.645  1.00309.20           C  
ATOM    861  CD1 LEU A 126      24.892  86.713  64.743  1.00309.20           C  
ATOM    862  CD2 LEU A 126      24.491  88.814  66.146  1.00309.20           C  
ATOM    863  N   LYS A 127      28.438  87.068  64.285  1.00261.16           N  
ATOM    864  CA  LYS A 127      29.315  87.829  63.452  1.00261.16           C  
ATOM    865  C   LYS A 127      28.496  88.855  62.749  1.00261.16           C  
ATOM    866  O   LYS A 127      27.327  88.631  62.440  1.00261.16           O  
ATOM    867  CB  LYS A 127      29.993  86.969  62.371  1.00261.16           C  
ATOM    868  CG  LYS A 127      28.979  86.213  61.508  1.00261.16           C  
ATOM    869  CD  LYS A 127      29.556  85.579  60.240  1.00261.16           C  
ATOM    870  CE  LYS A 127      29.652  86.546  59.058  1.00261.16           C  
ATOM    871  NZ  LYS A 127      29.944  85.797  57.815  1.00261.16           N1+
ATOM    872  N   LYS A 128      29.096  90.033  62.495  1.00238.58           N  
ATOM    873  CA  LYS A 128      28.395  91.062  61.790  1.00238.58           C  
ATOM    874  C   LYS A 128      28.404  90.677  60.349  1.00238.58           C  
ATOM    875  O   LYS A 128      29.350  90.053  59.870  1.00238.58           O  
ATOM    876  CB  LYS A 128      29.056  92.445  61.903  1.00238.58           C  
ATOM    877  CG  LYS A 128      28.313  93.551  61.154  1.00238.58           C  
ATOM    878  CD  LYS A 128      28.781  94.958  61.533  1.00238.58           C  
ATOM    879  CE  LYS A 128      30.197  95.281  61.054  1.00238.58           C  
ATOM    880  NZ  LYS A 128      30.566  96.656  61.458  1.00238.58           N1+
ATOM    881  N   GLY A 129      27.329  91.025  59.618  1.00 78.29           N  
ATOM    882  CA  GLY A 129      27.283  90.684  58.230  1.00 78.29           C  
ATOM    883  C   GLY A 129      28.178  91.638  57.516  1.00 78.29           C  
ATOM    884  O   GLY A 129      28.489  92.713  58.024  1.00 78.29           O  
ATOM    885  N   GLY A 130      28.614  91.259  56.301  1.00106.02           N  
ATOM    886  CA  GLY A 130      29.471  92.119  55.542  1.00106.02           C  
ATOM    887  C   GLY A 130      30.523  91.260  54.924  1.00106.02           C  
ATOM    888  O   GLY A 130      30.505  90.037  55.062  1.00106.02           O  
ATOM    889  N   PHE A 131      31.476  91.895  54.217  1.00280.97           N  
ATOM    890  CA  PHE A 131      32.535  91.156  53.598  1.00280.97           C  
ATOM    891  C   PHE A 131      33.819  91.634  54.185  1.00280.97           C  
ATOM    892  O   PHE A 131      33.915  92.758  54.674  1.00280.97           O  
ATOM    893  CB  PHE A 131      32.642  91.356  52.075  1.00280.97           C  
ATOM    894  CG  PHE A 131      31.490  90.662  51.435  1.00280.97           C  
ATOM    895  CD1 PHE A 131      31.538  89.305  51.218  1.00280.97           C  
ATOM    896  CD2 PHE A 131      30.372  91.360  51.045  1.00280.97           C  
ATOM    897  CE1 PHE A 131      30.484  88.650  50.626  1.00280.97           C  
ATOM    898  CE2 PHE A 131      29.314  90.710  50.451  1.00280.97           C  
ATOM    899  CZ  PHE A 131      29.370  89.353  50.241  1.00280.97           C  
ATOM    900  N   ALA A 132      34.840  90.758  54.167  1.00250.49           N  
ATOM    901  CA  ALA A 132      36.123  91.112  54.689  1.00250.49           C  
ATOM    902  C   ALA A 132      37.096  90.939  53.572  1.00250.49           C  
ATOM    903  O   ALA A 132      36.872  90.150  52.656  1.00250.49           O  
ATOM    904  CB  ALA A 132      36.592  90.211  55.844  1.00250.49           C  
ATOM    905  N   ASP A 133      38.205  91.701  53.613  1.00227.59           N  
ATOM    906  CA  ASP A 133      39.183  91.610  52.572  1.00227.59           C  
ATOM    907  C   ASP A 133      39.959  90.356  52.811  1.00227.59           C  
ATOM    908  O   ASP A 133      39.769  89.676  53.818  1.00227.59           O  
ATOM    909  CB  ASP A 133      40.160  92.803  52.552  1.00227.59           C  
ATOM    910  CG  ASP A 133      40.961  92.770  51.256  1.00227.59           C  
ATOM    911  OD1 ASP A 133      40.446  93.300  50.234  1.00227.59           O  
ATOM    912  OD2 ASP A 133      42.103  92.236  51.270  1.00227.59           O1-
ATOM    913  N   GLU A 134      40.852  90.012  51.865  1.00216.29           N  
ATOM    914  CA  GLU A 134      41.638  88.820  51.981  1.00216.29           C  
ATOM    915  C   GLU A 134      42.427  88.937  53.241  1.00216.29           C  
ATOM    916  O   GLU A 134      42.734  90.036  53.699  1.00216.29           O  
ATOM    917  CB  GLU A 134      42.653  88.636  50.836  1.00216.29           C  
ATOM    918  CG  GLU A 134      42.037  88.342  49.467  1.00216.29           C  
ATOM    919  CD  GLU A 134      41.687  86.861  49.404  1.00216.29           C  
ATOM    920  OE1 GLU A 134      41.511  86.245  50.489  1.00216.29           O  
ATOM    921  OE2 GLU A 134      41.592  86.326  48.267  1.00216.29           O1-
ATOM    922  N   GLY A 135      42.754  87.780  53.848  1.00 47.50           N  
ATOM    923  CA  GLY A 135      43.510  87.779  55.062  1.00 47.50           C  
ATOM    924  C   GLY A 135      42.557  87.578  56.191  1.00 47.50           C  
ATOM    925  O   GLY A 135      42.965  87.336  57.326  1.00 47.50           O  
ATOM    926  N   SER A 136      41.247  87.670  55.902  1.00189.68           N  
ATOM    927  CA  SER A 136      40.280  87.460  56.934  1.00189.68           C  
ATOM    928  C   SER A 136      39.456  86.290  56.516  1.00189.68           C  
ATOM    929  O   SER A 136      39.286  86.030  55.326  1.00189.68           O  
ATOM    930  CB  SER A 136      39.324  88.649  57.138  1.00189.68           C  
ATOM    931  OG  SER A 136      40.043  89.778  57.612  1.00189.68           O  
ATOM    932  N   ALA A 137      38.938  85.533  57.500  1.00241.41           N  
ATOM    933  CA  ALA A 137      38.139  84.390  57.183  1.00241.41           C  
ATOM    934  C   ALA A 137      36.788  84.630  57.762  1.00241.41           C  
ATOM    935  O   ALA A 137      36.642  85.342  58.755  1.00241.41           O  
ATOM    936  CB  ALA A 137      38.670  83.078  57.787  1.00241.41           C  
ATOM    937  N   THR A 138      35.750  84.054  57.128  1.00260.77           N  
ATOM    938  CA  THR A 138      34.426  84.240  57.635  1.00260.77           C  
ATOM    939  C   THR A 138      34.338  83.496  58.922  1.00260.77           C  
ATOM    940  O   THR A 138      34.733  82.335  59.016  1.00260.77           O  
ATOM    941  CB  THR A 138      33.356  83.714  56.720  1.00260.77           C  
ATOM    942  CG2 THR A 138      33.533  82.195  56.555  1.00260.77           C  
ATOM    943  OG1 THR A 138      32.071  84.008  57.248  1.00260.77           O  
ATOM    944  N   THR A 139      33.836  84.170  59.971  1.00165.08           N  
ATOM    945  CA  THR A 139      33.713  83.497  61.225  1.00165.08           C  
ATOM    946  C   THR A 139      32.270  83.517  61.597  1.00165.08           C  
ATOM    947  O   THR A 139      31.742  84.553  61.997  1.00165.08           O  
ATOM    948  CB  THR A 139      34.462  84.180  62.333  1.00165.08           C  
ATOM    949  CG2 THR A 139      34.261  83.383  63.633  1.00165.08           C  
ATOM    950  OG1 THR A 139      35.844  84.262  62.015  1.00165.08           O  
ATOM    951  N   GLU A 140      31.575  82.372  61.456  1.00277.25           N  
ATOM    952  CA  GLU A 140      30.215  82.375  61.894  1.00277.25           C  
ATOM    953  C   GLU A 140      30.039  81.220  62.818  1.00277.25           C  
ATOM    954  O   GLU A 140      30.170  80.062  62.425  1.00277.25           O  
ATOM    955  CB  GLU A 140      29.162  82.237  60.779  1.00277.25           C  
ATOM    956  CG  GLU A 140      29.240  80.932  59.987  1.00277.25           C  
ATOM    957  CD  GLU A 140      30.075  81.184  58.742  1.00277.25           C  
ATOM    958  OE1 GLU A 140      30.495  82.353  58.533  1.00277.25           O  
ATOM    959  OE2 GLU A 140      30.294  80.206  57.978  1.00277.25           O1-
ATOM    960  N   SER A 141      29.745  81.537  64.089  1.00224.87           N  
ATOM    961  CA  SER A 141      29.498  80.582  65.126  1.00224.87           C  
ATOM    962  C   SER A 141      28.982  81.421  66.247  1.00224.87           C  
ATOM    963  O   SER A 141      28.704  82.589  65.999  1.00224.87           O  
ATOM    964  CB  SER A 141      30.742  79.798  65.570  1.00224.87           C  
ATOM    965  OG  SER A 141      31.206  78.967  64.517  1.00224.87           O  
ATOM    966  N   ASP A 142      28.830  80.863  67.473  1.00158.19           N  
ATOM    967  CA  ASP A 142      28.237  81.514  68.615  1.00158.19           C  
ATOM    968  C   ASP A 142      27.134  80.586  68.932  1.00158.19           C  
ATOM    969  O   ASP A 142      26.792  79.739  68.110  1.00158.19           O  
ATOM    970  CB  ASP A 142      27.458  82.826  68.392  1.00158.19           C  
ATOM    971  CG  ASP A 142      27.318  83.516  69.738  1.00158.19           C  
ATOM    972  OD1 ASP A 142      28.310  83.494  70.515  1.00158.19           O  
ATOM    973  OD2 ASP A 142      26.219  84.067  70.014  1.00158.19           O1-
ATOM    974  N   ILE A 143      26.540  80.703  70.124  1.00 55.34           N  
ATOM    975  CA  ILE A 143      25.458  79.810  70.380  1.00 55.34           C  
ATOM    976  C   ILE A 143      24.345  80.124  69.431  1.00 55.34           C  
ATOM    977  O   ILE A 143      23.765  79.223  68.827  1.00 55.34           O  
ATOM    978  CB  ILE A 143      24.901  79.914  71.771  1.00 55.34           C  
ATOM    979  CG1 ILE A 143      25.948  79.472  72.806  1.00 55.34           C  
ATOM    980  CG2 ILE A 143      23.603  79.091  71.821  1.00 55.34           C  
ATOM    981  CD1 ILE A 143      25.535  79.757  74.249  1.00 55.34           C  
ATOM    982  N   GLU A 144      24.048  81.425  69.237  1.00 42.95           N  
ATOM    983  CA  GLU A 144      22.936  81.798  68.413  1.00 42.95           C  
ATOM    984  C   GLU A 144      23.153  81.224  67.050  1.00 42.95           C  
ATOM    985  O   GLU A 144      22.211  80.746  66.420  1.00 42.95           O  
ATOM    986  CB  GLU A 144      22.766  83.318  68.261  1.00 42.95           C  
ATOM    987  CG  GLU A 144      21.530  83.702  67.442  1.00 42.95           C  
ATOM    988  CD  GLU A 144      21.459  85.219  67.357  1.00 42.95           C  
ATOM    989  OE1 GLU A 144      22.354  85.886  67.942  1.00 42.95           O  
ATOM    990  OE2 GLU A 144      20.511  85.734  66.706  1.00 42.95           O1-
ATOM    991  N   GLU A 145      24.401  81.259  66.553  1.00129.86           N  
ATOM    992  CA  GLU A 145      24.676  80.724  65.251  1.00129.86           C  
ATOM    993  C   GLU A 145      24.434  79.250  65.242  1.00129.86           C  
ATOM    994  O   GLU A 145      23.710  78.731  64.396  1.00129.86           O  
ATOM    995  CB  GLU A 145      26.134  80.921  64.825  1.00129.86           C  
ATOM    996  CG  GLU A 145      26.440  82.367  64.470  1.00129.86           C  
ATOM    997  CD  GLU A 145      25.640  82.679  63.221  1.00129.86           C  
ATOM    998  OE1 GLU A 145      25.673  81.843  62.278  1.00129.86           O  
ATOM    999  OE2 GLU A 145      24.980  83.751  63.193  1.00129.86           O1-
ATOM   1000  N   THR A 146      24.999  78.546  66.235  1.00 68.35           N  
ATOM   1001  CA  THR A 146      24.932  77.113  66.281  1.00 68.35           C  
ATOM   1002  C   THR A 146      23.507  76.696  66.401  1.00 68.35           C  
ATOM   1003  O   THR A 146      23.126  75.642  65.896  1.00 68.35           O  
ATOM   1004  CB  THR A 146      25.649  76.536  67.463  1.00 68.35           C  
ATOM   1005  CG2 THR A 146      25.484  75.005  67.437  1.00 68.35           C  
ATOM   1006  OG1 THR A 146      27.022  76.895  67.428  1.00 68.35           O  
ATOM   1007  N   LEU A 147      22.699  77.471  67.145  1.00 54.70           N  
ATOM   1008  CA  LEU A 147      21.322  77.112  67.320  1.00 54.70           C  
ATOM   1009  C   LEU A 147      20.590  77.226  66.020  1.00 54.70           C  
ATOM   1010  O   LEU A 147      19.945  76.277  65.578  1.00 54.70           O  
ATOM   1011  CB  LEU A 147      20.612  78.012  68.344  1.00 54.70           C  
ATOM   1012  CG  LEU A 147      21.186  77.882  69.767  1.00 54.70           C  
ATOM   1013  CD1 LEU A 147      20.443  78.794  70.755  1.00 54.70           C  
ATOM   1014  CD2 LEU A 147      21.223  76.417  70.226  1.00 54.70           C  
ATOM   1015  N   LYS A 148      20.714  78.383  65.339  1.00 70.18           N  
ATOM   1016  CA  LYS A 148      19.971  78.569  64.128  1.00 70.18           C  
ATOM   1017  C   LYS A 148      20.428  77.577  63.115  1.00 70.18           C  
ATOM   1018  O   LYS A 148      19.623  77.037  62.361  1.00 70.18           O  
ATOM   1019  CB  LYS A 148      20.080  79.984  63.538  1.00 70.18           C  
ATOM   1020  CG  LYS A 148      19.172  80.983  64.259  1.00 70.18           C  
ATOM   1021  CD  LYS A 148      19.393  82.439  63.850  1.00 70.18           C  
ATOM   1022  CE  LYS A 148      18.291  83.378  64.348  1.00 70.18           C  
ATOM   1023  NZ  LYS A 148      18.493  83.688  65.780  1.00 70.18           N1+
ATOM   1024  N   ARG A 149      21.742  77.310  63.070  1.00 99.15           N  
ATOM   1025  CA  ARG A 149      22.281  76.385  62.118  1.00 99.15           C  
ATOM   1026  C   ARG A 149      21.705  75.026  62.369  1.00 99.15           C  
ATOM   1027  O   ARG A 149      21.245  74.355  61.446  1.00 99.15           O  
ATOM   1028  CB  ARG A 149      23.809  76.319  62.242  1.00 99.15           C  
ATOM   1029  CG  ARG A 149      24.507  75.238  61.424  1.00 99.15           C  
ATOM   1030  CD  ARG A 149      26.025  75.390  61.501  1.00 99.15           C  
ATOM   1031  NE  ARG A 149      26.309  76.349  62.608  1.00 99.15           N  
ATOM   1032  CZ  ARG A 149      26.761  77.605  62.342  1.00 99.15           C  
ATOM   1033  NH1 ARG A 149      26.953  77.994  61.047  1.00 99.15           N1+
ATOM   1034  NH2 ARG A 149      27.031  78.460  63.371  1.00 99.15           N  
ATOM   1035  N   LEU A 150      21.693  74.592  63.639  1.00170.60           N  
ATOM   1036  CA  LEU A 150      21.197  73.295  63.985  1.00170.60           C  
ATOM   1037  C   LEU A 150      19.731  73.188  63.693  1.00170.60           C  
ATOM   1038  O   LEU A 150      19.280  72.189  63.136  1.00170.60           O  
ATOM   1039  CB  LEU A 150      21.488  72.968  65.454  1.00170.60           C  
ATOM   1040  CG  LEU A 150      20.733  71.758  66.010  1.00170.60           C  
ATOM   1041  CD1 LEU A 150      19.348  72.165  66.520  1.00170.60           C  
ATOM   1042  CD2 LEU A 150      20.643  70.645  64.957  1.00170.60           C  
ATOM   1043  N   VAL A 151      18.940  74.207  64.066  1.00 46.03           N  
ATOM   1044  CA  VAL A 151      17.528  74.150  63.820  1.00 46.03           C  
ATOM   1045  C   VAL A 151      17.268  74.227  62.346  1.00 46.03           C  
ATOM   1046  O   VAL A 151      16.451  73.478  61.815  1.00 46.03           O  
ATOM   1047  CB  VAL A 151      16.782  75.275  64.475  1.00 46.03           C  
ATOM   1048  CG1 VAL A 151      15.285  75.138  64.143  1.00 46.03           C  
ATOM   1049  CG2 VAL A 151      17.092  75.252  65.982  1.00 46.03           C  
ATOM   1050  N   SER A 152      17.924  75.180  61.655  1.00 50.39           N  
ATOM   1051  CA  SER A 152      17.722  75.372  60.247  1.00 50.39           C  
ATOM   1052  C   SER A 152      18.316  74.263  59.426  1.00 50.39           C  
ATOM   1053  O   SER A 152      17.608  73.396  58.918  1.00 50.39           O  
ATOM   1054  CB  SER A 152      18.337  76.688  59.738  1.00 50.39           C  
ATOM   1055  OG  SER A 152      17.687  77.795  60.344  1.00 50.39           O  
ATOM   1056  N   GLU A 153      19.662  74.272  59.306  1.00107.25           N  
ATOM   1057  CA  GLU A 153      20.396  73.380  58.450  1.00107.25           C  
ATOM   1058  C   GLU A 153      20.205  71.958  58.872  1.00107.25           C  
ATOM   1059  O   GLU A 153      19.715  71.133  58.101  1.00107.25           O  
ATOM   1060  CB  GLU A 153      21.901  73.675  58.541  1.00107.25           C  
ATOM   1061  CG  GLU A 153      22.792  72.793  57.671  1.00107.25           C  
ATOM   1062  CD  GLU A 153      24.229  73.102  58.073  1.00107.25           C  
ATOM   1063  OE1 GLU A 153      24.594  72.779  59.236  1.00107.25           O  
ATOM   1064  OE2 GLU A 153      24.975  73.671  57.234  1.00107.25           O1-
ATOM   1065  N   VAL A 154      20.560  71.645  60.129  1.00 55.54           N  
ATOM   1066  CA  VAL A 154      20.442  70.311  60.638  1.00 55.54           C  
ATOM   1067  C   VAL A 154      18.982  70.012  60.741  1.00 55.54           C  
ATOM   1068  O   VAL A 154      18.559  68.870  60.571  1.00 55.54           O  
ATOM   1069  CB  VAL A 154      21.078  70.135  61.987  1.00 55.54           C  
ATOM   1070  CG1 VAL A 154      20.878  68.677  62.438  1.00 55.54           C  
ATOM   1071  CG2 VAL A 154      22.557  70.545  61.878  1.00 55.54           C  
ATOM   1072  N   GLY A 155      18.171  71.046  61.033  1.00 45.13           N  
ATOM   1073  CA  GLY A 155      16.750  70.858  61.080  1.00 45.13           C  
ATOM   1074  C   GLY A 155      16.333  70.119  62.311  1.00 45.13           C  
ATOM   1075  O   GLY A 155      15.978  68.946  62.239  1.00 45.13           O  
ATOM   1076  N   LYS A 156      16.401  70.768  63.492  1.00136.24           N  
ATOM   1077  CA  LYS A 156      15.936  70.072  64.655  1.00136.24           C  
ATOM   1078  C   LYS A 156      14.957  70.922  65.413  1.00136.24           C  
ATOM   1079  O   LYS A 156      15.045  72.149  65.431  1.00136.24           O  
ATOM   1080  CB  LYS A 156      17.083  69.584  65.539  1.00136.24           C  
ATOM   1081  CG  LYS A 156      17.814  68.423  64.853  1.00136.24           C  
ATOM   1082  CD  LYS A 156      16.984  67.140  64.766  1.00136.24           C  
ATOM   1083  CE  LYS A 156      17.718  65.984  64.084  1.00136.24           C  
ATOM   1084  NZ  LYS A 156      18.862  65.549  64.916  1.00136.24           N1+
ATOM   1085  N   SER A 157      13.972  70.263  66.059  1.00 45.74           N  
ATOM   1086  CA  SER A 157      12.929  70.963  66.752  1.00 45.74           C  
ATOM   1087  C   SER A 157      13.563  71.779  67.832  1.00 45.74           C  
ATOM   1088  O   SER A 157      14.446  71.316  68.553  1.00 45.74           O  
ATOM   1089  CB  SER A 157      11.900  70.021  67.403  1.00 45.74           C  
ATOM   1090  OG  SER A 157      10.899  70.771  68.074  1.00 45.74           O  
ATOM   1091  N   PRO A 158      13.103  72.991  67.971  1.00 74.32           N  
ATOM   1092  CA  PRO A 158      13.669  73.884  68.941  1.00 74.32           C  
ATOM   1093  C   PRO A 158      13.506  73.317  70.308  1.00 74.32           C  
ATOM   1094  O   PRO A 158      14.268  73.675  71.204  1.00 74.32           O  
ATOM   1095  CB  PRO A 158      12.987  75.227  68.703  1.00 74.32           C  
ATOM   1096  CG  PRO A 158      12.659  75.197  67.196  1.00 74.32           C  
ATOM   1097  CD  PRO A 158      12.479  73.703  66.868  1.00 74.32           C  
ATOM   1098  N   GLU A 159      12.499  72.455  70.495  1.00 80.35           N  
ATOM   1099  CA  GLU A 159      12.290  71.822  71.760  1.00 80.35           C  
ATOM   1100  C   GLU A 159      13.430  70.889  71.990  1.00 80.35           C  
ATOM   1101  O   GLU A 159      13.911  70.743  73.112  1.00 80.35           O  
ATOM   1102  CB  GLU A 159      10.974  71.030  71.831  1.00 80.35           C  
ATOM   1103  CG  GLU A 159       9.739  71.911  72.051  1.00 80.35           C  
ATOM   1104  CD  GLU A 159       9.208  72.462  70.729  1.00 80.35           C  
ATOM   1105  OE1 GLU A 159      10.010  72.876  69.852  1.00 80.35           O  
ATOM   1106  OE2 GLU A 159       7.958  72.479  70.586  1.00 80.35           O1-
ATOM   1107  N   GLU A 160      13.896  70.233  70.911  1.00 38.67           N  
ATOM   1108  CA  GLU A 160      14.966  69.284  71.016  1.00 38.67           C  
ATOM   1109  C   GLU A 160      16.190  70.007  71.482  1.00 38.67           C  
ATOM   1110  O   GLU A 160      16.902  69.539  72.370  1.00 38.67           O  
ATOM   1111  CB  GLU A 160      15.270  68.623  69.663  1.00 38.67           C  
ATOM   1112  CG  GLU A 160      14.095  67.787  69.148  1.00 38.67           C  
ATOM   1113  CD  GLU A 160      14.419  67.311  67.741  1.00 38.67           C  
ATOM   1114  OE1 GLU A 160      15.621  67.340  67.364  1.00 38.67           O  
ATOM   1115  OE2 GLU A 160      13.463  66.914  67.022  1.00 38.67           O1-
ATOM   1116  N   VAL A 161      16.455  71.187  70.893  1.00 63.32           N  
ATOM   1117  CA  VAL A 161      17.591  71.988  71.247  1.00 63.32           C  
ATOM   1118  C   VAL A 161      17.491  72.385  72.686  1.00 63.32           C  
ATOM   1119  O   VAL A 161      18.402  72.142  73.478  1.00 63.32           O  
ATOM   1120  CB  VAL A 161      17.594  73.268  70.468  1.00 63.32           C  
ATOM   1121  CG1 VAL A 161      18.625  74.234  71.075  1.00 63.32           C  
ATOM   1122  CG2 VAL A 161      17.818  72.930  68.986  1.00 63.32           C  
ATOM   1123  N   PHE A 162      16.334  72.954  73.068  1.00 64.04           N  
ATOM   1124  CA  PHE A 162      16.150  73.490  74.385  1.00 64.04           C  
ATOM   1125  C   PHE A 162      16.378  72.396  75.376  1.00 64.04           C  
ATOM   1126  O   PHE A 162      17.087  72.582  76.365  1.00 64.04           O  
ATOM   1127  CB  PHE A 162      14.722  74.040  74.569  1.00 64.04           C  
ATOM   1128  CG  PHE A 162      14.565  74.621  75.932  1.00 64.04           C  
ATOM   1129  CD1 PHE A 162      15.119  75.843  76.239  1.00 64.04           C  
ATOM   1130  CD2 PHE A 162      13.840  73.963  76.898  1.00 64.04           C  
ATOM   1131  CE1 PHE A 162      14.969  76.388  77.492  1.00 64.04           C  
ATOM   1132  CE2 PHE A 162      13.685  74.502  78.152  1.00 64.04           C  
ATOM   1133  CZ  PHE A 162      14.252  75.718  78.452  1.00 64.04           C  
ATOM   1134  N   GLU A 163      15.796  71.212  75.125  1.00 77.09           N  
ATOM   1135  CA  GLU A 163      15.939  70.129  76.052  1.00 77.09           C  
ATOM   1136  C   GLU A 163      17.381  69.750  76.143  1.00 77.09           C  
ATOM   1137  O   GLU A 163      17.925  69.578  77.234  1.00 77.09           O  
ATOM   1138  CB  GLU A 163      15.169  68.874  75.610  1.00 77.09           C  
ATOM   1139  CG  GLU A 163      15.293  67.713  76.596  1.00 77.09           C  
ATOM   1140  CD  GLU A 163      14.466  68.068  77.822  1.00 77.09           C  
ATOM   1141  OE1 GLU A 163      13.636  69.011  77.725  1.00 77.09           O  
ATOM   1142  OE2 GLU A 163      14.656  67.401  78.874  1.00 77.09           O1-
ATOM   1143  N   ALA A 164      18.050  69.654  74.981  1.00 40.24           N  
ATOM   1144  CA  ALA A 164      19.411  69.214  74.930  1.00 40.24           C  
ATOM   1145  C   ALA A 164      20.238  70.162  75.725  1.00 40.24           C  
ATOM   1146  O   ALA A 164      21.110  69.761  76.497  1.00 40.24           O  
ATOM   1147  CB  ALA A 164      19.947  69.267  73.501  1.00 40.24           C  
ATOM   1148  N   LEU A 165      19.967  71.464  75.558  1.00 49.58           N  
ATOM   1149  CA  LEU A 165      20.732  72.459  76.236  1.00 49.58           C  
ATOM   1150  C   LEU A 165      20.528  72.302  77.711  1.00 49.58           C  
ATOM   1151  O   LEU A 165      21.472  72.423  78.490  1.00 49.58           O  
ATOM   1152  CB  LEU A 165      20.307  73.885  75.841  1.00 49.58           C  
ATOM   1153  CG  LEU A 165      21.142  74.991  76.510  1.00 49.58           C  
ATOM   1154  CD1 LEU A 165      22.610  74.917  76.060  1.00 49.58           C  
ATOM   1155  CD2 LEU A 165      20.522  76.379  76.279  1.00 49.58           C  
ATOM   1156  N   LYS A 166      19.282  72.006  78.125  1.00 88.61           N  
ATOM   1157  CA  LYS A 166      18.943  71.891  79.515  1.00 88.61           C  
ATOM   1158  C   LYS A 166      19.735  70.790  80.130  1.00 88.61           C  
ATOM   1159  O   LYS A 166      20.230  70.928  81.248  1.00 88.61           O  
ATOM   1160  CB  LYS A 166      17.468  71.524  79.734  1.00 88.61           C  
ATOM   1161  CG  LYS A 166      16.489  72.594  79.259  1.00 88.61           C  
ATOM   1162  CD  LYS A 166      15.054  72.081  79.131  1.00 88.61           C  
ATOM   1163  CE  LYS A 166      14.411  71.711  80.468  1.00 88.61           C  
ATOM   1164  NZ  LYS A 166      13.014  71.274  80.249  1.00 88.61           N1+
ATOM   1165  N   ASN A 167      19.875  69.655  79.425  1.00165.97           N  
ATOM   1166  CA  ASN A 167      20.572  68.579  80.055  1.00165.97           C  
ATOM   1167  C   ASN A 167      22.006  68.554  79.615  1.00165.97           C  
ATOM   1168  O   ASN A 167      22.597  67.483  79.488  1.00165.97           O  
ATOM   1169  CB  ASN A 167      19.929  67.215  79.761  1.00165.97           C  
ATOM   1170  CG  ASN A 167      19.859  67.046  78.252  1.00165.97           C  
ATOM   1171  ND2 ASN A 167      18.615  66.908  77.718  1.00165.97           N  
ATOM   1172  OD1 ASN A 167      20.879  67.044  77.566  1.00165.97           O  
ATOM   1173  N   GLN A 168      22.627  69.738  79.439  1.00 73.40           N  
ATOM   1174  CA  GLN A 168      24.007  69.787  79.045  1.00 73.40           C  
ATOM   1175  C   GLN A 168      24.792  70.483  80.116  1.00 73.40           C  
ATOM   1176  O   GLN A 168      24.344  71.486  80.669  1.00 73.40           O  
ATOM   1177  CB  GLN A 168      24.263  70.600  77.764  1.00 73.40           C  
ATOM   1178  CG  GLN A 168      25.752  70.715  77.420  1.00 73.40           C  
ATOM   1179  CD  GLN A 168      25.900  71.563  76.165  1.00 73.40           C  
ATOM   1180  NE2 GLN A 168      26.717  72.647  76.257  1.00 73.40           N  
ATOM   1181  OE1 GLN A 168      25.304  71.271  75.129  1.00 73.40           O  
ATOM   1182  N   THR A 169      25.987  69.946  80.454  1.00145.62           N  
ATOM   1183  CA  THR A 169      26.832  70.590  81.426  1.00145.62           C  
ATOM   1184  C   THR A 169      28.272  70.407  81.058  1.00145.62           C  
ATOM   1185  O   THR A 169      28.737  69.283  80.869  1.00145.62           O  
ATOM   1186  CB  THR A 169      26.712  70.030  82.811  1.00145.62           C  
ATOM   1187  CG2 THR A 169      25.362  70.407  83.422  1.00145.62           C  
ATOM   1188  OG1 THR A 169      26.884  68.622  82.775  1.00145.62           O  
ATOM   1189  N   VAL A 170      29.036  71.516  80.986  1.00 69.79           N  
ATOM   1190  CA  VAL A 170      30.438  71.403  80.693  1.00 69.79           C  
ATOM   1191  C   VAL A 170      31.174  71.846  81.930  1.00 69.79           C  
ATOM   1192  O   VAL A 170      31.226  73.035  82.243  1.00 69.79           O  
ATOM   1193  CB  VAL A 170      30.864  72.308  79.568  1.00 69.79           C  
ATOM   1194  CG1 VAL A 170      32.372  72.126  79.329  1.00 69.79           C  
ATOM   1195  CG2 VAL A 170      29.986  72.019  78.339  1.00 69.79           C  
ATOM   1196  N   ASP A 171      31.789  70.893  82.660  1.00 61.01           N  
ATOM   1197  CA  ASP A 171      32.499  71.211  83.873  1.00 61.01           C  
ATOM   1198  C   ASP A 171      33.946  71.413  83.536  1.00 61.01           C  
ATOM   1199  O   ASP A 171      34.618  70.497  83.065  1.00 61.01           O  
ATOM   1200  CB  ASP A 171      32.397  70.080  84.921  1.00 61.01           C  
ATOM   1201  CG  ASP A 171      33.103  70.488  86.210  1.00 61.01           C  
ATOM   1202  OD1 ASP A 171      34.336  70.748  86.165  1.00 61.01           O  
ATOM   1203  OD2 ASP A 171      32.413  70.544  87.263  1.00 61.01           O1-
ATOM   1204  N   LEU A 172      34.468  72.636  83.770  1.00 61.13           N  
ATOM   1205  CA  LEU A 172      35.847  72.907  83.463  1.00 61.13           C  
ATOM   1206  C   LEU A 172      36.606  72.966  84.756  1.00 61.13           C  
ATOM   1207  O   LEU A 172      36.333  73.808  85.609  1.00 61.13           O  
ATOM   1208  CB  LEU A 172      36.056  74.261  82.759  1.00 61.13           C  
ATOM   1209  CG  LEU A 172      35.394  74.362  81.370  1.00 61.13           C  
ATOM   1210  CD1 LEU A 172      35.649  75.741  80.737  1.00 61.13           C  
ATOM   1211  CD2 LEU A 172      35.827  73.210  80.447  1.00 61.13           C  
ATOM   1212  N   VAL A 173      37.608  72.078  84.929  1.00 71.75           N  
ATOM   1213  CA  VAL A 173      38.331  72.070  86.170  1.00 71.75           C  
ATOM   1214  C   VAL A 173      39.682  72.687  85.951  1.00 71.75           C  
ATOM   1215  O   VAL A 173      40.406  72.328  85.024  1.00 71.75           O  
ATOM   1216  CB  VAL A 173      38.534  70.692  86.741  1.00 71.75           C  
ATOM   1217  CG1 VAL A 173      37.153  70.034  86.870  1.00 71.75           C  
ATOM   1218  CG2 VAL A 173      39.533  69.890  85.892  1.00 71.75           C  
ATOM   1219  N   PHE A 174      40.050  73.666  86.804  1.00 94.05           N  
ATOM   1220  CA  PHE A 174      41.339  74.280  86.659  1.00 94.05           C  
ATOM   1221  C   PHE A 174      42.316  73.430  87.392  1.00 94.05           C  
ATOM   1222  O   PHE A 174      41.995  72.827  88.415  1.00 94.05           O  
ATOM   1223  CB  PHE A 174      41.474  75.695  87.255  1.00 94.05           C  
ATOM   1224  CG  PHE A 174      40.442  76.571  86.639  1.00 94.05           C  
ATOM   1225  CD1 PHE A 174      40.392  76.760  85.278  1.00 94.05           C  
ATOM   1226  CD2 PHE A 174      39.543  77.239  87.438  1.00 94.05           C  
ATOM   1227  CE1 PHE A 174      39.439  77.580  84.721  1.00 94.05           C  
ATOM   1228  CE2 PHE A 174      38.590  78.061  86.886  1.00 94.05           C  
ATOM   1229  CZ  PHE A 174      38.534  78.230  85.524  1.00 94.05           C  
ATOM   1230  N   THR A 175      43.548  73.358  86.860  1.00 67.03           N  
ATOM   1231  CA  THR A 175      44.577  72.588  87.483  1.00 67.03           C  
ATOM   1232  C   THR A 175      45.817  73.427  87.448  1.00 67.03           C  
ATOM   1233  O   THR A 175      46.015  74.274  86.581  1.00 67.03           O  
ATOM   1234  CB  THR A 175      44.890  71.314  86.759  1.00 67.03           C  
ATOM   1235  CG2 THR A 175      43.593  70.499  86.621  1.00 67.03           C  
ATOM   1236  OG1 THR A 175      45.422  71.603  85.476  1.00 67.03           O  
ATOM   1237  N   ALA A 176      46.655  73.183  88.454  1.00140.71           N  
ATOM   1238  CA  ALA A 176      47.907  73.740  88.863  1.00140.71           C  
ATOM   1239  C   ALA A 176      49.083  73.383  88.030  1.00140.71           C  
ATOM   1240  O   ALA A 176      50.187  73.686  88.475  1.00140.71           O  
ATOM   1241  CB  ALA A 176      48.261  73.373  90.315  1.00140.71           C  
ATOM   1242  N   HIS A 177      48.929  72.543  86.987  1.00123.01           N  
ATOM   1243  CA  HIS A 177      50.073  72.107  86.237  1.00123.01           C  
ATOM   1244  C   HIS A 177      50.995  73.266  85.935  1.00123.01           C  
ATOM   1245  O   HIS A 177      50.572  74.374  85.616  1.00123.01           O  
ATOM   1246  CB  HIS A 177      49.702  71.371  84.943  1.00123.01           C  
ATOM   1247  CG  HIS A 177      48.974  70.099  85.259  1.00123.01           C  
ATOM   1248  CD2 HIS A 177      49.407  68.807  85.250  1.00123.01           C  
ATOM   1249  ND1 HIS A 177      47.656  70.049  85.659  1.00123.01           N  
ATOM   1250  CE1 HIS A 177      47.360  68.743  85.871  1.00123.01           C  
ATOM   1251  NE2 HIS A 177      48.391  67.952  85.635  1.00123.01           N  
ATOM   1252  N   PRO A 178      52.269  72.964  86.056  1.00178.78           N  
ATOM   1253  CA  PRO A 178      53.405  73.868  86.012  1.00178.78           C  
ATOM   1254  C   PRO A 178      53.589  74.498  84.662  1.00178.78           C  
ATOM   1255  O   PRO A 178      54.723  74.732  84.254  1.00178.78           O  
ATOM   1256  CB  PRO A 178      54.613  73.010  86.385  1.00178.78           C  
ATOM   1257  CG  PRO A 178      54.207  71.593  85.947  1.00178.78           C  
ATOM   1258  CD  PRO A 178      52.682  71.574  86.144  1.00178.78           C  
ATOM   1259  N   THR A 179      52.504  74.646  83.901  1.00183.77           N  
ATOM   1260  CA  THR A 179      52.472  75.241  82.601  1.00183.77           C  
ATOM   1261  C   THR A 179      52.609  76.752  82.557  1.00183.77           C  
ATOM   1262  O   THR A 179      53.007  77.277  81.519  1.00183.77           O  
ATOM   1263  CB  THR A 179      51.278  74.772  81.818  1.00183.77           C  
ATOM   1264  CG2 THR A 179      50.002  74.985  82.637  1.00183.77           C  
ATOM   1265  OG1 THR A 179      51.223  75.410  80.551  1.00183.77           O  
ATOM   1266  N   GLN A 180      52.263  77.509  83.624  1.00 81.02           N  
ATOM   1267  CA  GLN A 180      52.280  78.962  83.563  1.00 81.02           C  
ATOM   1268  C   GLN A 180      53.637  79.555  83.870  1.00 81.02           C  
ATOM   1269  O   GLN A 180      54.159  79.407  84.975  1.00 81.02           O  
ATOM   1270  CB  GLN A 180      51.266  79.597  84.534  1.00 81.02           C  
ATOM   1271  CG  GLN A 180      51.316  81.126  84.603  1.00 81.02           C  
ATOM   1272  CD  GLN A 180      50.948  81.700  83.244  1.00 81.02           C  
ATOM   1273  NE2 GLN A 180      49.634  81.979  83.034  1.00 81.02           N  
ATOM   1274  OE1 GLN A 180      51.811  81.901  82.390  1.00 81.02           O  
ATOM   1275  N   SER A 181      54.255  80.230  82.865  1.00 66.32           N  
ATOM   1276  CA  SER A 181      55.543  80.871  82.995  1.00 66.32           C  
ATOM   1277  C   SER A 181      55.484  82.208  83.672  1.00 66.32           C  
ATOM   1278  O   SER A 181      56.232  82.480  84.610  1.00 66.32           O  
ATOM   1279  CB  SER A 181      56.233  81.104  81.640  1.00 66.32           C  
ATOM   1280  OG  SER A 181      56.522  79.861  81.018  1.00 66.32           O  
ATOM   1281  N   ALA A 182      54.586  83.091  83.201  1.00 48.63           N  
ATOM   1282  CA  ALA A 182      54.541  84.429  83.713  1.00 48.63           C  
ATOM   1283  C   ALA A 182      54.091  84.382  85.133  1.00 48.63           C  
ATOM   1284  O   ALA A 182      53.466  83.421  85.577  1.00 48.63           O  
ATOM   1285  CB  ALA A 182      53.573  85.348  82.949  1.00 48.63           C  
ATOM   1286  N   ARG A 183      54.449  85.431  85.891  1.00 94.22           N  
ATOM   1287  CA  ARG A 183      54.058  85.534  87.261  1.00 94.22           C  
ATOM   1288  C   ARG A 183      52.885  86.458  87.309  1.00 94.22           C  
ATOM   1289  O   ARG A 183      52.638  87.230  86.382  1.00 94.22           O  
ATOM   1290  CB  ARG A 183      55.188  86.061  88.162  1.00 94.22           C  
ATOM   1291  CG  ARG A 183      55.779  87.388  87.687  1.00 94.22           C  
ATOM   1292  CD  ARG A 183      56.925  87.899  88.564  1.00 94.22           C  
ATOM   1293  NE  ARG A 183      56.334  88.355  89.853  1.00 94.22           N  
ATOM   1294  CZ  ARG A 183      57.131  88.584  90.936  1.00 94.22           C  
ATOM   1295  NH1 ARG A 183      58.473  88.340  90.866  1.00 94.22           N1+
ATOM   1296  NH2 ARG A 183      56.580  89.060  92.091  1.00 94.22           N  
ATOM   1297  N   ARG A 184      52.144  86.416  88.428  1.00122.76           N  
ATOM   1298  CA  ARG A 184      50.922  87.143  88.561  1.00122.76           C  
ATOM   1299  C   ARG A 184      51.181  88.600  88.310  1.00122.76           C  
ATOM   1300  O   ARG A 184      50.336  89.289  87.739  1.00122.76           O  
ATOM   1301  CB  ARG A 184      50.300  86.985  89.956  1.00122.76           C  
ATOM   1302  CG  ARG A 184      49.839  85.551  90.222  1.00122.76           C  
ATOM   1303  CD  ARG A 184      49.214  85.347  91.602  1.00122.76           C  
ATOM   1304  NE  ARG A 184      48.070  86.294  91.712  1.00122.76           N  
ATOM   1305  CZ  ARG A 184      47.261  86.258  92.810  1.00122.76           C  
ATOM   1306  NH1 ARG A 184      47.489  85.338  93.792  1.00122.76           N1+
ATOM   1307  NH2 ARG A 184      46.229  87.143  92.929  1.00122.76           N  
ATOM   1308  N   SER A 185      52.356  89.112  88.720  1.00 95.66           N  
ATOM   1309  CA  SER A 185      52.649  90.511  88.565  1.00 95.66           C  
ATOM   1310  C   SER A 185      52.578  90.926  87.117  1.00 95.66           C  
ATOM   1311  O   SER A 185      51.949  91.930  86.788  1.00 95.66           O  
ATOM   1312  CB  SER A 185      54.039  90.905  89.100  1.00 95.66           C  
ATOM   1313  OG  SER A 185      55.062  90.291  88.332  1.00 95.66           O  
ATOM   1314  N   LEU A 186      53.243  90.178  86.214  1.00 59.22           N  
ATOM   1315  CA  LEU A 186      53.266  90.480  84.805  1.00 59.22           C  
ATOM   1316  C   LEU A 186      51.911  90.229  84.219  1.00 59.22           C  
ATOM   1317  O   LEU A 186      51.447  90.956  83.343  1.00 59.22           O  
ATOM   1318  CB  LEU A 186      54.288  89.616  84.046  1.00 59.22           C  
ATOM   1319  CG  LEU A 186      54.346  89.887  82.531  1.00 59.22           C  
ATOM   1320  CD1 LEU A 186      54.693  91.356  82.231  1.00 59.22           C  
ATOM   1321  CD2 LEU A 186      55.311  88.911  81.839  1.00 59.22           C  
ATOM   1322  N   LEU A 187      51.233  89.175  84.699  1.00 57.98           N  
ATOM   1323  CA  LEU A 187      49.950  88.835  84.165  1.00 57.98           C  
ATOM   1324  C   LEU A 187      49.028  89.982  84.412  1.00 57.98           C  
ATOM   1325  O   LEU A 187      48.129  90.235  83.612  1.00 57.98           O  
ATOM   1326  CB  LEU A 187      49.331  87.579  84.800  1.00 57.98           C  
ATOM   1327  CG  LEU A 187      50.055  86.283  84.395  1.00 57.98           C  
ATOM   1328  CD1 LEU A 187      49.407  85.052  85.051  1.00 57.98           C  
ATOM   1329  CD2 LEU A 187      50.140  86.155  82.864  1.00 57.98           C  
ATOM   1330  N   GLN A 188      49.204  90.683  85.550  1.00 81.54           N  
ATOM   1331  CA  GLN A 188      48.361  91.803  85.870  1.00 81.54           C  
ATOM   1332  C   GLN A 188      48.555  92.917  84.883  1.00 81.54           C  
ATOM   1333  O   GLN A 188      47.592  93.458  84.343  1.00 81.54           O  
ATOM   1334  CB  GLN A 188      48.705  92.459  87.209  1.00 81.54           C  
ATOM   1335  CG  GLN A 188      47.897  93.738  87.419  1.00 81.54           C  
ATOM   1336  CD  GLN A 188      48.679  94.626  88.369  1.00 81.54           C  
ATOM   1337  NE2 GLN A 188      49.532  93.998  89.220  1.00 81.54           N  
ATOM   1338  OE1 GLN A 188      48.547  95.849  88.340  1.00 81.54           O  
ATOM   1339  N   LYS A 189      49.824  93.262  84.596  1.00131.92           N  
ATOM   1340  CA  LYS A 189      50.149  94.386  83.763  1.00131.92           C  
ATOM   1341  C   LYS A 189      49.533  94.144  82.425  1.00131.92           C  
ATOM   1342  O   LYS A 189      49.040  95.065  81.774  1.00131.92           O  
ATOM   1343  CB  LYS A 189      51.665  94.504  83.527  1.00131.92           C  
ATOM   1344  CG  LYS A 189      52.495  94.587  84.810  1.00131.92           C  
ATOM   1345  CD  LYS A 189      52.212  95.818  85.672  1.00131.92           C  
ATOM   1346  CE  LYS A 189      53.020  95.839  86.971  1.00131.92           C  
ATOM   1347  NZ  LYS A 189      54.466  95.769  86.667  1.00131.92           N1+
ATOM   1348  N   ASN A 190      49.553  92.874  81.986  1.00 61.36           N  
ATOM   1349  CA  ASN A 190      49.057  92.514  80.691  1.00 61.36           C  
ATOM   1350  C   ASN A 190      47.601  92.835  80.587  1.00 61.36           C  
ATOM   1351  O   ASN A 190      47.168  93.451  79.614  1.00 61.36           O  
ATOM   1352  CB  ASN A 190      49.205  91.012  80.390  1.00 61.36           C  
ATOM   1353  CG  ASN A 190      50.684  90.689  80.207  1.00 61.36           C  
ATOM   1354  ND2 ASN A 190      51.535  91.746  80.119  1.00 61.36           N  
ATOM   1355  OD1 ASN A 190      51.073  89.524  80.144  1.00 61.36           O  
ATOM   1356  N   ALA A 191      46.808  92.472  81.610  1.00 40.34           N  
ATOM   1357  CA  ALA A 191      45.392  92.676  81.536  1.00 40.34           C  
ATOM   1358  C   ALA A 191      45.156  94.138  81.350  1.00 40.34           C  
ATOM   1359  O   ALA A 191      44.246  94.543  80.632  1.00 40.34           O  
ATOM   1360  CB  ALA A 191      44.659  92.240  82.816  1.00 40.34           C  
ATOM   1361  N   ARG A 192      45.965  94.972  82.020  1.00133.51           N  
ATOM   1362  CA  ARG A 192      45.814  96.391  81.901  1.00133.51           C  
ATOM   1363  C   ARG A 192      46.143  96.844  80.507  1.00133.51           C  
ATOM   1364  O   ARG A 192      45.455  97.695  79.949  1.00133.51           O  
ATOM   1365  CB  ARG A 192      46.704  97.160  82.891  1.00133.51           C  
ATOM   1366  CG  ARG A 192      46.237  97.008  84.341  1.00133.51           C  
ATOM   1367  CD  ARG A 192      47.227  97.551  85.374  1.00133.51           C  
ATOM   1368  NE  ARG A 192      47.374  99.015  85.141  1.00133.51           N  
ATOM   1369  CZ  ARG A 192      46.535  99.903  85.748  1.00133.51           C  
ATOM   1370  NH1 ARG A 192      45.533  99.456  86.560  1.00133.51           N1+
ATOM   1371  NH2 ARG A 192      46.708 101.243  85.549  1.00133.51           N  
ATOM   1372  N   ILE A 193      47.215  96.290  79.910  1.00 45.89           N  
ATOM   1373  CA  ILE A 193      47.650  96.692  78.599  1.00 45.89           C  
ATOM   1374  C   ILE A 193      46.625  96.303  77.583  1.00 45.89           C  
ATOM   1375  O   ILE A 193      46.298  97.074  76.683  1.00 45.89           O  
ATOM   1376  CB  ILE A 193      48.955  96.052  78.218  1.00 45.89           C  
ATOM   1377  CG1 ILE A 193      50.047  96.460  79.221  1.00 45.89           C  
ATOM   1378  CG2 ILE A 193      49.285  96.444  76.767  1.00 45.89           C  
ATOM   1379  CD1 ILE A 193      51.328  95.637  79.102  1.00 45.89           C  
ATOM   1380  N   ARG A 194      46.082  95.080  77.700  1.00153.65           N  
ATOM   1381  CA  ARG A 194      45.129  94.620  76.736  1.00153.65           C  
ATOM   1382  C   ARG A 194      43.961  95.550  76.751  1.00153.65           C  
ATOM   1383  O   ARG A 194      43.518  96.013  75.701  1.00153.65           O  
ATOM   1384  CB  ARG A 194      44.659  93.194  77.055  1.00153.65           C  
ATOM   1385  CG  ARG A 194      45.707  92.157  76.648  1.00153.65           C  
ATOM   1386  CD  ARG A 194      45.888  91.001  77.631  1.00153.65           C  
ATOM   1387  NE  ARG A 194      44.587  90.310  77.832  1.00153.65           N  
ATOM   1388  CZ  ARG A 194      44.573  89.147  78.547  1.00153.65           C  
ATOM   1389  NH1 ARG A 194      45.747  88.611  78.992  1.00153.65           N1+
ATOM   1390  NH2 ARG A 194      43.391  88.527  78.830  1.00153.65           N  
ATOM   1391  N   ASN A 195      43.473  95.896  77.954  1.00 49.15           N  
ATOM   1392  CA  ASN A 195      42.325  96.745  78.082  1.00 49.15           C  
ATOM   1393  C   ASN A 195      42.632  98.071  77.471  1.00 49.15           C  
ATOM   1394  O   ASN A 195      41.806  98.640  76.759  1.00 49.15           O  
ATOM   1395  CB  ASN A 195      41.928  96.994  79.547  1.00 49.15           C  
ATOM   1396  CG  ASN A 195      40.637  97.803  79.563  1.00 49.15           C  
ATOM   1397  ND2 ASN A 195      40.573  98.821  80.463  1.00 49.15           N  
ATOM   1398  OD1 ASN A 195      39.713  97.545  78.793  1.00 49.15           O  
ATOM   1399  N   CYS A 196      43.840  98.601  77.725  1.00 73.98           N  
ATOM   1400  CA  CYS A 196      44.155  99.893  77.198  1.00 73.98           C  
ATOM   1401  C   CYS A 196      44.127  99.810  75.706  1.00 73.98           C  
ATOM   1402  O   CYS A 196      43.512 100.644  75.048  1.00 73.98           O  
ATOM   1403  CB  CYS A 196      45.544 100.397  77.623  1.00 73.98           C  
ATOM   1404  SG  CYS A 196      45.876 102.087  77.037  1.00 73.98           S  
ATOM   1405  N   LEU A 197      44.735  98.756  75.131  1.00 79.88           N  
ATOM   1406  CA  LEU A 197      44.831  98.642  73.701  1.00 79.88           C  
ATOM   1407  C   LEU A 197      43.475  98.606  73.068  1.00 79.88           C  
ATOM   1408  O   LEU A 197      43.295  99.163  71.988  1.00 79.88           O  
ATOM   1409  CB  LEU A 197      45.573  97.383  73.211  1.00 79.88           C  
ATOM   1410  CG  LEU A 197      47.106  97.486  73.262  1.00 79.88           C  
ATOM   1411  CD1 LEU A 197      47.768  96.192  72.755  1.00 79.88           C  
ATOM   1412  CD2 LEU A 197      47.585  98.720  72.476  1.00 79.88           C  
ATOM   1413  N   THR A 198      42.495  97.919  73.687  1.00 53.54           N  
ATOM   1414  CA  THR A 198      41.185  97.822  73.095  1.00 53.54           C  
ATOM   1415  C   THR A 198      40.546  99.174  73.062  1.00 53.54           C  
ATOM   1416  O   THR A 198      40.004  99.593  72.041  1.00 53.54           O  
ATOM   1417  CB  THR A 198      40.268  96.916  73.862  1.00 53.54           C  
ATOM   1418  CG2 THR A 198      38.905  96.888  73.151  1.00 53.54           C  
ATOM   1419  OG1 THR A 198      40.814  95.606  73.928  1.00 53.54           O  
ATOM   1420  N   GLN A 199      40.631  99.910  74.184  1.00 51.36           N  
ATOM   1421  CA  GLN A 199      40.035 101.206  74.324  1.00 51.36           C  
ATOM   1422  C   GLN A 199      40.689 102.106  73.326  1.00 51.36           C  
ATOM   1423  O   GLN A 199      40.072 103.047  72.832  1.00 51.36           O  
ATOM   1424  CB  GLN A 199      40.249 101.807  75.722  1.00 51.36           C  
ATOM   1425  CG  GLN A 199      39.550 101.018  76.831  1.00 51.36           C  
ATOM   1426  CD  GLN A 199      39.836 101.704  78.159  1.00 51.36           C  
ATOM   1427  NE2 GLN A 199      39.333 101.107  79.272  1.00 51.36           N  
ATOM   1428  OE1 GLN A 199      40.491 102.745  78.206  1.00 51.36           O  
ATOM   1429  N   LEU A 200      41.973 101.853  73.011  1.00176.15           N  
ATOM   1430  CA  LEU A 200      42.619 102.682  72.034  1.00176.15           C  
ATOM   1431  C   LEU A 200      41.879 102.566  70.738  1.00176.15           C  
ATOM   1432  O   LEU A 200      41.870 103.506  69.948  1.00176.15           O  
ATOM   1433  CB  LEU A 200      44.095 102.348  71.722  1.00176.15           C  
ATOM   1434  CG  LEU A 200      45.155 103.050  72.601  1.00176.15           C  
ATOM   1435  CD1 LEU A 200      45.043 104.576  72.458  1.00176.15           C  
ATOM   1436  CD2 LEU A 200      45.162 102.580  74.058  1.00176.15           C  
ATOM   1437  N   ASN A 201      41.295 101.384  70.473  1.00116.83           N  
ATOM   1438  CA  ASN A 201      40.563 101.031  69.283  1.00116.83           C  
ATOM   1439  C   ASN A 201      39.225 101.693  69.202  1.00116.83           C  
ATOM   1440  O   ASN A 201      38.652 101.748  68.114  1.00116.83           O  
ATOM   1441  CB  ASN A 201      40.353  99.516  69.159  1.00116.83           C  
ATOM   1442  CG  ASN A 201      41.731  98.903  68.961  1.00116.83           C  
ATOM   1443  ND2 ASN A 201      42.769  99.772  68.817  1.00116.83           N  
ATOM   1444  OD1 ASN A 201      41.886  97.684  68.943  1.00116.83           O  
ATOM   1445  N   ALA A 202      38.668 102.161  70.340  1.00 75.60           N  
ATOM   1446  CA  ALA A 202      37.333 102.694  70.367  1.00 75.60           C  
ATOM   1447  C   ALA A 202      37.176 103.730  69.296  1.00 75.60           C  
ATOM   1448  O   ALA A 202      37.980 104.650  69.150  1.00 75.60           O  
ATOM   1449  CB  ALA A 202      36.966 103.358  71.706  1.00 75.60           C  
ATOM   1450  N   LYS A 203      36.101 103.563  68.506  1.00153.55           N  
ATOM   1451  CA  LYS A 203      35.772 104.396  67.392  1.00153.55           C  
ATOM   1452  C   LYS A 203      35.348 105.763  67.854  1.00153.55           C  
ATOM   1453  O   LYS A 203      35.528 106.749  67.141  1.00153.55           O  
ATOM   1454  CB  LYS A 203      34.656 103.784  66.533  1.00153.55           C  
ATOM   1455  CG  LYS A 203      35.172 102.660  65.633  1.00153.55           C  
ATOM   1456  CD  LYS A 203      35.816 101.492  66.385  1.00153.55           C  
ATOM   1457  CE  LYS A 203      34.869 100.753  67.332  1.00153.55           C  
ATOM   1458  NZ  LYS A 203      35.573  99.615  67.964  1.00153.55           N1+
ATOM   1459  N   ASP A 204      34.697 105.822  69.031  1.00144.49           N  
ATOM   1460  CA  ASP A 204      34.132 106.994  69.647  1.00144.49           C  
ATOM   1461  C   ASP A 204      35.127 107.995  70.196  1.00144.49           C  
ATOM   1462  O   ASP A 204      34.980 109.196  69.973  1.00144.49           O  
ATOM   1463  CB  ASP A 204      33.188 106.569  70.783  1.00144.49           C  
ATOM   1464  CG  ASP A 204      32.660 107.797  71.493  1.00144.49           C  
ATOM   1465  OD1 ASP A 204      33.431 108.377  72.301  1.00144.49           O  
ATOM   1466  OD2 ASP A 204      31.483 108.171  71.243  1.00144.49           O1-
ATOM   1467  N   ILE A 205      36.171 107.524  70.906  1.00 97.96           N  
ATOM   1468  CA  ILE A 205      37.087 108.321  71.689  1.00 97.96           C  
ATOM   1469  C   ILE A 205      37.536 109.593  71.033  1.00 97.96           C  
ATOM   1470  O   ILE A 205      37.912 109.622  69.863  1.00 97.96           O  
ATOM   1471  CB  ILE A 205      38.307 107.553  72.114  1.00 97.96           C  
ATOM   1472  CG1 ILE A 205      39.116 107.093  70.889  1.00 97.96           C  
ATOM   1473  CG2 ILE A 205      37.845 106.397  73.016  1.00 97.96           C  
ATOM   1474  CD1 ILE A 205      40.473 106.487  71.248  1.00 97.96           C  
ATOM   1475  N   THR A 206      37.535 110.680  71.841  1.00121.77           N  
ATOM   1476  CA  THR A 206      37.906 112.010  71.446  1.00121.77           C  
ATOM   1477  C   THR A 206      39.398 111.997  71.296  1.00121.77           C  
ATOM   1478  O   THR A 206      40.038 110.976  71.537  1.00121.77           O  
ATOM   1479  CB  THR A 206      37.604 113.017  72.524  1.00121.77           C  
ATOM   1480  CG2 THR A 206      37.769 114.439  71.966  1.00121.77           C  
ATOM   1481  OG1 THR A 206      36.268 112.866  72.968  1.00121.77           O  
ATOM   1482  N   ASP A 207      39.980 113.125  70.832  1.00 84.52           N  
ATOM   1483  CA  ASP A 207      41.399 113.253  70.681  1.00 84.52           C  
ATOM   1484  C   ASP A 207      42.036 113.230  72.036  1.00 84.52           C  
ATOM   1485  O   ASP A 207      43.003 112.507  72.266  1.00 84.52           O  
ATOM   1486  CB  ASP A 207      41.793 114.584  70.018  1.00 84.52           C  
ATOM   1487  CG  ASP A 207      43.292 114.568  69.762  1.00 84.52           C  
ATOM   1488  OD1 ASP A 207      43.937 113.533  70.079  1.00 84.52           O  
ATOM   1489  OD2 ASP A 207      43.814 115.594  69.249  1.00 84.52           O1-
ATOM   1490  N   ASP A 208      41.482 114.012  72.983  1.00 41.34           N  
ATOM   1491  CA  ASP A 208      42.052 114.113  74.294  1.00 41.34           C  
ATOM   1492  C   ASP A 208      41.962 112.776  74.942  1.00 41.34           C  
ATOM   1493  O   ASP A 208      42.883 112.347  75.636  1.00 41.34           O  
ATOM   1494  CB  ASP A 208      41.307 115.108  75.201  1.00 41.34           C  
ATOM   1495  CG  ASP A 208      41.600 116.520  74.711  1.00 41.34           C  
ATOM   1496  OD1 ASP A 208      42.756 116.770  74.276  1.00 41.34           O  
ATOM   1497  OD2 ASP A 208      40.668 117.367  74.765  1.00 41.34           O1-
ATOM   1498  N   ASP A 209      40.844 112.070  74.709  1.00 45.63           N  
ATOM   1499  CA  ASP A 209      40.659 110.808  75.355  1.00 45.63           C  
ATOM   1500  C   ASP A 209      41.800 109.914  74.979  1.00 45.63           C  
ATOM   1501  O   ASP A 209      42.471 109.367  75.851  1.00 45.63           O  
ATOM   1502  CB  ASP A 209      39.372 110.088  74.910  1.00 45.63           C  
ATOM   1503  CG  ASP A 209      38.159 110.836  75.452  1.00 45.63           C  
ATOM   1504  OD1 ASP A 209      38.349 111.855  76.168  1.00 45.63           O  
ATOM   1505  OD2 ASP A 209      37.020 110.386  75.157  1.00 45.63           O1-
ATOM   1506  N   LYS A 210      42.099 109.820  73.670  1.00 50.73           N  
ATOM   1507  CA  LYS A 210      43.088 108.910  73.157  1.00 50.73           C  
ATOM   1508  C   LYS A 210      44.407 109.227  73.784  1.00 50.73           C  
ATOM   1509  O   LYS A 210      45.151 108.337  74.193  1.00 50.73           O  
ATOM   1510  CB  LYS A 210      43.318 109.087  71.646  1.00 50.73           C  
ATOM   1511  CG  LYS A 210      42.068 108.925  70.784  1.00 50.73           C  
ATOM   1512  CD  LYS A 210      42.246 109.492  69.375  1.00 50.73           C  
ATOM   1513  CE  LYS A 210      41.013 109.344  68.482  1.00 50.73           C  
ATOM   1514  NZ  LYS A 210      41.254 109.993  67.173  1.00 50.73           N1+
ATOM   1515  N   GLN A 211      44.711 110.527  73.909  1.00 39.21           N  
ATOM   1516  CA  GLN A 211      46.000 110.943  74.370  1.00 39.21           C  
ATOM   1517  C   GLN A 211      46.243 110.371  75.732  1.00 39.21           C  
ATOM   1518  O   GLN A 211      47.349 109.921  76.032  1.00 39.21           O  
ATOM   1519  CB  GLN A 211      46.105 112.474  74.467  1.00 39.21           C  
ATOM   1520  CG  GLN A 211      47.462 112.980  74.955  1.00 39.21           C  
ATOM   1521  CD  GLN A 211      47.442 114.497  74.836  1.00 39.21           C  
ATOM   1522  NE2 GLN A 211      48.422 115.174  75.492  1.00 39.21           N  
ATOM   1523  OE1 GLN A 211      46.577 115.068  74.175  1.00 39.21           O  
ATOM   1524  N   GLU A 212      45.219 110.377  76.602  1.00 38.58           N  
ATOM   1525  CA  GLU A 212      45.377 109.871  77.937  1.00 38.58           C  
ATOM   1526  C   GLU A 212      45.628 108.394  77.887  1.00 38.58           C  
ATOM   1527  O   GLU A 212      46.510 107.883  78.579  1.00 38.58           O  
ATOM   1528  CB  GLU A 212      44.110 110.069  78.789  1.00 38.58           C  
ATOM   1529  CG  GLU A 212      43.756 111.535  79.041  1.00 38.58           C  
ATOM   1530  CD  GLU A 212      42.491 111.569  79.888  1.00 38.58           C  
ATOM   1531  OE1 GLU A 212      42.027 110.474  80.305  1.00 38.58           O  
ATOM   1532  OE2 GLU A 212      41.969 112.690  80.128  1.00 38.58           O1-
ATOM   1533  N   LEU A 213      44.877 107.672  77.032  1.00 99.47           N  
ATOM   1534  CA  LEU A 213      44.983 106.239  77.002  1.00 99.47           C  
ATOM   1535  C   LEU A 213      46.372 105.847  76.640  1.00 99.47           C  
ATOM   1536  O   LEU A 213      46.905 104.875  77.175  1.00 99.47           O  
ATOM   1537  CB  LEU A 213      44.087 105.527  75.962  1.00 99.47           C  
ATOM   1538  CG  LEU A 213      42.585 105.399  76.291  1.00 99.47           C  
ATOM   1539  CD1 LEU A 213      41.844 106.737  76.229  1.00 99.47           C  
ATOM   1540  CD2 LEU A 213      41.927 104.331  75.403  1.00 99.47           C  
ATOM   1541  N   ASP A 214      46.992 106.578  75.700  1.00 70.91           N  
ATOM   1542  CA  ASP A 214      48.303 106.197  75.271  1.00 70.91           C  
ATOM   1543  C   ASP A 214      49.260 106.283  76.416  1.00 70.91           C  
ATOM   1544  O   ASP A 214      50.021 105.347  76.664  1.00 70.91           O  
ATOM   1545  CB  ASP A 214      48.846 107.089  74.142  1.00 70.91           C  
ATOM   1546  CG  ASP A 214      50.092 106.428  73.563  1.00 70.91           C  
ATOM   1547  OD1 ASP A 214      51.044 106.146  74.338  1.00 70.91           O  
ATOM   1548  OD2 ASP A 214      50.108 106.200  72.324  1.00 70.91           O1-
ATOM   1549  N   GLU A 215      49.213 107.389  77.184  1.00 98.52           N  
ATOM   1550  CA  GLU A 215      50.178 107.560  78.231  1.00 98.52           C  
ATOM   1551  C   GLU A 215      50.016 106.425  79.183  1.00 98.52           C  
ATOM   1552  O   GLU A 215      50.990 105.932  79.750  1.00 98.52           O  
ATOM   1553  CB  GLU A 215      50.036 108.875  79.022  1.00 98.52           C  
ATOM   1554  CG  GLU A 215      48.746 109.008  79.827  1.00 98.52           C  
ATOM   1555  CD  GLU A 215      48.831 110.317  80.599  1.00 98.52           C  
ATOM   1556  OE1 GLU A 215      48.605 111.389  79.977  1.00 98.52           O  
ATOM   1557  OE2 GLU A 215      49.131 110.263  81.822  1.00 98.52           O1-
ATOM   1558  N   ALA A 216      48.762 105.980  79.375  1.00 37.45           N  
ATOM   1559  CA  ALA A 216      48.498 104.908  80.284  1.00 37.45           C  
ATOM   1560  C   ALA A 216      49.196 103.668  79.814  1.00 37.45           C  
ATOM   1561  O   ALA A 216      49.870 102.993  80.592  1.00 37.45           O  
ATOM   1562  CB  ALA A 216      47.002 104.579  80.381  1.00 37.45           C  
ATOM   1563  N   LEU A 217      49.103 103.371  78.505  1.00 70.30           N  
ATOM   1564  CA  LEU A 217      49.647 102.153  77.974  1.00 70.30           C  
ATOM   1565  C   LEU A 217      51.125 102.130  78.217  1.00 70.30           C  
ATOM   1566  O   LEU A 217      51.691 101.093  78.562  1.00 70.30           O  
ATOM   1567  CB  LEU A 217      49.470 102.040  76.449  1.00 70.30           C  
ATOM   1568  CG  LEU A 217      49.948 100.692  75.872  1.00 70.30           C  
ATOM   1569  CD1 LEU A 217      48.961  99.564  76.211  1.00 70.30           C  
ATOM   1570  CD2 LEU A 217      50.277 100.791  74.377  1.00 70.30           C  
ATOM   1571  N   GLN A 218      51.796 103.278  78.027  1.00 62.74           N  
ATOM   1572  CA  GLN A 218      53.227 103.320  78.133  1.00 62.74           C  
ATOM   1573  C   GLN A 218      53.693 103.052  79.533  1.00 62.74           C  
ATOM   1574  O   GLN A 218      54.607 102.257  79.745  1.00 62.74           O  
ATOM   1575  CB  GLN A 218      53.802 104.675  77.682  1.00 62.74           C  
ATOM   1576  CG  GLN A 218      53.536 104.968  76.202  1.00 62.74           C  
ATOM   1577  CD  GLN A 218      54.140 106.321  75.855  1.00 62.74           C  
ATOM   1578  NE2 GLN A 218      53.328 107.201  75.212  1.00 62.74           N  
ATOM   1579  OE1 GLN A 218      55.302 106.590  76.157  1.00 62.74           O  
ATOM   1580  N   ARG A 219      53.060 103.682  80.535  1.00156.80           N  
ATOM   1581  CA  ARG A 219      53.529 103.532  81.884  1.00156.80           C  
ATOM   1582  C   ARG A 219      53.400 102.103  82.307  1.00156.80           C  
ATOM   1583  O   ARG A 219      54.266 101.570  83.000  1.00156.80           O  
ATOM   1584  CB  ARG A 219      52.751 104.406  82.880  1.00156.80           C  
ATOM   1585  CG  ARG A 219      53.244 104.248  84.317  1.00156.80           C  
ATOM   1586  CD  ARG A 219      52.781 105.362  85.258  1.00156.80           C  
ATOM   1587  NE  ARG A 219      51.321 105.570  85.047  1.00156.80           N  
ATOM   1588  CZ  ARG A 219      50.895 106.448  84.093  1.00156.80           C  
ATOM   1589  NH1 ARG A 219      51.805 107.106  83.315  1.00156.80           N1+
ATOM   1590  NH2 ARG A 219      49.560 106.671  83.913  1.00156.80           N  
ATOM   1591  N   GLU A 220      52.304 101.440  81.904  1.00 87.43           N  
ATOM   1592  CA  GLU A 220      52.102 100.078  82.303  1.00 87.43           C  
ATOM   1593  C   GLU A 220      53.192  99.246  81.706  1.00 87.43           C  
ATOM   1594  O   GLU A 220      53.704  98.327  82.345  1.00 87.43           O  
ATOM   1595  CB  GLU A 220      50.753  99.506  81.836  1.00 87.43           C  
ATOM   1596  CG  GLU A 220      50.366  98.235  82.592  1.00 87.43           C  
ATOM   1597  CD  GLU A 220      50.043  98.653  84.020  1.00 87.43           C  
ATOM   1598  OE1 GLU A 220      49.891  99.882  84.252  1.00 87.43           O  
ATOM   1599  OE2 GLU A 220      49.950  97.755  84.898  1.00 87.43           O1-
ATOM   1600  N   ILE A 221      53.579  99.555  80.455  1.00 35.66           N  
ATOM   1601  CA  ILE A 221      54.611  98.797  79.809  1.00 35.66           C  
ATOM   1602  C   ILE A 221      55.868  98.964  80.601  1.00 35.66           C  
ATOM   1603  O   ILE A 221      56.575  97.997  80.881  1.00 35.66           O  
ATOM   1604  CB  ILE A 221      54.880  99.260  78.403  1.00 35.66           C  
ATOM   1605  CG1 ILE A 221      53.642  99.030  77.517  1.00 35.66           C  
ATOM   1606  CG2 ILE A 221      56.144  98.543  77.899  1.00 35.66           C  
ATOM   1607  CD1 ILE A 221      53.738  99.696  76.146  1.00 35.66           C  
ATOM   1608  N   GLN A 222      56.163 100.213  81.000  1.00 36.50           N  
ATOM   1609  CA  GLN A 222      57.361 100.499  81.733  1.00 36.50           C  
ATOM   1610  C   GLN A 222      57.314  99.806  83.059  1.00 36.50           C  
ATOM   1611  O   GLN A 222      58.312  99.245  83.508  1.00 36.50           O  
ATOM   1612  CB  GLN A 222      57.536 102.001  82.014  1.00 36.50           C  
ATOM   1613  CG  GLN A 222      58.809 102.334  82.793  1.00 36.50           C  
ATOM   1614  CD  GLN A 222      58.844 103.840  82.998  1.00 36.50           C  
ATOM   1615  NE2 GLN A 222      60.065 104.434  82.923  1.00 36.50           N  
ATOM   1616  OE1 GLN A 222      57.814 104.475  83.212  1.00 36.50           O  
ATOM   1617  N   ALA A 223      56.141  99.814  83.720  1.00 26.69           N  
ATOM   1618  CA  ALA A 223      56.041  99.232  85.027  1.00 26.69           C  
ATOM   1619  C   ALA A 223      56.354  97.772  84.939  1.00 26.69           C  
ATOM   1620  O   ALA A 223      57.067  97.227  85.780  1.00 26.69           O  
ATOM   1621  CB  ALA A 223      54.632  99.363  85.631  1.00 26.69           C  
ATOM   1622  N   ALA A 224      55.822  97.095  83.906  1.00 27.91           N  
ATOM   1623  CA  ALA A 224      56.043  95.686  83.746  1.00 27.91           C  
ATOM   1624  C   ALA A 224      57.501  95.461  83.523  1.00 27.91           C  
ATOM   1625  O   ALA A 224      58.091  94.516  84.047  1.00 27.91           O  
ATOM   1626  CB  ALA A 224      55.295  95.103  82.536  1.00 27.91           C  
ATOM   1627  N   PHE A 225      58.126  96.351  82.738  1.00 52.46           N  
ATOM   1628  CA  PHE A 225      59.513  96.228  82.406  1.00 52.46           C  
ATOM   1629  C   PHE A 225      60.302  96.345  83.670  1.00 52.46           C  
ATOM   1630  O   PHE A 225      61.327  95.687  83.835  1.00 52.46           O  
ATOM   1631  CB  PHE A 225      59.986  97.332  81.441  1.00 52.46           C  
ATOM   1632  CG  PHE A 225      61.410  97.067  81.091  1.00 52.46           C  
ATOM   1633  CD1 PHE A 225      61.727  96.120  80.144  1.00 52.46           C  
ATOM   1634  CD2 PHE A 225      62.426  97.768  81.698  1.00 52.46           C  
ATOM   1635  CE1 PHE A 225      63.038  95.871  79.813  1.00 52.46           C  
ATOM   1636  CE2 PHE A 225      63.738  97.522  81.371  1.00 52.46           C  
ATOM   1637  CZ  PHE A 225      64.047  96.571  80.427  1.00 52.46           C  
ATOM   1638  N   ARG A 226      59.841  97.213  84.586  1.00119.95           N  
ATOM   1639  CA  ARG A 226      60.525  97.481  85.817  1.00119.95           C  
ATOM   1640  C   ARG A 226      60.576  96.289  86.731  1.00119.95           C  
ATOM   1641  O   ARG A 226      61.586  96.097  87.404  1.00119.95           O  
ATOM   1642  CB  ARG A 226      59.911  98.651  86.604  1.00119.95           C  
ATOM   1643  CG  ARG A 226      60.172 100.016  85.962  1.00119.95           C  
ATOM   1644  CD  ARG A 226      61.662 100.338  85.824  1.00119.95           C  
ATOM   1645  NE  ARG A 226      61.794 101.780  85.474  1.00119.95           N  
ATOM   1646  CZ  ARG A 226      62.952 102.441  85.767  1.00119.95           C  
ATOM   1647  NH1 ARG A 226      63.997 101.765  86.327  1.00119.95           N1+
ATOM   1648  NH2 ARG A 226      63.064 103.776  85.504  1.00119.95           N  
ATOM   1649  N   THR A 227      59.511  95.462  86.796  1.00 46.03           N  
ATOM   1650  CA  THR A 227      59.454  94.397  87.771  1.00 46.03           C  
ATOM   1651  C   THR A 227      60.245  93.190  87.330  1.00 46.03           C  
ATOM   1652  O   THR A 227      60.456  92.959  86.141  1.00 46.03           O  
ATOM   1653  CB  THR A 227      58.046  93.957  88.052  1.00 46.03           C  
ATOM   1654  CG2 THR A 227      58.058  92.881  89.153  1.00 46.03           C  
ATOM   1655  OG1 THR A 227      57.275  95.069  88.482  1.00 46.03           O  
ATOM   1656  N   ASP A 228      60.709  92.387  88.321  1.00 85.19           N  
ATOM   1657  CA  ASP A 228      61.481  91.195  88.082  1.00 85.19           C  
ATOM   1658  C   ASP A 228      60.547  90.056  87.779  1.00 85.19           C  
ATOM   1659  O   ASP A 228      59.693  89.697  88.586  1.00 85.19           O  
ATOM   1660  CB  ASP A 228      62.321  90.755  89.295  1.00 85.19           C  
ATOM   1661  CG  ASP A 228      63.088  89.492  88.922  1.00 85.19           C  
ATOM   1662  OD1 ASP A 228      63.585  89.412  87.766  1.00 85.19           O  
ATOM   1663  OD2 ASP A 228      63.173  88.580  89.787  1.00 85.19           O1-
ATOM   1664  N   GLU A 229      60.703  89.478  86.573  1.00181.89           N  
ATOM   1665  CA  GLU A 229      59.963  88.375  86.026  1.00181.89           C  
ATOM   1666  C   GLU A 229      60.372  87.046  86.591  1.00181.89           C  
ATOM   1667  O   GLU A 229      59.700  86.046  86.349  1.00181.89           O  
ATOM   1668  CB  GLU A 229      60.033  88.314  84.488  1.00181.89           C  
ATOM   1669  CG  GLU A 229      61.398  88.699  83.920  1.00181.89           C  
ATOM   1670  CD  GLU A 229      61.384  90.216  83.836  1.00181.89           C  
ATOM   1671  OE1 GLU A 229      60.263  90.777  83.938  1.00181.89           O  
ATOM   1672  OE2 GLU A 229      62.466  90.838  83.668  1.00181.89           O1-
ATOM   1673  N   ILE A 230      61.521  86.953  87.282  1.00 88.13           N  
ATOM   1674  CA  ILE A 230      61.941  85.650  87.716  1.00 88.13           C  
ATOM   1675  C   ILE A 230      61.401  85.366  89.090  1.00 88.13           C  
ATOM   1676  O   ILE A 230      61.884  85.911  90.080  1.00 88.13           O  
ATOM   1677  CB  ILE A 230      63.433  85.526  87.839  1.00 88.13           C  
ATOM   1678  CG1 ILE A 230      64.129  85.852  86.507  1.00 88.13           C  
ATOM   1679  CG2 ILE A 230      63.746  84.114  88.360  1.00 88.13           C  
ATOM   1680  CD1 ILE A 230      65.639  86.041  86.640  1.00 88.13           C  
ATOM   1681  N   ARG A 231      60.397  84.465  89.187  1.00 84.78           N  
ATOM   1682  CA  ARG A 231      59.867  84.127  90.479  1.00 84.78           C  
ATOM   1683  C   ARG A 231      60.993  83.501  91.242  1.00 84.78           C  
ATOM   1684  O   ARG A 231      61.628  82.555  90.781  1.00 84.78           O  
ATOM   1685  CB  ARG A 231      58.704  83.119  90.429  1.00 84.78           C  
ATOM   1686  CG  ARG A 231      58.147  82.762  91.810  1.00 84.78           C  
ATOM   1687  CD  ARG A 231      56.999  81.750  91.772  1.00 84.78           C  
ATOM   1688  NE  ARG A 231      55.801  82.443  91.220  1.00 84.78           N  
ATOM   1689  CZ  ARG A 231      54.772  81.716  90.694  1.00 84.78           C  
ATOM   1690  NH1 ARG A 231      54.859  80.354  90.631  1.00 84.78           N1+
ATOM   1691  NH2 ARG A 231      53.657  82.351  90.227  1.00 84.78           N  
ATOM   1692  N   ARG A 232      61.281  84.063  92.431  1.00172.92           N  
ATOM   1693  CA  ARG A 232      62.378  83.668  93.267  1.00172.92           C  
ATOM   1694  C   ARG A 232      62.202  82.359  93.993  1.00172.92           C  
ATOM   1695  O   ARG A 232      63.200  81.687  94.255  1.00172.92           O  
ATOM   1696  CB  ARG A 232      62.780  84.750  94.282  1.00172.92           C  
ATOM   1697  CG  ARG A 232      63.450  85.955  93.612  1.00172.92           C  
ATOM   1698  CD  ARG A 232      64.241  85.580  92.352  1.00172.92           C  
ATOM   1699  NE  ARG A 232      65.173  86.697  92.020  1.00172.92           N  
ATOM   1700  CZ  ARG A 232      65.836  86.688  90.827  1.00172.92           C  
ATOM   1701  NH1 ARG A 232      65.538  85.742  89.896  1.00172.92           N1+
ATOM   1702  NH2 ARG A 232      66.811  87.605  90.558  1.00172.92           N  
ATOM   1703  N   ALA A 233      60.965  81.971  94.385  1.00 61.02           N  
ATOM   1704  CA  ALA A 233      60.815  80.756  95.158  1.00 61.02           C  
ATOM   1705  C   ALA A 233      59.743  79.898  94.562  1.00 61.02           C  
ATOM   1706  O   ALA A 233      58.923  80.366  93.776  1.00 61.02           O  
ATOM   1707  CB  ALA A 233      60.421  81.011  96.622  1.00 61.02           C  
ATOM   1708  N   GLN A 234      59.759  78.597  94.933  1.00119.78           N  
ATOM   1709  CA  GLN A 234      58.842  77.605  94.437  1.00119.78           C  
ATOM   1710  C   GLN A 234      57.552  77.754  95.177  1.00119.78           C  
ATOM   1711  O   GLN A 234      57.512  77.654  96.401  1.00119.78           O  
ATOM   1712  CB  GLN A 234      59.384  76.185  94.663  1.00119.78           C  
ATOM   1713  CG  GLN A 234      58.594  75.097  93.950  1.00119.78           C  
ATOM   1714  CD  GLN A 234      59.277  73.765  94.225  1.00119.78           C  
ATOM   1715  NE2 GLN A 234      58.786  72.683  93.563  1.00119.78           N  
ATOM   1716  OE1 GLN A 234      60.224  73.688  95.006  1.00119.78           O  
ATOM   1717  N   PRO A 235      56.498  77.952  94.426  1.00111.89           N  
ATOM   1718  CA  PRO A 235      55.176  78.213  94.925  1.00111.89           C  
ATOM   1719  C   PRO A 235      54.664  77.088  95.765  1.00111.89           C  
ATOM   1720  O   PRO A 235      55.095  75.944  95.598  1.00111.89           O  
ATOM   1721  CB  PRO A 235      54.308  78.394  93.683  1.00111.89           C  
ATOM   1722  CG  PRO A 235      55.002  77.504  92.637  1.00111.89           C  
ATOM   1723  CD  PRO A 235      56.490  77.583  93.020  1.00111.89           C  
ATOM   1724  N   THR A 236      53.754  77.421  96.701  1.00 72.96           N  
ATOM   1725  CA  THR A 236      53.161  76.429  97.539  1.00 72.96           C  
ATOM   1726  C   THR A 236      51.843  76.066  96.935  1.00 72.96           C  
ATOM   1727  O   THR A 236      51.377  76.699  95.988  1.00 72.96           O  
ATOM   1728  CB  THR A 236      52.916  76.915  98.937  1.00 72.96           C  
ATOM   1729  CG2 THR A 236      54.266  77.280  99.575  1.00 72.96           C  
ATOM   1730  OG1 THR A 236      52.062  78.050  98.918  1.00 72.96           O  
ATOM   1731  N   PRO A 237      51.240  75.028  97.439  1.00 88.54           N  
ATOM   1732  CA  PRO A 237      49.967  74.640  96.913  1.00 88.54           C  
ATOM   1733  C   PRO A 237      48.928  75.686  97.203  1.00 88.54           C  
ATOM   1734  O   PRO A 237      48.025  75.884  96.389  1.00 88.54           O  
ATOM   1735  CB  PRO A 237      49.677  73.266  97.508  1.00 88.54           C  
ATOM   1736  CG  PRO A 237      51.081  72.672  97.731  1.00 88.54           C  
ATOM   1737  CD  PRO A 237      51.982  73.897  97.968  1.00 88.54           C  
ATOM   1738  N   GLN A 238      49.036  76.367  98.359  1.00 91.90           N  
ATOM   1739  CA  GLN A 238      48.085  77.367  98.764  1.00 91.90           C  
ATOM   1740  C   GLN A 238      48.181  78.542  97.842  1.00 91.90           C  
ATOM   1741  O   GLN A 238      47.173  79.120  97.436  1.00 91.90           O  
ATOM   1742  CB  GLN A 238      48.346  77.877 100.191  1.00 91.90           C  
ATOM   1743  CG  GLN A 238      48.219  76.787 101.258  1.00 91.90           C  
ATOM   1744  CD  GLN A 238      49.453  75.898 101.184  1.00 91.90           C  
ATOM   1745  NE2 GLN A 238      50.570  76.446 100.633  1.00 91.90           N  
ATOM   1746  OE1 GLN A 238      49.430  74.745 101.612  1.00 91.90           O  
ATOM   1747  N   ALA A 239      49.419  78.928  97.487  1.00 35.34           N  
ATOM   1748  CA  ALA A 239      49.633  80.069  96.646  1.00 35.34           C  
ATOM   1749  C   ALA A 239      49.030  79.796  95.305  1.00 35.34           C  
ATOM   1750  O   ALA A 239      48.411  80.671  94.698  1.00 35.34           O  
ATOM   1751  CB  ALA A 239      51.127  80.366  96.429  1.00 35.34           C  
ATOM   1752  N   GLU A 240      49.189  78.555  94.812  1.00 44.54           N  
ATOM   1753  CA  GLU A 240      48.709  78.209  93.504  1.00 44.54           C  
ATOM   1754  C   GLU A 240      47.221  78.343  93.471  1.00 44.54           C  
ATOM   1755  O   GLU A 240      46.660  78.862  92.507  1.00 44.54           O  
ATOM   1756  CB  GLU A 240      49.062  76.763  93.118  1.00 44.54           C  
ATOM   1757  CG  GLU A 240      50.569  76.534  92.973  1.00 44.54           C  
ATOM   1758  CD  GLU A 240      50.805  75.078  92.596  1.00 44.54           C  
ATOM   1759  OE1 GLU A 240      50.147  74.192  93.205  1.00 44.54           O  
ATOM   1760  OE2 GLU A 240      51.645  74.831  91.690  1.00 44.54           O1-
ATOM   1761  N   MET A 241      46.538  77.901  94.541  1.00127.80           N  
ATOM   1762  CA  MET A 241      45.106  77.956  94.548  1.00127.80           C  
ATOM   1763  C   MET A 241      44.710  79.393  94.470  1.00127.80           C  
ATOM   1764  O   MET A 241      43.725  79.742  93.823  1.00127.80           O  
ATOM   1765  CB  MET A 241      44.482  77.315  95.803  1.00127.80           C  
ATOM   1766  CG  MET A 241      44.633  78.118  97.099  1.00127.80           C  
ATOM   1767  SD  MET A 241      43.476  79.509  97.280  1.00127.80           S  
ATOM   1768  CE  MET A 241      42.013  78.462  97.541  1.00127.80           C  
ATOM   1769  N   ARG A 242      45.489  80.275  95.120  1.00 99.47           N  
ATOM   1770  CA  ARG A 242      45.170  81.672  95.122  1.00 99.47           C  
ATOM   1771  C   ARG A 242      45.208  82.192  93.722  1.00 99.47           C  
ATOM   1772  O   ARG A 242      44.430  83.073  93.366  1.00 99.47           O  
ATOM   1773  CB  ARG A 242      46.126  82.516  95.984  1.00 99.47           C  
ATOM   1774  CG  ARG A 242      45.900  82.310  97.484  1.00 99.47           C  
ATOM   1775  CD  ARG A 242      46.696  83.265  98.377  1.00 99.47           C  
ATOM   1776  NE  ARG A 242      46.192  83.092  99.769  1.00 99.47           N  
ATOM   1777  CZ  ARG A 242      46.706  82.117 100.573  1.00 99.47           C  
ATOM   1778  NH1 ARG A 242      47.711  81.315 100.115  1.00 99.47           N1+
ATOM   1779  NH2 ARG A 242      46.217  81.945 101.836  1.00 99.47           N  
ATOM   1780  N   TYR A 243      46.143  81.690  92.900  1.00 97.57           N  
ATOM   1781  CA  TYR A 243      46.290  82.140  91.541  1.00 97.57           C  
ATOM   1782  C   TYR A 243      45.095  81.802  90.687  1.00 97.57           C  
ATOM   1783  O   TYR A 243      44.474  82.688  90.102  1.00 97.57           O  
ATOM   1784  CB  TYR A 243      47.553  81.514  90.923  1.00 97.57           C  
ATOM   1785  CG  TYR A 243      47.552  81.623  89.439  1.00 97.57           C  
ATOM   1786  CD1 TYR A 243      47.769  82.819  88.796  1.00 97.57           C  
ATOM   1787  CD2 TYR A 243      47.358  80.485  88.690  1.00 97.57           C  
ATOM   1788  CE1 TYR A 243      47.774  82.874  87.422  1.00 97.57           C  
ATOM   1789  CE2 TYR A 243      47.363  80.534  87.318  1.00 97.57           C  
ATOM   1790  CZ  TYR A 243      47.570  81.733  86.682  1.00 97.57           C  
ATOM   1791  OH  TYR A 243      47.577  81.786  85.273  1.00 97.57           O  
ATOM   1792  N   GLY A 244      44.694  80.519  90.649  1.00 52.51           N  
ATOM   1793  CA  GLY A 244      43.615  80.068  89.813  1.00 52.51           C  
ATOM   1794  C   GLY A 244      42.352  80.725  90.258  1.00 52.51           C  
ATOM   1795  O   GLY A 244      41.422  80.902  89.474  1.00 52.51           O  
ATOM   1796  N   MET A 245      42.266  81.033  91.561  1.00150.15           N  
ATOM   1797  CA  MET A 245      41.092  81.631  92.122  1.00150.15           C  
ATOM   1798  C   MET A 245      40.887  83.004  91.566  1.00150.15           C  
ATOM   1799  O   MET A 245      39.753  83.434  91.364  1.00150.15           O  
ATOM   1800  CB  MET A 245      41.126  81.776  93.651  1.00150.15           C  
ATOM   1801  CG  MET A 245      41.117  80.440  94.391  1.00150.15           C  
ATOM   1802  SD  MET A 245      39.800  79.291  93.886  1.00150.15           S  
ATOM   1803  CE  MET A 245      38.428  80.475  93.998  1.00150.15           C  
ATOM   1804  N   SER A 246      41.988  83.717  91.278  1.00 98.19           N  
ATOM   1805  CA  SER A 246      41.942  85.094  90.880  1.00 98.19           C  
ATOM   1806  C   SER A 246      40.992  85.258  89.735  1.00 98.19           C  
ATOM   1807  O   SER A 246      40.277  86.254  89.656  1.00 98.19           O  
ATOM   1808  CB  SER A 246      43.313  85.588  90.398  1.00 98.19           C  
ATOM   1809  OG  SER A 246      44.277  85.350  91.408  1.00 98.19           O  
ATOM   1810  N   TYR A 247      40.956  84.281  88.818  1.00 73.11           N  
ATOM   1811  CA  TYR A 247      40.103  84.348  87.670  1.00 73.11           C  
ATOM   1812  C   TYR A 247      38.662  84.329  88.090  1.00 73.11           C  
ATOM   1813  O   TYR A 247      37.845  85.080  87.558  1.00 73.11           O  
ATOM   1814  CB  TYR A 247      40.296  83.146  86.724  1.00 73.11           C  
ATOM   1815  CG  TYR A 247      41.681  83.182  86.173  1.00 73.11           C  
ATOM   1816  CD1 TYR A 247      42.736  82.642  86.874  1.00 73.11           C  
ATOM   1817  CD2 TYR A 247      41.924  83.754  84.946  1.00 73.11           C  
ATOM   1818  CE1 TYR A 247      44.011  82.678  86.360  1.00 73.11           C  
ATOM   1819  CE2 TYR A 247      43.195  83.794  84.428  1.00 73.11           C  
ATOM   1820  CZ  TYR A 247      44.241  83.255  85.135  1.00 73.11           C  
ATOM   1821  OH  TYR A 247      45.544  83.299  84.598  1.00 73.11           O  
ATOM   1822  N   ILE A 248      38.310  83.469  89.065  1.00106.38           N  
ATOM   1823  CA  ILE A 248      36.927  83.289  89.412  1.00106.38           C  
ATOM   1824  C   ILE A 248      36.333  84.572  89.901  1.00106.38           C  
ATOM   1825  O   ILE A 248      35.311  85.032  89.395  1.00106.38           O  
ATOM   1826  CB  ILE A 248      36.750  82.287  90.519  1.00106.38           C  
ATOM   1827  CG1 ILE A 248      37.352  80.930  90.121  1.00106.38           C  
ATOM   1828  CG2 ILE A 248      35.252  82.216  90.860  1.00106.38           C  
ATOM   1829  CD1 ILE A 248      36.697  80.305  88.891  1.00106.38           C  
ATOM   1830  N   HIS A 249      36.974  85.201  90.895  1.00141.87           N  
ATOM   1831  CA  HIS A 249      36.447  86.404  91.464  1.00141.87           C  
ATOM   1832  C   HIS A 249      36.586  87.576  90.542  1.00141.87           C  
ATOM   1833  O   HIS A 249      35.905  88.578  90.737  1.00141.87           O  
ATOM   1834  CB  HIS A 249      37.018  86.727  92.859  1.00141.87           C  
ATOM   1835  CG  HIS A 249      38.344  86.087  93.142  1.00141.87           C  
ATOM   1836  CD2 HIS A 249      38.620  84.804  93.508  1.00141.87           C  
ATOM   1837  ND1 HIS A 249      39.559  86.732  93.099  1.00141.87           N  
ATOM   1838  CE1 HIS A 249      40.500  85.817  93.442  1.00141.87           C  
ATOM   1839  NE2 HIS A 249      39.979  84.633  93.698  1.00141.87           N  
ATOM   1840  N   GLU A 250      37.581  87.581  89.636  1.00140.91           N  
ATOM   1841  CA  GLU A 250      37.705  88.700  88.741  1.00140.91           C  
ATOM   1842  C   GLU A 250      36.830  88.652  87.510  1.00140.91           C  
ATOM   1843  O   GLU A 250      36.071  89.578  87.240  1.00140.91           O  
ATOM   1844  CB  GLU A 250      39.147  88.855  88.243  1.00140.91           C  
ATOM   1845  CG  GLU A 250      40.132  89.148  89.375  1.00140.91           C  
ATOM   1846  CD  GLU A 250      41.529  89.223  88.783  1.00140.91           C  
ATOM   1847  OE1 GLU A 250      41.651  89.165  87.530  1.00140.91           O  
ATOM   1848  OE2 GLU A 250      42.497  89.336  89.582  1.00140.91           O1-
ATOM   1849  N   THR A 251      37.036  87.631  86.648  1.00173.87           N  
ATOM   1850  CA  THR A 251      36.331  87.502  85.393  1.00173.87           C  
ATOM   1851  C   THR A 251      35.115  86.617  85.350  1.00173.87           C  
ATOM   1852  O   THR A 251      34.093  86.978  84.766  1.00173.87           O  
ATOM   1853  CB  THR A 251      37.246  87.026  84.308  1.00173.87           C  
ATOM   1854  CG2 THR A 251      37.813  85.655  84.710  1.00173.87           C  
ATOM   1855  OG1 THR A 251      36.547  86.941  83.074  1.00173.87           O  
ATOM   1856  N   VAL A 252      35.240  85.398  85.915  1.00 70.63           N  
ATOM   1857  CA  VAL A 252      34.254  84.353  85.808  1.00 70.63           C  
ATOM   1858  C   VAL A 252      33.013  84.628  86.601  1.00 70.63           C  
ATOM   1859  O   VAL A 252      31.906  84.337  86.152  1.00 70.63           O  
ATOM   1860  CB  VAL A 252      34.780  83.019  86.256  1.00 70.63           C  
ATOM   1861  CG1 VAL A 252      33.645  81.986  86.164  1.00 70.63           C  
ATOM   1862  CG2 VAL A 252      36.010  82.667  85.401  1.00 70.63           C  
ATOM   1863  N   TRP A 253      33.160  85.194  87.808  1.00 90.88           N  
ATOM   1864  CA  TRP A 253      32.040  85.378  88.687  1.00 90.88           C  
ATOM   1865  C   TRP A 253      30.964  86.168  88.010  1.00 90.88           C  
ATOM   1866  O   TRP A 253      29.837  85.698  87.866  1.00 90.88           O  
ATOM   1867  CB  TRP A 253      32.453  86.125  89.972  1.00 90.88           C  
ATOM   1868  CG  TRP A 253      31.333  86.622  90.858  1.00 90.88           C  
ATOM   1869  CD1 TRP A 253      30.845  87.892  90.969  1.00 90.88           C  
ATOM   1870  CD2 TRP A 253      30.564  85.815  91.765  1.00 90.88           C  
ATOM   1871  CE2 TRP A 253      29.645  86.660  92.392  1.00 90.88           C  
ATOM   1872  CE3 TRP A 253      30.618  84.483  92.057  1.00 90.88           C  
ATOM   1873  NE1 TRP A 253      29.831  87.931  91.895  1.00 90.88           N  
ATOM   1874  CZ2 TRP A 253      28.765  86.181  93.321  1.00 90.88           C  
ATOM   1875  CZ3 TRP A 253      29.727  84.004  92.991  1.00 90.88           C  
ATOM   1876  CH2 TRP A 253      28.818  84.837  93.613  1.00 90.88           C  
ATOM   1877  N   LYS A 254      31.288  87.388  87.568  1.00132.70           N  
ATOM   1878  CA  LYS A 254      30.364  88.274  86.929  1.00132.70           C  
ATOM   1879  C   LYS A 254      30.053  87.789  85.548  1.00132.70           C  
ATOM   1880  O   LYS A 254      29.030  88.153  84.979  1.00132.70           O  
ATOM   1881  CB  LYS A 254      30.900  89.710  86.814  1.00132.70           C  
ATOM   1882  CG  LYS A 254      29.803  90.743  86.560  1.00132.70           C  
ATOM   1883  CD  LYS A 254      28.873  90.936  87.763  1.00132.70           C  
ATOM   1884  CE  LYS A 254      27.765  91.964  87.535  1.00132.70           C  
ATOM   1885  NZ  LYS A 254      26.925  92.081  88.748  1.00132.70           N1+
ATOM   1886  N   GLY A 255      30.978  87.032  84.931  1.00 51.28           N  
ATOM   1887  CA  GLY A 255      30.831  86.604  83.569  1.00 51.28           C  
ATOM   1888  C   GLY A 255      29.705  85.636  83.362  1.00 51.28           C  
ATOM   1889  O   GLY A 255      28.887  85.830  82.463  1.00 51.28           O  
ATOM   1890  N   VAL A 256      29.595  84.601  84.218  1.00 56.34           N  
ATOM   1891  CA  VAL A 256      28.668  83.531  83.971  1.00 56.34           C  
ATOM   1892  C   VAL A 256      27.283  84.075  83.802  1.00 56.34           C  
ATOM   1893  O   VAL A 256      26.625  83.739  82.818  1.00 56.34           O  
ATOM   1894  CB  VAL A 256      28.638  82.521  85.085  1.00 56.34           C  
ATOM   1895  CG1 VAL A 256      27.549  81.479  84.778  1.00 56.34           C  
ATOM   1896  CG2 VAL A 256      30.046  81.925  85.251  1.00 56.34           C  
ATOM   1897  N   PRO A 257      26.810  84.938  84.658  1.00 71.13           N  
ATOM   1898  CA  PRO A 257      25.468  85.426  84.519  1.00 71.13           C  
ATOM   1899  C   PRO A 257      25.246  86.109  83.203  1.00 71.13           C  
ATOM   1900  O   PRO A 257      24.140  86.021  82.669  1.00 71.13           O  
ATOM   1901  CB  PRO A 257      25.228  86.304  85.744  1.00 71.13           C  
ATOM   1902  CG  PRO A 257      26.157  85.696  86.813  1.00 71.13           C  
ATOM   1903  CD  PRO A 257      27.318  85.081  86.012  1.00 71.13           C  
ATOM   1904  N   LYS A 258      26.267  86.810  82.674  1.00 66.95           N  
ATOM   1905  CA  LYS A 258      26.162  87.500  81.418  1.00 66.95           C  
ATOM   1906  C   LYS A 258      26.026  86.493  80.320  1.00 66.95           C  
ATOM   1907  O   LYS A 258      25.246  86.671  79.386  1.00 66.95           O  
ATOM   1908  CB  LYS A 258      27.415  88.326  81.078  1.00 66.95           C  
ATOM   1909  CG  LYS A 258      27.719  89.458  82.061  1.00 66.95           C  
ATOM   1910  CD  LYS A 258      29.103  90.079  81.848  1.00 66.95           C  
ATOM   1911  CE  LYS A 258      30.255  89.092  82.042  1.00 66.95           C  
ATOM   1912  NZ  LYS A 258      31.549  89.768  81.799  1.00 66.95           N1+
ATOM   1913  N   PHE A 259      26.790  85.392  80.425  1.00 68.29           N  
ATOM   1914  CA  PHE A 259      26.831  84.373  79.419  1.00 68.29           C  
ATOM   1915  C   PHE A 259      25.446  83.837  79.243  1.00 68.29           C  
ATOM   1916  O   PHE A 259      24.966  83.696  78.119  1.00 68.29           O  
ATOM   1917  CB  PHE A 259      27.750  83.212  79.857  1.00 68.29           C  
ATOM   1918  CG  PHE A 259      27.602  82.037  78.946  1.00 68.29           C  
ATOM   1919  CD1 PHE A 259      28.203  82.009  77.709  1.00 68.29           C  
ATOM   1920  CD2 PHE A 259      26.873  80.943  79.353  1.00 68.29           C  
ATOM   1921  CE1 PHE A 259      28.061  80.913  76.889  1.00 68.29           C  
ATOM   1922  CE2 PHE A 259      26.727  79.844  78.538  1.00 68.29           C  
ATOM   1923  CZ  PHE A 259      27.323  79.829  77.300  1.00 68.29           C  
ATOM   1924  N   LEU A 260      24.757  83.547  80.360  1.00107.89           N  
ATOM   1925  CA  LEU A 260      23.445  82.976  80.275  1.00107.89           C  
ATOM   1926  C   LEU A 260      22.485  83.928  79.642  1.00107.89           C  
ATOM   1927  O   LEU A 260      21.648  83.513  78.840  1.00107.89           O  
ATOM   1928  CB  LEU A 260      22.818  82.558  81.620  1.00107.89           C  
ATOM   1929  CG  LEU A 260      23.493  81.363  82.322  1.00107.89           C  
ATOM   1930  CD1 LEU A 260      23.670  80.184  81.354  1.00107.89           C  
ATOM   1931  CD2 LEU A 260      24.764  81.755  83.079  1.00107.89           C  
ATOM   1932  N   ARG A 261      22.597  85.231  79.956  1.00133.86           N  
ATOM   1933  CA  ARG A 261      21.643  86.187  79.468  1.00133.86           C  
ATOM   1934  C   ARG A 261      21.644  86.105  77.975  1.00133.86           C  
ATOM   1935  O   ARG A 261      20.596  86.208  77.341  1.00133.86           O  
ATOM   1936  CB  ARG A 261      21.982  87.633  79.870  1.00133.86           C  
ATOM   1937  CG  ARG A 261      22.064  87.848  81.385  1.00133.86           C  
ATOM   1938  CD  ARG A 261      20.821  87.404  82.161  1.00133.86           C  
ATOM   1939  NE  ARG A 261      19.690  88.292  81.772  1.00133.86           N  
ATOM   1940  CZ  ARG A 261      18.851  88.788  82.728  1.00133.86           C  
ATOM   1941  NH1 ARG A 261      19.078  88.515  84.045  1.00133.86           N1+
ATOM   1942  NH2 ARG A 261      17.784  89.560  82.366  1.00133.86           N  
ATOM   1943  N   ARG A 262      22.836  85.923  77.379  1.00141.57           N  
ATOM   1944  CA  ARG A 262      22.956  85.785  75.958  1.00141.57           C  
ATOM   1945  C   ARG A 262      22.296  84.503  75.542  1.00141.57           C  
ATOM   1946  O   ARG A 262      21.611  84.446  74.522  1.00141.57           O  
ATOM   1947  CB  ARG A 262      24.420  85.726  75.493  1.00141.57           C  
ATOM   1948  CG  ARG A 262      24.587  85.695  73.972  1.00141.57           C  
ATOM   1949  CD  ARG A 262      24.214  87.009  73.281  1.00141.57           C  
ATOM   1950  NE  ARG A 262      25.043  88.082  73.896  1.00141.57           N  
ATOM   1951  CZ  ARG A 262      25.698  88.994  73.116  1.00141.57           C  
ATOM   1952  NH1 ARG A 262      25.631  88.914  71.755  1.00141.57           N1+
ATOM   1953  NH2 ARG A 262      26.426  89.987  73.703  1.00141.57           N  
ATOM   1954  N   VAL A 263      22.478  83.437  76.343  1.00 51.62           N  
ATOM   1955  CA  VAL A 263      21.927  82.148  76.027  1.00 51.62           C  
ATOM   1956  C   VAL A 263      20.437  82.292  75.975  1.00 51.62           C  
ATOM   1957  O   VAL A 263      19.764  81.585  75.227  1.00 51.62           O  
ATOM   1958  CB  VAL A 263      22.238  81.110  77.068  1.00 51.62           C  
ATOM   1959  CG1 VAL A 263      21.503  79.807  76.710  1.00 51.62           C  
ATOM   1960  CG2 VAL A 263      23.765  80.953  77.164  1.00 51.62           C  
ATOM   1961  N   ASP A 264      19.869  83.161  76.832  1.00 49.64           N  
ATOM   1962  CA  ASP A 264      18.450  83.380  76.827  1.00 49.64           C  
ATOM   1963  C   ASP A 264      18.047  84.065  75.560  1.00 49.64           C  
ATOM   1964  O   ASP A 264      17.116  83.643  74.877  1.00 49.64           O  
ATOM   1965  CB  ASP A 264      17.983  84.279  77.987  1.00 49.64           C  
ATOM   1966  CG  ASP A 264      18.126  83.501  79.288  1.00 49.64           C  
ATOM   1967  OD1 ASP A 264      17.923  82.258  79.262  1.00 49.64           O  
ATOM   1968  OD2 ASP A 264      18.445  84.139  80.327  1.00 49.64           O1-
ATOM   1969  N   THR A 265      18.789  85.121  75.181  1.00 31.72           N  
ATOM   1970  CA  THR A 265      18.439  85.912  74.039  1.00 31.72           C  
ATOM   1971  C   THR A 265      18.435  85.012  72.850  1.00 31.72           C  
ATOM   1972  O   THR A 265      17.572  85.119  71.981  1.00 31.72           O  
ATOM   1973  CB  THR A 265      19.434  87.003  73.767  1.00 31.72           C  
ATOM   1974  CG2 THR A 265      18.968  87.801  72.536  1.00 31.72           C  
ATOM   1975  OG1 THR A 265      19.540  87.859  74.895  1.00 31.72           O  
ATOM   1976  N   ALA A 266      19.416  84.098  72.785  1.00 36.71           N  
ATOM   1977  CA  ALA A 266      19.513  83.211  71.667  1.00 36.71           C  
ATOM   1978  C   ALA A 266      18.296  82.335  71.612  1.00 36.71           C  
ATOM   1979  O   ALA A 266      17.691  82.178  70.553  1.00 36.71           O  
ATOM   1980  CB  ALA A 266      20.741  82.293  71.746  1.00 36.71           C  
ATOM   1981  N   LEU A 267      17.859  81.791  72.759  1.00 52.77           N  
ATOM   1982  CA  LEU A 267      16.771  80.853  72.743  1.00 52.77           C  
ATOM   1983  C   LEU A 267      15.556  81.496  72.158  1.00 52.77           C  
ATOM   1984  O   LEU A 267      14.882  80.899  71.321  1.00 52.77           O  
ATOM   1985  CB  LEU A 267      16.373  80.347  74.141  1.00 52.77           C  
ATOM   1986  CG  LEU A 267      17.392  79.390  74.780  1.00 52.77           C  
ATOM   1987  CD1 LEU A 267      16.925  78.932  76.171  1.00 52.77           C  
ATOM   1988  CD2 LEU A 267      17.692  78.205  73.849  1.00 52.77           C  
ATOM   1989  N   LYS A 268      15.256  82.741  72.565  1.00 38.98           N  
ATOM   1990  CA  LYS A 268      14.080  83.412  72.093  1.00 38.98           C  
ATOM   1991  C   LYS A 268      14.176  83.602  70.609  1.00 38.98           C  
ATOM   1992  O   LYS A 268      13.168  83.560  69.907  1.00 38.98           O  
ATOM   1993  CB  LYS A 268      13.862  84.782  72.756  1.00 38.98           C  
ATOM   1994  CG  LYS A 268      13.449  84.662  74.224  1.00 38.98           C  
ATOM   1995  CD  LYS A 268      13.482  85.982  74.998  1.00 38.98           C  
ATOM   1996  CE  LYS A 268      13.033  85.843  76.454  1.00 38.98           C  
ATOM   1997  NZ  LYS A 268      13.089  87.158  77.130  1.00 38.98           N1+
ATOM   1998  N   ASN A 269      15.399  83.814  70.092  1.00 58.02           N  
ATOM   1999  CA  ASN A 269      15.624  84.042  68.689  1.00 58.02           C  
ATOM   2000  C   ASN A 269      15.219  82.815  67.919  1.00 58.02           C  
ATOM   2001  O   ASN A 269      14.896  82.881  66.735  1.00 58.02           O  
ATOM   2002  CB  ASN A 269      17.102  84.324  68.369  1.00 58.02           C  
ATOM   2003  CG  ASN A 269      17.476  85.657  69.003  1.00 58.02           C  
ATOM   2004  ND2 ASN A 269      18.798  85.862  69.250  1.00 58.02           N  
ATOM   2005  OD1 ASN A 269      16.617  86.497  69.268  1.00 58.02           O  
ATOM   2006  N   ILE A 270      15.350  81.642  68.556  1.00145.23           N  
ATOM   2007  CA  ILE A 270      14.990  80.349  68.043  1.00145.23           C  
ATOM   2008  C   ILE A 270      13.505  80.169  68.036  1.00145.23           C  
ATOM   2009  O   ILE A 270      12.978  79.326  67.311  1.00145.23           O  
ATOM   2010  CB  ILE A 270      15.630  79.229  68.802  1.00145.23           C  
ATOM   2011  CG1 ILE A 270      17.155  79.412  68.735  1.00145.23           C  
ATOM   2012  CG2 ILE A 270      15.155  77.896  68.200  1.00145.23           C  
ATOM   2013  CD1 ILE A 270      17.683  79.506  67.304  1.00145.23           C  
ATOM   2014  N   GLY A 271      12.799  80.890  68.926  1.00 40.97           N  
ATOM   2015  CA  GLY A 271      11.375  80.775  69.014  1.00 40.97           C  
ATOM   2016  C   GLY A 271      11.035  80.347  70.401  1.00 40.97           C  
ATOM   2017  O   GLY A 271       9.956  80.657  70.902  1.00 40.97           O  
ATOM   2018  N   ILE A 272      11.957  79.653  71.088  1.00 79.07           N  
ATOM   2019  CA  ILE A 272      11.611  79.253  72.416  1.00 79.07           C  
ATOM   2020  C   ILE A 272      11.537  80.504  73.233  1.00 79.07           C  
ATOM   2021  O   ILE A 272      12.552  81.139  73.516  1.00 79.07           O  
ATOM   2022  CB  ILE A 272      12.644  78.343  73.024  1.00 79.07           C  
ATOM   2023  CG1 ILE A 272      12.771  77.061  72.183  1.00 79.07           C  
ATOM   2024  CG2 ILE A 272      12.270  78.081  74.493  1.00 79.07           C  
ATOM   2025  CD1 ILE A 272      13.997  76.219  72.537  1.00 79.07           C  
ATOM   2026  N   ASN A 273      10.307  80.881  73.646  1.00182.42           N  
ATOM   2027  CA  ASN A 273      10.147  82.069  74.432  1.00182.42           C  
ATOM   2028  C   ASN A 273      10.161  81.651  75.854  1.00182.42           C  
ATOM   2029  O   ASN A 273       9.183  81.817  76.580  1.00182.42           O  
ATOM   2030  CB  ASN A 273       8.813  82.800  74.210  1.00182.42           C  
ATOM   2031  CG  ASN A 273       8.923  83.593  72.922  1.00182.42           C  
ATOM   2032  ND2 ASN A 273       8.350  83.036  71.824  1.00182.42           N  
ATOM   2033  OD1 ASN A 273       9.509  84.674  72.889  1.00182.42           O  
ATOM   2034  N   GLU A 274      11.298  81.091  76.284  1.00 64.32           N  
ATOM   2035  CA  GLU A 274      11.436  80.702  77.649  1.00 64.32           C  
ATOM   2036  C   GLU A 274      12.896  80.789  77.939  1.00 64.32           C  
ATOM   2037  O   GLU A 274      13.722  80.315  77.161  1.00 64.32           O  
ATOM   2038  CB  GLU A 274      10.986  79.254  77.915  1.00 64.32           C  
ATOM   2039  CG  GLU A 274      11.074  78.826  79.382  1.00 64.32           C  
ATOM   2040  CD  GLU A 274      10.536  77.405  79.481  1.00 64.32           C  
ATOM   2041  OE1 GLU A 274       9.503  77.123  78.816  1.00 64.32           O  
ATOM   2042  OE2 GLU A 274      11.145  76.582  80.216  1.00 64.32           O1-
ATOM   2043  N   ARG A 275      13.250  81.405  79.076  1.00132.95           N  
ATOM   2044  CA  ARG A 275      14.627  81.545  79.441  1.00132.95           C  
ATOM   2045  C   ARG A 275      15.079  80.185  79.858  1.00132.95           C  
ATOM   2046  O   ARG A 275      14.269  79.270  79.989  1.00132.95           O  
ATOM   2047  CB  ARG A 275      14.845  82.465  80.652  1.00132.95           C  
ATOM   2048  CG  ARG A 275      14.208  83.848  80.497  1.00132.95           C  
ATOM   2049  CD  ARG A 275      14.552  84.800  81.642  1.00132.95           C  
ATOM   2050  NE  ARG A 275      15.696  85.635  81.185  1.00132.95           N  
ATOM   2051  CZ  ARG A 275      15.454  86.811  80.539  1.00132.95           C  
ATOM   2052  NH1 ARG A 275      14.171  87.254  80.387  1.00132.95           N1+
ATOM   2053  NH2 ARG A 275      16.492  87.547  80.047  1.00132.95           N  
ATOM   2054  N   LEU A 276      16.399  80.003  80.027  1.00 78.57           N  
ATOM   2055  CA  LEU A 276      16.894  78.731  80.466  1.00 78.57           C  
ATOM   2056  C   LEU A 276      16.695  78.681  81.954  1.00 78.57           C  
ATOM   2057  O   LEU A 276      17.062  79.620  82.661  1.00 78.57           O  
ATOM   2058  CB  LEU A 276      18.407  78.565  80.269  1.00 78.57           C  
ATOM   2059  CG  LEU A 276      18.931  77.196  80.737  1.00 78.57           C  
ATOM   2060  CD1 LEU A 276      18.729  76.110  79.669  1.00 78.57           C  
ATOM   2061  CD2 LEU A 276      20.356  77.290  81.290  1.00 78.57           C  
ATOM   2062  N   PRO A 277      16.149  77.602  82.456  1.00 86.22           N  
ATOM   2063  CA  PRO A 277      15.894  77.464  83.869  1.00 86.22           C  
ATOM   2064  C   PRO A 277      17.142  77.743  84.654  1.00 86.22           C  
ATOM   2065  O   PRO A 277      18.221  77.310  84.257  1.00 86.22           O  
ATOM   2066  CB  PRO A 277      15.424  76.025  84.060  1.00 86.22           C  
ATOM   2067  CG  PRO A 277      16.134  75.272  82.917  1.00 86.22           C  
ATOM   2068  CD  PRO A 277      16.230  76.313  81.788  1.00 86.22           C  
ATOM   2069  N   TYR A 278      17.005  78.460  85.785  1.00 86.58           N  
ATOM   2070  CA  TYR A 278      18.117  78.865  86.595  1.00 86.58           C  
ATOM   2071  C   TYR A 278      18.791  77.680  87.216  1.00 86.58           C  
ATOM   2072  O   TYR A 278      19.978  77.738  87.532  1.00 86.58           O  
ATOM   2073  CB  TYR A 278      17.783  79.920  87.674  1.00 86.58           C  
ATOM   2074  CG  TYR A 278      16.846  79.400  88.710  1.00 86.58           C  
ATOM   2075  CD1 TYR A 278      17.317  78.649  89.762  1.00 86.58           C  
ATOM   2076  CD2 TYR A 278      15.502  79.690  88.648  1.00 86.58           C  
ATOM   2077  CE1 TYR A 278      16.460  78.179  90.728  1.00 86.58           C  
ATOM   2078  CE2 TYR A 278      14.638  79.224  89.612  1.00 86.58           C  
ATOM   2079  CZ  TYR A 278      15.119  78.466  90.653  1.00 86.58           C  
ATOM   2080  OH  TYR A 278      14.239  77.984  91.644  1.00 86.58           O  
ATOM   2081  N   ASN A 279      18.027  76.601  87.472  1.00118.85           N  
ATOM   2082  CA  ASN A 279      18.548  75.414  88.092  1.00118.85           C  
ATOM   2083  C   ASN A 279      19.592  74.810  87.205  1.00118.85           C  
ATOM   2084  O   ASN A 279      20.636  74.361  87.675  1.00118.85           O  
ATOM   2085  CB  ASN A 279      17.502  74.301  88.215  1.00118.85           C  
ATOM   2086  CG  ASN A 279      16.272  74.892  88.863  1.00118.85           C  
ATOM   2087  ND2 ASN A 279      15.880  74.337  90.038  1.00118.85           N  
ATOM   2088  OD1 ASN A 279      15.671  75.821  88.327  1.00118.85           O  
ATOM   2089  N   VAL A 280      19.326  74.778  85.887  1.00 48.23           N  
ATOM   2090  CA  VAL A 280      20.227  74.123  84.981  1.00 48.23           C  
ATOM   2091  C   VAL A 280      21.534  74.847  84.979  1.00 48.23           C  
ATOM   2092  O   VAL A 280      21.579  76.072  85.085  1.00 48.23           O  
ATOM   2093  CB  VAL A 280      19.733  74.091  83.564  1.00 48.23           C  
ATOM   2094  CG1 VAL A 280      20.829  73.475  82.677  1.00 48.23           C  
ATOM   2095  CG2 VAL A 280      18.396  73.335  83.526  1.00 48.23           C  
ATOM   2096  N   SER A 281      22.651  74.093  84.883  1.00 60.54           N  
ATOM   2097  CA  SER A 281      23.936  74.732  84.866  1.00 60.54           C  
ATOM   2098  C   SER A 281      24.691  74.264  83.648  1.00 60.54           C  
ATOM   2099  O   SER A 281      25.175  73.135  83.607  1.00 60.54           O  
ATOM   2100  CB  SER A 281      24.778  74.386  86.109  1.00 60.54           C  
ATOM   2101  OG  SER A 281      26.038  75.036  86.056  1.00 60.54           O  
ATOM   2102  N   LEU A 282      24.833  75.140  82.627  1.00124.72           N  
ATOM   2103  CA  LEU A 282      25.524  74.773  81.417  1.00124.72           C  
ATOM   2104  C   LEU A 282      26.984  74.559  81.670  1.00124.72           C  
ATOM   2105  O   LEU A 282      27.594  73.702  81.033  1.00124.72           O  
ATOM   2106  CB  LEU A 282      25.462  75.787  80.259  1.00124.72           C  
ATOM   2107  CG  LEU A 282      24.092  75.910  79.575  1.00124.72           C  
ATOM   2108  CD1 LEU A 282      23.111  76.724  80.421  1.00124.72           C  
ATOM   2109  CD2 LEU A 282      24.232  76.419  78.135  1.00124.72           C  
ATOM   2110  N   ILE A 283      27.602  75.376  82.547  1.00108.33           N  
ATOM   2111  CA  ILE A 283      29.009  75.213  82.797  1.00108.33           C  
ATOM   2112  C   ILE A 283      29.266  75.279  84.275  1.00108.33           C  
ATOM   2113  O   ILE A 283      28.635  76.048  85.001  1.00108.33           O  
ATOM   2114  CB  ILE A 283      29.861  76.273  82.156  1.00108.33           C  
ATOM   2115  CG1 ILE A 283      29.557  77.662  82.747  1.00108.33           C  
ATOM   2116  CG2 ILE A 283      29.648  76.190  80.634  1.00108.33           C  
ATOM   2117  CD1 ILE A 283      28.128  78.149  82.506  1.00108.33           C  
ATOM   2118  N   ARG A 284      30.220  74.456  84.761  1.00 49.22           N  
ATOM   2119  CA  ARG A 284      30.565  74.427  86.158  1.00 49.22           C  
ATOM   2120  C   ARG A 284      32.061  74.426  86.257  1.00 49.22           C  
ATOM   2121  O   ARG A 284      32.753  73.995  85.334  1.00 49.22           O  
ATOM   2122  CB  ARG A 284      30.058  73.167  86.881  1.00 49.22           C  
ATOM   2123  CG  ARG A 284      28.532  73.076  86.980  1.00 49.22           C  
ATOM   2124  CD  ARG A 284      28.049  71.815  87.701  1.00 49.22           C  
ATOM   2125  NE  ARG A 284      26.564  71.884  87.815  1.00 49.22           N  
ATOM   2126  CZ  ARG A 284      25.989  72.471  88.906  1.00 49.22           C  
ATOM   2127  NH1 ARG A 284      26.766  73.050  89.866  1.00 49.22           N1+
ATOM   2128  NH2 ARG A 284      24.631  72.475  89.042  1.00 49.22           N  
ATOM   2129  N   PHE A 285      32.603  74.923  87.390  1.00 58.31           N  
ATOM   2130  CA  PHE A 285      34.031  74.992  87.542  1.00 58.31           C  
ATOM   2131  C   PHE A 285      34.438  74.163  88.726  1.00 58.31           C  
ATOM   2132  O   PHE A 285      33.794  74.190  89.773  1.00 58.31           O  
ATOM   2133  CB  PHE A 285      34.534  76.421  87.819  1.00 58.31           C  
ATOM   2134  CG  PHE A 285      34.171  77.281  86.656  1.00 58.31           C  
ATOM   2135  CD1 PHE A 285      32.902  77.802  86.547  1.00 58.31           C  
ATOM   2136  CD2 PHE A 285      35.096  77.574  85.681  1.00 58.31           C  
ATOM   2137  CE1 PHE A 285      32.558  78.599  85.480  1.00 58.31           C  
ATOM   2138  CE2 PHE A 285      34.757  78.371  84.611  1.00 58.31           C  
ATOM   2139  CZ  PHE A 285      33.487  78.885  84.510  1.00 58.31           C  
ATOM   2140  N   SER A 286      35.545  73.405  88.579  1.00 45.11           N  
ATOM   2141  CA  SER A 286      36.070  72.582  89.638  1.00 45.11           C  
ATOM   2142  C   SER A 286      37.536  72.893  89.733  1.00 45.11           C  
ATOM   2143  O   SER A 286      38.069  73.598  88.878  1.00 45.11           O  
ATOM   2144  CB  SER A 286      35.935  71.073  89.375  1.00 45.11           C  
ATOM   2145  OG  SER A 286      34.563  70.710  89.302  1.00 45.11           O  
ATOM   2146  N   SER A 287      38.230  72.413  90.791  1.00 66.71           N  
ATOM   2147  CA  SER A 287      39.631  72.732  90.902  1.00 66.71           C  
ATOM   2148  C   SER A 287      40.404  71.596  91.508  1.00 66.71           C  
ATOM   2149  O   SER A 287      39.895  70.844  92.338  1.00 66.71           O  
ATOM   2150  CB  SER A 287      39.899  73.955  91.797  1.00 66.71           C  
ATOM   2151  OG  SER A 287      41.293  74.215  91.866  1.00 66.71           O  
ATOM   2152  N   TRP A 288      41.630  71.376  90.987  1.00126.60           N  
ATOM   2153  CA  TRP A 288      42.607  70.451  91.496  1.00126.60           C  
ATOM   2154  C   TRP A 288      43.494  71.053  92.554  1.00126.60           C  
ATOM   2155  O   TRP A 288      44.100  70.322  93.337  1.00126.60           O  
ATOM   2156  CB  TRP A 288      43.462  69.791  90.401  1.00126.60           C  
ATOM   2157  CG  TRP A 288      42.664  68.777  89.611  1.00126.60           C  
ATOM   2158  CD1 TRP A 288      41.319  68.732  89.379  1.00126.60           C  
ATOM   2159  CD2 TRP A 288      43.219  67.603  88.996  1.00126.60           C  
ATOM   2160  CE2 TRP A 288      42.162  66.900  88.417  1.00126.60           C  
ATOM   2161  CE3 TRP A 288      44.503  67.140  88.930  1.00126.60           C  
ATOM   2162  NE1 TRP A 288      41.002  67.605  88.658  1.00126.60           N  
ATOM   2163  CZ2 TRP A 288      42.375  65.720  87.761  1.00126.60           C  
ATOM   2164  CZ3 TRP A 288      44.714  65.957  88.258  1.00126.60           C  
ATOM   2165  CH2 TRP A 288      43.671  65.259  87.685  1.00126.60           C  
ATOM   2166  N   MET A 289      43.658  72.395  92.570  1.00 82.58           N  
ATOM   2167  CA  MET A 289      44.607  72.996  93.472  1.00 82.58           C  
ATOM   2168  C   MET A 289      44.231  72.721  94.892  1.00 82.58           C  
ATOM   2169  O   MET A 289      43.362  73.386  95.456  1.00 82.58           O  
ATOM   2170  CB  MET A 289      44.710  74.528  93.357  1.00 82.58           C  
ATOM   2171  CG  MET A 289      45.265  75.049  92.030  1.00 82.58           C  
ATOM   2172  SD  MET A 289      44.116  74.941  90.626  1.00 82.58           S  
ATOM   2173  CE  MET A 289      45.088  76.043  89.561  1.00 82.58           C  
ATOM   2174  N   GLY A 290      44.963  71.782  95.528  1.00 51.48           N  
ATOM   2175  CA  GLY A 290      44.730  71.437  96.901  1.00 51.48           C  
ATOM   2176  C   GLY A 290      44.228  70.025  97.007  1.00 51.48           C  
ATOM   2177  O   GLY A 290      44.512  69.346  97.993  1.00 51.48           O  
ATOM   2178  N   GLY A 291      43.390  69.577  96.048  1.00 74.98           N  
ATOM   2179  CA  GLY A 291      42.868  68.232  96.037  1.00 74.98           C  
ATOM   2180  C   GLY A 291      43.826  67.185  95.524  1.00 74.98           C  
ATOM   2181  O   GLY A 291      43.965  66.122  96.129  1.00 74.98           O  
ATOM   2182  N   ASP A 292      44.500  67.461  94.381  1.00124.93           N  
ATOM   2183  CA  ASP A 292      45.333  66.493  93.704  1.00124.93           C  
ATOM   2184  C   ASP A 292      46.637  66.356  94.433  1.00124.93           C  
ATOM   2185  O   ASP A 292      47.476  67.254  94.416  1.00124.93           O  
ATOM   2186  CB  ASP A 292      45.673  66.910  92.264  1.00124.93           C  
ATOM   2187  CG  ASP A 292      46.555  65.838  91.641  1.00124.93           C  
ATOM   2188  OD1 ASP A 292      46.643  64.722  92.219  1.00124.93           O  
ATOM   2189  OD2 ASP A 292      47.153  66.126  90.571  1.00124.93           O1-
ATOM   2190  N   ARG A 293      46.747  65.253  95.195  1.00289.13           N  
ATOM   2191  CA  ARG A 293      47.850  64.785  95.996  1.00289.13           C  
ATOM   2192  C   ARG A 293      48.807  63.903  95.256  1.00289.13           C  
ATOM   2193  O   ARG A 293      49.881  63.594  95.763  1.00289.13           O  
ATOM   2194  CB  ARG A 293      47.343  63.923  97.154  1.00289.13           C  
ATOM   2195  CG  ARG A 293      46.074  64.498  97.767  1.00289.13           C  
ATOM   2196  CD  ARG A 293      45.618  63.817  99.050  1.00289.13           C  
ATOM   2197  NE  ARG A 293      45.966  64.750 100.152  1.00289.13           N  
ATOM   2198  CZ  ARG A 293      45.130  65.785 100.455  1.00289.13           C  
ATOM   2199  NH1 ARG A 293      43.994  65.992  99.726  1.00289.13           N1+
ATOM   2200  NH2 ARG A 293      45.433  66.616 101.492  1.00289.13           N  
ATOM   2201  N   ASP A 294      48.399  63.343  94.109  1.00107.54           N  
ATOM   2202  CA  ASP A 294      49.196  62.316  93.503  1.00107.54           C  
ATOM   2203  C   ASP A 294      50.581  62.785  93.181  1.00107.54           C  
ATOM   2204  O   ASP A 294      50.783  63.710  92.397  1.00107.54           O  
ATOM   2205  CB  ASP A 294      48.572  61.770  92.208  1.00107.54           C  
ATOM   2206  CG  ASP A 294      49.339  60.531  91.769  1.00107.54           C  
ATOM   2207  OD1 ASP A 294      50.302  60.138  92.479  1.00107.54           O  
ATOM   2208  OD2 ASP A 294      48.963  59.955  90.712  1.00107.54           O1-
ATOM   2209  N   GLY A 295      51.575  62.133  93.817  1.00 57.11           N  
ATOM   2210  CA  GLY A 295      52.964  62.319  93.524  1.00 57.11           C  
ATOM   2211  C   GLY A 295      53.467  63.633  94.020  1.00 57.11           C  
ATOM   2212  O   GLY A 295      54.639  63.951  93.836  1.00 57.11           O  
ATOM   2213  N   ASN A 296      52.611  64.453  94.644  1.00 87.66           N  
ATOM   2214  CA  ASN A 296      53.110  65.694  95.153  1.00 87.66           C  
ATOM   2215  C   ASN A 296      52.936  65.653  96.633  1.00 87.66           C  
ATOM   2216  O   ASN A 296      51.865  65.958  97.154  1.00 87.66           O  
ATOM   2217  CB  ASN A 296      52.334  66.909  94.602  1.00 87.66           C  
ATOM   2218  CG  ASN A 296      53.089  68.189  94.931  1.00 87.66           C  
ATOM   2219  ND2 ASN A 296      53.410  68.991  93.880  1.00 87.66           N  
ATOM   2220  OD1 ASN A 296      53.386  68.470  96.090  1.00 87.66           O  
ATOM   2221  N   PRO A 297      53.984  65.294  97.315  1.00 96.86           N  
ATOM   2222  CA  PRO A 297      53.966  65.151  98.748  1.00 96.86           C  
ATOM   2223  C   PRO A 297      53.584  66.434  99.414  1.00 96.86           C  
ATOM   2224  O   PRO A 297      53.101  66.403 100.544  1.00 96.86           O  
ATOM   2225  CB  PRO A 297      55.395  64.760  99.120  1.00 96.86           C  
ATOM   2226  CG  PRO A 297      56.241  65.445  98.029  1.00 96.86           C  
ATOM   2227  CD  PRO A 297      55.333  65.421  96.788  1.00 96.86           C  
ATOM   2228  N   ARG A 298      53.797  67.573  98.740  1.00140.53           N  
ATOM   2229  CA  ARG A 298      53.572  68.854  99.343  1.00140.53           C  
ATOM   2230  C   ARG A 298      52.129  69.060  99.694  1.00140.53           C  
ATOM   2231  O   ARG A 298      51.827  69.795 100.633  1.00140.53           O  
ATOM   2232  CB  ARG A 298      54.031  70.029  98.464  1.00140.53           C  
ATOM   2233  CG  ARG A 298      55.537  70.010  98.196  1.00140.53           C  
ATOM   2234  CD  ARG A 298      56.107  71.366  97.779  1.00140.53           C  
ATOM   2235  NE  ARG A 298      56.462  72.090  99.033  1.00140.53           N  
ATOM   2236  CZ  ARG A 298      56.044  73.374  99.232  1.00140.53           C  
ATOM   2237  NH1 ARG A 298      55.296  74.007  98.281  1.00140.53           N1+
ATOM   2238  NH2 ARG A 298      56.376  74.025 100.385  1.00140.53           N  
ATOM   2239  N   VAL A 299      51.182  68.468  98.944  1.00 82.12           N  
ATOM   2240  CA  VAL A 299      49.810  68.733  99.287  1.00 82.12           C  
ATOM   2241  C   VAL A 299      49.395  67.824 100.406  1.00 82.12           C  
ATOM   2242  O   VAL A 299      48.871  66.735 100.182  1.00 82.12           O  
ATOM   2243  CB  VAL A 299      48.867  68.494  98.142  1.00 82.12           C  
ATOM   2244  CG1 VAL A 299      47.425  68.703  98.632  1.00 82.12           C  
ATOM   2245  CG2 VAL A 299      49.272  69.414  96.977  1.00 82.12           C  
ATOM   2246  N   THR A 300      49.559  68.286 101.659  1.00 58.32           N  
ATOM   2247  CA  THR A 300      49.219  67.480 102.797  1.00 58.32           C  
ATOM   2248  C   THR A 300      47.753  67.660 103.085  1.00 58.32           C  
ATOM   2249  O   THR A 300      47.077  68.474 102.459  1.00 58.32           O  
ATOM   2250  CB  THR A 300      49.965  67.872 104.035  1.00 58.32           C  
ATOM   2251  CG2 THR A 300      51.473  67.787 103.742  1.00 58.32           C  
ATOM   2252  OG1 THR A 300      49.617  69.196 104.413  1.00 58.32           O  
ATOM   2253  N   PRO A 301      47.237  66.906 104.021  1.00166.47           N  
ATOM   2254  CA  PRO A 301      45.836  66.984 104.352  1.00166.47           C  
ATOM   2255  C   PRO A 301      45.437  68.312 104.913  1.00166.47           C  
ATOM   2256  O   PRO A 301      44.255  68.648 104.850  1.00166.47           O  
ATOM   2257  CB  PRO A 301      45.566  65.812 105.292  1.00166.47           C  
ATOM   2258  CG  PRO A 301      46.616  64.770 104.871  1.00166.47           C  
ATOM   2259  CD  PRO A 301      47.796  65.602 104.334  1.00166.47           C  
ATOM   2260  N   GLU A 302      46.384  69.050 105.520  1.00 85.02           N  
ATOM   2261  CA  GLU A 302      46.074  70.338 106.071  1.00 85.02           C  
ATOM   2262  C   GLU A 302      45.853  71.310 104.957  1.00 85.02           C  
ATOM   2263  O   GLU A 302      44.957  72.152 105.012  1.00 85.02           O  
ATOM   2264  CB  GLU A 302      47.192  70.914 106.960  1.00 85.02           C  
ATOM   2265  CG  GLU A 302      47.427  70.130 108.256  1.00 85.02           C  
ATOM   2266  CD  GLU A 302      48.499  69.081 107.999  1.00 85.02           C  
ATOM   2267  OE1 GLU A 302      49.390  69.347 107.149  1.00 85.02           O  
ATOM   2268  OE2 GLU A 302      48.450  68.007 108.656  1.00 85.02           O1-
ATOM   2269  N   VAL A 303      46.658  71.179 103.888  1.00 45.17           N  
ATOM   2270  CA  VAL A 303      46.630  72.122 102.813  1.00 45.17           C  
ATOM   2271  C   VAL A 303      45.237  72.183 102.281  1.00 45.17           C  
ATOM   2272  O   VAL A 303      44.750  73.254 101.923  1.00 45.17           O  
ATOM   2273  CB  VAL A 303      47.530  71.724 101.678  1.00 45.17           C  
ATOM   2274  CG1 VAL A 303      47.351  72.730 100.529  1.00 45.17           C  
ATOM   2275  CG2 VAL A 303      48.972  71.625 102.203  1.00 45.17           C  
ATOM   2276  N   THR A 304      44.565  71.024 102.202  1.00 55.81           N  
ATOM   2277  CA  THR A 304      43.232  70.983 101.679  1.00 55.81           C  
ATOM   2278  C   THR A 304      42.283  71.714 102.579  1.00 55.81           C  
ATOM   2279  O   THR A 304      41.378  72.396 102.099  1.00 55.81           O  
ATOM   2280  CB  THR A 304      42.713  69.586 101.514  1.00 55.81           C  
ATOM   2281  CG2 THR A 304      41.312  69.662 100.880  1.00 55.81           C  
ATOM   2282  OG1 THR A 304      43.580  68.844 100.670  1.00 55.81           O  
ATOM   2283  N   ARG A 305      42.431  71.581 103.911  1.00133.69           N  
ATOM   2284  CA  ARG A 305      41.466  72.238 104.747  1.00133.69           C  
ATOM   2285  C   ARG A 305      41.584  73.718 104.586  1.00133.69           C  
ATOM   2286  O   ARG A 305      40.577  74.416 104.468  1.00133.69           O  
ATOM   2287  CB  ARG A 305      41.552  71.888 106.246  1.00133.69           C  
ATOM   2288  CG  ARG A 305      42.868  72.228 106.940  1.00133.69           C  
ATOM   2289  CD  ARG A 305      43.586  70.999 107.501  1.00133.69           C  
ATOM   2290  NE  ARG A 305      42.661  70.330 108.458  1.00133.69           N  
ATOM   2291  CZ  ARG A 305      43.165  69.520 109.433  1.00133.69           C  
ATOM   2292  NH1 ARG A 305      44.514  69.376 109.573  1.00133.69           N1+
ATOM   2293  NH2 ARG A 305      42.318  68.853 110.271  1.00133.69           N  
ATOM   2294  N   ASP A 306      42.824  74.236 104.555  1.00 46.11           N  
ATOM   2295  CA  ASP A 306      43.011  75.654 104.463  1.00 46.11           C  
ATOM   2296  C   ASP A 306      42.450  76.173 103.174  1.00 46.11           C  
ATOM   2297  O   ASP A 306      41.635  77.096 103.174  1.00 46.11           O  
ATOM   2298  CB  ASP A 306      44.496  76.056 104.501  1.00 46.11           C  
ATOM   2299  CG  ASP A 306      45.028  75.783 105.901  1.00 46.11           C  
ATOM   2300  OD1 ASP A 306      44.195  75.551 106.817  1.00 46.11           O  
ATOM   2301  OD2 ASP A 306      46.276  75.805 106.073  1.00 46.11           O1-
ATOM   2302  N   VAL A 307      42.837  75.563 102.039  1.00 41.30           N  
ATOM   2303  CA  VAL A 307      42.412  76.079 100.767  1.00 41.30           C  
ATOM   2304  C   VAL A 307      40.922  75.988 100.661  1.00 41.30           C  
ATOM   2305  O   VAL A 307      40.264  76.912 100.185  1.00 41.30           O  
ATOM   2306  CB  VAL A 307      43.007  75.336  99.602  1.00 41.30           C  
ATOM   2307  CG1 VAL A 307      44.533  75.513  99.644  1.00 41.30           C  
ATOM   2308  CG2 VAL A 307      42.549  73.867  99.642  1.00 41.30           C  
ATOM   2309  N   CYS A 308      40.347  74.861 101.107  1.00 61.28           N  
ATOM   2310  CA  CYS A 308      38.939  74.643 100.982  1.00 61.28           C  
ATOM   2311  C   CYS A 308      38.179  75.600 101.846  1.00 61.28           C  
ATOM   2312  O   CYS A 308      37.051  75.956 101.513  1.00 61.28           O  
ATOM   2313  CB  CYS A 308      38.516  73.215 101.365  1.00 61.28           C  
ATOM   2314  SG  CYS A 308      36.768  72.892 100.989  1.00 61.28           S  
ATOM   2315  N   LEU A 309      38.727  75.962 103.022  1.00 72.98           N  
ATOM   2316  CA  LEU A 309      38.042  76.872 103.900  1.00 72.98           C  
ATOM   2317  C   LEU A 309      38.083  78.270 103.355  1.00 72.98           C  
ATOM   2318  O   LEU A 309      37.072  78.971 103.324  1.00 72.98           O  
ATOM   2319  CB  LEU A 309      38.620  76.887 105.326  1.00 72.98           C  
ATOM   2320  CG  LEU A 309      37.756  77.681 106.325  1.00 72.98           C  
ATOM   2321  CD1 LEU A 309      36.359  77.052 106.463  1.00 72.98           C  
ATOM   2322  CD2 LEU A 309      38.463  77.844 107.680  1.00 72.98           C  
ATOM   2323  N   LEU A 310      39.265  78.691 102.868  1.00 59.27           N  
ATOM   2324  CA  LEU A 310      39.493  80.025 102.385  1.00 59.27           C  
ATOM   2325  C   LEU A 310      38.583  80.290 101.226  1.00 59.27           C  
ATOM   2326  O   LEU A 310      38.032  81.382 101.091  1.00 59.27           O  
ATOM   2327  CB  LEU A 310      40.942  80.209 101.890  1.00 59.27           C  
ATOM   2328  CG  LEU A 310      41.265  81.608 101.330  1.00 59.27           C  
ATOM   2329  CD1 LEU A 310      41.101  82.696 102.401  1.00 59.27           C  
ATOM   2330  CD2 LEU A 310      42.653  81.638 100.668  1.00 59.27           C  
ATOM   2331  N   ALA A 311      38.403  79.287 100.352  1.00 35.75           N  
ATOM   2332  CA  ALA A 311      37.579  79.447  99.190  1.00 35.75           C  
ATOM   2333  C   ALA A 311      36.166  79.712  99.611  1.00 35.75           C  
ATOM   2334  O   ALA A 311      35.462  80.507  98.988  1.00 35.75           O  
ATOM   2335  CB  ALA A 311      37.568  78.197  98.293  1.00 35.75           C  
ATOM   2336  N   ARG A 312      35.701  79.035 100.675  1.00 76.38           N  
ATOM   2337  CA  ARG A 312      34.345  79.219 101.104  1.00 76.38           C  
ATOM   2338  C   ARG A 312      34.132  80.623 101.581  1.00 76.38           C  
ATOM   2339  O   ARG A 312      33.056  81.189 101.395  1.00 76.38           O  
ATOM   2340  CB  ARG A 312      33.886  78.234 102.195  1.00 76.38           C  
ATOM   2341  CG  ARG A 312      33.506  76.866 101.618  1.00 76.38           C  
ATOM   2342  CD  ARG A 312      32.716  75.972 102.578  1.00 76.38           C  
ATOM   2343  NE  ARG A 312      32.197  74.814 101.793  1.00 76.38           N  
ATOM   2344  CZ  ARG A 312      30.854  74.573 101.729  1.00 76.38           C  
ATOM   2345  NH1 ARG A 312      29.985  75.363 102.425  1.00 76.38           N1+
ATOM   2346  NH2 ARG A 312      30.379  73.537 100.977  1.00 76.38           N  
ATOM   2347  N   MET A 313      35.152  81.219 102.223  1.00 39.97           N  
ATOM   2348  CA  MET A 313      35.050  82.555 102.740  1.00 39.97           C  
ATOM   2349  C   MET A 313      34.840  83.502 101.602  1.00 39.97           C  
ATOM   2350  O   MET A 313      34.055  84.444 101.699  1.00 39.97           O  
ATOM   2351  CB  MET A 313      36.347  83.005 103.434  1.00 39.97           C  
ATOM   2352  CG  MET A 313      36.295  84.424 104.003  1.00 39.97           C  
ATOM   2353  SD  MET A 313      37.915  85.079 104.512  1.00 39.97           S  
ATOM   2354  CE  MET A 313      38.235  83.800 105.759  1.00 39.97           C  
ATOM   2355  N   MET A 314      35.554  83.268 100.487  1.00 44.26           N  
ATOM   2356  CA  MET A 314      35.507  84.146  99.355  1.00 44.26           C  
ATOM   2357  C   MET A 314      34.122  84.167  98.787  1.00 44.26           C  
ATOM   2358  O   MET A 314      33.597  85.229  98.453  1.00 44.26           O  
ATOM   2359  CB  MET A 314      36.465  83.680  98.244  1.00 44.26           C  
ATOM   2360  CG  MET A 314      37.923  83.618  98.707  1.00 44.26           C  
ATOM   2361  SD  MET A 314      39.085  82.903  97.505  1.00 44.26           S  
ATOM   2362  CE  MET A 314      39.118  84.359  96.423  1.00 44.26           C  
ATOM   2363  N   ALA A 315      33.486  82.988  98.667  1.00 32.76           N  
ATOM   2364  CA  ALA A 315      32.171  82.918  98.097  1.00 32.76           C  
ATOM   2365  C   ALA A 315      31.223  83.679  98.965  1.00 32.76           C  
ATOM   2366  O   ALA A 315      30.405  84.461  98.481  1.00 32.76           O  
ATOM   2367  CB  ALA A 315      31.646  81.476  97.995  1.00 32.76           C  
ATOM   2368  N   ALA A 316      31.346  83.497 100.290  1.00 27.04           N  
ATOM   2369  CA  ALA A 316      30.444  84.122 101.208  1.00 27.04           C  
ATOM   2370  C   ALA A 316      30.564  85.599 101.026  1.00 27.04           C  
ATOM   2371  O   ALA A 316      29.565  86.317 101.031  1.00 27.04           O  
ATOM   2372  CB  ALA A 316      30.773  83.802 102.677  1.00 27.04           C  
ATOM   2373  N   ASN A 317      31.803  86.086 100.849  1.00 45.86           N  
ATOM   2374  CA  ASN A 317      32.041  87.493 100.718  1.00 45.86           C  
ATOM   2375  C   ASN A 317      31.400  88.017  99.462  1.00 45.86           C  
ATOM   2376  O   ASN A 317      30.772  89.075  99.479  1.00 45.86           O  
ATOM   2377  CB  ASN A 317      33.541  87.834 100.669  1.00 45.86           C  
ATOM   2378  CG  ASN A 317      33.710  89.309 101.011  1.00 45.86           C  
ATOM   2379  ND2 ASN A 317      34.754  89.627 101.821  1.00 45.86           N  
ATOM   2380  OD1 ASN A 317      32.927  90.155 100.582  1.00 45.86           O  
ATOM   2381  N   LEU A 318      31.524  87.281  98.338  1.00 58.04           N  
ATOM   2382  CA  LEU A 318      31.017  87.735  97.069  1.00 58.04           C  
ATOM   2383  C   LEU A 318      29.530  87.902  97.130  1.00 58.04           C  
ATOM   2384  O   LEU A 318      28.993  88.923  96.702  1.00 58.04           O  
ATOM   2385  CB  LEU A 318      31.292  86.734  95.932  1.00 58.04           C  
ATOM   2386  CG  LEU A 318      32.769  86.636  95.508  1.00 58.04           C  
ATOM   2387  CD1 LEU A 318      32.970  85.560  94.430  1.00 58.04           C  
ATOM   2388  CD2 LEU A 318      33.296  88.004  95.048  1.00 58.04           C  
ATOM   2389  N   TYR A 319      28.825  86.913  97.706  1.00136.07           N  
ATOM   2390  CA  TYR A 319      27.391  86.933  97.736  1.00136.07           C  
ATOM   2391  C   TYR A 319      26.902  88.126  98.498  1.00136.07           C  
ATOM   2392  O   TYR A 319      25.879  88.711  98.146  1.00136.07           O  
ATOM   2393  CB  TYR A 319      26.748  85.695  98.391  1.00136.07           C  
ATOM   2394  CG  TYR A 319      26.869  84.509  97.490  1.00136.07           C  
ATOM   2395  CD1 TYR A 319      25.890  84.256  96.554  1.00136.07           C  
ATOM   2396  CD2 TYR A 319      27.943  83.654  97.570  1.00136.07           C  
ATOM   2397  CE1 TYR A 319      25.976  83.168  95.717  1.00136.07           C  
ATOM   2398  CE2 TYR A 319      28.033  82.564  96.736  1.00136.07           C  
ATOM   2399  CZ  TYR A 319      27.050  82.318  95.808  1.00136.07           C  
ATOM   2400  OH  TYR A 319      27.143  81.199  94.953  1.00136.07           O  
ATOM   2401  N   ILE A 320      27.609  88.523  99.572  1.00 44.85           N  
ATOM   2402  CA  ILE A 320      27.137  89.597 100.400  1.00 44.85           C  
ATOM   2403  C   ILE A 320      26.989  90.831  99.571  1.00 44.85           C  
ATOM   2404  O   ILE A 320      25.980  91.531  99.660  1.00 44.85           O  
ATOM   2405  CB  ILE A 320      28.087  89.930 101.515  1.00 44.85           C  
ATOM   2406  CG1 ILE A 320      28.266  88.724 102.453  1.00 44.85           C  
ATOM   2407  CG2 ILE A 320      27.560  91.188 102.227  1.00 44.85           C  
ATOM   2408  CD1 ILE A 320      29.411  88.894 103.451  1.00 44.85           C  
ATOM   2409  N   ASP A 321      27.983  91.121  98.718  1.00 32.07           N  
ATOM   2410  CA  ASP A 321      27.894  92.308  97.924  1.00 32.07           C  
ATOM   2411  C   ASP A 321      26.674  92.164  97.080  1.00 32.07           C  
ATOM   2412  O   ASP A 321      25.960  93.134  96.828  1.00 32.07           O  
ATOM   2413  CB  ASP A 321      29.097  92.486  96.981  1.00 32.07           C  
ATOM   2414  CG  ASP A 321      30.313  92.831  97.829  1.00 32.07           C  
ATOM   2415  OD1 ASP A 321      30.115  93.341  98.962  1.00 32.07           O  
ATOM   2416  OD2 ASP A 321      31.454  92.591  97.353  1.00 32.07           O1-
ATOM   2417  N   GLN A 322      26.407  90.932  96.616  1.00 62.05           N  
ATOM   2418  CA  GLN A 322      25.289  90.735  95.748  1.00 62.05           C  
ATOM   2419  C   GLN A 322      24.002  91.015  96.472  1.00 62.05           C  
ATOM   2420  O   GLN A 322      23.174  91.796  96.005  1.00 62.05           O  
ATOM   2421  CB  GLN A 322      25.219  89.295  95.219  1.00 62.05           C  
ATOM   2422  CG  GLN A 322      24.342  89.165  93.978  1.00 62.05           C  
ATOM   2423  CD  GLN A 322      25.092  89.871  92.859  1.00 62.05           C  
ATOM   2424  NE2 GLN A 322      24.340  90.365  91.839  1.00 62.05           N  
ATOM   2425  OE1 GLN A 322      26.315  89.991  92.898  1.00 62.05           O  
ATOM   2426  N   ILE A 323      23.817  90.409  97.662  1.00 64.10           N  
ATOM   2427  CA  ILE A 323      22.589  90.542  98.396  1.00 64.10           C  
ATOM   2428  C   ILE A 323      22.411  91.937  98.899  1.00 64.10           C  
ATOM   2429  O   ILE A 323      21.316  92.494  98.815  1.00 64.10           O  
ATOM   2430  CB  ILE A 323      22.490  89.575  99.535  1.00 64.10           C  
ATOM   2431  CG1 ILE A 323      22.499  88.148  98.962  1.00 64.10           C  
ATOM   2432  CG2 ILE A 323      21.227  89.898 100.351  1.00 64.10           C  
ATOM   2433  CD1 ILE A 323      22.592  87.052 100.015  1.00 64.10           C  
ATOM   2434  N   GLU A 324      23.501  92.555  99.385  1.00 86.80           N  
ATOM   2435  CA  GLU A 324      23.437  93.850 100.000  1.00 86.80           C  
ATOM   2436  C   GLU A 324      22.762  94.802  99.057  1.00 86.80           C  
ATOM   2437  O   GLU A 324      21.906  95.582  99.473  1.00 86.80           O  
ATOM   2438  CB  GLU A 324      24.841  94.412 100.284  1.00 86.80           C  
ATOM   2439  CG  GLU A 324      24.846  95.698 101.106  1.00 86.80           C  
ATOM   2440  CD  GLU A 324      24.631  95.311 102.561  1.00 86.80           C  
ATOM   2441  OE1 GLU A 324      25.403  94.454 103.069  1.00 86.80           O  
ATOM   2442  OE2 GLU A 324      23.689  95.868 103.183  1.00 86.80           O1-
ATOM   2443  N   GLU A 325      23.153  94.789  97.770  1.00 86.10           N  
ATOM   2444  CA  GLU A 325      22.545  95.645  96.787  1.00 86.10           C  
ATOM   2445  C   GLU A 325      21.188  95.150  96.384  1.00 86.10           C  
ATOM   2446  O   GLU A 325      20.263  95.935  96.179  1.00 86.10           O  
ATOM   2447  CB  GLU A 325      23.381  95.819  95.510  1.00 86.10           C  
ATOM   2448  CG  GLU A 325      24.646  96.641  95.753  1.00 86.10           C  
ATOM   2449  CD  GLU A 325      25.243  97.006  94.404  1.00 86.10           C  
ATOM   2450  OE1 GLU A 325      24.452  97.234  93.450  1.00 86.10           O  
ATOM   2451  OE2 GLU A 325      26.498  97.075  94.311  1.00 86.10           O1-
ATOM   2452  N   LEU A 326      21.026  93.818  96.300  1.00 58.13           N  
ATOM   2453  CA  LEU A 326      19.820  93.212  95.810  1.00 58.13           C  
ATOM   2454  C   LEU A 326      18.696  93.696  96.670  1.00 58.13           C  
ATOM   2455  O   LEU A 326      17.592  93.945  96.187  1.00 58.13           O  
ATOM   2456  CB  LEU A 326      19.882  91.676  95.897  1.00 58.13           C  
ATOM   2457  CG  LEU A 326      18.624  90.950  95.393  1.00 58.13           C  
ATOM   2458  CD1 LEU A 326      18.362  91.255  93.910  1.00 58.13           C  
ATOM   2459  CD2 LEU A 326      18.710  89.440  95.680  1.00 58.13           C  
ATOM   2460  N   MET A 327      18.967  93.873  97.971  1.00 45.36           N  
ATOM   2461  CA  MET A 327      17.958  94.315  98.883  1.00 45.36           C  
ATOM   2462  C   MET A 327      17.468  95.643  98.397  1.00 45.36           C  
ATOM   2463  O   MET A 327      16.270  95.916  98.400  1.00 45.36           O  
ATOM   2464  CB  MET A 327      18.504  94.537 100.303  1.00 45.36           C  
ATOM   2465  CG  MET A 327      18.972  93.256 100.994  1.00 45.36           C  
ATOM   2466  SD  MET A 327      19.724  93.518 102.626  1.00 45.36           S  
ATOM   2467  CE  MET A 327      18.195  94.090 103.422  1.00 45.36           C  
ATOM   2468  N   PHE A 328      18.389  96.499  97.927  1.00161.87           N  
ATOM   2469  CA  PHE A 328      18.012  97.813  97.497  1.00161.87           C  
ATOM   2470  C   PHE A 328      17.027  97.732  96.365  1.00161.87           C  
ATOM   2471  O   PHE A 328      16.100  98.537  96.300  1.00161.87           O  
ATOM   2472  CB  PHE A 328      19.188  98.673  96.997  1.00161.87           C  
ATOM   2473  CG  PHE A 328      19.947  99.189  98.171  1.00161.87           C  
ATOM   2474  CD1 PHE A 328      19.541 100.352  98.784  1.00161.87           C  
ATOM   2475  CD2 PHE A 328      21.044  98.523  98.665  1.00161.87           C  
ATOM   2476  CE1 PHE A 328      20.221 100.850  99.869  1.00161.87           C  
ATOM   2477  CE2 PHE A 328      21.731  99.016  99.750  1.00161.87           C  
ATOM   2478  CZ  PHE A 328      21.319 100.182 100.353  1.00161.87           C  
ATOM   2479  N   GLU A 329      17.233  96.798  95.416  1.00 97.69           N  
ATOM   2480  CA  GLU A 329      16.408  96.693  94.236  1.00 97.69           C  
ATOM   2481  C   GLU A 329      15.003  96.197  94.497  1.00 97.69           C  
ATOM   2482  O   GLU A 329      14.033  96.751  93.987  1.00 97.69           O  
ATOM   2483  CB  GLU A 329      17.023  95.753  93.186  1.00 97.69           C  
ATOM   2484  CG  GLU A 329      18.349  96.268  92.626  1.00 97.69           C  
ATOM   2485  CD  GLU A 329      18.896  95.228  91.660  1.00 97.69           C  
ATOM   2486  OE1 GLU A 329      18.328  95.092  90.544  1.00 97.69           O  
ATOM   2487  OE2 GLU A 329      19.896  94.556  92.028  1.00 97.69           O1-
ATOM   2488  N   LEU A 330      14.878  95.156  95.336  1.00156.60           N  
ATOM   2489  CA  LEU A 330      13.725  94.354  95.673  1.00156.60           C  
ATOM   2490  C   LEU A 330      12.690  95.041  96.525  1.00156.60           C  
ATOM   2491  O   LEU A 330      11.988  94.364  97.270  1.00156.60           O  
ATOM   2492  CB  LEU A 330      14.070  92.996  96.308  1.00156.60           C  
ATOM   2493  CG  LEU A 330      14.686  92.016  95.291  1.00156.60           C  
ATOM   2494  CD1 LEU A 330      14.895  90.621  95.900  1.00156.60           C  
ATOM   2495  CD2 LEU A 330      13.861  91.973  93.993  1.00156.60           C  
ATOM   2496  N   SER A 331      12.669  96.384  96.571  1.00138.96           N  
ATOM   2497  CA  SER A 331      11.802  97.162  97.428  1.00138.96           C  
ATOM   2498  C   SER A 331      10.312  97.022  97.150  1.00138.96           C  
ATOM   2499  O   SER A 331       9.559  97.935  97.486  1.00138.96           O  
ATOM   2500  CB  SER A 331      12.115  98.666  97.365  1.00138.96           C  
ATOM   2501  OG  SER A 331      13.440  98.905  97.811  1.00138.96           O  
ATOM   2502  N   MET A 332       9.827  95.929  96.516  1.00 84.55           N  
ATOM   2503  CA  MET A 332       8.405  95.788  96.254  1.00 84.55           C  
ATOM   2504  C   MET A 332       7.657  95.301  97.473  1.00 84.55           C  
ATOM   2505  O   MET A 332       8.210  94.589  98.310  1.00 84.55           O  
ATOM   2506  CB  MET A 332       8.073  94.779  95.136  1.00 84.55           C  
ATOM   2507  CG  MET A 332       8.496  95.196  93.724  1.00 84.55           C  
ATOM   2508  SD  MET A 332      10.285  95.153  93.398  1.00 84.55           S  
ATOM   2509  CE  MET A 332      10.580  96.887  93.849  1.00 84.55           C  
ATOM   2510  N   TRP A 333       6.407  95.798  97.667  1.00112.67           N  
ATOM   2511  CA  TRP A 333       5.535  95.351  98.726  1.00112.67           C  
ATOM   2512  C   TRP A 333       4.695  94.149  98.359  1.00112.67           C  
ATOM   2513  O   TRP A 333       4.507  93.248  99.175  1.00112.67           O  
ATOM   2514  CB  TRP A 333       4.572  96.435  99.235  1.00112.67           C  
ATOM   2515  CG  TRP A 333       3.362  96.678  98.374  1.00112.67           C  
ATOM   2516  CD1 TRP A 333       3.183  97.491  97.294  1.00112.67           C  
ATOM   2517  CD2 TRP A 333       2.097  96.049  98.628  1.00112.67           C  
ATOM   2518  CE2 TRP A 333       1.201  96.523  97.673  1.00112.67           C  
ATOM   2519  CE3 TRP A 333       1.715  95.156  99.588  1.00112.67           C  
ATOM   2520  NE1 TRP A 333       1.880  97.407  96.859  1.00112.67           N  
ATOM   2521  CZ2 TRP A 333      -0.102  96.106  97.664  1.00112.67           C  
ATOM   2522  CZ3 TRP A 333       0.405  94.731  99.571  1.00112.67           C  
ATOM   2523  CH2 TRP A 333      -0.486  95.198  98.627  1.00112.67           C  
ATOM   2524  N   ARG A 334       4.135  94.107  97.124  1.00117.11           N  
ATOM   2525  CA  ARG A 334       3.186  93.070  96.803  1.00117.11           C  
ATOM   2526  C   ARG A 334       3.890  91.754  96.751  1.00117.11           C  
ATOM   2527  O   ARG A 334       4.717  91.514  95.872  1.00117.11           O  
ATOM   2528  CB  ARG A 334       2.468  93.271  95.455  1.00117.11           C  
ATOM   2529  CG  ARG A 334       1.302  92.298  95.246  1.00117.11           C  
ATOM   2530  CD  ARG A 334       0.564  92.478  93.918  1.00117.11           C  
ATOM   2531  NE  ARG A 334      -0.528  91.466  93.876  1.00117.11           N  
ATOM   2532  CZ  ARG A 334      -1.751  91.764  94.405  1.00117.11           C  
ATOM   2533  NH1 ARG A 334      -1.976  92.999  94.941  1.00117.11           N1+
ATOM   2534  NH2 ARG A 334      -2.748  90.832  94.398  1.00117.11           N  
ATOM   2535  N   CYS A 335       3.526  90.836  97.672  1.00 53.56           N  
ATOM   2536  CA  CYS A 335       4.229  89.588  97.730  1.00 53.56           C  
ATOM   2537  C   CYS A 335       3.257  88.459  97.807  1.00 53.56           C  
ATOM   2538  O   CYS A 335       2.066  88.659  98.041  1.00 53.56           O  
ATOM   2539  CB  CYS A 335       5.170  89.461  98.944  1.00 53.56           C  
ATOM   2540  SG  CYS A 335       4.286  89.550 100.531  1.00 53.56           S  
ATOM   2541  N   ASN A 336       3.755  87.217  97.613  1.00145.66           N  
ATOM   2542  CA  ASN A 336       2.827  86.133  97.625  1.00145.66           C  
ATOM   2543  C   ASN A 336       2.417  85.815  99.019  1.00145.66           C  
ATOM   2544  O   ASN A 336       3.002  86.282  99.995  1.00145.66           O  
ATOM   2545  CB  ASN A 336       3.194  84.855  96.826  1.00145.66           C  
ATOM   2546  CG  ASN A 336       4.375  84.098  97.393  1.00145.66           C  
ATOM   2547  ND2 ASN A 336       5.105  84.739  98.335  1.00145.66           N  
ATOM   2548  OD1 ASN A 336       4.641  82.960  97.009  1.00145.66           O  
ATOM   2549  N   ASP A 337       1.335  85.029  99.125  1.00 94.88           N  
ATOM   2550  CA  ASP A 337       0.763  84.700 100.391  1.00 94.88           C  
ATOM   2551  C   ASP A 337       1.777  83.958 101.195  1.00 94.88           C  
ATOM   2552  O   ASP A 337       1.854  84.134 102.409  1.00 94.88           O  
ATOM   2553  CB  ASP A 337      -0.508  83.835 100.269  1.00 94.88           C  
ATOM   2554  CG  ASP A 337      -0.165  82.527  99.570  1.00 94.88           C  
ATOM   2555  OD1 ASP A 337       0.642  82.555  98.603  1.00 94.88           O  
ATOM   2556  OD2 ASP A 337      -0.712  81.476  99.997  1.00 94.88           O1-
ATOM   2557  N   GLU A 338       2.579  83.096 100.542  1.00 83.38           N  
ATOM   2558  CA  GLU A 338       3.543  82.321 101.266  1.00 83.38           C  
ATOM   2559  C   GLU A 338       4.622  83.201 101.823  1.00 83.38           C  
ATOM   2560  O   GLU A 338       5.043  83.022 102.964  1.00 83.38           O  
ATOM   2561  CB  GLU A 338       4.260  81.245 100.428  1.00 83.38           C  
ATOM   2562  CG  GLU A 338       5.264  81.793  99.414  1.00 83.38           C  
ATOM   2563  CD  GLU A 338       6.103  80.626  98.913  1.00 83.38           C  
ATOM   2564  OE1 GLU A 338       5.791  79.467  99.294  1.00 83.38           O  
ATOM   2565  OE2 GLU A 338       7.071  80.879  98.147  1.00 83.38           O1-
ATOM   2566  N   LEU A 339       5.098  84.178 101.028  1.00 79.23           N  
ATOM   2567  CA  LEU A 339       6.191  85.018 101.433  1.00 79.23           C  
ATOM   2568  C   LEU A 339       5.761  85.824 102.610  1.00 79.23           C  
ATOM   2569  O   LEU A 339       6.547  86.084 103.519  1.00 79.23           O  
ATOM   2570  CB  LEU A 339       6.587  86.060 100.379  1.00 79.23           C  
ATOM   2571  CG  LEU A 339       7.894  86.807 100.682  1.00 79.23           C  
ATOM   2572  CD1 LEU A 339       9.112  85.972 100.262  1.00 79.23           C  
ATOM   2573  CD2 LEU A 339       7.881  88.229 100.105  1.00 79.23           C  
ATOM   2574  N   ARG A 340       4.487  86.247 102.618  1.00 92.59           N  
ATOM   2575  CA  ARG A 340       4.049  87.123 103.660  1.00 92.59           C  
ATOM   2576  C   ARG A 340       4.252  86.462 104.984  1.00 92.59           C  
ATOM   2577  O   ARG A 340       4.723  87.098 105.924  1.00 92.59           O  
ATOM   2578  CB  ARG A 340       2.571  87.533 103.541  1.00 92.59           C  
ATOM   2579  CG  ARG A 340       2.123  88.454 104.679  1.00 92.59           C  
ATOM   2580  CD  ARG A 340       0.830  89.222 104.401  1.00 92.59           C  
ATOM   2581  NE  ARG A 340       1.175  90.337 103.475  1.00 92.59           N  
ATOM   2582  CZ  ARG A 340       1.133  90.154 102.123  1.00 92.59           C  
ATOM   2583  NH1 ARG A 340       0.707  88.964 101.607  1.00 92.59           N1+
ATOM   2584  NH2 ARG A 340       1.516  91.163 101.287  1.00 92.59           N  
ATOM   2585  N   VAL A 341       3.908  85.167 105.100  1.00 40.49           N  
ATOM   2586  CA  VAL A 341       4.055  84.498 106.361  1.00 40.49           C  
ATOM   2587  C   VAL A 341       5.502  84.446 106.742  1.00 40.49           C  
ATOM   2588  O   VAL A 341       5.885  84.865 107.833  1.00 40.49           O  
ATOM   2589  CB  VAL A 341       3.563  83.082 106.324  1.00 40.49           C  
ATOM   2590  CG1 VAL A 341       3.817  82.436 107.697  1.00 40.49           C  
ATOM   2591  CG2 VAL A 341       2.088  83.089 105.894  1.00 40.49           C  
ATOM   2592  N   ARG A 342       6.358  83.995 105.807  1.00179.89           N  
ATOM   2593  CA  ARG A 342       7.749  83.799 106.099  1.00179.89           C  
ATOM   2594  C   ARG A 342       8.312  85.092 106.582  1.00179.89           C  
ATOM   2595  O   ARG A 342       9.106  85.119 107.519  1.00179.89           O  
ATOM   2596  CB  ARG A 342       8.582  83.422 104.861  1.00179.89           C  
ATOM   2597  CG  ARG A 342       8.483  81.961 104.429  1.00179.89           C  
ATOM   2598  CD  ARG A 342       9.528  81.077 105.114  1.00179.89           C  
ATOM   2599  NE  ARG A 342      10.850  81.738 104.921  1.00179.89           N  
ATOM   2600  CZ  ARG A 342      11.978  81.207 105.479  1.00179.89           C  
ATOM   2601  NH1 ARG A 342      11.918  80.009 106.131  1.00179.89           N1+
ATOM   2602  NH2 ARG A 342      13.163  81.879 105.391  1.00179.89           N  
ATOM   2603  N   ALA A 343       7.921  86.203 105.940  1.00 40.50           N  
ATOM   2604  CA  ALA A 343       8.461  87.481 106.295  1.00 40.50           C  
ATOM   2605  C   ALA A 343       8.081  87.867 107.694  1.00 40.50           C  
ATOM   2606  O   ALA A 343       8.926  88.302 108.475  1.00 40.50           O  
ATOM   2607  CB  ALA A 343       7.973  88.601 105.359  1.00 40.50           C  
ATOM   2608  N   GLU A 344       6.804  87.672 108.069  1.00 34.50           N  
ATOM   2609  CA  GLU A 344       6.326  88.137 109.340  1.00 34.50           C  
ATOM   2610  C   GLU A 344       7.069  87.460 110.449  1.00 34.50           C  
ATOM   2611  O   GLU A 344       7.421  88.093 111.444  1.00 34.50           O  
ATOM   2612  CB  GLU A 344       4.833  87.839 109.553  1.00 34.50           C  
ATOM   2613  CG  GLU A 344       3.912  88.606 108.602  1.00 34.50           C  
ATOM   2614  CD  GLU A 344       2.477  88.215 108.925  1.00 34.50           C  
ATOM   2615  OE1 GLU A 344       2.081  88.341 110.115  1.00 34.50           O  
ATOM   2616  OE2 GLU A 344       1.761  87.774 107.987  1.00 34.50           O1-
ATOM   2617  N   GLU A 345       7.342  86.153 110.298  1.00 38.23           N  
ATOM   2618  CA  GLU A 345       7.964  85.395 111.342  1.00 38.23           C  
ATOM   2619  C   GLU A 345       9.316  85.969 111.633  1.00 38.23           C  
ATOM   2620  O   GLU A 345       9.700  86.115 112.792  1.00 38.23           O  
ATOM   2621  CB  GLU A 345       8.131  83.920 110.944  1.00 38.23           C  
ATOM   2622  CG  GLU A 345       6.784  83.230 110.713  1.00 38.23           C  
ATOM   2623  CD  GLU A 345       7.035  81.782 110.316  1.00 38.23           C  
ATOM   2624  OE1 GLU A 345       8.223  81.360 110.323  1.00 38.23           O  
ATOM   2625  OE2 GLU A 345       6.040  81.079 109.998  1.00 38.23           O1-
ATOM   2626  N   LEU A 346      10.073  86.328 110.583  1.00112.26           N  
ATOM   2627  CA  LEU A 346      11.388  86.877 110.762  1.00112.26           C  
ATOM   2628  C   LEU A 346      11.306  88.203 111.449  1.00112.26           C  
ATOM   2629  O   LEU A 346      12.226  88.588 112.166  1.00112.26           O  
ATOM   2630  CB  LEU A 346      12.169  87.087 109.450  1.00112.26           C  
ATOM   2631  CG  LEU A 346      12.753  85.803 108.827  1.00112.26           C  
ATOM   2632  CD1 LEU A 346      11.673  84.799 108.418  1.00112.26           C  
ATOM   2633  CD2 LEU A 346      13.687  86.144 107.659  1.00112.26           C  
ATOM   2634  N   HIS A 347      10.222  88.964 111.217  1.00 47.84           N  
ATOM   2635  CA  HIS A 347      10.129  90.284 111.773  1.00 47.84           C  
ATOM   2636  C   HIS A 347      10.129  90.231 113.272  1.00 47.84           C  
ATOM   2637  O   HIS A 347      10.905  90.928 113.923  1.00 47.84           O  
ATOM   2638  CB  HIS A 347       8.853  91.012 111.318  1.00 47.84           C  
ATOM   2639  CG  HIS A 347       8.859  92.478 111.631  1.00 47.84           C  
ATOM   2640  CD2 HIS A 347       8.229  93.177 112.614  1.00 47.84           C  
ATOM   2641  ND1 HIS A 347       9.557  93.410 110.896  1.00 47.84           N  
ATOM   2642  CE1 HIS A 347       9.317  94.617 111.465  1.00 47.84           C  
ATOM   2643  NE2 HIS A 347       8.517  94.527 112.512  1.00 47.84           N  
ATOM   2644  N   SER A 348       9.257  89.395 113.864  1.00 36.96           N  
ATOM   2645  CA  SER A 348       9.151  89.310 115.293  1.00 36.96           C  
ATOM   2646  C   SER A 348      10.370  88.653 115.855  1.00 36.96           C  
ATOM   2647  O   SER A 348      10.827  89.002 116.942  1.00 36.96           O  
ATOM   2648  CB  SER A 348       7.927  88.495 115.746  1.00 36.96           C  
ATOM   2649  OG  SER A 348       8.042  87.151 115.302  1.00 36.96           O  
ATOM   2650  N   SER A 349      10.933  87.679 115.118  1.00 79.23           N  
ATOM   2651  CA  SER A 349      12.049  86.933 115.619  1.00 79.23           C  
ATOM   2652  C   SER A 349      13.205  87.849 115.855  1.00 79.23           C  
ATOM   2653  O   SER A 349      13.804  87.834 116.930  1.00 79.23           O  
ATOM   2654  CB  SER A 349      12.510  85.828 114.651  1.00 79.23           C  
ATOM   2655  OG  SER A 349      12.982  86.394 113.438  1.00 79.23           O  
ATOM   2656  N   SER A 350      13.538  88.684 114.854  1.00 92.09           N  
ATOM   2657  CA  SER A 350      14.673  89.555 114.952  1.00 92.09           C  
ATOM   2658  C   SER A 350      14.536  90.425 116.159  1.00 92.09           C  
ATOM   2659  O   SER A 350      15.128  90.163 117.205  1.00 92.09           O  
ATOM   2660  CB  SER A 350      14.768  90.476 113.729  1.00 92.09           C  
ATOM   2661  OG  SER A 350      15.780  91.444 113.929  1.00 92.09           O  
ATOM   2662  N   GLY A 351      13.748  91.506 116.031  1.00 35.67           N  
ATOM   2663  CA  GLY A 351      13.485  92.371 117.141  1.00 35.67           C  
ATOM   2664  C   GLY A 351      14.690  93.214 117.440  1.00 35.67           C  
ATOM   2665  O   GLY A 351      14.621  94.093 118.297  1.00 35.67           O  
ATOM   2666  N   SER A 352      15.827  92.999 116.743  1.00 72.09           N  
ATOM   2667  CA  SER A 352      16.992  93.776 117.081  1.00 72.09           C  
ATOM   2668  C   SER A 352      17.402  94.626 115.908  1.00 72.09           C  
ATOM   2669  O   SER A 352      17.653  94.118 114.814  1.00 72.09           O  
ATOM   2670  CB  SER A 352      18.203  92.906 117.456  1.00 72.09           C  
ATOM   2671  OG  SER A 352      18.585  92.104 116.347  1.00 72.09           O  
ATOM   2672  N   LYS A 353      17.338  95.963 116.107  1.00177.31           N  
ATOM   2673  CA  LYS A 353      17.745  97.032 115.225  1.00177.31           C  
ATOM   2674  C   LYS A 353      19.183  97.440 115.389  1.00177.31           C  
ATOM   2675  O   LYS A 353      19.786  98.008 114.479  1.00177.31           O  
ATOM   2676  CB  LYS A 353      16.919  98.312 115.426  1.00177.31           C  
ATOM   2677  CG  LYS A 353      15.439  98.181 115.066  1.00177.31           C  
ATOM   2678  CD  LYS A 353      14.611  97.387 116.077  1.00177.31           C  
ATOM   2679  CE  LYS A 353      13.128  97.318 115.716  1.00177.31           C  
ATOM   2680  NZ  LYS A 353      12.385  96.552 116.740  1.00177.31           N1+
ATOM   2681  N   VAL A 354      19.772  97.136 116.554  1.00145.23           N  
ATOM   2682  CA  VAL A 354      20.966  97.747 117.071  1.00145.23           C  
ATOM   2683  C   VAL A 354      22.132  97.769 116.134  1.00145.23           C  
ATOM   2684  O   VAL A 354      22.986  98.636 116.295  1.00145.23           O  
ATOM   2685  CB  VAL A 354      21.435  97.098 118.340  1.00145.23           C  
ATOM   2686  CG1 VAL A 354      22.060  95.734 118.008  1.00145.23           C  
ATOM   2687  CG2 VAL A 354      22.391  98.068 119.043  1.00145.23           C  
ATOM   2688  N   THR A 355      22.230  96.834 115.170  1.00177.11           N  
ATOM   2689  CA  THR A 355      23.404  96.714 114.348  1.00177.11           C  
ATOM   2690  C   THR A 355      23.816  97.996 113.662  1.00177.11           C  
ATOM   2691  O   THR A 355      23.388  98.335 112.559  1.00177.11           O  
ATOM   2692  CB  THR A 355      23.281  95.592 113.368  1.00177.11           C  
ATOM   2693  CG2 THR A 355      22.201  95.885 112.316  1.00177.11           C  
ATOM   2694  OG1 THR A 355      24.535  95.393 112.757  1.00177.11           O  
ATOM   2695  N   LYS A 356      24.710  98.732 114.351  1.00 74.71           N  
ATOM   2696  CA  LYS A 356      25.284  99.997 113.996  1.00 74.71           C  
ATOM   2697  C   LYS A 356      26.309  99.846 112.914  1.00 74.71           C  
ATOM   2698  O   LYS A 356      26.496 100.742 112.092  1.00 74.71           O  
ATOM   2699  CB  LYS A 356      25.966 100.641 115.213  1.00 74.71           C  
ATOM   2700  CG  LYS A 356      24.999 100.813 116.386  1.00 74.71           C  
ATOM   2701  CD  LYS A 356      25.688 101.023 117.736  1.00 74.71           C  
ATOM   2702  CE  LYS A 356      24.717 101.032 118.918  1.00 74.71           C  
ATOM   2703  NZ  LYS A 356      25.470 101.029 120.192  1.00 74.71           N1+
ATOM   2704  N   TYR A 357      27.015  98.702 112.901  1.00165.64           N  
ATOM   2705  CA  TYR A 357      28.128  98.489 112.021  1.00165.64           C  
ATOM   2706  C   TYR A 357      27.702  98.479 110.583  1.00165.64           C  
ATOM   2707  O   TYR A 357      28.507  98.797 109.709  1.00165.64           O  
ATOM   2708  CB  TYR A 357      28.982  97.244 112.349  1.00165.64           C  
ATOM   2709  CG  TYR A 357      28.352  95.948 111.966  1.00165.64           C  
ATOM   2710  CD1 TYR A 357      27.507  95.280 112.824  1.00165.64           C  
ATOM   2711  CD2 TYR A 357      28.635  95.390 110.740  1.00165.64           C  
ATOM   2712  CE1 TYR A 357      26.957  94.073 112.452  1.00165.64           C  
ATOM   2713  CE2 TYR A 357      28.087  94.185 110.365  1.00165.64           C  
ATOM   2714  CZ  TYR A 357      27.249  93.522 111.226  1.00165.64           C  
ATOM   2715  OH  TYR A 357      26.689  92.284 110.847  1.00165.64           O  
ATOM   2716  N   TYR A 358      26.436  98.123 110.285  1.00109.46           N  
ATOM   2717  CA  TYR A 358      26.025  97.990 108.909  1.00109.46           C  
ATOM   2718  C   TYR A 358      25.899  99.314 108.233  1.00109.46           C  
ATOM   2719  O   TYR A 358      25.210 100.221 108.696  1.00109.46           O  
ATOM   2720  CB  TYR A 358      24.639  97.349 108.681  1.00109.46           C  
ATOM   2721  CG  TYR A 358      24.661  95.866 108.780  1.00109.46           C  
ATOM   2722  CD1 TYR A 358      24.527  95.232 109.987  1.00109.46           C  
ATOM   2723  CD2 TYR A 358      24.789  95.102 107.643  1.00109.46           C  
ATOM   2724  CE1 TYR A 358      24.537  93.860 110.065  1.00109.46           C  
ATOM   2725  CE2 TYR A 358      24.800  93.730 107.712  1.00109.46           C  
ATOM   2726  CZ  TYR A 358      24.678  93.104 108.927  1.00109.46           C  
ATOM   2727  OH  TYR A 358      24.688  91.696 109.004  1.00109.46           O  
ATOM   2728  N   ILE A 359      26.596  99.432 107.084  1.00 88.71           N  
ATOM   2729  CA  ILE A 359      26.583 100.615 106.279  1.00 88.71           C  
ATOM   2730  C   ILE A 359      25.192 100.822 105.760  1.00 88.71           C  
ATOM   2731  O   ILE A 359      24.670 101.934 105.814  1.00 88.71           O  
ATOM   2732  CB  ILE A 359      27.488 100.511 105.088  1.00 88.71           C  
ATOM   2733  CG1 ILE A 359      28.948 100.326 105.539  1.00 88.71           C  
ATOM   2734  CG2 ILE A 359      27.260 101.754 104.214  1.00 88.71           C  
ATOM   2735  CD1 ILE A 359      29.474 101.476 106.397  1.00 88.71           C  
ATOM   2736  N   GLU A 360      24.541  99.762 105.235  1.00141.40           N  
ATOM   2737  CA  GLU A 360      23.207  99.969 104.745  1.00141.40           C  
ATOM   2738  C   GLU A 360      22.290  98.958 105.354  1.00141.40           C  
ATOM   2739  O   GLU A 360      22.671  97.815 105.608  1.00141.40           O  
ATOM   2740  CB  GLU A 360      23.054  99.879 103.218  1.00141.40           C  
ATOM   2741  CG  GLU A 360      23.510  98.550 102.631  1.00141.40           C  
ATOM   2742  CD  GLU A 360      25.023  98.600 102.599  1.00141.40           C  
ATOM   2743  OE1 GLU A 360      25.557  99.510 101.913  1.00141.40           O  
ATOM   2744  OE2 GLU A 360      25.669  97.749 103.265  1.00141.40           O1-
ATOM   2745  N   PHE A 361      21.015  99.362 105.527  1.00154.52           N  
ATOM   2746  CA  PHE A 361      19.993  98.564 106.149  1.00154.52           C  
ATOM   2747  C   PHE A 361      20.370  98.188 107.553  1.00154.52           C  
ATOM   2748  O   PHE A 361      20.266  97.023 107.933  1.00154.52           O  
ATOM   2749  CB  PHE A 361      19.686  97.248 105.407  1.00154.52           C  
ATOM   2750  CG  PHE A 361      19.103  97.561 104.072  1.00154.52           C  
ATOM   2751  CD1 PHE A 361      17.770  97.880 103.952  1.00154.52           C  
ATOM   2752  CD2 PHE A 361      19.885  97.548 102.941  1.00154.52           C  
ATOM   2753  CE1 PHE A 361      17.227  98.170 102.724  1.00154.52           C  
ATOM   2754  CE2 PHE A 361      19.345  97.836 101.709  1.00154.52           C  
ATOM   2755  CZ  PHE A 361      18.013  98.147 101.598  1.00154.52           C  
ATOM   2756  N   TRP A 362      20.870  99.158 108.346  1.00 77.79           N  
ATOM   2757  CA  TRP A 362      21.254  98.909 109.715  1.00 77.79           C  
ATOM   2758  C   TRP A 362      20.071  98.684 110.626  1.00 77.79           C  
ATOM   2759  O   TRP A 362      20.064  97.732 111.406  1.00 77.79           O  
ATOM   2760  CB  TRP A 362      22.110 100.040 110.310  1.00 77.79           C  
ATOM   2761  CG  TRP A 362      21.385 101.340 110.546  1.00 77.79           C  
ATOM   2762  CD1 TRP A 362      21.012 102.304 109.657  1.00 77.79           C  
ATOM   2763  CD2 TRP A 362      21.016 101.822 111.849  1.00 77.79           C  
ATOM   2764  CE2 TRP A 362      20.422 103.069 111.672  1.00 77.79           C  
ATOM   2765  CE3 TRP A 362      21.171 101.273 113.090  1.00 77.79           C  
ATOM   2766  NE1 TRP A 362      20.421 103.351 110.323  1.00 77.79           N  
ATOM   2767  CZ2 TRP A 362      19.967 103.790 112.740  1.00 77.79           C  
ATOM   2768  CZ3 TRP A 362      20.704 101.999 114.165  1.00 77.79           C  
ATOM   2769  CH2 TRP A 362      20.113 103.234 113.992  1.00 77.79           C  
ATOM   2770  N   LYS A 363      19.037  99.552 110.558  1.00110.69           N  
ATOM   2771  CA  LYS A 363      17.903  99.464 111.445  1.00110.69           C  
ATOM   2772  C   LYS A 363      16.996  98.375 110.966  1.00110.69           C  
ATOM   2773  O   LYS A 363      17.071  97.961 109.811  1.00110.69           O  
ATOM   2774  CB  LYS A 363      17.106 100.778 111.529  1.00110.69           C  
ATOM   2775  CG  LYS A 363      16.693 101.331 110.163  1.00110.69           C  
ATOM   2776  CD  LYS A 363      15.684 102.479 110.240  1.00110.69           C  
ATOM   2777  CE  LYS A 363      15.416 103.142 108.888  1.00110.69           C  
ATOM   2778  NZ  LYS A 363      14.682 102.210 108.004  1.00110.69           N1+
ATOM   2779  N   GLN A 364      16.107  97.873 111.852  1.00 67.94           N  
ATOM   2780  CA  GLN A 364      15.273  96.770 111.470  1.00 67.94           C  
ATOM   2781  C   GLN A 364      14.398  97.193 110.336  1.00 67.94           C  
ATOM   2782  O   GLN A 364      13.991  98.349 110.230  1.00 67.94           O  
ATOM   2783  CB  GLN A 364      14.398  96.211 112.608  1.00 67.94           C  
ATOM   2784  CG  GLN A 364      13.746  94.870 112.259  1.00 67.94           C  
ATOM   2785  CD  GLN A 364      12.935  94.392 113.452  1.00 67.94           C  
ATOM   2786  NE2 GLN A 364      12.902  93.050 113.663  1.00 67.94           N  
ATOM   2787  OE1 GLN A 364      12.346  95.187 114.180  1.00 67.94           O  
ATOM   2788  N   ILE A 365      14.105  96.236 109.435  1.00 62.48           N  
ATOM   2789  CA  ILE A 365      13.324  96.517 108.265  1.00 62.48           C  
ATOM   2790  C   ILE A 365      11.899  96.160 108.557  1.00 62.48           C  
ATOM   2791  O   ILE A 365      11.607  95.099 109.103  1.00 62.48           O  
ATOM   2792  CB  ILE A 365      13.745  95.707 107.073  1.00 62.48           C  
ATOM   2793  CG1 ILE A 365      15.215  95.991 106.722  1.00 62.48           C  
ATOM   2794  CG2 ILE A 365      12.770  96.006 105.921  1.00 62.48           C  
ATOM   2795  CD1 ILE A 365      15.811  94.984 105.739  1.00 62.48           C  
ATOM   2796  N   PRO A 366      10.998  97.046 108.232  1.00 81.86           N  
ATOM   2797  CA  PRO A 366       9.589  96.850 108.433  1.00 81.86           C  
ATOM   2798  C   PRO A 366       9.095  95.790 107.495  1.00 81.86           C  
ATOM   2799  O   PRO A 366       9.644  95.652 106.404  1.00 81.86           O  
ATOM   2800  CB  PRO A 366       8.947  98.209 108.151  1.00 81.86           C  
ATOM   2801  CG  PRO A 366       9.954  98.906 107.216  1.00 81.86           C  
ATOM   2802  CD  PRO A 366      11.315  98.343 107.660  1.00 81.86           C  
ATOM   2803  N   PRO A 367       8.085  95.067 107.891  1.00 75.85           N  
ATOM   2804  CA  PRO A 367       7.470  94.023 107.115  1.00 75.85           C  
ATOM   2805  C   PRO A 367       6.829  94.639 105.912  1.00 75.85           C  
ATOM   2806  O   PRO A 367       6.325  93.910 105.058  1.00 75.85           O  
ATOM   2807  CB  PRO A 367       6.433  93.393 108.045  1.00 75.85           C  
ATOM   2808  CG  PRO A 367       6.073  94.532 109.014  1.00 75.85           C  
ATOM   2809  CD  PRO A 367       7.375  95.341 109.128  1.00 75.85           C  
ATOM   2810  N   ASN A 368       6.815  95.980 105.840  1.00 77.02           N  
ATOM   2811  CA  ASN A 368       6.198  96.679 104.753  1.00 77.02           C  
ATOM   2812  C   ASN A 368       6.875  96.248 103.496  1.00 77.02           C  
ATOM   2813  O   ASN A 368       6.234  96.157 102.449  1.00 77.02           O  
ATOM   2814  CB  ASN A 368       6.358  98.203 104.858  1.00 77.02           C  
ATOM   2815  CG  ASN A 368       5.497  98.676 106.017  1.00 77.02           C  
ATOM   2816  ND2 ASN A 368       6.109  98.760 107.227  1.00 77.02           N  
ATOM   2817  OD1 ASN A 368       4.309  98.951 105.852  1.00 77.02           O  
ATOM   2818  N   GLU A 369       8.199  96.002 103.561  1.00 94.13           N  
ATOM   2819  CA  GLU A 369       8.918  95.580 102.394  1.00 94.13           C  
ATOM   2820  C   GLU A 369       9.301  94.141 102.606  1.00 94.13           C  
ATOM   2821  O   GLU A 369      10.391  93.850 103.096  1.00 94.13           O  
ATOM   2822  CB  GLU A 369      10.207  96.398 102.229  1.00 94.13           C  
ATOM   2823  CG  GLU A 369       9.914  97.896 102.115  1.00 94.13           C  
ATOM   2824  CD  GLU A 369      11.205  98.670 102.338  1.00 94.13           C  
ATOM   2825  OE1 GLU A 369      11.721  98.642 103.488  1.00 94.13           O  
ATOM   2826  OE2 GLU A 369      11.690  99.303 101.363  1.00 94.13           O1-
ATOM   2827  N   PRO A 370       8.460  93.230 102.185  1.00 85.91           N  
ATOM   2828  CA  PRO A 370       8.634  91.824 102.435  1.00 85.91           C  
ATOM   2829  C   PRO A 370       9.934  91.219 102.005  1.00 85.91           C  
ATOM   2830  O   PRO A 370      10.527  90.489 102.795  1.00 85.91           O  
ATOM   2831  CB  PRO A 370       7.410  91.140 101.832  1.00 85.91           C  
ATOM   2832  CG  PRO A 370       6.322  92.229 101.887  1.00 85.91           C  
ATOM   2833  CD  PRO A 370       7.101  93.554 101.785  1.00 85.91           C  
ATOM   2834  N   TYR A 371      10.399  91.504 100.777  1.00 68.15           N  
ATOM   2835  CA  TYR A 371      11.601  90.920 100.251  1.00 68.15           C  
ATOM   2836  C   TYR A 371      12.799  91.409 101.006  1.00 68.15           C  
ATOM   2837  O   TYR A 371      13.705  90.639 101.317  1.00 68.15           O  
ATOM   2838  CB  TYR A 371      11.811  91.251  98.763  1.00 68.15           C  
ATOM   2839  CG  TYR A 371      10.648  90.686  98.019  1.00 68.15           C  
ATOM   2840  CD1 TYR A 371       9.492  91.421  97.892  1.00 68.15           C  
ATOM   2841  CD2 TYR A 371      10.704  89.433  97.453  1.00 68.15           C  
ATOM   2842  CE1 TYR A 371       8.409  90.918  97.210  1.00 68.15           C  
ATOM   2843  CE2 TYR A 371       9.625  88.923  96.770  1.00 68.15           C  
ATOM   2844  CZ  TYR A 371       8.475  89.665  96.649  1.00 68.15           C  
ATOM   2845  OH  TYR A 371       7.367  89.146  95.949  1.00 68.15           O  
ATOM   2846  N   ARG A 372      12.832  92.709 101.339  1.00104.05           N  
ATOM   2847  CA  ARG A 372      13.977  93.241 102.017  1.00104.05           C  
ATOM   2848  C   ARG A 372      14.127  92.490 103.299  1.00104.05           C  
ATOM   2849  O   ARG A 372      15.240  92.323 103.795  1.00104.05           O  
ATOM   2850  CB  ARG A 372      13.859  94.729 102.386  1.00104.05           C  
ATOM   2851  CG  ARG A 372      14.086  95.689 101.219  1.00104.05           C  
ATOM   2852  CD  ARG A 372      14.264  97.138 101.682  1.00104.05           C  
ATOM   2853  NE  ARG A 372      14.561  97.975 100.487  1.00104.05           N  
ATOM   2854  CZ  ARG A 372      14.880  99.294 100.646  1.00104.05           C  
ATOM   2855  NH1 ARG A 372      14.943  99.840 101.895  1.00104.05           N1+
ATOM   2856  NH2 ARG A 372      15.140 100.073  99.559  1.00104.05           N  
ATOM   2857  N   VAL A 373      13.000  92.061 103.894  1.00 45.68           N  
ATOM   2858  CA  VAL A 373      13.042  91.366 105.150  1.00 45.68           C  
ATOM   2859  C   VAL A 373      13.781  90.065 105.030  1.00 45.68           C  
ATOM   2860  O   VAL A 373      14.728  89.817 105.775  1.00 45.68           O  
ATOM   2861  CB  VAL A 373      11.676  91.039 105.675  1.00 45.68           C  
ATOM   2862  CG1 VAL A 373      11.830  90.201 106.956  1.00 45.68           C  
ATOM   2863  CG2 VAL A 373      10.898  92.352 105.872  1.00 45.68           C  
ATOM   2864  N   ILE A 374      13.373  89.201 104.080  1.00 52.95           N  
ATOM   2865  CA  ILE A 374      13.994  87.914 103.936  1.00 52.95           C  
ATOM   2866  C   ILE A 374      15.407  88.082 103.474  1.00 52.95           C  
ATOM   2867  O   ILE A 374      16.312  87.404 103.956  1.00 52.95           O  
ATOM   2868  CB  ILE A 374      13.283  87.004 102.978  1.00 52.95           C  
ATOM   2869  CG1 ILE A 374      11.876  86.679 103.507  1.00 52.95           C  
ATOM   2870  CG2 ILE A 374      14.156  85.756 102.776  1.00 52.95           C  
ATOM   2871  CD1 ILE A 374      11.012  85.908 102.511  1.00 52.95           C  
ATOM   2872  N   LEU A 375      15.637  89.009 102.527  1.00 47.08           N  
ATOM   2873  CA  LEU A 375      16.955  89.194 101.989  1.00 47.08           C  
ATOM   2874  C   LEU A 375      17.878  89.592 103.092  1.00 47.08           C  
ATOM   2875  O   LEU A 375      19.008  89.108 103.166  1.00 47.08           O  
ATOM   2876  CB  LEU A 375      17.023  90.305 100.930  1.00 47.08           C  
ATOM   2877  CG  LEU A 375      16.296  89.954  99.623  1.00 47.08           C  
ATOM   2878  CD1 LEU A 375      16.402  91.103  98.608  1.00 47.08           C  
ATOM   2879  CD2 LEU A 375      16.796  88.614  99.058  1.00 47.08           C  
ATOM   2880  N   GLY A 376      17.416  90.476 103.990  1.00 22.89           N  
ATOM   2881  CA  GLY A 376      18.267  90.939 105.046  1.00 22.89           C  
ATOM   2882  C   GLY A 376      18.685  89.767 105.877  1.00 22.89           C  
ATOM   2883  O   GLY A 376      19.854  89.647 106.244  1.00 22.89           O  
ATOM   2884  N   HIS A 377      17.741  88.857 106.181  1.00 62.91           N  
ATOM   2885  CA  HIS A 377      18.054  87.715 106.993  1.00 62.91           C  
ATOM   2886  C   HIS A 377      19.124  86.925 106.317  1.00 62.91           C  
ATOM   2887  O   HIS A 377      20.112  86.537 106.940  1.00 62.91           O  
ATOM   2888  CB  HIS A 377      16.851  86.774 107.184  1.00 62.91           C  
ATOM   2889  CG  HIS A 377      17.216  85.461 107.816  1.00 62.91           C  
ATOM   2890  CD2 HIS A 377      17.048  84.196 107.338  1.00 62.91           C  
ATOM   2891  ND1 HIS A 377      17.818  85.320 109.046  1.00 62.91           N  
ATOM   2892  CE1 HIS A 377      17.985  83.987 109.250  1.00 62.91           C  
ATOM   2893  NE2 HIS A 377      17.532  83.266 108.239  1.00 62.91           N  
ATOM   2894  N   VAL A 378      18.976  86.703 105.003  1.00 39.70           N  
ATOM   2895  CA  VAL A 378      19.924  85.901 104.292  1.00 39.70           C  
ATOM   2896  C   VAL A 378      21.269  86.539 104.425  1.00 39.70           C  
ATOM   2897  O   VAL A 378      22.281  85.855 104.557  1.00 39.70           O  
ATOM   2898  CB  VAL A 378      19.628  85.798 102.826  1.00 39.70           C  
ATOM   2899  CG1 VAL A 378      20.760  84.998 102.157  1.00 39.70           C  
ATOM   2900  CG2 VAL A 378      18.232  85.176 102.648  1.00 39.70           C  
ATOM   2901  N   ARG A 379      21.309  87.879 104.373  1.00114.40           N  
ATOM   2902  CA  ARG A 379      22.544  88.603 104.444  1.00114.40           C  
ATOM   2903  C   ARG A 379      23.220  88.384 105.767  1.00114.40           C  
ATOM   2904  O   ARG A 379      24.417  88.102 105.818  1.00114.40           O  
ATOM   2905  CB  ARG A 379      22.313  90.114 104.297  1.00114.40           C  
ATOM   2906  CG  ARG A 379      23.586  90.956 104.363  1.00114.40           C  
ATOM   2907  CD  ARG A 379      23.287  92.453 104.443  1.00114.40           C  
ATOM   2908  NE  ARG A 379      22.351  92.642 105.586  1.00114.40           N  
ATOM   2909  CZ  ARG A 379      22.059  93.894 106.045  1.00114.40           C  
ATOM   2910  NH1 ARG A 379      22.625  94.989 105.459  1.00114.40           N1+
ATOM   2911  NH2 ARG A 379      21.201  94.048 107.094  1.00114.40           N  
ATOM   2912  N   ASP A 380      22.463  88.481 106.877  1.00 42.53           N  
ATOM   2913  CA  ASP A 380      23.071  88.397 108.178  1.00 42.53           C  
ATOM   2914  C   ASP A 380      23.711  87.060 108.345  1.00 42.53           C  
ATOM   2915  O   ASP A 380      24.845  86.950 108.808  1.00 42.53           O  
ATOM   2916  CB  ASP A 380      22.059  88.574 109.323  1.00 42.53           C  
ATOM   2917  CG  ASP A 380      21.547  90.008 109.284  1.00 42.53           C  
ATOM   2918  OD1 ASP A 380      21.815  90.706 108.271  1.00 42.53           O  
ATOM   2919  OD2 ASP A 380      20.881  90.427 110.268  1.00 42.53           O1-
ATOM   2920  N   LYS A 381      23.000  86.003 107.930  1.00 64.36           N  
ATOM   2921  CA  LYS A 381      23.490  84.670 108.089  1.00 64.36           C  
ATOM   2922  C   LYS A 381      24.752  84.564 107.292  1.00 64.36           C  
ATOM   2923  O   LYS A 381      25.681  83.849 107.662  1.00 64.36           O  
ATOM   2924  CB  LYS A 381      22.478  83.636 107.575  1.00 64.36           C  
ATOM   2925  CG  LYS A 381      22.741  82.207 108.045  1.00 64.36           C  
ATOM   2926  CD  LYS A 381      21.497  81.324 107.933  1.00 64.36           C  
ATOM   2927  CE  LYS A 381      21.665  79.929 108.531  1.00 64.36           C  
ATOM   2928  NZ  LYS A 381      20.405  79.168 108.382  1.00 64.36           N1+
ATOM   2929  N   LEU A 382      24.801  85.292 106.164  1.00 81.76           N  
ATOM   2930  CA  LEU A 382      25.898  85.256 105.243  1.00 81.76           C  
ATOM   2931  C   LEU A 382      27.136  85.822 105.897  1.00 81.76           C  
ATOM   2932  O   LEU A 382      28.248  85.368 105.635  1.00 81.76           O  
ATOM   2933  CB  LEU A 382      25.570  86.047 103.964  1.00 81.76           C  
ATOM   2934  CG  LEU A 382      26.466  85.701 102.765  1.00 81.76           C  
ATOM   2935  CD1 LEU A 382      26.251  84.235 102.343  1.00 81.76           C  
ATOM   2936  CD2 LEU A 382      26.236  86.676 101.600  1.00 81.76           C  
ATOM   2937  N   TYR A 383      26.989  86.853 106.755  1.00 59.41           N  
ATOM   2938  CA  TYR A 383      28.131  87.438 107.413  1.00 59.41           C  
ATOM   2939  C   TYR A 383      28.774  86.450 108.334  1.00 59.41           C  
ATOM   2940  O   TYR A 383      29.999  86.360 108.408  1.00 59.41           O  
ATOM   2941  CB  TYR A 383      27.795  88.703 108.226  1.00 59.41           C  
ATOM   2942  CG  TYR A 383      27.704  89.849 107.276  1.00 59.41           C  
ATOM   2943  CD1 TYR A 383      26.593  90.056 106.491  1.00 59.41           C  
ATOM   2944  CD2 TYR A 383      28.757  90.730 107.182  1.00 59.41           C  
ATOM   2945  CE1 TYR A 383      26.543  91.124 105.624  1.00 59.41           C  
ATOM   2946  CE2 TYR A 383      28.713  91.798 106.319  1.00 59.41           C  
ATOM   2947  CZ  TYR A 383      27.603  91.995 105.536  1.00 59.41           C  
ATOM   2948  OH  TYR A 383      27.556  93.090 104.647  1.00 59.41           O  
ATOM   2949  N   ASN A 384      27.956  85.684 109.072  1.00 46.84           N  
ATOM   2950  CA  ASN A 384      28.456  84.724 110.009  1.00 46.84           C  
ATOM   2951  C   ASN A 384      29.204  83.688 109.242  1.00 46.84           C  
ATOM   2952  O   ASN A 384      30.186  83.143 109.737  1.00 46.84           O  
ATOM   2953  CB  ASN A 384      27.322  84.011 110.758  1.00 46.84           C  
ATOM   2954  CG  ASN A 384      26.556  85.071 111.536  1.00 46.84           C  
ATOM   2955  ND2 ASN A 384      25.224  85.165 111.276  1.00 46.84           N  
ATOM   2956  OD1 ASN A 384      27.128  85.807 112.339  1.00 46.84           O  
ATOM   2957  N   THR A 385      28.741  83.349 108.024  1.00129.16           N  
ATOM   2958  CA  THR A 385      29.441  82.346 107.278  1.00129.16           C  
ATOM   2959  C   THR A 385      30.793  82.862 106.896  1.00129.16           C  
ATOM   2960  O   THR A 385      31.773  82.119 106.913  1.00129.16           O  
ATOM   2961  CB  THR A 385      28.729  81.853 106.044  1.00129.16           C  
ATOM   2962  CG2 THR A 385      27.347  81.324 106.455  1.00129.16           C  
ATOM   2963  OG1 THR A 385      28.580  82.883 105.084  1.00129.16           O  
ATOM   2964  N   ARG A 386      30.887  84.148 106.508  1.00116.14           N  
ATOM   2965  CA  ARG A 386      32.162  84.692 106.132  1.00116.14           C  
ATOM   2966  C   ARG A 386      33.069  84.736 107.324  1.00116.14           C  
ATOM   2967  O   ARG A 386      34.220  84.302 107.265  1.00116.14           O  
ATOM   2968  CB  ARG A 386      32.052  86.130 105.596  1.00116.14           C  
ATOM   2969  CG  ARG A 386      33.391  86.745 105.189  1.00116.14           C  
ATOM   2970  CD  ARG A 386      33.274  88.199 104.724  1.00116.14           C  
ATOM   2971  NE  ARG A 386      32.841  89.008 105.898  1.00116.14           N  
ATOM   2972  CZ  ARG A 386      32.399  90.289 105.739  1.00116.14           C  
ATOM   2973  NH1 ARG A 386      32.345  90.852 104.497  1.00116.14           N1+
ATOM   2974  NH2 ARG A 386      31.999  91.009 106.827  1.00116.14           N  
ATOM   2975  N   GLU A 387      32.556  85.259 108.453  1.00 90.73           N  
ATOM   2976  CA  GLU A 387      33.345  85.428 109.639  1.00 90.73           C  
ATOM   2977  C   GLU A 387      33.698  84.099 110.212  1.00 90.73           C  
ATOM   2978  O   GLU A 387      34.816  83.893 110.684  1.00 90.73           O  
ATOM   2979  CB  GLU A 387      32.609  86.213 110.736  1.00 90.73           C  
ATOM   2980  CG  GLU A 387      33.517  86.627 111.894  1.00 90.73           C  
ATOM   2981  CD  GLU A 387      34.407  87.753 111.395  1.00 90.73           C  
ATOM   2982  OE1 GLU A 387      34.393  88.004 110.160  1.00 90.73           O  
ATOM   2983  OE2 GLU A 387      35.107  88.378 112.236  1.00 90.73           O1-
ATOM   2984  N   ARG A 388      32.752  83.147 110.170  1.00137.93           N  
ATOM   2985  CA  ARG A 388      32.997  81.893 110.803  1.00137.93           C  
ATOM   2986  C   ARG A 388      34.195  81.274 110.167  1.00137.93           C  
ATOM   2987  O   ARG A 388      35.072  80.756 110.855  1.00137.93           O  
ATOM   2988  CB  ARG A 388      31.829  80.903 110.721  1.00137.93           C  
ATOM   2989  CG  ARG A 388      32.122  79.636 111.524  1.00137.93           C  
ATOM   2990  CD  ARG A 388      30.872  78.907 112.006  1.00137.93           C  
ATOM   2991  NE  ARG A 388      30.366  78.067 110.888  1.00137.93           N  
ATOM   2992  CZ  ARG A 388      30.821  76.789 110.740  1.00137.93           C  
ATOM   2993  NH1 ARG A 388      31.765  76.297 111.594  1.00137.93           N1+
ATOM   2994  NH2 ARG A 388      30.325  75.999 109.744  1.00137.93           N  
ATOM   2995  N   ALA A 389      34.273  81.346 108.829  1.00 30.37           N  
ATOM   2996  CA  ALA A 389      35.384  80.786 108.118  1.00 30.37           C  
ATOM   2997  C   ALA A 389      36.635  81.503 108.517  1.00 30.37           C  
ATOM   2998  O   ALA A 389      37.681  80.880 108.704  1.00 30.37           O  
ATOM   2999  CB  ALA A 389      35.236  80.919 106.593  1.00 30.37           C  
ATOM   3000  N   ARG A 390      36.562  82.838 108.679  1.00 87.06           N  
ATOM   3001  CA  ARG A 390      37.751  83.582 108.974  1.00 87.06           C  
ATOM   3002  C   ARG A 390      38.350  83.066 110.241  1.00 87.06           C  
ATOM   3003  O   ARG A 390      39.541  82.756 110.289  1.00 87.06           O  
ATOM   3004  CB  ARG A 390      37.487  85.074 109.230  1.00 87.06           C  
ATOM   3005  CG  ARG A 390      37.061  85.891 108.011  1.00 87.06           C  
ATOM   3006  CD  ARG A 390      36.886  87.373 108.349  1.00 87.06           C  
ATOM   3007  NE  ARG A 390      38.137  87.810 109.035  1.00 87.06           N  
ATOM   3008  CZ  ARG A 390      38.257  87.681 110.390  1.00 87.06           C  
ATOM   3009  NH1 ARG A 390      37.220  87.196 111.132  1.00 87.06           N1+
ATOM   3010  NH2 ARG A 390      39.416  88.035 111.015  1.00 87.06           N  
ATOM   3011  N   HIS A 391      37.525  82.931 111.294  1.00 44.77           N  
ATOM   3012  CA  HIS A 391      38.026  82.504 112.566  1.00 44.77           C  
ATOM   3013  C   HIS A 391      38.570  81.129 112.422  1.00 44.77           C  
ATOM   3014  O   HIS A 391      39.658  80.830 112.907  1.00 44.77           O  
ATOM   3015  CB  HIS A 391      36.938  82.461 113.652  1.00 44.77           C  
ATOM   3016  CG  HIS A 391      36.413  83.822 113.999  1.00 44.77           C  
ATOM   3017  CD2 HIS A 391      36.973  85.049 113.815  1.00 44.77           C  
ATOM   3018  ND1 HIS A 391      35.203  84.050 114.616  1.00 44.77           N  
ATOM   3019  CE1 HIS A 391      35.091  85.394 114.771  1.00 44.77           C  
ATOM   3020  NE2 HIS A 391      36.141  86.042 114.301  1.00 44.77           N  
ATOM   3021  N   LEU A 392      37.843  80.262 111.700  1.00 63.53           N  
ATOM   3022  CA  LEU A 392      38.258  78.897 111.571  1.00 63.53           C  
ATOM   3023  C   LEU A 392      39.623  78.903 110.969  1.00 63.53           C  
ATOM   3024  O   LEU A 392      40.500  78.148 111.387  1.00 63.53           O  
ATOM   3025  CB  LEU A 392      37.318  78.121 110.640  1.00 63.53           C  
ATOM   3026  CG  LEU A 392      35.864  78.141 111.144  1.00 63.53           C  
ATOM   3027  CD1 LEU A 392      34.935  77.363 110.210  1.00 63.53           C  
ATOM   3028  CD2 LEU A 392      35.765  77.658 112.597  1.00 63.53           C  
ATOM   3029  N   LEU A 393      39.833  79.762 109.957  1.00 59.61           N  
ATOM   3030  CA  LEU A 393      41.132  79.844 109.356  1.00 59.61           C  
ATOM   3031  C   LEU A 393      42.125  80.425 110.318  1.00 59.61           C  
ATOM   3032  O   LEU A 393      43.202  79.865 110.512  1.00 59.61           O  
ATOM   3033  CB  LEU A 393      41.156  80.736 108.099  1.00 59.61           C  
ATOM   3034  CG  LEU A 393      40.465  80.116 106.873  1.00 59.61           C  
ATOM   3035  CD1 LEU A 393      40.523  81.064 105.665  1.00 59.61           C  
ATOM   3036  CD2 LEU A 393      41.060  78.736 106.547  1.00 59.61           C  
ATOM   3037  N   ALA A 394      41.788  81.568 110.951  1.00 44.24           N  
ATOM   3038  CA  ALA A 394      42.763  82.231 111.774  1.00 44.24           C  
ATOM   3039  C   ALA A 394      43.125  81.422 112.983  1.00 44.24           C  
ATOM   3040  O   ALA A 394      44.294  81.117 113.205  1.00 44.24           O  
ATOM   3041  CB  ALA A 394      42.273  83.601 112.276  1.00 44.24           C  
ATOM   3042  N   SER A 395      42.115  81.023 113.777  1.00 45.27           N  
ATOM   3043  CA  SER A 395      42.343  80.282 114.984  1.00 45.27           C  
ATOM   3044  C   SER A 395      41.841  78.894 114.767  1.00 45.27           C  
ATOM   3045  O   SER A 395      41.650  78.455 113.635  1.00 45.27           O  
ATOM   3046  CB  SER A 395      41.611  80.857 116.210  1.00 45.27           C  
ATOM   3047  OG  SER A 395      40.206  80.781 116.021  1.00 45.27           O  
ATOM   3048  N   GLY A 396      41.711  78.131 115.867  1.00 38.77           N  
ATOM   3049  CA  GLY A 396      41.185  76.801 115.788  1.00 38.77           C  
ATOM   3050  C   GLY A 396      39.716  76.810 115.481  1.00 38.77           C  
ATOM   3051  O   GLY A 396      39.261  76.072 114.609  1.00 38.77           O  
ATOM   3052  N   VAL A 397      38.930  77.662 116.175  1.00109.29           N  
ATOM   3053  CA  VAL A 397      37.500  77.609 116.013  1.00109.29           C  
ATOM   3054  C   VAL A 397      36.917  78.983 116.004  1.00109.29           C  
ATOM   3055  O   VAL A 397      37.629  79.986 115.990  1.00109.29           O  
ATOM   3056  CB  VAL A 397      36.791  76.865 117.104  1.00109.29           C  
ATOM   3057  CG1 VAL A 397      37.144  75.378 116.999  1.00109.29           C  
ATOM   3058  CG2 VAL A 397      37.190  77.495 118.448  1.00109.29           C  
ATOM   3059  N   SER A 398      35.567  79.040 115.964  1.00 47.35           N  
ATOM   3060  CA  SER A 398      34.867  80.288 115.933  1.00 47.35           C  
ATOM   3061  C   SER A 398      33.738  80.224 116.916  1.00 47.35           C  
ATOM   3062  O   SER A 398      33.157  79.165 117.154  1.00 47.35           O  
ATOM   3063  CB  SER A 398      34.251  80.581 114.551  1.00 47.35           C  
ATOM   3064  OG  SER A 398      33.569  81.825 114.563  1.00 47.35           O  
ATOM   3065  N   GLU A 399      33.418  81.382 117.527  1.00106.55           N  
ATOM   3066  CA  GLU A 399      32.334  81.489 118.459  1.00106.55           C  
ATOM   3067  C   GLU A 399      31.069  81.256 117.701  1.00106.55           C  
ATOM   3068  O   GLU A 399      30.130  80.645 118.208  1.00106.55           O  
ATOM   3069  CB  GLU A 399      32.236  82.883 119.099  1.00106.55           C  
ATOM   3070  CG  GLU A 399      31.055  83.031 120.058  1.00106.55           C  
ATOM   3071  CD  GLU A 399      31.321  82.172 121.284  1.00106.55           C  
ATOM   3072  OE1 GLU A 399      32.396  81.516 121.327  1.00106.55           O  
ATOM   3073  OE2 GLU A 399      30.450  82.160 122.193  1.00106.55           O1-
ATOM   3074  N   ILE A 400      31.036  81.736 116.445  1.00 67.68           N  
ATOM   3075  CA  ILE A 400      29.868  81.658 115.620  1.00 67.68           C  
ATOM   3076  C   ILE A 400      29.445  80.228 115.510  1.00 67.68           C  
ATOM   3077  O   ILE A 400      30.248  79.344 115.218  1.00 67.68           O  
ATOM   3078  CB  ILE A 400      30.102  82.178 114.232  1.00 67.68           C  
ATOM   3079  CG1 ILE A 400      30.531  83.654 114.290  1.00 67.68           C  
ATOM   3080  CG2 ILE A 400      28.830  81.939 113.405  1.00 67.68           C  
ATOM   3081  CD1 ILE A 400      31.088  84.176 112.967  1.00 67.68           C  
ATOM   3082  N   SER A 401      28.140  79.985 115.746  1.00 77.60           N  
ATOM   3083  CA  SER A 401      27.557  78.673 115.739  1.00 77.60           C  
ATOM   3084  C   SER A 401      27.394  78.191 114.333  1.00 77.60           C  
ATOM   3085  O   SER A 401      27.395  78.976 113.387  1.00 77.60           O  
ATOM   3086  CB  SER A 401      26.168  78.640 116.399  1.00 77.60           C  
ATOM   3087  OG  SER A 401      25.632  77.327 116.346  1.00 77.60           O  
ATOM   3088  N   ALA A 402      27.290  76.855 114.177  1.00 35.11           N  
ATOM   3089  CA  ALA A 402      27.106  76.238 112.895  1.00 35.11           C  
ATOM   3090  C   ALA A 402      25.765  76.624 112.354  1.00 35.11           C  
ATOM   3091  O   ALA A 402      25.628  76.974 111.184  1.00 35.11           O  
ATOM   3092  CB  ALA A 402      27.155  74.702 112.961  1.00 35.11           C  
ATOM   3093  N   GLU A 403      24.743  76.602 113.225  1.00126.98           N  
ATOM   3094  CA  GLU A 403      23.380  76.860 112.864  1.00126.98           C  
ATOM   3095  C   GLU A 403      23.288  78.272 112.391  1.00126.98           C  
ATOM   3096  O   GLU A 403      22.448  78.610 111.560  1.00126.98           O  
ATOM   3097  CB  GLU A 403      22.431  76.721 114.063  1.00126.98           C  
ATOM   3098  CG  GLU A 403      22.512  75.347 114.727  1.00126.98           C  
ATOM   3099  CD  GLU A 403      22.183  74.290 113.683  1.00126.98           C  
ATOM   3100  OE1 GLU A 403      21.122  74.422 113.016  1.00126.98           O  
ATOM   3101  OE2 GLU A 403      22.995  73.339 113.534  1.00126.98           O1-
ATOM   3102  N   SER A 404      24.153  79.133 112.947  1.00 49.14           N  
ATOM   3103  CA  SER A 404      24.165  80.540 112.676  1.00 49.14           C  
ATOM   3104  C   SER A 404      24.545  80.815 111.250  1.00 49.14           C  
ATOM   3105  O   SER A 404      24.259  81.898 110.740  1.00 49.14           O  
ATOM   3106  CB  SER A 404      25.172  81.281 113.571  1.00 49.14           C  
ATOM   3107  OG  SER A 404      25.161  82.669 113.279  1.00 49.14           O  
ATOM   3108  N   SER A 405      25.198  79.857 110.558  1.00102.77           N  
ATOM   3109  CA  SER A 405      25.665  80.130 109.224  1.00102.77           C  
ATOM   3110  C   SER A 405      25.037  79.183 108.247  1.00102.77           C  
ATOM   3111  O   SER A 405      24.321  78.255 108.621  1.00102.77           O  
ATOM   3112  CB  SER A 405      27.180  79.926 109.057  1.00102.77           C  
ATOM   3113  OG  SER A 405      27.895  80.792 109.921  1.00102.77           O  
ATOM   3114  N   PHE A 406      25.302  79.430 106.942  1.00181.22           N  
ATOM   3115  CA  PHE A 406      24.794  78.600 105.888  1.00181.22           C  
ATOM   3116  C   PHE A 406      25.742  77.460 105.723  1.00181.22           C  
ATOM   3117  O   PHE A 406      26.917  77.661 105.423  1.00181.22           O  
ATOM   3118  CB  PHE A 406      24.761  79.266 104.500  1.00181.22           C  
ATOM   3119  CG  PHE A 406      23.706  80.311 104.445  1.00181.22           C  
ATOM   3120  CD1 PHE A 406      22.425  79.972 104.078  1.00181.22           C  
ATOM   3121  CD2 PHE A 406      23.995  81.621 104.750  1.00181.22           C  
ATOM   3122  CE1 PHE A 406      21.439  80.928 104.017  1.00181.22           C  
ATOM   3123  CE2 PHE A 406      23.013  82.581 104.690  1.00181.22           C  
ATOM   3124  CZ  PHE A 406      21.734  82.235 104.324  1.00181.22           C  
ATOM   3125  N   THR A 407      25.270  76.245 106.051  1.00 86.94           N  
ATOM   3126  CA  THR A 407      25.989  75.024 105.841  1.00 86.94           C  
ATOM   3127  C   THR A 407      25.771  74.468 104.463  1.00 86.94           C  
ATOM   3128  O   THR A 407      26.683  73.871 103.892  1.00 86.94           O  
ATOM   3129  CB  THR A 407      25.627  73.975 106.849  1.00 86.94           C  
ATOM   3130  CG2 THR A 407      26.026  74.482 108.245  1.00 86.94           C  
ATOM   3131  OG1 THR A 407      24.234  73.711 106.803  1.00 86.94           O  
ATOM   3132  N   SER A 408      24.551  74.631 103.895  1.00 56.78           N  
ATOM   3133  CA  SER A 408      24.258  73.959 102.656  1.00 56.78           C  
ATOM   3134  C   SER A 408      23.590  74.882 101.685  1.00 56.78           C  
ATOM   3135  O   SER A 408      23.075  75.939 102.043  1.00 56.78           O  
ATOM   3136  CB  SER A 408      23.337  72.742 102.837  1.00 56.78           C  
ATOM   3137  OG  SER A 408      23.086  72.129 101.581  1.00 56.78           O  
ATOM   3138  N   ILE A 409      23.606  74.464 100.402  1.00 51.41           N  
ATOM   3139  CA  ILE A 409      23.070  75.190  99.287  1.00 51.41           C  
ATOM   3140  C   ILE A 409      21.588  75.317  99.420  1.00 51.41           C  
ATOM   3141  O   ILE A 409      21.031  76.376  99.135  1.00 51.41           O  
ATOM   3142  CB  ILE A 409      23.351  74.515  97.976  1.00 51.41           C  
ATOM   3143  CG1 ILE A 409      24.867  74.405  97.749  1.00 51.41           C  
ATOM   3144  CG2 ILE A 409      22.620  75.296  96.871  1.00 51.41           C  
ATOM   3145  CD1 ILE A 409      25.248  73.485  96.589  1.00 51.41           C  
ATOM   3146  N   GLU A 410      20.903  74.241  99.853  1.00118.23           N  
ATOM   3147  CA  GLU A 410      19.470  74.299  99.916  1.00118.23           C  
ATOM   3148  C   GLU A 410      19.075  75.370 100.879  1.00118.23           C  
ATOM   3149  O   GLU A 410      18.137  76.125 100.624  1.00118.23           O  
ATOM   3150  CB  GLU A 410      18.797  72.996 100.392  1.00118.23           C  
ATOM   3151  CG  GLU A 410      19.055  72.635 101.858  1.00118.23           C  
ATOM   3152  CD  GLU A 410      20.195  71.628 101.929  1.00118.23           C  
ATOM   3153  OE1 GLU A 410      20.741  71.268 100.852  1.00118.23           O  
ATOM   3154  OE2 GLU A 410      20.525  71.198 103.067  1.00118.23           O1-
ATOM   3155  N   GLU A 411      19.794  75.488 102.008  1.00125.66           N  
ATOM   3156  CA  GLU A 411      19.387  76.454 102.981  1.00125.66           C  
ATOM   3157  C   GLU A 411      19.509  77.834 102.408  1.00125.66           C  
ATOM   3158  O   GLU A 411      18.791  78.740 102.823  1.00125.66           O  
ATOM   3159  CB  GLU A 411      20.082  76.336 104.351  1.00125.66           C  
ATOM   3160  CG  GLU A 411      21.603  76.445 104.394  1.00125.66           C  
ATOM   3161  CD  GLU A 411      21.971  76.120 105.836  1.00125.66           C  
ATOM   3162  OE1 GLU A 411      21.488  75.069 106.333  1.00125.66           O  
ATOM   3163  OE2 GLU A 411      22.722  76.908 106.467  1.00125.66           O1-
ATOM   3164  N   PHE A 412      20.473  78.045 101.492  1.00109.84           N  
ATOM   3165  CA  PHE A 412      20.675  79.310 100.835  1.00109.84           C  
ATOM   3166  C   PHE A 412      19.605  79.558  99.799  1.00109.84           C  
ATOM   3167  O   PHE A 412      19.179  80.693  99.595  1.00109.84           O  
ATOM   3168  CB  PHE A 412      22.072  79.359 100.176  1.00109.84           C  
ATOM   3169  CG  PHE A 412      22.455  80.753  99.799  1.00109.84           C  
ATOM   3170  CD1 PHE A 412      22.687  81.701 100.769  1.00109.84           C  
ATOM   3171  CD2 PHE A 412      22.637  81.105  98.481  1.00109.84           C  
ATOM   3172  CE1 PHE A 412      23.057  82.983 100.434  1.00109.84           C  
ATOM   3173  CE2 PHE A 412      23.008  82.385  98.138  1.00109.84           C  
ATOM   3174  CZ  PHE A 412      23.216  83.329  99.114  1.00109.84           C  
ATOM   3175  N   LEU A 413      19.191  78.504  99.065  1.00 68.18           N  
ATOM   3176  CA  LEU A 413      18.237  78.595  97.984  1.00 68.18           C  
ATOM   3177  C   LEU A 413      16.820  78.850  98.405  1.00 68.18           C  
ATOM   3178  O   LEU A 413      16.117  79.621  97.754  1.00 68.18           O  
ATOM   3179  CB  LEU A 413      18.227  77.340  97.095  1.00 68.18           C  
ATOM   3180  CG  LEU A 413      19.511  77.181  96.265  1.00 68.18           C  
ATOM   3181  CD1 LEU A 413      19.456  75.925  95.381  1.00 68.18           C  
ATOM   3182  CD2 LEU A 413      19.806  78.458  95.461  1.00 68.18           C  
ATOM   3183  N   GLU A 414      16.365  78.233  99.512  1.00 85.65           N  
ATOM   3184  CA  GLU A 414      14.967  78.266  99.845  1.00 85.65           C  
ATOM   3185  C   GLU A 414      14.497  79.681  99.958  1.00 85.65           C  
ATOM   3186  O   GLU A 414      13.429  80.007  99.440  1.00 85.65           O  
ATOM   3187  CB  GLU A 414      14.651  77.526 101.161  1.00 85.65           C  
ATOM   3188  CG  GLU A 414      13.156  77.339 101.444  1.00 85.65           C  
ATOM   3189  CD  GLU A 414      12.650  78.525 102.256  1.00 85.65           C  
ATOM   3190  OE1 GLU A 414      13.236  78.791 103.338  1.00 85.65           O  
ATOM   3191  OE2 GLU A 414      11.665  79.174 101.812  1.00 85.65           O1-
ATOM   3192  N   PRO A 415      15.221  80.542 100.610  1.00 84.41           N  
ATOM   3193  CA  PRO A 415      14.782  81.906 100.689  1.00 84.41           C  
ATOM   3194  C   PRO A 415      14.788  82.602  99.365  1.00 84.41           C  
ATOM   3195  O   PRO A 415      13.814  83.281  99.037  1.00 84.41           O  
ATOM   3196  CB  PRO A 415      15.664  82.564 101.745  1.00 84.41           C  
ATOM   3197  CG  PRO A 415      16.050  81.393 102.670  1.00 84.41           C  
ATOM   3198  CD  PRO A 415      16.029  80.157 101.754  1.00 84.41           C  
ATOM   3199  N   LEU A 416      15.863  82.421  98.575  1.00 60.48           N  
ATOM   3200  CA  LEU A 416      15.993  83.117  97.328  1.00 60.48           C  
ATOM   3201  C   LEU A 416      14.895  82.675  96.418  1.00 60.48           C  
ATOM   3202  O   LEU A 416      14.136  83.491  95.899  1.00 60.48           O  
ATOM   3203  CB  LEU A 416      17.325  82.803  96.625  1.00 60.48           C  
ATOM   3204  CG  LEU A 416      18.569  83.233  97.426  1.00 60.48           C  
ATOM   3205  CD1 LEU A 416      19.859  82.894  96.665  1.00 60.48           C  
ATOM   3206  CD2 LEU A 416      18.496  84.716  97.832  1.00 60.48           C  
ATOM   3207  N   GLU A 417      14.724  81.349  96.285  1.00 51.89           N  
ATOM   3208  CA  GLU A 417      13.771  80.803  95.370  1.00 51.89           C  
ATOM   3209  C   GLU A 417      12.421  81.325  95.740  1.00 51.89           C  
ATOM   3210  O   GLU A 417      11.592  81.571  94.867  1.00 51.89           O  
ATOM   3211  CB  GLU A 417      13.743  79.265  95.403  1.00 51.89           C  
ATOM   3212  CG  GLU A 417      15.021  78.642  94.830  1.00 51.89           C  
ATOM   3213  CD  GLU A 417      14.958  77.133  95.019  1.00 51.89           C  
ATOM   3214  OE1 GLU A 417      14.891  76.687  96.195  1.00 51.89           O  
ATOM   3215  OE2 GLU A 417      14.979  76.407  93.990  1.00 51.89           O1-
ATOM   3216  N   LEU A 418      12.169  81.537  97.047  1.00171.73           N  
ATOM   3217  CA  LEU A 418      10.875  82.013  97.460  1.00171.73           C  
ATOM   3218  C   LEU A 418      10.590  83.311  96.784  1.00171.73           C  
ATOM   3219  O   LEU A 418       9.505  83.514  96.246  1.00171.73           O  
ATOM   3220  CB  LEU A 418      10.776  82.407  98.944  1.00171.73           C  
ATOM   3221  CG  LEU A 418      10.627  81.280  99.970  1.00171.73           C  
ATOM   3222  CD1 LEU A 418      10.537  81.866 101.383  1.00171.73           C  
ATOM   3223  CD2 LEU A 418       9.404  80.406  99.663  1.00171.73           C  
ATOM   3224  N   CYS A 419      11.578  84.219  96.782  1.00 40.93           N  
ATOM   3225  CA  CYS A 419      11.362  85.540  96.274  1.00 40.93           C  
ATOM   3226  C   CYS A 419      10.987  85.456  94.830  1.00 40.93           C  
ATOM   3227  O   CYS A 419      10.130  86.200  94.361  1.00 40.93           O  
ATOM   3228  CB  CYS A 419      12.621  86.417  96.373  1.00 40.93           C  
ATOM   3229  SG  CYS A 419      13.159  86.659  98.092  1.00 40.93           S  
ATOM   3230  N   TYR A 420      11.628  84.542  94.086  1.00 65.14           N  
ATOM   3231  CA  TYR A 420      11.389  84.440  92.678  1.00 65.14           C  
ATOM   3232  C   TYR A 420       9.953  84.059  92.468  1.00 65.14           C  
ATOM   3233  O   TYR A 420       9.238  84.686  91.688  1.00 65.14           O  
ATOM   3234  CB  TYR A 420      12.294  83.357  92.057  1.00 65.14           C  
ATOM   3235  CG  TYR A 420      12.310  83.468  90.571  1.00 65.14           C  
ATOM   3236  CD1 TYR A 420      12.993  84.502  89.972  1.00 65.14           C  
ATOM   3237  CD2 TYR A 420      11.688  82.532  89.777  1.00 65.14           C  
ATOM   3238  CE1 TYR A 420      13.036  84.620  88.604  1.00 65.14           C  
ATOM   3239  CE2 TYR A 420      11.728  82.644  88.406  1.00 65.14           C  
ATOM   3240  CZ  TYR A 420      12.401  83.690  87.818  1.00 65.14           C  
ATOM   3241  OH  TYR A 420      12.444  83.807  86.413  1.00 65.14           O  
ATOM   3242  N   LYS A 421       9.476  83.039  93.201  1.00 44.90           N  
ATOM   3243  CA  LYS A 421       8.128  82.571  93.043  1.00 44.90           C  
ATOM   3244  C   LYS A 421       7.188  83.672  93.400  1.00 44.90           C  
ATOM   3245  O   LYS A 421       6.223  83.937  92.687  1.00 44.90           O  
ATOM   3246  CB  LYS A 421       7.809  81.396  93.981  1.00 44.90           C  
ATOM   3247  CG  LYS A 421       6.380  80.870  93.846  1.00 44.90           C  
ATOM   3248  CD  LYS A 421       6.127  79.594  94.649  1.00 44.90           C  
ATOM   3249  CE  LYS A 421       4.660  79.162  94.670  1.00 44.90           C  
ATOM   3250  NZ  LYS A 421       4.505  77.950  95.505  1.00 44.90           N1+
ATOM   3251  N   SER A 422       7.480  84.370  94.512  1.00 99.88           N  
ATOM   3252  CA  SER A 422       6.601  85.389  95.006  1.00 99.88           C  
ATOM   3253  C   SER A 422       6.417  86.400  93.928  1.00 99.88           C  
ATOM   3254  O   SER A 422       5.295  86.811  93.636  1.00 99.88           O  
ATOM   3255  CB  SER A 422       7.201  86.176  96.183  1.00 99.88           C  
ATOM   3256  OG  SER A 422       7.524  85.308  97.255  1.00 99.88           O  
ATOM   3257  N   LEU A 423       7.533  86.820  93.305  1.00 58.08           N  
ATOM   3258  CA  LEU A 423       7.498  87.866  92.329  1.00 58.08           C  
ATOM   3259  C   LEU A 423       6.688  87.441  91.147  1.00 58.08           C  
ATOM   3260  O   LEU A 423       5.783  88.153  90.717  1.00 58.08           O  
ATOM   3261  CB  LEU A 423       8.902  88.238  91.821  1.00 58.08           C  
ATOM   3262  CG  LEU A 423       9.791  88.880  92.904  1.00 58.08           C  
ATOM   3263  CD1 LEU A 423      11.183  89.236  92.359  1.00 58.08           C  
ATOM   3264  CD2 LEU A 423       9.089  90.089  93.542  1.00 58.08           C  
ATOM   3265  N   CYS A 424       6.956  86.239  90.615  1.00 37.61           N  
ATOM   3266  CA  CYS A 424       6.274  85.790  89.437  1.00 37.61           C  
ATOM   3267  C   CYS A 424       4.811  85.687  89.741  1.00 37.61           C  
ATOM   3268  O   CYS A 424       3.970  86.022  88.907  1.00 37.61           O  
ATOM   3269  CB  CYS A 424       6.748  84.401  88.973  1.00 37.61           C  
ATOM   3270  SG  CYS A 424       8.508  84.392  88.516  1.00 37.61           S  
ATOM   3271  N   ASP A 425       4.474  85.193  90.948  1.00 55.97           N  
ATOM   3272  CA  ASP A 425       3.102  85.014  91.342  1.00 55.97           C  
ATOM   3273  C   ASP A 425       2.418  86.345  91.450  1.00 55.97           C  
ATOM   3274  O   ASP A 425       1.333  86.544  90.905  1.00 55.97           O  
ATOM   3275  CB  ASP A 425       2.964  84.350  92.727  1.00 55.97           C  
ATOM   3276  CG  ASP A 425       3.433  82.905  92.633  1.00 55.97           C  
ATOM   3277  OD1 ASP A 425       3.580  82.399  91.488  1.00 55.97           O  
ATOM   3278  OD2 ASP A 425       3.653  82.287  93.710  1.00 55.97           O1-
ATOM   3279  N   CYS A 426       3.071  87.304  92.133  1.00121.08           N  
ATOM   3280  CA  CYS A 426       2.533  88.608  92.406  1.00121.08           C  
ATOM   3281  C   CYS A 426       2.437  89.375  91.131  1.00121.08           C  
ATOM   3282  O   CYS A 426       1.873  90.465  91.105  1.00121.08           O  
ATOM   3283  CB  CYS A 426       3.349  89.422  93.432  1.00121.08           C  
ATOM   3284  SG  CYS A 426       5.013  89.877  92.870  1.00121.08           S  
ATOM   3285  N   GLY A 427       3.076  88.876  90.059  1.00 53.87           N  
ATOM   3286  CA  GLY A 427       2.934  89.491  88.774  1.00 53.87           C  
ATOM   3287  C   GLY A 427       4.252  90.000  88.290  1.00 53.87           C  
ATOM   3288  O   GLY A 427       4.600  89.767  87.136  1.00 53.87           O  
ATOM   3289  N   ASP A 428       5.048  90.658  89.151  1.00148.26           N  
ATOM   3290  CA  ASP A 428       6.281  91.227  88.677  1.00148.26           C  
ATOM   3291  C   ASP A 428       7.334  90.177  88.442  1.00148.26           C  
ATOM   3292  O   ASP A 428       8.271  90.006  89.219  1.00148.26           O  
ATOM   3293  CB  ASP A 428       6.792  92.366  89.585  1.00148.26           C  
ATOM   3294  CG  ASP A 428       6.780  91.938  91.051  1.00148.26           C  
ATOM   3295  OD1 ASP A 428       7.274  90.829  91.387  1.00148.26           O  
ATOM   3296  OD2 ASP A 428       6.267  92.748  91.869  1.00148.26           O1-
ATOM   3297  N   LYS A 429       7.178  89.427  87.331  1.00 73.92           N  
ATOM   3298  CA  LYS A 429       8.100  88.415  86.905  1.00 73.92           C  
ATOM   3299  C   LYS A 429       9.357  89.049  86.388  1.00 73.92           C  
ATOM   3300  O   LYS A 429      10.464  88.618  86.710  1.00 73.92           O  
ATOM   3301  CB  LYS A 429       7.540  87.554  85.762  1.00 73.92           C  
ATOM   3302  CG  LYS A 429       8.510  86.473  85.284  1.00 73.92           C  
ATOM   3303  CD  LYS A 429       7.869  85.437  84.358  1.00 73.92           C  
ATOM   3304  CE  LYS A 429       8.869  84.422  83.799  1.00 73.92           C  
ATOM   3305  NZ  LYS A 429       9.433  83.612  84.900  1.00 73.92           N1+
ATOM   3306  N   ALA A 430       9.207  90.122  85.586  1.00 27.36           N  
ATOM   3307  CA  ALA A 430      10.325  90.740  84.931  1.00 27.36           C  
ATOM   3308  C   ALA A 430      11.274  91.206  85.979  1.00 27.36           C  
ATOM   3309  O   ALA A 430      12.488  91.067  85.846  1.00 27.36           O  
ATOM   3310  CB  ALA A 430       9.922  91.964  84.093  1.00 27.36           C  
ATOM   3311  N   ILE A 431      10.727  91.750  87.075  1.00100.90           N  
ATOM   3312  CA  ILE A 431      11.536  92.251  88.141  1.00100.90           C  
ATOM   3313  C   ILE A 431      12.346  91.101  88.648  1.00100.90           C  
ATOM   3314  O   ILE A 431      13.504  91.269  89.025  1.00100.90           O  
ATOM   3315  CB  ILE A 431      10.717  92.722  89.312  1.00100.90           C  
ATOM   3316  CG1 ILE A 431       9.772  93.864  88.911  1.00100.90           C  
ATOM   3317  CG2 ILE A 431      11.689  93.101  90.441  1.00100.90           C  
ATOM   3318  CD1 ILE A 431      10.498  95.136  88.485  1.00100.90           C  
ATOM   3319  N   ALA A 432      11.722  89.909  88.720  1.00 43.59           N  
ATOM   3320  CA  ALA A 432      12.362  88.719  89.215  1.00 43.59           C  
ATOM   3321  C   ALA A 432      13.475  88.294  88.305  1.00 43.59           C  
ATOM   3322  O   ALA A 432      14.548  87.897  88.754  1.00 43.59           O  
ATOM   3323  CB  ALA A 432      11.390  87.532  89.329  1.00 43.59           C  
ATOM   3324  N   ASP A 433      13.233  88.398  86.989  1.00 84.00           N  
ATOM   3325  CA  ASP A 433      14.110  87.967  85.936  1.00 84.00           C  
ATOM   3326  C   ASP A 433      15.347  88.803  85.913  1.00 84.00           C  
ATOM   3327  O   ASP A 433      16.246  88.552  85.113  1.00 84.00           O  
ATOM   3328  CB  ASP A 433      13.459  88.017  84.544  1.00 84.00           C  
ATOM   3329  CG  ASP A 433      12.509  86.831  84.441  1.00 84.00           C  
ATOM   3330  OD1 ASP A 433      12.971  85.685  84.687  1.00 84.00           O  
ATOM   3331  OD2 ASP A 433      11.309  87.055  84.130  1.00 84.00           O1-
ATOM   3332  N   GLY A 434      15.403  89.859  86.742  1.00 41.25           N  
ATOM   3333  CA  GLY A 434      16.518  90.762  86.724  1.00 41.25           C  
ATOM   3334  C   GLY A 434      17.656  90.214  87.531  1.00 41.25           C  
ATOM   3335  O   GLY A 434      18.115  89.094  87.308  1.00 41.25           O  
ATOM   3336  N   SER A 435      18.168  91.031  88.473  1.00 78.16           N  
ATOM   3337  CA  SER A 435      19.324  90.685  89.250  1.00 78.16           C  
ATOM   3338  C   SER A 435      19.059  89.430  90.020  1.00 78.16           C  
ATOM   3339  O   SER A 435      19.977  88.656  90.291  1.00 78.16           O  
ATOM   3340  CB  SER A 435      19.722  91.791  90.243  1.00 78.16           C  
ATOM   3341  OG  SER A 435      18.668  92.024  91.165  1.00 78.16           O  
ATOM   3342  N   LEU A 436      17.788  89.186  90.381  1.00 39.81           N  
ATOM   3343  CA  LEU A 436      17.441  88.035  91.162  1.00 39.81           C  
ATOM   3344  C   LEU A 436      17.768  86.792  90.396  1.00 39.81           C  
ATOM   3345  O   LEU A 436      18.291  85.829  90.955  1.00 39.81           O  
ATOM   3346  CB  LEU A 436      15.944  87.994  91.510  1.00 39.81           C  
ATOM   3347  CG  LEU A 436      15.533  86.769  92.346  1.00 39.81           C  
ATOM   3348  CD1 LEU A 436      16.251  86.763  93.705  1.00 39.81           C  
ATOM   3349  CD2 LEU A 436      14.005  86.677  92.485  1.00 39.81           C  
ATOM   3350  N   LEU A 437      17.470  86.789  89.086  1.00 55.83           N  
ATOM   3351  CA  LEU A 437      17.681  85.646  88.249  1.00 55.83           C  
ATOM   3352  C   LEU A 437      19.151  85.365  88.179  1.00 55.83           C  
ATOM   3353  O   LEU A 437      19.570  84.209  88.174  1.00 55.83           O  
ATOM   3354  CB  LEU A 437      17.155  85.883  86.822  1.00 55.83           C  
ATOM   3355  CG  LEU A 437      17.212  84.647  85.907  1.00 55.83           C  
ATOM   3356  CD1 LEU A 437      16.299  83.526  86.429  1.00 55.83           C  
ATOM   3357  CD2 LEU A 437      16.902  85.025  84.449  1.00 55.83           C  
ATOM   3358  N   ASP A 438      19.976  86.428  88.110  1.00 54.30           N  
ATOM   3359  CA  ASP A 438      21.399  86.280  87.993  1.00 54.30           C  
ATOM   3360  C   ASP A 438      21.974  85.650  89.226  1.00 54.30           C  
ATOM   3361  O   ASP A 438      22.818  84.760  89.137  1.00 54.30           O  
ATOM   3362  CB  ASP A 438      22.104  87.621  87.740  1.00 54.30           C  
ATOM   3363  CG  ASP A 438      21.771  88.018  86.307  1.00 54.30           C  
ATOM   3364  OD1 ASP A 438      22.050  87.200  85.389  1.00 54.30           O  
ATOM   3365  OD2 ASP A 438      21.216  89.130  86.111  1.00 54.30           O1-
ATOM   3366  N   LEU A 439      21.522  86.084  90.417  1.00 55.25           N  
ATOM   3367  CA  LEU A 439      22.043  85.568  91.651  1.00 55.25           C  
ATOM   3368  C   LEU A 439      21.728  84.109  91.746  1.00 55.25           C  
ATOM   3369  O   LEU A 439      22.574  83.308  92.139  1.00 55.25           O  
ATOM   3370  CB  LEU A 439      21.422  86.253  92.883  1.00 55.25           C  
ATOM   3371  CG  LEU A 439      21.919  85.695  94.232  1.00 55.25           C  
ATOM   3372  CD1 LEU A 439      23.436  85.877  94.391  1.00 55.25           C  
ATOM   3373  CD2 LEU A 439      21.125  86.289  95.407  1.00 55.25           C  
ATOM   3374  N   LEU A 440      20.500  83.721  91.357  1.00 53.48           N  
ATOM   3375  CA  LEU A 440      20.083  82.351  91.465  1.00 53.48           C  
ATOM   3376  C   LEU A 440      21.011  81.503  90.663  1.00 53.48           C  
ATOM   3377  O   LEU A 440      21.436  80.440  91.111  1.00 53.48           O  
ATOM   3378  CB  LEU A 440      18.676  82.097  90.893  1.00 53.48           C  
ATOM   3379  CG  LEU A 440      17.518  82.604  91.769  1.00 53.48           C  
ATOM   3380  CD1 LEU A 440      16.158  82.312  91.115  1.00 53.48           C  
ATOM   3381  CD2 LEU A 440      17.602  82.001  93.180  1.00 53.48           C  
ATOM   3382  N   ARG A 441      21.357  81.965  89.452  1.00100.07           N  
ATOM   3383  CA  ARG A 441      22.193  81.199  88.577  1.00100.07           C  
ATOM   3384  C   ARG A 441      23.533  81.025  89.218  1.00100.07           C  
ATOM   3385  O   ARG A 441      24.124  79.947  89.164  1.00100.07           O  
ATOM   3386  CB  ARG A 441      22.394  81.899  87.220  1.00100.07           C  
ATOM   3387  CG  ARG A 441      21.066  82.253  86.544  1.00100.07           C  
ATOM   3388  CD  ARG A 441      21.203  82.951  85.190  1.00100.07           C  
ATOM   3389  NE  ARG A 441      20.689  82.019  84.147  1.00100.07           N  
ATOM   3390  CZ  ARG A 441      19.925  82.515  83.129  1.00100.07           C  
ATOM   3391  NH1 ARG A 441      19.672  83.854  83.063  1.00100.07           N1+
ATOM   3392  NH2 ARG A 441      19.409  81.676  82.183  1.00100.07           N  
ATOM   3393  N   GLN A 442      24.042  82.082  89.875  1.00 48.06           N  
ATOM   3394  CA  GLN A 442      25.360  82.031  90.446  1.00 48.06           C  
ATOM   3395  C   GLN A 442      25.413  80.963  91.493  1.00 48.06           C  
ATOM   3396  O   GLN A 442      26.379  80.208  91.559  1.00 48.06           O  
ATOM   3397  CB  GLN A 442      25.769  83.365  91.091  1.00 48.06           C  
ATOM   3398  CG  GLN A 442      25.866  84.496  90.066  1.00 48.06           C  
ATOM   3399  CD  GLN A 442      26.276  85.770  90.788  1.00 48.06           C  
ATOM   3400  NE2 GLN A 442      27.266  86.498  90.205  1.00 48.06           N  
ATOM   3401  OE1 GLN A 442      25.737  86.107  91.840  1.00 48.06           O  
ATOM   3402  N   VAL A 443      24.360  80.845  92.321  1.00 41.05           N  
ATOM   3403  CA  VAL A 443      24.365  79.889  93.394  1.00 41.05           C  
ATOM   3404  C   VAL A 443      24.501  78.511  92.827  1.00 41.05           C  
ATOM   3405  O   VAL A 443      25.220  77.677  93.378  1.00 41.05           O  
ATOM   3406  CB  VAL A 443      23.103  79.921  94.202  1.00 41.05           C  
ATOM   3407  CG1 VAL A 443      23.181  78.824  95.278  1.00 41.05           C  
ATOM   3408  CG2 VAL A 443      22.925  81.340  94.768  1.00 41.05           C  
ATOM   3409  N   PHE A 444      23.788  78.225  91.722  1.00 59.26           N  
ATOM   3410  CA  PHE A 444      23.861  76.929  91.111  1.00 59.26           C  
ATOM   3411  C   PHE A 444      25.225  76.700  90.539  1.00 59.26           C  
ATOM   3412  O   PHE A 444      25.743  75.586  90.604  1.00 59.26           O  
ATOM   3413  CB  PHE A 444      22.848  76.725  89.971  1.00 59.26           C  
ATOM   3414  CG  PHE A 444      21.505  76.542  90.589  1.00 59.26           C  
ATOM   3415  CD1 PHE A 444      20.727  77.624  90.930  1.00 59.26           C  
ATOM   3416  CD2 PHE A 444      21.028  75.274  90.830  1.00 59.26           C  
ATOM   3417  CE1 PHE A 444      19.490  77.442  91.500  1.00 59.26           C  
ATOM   3418  CE2 PHE A 444      19.793  75.087  91.400  1.00 59.26           C  
ATOM   3419  CZ  PHE A 444      19.021  76.172  91.736  1.00 59.26           C  
ATOM   3420  N   THR A 445      25.809  77.715  89.875  1.00 63.28           N  
ATOM   3421  CA  THR A 445      27.105  77.500  89.296  1.00 63.28           C  
ATOM   3422  C   THR A 445      28.191  77.426  90.335  1.00 63.28           C  
ATOM   3423  O   THR A 445      28.948  76.458  90.385  1.00 63.28           O  
ATOM   3424  CB  THR A 445      27.481  78.586  88.331  1.00 63.28           C  
ATOM   3425  CG2 THR A 445      28.858  78.259  87.728  1.00 63.28           C  
ATOM   3426  OG1 THR A 445      26.509  78.672  87.297  1.00 63.28           O  
ATOM   3427  N   PHE A 446      28.314  78.497  91.150  1.00 91.05           N  
ATOM   3428  CA  PHE A 446      29.334  78.669  92.154  1.00 91.05           C  
ATOM   3429  C   PHE A 446      29.075  77.965  93.455  1.00 91.05           C  
ATOM   3430  O   PHE A 446      29.995  77.431  94.073  1.00 91.05           O  
ATOM   3431  CB  PHE A 446      29.590  80.153  92.448  1.00 91.05           C  
ATOM   3432  CG  PHE A 446      30.013  80.740  91.145  1.00 91.05           C  
ATOM   3433  CD1 PHE A 446      31.265  80.486  90.634  1.00 91.05           C  
ATOM   3434  CD2 PHE A 446      29.155  81.548  90.432  1.00 91.05           C  
ATOM   3435  CE1 PHE A 446      31.654  81.025  89.431  1.00 91.05           C  
ATOM   3436  CE2 PHE A 446      29.539  82.090  89.228  1.00 91.05           C  
ATOM   3437  CZ  PHE A 446      30.791  81.829  88.726  1.00 91.05           C  
ATOM   3438  N   GLY A 447      27.824  77.996  93.953  1.00 36.27           N  
ATOM   3439  CA  GLY A 447      27.557  77.347  95.206  1.00 36.27           C  
ATOM   3440  C   GLY A 447      28.197  78.134  96.322  1.00 36.27           C  
ATOM   3441  O   GLY A 447      28.533  79.306  96.166  1.00 36.27           O  
ATOM   3442  N   LEU A 448      28.330  77.487  97.502  1.00 83.12           N  
ATOM   3443  CA  LEU A 448      28.880  78.021  98.726  1.00 83.12           C  
ATOM   3444  C   LEU A 448      30.373  78.174  98.670  1.00 83.12           C  
ATOM   3445  O   LEU A 448      30.939  79.053  99.318  1.00 83.12           O  
ATOM   3446  CB  LEU A 448      28.521  77.148  99.939  1.00 83.12           C  
ATOM   3447  CG  LEU A 448      27.000  77.065 100.166  1.00 83.12           C  
ATOM   3448  CD1 LEU A 448      26.656  76.192 101.382  1.00 83.12           C  
ATOM   3449  CD2 LEU A 448      26.368  78.466 100.231  1.00 83.12           C  
ATOM   3450  N   SER A 449      31.058  77.262  97.961  1.00116.96           N  
ATOM   3451  CA  SER A 449      32.480  77.343  97.809  1.00116.96           C  
ATOM   3452  C   SER A 449      32.622  77.525  96.339  1.00116.96           C  
ATOM   3453  O   SER A 449      32.059  76.737  95.584  1.00116.96           O  
ATOM   3454  CB  SER A 449      33.184  76.037  98.209  1.00116.96           C  
ATOM   3455  OG  SER A 449      34.585  76.165  98.046  1.00116.96           O  
ATOM   3456  N   LEU A 450      33.459  78.490  95.904  1.00 69.94           N  
ATOM   3457  CA  LEU A 450      33.471  78.948  94.543  1.00 69.94           C  
ATOM   3458  C   LEU A 450      33.577  77.794  93.595  1.00 69.94           C  
ATOM   3459  O   LEU A 450      32.858  77.765  92.595  1.00 69.94           O  
ATOM   3460  CB  LEU A 450      34.651  79.889  94.247  1.00 69.94           C  
ATOM   3461  CG  LEU A 450      34.604  81.211  95.033  1.00 69.94           C  
ATOM   3462  CD1 LEU A 450      35.808  82.103  94.687  1.00 69.94           C  
ATOM   3463  CD2 LEU A 450      33.260  81.929  94.840  1.00 69.94           C  
ATOM   3464  N   VAL A 451      34.444  76.805  93.878  1.00 49.89           N  
ATOM   3465  CA  VAL A 451      34.537  75.695  92.974  1.00 49.89           C  
ATOM   3466  C   VAL A 451      34.653  74.422  93.762  1.00 49.89           C  
ATOM   3467  O   VAL A 451      35.157  74.412  94.883  1.00 49.89           O  
ATOM   3468  CB  VAL A 451      35.752  75.775  92.097  1.00 49.89           C  
ATOM   3469  CG1 VAL A 451      35.649  77.045  91.234  1.00 49.89           C  
ATOM   3470  CG2 VAL A 451      37.001  75.739  92.995  1.00 49.89           C  
ATOM   3471  N   LYS A 452      34.171  73.301  93.184  1.00106.88           N  
ATOM   3472  CA  LYS A 452      34.276  72.020  93.830  1.00106.88           C  
ATOM   3473  C   LYS A 452      35.715  71.599  93.740  1.00106.88           C  
ATOM   3474  O   LYS A 452      36.423  71.992  92.815  1.00106.88           O  
ATOM   3475  CB  LYS A 452      33.432  70.913  93.171  1.00106.88           C  
ATOM   3476  CG  LYS A 452      31.920  71.089  93.335  1.00106.88           C  
ATOM   3477  CD  LYS A 452      31.338  72.262  92.544  1.00106.88           C  
ATOM   3478  CE  LYS A 452      29.810  72.349  92.610  1.00106.88           C  
ATOM   3479  NZ  LYS A 452      29.377  72.874  93.925  1.00106.88           N1+
ATOM   3480  N   LEU A 453      36.197  70.804  94.720  1.00189.27           N  
ATOM   3481  CA  LEU A 453      37.573  70.370  94.704  1.00189.27           C  
ATOM   3482  C   LEU A 453      37.666  68.905  94.449  1.00189.27           C  
ATOM   3483  O   LEU A 453      37.087  68.101  95.177  1.00189.27           O  
ATOM   3484  CB  LEU A 453      38.315  70.502  96.040  1.00189.27           C  
ATOM   3485  CG  LEU A 453      38.816  71.897  96.398  1.00189.27           C  
ATOM   3486  CD1 LEU A 453      39.525  71.874  97.753  1.00189.27           C  
ATOM   3487  CD2 LEU A 453      39.733  72.447  95.306  1.00189.27           C  
ATOM   3488  N   ASP A 454      38.448  68.513  93.425  1.00 66.94           N  
ATOM   3489  CA  ASP A 454      38.652  67.115  93.183  1.00 66.94           C  
ATOM   3490  C   ASP A 454      39.731  66.656  94.114  1.00 66.94           C  
ATOM   3491  O   ASP A 454      40.390  67.465  94.767  1.00 66.94           O  
ATOM   3492  CB  ASP A 454      39.132  66.769  91.759  1.00 66.94           C  
ATOM   3493  CG  ASP A 454      37.985  66.923  90.766  1.00 66.94           C  
ATOM   3494  OD1 ASP A 454      36.974  67.594  91.107  1.00 66.94           O  
ATOM   3495  OD2 ASP A 454      38.107  66.352  89.649  1.00 66.94           O1-
ATOM   3496  N   ILE A 455      39.909  65.320  94.223  1.00116.40           N  
ATOM   3497  CA  ILE A 455      40.951  64.765  95.043  1.00116.40           C  
ATOM   3498  C   ILE A 455      41.600  63.668  94.255  1.00116.40           C  
ATOM   3499  O   ILE A 455      40.921  62.955  93.518  1.00116.40           O  
ATOM   3500  CB  ILE A 455      40.443  64.179  96.329  1.00116.40           C  
ATOM   3501  CG1 ILE A 455      39.698  65.254  97.139  1.00116.40           C  
ATOM   3502  CG2 ILE A 455      41.640  63.574  97.083  1.00116.40           C  
ATOM   3503  CD1 ILE A 455      40.554  66.474  97.478  1.00116.40           C  
ATOM   3504  N   ARG A 456      42.939  63.507  94.361  1.00148.27           N  
ATOM   3505  CA  ARG A 456      43.540  62.449  93.594  1.00148.27           C  
ATOM   3506  C   ARG A 456      44.657  61.805  94.371  1.00148.27           C  
ATOM   3507  O   ARG A 456      45.326  62.460  95.167  1.00148.27           O  
ATOM   3508  CB  ARG A 456      44.091  62.925  92.238  1.00148.27           C  
ATOM   3509  CG  ARG A 456      44.416  61.783  91.276  1.00148.27           C  
ATOM   3510  CD  ARG A 456      44.913  62.253  89.908  1.00148.27           C  
ATOM   3511  NE  ARG A 456      46.096  63.131  90.137  1.00148.27           N  
ATOM   3512  CZ  ARG A 456      47.132  63.129  89.249  1.00148.27           C  
ATOM   3513  NH1 ARG A 456      47.105  62.302  88.163  1.00148.27           N1+
ATOM   3514  NH2 ARG A 456      48.204  63.951  89.449  1.00148.27           N  
ATOM   3515  N   GLN A 457      44.858  60.477  94.174  1.00 77.99           N  
ATOM   3516  CA  GLN A 457      45.923  59.766  94.833  1.00 77.99           C  
ATOM   3517  C   GLN A 457      46.053  58.405  94.209  1.00 77.99           C  
ATOM   3518  O   GLN A 457      45.058  57.715  93.991  1.00 77.99           O  
ATOM   3519  CB  GLN A 457      45.655  59.556  96.334  1.00 77.99           C  
ATOM   3520  CG  GLN A 457      46.811  58.901  97.089  1.00 77.99           C  
ATOM   3521  CD  GLN A 457      47.870  59.966  97.330  1.00 77.99           C  
ATOM   3522  NE2 GLN A 457      49.095  59.741  96.783  1.00 77.99           N  
ATOM   3523  OE1 GLN A 457      47.615  60.976  97.983  1.00 77.99           O  
ATOM   3524  N   GLU A 458      47.298  57.960  93.936  1.00 60.47           N  
ATOM   3525  CA  GLU A 458      47.493  56.671  93.328  1.00 60.47           C  
ATOM   3526  C   GLU A 458      46.993  55.633  94.284  1.00 60.47           C  
ATOM   3527  O   GLU A 458      47.178  55.739  95.495  1.00 60.47           O  
ATOM   3528  CB  GLU A 458      48.963  56.356  92.994  1.00 60.47           C  
ATOM   3529  CG  GLU A 458      49.905  56.420  94.197  1.00 60.47           C  
ATOM   3530  CD  GLU A 458      51.277  55.948  93.736  1.00 60.47           C  
ATOM   3531  OE1 GLU A 458      51.349  55.325  92.645  1.00 60.47           O  
ATOM   3532  OE2 GLU A 458      52.271  56.202  94.468  1.00 60.47           O1-
ATOM   3533  N   SER A 459      46.345  54.588  93.735  1.00 58.67           N  
ATOM   3534  CA  SER A 459      45.692  53.551  94.485  1.00 58.67           C  
ATOM   3535  C   SER A 459      46.645  52.708  95.274  1.00 58.67           C  
ATOM   3536  O   SER A 459      46.266  52.158  96.305  1.00 58.67           O  
ATOM   3537  CB  SER A 459      44.883  52.597  93.594  1.00 58.67           C  
ATOM   3538  OG  SER A 459      44.258  51.603  94.393  1.00 58.67           O  
ATOM   3539  N   GLU A 460      47.909  52.589  94.845  1.00139.14           N  
ATOM   3540  CA  GLU A 460      48.819  51.728  95.547  1.00139.14           C  
ATOM   3541  C   GLU A 460      48.926  52.223  96.953  1.00139.14           C  
ATOM   3542  O   GLU A 460      49.246  51.461  97.865  1.00139.14           O  
ATOM   3543  CB  GLU A 460      50.222  51.675  94.922  1.00139.14           C  
ATOM   3544  CG  GLU A 460      50.265  50.853  93.632  1.00139.14           C  
ATOM   3545  CD  GLU A 460      50.022  49.387  93.979  1.00139.14           C  
ATOM   3546  OE1 GLU A 460      49.155  49.101  94.846  1.00139.14           O  
ATOM   3547  OE2 GLU A 460      50.702  48.525  93.364  1.00139.14           O1-
ATOM   3548  N   ARG A 461      48.710  53.533  97.163  1.00 74.80           N  
ATOM   3549  CA  ARG A 461      48.733  54.051  98.499  1.00 74.80           C  
ATOM   3550  C   ARG A 461      47.595  53.454  99.272  1.00 74.80           C  
ATOM   3551  O   ARG A 461      47.747  53.067 100.430  1.00 74.80           O  
ATOM   3552  CB  ARG A 461      48.556  55.577  98.552  1.00 74.80           C  
ATOM   3553  CG  ARG A 461      49.731  56.358  97.965  1.00 74.80           C  
ATOM   3554  CD  ARG A 461      50.967  56.363  98.866  1.00 74.80           C  
ATOM   3555  NE  ARG A 461      50.572  56.981 100.163  1.00 74.80           N  
ATOM   3556  CZ  ARG A 461      50.605  58.336 100.317  1.00 74.80           C  
ATOM   3557  NH1 ARG A 461      50.972  59.136  99.274  1.00 74.80           N1+
ATOM   3558  NH2 ARG A 461      50.266  58.893 101.517  1.00 74.80           N  
ATOM   3559  N   HIS A 462      46.415  53.354  98.632  1.00 62.46           N  
ATOM   3560  CA  HIS A 462      45.228  52.843  99.255  1.00 62.46           C  
ATOM   3561  C   HIS A 462      45.465  51.415  99.630  1.00 62.46           C  
ATOM   3562  O   HIS A 462      44.949  50.944 100.641  1.00 62.46           O  
ATOM   3563  CB  HIS A 462      44.017  52.877  98.310  1.00 62.46           C  
ATOM   3564  CG  HIS A 462      43.716  54.261  97.822  1.00 62.46           C  
ATOM   3565  CD2 HIS A 462      44.253  55.455  98.197  1.00 62.46           C  
ATOM   3566  ND1 HIS A 462      42.795  54.556  96.842  1.00 62.46           N  
ATOM   3567  CE1 HIS A 462      42.821  55.902  96.671  1.00 62.46           C  
ATOM   3568  NE2 HIS A 462      43.690  56.490  97.472  1.00 62.46           N  
ATOM   3569  N   THR A 463      46.219  50.668  98.800  1.00145.93           N  
ATOM   3570  CA  THR A 463      46.473  49.296  99.127  1.00145.93           C  
ATOM   3571  C   THR A 463      47.307  49.241 100.363  1.00145.93           C  
ATOM   3572  O   THR A 463      47.090  48.385 101.219  1.00145.93           O  
ATOM   3573  CB  THR A 463      47.172  48.491  98.061  1.00145.93           C  
ATOM   3574  CG2 THR A 463      46.314  48.471  96.793  1.00145.93           C  
ATOM   3575  OG1 THR A 463      48.451  49.020  97.775  1.00145.93           O  
ATOM   3576  N   ASP A 464      48.278  50.163 100.506  1.00 51.28           N  
ATOM   3577  CA  ASP A 464      49.133  50.116 101.657  1.00 51.28           C  
ATOM   3578  C   ASP A 464      48.289  50.245 102.886  1.00 51.28           C  
ATOM   3579  O   ASP A 464      48.425  49.452 103.816  1.00 51.28           O  
ATOM   3580  CB  ASP A 464      50.152  51.269 101.713  1.00 51.28           C  
ATOM   3581  CG  ASP A 464      51.233  51.042 100.665  1.00 51.28           C  
ATOM   3582  OD1 ASP A 464      51.274  49.923 100.086  1.00 51.28           O  
ATOM   3583  OD2 ASP A 464      52.038  51.984 100.440  1.00 51.28           O1-
ATOM   3584  N   VAL A 465      47.370  51.231 102.913  1.00 51.82           N  
ATOM   3585  CA  VAL A 465      46.575  51.447 104.087  1.00 51.82           C  
ATOM   3586  C   VAL A 465      45.768  50.222 104.394  1.00 51.82           C  
ATOM   3587  O   VAL A 465      45.813  49.715 105.512  1.00 51.82           O  
ATOM   3588  CB  VAL A 465      45.595  52.574 103.941  1.00 51.82           C  
ATOM   3589  CG1 VAL A 465      44.676  52.584 105.176  1.00 51.82           C  
ATOM   3590  CG2 VAL A 465      46.384  53.879 103.738  1.00 51.82           C  
ATOM   3591  N   ILE A 466      45.037  49.686 103.397  1.00110.96           N  
ATOM   3592  CA  ILE A 466      44.195  48.544 103.624  1.00110.96           C  
ATOM   3593  C   ILE A 466      45.021  47.368 104.041  1.00110.96           C  
ATOM   3594  O   ILE A 466      44.587  46.571 104.866  1.00110.96           O  
ATOM   3595  CB  ILE A 466      43.356  48.137 102.444  1.00110.96           C  
ATOM   3596  CG1 ILE A 466      42.177  49.110 102.258  1.00110.96           C  
ATOM   3597  CG2 ILE A 466      42.899  46.686 102.673  1.00110.96           C  
ATOM   3598  CD1 ILE A 466      42.574  50.551 101.960  1.00110.96           C  
ATOM   3599  N   ASP A 467      46.220  47.207 103.458  1.00 60.01           N  
ATOM   3600  CA  ASP A 467      47.071  46.094 103.763  1.00 60.01           C  
ATOM   3601  C   ASP A 467      47.472  46.133 105.209  1.00 60.01           C  
ATOM   3602  O   ASP A 467      47.452  45.112 105.893  1.00 60.01           O  
ATOM   3603  CB  ASP A 467      48.357  46.121 102.914  1.00 60.01           C  
ATOM   3604  CG  ASP A 467      49.126  44.828 103.132  1.00 60.01           C  
ATOM   3605  OD1 ASP A 467      48.472  43.761 103.269  1.00 60.01           O  
ATOM   3606  OD2 ASP A 467      50.384  44.896 103.174  1.00 60.01           O1-
ATOM   3607  N   ALA A 468      47.839  47.322 105.713  1.00 44.53           N  
ATOM   3608  CA  ALA A 468      48.302  47.486 107.063  1.00 44.53           C  
ATOM   3609  C   ALA A 468      47.196  47.149 108.010  1.00 44.53           C  
ATOM   3610  O   ALA A 468      47.428  46.578 109.075  1.00 44.53           O  
ATOM   3611  CB  ALA A 468      48.747  48.926 107.365  1.00 44.53           C  
ATOM   3612  N   ILE A 469      45.958  47.525 107.648  1.00114.08           N  
ATOM   3613  CA  ILE A 469      44.837  47.328 108.512  1.00114.08           C  
ATOM   3614  C   ILE A 469      44.595  45.855 108.678  1.00114.08           C  
ATOM   3615  O   ILE A 469      44.296  45.391 109.775  1.00114.08           O  
ATOM   3616  CB  ILE A 469      43.596  48.024 108.006  1.00114.08           C  
ATOM   3617  CG1 ILE A 469      42.655  48.362 109.165  1.00114.08           C  
ATOM   3618  CG2 ILE A 469      42.904  47.157 106.945  1.00114.08           C  
ATOM   3619  CD1 ILE A 469      41.581  49.370 108.754  1.00114.08           C  
ATOM   3620  N   THR A 470      44.705  45.083 107.581  1.00122.42           N  
ATOM   3621  CA  THR A 470      44.454  43.673 107.580  1.00122.42           C  
ATOM   3622  C   THR A 470      45.504  42.979 108.392  1.00122.42           C  
ATOM   3623  O   THR A 470      45.196  42.169 109.264  1.00122.42           O  
ATOM   3624  CB  THR A 470      44.536  43.136 106.182  1.00122.42           C  
ATOM   3625  CG2 THR A 470      43.999  41.700 106.171  1.00122.42           C  
ATOM   3626  OG1 THR A 470      43.731  43.923 105.319  1.00122.42           O  
ATOM   3627  N   THR A 471      46.781  43.328 108.150  1.00 38.57           N  
ATOM   3628  CA  THR A 471      47.897  42.671 108.771  1.00 38.57           C  
ATOM   3629  C   THR A 471      47.818  42.833 110.258  1.00 38.57           C  
ATOM   3630  O   THR A 471      48.050  41.883 111.004  1.00 38.57           O  
ATOM   3631  CB  THR A 471      49.215  43.231 108.323  1.00 38.57           C  
ATOM   3632  CG2 THR A 471      50.343  42.454 109.023  1.00 38.57           C  
ATOM   3633  OG1 THR A 471      49.344  43.113 106.913  1.00 38.57           O  
ATOM   3634  N   HIS A 472      47.481  44.049 110.725  1.00 52.26           N  
ATOM   3635  CA  HIS A 472      47.421  44.352 112.128  1.00 52.26           C  
ATOM   3636  C   HIS A 472      46.384  43.484 112.774  1.00 52.26           C  
ATOM   3637  O   HIS A 472      46.619  42.899 113.831  1.00 52.26           O  
ATOM   3638  CB  HIS A 472      47.022  45.819 112.375  1.00 52.26           C  
ATOM   3639  CG  HIS A 472      46.939  46.215 113.822  1.00 52.26           C  
ATOM   3640  CD2 HIS A 472      45.846  46.417 114.610  1.00 52.26           C  
ATOM   3641  ND1 HIS A 472      48.030  46.474 114.622  1.00 52.26           N  
ATOM   3642  CE1 HIS A 472      47.547  46.817 115.844  1.00 52.26           C  
ATOM   3643  NE2 HIS A 472      46.228  46.798 115.884  1.00 52.26           N  
ATOM   3644  N   LEU A 473      45.208  43.376 112.136  1.00115.72           N  
ATOM   3645  CA  LEU A 473      44.117  42.593 112.640  1.00115.72           C  
ATOM   3646  C   LEU A 473      44.482  41.134 112.650  1.00115.72           C  
ATOM   3647  O   LEU A 473      43.980  40.392 113.491  1.00115.72           O  
ATOM   3648  CB  LEU A 473      42.799  42.818 111.876  1.00115.72           C  
ATOM   3649  CG  LEU A 473      42.083  44.122 112.297  1.00115.72           C  
ATOM   3650  CD1 LEU A 473      42.998  45.350 112.183  1.00115.72           C  
ATOM   3651  CD2 LEU A 473      40.765  44.305 111.530  1.00115.72           C  
ATOM   3652  N   GLY A 474      45.352  40.668 111.727  1.00 49.35           N  
ATOM   3653  CA  GLY A 474      45.744  39.278 111.746  1.00 49.35           C  
ATOM   3654  C   GLY A 474      45.031  38.505 110.669  1.00 49.35           C  
ATOM   3655  O   GLY A 474      45.014  37.275 110.675  1.00 49.35           O  
ATOM   3656  N   ILE A 475      44.370  39.245 109.766  1.00192.79           N  
ATOM   3657  CA  ILE A 475      43.615  38.838 108.612  1.00192.79           C  
ATOM   3658  C   ILE A 475      44.464  38.384 107.437  1.00192.79           C  
ATOM   3659  O   ILE A 475      43.968  37.707 106.545  1.00192.79           O  
ATOM   3660  CB  ILE A 475      42.708  39.940 108.151  1.00192.79           C  
ATOM   3661  CG1 ILE A 475      41.807  40.395 109.307  1.00192.79           C  
ATOM   3662  CG2 ILE A 475      41.891  39.435 106.960  1.00192.79           C  
ATOM   3663  CD1 ILE A 475      41.023  41.666 108.991  1.00192.79           C  
ATOM   3664  N   GLY A 476      45.715  38.848 107.272  1.00 53.83           N  
ATOM   3665  CA  GLY A 476      46.448  38.392 106.117  1.00 53.83           C  
ATOM   3666  C   GLY A 476      47.008  39.613 105.464  1.00 53.83           C  
ATOM   3667  O   GLY A 476      46.961  40.701 106.037  1.00 53.83           O  
ATOM   3668  N   SER A 477      47.562  39.466 104.243  1.00 54.89           N  
ATOM   3669  CA  SER A 477      48.095  40.614 103.574  1.00 54.89           C  
ATOM   3670  C   SER A 477      47.184  40.913 102.429  1.00 54.89           C  
ATOM   3671  O   SER A 477      47.020  40.111 101.514  1.00 54.89           O  
ATOM   3672  CB  SER A 477      49.505  40.386 103.001  1.00 54.89           C  
ATOM   3673  OG  SER A 477      49.969  41.561 102.351  1.00 54.89           O  
ATOM   3674  N   TYR A 478      46.597  42.118 102.443  1.00 73.65           N  
ATOM   3675  CA  TYR A 478      45.661  42.543 101.445  1.00 73.65           C  
ATOM   3676  C   TYR A 478      46.368  42.555 100.133  1.00 73.65           C  
ATOM   3677  O   TYR A 478      45.776  42.260  99.098  1.00 73.65           O  
ATOM   3678  CB  TYR A 478      45.132  43.965 101.718  1.00 73.65           C  
ATOM   3679  CG  TYR A 478      44.167  44.349 100.647  1.00 73.65           C  
ATOM   3680  CD1 TYR A 478      42.874  43.875 100.665  1.00 73.65           C  
ATOM   3681  CD2 TYR A 478      44.550  45.197  99.632  1.00 73.65           C  
ATOM   3682  CE1 TYR A 478      41.982  44.235  99.683  1.00 73.65           C  
ATOM   3683  CE2 TYR A 478      43.663  45.561  98.647  1.00 73.65           C  
ATOM   3684  CZ  TYR A 478      42.376  45.078  98.671  1.00 73.65           C  
ATOM   3685  OH  TYR A 478      41.458  45.447  97.665  1.00 73.65           O  
ATOM   3686  N   ARG A 479      47.660  42.926 100.144  1.00 96.79           N  
ATOM   3687  CA  ARG A 479      48.388  43.015  98.913  1.00 96.79           C  
ATOM   3688  C   ARG A 479      48.465  41.682  98.227  1.00 96.79           C  
ATOM   3689  O   ARG A 479      48.188  41.583  97.032  1.00 96.79           O  
ATOM   3690  CB  ARG A 479      49.815  43.536  99.107  1.00 96.79           C  
ATOM   3691  CG  ARG A 479      49.861  45.044  99.336  1.00 96.79           C  
ATOM   3692  CD  ARG A 479      51.282  45.603  99.302  1.00 96.79           C  
ATOM   3693  NE  ARG A 479      51.197  47.079  99.112  1.00 96.79           N  
ATOM   3694  CZ  ARG A 479      51.082  47.581  97.847  1.00 96.79           C  
ATOM   3695  NH1 ARG A 479      50.904  46.729  96.796  1.00 96.79           N1+
ATOM   3696  NH2 ARG A 479      51.146  48.927  97.619  1.00 96.79           N  
ATOM   3697  N   GLU A 480      48.780  40.612  98.978  1.00 66.96           N  
ATOM   3698  CA  GLU A 480      48.996  39.296  98.436  1.00 66.96           C  
ATOM   3699  C   GLU A 480      47.746  38.824  97.765  1.00 66.96           C  
ATOM   3700  O   GLU A 480      47.813  38.063  96.804  1.00 66.96           O  
ATOM   3701  CB  GLU A 480      49.263  38.244  99.525  1.00 66.96           C  
ATOM   3702  CG  GLU A 480      50.522  38.467 100.360  1.00 66.96           C  
ATOM   3703  CD  GLU A 480      50.494  37.421 101.468  1.00 66.96           C  
ATOM   3704  OE1 GLU A 480      49.603  36.531 101.414  1.00 66.96           O  
ATOM   3705  OE2 GLU A 480      51.356  37.499 102.384  1.00 66.96           O1-
ATOM   3706  N   TRP A 481      46.577  39.252  98.270  1.00 88.41           N  
ATOM   3707  CA  TRP A 481      45.299  38.749  97.841  1.00 88.41           C  
ATOM   3708  C   TRP A 481      45.043  38.943  96.376  1.00 88.41           C  
ATOM   3709  O   TRP A 481      45.398  39.941  95.753  1.00 88.41           O  
ATOM   3710  CB  TRP A 481      44.122  39.377  98.605  1.00 88.41           C  
ATOM   3711  CG  TRP A 481      44.085  38.970 100.055  1.00 88.41           C  
ATOM   3712  CD1 TRP A 481      44.978  38.215 100.757  1.00 88.41           C  
ATOM   3713  CD2 TRP A 481      43.038  39.322 100.972  1.00 88.41           C  
ATOM   3714  CE2 TRP A 481      43.358  38.748 102.201  1.00 88.41           C  
ATOM   3715  CE3 TRP A 481      41.901  40.060 100.803  1.00 88.41           C  
ATOM   3716  NE1 TRP A 481      44.551  38.071 102.055  1.00 88.41           N  
ATOM   3717  CZ2 TRP A 481      42.542  38.904 103.286  1.00 88.41           C  
ATOM   3718  CZ3 TRP A 481      41.082  40.217 101.899  1.00 88.41           C  
ATOM   3719  CH2 TRP A 481      41.397  39.650 103.117  1.00 88.41           C  
ATOM   3720  N   PRO A 482      44.407  37.934  95.835  1.00 76.47           N  
ATOM   3721  CA  PRO A 482      43.998  37.894  94.458  1.00 76.47           C  
ATOM   3722  C   PRO A 482      42.852  38.840  94.295  1.00 76.47           C  
ATOM   3723  O   PRO A 482      42.174  39.128  95.278  1.00 76.47           O  
ATOM   3724  CB  PRO A 482      43.632  36.435  94.172  1.00 76.47           C  
ATOM   3725  CG  PRO A 482      43.419  35.810  95.563  1.00 76.47           C  
ATOM   3726  CD  PRO A 482      44.346  36.631  96.473  1.00 76.47           C  
ATOM   3727  N   GLU A 483      42.601  39.312  93.060  1.00 98.30           N  
ATOM   3728  CA  GLU A 483      41.580  40.288  92.809  1.00 98.30           C  
ATOM   3729  C   GLU A 483      40.254  39.766  93.255  1.00 98.30           C  
ATOM   3730  O   GLU A 483      39.466  40.501  93.847  1.00 98.30           O  
ATOM   3731  CB  GLU A 483      41.450  40.630  91.313  1.00 98.30           C  
ATOM   3732  CG  GLU A 483      40.164  41.383  90.960  1.00 98.30           C  
ATOM   3733  CD  GLU A 483      40.211  42.770  91.581  1.00 98.30           C  
ATOM   3734  OE1 GLU A 483      41.257  43.113  92.193  1.00 98.30           O  
ATOM   3735  OE2 GLU A 483      39.194  43.505  91.451  1.00 98.30           O1-
ATOM   3736  N   ASP A 484      39.963  38.483  92.982  1.00 42.36           N  
ATOM   3737  CA  ASP A 484      38.689  37.945  93.357  1.00 42.36           C  
ATOM   3738  C   ASP A 484      38.561  37.937  94.849  1.00 42.36           C  
ATOM   3739  O   ASP A 484      37.477  38.178  95.380  1.00 42.36           O  
ATOM   3740  CB  ASP A 484      38.445  36.520  92.823  1.00 42.36           C  
ATOM   3741  CG  ASP A 484      39.523  35.591  93.359  1.00 42.36           C  
ATOM   3742  OD1 ASP A 484      40.724  35.956  93.248  1.00 42.36           O  
ATOM   3743  OD2 ASP A 484      39.163  34.507  93.888  1.00 42.36           O1-
ATOM   3744  N   LYS A 485      39.659  37.637  95.570  1.00100.42           N  
ATOM   3745  CA  LYS A 485      39.613  37.594  97.007  1.00100.42           C  
ATOM   3746  C   LYS A 485      39.351  38.959  97.563  1.00100.42           C  
ATOM   3747  O   LYS A 485      38.512  39.134  98.446  1.00100.42           O  
ATOM   3748  CB  LYS A 485      40.921  37.094  97.638  1.00100.42           C  
ATOM   3749  CG  LYS A 485      40.855  37.072  99.164  1.00100.42           C  
ATOM   3750  CD  LYS A 485      39.830  36.082  99.718  1.00100.42           C  
ATOM   3751  CE  LYS A 485      39.551  36.261 101.211  1.00100.42           C  
ATOM   3752  NZ  LYS A 485      38.467  37.250 101.404  1.00100.42           N1+
ATOM   3753  N   ARG A 486      40.054  39.972  97.028  1.00131.53           N  
ATOM   3754  CA  ARG A 486      39.963  41.317  97.519  1.00131.53           C  
ATOM   3755  C   ARG A 486      38.554  41.790  97.371  1.00131.53           C  
ATOM   3756  O   ARG A 486      38.000  42.413  98.277  1.00131.53           O  
ATOM   3757  CB  ARG A 486      40.880  42.254  96.719  1.00131.53           C  
ATOM   3758  CG  ARG A 486      42.359  41.894  96.886  1.00131.53           C  
ATOM   3759  CD  ARG A 486      43.280  42.462  95.804  1.00131.53           C  
ATOM   3760  NE  ARG A 486      43.168  43.945  95.825  1.00131.53           N  
ATOM   3761  CZ  ARG A 486      44.163  44.711  95.290  1.00131.53           C  
ATOM   3762  NH1 ARG A 486      45.275  44.119  94.766  1.00131.53           N1+
ATOM   3763  NH2 ARG A 486      44.047  46.070  95.281  1.00131.53           N  
ATOM   3764  N   GLN A 487      37.921  41.492  96.224  1.00 67.43           N  
ATOM   3765  CA  GLN A 487      36.577  41.945  96.035  1.00 67.43           C  
ATOM   3766  C   GLN A 487      35.692  41.284  97.038  1.00 67.43           C  
ATOM   3767  O   GLN A 487      34.726  41.888  97.500  1.00 67.43           O  
ATOM   3768  CB  GLN A 487      36.003  41.689  94.633  1.00 67.43           C  
ATOM   3769  CG  GLN A 487      36.621  42.592  93.563  1.00 67.43           C  
ATOM   3770  CD  GLN A 487      35.860  42.373  92.264  1.00 67.43           C  
ATOM   3771  NE2 GLN A 487      36.599  41.998  91.187  1.00 67.43           N  
ATOM   3772  OE1 GLN A 487      34.640  42.530  92.211  1.00 67.43           O  
ATOM   3773  N   GLU A 488      35.968  40.015  97.386  1.00 74.88           N  
ATOM   3774  CA  GLU A 488      35.110  39.357  98.329  1.00 74.88           C  
ATOM   3775  C   GLU A 488      35.189  40.041  99.663  1.00 74.88           C  
ATOM   3776  O   GLU A 488      34.170  40.451 100.218  1.00 74.88           O  
ATOM   3777  CB  GLU A 488      35.486  37.881  98.541  1.00 74.88           C  
ATOM   3778  CG  GLU A 488      34.538  37.145  99.488  1.00 74.88           C  
ATOM   3779  CD  GLU A 488      33.197  37.004  98.785  1.00 74.88           C  
ATOM   3780  OE1 GLU A 488      33.005  37.680  97.739  1.00 74.88           O  
ATOM   3781  OE2 GLU A 488      32.344  36.223  99.284  1.00 74.88           O1-
ATOM   3782  N   TRP A 489      36.414  40.237 100.188  1.00 81.90           N  
ATOM   3783  CA  TRP A 489      36.580  40.803 101.498  1.00 81.90           C  
ATOM   3784  C   TRP A 489      36.027  42.194 101.498  1.00 81.90           C  
ATOM   3785  O   TRP A 489      35.253  42.567 102.379  1.00 81.90           O  
ATOM   3786  CB  TRP A 489      38.061  40.877 101.920  1.00 81.90           C  
ATOM   3787  CG  TRP A 489      38.309  41.365 103.331  1.00 81.90           C  
ATOM   3788  CD1 TRP A 489      38.085  40.712 104.508  1.00 81.90           C  
ATOM   3789  CD2 TRP A 489      38.891  42.633 103.678  1.00 81.90           C  
ATOM   3790  CE2 TRP A 489      38.987  42.678 105.070  1.00 81.90           C  
ATOM   3791  CE3 TRP A 489      39.320  43.674 102.904  1.00 81.90           C  
ATOM   3792  NE1 TRP A 489      38.485  41.494 105.566  1.00 81.90           N  
ATOM   3793  CZ2 TRP A 489      39.512  43.766 105.708  1.00 81.90           C  
ATOM   3794  CZ3 TRP A 489      39.844  44.772 103.551  1.00 81.90           C  
ATOM   3795  CH2 TRP A 489      39.939  44.817 104.927  1.00 81.90           C  
ATOM   3796  N   LEU A 490      36.384  42.988 100.475  1.00 51.53           N  
ATOM   3797  CA  LEU A 490      35.974  44.365 100.413  1.00 51.53           C  
ATOM   3798  C   LEU A 490      34.478  44.456 100.358  1.00 51.53           C  
ATOM   3799  O   LEU A 490      33.889  45.323 101.002  1.00 51.53           O  
ATOM   3800  CB  LEU A 490      36.522  45.097  99.175  1.00 51.53           C  
ATOM   3801  CG  LEU A 490      38.058  45.213  99.158  1.00 51.53           C  
ATOM   3802  CD1 LEU A 490      38.543  45.953  97.901  1.00 51.53           C  
ATOM   3803  CD2 LEU A 490      38.591  45.839 100.459  1.00 51.53           C  
ATOM   3804  N   LEU A 491      33.819  43.583  99.568  1.00103.00           N  
ATOM   3805  CA  LEU A 491      32.384  43.608  99.460  1.00103.00           C  
ATOM   3806  C   LEU A 491      31.741  43.216 100.751  1.00103.00           C  
ATOM   3807  O   LEU A 491      30.712  43.776 101.127  1.00103.00           O  
ATOM   3808  CB  LEU A 491      31.824  42.699  98.349  1.00103.00           C  
ATOM   3809  CG  LEU A 491      31.828  43.330  96.939  1.00103.00           C  
ATOM   3810  CD1 LEU A 491      30.693  44.353  96.783  1.00103.00           C  
ATOM   3811  CD2 LEU A 491      33.180  43.961  96.596  1.00103.00           C  
ATOM   3812  N   SER A 492      32.313  42.229 101.463  1.00 26.18           N  
ATOM   3813  CA  SER A 492      31.698  41.815 102.690  1.00 26.18           C  
ATOM   3814  C   SER A 492      31.734  42.973 103.633  1.00 26.18           C  
ATOM   3815  O   SER A 492      30.755  43.258 104.322  1.00 26.18           O  
ATOM   3816  CB  SER A 492      32.433  40.648 103.369  1.00 26.18           C  
ATOM   3817  OG  SER A 492      33.714  41.069 103.811  1.00 26.18           O  
ATOM   3818  N   GLU A 493      32.876  43.684 103.666  1.00 92.39           N  
ATOM   3819  CA  GLU A 493      33.064  44.778 104.576  1.00 92.39           C  
ATOM   3820  C   GLU A 493      32.084  45.870 104.284  1.00 92.39           C  
ATOM   3821  O   GLU A 493      31.449  46.394 105.198  1.00 92.39           O  
ATOM   3822  CB  GLU A 493      34.468  45.393 104.468  1.00 92.39           C  
ATOM   3823  CG  GLU A 493      35.584  44.412 104.830  1.00 92.39           C  
ATOM   3824  CD  GLU A 493      35.416  44.034 106.293  1.00 92.39           C  
ATOM   3825  OE1 GLU A 493      34.533  44.631 106.962  1.00 92.39           O  
ATOM   3826  OE2 GLU A 493      36.172  43.141 106.761  1.00 92.39           O1-
ATOM   3827  N   LEU A 494      31.895  46.211 102.996  1.00 48.65           N  
ATOM   3828  CA  LEU A 494      31.034  47.309 102.658  1.00 48.65           C  
ATOM   3829  C   LEU A 494      29.677  46.999 103.191  1.00 48.65           C  
ATOM   3830  O   LEU A 494      28.968  47.880 103.679  1.00 48.65           O  
ATOM   3831  CB  LEU A 494      30.912  47.520 101.138  1.00 48.65           C  
ATOM   3832  CG  LEU A 494      32.239  47.915 100.461  1.00 48.65           C  
ATOM   3833  CD1 LEU A 494      32.062  48.111  98.947  1.00 48.65           C  
ATOM   3834  CD2 LEU A 494      32.875  49.132 101.147  1.00 48.65           C  
ATOM   3835  N   ARG A 495      29.268  45.729 103.082  1.00 99.71           N  
ATOM   3836  CA  ARG A 495      27.996  45.309 103.583  1.00 99.71           C  
ATOM   3837  C   ARG A 495      27.972  45.337 105.092  1.00 99.71           C  
ATOM   3838  O   ARG A 495      26.943  45.664 105.681  1.00 99.71           O  
ATOM   3839  CB  ARG A 495      27.615  43.902 103.090  1.00 99.71           C  
ATOM   3840  CG  ARG A 495      27.282  43.897 101.595  1.00 99.71           C  
ATOM   3841  CD  ARG A 495      27.013  42.515 101.004  1.00 99.71           C  
ATOM   3842  NE  ARG A 495      26.510  42.717  99.614  1.00 99.71           N  
ATOM   3843  CZ  ARG A 495      27.376  42.889  98.573  1.00 99.71           C  
ATOM   3844  NH1 ARG A 495      28.722  42.896  98.789  1.00 99.71           N1+
ATOM   3845  NH2 ARG A 495      26.888  43.059  97.309  1.00 99.71           N  
ATOM   3846  N   GLY A 496      29.106  45.016 105.756  1.00 52.17           N  
ATOM   3847  CA  GLY A 496      29.175  44.839 107.192  1.00 52.17           C  
ATOM   3848  C   GLY A 496      29.025  46.117 107.977  1.00 52.17           C  
ATOM   3849  O   GLY A 496      29.148  47.223 107.458  1.00 52.17           O  
ATOM   3850  N   LYS A 497      28.601  45.954 109.251  1.00176.39           N  
ATOM   3851  CA  LYS A 497      28.435  46.975 110.258  1.00176.39           C  
ATOM   3852  C   LYS A 497      29.676  47.341 111.041  1.00176.39           C  
ATOM   3853  O   LYS A 497      29.871  48.510 111.371  1.00176.39           O  
ATOM   3854  CB  LYS A 497      27.367  46.595 111.293  1.00176.39           C  
ATOM   3855  CG  LYS A 497      25.959  46.494 110.704  1.00176.39           C  
ATOM   3856  CD  LYS A 497      25.792  45.336 109.721  1.00176.39           C  
ATOM   3857  CE  LYS A 497      26.011  43.962 110.356  1.00176.39           C  
ATOM   3858  NZ  LYS A 497      25.807  42.898 109.350  1.00176.39           N1+
ATOM   3859  N   ARG A 498      30.531  46.350 111.392  1.00101.52           N  
ATOM   3860  CA  ARG A 498      31.620  46.557 112.325  1.00101.52           C  
ATOM   3861  C   ARG A 498      32.763  47.331 111.735  1.00101.52           C  
ATOM   3862  O   ARG A 498      33.134  47.160 110.575  1.00101.52           O  
ATOM   3863  CB  ARG A 498      32.213  45.248 112.880  1.00101.52           C  
ATOM   3864  CG  ARG A 498      33.440  45.483 113.764  1.00101.52           C  
ATOM   3865  CD  ARG A 498      34.070  44.211 114.334  1.00101.52           C  
ATOM   3866  NE  ARG A 498      35.387  44.604 114.911  1.00101.52           N  
ATOM   3867  CZ  ARG A 498      35.921  43.927 115.967  1.00101.52           C  
ATOM   3868  NH1 ARG A 498      35.239  42.890 116.535  1.00101.52           N1+
ATOM   3869  NH2 ARG A 498      37.141  44.294 116.458  1.00101.52           N  
ATOM   3870  N   PRO A 499      33.316  48.203 112.557  1.00 91.62           N  
ATOM   3871  CA  PRO A 499      34.445  49.006 112.143  1.00 91.62           C  
ATOM   3872  C   PRO A 499      35.740  48.249 112.059  1.00 91.62           C  
ATOM   3873  O   PRO A 499      36.032  47.477 112.970  1.00 91.62           O  
ATOM   3874  CB  PRO A 499      34.505  50.188 113.107  1.00 91.62           C  
ATOM   3875  CG  PRO A 499      33.048  50.348 113.573  1.00 91.62           C  
ATOM   3876  CD  PRO A 499      32.463  48.928 113.488  1.00 91.62           C  
ATOM   3877  N   LEU A 500      36.483  48.402 110.942  1.00157.63           N  
ATOM   3878  CA  LEU A 500      37.767  47.799 110.725  1.00157.63           C  
ATOM   3879  C   LEU A 500      38.910  48.550 111.337  1.00157.63           C  
ATOM   3880  O   LEU A 500      39.818  47.937 111.892  1.00157.63           O  
ATOM   3881  CB  LEU A 500      38.138  47.632 109.239  1.00157.63           C  
ATOM   3882  CG  LEU A 500      37.152  46.772 108.428  1.00157.63           C  
ATOM   3883  CD1 LEU A 500      36.860  45.454 109.151  1.00157.63           C  
ATOM   3884  CD2 LEU A 500      35.894  47.540 108.003  1.00157.63           C  
ATOM   3885  N   LEU A 501      38.899  49.898 111.231  1.00 91.13           N  
ATOM   3886  CA  LEU A 501      40.046  50.707 111.560  1.00 91.13           C  
ATOM   3887  C   LEU A 501      40.342  50.615 113.026  1.00 91.13           C  
ATOM   3888  O   LEU A 501      39.540  51.023 113.864  1.00 91.13           O  
ATOM   3889  CB  LEU A 501      39.844  52.183 111.167  1.00 91.13           C  
ATOM   3890  CG  LEU A 501      41.093  53.070 111.311  1.00 91.13           C  
ATOM   3891  CD1 LEU A 501      42.227  52.576 110.397  1.00 91.13           C  
ATOM   3892  CD2 LEU A 501      40.750  54.549 111.066  1.00 91.13           C  
ATOM   3893  N   PRO A 502      41.492  50.074 113.358  1.00 97.00           N  
ATOM   3894  CA  PRO A 502      41.900  49.942 114.730  1.00 97.00           C  
ATOM   3895  C   PRO A 502      42.513  51.220 115.211  1.00 97.00           C  
ATOM   3896  O   PRO A 502      43.247  51.840 114.443  1.00 97.00           O  
ATOM   3897  CB  PRO A 502      42.886  48.774 114.763  1.00 97.00           C  
ATOM   3898  CG  PRO A 502      43.429  48.708 113.325  1.00 97.00           C  
ATOM   3899  CD  PRO A 502      42.254  49.209 112.471  1.00 97.00           C  
ATOM   3900  N   PRO A 503      42.262  51.619 116.424  1.00 68.41           N  
ATOM   3901  CA  PRO A 503      42.902  52.804 116.929  1.00 68.41           C  
ATOM   3902  C   PRO A 503      44.359  52.538 117.167  1.00 68.41           C  
ATOM   3903  O   PRO A 503      45.146  53.481 117.242  1.00 68.41           O  
ATOM   3904  CB  PRO A 503      42.124  53.187 118.185  1.00 68.41           C  
ATOM   3905  CG  PRO A 503      40.711  52.637 117.916  1.00 68.41           C  
ATOM   3906  CD  PRO A 503      40.942  51.423 117.002  1.00 68.41           C  
ATOM   3907  N   ASP A 504      44.709  51.248 117.316  1.00144.96           N  
ATOM   3908  CA  ASP A 504      46.014  50.714 117.607  1.00144.96           C  
ATOM   3909  C   ASP A 504      46.901  50.880 116.412  1.00144.96           C  
ATOM   3910  O   ASP A 504      48.123  50.885 116.536  1.00144.96           O  
ATOM   3911  CB  ASP A 504      46.002  49.188 117.777  1.00144.96           C  
ATOM   3912  CG  ASP A 504      44.975  48.765 118.808  1.00144.96           C  
ATOM   3913  OD1 ASP A 504      44.231  49.640 119.322  1.00144.96           O  
ATOM   3914  OD2 ASP A 504      44.909  47.536 119.077  1.00144.96           O1-
ATOM   3915  N   LEU A 505      46.294  50.986 115.217  1.00 83.51           N  
ATOM   3916  CA  LEU A 505      47.005  50.877 113.971  1.00 83.51           C  
ATOM   3917  C   LEU A 505      48.232  51.734 113.931  1.00 83.51           C  
ATOM   3918  O   LEU A 505      48.222  52.930 114.217  1.00 83.51           O  
ATOM   3919  CB  LEU A 505      46.112  51.222 112.764  1.00 83.51           C  
ATOM   3920  CG  LEU A 505      46.806  51.109 111.395  1.00 83.51           C  
ATOM   3921  CD1 LEU A 505      47.260  49.667 111.116  1.00 83.51           C  
ATOM   3922  CD2 LEU A 505      45.910  51.671 110.278  1.00 83.51           C  
ATOM   3923  N   PRO A 506      49.318  51.079 113.591  1.00 96.48           N  
ATOM   3924  CA  PRO A 506      50.590  51.735 113.464  1.00 96.48           C  
ATOM   3925  C   PRO A 506      50.581  52.634 112.273  1.00 96.48           C  
ATOM   3926  O   PRO A 506      50.431  52.147 111.154  1.00 96.48           O  
ATOM   3927  CB  PRO A 506      51.647  50.627 113.426  1.00 96.48           C  
ATOM   3928  CG  PRO A 506      50.842  49.335 113.185  1.00 96.48           C  
ATOM   3929  CD  PRO A 506      49.458  49.646 113.778  1.00 96.48           C  
ATOM   3930  N   GLN A 507      50.812  53.942 112.478  1.00 57.80           N  
ATOM   3931  CA  GLN A 507      50.735  54.850 111.375  1.00 57.80           C  
ATOM   3932  C   GLN A 507      52.071  54.990 110.726  1.00 57.80           C  
ATOM   3933  O   GLN A 507      53.097  54.584 111.269  1.00 57.80           O  
ATOM   3934  CB  GLN A 507      50.238  56.256 111.754  1.00 57.80           C  
ATOM   3935  CG  GLN A 507      48.766  56.295 112.176  1.00 57.80           C  
ATOM   3936  CD  GLN A 507      47.908  55.992 110.952  1.00 57.80           C  
ATOM   3937  NE2 GLN A 507      47.060  56.975 110.546  1.00 57.80           N  
ATOM   3938  OE1 GLN A 507      47.991  54.911 110.371  1.00 57.80           O  
ATOM   3939  N   THR A 508      52.059  55.537 109.495  1.00 48.62           N  
ATOM   3940  CA  THR A 508      53.247  55.806 108.740  1.00 48.62           C  
ATOM   3941  C   THR A 508      53.046  57.169 108.165  1.00 48.62           C  
ATOM   3942  O   THR A 508      51.921  57.662 108.119  1.00 48.62           O  
ATOM   3943  CB  THR A 508      53.449  54.843 107.604  1.00 48.62           C  
ATOM   3944  CG2 THR A 508      54.747  55.196 106.858  1.00 48.62           C  
ATOM   3945  OG1 THR A 508      53.525  53.517 108.105  1.00 48.62           O  
ATOM   3946  N   ASP A 509      54.127  57.819 107.702  1.00 78.57           N  
ATOM   3947  CA  ASP A 509      53.977  59.154 107.201  1.00 78.57           C  
ATOM   3948  C   ASP A 509      53.006  59.103 106.065  1.00 78.57           C  
ATOM   3949  O   ASP A 509      52.128  59.956 105.946  1.00 78.57           O  
ATOM   3950  CB  ASP A 509      55.296  59.736 106.672  1.00 78.57           C  
ATOM   3951  CG  ASP A 509      55.078  61.211 106.380  1.00 78.57           C  
ATOM   3952  OD1 ASP A 509      53.914  61.676 106.509  1.00 78.57           O  
ATOM   3953  OD2 ASP A 509      56.075  61.896 106.028  1.00 78.57           O1-
ATOM   3954  N   GLU A 510      53.171  58.108 105.177  1.00 90.66           N  
ATOM   3955  CA  GLU A 510      52.278  57.931 104.069  1.00 90.66           C  
ATOM   3956  C   GLU A 510      50.979  57.334 104.525  1.00 90.66           C  
ATOM   3957  O   GLU A 510      49.904  57.763 104.110  1.00 90.66           O  
ATOM   3958  CB  GLU A 510      52.830  56.965 103.007  1.00 90.66           C  
ATOM   3959  CG  GLU A 510      54.125  57.429 102.335  1.00 90.66           C  
ATOM   3960  CD  GLU A 510      55.302  56.935 103.168  1.00 90.66           C  
ATOM   3961  OE1 GLU A 510      55.078  56.523 104.337  1.00 90.66           O  
ATOM   3962  OE2 GLU A 510      56.445  56.960 102.639  1.00 90.66           O1-
ATOM   3963  N   ILE A 511      51.045  56.325 105.417  1.00 74.65           N  
ATOM   3964  CA  ILE A 511      49.859  55.609 105.796  1.00 74.65           C  
ATOM   3965  C   ILE A 511      48.915  56.552 106.462  1.00 74.65           C  
ATOM   3966  O   ILE A 511      47.703  56.395 106.347  1.00 74.65           O  
ATOM   3967  CB  ILE A 511      50.129  54.432 106.684  1.00 74.65           C  
ATOM   3968  CG1 ILE A 511      50.945  53.395 105.890  1.00 74.65           C  
ATOM   3969  CG2 ILE A 511      48.784  53.889 107.197  1.00 74.65           C  
ATOM   3970  CD1 ILE A 511      51.394  52.189 106.709  1.00 74.65           C  
ATOM   3971  N   ALA A 512      49.456  57.475 107.277  1.00 52.74           N  
ATOM   3972  CA  ALA A 512      48.719  58.520 107.931  1.00 52.74           C  
ATOM   3973  C   ALA A 512      48.283  59.602 106.979  1.00 52.74           C  
ATOM   3974  O   ALA A 512      47.149  60.075 107.043  1.00 52.74           O  
ATOM   3975  CB  ALA A 512      49.537  59.202 109.041  1.00 52.74           C  
ATOM   3976  N   ASP A 513      49.168  60.003 106.043  1.00 69.27           N  
ATOM   3977  CA  ASP A 513      48.935  61.148 105.202  1.00 69.27           C  
ATOM   3978  C   ASP A 513      47.661  60.925 104.458  1.00 69.27           C  
ATOM   3979  O   ASP A 513      46.917  61.867 104.192  1.00 69.27           O  
ATOM   3980  CB  ASP A 513      50.052  61.342 104.161  1.00 69.27           C  
ATOM   3981  CG  ASP A 513      49.990  62.771 103.640  1.00 69.27           C  
ATOM   3982  OD1 ASP A 513      50.060  63.703 104.484  1.00 69.27           O  
ATOM   3983  OD2 ASP A 513      49.859  62.950 102.400  1.00 69.27           O1-
ATOM   3984  N   VAL A 514      47.421  59.667 104.049  1.00113.41           N  
ATOM   3985  CA  VAL A 514      46.226  59.276 103.356  1.00113.41           C  
ATOM   3986  C   VAL A 514      45.024  59.301 104.258  1.00113.41           C  
ATOM   3987  O   VAL A 514      43.954  59.755 103.863  1.00113.41           O  
ATOM   3988  CB  VAL A 514      46.328  57.897 102.772  1.00113.41           C  
ATOM   3989  CG1 VAL A 514      46.534  56.892 103.916  1.00113.41           C  
ATOM   3990  CG2 VAL A 514      45.069  57.626 101.933  1.00113.41           C  
ATOM   3991  N   ILE A 515      45.166  58.801 105.501  1.00101.70           N  
ATOM   3992  CA  ILE A 515      44.068  58.734 106.425  1.00101.70           C  
ATOM   3993  C   ILE A 515      43.643  60.140 106.694  1.00101.70           C  
ATOM   3994  O   ILE A 515      42.454  60.448 106.753  1.00101.70           O  
ATOM   3995  CB  ILE A 515      44.474  58.148 107.746  1.00101.70           C  
ATOM   3996  CG1 ILE A 515      45.082  56.745 107.575  1.00101.70           C  
ATOM   3997  CG2 ILE A 515      43.237  58.161 108.656  1.00101.70           C  
ATOM   3998  CD1 ILE A 515      44.106  55.706 107.033  1.00101.70           C  
ATOM   3999  N   GLY A 516      44.633  61.038 106.839  1.00 30.86           N  
ATOM   4000  CA  GLY A 516      44.362  62.397 107.192  1.00 30.86           C  
ATOM   4001  C   GLY A 516      43.466  63.009 106.165  1.00 30.86           C  
ATOM   4002  O   GLY A 516      42.475  63.652 106.509  1.00 30.86           O  
ATOM   4003  N   ALA A 517      43.754  62.779 104.871  1.00 42.93           N  
ATOM   4004  CA  ALA A 517      42.993  63.415 103.838  1.00 42.93           C  
ATOM   4005  C   ALA A 517      41.548  63.036 103.985  1.00 42.93           C  
ATOM   4006  O   ALA A 517      40.670  63.893 103.899  1.00 42.93           O  
ATOM   4007  CB  ALA A 517      43.439  62.989 102.431  1.00 42.93           C  
ATOM   4008  N   PHE A 518      41.256  61.748 104.249  1.00126.48           N  
ATOM   4009  CA  PHE A 518      39.893  61.305 104.336  1.00126.48           C  
ATOM   4010  C   PHE A 518      39.205  61.993 105.471  1.00126.48           C  
ATOM   4011  O   PHE A 518      38.061  62.424 105.332  1.00126.48           O  
ATOM   4012  CB  PHE A 518      39.752  59.783 104.522  1.00126.48           C  
ATOM   4013  CG  PHE A 518      40.138  59.137 103.232  1.00126.48           C  
ATOM   4014  CD1 PHE A 518      39.193  58.932 102.252  1.00126.48           C  
ATOM   4015  CD2 PHE A 518      41.435  58.745 102.993  1.00126.48           C  
ATOM   4016  CE1 PHE A 518      39.534  58.341 101.057  1.00126.48           C  
ATOM   4017  CE2 PHE A 518      41.782  58.153 101.801  1.00126.48           C  
ATOM   4018  CZ  PHE A 518      40.831  57.949 100.830  1.00126.48           C  
ATOM   4019  N   HIS A 519      39.884  62.140 106.622  1.00 42.91           N  
ATOM   4020  CA  HIS A 519      39.255  62.738 107.764  1.00 42.91           C  
ATOM   4021  C   HIS A 519      38.828  64.134 107.430  1.00 42.91           C  
ATOM   4022  O   HIS A 519      37.715  64.539 107.761  1.00 42.91           O  
ATOM   4023  CB  HIS A 519      40.165  62.800 109.001  1.00 42.91           C  
ATOM   4024  CG  HIS A 519      40.404  61.443 109.594  1.00 42.91           C  
ATOM   4025  CD2 HIS A 519      41.485  60.620 109.510  1.00 42.91           C  
ATOM   4026  ND1 HIS A 519      39.481  60.775 110.367  1.00 42.91           N  
ATOM   4027  CE1 HIS A 519      40.044  59.589 110.711  1.00 42.91           C  
ATOM   4028  NE2 HIS A 519      41.260  59.450 110.215  1.00 42.91           N  
ATOM   4029  N   VAL A 520      39.692  64.896 106.734  1.00 38.88           N  
ATOM   4030  CA  VAL A 520      39.399  66.264 106.411  1.00 38.88           C  
ATOM   4031  C   VAL A 520      38.161  66.293 105.570  1.00 38.88           C  
ATOM   4032  O   VAL A 520      37.344  67.204 105.685  1.00 38.88           O  
ATOM   4033  CB  VAL A 520      40.504  66.924 105.636  1.00 38.88           C  
ATOM   4034  CG1 VAL A 520      40.069  68.357 105.280  1.00 38.88           C  
ATOM   4035  CG2 VAL A 520      41.794  66.854 106.471  1.00 38.88           C  
ATOM   4036  N   LEU A 521      37.987  65.279 104.705  1.00 53.53           N  
ATOM   4037  CA  LEU A 521      36.851  65.227 103.831  1.00 53.53           C  
ATOM   4038  C   LEU A 521      35.624  65.194 104.682  1.00 53.53           C  
ATOM   4039  O   LEU A 521      34.588  65.745 104.314  1.00 53.53           O  
ATOM   4040  CB  LEU A 521      36.839  63.975 102.936  1.00 53.53           C  
ATOM   4041  CG  LEU A 521      38.014  63.924 101.937  1.00 53.53           C  
ATOM   4042  CD1 LEU A 521      37.958  62.656 101.067  1.00 53.53           C  
ATOM   4043  CD2 LEU A 521      38.095  65.217 101.105  1.00 53.53           C  
ATOM   4044  N   ALA A 522      35.692  64.486 105.822  1.00 39.21           N  
ATOM   4045  CA  ALA A 522      34.586  64.416 106.733  1.00 39.21           C  
ATOM   4046  C   ALA A 522      34.343  65.756 107.359  1.00 39.21           C  
ATOM   4047  O   ALA A 522      33.198  66.180 107.511  1.00 39.21           O  
ATOM   4048  CB  ALA A 522      34.813  63.414 107.876  1.00 39.21           C  
ATOM   4049  N   GLU A 523      35.424  66.465 107.738  1.00 53.08           N  
ATOM   4050  CA  GLU A 523      35.288  67.700 108.461  1.00 53.08           C  
ATOM   4051  C   GLU A 523      34.549  68.720 107.646  1.00 53.08           C  
ATOM   4052  O   GLU A 523      33.557  69.286 108.104  1.00 53.08           O  
ATOM   4053  CB  GLU A 523      36.653  68.324 108.806  1.00 53.08           C  
ATOM   4054  CG  GLU A 523      37.492  67.501 109.785  1.00 53.08           C  
ATOM   4055  CD  GLU A 523      38.810  68.233 110.012  1.00 53.08           C  
ATOM   4056  OE1 GLU A 523      39.211  69.029 109.121  1.00 53.08           O  
ATOM   4057  OE2 GLU A 523      39.435  68.002 111.080  1.00 53.08           O1-
ATOM   4058  N   LEU A 524      34.982  68.946 106.392  1.00 68.71           N  
ATOM   4059  CA  LEU A 524      34.394  69.960 105.560  1.00 68.71           C  
ATOM   4060  C   LEU A 524      33.046  69.474 105.117  1.00 68.71           C  
ATOM   4061  O   LEU A 524      32.690  68.319 105.338  1.00 68.71           O  
ATOM   4062  CB  LEU A 524      35.242  70.257 104.311  1.00 68.71           C  
ATOM   4063  CG  LEU A 524      36.662  70.757 104.650  1.00 68.71           C  
ATOM   4064  CD1 LEU A 524      37.474  71.042 103.378  1.00 68.71           C  
ATOM   4065  CD2 LEU A 524      36.629  71.966 105.603  1.00 68.71           C  
ATOM   4066  N   PRO A 525      32.268  70.350 104.528  1.00173.44           N  
ATOM   4067  CA  PRO A 525      30.941  70.019 104.071  1.00173.44           C  
ATOM   4068  C   PRO A 525      31.021  69.070 102.918  1.00173.44           C  
ATOM   4069  O   PRO A 525      32.095  68.921 102.342  1.00173.44           O  
ATOM   4070  CB  PRO A 525      30.264  71.352 103.745  1.00173.44           C  
ATOM   4071  CG  PRO A 525      31.406  72.387 103.754  1.00173.44           C  
ATOM   4072  CD  PRO A 525      32.451  71.779 104.696  1.00173.44           C  
ATOM   4073  N   PRO A 526      29.956  68.381 102.625  1.00 93.39           N  
ATOM   4074  CA  PRO A 526      29.926  67.436 101.541  1.00 93.39           C  
ATOM   4075  C   PRO A 526      30.018  68.078 100.188  1.00 93.39           C  
ATOM   4076  O   PRO A 526      30.550  67.462  99.267  1.00 93.39           O  
ATOM   4077  CB  PRO A 526      28.647  66.619 101.736  1.00 93.39           C  
ATOM   4078  CG  PRO A 526      27.792  67.465 102.699  1.00 93.39           C  
ATOM   4079  CD  PRO A 526      28.831  68.236 103.529  1.00 93.39           C  
ATOM   4080  N   ASP A 527      29.499  69.310 100.061  1.00172.53           N  
ATOM   4081  CA  ASP A 527      29.357  70.037  98.825  1.00172.53           C  
ATOM   4082  C   ASP A 527      30.687  70.424  98.268  1.00172.53           C  
ATOM   4083  O   ASP A 527      30.914  70.389  97.059  1.00172.53           O  
ATOM   4084  CB  ASP A 527      28.727  71.422  99.033  1.00172.53           C  
ATOM   4085  CG  ASP A 527      27.573  71.329 100.012  1.00172.53           C  
ATOM   4086  OD1 ASP A 527      27.848  70.987 101.195  1.00172.53           O  
ATOM   4087  OD2 ASP A 527      26.420  71.640  99.616  1.00172.53           O1-
ATOM   4088  N   SER A 528      31.601  70.822  99.165  1.00 91.92           N  
ATOM   4089  CA  SER A 528      32.836  71.443  98.792  1.00 91.92           C  
ATOM   4090  C   SER A 528      33.745  70.521  98.036  1.00 91.92           C  
ATOM   4091  O   SER A 528      34.872  70.907  97.725  1.00 91.92           O  
ATOM   4092  CB  SER A 528      33.603  72.001 100.007  1.00 91.92           C  
ATOM   4093  OG  SER A 528      33.899  70.959 100.925  1.00 91.92           O  
ATOM   4094  N   PHE A 529      33.323  69.279  97.725  1.00145.21           N  
ATOM   4095  CA  PHE A 529      34.250  68.426  97.025  1.00145.21           C  
ATOM   4096  C   PHE A 529      33.668  67.879  95.757  1.00145.21           C  
ATOM   4097  O   PHE A 529      32.454  67.833  95.558  1.00145.21           O  
ATOM   4098  CB  PHE A 529      34.727  67.212  97.843  1.00145.21           C  
ATOM   4099  CG  PHE A 529      35.571  67.709  98.965  1.00145.21           C  
ATOM   4100  CD1 PHE A 529      36.930  67.862  98.800  1.00145.21           C  
ATOM   4101  CD2 PHE A 529      35.007  68.025 100.179  1.00145.21           C  
ATOM   4102  CE1 PHE A 529      37.714  68.320  99.833  1.00145.21           C  
ATOM   4103  CE2 PHE A 529      35.787  68.483 101.215  1.00145.21           C  
ATOM   4104  CZ  PHE A 529      37.142  68.628 101.043  1.00145.21           C  
ATOM   4105  N   GLY A 530      34.575  67.466  94.846  1.00 37.66           N  
ATOM   4106  CA  GLY A 530      34.257  66.863  93.583  1.00 37.66           C  
ATOM   4107  C   GLY A 530      34.451  65.387  93.764  1.00 37.66           C  
ATOM   4108  O   GLY A 530      34.200  64.847  94.839  1.00 37.66           O  
ATOM   4109  N   PRO A 531      34.875  64.717  92.723  1.00 85.99           N  
ATOM   4110  CA  PRO A 531      35.108  63.298  92.778  1.00 85.99           C  
ATOM   4111  C   PRO A 531      36.432  62.985  93.397  1.00 85.99           C  
ATOM   4112  O   PRO A 531      37.270  63.877  93.522  1.00 85.99           O  
ATOM   4113  CB  PRO A 531      35.011  62.797  91.335  1.00 85.99           C  
ATOM   4114  CG  PRO A 531      35.198  64.060  90.478  1.00 85.99           C  
ATOM   4115  CD  PRO A 531      34.640  65.183  91.368  1.00 85.99           C  
ATOM   4116  N   TYR A 532      36.634  61.716  93.797  1.00 80.81           N  
ATOM   4117  CA  TYR A 532      37.885  61.290  94.350  1.00 80.81           C  
ATOM   4118  C   TYR A 532      38.486  60.429  93.285  1.00 80.81           C  
ATOM   4119  O   TYR A 532      38.045  59.303  93.070  1.00 80.81           O  
ATOM   4120  CB  TYR A 532      37.684  60.411  95.597  1.00 80.81           C  
ATOM   4121  CG  TYR A 532      38.998  60.018  96.179  1.00 80.81           C  
ATOM   4122  CD1 TYR A 532      39.610  60.816  97.121  1.00 80.81           C  
ATOM   4123  CD2 TYR A 532      39.614  58.849  95.794  1.00 80.81           C  
ATOM   4124  CE1 TYR A 532      40.819  60.454  97.666  1.00 80.81           C  
ATOM   4125  CE2 TYR A 532      40.825  58.482  96.337  1.00 80.81           C  
ATOM   4126  CZ  TYR A 532      41.427  59.287  97.274  1.00 80.81           C  
ATOM   4127  OH  TYR A 532      42.668  58.918  97.836  1.00 80.81           O  
ATOM   4128  N   ILE A 533      39.524  60.942  92.595  1.00 72.01           N  
ATOM   4129  CA  ILE A 533      40.119  60.248  91.483  1.00 72.01           C  
ATOM   4130  C   ILE A 533      41.221  59.345  91.957  1.00 72.01           C  
ATOM   4131  O   ILE A 533      41.985  59.693  92.856  1.00 72.01           O  
ATOM   4132  CB  ILE A 533      40.689  61.174  90.448  1.00 72.01           C  
ATOM   4133  CG1 ILE A 533      39.572  62.044  89.847  1.00 72.01           C  
ATOM   4134  CG2 ILE A 533      41.435  60.328  89.404  1.00 72.01           C  
ATOM   4135  CD1 ILE A 533      40.083  63.217  89.011  1.00 72.01           C  
ATOM   4136  N   ILE A 534      41.311  58.130  91.369  1.00 66.18           N  
ATOM   4137  CA  ILE A 534      42.320  57.195  91.783  1.00 66.18           C  
ATOM   4138  C   ILE A 534      43.296  57.011  90.665  1.00 66.18           C  
ATOM   4139  O   ILE A 534      42.991  56.384  89.652  1.00 66.18           O  
ATOM   4140  CB  ILE A 534      41.763  55.834  92.084  1.00 66.18           C  
ATOM   4141  CG1 ILE A 534      40.654  55.927  93.145  1.00 66.18           C  
ATOM   4142  CG2 ILE A 534      42.931  54.932  92.511  1.00 66.18           C  
ATOM   4143  CD1 ILE A 534      39.820  54.651  93.266  1.00 66.18           C  
ATOM   4144  N   SER A 535      44.525  57.529  90.842  1.00 61.68           N  
ATOM   4145  CA  SER A 535      45.511  57.424  89.811  1.00 61.68           C  
ATOM   4146  C   SER A 535      46.011  56.014  89.749  1.00 61.68           C  
ATOM   4147  O   SER A 535      46.066  55.310  90.754  1.00 61.68           O  
ATOM   4148  CB  SER A 535      46.731  58.334  90.035  1.00 61.68           C  
ATOM   4149  OG  SER A 535      46.334  59.696  90.020  1.00 61.68           O  
ATOM   4150  N   MET A 536      46.318  55.542  88.525  1.00 73.48           N  
ATOM   4151  CA  MET A 536      46.950  54.269  88.328  1.00 73.48           C  
ATOM   4152  C   MET A 536      46.169  53.187  89.015  1.00 73.48           C  
ATOM   4153  O   MET A 536      46.765  52.258  89.557  1.00 73.48           O  
ATOM   4154  CB  MET A 536      48.400  54.223  88.848  1.00 73.48           C  
ATOM   4155  CG  MET A 536      49.165  52.959  88.439  1.00 73.48           C  
ATOM   4156  SD  MET A 536      50.862  52.849  89.082  1.00 73.48           S  
ATOM   4157  CE  MET A 536      51.555  54.072  87.933  1.00 73.48           C  
ATOM   4158  N   ALA A 537      44.821  53.248  89.018  1.00 67.80           N  
ATOM   4159  CA  ALA A 537      44.107  52.196  89.698  1.00 67.80           C  
ATOM   4160  C   ALA A 537      43.503  51.295  88.662  1.00 67.80           C  
ATOM   4161  O   ALA A 537      42.716  51.752  87.832  1.00 67.80           O  
ATOM   4162  CB  ALA A 537      42.953  52.707  90.576  1.00 67.80           C  
ATOM   4163  N   THR A 538      43.965  50.022  88.600  1.00101.71           N  
ATOM   4164  CA  THR A 538      43.430  49.087  87.641  1.00101.71           C  
ATOM   4165  C   THR A 538      42.150  48.354  87.982  1.00101.71           C  
ATOM   4166  O   THR A 538      41.069  48.701  87.514  1.00101.71           O  
ATOM   4167  CB  THR A 538      44.445  48.050  87.253  1.00101.71           C  
ATOM   4168  CG2 THR A 538      45.666  48.771  86.659  1.00101.71           C  
ATOM   4169  OG1 THR A 538      44.836  47.287  88.385  1.00101.71           O  
ATOM   4170  N   ALA A 539      42.231  47.378  88.915  1.00 66.54           N  
ATOM   4171  CA  ALA A 539      41.160  46.438  89.152  1.00 66.54           C  
ATOM   4172  C   ALA A 539      40.073  47.091  89.939  1.00 66.54           C  
ATOM   4173  O   ALA A 539      40.288  48.104  90.598  1.00 66.54           O  
ATOM   4174  CB  ALA A 539      41.609  45.183  89.922  1.00 66.54           C  
ATOM   4175  N   PRO A 540      38.893  46.530  89.866  1.00161.41           N  
ATOM   4176  CA  PRO A 540      37.736  47.030  90.552  1.00161.41           C  
ATOM   4177  C   PRO A 540      37.967  47.073  92.033  1.00161.41           C  
ATOM   4178  O   PRO A 540      37.328  47.879  92.705  1.00161.41           O  
ATOM   4179  CB  PRO A 540      36.590  46.098  90.162  1.00161.41           C  
ATOM   4180  CG  PRO A 540      37.299  44.787  89.779  1.00161.41           C  
ATOM   4181  CD  PRO A 540      38.659  45.247  89.228  1.00161.41           C  
ATOM   4182  N   SER A 541      38.862  46.229  92.575  1.00 99.02           N  
ATOM   4183  CA  SER A 541      39.082  46.240  93.994  1.00 99.02           C  
ATOM   4184  C   SER A 541      39.573  47.599  94.369  1.00 99.02           C  
ATOM   4185  O   SER A 541      39.310  48.089  95.466  1.00 99.02           O  
ATOM   4186  CB  SER A 541      40.169  45.255  94.448  1.00 99.02           C  
ATOM   4187  OG  SER A 541      39.733  43.924  94.241  1.00 99.02           O  
ATOM   4188  N   ASP A 542      40.296  48.247  93.442  1.00 70.50           N  
ATOM   4189  CA  ASP A 542      40.887  49.530  93.682  1.00 70.50           C  
ATOM   4190  C   ASP A 542      39.831  50.565  93.942  1.00 70.50           C  
ATOM   4191  O   ASP A 542      40.063  51.483  94.728  1.00 70.50           O  
ATOM   4192  CB  ASP A 542      41.733  50.026  92.497  1.00 70.50           C  
ATOM   4193  CG  ASP A 542      42.998  49.181  92.429  1.00 70.50           C  
ATOM   4194  OD1 ASP A 542      43.380  48.600  93.480  1.00 70.50           O  
ATOM   4195  OD2 ASP A 542      43.605  49.110  91.326  1.00 70.50           O1-
ATOM   4196  N   VAL A 543      38.678  50.504  93.240  1.00136.60           N  
ATOM   4197  CA  VAL A 543      37.633  51.471  93.473  1.00136.60           C  
ATOM   4198  C   VAL A 543      36.973  51.222  94.796  1.00136.60           C  
ATOM   4199  O   VAL A 543      36.549  52.160  95.470  1.00136.60           O  
ATOM   4200  CB  VAL A 543      36.525  51.517  92.448  1.00136.60           C  
ATOM   4201  CG1 VAL A 543      37.080  52.018  91.110  1.00136.60           C  
ATOM   4202  CG2 VAL A 543      35.842  50.149  92.361  1.00136.60           C  
ATOM   4203  N   LEU A 544      36.811  49.938  95.166  1.00111.45           N  
ATOM   4204  CA  LEU A 544      36.159  49.553  96.388  1.00111.45           C  
ATOM   4205  C   LEU A 544      36.964  49.952  97.589  1.00111.45           C  
ATOM   4206  O   LEU A 544      36.420  50.489  98.553  1.00111.45           O  
ATOM   4207  CB  LEU A 544      35.928  48.034  96.479  1.00111.45           C  
ATOM   4208  CG  LEU A 544      34.789  47.496  95.590  1.00111.45           C  
ATOM   4209  CD1 LEU A 544      33.414  47.824  96.186  1.00111.45           C  
ATOM   4210  CD2 LEU A 544      34.911  47.991  94.143  1.00111.45           C  
ATOM   4211  N   ALA A 545      38.294  49.759  97.533  1.00 56.29           N  
ATOM   4212  CA  ALA A 545      39.141  49.982  98.670  1.00 56.29           C  
ATOM   4213  C   ALA A 545      38.943  51.390  99.132  1.00 56.29           C  
ATOM   4214  O   ALA A 545      39.078  51.682 100.319  1.00 56.29           O  
ATOM   4215  CB  ALA A 545      40.633  49.800  98.343  1.00 56.29           C  
ATOM   4216  N   VAL A 546      38.707  52.317  98.190  1.00 57.43           N  
ATOM   4217  CA  VAL A 546      38.440  53.695  98.497  1.00 57.43           C  
ATOM   4218  C   VAL A 546      37.076  53.845  99.095  1.00 57.43           C  
ATOM   4219  O   VAL A 546      36.880  54.624 100.027  1.00 57.43           O  
ATOM   4220  CB  VAL A 546      38.509  54.568  97.277  1.00 57.43           C  
ATOM   4221  CG1 VAL A 546      38.205  56.019  97.689  1.00 57.43           C  
ATOM   4222  CG2 VAL A 546      39.892  54.383  96.630  1.00 57.43           C  
ATOM   4223  N   GLU A 547      36.091  53.092  98.571  1.00 89.96           N  
ATOM   4224  CA  GLU A 547      34.738  53.211  99.032  1.00 89.96           C  
ATOM   4225  C   GLU A 547      34.740  52.870 100.487  1.00 89.96           C  
ATOM   4226  O   GLU A 547      33.975  53.435 101.264  1.00 89.96           O  
ATOM   4227  CB  GLU A 547      33.785  52.243  98.313  1.00 89.96           C  
ATOM   4228  CG  GLU A 547      33.537  52.607  96.847  1.00 89.96           C  
ATOM   4229  CD  GLU A 547      32.586  53.797  96.819  1.00 89.96           C  
ATOM   4230  OE1 GLU A 547      32.646  54.624  97.768  1.00 89.96           O  
ATOM   4231  OE2 GLU A 547      31.783  53.890  95.852  1.00 89.96           O1-
ATOM   4232  N   LEU A 548      35.574  51.892 100.884  1.00 73.29           N  
ATOM   4233  CA  LEU A 548      35.655  51.477 102.256  1.00 73.29           C  
ATOM   4234  C   LEU A 548      36.242  52.565 103.116  1.00 73.29           C  
ATOM   4235  O   LEU A 548      35.612  53.029 104.064  1.00 73.29           O  
ATOM   4236  CB  LEU A 548      36.554  50.238 102.422  1.00 73.29           C  
ATOM   4237  CG  LEU A 548      36.689  49.739 103.871  1.00 73.29           C  
ATOM   4238  CD1 LEU A 548      35.342  49.243 104.424  1.00 73.29           C  
ATOM   4239  CD2 LEU A 548      37.808  48.690 103.992  1.00 73.29           C  
ATOM   4240  N   LEU A 549      37.430  53.078 102.740  1.00 67.65           N  
ATOM   4241  CA  LEU A 549      38.148  54.006 103.564  1.00 67.65           C  
ATOM   4242  C   LEU A 549      37.312  55.219 103.790  1.00 67.65           C  
ATOM   4243  O   LEU A 549      37.364  55.815 104.866  1.00 67.65           O  
ATOM   4244  CB  LEU A 549      39.472  54.486 102.942  1.00 67.65           C  
ATOM   4245  CG  LEU A 549      40.551  53.391 102.846  1.00 67.65           C  
ATOM   4246  CD1 LEU A 549      41.846  53.940 102.223  1.00 67.65           C  
ATOM   4247  CD2 LEU A 549      40.786  52.721 104.212  1.00 67.65           C  
ATOM   4248  N   GLN A 550      36.530  55.639 102.781  1.00 60.74           N  
ATOM   4249  CA  GLN A 550      35.769  56.836 102.961  1.00 60.74           C  
ATOM   4250  C   GLN A 550      34.827  56.661 104.112  1.00 60.74           C  
ATOM   4251  O   GLN A 550      34.821  57.465 105.041  1.00 60.74           O  
ATOM   4252  CB  GLN A 550      34.906  57.205 101.743  1.00 60.74           C  
ATOM   4253  CG  GLN A 550      35.708  57.598 100.503  1.00 60.74           C  
ATOM   4254  CD  GLN A 550      34.711  57.982  99.419  1.00 60.74           C  
ATOM   4255  NE2 GLN A 550      34.887  57.416  98.195  1.00 60.74           N  
ATOM   4256  OE1 GLN A 550      33.789  58.763  99.657  1.00 60.74           O  
ATOM   4257  N   ARG A 551      34.019  55.587 104.093  1.00 65.97           N  
ATOM   4258  CA  ARG A 551      33.074  55.347 105.146  1.00 65.97           C  
ATOM   4259  C   ARG A 551      33.787  54.979 106.410  1.00 65.97           C  
ATOM   4260  O   ARG A 551      33.400  55.406 107.496  1.00 65.97           O  
ATOM   4261  CB  ARG A 551      32.056  54.247 104.804  1.00 65.97           C  
ATOM   4262  CG  ARG A 551      30.911  54.768 103.933  1.00 65.97           C  
ATOM   4263  CD  ARG A 551      30.060  53.675 103.285  1.00 65.97           C  
ATOM   4264  NE  ARG A 551      30.829  53.169 102.113  1.00 65.97           N  
ATOM   4265  CZ  ARG A 551      30.715  53.807 100.912  1.00 65.97           C  
ATOM   4266  NH1 ARG A 551      29.888  54.886 100.795  1.00 65.97           N1+
ATOM   4267  NH2 ARG A 551      31.432  53.375  99.835  1.00 65.97           N  
ATOM   4268  N   GLU A 552      34.866  54.181 106.299  1.00 93.29           N  
ATOM   4269  CA  GLU A 552      35.562  53.705 107.462  1.00 93.29           C  
ATOM   4270  C   GLU A 552      36.136  54.880 108.185  1.00 93.29           C  
ATOM   4271  O   GLU A 552      36.186  54.908 109.415  1.00 93.29           O  
ATOM   4272  CB  GLU A 552      36.724  52.756 107.118  1.00 93.29           C  
ATOM   4273  CG  GLU A 552      37.435  52.194 108.352  1.00 93.29           C  
ATOM   4274  CD  GLU A 552      36.499  51.194 109.014  1.00 93.29           C  
ATOM   4275  OE1 GLU A 552      35.567  50.703 108.323  1.00 93.29           O  
ATOM   4276  OE2 GLU A 552      36.702  50.912 110.224  1.00 93.29           O1-
ATOM   4277  N   CYS A 553      36.627  55.859 107.406  1.00 85.26           N  
ATOM   4278  CA  CYS A 553      37.178  57.103 107.851  1.00 85.26           C  
ATOM   4279  C   CYS A 553      36.057  57.989 108.303  1.00 85.26           C  
ATOM   4280  O   CYS A 553      36.294  59.098 108.781  1.00 85.26           O  
ATOM   4281  CB  CYS A 553      37.989  57.837 106.772  1.00 85.26           C  
ATOM   4282  SG  CYS A 553      39.557  56.986 106.414  1.00 85.26           S  
ATOM   4283  N   GLY A 554      34.798  57.565 108.072  1.00 53.02           N  
ATOM   4284  CA  GLY A 554      33.683  58.341 108.536  1.00 53.02           C  
ATOM   4285  C   GLY A 554      33.438  59.518 107.641  1.00 53.02           C  
ATOM   4286  O   GLY A 554      33.865  60.632 107.934  1.00 53.02           O  
ATOM   4287  N   VAL A 555      32.782  59.277 106.484  1.00 54.94           N  
ATOM   4288  CA  VAL A 555      32.433  60.345 105.590  1.00 54.94           C  
ATOM   4289  C   VAL A 555      30.938  60.351 105.443  1.00 54.94           C  
ATOM   4290  O   VAL A 555      30.330  59.337 105.102  1.00 54.94           O  
ATOM   4291  CB  VAL A 555      33.035  60.178 104.226  1.00 54.94           C  
ATOM   4292  CG1 VAL A 555      32.526  61.303 103.311  1.00 54.94           C  
ATOM   4293  CG2 VAL A 555      34.565  60.144 104.382  1.00 54.94           C  
ATOM   4294  N   ARG A 556      30.301  61.514 105.693  1.00111.21           N  
ATOM   4295  CA  ARG A 556      28.867  61.590 105.657  1.00111.21           C  
ATOM   4296  C   ARG A 556      28.336  61.248 104.296  1.00111.21           C  
ATOM   4297  O   ARG A 556      27.592  60.279 104.151  1.00111.21           O  
ATOM   4298  CB  ARG A 556      28.383  62.986 106.072  1.00111.21           C  
ATOM   4299  CG  ARG A 556      29.009  64.096 105.230  1.00111.21           C  
ATOM   4300  CD  ARG A 556      28.929  65.471 105.887  1.00111.21           C  
ATOM   4301  NE  ARG A 556      29.848  65.470 107.061  1.00111.21           N  
ATOM   4302  CZ  ARG A 556      29.383  65.106 108.292  1.00111.21           C  
ATOM   4303  NH1 ARG A 556      28.078  64.739 108.451  1.00111.21           N1+
ATOM   4304  NH2 ARG A 556      30.226  65.114 109.367  1.00111.21           N  
ATOM   4305  N   GLN A 557      28.735  61.991 103.245  1.00 70.96           N  
ATOM   4306  CA  GLN A 557      28.249  61.655 101.935  1.00 70.96           C  
ATOM   4307  C   GLN A 557      29.474  61.371 101.130  1.00 70.96           C  
ATOM   4308  O   GLN A 557      30.023  62.257 100.477  1.00 70.96           O  
ATOM   4309  CB  GLN A 557      27.507  62.812 101.247  1.00 70.96           C  
ATOM   4310  CG  GLN A 557      26.282  63.297 102.027  1.00 70.96           C  
ATOM   4311  CD  GLN A 557      25.265  62.165 102.071  1.00 70.96           C  
ATOM   4312  NE2 GLN A 557      24.488  62.094 103.185  1.00 70.96           N  
ATOM   4313  OE1 GLN A 557      25.167  61.365 101.142  1.00 70.96           O  
ATOM   4314  N   PRO A 558      29.900  60.139 101.155  1.00 81.46           N  
ATOM   4315  CA  PRO A 558      31.110  59.748 100.483  1.00 81.46           C  
ATOM   4316  C   PRO A 558      31.091  60.179  99.050  1.00 81.46           C  
ATOM   4317  O   PRO A 558      30.134  59.877  98.339  1.00 81.46           O  
ATOM   4318  CB  PRO A 558      31.168  58.227 100.611  1.00 81.46           C  
ATOM   4319  CG  PRO A 558      29.681  57.829 100.658  1.00 81.46           C  
ATOM   4320  CD  PRO A 558      28.999  59.018 101.356  1.00 81.46           C  
ATOM   4321  N   LEU A 559      32.164  60.858  98.601  1.00129.15           N  
ATOM   4322  CA  LEU A 559      32.238  61.330  97.246  1.00129.15           C  
ATOM   4323  C   LEU A 559      32.474  60.159  96.331  1.00129.15           C  
ATOM   4324  O   LEU A 559      33.001  59.125  96.736  1.00129.15           O  
ATOM   4325  CB  LEU A 559      33.334  62.391  97.033  1.00129.15           C  
ATOM   4326  CG  LEU A 559      34.647  62.098  97.786  1.00129.15           C  
ATOM   4327  CD1 LEU A 559      35.309  60.801  97.299  1.00129.15           C  
ATOM   4328  CD2 LEU A 559      35.594  63.309  97.742  1.00129.15           C  
ATOM   4329  N   PRO A 560      32.045  60.302  95.099  1.00 79.58           N  
ATOM   4330  CA  PRO A 560      32.137  59.286  94.078  1.00 79.58           C  
ATOM   4331  C   PRO A 560      33.546  59.031  93.630  1.00 79.58           C  
ATOM   4332  O   PRO A 560      34.369  59.943  93.667  1.00 79.58           O  
ATOM   4333  CB  PRO A 560      31.231  59.761  92.940  1.00 79.58           C  
ATOM   4334  CG  PRO A 560      31.086  61.276  93.173  1.00 79.58           C  
ATOM   4335  CD  PRO A 560      31.215  61.424  94.698  1.00 79.58           C  
ATOM   4336  N   VAL A 561      33.836  57.792  93.182  1.00 53.56           N  
ATOM   4337  CA  VAL A 561      35.168  57.444  92.779  1.00 53.56           C  
ATOM   4338  C   VAL A 561      35.225  57.387  91.280  1.00 53.56           C  
ATOM   4339  O   VAL A 561      34.297  56.915  90.624  1.00 53.56           O  
ATOM   4340  CB  VAL A 561      35.597  56.098  93.291  1.00 53.56           C  
ATOM   4341  CG1 VAL A 561      36.995  55.772  92.737  1.00 53.56           C  
ATOM   4342  CG2 VAL A 561      35.526  56.117  94.827  1.00 53.56           C  
ATOM   4343  N   VAL A 562      36.336  57.901  90.706  1.00 88.17           N  
ATOM   4344  CA  VAL A 562      36.547  57.920  89.282  1.00 88.17           C  
ATOM   4345  C   VAL A 562      37.960  57.470  89.007  1.00 88.17           C  
ATOM   4346  O   VAL A 562      38.906  57.972  89.611  1.00 88.17           O  
ATOM   4347  CB  VAL A 562      36.415  59.307  88.721  1.00 88.17           C  
ATOM   4348  CG1 VAL A 562      36.874  59.315  87.265  1.00 88.17           C  
ATOM   4349  CG2 VAL A 562      34.961  59.757  88.882  1.00 88.17           C  
ATOM   4350  N   PRO A 563      38.110  56.528  88.105  1.00131.51           N  
ATOM   4351  CA  PRO A 563      39.419  56.016  87.756  1.00131.51           C  
ATOM   4352  C   PRO A 563      40.152  56.913  86.808  1.00131.51           C  
ATOM   4353  O   PRO A 563      39.515  57.695  86.103  1.00131.51           O  
ATOM   4354  CB  PRO A 563      39.179  54.637  87.145  1.00131.51           C  
ATOM   4355  CG  PRO A 563      37.834  54.188  87.736  1.00131.51           C  
ATOM   4356  CD  PRO A 563      37.085  55.503  87.993  1.00131.51           C  
ATOM   4357  N   LEU A 564      41.496  56.812  86.762  1.00 78.48           N  
ATOM   4358  CA  LEU A 564      42.231  57.628  85.839  1.00 78.48           C  
ATOM   4359  C   LEU A 564      43.008  56.713  84.948  1.00 78.48           C  
ATOM   4360  O   LEU A 564      43.964  56.076  85.389  1.00 78.48           O  
ATOM   4361  CB  LEU A 564      43.230  58.572  86.527  1.00 78.48           C  
ATOM   4362  CG  LEU A 564      44.023  59.450  85.545  1.00 78.48           C  
ATOM   4363  CD1 LEU A 564      43.084  60.362  84.741  1.00 78.48           C  
ATOM   4364  CD2 LEU A 564      45.133  60.233  86.265  1.00 78.48           C  
ATOM   4365  N   PHE A 565      42.619  56.625  83.658  1.00184.62           N  
ATOM   4366  CA  PHE A 565      43.339  55.768  82.759  1.00184.62           C  
ATOM   4367  C   PHE A 565      44.209  56.665  81.929  1.00184.62           C  
ATOM   4368  O   PHE A 565      43.719  57.313  81.004  1.00184.62           O  
ATOM   4369  CB  PHE A 565      42.450  55.040  81.730  1.00184.62           C  
ATOM   4370  CG  PHE A 565      41.381  54.246  82.406  1.00184.62           C  
ATOM   4371  CD1 PHE A 565      41.667  53.042  83.003  1.00184.62           C  
ATOM   4372  CD2 PHE A 565      40.086  54.717  82.446  1.00184.62           C  
ATOM   4373  CE1 PHE A 565      40.677  52.315  83.620  1.00184.62           C  
ATOM   4374  CE2 PHE A 565      39.091  53.993  83.061  1.00184.62           C  
ATOM   4375  CZ  PHE A 565      39.386  52.786  83.650  1.00184.62           C  
ATOM   4376  N   GLU A 566      45.470  56.890  82.353  1.00136.63           N  
ATOM   4377  CA  GLU A 566      46.388  57.627  81.525  1.00136.63           C  
ATOM   4378  C   GLU A 566      47.394  56.785  80.796  1.00136.63           C  
ATOM   4379  O   GLU A 566      47.613  56.945  79.597  1.00136.63           O  
ATOM   4380  CB  GLU A 566      47.143  58.708  82.317  1.00136.63           C  
ATOM   4381  CG  GLU A 566      47.890  59.708  81.431  1.00136.63           C  
ATOM   4382  CD  GLU A 566      48.180  60.943  82.273  1.00136.63           C  
ATOM   4383  OE1 GLU A 566      47.200  61.529  82.807  1.00136.63           O  
ATOM   4384  OE2 GLU A 566      49.375  61.321  82.401  1.00136.63           O1-
ATOM   4385  N   ARG A 567      48.017  55.828  81.518  1.00148.72           N  
ATOM   4386  CA  ARG A 567      49.131  55.095  80.983  1.00148.72           C  
ATOM   4387  C   ARG A 567      48.606  54.345  79.814  1.00148.72           C  
ATOM   4388  O   ARG A 567      47.423  54.020  79.755  1.00148.72           O  
ATOM   4389  CB  ARG A 567      49.740  54.085  81.971  1.00148.72           C  
ATOM   4390  CG  ARG A 567      51.171  53.683  81.611  1.00148.72           C  
ATOM   4391  CD  ARG A 567      52.176  54.803  81.889  1.00148.72           C  
ATOM   4392  NE  ARG A 567      53.511  54.373  81.386  1.00148.72           N  
ATOM   4393  CZ  ARG A 567      54.629  55.053  81.778  1.00148.72           C  
ATOM   4394  NH1 ARG A 567      54.531  56.065  82.687  1.00148.72           N1+
ATOM   4395  NH2 ARG A 567      55.846  54.723  81.259  1.00148.72           N  
ATOM   4396  N   LEU A 568      49.477  54.048  78.840  1.00 74.85           N  
ATOM   4397  CA  LEU A 568      48.985  53.438  77.645  1.00 74.85           C  
ATOM   4398  C   LEU A 568      48.315  52.138  77.952  1.00 74.85           C  
ATOM   4399  O   LEU A 568      47.188  51.903  77.521  1.00 74.85           O  
ATOM   4400  CB  LEU A 568      50.093  53.126  76.626  1.00 74.85           C  
ATOM   4401  CG  LEU A 568      49.569  52.414  75.363  1.00 74.85           C  
ATOM   4402  CD1 LEU A 568      48.598  53.306  74.578  1.00 74.85           C  
ATOM   4403  CD2 LEU A 568      50.723  51.879  74.501  1.00 74.85           C  
ATOM   4404  N   ALA A 569      48.956  51.281  78.765  1.00 43.79           N  
ATOM   4405  CA  ALA A 569      48.437  49.959  78.979  1.00 43.79           C  
ATOM   4406  C   ALA A 569      47.060  50.050  79.550  1.00 43.79           C  
ATOM   4407  O   ALA A 569      46.161  49.314  79.145  1.00 43.79           O  
ATOM   4408  CB  ALA A 569      49.288  49.140  79.962  1.00 43.79           C  
ATOM   4409  N   ASP A 570      46.858  50.985  80.490  1.00 55.69           N  
ATOM   4410  CA  ASP A 570      45.612  51.129  81.186  1.00 55.69           C  
ATOM   4411  C   ASP A 570      44.521  51.505  80.231  1.00 55.69           C  
ATOM   4412  O   ASP A 570      43.379  51.073  80.382  1.00 55.69           O  
ATOM   4413  CB  ASP A 570      45.673  52.234  82.252  1.00 55.69           C  
ATOM   4414  CG  ASP A 570      46.658  51.798  83.327  1.00 55.69           C  
ATOM   4415  OD1 ASP A 570      46.586  50.616  83.760  1.00 55.69           O  
ATOM   4416  OD2 ASP A 570      47.510  52.640  83.720  1.00 55.69           O1-
ATOM   4417  N   LEU A 571      44.842  52.337  79.228  1.00 69.48           N  
ATOM   4418  CA  LEU A 571      43.859  52.810  78.293  1.00 69.48           C  
ATOM   4419  C   LEU A 571      43.302  51.655  77.528  1.00 69.48           C  
ATOM   4420  O   LEU A 571      42.117  51.649  77.194  1.00 69.48           O  
ATOM   4421  CB  LEU A 571      44.442  53.782  77.247  1.00 69.48           C  
ATOM   4422  CG  LEU A 571      44.851  55.156  77.810  1.00 69.48           C  
ATOM   4423  CD1 LEU A 571      45.425  56.057  76.703  1.00 69.48           C  
ATOM   4424  CD2 LEU A 571      43.685  55.825  78.555  1.00 69.48           C  
ATOM   4425  N   GLN A 572      44.158  50.679  77.166  1.00 77.52           N  
ATOM   4426  CA  GLN A 572      43.682  49.578  76.383  1.00 77.52           C  
ATOM   4427  C   GLN A 572      42.750  48.720  77.183  1.00 77.52           C  
ATOM   4428  O   GLN A 572      41.610  48.484  76.786  1.00 77.52           O  
ATOM   4429  CB  GLN A 572      44.846  48.716  75.870  1.00 77.52           C  
ATOM   4430  CG  GLN A 572      45.799  49.530  74.993  1.00 77.52           C  
ATOM   4431  CD  GLN A 572      46.931  48.638  74.512  1.00 77.52           C  
ATOM   4432  NE2 GLN A 572      47.649  47.992  75.470  1.00 77.52           N  
ATOM   4433  OE1 GLN A 572      47.177  48.527  73.313  1.00 77.52           O  
ATOM   4434  N   SER A 573      43.202  48.289  78.371  1.00110.42           N  
ATOM   4435  CA  SER A 573      42.462  47.418  79.240  1.00110.42           C  
ATOM   4436  C   SER A 573      41.416  48.224  79.937  1.00110.42           C  
ATOM   4437  O   SER A 573      40.898  47.805  80.968  1.00110.42           O  
ATOM   4438  CB  SER A 573      43.347  46.784  80.322  1.00110.42           C  
ATOM   4439  OG  SER A 573      44.379  46.024  79.714  1.00110.42           O  
ATOM   4440  N   ALA A 574      41.146  49.443  79.442  1.00 59.94           N  
ATOM   4441  CA  ALA A 574      40.210  50.319  80.090  1.00 59.94           C  
ATOM   4442  C   ALA A 574      38.796  49.806  80.057  1.00 59.94           C  
ATOM   4443  O   ALA A 574      38.138  49.812  81.096  1.00 59.94           O  
ATOM   4444  CB  ALA A 574      40.212  51.740  79.495  1.00 59.94           C  
ATOM   4445  N   PRO A 575      38.279  49.356  78.941  1.00 79.04           N  
ATOM   4446  CA  PRO A 575      36.909  48.913  78.934  1.00 79.04           C  
ATOM   4447  C   PRO A 575      36.745  47.653  79.719  1.00 79.04           C  
ATOM   4448  O   PRO A 575      35.621  47.331  80.100  1.00 79.04           O  
ATOM   4449  CB  PRO A 575      36.521  48.787  77.463  1.00 79.04           C  
ATOM   4450  CG  PRO A 575      37.416  49.829  76.767  1.00 79.04           C  
ATOM   4451  CD  PRO A 575      38.674  49.899  77.651  1.00 79.04           C  
ATOM   4452  N   ALA A 576      37.832  46.884  79.911  1.00 47.88           N  
ATOM   4453  CA  ALA A 576      37.715  45.659  80.644  1.00 47.88           C  
ATOM   4454  C   ALA A 576      37.393  45.927  82.083  1.00 47.88           C  
ATOM   4455  O   ALA A 576      36.400  45.431  82.611  1.00 47.88           O  
ATOM   4456  CB  ALA A 576      39.011  44.833  80.619  1.00 47.88           C  
ATOM   4457  N   SER A 577      38.198  46.788  82.733  1.00 40.26           N  
ATOM   4458  CA  SER A 577      38.045  47.054  84.133  1.00 40.26           C  
ATOM   4459  C   SER A 577      36.737  47.733  84.328  1.00 40.26           C  
ATOM   4460  O   SER A 577      36.086  47.551  85.356  1.00 40.26           O  
ATOM   4461  CB  SER A 577      39.132  47.996  84.677  1.00 40.26           C  
ATOM   4462  OG  SER A 577      40.411  47.395  84.542  1.00 40.26           O  
ATOM   4463  N   VAL A 578      36.318  48.549  83.341  1.00131.34           N  
ATOM   4464  CA  VAL A 578      35.088  49.245  83.545  1.00131.34           C  
ATOM   4465  C   VAL A 578      33.964  48.271  83.645  1.00131.34           C  
ATOM   4466  O   VAL A 578      33.166  48.358  84.573  1.00131.34           O  
ATOM   4467  CB  VAL A 578      34.735  50.288  82.516  1.00131.34           C  
ATOM   4468  CG1 VAL A 578      35.757  51.422  82.614  1.00131.34           C  
ATOM   4469  CG2 VAL A 578      34.636  49.669  81.118  1.00131.34           C  
ATOM   4470  N   GLU A 579      33.884  47.291  82.727  1.00 61.02           N  
ATOM   4471  CA  GLU A 579      32.765  46.395  82.752  1.00 61.02           C  
ATOM   4472  C   GLU A 579      32.778  45.578  84.003  1.00 61.02           C  
ATOM   4473  O   GLU A 579      31.746  45.384  84.644  1.00 61.02           O  
ATOM   4474  CB  GLU A 579      32.719  45.429  81.559  1.00 61.02           C  
ATOM   4475  CG  GLU A 579      31.463  44.555  81.564  1.00 61.02           C  
ATOM   4476  CD  GLU A 579      31.362  43.862  80.216  1.00 61.02           C  
ATOM   4477  OE1 GLU A 579      32.380  43.269  79.771  1.00 61.02           O  
ATOM   4478  OE2 GLU A 579      30.260  43.923  79.609  1.00 61.02           O1-
ATOM   4479  N   ARG A 580      33.963  45.108  84.420  1.00167.76           N  
ATOM   4480  CA  ARG A 580      34.011  44.253  85.565  1.00167.76           C  
ATOM   4481  C   ARG A 580      33.471  45.007  86.742  1.00167.76           C  
ATOM   4482  O   ARG A 580      32.875  44.418  87.640  1.00167.76           O  
ATOM   4483  CB  ARG A 580      35.419  43.707  85.868  1.00167.76           C  
ATOM   4484  CG  ARG A 580      36.504  44.752  86.120  1.00167.76           C  
ATOM   4485  CD  ARG A 580      37.898  44.123  86.157  1.00167.76           C  
ATOM   4486  NE  ARG A 580      37.860  43.042  87.182  1.00167.76           N  
ATOM   4487  CZ  ARG A 580      38.436  41.831  86.924  1.00167.76           C  
ATOM   4488  NH1 ARG A 580      39.066  41.615  85.735  1.00167.76           N1+
ATOM   4489  NH2 ARG A 580      38.378  40.836  87.858  1.00167.76           N  
ATOM   4490  N   LEU A 581      33.683  46.335  86.772  1.00 63.26           N  
ATOM   4491  CA  LEU A 581      33.235  47.184  87.843  1.00 63.26           C  
ATOM   4492  C   LEU A 581      31.732  47.265  87.879  1.00 63.26           C  
ATOM   4493  O   LEU A 581      31.132  47.320  88.951  1.00 63.26           O  
ATOM   4494  CB  LEU A 581      33.783  48.615  87.719  1.00 63.26           C  
ATOM   4495  CG  LEU A 581      33.383  49.531  88.889  1.00 63.26           C  
ATOM   4496  CD1 LEU A 581      33.975  49.021  90.214  1.00 63.26           C  
ATOM   4497  CD2 LEU A 581      33.750  50.995  88.602  1.00 63.26           C  
ATOM   4498  N   PHE A 582      31.079  47.300  86.702  1.00 88.04           N  
ATOM   4499  CA  PHE A 582      29.647  47.406  86.618  1.00 88.04           C  
ATOM   4500  C   PHE A 582      29.041  46.141  87.127  1.00 88.04           C  
ATOM   4501  O   PHE A 582      27.866  46.104  87.483  1.00 88.04           O  
ATOM   4502  CB  PHE A 582      29.118  47.674  85.196  1.00 88.04           C  
ATOM   4503  CG  PHE A 582      29.453  49.083  84.829  1.00 88.04           C  
ATOM   4504  CD1 PHE A 582      30.659  49.390  84.247  1.00 88.04           C  
ATOM   4505  CD2 PHE A 582      28.561  50.105  85.063  1.00 88.04           C  
ATOM   4506  CE1 PHE A 582      30.978  50.683  83.905  1.00 88.04           C  
ATOM   4507  CE2 PHE A 582      28.871  51.403  84.724  1.00 88.04           C  
ATOM   4508  CZ  PHE A 582      30.082  51.695  84.143  1.00 88.04           C  
ATOM   4509  N   SER A 583      29.819  45.051  87.085  1.00101.75           N  
ATOM   4510  CA  SER A 583      29.393  43.743  87.485  1.00101.75           C  
ATOM   4511  C   SER A 583      29.127  43.652  88.970  1.00101.75           C  
ATOM   4512  O   SER A 583      28.406  42.752  89.397  1.00101.75           O  
ATOM   4513  CB  SER A 583      30.436  42.678  87.119  1.00101.75           C  
ATOM   4514  OG  SER A 583      29.907  41.389  87.368  1.00101.75           O  
ATOM   4515  N   VAL A 584      29.697  44.549  89.808  1.00130.49           N  
ATOM   4516  CA  VAL A 584      29.452  44.444  91.227  1.00130.49           C  
ATOM   4517  C   VAL A 584      28.132  45.051  91.555  1.00130.49           C  
ATOM   4518  O   VAL A 584      27.881  46.233  91.326  1.00130.49           O  
ATOM   4519  CB  VAL A 584      30.458  45.129  92.104  1.00130.49           C  
ATOM   4520  CG1 VAL A 584      31.746  44.309  92.139  1.00130.49           C  
ATOM   4521  CG2 VAL A 584      30.678  46.541  91.553  1.00130.49           C  
ATOM   4522  N   ASP A 585      27.259  44.226  92.154  1.00103.91           N  
ATOM   4523  CA  ASP A 585      25.933  44.630  92.494  1.00103.91           C  
ATOM   4524  C   ASP A 585      25.970  45.744  93.490  1.00103.91           C  
ATOM   4525  O   ASP A 585      25.238  46.721  93.349  1.00103.91           O  
ATOM   4526  CB  ASP A 585      25.099  43.466  93.064  1.00103.91           C  
ATOM   4527  CG  ASP A 585      25.791  42.898  94.299  1.00103.91           C  
ATOM   4528  OD1 ASP A 585      27.033  42.692  94.258  1.00103.91           O  
ATOM   4529  OD2 ASP A 585      25.074  42.656  95.306  1.00103.91           O1-
ATOM   4530  N   TRP A 586      26.844  45.657  94.508  1.00 80.00           N  
ATOM   4531  CA  TRP A 586      26.835  46.673  95.515  1.00 80.00           C  
ATOM   4532  C   TRP A 586      27.132  47.993  94.875  1.00 80.00           C  
ATOM   4533  O   TRP A 586      26.383  48.956  95.041  1.00 80.00           O  
ATOM   4534  CB  TRP A 586      27.907  46.441  96.593  1.00 80.00           C  
ATOM   4535  CG  TRP A 586      27.905  47.500  97.667  1.00 80.00           C  
ATOM   4536  CD1 TRP A 586      27.143  47.586  98.795  1.00 80.00           C  
ATOM   4537  CD2 TRP A 586      28.754  48.658  97.659  1.00 80.00           C  
ATOM   4538  CE2 TRP A 586      28.447  49.400  98.799  1.00 80.00           C  
ATOM   4539  CE3 TRP A 586      29.707  49.071  96.772  1.00 80.00           C  
ATOM   4540  NE1 TRP A 586      27.455  48.732  99.486  1.00 80.00           N  
ATOM   4541  CZ2 TRP A 586      29.093  50.572  99.071  1.00 80.00           C  
ATOM   4542  CZ3 TRP A 586      30.358  50.252  97.050  1.00 80.00           C  
ATOM   4543  CH2 TRP A 586      30.056  50.986  98.178  1.00 80.00           C  
ATOM   4544  N   TYR A 587      28.226  48.059  94.097  1.00 85.26           N  
ATOM   4545  CA  TYR A 587      28.655  49.292  93.500  1.00 85.26           C  
ATOM   4546  C   TYR A 587      27.641  49.778  92.515  1.00 85.26           C  
ATOM   4547  O   TYR A 587      27.216  50.930  92.574  1.00 85.26           O  
ATOM   4548  CB  TYR A 587      29.998  49.136  92.764  1.00 85.26           C  
ATOM   4549  CG  TYR A 587      30.465  50.442  92.210  1.00 85.26           C  
ATOM   4550  CD1 TYR A 587      31.099  51.354  93.024  1.00 85.26           C  
ATOM   4551  CD2 TYR A 587      30.298  50.749  90.878  1.00 85.26           C  
ATOM   4552  CE1 TYR A 587      31.546  52.556  92.526  1.00 85.26           C  
ATOM   4553  CE2 TYR A 587      30.741  51.950  90.374  1.00 85.26           C  
ATOM   4554  CZ  TYR A 587      31.367  52.855  91.198  1.00 85.26           C  
ATOM   4555  OH  TYR A 587      31.826  54.085  90.684  1.00 85.26           O  
ATOM   4556  N   MET A 588      27.159  48.882  91.636  1.00 53.73           N  
ATOM   4557  CA  MET A 588      26.260  49.265  90.586  1.00 53.73           C  
ATOM   4558  C   MET A 588      25.066  49.880  91.238  1.00 53.73           C  
ATOM   4559  O   MET A 588      24.474  50.813  90.701  1.00 53.73           O  
ATOM   4560  CB  MET A 588      25.766  48.054  89.773  1.00 53.73           C  
ATOM   4561  CG  MET A 588      25.008  48.422  88.496  1.00 53.73           C  
ATOM   4562  SD  MET A 588      26.064  49.021  87.146  1.00 53.73           S  
ATOM   4563  CE  MET A 588      26.418  50.625  87.915  1.00 53.73           C  
ATOM   4564  N   ASP A 589      24.666  49.338  92.404  1.00 49.40           N  
ATOM   4565  CA  ASP A 589      23.529  49.810  93.145  1.00 49.40           C  
ATOM   4566  C   ASP A 589      23.750  51.195  93.691  1.00 49.40           C  
ATOM   4567  O   ASP A 589      22.883  52.058  93.566  1.00 49.40           O  
ATOM   4568  CB  ASP A 589      23.207  48.904  94.347  1.00 49.40           C  
ATOM   4569  CG  ASP A 589      21.916  49.381  95.002  1.00 49.40           C  
ATOM   4570  OD1 ASP A 589      21.264  50.308  94.451  1.00 49.40           O  
ATOM   4571  OD2 ASP A 589      21.565  48.820  96.074  1.00 49.40           O1-
ATOM   4572  N   ARG A 590      24.915  51.436  94.326  1.00212.26           N  
ATOM   4573  CA  ARG A 590      25.217  52.693  94.959  1.00212.26           C  
ATOM   4574  C   ARG A 590      25.421  53.763  93.936  1.00212.26           C  
ATOM   4575  O   ARG A 590      25.121  54.933  94.170  1.00212.26           O  
ATOM   4576  CB  ARG A 590      26.499  52.653  95.802  1.00212.26           C  
ATOM   4577  CG  ARG A 590      26.798  53.999  96.460  1.00212.26           C  
ATOM   4578  CD  ARG A 590      28.036  53.997  97.355  1.00212.26           C  
ATOM   4579  NE  ARG A 590      29.198  54.489  96.562  1.00212.26           N  
ATOM   4580  CZ  ARG A 590      29.460  55.827  96.494  1.00212.26           C  
ATOM   4581  NH1 ARG A 590      28.598  56.723  97.058  1.00212.26           N1+
ATOM   4582  NH2 ARG A 590      30.592  56.269  95.872  1.00212.26           N  
ATOM   4583  N   ILE A 591      25.967  53.375  92.775  1.00120.69           N  
ATOM   4584  CA  ILE A 591      26.349  54.294  91.750  1.00120.69           C  
ATOM   4585  C   ILE A 591      25.149  55.052  91.253  1.00120.69           C  
ATOM   4586  O   ILE A 591      25.232  56.260  91.035  1.00120.69           O  
ATOM   4587  CB  ILE A 591      27.029  53.591  90.613  1.00120.69           C  
ATOM   4588  CG1 ILE A 591      27.918  54.563  89.840  1.00120.69           C  
ATOM   4589  CG2 ILE A 591      25.976  52.898  89.737  1.00120.69           C  
ATOM   4590  CD1 ILE A 591      28.895  53.841  88.923  1.00120.69           C  
ATOM   4591  N   LYS A 592      23.993  54.374  91.094  1.00174.86           N  
ATOM   4592  CA  LYS A 592      22.776  54.995  90.639  1.00174.86           C  
ATOM   4593  C   LYS A 592      22.831  55.435  89.200  1.00174.86           C  
ATOM   4594  O   LYS A 592      22.300  56.488  88.850  1.00174.86           O  
ATOM   4595  CB  LYS A 592      22.382  56.236  91.461  1.00174.86           C  
ATOM   4596  CG  LYS A 592      21.927  55.934  92.889  1.00174.86           C  
ATOM   4597  CD  LYS A 592      20.665  55.075  92.976  1.00174.86           C  
ATOM   4598  CE  LYS A 592      20.128  54.930  94.401  1.00174.86           C  
ATOM   4599  NZ  LYS A 592      21.129  54.252  95.254  1.00174.86           N1+
ATOM   4600  N   GLY A 593      23.501  54.670  88.321  1.00 44.41           N  
ATOM   4601  CA  GLY A 593      23.410  54.945  86.914  1.00 44.41           C  
ATOM   4602  C   GLY A 593      24.487  55.890  86.501  1.00 44.41           C  
ATOM   4603  O   GLY A 593      25.132  55.692  85.472  1.00 44.41           O  
ATOM   4604  N   LYS A 594      24.732  56.939  87.305  1.00112.81           N  
ATOM   4605  CA  LYS A 594      25.727  57.895  86.915  1.00112.81           C  
ATOM   4606  C   LYS A 594      27.075  57.306  87.188  1.00112.81           C  
ATOM   4607  O   LYS A 594      27.307  56.715  88.242  1.00112.81           O  
ATOM   4608  CB  LYS A 594      25.648  59.223  87.685  1.00112.81           C  
ATOM   4609  CG  LYS A 594      25.866  59.061  89.190  1.00112.81           C  
ATOM   4610  CD  LYS A 594      26.196  60.373  89.905  1.00112.81           C  
ATOM   4611  CE  LYS A 594      25.053  61.391  89.892  1.00112.81           C  
ATOM   4612  NZ  LYS A 594      25.467  62.620  90.607  1.00112.81           N1+
ATOM   4613  N   GLN A 595      27.997  57.455  86.215  1.00 67.34           N  
ATOM   4614  CA  GLN A 595      29.342  56.969  86.340  1.00 67.34           C  
ATOM   4615  C   GLN A 595      30.244  57.918  85.610  1.00 67.34           C  
ATOM   4616  O   GLN A 595      29.834  58.556  84.640  1.00 67.34           O  
ATOM   4617  CB  GLN A 595      29.541  55.581  85.703  1.00 67.34           C  
ATOM   4618  CG  GLN A 595      31.010  55.177  85.527  1.00 67.34           C  
ATOM   4619  CD  GLN A 595      31.651  54.963  86.889  1.00 67.34           C  
ATOM   4620  NE2 GLN A 595      32.632  55.834  87.243  1.00 67.34           N  
ATOM   4621  OE1 GLN A 595      31.297  54.038  87.616  1.00 67.34           O  
ATOM   4622  N   GLN A 596      31.509  58.046  86.069  1.00 72.71           N  
ATOM   4623  CA  GLN A 596      32.434  58.939  85.421  1.00 72.71           C  
ATOM   4624  C   GLN A 596      33.814  58.346  85.458  1.00 72.71           C  
ATOM   4625  O   GLN A 596      34.242  57.823  86.486  1.00 72.71           O  
ATOM   4626  CB  GLN A 596      32.550  60.300  86.129  1.00 72.71           C  
ATOM   4627  CG  GLN A 596      33.582  61.234  85.497  1.00 72.71           C  
ATOM   4628  CD  GLN A 596      33.700  62.463  86.386  1.00 72.71           C  
ATOM   4629  NE2 GLN A 596      32.614  62.772  87.145  1.00 72.71           N  
ATOM   4630  OE1 GLN A 596      34.733  63.130  86.408  1.00 72.71           O  
ATOM   4631  N   VAL A 597      34.554  58.421  84.326  1.00143.02           N  
ATOM   4632  CA  VAL A 597      35.909  57.935  84.313  1.00143.02           C  
ATOM   4633  C   VAL A 597      36.764  58.983  83.663  1.00143.02           C  
ATOM   4634  O   VAL A 597      36.323  59.701  82.766  1.00143.02           O  
ATOM   4635  CB  VAL A 597      36.136  56.689  83.514  1.00143.02           C  
ATOM   4636  CG1 VAL A 597      35.158  55.596  83.967  1.00143.02           C  
ATOM   4637  CG2 VAL A 597      36.079  57.052  82.030  1.00143.02           C  
ATOM   4638  N   MET A 598      38.039  59.079  84.089  1.00 65.15           N  
ATOM   4639  CA  MET A 598      38.890  60.108  83.567  1.00 65.15           C  
ATOM   4640  C   MET A 598      39.908  59.507  82.652  1.00 65.15           C  
ATOM   4641  O   MET A 598      40.519  58.488  82.965  1.00 65.15           O  
ATOM   4642  CB  MET A 598      39.669  60.857  84.665  1.00 65.15           C  
ATOM   4643  CG  MET A 598      40.541  61.998  84.138  1.00 65.15           C  
ATOM   4644  SD  MET A 598      41.479  62.894  85.414  1.00 65.15           S  
ATOM   4645  CE  MET A 598      41.854  64.328  84.365  1.00 65.15           C  
ATOM   4646  N   VAL A 599      40.105  60.143  81.477  1.00128.88           N  
ATOM   4647  CA  VAL A 599      41.101  59.707  80.538  1.00128.88           C  
ATOM   4648  C   VAL A 599      42.169  60.755  80.444  1.00128.88           C  
ATOM   4649  O   VAL A 599      41.893  61.930  80.200  1.00128.88           O  
ATOM   4650  CB  VAL A 599      40.577  59.457  79.156  1.00128.88           C  
ATOM   4651  CG1 VAL A 599      39.847  58.108  79.138  1.00128.88           C  
ATOM   4652  CG2 VAL A 599      39.640  60.621  78.796  1.00128.88           C  
ATOM   4653  N   GLY A 600      43.440  60.334  80.607  1.00 63.22           N  
ATOM   4654  CA  GLY A 600      44.524  61.279  80.613  1.00 63.22           C  
ATOM   4655  C   GLY A 600      45.235  61.282  79.292  1.00 63.22           C  
ATOM   4656  O   GLY A 600      45.536  60.241  78.715  1.00 63.22           O  
ATOM   4657  N   TYR A 601      45.444  62.504  78.763  1.00128.19           N  
ATOM   4658  CA  TYR A 601      46.123  62.845  77.537  1.00128.19           C  
ATOM   4659  C   TYR A 601      47.629  62.900  77.609  1.00128.19           C  
ATOM   4660  O   TYR A 601      48.290  62.741  76.585  1.00128.19           O  
ATOM   4661  CB  TYR A 601      45.614  64.177  76.964  1.00128.19           C  
ATOM   4662  CG  TYR A 601      44.219  63.911  76.508  1.00128.19           C  
ATOM   4663  CD1 TYR A 601      43.216  63.677  77.422  1.00128.19           C  
ATOM   4664  CD2 TYR A 601      43.914  63.908  75.165  1.00128.19           C  
ATOM   4665  CE1 TYR A 601      41.929  63.430  77.002  1.00128.19           C  
ATOM   4666  CE2 TYR A 601      42.631  63.663  74.739  1.00128.19           C  
ATOM   4667  CZ  TYR A 601      41.638  63.422  75.657  1.00128.19           C  
ATOM   4668  OH  TYR A 601      40.324  63.170  75.210  1.00128.19           O  
ATOM   4669  N   SER A 602      48.212  63.271  78.767  1.00 86.18           N  
ATOM   4670  CA  SER A 602      49.637  63.497  78.838  1.00 86.18           C  
ATOM   4671  C   SER A 602      50.488  62.262  78.741  1.00 86.18           C  
ATOM   4672  O   SER A 602      51.294  62.127  77.823  1.00 86.18           O  
ATOM   4673  CB  SER A 602      50.051  64.232  80.125  1.00 86.18           C  
ATOM   4674  OG  SER A 602      49.480  65.533  80.147  1.00 86.18           O  
ATOM   4675  N   ASP A 603      50.335  61.331  79.702  1.00126.03           N  
ATOM   4676  CA  ASP A 603      51.179  60.172  79.838  1.00126.03           C  
ATOM   4677  C   ASP A 603      50.962  59.185  78.730  1.00126.03           C  
ATOM   4678  O   ASP A 603      51.871  58.430  78.391  1.00126.03           O  
ATOM   4679  CB  ASP A 603      50.934  59.434  81.166  1.00126.03           C  
ATOM   4680  CG  ASP A 603      52.141  58.577  81.504  1.00126.03           C  
ATOM   4681  OD1 ASP A 603      53.047  58.431  80.641  1.00126.03           O  
ATOM   4682  OD2 ASP A 603      52.169  58.057  82.652  1.00126.03           O1-
ATOM   4683  N   SER A 604      49.750  59.148  78.147  1.00110.96           N  
ATOM   4684  CA  SER A 604      49.431  58.150  77.163  1.00110.96           C  
ATOM   4685  C   SER A 604      50.450  58.161  76.064  1.00110.96           C  
ATOM   4686  O   SER A 604      51.014  57.127  75.719  1.00110.96           O  
ATOM   4687  CB  SER A 604      48.036  58.366  76.550  1.00110.96           C  
ATOM   4688  OG  SER A 604      47.950  59.658  75.965  1.00110.96           O  
ATOM   4689  N   GLY A 605      50.681  59.335  75.467  1.00 94.86           N  
ATOM   4690  CA  GLY A 605      51.632  59.597  74.428  1.00 94.86           C  
ATOM   4691  C   GLY A 605      53.038  59.630  74.964  1.00 94.86           C  
ATOM   4692  O   GLY A 605      53.977  59.784  74.192  1.00 94.86           O  
ATOM   4693  N   LYS A 606      53.233  59.731  76.291  1.00141.84           N  
ATOM   4694  CA  LYS A 606      54.586  59.810  76.776  1.00141.84           C  
ATOM   4695  C   LYS A 606      55.327  58.517  76.609  1.00141.84           C  
ATOM   4696  O   LYS A 606      56.463  58.504  76.140  1.00141.84           O  
ATOM   4697  CB  LYS A 606      54.689  60.178  78.261  1.00141.84           C  
ATOM   4698  CG  LYS A 606      56.133  60.455  78.688  1.00141.84           C  
ATOM   4699  CD  LYS A 606      56.276  60.834  80.159  1.00141.84           C  
ATOM   4700  CE  LYS A 606      56.036  59.647  81.096  1.00141.84           C  
ATOM   4701  NZ  LYS A 606      56.202  60.060  82.506  1.00141.84           N1+
ATOM   4702  N   ASP A 607      54.717  57.398  77.048  1.00128.61           N  
ATOM   4703  CA  ASP A 607      55.324  56.099  76.966  1.00128.61           C  
ATOM   4704  C   ASP A 607      55.274  55.547  75.565  1.00128.61           C  
ATOM   4705  O   ASP A 607      56.104  54.714  75.209  1.00128.61           O  
ATOM   4706  CB  ASP A 607      54.749  55.066  77.958  1.00128.61           C  
ATOM   4707  CG  ASP A 607      53.274  54.853  77.683  1.00128.61           C  
ATOM   4708  OD1 ASP A 607      52.676  55.728  77.007  1.00128.61           O  
ATOM   4709  OD2 ASP A 607      52.722  53.821  78.149  1.00128.61           O1-
ATOM   4710  N   ALA A 608      54.291  55.970  74.739  1.00 98.46           N  
ATOM   4711  CA  ALA A 608      54.100  55.454  73.398  1.00 98.46           C  
ATOM   4712  C   ALA A 608      54.074  56.618  72.447  1.00 98.46           C  
ATOM   4713  O   ALA A 608      54.368  57.734  72.840  1.00 98.46           O  
ATOM   4714  CB  ALA A 608      52.781  54.685  73.218  1.00 98.46           C  
ATOM   4715  N   GLY A 609      53.766  56.408  71.150  1.00 45.99           N  
ATOM   4716  CA  GLY A 609      53.808  57.526  70.235  1.00 45.99           C  
ATOM   4717  C   GLY A 609      52.626  58.430  70.446  1.00 45.99           C  
ATOM   4718  O   GLY A 609      51.713  58.127  71.212  1.00 45.99           O  
ATOM   4719  N   ARG A 610      52.665  59.621  69.808  1.00 93.16           N  
ATOM   4720  CA  ARG A 610      51.568  60.546  69.872  1.00 93.16           C  
ATOM   4721  C   ARG A 610      50.436  59.970  69.078  1.00 93.16           C  
ATOM   4722  O   ARG A 610      49.280  60.006  69.493  1.00 93.16           O  
ATOM   4723  CB  ARG A 610      51.894  61.925  69.274  1.00 93.16           C  
ATOM   4724  CG  ARG A 610      50.886  63.000  69.690  1.00 93.16           C  
ATOM   4725  CD  ARG A 610      49.472  62.771  69.157  1.00 93.16           C  
ATOM   4726  NE  ARG A 610      48.565  63.701  69.887  1.00 93.16           N  
ATOM   4727  CZ  ARG A 610      48.011  63.302  71.070  1.00 93.16           C  
ATOM   4728  NH1 ARG A 610      48.307  62.069  71.573  1.00 93.16           N1+
ATOM   4729  NH2 ARG A 610      47.163  64.128  71.750  1.00 93.16           N  
ATOM   4730  N   LEU A 611      50.765  59.405  67.898  1.00122.82           N  
ATOM   4731  CA  LEU A 611      49.791  58.872  66.989  1.00122.82           C  
ATOM   4732  C   LEU A 611      49.103  57.729  67.657  1.00122.82           C  
ATOM   4733  O   LEU A 611      47.875  57.655  67.683  1.00122.82           O  
ATOM   4734  CB  LEU A 611      50.469  58.324  65.710  1.00122.82           C  
ATOM   4735  CG  LEU A 611      49.545  57.894  64.545  1.00122.82           C  
ATOM   4736  CD1 LEU A 611      48.566  56.775  64.929  1.00122.82           C  
ATOM   4737  CD2 LEU A 611      48.868  59.103  63.889  1.00122.82           C  
ATOM   4738  N   SER A 612      49.892  56.815  68.246  1.00 95.34           N  
ATOM   4739  CA  SER A 612      49.315  55.662  68.859  1.00 95.34           C  
ATOM   4740  C   SER A 612      48.411  56.113  69.961  1.00 95.34           C  
ATOM   4741  O   SER A 612      47.261  55.683  70.050  1.00 95.34           O  
ATOM   4742  CB  SER A 612      50.372  54.692  69.424  1.00 95.34           C  
ATOM   4743  OG  SER A 612      51.197  55.348  70.374  1.00 95.34           O  
ATOM   4744  N   ALA A 613      48.891  57.035  70.809  1.00 47.20           N  
ATOM   4745  CA  ALA A 613      48.117  57.479  71.931  1.00 47.20           C  
ATOM   4746  C   ALA A 613      46.856  58.144  71.463  1.00 47.20           C  
ATOM   4747  O   ALA A 613      45.781  57.892  72.002  1.00 47.20           O  
ATOM   4748  CB  ALA A 613      48.871  58.498  72.804  1.00 47.20           C  
ATOM   4749  N   ALA A 614      46.941  58.988  70.419  1.00 40.54           N  
ATOM   4750  CA  ALA A 614      45.787  59.734  70.000  1.00 40.54           C  
ATOM   4751  C   ALA A 614      44.710  58.776  69.605  1.00 40.54           C  
ATOM   4752  O   ALA A 614      43.539  58.976  69.926  1.00 40.54           O  
ATOM   4753  CB  ALA A 614      46.069  60.634  68.785  1.00 40.54           C  
ATOM   4754  N   TRP A 615      45.083  57.716  68.870  1.00 93.11           N  
ATOM   4755  CA  TRP A 615      44.143  56.723  68.444  1.00 93.11           C  
ATOM   4756  C   TRP A 615      43.648  55.943  69.622  1.00 93.11           C  
ATOM   4757  O   TRP A 615      42.454  55.669  69.734  1.00 93.11           O  
ATOM   4758  CB  TRP A 615      44.734  55.760  67.400  1.00 93.11           C  
ATOM   4759  CG  TRP A 615      43.855  54.582  67.056  1.00 93.11           C  
ATOM   4760  CD1 TRP A 615      44.080  53.254  67.268  1.00 93.11           C  
ATOM   4761  CD2 TRP A 615      42.544  54.686  66.481  1.00 93.11           C  
ATOM   4762  CE2 TRP A 615      42.046  53.389  66.353  1.00 93.11           C  
ATOM   4763  CE3 TRP A 615      41.810  55.772  66.098  1.00 93.11           C  
ATOM   4764  NE1 TRP A 615      43.003  52.519  66.831  1.00 93.11           N  
ATOM   4765  CZ2 TRP A 615      40.803  53.157  65.836  1.00 93.11           C  
ATOM   4766  CZ3 TRP A 615      40.560  55.533  65.573  1.00 93.11           C  
ATOM   4767  CH2 TRP A 615      40.066  54.252  65.442  1.00 93.11           C  
ATOM   4768  N   GLN A 616      44.554  55.592  70.552  1.00136.45           N  
ATOM   4769  CA  GLN A 616      44.200  54.763  71.670  1.00136.45           C  
ATOM   4770  C   GLN A 616      43.152  55.409  72.510  1.00136.45           C  
ATOM   4771  O   GLN A 616      42.222  54.746  72.966  1.00136.45           O  
ATOM   4772  CB  GLN A 616      45.383  54.442  72.598  1.00136.45           C  
ATOM   4773  CG  GLN A 616      46.223  53.277  72.089  1.00136.45           C  
ATOM   4774  CD  GLN A 616      45.334  52.049  72.211  1.00136.45           C  
ATOM   4775  NE2 GLN A 616      45.036  51.392  71.060  1.00136.45           N  
ATOM   4776  OE1 GLN A 616      44.892  51.695  73.303  1.00136.45           O  
ATOM   4777  N   LEU A 617      43.276  56.721  72.743  1.00 66.68           N  
ATOM   4778  CA  LEU A 617      42.335  57.424  73.562  1.00 66.68           C  
ATOM   4779  C   LEU A 617      41.007  57.402  72.881  1.00 66.68           C  
ATOM   4780  O   LEU A 617      39.964  57.384  73.530  1.00 66.68           O  
ATOM   4781  CB  LEU A 617      42.732  58.893  73.778  1.00 66.68           C  
ATOM   4782  CG  LEU A 617      43.986  59.064  74.656  1.00 66.68           C  
ATOM   4783  CD1 LEU A 617      44.391  60.540  74.776  1.00 66.68           C  
ATOM   4784  CD2 LEU A 617      43.781  58.418  76.037  1.00 66.68           C  
ATOM   4785  N   TYR A 618      41.016  57.457  71.539  1.00 64.73           N  
ATOM   4786  CA  TYR A 618      39.798  57.479  70.787  1.00 64.73           C  
ATOM   4787  C   TYR A 618      39.074  56.186  70.981  1.00 64.73           C  
ATOM   4788  O   TYR A 618      37.893  56.169  71.325  1.00 64.73           O  
ATOM   4789  CB  TYR A 618      40.081  57.636  69.282  1.00 64.73           C  
ATOM   4790  CG  TYR A 618      38.797  57.678  68.531  1.00 64.73           C  
ATOM   4791  CD1 TYR A 618      38.154  58.877  68.324  1.00 64.73           C  
ATOM   4792  CD2 TYR A 618      38.238  56.524  68.029  1.00 64.73           C  
ATOM   4793  CE1 TYR A 618      36.970  58.925  67.629  1.00 64.73           C  
ATOM   4794  CE2 TYR A 618      37.052  56.566  67.333  1.00 64.73           C  
ATOM   4795  CZ  TYR A 618      36.419  57.769  67.131  1.00 64.73           C  
ATOM   4796  OH  TYR A 618      35.203  57.816  66.416  1.00 64.73           O  
ATOM   4797  N   ARG A 619      39.781  55.057  70.791  1.00146.25           N  
ATOM   4798  CA  ARG A 619      39.132  53.786  70.895  1.00146.25           C  
ATOM   4799  C   ARG A 619      38.689  53.541  72.291  1.00146.25           C  
ATOM   4800  O   ARG A 619      37.578  53.069  72.523  1.00146.25           O  
ATOM   4801  CB  ARG A 619      40.000  52.593  70.468  1.00146.25           C  
ATOM   4802  CG  ARG A 619      40.209  52.536  68.957  1.00146.25           C  
ATOM   4803  CD  ARG A 619      40.310  51.110  68.418  1.00146.25           C  
ATOM   4804  NE  ARG A 619      39.076  50.401  68.864  1.00146.25           N  
ATOM   4805  CZ  ARG A 619      37.894  50.614  68.214  1.00146.25           C  
ATOM   4806  NH1 ARG A 619      37.831  51.512  67.190  1.00146.25           N1+
ATOM   4807  NH2 ARG A 619      36.769  49.944  68.599  1.00146.25           N  
ATOM   4808  N   ALA A 620      39.544  53.884  73.266  1.00 48.38           N  
ATOM   4809  CA  ALA A 620      39.219  53.556  74.619  1.00 48.38           C  
ATOM   4810  C   ALA A 620      37.938  54.226  75.007  1.00 48.38           C  
ATOM   4811  O   ALA A 620      37.022  53.575  75.503  1.00 48.38           O  
ATOM   4812  CB  ALA A 620      40.306  54.009  75.609  1.00 48.38           C  
ATOM   4813  N   GLN A 621      37.811  55.537  74.742  1.00 79.88           N  
ATOM   4814  CA  GLN A 621      36.623  56.243  75.125  1.00 79.88           C  
ATOM   4815  C   GLN A 621      35.473  55.765  74.299  1.00 79.88           C  
ATOM   4816  O   GLN A 621      34.318  55.909  74.695  1.00 79.88           O  
ATOM   4817  CB  GLN A 621      36.729  57.782  75.021  1.00 79.88           C  
ATOM   4818  CG  GLN A 621      36.935  58.348  73.615  1.00 79.88           C  
ATOM   4819  CD  GLN A 621      36.954  59.869  73.740  1.00 79.88           C  
ATOM   4820  NE2 GLN A 621      38.095  60.502  73.358  1.00 79.88           N  
ATOM   4821  OE1 GLN A 621      35.978  60.479  74.175  1.00 79.88           O  
ATOM   4822  N   GLU A 622      35.750  55.265  73.083  1.00 57.56           N  
ATOM   4823  CA  GLU A 622      34.687  54.813  72.233  1.00 57.56           C  
ATOM   4824  C   GLU A 622      33.990  53.611  72.808  1.00 57.56           C  
ATOM   4825  O   GLU A 622      32.766  53.589  72.910  1.00 57.56           O  
ATOM   4826  CB  GLU A 622      35.181  54.427  70.828  1.00 57.56           C  
ATOM   4827  CG  GLU A 622      34.057  53.945  69.909  1.00 57.56           C  
ATOM   4828  CD  GLU A 622      34.628  53.797  68.508  1.00 57.56           C  
ATOM   4829  OE1 GLU A 622      35.625  53.043  68.342  1.00 57.56           O  
ATOM   4830  OE2 GLU A 622      34.073  54.444  67.581  1.00 57.56           O1-
ATOM   4831  N   GLU A 623      34.762  52.580  73.202  1.00 92.05           N  
ATOM   4832  CA  GLU A 623      34.242  51.326  73.691  1.00 92.05           C  
ATOM   4833  C   GLU A 623      33.607  51.512  75.030  1.00 92.05           C  
ATOM   4834  O   GLU A 623      32.521  51.006  75.310  1.00 92.05           O  
ATOM   4835  CB  GLU A 623      35.365  50.297  73.906  1.00 92.05           C  
ATOM   4836  CG  GLU A 623      36.183  49.988  72.649  1.00 92.05           C  
ATOM   4837  CD  GLU A 623      35.410  49.000  71.798  1.00 92.05           C  
ATOM   4838  OE1 GLU A 623      34.268  48.644  72.193  1.00 92.05           O  
ATOM   4839  OE2 GLU A 623      35.954  48.584  70.739  1.00 92.05           O1-
ATOM   4840  N   MET A 624      34.266  52.308  75.879  1.00 80.37           N  
ATOM   4841  CA  MET A 624      33.859  52.479  77.236  1.00 80.37           C  
ATOM   4842  C   MET A 624      32.475  53.033  77.217  1.00 80.37           C  
ATOM   4843  O   MET A 624      31.682  52.794  78.123  1.00 80.37           O  
ATOM   4844  CB  MET A 624      34.813  53.410  77.995  1.00 80.37           C  
ATOM   4845  CG  MET A 624      34.637  53.396  79.510  1.00 80.37           C  
ATOM   4846  SD  MET A 624      36.121  53.949  80.394  1.00 80.37           S  
ATOM   4847  CE  MET A 624      36.212  55.533  79.511  1.00 80.37           C  
ATOM   4848  N   ALA A 625      32.156  53.809  76.171  1.00 50.48           N  
ATOM   4849  CA  ALA A 625      30.857  54.393  76.031  1.00 50.48           C  
ATOM   4850  C   ALA A 625      29.812  53.319  75.928  1.00 50.48           C  
ATOM   4851  O   ALA A 625      28.700  53.515  76.408  1.00 50.48           O  
ATOM   4852  CB  ALA A 625      30.741  55.278  74.777  1.00 50.48           C  
ATOM   4853  N   GLN A 626      30.096  52.203  75.221  1.00113.58           N  
ATOM   4854  CA  GLN A 626      29.147  51.127  75.077  1.00113.58           C  
ATOM   4855  C   GLN A 626      29.036  50.297  76.320  1.00113.58           C  
ATOM   4856  O   GLN A 626      27.946  49.870  76.696  1.00113.58           O  
ATOM   4857  CB  GLN A 626      29.444  50.200  73.882  1.00113.58           C  
ATOM   4858  CG  GLN A 626      30.747  49.408  73.979  1.00113.58           C  
ATOM   4859  CD  GLN A 626      30.914  48.619  72.688  1.00113.58           C  
ATOM   4860  NE2 GLN A 626      30.101  47.542  72.524  1.00113.58           N  
ATOM   4861  OE1 GLN A 626      31.742  48.955  71.843  1.00113.58           O  
ATOM   4862  N   VAL A 627      30.168  50.062  77.008  1.00 64.67           N  
ATOM   4863  CA  VAL A 627      30.178  49.209  78.158  1.00 64.67           C  
ATOM   4864  C   VAL A 627      29.214  49.796  79.129  1.00 64.67           C  
ATOM   4865  O   VAL A 627      28.615  49.079  79.926  1.00 64.67           O  
ATOM   4866  CB  VAL A 627      31.525  49.146  78.820  1.00 64.67           C  
ATOM   4867  CG1 VAL A 627      31.427  48.245  80.062  1.00 64.67           C  
ATOM   4868  CG2 VAL A 627      32.552  48.666  77.780  1.00 64.67           C  
ATOM   4869  N   ALA A 628      29.137  51.137  79.159  1.00 57.16           N  
ATOM   4870  CA  ALA A 628      28.200  51.861  79.966  1.00 57.16           C  
ATOM   4871  C   ALA A 628      26.804  51.726  79.435  1.00 57.16           C  
ATOM   4872  O   ALA A 628      25.863  51.463  80.181  1.00 57.16           O  
ATOM   4873  CB  ALA A 628      28.519  53.363  80.025  1.00 57.16           C  
ATOM   4874  N   LYS A 629      26.648  51.872  78.106  1.00 80.16           N  
ATOM   4875  CA  LYS A 629      25.356  51.920  77.481  1.00 80.16           C  
ATOM   4876  C   LYS A 629      24.645  50.631  77.721  1.00 80.16           C  
ATOM   4877  O   LYS A 629      23.434  50.613  77.936  1.00 80.16           O  
ATOM   4878  CB  LYS A 629      25.439  52.139  75.961  1.00 80.16           C  
ATOM   4879  CG  LYS A 629      24.093  52.484  75.319  1.00 80.16           C  
ATOM   4880  CD  LYS A 629      23.553  53.850  75.750  1.00 80.16           C  
ATOM   4881  CE  LYS A 629      22.215  54.220  75.106  1.00 80.16           C  
ATOM   4882  NZ  LYS A 629      21.686  55.462  75.713  1.00 80.16           N1+
ATOM   4883  N   ARG A 630      25.379  49.508  77.675  1.00148.77           N  
ATOM   4884  CA  ARG A 630      24.735  48.243  77.864  1.00148.77           C  
ATOM   4885  C   ARG A 630      24.175  48.168  79.258  1.00148.77           C  
ATOM   4886  O   ARG A 630      23.056  47.703  79.463  1.00148.77           O  
ATOM   4887  CB  ARG A 630      25.675  47.044  77.642  1.00148.77           C  
ATOM   4888  CG  ARG A 630      26.868  46.990  78.592  1.00148.77           C  
ATOM   4889  CD  ARG A 630      27.780  45.788  78.343  1.00148.77           C  
ATOM   4890  NE  ARG A 630      28.912  46.257  77.496  1.00148.77           N  
ATOM   4891  CZ  ARG A 630      29.507  45.402  76.613  1.00148.77           C  
ATOM   4892  NH1 ARG A 630      28.998  44.151  76.420  1.00148.77           N1+
ATOM   4893  NH2 ARG A 630      30.617  45.800  75.927  1.00148.77           N  
ATOM   4894  N   TYR A 631      24.960  48.628  80.249  1.00107.65           N  
ATOM   4895  CA  TYR A 631      24.642  48.663  81.650  1.00107.65           C  
ATOM   4896  C   TYR A 631      23.600  49.693  81.956  1.00107.65           C  
ATOM   4897  O   TYR A 631      22.993  49.655  83.023  1.00107.65           O  
ATOM   4898  CB  TYR A 631      25.866  48.876  82.555  1.00107.65           C  
ATOM   4899  CG  TYR A 631      26.608  47.580  82.565  1.00107.65           C  
ATOM   4900  CD1 TYR A 631      27.373  47.201  81.488  1.00107.65           C  
ATOM   4901  CD2 TYR A 631      26.540  46.737  83.651  1.00107.65           C  
ATOM   4902  CE1 TYR A 631      28.061  46.010  81.490  1.00107.65           C  
ATOM   4903  CE2 TYR A 631      27.226  45.542  83.663  1.00107.65           C  
ATOM   4904  CZ  TYR A 631      27.988  45.176  82.579  1.00107.65           C  
ATOM   4905  OH  TYR A 631      28.694  43.954  82.584  1.00107.65           O  
ATOM   4906  N   GLY A 632      23.446  50.715  81.094  1.00 35.67           N  
ATOM   4907  CA  GLY A 632      22.432  51.698  81.347  1.00 35.67           C  
ATOM   4908  C   GLY A 632      22.952  52.690  82.335  1.00 35.67           C  
ATOM   4909  O   GLY A 632      22.222  53.144  83.216  1.00 35.67           O  
ATOM   4910  N   VAL A 633      24.249  53.036  82.225  1.00 45.50           N  
ATOM   4911  CA  VAL A 633      24.810  53.999  83.123  1.00 45.50           C  
ATOM   4912  C   VAL A 633      25.191  55.209  82.326  1.00 45.50           C  
ATOM   4913  O   VAL A 633      25.673  55.105  81.198  1.00 45.50           O  
ATOM   4914  CB  VAL A 633      26.053  53.508  83.806  1.00 45.50           C  
ATOM   4915  CG1 VAL A 633      25.702  52.232  84.591  1.00 45.50           C  
ATOM   4916  CG2 VAL A 633      27.154  53.317  82.751  1.00 45.50           C  
ATOM   4917  N   LYS A 634      24.975  56.406  82.909  1.00 93.13           N  
ATOM   4918  CA  LYS A 634      25.295  57.630  82.230  1.00 93.13           C  
ATOM   4919  C   LYS A 634      26.736  57.944  82.493  1.00 93.13           C  
ATOM   4920  O   LYS A 634      27.055  58.779  83.338  1.00 93.13           O  
ATOM   4921  CB  LYS A 634      24.478  58.815  82.775  1.00 93.13           C  
ATOM   4922  CG  LYS A 634      24.841  60.174  82.176  1.00 93.13           C  
ATOM   4923  CD  LYS A 634      23.883  61.292  82.596  1.00 93.13           C  
ATOM   4924  CE  LYS A 634      24.416  62.699  82.321  1.00 93.13           C  
ATOM   4925  NZ  LYS A 634      24.398  62.979  80.868  1.00 93.13           N1+
ATOM   4926  N   LEU A 635      27.647  57.299  81.741  1.00119.99           N  
ATOM   4927  CA  LEU A 635      29.056  57.510  81.930  1.00119.99           C  
ATOM   4928  C   LEU A 635      29.442  58.825  81.316  1.00119.99           C  
ATOM   4929  O   LEU A 635      29.064  59.137  80.186  1.00119.99           O  
ATOM   4930  CB  LEU A 635      29.897  56.372  81.302  1.00119.99           C  
ATOM   4931  CG  LEU A 635      31.417  56.354  81.598  1.00119.99           C  
ATOM   4932  CD1 LEU A 635      32.074  55.141  80.919  1.00119.99           C  
ATOM   4933  CD2 LEU A 635      32.132  57.657  81.209  1.00119.99           C  
ATOM   4934  N   THR A 636      30.233  59.627  82.062  1.00 55.23           N  
ATOM   4935  CA  THR A 636      30.696  60.900  81.578  1.00 55.23           C  
ATOM   4936  C   THR A 636      32.192  60.846  81.635  1.00 55.23           C  
ATOM   4937  O   THR A 636      32.759  60.284  82.570  1.00 55.23           O  
ATOM   4938  CB  THR A 636      30.274  62.040  82.451  1.00 55.23           C
[truncated: 829,941 more chars]
