# Supplementary material for: Structural Descriptors for Subunit Interface Regions in Homodimers: Effect of Lipid Membrane and Secondary Structure Type
Source: J Chem Inf Model. 2025 Mar 27;65(7):3117–26. doi: 10.1021/acs.jcim.4c01233 (PMC12004529; doi:10.1021/acs.jcim.4c01233)
Supplement: Supplementary file 3 — ci4c01233_si_003.tar [file ci4c01233_si_003.tar › database/alpha/4oun_cytop.pdb]

ATOM      1  N   MET A  21      29.968  29.743  18.694  1.00317.10           N  
ATOM      2  CA  MET A  21      29.044  29.777  19.786  1.00317.10           C  
ATOM      3  C   MET A  21      28.607  31.191  19.967  1.00317.10           C  
ATOM      4  O   MET A  21      29.313  32.124  19.584  1.00317.10           O  
ATOM      5  CB  MET A  21      29.659  29.309  21.117  1.00317.10           C  
ATOM      6  CG  MET A  21      28.678  29.339  22.288  1.00317.10           C  
ATOM      7  SD  MET A  21      29.380  28.764  23.862  1.00317.10           S  
ATOM      8  CE  MET A  21      27.937  29.252  24.851  1.00317.10           C  
ATOM      9  N   LEU A  22      27.402  31.381  20.536  1.00270.61           N  
ATOM     10  CA  LEU A  22      26.932  32.706  20.797  1.00270.61           C  
ATOM     11  C   LEU A  22      27.863  33.180  21.865  1.00270.61           C  
ATOM     12  O   LEU A  22      28.155  32.436  22.800  1.00270.61           O  
ATOM     13  CB  LEU A  22      25.496  32.710  21.362  1.00270.61           C  
ATOM     14  CG  LEU A  22      24.784  34.078  21.388  1.00270.61           C  
ATOM     15  CD1 LEU A  22      23.475  33.996  22.190  1.00270.61           C  
ATOM     16  CD2 LEU A  22      25.700  35.218  21.847  1.00270.61           C  
ATOM     17  N   GLU A  23      28.392  34.411  21.757  1.00243.72           N  
ATOM     18  CA  GLU A  23      29.360  34.738  22.754  1.00243.72           C  
ATOM     19  C   GLU A  23      28.858  35.802  23.674  1.00243.72           C  
ATOM     20  O   GLU A  23      29.106  36.986  23.452  1.00243.72           O  
ATOM     21  CB  GLU A  23      30.672  35.267  22.148  1.00243.72           C  
ATOM     22  CG  GLU A  23      31.879  35.145  23.081  1.00243.72           C  
ATOM     23  CD  GLU A  23      32.360  33.703  22.983  1.00243.72           C  
ATOM     24  OE1 GLU A  23      31.650  32.893  22.329  1.00243.72           O  
ATOM     25  OE2 GLU A  23      33.441  33.391  23.551  1.00243.72           O1-
ATOM     26  N   PHE A  24      28.129  35.418  24.741  1.00135.29           N  
ATOM     27  CA  PHE A  24      27.908  36.400  25.751  1.00135.29           C  
ATOM     28  C   PHE A  24      28.762  35.911  26.863  1.00135.29           C  
ATOM     29  O   PHE A  24      28.407  34.960  27.559  1.00135.29           O  
ATOM     30  CB  PHE A  24      26.469  36.505  26.289  1.00135.29           C  
ATOM     31  CG  PHE A  24      25.642  37.209  25.273  1.00135.29           C  
ATOM     32  CD1 PHE A  24      25.632  38.583  25.228  1.00135.29           C  
ATOM     33  CD2 PHE A  24      24.889  36.510  24.364  1.00135.29           C  
ATOM     34  CE1 PHE A  24      24.879  39.253  24.296  1.00135.29           C  
ATOM     35  CE2 PHE A  24      24.133  37.174  23.426  1.00135.29           C  
ATOM     36  CZ  PHE A  24      24.126  38.547  23.391  1.00135.29           C  
ATOM     37  N   ASP A  25      29.932  36.542  27.052  1.00 27.74           N  
ATOM     38  CA  ASP A  25      30.805  36.042  28.064  1.00 27.74           C  
ATOM     39  C   ASP A  25      30.201  36.354  29.384  1.00 27.74           C  
ATOM     40  O   ASP A  25      29.547  37.379  29.561  1.00 27.74           O  
ATOM     41  CB  ASP A  25      32.215  36.646  28.014  1.00 27.74           C  
ATOM     42  CG  ASP A  25      32.887  36.071  26.777  1.00 27.74           C  
ATOM     43  OD1 ASP A  25      32.278  35.165  26.147  1.00 27.74           O  
ATOM     44  OD2 ASP A  25      34.012  36.527  26.444  1.00 27.74           O1-
ATOM     45  N   THR A  26      30.396  35.441  30.349  1.00 93.37           N  
ATOM     46  CA  THR A  26      29.864  35.666  31.652  1.00 93.37           C  
ATOM     47  C   THR A  26      30.850  36.524  32.374  1.00 93.37           C  
ATOM     48  O   THR A  26      32.028  36.566  32.017  1.00 93.37           O  
ATOM     49  CB  THR A  26      29.662  34.404  32.439  1.00 93.37           C  
ATOM     50  CG2 THR A  26      31.039  33.853  32.848  1.00 93.37           C  
ATOM     51  OG1 THR A  26      28.868  34.662  33.586  1.00 93.37           O  
ATOM     52  N   ILE A  27      30.377  37.256  33.398  1.00118.03           N  
ATOM     53  CA  ILE A  27      31.229  38.102  34.178  1.00118.03           C  
ATOM     54  C   ILE A  27      31.237  37.481  35.539  1.00118.03           C  
ATOM     55  O   ILE A  27      30.183  37.135  36.072  1.00118.03           O  
ATOM     56  CB  ILE A  27      30.696  39.492  34.360  1.00118.03           C  
ATOM     57  CG1 ILE A  27      30.439  40.167  33.002  1.00118.03           C  
ATOM     58  CG2 ILE A  27      31.696  40.253  35.247  1.00118.03           C  
ATOM     59  CD1 ILE A  27      31.688  40.333  32.140  1.00118.03           C  
ATOM     60  N   LYS A  28      32.429  37.323  36.144  1.00172.07           N  
ATOM     61  CA  LYS A  28      32.489  36.615  37.389  1.00172.07           C  
ATOM     62  C   LYS A  28      31.688  37.303  38.445  1.00172.07           C  
ATOM     63  O   LYS A  28      30.831  36.690  39.077  1.00172.07           O  
ATOM     64  CB  LYS A  28      33.922  36.438  37.927  1.00172.07           C  
ATOM     65  CG  LYS A  28      34.632  37.745  38.286  1.00172.07           C  
ATOM     66  CD  LYS A  28      35.917  37.537  39.094  1.00172.07           C  
ATOM     67  CE  LYS A  28      36.648  38.838  39.434  1.00172.07           C  
ATOM     68  NZ  LYS A  28      37.848  38.550  40.254  1.00172.07           N1+
ATOM     69  N   ASP A  29      31.903  38.603  38.674  1.00234.80           N  
ATOM     70  CA  ASP A  29      31.123  39.179  39.725  1.00234.80           C  
ATOM     71  C   ASP A  29      30.234  40.209  39.117  1.00234.80           C  
ATOM     72  O   ASP A  29      30.230  41.370  39.526  1.00234.80           O  
ATOM     73  CB  ASP A  29      31.983  39.825  40.829  1.00234.80           C  
ATOM     74  CG  ASP A  29      32.851  40.905  40.206  1.00234.80           C  
ATOM     75  OD1 ASP A  29      33.541  40.599  39.199  1.00234.80           O  
ATOM     76  OD2 ASP A  29      32.834  42.052  40.724  1.00234.80           O1-
ATOM     77  N   SER A  30      29.433  39.789  38.120  1.00 56.49           N  
ATOM     78  CA  SER A  30      28.538  40.691  37.455  1.00 56.49           C  
ATOM     79  C   SER A  30      27.496  41.127  38.433  1.00 56.49           C  
ATOM     80  O   SER A  30      27.047  42.271  38.423  1.00 56.49           O  
ATOM     81  CB  SER A  30      27.824  40.037  36.261  1.00 56.49           C  
ATOM     82  OG  SER A  30      27.057  38.922  36.694  1.00 56.49           O  
ATOM     83  N   LYS A  31      27.113  40.209  39.334  1.00122.48           N  
ATOM     84  CA  LYS A  31      26.086  40.432  40.307  1.00122.48           C  
ATOM     85  C   LYS A  31      26.512  41.534  41.227  1.00122.48           C  
ATOM     86  O   LYS A  31      25.681  42.202  41.837  1.00122.48           O  
ATOM     87  CB  LYS A  31      25.825  39.192  41.175  1.00122.48           C  
ATOM     88  CG  LYS A  31      25.313  37.992  40.383  1.00122.48           C  
ATOM     89  CD  LYS A  31      25.332  36.680  41.169  1.00122.48           C  
ATOM     90  CE  LYS A  31      24.785  35.487  40.382  1.00122.48           C  
ATOM     91  NZ  LYS A  31      23.334  35.657  40.143  1.00122.48           N1+
ATOM     92  N   GLN A  32      27.828  41.703  41.405  1.00 69.90           N  
ATOM     93  CA  GLN A  32      28.390  42.699  42.273  1.00 69.90           C  
ATOM     94  C   GLN A  32      28.168  44.081  41.738  1.00 69.90           C  
ATOM     95  O   GLN A  32      28.127  45.039  42.508  1.00 69.90           O  
ATOM     96  CB  GLN A  32      29.902  42.513  42.477  1.00 69.90           C  
ATOM     97  CG  GLN A  32      30.242  41.163  43.109  1.00 69.90           C  
ATOM     98  CD  GLN A  32      29.565  41.116  44.470  1.00 69.90           C  
ATOM     99  NE2 GLN A  32      28.656  40.124  44.657  1.00 69.90           N  
ATOM    100  OE1 GLN A  32      29.828  41.945  45.339  1.00 69.90           O  
ATOM    101  N   LEU A  33      28.029  44.231  40.405  1.00 71.54           N  
ATOM    102  CA  LEU A  33      28.013  45.530  39.778  1.00 71.54           C  
ATOM    103  C   LEU A  33      27.002  46.461  40.376  1.00 71.54           C  
ATOM    104  O   LEU A  33      25.918  46.071  40.807  1.00 71.54           O  
ATOM    105  CB  LEU A  33      27.776  45.476  38.262  1.00 71.54           C  
ATOM    106  CG  LEU A  33      28.929  44.787  37.505  1.00 71.54           C  
ATOM    107  CD1 LEU A  33      28.680  44.762  35.989  1.00 71.54           C  
ATOM    108  CD2 LEU A  33      30.283  45.412  37.877  1.00 71.54           C  
ATOM    109  N   ASN A  34      27.383  47.755  40.410  1.00 63.82           N  
ATOM    110  CA  ASN A  34      26.566  48.793  40.965  1.00 63.82           C  
ATOM    111  C   ASN A  34      25.385  49.016  40.075  1.00 63.82           C  
ATOM    112  O   ASN A  34      25.313  48.501  38.959  1.00 63.82           O  
ATOM    113  CB  ASN A  34      27.302  50.129  41.194  1.00 63.82           C  
ATOM    114  CG  ASN A  34      27.846  50.671  39.878  1.00 63.82           C  
ATOM    115  ND2 ASN A  34      29.148  51.065  39.888  1.00 63.82           N  
ATOM    116  OD1 ASN A  34      27.140  50.756  38.876  1.00 63.82           O  
ATOM    117  N   GLY A  35      24.410  49.790  40.587  1.00 34.38           N  
ATOM    118  CA  GLY A  35      23.153  50.014  39.933  1.00 34.38           C  
ATOM    119  C   GLY A  35      23.313  50.678  38.597  1.00 34.38           C  
ATOM    120  O   GLY A  35      22.612  50.316  37.653  1.00 34.38           O  
ATOM    121  N   LEU A  36      24.194  51.691  38.477  1.00 58.88           N  
ATOM    122  CA  LEU A  36      24.336  52.368  37.216  1.00 58.88           C  
ATOM    123  C   LEU A  36      24.926  51.467  36.181  1.00 58.88           C  
ATOM    124  O   LEU A  36      24.519  51.502  35.021  1.00 58.88           O  
ATOM    125  CB  LEU A  36      25.170  53.660  37.261  1.00 58.88           C  
ATOM    126  CG  LEU A  36      24.404  54.846  37.877  1.00 58.88           C  
ATOM    127  CD1 LEU A  36      25.219  56.147  37.793  1.00 58.88           C  
ATOM    128  CD2 LEU A  36      23.007  54.985  37.250  1.00 58.88           C  
ATOM    129  N   ALA A  37      25.912  50.640  36.565  1.00 29.31           N  
ATOM    130  CA  ALA A  37      26.538  49.773  35.608  1.00 29.31           C  
ATOM    131  C   ALA A  37      25.503  48.830  35.075  1.00 29.31           C  
ATOM    132  O   ALA A  37      25.441  48.575  33.873  1.00 29.31           O  
ATOM    133  CB  ALA A  37      27.670  48.931  36.217  1.00 29.31           C  
ATOM    134  N   LEU A  38      24.651  48.293  35.969  1.00 50.38           N  
ATOM    135  CA  LEU A  38      23.622  47.358  35.602  1.00 50.38           C  
ATOM    136  C   LEU A  38      22.638  48.052  34.700  1.00 50.38           C  
ATOM    137  O   LEU A  38      22.191  47.494  33.697  1.00 50.38           O  
ATOM    138  CB  LEU A  38      22.839  46.870  36.837  1.00 50.38           C  
ATOM    139  CG  LEU A  38      23.708  46.117  37.865  1.00 50.38           C  
ATOM    140  CD1 LEU A  38      22.882  45.651  39.078  1.00 50.38           C  
ATOM    141  CD2 LEU A  38      24.475  44.965  37.197  1.00 50.38           C  
ATOM    142  N   ALA A  39      22.277  49.302  35.043  1.00 37.48           N  
ATOM    143  CA  ALA A  39      21.324  50.076  34.303  1.00 37.48           C  
ATOM    144  C   ALA A  39      21.858  50.350  32.932  1.00 37.48           C  
ATOM    145  O   ALA A  39      21.104  50.402  31.962  1.00 37.48           O  
ATOM    146  CB  ALA A  39      21.027  51.437  34.955  1.00 37.48           C  
ATOM    147  N   TYR A  40      23.184  50.549  32.817  1.00107.28           N  
ATOM    148  CA  TYR A  40      23.748  50.945  31.559  1.00107.28           C  
ATOM    149  C   TYR A  40      23.492  49.876  30.535  1.00107.28           C  
ATOM    150  O   TYR A  40      23.096  50.175  29.409  1.00107.28           O  
ATOM    151  CB  TYR A  40      25.268  51.153  31.621  1.00107.28           C  
ATOM    152  CG  TYR A  40      25.609  52.001  30.448  1.00107.28           C  
ATOM    153  CD1 TYR A  40      25.766  51.470  29.188  1.00107.28           C  
ATOM    154  CD2 TYR A  40      25.737  53.358  30.627  1.00107.28           C  
ATOM    155  CE1 TYR A  40      26.072  52.292  28.127  1.00107.28           C  
ATOM    156  CE2 TYR A  40      26.044  54.180  29.571  1.00107.28           C  
ATOM    157  CZ  TYR A  40      26.213  53.647  28.318  1.00107.28           C  
ATOM    158  OH  TYR A  40      26.528  54.493  27.234  1.00107.28           O  
ATOM    159  N   ILE A  41      23.741  48.600  30.894  1.00 87.44           N  
ATOM    160  CA  ILE A  41      23.529  47.484  30.007  1.00 87.44           C  
ATOM    161  C   ILE A  41      22.060  47.296  29.773  1.00 87.44           C  
ATOM    162  O   ILE A  41      21.623  47.044  28.650  1.00 87.44           O  
ATOM    163  CB  ILE A  41      24.101  46.189  30.533  1.00 87.44           C  
ATOM    164  CG1 ILE A  41      24.068  45.100  29.447  1.00 87.44           C  
ATOM    165  CG2 ILE A  41      23.346  45.798  31.813  1.00 87.44           C  
ATOM    166  CD1 ILE A  41      24.989  45.388  28.262  1.00 87.44           C  
ATOM    167  N   GLY A  42      21.251  47.430  30.840  1.00 27.70           N  
ATOM    168  CA  GLY A  42      19.840  47.168  30.771  1.00 27.70           C  
ATOM    169  C   GLY A  42      19.170  48.094  29.809  1.00 27.70           C  
ATOM    170  O   GLY A  42      18.253  47.695  29.093  1.00 27.70           O  
ATOM    171  N   ASP A  43      19.599  49.364  29.781  1.00 41.98           N  
ATOM    172  CA  ASP A  43      18.953  50.328  28.944  1.00 41.98           C  
ATOM    173  C   ASP A  43      19.076  49.904  27.509  1.00 41.98           C  
ATOM    174  O   ASP A  43      18.107  49.970  26.752  1.00 41.98           O  
ATOM    175  CB  ASP A  43      19.591  51.719  29.072  1.00 41.98           C  
ATOM    176  CG  ASP A  43      18.645  52.741  28.462  1.00 41.98           C  
ATOM    177  OD1 ASP A  43      17.500  52.349  28.112  1.00 41.98           O  
ATOM    178  OD2 ASP A  43      19.050  53.927  28.338  1.00 41.98           O1-
ATOM    179  N   ALA A  44      20.278  49.456  27.098  1.00 30.11           N  
ATOM    180  CA  ALA A  44      20.519  49.053  25.740  1.00 30.11           C  
ATOM    181  C   ALA A  44      19.694  47.849  25.408  1.00 30.11           C  
ATOM    182  O   ALA A  44      19.148  47.747  24.311  1.00 30.11           O  
ATOM    183  CB  ALA A  44      21.989  48.685  25.475  1.00 30.11           C  
ATOM    184  N   ILE A  45      19.583  46.900  26.356  1.00 40.33           N  
ATOM    185  CA  ILE A  45      18.873  45.676  26.116  1.00 40.33           C  
ATOM    186  C   ILE A  45      17.442  45.998  25.841  1.00 40.33           C  
ATOM    187  O   ILE A  45      16.834  45.460  24.918  1.00 40.33           O  
ATOM    188  CB  ILE A  45      18.894  44.757  27.302  1.00 40.33           C  
ATOM    189  CG1 ILE A  45      20.331  44.312  27.610  1.00 40.33           C  
ATOM    190  CG2 ILE A  45      17.924  43.593  27.036  1.00 40.33           C  
ATOM    191  CD1 ILE A  45      20.460  43.640  28.970  1.00 40.33           C  
ATOM    192  N   PHE A  46      16.876  46.919  26.634  1.00 72.25           N  
ATOM    193  CA  PHE A  46      15.493  47.267  26.520  1.00 72.25           C  
ATOM    194  C   PHE A  46      15.251  47.840  25.152  1.00 72.25           C  
ATOM    195  O   PHE A  46      14.238  47.545  24.519  1.00 72.25           O  
ATOM    196  CB  PHE A  46      15.086  48.289  27.601  1.00 72.25           C  
ATOM    197  CG  PHE A  46      13.603  48.443  27.636  1.00 72.25           C  
ATOM    198  CD1 PHE A  46      12.807  47.429  28.117  1.00 72.25           C  
ATOM    199  CD2 PHE A  46      13.012  49.615  27.226  1.00 72.25           C  
ATOM    200  CE1 PHE A  46      11.439  47.569  28.162  1.00 72.25           C  
ATOM    201  CE2 PHE A  46      11.645  49.762  27.268  1.00 72.25           C  
ATOM    202  CZ  PHE A  46      10.857  48.737  27.734  1.00 72.25           C  
ATOM    203  N   GLU A  47      16.188  48.668  24.653  1.00 77.33           N  
ATOM    204  CA  GLU A  47      16.024  49.305  23.374  1.00 77.33           C  
ATOM    205  C   GLU A  47      15.931  48.283  22.277  1.00 77.33           C  
ATOM    206  O   GLU A  47      15.091  48.410  21.388  1.00 77.33           O  
ATOM    207  CB  GLU A  47      17.185  50.247  23.016  1.00 77.33           C  
ATOM    208  CG  GLU A  47      17.014  50.927  21.655  1.00 77.33           C  
ATOM    209  CD  GLU A  47      15.944  52.005  21.779  1.00 77.33           C  
ATOM    210  OE1 GLU A  47      14.906  51.739  22.443  1.00 77.33           O  
ATOM    211  OE2 GLU A  47      16.153  53.112  21.213  1.00 77.33           O1-
ATOM    212  N   VAL A  48      16.781  47.235  22.303  1.00 29.86           N  
ATOM    213  CA  VAL A  48      16.764  46.264  21.242  1.00 29.86           C  
ATOM    214  C   VAL A  48      15.435  45.580  21.215  1.00 29.86           C  
ATOM    215  O   VAL A  48      14.848  45.388  20.150  1.00 29.86           O  
ATOM    216  CB  VAL A  48      17.822  45.209  21.390  1.00 29.86           C  
ATOM    217  CG1 VAL A  48      17.603  44.145  20.300  1.00 29.86           C  
ATOM    218  CG2 VAL A  48      19.205  45.884  21.323  1.00 29.86           C  
ATOM    219  N   TYR A  49      14.912  45.205  22.397  1.00 49.20           N  
ATOM    220  CA  TYR A  49      13.658  44.509  22.448  1.00 49.20           C  
ATOM    221  C   TYR A  49      12.563  45.376  21.908  1.00 49.20           C  
ATOM    222  O   TYR A  49      11.711  44.903  21.157  1.00 49.20           O  
ATOM    223  CB  TYR A  49      13.247  44.068  23.867  1.00 49.20           C  
ATOM    224  CG  TYR A  49      14.075  42.886  24.234  1.00 49.20           C  
ATOM    225  CD1 TYR A  49      15.370  43.031  24.675  1.00 49.20           C  
ATOM    226  CD2 TYR A  49      13.542  41.621  24.136  1.00 49.20           C  
ATOM    227  CE1 TYR A  49      16.120  41.928  25.011  1.00 49.20           C  
ATOM    228  CE2 TYR A  49      14.286  40.515  24.471  1.00 49.20           C  
ATOM    229  CZ  TYR A  49      15.578  40.669  24.909  1.00 49.20           C  
ATOM    230  OH  TYR A  49      16.346  39.537  25.255  1.00 49.20           O  
ATOM    231  N   VAL A  50      12.548  46.669  22.284  1.00 42.28           N  
ATOM    232  CA  VAL A  50      11.502  47.564  21.865  1.00 42.28           C  
ATOM    233  C   VAL A  50      11.528  47.764  20.375  1.00 42.28           C  
ATOM    234  O   VAL A  50      10.482  47.766  19.725  1.00 42.28           O  
ATOM    235  CB  VAL A  50      11.614  48.923  22.500  1.00 42.28           C  
ATOM    236  CG1 VAL A  50      10.529  49.843  21.910  1.00 42.28           C  
ATOM    237  CG2 VAL A  50      11.526  48.758  24.029  1.00 42.28           C  
ATOM    238  N   ARG A  51      12.724  47.960  19.791  1.00 49.64           N  
ATOM    239  CA  ARG A  51      12.795  48.219  18.378  1.00 49.64           C  
ATOM    240  C   ARG A  51      12.311  47.014  17.634  1.00 49.64           C  
ATOM    241  O   ARG A  51      11.559  47.138  16.668  1.00 49.64           O  
ATOM    242  CB  ARG A  51      14.220  48.547  17.885  1.00 49.64           C  
ATOM    243  CG  ARG A  51      14.777  49.869  18.430  1.00 49.64           C  
ATOM    244  CD  ARG A  51      16.173  50.224  17.904  1.00 49.64           C  
ATOM    245  NE  ARG A  51      16.651  51.438  18.630  1.00 49.64           N  
ATOM    246  CZ  ARG A  51      16.655  52.664  18.027  1.00 49.64           C  
ATOM    247  NH1 ARG A  51      16.239  52.793  16.735  1.00 49.64           N1+
ATOM    248  NH2 ARG A  51      17.088  53.764  18.713  1.00 49.64           N  
ATOM    249  N   HIS A  52      12.714  45.805  18.073  1.00 45.73           N  
ATOM    250  CA  HIS A  52      12.305  44.630  17.358  1.00 45.73           C  
ATOM    251  C   HIS A  52      10.823  44.487  17.446  1.00 45.73           C  
ATOM    252  O   HIS A  52      10.176  44.086  16.480  1.00 45.73           O  
ATOM    253  CB  HIS A  52      12.918  43.309  17.848  1.00 45.73           C  
ATOM    254  CG  HIS A  52      12.418  42.167  17.010  1.00 45.73           C  
ATOM    255  CD2 HIS A  52      12.775  41.782  15.754  1.00 45.73           C  
ATOM    256  ND1 HIS A  52      11.409  41.307  17.392  1.00 45.73           N  
ATOM    257  CE1 HIS A  52      11.209  40.453  16.357  1.00 45.73           C  
ATOM    258  NE2 HIS A  52      12.015  40.702  15.339  1.00 45.73           N  
ATOM    259  N   HIS A  53      10.248  44.813  18.615  1.00 54.38           N  
ATOM    260  CA  HIS A  53       8.834  44.677  18.806  1.00 54.38           C  
ATOM    261  C   HIS A  53       8.113  45.506  17.792  1.00 54.38           C  
ATOM    262  O   HIS A  53       7.179  45.028  17.149  1.00 54.38           O  
ATOM    263  CB  HIS A  53       8.380  45.168  20.195  1.00 54.38           C  
ATOM    264  CG  HIS A  53       6.888  45.257  20.351  1.00 54.38           C  
ATOM    265  CD2 HIS A  53       6.081  46.350  20.275  1.00 54.38           C  
ATOM    266  ND1 HIS A  53       6.053  44.194  20.617  1.00 54.38           N  
ATOM    267  CE1 HIS A  53       4.793  44.694  20.688  1.00 54.38           C  
ATOM    268  NE2 HIS A  53       4.759  45.998  20.487  1.00 54.38           N  
ATOM    269  N   LEU A  54       8.537  46.767  17.602  1.00 54.71           N  
ATOM    270  CA  LEU A  54       7.832  47.643  16.712  1.00 54.71           C  
ATOM    271  C   LEU A  54       7.893  47.142  15.307  1.00 54.71           C  
ATOM    272  O   LEU A  54       6.906  47.232  14.579  1.00 54.71           O  
ATOM    273  CB  LEU A  54       8.329  49.095  16.767  1.00 54.71           C  
ATOM    274  CG  LEU A  54       7.999  49.764  18.118  1.00 54.71           C  
ATOM    275  CD1 LEU A  54       8.466  51.226  18.160  1.00 54.71           C  
ATOM    276  CD2 LEU A  54       6.510  49.610  18.471  1.00 54.71           C  
ATOM    277  N   LEU A  55       9.049  46.613  14.871  1.00 46.96           N  
ATOM    278  CA  LEU A  55       9.112  46.136  13.520  1.00 46.96           C  
ATOM    279  C   LEU A  55       8.206  44.956  13.358  1.00 46.96           C  
ATOM    280  O   LEU A  55       7.511  44.836  12.352  1.00 46.96           O  
ATOM    281  CB  LEU A  55      10.529  45.759  13.066  1.00 46.96           C  
ATOM    282  CG  LEU A  55      11.430  46.999  12.913  1.00 46.96           C  
ATOM    283  CD1 LEU A  55      12.823  46.620  12.388  1.00 46.96           C  
ATOM    284  CD2 LEU A  55      10.746  48.079  12.059  1.00 46.96           C  
ATOM    285  N   LYS A  56       8.169  44.065  14.365  1.00105.87           N  
ATOM    286  CA  LYS A  56       7.378  42.871  14.290  1.00105.87           C  
ATOM    287  C   LYS A  56       5.933  43.246  14.193  1.00105.87           C  
ATOM    288  O   LYS A  56       5.137  42.550  13.564  1.00105.87           O  
ATOM    289  CB  LYS A  56       7.580  41.961  15.513  1.00105.87           C  
ATOM    290  CG  LYS A  56       6.840  40.629  15.423  1.00105.87           C  
ATOM    291  CD  LYS A  56       7.374  39.586  16.406  1.00105.87           C  
ATOM    292  CE  LYS A  56       7.903  40.195  17.708  1.00105.87           C  
ATOM    293  NZ  LYS A  56       6.786  40.741  18.509  1.00105.87           N1+
ATOM    294  N   GLN A  57       5.567  44.371  14.822  1.00137.89           N  
ATOM    295  CA  GLN A  57       4.221  44.856  14.869  1.00137.89           C  
ATOM    296  C   GLN A  57       3.791  45.222  13.488  1.00137.89           C  
ATOM    297  O   GLN A  57       2.598  45.255  13.195  1.00137.89           O  
ATOM    298  CB  GLN A  57       4.067  46.074  15.792  1.00137.89           C  
ATOM    299  CG  GLN A  57       2.626  46.302  16.240  1.00137.89           C  
ATOM    300  CD  GLN A  57       2.235  45.122  17.117  1.00137.89           C  
ATOM    301  NE2 GLN A  57       1.887  45.409  18.400  1.00137.89           N  
ATOM    302  OE1 GLN A  57       2.244  43.974  16.675  1.00137.89           O  
ATOM    303  N   GLY A  58       4.748  45.529  12.593  1.00 41.35           N  
ATOM    304  CA  GLY A  58       4.327  45.896  11.276  1.00 41.35           C  
ATOM    305  C   GLY A  58       4.507  47.365  11.087  1.00 41.35           C  
ATOM    306  O   GLY A  58       3.855  47.957  10.229  1.00 41.35           O  
ATOM    307  N   PHE A  59       5.371  48.002  11.906  1.00 85.27           N  
ATOM    308  CA  PHE A  59       5.653  49.394  11.687  1.00 85.27           C  
ATOM    309  C   PHE A  59       6.823  49.456  10.757  1.00 85.27           C  
ATOM    310  O   PHE A  59       7.886  48.890  11.018  1.00 85.27           O  
ATOM    311  CB  PHE A  59       6.027  50.172  12.959  1.00 85.27           C  
ATOM    312  CG  PHE A  59       4.794  50.223  13.785  1.00 85.27           C  
ATOM    313  CD1 PHE A  59       3.809  51.139  13.500  1.00 85.27           C  
ATOM    314  CD2 PHE A  59       4.625  49.359  14.841  1.00 85.27           C  
ATOM    315  CE1 PHE A  59       2.666  51.184  14.260  1.00 85.27           C  
ATOM    316  CE2 PHE A  59       3.483  49.402  15.603  1.00 85.27           C  
ATOM    317  CZ  PHE A  59       2.501  50.316  15.310  1.00 85.27           C  
ATOM    318  N   THR A  60       6.557  50.007   9.563  1.00 98.51           N  
ATOM    319  CA  THR A  60       7.482  50.223   8.489  1.00 98.51           C  
ATOM    320  C   THR A  60       8.184  51.554   8.482  1.00 98.51           C  
ATOM    321  O   THR A  60       9.336  51.643   8.058  1.00 98.51           O  
ATOM    322  CB  THR A  60       6.800  50.095   7.158  1.00 98.51           C  
ATOM    323  CG2 THR A  60       7.821  50.383   6.044  1.00 98.51           C  
ATOM    324  OG1 THR A  60       6.246  48.795   7.011  1.00 98.51           O  
ATOM    325  N   LYS A  61       7.486  52.624   8.925  1.00108.36           N  
ATOM    326  CA  LYS A  61       7.890  53.999   8.721  1.00108.36           C  
ATOM    327  C   LYS A  61       9.008  54.403   9.640  1.00108.36           C  
ATOM    328  O   LYS A  61       8.971  54.149  10.838  1.00108.36           O  
ATOM    329  CB  LYS A  61       6.725  54.960   9.005  1.00108.36           C  
ATOM    330  CG  LYS A  61       5.396  54.478   8.418  1.00108.36           C  
ATOM    331  CD  LYS A  61       4.181  55.180   9.028  1.00108.36           C  
ATOM    332  CE  LYS A  61       2.870  54.403   8.883  1.00108.36           C  
ATOM    333  NZ  LYS A  61       2.536  54.208   7.454  1.00108.36           N1+
ATOM    334  N   PRO A  62      10.014  55.047   9.100  1.00166.72           N  
ATOM    335  CA  PRO A  62      11.136  55.484   9.893  1.00166.72           C  
ATOM    336  C   PRO A  62      10.799  56.460  10.979  1.00166.72           C  
ATOM    337  O   PRO A  62      11.126  56.204  12.139  1.00166.72           O  
ATOM    338  CB  PRO A  62      12.162  56.008   8.890  1.00166.72           C  
ATOM    339  CG  PRO A  62      11.857  55.217   7.604  1.00166.72           C  
ATOM    340  CD  PRO A  62      10.356  54.892   7.696  1.00166.72           C  
ATOM    341  N   ASN A  63      10.102  57.560  10.634  1.00 44.94           N  
ATOM    342  CA  ASN A  63       9.769  58.552  11.610  1.00 44.94           C  
ATOM    343  C   ASN A  63       8.849  57.906  12.579  1.00 44.94           C  
ATOM    344  O   ASN A  63       8.803  58.280  13.747  1.00 44.94           O  
ATOM    345  CB  ASN A  63       9.051  59.786  11.033  1.00 44.94           C  
ATOM    346  CG  ASN A  63      10.095  60.682  10.381  1.00 44.94           C  
ATOM    347  ND2 ASN A  63       9.642  61.550   9.438  1.00 44.94           N  
ATOM    348  OD1 ASN A  63      11.277  60.626  10.716  1.00 44.94           O  
ATOM    349  N   ASP A  64       8.055  56.942  12.086  1.00 64.41           N  
ATOM    350  CA  ASP A  64       7.096  56.240  12.886  1.00 64.41           C  
ATOM    351  C   ASP A  64       7.791  55.455  13.967  1.00 64.41           C  
ATOM    352  O   ASP A  64       7.467  55.601  15.145  1.00 64.41           O  
ATOM    353  CB  ASP A  64       6.300  55.238  12.029  1.00 64.41           C  
ATOM    354  CG  ASP A  64       5.059  54.775  12.773  1.00 64.41           C  
ATOM    355  OD1 ASP A  64       4.843  55.231  13.926  1.00 64.41           O  
ATOM    356  OD2 ASP A  64       4.306  53.953  12.184  1.00 64.41           O1-
ATOM    357  N   LEU A  65       8.793  54.626  13.600  1.00104.54           N  
ATOM    358  CA  LEU A  65       9.454  53.766  14.546  1.00104.54           C  
ATOM    359  C   LEU A  65      10.213  54.523  15.592  1.00104.54           C  
ATOM    360  O   LEU A  65      10.127  54.187  16.771  1.00104.54           O  
ATOM    361  CB  LEU A  65      10.451  52.768  13.919  1.00104.54           C  
ATOM    362  CG  LEU A  65       9.828  51.488  13.323  1.00104.54           C  
ATOM    363  CD1 LEU A  65       9.121  50.677  14.412  1.00104.54           C  
ATOM    364  CD2 LEU A  65       8.918  51.746  12.119  1.00104.54           C  
ATOM    365  N   HIS A  66      10.978  55.561  15.206  1.00 42.22           N  
ATOM    366  CA  HIS A  66      11.787  56.257  16.168  1.00 42.22           C  
ATOM    367  C   HIS A  66      10.917  56.928  17.175  1.00 42.22           C  
ATOM    368  O   HIS A  66      11.222  56.926  18.368  1.00 42.22           O  
ATOM    369  CB  HIS A  66      12.709  57.313  15.533  1.00 42.22           C  
ATOM    370  CG  HIS A  66      13.815  56.715  14.712  1.00 42.22           C  
ATOM    371  CD2 HIS A  66      13.961  56.628  13.361  1.00 42.22           C  
ATOM    372  ND1 HIS A  66      14.940  56.129  15.249  1.00 42.22           N  
ATOM    373  CE1 HIS A  66      15.706  55.720  14.206  1.00 42.22           C  
ATOM    374  NE2 HIS A  66      15.153  56.002  13.040  1.00 42.22           N  
ATOM    375  N   LYS A  67       9.799  57.522  16.725  1.00 68.21           N  
ATOM    376  CA  LYS A  67       8.938  58.209  17.639  1.00 68.21           C  
ATOM    377  C   LYS A  67       8.403  57.229  18.628  1.00 68.21           C  
ATOM    378  O   LYS A  67       8.343  57.513  19.823  1.00 68.21           O  
ATOM    379  CB  LYS A  67       7.705  58.828  16.968  1.00 68.21           C  
ATOM    380  CG  LYS A  67       6.809  59.559  17.967  1.00 68.21           C  
ATOM    381  CD  LYS A  67       5.573  60.185  17.327  1.00 68.21           C  
ATOM    382  CE  LYS A  67       4.532  59.147  16.921  1.00 68.21           C  
ATOM    383  NZ  LYS A  67       3.274  59.816  16.518  1.00 68.21           N1+
ATOM    384  N   LYS A  68       7.989  56.044  18.143  1.00 94.01           N  
ATOM    385  CA  LYS A  68       7.375  55.065  18.990  1.00 94.01           C  
ATOM    386  C   LYS A  68       8.326  54.540  20.025  1.00 94.01           C  
ATOM    387  O   LYS A  68       7.948  54.391  21.186  1.00 94.01           O  
ATOM    388  CB  LYS A  68       6.770  53.882  18.226  1.00 94.01           C  
ATOM    389  CG  LYS A  68       5.527  54.299  17.441  1.00 94.01           C  
ATOM    390  CD  LYS A  68       4.912  53.181  16.603  1.00 94.01           C  
ATOM    391  CE  LYS A  68       3.673  53.633  15.827  1.00 94.01           C  
ATOM    392  NZ  LYS A  68       2.743  54.343  16.732  1.00 94.01           N1+
ATOM    393  N   SER A  69       9.582  54.246  19.642  1.00 89.65           N  
ATOM    394  CA  SER A  69      10.545  53.674  20.546  1.00 89.65           C  
ATOM    395  C   SER A  69      10.862  54.650  21.636  1.00 89.65           C  
ATOM    396  O   SER A  69      10.920  54.295  22.813  1.00 89.65           O  
ATOM    397  CB  SER A  69      11.880  53.366  19.850  1.00 89.65           C  
ATOM    398  OG  SER A  69      11.669  52.516  18.735  1.00 89.65           O  
ATOM    399  N   SER A  70      11.060  55.924  21.273  1.00 79.99           N  
ATOM    400  CA  SER A  70      11.457  56.907  22.235  1.00 79.99           C  
ATOM    401  C   SER A  70      10.406  56.998  23.293  1.00 79.99           C  
ATOM    402  O   SER A  70      10.716  57.142  24.476  1.00 79.99           O  
ATOM    403  CB  SER A  70      11.588  58.304  21.611  1.00 79.99           C  
ATOM    404  OG  SER A  70      12.575  58.286  20.592  1.00 79.99           O  
ATOM    405  N   ARG A  71       9.125  56.916  22.895  1.00132.33           N  
ATOM    406  CA  ARG A  71       8.075  57.055  23.860  1.00132.33           C  
ATOM    407  C   ARG A  71       8.184  55.958  24.876  1.00132.33           C  
ATOM    408  O   ARG A  71       8.145  56.210  26.078  1.00132.33           O  
ATOM    409  CB  ARG A  71       6.662  56.928  23.260  1.00132.33           C  
ATOM    410  CG  ARG A  71       6.226  58.097  22.378  1.00132.33           C  
ATOM    411  CD  ARG A  71       4.715  58.105  22.111  1.00132.33           C  
ATOM    412  NE  ARG A  71       4.376  56.901  21.299  1.00132.33           N  
ATOM    413  CZ  ARG A  71       3.890  57.039  20.030  1.00132.33           C  
ATOM    414  NH1 ARG A  71       3.681  58.278  19.504  1.00132.33           N1+
ATOM    415  NH2 ARG A  71       3.600  55.932  19.285  1.00132.33           N  
ATOM    416  N   ILE A  72       8.333  54.703  24.411  1.00 69.30           N  
ATOM    417  CA  ILE A  72       8.368  53.546  25.265  1.00 69.30           C  
ATOM    418  C   ILE A  72       9.591  53.492  26.140  1.00 69.30           C  
ATOM    419  O   ILE A  72       9.516  53.038  27.280  1.00 69.30           O  
ATOM    420  CB  ILE A  72       8.289  52.242  24.524  1.00 69.30           C  
ATOM    421  CG1 ILE A  72       6.915  52.093  23.844  1.00 69.30           C  
ATOM    422  CG2 ILE A  72       8.609  51.115  25.520  1.00 69.30           C  
ATOM    423  CD1 ILE A  72       6.819  50.882  22.917  1.00 69.30           C  
ATOM    424  N   VAL A  73      10.760  53.871  25.597  1.00 81.14           N  
ATOM    425  CA  VAL A  73      12.044  53.819  26.250  1.00 81.14           C  
ATOM    426  C   VAL A  73      12.231  54.881  27.294  1.00 81.14           C  
ATOM    427  O   VAL A  73      13.099  54.743  28.153  1.00 81.14           O  
ATOM    428  CB  VAL A  73      13.188  53.909  25.281  1.00 81.14           C  
ATOM    429  CG1 VAL A  73      13.113  52.690  24.345  1.00 81.14           C  
ATOM    430  CG2 VAL A  73      13.135  55.264  24.551  1.00 81.14           C  
ATOM    431  N   SER A  74      11.468  55.988  27.224  1.00 98.59           N  
ATOM    432  CA  SER A  74      11.632  57.128  28.091  1.00 98.59           C  
ATOM    433  C   SER A  74      11.615  56.736  29.545  1.00 98.59           C  
ATOM    434  O   SER A  74      11.026  55.727  29.930  1.00 98.59           O  
ATOM    435  CB  SER A  74      10.515  58.157  27.870  1.00 98.59           C  
ATOM    436  OG  SER A  74      10.585  59.171  28.856  1.00 98.59           O  
ATOM    437  N   ALA A  75      12.286  57.554  30.393  1.00 40.06           N  
ATOM    438  CA  ALA A  75      12.376  57.303  31.805  1.00 40.06           C  
ATOM    439  C   ALA A  75      11.001  57.325  32.401  1.00 40.06           C  
ATOM    440  O   ALA A  75      10.659  56.480  33.226  1.00 40.06           O  
ATOM    441  CB  ALA A  75      13.222  58.352  32.549  1.00 40.06           C  
ATOM    442  N   LYS A  76      10.160  58.283  31.980  1.00 84.33           N  
ATOM    443  CA  LYS A  76       8.841  58.380  32.539  1.00 84.33           C  
ATOM    444  C   LYS A  76       8.091  57.114  32.274  1.00 84.33           C  
ATOM    445  O   LYS A  76       7.414  56.582  33.153  1.00 84.33           O  
ATOM    446  CB  LYS A  76       7.998  59.502  31.906  1.00 84.33           C  
ATOM    447  CG  LYS A  76       6.575  59.588  32.466  1.00 84.33           C  
ATOM    448  CD  LYS A  76       5.817  60.831  31.998  1.00 84.33           C  
ATOM    449  CE  LYS A  76       4.384  60.910  32.527  1.00 84.33           C  
ATOM    450  NZ  LYS A  76       3.527  59.911  31.849  1.00 84.33           N1+
ATOM    451  N   SER A  77       8.185  56.590  31.042  1.00 98.55           N  
ATOM    452  CA  SER A  77       7.429  55.418  30.700  1.00 98.55           C  
ATOM    453  C   SER A  77       7.927  54.228  31.465  1.00 98.55           C  
ATOM    454  O   SER A  77       7.139  53.408  31.933  1.00 98.55           O  
ATOM    455  CB  SER A  77       7.482  55.110  29.200  1.00 98.55           C  
ATOM    456  OG  SER A  77       8.833  54.995  28.788  1.00 98.55           O  
ATOM    457  N   GLN A  78       9.256  54.106  31.627  1.00 57.54           N  
ATOM    458  CA  GLN A  78       9.819  52.984  32.326  1.00 57.54           C  
ATOM    459  C   GLN A  78       9.362  53.025  33.756  1.00 57.54           C  
ATOM    460  O   GLN A  78       9.099  51.984  34.356  1.00 57.54           O  
ATOM    461  CB  GLN A  78      11.358  52.955  32.258  1.00 57.54           C  
ATOM    462  CG  GLN A  78      11.864  52.613  30.852  1.00 57.54           C  
ATOM    463  CD  GLN A  78      13.386  52.618  30.852  1.00 57.54           C  
ATOM    464  NE2 GLN A  78      14.000  51.940  29.844  1.00 57.54           N  
ATOM    465  OE1 GLN A  78      14.017  53.216  31.721  1.00 57.54           O  
ATOM    466  N   ALA A  79       9.256  54.232  34.349  1.00 34.14           N  
ATOM    467  CA  ALA A  79       8.832  54.342  35.719  1.00 34.14           C  
ATOM    468  C   ALA A  79       7.432  53.829  35.836  1.00 34.14           C  
ATOM    469  O   ALA A  79       7.099  53.085  36.758  1.00 34.14           O  
ATOM    470  CB  ALA A  79       8.825  55.794  36.223  1.00 34.14           C  
ATOM    471  N   GLU A  80       6.578  54.210  34.876  1.00 90.76           N  
ATOM    472  CA  GLU A  80       5.194  53.858  34.918  1.00 90.76           C  
ATOM    473  C   GLU A  80       5.073  52.369  34.783  1.00 90.76           C  
ATOM    474  O   GLU A  80       4.271  51.734  35.467  1.00 90.76           O  
ATOM    475  CB  GLU A  80       4.425  54.587  33.804  1.00 90.76           C  
ATOM    476  CG  GLU A  80       2.955  54.832  34.125  1.00 90.76           C  
ATOM    477  CD  GLU A  80       2.532  56.075  33.348  1.00 90.76           C  
ATOM    478  OE1 GLU A  80       3.307  56.508  32.454  1.00 90.76           O  
ATOM    479  OE2 GLU A  80       1.435  56.618  33.653  1.00 90.76           O1-
ATOM    480  N   ILE A  81       5.904  51.766  33.909  1.00 51.76           N  
ATOM    481  CA  ILE A  81       5.893  50.346  33.688  1.00 51.76           C  
ATOM    482  C   ILE A  81       6.256  49.625  34.957  1.00 51.76           C  
ATOM    483  O   ILE A  81       5.609  48.646  35.327  1.00 51.76           O  
ATOM    484  CB  ILE A  81       6.879  49.923  32.633  1.00 51.76           C  
ATOM    485  CG1 ILE A  81       6.488  50.518  31.267  1.00 51.76           C  
ATOM    486  CG2 ILE A  81       6.977  48.388  32.648  1.00 51.76           C  
ATOM    487  CD1 ILE A  81       7.566  50.373  30.195  1.00 51.76           C  
ATOM    488  N   LEU A  82       7.292  50.100  35.674  1.00117.10           N  
ATOM    489  CA  LEU A  82       7.787  49.403  36.833  1.00117.10           C  
ATOM    490  C   LEU A  82       6.710  49.379  37.879  1.00117.10           C  
ATOM    491  O   LEU A  82       6.452  48.346  38.499  1.00117.10           O  
ATOM    492  CB  LEU A  82       9.018  50.101  37.443  1.00117.10           C  
ATOM    493  CG  LEU A  82       9.861  49.222  38.391  1.00117.10           C  
ATOM    494  CD1 LEU A  82       9.035  48.590  39.515  1.00117.10           C  
ATOM    495  CD2 LEU A  82      10.700  48.207  37.607  1.00117.10           C  
ATOM    496  N   PHE A  83       6.019  50.518  38.079  1.00 52.21           N  
ATOM    497  CA  PHE A  83       5.024  50.613  39.107  1.00 52.21           C  
ATOM    498  C   PHE A  83       3.948  49.623  38.807  1.00 52.21           C  
ATOM    499  O   PHE A  83       3.447  48.940  39.700  1.00 52.21           O  
ATOM    500  CB  PHE A  83       4.417  52.025  39.206  1.00 52.21           C  
ATOM    501  CG  PHE A  83       3.427  52.041  40.319  1.00 52.21           C  
ATOM    502  CD1 PHE A  83       3.843  51.913  41.626  1.00 52.21           C  
ATOM    503  CD2 PHE A  83       2.089  52.217  40.061  1.00 52.21           C  
ATOM    504  CE1 PHE A  83       2.934  51.935  42.657  1.00 52.21           C  
ATOM    505  CE2 PHE A  83       1.176  52.242  41.088  1.00 52.21           C  
ATOM    506  CZ  PHE A  83       1.597  52.097  42.387  1.00 52.21           C  
ATOM    507  N   PHE A  84       3.588  49.503  37.519  1.00 58.90           N  
ATOM    508  CA  PHE A  84       2.547  48.612  37.093  1.00 58.90           C  
ATOM    509  C   PHE A  84       2.930  47.209  37.466  1.00 58.90           C  
ATOM    510  O   PHE A  84       2.126  46.453  38.010  1.00 58.90           O  
ATOM    511  CB  PHE A  84       2.355  48.667  35.563  1.00 58.90           C  
ATOM    512  CG  PHE A  84       1.268  47.729  35.164  1.00 58.90           C  
ATOM    513  CD1 PHE A  84      -0.050  48.115  35.246  1.00 58.90           C  
ATOM    514  CD2 PHE A  84       1.566  46.469  34.697  1.00 58.90           C  
ATOM    515  CE1 PHE A  84      -1.056  47.255  34.875  1.00 58.90           C  
ATOM    516  CE2 PHE A  84       0.562  45.606  34.325  1.00 58.90           C  
ATOM    517  CZ  PHE A  84      -0.753  45.997  34.415  1.00 58.90           C  
ATOM    518  N   LEU A  85       4.193  46.837  37.196  1.00 57.07           N  
ATOM    519  CA  LEU A  85       4.686  45.513  37.446  1.00 57.07           C  
ATOM    520  C   LEU A  85       4.637  45.223  38.910  1.00 57.07           C  
ATOM    521  O   LEU A  85       4.364  44.094  39.314  1.00 57.07           O  
ATOM    522  CB  LEU A  85       6.159  45.348  37.028  1.00 57.07           C  
ATOM    523  CG  LEU A  85       6.398  45.384  35.508  1.00 57.07           C  
ATOM    524  CD1 LEU A  85       7.897  45.292  35.179  1.00 57.07           C  
ATOM    525  CD2 LEU A  85       5.588  44.286  34.797  1.00 57.07           C  
ATOM    526  N   GLN A  86       4.935  46.233  39.745  1.00 52.26           N  
ATOM    527  CA  GLN A  86       4.983  46.030  41.164  1.00 52.26           C  
ATOM    528  C   GLN A  86       3.620  45.677  41.678  1.00 52.26           C  
ATOM    529  O   GLN A  86       3.491  44.843  42.573  1.00 52.26           O  
ATOM    530  CB  GLN A  86       5.561  47.249  41.901  1.00 52.26           C  
ATOM    531  CG  GLN A  86       7.040  47.443  41.541  1.00 52.26           C  
ATOM    532  CD  GLN A  86       7.591  48.676  42.241  1.00 52.26           C  
ATOM    533  NE2 GLN A  86       8.856  48.576  42.737  1.00 52.26           N  
ATOM    534  OE1 GLN A  86       6.920  49.701  42.337  1.00 52.26           O  
ATOM    535  N   ASN A  87       2.560  46.296  41.124  1.00 37.98           N  
ATOM    536  CA  ASN A  87       1.222  46.010  41.572  1.00 37.98           C  
ATOM    537  C   ASN A  87       0.911  44.581  41.261  1.00 37.98           C  
ATOM    538  O   ASN A  87       0.209  43.908  42.014  1.00 37.98           O  
ATOM    539  CB  ASN A  87       0.165  46.892  40.894  1.00 37.98           C  
ATOM    540  CG  ASN A  87       0.351  48.290  41.459  1.00 37.98           C  
ATOM    541  ND2 ASN A  87       0.104  49.330  40.618  1.00 37.98           N  
ATOM    542  OD1 ASN A  87       0.708  48.450  42.624  1.00 37.98           O  
ATOM    543  N   GLN A  88       1.434  44.094  40.124  1.00106.40           N  
ATOM    544  CA  GLN A  88       1.259  42.748  39.658  1.00106.40           C  
ATOM    545  C   GLN A  88       1.933  41.831  40.634  1.00106.40           C  
ATOM    546  O   GLN A  88       1.590  40.654  40.723  1.00106.40           O  
ATOM    547  CB  GLN A  88       1.908  42.501  38.284  1.00106.40           C  
ATOM    548  CG  GLN A  88       1.368  43.411  37.179  1.00106.40           C  
ATOM    549  CD  GLN A  88      -0.110  43.110  36.983  1.00106.40           C  
ATOM    550  NE2 GLN A  88      -0.421  41.854  36.565  1.00106.40           N  
ATOM    551  OE1 GLN A  88      -0.963  43.970  37.198  1.00106.40           O  
ATOM    552  N   SER A  89       2.926  42.347  41.387  1.00 50.63           N  
ATOM    553  CA  SER A  89       3.691  41.514  42.272  1.00 50.63           C  
ATOM    554  C   SER A  89       4.433  40.542  41.416  1.00 50.63           C  
ATOM    555  O   SER A  89       4.581  39.367  41.744  1.00 50.63           O  
ATOM    556  CB  SER A  89       2.828  40.715  43.265  1.00 50.63           C  
ATOM    557  OG  SER A  89       2.194  41.592  44.185  1.00 50.63           O  
ATOM    558  N   PHE A  90       4.924  41.056  40.276  1.00127.67           N  
ATOM    559  CA  PHE A  90       5.641  40.319  39.279  1.00127.67           C  
ATOM    560  C   PHE A  90       6.957  39.812  39.807  1.00127.67           C  
ATOM    561  O   PHE A  90       7.344  38.682  39.514  1.00127.67           O  
ATOM    562  CB  PHE A  90       5.953  41.192  38.049  1.00127.67           C  
ATOM    563  CG  PHE A  90       6.633  40.377  36.998  1.00127.67           C  
ATOM    564  CD1 PHE A  90       7.987  40.133  37.059  1.00127.67           C  
ATOM    565  CD2 PHE A  90       5.911  39.873  35.941  1.00127.67           C  
ATOM    566  CE1 PHE A  90       8.609  39.388  36.085  1.00127.67           C  
ATOM    567  CE2 PHE A  90       6.529  39.128  34.964  1.00127.67           C  
ATOM    568  CZ  PHE A  90       7.879  38.884  35.037  1.00127.67           C  
ATOM    569  N   PHE A  91       7.671  40.630  40.607  1.00 90.78           N  
ATOM    570  CA  PHE A  91       9.039  40.367  40.984  1.00 90.78           C  
ATOM    571  C   PHE A  91       9.219  39.347  42.069  1.00 90.78           C  
ATOM    572  O   PHE A  91       8.348  39.102  42.903  1.00 90.78           O  
ATOM    573  CB  PHE A  91       9.779  41.633  41.446  1.00 90.78           C  
ATOM    574  CG  PHE A  91       9.771  42.582  40.296  1.00 90.78           C  
ATOM    575  CD1 PHE A  91      10.725  42.506  39.307  1.00 90.78           C  
ATOM    576  CD2 PHE A  91       8.795  43.549  40.213  1.00 90.78           C  
ATOM    577  CE1 PHE A  91      10.707  43.388  38.251  1.00 90.78           C  
ATOM    578  CE2 PHE A  91       8.773  44.431  39.161  1.00 90.78           C  
ATOM    579  CZ  PHE A  91       9.730  44.351  38.178  1.00 90.78           C  
ATOM    580  N   THR A  92      10.413  38.714  42.036  1.00119.34           N  
ATOM    581  CA  THR A  92      10.895  37.751  42.986  1.00119.34           C  
ATOM    582  C   THR A  92      11.648  38.551  44.010  1.00119.34           C  
ATOM    583  O   THR A  92      11.909  39.736  43.811  1.00119.34           O  
ATOM    584  CB  THR A  92      11.899  36.824  42.367  1.00119.34           C  
ATOM    585  CG2 THR A  92      12.298  35.746  43.380  1.00119.34           C  
ATOM    586  OG1 THR A  92      11.347  36.207  41.219  1.00119.34           O  
ATOM    587  N   GLU A  93      12.019  37.928  45.146  1.00 84.91           N  
ATOM    588  CA  GLU A  93      12.732  38.641  46.166  1.00 84.91           C  
ATOM    589  C   GLU A  93      14.087  39.029  45.653  1.00 84.91           C  
ATOM    590  O   GLU A  93      14.563  40.129  45.929  1.00 84.91           O  
ATOM    591  CB  GLU A  93      12.919  37.839  47.466  1.00 84.91           C  
ATOM    592  CG  GLU A  93      13.740  36.561  47.300  1.00 84.91           C  
ATOM    593  CD  GLU A  93      14.012  35.997  48.689  1.00 84.91           C  
ATOM    594  OE1 GLU A  93      13.485  36.579  49.675  1.00 84.91           O  
ATOM    595  OE2 GLU A  93      14.752  34.983  48.784  1.00 84.91           O1-
ATOM    596  N   GLU A  94      14.744  38.144  44.877  1.00 48.08           N  
ATOM    597  CA  GLU A  94      16.070  38.432  44.398  1.00 48.08           C  
ATOM    598  C   GLU A  94      16.026  39.648  43.533  1.00 48.08           C  
ATOM    599  O   GLU A  94      16.891  40.520  43.618  1.00 48.08           O  
ATOM    600  CB  GLU A  94      16.657  37.329  43.502  1.00 48.08           C  
ATOM    601  CG  GLU A  94      18.064  37.675  43.003  1.00 48.08           C  
ATOM    602  CD  GLU A  94      18.443  36.714  41.888  1.00 48.08           C  
ATOM    603  OE1 GLU A  94      17.892  35.584  41.853  1.00 48.08           O  
ATOM    604  OE2 GLU A  94      19.295  37.101  41.045  1.00 48.08           O1-
ATOM    605  N   GLU A  95      15.008  39.718  42.661  1.00 66.72           N  
ATOM    606  CA  GLU A  95      14.853  40.796  41.733  1.00 66.72           C  
ATOM    607  C   GLU A  95      14.560  42.053  42.491  1.00 66.72           C  
ATOM    608  O   GLU A  95      15.006  43.137  42.116  1.00 66.72           O  
ATOM    609  CB  GLU A  95      13.749  40.488  40.708  1.00 66.72           C  
ATOM    610  CG  GLU A  95      14.176  39.339  39.786  1.00 66.72           C  
ATOM    611  CD  GLU A  95      12.974  38.809  39.020  1.00 66.72           C  
ATOM    612  OE1 GLU A  95      11.824  39.086  39.451  1.00 66.72           O  
ATOM    613  OE2 GLU A  95      13.196  38.103  38.000  1.00 66.72           O1-
ATOM    614  N   GLU A  96      13.816  41.928  43.604  1.00112.81           N  
ATOM    615  CA  GLU A  96      13.454  43.058  44.410  1.00112.81           C  
ATOM    616  C   GLU A  96      14.713  43.711  44.894  1.00112.81           C  
ATOM    617  O   GLU A  96      14.831  44.937  44.899  1.00112.81           O  
ATOM    618  CB  GLU A  96      12.656  42.632  45.651  1.00112.81           C  
ATOM    619  CG  GLU A  96      12.093  43.805  46.446  1.00112.81           C  
ATOM    620  CD  GLU A  96      10.847  44.284  45.725  1.00112.81           C  
ATOM    621  OE1 GLU A  96      10.995  45.031  44.720  1.00112.81           O  
ATOM    622  OE2 GLU A  96       9.732  43.899  46.165  1.00112.81           O1-
ATOM    623  N   ALA A  97      15.702  42.898  45.304  1.00 29.32           N  
ATOM    624  CA  ALA A  97      16.934  43.429  45.813  1.00 29.32           C  
ATOM    625  C   ALA A  97      17.613  44.218  44.729  1.00 29.32           C  
ATOM    626  O   ALA A  97      18.203  45.267  44.990  1.00 29.32           O  
ATOM    627  CB  ALA A  97      17.921  42.335  46.254  1.00 29.32           C  
ATOM    628  N   VAL A  98      17.558  43.716  43.482  1.00 38.46           N  
ATOM    629  CA  VAL A  98      18.206  44.347  42.364  1.00 38.46           C  
ATOM    630  C   VAL A  98      17.598  45.697  42.129  1.00 38.46           C  
ATOM    631  O   VAL A  98      18.312  46.665  41.874  1.00 38.46           O  
ATOM    632  CB  VAL A  98      18.052  43.559  41.090  1.00 38.46           C  
ATOM    633  CG1 VAL A  98      18.692  44.347  39.936  1.00 38.46           C  
ATOM    634  CG2 VAL A  98      18.668  42.164  41.297  1.00 38.46           C  
ATOM    635  N   LEU A  99      16.258  45.788  42.204  1.00 45.41           N  
ATOM    636  CA  LEU A  99      15.570  47.027  41.973  1.00 45.41           C  
ATOM    637  C   LEU A  99      15.974  48.016  43.022  1.00 45.41           C  
ATOM    638  O   LEU A  99      16.168  49.196  42.735  1.00 45.41           O  
ATOM    639  CB  LEU A  99      14.040  46.900  42.046  1.00 45.41           C  
ATOM    640  CG  LEU A  99      13.428  46.064  40.908  1.00 45.41           C  
ATOM    641  CD1 LEU A  99      11.899  45.980  41.048  1.00 45.41           C  
ATOM    642  CD2 LEU A  99      13.867  46.586  39.530  1.00 45.41           C  
ATOM    643  N   LYS A 100      16.117  47.554  44.277  1.00104.73           N  
ATOM    644  CA  LYS A 100      16.449  48.431  45.363  1.00104.73           C  
ATOM    645  C   LYS A 100      17.783  49.039  45.036  1.00104.73           C  
ATOM    646  O   LYS A 100      18.002  50.237  45.218  1.00104.73           O  
ATOM    647  CB  LYS A 100      16.558  47.638  46.680  1.00104.73           C  
ATOM    648  CG  LYS A 100      16.213  48.401  47.964  1.00104.73           C  
ATOM    649  CD  LYS A 100      17.146  49.545  48.359  1.00104.73           C  
ATOM    650  CE  LYS A 100      16.703  50.217  49.665  1.00104.73           C  
ATOM    651  NZ  LYS A 100      17.796  51.046  50.223  1.00104.73           N1+
ATOM    652  N   ARG A 101      18.712  48.220  44.508  1.00135.68           N  
ATOM    653  CA  ARG A 101      20.034  48.686  44.183  1.00135.68           C  
ATOM    654  C   ARG A 101      19.961  49.757  43.134  1.00135.68           C  
ATOM    655  O   ARG A 101      20.639  50.778  43.234  1.00135.68           O  
ATOM    656  CB  ARG A 101      20.931  47.573  43.611  1.00135.68           C  
ATOM    657  CG  ARG A 101      21.304  46.495  44.629  1.00135.68           C  
ATOM    658  CD  ARG A 101      22.663  46.726  45.293  1.00135.68           C  
ATOM    659  NE  ARG A 101      23.712  46.508  44.258  1.00135.68           N  
ATOM    660  CZ  ARG A 101      24.795  47.337  44.205  1.00135.68           C  
ATOM    661  NH1 ARG A 101      24.887  48.389  45.069  1.00135.68           N1+
ATOM    662  NH2 ARG A 101      25.787  47.114  43.293  1.00135.68           N  
ATOM    663  N   GLY A 102      19.136  49.544  42.090  1.00 27.14           N  
ATOM    664  CA  GLY A 102      19.030  50.477  41.003  1.00 27.14           C  
ATOM    665  C   GLY A 102      18.446  51.770  41.481  1.00 27.14           C  
ATOM    666  O   GLY A 102      18.863  52.848  41.062  1.00 27.14           O  
ATOM    667  N   ARG A 103      17.456  51.693  42.383  1.00114.77           N  
ATOM    668  CA  ARG A 103      16.765  52.856  42.862  1.00114.77           C  
ATOM    669  C   ARG A 103      17.754  53.782  43.513  1.00114.77           C  
ATOM    670  O   ARG A 103      17.697  54.998  43.330  1.00114.77           O  
ATOM    671  CB  ARG A 103      15.752  52.484  43.960  1.00114.77           C  
ATOM    672  CG  ARG A 103      14.983  53.672  44.534  1.00114.77           C  
ATOM    673  CD  ARG A 103      14.487  53.465  45.968  1.00114.77           C  
ATOM    674  NE  ARG A 103      13.405  52.441  45.962  1.00114.77           N  
ATOM    675  CZ  ARG A 103      13.662  51.152  46.333  1.00114.77           C  
ATOM    676  NH1 ARG A 103      14.930  50.780  46.669  1.00114.77           N1+
ATOM    677  NH2 ARG A 103      12.645  50.243  46.399  1.00114.77           N  
ATOM    678  N   ASN A 104      18.668  53.215  44.320  1.00 77.85           N  
ATOM    679  CA  ASN A 104      19.638  53.948  45.095  1.00 77.85           C  
ATOM    680  C   ASN A 104      20.753  54.554  44.291  1.00 77.85           C  
ATOM    681  O   ASN A 104      21.302  55.575  44.703  1.00 77.85           O  
ATOM    682  CB  ASN A 104      20.269  53.117  46.218  1.00 77.85           C  
ATOM    683  CG  ASN A 104      19.203  52.987  47.287  1.00 77.85           C  
ATOM    684  ND2 ASN A 104      18.964  51.732  47.747  1.00 77.85           N  
ATOM    685  OD1 ASN A 104      18.588  53.975  47.688  1.00 77.85           O  
ATOM    686  N   ALA A 105      21.149  53.945  43.152  1.00 59.67           N  
ATOM    687  CA  ALA A 105      22.282  54.445  42.409  1.00 59.67           C  
ATOM    688  C   ALA A 105      22.045  55.903  42.091  1.00 59.67           C  
ATOM    689  O   ALA A 105      20.903  56.321  41.949  1.00 59.67           O  
ATOM    690  CB  ALA A 105      22.539  53.692  41.090  1.00 59.67           C  
ATOM    691  N   LYS A 106      23.105  56.736  41.997  1.00154.84           N  
ATOM    692  CA  LYS A 106      22.836  58.154  41.812  1.00154.84           C  
ATOM    693  C   LYS A 106      22.998  58.573  40.366  1.00154.84           C  
ATOM    694  O   LYS A 106      24.120  58.652  39.871  1.00154.84           O  
ATOM    695  CB  LYS A 106      23.736  59.058  42.666  1.00154.84           C  
ATOM    696  CG  LYS A 106      23.272  60.517  42.709  1.00154.84           C  
ATOM    697  CD  LYS A 106      24.011  61.355  43.757  1.00154.84           C  
ATOM    698  CE  LYS A 106      23.608  62.830  43.780  1.00154.84           C  
ATOM    699  NZ  LYS A 106      22.640  63.081  44.873  1.00154.84           N1+
ATOM    700  N   SER A 107      21.879  58.889  39.647  1.00267.10           N  
ATOM    701  CA  SER A 107      22.007  59.305  38.261  1.00267.10           C  
ATOM    702  C   SER A 107      20.997  60.356  37.894  1.00267.10           C  
ATOM    703  O   SER A 107      19.782  60.207  38.053  1.00267.10           O  
ATOM    704  CB  SER A 107      21.861  58.160  37.240  1.00267.10           C  
ATOM    705  OG  SER A 107      22.017  58.691  35.932  1.00267.10           O  
ATOM    706  N   GLY A 108      21.516  61.449  37.299  1.00 67.75           N  
ATOM    707  CA  GLY A 108      20.759  62.597  36.892  1.00 67.75           C  
ATOM    708  C   GLY A 108      21.189  63.715  37.785  1.00 67.75           C  
ATOM    709  O   GLY A 108      20.674  63.886  38.887  1.00 67.75           O  
ATOM    710  N   THR A 109      22.177  64.495  37.313  1.00 67.30           N  
ATOM    711  CA  THR A 109      22.723  65.584  38.065  1.00 67.30           C  
ATOM    712  C   THR A 109      21.774  66.738  38.185  1.00 67.30           C  
ATOM    713  O   THR A 109      21.599  67.276  39.278  1.00 67.30           O  
ATOM    714  CB  THR A 109      24.007  66.107  37.483  1.00 67.30           C  
ATOM    715  CG2 THR A 109      24.470  67.319  38.308  1.00 67.30           C  
ATOM    716  OG1 THR A 109      24.999  65.090  37.497  1.00 67.30           O  
ATOM    717  N   THR A 110      21.112  67.152  37.085  1.00256.84           N  
ATOM    718  CA  THR A 110      20.346  68.362  37.207  1.00256.84           C  
ATOM    719  C   THR A 110      19.022  68.228  36.516  1.00256.84           C  
ATOM    720  O   THR A 110      18.760  67.293  35.762  1.00256.84           O  
ATOM    721  CB  THR A 110      21.065  69.542  36.608  1.00256.84           C  
ATOM    722  CG2 THR A 110      21.162  69.331  35.088  1.00256.84           C  
ATOM    723  OG1 THR A 110      20.394  70.760  36.899  1.00256.84           O  
ATOM    724  N   PRO A 111      18.179  69.182  36.824  1.00200.05           N  
ATOM    725  CA  PRO A 111      16.871  69.249  36.221  1.00200.05           C  
ATOM    726  C   PRO A 111      16.914  69.734  34.807  1.00200.05           C  
ATOM    727  O   PRO A 111      17.995  70.044  34.307  1.00200.05           O  
ATOM    728  CB  PRO A 111      16.016  70.118  37.141  1.00200.05           C  
ATOM    729  CG  PRO A 111      16.650  69.903  38.521  1.00200.05           C  
ATOM    730  CD  PRO A 111      18.128  69.619  38.214  1.00200.05           C  
ATOM    731  N   LYS A 112      15.732  69.822  34.159  1.00273.74           N  
ATOM    732  CA  LYS A 112      15.625  70.131  32.765  1.00273.74           C  
ATOM    733  C   LYS A 112      16.213  68.970  32.062  1.00273.74           C  
ATOM    734  O   LYS A 112      16.638  69.031  30.910  1.00273.74           O  
ATOM    735  CB  LYS A 112      16.324  71.428  32.326  1.00273.74           C  
ATOM    736  CG  LYS A 112      15.439  72.659  32.526  1.00273.74           C  
ATOM    737  CD  LYS A 112      14.124  72.583  31.739  1.00273.74           C  
ATOM    738  CE  LYS A 112      14.311  72.624  30.219  1.00273.74           C  
ATOM    739  NZ  LYS A 112      13.004  72.509  29.530  1.00273.74           N1+
ATOM    740  N   ASN A 113      16.208  67.858  32.810  1.00162.48           N  
ATOM    741  CA  ASN A 113      16.601  66.551  32.406  1.00162.48           C  
ATOM    742  C   ASN A 113      15.464  65.749  32.940  1.00162.48           C  
ATOM    743  O   ASN A 113      14.319  65.987  32.561  1.00162.48           O  
ATOM    744  CB  ASN A 113      17.918  66.071  33.043  1.00162.48           C  
ATOM    745  CG  ASN A 113      19.045  66.912  32.446  1.00162.48           C  
ATOM    746  ND2 ASN A 113      20.272  66.331  32.369  1.00162.48           N  
ATOM    747  OD1 ASN A 113      18.835  68.059  32.054  1.00162.48           O  
ATOM    748  N   THR A 114      15.714  64.781  33.835  1.00125.21           N  
ATOM    749  CA  THR A 114      14.553  64.106  34.330  1.00125.21           C  
ATOM    750  C   THR A 114      14.479  64.270  35.815  1.00125.21           C  
ATOM    751  O   THR A 114      15.463  64.610  36.471  1.00125.21           O  
ATOM    752  CB  THR A 114      14.507  62.642  34.013  1.00125.21           C  
ATOM    753  CG2 THR A 114      15.585  61.916  34.835  1.00125.21           C  
ATOM    754  OG1 THR A 114      13.222  62.123  34.323  1.00125.21           O  
ATOM    755  N   ASP A 115      13.272  64.049  36.380  1.00 37.31           N  
ATOM    756  CA  ASP A 115      13.085  64.221  37.790  1.00 37.31           C  
ATOM    757  C   ASP A 115      13.695  63.071  38.521  1.00 37.31           C  
ATOM    758  O   ASP A 115      13.922  62.002  37.958  1.00 37.31           O  
ATOM    759  CB  ASP A 115      11.617  64.363  38.226  1.00 37.31           C  
ATOM    760  CG  ASP A 115      11.168  65.764  37.830  1.00 37.31           C  
ATOM    761  OD1 ASP A 115      12.013  66.527  37.290  1.00 37.31           O  
ATOM    762  OD2 ASP A 115       9.978  66.093  38.074  1.00 37.31           O1-
ATOM    763  N   VAL A 116      13.988  63.301  39.817  1.00107.21           N  
ATOM    764  CA  VAL A 116      14.651  62.332  40.638  1.00107.21           C  
ATOM    765  C   VAL A 116      13.821  61.094  40.852  1.00107.21           C  
ATOM    766  O   VAL A 116      14.352  59.990  40.770  1.00107.21           O  
ATOM    767  CB  VAL A 116      15.089  62.869  41.972  1.00107.21           C  
ATOM    768  CG1 VAL A 116      16.200  63.903  41.729  1.00107.21           C  
ATOM    769  CG2 VAL A 116      13.870  63.444  42.713  1.00107.21           C  
ATOM    770  N   GLN A 117      12.509  61.220  41.138  1.00 60.11           N  
ATOM    771  CA  GLN A 117      11.732  60.035  41.403  1.00 60.11           C  
ATOM    772  C   GLN A 117      11.619  59.179  40.181  1.00 60.11           C  
ATOM    773  O   GLN A 117      11.803  57.963  40.241  1.00 60.11           O  
ATOM    774  CB  GLN A 117      10.301  60.342  41.877  1.00 60.11           C  
ATOM    775  CG  GLN A 117      10.223  60.832  43.325  1.00 60.11           C  
ATOM    776  CD  GLN A 117      10.391  59.617  44.229  1.00 60.11           C  
ATOM    777  NE2 GLN A 117      10.312  59.841  45.568  1.00 60.11           N  
ATOM    778  OE1 GLN A 117      10.584  58.497  43.758  1.00 60.11           O  
ATOM    779  N   THR A 118      11.328  59.801  39.026  1.00 33.93           N  
ATOM    780  CA  THR A 118      11.156  59.052  37.818  1.00 33.93           C  
ATOM    781  C   THR A 118      12.471  58.441  37.489  1.00 33.93           C  
ATOM    782  O   THR A 118      12.546  57.315  36.998  1.00 33.93           O  
ATOM    783  CB  THR A 118      10.728  59.899  36.656  1.00 33.93           C  
ATOM    784  CG2 THR A 118       9.454  60.657  37.066  1.00 33.93           C  
ATOM    785  OG1 THR A 118      11.752  60.817  36.300  1.00 33.93           O  
ATOM    786  N   TYR A 119      13.553  59.185  37.756  1.00 86.14           N  
ATOM    787  CA  TYR A 119      14.847  58.680  37.421  1.00 86.14           C  
ATOM    788  C   TYR A 119      15.119  57.464  38.261  1.00 86.14           C  
ATOM    789  O   TYR A 119      15.705  56.493  37.784  1.00 86.14           O  
ATOM    790  CB  TYR A 119      15.990  59.673  37.654  1.00 86.14           C  
ATOM    791  CG  TYR A 119      17.100  59.132  36.826  1.00 86.14           C  
ATOM    792  CD1 TYR A 119      17.201  59.503  35.504  1.00 86.14           C  
ATOM    793  CD2 TYR A 119      18.017  58.247  37.340  1.00 86.14           C  
ATOM    794  CE1 TYR A 119      18.204  59.011  34.704  1.00 86.14           C  
ATOM    795  CE2 TYR A 119      19.025  57.758  36.543  1.00 86.14           C  
ATOM    796  CZ  TYR A 119      19.123  58.137  35.228  1.00 86.14           C  
ATOM    797  OH  TYR A 119      20.161  57.625  34.418  1.00 86.14           O  
ATOM    798  N   ARG A 120      14.709  57.490  39.545  1.00174.82           N  
ATOM    799  CA  ARG A 120      14.962  56.407  40.461  1.00174.82           C  
ATOM    800  C   ARG A 120      14.310  55.145  39.977  1.00174.82           C  
ATOM    801  O   ARG A 120      14.937  54.087  39.962  1.00174.82           O  
ATOM    802  CB  ARG A 120      14.426  56.707  41.876  1.00174.82           C  
ATOM    803  CG  ARG A 120      15.282  57.720  42.647  1.00174.82           C  
ATOM    804  CD  ARG A 120      14.559  58.417  43.804  1.00174.82           C  
ATOM    805  NE  ARG A 120      14.047  57.394  44.761  1.00174.82           N  
ATOM    806  CZ  ARG A 120      14.809  56.957  45.807  1.00174.82           C  
ATOM    807  NH1 ARG A 120      16.130  57.291  45.891  1.00174.82           N1+
ATOM    808  NH2 ARG A 120      14.231  56.197  46.782  1.00174.82           N  
ATOM    809  N   TYR A 121      13.032  55.227  39.572  1.00 77.39           N  
ATOM    810  CA  TYR A 121      12.319  54.053  39.153  1.00 77.39           C  
ATOM    811  C   TYR A 121      12.851  53.533  37.853  1.00 77.39           C  
ATOM    812  O   TYR A 121      12.992  52.326  37.668  1.00 77.39           O  
ATOM    813  CB  TYR A 121      10.807  54.280  38.980  1.00 77.39           C  
ATOM    814  CG  TYR A 121      10.311  54.762  40.298  1.00 77.39           C  
ATOM    815  CD1 TYR A 121      10.373  53.956  41.410  1.00 77.39           C  
ATOM    816  CD2 TYR A 121       9.767  56.020  40.415  1.00 77.39           C  
ATOM    817  CE1 TYR A 121       9.914  54.405  42.625  1.00 77.39           C  
ATOM    818  CE2 TYR A 121       9.305  56.474  41.627  1.00 77.39           C  
ATOM    819  CZ  TYR A 121       9.380  55.667  42.736  1.00 77.39           C  
ATOM    820  OH  TYR A 121       8.908  56.129  43.983  1.00 77.39           O  
ATOM    821  N   SER A 122      13.145  54.438  36.903  1.00 87.46           N  
ATOM    822  CA  SER A 122      13.611  54.054  35.601  1.00 87.46           C  
ATOM    823  C   SER A 122      14.894  53.291  35.737  1.00 87.46           C  
ATOM    824  O   SER A 122      15.094  52.260  35.097  1.00 87.46           O  
ATOM    825  CB  SER A 122      13.903  55.290  34.742  1.00 87.46           C  
ATOM    826  OG  SER A 122      14.605  54.912  33.574  1.00 87.46           O  
ATOM    827  N   THR A 123      15.806  53.785  36.588  1.00 51.75           N  
ATOM    828  CA  THR A 123      17.086  53.156  36.761  1.00 51.75           C  
ATOM    829  C   THR A 123      16.893  51.803  37.360  1.00 51.75           C  
ATOM    830  O   THR A 123      17.589  50.851  37.008  1.00 51.75           O  
ATOM    831  CB  THR A 123      17.989  53.895  37.695  1.00 51.75           C  
ATOM    832  CG2 THR A 123      19.334  53.154  37.764  1.00 51.75           C  
ATOM    833  OG1 THR A 123      18.188  55.213  37.224  1.00 51.75           O  
ATOM    834  N   ALA A 124      15.946  51.687  38.306  1.00 37.31           N  
ATOM    835  CA  ALA A 124      15.714  50.438  38.962  1.00 37.31           C  
ATOM    836  C   ALA A 124      15.317  49.442  37.919  1.00 37.31           C  
ATOM    837  O   ALA A 124      15.814  48.318  37.901  1.00 37.31           O  
ATOM    838  CB  ALA A 124      14.572  50.517  39.992  1.00 37.31           C  
ATOM    839  N   PHE A 125      14.428  49.853  36.997  1.00 70.48           N  
ATOM    840  CA  PHE A 125      13.933  48.997  35.957  1.00 70.48           C  
ATOM    841  C   PHE A 125      15.076  48.589  35.073  1.00 70.48           C  
ATOM    842  O   PHE A 125      15.226  47.412  34.745  1.00 70.48           O  
ATOM    843  CB  PHE A 125      12.868  49.727  35.111  1.00 70.48           C  
ATOM    844  CG  PHE A 125      12.334  48.828  34.049  1.00 70.48           C  
ATOM    845  CD1 PHE A 125      11.484  47.796  34.370  1.00 70.48           C  
ATOM    846  CD2 PHE A 125      12.656  49.044  32.729  1.00 70.48           C  
ATOM    847  CE1 PHE A 125      10.981  46.973  33.391  1.00 70.48           C  
ATOM    848  CE2 PHE A 125      12.155  48.225  31.745  1.00 70.48           C  
ATOM    849  CZ  PHE A 125      11.319  47.186  32.075  1.00 70.48           C  
ATOM    850  N   GLN A 126      15.934  49.550  34.679  1.00 43.14           N  
ATOM    851  CA  GLN A 126      17.023  49.263  33.785  1.00 43.14           C  
ATOM    852  C   GLN A 126      17.993  48.308  34.423  1.00 43.14           C  
ATOM    853  O   GLN A 126      18.500  47.402  33.763  1.00 43.14           O  
ATOM    854  CB  GLN A 126      17.803  50.519  33.362  1.00 43.14           C  
ATOM    855  CG  GLN A 126      16.992  51.471  32.477  1.00 43.14           C  
ATOM    856  CD  GLN A 126      17.864  52.670  32.129  1.00 43.14           C  
ATOM    857  NE2 GLN A 126      17.288  53.636  31.364  1.00 43.14           N  
ATOM    858  OE1 GLN A 126      19.024  52.745  32.530  1.00 43.14           O  
ATOM    859  N   ALA A 127      18.275  48.485  35.726  1.00 34.98           N  
ATOM    860  CA  ALA A 127      19.227  47.663  36.428  1.00 34.98           C  
ATOM    861  C   ALA A 127      18.750  46.241  36.428  1.00 34.98           C  
ATOM    862  O   ALA A 127      19.543  45.310  36.289  1.00 34.98           O  
ATOM    863  CB  ALA A 127      19.409  48.088  37.894  1.00 34.98           C  
ATOM    864  N   LEU A 128      17.434  46.033  36.602  1.00125.10           N  
ATOM    865  CA  LEU A 128      16.873  44.715  36.651  1.00125.10           C  
ATOM    866  C   LEU A 128      17.082  44.044  35.324  1.00125.10           C  
ATOM    867  O   LEU A 128      17.437  42.867  35.268  1.00125.10           O  
ATOM    868  CB  LEU A 128      15.352  44.770  36.906  1.00125.10           C  
ATOM    869  CG  LEU A 128      14.642  43.423  37.172  1.00125.10           C  
ATOM    870  CD1 LEU A 128      14.703  42.453  35.982  1.00125.10           C  
ATOM    871  CD2 LEU A 128      15.127  42.795  38.484  1.00125.10           C  
ATOM    872  N   LEU A 129      16.851  44.758  34.203  1.00101.63           N  
ATOM    873  CA  LEU A 129      17.026  44.111  32.932  1.00101.63           C  
ATOM    874  C   LEU A 129      18.467  43.757  32.752  1.00101.63           C  
ATOM    875  O   LEU A 129      18.789  42.680  32.253  1.00101.63           O  
ATOM    876  CB  LEU A 129      16.590  44.921  31.694  1.00101.63           C  
ATOM    877  CG  LEU A 129      15.062  45.054  31.518  1.00101.63           C  
ATOM    878  CD1 LEU A 129      14.443  46.063  32.491  1.00101.63           C  
ATOM    879  CD2 LEU A 129      14.686  45.327  30.058  1.00101.63           C  
ATOM    880  N   GLY A 130      19.375  44.661  33.158  1.00 20.91           N  
ATOM    881  CA  GLY A 130      20.779  44.424  32.988  1.00 20.91           C  
ATOM    882  C   GLY A 130      21.173  43.219  33.785  1.00 20.91           C  
ATOM    883  O   GLY A 130      21.945  42.382  33.322  1.00 20.91           O  
ATOM    884  N   TYR A 131      20.647  43.105  35.018  1.00 67.10           N  
ATOM    885  CA  TYR A 131      20.986  42.029  35.904  1.00 67.10           C  
ATOM    886  C   TYR A 131      20.542  40.725  35.299  1.00 67.10           C  
ATOM    887  O   TYR A 131      21.309  39.767  35.250  1.00 67.10           O  
ATOM    888  CB  TYR A 131      20.293  42.206  37.271  1.00 67.10           C  
ATOM    889  CG  TYR A 131      20.657  41.087  38.183  1.00 67.10           C  
ATOM    890  CD1 TYR A 131      21.858  41.104  38.852  1.00 67.10           C  
ATOM    891  CD2 TYR A 131      19.791  40.036  38.386  1.00 67.10           C  
ATOM    892  CE1 TYR A 131      22.202  40.079  39.701  1.00 67.10           C  
ATOM    893  CE2 TYR A 131      20.132  39.009  39.237  1.00 67.10           C  
ATOM    894  CZ  TYR A 131      21.340  39.028  39.894  1.00 67.10           C  
ATOM    895  OH  TYR A 131      21.702  37.981  40.768  1.00 67.10           O  
ATOM    896  N   LEU A 132      19.299  40.660  34.779  1.00 51.80           N  
ATOM    897  CA  LEU A 132      18.769  39.428  34.250  1.00 51.80           C  
ATOM    898  C   LEU A 132      19.581  39.001  33.064  1.00 51.80           C  
ATOM    899  O   LEU A 132      19.846  37.814  32.869  1.00 51.80           O  
ATOM    900  CB  LEU A 132      17.298  39.549  33.804  1.00 51.80           C  
ATOM    901  CG  LEU A 132      16.330  39.859  34.964  1.00 51.80           C  
ATOM    902  CD1 LEU A 132      14.870  39.916  34.483  1.00 51.80           C  
ATOM    903  CD2 LEU A 132      16.530  38.886  36.138  1.00 51.80           C  
ATOM    904  N   PHE A 133      19.982  39.975  32.229  1.00 62.27           N  
ATOM    905  CA  PHE A 133      20.729  39.728  31.028  1.00 62.27           C  
ATOM    906  C   PHE A 133      22.075  39.139  31.365  1.00 62.27           C  
ATOM    907  O   PHE A 133      22.474  38.123  30.792  1.00 62.27           O  
ATOM    908  CB  PHE A 133      20.976  41.042  30.268  1.00 62.27           C  
ATOM    909  CG  PHE A 133      21.749  40.779  29.024  1.00 62.27           C  
ATOM    910  CD1 PHE A 133      21.094  40.377  27.886  1.00 62.27           C  
ATOM    911  CD2 PHE A 133      23.115  40.952  28.985  1.00 62.27           C  
ATOM    912  CE1 PHE A 133      21.791  40.139  26.724  1.00 62.27           C  
ATOM    913  CE2 PHE A 133      23.817  40.715  27.827  1.00 62.27           C  
ATOM    914  CZ  PHE A 133      23.155  40.305  26.695  1.00 62.27           C  
ATOM    915  N   LEU A 134      22.804  39.769  32.309  1.00 62.99           N  
ATOM    916  CA  LEU A 134      24.138  39.377  32.688  1.00 62.99           C  
ATOM    917  C   LEU A 134      24.116  38.039  33.361  1.00 62.99           C  
ATOM    918  O   LEU A 134      25.048  37.246  33.225  1.00 62.99           O  
ATOM    919  CB  LEU A 134      24.808  40.374  33.650  1.00 62.99           C  
ATOM    920  CG  LEU A 134      25.075  41.759  33.028  1.00 62.99           C  
ATOM    921  CD1 LEU A 134      25.749  42.697  34.041  1.00 62.99           C  
ATOM    922  CD2 LEU A 134      25.870  41.642  31.717  1.00 62.99           C  
ATOM    923  N   GLU A 135      23.062  37.784  34.155  1.00139.95           N  
ATOM    924  CA  GLU A 135      22.868  36.559  34.878  1.00139.95           C  
ATOM    925  C   GLU A 135      22.501  35.472  33.910  1.00139.95           C  
ATOM    926  O   GLU A 135      22.541  34.289  34.243  1.00139.95           O  
ATOM    927  CB  GLU A 135      21.787  36.665  35.959  1.00139.95           C  
ATOM    928  CG  GLU A 135      22.094  37.777  36.964  1.00139.95           C  
ATOM    929  CD  GLU A 135      23.603  37.909  37.113  1.00139.95           C  
ATOM    930  OE1 GLU A 135      24.290  36.867  37.278  1.00139.95           O  
ATOM    931  OE2 GLU A 135      24.089  39.071  37.072  1.00139.95           O1-
ATOM    932  N   LYS A 136      22.088  35.865  32.690  1.00144.47           N  
ATOM    933  CA  LYS A 136      21.697  34.964  31.639  1.00144.47           C  
ATOM    934  C   LYS A 136      20.381  34.318  31.948  1.00144.47           C  
ATOM    935  O   LYS A 136      20.126  33.204  31.489  1.00144.47           O  
ATOM    936  CB  LYS A 136      22.719  33.843  31.369  1.00144.47           C  
ATOM    937  CG  LYS A 136      24.128  34.355  31.052  1.00144.47           C  
ATOM    938  CD  LYS A 136      24.195  35.373  29.912  1.00144.47           C  
ATOM    939  CE  LYS A 136      25.562  36.048  29.788  1.00144.47           C  
ATOM    940  NZ  LYS A 136      25.462  37.238  28.916  1.00144.47           N1+
ATOM    941  N   LYS A 137      19.500  34.996  32.715  1.00115.88           N  
ATOM    942  CA  LYS A 137      18.196  34.427  32.918  1.00115.88           C  
ATOM    943  C   LYS A 137      17.356  34.880  31.765  1.00115.88           C  
ATOM    944  O   LYS A 137      16.552  35.808  31.868  1.00115.88           O  
ATOM    945  CB  LYS A 137      17.495  34.874  34.213  1.00115.88           C  
ATOM    946  CG  LYS A 137      18.105  34.271  35.478  1.00115.88           C  
ATOM    947  CD  LYS A 137      17.407  34.728  36.760  1.00115.88           C  
ATOM    948  CE  LYS A 137      17.996  35.998  37.373  1.00115.88           C  
ATOM    949  NZ  LYS A 137      19.222  35.662  38.131  1.00115.88           N1+
ATOM    950  N   GLU A 138      17.509  34.181  30.630  1.00 42.54           N  
ATOM    951  CA  GLU A 138      16.861  34.545  29.406  1.00 42.54           C  
ATOM    952  C   GLU A 138      15.374  34.423  29.533  1.00 42.54           C  
ATOM    953  O   GLU A 138      14.639  35.279  29.044  1.00 42.54           O  
ATOM    954  CB  GLU A 138      17.287  33.649  28.233  1.00 42.54           C  
ATOM    955  CG  GLU A 138      18.753  33.831  27.839  1.00 42.54           C  
ATOM    956  CD  GLU A 138      19.062  32.883  26.689  1.00 42.54           C  
ATOM    957  OE1 GLU A 138      18.305  32.904  25.682  1.00 42.54           O  
ATOM    958  OE2 GLU A 138      20.061  32.122  26.810  1.00 42.54           O1-
ATOM    959  N   GLU A 139      14.884  33.362  30.200  1.00 97.80           N  
ATOM    960  CA  GLU A 139      13.465  33.139  30.249  1.00 97.80           C  
ATOM    961  C   GLU A 139      12.783  34.276  30.948  1.00 97.80           C  
ATOM    962  O   GLU A 139      11.780  34.801  30.464  1.00 97.80           O  
ATOM    963  CB  GLU A 139      13.096  31.848  31.002  1.00 97.80           C  
ATOM    964  CG  GLU A 139      13.573  30.575  30.299  1.00 97.80           C  
ATOM    965  CD  GLU A 139      12.757  30.405  29.023  1.00 97.80           C  
ATOM    966  OE1 GLU A 139      12.551  31.425  28.311  1.00 97.80           O  
ATOM    967  OE2 GLU A 139      12.321  29.256  28.747  1.00 97.80           O1-
ATOM    968  N   ARG A 140      13.317  34.690  32.109  1.00187.26           N  
ATOM    969  CA  ARG A 140      12.693  35.748  32.850  1.00187.26           C  
ATOM    970  C   ARG A 140      12.769  37.027  32.075  1.00187.26           C  
ATOM    971  O   ARG A 140      11.817  37.805  32.049  1.00187.26           O  
ATOM    972  CB  ARG A 140      13.372  36.048  34.200  1.00187.26           C  
ATOM    973  CG  ARG A 140      13.036  35.079  35.333  1.00187.26           C  
ATOM    974  CD  ARG A 140      12.364  35.744  36.541  1.00187.26           C  
ATOM    975  NE  ARG A 140      10.919  35.924  36.232  1.00187.26           N  
ATOM    976  CZ  ARG A 140      10.046  36.347  37.194  1.00187.26           C  
ATOM    977  NH1 ARG A 140      10.482  36.658  38.450  1.00187.26           N1+
ATOM    978  NH2 ARG A 140       8.723  36.473  36.883  1.00187.26           N  
ATOM    979  N   LEU A 141      13.911  37.281  31.416  1.00 52.87           N  
ATOM    980  CA  LEU A 141      14.114  38.531  30.737  1.00 52.87           C  
ATOM    981  C   LEU A 141      13.061  38.725  29.688  1.00 52.87           C  
ATOM    982  O   LEU A 141      12.436  39.783  29.609  1.00 52.87           O  
ATOM    983  CB  LEU A 141      15.489  38.573  30.038  1.00 52.87           C  
ATOM    984  CG  LEU A 141      15.764  39.841  29.209  1.00 52.87           C  
ATOM    985  CD1 LEU A 141      15.803  41.100  30.089  1.00 52.87           C  
ATOM    986  CD2 LEU A 141      17.031  39.675  28.353  1.00 52.87           C  
ATOM    987  N   SER A 142      12.812  37.691  28.867  1.00 32.24           N  
ATOM    988  CA  SER A 142      11.852  37.822  27.809  1.00 32.24           C  
ATOM    989  C   SER A 142      10.504  38.061  28.408  1.00 32.24           C  
ATOM    990  O   SER A 142       9.740  38.893  27.918  1.00 32.24           O  
ATOM    991  CB  SER A 142      11.756  36.562  26.933  1.00 32.24           C  
ATOM    992  OG  SER A 142      13.009  36.311  26.316  1.00 32.24           O  
ATOM    993  N   GLN A 143      10.174  37.339  29.498  1.00 94.99           N  
ATOM    994  CA  GLN A 143       8.862  37.484  30.056  1.00 94.99           C  
ATOM    995  C   GLN A 143       8.686  38.873  30.589  1.00 94.99           C  
ATOM    996  O   GLN A 143       7.646  39.491  30.371  1.00 94.99           O  
ATOM    997  CB  GLN A 143       8.550  36.472  31.178  1.00 94.99           C  
ATOM    998  CG  GLN A 143       9.376  36.637  32.454  1.00 94.99           C  
ATOM    999  CD  GLN A 143       8.949  35.564  33.445  1.00 94.99           C  
ATOM   1000  NE2 GLN A 143       9.925  34.718  33.873  1.00 94.99           N  
ATOM   1001  OE1 GLN A 143       7.784  35.476  33.828  1.00 94.99           O  
ATOM   1002  N   LEU A 144       9.707  39.420  31.282  1.00 53.35           N  
ATOM   1003  CA  LEU A 144       9.565  40.724  31.873  1.00 53.35           C  
ATOM   1004  C   LEU A 144       9.406  41.771  30.813  1.00 53.35           C  
ATOM   1005  O   LEU A 144       8.561  42.658  30.926  1.00 53.35           O  
ATOM   1006  CB  LEU A 144      10.770  41.133  32.742  1.00 53.35           C  
ATOM   1007  CG  LEU A 144      10.616  42.534  33.369  1.00 53.35           C  
ATOM   1008  CD1 LEU A 144       9.371  42.616  34.268  1.00 53.35           C  
ATOM   1009  CD2 LEU A 144      11.898  42.971  34.096  1.00 53.35           C  
ATOM   1010  N   VAL A 145      10.218  41.695  29.744  1.00 35.90           N  
ATOM   1011  CA  VAL A 145      10.183  42.707  28.729  1.00 35.90           C  
ATOM   1012  C   VAL A 145       8.851  42.702  28.050  1.00 35.90           C  
ATOM   1013  O   VAL A 145       8.278  43.759  27.788  1.00 35.90           O  
ATOM   1014  CB  VAL A 145      11.221  42.498  27.668  1.00 35.90           C  
ATOM   1015  CG1 VAL A 145      11.033  43.578  26.592  1.00 35.90           C  
ATOM   1016  CG2 VAL A 145      12.608  42.512  28.332  1.00 35.90           C  
ATOM   1017  N   ALA A 146       8.313  41.505  27.751  1.00 23.28           N  
ATOM   1018  CA  ALA A 146       7.068  41.428  27.041  1.00 23.28           C  
ATOM   1019  C   ALA A 146       6.021  42.096  27.868  1.00 23.28           C  
ATOM   1020  O   ALA A 146       5.202  42.864  27.362  1.00 23.28           O  
ATOM   1021  CB  ALA A 146       6.611  39.981  26.790  1.00 23.28           C  
ATOM   1022  N   GLU A 147       6.046  41.838  29.185  1.00 69.80           N  
ATOM   1023  CA  GLU A 147       5.064  42.399  30.062  1.00 69.80           C  
ATOM   1024  C   GLU A 147       5.199  43.888  29.996  1.00 69.80           C  
ATOM   1025  O   GLU A 147       4.207  44.605  29.881  1.00 69.80           O  
ATOM   1026  CB  GLU A 147       5.315  42.003  31.530  1.00 69.80           C  
ATOM   1027  CG  GLU A 147       5.224  40.501  31.811  1.00 69.80           C  
ATOM   1028  CD  GLU A 147       3.755  40.137  31.958  1.00 69.80           C  
ATOM   1029  OE1 GLU A 147       2.976  40.435  31.015  1.00 69.80           O  
ATOM   1030  OE2 GLU A 147       3.391  39.560  33.018  1.00 69.80           O1-
ATOM   1031  N   ALA A 148       6.450  44.386  30.039  1.00 31.55           N  
ATOM   1032  CA  ALA A 148       6.710  45.798  30.054  1.00 31.55           C  
ATOM   1033  C   ALA A 148       6.214  46.418  28.788  1.00 31.55           C  
ATOM   1034  O   ALA A 148       5.631  47.502  28.805  1.00 31.55           O  
ATOM   1035  CB  ALA A 148       8.209  46.123  30.166  1.00 31.55           C  
ATOM   1036  N   ILE A 149       6.444  45.739  27.652  1.00 49.91           N  
ATOM   1037  CA  ILE A 149       6.067  46.264  26.373  1.00 49.91           C  
ATOM   1038  C   ILE A 149       4.577  46.334  26.242  1.00 49.91           C  
ATOM   1039  O   ILE A 149       4.048  47.309  25.714  1.00 49.91           O  
ATOM   1040  CB  ILE A 149       6.621  45.474  25.222  1.00 49.91           C  
ATOM   1041  CG1 ILE A 149       8.162  45.530  25.253  1.00 49.91           C  
ATOM   1042  CG2 ILE A 149       6.013  46.037  23.923  1.00 49.91           C  
ATOM   1043  CD1 ILE A 149       8.837  44.547  24.300  1.00 49.91           C  
ATOM   1044  N   GLN A 150       3.850  45.311  26.726  1.00112.70           N  
ATOM   1045  CA  GLN A 150       2.428  45.328  26.541  1.00112.70           C  
ATOM   1046  C   GLN A 150       1.875  46.552  27.203  1.00112.70           C  
ATOM   1047  O   GLN A 150       1.034  47.248  26.637  1.00112.70           O  
ATOM   1048  CB  GLN A 150       1.742  44.088  27.132  1.00112.70           C  
ATOM   1049  CG  GLN A 150       0.231  44.079  26.912  1.00112.70           C  
ATOM   1050  CD  GLN A 150      -0.278  42.706  27.311  1.00112.70           C  
ATOM   1051  NE2 GLN A 150      -1.626  42.530  27.274  1.00112.70           N  
ATOM   1052  OE1 GLN A 150       0.503  41.812  27.635  1.00112.70           O  
ATOM   1053  N   PHE A 151       2.344  46.846  28.427  1.00 73.26           N  
ATOM   1054  CA  PHE A 151       1.885  47.995  29.151  1.00 73.26           C  
ATOM   1055  C   PHE A 151       2.373  49.264  28.515  1.00 73.26           C  
ATOM   1056  O   PHE A 151       1.616  50.217  28.337  1.00 73.26           O  
ATOM   1057  CB  PHE A 151       2.360  47.981  30.616  1.00 73.26           C  
ATOM   1058  CG  PHE A 151       1.971  49.271  31.248  1.00 73.26           C  
ATOM   1059  CD1 PHE A 151       0.748  49.419  31.862  1.00 73.26           C  
ATOM   1060  CD2 PHE A 151       2.841  50.337  31.221  1.00 73.26           C  
ATOM   1061  CE1 PHE A 151       0.402  50.618  32.440  1.00 73.26           C  
ATOM   1062  CE2 PHE A 151       2.501  51.537  31.796  1.00 73.26           C  
ATOM   1063  CZ  PHE A 151       1.280  51.677  32.407  1.00 73.26           C  
ATOM   1064  N   GLY A 152       3.663  49.306  28.142  1.00 37.29           N  
ATOM   1065  CA  GLY A 152       4.271  50.512  27.652  1.00 37.29           C  
ATOM   1066  C   GLY A 152       3.644  50.953  26.370  1.00 37.29           C  
ATOM   1067  O   GLY A 152       3.475  52.151  26.139  1.00 37.29           O  
ATOM   1068  N   THR A 153       3.350  50.005  25.461  1.00 66.14           N  
ATOM   1069  CA  THR A 153       2.747  50.426  24.234  1.00 66.14           C  
ATOM   1070  C   THR A 153       1.401  50.992  24.536  1.00 66.14           C  
ATOM   1071  O   THR A 153       1.164  52.165  24.251  1.00 66.14           O  
ATOM   1072  CB  THR A 153       2.588  49.308  23.242  1.00 66.14           C  
ATOM   1073  CG2 THR A 153       3.984  48.773  22.886  1.00 66.14           C  
ATOM   1074  OG1 THR A 153       1.786  48.266  23.781  1.00 66.14           O  
ATOM   1075  N   SER A 154       0.528  50.165  25.166  1.00221.26           N  
ATOM   1076  CA  SER A 154      -0.803  50.528  25.573  1.00221.26           C  
ATOM   1077  C   SER A 154      -1.419  51.426  24.570  1.00221.26           C  
ATOM   1078  O   SER A 154      -1.449  52.639  24.774  1.00221.26           O  
ATOM   1079  CB  SER A 154      -0.918  51.179  26.963  1.00221.26           C  
ATOM   1080  OG  SER A 154      -0.928  50.173  27.967  1.00221.26           O  
TER   
ATOM   1081  N   MET B  21      13.766  26.805  23.414  1.00313.99           N  
ATOM   1082  CA  MET B  21      14.744  27.793  23.073  1.00313.99           C  
ATOM   1083  C   MET B  21      14.247  29.125  23.524  1.00313.99           C  
ATOM   1084  O   MET B  21      13.043  29.345  23.658  1.00313.99           O  
ATOM   1085  CB  MET B  21      15.007  27.893  21.562  1.00313.99           C  
ATOM   1086  CG  MET B  21      13.756  28.229  20.748  1.00313.99           C  
ATOM   1087  SD  MET B  21      14.060  28.450  18.969  1.00313.99           S  
ATOM   1088  CE  MET B  21      14.522  26.720  18.665  1.00313.99           C  
ATOM   1089  N   LEU B  22      15.191  30.046  23.792  1.00221.13           N  
ATOM   1090  CA  LEU B  22      14.832  31.378  24.173  1.00221.13           C  
ATOM   1091  C   LEU B  22      15.365  32.254  23.088  1.00221.13           C  
ATOM   1092  O   LEU B  22      16.571  32.275  22.847  1.00221.13           O  
ATOM   1093  CB  LEU B  22      15.498  31.823  25.483  1.00221.13           C  
ATOM   1094  CG  LEU B  22      15.165  30.897  26.669  1.00221.13           C  
ATOM   1095  CD1 LEU B  22      15.831  31.380  27.967  1.00221.13           C  
ATOM   1096  CD2 LEU B  22      13.650  30.676  26.800  1.00221.13           C  
ATOM   1097  N   GLU B  23      14.478  32.989  22.386  1.00235.36           N  
ATOM   1098  CA  GLU B  23      14.954  33.818  21.316  1.00235.36           C  
ATOM   1099  C   GLU B  23      13.914  34.839  20.987  1.00235.36           C  
ATOM   1100  O   GLU B  23      12.792  34.807  21.494  1.00235.36           O  
ATOM   1101  CB  GLU B  23      15.229  33.051  20.012  1.00235.36           C  
ATOM   1102  CG  GLU B  23      16.407  32.080  20.110  1.00235.36           C  
ATOM   1103  CD  GLU B  23      16.578  31.415  18.748  1.00235.36           C  
ATOM   1104  OE1 GLU B  23      15.612  30.759  18.273  1.00235.36           O  
ATOM   1105  OE2 GLU B  23      17.685  31.561  18.163  1.00235.36           O1-
ATOM   1106  N   PHE B  24      14.299  35.806  20.130  1.00 75.30           N  
ATOM   1107  CA  PHE B  24      13.393  36.812  19.664  1.00 75.30           C  
ATOM   1108  C   PHE B  24      12.596  36.160  18.587  1.00 75.30           C  
ATOM   1109  O   PHE B  24      13.071  35.231  17.935  1.00 75.30           O  
ATOM   1110  CB  PHE B  24      14.084  38.013  19.002  1.00 75.30           C  
ATOM   1111  CG  PHE B  24      14.989  38.647  19.999  1.00 75.30           C  
ATOM   1112  CD1 PHE B  24      16.218  38.088  20.259  1.00 75.30           C  
ATOM   1113  CD2 PHE B  24      14.620  39.796  20.657  1.00 75.30           C  
ATOM   1114  CE1 PHE B  24      17.067  38.664  21.172  1.00 75.30           C  
ATOM   1115  CE2 PHE B  24      15.467  40.375  21.571  1.00 75.30           C  
ATOM   1116  CZ  PHE B  24      16.692  39.810  21.831  1.00 75.30           C  
ATOM   1117  N   ASP B  25      11.351  36.618  18.375  1.00 29.33           N  
ATOM   1118  CA  ASP B  25      10.553  36.000  17.362  1.00 29.33           C  
ATOM   1119  C   ASP B  25      11.051  36.445  16.025  1.00 29.33           C  
ATOM   1120  O   ASP B  25      11.696  37.485  15.896  1.00 29.33           O  
ATOM   1121  CB  ASP B  25       9.054  36.323  17.486  1.00 29.33           C  
ATOM   1122  CG  ASP B  25       8.548  35.614  18.737  1.00 29.33           C  
ATOM   1123  OD1 ASP B  25       9.401  35.079  19.495  1.00 29.33           O  
ATOM   1124  OD2 ASP B  25       7.305  35.585  18.946  1.00 29.33           O1-
ATOM   1125  N   THR B  26      10.791  35.626  14.987  1.00 34.56           N  
ATOM   1126  CA  THR B  26      11.241  35.949  13.665  1.00 34.56           C  
ATOM   1127  C   THR B  26      10.170  36.721  12.968  1.00 34.56           C  
ATOM   1128  O   THR B  26       8.993  36.627  13.316  1.00 34.56           O  
ATOM   1129  CB  THR B  26      11.564  34.734  12.841  1.00 34.56           C  
ATOM   1130  CG2 THR B  26      12.019  35.169  11.436  1.00 34.56           C  
ATOM   1131  OG1 THR B  26      12.589  33.984  13.477  1.00 34.56           O  
ATOM   1132  N   ILE B  27      10.576  37.530  11.967  1.00 97.46           N  
ATOM   1133  CA  ILE B  27       9.673  38.317  11.178  1.00 97.46           C  
ATOM   1134  C   ILE B  27       9.738  37.760   9.788  1.00 97.46           C  
ATOM   1135  O   ILE B  27      10.819  37.558   9.236  1.00 97.46           O  
ATOM   1136  CB  ILE B  27      10.049  39.769  11.108  1.00 97.46           C  
ATOM   1137  CG1 ILE B  27      10.011  40.404  12.510  1.00 97.46           C  
ATOM   1138  CG2 ILE B  27       9.096  40.453  10.115  1.00 97.46           C  
ATOM   1139  CD1 ILE B  27      11.090  39.889  13.463  1.00 97.46           C  
ATOM   1140  N   LYS B  28       8.564  37.500   9.179  1.00170.58           N  
ATOM   1141  CA  LYS B  28       8.541  36.818   7.917  1.00170.58           C  
ATOM   1142  C   LYS B  28       9.244  37.580   6.839  1.00170.58           C  
ATOM   1143  O   LYS B  28      10.095  37.024   6.151  1.00170.58           O  
ATOM   1144  CB  LYS B  28       7.124  36.497   7.418  1.00170.58           C  
ATOM   1145  CG  LYS B  28       7.141  35.520   6.243  1.00170.58           C  
ATOM   1146  CD  LYS B  28       5.801  34.826   5.994  1.00170.58           C  
ATOM   1147  CE  LYS B  28       5.873  33.744   4.913  1.00170.58           C  
ATOM   1148  NZ  LYS B  28       6.579  32.550   5.432  1.00170.58           N1+
ATOM   1149  N   ASP B  29       8.942  38.875   6.652  1.00177.83           N  
ATOM   1150  CA  ASP B  29       9.612  39.541   5.571  1.00177.83           C  
ATOM   1151  C   ASP B  29      10.671  40.416   6.146  1.00177.83           C  
ATOM   1152  O   ASP B  29      10.715  41.606   5.845  1.00177.83           O  
ATOM   1153  CB  ASP B  29       8.711  40.488   4.755  1.00177.83           C  
ATOM   1154  CG  ASP B  29       7.815  39.679   3.832  1.00177.83           C  
ATOM   1155  OD1 ASP B  29       8.240  38.569   3.418  1.00177.83           O  
ATOM   1156  OD2 ASP B  29       6.693  40.161   3.522  1.00177.83           O1-
ATOM   1157  N   SER B  30      11.566  39.849   6.973  1.00110.42           N  
ATOM   1158  CA  SER B  30      12.606  40.641   7.560  1.00110.42           C  
ATOM   1159  C   SER B  30      13.546  41.103   6.491  1.00110.42           C  
ATOM   1160  O   SER B  30      13.956  42.261   6.456  1.00110.42           O  
ATOM   1161  CB  SER B  30      13.478  39.852   8.551  1.00110.42           C  
ATOM   1162  OG  SER B  30      12.710  39.408   9.657  1.00110.42           O  
ATOM   1163  N   LYS B  31      13.880  40.192   5.562  1.00114.84           N  
ATOM   1164  CA  LYS B  31      14.863  40.407   4.536  1.00114.84           C  
ATOM   1165  C   LYS B  31      14.424  41.530   3.659  1.00114.84           C  
ATOM   1166  O   LYS B  31      15.242  42.184   3.017  1.00114.84           O  
ATOM   1167  CB  LYS B  31      15.004  39.210   3.584  1.00114.84           C  
ATOM   1168  CG  LYS B  31      15.385  37.892   4.248  1.00114.84           C  
ATOM   1169  CD  LYS B  31      15.216  36.713   3.289  1.00114.84           C  
ATOM   1170  CE  LYS B  31      15.637  35.353   3.848  1.00114.84           C  
ATOM   1171  NZ  LYS B  31      15.394  34.308   2.829  1.00114.84           N1+
ATOM   1172  N   GLN B  32      13.104  41.720   3.553  1.00 77.09           N  
ATOM   1173  CA  GLN B  32      12.495  42.707   2.712  1.00 77.09           C  
ATOM   1174  C   GLN B  32      12.772  44.090   3.185  1.00 77.09           C  
ATOM   1175  O   GLN B  32      12.790  45.019   2.380  1.00 77.09           O  
ATOM   1176  CB  GLN B  32      10.967  42.567   2.653  1.00 77.09           C  
ATOM   1177  CG  GLN B  32      10.531  41.292   1.936  1.00 77.09           C  
ATOM   1178  CD  GLN B  32      10.923  41.416   0.470  1.00 77.09           C  
ATOM   1179  NE2 GLN B  32      11.398  42.625   0.065  1.00 77.09           N  
ATOM   1180  OE1 GLN B  32      10.821  40.454  -0.290  1.00 77.09           O  
ATOM   1181  N   LEU B  33      12.975  44.263   4.500  1.00 71.18           N  
ATOM   1182  CA  LEU B  33      13.054  45.560   5.102  1.00 71.18           C  
ATOM   1183  C   LEU B  33      14.050  46.446   4.429  1.00 71.18           C  
ATOM   1184  O   LEU B  33      15.122  46.029   3.989  1.00 71.18           O  
ATOM   1185  CB  LEU B  33      13.395  45.499   6.599  1.00 71.18           C  
ATOM   1186  CG  LEU B  33      12.272  44.845   7.423  1.00 71.18           C  
ATOM   1187  CD1 LEU B  33      12.618  44.789   8.920  1.00 71.18           C  
ATOM   1188  CD2 LEU B  33      10.923  45.533   7.149  1.00 71.18           C  
ATOM   1189  N   ASN B  34      13.670  47.734   4.340  1.00 61.67           N  
ATOM   1190  CA  ASN B  34      14.480  48.750   3.743  1.00 61.67           C  
ATOM   1191  C   ASN B  34      15.659  48.981   4.635  1.00 61.67           C  
ATOM   1192  O   ASN B  34      15.704  48.509   5.770  1.00 61.67           O  
ATOM   1193  CB  ASN B  34      13.740  50.084   3.528  1.00 61.67           C  
ATOM   1194  CG  ASN B  34      13.294  50.616   4.880  1.00 61.67           C  
ATOM   1195  ND2 ASN B  34      11.995  50.402   5.225  1.00 61.67           N  
ATOM   1196  OD1 ASN B  34      14.083  51.212   5.608  1.00 61.67           O  
ATOM   1197  N   GLY B  35      16.660  49.718   4.115  1.00 38.07           N  
ATOM   1198  CA  GLY B  35      17.910  49.939   4.782  1.00 38.07           C  
ATOM   1199  C   GLY B  35      17.741  50.648   6.095  1.00 38.07           C  
ATOM   1200  O   GLY B  35      18.457  50.340   7.048  1.00 38.07           O  
ATOM   1201  N   LEU B  36      16.836  51.641   6.176  1.00 52.01           N  
ATOM   1202  CA  LEU B  36      16.671  52.403   7.387  1.00 52.01           C  
ATOM   1203  C   LEU B  36      16.137  51.537   8.486  1.00 52.01           C  
ATOM   1204  O   LEU B  36      16.582  51.620   9.631  1.00 52.01           O  
ATOM   1205  CB  LEU B  36      15.694  53.585   7.241  1.00 52.01           C  
ATOM   1206  CG  LEU B  36      16.175  54.687   6.274  1.00 52.01           C  
ATOM   1207  CD1 LEU B  36      15.162  55.841   6.198  1.00 52.01           C  
ATOM   1208  CD2 LEU B  36      17.597  55.163   6.617  1.00 52.01           C  
ATOM   1209  N   ALA B  37      15.144  50.689   8.166  1.00 32.62           N  
ATOM   1210  CA  ALA B  37      14.541  49.851   9.161  1.00 32.62           C  
ATOM   1211  C   ALA B  37      15.580  48.909   9.680  1.00 32.62           C  
ATOM   1212  O   ALA B  37      15.664  48.664  10.882  1.00 32.62           O  
ATOM   1213  CB  ALA B  37      13.383  49.004   8.608  1.00 32.62           C  
ATOM   1214  N   LEU B  38      16.406  48.352   8.776  1.00 48.90           N  
ATOM   1215  CA  LEU B  38      17.426  47.414   9.152  1.00 48.90           C  
ATOM   1216  C   LEU B  38      18.420  48.111  10.030  1.00 48.90           C  
ATOM   1217  O   LEU B  38      18.881  47.563  11.029  1.00 48.90           O  
ATOM   1218  CB  LEU B  38      18.201  46.896   7.929  1.00 48.90           C  
ATOM   1219  CG  LEU B  38      17.322  46.103   6.945  1.00 48.90           C  
ATOM   1220  CD1 LEU B  38      18.142  45.611   5.743  1.00 48.90           C  
ATOM   1221  CD2 LEU B  38      16.576  44.961   7.654  1.00 48.90           C  
ATOM   1222  N   ALA B  39      18.790  49.348   9.662  1.00 42.95           N  
ATOM   1223  CA  ALA B  39      19.757  50.104  10.399  1.00 42.95           C  
ATOM   1224  C   ALA B  39      19.225  50.411  11.759  1.00 42.95           C  
ATOM   1225  O   ALA B  39      19.979  50.456  12.730  1.00 42.95           O  
ATOM   1226  CB  ALA B  39      20.133  51.439   9.728  1.00 42.95           C  
ATOM   1227  N   TYR B  40      17.906  50.646  11.874  1.00 60.64           N  
ATOM   1228  CA  TYR B  40      17.394  51.078  13.143  1.00 60.64           C  
ATOM   1229  C   TYR B  40      17.618  50.011  14.175  1.00 60.64           C  
ATOM   1230  O   TYR B  40      18.026  50.307  15.297  1.00 60.64           O  
ATOM   1231  CB  TYR B  40      15.902  51.437  13.122  1.00 60.64           C  
ATOM   1232  CG  TYR B  40      15.730  52.292  14.328  1.00 60.64           C  
ATOM   1233  CD1 TYR B  40      15.980  53.645  14.241  1.00 60.64           C  
ATOM   1234  CD2 TYR B  40      15.359  51.758  15.538  1.00 60.64           C  
ATOM   1235  CE1 TYR B  40      15.840  54.461  15.338  1.00 60.64           C  
ATOM   1236  CE2 TYR B  40      15.217  52.570  16.639  1.00 60.64           C  
ATOM   1237  CZ  TYR B  40      15.453  53.921  16.539  1.00 60.64           C  
ATOM   1238  OH  TYR B  40      15.307  54.750  17.671  1.00 60.64           O  
ATOM   1239  N   ILE B  41      17.328  48.742  13.832  1.00 85.69           N  
ATOM   1240  CA  ILE B  41      17.546  47.641  14.731  1.00 85.69           C  
ATOM   1241  C   ILE B  41      19.020  47.438  14.934  1.00 85.69           C  
ATOM   1242  O   ILE B  41      19.468  47.169  16.048  1.00 85.69           O  
ATOM   1243  CB  ILE B  41      16.957  46.353  14.232  1.00 85.69           C  
ATOM   1244  CG1 ILE B  41      17.073  45.256  15.303  1.00 85.69           C  
ATOM   1245  CG2 ILE B  41      17.631  45.997  12.902  1.00 85.69           C  
ATOM   1246  CD1 ILE B  41      16.248  45.524  16.562  1.00 85.69           C  
ATOM   1247  N   GLY B  42      19.814  47.570  13.854  1.00 29.05           N  
ATOM   1248  CA  GLY B  42      21.224  47.299  13.901  1.00 29.05           C  
ATOM   1249  C   GLY B  42      21.899  48.212  14.872  1.00 29.05           C  
ATOM   1250  O   GLY B  42      22.829  47.802  15.568  1.00 29.05           O  
ATOM   1251  N   ASP B  43      21.465  49.481  14.933  1.00 90.45           N  
ATOM   1252  CA  ASP B  43      22.107  50.427  15.798  1.00 90.45           C  
ATOM   1253  C   ASP B  43      22.020  49.931  17.212  1.00 90.45           C  
ATOM   1254  O   ASP B  43      23.015  49.919  17.935  1.00 90.45           O  
ATOM   1255  CB  ASP B  43      21.399  51.797  15.812  1.00 90.45           C  
ATOM   1256  CG  ASP B  43      21.649  52.571  14.524  1.00 90.45           C  
ATOM   1257  OD1 ASP B  43      22.802  53.045  14.331  1.00 90.45           O  
ATOM   1258  OD2 ASP B  43      20.689  52.701  13.720  1.00 90.45           O1-
ATOM   1259  N   ALA B  44      20.817  49.498  17.637  1.00 29.85           N  
ATOM   1260  CA  ALA B  44      20.587  49.075  18.993  1.00 29.85           C  
ATOM   1261  C   ALA B  44      21.410  47.862  19.306  1.00 29.85           C  
ATOM   1262  O   ALA B  44      21.961  47.743  20.400  1.00 29.85           O  
ATOM   1263  CB  ALA B  44      19.116  48.716  19.269  1.00 29.85           C  
ATOM   1264  N   ILE B  45      21.506  46.923  18.348  1.00 79.22           N  
ATOM   1265  CA  ILE B  45      22.216  45.696  18.557  1.00 79.22           C  
ATOM   1266  C   ILE B  45      23.655  46.008  18.807  1.00 79.22           C  
ATOM   1267  O   ILE B  45      24.276  45.453  19.713  1.00 79.22           O  
ATOM   1268  CB  ILE B  45      22.153  44.798  17.354  1.00 79.22           C  
ATOM   1269  CG1 ILE B  45      20.706  44.349  17.093  1.00 79.22           C  
ATOM   1270  CG2 ILE B  45      23.123  43.627  17.578  1.00 79.22           C  
ATOM   1271  CD1 ILE B  45      20.122  43.508  18.227  1.00 79.22           C  
ATOM   1272  N   PHE B  46      24.218  46.932  18.013  1.00 64.92           N  
ATOM   1273  CA  PHE B  46      25.604  47.264  18.141  1.00 64.92           C  
ATOM   1274  C   PHE B  46      25.832  47.834  19.509  1.00 64.92           C  
ATOM   1275  O   PHE B  46      26.841  47.545  20.151  1.00 64.92           O  
ATOM   1276  CB  PHE B  46      26.073  48.275  17.078  1.00 64.92           C  
ATOM   1277  CG  PHE B  46      27.541  48.459  17.232  1.00 64.92           C  
ATOM   1278  CD1 PHE B  46      28.404  47.433  16.923  1.00 64.92           C  
ATOM   1279  CD2 PHE B  46      28.057  49.660  17.658  1.00 64.92           C  
ATOM   1280  CE1 PHE B  46      29.762  47.595  17.055  1.00 64.92           C  
ATOM   1281  CE2 PHE B  46      29.415  49.829  17.791  1.00 64.92           C  
ATOM   1282  CZ  PHE B  46      30.270  48.796  17.490  1.00 64.92           C  
ATOM   1283  N   GLU B  47      24.888  48.656  20.001  1.00 77.78           N  
ATOM   1284  CA  GLU B  47      25.042  49.273  21.288  1.00 77.78           C  
ATOM   1285  C   GLU B  47      25.138  48.225  22.360  1.00 77.78           C  
ATOM   1286  O   GLU B  47      25.978  48.330  23.252  1.00 77.78           O  
ATOM   1287  CB  GLU B  47      23.868  50.194  21.648  1.00 77.78           C  
ATOM   1288  CG  GLU B  47      24.073  50.941  22.966  1.00 77.78           C  
ATOM   1289  CD  GLU B  47      25.133  52.009  22.738  1.00 77.78           C  
ATOM   1290  OE1 GLU B  47      24.880  52.922  21.905  1.00 77.78           O  
ATOM   1291  OE2 GLU B  47      26.206  51.927  23.390  1.00 77.78           O1-
ATOM   1292  N   VAL B  48      24.291  47.177  22.310  1.00 28.34           N  
ATOM   1293  CA  VAL B  48      24.307  46.182  23.349  1.00 28.34           C  
ATOM   1294  C   VAL B  48      25.650  45.520  23.372  1.00 28.34           C  
ATOM   1295  O   VAL B  48      26.243  45.336  24.434  1.00 28.34           O  
ATOM   1296  CB  VAL B  48      23.283  45.105  23.137  1.00 28.34           C  
ATOM   1297  CG1 VAL B  48      23.491  44.017  24.206  1.00 28.34           C  
ATOM   1298  CG2 VAL B  48      21.881  45.741  23.151  1.00 28.34           C  
ATOM   1299  N   TYR B  49      26.176  45.153  22.188  1.00 53.11           N  
ATOM   1300  CA  TYR B  49      27.445  44.485  22.138  1.00 53.11           C  
ATOM   1301  C   TYR B  49      28.536  45.365  22.667  1.00 53.11           C  
ATOM   1302  O   TYR B  49      29.387  44.898  23.421  1.00 53.11           O  
ATOM   1303  CB  TYR B  49      27.880  44.026  20.729  1.00 53.11           C  
ATOM   1304  CG  TYR B  49      27.186  42.748  20.409  1.00 53.11           C  
ATOM   1305  CD1 TYR B  49      25.933  42.728  19.839  1.00 53.11           C  
ATOM   1306  CD2 TYR B  49      27.808  41.554  20.692  1.00 53.11           C  
ATOM   1307  CE1 TYR B  49      25.313  41.532  19.555  1.00 53.11           C  
ATOM   1308  CE2 TYR B  49      27.194  40.358  20.412  1.00 53.11           C  
ATOM   1309  CZ  TYR B  49      25.945  40.345  19.841  1.00 53.11           C  
ATOM   1310  OH  TYR B  49      25.312  39.118  19.553  1.00 53.11           O  
ATOM   1311  N   VAL B  50      28.558  46.658  22.285  1.00119.70           N  
ATOM   1312  CA  VAL B  50      29.613  47.530  22.727  1.00119.70           C  
ATOM   1313  C   VAL B  50      29.578  47.720  24.214  1.00119.70           C  
ATOM   1314  O   VAL B  50      30.618  47.721  24.872  1.00119.70           O  
ATOM   1315  CB  VAL B  50      29.608  48.889  22.065  1.00119.70           C  
ATOM   1316  CG1 VAL B  50      30.040  48.735  20.601  1.00119.70           C  
ATOM   1317  CG2 VAL B  50      28.208  49.503  22.179  1.00119.70           C  
ATOM   1318  N   ARG B  51      28.379  47.900  24.793  1.00 46.04           N  
ATOM   1319  CA  ARG B  51      28.275  48.132  26.205  1.00 46.04           C  
ATOM   1320  C   ARG B  51      28.721  46.908  26.952  1.00 46.04           C  
ATOM   1321  O   ARG B  51      29.417  46.998  27.962  1.00 46.04           O  
ATOM   1322  CB  ARG B  51      26.844  48.518  26.618  1.00 46.04           C  
ATOM   1323  CG  ARG B  51      26.433  49.880  26.046  1.00 46.04           C  
ATOM   1324  CD  ARG B  51      25.009  50.317  26.408  1.00 46.04           C  
ATOM   1325  NE  ARG B  51      24.786  51.664  25.810  1.00 46.04           N  
ATOM   1326  CZ  ARG B  51      24.988  52.787  26.560  1.00 46.04           C  
ATOM   1327  NH1 ARG B  51      25.357  52.674  27.868  1.00 46.04           N1+
ATOM   1328  NH2 ARG B  51      24.816  54.022  26.006  1.00 46.04           N  
ATOM   1329  N   HIS B  52      28.335  45.718  26.457  1.00 35.43           N  
ATOM   1330  CA  HIS B  52      28.678  44.476  27.094  1.00 35.43           C  
ATOM   1331  C   HIS B  52      30.170  44.300  27.056  1.00 35.43           C  
ATOM   1332  O   HIS B  52      30.780  43.858  28.029  1.00 35.43           O  
ATOM   1333  CB  HIS B  52      28.018  43.273  26.396  1.00 35.43           C  
ATOM   1334  CG  HIS B  52      28.195  41.972  27.118  1.00 35.43           C  
ATOM   1335  CD2 HIS B  52      27.443  41.415  28.107  1.00 35.43           C  
ATOM   1336  ND1 HIS B  52      29.211  41.078  26.871  1.00 35.43           N  
ATOM   1337  CE1 HIS B  52      29.026  40.031  27.714  1.00 35.43           C  
ATOM   1338  NE2 HIS B  52      27.965  40.191  28.484  1.00 35.43           N  
ATOM   1339  N   HIS B  53      30.802  44.654  25.922  1.00 49.62           N  
ATOM   1340  CA  HIS B  53      32.223  44.517  25.764  1.00 49.62           C  
ATOM   1341  C   HIS B  53      32.937  45.350  26.783  1.00 49.62           C  
ATOM   1342  O   HIS B  53      33.883  44.890  27.423  1.00 49.62           O  
ATOM   1343  CB  HIS B  53      32.702  44.974  24.372  1.00 49.62           C  
ATOM   1344  CG  HIS B  53      34.195  44.994  24.216  1.00 49.62           C  
ATOM   1345  CD2 HIS B  53      35.048  46.055  24.247  1.00 49.62           C  
ATOM   1346  ND1 HIS B  53      34.985  43.884  24.015  1.00 49.62           N  
ATOM   1347  CE1 HIS B  53      36.268  44.326  23.939  1.00 49.62           C  
ATOM   1348  NE2 HIS B  53      36.355  45.636  24.073  1.00 49.62           N  
ATOM   1349  N   LEU B  54      32.480  46.598  26.977  1.00 49.15           N  
ATOM   1350  CA  LEU B  54      33.129  47.509  27.874  1.00 49.15           C  
ATOM   1351  C   LEU B  54      33.076  46.960  29.259  1.00 49.15           C  
ATOM   1352  O   LEU B  54      34.048  47.074  30.006  1.00 49.15           O  
ATOM   1353  CB  LEU B  54      32.487  48.908  27.861  1.00 49.15           C  
ATOM   1354  CG  LEU B  54      32.644  49.630  26.506  1.00 49.15           C  
ATOM   1355  CD1 LEU B  54      31.992  51.020  26.528  1.00 49.15           C  
ATOM   1356  CD2 LEU B  54      34.117  49.678  26.063  1.00 49.15           C  
ATOM   1357  N   LEU B  55      31.935  46.362  29.645  1.00 40.39           N  
ATOM   1358  CA  LEU B  55      31.811  45.829  30.969  1.00 40.39           C  
ATOM   1359  C   LEU B  55      32.756  44.679  31.128  1.00 40.39           C  
ATOM   1360  O   LEU B  55      33.428  44.567  32.151  1.00 40.39           O  
ATOM   1361  CB  LEU B  55      30.397  45.326  31.285  1.00 40.39           C  
ATOM   1362  CG  LEU B  55      29.359  46.460  31.291  1.00 40.39           C  
ATOM   1363  CD1 LEU B  55      27.984  45.956  31.754  1.00 40.39           C  
ATOM   1364  CD2 LEU B  55      29.865  47.670  32.091  1.00 40.39           C  
ATOM   1365  N   LYS B  56      32.860  43.809  30.103  1.00110.10           N  
ATOM   1366  CA  LYS B  56      33.693  42.647  30.223  1.00110.10           C  
ATOM   1367  C   LYS B  56      35.098  43.087  30.441  1.00110.10           C  
ATOM   1368  O   LYS B  56      35.850  42.444  31.171  1.00110.10           O  
ATOM   1369  CB  LYS B  56      33.740  41.736  28.984  1.00110.10           C  
ATOM   1370  CG  LYS B  56      32.479  40.916  28.731  1.00110.10           C  
ATOM   1371  CD  LYS B  56      32.597  40.039  27.483  1.00110.10           C  
ATOM   1372  CE  LYS B  56      32.973  40.821  26.221  1.00110.10           C  
ATOM   1373  NZ  LYS B  56      33.328  39.878  25.138  1.00110.10           N1+
ATOM   1374  N   GLN B  57      35.485  44.204  29.810  1.00 65.48           N  
ATOM   1375  CA  GLN B  57      36.822  44.704  29.911  1.00 65.48           C  
ATOM   1376  C   GLN B  57      37.105  45.044  31.335  1.00 65.48           C  
ATOM   1377  O   GLN B  57      38.263  45.074  31.747  1.00 65.48           O  
ATOM   1378  CB  GLN B  57      37.087  45.926  29.020  1.00 65.48           C  
ATOM   1379  CG  GLN B  57      37.064  45.561  27.536  1.00 65.48           C  
ATOM   1380  CD  GLN B  57      38.034  44.398  27.347  1.00 65.48           C  
ATOM   1381  NE2 GLN B  57      37.570  43.326  26.650  1.00 65.48           N  
ATOM   1382  OE1 GLN B  57      39.170  44.439  27.816  1.00 65.48           O  
ATOM   1383  N   GLY B  58      36.067  45.334  32.139  1.00 42.01           N  
ATOM   1384  CA  GLY B  58      36.361  45.644  33.503  1.00 42.01           C  
ATOM   1385  C   GLY B  58      36.238  47.116  33.713  1.00 42.01           C  
ATOM   1386  O   GLY B  58      36.830  47.659  34.645  1.00 42.01           O  
ATOM   1387  N   PHE B  59      35.496  47.813  32.827  1.00 87.11           N  
ATOM   1388  CA  PHE B  59      35.255  49.209  33.066  1.00 87.11           C  
ATOM   1389  C   PHE B  59      33.986  49.264  33.853  1.00 87.11           C  
ATOM   1390  O   PHE B  59      32.951  48.756  33.427  1.00 87.11           O  
ATOM   1391  CB  PHE B  59      35.034  50.043  31.793  1.00 87.11           C  
ATOM   1392  CG  PHE B  59      36.302  49.981  31.021  1.00 87.11           C  
ATOM   1393  CD1 PHE B  59      37.378  50.761  31.373  1.00 87.11           C  
ATOM   1394  CD2 PHE B  59      36.415  49.134  29.943  1.00 87.11           C  
ATOM   1395  CE1 PHE B  59      38.551  50.698  30.657  1.00 87.11           C  
ATOM   1396  CE2 PHE B  59      37.585  49.068  29.225  1.00 87.11           C  
ATOM   1397  CZ  PHE B  59      38.656  49.847  29.584  1.00 87.11           C  
ATOM   1398  N   THR B  60      34.101  49.724  35.108  1.00159.35           N  
ATOM   1399  CA  THR B  60      33.005  49.890  36.013  1.00159.35           C  
ATOM   1400  C   THR B  60      32.389  51.261  36.015  1.00159.35           C  
ATOM   1401  O   THR B  60      31.195  51.397  36.286  1.00159.35           O  
ATOM   1402  CB  THR B  60      33.396  49.566  37.415  1.00159.35           C  
ATOM   1403  CG2 THR B  60      34.322  50.678  37.930  1.00159.35           C  
ATOM   1404  OG1 THR B  60      32.239  49.472  38.228  1.00159.35           O  
ATOM   1405  N   LYS B  61      33.206  52.308  35.748  1.00110.76           N  
ATOM   1406  CA  LYS B  61      32.846  53.694  35.946  1.00110.76           C  
ATOM   1407  C   LYS B  61      31.859  54.184  34.926  1.00110.76           C  
ATOM   1408  O   LYS B  61      32.023  54.017  33.720  1.00110.76           O  
ATOM   1409  CB  LYS B  61      34.071  54.621  35.875  1.00110.76           C  
ATOM   1410  CG  LYS B  61      35.131  54.289  36.930  1.00110.76           C  
ATOM   1411  CD  LYS B  61      36.489  54.955  36.689  1.00110.76           C  
ATOM   1412  CE  LYS B  61      37.546  54.023  36.090  1.00110.76           C  
ATOM   1413  NZ  LYS B  61      37.326  53.856  34.639  1.00110.76           N1+
ATOM   1414  N   PRO B  62      30.819  54.797  35.436  1.00 80.57           N  
ATOM   1415  CA  PRO B  62      29.752  55.350  34.640  1.00 80.57           C  
ATOM   1416  C   PRO B  62      30.217  56.330  33.603  1.00 80.57           C  
ATOM   1417  O   PRO B  62      29.941  56.129  32.421  1.00 80.57           O  
ATOM   1418  CB  PRO B  62      28.833  56.045  35.637  1.00 80.57           C  
ATOM   1419  CG  PRO B  62      29.804  56.497  36.746  1.00 80.57           C  
ATOM   1420  CD  PRO B  62      30.879  55.398  36.759  1.00 80.57           C  
ATOM   1421  N   ASN B  63      30.959  57.375  34.025  1.00 48.27           N  
ATOM   1422  CA  ASN B  63      31.387  58.404  33.124  1.00 48.27           C  
ATOM   1423  C   ASN B  63      32.244  57.758  32.104  1.00 48.27           C  
ATOM   1424  O   ASN B  63      32.239  58.159  30.944  1.00 48.27           O  
ATOM   1425  CB  ASN B  63      32.247  59.487  33.792  1.00 48.27           C  
ATOM   1426  CG  ASN B  63      31.341  60.430  34.565  1.00 48.27           C  
ATOM   1427  ND2 ASN B  63      30.823  59.959  35.729  1.00 48.27           N  
ATOM   1428  OD1 ASN B  63      31.094  61.557  34.137  1.00 48.27           O  
ATOM   1429  N   ASP B  64      33.039  56.764  32.531  1.00 60.23           N  
ATOM   1430  CA  ASP B  64      33.919  56.065  31.646  1.00 60.23           C  
ATOM   1431  C   ASP B  64      33.139  55.295  30.611  1.00 60.23           C  
ATOM   1432  O   ASP B  64      33.436  55.390  29.423  1.00 60.23           O  
ATOM   1433  CB  ASP B  64      34.809  55.054  32.386  1.00 60.23           C  
ATOM   1434  CG  ASP B  64      35.890  54.534  31.445  1.00 60.23           C  
ATOM   1435  OD1 ASP B  64      35.790  54.752  30.209  1.00 60.23           O  
ATOM   1436  OD2 ASP B  64      36.840  53.893  31.968  1.00 60.23           O1-
ATOM   1437  N   LEU B  65      32.105  54.536  31.032  1.00 62.92           N  
ATOM   1438  CA  LEU B  65      31.377  53.653  30.156  1.00 62.92           C  
ATOM   1439  C   LEU B  65      30.694  54.400  29.051  1.00 62.92           C  
ATOM   1440  O   LEU B  65      30.827  54.040  27.883  1.00 62.92           O  
ATOM   1441  CB  LEU B  65      30.248  52.906  30.891  1.00 62.92           C  
ATOM   1442  CG  LEU B  65      30.706  51.880  31.942  1.00 62.92           C  
ATOM   1443  CD1 LEU B  65      29.504  51.192  32.615  1.00 62.92           C  
ATOM   1444  CD2 LEU B  65      31.678  50.865  31.324  1.00 62.92           C  
ATOM   1445  N   HIS B  66      29.948  55.465  29.397  1.00 44.58           N  
ATOM   1446  CA  HIS B  66      29.175  56.200  28.439  1.00 44.58           C  
ATOM   1447  C   HIS B  66      30.078  56.877  27.460  1.00 44.58           C  
ATOM   1448  O   HIS B  66      29.785  56.923  26.266  1.00 44.58           O  
ATOM   1449  CB  HIS B  66      28.271  57.257  29.102  1.00 44.58           C  
ATOM   1450  CG  HIS B  66      27.110  56.639  29.830  1.00 44.58           C  
ATOM   1451  CD2 HIS B  66      27.035  56.119  31.085  1.00 44.58           C  
ATOM   1452  ND1 HIS B  66      25.860  56.476  29.276  1.00 44.58           N  
ATOM   1453  CE1 HIS B  66      25.094  55.868  30.219  1.00 44.58           C  
ATOM   1454  NE2 HIS B  66      25.763  55.631  31.332  1.00 44.58           N  
ATOM   1455  N   LYS B  67      31.204  57.426  27.948  1.00 72.05           N  
ATOM   1456  CA  LYS B  67      32.139  58.110  27.105  1.00 72.05           C  
ATOM   1457  C   LYS B  67      32.665  57.137  26.107  1.00 72.05           C  
ATOM   1458  O   LYS B  67      32.738  57.438  24.918  1.00 72.05           O  
ATOM   1459  CB  LYS B  67      33.362  58.620  27.886  1.00 72.05           C  
ATOM   1460  CG  LYS B  67      34.387  59.357  27.023  1.00 72.05           C  
ATOM   1461  CD  LYS B  67      35.566  59.885  27.835  1.00 72.05           C  
ATOM   1462  CE  LYS B  67      36.329  58.766  28.540  1.00 72.05           C  
ATOM   1463  NZ  LYS B  67      37.256  59.333  29.540  1.00 72.05           N1+
ATOM   1464  N   LYS B  68      33.044  55.934  26.572  1.00 99.29           N  
ATOM   1465  CA  LYS B  68      33.633  54.962  25.704  1.00 99.29           C  
ATOM   1466  C   LYS B  68      32.680  54.466  24.658  1.00 99.29           C  
ATOM   1467  O   LYS B  68      33.061  54.344  23.494  1.00 99.29           O  
ATOM   1468  CB  LYS B  68      34.227  53.745  26.427  1.00 99.29           C  
ATOM   1469  CG  LYS B  68      35.650  54.003  26.920  1.00 99.29           C  
ATOM   1470  CD  LYS B  68      36.255  52.822  27.673  1.00 99.29           C  
ATOM   1471  CE  LYS B  68      37.768  52.948  27.870  1.00 99.29           C  
ATOM   1472  NZ  LYS B  68      38.079  54.141  28.686  1.00 99.29           N1+
ATOM   1473  N   SER B  69      31.422  54.162  25.023  1.00 46.25           N  
ATOM   1474  CA  SER B  69      30.502  53.607  24.071  1.00 46.25           C  
ATOM   1475  C   SER B  69      30.157  54.611  23.012  1.00 46.25           C  
ATOM   1476  O   SER B  69      30.086  54.281  21.829  1.00 46.25           O  
ATOM   1477  CB  SER B  69      29.192  53.119  24.722  1.00 46.25           C  
ATOM   1478  OG  SER B  69      28.470  54.213  25.267  1.00 46.25           O  
ATOM   1479  N   SER B  70      29.953  55.880  23.400  1.00 32.99           N  
ATOM   1480  CA  SER B  70      29.541  56.863  22.441  1.00 32.99           C  
ATOM   1481  C   SER B  70      30.596  56.993  21.387  1.00 32.99           C  
ATOM   1482  O   SER B  70      30.284  57.154  20.208  1.00 32.99           O  
ATOM   1483  CB  SER B  70      29.315  58.248  23.071  1.00 32.99           C  
ATOM   1484  OG  SER B  70      30.542  58.793  23.532  1.00 32.99           O  
ATOM   1485  N   ARG B  71      31.882  56.926  21.779  1.00127.06           N  
ATOM   1486  CA  ARG B  71      32.920  57.099  20.803  1.00127.06           C  
ATOM   1487  C   ARG B  71      32.871  55.986  19.795  1.00127.06           C  
ATOM   1488  O   ARG B  71      32.972  56.223  18.592  1.00127.06           O  
ATOM   1489  CB  ARG B  71      34.343  57.081  21.386  1.00127.06           C  
ATOM   1490  CG  ARG B  71      34.635  58.248  22.328  1.00127.06           C  
ATOM   1491  CD  ARG B  71      36.129  58.509  22.535  1.00127.06           C  
ATOM   1492  NE  ARG B  71      36.729  57.293  23.151  1.00127.06           N  
ATOM   1493  CZ  ARG B  71      36.887  57.229  24.504  1.00127.06           C  
ATOM   1494  NH1 ARG B  71      36.463  58.260  25.290  1.00127.06           N1+
ATOM   1495  NH2 ARG B  71      37.486  56.140  25.068  1.00127.06           N  
ATOM   1496  N   ILE B  72      32.717  54.738  20.274  1.00 65.83           N  
ATOM   1497  CA  ILE B  72      32.718  53.557  19.453  1.00 65.83           C  
ATOM   1498  C   ILE B  72      31.541  53.519  18.524  1.00 65.83           C  
ATOM   1499  O   ILE B  72      31.659  53.122  17.367  1.00 65.83           O  
ATOM   1500  CB  ILE B  72      32.637  52.304  20.271  1.00 65.83           C  
ATOM   1501  CG1 ILE B  72      33.878  52.156  21.168  1.00 65.83           C  
ATOM   1502  CG2 ILE B  72      32.427  51.128  19.304  1.00 65.83           C  
ATOM   1503  CD1 ILE B  72      33.747  51.053  22.213  1.00 65.83           C  
ATOM   1504  N   VAL B  73      30.363  53.883  19.051  1.00142.15           N  
ATOM   1505  CA  VAL B  73      29.086  53.822  18.397  1.00142.15           C  
ATOM   1506  C   VAL B  73      28.892  54.887  17.348  1.00142.15           C  
ATOM   1507  O   VAL B  73      28.056  54.718  16.463  1.00142.15           O  
ATOM   1508  CB  VAL B  73      27.975  53.923  19.395  1.00142.15           C  
ATOM   1509  CG1 VAL B  73      26.641  53.838  18.649  1.00142.15           C  
ATOM   1510  CG2 VAL B  73      28.168  52.828  20.449  1.00142.15           C  
ATOM   1511  N   SER B  74      29.608  56.031  17.424  1.00 55.88           N  
ATOM   1512  CA  SER B  74      29.355  57.156  16.549  1.00 55.88           C  
ATOM   1513  C   SER B  74      29.434  56.775  15.099  1.00 55.88           C  
ATOM   1514  O   SER B  74      30.071  55.790  14.728  1.00 55.88           O  
ATOM   1515  CB  SER B  74      30.328  58.323  16.763  1.00 55.88           C  
ATOM   1516  OG  SER B  74      31.646  57.930  16.412  1.00 55.88           O  
ATOM   1517  N   ALA B  75      28.769  57.592  14.242  1.00 40.00           N  
ATOM   1518  CA  ALA B  75      28.674  57.363  12.825  1.00 40.00           C  
ATOM   1519  C   ALA B  75      30.041  57.350  12.234  1.00 40.00           C  
ATOM   1520  O   ALA B  75      30.364  56.500  11.407  1.00 40.00           O  
ATOM   1521  CB  ALA B  75      27.884  58.460  12.092  1.00 40.00           C  
ATOM   1522  N   LYS B  76      30.892  58.290  12.664  1.00 95.50           N  
ATOM   1523  CA  LYS B  76      32.228  58.388  12.150  1.00 95.50           C  
ATOM   1524  C   LYS B  76      32.952  57.106  12.416  1.00 95.50           C  
ATOM   1525  O   LYS B  76      33.641  56.574  11.548  1.00 95.50           O  
ATOM   1526  CB  LYS B  76      33.060  59.425  12.909  1.00 95.50           C  
ATOM   1527  CG  LYS B  76      34.520  59.445  12.466  1.00 95.50           C  
ATOM   1528  CD  LYS B  76      35.362  60.464  13.227  1.00 95.50           C  
ATOM   1529  CE  LYS B  76      35.764  59.940  14.608  1.00 95.50           C  
ATOM   1530  NZ  LYS B  76      36.650  60.908  15.285  1.00 95.50           N1+
ATOM   1531  N   SER B  77      32.820  56.579  13.645  1.00 44.71           N  
ATOM   1532  CA  SER B  77      33.564  55.415  14.031  1.00 44.71           C  
ATOM   1533  C   SER B  77      33.114  54.236  13.229  1.00 44.71           C  
ATOM   1534  O   SER B  77      33.919  53.433  12.761  1.00 44.71           O  
ATOM   1535  CB  SER B  77      33.370  55.074  15.517  1.00 44.71           C  
ATOM   1536  OG  SER B  77      34.121  53.917  15.853  1.00 44.71           O  
ATOM   1537  N   GLN B  78      31.793  54.105  13.043  1.00 60.69           N  
ATOM   1538  CA  GLN B  78      31.256  52.989  12.321  1.00 60.69           C  
ATOM   1539  C   GLN B  78      31.724  53.046  10.896  1.00 60.69           C  
ATOM   1540  O   GLN B  78      31.993  52.010  10.288  1.00 60.69           O  
ATOM   1541  CB  GLN B  78      29.721  52.939  12.385  1.00 60.69           C  
ATOM   1542  CG  GLN B  78      29.252  52.621  13.808  1.00 60.69           C  
ATOM   1543  CD  GLN B  78      27.734  52.700  13.888  1.00 60.69           C  
ATOM   1544  NE2 GLN B  78      27.167  52.263  15.044  1.00 60.69           N  
ATOM   1545  OE1 GLN B  78      27.067  53.143  12.954  1.00 60.69           O  
ATOM   1546  N   ALA B  79      31.828  54.256  10.313  1.00 32.56           N  
ATOM   1547  CA  ALA B  79      32.262  54.374   8.949  1.00 32.56           C  
ATOM   1548  C   ALA B  79      33.669  53.874   8.835  1.00 32.56           C  
ATOM   1549  O   ALA B  79      34.003  53.132   7.912  1.00 32.56           O  
ATOM   1550  CB  ALA B  79      32.246  55.827   8.443  1.00 32.56           C  
ATOM   1551  N   GLU B  80      34.538  54.260   9.787  1.00 99.11           N  
ATOM   1552  CA  GLU B  80      35.912  53.861   9.721  1.00 99.11           C  
ATOM   1553  C   GLU B  80      36.017  52.377   9.907  1.00 99.11           C  
ATOM   1554  O   GLU B  80      36.842  51.726   9.268  1.00 99.11           O  
ATOM   1555  CB  GLU B  80      36.809  54.623  10.716  1.00 99.11           C  
ATOM   1556  CG  GLU B  80      36.342  54.573  12.168  1.00 99.11           C  
ATOM   1557  CD  GLU B  80      37.072  55.662  12.950  1.00 99.11           C  
ATOM   1558  OE1 GLU B  80      37.326  56.753  12.369  1.00 99.11           O  
ATOM   1559  OE2 GLU B  80      37.366  55.417  14.150  1.00 99.11           O1-
ATOM   1560  N   ILE B  81      35.164  51.793  10.773  1.00 43.27           N  
ATOM   1561  CA  ILE B  81      35.202  50.378  10.999  1.00 43.27           C  
ATOM   1562  C   ILE B  81      34.873  49.670   9.716  1.00 43.27           C  
ATOM   1563  O   ILE B  81      35.560  48.726   9.329  1.00 43.27           O  
ATOM   1564  CB  ILE B  81      34.201  49.925  12.023  1.00 43.27           C  
ATOM   1565  CG1 ILE B  81      34.534  50.510  13.407  1.00 43.27           C  
ATOM   1566  CG2 ILE B  81      34.139  48.389  11.979  1.00 43.27           C  
ATOM   1567  CD1 ILE B  81      33.385  50.383  14.410  1.00 43.27           C  
ATOM   1568  N   LEU B  82      33.828  50.124   8.999  1.00 54.43           N  
ATOM   1569  CA  LEU B  82      33.405  49.445   7.803  1.00 54.43           C  
ATOM   1570  C   LEU B  82      34.500  49.476   6.781  1.00 54.43           C  
ATOM   1571  O   LEU B  82      34.778  48.464   6.137  1.00 54.43           O  
ATOM   1572  CB  LEU B  82      32.147  50.053   7.159  1.00 54.43           C  
ATOM   1573  CG  LEU B  82      31.743  49.330   5.858  1.00 54.43           C  
ATOM   1574  CD1 LEU B  82      31.396  47.858   6.125  1.00 54.43           C  
ATOM   1575  CD2 LEU B  82      30.624  50.081   5.119  1.00 54.43           C  
ATOM   1576  N   PHE B  83      35.174  50.630   6.624  1.00 47.73           N  
ATOM   1577  CA  PHE B  83      36.185  50.745   5.611  1.00 47.73           C  
ATOM   1578  C   PHE B  83      37.263  49.748   5.907  1.00 47.73           C  
ATOM   1579  O   PHE B  83      37.749  49.063   5.009  1.00 47.73           O  
ATOM   1580  CB  PHE B  83      36.831  52.143   5.553  1.00 47.73           C  
ATOM   1581  CG  PHE B  83      37.751  52.152   4.381  1.00 47.73           C  
ATOM   1582  CD1 PHE B  83      37.240  52.219   3.105  1.00 47.73           C  
ATOM   1583  CD2 PHE B  83      39.115  52.109   4.549  1.00 47.73           C  
ATOM   1584  CE1 PHE B  83      38.072  52.228   2.012  1.00 47.73           C  
ATOM   1585  CE2 PHE B  83      39.952  52.119   3.459  1.00 47.73           C  
ATOM   1586  CZ  PHE B  83      39.433  52.182   2.189  1.00 47.73           C  
ATOM   1587  N   PHE B  84      37.643  49.627   7.191  1.00 44.66           N  
ATOM   1588  CA  PHE B  84      38.710  48.750   7.576  1.00 44.66           C  
ATOM   1589  C   PHE B  84      38.343  47.334   7.229  1.00 44.66           C  
ATOM   1590  O   PHE B  84      39.156  46.588   6.686  1.00 44.66           O  
ATOM   1591  CB  PHE B  84      39.010  48.830   9.083  1.00 44.66           C  
ATOM   1592  CG  PHE B  84      40.132  47.902   9.380  1.00 44.66           C  
ATOM   1593  CD1 PHE B  84      41.435  48.300   9.196  1.00 44.66           C  
ATOM   1594  CD2 PHE B  84      39.876  46.635   9.846  1.00 44.66           C  
ATOM   1595  CE1 PHE B  84      42.470  47.440   9.474  1.00 44.66           C  
ATOM   1596  CE2 PHE B  84      40.908  45.772  10.125  1.00 44.66           C  
ATOM   1597  CZ  PHE B  84      42.208  46.175   9.938  1.00 44.66           C  
ATOM   1598  N   LEU B  85      37.088  46.934   7.521  1.00 53.03           N  
ATOM   1599  CA  LEU B  85      36.614  45.600   7.274  1.00 53.03           C  
ATOM   1600  C   LEU B  85      36.653  45.323   5.805  1.00 53.03           C  
ATOM   1601  O   LEU B  85      36.924  44.195   5.394  1.00 53.03           O  
ATOM   1602  CB  LEU B  85      35.164  45.376   7.752  1.00 53.03           C  
ATOM   1603  CG  LEU B  85      34.992  45.319   9.283  1.00 53.03           C  
ATOM   1604  CD1 LEU B  85      33.516  45.116   9.677  1.00 53.03           C  
ATOM   1605  CD2 LEU B  85      35.913  44.247   9.894  1.00 53.03           C  
ATOM   1606  N   GLN B  86      36.361  46.339   4.971  1.00 44.67           N  
ATOM   1607  CA  GLN B  86      36.337  46.139   3.549  1.00 44.67           C  
ATOM   1608  C   GLN B  86      37.712  45.777   3.064  1.00 44.67           C  
ATOM   1609  O   GLN B  86      37.861  44.935   2.179  1.00 44.67           O  
ATOM   1610  CB  GLN B  86      35.856  47.373   2.776  1.00 44.67           C  
ATOM   1611  CG  GLN B  86      34.377  47.673   3.028  1.00 44.67           C  
ATOM   1612  CD  GLN B  86      33.992  48.868   2.176  1.00 44.67           C  
ATOM   1613  NE2 GLN B  86      32.801  48.791   1.524  1.00 44.67           N  
ATOM   1614  OE1 GLN B  86      34.741  49.839   2.077  1.00 44.67           O  
ATOM   1615  N   ASN B  87      38.762  46.401   3.634  1.00 43.82           N  
ATOM   1616  CA  ASN B  87      40.108  46.117   3.213  1.00 43.82           C  
ATOM   1617  C   ASN B  87      40.387  44.676   3.489  1.00 43.82           C  
ATOM   1618  O   ASN B  87      41.083  44.008   2.726  1.00 43.82           O  
ATOM   1619  CB  ASN B  87      41.164  46.945   3.964  1.00 43.82           C  
ATOM   1620  CG  ASN B  87      41.085  48.363   3.424  1.00 43.82           C  
ATOM   1621  ND2 ASN B  87      41.111  49.365   4.343  1.00 43.82           N  
ATOM   1622  OD1 ASN B  87      40.994  48.574   2.216  1.00 43.82           O  
ATOM   1623  N   GLN B  88      39.841  44.172   4.604  1.00108.49           N  
ATOM   1624  CA  GLN B  88      39.991  42.813   5.032  1.00108.49           C  
ATOM   1625  C   GLN B  88      39.316  41.941   4.019  1.00108.49           C  
ATOM   1626  O   GLN B  88      39.659  40.768   3.871  1.00108.49           O  
ATOM   1627  CB  GLN B  88      39.328  42.550   6.392  1.00108.49           C  
ATOM   1628  CG  GLN B  88      39.841  43.469   7.506  1.00108.49           C  
ATOM   1629  CD  GLN B  88      41.328  43.216   7.715  1.00108.49           C  
ATOM   1630  NE2 GLN B  88      41.699  41.948   8.041  1.00108.49           N  
ATOM   1631  OE1 GLN B  88      42.143  44.129   7.598  1.00108.49           O  
ATOM   1632  N   SER B  89      38.332  42.496   3.284  1.00 94.50           N  
ATOM   1633  CA  SER B  89      37.577  41.687   2.371  1.00 94.50           C  
ATOM   1634  C   SER B  89      36.823  40.704   3.205  1.00 94.50           C  
ATOM   1635  O   SER B  89      36.665  39.535   2.863  1.00 94.50           O  
ATOM   1636  CB  SER B  89      38.468  40.912   1.388  1.00 94.50           C  
ATOM   1637  OG  SER B  89      37.671  40.126   0.516  1.00 94.50           O  
ATOM   1638  N   PHE B  90      36.331  41.218   4.343  1.00 93.07           N  
ATOM   1639  CA  PHE B  90      35.625  40.515   5.372  1.00 93.07           C  
ATOM   1640  C   PHE B  90      34.296  39.993   4.891  1.00 93.07           C  
ATOM   1641  O   PHE B  90      33.913  38.876   5.234  1.00 93.07           O  
ATOM   1642  CB  PHE B  90      35.377  41.453   6.572  1.00 93.07           C  
ATOM   1643  CG  PHE B  90      34.889  40.680   7.748  1.00 93.07           C  
ATOM   1644  CD1 PHE B  90      35.789  40.111   8.622  1.00 93.07           C  
ATOM   1645  CD2 PHE B  90      33.544  40.521   7.990  1.00 93.07           C  
ATOM   1646  CE1 PHE B  90      35.362  39.398   9.716  1.00 93.07           C  
ATOM   1647  CE2 PHE B  90      33.111  39.807   9.082  1.00 93.07           C  
ATOM   1648  CZ  PHE B  90      34.018  39.243   9.948  1.00 93.07           C  
ATOM   1649  N   PHE B  91      33.563  40.782   4.076  1.00 87.17           N  
ATOM   1650  CA  PHE B  91      32.196  40.493   3.718  1.00 87.17           C  
ATOM   1651  C   PHE B  91      32.038  39.475   2.625  1.00 87.17           C  
ATOM   1652  O   PHE B  91      32.906  39.278   1.775  1.00 87.17           O  
ATOM   1653  CB  PHE B  91      31.447  41.744   3.234  1.00 87.17           C  
ATOM   1654  CG  PHE B  91      31.498  42.753   4.330  1.00 87.17           C  
ATOM   1655  CD1 PHE B  91      30.559  42.749   5.334  1.00 87.17           C  
ATOM   1656  CD2 PHE B  91      32.486  43.712   4.346  1.00 87.17           C  
ATOM   1657  CE1 PHE B  91      30.611  43.682   6.345  1.00 87.17           C  
ATOM   1658  CE2 PHE B  91      32.543  44.647   5.353  1.00 87.17           C  
ATOM   1659  CZ  PHE B  91      31.599  44.637   6.351  1.00 87.17           C  
ATOM   1660  N   THR B  92      30.872  38.797   2.655  1.00 42.68           N  
ATOM   1661  CA  THR B  92      30.449  37.835   1.675  1.00 42.68           C  
ATOM   1662  C   THR B  92      29.603  38.575   0.679  1.00 42.68           C  
ATOM   1663  O   THR B  92      29.326  39.761   0.850  1.00 42.68           O  
ATOM   1664  CB  THR B  92      29.634  36.726   2.273  1.00 42.68           C  
ATOM   1665  CG2 THR B  92      30.500  35.995   3.313  1.00 42.68           C  
ATOM   1666  OG1 THR B  92      28.466  37.249   2.889  1.00 42.68           O  
ATOM   1667  N   GLU B  93      29.178  37.893  -0.405  1.00 56.96           N  
ATOM   1668  CA  GLU B  93      28.403  38.545  -1.425  1.00 56.96           C  
ATOM   1669  C   GLU B  93      27.078  38.976  -0.868  1.00 56.96           C  
ATOM   1670  O   GLU B  93      26.609  40.078  -1.150  1.00 56.96           O  
ATOM   1671  CB  GLU B  93      28.095  37.646  -2.640  1.00 56.96           C  
ATOM   1672  CG  GLU B  93      29.309  37.260  -3.491  1.00 56.96           C  
ATOM   1673  CD  GLU B  93      29.928  35.998  -2.904  1.00 56.96           C  
ATOM   1674  OE1 GLU B  93      29.326  35.430  -1.956  1.00 56.96           O  
ATOM   1675  OE2 GLU B  93      31.009  35.582  -3.403  1.00 56.96           O1-
ATOM   1676  N   GLU B  94      26.439  38.115  -0.051  1.00 38.73           N  
ATOM   1677  CA  GLU B  94      25.130  38.407   0.468  1.00 38.73           C  
ATOM   1678  C   GLU B  94      25.206  39.636   1.310  1.00 38.73           C  
ATOM   1679  O   GLU B  94      24.342  40.510   1.229  1.00 38.73           O  
ATOM   1680  CB  GLU B  94      24.586  37.309   1.395  1.00 38.73           C  
ATOM   1681  CG  GLU B  94      23.192  37.630   1.940  1.00 38.73           C  
ATOM   1682  CD  GLU B  94      22.842  36.609   3.014  1.00 38.73           C  
ATOM   1683  OE1 GLU B  94      23.727  35.781   3.361  1.00 38.73           O  
ATOM   1684  OE2 GLU B  94      21.684  36.649   3.505  1.00 38.73           O1-
ATOM   1685  N   GLU B  95      26.250  39.721   2.151  1.00 55.54           N  
ATOM   1686  CA  GLU B  95      26.416  40.825   3.046  1.00 55.54           C  
ATOM   1687  C   GLU B  95      26.649  42.065   2.235  1.00 55.54           C  
ATOM   1688  O   GLU B  95      26.169  43.142   2.587  1.00 55.54           O  
ATOM   1689  CB  GLU B  95      27.607  40.638   4.007  1.00 55.54           C  
ATOM   1690  CG  GLU B  95      27.414  39.476   4.991  1.00 55.54           C  
ATOM   1691  CD  GLU B  95      28.657  39.359   5.866  1.00 55.54           C  
ATOM   1692  OE1 GLU B  95      28.937  40.313   6.640  1.00 55.54           O  
ATOM   1693  OE2 GLU B  95      29.340  38.306   5.775  1.00 55.54           O1-
ATOM   1694  N   GLU B  96      27.382  41.943   1.108  1.00 32.38           N  
ATOM   1695  CA  GLU B  96      27.686  43.093   0.301  1.00 32.38           C  
ATOM   1696  C   GLU B  96      26.404  43.699  -0.189  1.00 32.38           C  
ATOM   1697  O   GLU B  96      26.264  44.920  -0.224  1.00 32.38           O  
ATOM   1698  CB  GLU B  96      28.530  42.762  -0.943  1.00 32.38           C  
ATOM   1699  CG  GLU B  96      29.963  42.326  -0.633  1.00 32.38           C  
ATOM   1700  CD  GLU B  96      30.647  42.039  -1.962  1.00 32.38           C  
ATOM   1701  OE1 GLU B  96      29.922  41.903  -2.985  1.00 32.38           O  
ATOM   1702  OE2 GLU B  96      31.903  41.948  -1.971  1.00 32.38           O1-
ATOM   1703  N   ALA B  97      25.427  42.862  -0.582  1.00 30.73           N  
ATOM   1704  CA  ALA B  97      24.176  43.365  -1.081  1.00 30.73           C  
ATOM   1705  C   ALA B  97      23.478  44.142  -0.002  1.00 30.73           C  
ATOM   1706  O   ALA B  97      22.859  45.172  -0.273  1.00 30.73           O  
ATOM   1707  CB  ALA B  97      23.215  42.249  -1.531  1.00 30.73           C  
ATOM   1708  N   VAL B  98      23.538  43.651   1.251  1.00 36.03           N  
ATOM   1709  CA  VAL B  98      22.867  44.288   2.350  1.00 36.03           C  
ATOM   1710  C   VAL B  98      23.474  45.633   2.580  1.00 36.03           C  
ATOM   1711  O   VAL B  98      22.757  46.598   2.837  1.00 36.03           O  
ATOM   1712  CB  VAL B  98      22.976  43.515   3.637  1.00 36.03           C  
ATOM   1713  CG1 VAL B  98      22.346  44.353   4.764  1.00 36.03           C  
ATOM   1714  CG2 VAL B  98      22.333  42.130   3.447  1.00 36.03           C  
ATOM   1715  N   LEU B  99      24.818  45.723   2.490  1.00 49.68           N  
ATOM   1716  CA  LEU B  99      25.530  46.951   2.703  1.00 49.68           C  
ATOM   1717  C   LEU B  99      25.113  47.947   1.668  1.00 49.68           C  
ATOM   1718  O   LEU B  99      24.915  49.119   1.985  1.00 49.68           O  
ATOM   1719  CB  LEU B  99      27.055  46.805   2.548  1.00 49.68           C  
ATOM   1720  CG  LEU B  99      27.733  45.931   3.620  1.00 49.68           C  
ATOM   1721  CD1 LEU B  99      29.252  45.850   3.379  1.00 49.68           C  
ATOM   1722  CD2 LEU B  99      27.379  46.393   5.047  1.00 49.68           C  
ATOM   1723  N   LYS B 100      24.968  47.514   0.397  1.00124.06           N  
ATOM   1724  CA  LYS B 100      24.626  48.462  -0.624  1.00124.06           C  
ATOM   1725  C   LYS B 100      23.282  49.033  -0.310  1.00124.06           C  
ATOM   1726  O   LYS B 100      23.047  50.226  -0.493  1.00124.06           O  
ATOM   1727  CB  LYS B 100      24.590  47.892  -2.055  1.00124.06           C  
ATOM   1728  CG  LYS B 100      23.429  46.943  -2.343  1.00124.06           C  
ATOM   1729  CD  LYS B 100      23.177  46.714  -3.834  1.00124.06           C  
ATOM   1730  CE  LYS B 100      24.098  45.674  -4.468  1.00124.06           C  
ATOM   1731  NZ  LYS B 100      25.453  46.240  -4.643  1.00124.06           N1+
ATOM   1732  N   ARG B 101      22.352  48.199   0.185  1.00105.16           N  
ATOM   1733  CA  ARG B 101      21.035  48.690   0.475  1.00105.16           C  
ATOM   1734  C   ARG B 101      21.096  49.730   1.558  1.00105.16           C  
ATOM   1735  O   ARG B 101      20.417  50.753   1.480  1.00105.16           O  
ATOM   1736  CB  ARG B 101      20.080  47.580   0.926  1.00105.16           C  
ATOM   1737  CG  ARG B 101      19.767  46.582  -0.186  1.00105.16           C  
ATOM   1738  CD  ARG B 101      18.822  45.473   0.265  1.00105.16           C  
ATOM   1739  NE  ARG B 101      19.456  44.819   1.443  1.00105.16           N  
ATOM   1740  CZ  ARG B 101      18.811  43.799   2.077  1.00105.16           C  
ATOM   1741  NH1 ARG B 101      17.596  43.375   1.622  1.00105.16           N1+
ATOM   1742  NH2 ARG B 101      19.381  43.206   3.166  1.00105.16           N  
ATOM   1743  N   GLY B 102      21.911  49.491   2.602  1.00 28.93           N  
ATOM   1744  CA  GLY B 102      22.011  50.411   3.699  1.00 28.93           C  
ATOM   1745  C   GLY B 102      22.595  51.707   3.233  1.00 28.93           C  
ATOM   1746  O   GLY B 102      22.176  52.781   3.660  1.00 28.93           O  
ATOM   1747  N   ARG B 103      23.595  51.640   2.339  1.00103.13           N  
ATOM   1748  CA  ARG B 103      24.288  52.815   1.895  1.00103.13           C  
ATOM   1749  C   ARG B 103      23.296  53.714   1.203  1.00103.13           C  
ATOM   1750  O   ARG B 103      23.351  54.937   1.328  1.00103.13           O  
ATOM   1751  CB  ARG B 103      25.389  52.461   0.884  1.00103.13           C  
ATOM   1752  CG  ARG B 103      26.513  53.491   0.770  1.00103.13           C  
ATOM   1753  CD  ARG B 103      27.492  53.164  -0.359  1.00103.13           C  
ATOM   1754  NE  ARG B 103      27.778  51.704  -0.263  1.00103.13           N  
ATOM   1755  CZ  ARG B 103      28.615  51.100  -1.156  1.00103.13           C  
ATOM   1756  NH1 ARG B 103      29.301  51.855  -2.062  1.00103.13           N1+
ATOM   1757  NH2 ARG B 103      28.774  49.744  -1.137  1.00103.13           N  
ATOM   1758  N   ASN B 104      22.367  53.110   0.439  1.00 72.66           N  
ATOM   1759  CA  ASN B 104      21.371  53.771  -0.367  1.00 72.66           C  
ATOM   1760  C   ASN B 104      20.296  54.459   0.451  1.00 72.66           C  
ATOM   1761  O   ASN B 104      19.773  55.489   0.030  1.00 72.66           O  
ATOM   1762  CB  ASN B 104      20.675  52.790  -1.326  1.00 72.66           C  
ATOM   1763  CG  ASN B 104      21.742  52.213  -2.248  1.00 72.66           C  
ATOM   1764  ND2 ASN B 104      21.497  50.975  -2.756  1.00 72.66           N  
ATOM   1765  OD1 ASN B 104      22.764  52.848  -2.506  1.00 72.66           O  
ATOM   1766  N   ALA B 105      19.922  53.920   1.631  1.00 68.41           N  
ATOM   1767  CA  ALA B 105      18.814  54.460   2.392  1.00 68.41           C  
ATOM   1768  C   ALA B 105      19.039  55.933   2.646  1.00 68.41           C  
ATOM   1769  O   ALA B 105      20.172  56.399   2.597  1.00 68.41           O  
ATOM   1770  CB  ALA B 105      18.639  53.785   3.762  1.00 68.41           C  
ATOM   1771  N   LYS B 106      17.965  56.728   2.897  1.00181.88           N  
ATOM   1772  CA  LYS B 106      18.122  58.160   3.067  1.00181.88           C  
ATOM   1773  C   LYS B 106      18.540  58.520   4.488  1.00181.88           C  
ATOM   1774  O   LYS B 106      18.211  57.823   5.442  1.00181.88           O  
ATOM   1775  CB  LYS B 106      16.904  58.988   2.636  1.00181.88           C  
ATOM   1776  CG  LYS B 106      17.245  60.472   2.521  1.00181.88           C  
ATOM   1777  CD  LYS B 106      16.317  61.230   1.575  1.00181.88           C  
ATOM   1778  CE  LYS B 106      16.625  60.947   0.100  1.00181.88           C  
ATOM   1779  NZ  LYS B 106      15.706  61.712  -0.772  1.00181.88           N1+
ATOM   1780  N   SER B 107      19.226  59.682   4.653  1.00235.67           N  
ATOM   1781  CA  SER B 107      20.020  60.129   5.792  1.00235.67           C  
ATOM   1782  C   SER B 107      19.292  60.160   7.094  1.00235.67           C  
ATOM   1783  O   SER B 107      19.920  59.987   8.147  1.00235.67           O  
ATOM   1784  CB  SER B 107      20.572  61.547   5.592  1.00235.67           C  
ATOM   1785  OG  SER B 107      21.456  61.581   4.482  1.00235.67           O  
ATOM   1786  N   GLY B 108      17.969  60.401   7.060  1.00 69.05           N  
ATOM   1787  CA  GLY B 108      17.213  60.453   8.274  1.00 69.05           C  
ATOM   1788  C   GLY B 108      17.468  61.770   8.934  1.00 69.05           C  
ATOM   1789  O   GLY B 108      17.542  62.809   8.281  1.00 69.05           O  
ATOM   1790  N   THR B 109      17.597  61.732  10.272  1.00124.59           N  
ATOM   1791  CA  THR B 109      17.777  62.892  11.092  1.00124.59           C  
ATOM   1792  C   THR B 109      19.095  63.524  10.791  1.00124.59           C  
ATOM   1793  O   THR B 109      19.221  64.744  10.894  1.00124.59           O  
ATOM   1794  CB  THR B 109      17.741  62.590  12.560  1.00124.59           C  
ATOM   1795  CG2 THR B 109      18.939  61.698  12.921  1.00124.59           C  
ATOM   1796  OG1 THR B 109      17.786  63.801  13.299  1.00124.59           O  
ATOM   1797  N   THR B 110      20.093  62.697  10.403  1.00238.49           N  
ATOM   1798  CA  THR B 110      21.446  63.126  10.176  1.00238.49           C  
ATOM   1799  C   THR B 110      21.468  64.400   9.396  1.00238.49           C  
ATOM   1800  O   THR B 110      20.969  64.536   8.276  1.00238.49           O  
ATOM   1801  CB  THR B 110      22.284  62.109   9.459  1.00238.49           C  
ATOM   1802  CG2 THR B 110      22.359  60.841  10.323  1.00238.49           C  
ATOM   1803  OG1 THR B 110      21.727  61.818   8.185  1.00238.49           O  
ATOM   1804  N   PRO B 111      22.047  65.339  10.089  1.00 83.17           N  
ATOM   1805  CA  PRO B 111      22.209  66.710   9.686  1.00 83.17           C  
ATOM   1806  C   PRO B 111      23.330  66.815   8.716  1.00 83.17           C  
ATOM   1807  O   PRO B 111      24.006  65.819   8.467  1.00 83.17           O  
ATOM   1808  CB  PRO B 111      22.510  67.484  10.972  1.00 83.17           C  
ATOM   1809  CG  PRO B 111      23.108  66.421  11.912  1.00 83.17           C  
ATOM   1810  CD  PRO B 111      22.402  65.126  11.482  1.00 83.17           C  
ATOM   1811  N   LYS B 112      23.541  68.020   8.156  1.00 43.76           N  
ATOM   1812  CA  LYS B 112      24.625  68.243   7.253  1.00 43.76           C  
ATOM   1813  C   LYS B 112      25.870  67.968   8.028  1.00 43.76           C  
ATOM   1814  O   LYS B 112      26.860  67.483   7.478  1.00 43.76           O  
ATOM   1815  CB  LYS B 112      24.764  69.701   6.778  1.00 43.76           C  
ATOM   1816  CG  LYS B 112      23.565  70.270   6.022  1.00 43.76           C  
ATOM   1817  CD  LYS B 112      23.782  71.725   5.598  1.00 43.76           C  
ATOM   1818  CE  LYS B 112      24.373  72.599   6.706  1.00 43.76           C  
ATOM   1819  NZ  LYS B 112      24.837  73.890   6.155  1.00 43.76           N1+
ATOM   1820  N   ASN B 113      25.829  68.263   9.343  1.00 44.17           N  
ATOM   1821  CA  ASN B 113      26.975  68.132  10.195  1.00 44.17           C  
ATOM   1822  C   ASN B 113      27.458  66.738  10.042  1.00 44.17           C  
ATOM   1823  O   ASN B 113      28.661  66.504   9.934  1.00 44.17           O  
ATOM   1824  CB  ASN B 113      26.663  68.354  11.688  1.00 44.17           C  
ATOM   1825  CG  ASN B 113      26.345  69.827  11.905  1.00 44.17           C  
ATOM   1826  ND2 ASN B 113      27.102  70.712  11.202  1.00 44.17           N  
ATOM   1827  OD1 ASN B 113      25.456  70.181  12.677  1.00 44.17           O  
ATOM   1828  N   THR B 114      26.531  65.766  10.015  1.00 53.43           N  
ATOM   1829  CA  THR B 114      27.001  64.447   9.744  1.00 53.43           C  
ATOM   1830  C   THR B 114      27.033  64.360   8.257  1.00 53.43           C  
ATOM   1831  O   THR B 114      26.018  64.558   7.589  1.00 53.43           O  
ATOM   1832  CB  THR B 114      26.107  63.347  10.235  1.00 53.43           C  
ATOM   1833  CG2 THR B 114      26.739  62.003   9.837  1.00 53.43           C  
ATOM   1834  OG1 THR B 114      25.954  63.416  11.645  1.00 53.43           O  
ATOM   1835  N   ASP B 115      28.214  64.072   7.687  1.00 47.70           N  
ATOM   1836  CA  ASP B 115      28.277  64.030   6.261  1.00 47.70           C  
ATOM   1837  C   ASP B 115      27.441  62.909   5.775  1.00 47.70           C  
ATOM   1838  O   ASP B 115      27.210  61.923   6.476  1.00 47.70           O  
ATOM   1839  CB  ASP B 115      29.683  63.854   5.662  1.00 47.70           C  
ATOM   1840  CG  ASP B 115      30.326  65.225   5.553  1.00 47.70           C  
ATOM   1841  OD1 ASP B 115      29.572  66.235   5.514  1.00 47.70           O  
ATOM   1842  OD2 ASP B 115      31.582  65.281   5.484  1.00 47.70           O1-
ATOM   1843  N   VAL B 116      26.932  63.078   4.545  1.00106.94           N  
ATOM   1844  CA  VAL B 116      26.138  62.059   3.948  1.00106.94           C  
ATOM   1845  C   VAL B 116      27.000  60.853   3.758  1.00106.94           C  
ATOM   1846  O   VAL B 116      26.513  59.732   3.894  1.00106.94           O  
ATOM   1847  CB  VAL B 116      25.558  62.424   2.619  1.00106.94           C  
ATOM   1848  CG1 VAL B 116      24.499  63.519   2.836  1.00106.94           C  
ATOM   1849  CG2 VAL B 116      26.704  62.849   1.691  1.00106.94           C  
ATOM   1850  N   GLN B 117      28.297  61.039   3.428  1.00130.50           N  
ATOM   1851  CA  GLN B 117      29.145  59.903   3.179  1.00130.50           C  
ATOM   1852  C   GLN B 117      29.339  59.095   4.435  1.00130.50           C  
ATOM   1853  O   GLN B 117      29.208  57.871   4.420  1.00130.50           O  
ATOM   1854  CB  GLN B 117      30.526  60.295   2.627  1.00130.50           C  
ATOM   1855  CG  GLN B 117      31.269  59.110   2.006  1.00130.50           C  
ATOM   1856  CD  GLN B 117      30.518  58.687   0.743  1.00130.50           C  
ATOM   1857  NE2 GLN B 117      30.573  59.531  -0.321  1.00130.50           N  
ATOM   1858  OE1 GLN B 117      29.896  57.626   0.704  1.00130.50           O  
ATOM   1859  N   THR B 118      29.627  59.763   5.570  1.00 34.28           N  
ATOM   1860  CA  THR B 118      29.838  59.065   6.807  1.00 34.28           C  
ATOM   1861  C   THR B 118      28.546  58.419   7.164  1.00 34.28           C  
ATOM   1862  O   THR B 118      28.505  57.304   7.680  1.00 34.28           O  
ATOM   1863  CB  THR B 118      30.240  59.980   7.931  1.00 34.28           C  
ATOM   1864  CG2 THR B 118      31.557  60.671   7.538  1.00 34.28           C  
ATOM   1865  OG1 THR B 118      29.229  60.946   8.173  1.00 34.28           O  
ATOM   1866  N   TYR B 119      27.442  59.129   6.879  1.00 71.46           N  
ATOM   1867  CA  TYR B 119      26.141  58.612   7.163  1.00 71.46           C  
ATOM   1868  C   TYR B 119      25.913  57.370   6.341  1.00 71.46           C  
ATOM   1869  O   TYR B 119      25.355  56.391   6.832  1.00 71.46           O  
ATOM   1870  CB  TYR B 119      25.020  59.605   6.823  1.00 71.46           C  
ATOM   1871  CG  TYR B 119      23.734  58.932   7.149  1.00 71.46           C  
ATOM   1872  CD1 TYR B 119      23.330  58.792   8.455  1.00 71.46           C  
ATOM   1873  CD2 TYR B 119      22.930  58.449   6.146  1.00 71.46           C  
ATOM   1874  CE1 TYR B 119      22.142  58.170   8.760  1.00 71.46           C  
ATOM   1875  CE2 TYR B 119      21.742  57.827   6.442  1.00 71.46           C  
ATOM   1876  CZ  TYR B 119      21.341  57.692   7.749  1.00 71.46           C  
ATOM   1877  OH  TYR B 119      20.118  57.055   8.048  1.00 71.46           O  
ATOM   1878  N   ARG B 120      26.339  57.384   5.059  1.00122.28           N  
ATOM   1879  CA  ARG B 120      26.087  56.275   4.177  1.00122.28           C  
ATOM   1880  C   ARG B 120      26.757  55.036   4.678  1.00122.28           C  
ATOM   1881  O   ARG B 120      26.149  53.967   4.713  1.00122.28           O  
ATOM   1882  CB  ARG B 120      26.576  56.534   2.742  1.00122.28           C  
ATOM   1883  CG  ARG B 120      25.763  57.616   2.025  1.00122.28           C  
ATOM   1884  CD  ARG B 120      26.134  57.801   0.551  1.00122.28           C  
ATOM   1885  NE  ARG B 120      25.618  56.617  -0.195  1.00122.28           N  
ATOM   1886  CZ  ARG B 120      26.151  56.264  -1.402  1.00122.28           C  
ATOM   1887  NH1 ARG B 120      27.163  56.998  -1.948  1.00122.28           N1+
ATOM   1888  NH2 ARG B 120      25.675  55.164  -2.058  1.00122.28           N  
ATOM   1889  N   TYR B 121      28.035  55.147   5.074  1.00116.62           N  
ATOM   1890  CA  TYR B 121      28.766  54.002   5.526  1.00116.62           C  
ATOM   1891  C   TYR B 121      28.256  53.496   6.841  1.00116.62           C  
ATOM   1892  O   TYR B 121      28.140  52.287   7.031  1.00116.62           O  
ATOM   1893  CB  TYR B 121      30.275  54.258   5.662  1.00116.62           C  
ATOM   1894  CG  TYR B 121      30.799  54.355   4.273  1.00116.62           C  
ATOM   1895  CD1 TYR B 121      30.671  55.522   3.558  1.00116.62           C  
ATOM   1896  CD2 TYR B 121      31.417  53.274   3.685  1.00116.62           C  
ATOM   1897  CE1 TYR B 121      31.154  55.612   2.276  1.00116.62           C  
ATOM   1898  CE2 TYR B 121      31.901  53.362   2.400  1.00116.62           C  
ATOM   1899  CZ  TYR B 121      31.767  54.531   1.694  1.00116.62           C  
ATOM   1900  OH  TYR B 121      32.261  54.630   0.376  1.00116.62           O  
ATOM   1901  N   SER B 122      27.952  54.394   7.795  1.00 46.78           N  
ATOM   1902  CA  SER B 122      27.536  53.932   9.091  1.00 46.78           C  
ATOM   1903  C   SER B 122      26.242  53.184   8.963  1.00 46.78           C  
ATOM   1904  O   SER B 122      26.026  52.170   9.624  1.00 46.78           O  
ATOM   1905  CB  SER B 122      27.300  55.075  10.090  1.00 46.78           C  
ATOM   1906  OG  SER B 122      26.173  55.840   9.691  1.00 46.78           O  
ATOM   1907  N   THR B 123      25.336  53.684   8.110  1.00141.37           N  
ATOM   1908  CA  THR B 123      24.052  53.067   7.939  1.00141.37           C  
ATOM   1909  C   THR B 123      24.216  51.723   7.308  1.00141.37           C  
ATOM   1910  O   THR B 123      23.501  50.781   7.648  1.00141.37           O  
ATOM   1911  CB  THR B 123      23.119  53.885   7.113  1.00141.37           C  
ATOM   1912  CG2 THR B 123      22.884  55.190   7.871  1.00141.37           C  
ATOM   1913  OG1 THR B 123      23.670  54.156   5.835  1.00141.37           O  
ATOM   1914  N   ALA B 124      25.166  51.603   6.365  1.00 38.97           N  
ATOM   1915  CA  ALA B 124      25.390  50.351   5.715  1.00 38.97           C  
ATOM   1916  C   ALA B 124      25.782  49.375   6.775  1.00 38.97           C  
ATOM   1917  O   ALA B 124      25.287  48.250   6.808  1.00 38.97           O  
ATOM   1918  CB  ALA B 124      26.538  50.400   4.691  1.00 38.97           C  
ATOM   1919  N   PHE B 125      26.661  49.808   7.697  1.00 68.53           N  
ATOM   1920  CA  PHE B 125      27.150  48.988   8.768  1.00 68.53           C  
ATOM   1921  C   PHE B 125      25.993  48.582   9.635  1.00 68.53           C  
ATOM   1922  O   PHE B 125      25.857  47.414   9.998  1.00 68.53           O  
ATOM   1923  CB  PHE B 125      28.161  49.768   9.634  1.00 68.53           C  
ATOM   1924  CG  PHE B 125      28.659  48.913  10.747  1.00 68.53           C  
ATOM   1925  CD1 PHE B 125      29.525  47.878  10.495  1.00 68.53           C  
ATOM   1926  CD2 PHE B 125      28.282  49.168  12.044  1.00 68.53           C  
ATOM   1927  CE1 PHE B 125      29.987  47.098  11.526  1.00 68.53           C  
ATOM   1928  CE2 PHE B 125      28.737  48.397  13.084  1.00 68.53           C  
ATOM   1929  CZ  PHE B 125      29.591  47.357  12.818  1.00 68.53           C  
ATOM   1930  N   GLN B 126      25.119  49.547   9.974  1.00126.74           N  
ATOM   1931  CA  GLN B 126      24.013  49.318  10.868  1.00126.74           C  
ATOM   1932  C   GLN B 126      23.059  48.331  10.258  1.00126.74           C  
ATOM   1933  O   GLN B 126      22.572  47.424  10.931  1.00126.74           O  
ATOM   1934  CB  GLN B 126      23.171  50.583  11.125  1.00126.74           C  
ATOM   1935  CG  GLN B 126      23.981  51.796  11.576  1.00126.74           C  
ATOM   1936  CD  GLN B 126      25.046  51.275  12.516  1.00126.74           C  
ATOM   1937  NE2 GLN B 126      24.809  51.358  13.852  1.00126.74           N  
ATOM   1938  OE1 GLN B 126      26.081  50.800  12.059  1.00126.74           O  
ATOM   1939  N   ALA B 127      22.769  48.486   8.952  1.00 35.55           N  
ATOM   1940  CA  ALA B 127      21.818  47.652   8.263  1.00 35.55           C  
ATOM   1941  C   ALA B 127      22.284  46.226   8.253  1.00 35.55           C  
ATOM   1942  O   ALA B 127      21.483  45.305   8.398  1.00 35.55           O  
ATOM   1943  CB  ALA B 127      21.614  48.066   6.797  1.00 35.55           C  
ATOM   1944  N   LEU B 128      23.595  46.005   8.054  1.00 49.91           N  
ATOM   1945  CA  LEU B 128      24.135  44.676   8.012  1.00 49.91           C  
ATOM   1946  C   LEU B 128      23.953  44.022   9.347  1.00 49.91           C  
ATOM   1947  O   LEU B 128      23.603  42.846   9.427  1.00 49.91           O  
ATOM   1948  CB  LEU B 128      25.639  44.670   7.687  1.00 49.91           C  
ATOM   1949  CG  LEU B 128      26.257  43.261   7.653  1.00 49.91           C  
ATOM   1950  CD1 LEU B 128      25.577  42.382   6.591  1.00 49.91           C  
ATOM   1951  CD2 LEU B 128      27.787  43.331   7.482  1.00 49.91           C  
ATOM   1952  N   LEU B 129      24.195  44.765  10.440  1.00 46.97           N  
ATOM   1953  CA  LEU B 129      24.070  44.199  11.750  1.00 46.97           C  
ATOM   1954  C   LEU B 129      22.636  43.821  11.951  1.00 46.97           C  
ATOM   1955  O   LEU B 129      22.337  42.736  12.445  1.00 46.97           O  
ATOM   1956  CB  LEU B 129      24.437  45.193  12.861  1.00 46.97           C  
ATOM   1957  CG  LEU B 129      25.889  45.698  12.766  1.00 46.97           C  
ATOM   1958  CD1 LEU B 129      26.237  46.630  13.937  1.00 46.97           C  
ATOM   1959  CD2 LEU B 129      26.885  44.540  12.601  1.00 46.97           C  
ATOM   1960  N   GLY B 130      21.706  44.709  11.547  1.00 24.56           N  
ATOM   1961  CA  GLY B 130      20.303  44.467  11.734  1.00 24.56           C  
ATOM   1962  C   GLY B 130      19.910  43.253  10.951  1.00 24.56           C  
ATOM   1963  O   GLY B 130      19.156  42.408  11.426  1.00 24.56           O  
ATOM   1964  N   TYR B 131      20.426  43.130   9.720  1.00 67.47           N  
ATOM   1965  CA  TYR B 131      20.078  42.055   8.837  1.00 67.47           C  
ATOM   1966  C   TYR B 131      20.498  40.752   9.450  1.00 67.47           C  
ATOM   1967  O   TYR B 131      19.704  39.816   9.533  1.00 67.47           O  
ATOM   1968  CB  TYR B 131      20.822  42.205   7.495  1.00 67.47           C  
ATOM   1969  CG  TYR B 131      20.365  41.170   6.523  1.00 67.47           C  
ATOM   1970  CD1 TYR B 131      19.234  41.385   5.769  1.00 67.47           C  
ATOM   1971  CD2 TYR B 131      21.059  39.994   6.349  1.00 67.47           C  
ATOM   1972  CE1 TYR B 131      18.803  40.450   4.858  1.00 67.47           C  
ATOM   1973  CE2 TYR B 131      20.632  39.051   5.440  1.00 67.47           C  
ATOM   1974  CZ  TYR B 131      19.500  39.278   4.694  1.00 67.47           C  
ATOM   1975  OH  TYR B 131      19.062  38.315   3.760  1.00 67.47           O  
ATOM   1976  N   LEU B 132      21.749  40.663   9.939  1.00 56.15           N  
ATOM   1977  CA  LEU B 132      22.247  39.428  10.479  1.00 56.15           C  
ATOM   1978  C   LEU B 132      21.454  39.050  11.695  1.00 56.15           C  
ATOM   1979  O   LEU B 132      21.164  37.875  11.916  1.00 56.15           O  
ATOM   1980  CB  LEU B 132      23.743  39.493  10.843  1.00 56.15           C  
ATOM   1981  CG  LEU B 132      24.665  39.646   9.609  1.00 56.15           C  
ATOM   1982  CD1 LEU B 132      26.149  39.595  10.005  1.00 56.15           C  
ATOM   1983  CD2 LEU B 132      24.326  38.623   8.509  1.00 56.15           C  
ATOM   1984  N   PHE B 133      21.094  40.046  12.524  1.00 59.10           N  
ATOM   1985  CA  PHE B 133      20.376  39.813  13.746  1.00 59.10           C  
ATOM   1986  C   PHE B 133      19.006  39.250  13.465  1.00 59.10           C  
ATOM   1987  O   PHE B 133      18.622  38.237  14.046  1.00 59.10           O  
ATOM   1988  CB  PHE B 133      20.216  41.120  14.552  1.00 59.10           C  
ATOM   1989  CG  PHE B 133      19.470  40.845  15.814  1.00 59.10           C  
ATOM   1990  CD1 PHE B 133      20.087  40.206  16.863  1.00 59.10           C  
ATOM   1991  CD2 PHE B 133      18.162  41.249  15.955  1.00 59.10           C  
ATOM   1992  CE1 PHE B 133      19.405  39.953  18.029  1.00 59.10           C  
ATOM   1993  CE2 PHE B 133      17.478  40.997  17.119  1.00 59.10           C  
ATOM   1994  CZ  PHE B 133      18.097  40.348  18.158  1.00 59.10           C  
ATOM   1995  N   LEU B 134      18.230  39.882  12.558  1.00118.99           N  
ATOM   1996  CA  LEU B 134      16.887  39.434  12.283  1.00118.99           C  
ATOM   1997  C   LEU B 134      16.896  38.112  11.581  1.00118.99           C  
ATOM   1998  O   LEU B 134      15.965  37.318  11.720  1.00118.99           O  
ATOM   1999  CB  LEU B 134      16.007  40.423  11.492  1.00118.99           C  
ATOM   2000  CG  LEU B 134      15.551  41.633  12.333  1.00118.99           C  
ATOM   2001  CD1 LEU B 134      16.687  42.624  12.574  1.00118.99           C  
ATOM   2002  CD2 LEU B 134      14.302  42.301  11.752  1.00118.99           C  
ATOM   2003  N   GLU B 135      17.931  37.871  10.760  1.00140.17           N  
ATOM   2004  CA  GLU B 135      18.111  36.652  10.021  1.00140.17           C  
ATOM   2005  C   GLU B 135      18.488  35.554  10.973  1.00140.17           C  
ATOM   2006  O   GLU B 135      18.439  34.376  10.626  1.00140.17           O  
ATOM   2007  CB  GLU B 135      19.176  36.765   8.922  1.00140.17           C  
ATOM   2008  CG  GLU B 135      18.783  37.792   7.859  1.00140.17           C  
ATOM   2009  CD  GLU B 135      17.336  37.533   7.457  1.00140.17           C  
ATOM   2010  OE1 GLU B 135      16.427  38.061   8.152  1.00140.17           O  
ATOM   2011  OE2 GLU B 135      17.116  36.803   6.455  1.00140.17           O1-
ATOM   2012  N   LYS B 136      18.916  35.928  12.196  1.00126.99           N  
ATOM   2013  CA  LYS B 136      19.331  35.000  13.212  1.00126.99           C  
ATOM   2014  C   LYS B 136      20.626  34.338  12.847  1.00126.99           C  
ATOM   2015  O   LYS B 136      20.838  33.169  13.162  1.00126.99           O  
ATOM   2016  CB  LYS B 136      18.283  33.907  13.498  1.00126.99           C  
ATOM   2017  CG  LYS B 136      17.000  34.448  14.138  1.00126.99           C  
ATOM   2018  CD  LYS B 136      17.236  35.150  15.477  1.00126.99           C  
ATOM   2019  CE  LYS B 136      15.981  35.790  16.078  1.00126.99           C  
ATOM   2020  NZ  LYS B 136      16.355  36.651  17.222  1.00126.99           N1+
ATOM   2021  N   LYS B 137      21.539  35.078  12.181  1.00146.91           N  
ATOM   2022  CA  LYS B 137      22.848  34.545  11.913  1.00146.91           C  
ATOM   2023  C   LYS B 137      23.677  34.971  13.085  1.00146.91           C  
ATOM   2024  O   LYS B 137      24.502  35.879  12.995  1.00146.91           O  
ATOM   2025  CB  LYS B 137      23.504  35.162  10.669  1.00146.91           C  
ATOM   2026  CG  LYS B 137      22.692  34.959   9.392  1.00146.91           C  
ATOM   2027  CD  LYS B 137      22.512  33.492   9.010  1.00146.91           C  
ATOM   2028  CE  LYS B 137      21.525  33.290   7.861  1.00146.91           C  
ATOM   2029  NZ  LYS B 137      21.859  34.196   6.739  1.00146.91           N1+
ATOM   2030  N   GLU B 138      23.488  34.283  14.222  1.00 46.11           N  
ATOM   2031  CA  GLU B 138      24.105  34.665  15.458  1.00 46.11           C  
ATOM   2032  C   GLU B 138      25.597  34.535  15.405  1.00 46.11           C  
ATOM   2033  O   GLU B 138      26.307  35.411  15.894  1.00 46.11           O  
ATOM   2034  CB  GLU B 138      23.568  33.847  16.648  1.00 46.11           C  
ATOM   2035  CG  GLU B 138      22.090  34.142  16.921  1.00 46.11           C  
ATOM   2036  CD  GLU B 138      21.567  33.172  17.968  1.00 46.11           C  
ATOM   2037  OE1 GLU B 138      22.395  32.604  18.729  1.00 46.11           O  
ATOM   2038  OE2 GLU B 138      20.321  32.996  18.026  1.00 46.11           O1-
ATOM   2039  N   GLU B 139      26.124  33.449  14.806  1.00 92.76           N  
ATOM   2040  CA  GLU B 139      27.549  33.244  14.817  1.00 92.76           C  
ATOM   2041  C   GLU B 139      28.226  34.340  14.055  1.00 92.76           C  
ATOM   2042  O   GLU B 139      29.216  34.914  14.508  1.00 92.76           O  
ATOM   2043  CB  GLU B 139      27.973  31.939  14.119  1.00 92.76           C  
ATOM   2044  CG  GLU B 139      27.490  30.660  14.802  1.00 92.76           C  
ATOM   2045  CD  GLU B 139      28.463  30.321  15.919  1.00 92.76           C  
ATOM   2046  OE1 GLU B 139      28.888  31.266  16.635  1.00 92.76           O  
ATOM   2047  OE2 GLU B 139      28.793  29.114  16.073  1.00 92.76           O1-
ATOM   2048  N   ARG B 140      27.687  34.658  12.866  1.00105.00           N  
ATOM   2049  CA  ARG B 140      28.287  35.619  11.990  1.00105.00           C  
ATOM   2050  C   ARG B 140      28.265  36.968  12.637  1.00105.00           C  
ATOM   2051  O   ARG B 140      29.233  37.723  12.549  1.00105.00           O  
ATOM   2052  CB  ARG B 140      27.536  35.730  10.651  1.00105.00           C  
ATOM   2053  CG  ARG B 140      28.187  36.705   9.668  1.00105.00           C  
ATOM   2054  CD  ARG B 140      29.582  36.271   9.209  1.00105.00           C  
ATOM   2055  NE  ARG B 140      30.076  37.291   8.243  1.00105.00           N  
ATOM   2056  CZ  ARG B 140      31.397  37.337   7.903  1.00105.00           C  
ATOM   2057  NH1 ARG B 140      32.280  36.459   8.464  1.00105.00           N1+
ATOM   2058  NH2 ARG B 140      31.829  38.252   6.986  1.00105.00           N  
ATOM   2059  N   LEU B 141      27.155  37.304  13.316  1.00 43.38           N  
ATOM   2060  CA  LEU B 141      27.033  38.604  13.913  1.00 43.38           C  
ATOM   2061  C   LEU B 141      28.087  38.786  14.956  1.00 43.38           C  
ATOM   2062  O   LEU B 141      28.732  39.832  15.016  1.00 43.38           O  
ATOM   2063  CB  LEU B 141      25.676  38.820  14.602  1.00 43.38           C  
ATOM   2064  CG  LEU B 141      25.536  40.195  15.278  1.00 43.38           C  
ATOM   2065  CD1 LEU B 141      25.633  41.342  14.260  1.00 43.38           C  
ATOM   2066  CD2 LEU B 141      24.255  40.256  16.124  1.00 43.38           C  
ATOM   2067  N   SER B 142      28.308  37.764  15.803  1.00 31.71           N  
ATOM   2068  CA  SER B 142      29.270  37.900  16.861  1.00 31.71           C  
ATOM   2069  C   SER B 142      30.614  38.147  16.252  1.00 31.71           C  
ATOM   2070  O   SER B 142      31.379  38.994  16.707  1.00 31.71           O  
ATOM   2071  CB  SER B 142      29.391  36.630  17.727  1.00 31.71           C  
ATOM   2072  OG  SER B 142      28.201  36.414  18.472  1.00 31.71           O  
ATOM   2073  N   GLN B 143      30.912  37.406  15.176  1.00 41.03           N  
ATOM   2074  CA  GLN B 143      32.182  37.466  14.524  1.00 41.03           C  
ATOM   2075  C   GLN B 143      32.405  38.857  14.008  1.00 41.03           C  
ATOM   2076  O   GLN B 143      33.473  39.438  14.198  1.00 41.03           O  
ATOM   2077  CB  GLN B 143      32.185  36.503  13.328  1.00 41.03           C  
ATOM   2078  CG  GLN B 143      33.469  36.445  12.512  1.00 41.03           C  
ATOM   2079  CD  GLN B 143      33.190  35.448  11.400  1.00 41.03           C  
ATOM   2080  NE2 GLN B 143      34.175  35.253  10.483  1.00 41.03           N  
ATOM   2081  OE1 GLN B 143      32.114  34.854  11.349  1.00 41.03           O  
ATOM   2082  N   LEU B 144      31.388  39.436  13.345  1.00 50.40           N  
ATOM   2083  CA  LEU B 144      31.519  40.736  12.751  1.00 50.40           C  
ATOM   2084  C   LEU B 144      31.695  41.791  13.801  1.00 50.40           C  
ATOM   2085  O   LEU B 144      32.532  42.681  13.663  1.00 50.40           O  
ATOM   2086  CB  LEU B 144      30.296  41.127  11.907  1.00 50.40           C  
ATOM   2087  CG  LEU B 144      30.419  42.530  11.286  1.00 50.40           C  
ATOM   2088  CD1 LEU B 144      31.626  42.626  10.338  1.00 50.40           C  
ATOM   2089  CD2 LEU B 144      29.102  42.966  10.632  1.00 50.40           C  
ATOM   2090  N   VAL B 145      30.897  41.726  14.879  1.00 34.29           N  
ATOM   2091  CA  VAL B 145      30.955  42.747  15.886  1.00 34.29           C  
ATOM   2092  C   VAL B 145      32.291  42.722  16.558  1.00 34.29           C  
ATOM   2093  O   VAL B 145      32.875  43.769  16.837  1.00 34.29           O  
ATOM   2094  CB  VAL B 145      29.911  42.572  16.946  1.00 34.29           C  
ATOM   2095  CG1 VAL B 145      30.118  43.650  18.024  1.00 34.29           C  
ATOM   2096  CG2 VAL B 145      28.526  42.621  16.278  1.00 34.29           C  
ATOM   2097  N   ALA B 146      32.819  41.515  16.832  1.00 24.10           N  
ATOM   2098  CA  ALA B 146      34.069  41.410  17.529  1.00 24.10           C  
ATOM   2099  C   ALA B 146      35.119  42.089  16.714  1.00 24.10           C  
ATOM   2100  O   ALA B 146      35.937  42.846  17.238  1.00 24.10           O  
ATOM   2101  CB  ALA B 146      34.510  39.949  17.733  1.00 24.10           C  
ATOM   2102  N   GLU B 147      35.104  41.859  15.391  1.00 72.70           N  
ATOM   2103  CA  GLU B 147      36.096  42.469  14.558  1.00 72.70           C  
ATOM   2104  C   GLU B 147      35.923  43.951  14.658  1.00 72.70           C  
ATOM   2105  O   GLU B 147      36.895  44.688  14.808  1.00 72.70           O  
ATOM   2106  CB  GLU B 147      35.937  42.103  13.068  1.00 72.70           C  
ATOM   2107  CG  GLU B 147      36.207  40.632  12.744  1.00 72.70           C  
ATOM   2108  CD  GLU B 147      37.714  40.451  12.605  1.00 72.70           C  
ATOM   2109  OE1 GLU B 147      38.382  40.218  13.649  1.00 72.70           O  
ATOM   2110  OE2 GLU B 147      38.217  40.548  11.454  1.00 72.70           O1-
ATOM   2111  N   ALA B 148      34.664  44.425  14.610  1.00 29.99           N  
ATOM   2112  CA  ALA B 148      34.399  45.837  14.613  1.00 29.99           C  
ATOM   2113  C   ALA B 148      34.895  46.440  15.883  1.00 29.99           C  
ATOM   2114  O   ALA B 148      35.472  47.526  15.876  1.00 29.99           O  
ATOM   2115  CB  ALA B 148      32.901  46.170  14.512  1.00 29.99           C  
ATOM   2116  N   ILE B 149      34.664  45.749  17.013  1.00 48.28           N  
ATOM   2117  CA  ILE B 149      35.051  46.262  18.294  1.00 48.28           C  
ATOM   2118  C   ILE B 149      36.540  46.341  18.408  1.00 48.28           C  
ATOM   2119  O   ILE B 149      37.069  47.319  18.936  1.00 48.28           O  
ATOM   2120  CB  ILE B 149      34.518  45.453  19.446  1.00 48.28           C  
ATOM   2121  CG1 ILE B 149      32.979  45.505  19.442  1.00 48.28           C  
ATOM   2122  CG2 ILE B 149      35.132  45.998  20.749  1.00 48.28           C  
ATOM   2123  CD1 ILE B 149      32.324  44.558  20.444  1.00 48.28           C  
ATOM   2124  N   GLN B 150      37.265  45.324  17.904  1.00 45.72           N  
ATOM   2125  CA  GLN B 150      38.691  45.327  18.063  1.00 45.72           C  
ATOM   2126  C   GLN B 150      39.239  46.572  17.444  1.00 45.72           C  
ATOM   2127  O   GLN B 150      40.066  47.260  18.040  1.00 45.72           O  
ATOM   2128  CB  GLN B 150      39.369  44.148  17.349  1.00 45.72           C  
ATOM   2129  CG  GLN B 150      39.026  42.792  17.962  1.00 45.72           C  
ATOM   2130  CD  GLN B 150      39.475  42.844  19.412  1.00 45.72           C  
ATOM   2131  NE2 GLN B 150      38.608  42.346  20.333  1.00 45.72           N  
ATOM   2132  OE1 GLN B 150      40.561  43.333  19.720  1.00 45.72           O  
ATOM   2133  N   PHE B 151      38.781  46.896  16.224  1.00103.08           N  
ATOM   2134  CA  PHE B 151      39.281  48.046  15.529  1.00103.08           C  
ATOM   2135  C   PHE B 151      38.829  49.319  16.184  1.00103.08           C  
ATOM   2136  O   PHE B 151      39.622  50.232  16.407  1.00103.08           O  
ATOM   2137  CB  PHE B 151      38.803  48.092  14.066  1.00103.08           C  
ATOM   2138  CG  PHE B 151      39.409  49.283  13.409  1.00103.08           C  
ATOM   2139  CD1 PHE B 151      38.801  50.516  13.493  1.00103.08           C  
ATOM   2140  CD2 PHE B 151      40.584  49.165  12.702  1.00103.08           C  
ATOM   2141  CE1 PHE B 151      39.356  51.617  12.888  1.00103.08           C  
ATOM   2142  CE2 PHE B 151      41.141  50.264  12.094  1.00103.08           C  
ATOM   2143  CZ  PHE B 151      40.531  51.491  12.187  1.00103.08           C  
ATOM   2144  N   GLY B 152      37.528  49.398  16.520  1.00 32.25           N  
ATOM   2145  CA  GLY B 152      36.919  50.609  16.999  1.00 32.25           C  
ATOM   2146  C   GLY B 152      37.491  51.050  18.306  1.00 32.25           C  
ATOM   2147  O   GLY B 152      37.633  52.246  18.556  1.00 32.25           O  
ATOM   2148  N   THR B 153      37.767  50.094  19.209  1.00122.61           N  
ATOM   2149  CA  THR B 153      38.245  50.476  20.500  1.00122.61           C  
ATOM   2150  C   THR B 153      39.619  51.054  20.406  1.00122.61           C  
ATOM   2151  O   THR B 153      39.905  52.105  20.978  1.00122.61           O  
ATOM   2152  CB  THR B 153      38.249  49.331  21.465  1.00122.61           C  
ATOM   2153  CG2 THR B 153      38.633  49.865  22.854  1.00122.61           C  
ATOM   2154  OG1 THR B 153      36.947  48.768  21.532  1.00122.61           O  
ATOM   2155  N   SER B 154      40.518  50.390  19.656  1.00171.23           N  
ATOM   2156  CA  SER B 154      41.857  50.888  19.594  1.00171.23           C  
ATOM   2157  C   SER B 154      42.506  50.201  18.447  1.00171.23           C  
ATOM   2158  O   SER B 154      41.828  49.694  17.554  1.00171.23           O  
ATOM   2159  CB  SER B 154      42.669  50.570  20.864  1.00171.23           C  
ATOM   2160  OG  SER B 154      43.897  51.285  20.861  1.00171.23           O  
TER   
