# Supplementary material for: Structural Descriptors for Subunit Interface Regions in Homodimers: Effect of Lipid Membrane and Secondary Structure Type
Source: J Chem Inf Model. 2025 Mar 27;65(7):3117–26. doi: 10.1021/acs.jcim.4c01233 (PMC12004529; doi:10.1021/acs.jcim.4c01233)
Supplement: Supplementary file 3 — ci4c01233_si_003.tar [file ci4c01233_si_003.tar › database/alpha/6ezu_cytop.pdb]

ATOM      1  N   PRO A  36      -8.338  13.260 -16.875  1.00107.88           N  
ATOM      2  CA  PRO A  36      -8.308  14.695 -17.007  1.00107.88           C  
ATOM      3  C   PRO A  36      -7.711  15.122 -18.307  1.00107.88           C  
ATOM      4  O   PRO A  36      -7.067  14.314 -18.972  1.00107.88           O  
ATOM      5  CB  PRO A  36      -7.560  15.209 -15.780  1.00107.88           C  
ATOM      6  CG  PRO A  36      -7.838  14.137 -14.713  1.00107.88           C  
ATOM      7  CD  PRO A  36      -8.036  12.839 -15.516  1.00107.88           C  
ATOM      8  N   ILE A  37      -7.908  16.398 -18.685  1.00140.29           N  
ATOM      9  CA  ILE A  37      -7.469  16.873 -19.964  1.00140.29           C  
ATOM     10  C   ILE A  37      -5.981  16.697 -20.096  1.00140.29           C  
ATOM     11  O   ILE A  37      -5.502  16.241 -21.132  1.00140.29           O  
ATOM     12  CB  ILE A  37      -7.805  18.326 -20.175  1.00140.29           C  
ATOM     13  CG1 ILE A  37      -7.467  18.752 -21.611  1.00140.29           C  
ATOM     14  CG2 ILE A  37      -7.110  19.165 -19.090  1.00140.29           C  
ATOM     15  CD1 ILE A  37      -8.352  18.086 -22.663  1.00140.29           C  
ATOM     16  N   HIS A  38      -5.217  17.070 -19.053  1.00118.87           N  
ATOM     17  CA  HIS A  38      -3.778  17.033 -19.007  1.00118.87           C  
ATOM     18  C   HIS A  38      -3.181  15.677 -18.740  1.00118.87           C  
ATOM     19  O   HIS A  38      -1.965  15.526 -18.840  1.00118.87           O  
ATOM     20  CB  HIS A  38      -3.189  18.085 -18.057  1.00118.87           C  
ATOM     21  CG  HIS A  38      -3.478  19.454 -18.603  1.00118.87           C  
ATOM     22  CD2 HIS A  38      -2.853  20.143 -19.597  1.00118.87           C  
ATOM     23  ND1 HIS A  38      -4.525  20.250 -18.194  1.00118.87           N  
ATOM     24  CE1 HIS A  38      -4.484  21.372 -18.958  1.00118.87           C  
ATOM     25  NE2 HIS A  38      -3.487  21.352 -19.824  1.00118.87           N  
ATOM     26  N   GLY A  39      -3.980  14.691 -18.286  1.00 47.37           N  
ATOM     27  CA  GLY A  39      -3.491  13.363 -18.003  1.00 47.37           C  
ATOM     28  C   GLY A  39      -3.545  13.213 -16.519  1.00 47.37           C  
ATOM     29  O   GLY A  39      -4.099  12.250 -15.991  1.00 47.37           O  
ATOM     30  N   VAL A  40      -2.986  14.209 -15.815  1.00142.81           N  
ATOM     31  CA  VAL A  40      -3.033  14.296 -14.388  1.00142.81           C  
ATOM     32  C   VAL A  40      -3.816  15.543 -14.115  1.00142.81           C  
ATOM     33  O   VAL A  40      -3.836  16.452 -14.943  1.00142.81           O  
ATOM     34  CB  VAL A  40      -1.658  14.409 -13.792  1.00142.81           C  
ATOM     35  CG1 VAL A  40      -0.949  15.625 -14.408  1.00142.81           C  
ATOM     36  CG2 VAL A  40      -1.772  14.461 -12.266  1.00142.81           C  
ATOM     37  N   GLU A  41      -4.525  15.604 -12.972  1.00115.90           N  
ATOM     38  CA  GLU A  41      -5.344  16.749 -12.678  1.00115.90           C  
ATOM     39  C   GLU A  41      -4.452  17.875 -12.254  1.00115.90           C  
ATOM     40  O   GLU A  41      -3.397  17.649 -11.665  1.00115.90           O  
ATOM     41  CB  GLU A  41      -6.345  16.484 -11.540  1.00115.90           C  
ATOM     42  CG  GLU A  41      -7.512  17.470 -11.499  1.00115.90           C  
ATOM     43  CD  GLU A  41      -8.526  17.032 -12.546  1.00115.90           C  
ATOM     44  OE1 GLU A  41      -9.064  15.900 -12.409  1.00115.90           O  
ATOM     45  OE2 GLU A  41      -8.777  17.819 -13.496  1.00115.90           O1-
ATOM     46  N   THR A  42      -4.838  19.130 -12.573  1.00 52.65           N  
ATOM     47  CA  THR A  42      -4.032  20.243 -12.154  1.00 52.65           C  
ATOM     48  C   THR A  42      -4.928  21.375 -11.760  1.00 52.65           C  
ATOM     49  O   THR A  42      -6.111  21.422 -12.092  1.00 52.65           O  
ATOM     50  CB  THR A  42      -3.125  20.776 -13.225  1.00 52.65           C  
ATOM     51  CG2 THR A  42      -2.268  19.618 -13.763  1.00 52.65           C  
ATOM     52  OG1 THR A  42      -3.888  21.348 -14.277  1.00 52.65           O  
ATOM     53  N   PRO A  43      -4.372  22.278 -11.003  1.00118.60           N  
ATOM     54  CA  PRO A  43      -5.117  23.438 -10.607  1.00118.60           C  
ATOM     55  C   PRO A  43      -5.387  24.385 -11.740  1.00118.60           C  
ATOM     56  O   PRO A  43      -6.370  25.117 -11.654  1.00118.60           O  
ATOM     57  CB  PRO A  43      -4.335  24.065  -9.456  1.00118.60           C  
ATOM     58  CG  PRO A  43      -3.592  22.872  -8.831  1.00118.60           C  
ATOM     59  CD  PRO A  43      -3.390  21.895 -10.001  1.00118.60           C  
ATOM     60  N   ASN A  44      -4.544  24.423 -12.797  1.00148.26           N  
ATOM     61  CA  ASN A  44      -4.796  25.413 -13.813  1.00148.26           C  
ATOM     62  C   ASN A  44      -4.852  24.778 -15.172  1.00148.26           C  
ATOM     63  O   ASN A  44      -3.944  24.954 -15.983  1.00148.26           O  
ATOM     64  CB  ASN A  44      -3.690  26.478 -13.875  1.00148.26           C  
ATOM     65  CG  ASN A  44      -3.755  27.289 -12.590  1.00148.26           C  
ATOM     66  ND2 ASN A  44      -2.725  27.126 -11.717  1.00148.26           N  
ATOM     67  OD1 ASN A  44      -4.703  28.039 -12.360  1.00148.26           O  
ATOM     68  N   ASP A  45      -5.961  24.091 -15.494  1.00 59.41           N  
ATOM     69  CA  ASP A  45      -6.055  23.420 -16.761  1.00 59.41           C  
ATOM     70  C   ASP A  45      -6.040  24.403 -17.893  1.00 59.41           C  
ATOM     71  O   ASP A  45      -5.385  24.179 -18.910  1.00 59.41           O  
ATOM     72  CB  ASP A  45      -7.349  22.601 -16.922  1.00 59.41           C  
ATOM     73  CG  ASP A  45      -7.262  21.359 -16.048  1.00 59.41           C  
ATOM     74  OD1 ASP A  45      -6.185  21.135 -15.433  1.00 59.41           O  
ATOM     75  OD2 ASP A  45      -8.274  20.611 -15.993  1.00 59.41           O1-
ATOM     76  N   ASN A  46      -6.771  25.522 -17.745  1.00 47.58           N  
ATOM     77  CA  ASN A  46      -6.929  26.469 -18.812  1.00 47.58           C  
ATOM     78  C   ASN A  46      -5.627  27.121 -19.149  1.00 47.58           C  
ATOM     79  O   ASN A  46      -5.287  27.268 -20.322  1.00 47.58           O  
ATOM     80  CB  ASN A  46      -7.931  27.573 -18.452  1.00 47.58           C  
ATOM     81  CG  ASN A  46      -9.273  26.887 -18.264  1.00 47.58           C  
ATOM     82  ND2 ASN A  46      -9.508  26.359 -17.032  1.00 47.58           N  
ATOM     83  OD1 ASN A  46     -10.078  26.797 -19.189  1.00 47.58           O  
ATOM     84  N   GLU A  47      -4.849  27.527 -18.128  1.00113.69           N  
ATOM     85  CA  GLU A  47      -3.623  28.212 -18.416  1.00113.69           C  
ATOM     86  C   GLU A  47      -2.746  27.286 -19.187  1.00113.69           C  
ATOM     87  O   GLU A  47      -2.131  27.672 -20.179  1.00113.69           O  
ATOM     88  CB  GLU A  47      -2.818  28.569 -17.155  1.00113.69           C  
ATOM     89  CG  GLU A  47      -3.437  29.673 -16.308  1.00113.69           C  
ATOM     90  CD  GLU A  47      -3.289  30.968 -17.087  1.00113.69           C  
ATOM     91  OE1 GLU A  47      -2.443  31.003 -18.020  1.00113.69           O  
ATOM     92  OE2 GLU A  47      -4.023  31.939 -16.761  1.00113.69           O1-
ATOM     93  N   LEU A  48      -2.687  26.024 -18.736  1.00 56.91           N  
ATOM     94  CA  LEU A  48      -1.826  25.038 -19.311  1.00 56.91           C  
ATOM     95  C   LEU A  48      -2.240  24.745 -20.712  1.00 56.91           C  
ATOM     96  O   LEU A  48      -1.397  24.567 -21.591  1.00 56.91           O  
ATOM     97  CB  LEU A  48      -1.844  23.711 -18.534  1.00 56.91           C  
ATOM     98  CG  LEU A  48      -1.161  23.794 -17.157  1.00 56.91           C  
ATOM     99  CD1 LEU A  48      -1.212  22.442 -16.425  1.00 56.91           C  
ATOM    100  CD2 LEU A  48       0.275  24.323 -17.288  1.00 56.91           C  
ATOM    101  N   GLU A  49      -3.558  24.684 -20.956  1.00 83.88           N  
ATOM    102  CA  GLU A  49      -4.012  24.344 -22.269  1.00 83.88           C  
ATOM    103  C   GLU A  49      -3.520  25.373 -23.229  1.00 83.88           C  
ATOM    104  O   GLU A  49      -2.990  25.045 -24.289  1.00 83.88           O  
ATOM    105  CB  GLU A  49      -5.544  24.301 -22.375  1.00 83.88           C  
ATOM    106  CG  GLU A  49      -6.029  23.847 -23.749  1.00 83.88           C  
ATOM    107  CD  GLU A  49      -5.660  22.379 -23.898  1.00 83.88           C  
ATOM    108  OE1 GLU A  49      -5.246  21.765 -22.878  1.00 83.88           O  
ATOM    109  OE2 GLU A  49      -5.782  21.854 -25.036  1.00 83.88           O1-
ATOM    110  N   GLU A  50      -3.655  26.658 -22.864  1.00 68.36           N  
ATOM    111  CA  GLU A  50      -3.266  27.697 -23.767  1.00 68.36           C  
ATOM    112  C   GLU A  50      -1.791  27.639 -24.002  1.00 68.36           C  
ATOM    113  O   GLU A  50      -1.333  27.784 -25.134  1.00 68.36           O  
ATOM    114  CB  GLU A  50      -3.601  29.106 -23.253  1.00 68.36           C  
ATOM    115  CG  GLU A  50      -3.356  30.194 -24.300  1.00 68.36           C  
ATOM    116  CD  GLU A  50      -4.416  30.047 -25.384  1.00 68.36           C  
ATOM    117  OE1 GLU A  50      -5.598  29.790 -25.027  1.00 68.36           O  
ATOM    118  OE2 GLU A  50      -4.060  30.184 -26.584  1.00 68.36           O1-
ATOM    119  N   ARG A  51      -1.006  27.423 -22.932  1.00 60.64           N  
ATOM    120  CA  ARG A  51       0.425  27.427 -23.041  1.00 60.64           C  
ATOM    121  C   ARG A  51       0.862  26.296 -23.920  1.00 60.64           C  
ATOM    122  O   ARG A  51       1.703  26.476 -24.799  1.00 60.64           O  
ATOM    123  CB  ARG A  51       1.092  27.263 -21.663  1.00 60.64           C  
ATOM    124  CG  ARG A  51       0.717  28.386 -20.687  1.00 60.64           C  
ATOM    125  CD  ARG A  51       1.180  28.143 -19.249  1.00 60.64           C  
ATOM    126  NE  ARG A  51       0.736  29.303 -18.423  1.00 60.64           N  
ATOM    127  CZ  ARG A  51       1.581  30.349 -18.188  1.00 60.64           C  
ATOM    128  NH1 ARG A  51       2.839  30.340 -18.720  1.00 60.64           N1+
ATOM    129  NH2 ARG A  51       1.171  31.397 -17.416  1.00 60.64           N  
ATOM    130  N   PHE A  52       0.285  25.094 -23.719  1.00 68.68           N  
ATOM    131  CA  PHE A  52       0.695  23.964 -24.499  1.00 68.68           C  
ATOM    132  C   PHE A  52       0.335  24.196 -25.928  1.00 68.68           C  
ATOM    133  O   PHE A  52       1.115  23.886 -26.826  1.00 68.68           O  
ATOM    134  CB  PHE A  52       0.059  22.625 -24.081  1.00 68.68           C  
ATOM    135  CG  PHE A  52       0.601  22.220 -22.752  1.00 68.68           C  
ATOM    136  CD1 PHE A  52       1.941  21.953 -22.593  1.00 68.68           C  
ATOM    137  CD2 PHE A  52      -0.239  22.058 -21.674  1.00 68.68           C  
ATOM    138  CE1 PHE A  52       2.442  21.567 -21.372  1.00 68.68           C  
ATOM    139  CE2 PHE A  52       0.256  21.671 -20.452  1.00 68.68           C  
ATOM    140  CZ  PHE A  52       1.599  21.428 -20.296  1.00 68.68           C  
ATOM    141  N   SER A  53      -0.861  24.755 -26.181  1.00 91.78           N  
ATOM    142  CA  SER A  53      -1.274  24.923 -27.541  1.00 91.78           C  
ATOM    143  C   SER A  53      -0.272  25.767 -28.269  1.00 91.78           C  
ATOM    144  O   SER A  53       0.180  25.388 -29.346  1.00 91.78           O  
ATOM    145  CB  SER A  53      -2.669  25.561 -27.684  1.00 91.78           C  
ATOM    146  OG  SER A  53      -2.681  26.872 -27.141  1.00 91.78           O  
ATOM    147  N   LEU A  54       0.081  26.949 -27.725  1.00110.67           N  
ATOM    148  CA  LEU A  54       1.001  27.824 -28.404  1.00110.67           C  
ATOM    149  C   LEU A  54       2.445  27.372 -28.401  1.00110.67           C  
ATOM    150  O   LEU A  54       3.089  27.355 -29.448  1.00110.67           O  
ATOM    151  CB  LEU A  54       0.995  29.255 -27.833  1.00110.67           C  
ATOM    152  CG  LEU A  54      -0.312  30.028 -28.087  1.00110.67           C  
ATOM    153  CD1 LEU A  54      -1.500  29.384 -27.360  1.00110.67           C  
ATOM    154  CD2 LEU A  54      -0.152  31.518 -27.747  1.00110.67           C  
ATOM    155  N   CYS A  55       2.977  27.021 -27.213  1.00 75.07           N  
ATOM    156  CA  CYS A  55       4.378  26.799 -26.915  1.00 75.07           C  
ATOM    157  C   CYS A  55       5.056  25.537 -27.406  1.00 75.07           C  
ATOM    158  O   CYS A  55       6.226  25.583 -27.785  1.00 75.07           O  
ATOM    159  CB  CYS A  55       4.641  26.870 -25.403  1.00 75.07           C  
ATOM    160  SG  CYS A  55       4.175  28.486 -24.713  1.00 75.07           S  
ATOM    161  N   LEU A  56       4.367  24.383 -27.436  1.00 90.32           N  
ATOM    162  CA  LEU A  56       5.012  23.102 -27.600  1.00 90.32           C  
ATOM    163  C   LEU A  56       5.818  22.967 -28.857  1.00 90.32           C  
ATOM    164  O   LEU A  56       6.789  22.212 -28.882  1.00 90.32           O  
ATOM    165  CB  LEU A  56       4.030  21.921 -27.528  1.00 90.32           C  
ATOM    166  CG  LEU A  56       3.476  21.701 -26.108  1.00 90.32           C  
ATOM    167  CD1 LEU A  56       2.498  20.515 -26.058  1.00 90.32           C  
ATOM    168  CD2 LEU A  56       4.622  21.568 -25.091  1.00 90.32           C  
ATOM    169  N   ASP A  57       5.378  23.588 -29.956  1.00101.68           N  
ATOM    170  CA  ASP A  57       6.071  23.607 -31.212  1.00101.68           C  
ATOM    171  C   ASP A  57       7.205  24.602 -31.212  1.00101.68           C  
ATOM    172  O   ASP A  57       7.990  24.636 -32.156  1.00101.68           O  
ATOM    173  CB  ASP A  57       5.127  23.886 -32.387  1.00101.68           C  
ATOM    174  CG  ASP A  57       4.264  22.636 -32.506  1.00101.68           C  
ATOM    175  OD1 ASP A  57       4.713  21.564 -32.015  1.00101.68           O  
ATOM    176  OD2 ASP A  57       3.148  22.732 -33.080  1.00101.68           O1-
ATOM    177  N   GLU A  58       7.274  25.508 -30.217  1.00 99.86           N  
ATOM    178  CA  GLU A  58       8.276  26.545 -30.213  1.00 99.86           C  
ATOM    179  C   GLU A  58       9.564  26.105 -29.578  1.00 99.86           C  
ATOM    180  O   GLU A  58       9.619  25.135 -28.824  1.00 99.86           O  
ATOM    181  CB  GLU A  58       7.816  27.807 -29.465  1.00 99.86           C  
ATOM    182  CG  GLU A  58       6.598  28.471 -30.107  1.00 99.86           C  
ATOM    183  CD  GLU A  58       7.028  29.041 -31.449  1.00 99.86           C  
ATOM    184  OE1 GLU A  58       7.328  28.234 -32.368  1.00 99.86           O  
ATOM    185  OE2 GLU A  58       7.067  30.295 -31.572  1.00 99.86           O1-
ATOM    186  N   TRP A  59      10.657  26.832 -29.913  1.00 97.78           N  
ATOM    187  CA  TRP A  59      11.949  26.597 -29.338  1.00 97.78           C  
ATOM    188  C   TRP A  59      11.987  27.323 -28.025  1.00 97.78           C  
ATOM    189  O   TRP A  59      11.601  28.486 -27.936  1.00 97.78           O  
ATOM    190  CB  TRP A  59      13.103  27.122 -30.214  1.00 97.78           C  
ATOM    191  CG  TRP A  59      14.473  27.037 -29.585  1.00 97.78           C  
ATOM    192  CD1 TRP A  59      15.217  28.029 -29.015  1.00 97.78           C  
ATOM    193  CD2 TRP A  59      15.242  25.831 -29.461  1.00 97.78           C  
ATOM    194  CE2 TRP A  59      16.435  26.167 -28.821  1.00 97.78           C  
ATOM    195  CE3 TRP A  59      14.976  24.549 -29.846  1.00 97.78           C  
ATOM    196  NE1 TRP A  59      16.408  27.520 -28.556  1.00 97.78           N  
ATOM    197  CZ2 TRP A  59      17.383  25.222 -28.555  1.00 97.78           C  
ATOM    198  CZ3 TRP A  59      15.938  23.598 -29.580  1.00 97.78           C  
ATOM    199  CH2 TRP A  59      17.118  23.929 -28.947  1.00 97.78           C  
ATOM    200  N   GLY A  60      12.474  26.680 -26.949  1.00 56.80           N  
ATOM    201  CA  GLY A  60      12.547  27.459 -25.740  1.00 56.80           C  
ATOM    202  C   GLY A  60      11.200  27.682 -25.121  1.00 56.80           C  
ATOM    203  O   GLY A  60      10.547  28.698 -25.361  1.00 56.80           O  
ATOM    204  N   VAL A  61      10.752  26.701 -24.310  1.00 52.44           N  
ATOM    205  CA  VAL A  61       9.506  26.751 -23.594  1.00 52.44           C  
ATOM    206  C   VAL A  61       9.850  26.916 -22.141  1.00 52.44           C  
ATOM    207  O   VAL A  61      10.885  26.439 -21.677  1.00 52.44           O  
ATOM    208  CB  VAL A  61       8.724  25.474 -23.701  1.00 52.44           C  
ATOM    209  CG1 VAL A  61       7.433  25.611 -22.879  1.00 52.44           C  
ATOM    210  CG2 VAL A  61       8.501  25.155 -25.189  1.00 52.44           C  
ATOM    211  N   ASP A  62       8.982  27.616 -21.384  1.00 59.03           N  
ATOM    212  CA  ASP A  62       9.224  27.851 -19.987  1.00 59.03           C  
ATOM    213  C   ASP A  62       8.744  26.641 -19.229  1.00 59.03           C  
ATOM    214  O   ASP A  62       7.621  26.591 -18.731  1.00 59.03           O  
ATOM    215  CB  ASP A  62       8.454  29.081 -19.466  1.00 59.03           C  
ATOM    216  CG  ASP A  62       8.932  29.436 -18.065  1.00 59.03           C  
ATOM    217  OD1 ASP A  62       9.730  28.649 -17.489  1.00 59.03           O  
ATOM    218  OD2 ASP A  62       8.500  30.503 -17.551  1.00 59.03           O1-
ATOM    219  N   ILE A  63       9.625  25.632 -19.105  1.00100.82           N  
ATOM    220  CA  ILE A  63       9.336  24.385 -18.451  1.00100.82           C  
ATOM    221  C   ILE A  63       9.058  24.641 -16.999  1.00100.82           C  
ATOM    222  O   ILE A  63       8.219  23.974 -16.399  1.00100.82           O  
ATOM    223  CB  ILE A  63      10.487  23.426 -18.539  1.00100.82           C  
ATOM    224  CG1 ILE A  63      10.764  23.065 -20.009  1.00100.82           C  
ATOM    225  CG2 ILE A  63      10.170  22.209 -17.653  1.00100.82           C  
ATOM    226  CD1 ILE A  63       9.598  22.356 -20.698  1.00100.82           C  
ATOM    227  N   PHE A  64       9.776  25.602 -16.387  1.00 59.11           N  
ATOM    228  CA  PHE A  64       9.636  25.858 -14.978  1.00 59.11           C  
ATOM    229  C   PHE A  64       8.225  26.277 -14.689  1.00 59.11           C  
ATOM    230  O   PHE A  64       7.612  25.783 -13.744  1.00 59.11           O  
ATOM    231  CB  PHE A  64      10.563  26.989 -14.501  1.00 59.11           C  
ATOM    232  CG  PHE A  64      11.954  26.611 -14.886  1.00 59.11           C  
ATOM    233  CD1 PHE A  64      12.683  25.703 -14.154  1.00 59.11           C  
ATOM    234  CD2 PHE A  64      12.531  27.185 -15.997  1.00 59.11           C  
ATOM    235  CE1 PHE A  64      13.965  25.374 -14.532  1.00 59.11           C  
ATOM    236  CE2 PHE A  64      13.809  26.860 -16.379  1.00 59.11           C  
ATOM    237  CZ  PHE A  64      14.530  25.950 -15.644  1.00 59.11           C  
ATOM    238  N   GLU A  65       7.668  27.197 -15.500  1.00 79.14           N  
ATOM    239  CA  GLU A  65       6.338  27.689 -15.265  1.00 79.14           C  
ATOM    240  C   GLU A  65       5.348  26.583 -15.430  1.00 79.14           C  
ATOM    241  O   GLU A  65       4.357  26.521 -14.705  1.00 79.14           O  
ATOM    242  CB  GLU A  65       5.917  28.823 -16.215  1.00 79.14           C  
ATOM    243  CG  GLU A  65       4.473  29.284 -15.988  1.00 79.14           C  
ATOM    244  CD  GLU A  65       4.362  29.847 -14.578  1.00 79.14           C  
ATOM    245  OE1 GLU A  65       5.426  30.060 -13.937  1.00 79.14           O  
ATOM    246  OE2 GLU A  65       3.208  30.068 -14.124  1.00 79.14           O1-
ATOM    247  N   ILE A  66       5.577  25.684 -16.402  1.00 48.05           N  
ATOM    248  CA  ILE A  66       4.672  24.596 -16.632  1.00 48.05           C  
ATOM    249  C   ILE A  66       4.649  23.727 -15.409  1.00 48.05           C  
ATOM    250  O   ILE A  66       3.611  23.173 -15.052  1.00 48.05           O  
ATOM    251  CB  ILE A  66       5.065  23.730 -17.795  1.00 48.05           C  
ATOM    252  CG1 ILE A  66       5.004  24.530 -19.107  1.00 48.05           C  
ATOM    253  CG2 ILE A  66       4.161  22.485 -17.786  1.00 48.05           C  
ATOM    254  CD1 ILE A  66       5.654  23.813 -20.290  1.00 48.05           C  
ATOM    255  N   ASP A  67       5.820  23.540 -14.768  1.00 82.39           N  
ATOM    256  CA  ASP A  67       5.921  22.744 -13.573  1.00 82.39           C  
ATOM    257  C   ASP A  67       5.129  23.371 -12.473  1.00 82.39           C  
ATOM    258  O   ASP A  67       4.411  22.680 -11.753  1.00 82.39           O  
ATOM    259  CB  ASP A  67       7.358  22.642 -13.038  1.00 82.39           C  
ATOM    260  CG  ASP A  67       8.094  21.593 -13.847  1.00 82.39           C  
ATOM    261  OD1 ASP A  67       7.805  20.384 -13.638  1.00 82.39           O  
ATOM    262  OD2 ASP A  67       8.941  21.985 -14.692  1.00 82.39           O1-
ATOM    263  N   ARG A  68       5.248  24.700 -12.303  1.00180.20           N  
ATOM    264  CA  ARG A  68       4.558  25.338 -11.222  1.00180.20           C  
ATOM    265  C   ARG A  68       3.079  25.199 -11.413  1.00180.20           C  
ATOM    266  O   ARG A  68       2.357  24.811 -10.496  1.00180.20           O  
ATOM    267  CB  ARG A  68       4.831  26.842 -11.128  1.00180.20           C  
ATOM    268  CG  ARG A  68       6.281  27.212 -10.826  1.00180.20           C  
ATOM    269  CD  ARG A  68       6.457  28.601 -10.204  1.00180.20           C  
ATOM    270  NE  ARG A  68       5.908  29.627 -11.136  1.00180.20           N  
ATOM    271  CZ  ARG A  68       4.589  29.980 -11.074  1.00180.20           C  
ATOM    272  NH1 ARG A  68       3.726  29.319 -10.250  1.00180.20           N1+
ATOM    273  NH2 ARG A  68       4.127  31.027 -11.817  1.00180.20           N  
ATOM    274  N   LEU A  69       2.594  25.485 -12.634  1.00 74.55           N  
ATOM    275  CA  LEU A  69       1.180  25.466 -12.885  1.00 74.55           C  
ATOM    276  C   LEU A  69       0.624  24.080 -12.711  1.00 74.55           C  
ATOM    277  O   LEU A  69      -0.489  23.915 -12.213  1.00 74.55           O  
ATOM    278  CB  LEU A  69       0.804  25.956 -14.295  1.00 74.55           C  
ATOM    279  CG  LEU A  69       1.018  27.467 -14.501  1.00 74.55           C  
ATOM    280  CD1 LEU A  69       0.626  27.896 -15.923  1.00 74.55           C  
ATOM    281  CD2 LEU A  69       0.284  28.289 -13.428  1.00 74.55           C  
ATOM    282  N   SER A  70       1.373  23.056 -13.154  1.00118.38           N  
ATOM    283  CA  SER A  70       0.982  21.674 -13.141  1.00118.38           C  
ATOM    284  C   SER A  70       1.196  21.032 -11.793  1.00118.38           C  
ATOM    285  O   SER A  70       0.935  19.840 -11.630  1.00118.38           O  
ATOM    286  CB  SER A  70       1.773  20.877 -14.184  1.00118.38           C  
ATOM    287  OG  SER A  70       1.375  19.521 -14.160  1.00118.38           O  
ATOM    288  N   ASN A  71       1.684  21.783 -10.790  1.00 77.73           N  
ATOM    289  CA  ASN A  71       1.921  21.211  -9.490  1.00 77.73           C  
ATOM    290  C   ASN A  71       2.976  20.136  -9.555  1.00 77.73           C  
ATOM    291  O   ASN A  71       2.831  19.082  -8.938  1.00 77.73           O  
ATOM    292  CB  ASN A  71       0.646  20.604  -8.874  1.00 77.73           C  
ATOM    293  CG  ASN A  71       0.907  20.301  -7.404  1.00 77.73           C  
ATOM    294  ND2 ASN A  71       2.080  20.754  -6.885  1.00 77.73           N  
ATOM    295  OD1 ASN A  71       0.085  19.680  -6.733  1.00 77.73           O  
ATOM    296  N   GLY A  72       4.072  20.380 -10.312  1.00 56.31           N  
ATOM    297  CA  GLY A  72       5.221  19.507 -10.324  1.00 56.31           C  
ATOM    298  C   GLY A  72       5.117  18.395 -11.335  1.00 56.31           C  
ATOM    299  O   GLY A  72       5.884  17.437 -11.283  1.00 56.31           O  
ATOM    300  N   HIS A  73       4.106  18.448 -12.212  1.00158.90           N  
ATOM    301  CA  HIS A  73       3.822  17.493 -13.252  1.00158.90           C  
ATOM    302  C   HIS A  73       4.365  17.793 -14.627  1.00158.90           C  
ATOM    303  O   HIS A  73       3.814  17.272 -15.592  1.00158.90           O  
ATOM    304  CB  HIS A  73       2.349  17.065 -13.315  1.00158.90           C  
ATOM    305  CG  HIS A  73       1.975  16.350 -12.050  1.00158.90           C  
ATOM    306  CD2 HIS A  73       1.077  16.677 -11.081  1.00158.90           C  
ATOM    307  ND1 HIS A  73       2.553  15.168 -11.642  1.00158.90           N  
ATOM    308  CE1 HIS A  73       1.983  14.842 -10.455  1.00158.90           C  
ATOM    309  NE2 HIS A  73       1.081  15.728 -10.072  1.00158.90           N  
ATOM    310  N   ALA A  74       5.338  18.707 -14.814  1.00 62.54           N  
ATOM    311  CA  ALA A  74       5.723  19.068 -16.160  1.00 62.54           C  
ATOM    312  C   ALA A  74       6.094  17.867 -16.985  1.00 62.54           C  
ATOM    313  O   ALA A  74       5.712  17.777 -18.151  1.00 62.54           O  
ATOM    314  CB  ALA A  74       6.919  20.030 -16.206  1.00 62.54           C  
ATOM    315  N   LEU A  75       6.825  16.897 -16.417  1.00126.22           N  
ATOM    316  CA  LEU A  75       7.236  15.766 -17.197  1.00126.22           C  
ATOM    317  C   LEU A  75       6.015  15.049 -17.695  1.00126.22           C  
ATOM    318  O   LEU A  75       5.902  14.741 -18.880  1.00126.22           O  
ATOM    319  CB  LEU A  75       8.029  14.755 -16.340  1.00126.22           C  
ATOM    320  CG  LEU A  75       8.770  13.624 -17.091  1.00126.22           C  
ATOM    321  CD1 LEU A  75       7.851  12.768 -17.973  1.00126.22           C  
ATOM    322  CD2 LEU A  75       9.996  14.163 -17.834  1.00126.22           C  
ATOM    323  N   THR A  76       5.057  14.773 -16.793  1.00 57.57           N  
ATOM    324  CA  THR A  76       3.897  14.005 -17.145  1.00 57.57           C  
ATOM    325  C   THR A  76       3.034  14.723 -18.142  1.00 57.57           C  
ATOM    326  O   THR A  76       2.618  14.140 -19.143  1.00 57.57           O  
ATOM    327  CB  THR A  76       3.058  13.695 -15.942  1.00 57.57           C  
ATOM    328  CG2 THR A  76       1.844  12.854 -16.375  1.00 57.57           C  
ATOM    329  OG1 THR A  76       3.840  12.980 -14.998  1.00 57.57           O  
ATOM    330  N   THR A  77       2.735  16.013 -17.899  1.00 49.04           N  
ATOM    331  CA  THR A  77       1.847  16.738 -18.770  1.00 49.04           C  
ATOM    332  C   THR A  77       2.460  16.943 -20.125  1.00 49.04           C  
ATOM    333  O   THR A  77       1.790  16.786 -21.147  1.00 49.04           O  
ATOM    334  CB  THR A  77       1.479  18.090 -18.230  1.00 49.04           C  
ATOM    335  CG2 THR A  77       0.771  17.902 -16.877  1.00 49.04           C  
ATOM    336  OG1 THR A  77       2.641  18.892 -18.073  1.00 49.04           O  
ATOM    337  N   VAL A  78       3.753  17.310 -20.180  1.00 44.65           N  
ATOM    338  CA  VAL A  78       4.377  17.561 -21.450  1.00 44.65           C  
ATOM    339  C   VAL A  78       4.368  16.304 -22.277  1.00 44.65           C  
ATOM    340  O   VAL A  78       4.037  16.338 -23.461  1.00 44.65           O  
ATOM    341  CB  VAL A  78       5.802  18.013 -21.313  1.00 44.65           C  
ATOM    342  CG1 VAL A  78       6.419  18.144 -22.716  1.00 44.65           C  
ATOM    343  CG2 VAL A  78       5.817  19.325 -20.509  1.00 44.65           C  
ATOM    344  N   ALA A  79       4.727  15.153 -21.672  1.00 40.75           N  
ATOM    345  CA  ALA A  79       4.831  13.915 -22.399  1.00 40.75           C  
ATOM    346  C   ALA A  79       3.502  13.496 -22.934  1.00 40.75           C  
ATOM    347  O   ALA A  79       3.376  13.107 -24.094  1.00 40.75           O  
ATOM    348  CB  ALA A  79       5.360  12.761 -21.532  1.00 40.75           C  
ATOM    349  N   TYR A  80       2.462  13.595 -22.095  1.00 60.50           N  
ATOM    350  CA  TYR A  80       1.148  13.166 -22.460  1.00 60.50           C  
ATOM    351  C   TYR A  80       0.719  13.985 -23.638  1.00 60.50           C  
ATOM    352  O   TYR A  80       0.209  13.455 -24.625  1.00 60.50           O  
ATOM    353  CB  TYR A  80       0.177  13.401 -21.285  1.00 60.50           C  
ATOM    354  CG  TYR A  80      -1.210  12.959 -21.604  1.00 60.50           C  
ATOM    355  CD1 TYR A  80      -1.532  11.623 -21.617  1.00 60.50           C  
ATOM    356  CD2 TYR A  80      -2.199  13.883 -21.853  1.00 60.50           C  
ATOM    357  CE1 TYR A  80      -2.815  11.209 -21.895  1.00 60.50           C  
ATOM    358  CE2 TYR A  80      -3.483  13.476 -22.131  1.00 60.50           C  
ATOM    359  CZ  TYR A  80      -3.793  12.138 -22.155  1.00 60.50           C  
ATOM    360  OH  TYR A  80      -5.110  11.718 -22.438  1.00 60.50           O  
ATOM    361  N   ARG A  81       0.948  15.310 -23.571  1.00156.91           N  
ATOM    362  CA  ARG A  81       0.511  16.179 -24.625  1.00156.91           C  
ATOM    363  C   ARG A  81       1.226  15.889 -25.922  1.00156.91           C  
ATOM    364  O   ARG A  81       0.591  15.851 -26.973  1.00156.91           O  
ATOM    365  CB  ARG A  81       0.693  17.673 -24.295  1.00156.91           C  
ATOM    366  CG  ARG A  81       0.222  18.589 -25.427  1.00156.91           C  
ATOM    367  CD  ARG A  81      -1.251  18.398 -25.794  1.00156.91           C  
ATOM    368  NE  ARG A  81      -2.057  19.349 -24.979  1.00156.91           N  
ATOM    369  CZ  ARG A  81      -2.310  20.603 -25.457  1.00156.91           C  
ATOM    370  NH1 ARG A  81      -1.830  20.976 -26.680  1.00156.91           N1+
ATOM    371  NH2 ARG A  81      -3.046  21.480 -24.716  1.00156.91           N  
ATOM    372  N   ILE A  82       2.562  15.680 -25.895  1.00 49.82           N  
ATOM    373  CA  ILE A  82       3.339  15.443 -27.091  1.00 49.82           C  
ATOM    374  C   ILE A  82       2.924  14.154 -27.735  1.00 49.82           C  
ATOM    375  O   ILE A  82       2.792  14.074 -28.957  1.00 49.82           O  
ATOM    376  CB  ILE A  82       4.817  15.388 -26.824  1.00 49.82           C  
ATOM    377  CG1 ILE A  82       5.313  16.773 -26.370  1.00 49.82           C  
ATOM    378  CG2 ILE A  82       5.524  14.857 -28.081  1.00 49.82           C  
ATOM    379  CD1 ILE A  82       6.748  16.774 -25.845  1.00 49.82           C  
ATOM    380  N   PHE A  83       2.709  13.103 -26.923  1.00 64.88           N  
ATOM    381  CA  PHE A  83       2.302  11.826 -27.438  1.00 64.88           C  
ATOM    382  C   PHE A  83       0.973  11.981 -28.103  1.00 64.88           C  
ATOM    383  O   PHE A  83       0.713  11.342 -29.122  1.00 64.88           O  
ATOM    384  CB  PHE A  83       2.200  10.726 -26.362  1.00 64.88           C  
ATOM    385  CG  PHE A  83       3.576  10.198 -26.118  1.00 64.88           C  
ATOM    386  CD1 PHE A  83       4.498  10.907 -25.384  1.00 64.88           C  
ATOM    387  CD2 PHE A  83       3.937   8.969 -26.623  1.00 64.88           C  
ATOM    388  CE1 PHE A  83       5.761  10.400 -25.170  1.00 64.88           C  
ATOM    389  CE2 PHE A  83       5.197   8.457 -26.413  1.00 64.88           C  
ATOM    390  CZ  PHE A  83       6.113   9.175 -25.684  1.00 64.88           C  
ATOM    391  N   GLN A  84       0.079  12.803 -27.519  1.00 43.24           N  
ATOM    392  CA  GLN A  84      -1.207  13.032 -28.115  1.00 43.24           C  
ATOM    393  C   GLN A  84      -1.047  13.747 -29.423  1.00 43.24           C  
ATOM    394  O   GLN A  84      -1.658  13.360 -30.419  1.00 43.24           O  
ATOM    395  CB  GLN A  84      -2.139  13.901 -27.255  1.00 43.24           C  
ATOM    396  CG  GLN A  84      -2.584  13.231 -25.955  1.00 43.24           C  
ATOM    397  CD  GLN A  84      -3.519  14.189 -25.233  1.00 43.24           C  
ATOM    398  NE2 GLN A  84      -4.691  13.668 -24.779  1.00 43.24           N  
ATOM    399  OE1 GLN A  84      -3.225  15.377 -25.087  1.00 43.24           O  
ATOM    400  N   LYS A  85      -0.195  14.791 -29.471  1.00 90.85           N  
ATOM    401  CA  LYS A  85      -0.066  15.570 -30.673  1.00 90.85           C  
ATOM    402  C   LYS A  85       0.424  14.680 -31.769  1.00 90.85           C  
ATOM    403  O   LYS A  85      -0.020  14.789 -32.912  1.00 90.85           O  
ATOM    404  CB  LYS A  85       0.954  16.717 -30.549  1.00 90.85           C  
ATOM    405  CG  LYS A  85       0.525  17.849 -29.610  1.00 90.85           C  
ATOM    406  CD  LYS A  85       1.667  18.803 -29.249  1.00 90.85           C  
ATOM    407  CE  LYS A  85       2.211  19.601 -30.438  1.00 90.85           C  
ATOM    408  NZ  LYS A  85       1.330  20.754 -30.727  1.00 90.85           N1+
ATOM    409  N   ARG A  86       1.384  13.798 -31.436  1.00 88.47           N  
ATOM    410  CA  ARG A  86       2.004  12.869 -32.344  1.00 88.47           C  
ATOM    411  C   ARG A  86       1.097  11.724 -32.720  1.00 88.47           C  
ATOM    412  O   ARG A  86       1.334  11.065 -33.732  1.00 88.47           O  
ATOM    413  CB  ARG A  86       3.363  12.353 -31.844  1.00 88.47           C  
ATOM    414  CG  ARG A  86       4.404  13.478 -31.869  1.00 88.47           C  
ATOM    415  CD  ARG A  86       5.858  13.035 -31.716  1.00 88.47           C  
ATOM    416  NE  ARG A  86       6.698  14.260 -31.859  1.00 88.47           N  
ATOM    417  CZ  ARG A  86       7.112  14.665 -33.096  1.00 88.47           C  
ATOM    418  NH1 ARG A  86       6.788  13.927 -34.198  1.00 88.47           N1+
ATOM    419  NH2 ARG A  86       7.844  15.810 -33.235  1.00 88.47           N  
ATOM    420  N   ASP A  87       0.052  11.440 -31.911  1.00 64.94           N  
ATOM    421  CA  ASP A  87      -0.860  10.345 -32.139  1.00 64.94           C  
ATOM    422  C   ASP A  87      -0.140   9.051 -31.903  1.00 64.94           C  
ATOM    423  O   ASP A  87      -0.480   8.009 -32.463  1.00 64.94           O  
ATOM    424  CB  ASP A  87      -1.450  10.325 -33.561  1.00 64.94           C  
ATOM    425  CG  ASP A  87      -2.644   9.378 -33.567  1.00 64.94           C  
ATOM    426  OD1 ASP A  87      -2.911   8.753 -32.505  1.00 64.94           O  
ATOM    427  OD2 ASP A  87      -3.306   9.270 -34.633  1.00 64.94           O1-
ATOM    428  N   LEU A  88       0.879   9.102 -31.027  1.00 64.22           N  
ATOM    429  CA  LEU A  88       1.669   7.967 -30.658  1.00 64.22           C  
ATOM    430  C   LEU A  88       0.848   6.991 -29.876  1.00 64.22           C  
ATOM    431  O   LEU A  88       1.048   5.782 -29.984  1.00 64.22           O  
ATOM    432  CB  LEU A  88       2.897   8.349 -29.814  1.00 64.22           C  
ATOM    433  CG  LEU A  88       3.967   9.117 -30.612  1.00 64.22           C  
ATOM    434  CD1 LEU A  88       5.172   9.479 -29.731  1.00 64.22           C  
ATOM    435  CD2 LEU A  88       4.382   8.335 -31.868  1.00 64.22           C  
ATOM    436  N   LEU A  89      -0.078   7.479 -29.031  1.00 45.21           N  
ATOM    437  CA  LEU A  89      -0.844   6.569 -28.227  1.00 45.21           C  
ATOM    438  C   LEU A  89      -1.659   5.693 -29.127  1.00 45.21           C  
ATOM    439  O   LEU A  89      -1.662   4.473 -28.980  1.00 45.21           O  
ATOM    440  CB  LEU A  89      -1.806   7.300 -27.277  1.00 45.21           C  
ATOM    441  CG  LEU A  89      -1.080   8.207 -26.266  1.00 45.21           C  
ATOM    442  CD1 LEU A  89      -2.077   8.905 -25.328  1.00 45.21           C  
ATOM    443  CD2 LEU A  89       0.021   7.442 -25.512  1.00 45.21           C  
ATOM    444  N   LYS A  90      -2.361   6.292 -30.108  1.00 44.88           N  
ATOM    445  CA  LYS A  90      -3.209   5.518 -30.966  1.00 44.88           C  
ATOM    446  C   LYS A  90      -2.411   4.586 -31.829  1.00 44.88           C  
ATOM    447  O   LYS A  90      -2.768   3.419 -31.977  1.00 44.88           O  
ATOM    448  CB  LYS A  90      -4.124   6.370 -31.862  1.00 44.88           C  
ATOM    449  CG  LYS A  90      -5.273   7.011 -31.080  1.00 44.88           C  
ATOM    450  CD  LYS A  90      -6.112   8.002 -31.888  1.00 44.88           C  
ATOM    451  CE  LYS A  90      -7.325   8.531 -31.117  1.00 44.88           C  
ATOM    452  NZ  LYS A  90      -8.122   9.434 -31.977  1.00 44.88           N1+
ATOM    453  N   THR A  91      -1.290   5.061 -32.405  1.00 42.09           N  
ATOM    454  CA  THR A  91      -0.541   4.243 -33.320  1.00 42.09           C  
ATOM    455  C   THR A  91      -0.037   3.018 -32.612  1.00 42.09           C  
ATOM    456  O   THR A  91      -0.147   1.904 -33.118  1.00 42.09           O  
ATOM    457  CB  THR A  91       0.652   4.959 -33.881  1.00 42.09           C  
ATOM    458  CG2 THR A  91       1.385   4.015 -34.850  1.00 42.09           C  
ATOM    459  OG1 THR A  91       0.242   6.135 -34.562  1.00 42.09           O  
ATOM    460  N   PHE A  92       0.549   3.219 -31.422  1.00105.01           N  
ATOM    461  CA  PHE A  92       1.135   2.217 -30.571  1.00105.01           C  
ATOM    462  C   PHE A  92       0.100   1.439 -29.813  1.00105.01           C  
ATOM    463  O   PHE A  92       0.409   0.398 -29.234  1.00105.01           O  
ATOM    464  CB  PHE A  92       2.191   2.787 -29.611  1.00105.01           C  
ATOM    465  CG  PHE A  92       3.321   3.163 -30.507  1.00105.01           C  
ATOM    466  CD1 PHE A  92       4.152   2.190 -31.009  1.00105.01           C  
ATOM    467  CD2 PHE A  92       3.552   4.475 -30.851  1.00105.01           C  
ATOM    468  CE1 PHE A  92       5.197   2.516 -31.842  1.00105.01           C  
ATOM    469  CE2 PHE A  92       4.595   4.808 -31.683  1.00105.01           C  
ATOM    470  CZ  PHE A  92       5.420   3.828 -32.182  1.00105.01           C  
ATOM    471  N   CYS A  93      -1.150   1.934 -29.745  1.00 56.20           N  
ATOM    472  CA  CYS A  93      -2.153   1.268 -28.963  1.00 56.20           C  
ATOM    473  C   CYS A  93      -1.728   1.262 -27.532  1.00 56.20           C  
ATOM    474  O   CYS A  93      -1.783   0.241 -26.848  1.00 56.20           O  
ATOM    475  CB  CYS A  93      -2.404  -0.187 -29.398  1.00 56.20           C  
ATOM    476  SG  CYS A  93      -3.126  -0.303 -31.062  1.00 56.20           S  
ATOM    477  N   ILE A  94      -1.278   2.434 -27.044  1.00 48.21           N  
ATOM    478  CA  ILE A  94      -0.914   2.542 -25.661  1.00 48.21           C  
ATOM    479  C   ILE A  94      -2.071   3.171 -24.944  1.00 48.21           C  
ATOM    480  O   ILE A  94      -2.537   4.252 -25.308  1.00 48.21           O  
ATOM    481  CB  ILE A  94       0.292   3.408 -25.426  1.00 48.21           C  
ATOM    482  CG1 ILE A  94       1.520   2.827 -26.150  1.00 48.21           C  
ATOM    483  CG2 ILE A  94       0.494   3.549 -23.908  1.00 48.21           C  
ATOM    484  CD1 ILE A  94       2.714   3.782 -26.192  1.00 48.21           C  
ATOM    485  N   ASP A  95      -2.576   2.477 -23.903  1.00 52.93           N  
ATOM    486  CA  ASP A  95      -3.675   2.958 -23.111  1.00 52.93           C  
ATOM    487  C   ASP A  95      -3.207   4.196 -22.418  1.00 52.93           C  
ATOM    488  O   ASP A  95      -2.114   4.236 -21.852  1.00 52.93           O  
ATOM    489  CB  ASP A  95      -4.124   1.944 -22.037  1.00 52.93           C  
ATOM    490  CG  ASP A  95      -5.388   2.425 -21.331  1.00 52.93           C  
ATOM    491  OD1 ASP A  95      -5.471   3.633 -20.983  1.00 52.93           O  
ATOM    492  OD2 ASP A  95      -6.298   1.577 -21.130  1.00 52.93           O1-
ATOM    493  N   PRO A  96      -4.008   5.223 -22.452  1.00 82.85           N  
ATOM    494  CA  PRO A  96      -3.676   6.474 -21.837  1.00 82.85           C  
ATOM    495  C   PRO A  96      -3.480   6.385 -20.354  1.00 82.85           C  
ATOM    496  O   PRO A  96      -2.641   7.116 -19.828  1.00 82.85           O  
ATOM    497  CB  PRO A  96      -4.778   7.452 -22.259  1.00 82.85           C  
ATOM    498  CG  PRO A  96      -5.929   6.551 -22.748  1.00 82.85           C  
ATOM    499  CD  PRO A  96      -5.213   5.288 -23.261  1.00 82.85           C  
ATOM    500  N   HIS A  97      -4.245   5.530 -19.650  1.00 55.37           N  
ATOM    501  CA  HIS A  97      -4.098   5.421 -18.226  1.00 55.37           C  
ATOM    502  C   HIS A  97      -2.778   4.790 -17.905  1.00 55.37           C  
ATOM    503  O   HIS A  97      -2.106   5.176 -16.950  1.00 55.37           O  
ATOM    504  CB  HIS A  97      -5.240   4.624 -17.573  1.00 55.37           C  
ATOM    505  CG  HIS A  97      -6.542   5.363 -17.690  1.00 55.37           C  
ATOM    506  CD2 HIS A  97      -7.138   6.232 -16.829  1.00 55.37           C  
ATOM    507  ND1 HIS A  97      -7.379   5.283 -18.782  1.00 55.37           N  
ATOM    508  CE1 HIS A  97      -8.430   6.104 -18.529  1.00 55.37           C  
ATOM    509  NE2 HIS A  97      -8.328   6.701 -17.356  1.00 55.37           N  
ATOM    510  N   VAL A  98      -2.368   3.789 -18.703  1.00 32.64           N  
ATOM    511  CA  VAL A  98      -1.122   3.119 -18.454  1.00 32.64           C  
ATOM    512  C   VAL A  98      -0.003   4.104 -18.619  1.00 32.64           C  
ATOM    513  O   VAL A  98       0.938   4.134 -17.826  1.00 32.64           O  
ATOM    514  CB  VAL A  98      -0.878   1.986 -19.407  1.00 32.64           C  
ATOM    515  CG1 VAL A  98       0.504   1.379 -19.111  1.00 32.64           C  
ATOM    516  CG2 VAL A  98      -2.040   0.986 -19.280  1.00 32.64           C  
ATOM    517  N   PHE A  99      -0.094   4.950 -19.661  1.00 65.60           N  
ATOM    518  CA  PHE A  99       0.927   5.907 -19.987  1.00 65.60           C  
ATOM    519  C   PHE A  99       1.088   6.858 -18.841  1.00 65.60           C  
ATOM    520  O   PHE A  99       2.199   7.112 -18.374  1.00 65.60           O  
ATOM    521  CB  PHE A  99       0.521   6.698 -21.246  1.00 65.60           C  
ATOM    522  CG  PHE A  99       1.651   7.531 -21.741  1.00 65.60           C  
ATOM    523  CD1 PHE A  99       2.694   6.953 -22.428  1.00 65.60           C  
ATOM    524  CD2 PHE A  99       1.651   8.893 -21.551  1.00 65.60           C  
ATOM    525  CE1 PHE A  99       3.734   7.719 -22.897  1.00 65.60           C  
ATOM    526  CE2 PHE A  99       2.688   9.663 -22.019  1.00 65.60           C  
ATOM    527  CZ  PHE A  99       3.733   9.077 -22.691  1.00 65.60           C  
ATOM    528  N   VAL A 100      -0.036   7.391 -18.334  1.00 38.26           N  
ATOM    529  CA  VAL A 100       0.032   8.340 -17.266  1.00 38.26           C  
ATOM    530  C   VAL A 100       0.648   7.688 -16.069  1.00 38.26           C  
ATOM    531  O   VAL A 100       1.501   8.280 -15.411  1.00 38.26           O  
ATOM    532  CB  VAL A 100      -1.314   8.868 -16.860  1.00 38.26           C  
ATOM    533  CG1 VAL A 100      -1.136   9.779 -15.632  1.00 38.26           C  
ATOM    534  CG2 VAL A 100      -1.943   9.577 -18.074  1.00 38.26           C  
ATOM    535  N   ARG A 101       0.249   6.440 -15.751  1.00131.07           N  
ATOM    536  CA  ARG A 101       0.787   5.849 -14.559  1.00131.07           C  
ATOM    537  C   ARG A 101       2.268   5.655 -14.690  1.00131.07           C  
ATOM    538  O   ARG A 101       3.014   5.920 -13.750  1.00131.07           O  
ATOM    539  CB  ARG A 101       0.135   4.523 -14.152  1.00131.07           C  
ATOM    540  CG  ARG A 101       0.287   3.400 -15.166  1.00131.07           C  
ATOM    541  CD  ARG A 101      -0.504   2.169 -14.745  1.00131.07           C  
ATOM    542  NE  ARG A 101      -1.905   2.360 -15.208  1.00131.07           N  
ATOM    543  CZ  ARG A 101      -2.825   2.926 -14.378  1.00131.07           C  
ATOM    544  NH1 ARG A 101      -2.457   3.347 -13.133  1.00131.07           N1+
ATOM    545  NH2 ARG A 101      -4.119   3.057 -14.793  1.00131.07           N  
ATOM    546  N   TYR A 102       2.743   5.209 -15.867  1.00 53.51           N  
ATOM    547  CA  TYR A 102       4.147   4.978 -16.063  1.00 53.51           C  
ATOM    548  C   TYR A 102       4.873   6.279 -15.893  1.00 53.51           C  
ATOM    549  O   TYR A 102       5.907   6.347 -15.230  1.00 53.51           O  
ATOM    550  CB  TYR A 102       4.436   4.442 -17.481  1.00 53.51           C  
ATOM    551  CG  TYR A 102       5.908   4.308 -17.677  1.00 53.51           C  
ATOM    552  CD1 TYR A 102       6.601   3.259 -17.119  1.00 53.51           C  
ATOM    553  CD2 TYR A 102       6.590   5.227 -18.441  1.00 53.51           C  
ATOM    554  CE1 TYR A 102       7.958   3.139 -17.309  1.00 53.51           C  
ATOM    555  CE2 TYR A 102       7.947   5.111 -18.635  1.00 53.51           C  
ATOM    556  CZ  TYR A 102       8.634   4.067 -18.066  1.00 53.51           C  
ATOM    557  OH  TYR A 102      10.025   3.945 -18.261  1.00 53.51           O  
ATOM    558  N   LEU A 103       4.325   7.359 -16.476  1.00 60.95           N  
ATOM    559  CA  LEU A 103       4.974   8.642 -16.430  1.00 60.95           C  
ATOM    560  C   LEU A 103       5.102   9.127 -15.023  1.00 60.95           C  
ATOM    561  O   LEU A 103       6.131   9.696 -14.662  1.00 60.95           O  
ATOM    562  CB  LEU A 103       4.231   9.741 -17.208  1.00 60.95           C  
ATOM    563  CG  LEU A 103       4.350   9.621 -18.737  1.00 60.95           C  
ATOM    564  CD1 LEU A 103       3.584  10.758 -19.433  1.00 60.95           C  
ATOM    565  CD2 LEU A 103       5.825   9.559 -19.173  1.00 60.95           C  
ATOM    566  N   LEU A 104       4.068   8.944 -14.183  1.00 75.87           N  
ATOM    567  CA  LEU A 104       4.170   9.470 -12.851  1.00 75.87           C  
ATOM    568  C   LEU A 104       5.270   8.767 -12.120  1.00 75.87           C  
ATOM    569  O   LEU A 104       5.997   9.380 -11.338  1.00 75.87           O  
ATOM    570  CB  LEU A 104       2.867   9.389 -12.036  1.00 75.87           C  
ATOM    571  CG  LEU A 104       1.759  10.298 -12.610  1.00 75.87           C  
ATOM    572  CD1 LEU A 104       0.606  10.490 -11.622  1.00 75.87           C  
ATOM    573  CD2 LEU A 104       2.323  11.638 -13.093  1.00 75.87           C  
ATOM    574  N   ARG A 105       5.416   7.454 -12.358  1.00188.21           N  
ATOM    575  CA  ARG A 105       6.424   6.677 -11.697  1.00188.21           C  
ATOM    576  C   ARG A 105       7.783   7.203 -12.071  1.00188.21           C  
ATOM    577  O   ARG A 105       8.643   7.402 -11.212  1.00188.21           O  
ATOM    578  CB  ARG A 105       6.344   5.206 -12.132  1.00188.21           C  
ATOM    579  CG  ARG A 105       7.190   4.255 -11.296  1.00188.21           C  
ATOM    580  CD  ARG A 105       6.655   4.048  -9.880  1.00188.21           C  
ATOM    581  NE  ARG A 105       7.526   3.027  -9.240  1.00188.21           N  
ATOM    582  CZ  ARG A 105       8.694   3.409  -8.649  1.00188.21           C  
ATOM    583  NH1 ARG A 105       9.028   4.732  -8.592  1.00188.21           N1+
ATOM    584  NH2 ARG A 105       9.527   2.463  -8.127  1.00188.21           N  
ATOM    585  N   VAL A 106       8.012   7.457 -13.374  1.00 40.65           N  
ATOM    586  CA  VAL A 106       9.292   7.945 -13.814  1.00 40.65           C  
ATOM    587  C   VAL A 106       9.520   9.288 -13.202  1.00 40.65           C  
ATOM    588  O   VAL A 106      10.603   9.596 -12.709  1.00 40.65           O  
ATOM    589  CB  VAL A 106       9.369   8.106 -15.305  1.00 40.65           C  
ATOM    590  CG1 VAL A 106      10.694   8.801 -15.660  1.00 40.65           C  
ATOM    591  CG2 VAL A 106       9.206   6.720 -15.952  1.00 40.65           C  
ATOM    592  N   GLU A 107       8.469  10.120 -13.185  1.00 58.00           N  
ATOM    593  CA  GLU A 107       8.590  11.459 -12.691  1.00 58.00           C  
ATOM    594  C   GLU A 107       9.045  11.396 -11.261  1.00 58.00           C  
ATOM    595  O   GLU A 107       9.945  12.134 -10.861  1.00 58.00           O  
ATOM    596  CB  GLU A 107       7.242  12.200 -12.759  1.00 58.00           C  
ATOM    597  CG  GLU A 107       7.312  13.698 -12.460  1.00 58.00           C  
ATOM    598  CD  GLU A 107       5.974  14.303 -12.871  1.00 58.00           C  
ATOM    599  OE1 GLU A 107       4.916  13.704 -12.538  1.00 58.00           O  
ATOM    600  OE2 GLU A 107       5.999  15.371 -13.540  1.00 58.00           O1-
ATOM    601  N   SER A 108       8.450  10.479 -10.471  1.00 41.60           N  
ATOM    602  CA  SER A 108       8.738  10.324  -9.069  1.00 41.60           C  
ATOM    603  C   SER A 108      10.144   9.841  -8.867  1.00 41.60           C  
ATOM    604  O   SER A 108      10.758  10.151  -7.847  1.00 41.60           O  
ATOM    605  CB  SER A 108       7.816   9.295  -8.393  1.00 41.60           C  
ATOM    606  OG  SER A 108       6.466   9.729  -8.460  1.00 41.60           O  
ATOM    607  N   THR A 109      10.679   9.046  -9.816  1.00141.89           N  
ATOM    608  CA  THR A 109      11.996   8.481  -9.677  1.00141.89           C  
ATOM    609  C   THR A 109      13.038   9.549  -9.793  1.00141.89           C  
ATOM    610  O   THR A 109      14.129   9.405  -9.246  1.00141.89           O  
ATOM    611  CB  THR A 109      12.320   7.389 -10.662  1.00141.89           C  
ATOM    612  CG2 THR A 109      11.225   6.313 -10.571  1.00141.89           C  
ATOM    613  OG1 THR A 109      12.395   7.896 -11.983  1.00141.89           O  
ATOM    614  N   TYR A 110      12.769  10.615 -10.574  1.00 74.78           N  
ATOM    615  CA  TYR A 110      13.684  11.722 -10.613  1.00 74.78           C  
ATOM    616  C   TYR A 110      13.701  12.312  -9.237  1.00 74.78           C  
ATOM    617  O   TYR A 110      12.689  12.300  -8.537  1.00 74.78           O  
ATOM    618  CB  TYR A 110      13.285  12.860 -11.574  1.00 74.78           C  
ATOM    619  CG  TYR A 110      13.586  12.453 -12.974  1.00 74.78           C  
ATOM    620  CD1 TYR A 110      12.668  11.792 -13.759  1.00 74.78           C  
ATOM    621  CD2 TYR A 110      14.822  12.750 -13.497  1.00 74.78           C  
ATOM    622  CE1 TYR A 110      12.989  11.436 -15.049  1.00 74.78           C  
ATOM    623  CE2 TYR A 110      15.149  12.396 -14.781  1.00 74.78           C  
ATOM    624  CZ  TYR A 110      14.232  11.739 -15.557  1.00 74.78           C  
ATOM    625  OH  TYR A 110      14.580  11.381 -16.874  1.00 74.78           O  
ATOM    626  N   HIS A 111      14.873  12.809  -8.790  1.00 56.51           N  
ATOM    627  CA  HIS A 111      14.942  13.361  -7.465  1.00 56.51           C  
ATOM    628  C   HIS A 111      14.701  14.840  -7.543  1.00 56.51           C  
ATOM    629  O   HIS A 111      15.450  15.579  -8.179  1.00 56.51           O  
ATOM    630  CB  HIS A 111      16.306  13.160  -6.781  1.00 56.51           C  
ATOM    631  CG  HIS A 111      16.631  11.720  -6.509  1.00 56.51           C  
ATOM    632  CD2 HIS A 111      15.881  10.599  -6.694  1.00 56.51           C  
ATOM    633  ND1 HIS A 111      17.830  11.287  -5.986  1.00 56.51           N  
ATOM    634  CE1 HIS A 111      17.747   9.937  -5.883  1.00 56.51           C  
ATOM    635  NE2 HIS A 111      16.582   9.474  -6.301  1.00 56.51           N  
ATOM    636  N   ALA A 112      13.640  15.307  -6.858  1.00 40.99           N  
ATOM    637  CA  ALA A 112      13.243  16.689  -6.826  1.00 40.99           C  
ATOM    638  C   ALA A 112      14.328  17.515  -6.193  1.00 40.99           C  
ATOM    639  O   ALA A 112      14.529  18.674  -6.555  1.00 40.99           O  
ATOM    640  CB  ALA A 112      11.956  16.922  -6.015  1.00 40.99           C  
ATOM    641  N   ASP A 113      15.039  16.947  -5.202  1.00 62.80           N  
ATOM    642  CA  ASP A 113      16.056  17.664  -4.484  1.00 62.80           C  
ATOM    643  C   ASP A 113      17.195  18.041  -5.388  1.00 62.80           C  
ATOM    644  O   ASP A 113      17.869  19.037  -5.130  1.00 62.80           O  
ATOM    645  CB  ASP A 113      16.626  16.896  -3.272  1.00 62.80           C  
ATOM    646  CG  ASP A 113      17.339  15.631  -3.729  1.00 62.80           C  
ATOM    647  OD1 ASP A 113      16.854  14.988  -4.696  1.00 62.80           O  
ATOM    648  OD2 ASP A 113      18.383  15.291  -3.111  1.00 62.80           O1-
ATOM    649  N   VAL A 114      17.482  17.261  -6.452  1.00 54.55           N  
ATOM    650  CA  VAL A 114      18.598  17.618  -7.292  1.00 54.55           C  
ATOM    651  C   VAL A 114      18.232  18.872  -8.039  1.00 54.55           C  
ATOM    652  O   VAL A 114      17.134  18.981  -8.581  1.00 54.55           O  
ATOM    653  CB  VAL A 114      18.944  16.555  -8.297  1.00 54.55           C  
ATOM    654  CG1 VAL A 114      20.137  17.035  -9.140  1.00 54.55           C  
ATOM    655  CG2 VAL A 114      19.203  15.239  -7.546  1.00 54.55           C  
ATOM    656  N   PRO A 115      19.091  19.859  -8.066  1.00105.01           N  
ATOM    657  CA  PRO A 115      18.740  21.088  -8.726  1.00105.01           C  
ATOM    658  C   PRO A 115      18.494  21.025 -10.211  1.00105.01           C  
ATOM    659  O   PRO A 115      17.466  21.527 -10.663  1.00105.01           O  
ATOM    660  CB  PRO A 115      19.819  22.092  -8.329  1.00105.01           C  
ATOM    661  CG  PRO A 115      20.297  21.583  -6.956  1.00105.01           C  
ATOM    662  CD  PRO A 115      20.061  20.064  -7.003  1.00105.01           C  
ATOM    663  N   TYR A 116      19.478  20.527 -10.989  1.00119.48           N  
ATOM    664  CA  TYR A 116      19.398  20.440 -12.427  1.00119.48           C  
ATOM    665  C   TYR A 116      18.726  19.188 -12.959  1.00119.48           C  
ATOM    666  O   TYR A 116      17.774  19.234 -13.735  1.00119.48           O  
ATOM    667  CB  TYR A 116      20.813  20.525 -13.035  1.00119.48           C  
ATOM    668  CG  TYR A 116      20.742  20.690 -14.514  1.00119.48           C  
ATOM    669  CD1 TYR A 116      20.666  19.599 -15.348  1.00119.48           C  
ATOM    670  CD2 TYR A 116      20.765  21.951 -15.063  1.00119.48           C  
ATOM    671  CE1 TYR A 116      20.610  19.770 -16.712  1.00119.48           C  
ATOM    672  CE2 TYR A 116      20.710  22.127 -16.425  1.00119.48           C  
ATOM    673  CZ  TYR A 116      20.631  21.034 -17.251  1.00119.48           C  
ATOM    674  OH  TYR A 116      20.573  21.210 -18.650  1.00119.48           O  
ATOM    675  N   HIS A 117      19.196  18.026 -12.472  1.00160.55           N  
ATOM    676  CA  HIS A 117      18.949  16.691 -12.965  1.00160.55           C  
ATOM    677  C   HIS A 117      17.606  16.108 -12.658  1.00160.55           C  
ATOM    678  O   HIS A 117      17.495  14.889 -12.572  1.00160.55           O  
ATOM    679  CB  HIS A 117      20.074  15.691 -12.662  1.00160.55           C  
ATOM    680  CG  HIS A 117      21.221  15.963 -13.591  1.00160.55           C  
ATOM    681  CD2 HIS A 117      21.400  15.568 -14.882  1.00160.55           C  
ATOM    682  ND1 HIS A 117      22.310  16.749 -13.287  1.00160.55           N  
ATOM    683  CE1 HIS A 117      23.086  16.791 -14.399  1.00160.55           C  
ATOM    684  NE2 HIS A 117      22.573  16.089 -15.393  1.00160.55           N  
ATOM    685  N   ASN A 118      16.615  16.942 -12.306  1.00 93.42           N  
ATOM    686  CA  ASN A 118      15.283  16.510 -11.971  1.00 93.42           C  
ATOM    687  C   ASN A 118      14.405  16.356 -13.189  1.00 93.42           C  
ATOM    688  O   ASN A 118      14.843  16.459 -14.333  1.00 93.42           O  
ATOM    689  CB  ASN A 118      14.592  17.477 -10.999  1.00 93.42           C  
ATOM    690  CG  ASN A 118      14.614  18.853 -11.646  1.00 93.42           C  
ATOM    691  ND2 ASN A 118      15.247  19.835 -10.949  1.00 93.42           N  
ATOM    692  OD1 ASN A 118      14.098  19.048 -12.746  1.00 93.42           O  
ATOM    693  N   SER A 119      13.105  16.081 -12.937  1.00 55.03           N  
ATOM    694  CA  SER A 119      12.109  15.802 -13.936  1.00 55.03           C  
ATOM    695  C   SER A 119      11.878  16.988 -14.824  1.00 55.03           C  
ATOM    696  O   SER A 119      11.388  16.827 -15.940  1.00 55.03           O  
ATOM    697  CB  SER A 119      10.753  15.404 -13.325  1.00 55.03           C  
ATOM    698  OG  SER A 119      10.222  16.478 -12.563  1.00 55.03           O  
ATOM    699  N   MET A 120      12.170  18.215 -14.349  1.00 48.98           N  
ATOM    700  CA  MET A 120      11.982  19.379 -15.173  1.00 48.98           C  
ATOM    701  C   MET A 120      12.945  19.330 -16.322  1.00 48.98           C  
ATOM    702  O   MET A 120      12.597  19.678 -17.449  1.00 48.98           O  
ATOM    703  CB  MET A 120      12.191  20.699 -14.409  1.00 48.98           C  
ATOM    704  CG  MET A 120      11.104  20.948 -13.360  1.00 48.98           C  
ATOM    705  SD  MET A 120      11.248  22.524 -12.464  1.00 48.98           S  
ATOM    706  CE  MET A 120      12.460  21.922 -11.256  1.00 48.98           C  
ATOM    707  N   HIS A 121      14.191  18.889 -16.058  1.00 59.52           N  
ATOM    708  CA  HIS A 121      15.207  18.778 -17.067  1.00 59.52           C  
ATOM    709  C   HIS A 121      14.748  17.796 -18.095  1.00 59.52           C  
ATOM    710  O   HIS A 121      14.906  18.012 -19.295  1.00 59.52           O  
ATOM    711  CB  HIS A 121      16.536  18.264 -16.493  1.00 59.52           C  
ATOM    712  CG  HIS A 121      17.573  18.008 -17.544  1.00 59.52           C  
ATOM    713  CD2 HIS A 121      18.129  16.831 -17.940  1.00 59.52           C  
ATOM    714  ND1 HIS A 121      18.160  18.981 -18.319  1.00 59.52           N  
ATOM    715  CE1 HIS A 121      19.037  18.350 -19.141  1.00 59.52           C  
ATOM    716  NE2 HIS A 121      19.053  17.044 -18.946  1.00 59.52           N  
ATOM    717  N   ALA A 122      14.153  16.681 -17.640  1.00 37.58           N  
ATOM    718  CA  ALA A 122      13.707  15.659 -18.537  1.00 37.58           C  
ATOM    719  C   ALA A 122      12.650  16.218 -19.445  1.00 37.58           C  
ATOM    720  O   ALA A 122      12.631  15.913 -20.637  1.00 37.58           O  
ATOM    721  CB  ALA A 122      13.094  14.452 -17.805  1.00 37.58           C  
ATOM    722  N   ALA A 123      11.733  17.045 -18.903  1.00 38.13           N  
ATOM    723  CA  ALA A 123      10.654  17.598 -19.678  1.00 38.13           C  
ATOM    724  C   ALA A 123      11.220  18.485 -20.746  1.00 38.13           C  
ATOM    725  O   ALA A 123      10.748  18.473 -21.880  1.00 38.13           O  
ATOM    726  CB  ALA A 123       9.682  18.439 -18.831  1.00 38.13           C  
ATOM    727  N   ASP A 124      12.253  19.280 -20.399  1.00 54.49           N  
ATOM    728  CA  ASP A 124      12.874  20.204 -21.314  1.00 54.49           C  
ATOM    729  C   ASP A 124      13.486  19.456 -22.463  1.00 54.49           C  
ATOM    730  O   ASP A 124      13.308  19.834 -23.620  1.00 54.49           O  
ATOM    731  CB  ASP A 124      14.006  21.011 -20.649  1.00 54.49           C  
ATOM    732  CG  ASP A 124      14.527  22.047 -21.639  1.00 54.49           C  
ATOM    733  OD1 ASP A 124      13.861  22.263 -22.685  1.00 54.49           O  
ATOM    734  OD2 ASP A 124      15.606  22.638 -21.359  1.00 54.49           O1-
ATOM    735  N   VAL A 125      14.223  18.367 -22.166  1.00 41.86           N  
ATOM    736  CA  VAL A 125      14.895  17.584 -23.167  1.00 41.86           C  
ATOM    737  C   VAL A 125      13.876  16.949 -24.062  1.00 41.86           C  
ATOM    738  O   VAL A 125      14.063  16.874 -25.277  1.00 41.86           O  
ATOM    739  CB  VAL A 125      15.739  16.489 -22.580  1.00 41.86           C  
ATOM    740  CG1 VAL A 125      16.331  15.651 -23.727  1.00 41.86           C  
ATOM    741  CG2 VAL A 125      16.802  17.127 -21.670  1.00 41.86           C  
ATOM    742  N   LEU A 126      12.768  16.459 -23.477  1.00 56.11           N  
ATOM    743  CA  LEU A 126      11.753  15.796 -24.243  1.00 56.11           C  
ATOM    744  C   LEU A 126      11.144  16.752 -25.228  1.00 56.11           C  
ATOM    745  O   LEU A 126      11.024  16.433 -26.410  1.00 56.11           O  
ATOM    746  CB  LEU A 126      10.619  15.249 -23.355  1.00 56.11           C  
ATOM    747  CG  LEU A 126       9.472  14.578 -24.134  1.00 56.11           C  
ATOM    748  CD1 LEU A 126       9.970  13.372 -24.946  1.00 56.11           C  
ATOM    749  CD2 LEU A 126       8.304  14.219 -23.199  1.00 56.11           C  
ATOM    750  N   GLN A 127      10.759  17.965 -24.777  1.00145.68           N  
ATOM    751  CA  GLN A 127      10.097  18.885 -25.665  1.00145.68           C  
ATOM    752  C   GLN A 127      11.048  19.360 -26.722  1.00145.68           C  
ATOM    753  O   GLN A 127      10.655  19.570 -27.869  1.00145.68           O  
ATOM    754  CB  GLN A 127       9.458  20.107 -24.967  1.00145.68           C  
ATOM    755  CG  GLN A 127      10.433  21.120 -24.371  1.00145.68           C  
ATOM    756  CD  GLN A 127      10.809  22.109 -25.469  1.00145.68           C  
ATOM    757  NE2 GLN A 127       9.882  22.321 -26.442  1.00145.68           N  
ATOM    758  OE1 GLN A 127      11.898  22.682 -25.460  1.00145.68           O  
ATOM    759  N   THR A 128      12.329  19.559 -26.361  1.00135.35           N  
ATOM    760  CA  THR A 128      13.298  20.042 -27.300  1.00135.35           C  
ATOM    761  C   THR A 128      13.528  19.011 -28.373  1.00135.35           C  
ATOM    762  O   THR A 128      13.653  19.357 -29.547  1.00135.35           O  
ATOM    763  CB  THR A 128      14.582  20.455 -26.635  1.00135.35           C  
ATOM    764  CG2 THR A 128      15.286  19.228 -26.053  1.00135.35           C  
ATOM    765  OG1 THR A 128      15.424  21.127 -27.554  1.00135.35           O  
ATOM    766  N   ALA A 129      13.575  17.710 -28.013  1.00 35.27           N  
ATOM    767  CA  ALA A 129      13.750  16.675 -29.000  1.00 35.27           C  
ATOM    768  C   ALA A 129      12.574  16.737 -29.934  1.00 35.27           C  
ATOM    769  O   ALA A 129      12.715  16.578 -31.147  1.00 35.27           O  
ATOM    770  CB  ALA A 129      13.784  15.264 -28.389  1.00 35.27           C  
ATOM    771  N   HIS A 130      11.374  16.989 -29.373  1.00 66.92           N  
ATOM    772  CA  HIS A 130      10.132  17.079 -30.096  1.00 66.92           C  
ATOM    773  C   HIS A 130      10.217  18.175 -31.116  1.00 66.92           C  
ATOM    774  O   HIS A 130       9.761  18.010 -32.247  1.00 66.92           O  
ATOM    775  CB  HIS A 130       8.959  17.401 -29.148  1.00 66.92           C  
ATOM    776  CG  HIS A 130       7.672  17.752 -29.835  1.00 66.92           C  
ATOM    777  CD2 HIS A 130       7.038  18.955 -29.903  1.00 66.92           C  
ATOM    778  ND1 HIS A 130       6.882  16.871 -30.536  1.00 66.92           N  
ATOM    779  CE1 HIS A 130       5.816  17.579 -30.993  1.00 66.92           C  
ATOM    780  NE2 HIS A 130       5.868  18.849 -30.633  1.00 66.92           N  
ATOM    781  N   PHE A 131      10.784  19.333 -30.732  1.00 56.42           N  
ATOM    782  CA  PHE A 131      10.940  20.461 -31.605  1.00 56.42           C  
ATOM    783  C   PHE A 131      11.883  20.115 -32.716  1.00 56.42           C  
ATOM    784  O   PHE A 131      11.617  20.428 -33.872  1.00 56.42           O  
ATOM    785  CB  PHE A 131      11.525  21.685 -30.878  1.00 56.42           C  
ATOM    786  CG  PHE A 131      11.844  22.719 -31.905  1.00 56.42           C  
ATOM    787  CD1 PHE A 131      10.879  23.580 -32.370  1.00 56.42           C  
ATOM    788  CD2 PHE A 131      13.124  22.825 -32.403  1.00 56.42           C  
ATOM    789  CE1 PHE A 131      11.186  24.529 -33.318  1.00 56.42           C  
ATOM    790  CE2 PHE A 131      13.437  23.771 -33.349  1.00 56.42           C  
ATOM    791  CZ  PHE A 131      12.467  24.627 -33.809  1.00 56.42           C  
ATOM    792  N   LEU A 132      12.996  19.431 -32.390  1.00 64.40           N  
ATOM    793  CA  LEU A 132      14.057  19.154 -33.323  1.00 64.40           C  
ATOM    794  C   LEU A 132      13.578  18.311 -34.466  1.00 64.40           C  
ATOM    795  O   LEU A 132      14.019  18.496 -35.598  1.00 64.40           O  
ATOM    796  CB  LEU A 132      15.243  18.432 -32.662  1.00 64.40           C  
ATOM    797  CG  LEU A 132      15.965  19.283 -31.597  1.00 64.40           C  
ATOM    798  CD1 LEU A 132      17.145  18.524 -30.967  1.00 64.40           C  
ATOM    799  CD2 LEU A 132      16.384  20.647 -32.167  1.00 64.40           C  
ATOM    800  N   LEU A 133      12.663  17.361 -34.199  1.00 77.21           N  
ATOM    801  CA  LEU A 133      12.138  16.438 -35.174  1.00 77.21           C  
ATOM    802  C   LEU A 133      11.387  17.170 -36.252  1.00 77.21           C  
ATOM    803  O   LEU A 133      11.250  16.661 -37.361  1.00 77.21           O  
ATOM    804  CB  LEU A 133      11.189  15.393 -34.557  1.00 77.21           C  
ATOM    805  CG  LEU A 133      11.905  14.374 -33.647  1.00 77.21           C  
ATOM    806  CD1 LEU A 133      10.918  13.353 -33.059  1.00 77.21           C  
ATOM    807  CD2 LEU A 133      13.071  13.693 -34.386  1.00 77.21           C  
ATOM    808  N   GLN A 134      10.851  18.361 -35.936  1.00 92.00           N  
ATOM    809  CA  GLN A 134      10.001  19.172 -36.774  1.00 92.00           C  
ATOM    810  C   GLN A 134      10.676  19.743 -37.991  1.00 92.00           C  
ATOM    811  O   GLN A 134       9.978  20.106 -38.935  1.00 92.00           O  
ATOM    812  CB  GLN A 134       9.327  20.307 -35.984  1.00 92.00           C  
ATOM    813  CG  GLN A 134       8.372  19.752 -34.921  1.00 92.00           C  
ATOM    814  CD  GLN A 134       7.721  20.898 -34.160  1.00 92.00           C  
ATOM    815  NE2 GLN A 134       7.922  22.152 -34.646  1.00 92.00           N  
ATOM    816  OE1 GLN A 134       7.051  20.681 -33.152  1.00 92.00           O  
ATOM    817  N   ALA A 135      12.018  19.892 -37.999  1.00 48.75           N  
ATOM    818  CA  ALA A 135      12.692  20.527 -39.102  1.00 48.75           C  
ATOM    819  C   ALA A 135      12.256  19.911 -40.400  1.00 48.75           C  
ATOM    820  O   ALA A 135      12.061  18.701 -40.509  1.00 48.75           O  
ATOM    821  CB  ALA A 135      14.226  20.428 -39.025  1.00 48.75           C  
ATOM    822  N   GLU A 136      12.068  20.778 -41.416  1.00 40.66           N  
ATOM    823  CA  GLU A 136      11.591  20.412 -42.718  1.00 40.66           C  
ATOM    824  C   GLU A 136      12.560  19.465 -43.341  1.00 40.66           C  
ATOM    825  O   GLU A 136      12.175  18.545 -44.060  1.00 40.66           O  
ATOM    826  CB  GLU A 136      11.477  21.604 -43.681  1.00 40.66           C  
ATOM    827  CG  GLU A 136      10.963  21.202 -45.066  1.00 40.66           C  
ATOM    828  CD  GLU A 136      11.131  22.388 -46.005  1.00 40.66           C  
ATOM    829  OE1 GLU A 136      11.466  23.497 -45.510  1.00 40.66           O  
ATOM    830  OE2 GLU A 136      10.932  22.198 -47.234  1.00 40.66           O1-
ATOM    831  N   ALA A 137      13.858  19.659 -43.070  1.00 53.00           N  
ATOM    832  CA  ALA A 137      14.860  18.835 -43.674  1.00 53.00           C  
ATOM    833  C   ALA A 137      14.597  17.406 -43.299  1.00 53.00           C  
ATOM    834  O   ALA A 137      14.890  16.500 -44.073  1.00 53.00           O  
ATOM    835  CB  ALA A 137      16.284  19.192 -43.212  1.00 53.00           C  
ATOM    836  N   LEU A 138      14.093  17.183 -42.070  1.00 94.05           N  
ATOM    837  CA  LEU A 138      13.793  15.916 -41.451  1.00 94.05           C  
ATOM    838  C   LEU A 138      12.567  15.213 -41.966  1.00 94.05           C  
ATOM    839  O   LEU A 138      12.421  14.021 -41.709  1.00 94.05           O  
ATOM    840  CB  LEU A 138      13.665  16.018 -39.922  1.00 94.05           C  
ATOM    841  CG  LEU A 138      14.989  16.426 -39.251  1.00 94.05           C  
ATOM    842  CD1 LEU A 138      14.862  16.457 -37.720  1.00 94.05           C  
ATOM    843  CD2 LEU A 138      16.151  15.547 -39.740  1.00 94.05           C  
ATOM    844  N   ASP A 139      11.631  15.920 -42.635  1.00 70.65           N  
ATOM    845  CA  ASP A 139      10.346  15.368 -42.986  1.00 70.65           C  
ATOM    846  C   ASP A 139      10.455  14.003 -43.601  1.00 70.65           C  
ATOM    847  O   ASP A 139      11.216  13.769 -44.538  1.00 70.65           O  
ATOM    848  CB  ASP A 139       9.548  16.253 -43.958  1.00 70.65           C  
ATOM    849  CG  ASP A 139       9.179  17.529 -43.218  1.00 70.65           C  
ATOM    850  OD1 ASP A 139       8.836  17.441 -42.009  1.00 70.65           O  
ATOM    851  OD2 ASP A 139       9.240  18.613 -43.854  1.00 70.65           O1-
ATOM    852  N   ASP A 140       9.674  13.062 -43.022  1.00 66.82           N  
ATOM    853  CA  ASP A 140       9.499  11.697 -43.439  1.00 66.82           C  
ATOM    854  C   ASP A 140      10.767  10.904 -43.346  1.00 66.82           C  
ATOM    855  O   ASP A 140      10.862   9.827 -43.932  1.00 66.82           O  
ATOM    856  CB  ASP A 140       9.001  11.586 -44.890  1.00 66.82           C  
ATOM    857  CG  ASP A 140       7.589  12.147 -44.952  1.00 66.82           C  
ATOM    858  OD1 ASP A 140       6.744  11.724 -44.120  1.00 66.82           O  
ATOM    859  OD2 ASP A 140       7.340  13.005 -45.839  1.00 66.82           O1-
ATOM    860  N   VAL A 141      11.779  11.401 -42.620  1.00 55.01           N  
ATOM    861  CA  VAL A 141      12.999  10.661 -42.465  1.00 55.01           C  
ATOM    862  C   VAL A 141      12.811   9.496 -41.533  1.00 55.01           C  
ATOM    863  O   VAL A 141      13.285   8.394 -41.807  1.00 55.01           O  
ATOM    864  CB  VAL A 141      14.116  11.492 -41.908  1.00 55.01           C  
ATOM    865  CG1 VAL A 141      15.308  10.569 -41.604  1.00 55.01           C  
ATOM    866  CG2 VAL A 141      14.445  12.609 -42.912  1.00 55.01           C  
ATOM    867  N   PHE A 142      12.082   9.701 -40.415  1.00 65.91           N  
ATOM    868  CA  PHE A 142      12.059   8.698 -39.382  1.00 65.91           C  
ATOM    869  C   PHE A 142      10.757   7.965 -39.343  1.00 65.91           C  
ATOM    870  O   PHE A 142       9.704   8.487 -39.705  1.00 65.91           O  
ATOM    871  CB  PHE A 142      12.264   9.276 -37.969  1.00 65.91           C  
ATOM    872  CG  PHE A 142      13.599   9.941 -37.919  1.00 65.91           C  
ATOM    873  CD1 PHE A 142      14.753   9.198 -37.810  1.00 65.91           C  
ATOM    874  CD2 PHE A 142      13.695  11.313 -37.969  1.00 65.91           C  
ATOM    875  CE1 PHE A 142      15.981   9.815 -37.763  1.00 65.91           C  
ATOM    876  CE2 PHE A 142      14.921  11.935 -37.922  1.00 65.91           C  
ATOM    877  CZ  PHE A 142      16.067  11.185 -37.820  1.00 65.91           C  
ATOM    878  N   SER A 143      10.828   6.695 -38.895  1.00 28.78           N  
ATOM    879  CA  SER A 143       9.674   5.860 -38.738  1.00 28.78           C  
ATOM    880  C   SER A 143       9.030   6.248 -37.445  1.00 28.78           C  
ATOM    881  O   SER A 143       9.614   6.975 -36.644  1.00 28.78           O  
ATOM    882  CB  SER A 143      10.010   4.361 -38.654  1.00 28.78           C  
ATOM    883  OG  SER A 143      10.768   4.096 -37.481  1.00 28.78           O  
ATOM    884  N   ASP A 144       7.787   5.781 -37.224  1.00 94.77           N  
ATOM    885  CA  ASP A 144       7.067   6.099 -36.024  1.00 94.77           C  
ATOM    886  C   ASP A 144       7.745   5.481 -34.836  1.00 94.77           C  
ATOM    887  O   ASP A 144       7.772   6.070 -33.756  1.00 94.77           O  
ATOM    888  CB  ASP A 144       5.588   5.657 -36.061  1.00 94.77           C  
ATOM    889  CG  ASP A 144       5.493   4.151 -36.262  1.00 94.77           C  
ATOM    890  OD1 ASP A 144       6.490   3.551 -36.744  1.00 94.77           O  
ATOM    891  OD2 ASP A 144       4.414   3.583 -35.945  1.00 94.77           O1-
ATOM    892  N   LEU A 145       8.311   4.272 -34.998  1.00 54.69           N  
ATOM    893  CA  LEU A 145       8.943   3.587 -33.905  1.00 54.69           C  
ATOM    894  C   LEU A 145      10.151   4.361 -33.462  1.00 54.69           C  
ATOM    895  O   LEU A 145      10.438   4.453 -32.270  1.00 54.69           O  
ATOM    896  CB  LEU A 145       9.397   2.166 -34.279  1.00 54.69           C  
ATOM    897  CG  LEU A 145      10.018   1.395 -33.102  1.00 54.69           C  
ATOM    898  CD1 LEU A 145       8.988   1.166 -31.984  1.00 54.69           C  
ATOM    899  CD2 LEU A 145      10.677   0.092 -33.576  1.00 54.69           C  
ATOM    900  N   GLU A 146      10.904   4.927 -34.423  1.00 55.08           N  
ATOM    901  CA  GLU A 146      12.101   5.669 -34.133  1.00 55.08           C  
ATOM    902  C   GLU A 146      11.753   6.918 -33.367  1.00 55.08           C  
ATOM    903  O   GLU A 146      12.464   7.300 -32.437  1.00 55.08           O  
ATOM    904  CB  GLU A 146      12.867   6.027 -35.418  1.00 55.08           C  
ATOM    905  CG  GLU A 146      13.418   4.767 -36.096  1.00 55.08           C  
ATOM    906  CD  GLU A 146      14.105   5.137 -37.401  1.00 55.08           C  
ATOM    907  OE1 GLU A 146      13.845   6.255 -37.921  1.00 55.08           O  
ATOM    908  OE2 GLU A 146      14.896   4.295 -37.902  1.00 55.08           O1-
ATOM    909  N   ILE A 147      10.645   7.587 -33.748  1.00 38.37           N  
ATOM    910  CA  ILE A 147      10.185   8.780 -33.086  1.00 38.37           C  
ATOM    911  C   ILE A 147       9.804   8.409 -31.684  1.00 38.37           C  
ATOM    912  O   ILE A 147      10.109   9.119 -30.726  1.00 38.37           O  
ATOM    913  CB  ILE A 147       8.961   9.355 -33.736  1.00 38.37           C  
ATOM    914  CG1 ILE A 147       9.255   9.755 -35.192  1.00 38.37           C  
ATOM    915  CG2 ILE A 147       8.461  10.518 -32.863  1.00 38.37           C  
ATOM    916  CD1 ILE A 147       7.994  10.024 -36.014  1.00 38.37           C  
ATOM    917  N   LEU A 148       9.121   7.260 -31.536  1.00123.70           N  
ATOM    918  CA  LEU A 148       8.685   6.809 -30.248  1.00123.70           C  
ATOM    919  C   LEU A 148       9.918   6.635 -29.404  1.00123.70           C  
ATOM    920  O   LEU A 148       9.958   7.058 -28.250  1.00123.70           O  
ATOM    921  CB  LEU A 148       8.003   5.425 -30.320  1.00123.70           C  
ATOM    922  CG  LEU A 148       7.282   4.931 -29.041  1.00123.70           C  
ATOM    923  CD1 LEU A 148       8.194   4.869 -27.809  1.00123.70           C  
ATOM    924  CD2 LEU A 148       5.990   5.710 -28.782  1.00123.70           C  
ATOM    925  N   ALA A 149      10.970   6.017 -29.974  1.00 41.30           N  
ATOM    926  CA  ALA A 149      12.152   5.695 -29.222  1.00 41.30           C  
ATOM    927  C   ALA A 149      12.851   6.918 -28.710  1.00 41.30           C  
ATOM    928  O   ALA A 149      13.253   6.959 -27.548  1.00 41.30           O  
ATOM    929  CB  ALA A 149      13.177   4.902 -30.049  1.00 41.30           C  
ATOM    930  N   VAL A 150      13.023   7.947 -29.559  1.00 62.94           N  
ATOM    931  CA  VAL A 150      13.756   9.121 -29.173  1.00 62.94           C  
ATOM    932  C   VAL A 150      13.043   9.869 -28.088  1.00 62.94           C  
ATOM    933  O   VAL A 150      13.668  10.379 -27.158  1.00 62.94           O  
ATOM    934  CB  VAL A 150      13.936  10.080 -30.313  1.00 62.94           C  
ATOM    935  CG1 VAL A 150      14.475  11.403 -29.756  1.00 62.94           C  
ATOM    936  CG2 VAL A 150      14.873   9.440 -31.345  1.00 62.94           C  
ATOM    937  N   LEU A 151      11.710   9.997 -28.210  1.00 49.17           N  
ATOM    938  CA  LEU A 151      10.945  10.743 -27.248  1.00 49.17           C  
ATOM    939  C   LEU A 151      10.938  10.037 -25.922  1.00 49.17           C  
ATOM    940  O   LEU A 151      11.080  10.660 -24.870  1.00 49.17           O  
ATOM    941  CB  LEU A 151       9.482  10.934 -27.678  1.00 49.17           C  
ATOM    942  CG  LEU A 151       9.335  11.754 -28.974  1.00 49.17           C  
ATOM    943  CD1 LEU A 151       7.857  11.936 -29.356  1.00 49.17           C  
ATOM    944  CD2 LEU A 151      10.101  13.083 -28.885  1.00 49.17           C  
ATOM    945  N   PHE A 152      10.769   8.704 -25.938  1.00 53.35           N  
ATOM    946  CA  PHE A 152      10.717   7.928 -24.730  1.00 53.35           C  
ATOM    947  C   PHE A 152      12.044   8.067 -24.052  1.00 53.35           C  
ATOM    948  O   PHE A 152      12.127   8.249 -22.836  1.00 53.35           O  
ATOM    949  CB  PHE A 152      10.467   6.440 -25.038  1.00 53.35           C  
ATOM    950  CG  PHE A 152      10.345   5.662 -23.774  1.00 53.35           C  
ATOM    951  CD1 PHE A 152       9.181   5.694 -23.041  1.00 53.35           C  
ATOM    952  CD2 PHE A 152      11.388   4.880 -23.334  1.00 53.35           C  
ATOM    953  CE1 PHE A 152       9.067   4.969 -21.878  1.00 53.35           C  
ATOM    954  CE2 PHE A 152      11.278   4.153 -22.172  1.00 53.35           C  
ATOM    955  CZ  PHE A 152      10.117   4.197 -21.441  1.00 53.35           C  
ATOM    956  N   ALA A 153      13.123   8.007 -24.849  1.00 31.31           N  
ATOM    957  CA  ALA A 153      14.454   8.057 -24.322  1.00 31.31           C  
ATOM    958  C   ALA A 153      14.689   9.356 -23.620  1.00 31.31           C  
ATOM    959  O   ALA A 153      15.279   9.389 -22.541  1.00 31.31           O  
ATOM    960  CB  ALA A 153      15.527   7.932 -25.416  1.00 31.31           C  
ATOM    961  N   ALA A 154      14.223  10.467 -24.213  1.00 33.54           N  
ATOM    962  CA  ALA A 154      14.461  11.763 -23.648  1.00 33.54           C  
ATOM    963  C   ALA A 154      13.822  11.865 -22.294  1.00 33.54           C  
ATOM    964  O   ALA A 154      14.413  12.408 -21.362  1.00 33.54           O  
ATOM    965  CB  ALA A 154      13.890  12.896 -24.516  1.00 33.54           C  
ATOM    966  N   ALA A 155      12.590  11.344 -22.146  1.00 50.79           N  
ATOM    967  CA  ALA A 155      11.888  11.455 -20.895  1.00 50.79           C  
ATOM    968  C   ALA A 155      12.640  10.741 -19.797  1.00 50.79           C  
ATOM    969  O   ALA A 155      12.768  11.264 -18.694  1.00 50.79           O  
ATOM    970  CB  ALA A 155      10.475  10.848 -20.956  1.00 50.79           C  
ATOM    971  N   ILE A 156      13.109   9.508 -20.068  1.00 98.06           N  
ATOM    972  CA  ILE A 156      13.819   8.604 -19.187  1.00 98.06           C  
ATOM    973  C   ILE A 156      15.276   8.918 -18.964  1.00 98.06           C  
ATOM    974  O   ILE A 156      15.867   8.441 -17.995  1.00 98.06           O  
ATOM    975  CB  ILE A 156      13.747   7.173 -19.628  1.00 98.06           C  
ATOM    976  CG1 ILE A 156      14.457   6.979 -20.976  1.00 98.06           C  
ATOM    977  CG2 ILE A 156      12.265   6.764 -19.646  1.00 98.06           C  
ATOM    978  CD1 ILE A 156      14.693   5.512 -21.328  1.00 98.06           C  
ATOM    979  N   HIS A 157      15.916   9.673 -19.873  1.00125.48           N  
ATOM    980  CA  HIS A 157      17.353   9.699 -19.979  1.00125.48           C  
ATOM    981  C   HIS A 157      18.102   9.968 -18.704  1.00125.48           C  
ATOM    982  O   HIS A 157      19.206   9.451 -18.565  1.00125.48           O  
ATOM    983  CB  HIS A 157      17.882  10.682 -21.044  1.00125.48           C  
ATOM    984  CG  HIS A 157      17.961  12.114 -20.599  1.00125.48           C  
ATOM    985  CD2 HIS A 157      19.035  12.841 -20.187  1.00125.48           C  
ATOM    986  ND1 HIS A 157      16.887  12.975 -20.558  1.00125.48           N  
ATOM    987  CE1 HIS A 157      17.360  14.171 -20.128  1.00125.48           C  
ATOM    988  NE2 HIS A 157      18.659  14.139 -19.890  1.00125.48           N  
ATOM    989  N   ASP A 158      17.669  10.894 -17.833  1.00240.43           N  
ATOM    990  CA  ASP A 158      18.342  11.099 -16.566  1.00240.43           C  
ATOM    991  C   ASP A 158      17.723  10.460 -15.334  1.00240.43           C  
ATOM    992  O   ASP A 158      18.121  10.807 -14.223  1.00240.43           O  
ATOM    993  CB  ASP A 158      18.853  12.522 -16.274  1.00240.43           C  
ATOM    994  CG  ASP A 158      17.731  13.501 -16.089  1.00240.43           C  
ATOM    995  OD1 ASP A 158      17.140  13.959 -17.103  1.00240.43           O  
ATOM    996  OD2 ASP A 158      17.480  13.831 -14.904  1.00240.43           O1-
ATOM    997  N   VAL A 159      16.672   9.622 -15.454  1.00 98.36           N  
ATOM    998  CA  VAL A 159      15.969   9.062 -14.318  1.00 98.36           C  
ATOM    999  C   VAL A 159      16.892   8.575 -13.226  1.00 98.36           C  
ATOM   1000  O   VAL A 159      17.845   7.843 -13.477  1.00 98.36           O  
ATOM   1001  CB  VAL A 159      15.128   7.882 -14.711  1.00 98.36           C  
ATOM   1002  CG1 VAL A 159      14.648   7.169 -13.444  1.00 98.36           C  
ATOM   1003  CG2 VAL A 159      13.980   8.367 -15.604  1.00 98.36           C  
ATOM   1004  N   ASP A 160      16.568   8.939 -11.959  1.00 82.16           N  
ATOM   1005  CA  ASP A 160      17.281   8.564 -10.759  1.00 82.16           C  
ATOM   1006  C   ASP A 160      18.667   9.140 -10.725  1.00 82.16           C  
ATOM   1007  O   ASP A 160      19.574   8.550 -10.142  1.00 82.16           O  
ATOM   1008  CB  ASP A 160      17.390   7.035 -10.601  1.00 82.16           C  
ATOM   1009  CG  ASP A 160      17.782   6.718  -9.165  1.00 82.16           C  
ATOM   1010  OD1 ASP A 160      17.705   7.642  -8.312  1.00 82.16           O  
ATOM   1011  OD2 ASP A 160      18.167   5.547  -8.901  1.00 82.16           O1-
ATOM   1012  N   HIS A 161      18.870  10.334 -11.310  1.00 73.02           N  
ATOM   1013  CA  HIS A 161      20.178  10.937 -11.299  1.00 73.02           C  
ATOM   1014  C   HIS A 161      20.485  11.405  -9.893  1.00 73.02           C  
ATOM   1015  O   HIS A 161      19.657  12.042  -9.246  1.00 73.02           O  
ATOM   1016  CB  HIS A 161      20.251  12.157 -12.230  1.00 73.02           C  
ATOM   1017  CG  HIS A 161      21.645  12.606 -12.538  1.00 73.02           C  
ATOM   1018  CD2 HIS A 161      22.329  12.560 -13.714  1.00 73.02           C  
ATOM   1019  ND1 HIS A 161      22.502  13.177 -11.625  1.00 73.02           N  
ATOM   1020  CE1 HIS A 161      23.656  13.445 -12.288  1.00 73.02           C  
ATOM   1021  NE2 HIS A 161      23.597  13.089 -13.559  1.00 73.02           N  
ATOM   1022  N   PRO A 162      21.647  11.061  -9.390  1.00190.69           N  
ATOM   1023  CA  PRO A 162      22.056  11.437  -8.048  1.00190.69           C  
ATOM   1024  C   PRO A 162      22.580  12.834  -7.843  1.00190.69           C  
ATOM   1025  O   PRO A 162      22.746  13.214  -6.685  1.00190.69           O  
ATOM   1026  CB  PRO A 162      23.122  10.425  -7.635  1.00190.69           C  
ATOM   1027  CG  PRO A 162      22.866   9.205  -8.528  1.00190.69           C  
ATOM   1028  CD  PRO A 162      22.240   9.797  -9.797  1.00190.69           C  
ATOM   1029  N   GLY A 163      22.907  13.608  -8.898  1.00 42.79           N  
ATOM   1030  CA  GLY A 163      23.450  14.920  -8.641  1.00 42.79           C  
ATOM   1031  C   GLY A 163      24.953  14.919  -8.731  1.00 42.79           C  
ATOM   1032  O   GLY A 163      25.590  15.945  -8.491  1.00 42.79           O  
ATOM   1033  N   VAL A 164      25.571  13.772  -9.067  1.00 54.43           N  
ATOM   1034  CA  VAL A 164      27.002  13.743  -9.206  1.00 54.43           C  
ATOM   1035  C   VAL A 164      27.306  13.143 -10.553  1.00 54.43           C  
ATOM   1036  O   VAL A 164      26.478  12.434 -11.123  1.00 54.43           O  
ATOM   1037  CB  VAL A 164      27.690  12.918  -8.154  1.00 54.43           C  
ATOM   1038  CG1 VAL A 164      27.498  13.607  -6.789  1.00 54.43           C  
ATOM   1039  CG2 VAL A 164      27.127  11.487  -8.203  1.00 54.43           C  
ATOM   1040  N   THR A 165      28.506  13.432 -11.106  1.00 41.81           N  
ATOM   1041  CA  THR A 165      28.869  12.979 -12.426  1.00 41.81           C  
ATOM   1042  C   THR A 165      29.465  11.603 -12.382  1.00 41.81           C  
ATOM   1043  O   THR A 165      29.756  11.057 -11.318  1.00 41.81           O  
ATOM   1044  CB  THR A 165      29.872  13.866 -13.108  1.00 41.81           C  
ATOM   1045  CG2 THR A 165      29.302  15.292 -13.185  1.00 41.81           C  
ATOM   1046  OG1 THR A 165      31.096  13.865 -12.387  1.00 41.81           O  
ATOM   1047  N   ASN A 166      29.655  11.016 -13.585  1.00 41.15           N  
ATOM   1048  CA  ASN A 166      30.216   9.706 -13.753  1.00 41.15           C  
ATOM   1049  C   ASN A 166      31.615   9.706 -13.210  1.00 41.15           C  
ATOM   1050  O   ASN A 166      32.020   8.757 -12.542  1.00 41.15           O  
ATOM   1051  CB  ASN A 166      30.314   9.274 -15.229  1.00 41.15           C  
ATOM   1052  CG  ASN A 166      28.913   9.005 -15.761  1.00 41.15           C  
ATOM   1053  ND2 ASN A 166      28.680   9.340 -17.058  1.00 41.15           N  
ATOM   1054  OD1 ASN A 166      28.047   8.507 -15.042  1.00 41.15           O  
ATOM   1055  N   GLN A 167      32.379  10.789 -13.463  1.00 38.48           N  
ATOM   1056  CA  GLN A 167      33.757  10.879 -13.057  1.00 38.48           C  
ATOM   1057  C   GLN A 167      33.825  10.784 -11.564  1.00 38.48           C  
ATOM   1058  O   GLN A 167      34.730  10.159 -11.012  1.00 38.48           O  
ATOM   1059  CB  GLN A 167      34.418  12.206 -13.472  1.00 38.48           C  
ATOM   1060  CG  GLN A 167      35.890  12.305 -13.067  1.00 38.48           C  
ATOM   1061  CD  GLN A 167      36.668  11.303 -13.907  1.00 38.48           C  
ATOM   1062  NE2 GLN A 167      37.716  10.683 -13.303  1.00 38.48           N  
ATOM   1063  OE1 GLN A 167      36.346  11.073 -15.072  1.00 38.48           O  
ATOM   1064  N   PHE A 168      32.860  11.412 -10.871  1.00 50.70           N  
ATOM   1065  CA  PHE A 168      32.811  11.410  -9.438  1.00 50.70           C  
ATOM   1066  C   PHE A 168      32.648   9.996  -8.968  1.00 50.70           C  
ATOM   1067  O   PHE A 168      33.351   9.553  -8.060  1.00 50.70           O  
ATOM   1068  CB  PHE A 168      31.612  12.233  -8.930  1.00 50.70           C  
ATOM   1069  CG  PHE A 168      31.556  12.208  -7.443  1.00 50.70           C  
ATOM   1070  CD1 PHE A 168      32.366  13.024  -6.688  1.00 50.70           C  
ATOM   1071  CD2 PHE A 168      30.668  11.374  -6.803  1.00 50.70           C  
ATOM   1072  CE1 PHE A 168      32.297  12.997  -5.315  1.00 50.70           C  
ATOM   1073  CE2 PHE A 168      30.595  11.342  -5.432  1.00 50.70           C  
ATOM   1074  CZ  PHE A 168      31.412  12.155  -4.685  1.00 50.70           C  
ATOM   1075  N   LEU A 169      31.725   9.243  -9.593  1.00 44.98           N  
ATOM   1076  CA  LEU A 169      31.466   7.885  -9.194  1.00 44.98           C  
ATOM   1077  C   LEU A 169      32.702   7.068  -9.409  1.00 44.98           C  
ATOM   1078  O   LEU A 169      33.036   6.218  -8.586  1.00 44.98           O  
ATOM   1079  CB  LEU A 169      30.324   7.231  -9.993  1.00 44.98           C  
ATOM   1080  CG  LEU A 169      28.939   7.842  -9.705  1.00 44.98           C  
ATOM   1081  CD1 LEU A 169      27.843   7.152 -10.530  1.00 44.98           C  
ATOM   1082  CD2 LEU A 169      28.632   7.835  -8.198  1.00 44.98           C  
ATOM   1083  N   ILE A 170      33.402   7.289 -10.539  1.00 42.22           N  
ATOM   1084  CA  ILE A 170      34.597   6.550 -10.834  1.00 42.22           C  
ATOM   1085  C   ILE A 170      35.656   6.889  -9.823  1.00 42.22           C  
ATOM   1086  O   ILE A 170      36.272   5.999  -9.239  1.00 42.22           O  
ATOM   1087  CB  ILE A 170      35.155   6.888 -12.186  1.00 42.22           C  
ATOM   1088  CG1 ILE A 170      34.144   6.524 -13.286  1.00 42.22           C  
ATOM   1089  CG2 ILE A 170      36.516   6.189 -12.336  1.00 42.22           C  
ATOM   1090  CD1 ILE A 170      34.501   7.101 -14.654  1.00 42.22           C  
ATOM   1091  N   ASN A 171      35.868   8.195  -9.555  1.00 36.89           N  
ATOM   1092  CA  ASN A 171      36.919   8.607  -8.661  1.00 36.89           C  
ATOM   1093  C   ASN A 171      36.655   8.006  -7.313  1.00 36.89           C  
ATOM   1094  O   ASN A 171      37.564   7.484  -6.672  1.00 36.89           O  
ATOM   1095  CB  ASN A 171      36.990  10.135  -8.492  1.00 36.89           C  
ATOM   1096  CG  ASN A 171      37.449  10.736  -9.814  1.00 36.89           C  
ATOM   1097  ND2 ASN A 171      37.141  12.043 -10.028  1.00 36.89           N  
ATOM   1098  OD1 ASN A 171      38.072  10.062 -10.633  1.00 36.89           O  
ATOM   1099  N   THR A 172      35.393   8.067  -6.854  1.00 57.93           N  
ATOM   1100  CA  THR A 172      34.994   7.543  -5.575  1.00 57.93           C  
ATOM   1101  C   THR A 172      35.035   6.043  -5.586  1.00 57.93           C  
ATOM   1102  O   THR A 172      35.187   5.413  -4.543  1.00 57.93           O  
ATOM   1103  CB  THR A 172      33.619   7.983  -5.156  1.00 57.93           C  
ATOM   1104  CG2 THR A 172      33.605   9.518  -5.076  1.00 57.93           C  
ATOM   1105  OG1 THR A 172      32.640   7.529  -6.078  1.00 57.93           O  
ATOM   1106  N   GLY A 173      34.858   5.399  -6.752  1.00 29.46           N  
ATOM   1107  CA  GLY A 173      34.857   3.962  -6.740  1.00 29.46           C  
ATOM   1108  C   GLY A 173      33.535   3.540  -6.193  1.00 29.46           C  
ATOM   1109  O   GLY A 173      33.403   2.494  -5.560  1.00 29.46           O  
ATOM   1110  N   HIS A 174      32.511   4.375  -6.435  1.00 50.78           N  
ATOM   1111  CA  HIS A 174      31.180   4.101  -5.988  1.00 50.78           C  
ATOM   1112  C   HIS A 174      30.762   2.804  -6.612  1.00 50.78           C  
ATOM   1113  O   HIS A 174      31.339   2.356  -7.602  1.00 50.78           O  
ATOM   1114  CB  HIS A 174      30.184   5.194  -6.420  1.00 50.78           C  
ATOM   1115  CG  HIS A 174      28.800   5.019  -5.875  1.00 50.78           C  
ATOM   1116  CD2 HIS A 174      28.214   5.569  -4.775  1.00 50.78           C  
ATOM   1117  ND1 HIS A 174      27.836   4.227  -6.456  1.00 50.78           N  
ATOM   1118  CE1 HIS A 174      26.723   4.336  -5.688  1.00 50.78           C  
ATOM   1119  NE2 HIS A 174      26.905   5.140  -4.655  1.00 50.78           N  
ATOM   1120  N   GLU A 175      29.734   2.168  -6.019  1.00 81.78           N  
ATOM   1121  CA  GLU A 175      29.252   0.868  -6.400  1.00 81.78           C  
ATOM   1122  C   GLU A 175      28.806   0.844  -7.835  1.00 81.78           C  
ATOM   1123  O   GLU A 175      29.031  -0.150  -8.526  1.00 81.78           O  
ATOM   1124  CB  GLU A 175      28.051   0.415  -5.551  1.00 81.78           C  
ATOM   1125  CG  GLU A 175      27.494  -0.952  -5.955  1.00 81.78           C  
ATOM   1126  CD  GLU A 175      28.481  -2.026  -5.525  1.00 81.78           C  
ATOM   1127  OE1 GLU A 175      29.413  -1.698  -4.742  1.00 81.78           O  
ATOM   1128  OE2 GLU A 175      28.316  -3.191  -5.977  1.00 81.78           O1-
ATOM   1129  N   LEU A 176      28.148   1.909  -8.332  1.00106.16           N  
ATOM   1130  CA  LEU A 176      27.676   1.844  -9.689  1.00106.16           C  
ATOM   1131  C   LEU A 176      28.827   1.765 -10.638  1.00106.16           C  
ATOM   1132  O   LEU A 176      28.751   1.058 -11.644  1.00106.16           O  
ATOM   1133  CB  LEU A 176      26.786   3.016 -10.141  1.00106.16           C  
ATOM   1134  CG  LEU A 176      25.340   2.958  -9.614  1.00106.16           C  
ATOM   1135  CD1 LEU A 176      25.237   3.304  -8.124  1.00106.16           C  
ATOM   1136  CD2 LEU A 176      24.405   3.788 -10.498  1.00106.16           C  
ATOM   1137  N   ALA A 177      29.910   2.511 -10.350  1.00 30.22           N  
ATOM   1138  CA  ALA A 177      31.072   2.549 -11.191  1.00 30.22           C  
ATOM   1139  C   ALA A 177      31.707   1.193 -11.242  1.00 30.22           C  
ATOM   1140  O   ALA A 177      32.160   0.753 -12.297  1.00 30.22           O  
ATOM   1141  CB  ALA A 177      32.135   3.539 -10.688  1.00 30.22           C  
ATOM   1142  N   LEU A 178      31.779   0.500 -10.091  1.00 35.25           N  
ATOM   1143  CA  LEU A 178      32.393  -0.797 -10.059  1.00 35.25           C  
ATOM   1144  C   LEU A 178      31.580  -1.760 -10.875  1.00 35.25           C  
ATOM   1145  O   LEU A 178      32.125  -2.553 -11.642  1.00 35.25           O  
ATOM   1146  CB  LEU A 178      32.508  -1.369  -8.635  1.00 35.25           C  
ATOM   1147  CG  LEU A 178      33.436  -0.548  -7.720  1.00 35.25           C  
ATOM   1148  CD1 LEU A 178      33.541  -1.174  -6.319  1.00 35.25           C  
ATOM   1149  CD2 LEU A 178      34.808  -0.318  -8.375  1.00 35.25           C  
ATOM   1150  N   GLN A 179      30.242  -1.699 -10.740  1.00 52.32           N  
ATOM   1151  CA  GLN A 179      29.355  -2.615 -11.407  1.00 52.32           C  
ATOM   1152  C   GLN A 179      29.487  -2.475 -12.895  1.00 52.32           C  
ATOM   1153  O   GLN A 179      29.620  -3.461 -13.619  1.00 52.32           O  
ATOM   1154  CB  GLN A 179      27.890  -2.296 -11.062  1.00 52.32           C  
ATOM   1155  CG  GLN A 179      26.849  -3.198 -11.724  1.00 52.32           C  
ATOM   1156  CD  GLN A 179      25.480  -2.662 -11.322  1.00 52.32           C  
ATOM   1157  NE2 GLN A 179      24.400  -3.268 -11.883  1.00 52.32           N  
ATOM   1158  OE1 GLN A 179      25.376  -1.723 -10.533  1.00 52.32           O  
ATOM   1159  N   TYR A 180      29.440  -1.219 -13.363  1.00107.24           N  
ATOM   1160  CA  TYR A 180      29.483  -0.767 -14.727  1.00107.24           C  
ATOM   1161  C   TYR A 180      30.842  -0.852 -15.346  1.00107.24           C  
ATOM   1162  O   TYR A 180      30.955  -0.788 -16.568  1.00107.24           O  
ATOM   1163  CB  TYR A 180      28.878   0.630 -14.922  1.00107.24           C  
ATOM   1164  CG  TYR A 180      27.417   0.421 -14.705  1.00107.24           C  
ATOM   1165  CD1 TYR A 180      26.671  -0.231 -15.660  1.00107.24           C  
ATOM   1166  CD2 TYR A 180      26.789   0.864 -13.564  1.00107.24           C  
ATOM   1167  CE1 TYR A 180      25.324  -0.441 -15.483  1.00107.24           C  
ATOM   1168  CE2 TYR A 180      25.441   0.658 -13.381  1.00107.24           C  
ATOM   1169  CZ  TYR A 180      24.706   0.004 -14.341  1.00107.24           C  
ATOM   1170  OH  TYR A 180      23.322  -0.210 -14.154  1.00107.24           O  
ATOM   1171  N   ASN A 181      31.918  -0.902 -14.537  1.00 63.36           N  
ATOM   1172  CA  ASN A 181      33.243  -0.956 -15.088  1.00 63.36           C  
ATOM   1173  C   ASN A 181      33.573   0.364 -15.711  1.00 63.36           C  
ATOM   1174  O   ASN A 181      34.273   0.445 -16.719  1.00 63.36           O  
ATOM   1175  CB  ASN A 181      33.415  -2.057 -16.151  1.00 63.36           C  
ATOM   1176  CG  ASN A 181      33.352  -3.407 -15.449  1.00 63.36           C  
ATOM   1177  ND2 ASN A 181      32.430  -4.293 -15.914  1.00 63.36           N  
ATOM   1178  OD1 ASN A 181      34.101  -3.668 -14.508  1.00 63.36           O  
ATOM   1179  N   ASP A 182      33.066   1.439 -15.079  1.00 71.00           N  
ATOM   1180  CA  ASP A 182      33.352   2.803 -15.415  1.00 71.00           C  
ATOM   1181  C   ASP A 182      32.829   3.171 -16.768  1.00 71.00           C  
ATOM   1182  O   ASP A 182      33.213   4.213 -17.296  1.00 71.00           O  
ATOM   1183  CB  ASP A 182      34.860   3.109 -15.400  1.00 71.00           C  
ATOM   1184  CG  ASP A 182      35.354   3.010 -13.963  1.00 71.00           C  
ATOM   1185  OD1 ASP A 182      34.501   3.051 -13.037  1.00 71.00           O  
ATOM   1186  OD2 ASP A 182      36.594   2.893 -13.774  1.00 71.00           O1-
ATOM   1187  N   ALA A 183      31.897   2.390 -17.349  1.00 46.09           N  
ATOM   1188  CA  ALA A 183      31.468   2.783 -18.664  1.00 46.09           C  
ATOM   1189  C   ALA A 183      30.037   3.230 -18.617  1.00 46.09           C  
ATOM   1190  O   ALA A 183      29.163   2.461 -18.221  1.00 46.09           O  
ATOM   1191  CB  ALA A 183      31.554   1.644 -19.695  1.00 46.09           C  
ATOM   1192  N   SER A 184      29.785   4.500 -19.031  1.00 61.16           N  
ATOM   1193  CA  SER A 184      28.468   5.089 -19.116  1.00 61.16           C  
ATOM   1194  C   SER A 184      27.717   4.740 -17.866  1.00 61.16           C  
ATOM   1195  O   SER A 184      26.590   4.252 -17.920  1.00 61.16           O  
ATOM   1196  CB  SER A 184      27.670   4.603 -20.340  1.00 61.16           C  
ATOM   1197  OG  SER A 184      28.316   5.012 -21.537  1.00 61.16           O  
ATOM   1198  N   VAL A 185      28.319   5.013 -16.694  1.00 52.05           N  
ATOM   1199  CA  VAL A 185      27.775   4.518 -15.460  1.00 52.05           C  
ATOM   1200  C   VAL A 185      26.359   4.958 -15.231  1.00 52.05           C  
ATOM   1201  O   VAL A 185      25.475   4.124 -15.042  1.00 52.05           O  
ATOM   1202  CB  VAL A 185      28.564   4.976 -14.266  1.00 52.05           C  
ATOM   1203  CG1 VAL A 185      27.862   4.470 -12.995  1.00 52.05           C  
ATOM   1204  CG2 VAL A 185      30.016   4.492 -14.413  1.00 52.05           C  
ATOM   1205  N   LEU A 186      26.094   6.273 -15.237  1.00 64.12           N  
ATOM   1206  CA  LEU A 186      24.759   6.747 -14.962  1.00 64.12           C  
ATOM   1207  C   LEU A 186      23.811   6.395 -16.066  1.00 64.12           C  
ATOM   1208  O   LEU A 186      22.654   6.050 -15.816  1.00 64.12           O  
ATOM   1209  CB  LEU A 186      24.684   8.266 -14.733  1.00 64.12           C  
ATOM   1210  CG  LEU A 186      25.310   8.699 -13.394  1.00 64.12           C  
ATOM   1211  CD1 LEU A 186      25.215  10.221 -13.202  1.00 64.12           C  
ATOM   1212  CD2 LEU A 186      24.696   7.918 -12.220  1.00 64.12           C  
ATOM   1213  N   GLU A 187      24.280   6.468 -17.324  1.00 75.25           N  
ATOM   1214  CA  GLU A 187      23.395   6.246 -18.432  1.00 75.25           C  
ATOM   1215  C   GLU A 187      22.851   4.861 -18.327  1.00 75.25           C  
ATOM   1216  O   GLU A 187      21.661   4.639 -18.551  1.00 75.25           O  
ATOM   1217  CB  GLU A 187      24.106   6.391 -19.789  1.00 75.25           C  
ATOM   1218  CG  GLU A 187      24.492   7.838 -20.120  1.00 75.25           C  
ATOM   1219  CD  GLU A 187      25.688   8.248 -19.267  1.00 75.25           C  
ATOM   1220  OE1 GLU A 187      26.345   7.348 -18.680  1.00 75.25           O  
ATOM   1221  OE2 GLU A 187      25.961   9.477 -19.195  1.00 75.25           O1-
ATOM   1222  N   ASN A 188      23.711   3.892 -17.967  1.00 36.52           N  
ATOM   1223  CA  ASN A 188      23.278   2.531 -17.838  1.00 36.52           C  
ATOM   1224  C   ASN A 188      22.269   2.440 -16.733  1.00 36.52           C  
ATOM   1225  O   ASN A 188      21.269   1.734 -16.856  1.00 36.52           O  
ATOM   1226  CB  ASN A 188      24.428   1.564 -17.497  1.00 36.52           C  
ATOM   1227  CG  ASN A 188      25.282   1.374 -18.743  1.00 36.52           C  
ATOM   1228  ND2 ASN A 188      26.601   1.684 -18.633  1.00 36.52           N  
ATOM   1229  OD1 ASN A 188      24.787   0.960 -19.791  1.00 36.52           O  
ATOM   1230  N   HIS A 189      22.509   3.152 -15.613  1.00 53.62           N  
ATOM   1231  CA  HIS A 189      21.608   3.117 -14.490  1.00 53.62           C  
ATOM   1232  C   HIS A 189      20.289   3.719 -14.879  1.00 53.62           C  
ATOM   1233  O   HIS A 189      19.234   3.214 -14.495  1.00 53.62           O  
ATOM   1234  CB  HIS A 189      22.140   3.883 -13.264  1.00 53.62           C  
ATOM   1235  CG  HIS A 189      21.266   3.738 -12.049  1.00 53.62           C  
ATOM   1236  CD2 HIS A 189      20.459   4.648 -11.437  1.00 53.62           C  
ATOM   1237  ND1 HIS A 189      21.146   2.578 -11.317  1.00 53.62           N  
ATOM   1238  CE1 HIS A 189      20.281   2.841 -10.306  1.00 53.62           C  
ATOM   1239  NE2 HIS A 189      19.837   4.084 -10.337  1.00 53.62           N  
ATOM   1240  N   HIS A 190      20.305   4.812 -15.668  1.00 62.56           N  
ATOM   1241  CA  HIS A 190      19.071   5.463 -16.019  1.00 62.56           C  
ATOM   1242  C   HIS A 190      18.224   4.474 -16.763  1.00 62.56           C  
ATOM   1243  O   HIS A 190      17.025   4.358 -16.517  1.00 62.56           O  
ATOM   1244  CB  HIS A 190      19.255   6.678 -16.954  1.00 62.56           C  
ATOM   1245  CG  HIS A 190      20.064   7.809 -16.379  1.00 62.56           C  
ATOM   1246  CD2 HIS A 190      21.167   8.442 -16.867  1.00 62.56           C  
ATOM   1247  ND1 HIS A 190      19.759   8.453 -15.203  1.00 62.56           N  
ATOM   1248  CE1 HIS A 190      20.680   9.434 -15.036  1.00 62.56           C  
ATOM   1249  NE2 HIS A 190      21.556   9.468 -16.023  1.00 62.56           N  
ATOM   1250  N   LEU A 191      18.844   3.725 -17.692  1.00 48.77           N  
ATOM   1251  CA  LEU A 191      18.145   2.771 -18.504  1.00 48.77           C  
ATOM   1252  C   LEU A 191      17.566   1.684 -17.653  1.00 48.77           C  
ATOM   1253  O   LEU A 191      16.417   1.286 -17.844  1.00 48.77           O  
ATOM   1254  CB  LEU A 191      19.057   2.086 -19.535  1.00 48.77           C  
ATOM   1255  CG  LEU A 191      19.521   3.012 -20.675  1.00 48.77           C  
ATOM   1256  CD1 LEU A 191      20.427   2.265 -21.665  1.00 48.77           C  
ATOM   1257  CD2 LEU A 191      18.320   3.664 -21.376  1.00 48.77           C  
ATOM   1258  N   TYR A 192      18.346   1.183 -16.675  1.00 53.85           N  
ATOM   1259  CA  TYR A 192      17.901   0.090 -15.858  1.00 53.85           C  
ATOM   1260  C   TYR A 192      16.662   0.488 -15.118  1.00 53.85           C  
ATOM   1261  O   TYR A 192      15.690  -0.265 -15.073  1.00 53.85           O  
ATOM   1262  CB  TYR A 192      18.951  -0.342 -14.818  1.00 53.85           C  
ATOM   1263  CG  TYR A 192      18.286  -1.270 -13.859  1.00 53.85           C  
ATOM   1264  CD1 TYR A 192      18.029  -2.580 -14.193  1.00 53.85           C  
ATOM   1265  CD2 TYR A 192      17.925  -0.819 -12.610  1.00 53.85           C  
ATOM   1266  CE1 TYR A 192      17.416  -3.424 -13.296  1.00 53.85           C  
ATOM   1267  CE2 TYR A 192      17.313  -1.656 -11.710  1.00 53.85           C  
ATOM   1268  CZ  TYR A 192      17.056  -2.962 -12.053  1.00 53.85           C  
ATOM   1269  OH  TYR A 192      16.427  -3.823 -11.130  1.00 53.85           O  
ATOM   1270  N   MET A 193      16.655   1.698 -14.530  1.00 40.21           N  
ATOM   1271  CA  MET A 193      15.533   2.121 -13.741  1.00 40.21           C  
ATOM   1272  C   MET A 193      14.301   2.236 -14.590  1.00 40.21           C  
ATOM   1273  O   MET A 193      13.217   1.839 -14.167  1.00 40.21           O  
ATOM   1274  CB  MET A 193      15.762   3.487 -13.072  1.00 40.21           C  
ATOM   1275  CG  MET A 193      16.852   3.464 -12.001  1.00 40.21           C  
ATOM   1276  SD  MET A 193      16.438   2.465 -10.539  1.00 40.21           S  
ATOM   1277  CE  MET A 193      15.138   3.588  -9.950  1.00 40.21           C  
ATOM   1278  N   ALA A 194      14.426   2.793 -15.809  1.00 38.56           N  
ATOM   1279  CA  ALA A 194      13.281   3.011 -16.651  1.00 38.56           C  
ATOM   1280  C   ALA A 194      12.648   1.708 -17.059  1.00 38.56           C  
ATOM   1281  O   ALA A 194      11.425   1.569 -17.031  1.00 38.56           O  
ATOM   1282  CB  ALA A 194      13.635   3.772 -17.941  1.00 38.56           C  
ATOM   1283  N   PHE A 195      13.468   0.711 -17.448  1.00 71.16           N  
ATOM   1284  CA  PHE A 195      12.946  -0.551 -17.902  1.00 71.16           C  
ATOM   1285  C   PHE A 195      12.258  -1.254 -16.769  1.00 71.16           C  
ATOM   1286  O   PHE A 195      11.235  -1.906 -16.970  1.00 71.16           O  
ATOM   1287  CB  PHE A 195      14.011  -1.515 -18.458  1.00 71.16           C  
ATOM   1288  CG  PHE A 195      14.450  -1.011 -19.791  1.00 71.16           C  
ATOM   1289  CD1 PHE A 195      13.613  -1.117 -20.879  1.00 71.16           C  
ATOM   1290  CD2 PHE A 195      15.697  -0.457 -19.965  1.00 71.16           C  
ATOM   1291  CE1 PHE A 195      14.005  -0.661 -22.115  1.00 71.16           C  
ATOM   1292  CE2 PHE A 195      16.096   0.000 -21.199  1.00 71.16           C  
ATOM   1293  CZ  PHE A 195      15.248  -0.099 -22.276  1.00 71.16           C  
ATOM   1294  N   LYS A 196      12.814  -1.161 -15.548  1.00132.90           N  
ATOM   1295  CA  LYS A 196      12.257  -1.853 -14.415  1.00132.90           C  
ATOM   1296  C   LYS A 196      10.866  -1.347 -14.142  1.00132.90           C  
ATOM   1297  O   LYS A 196       9.961  -2.121 -13.833  1.00132.90           O  
ATOM   1298  CB  LYS A 196      13.099  -1.643 -13.144  1.00132.90           C  
ATOM   1299  CG  LYS A 196      12.794  -2.646 -12.031  1.00132.90           C  
ATOM   1300  CD  LYS A 196      13.234  -4.074 -12.360  1.00132.90           C  
ATOM   1301  CE  LYS A 196      12.931  -5.082 -11.249  1.00132.90           C  
ATOM   1302  NZ  LYS A 196      13.663  -4.714 -10.016  1.00132.90           N1+
ATOM   1303  N   ILE A 197      10.647  -0.027 -14.280  1.00110.07           N  
ATOM   1304  CA  ILE A 197       9.370   0.571 -13.992  1.00110.07           C  
ATOM   1305  C   ILE A 197       8.345  -0.052 -14.889  1.00110.07           C  
ATOM   1306  O   ILE A 197       7.191  -0.235 -14.503  1.00110.07           O  
ATOM   1307  CB  ILE A 197       9.353   2.053 -14.255  1.00110.07           C  
ATOM   1308  CG1 ILE A 197      10.389   2.790 -13.386  1.00110.07           C  
ATOM   1309  CG2 ILE A 197       7.916   2.548 -14.034  1.00110.07           C  
ATOM   1310  CD1 ILE A 197      10.114   2.721 -11.885  1.00110.07           C  
ATOM   1311  N   LEU A 198       8.744  -0.390 -16.128  1.00 57.51           N  
ATOM   1312  CA  LEU A 198       7.849  -0.958 -17.101  1.00 57.51           C  
ATOM   1313  C   LEU A 198       7.274  -2.238 -16.568  1.00 57.51           C  
ATOM   1314  O   LEU A 198       6.122  -2.562 -16.847  1.00 57.51           O  
ATOM   1315  CB  LEU A 198       8.558  -1.287 -18.427  1.00 57.51           C  
ATOM   1316  CG  LEU A 198       9.005  -0.045 -19.221  1.00 57.51           C  
ATOM   1317  CD1 LEU A 198       9.706  -0.443 -20.531  1.00 57.51           C  
ATOM   1318  CD2 LEU A 198       7.821   0.906 -19.467  1.00 57.51           C  
ATOM   1319  N   THR A 199       8.067  -3.006 -15.799  1.00 47.68           N  
ATOM   1320  CA  THR A 199       7.641  -4.275 -15.270  1.00 47.68           C  
ATOM   1321  C   THR A 199       6.461  -4.121 -14.353  1.00 47.68           C  
ATOM   1322  O   THR A 199       5.523  -4.915 -14.412  1.00 47.68           O  
ATOM   1323  CB  THR A 199       8.706  -4.943 -14.453  1.00 47.68           C  
ATOM   1324  CG2 THR A 199       8.143  -6.268 -13.910  1.00 47.68           C  
ATOM   1325  OG1 THR A 199       9.865  -5.176 -15.240  1.00 47.68           O  
ATOM   1326  N   GLU A 200       6.450  -3.077 -13.502  1.00118.25           N  
ATOM   1327  CA  GLU A 200       5.463  -2.998 -12.460  1.00118.25           C  
ATOM   1328  C   GLU A 200       4.068  -3.024 -12.998  1.00118.25           C  
ATOM   1329  O   GLU A 200       3.797  -2.615 -14.126  1.00118.25           O  
ATOM   1330  CB  GLU A 200       5.671  -1.819 -11.491  1.00118.25           C  
ATOM   1331  CG  GLU A 200       5.791  -0.452 -12.155  1.00118.25           C  
ATOM   1332  CD  GLU A 200       6.358   0.508 -11.122  1.00118.25           C  
ATOM   1333  OE1 GLU A 200       7.595   0.450 -10.887  1.00118.25           O  
ATOM   1334  OE2 GLU A 200       5.570   1.307 -10.550  1.00118.25           O1-
ATOM   1335  N   LYS A 201       3.141  -3.529 -12.154  1.00 95.08           N  
ATOM   1336  CA  LYS A 201       1.774  -3.786 -12.513  1.00 95.08           C  
ATOM   1337  C   LYS A 201       1.163  -2.611 -13.212  1.00 95.08           C  
ATOM   1338  O   LYS A 201       1.185  -1.487 -12.714  1.00 95.08           O  
ATOM   1339  CB  LYS A 201       0.870  -4.089 -11.306  1.00 95.08           C  
ATOM   1340  CG  LYS A 201       1.216  -5.378 -10.561  1.00 95.08           C  
ATOM   1341  CD  LYS A 201       0.525  -5.487  -9.199  1.00 95.08           C  
ATOM   1342  CE  LYS A 201       0.782  -6.812  -8.480  1.00 95.08           C  
ATOM   1343  NZ  LYS A 201       0.095  -6.820  -7.169  1.00 95.08           N1+
ATOM   1344  N   ASP A 202       0.591  -2.903 -14.403  1.00158.06           N  
ATOM   1345  CA  ASP A 202      -0.148  -2.064 -15.315  1.00158.06           C  
ATOM   1346  C   ASP A 202       0.638  -0.888 -15.823  1.00158.06           C  
ATOM   1347  O   ASP A 202       0.071   0.056 -16.367  1.00158.06           O  
ATOM   1348  CB  ASP A 202      -1.566  -1.659 -14.830  1.00158.06           C  
ATOM   1349  CG  ASP A 202      -1.564  -1.022 -13.445  1.00158.06           C  
ATOM   1350  OD1 ASP A 202      -1.328  -1.759 -12.452  1.00158.06           O  
ATOM   1351  OD2 ASP A 202      -1.825   0.207 -13.356  1.00158.06           O1-
ATOM   1352  N   CYS A 203       1.969  -0.915 -15.641  1.00 96.71           N  
ATOM   1353  CA  CYS A 203       2.920   0.057 -16.112  1.00 96.71           C  
ATOM   1354  C   CYS A 203       3.435  -0.182 -17.510  1.00 96.71           C  
ATOM   1355  O   CYS A 203       4.152   0.666 -18.038  1.00 96.71           O  
ATOM   1356  CB  CYS A 203       4.112   0.233 -15.162  1.00 96.71           C  
ATOM   1357  SG  CYS A 203       3.583   1.073 -13.639  1.00 96.71           S  
ATOM   1358  N   ASP A 204       3.189  -1.358 -18.123  1.00 70.10           N  
ATOM   1359  CA  ASP A 204       3.822  -1.637 -19.390  1.00 70.10           C  
ATOM   1360  C   ASP A 204       3.125  -0.939 -20.520  1.00 70.10           C  
ATOM   1361  O   ASP A 204       2.195  -1.469 -21.127  1.00 70.10           O  
ATOM   1362  CB  ASP A 204       3.865  -3.139 -19.730  1.00 70.10           C  
ATOM   1363  CG  ASP A 204       4.780  -3.340 -20.931  1.00 70.10           C  
ATOM   1364  OD1 ASP A 204       5.306  -2.322 -21.454  1.00 70.10           O  
ATOM   1365  OD2 ASP A 204       4.968  -4.517 -21.345  1.00 70.10           O1-
ATOM   1366  N   ILE A 205       3.631   0.256 -20.875  1.00 68.12           N  
ATOM   1367  CA  ILE A 205       3.072   1.067 -21.917  1.00 68.12           C  
ATOM   1368  C   ILE A 205       3.169   0.350 -23.238  1.00 68.12           C  
ATOM   1369  O   ILE A 205       2.276   0.457 -24.076  1.00 68.12           O  
ATOM   1370  CB  ILE A 205       3.763   2.396 -22.042  1.00 68.12           C  
ATOM   1371  CG1 ILE A 205       5.242   2.220 -22.426  1.00 68.12           C  
ATOM   1372  CG2 ILE A 205       3.556   3.151 -20.717  1.00 68.12           C  
ATOM   1373  CD1 ILE A 205       5.936   3.531 -22.798  1.00 68.12           C  
ATOM   1374  N   PHE A 206       4.280  -0.378 -23.451  1.00129.53           N  
ATOM   1375  CA  PHE A 206       4.681  -1.078 -24.644  1.00129.53           C  
ATOM   1376  C   PHE A 206       3.950  -2.369 -24.878  1.00129.53           C  
ATOM   1377  O   PHE A 206       4.162  -3.012 -25.904  1.00129.53           O  
ATOM   1378  CB  PHE A 206       6.194  -1.345 -24.714  1.00129.53           C  
ATOM   1379  CG  PHE A 206       6.834   0.003 -24.733  1.00129.53           C  
ATOM   1380  CD1 PHE A 206       6.607   0.869 -25.778  1.00129.53           C  
ATOM   1381  CD2 PHE A 206       7.676   0.395 -23.717  1.00129.53           C  
ATOM   1382  CE1 PHE A 206       7.195   2.112 -25.800  1.00129.53           C  
ATOM   1383  CE2 PHE A 206       8.269   1.636 -23.735  1.00129.53           C  
ATOM   1384  CZ  PHE A 206       8.026   2.499 -24.776  1.00129.53           C  
ATOM   1385  N   ALA A 207       3.108  -2.816 -23.931  1.00 71.49           N  
ATOM   1386  CA  ALA A 207       2.542  -4.140 -23.945  1.00 71.49           C  
ATOM   1387  C   ALA A 207       1.909  -4.502 -25.266  1.00 71.49           C  
ATOM   1388  O   ALA A 207       1.982  -5.659 -25.673  1.00 71.49           O  
ATOM   1389  CB  ALA A 207       1.461  -4.325 -22.865  1.00 71.49           C  
ATOM   1390  N   ASN A 208       1.246  -3.562 -25.960  1.00 75.49           N  
ATOM   1391  CA  ASN A 208       0.564  -3.835 -27.203  1.00 75.49           C  
ATOM   1392  C   ASN A 208       1.486  -4.139 -28.355  1.00 75.49           C  
ATOM   1393  O   ASN A 208       1.058  -4.786 -29.307  1.00 75.49           O  
ATOM   1394  CB  ASN A 208      -0.373  -2.694 -27.630  1.00 75.49           C  
ATOM   1395  CG  ASN A 208      -1.557  -2.717 -26.674  1.00 75.49           C  
ATOM   1396  ND2 ASN A 208      -2.791  -2.815 -27.239  1.00 75.49           N  
ATOM   1397  OD1 ASN A 208      -1.392  -2.663 -25.457  1.00 75.49           O  
ATOM   1398  N   LEU A 209       2.745  -3.656 -28.343  1.00 95.75           N  
ATOM   1399  CA  LEU A 209       3.637  -3.850 -29.464  1.00 95.75           C  
ATOM   1400  C   LEU A 209       3.999  -5.299 -29.617  1.00 95.75           C  
ATOM   1401  O   LEU A 209       3.975  -6.074 -28.662  1.00 95.75           O  
ATOM   1402  CB  LEU A 209       4.966  -3.084 -29.336  1.00 95.75           C  
ATOM   1403  CG  LEU A 209       4.821  -1.552 -29.391  1.00 95.75           C  
ATOM   1404  CD1 LEU A 209       3.963  -1.023 -28.230  1.00 95.75           C  
ATOM   1405  CD2 LEU A 209       6.199  -0.873 -29.467  1.00 95.75           C  
ATOM   1406  N   GLY A 210       4.345  -5.695 -30.863  1.00 17.71           N  
ATOM   1407  CA  GLY A 210       4.725  -7.047 -31.167  1.00 17.71           C  
ATOM   1408  C   GLY A 210       6.100  -7.274 -30.618  1.00 17.71           C  
ATOM   1409  O   GLY A 210       6.781  -6.337 -30.202  1.00 17.71           O  
ATOM   1410  N   GLY A 211       6.535  -8.551 -30.606  1.00 22.28           N  
ATOM   1411  CA  GLY A 211       7.799  -8.944 -30.047  1.00 22.28           C  
ATOM   1412  C   GLY A 211       8.947  -8.347 -30.799  1.00 22.28           C  
ATOM   1413  O   GLY A 211       9.905  -7.875 -30.190  1.00 22.28           O  
ATOM   1414  N   LYS A 212       8.898  -8.365 -32.144  1.00 90.72           N  
ATOM   1415  CA  LYS A 212      10.003  -7.841 -32.896  1.00 90.72           C  
ATOM   1416  C   LYS A 212      10.107  -6.372 -32.627  1.00 90.72           C  
ATOM   1417  O   LYS A 212      11.207  -5.833 -32.530  1.00 90.72           O  
ATOM   1418  CB  LYS A 212       9.885  -8.073 -34.417  1.00 90.72           C  
ATOM   1419  CG  LYS A 212       8.645  -7.461 -35.069  1.00 90.72           C  
ATOM   1420  CD  LYS A 212       8.697  -7.477 -36.599  1.00 90.72           C  
ATOM   1421  CE  LYS A 212       7.398  -7.020 -37.264  1.00 90.72           C  
ATOM   1422  NZ  LYS A 212       7.208  -5.568 -37.056  1.00 90.72           N1+
ATOM   1423  N   LYS A 213       8.951  -5.686 -32.512  1.00114.00           N  
ATOM   1424  CA  LYS A 213       8.914  -4.267 -32.285  1.00114.00           C  
ATOM   1425  C   LYS A 213       9.475  -3.905 -30.942  1.00114.00           C  
ATOM   1426  O   LYS A 213      10.293  -2.994 -30.835  1.00114.00           O  
ATOM   1427  CB  LYS A 213       7.487  -3.688 -32.322  1.00114.00           C  
ATOM   1428  CG  LYS A 213       6.846  -3.691 -33.710  1.00114.00           C  
ATOM   1429  CD  LYS A 213       7.573  -2.810 -34.728  1.00114.00           C  
ATOM   1430  CE  LYS A 213       6.934  -2.816 -36.120  1.00114.00           C  
ATOM   1431  NZ  LYS A 213       5.566  -2.253 -36.061  1.00114.00           N1+
ATOM   1432  N   ARG A 214       9.069  -4.608 -29.869  1.00137.63           N  
ATOM   1433  CA  ARG A 214       9.548  -4.207 -28.577  1.00137.63           C  
ATOM   1434  C   ARG A 214      11.033  -4.371 -28.521  1.00137.63           C  
ATOM   1435  O   ARG A 214      11.729  -3.558 -27.917  1.00137.63           O  
ATOM   1436  CB  ARG A 214       8.886  -4.950 -27.397  1.00137.63           C  
ATOM   1437  CG  ARG A 214       8.976  -6.472 -27.451  1.00137.63           C  
ATOM   1438  CD  ARG A 214       8.409  -7.166 -26.206  1.00137.63           C  
ATOM   1439  NE  ARG A 214       7.256  -6.362 -25.705  1.00137.63           N  
ATOM   1440  CZ  ARG A 214       7.366  -5.671 -24.531  1.00137.63           C  
ATOM   1441  NH1 ARG A 214       8.518  -5.743 -23.804  1.00137.63           N1+
ATOM   1442  NH2 ARG A 214       6.320  -4.922 -24.072  1.00137.63           N  
ATOM   1443  N   GLN A 215      11.556  -5.438 -29.151  1.00 40.29           N  
ATOM   1444  CA  GLN A 215      12.962  -5.719 -29.147  1.00 40.29           C  
ATOM   1445  C   GLN A 215      13.711  -4.647 -29.882  1.00 40.29           C  
ATOM   1446  O   GLN A 215      14.752  -4.187 -29.418  1.00 40.29           O  
ATOM   1447  CB  GLN A 215      13.269  -7.069 -29.818  1.00 40.29           C  
ATOM   1448  CG  GLN A 215      14.746  -7.464 -29.814  1.00 40.29           C  
ATOM   1449  CD  GLN A 215      14.856  -8.814 -30.509  1.00 40.29           C  
ATOM   1450  NE2 GLN A 215      15.558  -9.780 -29.858  1.00 40.29           N  
ATOM   1451  OE1 GLN A 215      14.321  -9.010 -31.600  1.00 40.29           O  
ATOM   1452  N   THR A 216      13.205  -4.214 -31.055  1.00109.19           N  
ATOM   1453  CA  THR A 216      13.898  -3.201 -31.805  1.00109.19           C  
ATOM   1454  C   THR A 216      13.871  -1.922 -31.028  1.00109.19           C  
ATOM   1455  O   THR A 216      14.856  -1.186 -30.987  1.00109.19           O  
ATOM   1456  CB  THR A 216      13.318  -2.968 -33.176  1.00109.19           C  
ATOM   1457  CG2 THR A 216      11.840  -2.571 -33.059  1.00109.19           C  
ATOM   1458  OG1 THR A 216      14.054  -1.960 -33.854  1.00109.19           O  
ATOM   1459  N   LEU A 217      12.729  -1.634 -30.377  1.00 97.52           N  
ATOM   1460  CA  LEU A 217      12.563  -0.424 -29.630  1.00 97.52           C  
ATOM   1461  C   LEU A 217      13.538  -0.429 -28.493  1.00 97.52           C  
ATOM   1462  O   LEU A 217      14.191   0.579 -28.227  1.00 97.52           O  
ATOM   1463  CB  LEU A 217      11.120  -0.294 -29.086  1.00 97.52           C  
ATOM   1464  CG  LEU A 217      10.748   1.009 -28.336  1.00 97.52           C  
ATOM   1465  CD1 LEU A 217       9.247   1.028 -28.007  1.00 97.52           C  
ATOM   1466  CD2 LEU A 217      11.580   1.226 -27.063  1.00 97.52           C  
ATOM   1467  N   ARG A 218      13.693  -1.577 -27.805  1.00 82.44           N  
ATOM   1468  CA  ARG A 218      14.565  -1.587 -26.669  1.00 82.44           C  
ATOM   1469  C   ARG A 218      15.953  -1.246 -27.114  1.00 82.44           C  
ATOM   1470  O   ARG A 218      16.644  -0.472 -26.454  1.00 82.44           O  
ATOM   1471  CB  ARG A 218      14.666  -2.929 -25.926  1.00 82.44           C  
ATOM   1472  CG  ARG A 218      15.532  -2.757 -24.676  1.00 82.44           C  
ATOM   1473  CD  ARG A 218      15.758  -4.005 -23.822  1.00 82.44           C  
ATOM   1474  NE  ARG A 218      16.620  -3.559 -22.689  1.00 82.44           N  
ATOM   1475  CZ  ARG A 218      16.889  -4.384 -21.637  1.00 82.44           C  
ATOM   1476  NH1 ARG A 218      16.437  -5.671 -21.638  1.00 82.44           N1+
ATOM   1477  NH2 ARG A 218      17.603  -3.907 -20.576  1.00 82.44           N  
ATOM   1478  N   ARG A 219      16.393  -1.804 -28.257  1.00124.44           N  
ATOM   1479  CA  ARG A 219      17.729  -1.584 -28.737  1.00124.44           C  
ATOM   1480  C   ARG A 219      17.936  -0.122 -28.986  1.00124.44           C  
ATOM   1481  O   ARG A 219      18.949   0.455 -28.590  1.00124.44           O  
ATOM   1482  CB  ARG A 219      17.974  -2.292 -30.081  1.00124.44           C  
ATOM   1483  CG  ARG A 219      19.345  -2.008 -30.698  1.00124.44           C  
ATOM   1484  CD  ARG A 219      19.460  -2.456 -32.158  1.00124.44           C  
ATOM   1485  NE  ARG A 219      19.342  -3.941 -32.187  1.00124.44           N  
ATOM   1486  CZ  ARG A 219      18.117  -4.538 -32.265  1.00124.44           C  
ATOM   1487  NH1 ARG A 219      16.984  -3.779 -32.328  1.00124.44           N1+
ATOM   1488  NH2 ARG A 219      18.027  -5.899 -32.281  1.00124.44           N  
ATOM   1489  N   MET A 220      16.963   0.517 -29.654  1.00 79.17           N  
ATOM   1490  CA  MET A 220      17.086   1.899 -30.010  1.00 79.17           C  
ATOM   1491  C   MET A 220      17.152   2.750 -28.777  1.00 79.17           C  
ATOM   1492  O   MET A 220      17.980   3.655 -28.688  1.00 79.17           O  
ATOM   1493  CB  MET A 220      15.893   2.364 -30.863  1.00 79.17           C  
ATOM   1494  CG  MET A 220      15.896   1.752 -32.267  1.00 79.17           C  
ATOM   1495  SD  MET A 220      14.293   1.766 -33.127  1.00 79.17           S  
ATOM   1496  CE  MET A 220      14.066   3.564 -33.094  1.00 79.17           C  
ATOM   1497  N   VAL A 221      16.299   2.466 -27.776  1.00 34.28           N  
ATOM   1498  CA  VAL A 221      16.254   3.289 -26.598  1.00 34.28           C  
ATOM   1499  C   VAL A 221      17.579   3.247 -25.902  1.00 34.28           C  
ATOM   1500  O   VAL A 221      18.078   4.270 -25.435  1.00 34.28           O  
ATOM   1501  CB  VAL A 221      15.220   2.841 -25.605  1.00 34.28           C  
ATOM   1502  CG1 VAL A 221      15.362   3.690 -24.329  1.00 34.28           C  
ATOM   1503  CG2 VAL A 221      13.836   2.948 -26.262  1.00 34.28           C  
ATOM   1504  N   ILE A 222      18.186   2.052 -25.810  1.00 35.07           N  
ATOM   1505  CA  ILE A 222      19.436   1.926 -25.118  1.00 35.07           C  
ATOM   1506  C   ILE A 222      20.475   2.741 -25.829  1.00 35.07           C  
ATOM   1507  O   ILE A 222      21.238   3.471 -25.196  1.00 35.07           O  
ATOM   1508  CB  ILE A 222      19.920   0.505 -25.049  1.00 35.07           C  
ATOM   1509  CG1 ILE A 222      18.948  -0.346 -24.214  1.00 35.07           C  
ATOM   1510  CG2 ILE A 222      21.359   0.510 -24.502  1.00 35.07           C  
ATOM   1511  CD1 ILE A 222      19.208  -1.847 -24.318  1.00 35.07           C  
ATOM   1512  N   GLU A 223      20.515   2.659 -27.172  1.00 51.90           N  
ATOM   1513  CA  GLU A 223      21.518   3.366 -27.921  1.00 51.90           C  
ATOM   1514  C   GLU A 223      21.345   4.839 -27.697  1.00 51.90           C  
ATOM   1515  O   GLU A 223      22.324   5.575 -27.578  1.00 51.90           O  
ATOM   1516  CB  GLU A 223      21.427   3.133 -29.439  1.00 51.90           C  
ATOM   1517  CG  GLU A 223      21.744   1.703 -29.879  1.00 51.90           C  
ATOM   1518  CD  GLU A 223      21.769   1.694 -31.402  1.00 51.90           C  
ATOM   1519  OE1 GLU A 223      21.920   2.799 -31.988  1.00 51.90           O  
ATOM   1520  OE2 GLU A 223      21.642   0.593 -32.000  1.00 51.90           O1-
ATOM   1521  N   LEU A 224      20.085   5.317 -27.657  1.00 58.93           N  
ATOM   1522  CA  LEU A 224      19.821   6.726 -27.511  1.00 58.93           C  
ATOM   1523  C   LEU A 224      20.253   7.263 -26.169  1.00 58.93           C  
ATOM   1524  O   LEU A 224      20.875   8.321 -26.100  1.00 58.93           O  
ATOM   1525  CB  LEU A 224      18.330   7.063 -27.684  1.00 58.93           C  
ATOM   1526  CG  LEU A 224      17.819   6.819 -29.115  1.00 58.93           C  
ATOM   1527  CD1 LEU A 224      16.331   7.169 -29.248  1.00 58.93           C  
ATOM   1528  CD2 LEU A 224      18.690   7.559 -30.146  1.00 58.93           C  
ATOM   1529  N   VAL A 225      19.925   6.569 -25.062  1.00 43.96           N  
ATOM   1530  CA  VAL A 225      20.287   7.049 -23.753  1.00 43.96           C  
ATOM   1531  C   VAL A 225      21.782   7.034 -23.606  1.00 43.96           C  
ATOM   1532  O   VAL A 225      22.366   7.941 -23.019  1.00 43.96           O  
ATOM   1533  CB  VAL A 225      19.706   6.223 -22.645  1.00 43.96           C  
ATOM   1534  CG1 VAL A 225      20.244   6.751 -21.304  1.00 43.96           C  
ATOM   1535  CG2 VAL A 225      18.171   6.275 -22.757  1.00 43.96           C  
ATOM   1536  N   LEU A 226      22.448   6.002 -24.151  1.00 54.55           N  
ATOM   1537  CA  LEU A 226      23.877   5.876 -24.048  1.00 54.55           C  
ATOM   1538  C   LEU A 226      24.519   7.060 -24.720  1.00 54.55           C  
ATOM   1539  O   LEU A 226      25.594   7.509 -24.322  1.00 54.55           O  
ATOM   1540  CB  LEU A 226      24.418   4.600 -24.719  1.00 54.55           C  
ATOM   1541  CG  LEU A 226      23.974   3.302 -24.018  1.00 54.55           C  
ATOM   1542  CD1 LEU A 226      24.546   2.064 -24.724  1.00 54.55           C  
ATOM   1543  CD2 LEU A 226      24.314   3.334 -22.519  1.00 54.55           C  
ATOM   1544  N   ALA A 227      23.860   7.596 -25.761  1.00 65.24           N  
ATOM   1545  CA  ALA A 227      24.329   8.703 -26.552  1.00 65.24           C  
ATOM   1546  C   ALA A 227      24.490   9.930 -25.694  1.00 65.24           C  
ATOM   1547  O   ALA A 227      25.219  10.848 -26.064  1.00 65.24           O  
ATOM   1548  CB  ALA A 227      23.378   9.060 -27.707  1.00 65.24           C  
ATOM   1549  N   THR A 228      23.737  10.030 -24.582  1.00 78.97           N  
ATOM   1550  CA  THR A 228      23.813  11.162 -23.690  1.00 78.97           C  
ATOM   1551  C   THR A 228      25.133  11.214 -22.955  1.00 78.97           C  
ATOM   1552  O   THR A 228      25.481  12.257 -22.403  1.00 78.97           O  
ATOM   1553  CB  THR A 228      22.710  11.232 -22.666  1.00 78.97           C  
ATOM   1554  CG2 THR A 228      21.359  11.226 -23.400  1.00 78.97           C  
ATOM   1555  OG1 THR A 228      22.786  10.145 -21.758  1.00 78.97           O  
ATOM   1556  N   ASP A 229      25.869  10.088 -22.837  1.00 77.15           N  
ATOM   1557  CA  ASP A 229      27.145  10.084 -22.155  1.00 77.15           C  
ATOM   1558  C   ASP A 229      28.062  11.042 -22.874  1.00 77.15           C  
ATOM   1559  O   ASP A 229      28.293  10.931 -24.075  1.00 77.15           O  
ATOM   1560  CB  ASP A 229      27.809   8.691 -22.158  1.00 77.15           C  
ATOM   1561  CG  ASP A 229      29.089   8.709 -21.331  1.00 77.15           C  
ATOM   1562  OD1 ASP A 229      29.463   9.801 -20.826  1.00 77.15           O  
ATOM   1563  OD2 ASP A 229      29.717   7.624 -21.200  1.00 77.15           O1-
ATOM   1564  N   MET A 230      28.653  11.985 -22.113  1.00 96.82           N  
ATOM   1565  CA  MET A 230      29.496  13.055 -22.582  1.00 96.82           C  
ATOM   1566  C   MET A 230      30.730  12.530 -23.243  1.00 96.82           C  
ATOM   1567  O   MET A 230      31.269  13.163 -24.147  1.00 96.82           O  
ATOM   1568  CB  MET A 230      29.947  13.982 -21.438  1.00 96.82           C  
ATOM   1569  CG  MET A 230      28.855  14.947 -20.970  1.00 96.82           C  
ATOM   1570  SD  MET A 230      28.764  16.495 -21.922  1.00 96.82           S  
ATOM   1571  CE  MET A 230      28.615  15.702 -23.545  1.00 96.82           C  
ATOM   1572  N   SER A 231      31.236  11.377 -22.786  1.00 89.54           N  
ATOM   1573  CA  SER A 231      32.430  10.810 -23.339  1.00 89.54           C  
ATOM   1574  C   SER A 231      32.224  10.542 -24.800  1.00 89.54           C  
ATOM   1575  O   SER A 231      33.180  10.546 -25.571  1.00 89.54           O  
ATOM   1576  CB  SER A 231      32.765   9.471 -22.668  1.00 89.54           C  
ATOM   1577  OG  SER A 231      33.824   8.831 -23.356  1.00 89.54           O  
ATOM   1578  N   LYS A 232      30.970  10.277 -25.203  1.00121.30           N  
ATOM   1579  CA  LYS A 232      30.568   9.956 -26.548  1.00121.30           C  
ATOM   1580  C   LYS A 232      30.617  11.144 -27.475  1.00121.30           C  
ATOM   1581  O   LYS A 232      30.631  10.980 -28.694  1.00121.30           O  
ATOM   1582  CB  LYS A 232      29.146   9.376 -26.611  1.00121.30           C  
ATOM   1583  CG  LYS A 232      28.997   8.090 -25.796  1.00121.30           C  
ATOM   1584  CD  LYS A 232      29.970   6.984 -26.212  1.00121.30           C  
ATOM   1585  CE  LYS A 232      29.974   5.778 -25.269  1.00121.30           C  
ATOM   1586  NZ  LYS A 232      30.958   4.774 -25.732  1.00121.30           N1+
ATOM   1587  N   HIS A 233      30.636  12.373 -26.932  1.00 71.27           N  
ATOM   1588  CA  HIS A 233      30.414  13.567 -27.702  1.00 71.27           C  
ATOM   1589  C   HIS A 233      31.283  13.682 -28.924  1.00 71.27           C  
ATOM   1590  O   HIS A 233      30.765  13.888 -30.023  1.00 71.27           O  
ATOM   1591  CB  HIS A 233      30.658  14.835 -26.868  1.00 71.27           C  
ATOM   1592  CG  HIS A 233      30.483  16.095 -27.658  1.00 71.27           C  
ATOM   1593  CD2 HIS A 233      31.413  16.890 -28.254  1.00 71.27           C  
ATOM   1594  ND1 HIS A 233      29.266  16.683 -27.919  1.00 71.27           N  
ATOM   1595  CE1 HIS A 233      29.517  17.795 -28.654  1.00 71.27           C  
ATOM   1596  NE2 HIS A 233      30.806  17.962 -28.883  1.00 71.27           N  
ATOM   1597  N   MET A 234      32.613  13.539 -28.786  1.00 35.91           N  
ATOM   1598  CA  MET A 234      33.485  13.757 -29.906  1.00 35.91           C  
ATOM   1599  C   MET A 234      33.178  12.786 -31.003  1.00 35.91           C  
ATOM   1600  O   MET A 234      33.093  13.167 -32.170  1.00 35.91           O  
ATOM   1601  CB  MET A 234      34.971  13.583 -29.548  1.00 35.91           C  
ATOM   1602  CG  MET A 234      35.508  14.666 -28.610  1.00 35.91           C  
ATOM   1603  SD  MET A 234      35.561  16.328 -29.343  1.00 35.91           S  
ATOM   1604  CE  MET A 234      36.348  17.110 -27.904  1.00 35.91           C  
ATOM   1605  N   SER A 235      32.986  11.503 -30.653  1.00 28.35           N  
ATOM   1606  CA  SER A 235      32.764  10.489 -31.641  1.00 28.35           C  
ATOM   1607  C   SER A 235      31.486  10.762 -32.369  1.00 28.35           C  
ATOM   1608  O   SER A 235      31.433  10.669 -33.593  1.00 28.35           O  
ATOM   1609  CB  SER A 235      32.653   9.083 -31.028  1.00 28.35           C  
ATOM   1610  OG  SER A 235      32.441   8.119 -32.048  1.00 28.35           O  
ATOM   1611  N   LEU A 236      30.422  11.110 -31.630  1.00 44.74           N  
ATOM   1612  CA  LEU A 236      29.137  11.336 -32.225  1.00 44.74           C  
ATOM   1613  C   LEU A 236      29.196  12.521 -33.133  1.00 44.74           C  
ATOM   1614  O   LEU A 236      28.573  12.527 -34.194  1.00 44.74           O  
ATOM   1615  CB  LEU A 236      28.028  11.616 -31.193  1.00 44.74           C  
ATOM   1616  CG  LEU A 236      27.687  10.414 -30.292  1.00 44.74           C  
ATOM   1617  CD1 LEU A 236      26.571  10.769 -29.295  1.00 44.74           C  
ATOM   1618  CD2 LEU A 236      27.365   9.162 -31.124  1.00 44.74           C  
ATOM   1619  N   LEU A 237      29.934  13.568 -32.722  1.00 45.54           N  
ATOM   1620  CA  LEU A 237      30.024  14.778 -33.485  1.00 45.54           C  
ATOM   1621  C   LEU A 237      30.709  14.493 -34.787  1.00 45.54           C  
ATOM   1622  O   LEU A 237      30.333  15.038 -35.822  1.00 45.54           O  
ATOM   1623  CB  LEU A 237      30.819  15.877 -32.759  1.00 45.54           C  
ATOM   1624  CG  LEU A 237      30.923  17.185 -33.563  1.00 45.54           C  
ATOM   1625  CD1 LEU A 237      29.530  17.783 -33.825  1.00 45.54           C  
ATOM   1626  CD2 LEU A 237      31.881  18.183 -32.890  1.00 45.54           C  
ATOM   1627  N   ALA A 238      31.748  13.636 -34.773  1.00 23.50           N  
ATOM   1628  CA  ALA A 238      32.462  13.328 -35.979  1.00 23.50           C  
ATOM   1629  C   ALA A 238      31.524  12.662 -36.942  1.00 23.50           C  
ATOM   1630  O   ALA A 238      31.543  12.957 -38.136  1.00 23.50           O  
ATOM   1631  CB  ALA A 238      33.645  12.373 -35.744  1.00 23.50           C  
ATOM   1632  N   ASP A 239      30.667  11.749 -36.443  1.00 34.85           N  
ATOM   1633  CA  ASP A 239      29.750  11.042 -37.296  1.00 34.85           C  
ATOM   1634  C   ASP A 239      28.825  12.037 -37.922  1.00 34.85           C  
ATOM   1635  O   ASP A 239      28.461  11.922 -39.090  1.00 34.85           O  
ATOM   1636  CB  ASP A 239      28.865  10.037 -36.536  1.00 34.85           C  
ATOM   1637  CG  ASP A 239      29.723   8.861 -36.094  1.00 34.85           C  
ATOM   1638  OD1 ASP A 239      30.844   8.701 -36.648  1.00 34.85           O  
ATOM   1639  OD2 ASP A 239      29.265   8.103 -35.198  1.00 34.85           O1-
ATOM   1640  N   LEU A 240      28.405  13.046 -37.146  1.00 58.73           N  
ATOM   1641  CA  LEU A 240      27.481  14.014 -37.655  1.00 58.73           C  
ATOM   1642  C   LEU A 240      28.151  14.785 -38.753  1.00 58.73           C  
ATOM   1643  O   LEU A 240      27.538  15.091 -39.776  1.00 58.73           O  
ATOM   1644  CB  LEU A 240      27.021  15.014 -36.581  1.00 58.73           C  
ATOM   1645  CG  LEU A 240      25.920  15.972 -37.070  1.00 58.73           C  
ATOM   1646  CD1 LEU A 240      24.620  15.222 -37.375  1.00 58.73           C  
ATOM   1647  CD2 LEU A 240      25.695  17.126 -36.088  1.00 58.73           C  
ATOM   1648  N   ARG A 241      29.445  15.103 -38.565  1.00107.16           N  
ATOM   1649  CA  ARG A 241      30.197  15.874 -39.512  1.00107.16           C  
ATOM   1650  C   ARG A 241      30.224  15.133 -40.813  1.00107.16           C  
ATOM   1651  O   ARG A 241      30.029  15.722 -41.874  1.00107.16           O  
ATOM   1652  CB  ARG A 241      31.663  16.057 -39.079  1.00107.16           C  
ATOM   1653  CG  ARG A 241      32.436  17.084 -39.908  1.00107.16           C  
ATOM   1654  CD  ARG A 241      32.134  18.529 -39.510  1.00107.16           C  
ATOM   1655  NE  ARG A 241      32.861  18.787 -38.234  1.00107.16           N  
ATOM   1656  CZ  ARG A 241      32.282  18.470 -37.040  1.00107.16           C  
ATOM   1657  NH1 ARG A 241      31.025  17.939 -37.013  1.00107.16           N1+
ATOM   1658  NH2 ARG A 241      32.958  18.679 -35.873  1.00107.16           N  
ATOM   1659  N   THR A 242      30.441  13.805 -40.766  1.00105.92           N  
ATOM   1660  CA  THR A 242      30.537  13.066 -41.991  1.00105.92           C  
ATOM   1661  C   THR A 242      29.246  13.197 -42.733  1.00105.92           C  
ATOM   1662  O   THR A 242      29.246  13.390 -43.947  1.00105.92           O  
ATOM   1663  CB  THR A 242      30.809  11.599 -41.804  1.00105.92           C  
ATOM   1664  CG2 THR A 242      32.117  11.438 -41.015  1.00105.92           C  
ATOM   1665  OG1 THR A 242      29.739  10.970 -41.116  1.00105.92           O  
ATOM   1666  N   MET A 243      28.107  13.107 -42.024  1.00 50.20           N  
ATOM   1667  CA  MET A 243      26.833  13.164 -42.681  1.00 50.20           C  
ATOM   1668  C   MET A 243      26.616  14.502 -43.316  1.00 50.20           C  
ATOM   1669  O   MET A 243      26.039  14.584 -44.400  1.00 50.20           O  
ATOM   1670  CB  MET A 243      25.643  12.894 -41.743  1.00 50.20           C  
ATOM   1671  CG  MET A 243      25.557  11.441 -41.271  1.00 50.20           C  
ATOM   1672  SD  MET A 243      24.135  11.072 -40.200  1.00 50.20           S  
ATOM   1673  CE  MET A 243      24.852  11.815 -38.704  1.00 50.20           C  
ATOM   1674  N   VAL A 244      27.032  15.601 -42.660  1.00114.12           N  
ATOM   1675  CA  VAL A 244      26.806  16.874 -43.286  1.00114.12           C  
ATOM   1676  C   VAL A 244      27.609  16.963 -44.552  1.00114.12           C  
ATOM   1677  O   VAL A 244      27.113  17.431 -45.576  1.00114.12           O  
ATOM   1678  CB  VAL A 244      27.096  18.071 -42.419  1.00114.12           C  
ATOM   1679  CG1 VAL A 244      26.075  18.095 -41.274  1.00114.12           C  
ATOM   1680  CG2 VAL A 244      28.548  18.025 -41.930  1.00114.12           C  
ATOM   1681  N   GLU A 245      28.868  16.491 -44.528  1.00 37.62           N  
ATOM   1682  CA  GLU A 245      29.718  16.569 -45.684  1.00 37.62           C  
ATOM   1683  C   GLU A 245      29.107  15.740 -46.770  1.00 37.62           C  
ATOM   1684  O   GLU A 245      29.109  16.132 -47.936  1.00 37.62           O  
ATOM   1685  CB  GLU A 245      31.124  16.012 -45.401  1.00 37.62           C  
ATOM   1686  CG  GLU A 245      31.887  16.816 -44.345  1.00 37.62           C  
ATOM   1687  CD  GLU A 245      33.225  16.133 -44.098  1.00 37.62           C  
ATOM   1688  OE1 GLU A 245      34.016  16.008 -45.070  1.00 37.62           O  
ATOM   1689  OE2 GLU A 245      33.472  15.722 -42.931  1.00 37.62           O1-
ATOM   1690  N   THR A 246      28.556  14.567 -46.405  1.00113.98           N  
ATOM   1691  CA  THR A 246      27.990  13.688 -47.384  1.00113.98           C  
ATOM   1692  C   THR A 246      26.814  14.364 -48.026  1.00113.98           C  
ATOM   1693  O   THR A 246      26.618  14.251 -49.233  1.00113.98           O  
ATOM   1694  CB  THR A 246      27.535  12.367 -46.821  1.00113.98           C  
ATOM   1695  CG2 THR A 246      28.728  11.715 -46.101  1.00113.98           C  
ATOM   1696  OG1 THR A 246      26.457  12.541 -45.915  1.00113.98           O  
ATOM   1697  N   LYS A 247      25.987  15.081 -47.239  1.00 71.36           N  
ATOM   1698  CA  LYS A 247      24.830  15.735 -47.784  1.00 71.36           C  
ATOM   1699  C   LYS A 247      25.239  16.803 -48.756  1.00 71.36           C  
ATOM   1700  O   LYS A 247      24.680  16.902 -49.847  1.00 71.36           O  
ATOM   1701  CB  LYS A 247      23.960  16.395 -46.704  1.00 71.36           C  
ATOM   1702  CG  LYS A 247      22.718  17.095 -47.262  1.00 71.36           C  
ATOM   1703  CD  LYS A 247      21.679  17.431 -46.190  1.00 71.36           C  
ATOM   1704  CE  LYS A 247      20.453  18.172 -46.725  1.00 71.36           C  
ATOM   1705  NZ  LYS A 247      20.812  19.567 -47.062  1.00 71.36           N1+
ATOM   1706  N   LYS A 248      26.251  17.616 -48.401  1.00108.14           N  
ATOM   1707  CA  LYS A 248      26.641  18.720 -49.241  1.00108.14           C  
ATOM   1708  C   LYS A 248      27.110  18.235 -50.579  1.00108.14           C  
ATOM   1709  O   LYS A 248      26.832  18.859 -51.602  1.00108.14           O  
ATOM   1710  CB  LYS A 248      27.757  19.577 -48.620  1.00108.14           C  
ATOM   1711  CG  LYS A 248      27.261  20.438 -47.456  1.00108.14           C  
ATOM   1712  CD  LYS A 248      26.165  21.422 -47.875  1.00108.14           C  
ATOM   1713  CE  LYS A 248      25.645  22.301 -46.735  1.00108.14           C  
ATOM   1714  NZ  LYS A 248      24.593  23.211 -47.242  1.00108.14           N1+
ATOM   1715  N   VAL A 249      27.842  17.111 -50.616  1.00 66.36           N  
ATOM   1716  CA  VAL A 249      28.350  16.616 -51.863  1.00 66.36           C  
ATOM   1717  C   VAL A 249      27.196  16.201 -52.715  1.00 66.36           C  
ATOM   1718  O   VAL A 249      27.297  16.218 -53.940  1.00 66.36           O  
ATOM   1719  CB  VAL A 249      29.291  15.447 -51.733  1.00 66.36           C  
ATOM   1720  CG1 VAL A 249      30.496  15.889 -50.887  1.00 66.36           C  
ATOM   1721  CG2 VAL A 249      28.538  14.227 -51.184  1.00 66.36           C  
ATOM   1722  N   SER A 250      26.074  15.814 -52.074  1.00204.51           N  
ATOM   1723  CA  SER A 250      24.915  15.305 -52.737  1.00204.51           C  
ATOM   1724  C   SER A 250      24.460  16.254 -53.797  1.00204.51           C  
ATOM   1725  O   SER A 250      24.424  17.474 -53.660  1.00204.51           O  
ATOM   1726  CB  SER A 250      23.737  15.099 -51.768  1.00204.51           C  
ATOM   1727  OG  SER A 250      22.609  14.607 -52.469  1.00204.51           O  
ATOM   1728  N   GLY A 251      24.189  15.679 -54.966  1.00136.15           N  
ATOM   1729  CA  GLY A 251      23.675  16.444 -56.060  1.00136.15           C  
ATOM   1730  C   GLY A 251      22.240  16.801 -55.821  1.00136.15           C  
ATOM   1731  O   GLY A 251      21.787  17.894 -56.166  1.00136.15           O  
ATOM   1732  N   SER A 252      21.485  15.819 -55.289  1.00154.68           N  
ATOM   1733  CA  SER A 252      20.092  15.931 -54.963  1.00154.68           C  
ATOM   1734  C   SER A 252      19.984  16.729 -53.704  1.00154.68           C  
ATOM   1735  O   SER A 252      18.914  17.052 -53.218  1.00154.68           O  
ATOM   1736  CB  SER A 252      19.414  14.571 -54.723  1.00154.68           C  
ATOM   1737  OG  SER A 252      19.976  13.931 -53.588  1.00154.68           O  
ATOM   1738  N   GLY A 253      21.091  16.989 -53.030  1.00212.35           N  
ATOM   1739  CA  GLY A 253      20.990  17.876 -51.911  1.00212.35           C  
ATOM   1740  C   GLY A 253      20.358  17.162 -50.752  1.00212.35           C  
ATOM   1741  O   GLY A 253      20.423  17.648 -49.626  1.00212.35           O  
ATOM   1742  N   MET A 254      19.755  15.977 -50.992  1.00101.72           N  
ATOM   1743  CA  MET A 254      19.081  15.240 -49.965  1.00101.72           C  
ATOM   1744  C   MET A 254      19.971  14.092 -49.606  1.00101.72           C  
ATOM   1745  O   MET A 254      20.632  13.511 -50.463  1.00101.72           O  
ATOM   1746  CB  MET A 254      17.738  14.642 -50.423  1.00101.72           C  
ATOM   1747  CG  MET A 254      16.662  15.689 -50.718  1.00101.72           C  
ATOM   1748  SD  MET A 254      15.147  15.019 -51.468  1.00101.72           S  
ATOM   1749  CE  MET A 254      14.677  14.018 -50.029  1.00101.72           C  
ATOM   1750  N   LEU A 255      20.005  13.734 -48.310  1.00129.92           N  
ATOM   1751  CA  LEU A 255      20.879  12.692 -47.849  1.00129.92           C  
ATOM   1752  C   LEU A 255      20.113  11.397 -47.918  1.00129.92           C  
ATOM   1753  O   LEU A 255      18.921  11.379 -47.616  1.00129.92           O  
ATOM   1754  CB  LEU A 255      21.312  12.949 -46.388  1.00129.92           C  
ATOM   1755  CG  LEU A 255      22.433  12.068 -45.794  1.00129.92           C  
ATOM   1756  CD1 LEU A 255      22.713  12.470 -44.338  1.00129.92           C  
ATOM   1757  CD2 LEU A 255      22.145  10.567 -45.910  1.00129.92           C  
ATOM   1758  N   ASN A 256      20.769  10.290 -48.352  1.00112.80           N  
ATOM   1759  CA  ASN A 256      20.117   8.997 -48.413  1.00112.80           C  
ATOM   1760  C   ASN A 256      20.209   8.340 -47.060  1.00112.80           C  
ATOM   1761  O   ASN A 256      21.285   7.973 -46.590  1.00112.80           O  
ATOM   1762  CB  ASN A 256      20.731   8.030 -49.446  1.00112.80           C  
ATOM   1763  CG  ASN A 256      19.805   6.824 -49.597  1.00112.80           C  
ATOM   1764  ND2 ASN A 256      19.775   5.938 -48.565  1.00112.80           N  
ATOM   1765  OD1 ASN A 256      19.128   6.670 -50.612  1.00112.80           O  
ATOM   1766  N   LEU A 257      19.050   8.318 -46.378  1.00172.83           N  
ATOM   1767  CA  LEU A 257      18.678   7.788 -45.087  1.00172.83           C  
ATOM   1768  C   LEU A 257      18.194   6.374 -45.036  1.00172.83           C  
ATOM   1769  O   LEU A 257      17.804   5.914 -43.965  1.00172.83           O  
ATOM   1770  CB  LEU A 257      17.761   8.736 -44.318  1.00172.83           C  
ATOM   1771  CG  LEU A 257      18.586   9.979 -43.939  1.00172.83           C  
ATOM   1772  CD1 LEU A 257      17.773  11.004 -43.161  1.00172.83           C  
ATOM   1773  CD2 LEU A 257      19.870   9.581 -43.197  1.00172.83           C  
ATOM   1774  N   ASP A 258      18.102   5.677 -46.177  1.00111.95           N  
ATOM   1775  CA  ASP A 258      17.506   4.371 -46.236  1.00111.95           C  
ATOM   1776  C   ASP A 258      18.124   3.488 -45.187  1.00111.95           C  
ATOM   1777  O   ASP A 258      17.470   2.573 -44.689  1.00111.95           O  
ATOM   1778  CB  ASP A 258      17.730   3.716 -47.606  1.00111.95           C  
ATOM   1779  CG  ASP A 258      16.701   2.617 -47.758  1.00111.95           C  
ATOM   1780  OD1 ASP A 258      15.931   2.399 -46.785  1.00111.95           O  
ATOM   1781  OD2 ASP A 258      16.663   1.987 -48.848  1.00111.95           O1-
ATOM   1782  N   ASN A 259      19.398   3.729 -44.823  1.00 67.10           N  
ATOM   1783  CA  ASN A 259      20.055   2.909 -43.844  1.00 67.10           C  
ATOM   1784  C   ASN A 259      19.697   3.337 -42.440  1.00 67.10           C  
ATOM   1785  O   ASN A 259      19.738   4.516 -42.091  1.00 67.10           O  
ATOM   1786  CB  ASN A 259      21.586   2.952 -43.990  1.00 67.10           C  
ATOM   1787  CG  ASN A 259      22.203   1.911 -43.071  1.00 67.10           C  
ATOM   1788  ND2 ASN A 259      22.002   0.607 -43.397  1.00 67.10           N  
ATOM   1789  OD1 ASN A 259      22.842   2.250 -42.077  1.00 67.10           O  
ATOM   1790  N   TYR A 260      19.350   2.339 -41.594  1.00 60.02           N  
ATOM   1791  CA  TYR A 260      18.980   2.491 -40.209  1.00 60.02           C  
ATOM   1792  C   TYR A 260      20.144   3.021 -39.435  1.00 60.02           C  
ATOM   1793  O   TYR A 260      19.988   3.885 -38.575  1.00 60.02           O  
ATOM   1794  CB  TYR A 260      18.577   1.146 -39.578  1.00 60.02           C  
ATOM   1795  CG  TYR A 260      18.595   1.282 -38.093  1.00 60.02           C  
ATOM   1796  CD1 TYR A 260      17.539   1.832 -37.400  1.00 60.02           C  
ATOM   1797  CD2 TYR A 260      19.691   0.841 -37.390  1.00 60.02           C  
ATOM   1798  CE1 TYR A 260      17.586   1.938 -36.029  1.00 60.02           C  
ATOM   1799  CE2 TYR A 260      19.745   0.945 -36.021  1.00 60.02           C  
ATOM   1800  CZ  TYR A 260      18.689   1.495 -35.338  1.00 60.02           C  
ATOM   1801  OH  TYR A 260      18.743   1.600 -33.931  1.00 60.02           O  
ATOM   1802  N   ALA A 261      21.354   2.520 -39.735  1.00 37.12           N  
ATOM   1803  CA  ALA A 261      22.520   2.891 -38.992  1.00 37.12           C  
ATOM   1804  C   ALA A 261      22.742   4.368 -39.097  1.00 37.12           C  
ATOM   1805  O   ALA A 261      23.146   4.999 -38.124  1.00 37.12           O  
ATOM   1806  CB  ALA A 261      23.792   2.191 -39.501  1.00 37.12           C  
ATOM   1807  N   ASP A 262      22.519   4.959 -40.286  1.00 47.42           N  
ATOM   1808  CA  ASP A 262      22.727   6.373 -40.455  1.00 47.42           C  
ATOM   1809  C   ASP A 262      21.740   7.135 -39.630  1.00 47.42           C  
ATOM   1810  O   ASP A 262      22.089   8.102 -38.954  1.00 47.42           O  
ATOM   1811  CB  ASP A 262      22.502   6.840 -41.902  1.00 47.42           C  
ATOM   1812  CG  ASP A 262      23.623   6.281 -42.759  1.00 47.42           C  
ATOM   1813  OD1 ASP A 262      24.787   6.269 -42.277  1.00 47.42           O  
ATOM   1814  OD2 ASP A 262      23.326   5.848 -43.903  1.00 47.42           O1-
ATOM   1815  N   ARG A 263      20.470   6.700 -39.671  1.00147.90           N  
ATOM   1816  CA  ARG A 263      19.391   7.379 -39.015  1.00147.90           C  
ATOM   1817  C   ARG A 263      19.588   7.376 -37.530  1.00147.90           C  
ATOM   1818  O   ARG A 263      19.310   8.368 -36.856  1.00147.90           O  
ATOM   1819  CB  ARG A 263      18.023   6.745 -39.310  1.00147.90           C  
ATOM   1820  CG  ARG A 263      17.564   6.955 -40.754  1.00147.90           C  
ATOM   1821  CD  ARG A 263      16.177   6.388 -41.057  1.00147.90           C  
ATOM   1822  NE  ARG A 263      16.268   4.903 -40.978  1.00147.90           N  
ATOM   1823  CZ  ARG A 263      15.164   4.175 -40.644  1.00147.90           C  
ATOM   1824  NH1 ARG A 263      13.990   4.811 -40.359  1.00147.90           N1+
ATOM   1825  NH2 ARG A 263      15.233   2.813 -40.590  1.00147.90           N  
ATOM   1826  N   ILE A 264      20.072   6.255 -36.972  1.00 88.10           N  
ATOM   1827  CA  ILE A 264      20.256   6.184 -35.554  1.00 88.10           C  
ATOM   1828  C   ILE A 264      21.268   7.215 -35.151  1.00 88.10           C  
ATOM   1829  O   ILE A 264      21.132   7.848 -34.104  1.00 88.10           O  
ATOM   1830  CB  ILE A 264      20.710   4.834 -35.071  1.00 88.10           C  
ATOM   1831  CG1 ILE A 264      20.591   4.761 -33.538  1.00 88.10           C  
ATOM   1832  CG2 ILE A 264      22.127   4.562 -35.601  1.00 88.10           C  
ATOM   1833  CD1 ILE A 264      19.150   4.830 -33.032  1.00 88.10           C  
ATOM   1834  N   GLN A 265      22.316   7.418 -35.976  1.00 47.96           N  
ATOM   1835  CA  GLN A 265      23.347   8.360 -35.644  1.00 47.96           C  
ATOM   1836  C   GLN A 265      22.748   9.724 -35.520  1.00 47.96           C  
ATOM   1837  O   GLN A 265      23.093  10.482 -34.616  1.00 47.96           O  
ATOM   1838  CB  GLN A 265      24.472   8.437 -36.693  1.00 47.96           C  
ATOM   1839  CG  GLN A 265      25.341   7.179 -36.759  1.00 47.96           C  
ATOM   1840  CD  GLN A 265      26.401   7.396 -37.831  1.00 47.96           C  
ATOM   1841  NE2 GLN A 265      26.215   8.456 -38.661  1.00 47.96           N  
ATOM   1842  OE1 GLN A 265      27.372   6.646 -37.925  1.00 47.96           O  
ATOM   1843  N   ILE A 266      21.819  10.076 -36.425  1.00 34.86           N  
ATOM   1844  CA  ILE A 266      21.222  11.377 -36.378  1.00 34.86           C  
ATOM   1845  C   ILE A 266      20.453  11.524 -35.101  1.00 34.86           C  
ATOM   1846  O   ILE A 266      20.525  12.560 -34.440  1.00 34.86           O  
ATOM   1847  CB  ILE A 266      20.258  11.614 -37.504  1.00 34.86           C  
ATOM   1848  CG1 ILE A 266      20.986  11.522 -38.855  1.00 34.86           C  
ATOM   1849  CG2 ILE A 266      19.571  12.970 -37.267  1.00 34.86           C  
ATOM   1850  CD1 ILE A 266      20.042  11.464 -40.054  1.00 34.86           C  
ATOM   1851  N   LEU A 267      19.692  10.481 -34.720  1.00 49.15           N  
ATOM   1852  CA  LEU A 267      18.880  10.518 -33.537  1.00 49.15           C  
ATOM   1853  C   LEU A 267      19.755  10.646 -32.328  1.00 49.15           C  
ATOM   1854  O   LEU A 267      19.402  11.339 -31.374  1.00 49.15           O  
ATOM   1855  CB  LEU A 267      18.022   9.252 -33.360  1.00 49.15           C  
ATOM   1856  CG  LEU A 267      16.925   9.107 -34.432  1.00 49.15           C  
ATOM   1857  CD1 LEU A 267      16.099   7.829 -34.211  1.00 49.15           C  
ATOM   1858  CD2 LEU A 267      16.048  10.368 -34.501  1.00 49.15           C  
ATOM   1859  N   GLN A 268      20.915   9.963 -32.329  1.00 42.96           N  
ATOM   1860  CA  GLN A 268      21.802  10.001 -31.203  1.00 42.96           C  
ATOM   1861  C   GLN A 268      22.290  11.400 -31.010  1.00 42.96           C  
ATOM   1862  O   GLN A 268      22.323  11.900 -29.887  1.00 42.96           O  
ATOM   1863  CB  GLN A 268      23.024   9.083 -31.374  1.00 42.96           C  
ATOM   1864  CG  GLN A 268      22.656   7.599 -31.391  1.00 42.96           C  
ATOM   1865  CD  GLN A 268      23.934   6.791 -31.564  1.00 42.96           C  
ATOM   1866  NE2 GLN A 268      24.233   5.913 -30.570  1.00 42.96           N  
ATOM   1867  OE1 GLN A 268      24.644   6.937 -32.557  1.00 42.96           O  
ATOM   1868  N   ASN A 269      22.670  12.073 -32.113  1.00 48.99           N  
ATOM   1869  CA  ASN A 269      23.154  13.421 -32.036  1.00 48.99           C  
ATOM   1870  C   ASN A 269      22.044  14.307 -31.569  1.00 48.99           C  
ATOM   1871  O   ASN A 269      22.255  15.241 -30.796  1.00 48.99           O  
ATOM   1872  CB  ASN A 269      23.642  13.969 -33.390  1.00 48.99           C  
ATOM   1873  CG  ASN A 269      25.017  13.383 -33.678  1.00 48.99           C  
ATOM   1874  ND2 ASN A 269      25.074  12.374 -34.588  1.00 48.99           N  
ATOM   1875  OD1 ASN A 269      26.019  13.811 -33.106  1.00 48.99           O  
ATOM   1876  N   MET A 270      20.819  14.031 -32.041  1.00 51.00           N  
ATOM   1877  CA  MET A 270      19.689  14.863 -31.744  1.00 51.00           C  
ATOM   1878  C   MET A 270      19.377  14.884 -30.274  1.00 51.00           C  
ATOM   1879  O   MET A 270      19.116  15.942 -29.703  1.00 51.00           O  
ATOM   1880  CB  MET A 270      18.418  14.373 -32.457  1.00 51.00           C  
ATOM   1881  CG  MET A 270      17.192  15.254 -32.213  1.00 51.00           C  
ATOM   1882  SD  MET A 270      15.672  14.645 -33.005  1.00 51.00           S  
ATOM   1883  CE  MET A 270      16.290  14.825 -34.703  1.00 51.00           C  
ATOM   1884  N   ILE A 271      19.380  13.713 -29.615  1.00 88.24           N  
ATOM   1885  CA  ILE A 271      19.053  13.648 -28.217  1.00 88.24           C  
ATOM   1886  C   ILE A 271      20.118  14.382 -27.464  1.00 88.24           C  
ATOM   1887  O   ILE A 271      19.844  15.083 -26.491  1.00 88.24           O  
ATOM   1888  CB  ILE A 271      18.969  12.227 -27.718  1.00 88.24           C  
ATOM   1889  CG1 ILE A 271      18.325  12.171 -26.325  1.00 88.24           C  
ATOM   1890  CG2 ILE A 271      20.366  11.589 -27.790  1.00 88.24           C  
ATOM   1891  CD1 ILE A 271      16.833  12.489 -26.332  1.00 88.24           C  
ATOM   1892  N   HIS A 272      21.377  14.224 -27.904  1.00 51.41           N  
ATOM   1893  CA  HIS A 272      22.510  14.848 -27.286  1.00 51.41           C  
ATOM   1894  C   HIS A 272      22.376  16.337 -27.390  1.00 51.41           C  
ATOM   1895  O   HIS A 272      22.659  17.053 -26.431  1.00 51.41           O  
ATOM   1896  CB  HIS A 272      23.825  14.424 -27.957  1.00 51.41           C  
ATOM   1897  CG  HIS A 272      25.031  14.960 -27.261  1.00 51.41           C  
ATOM   1898  CD2 HIS A 272      25.925  15.904 -27.660  1.00 51.41           C  
ATOM   1899  ND1 HIS A 272      25.448  14.545 -26.016  1.00 51.41           N  
ATOM   1900  CE1 HIS A 272      26.565  15.254 -25.725  1.00 51.41           C  
ATOM   1901  NE2 HIS A 272      26.894  16.091 -26.691  1.00 51.41           N  
ATOM   1902  N   CYS A 273      21.942  16.846 -28.560  1.00 39.96           N  
ATOM   1903  CA  CYS A 273      21.786  18.261 -28.737  1.00 39.96           C  
ATOM   1904  C   CYS A 273      20.756  18.760 -27.771  1.00 39.96           C  
ATOM   1905  O   CYS A 273      20.922  19.795 -27.131  1.00 39.96           O  
ATOM   1906  CB  CYS A 273      21.322  18.650 -30.152  1.00 39.96           C  
ATOM   1907  SG  CYS A 273      22.587  18.313 -31.413  1.00 39.96           S  
ATOM   1908  N   ALA A 274      19.660  18.008 -27.618  1.00 36.62           N  
ATOM   1909  CA  ALA A 274      18.588  18.421 -26.763  1.00 36.62           C  
ATOM   1910  C   ALA A 274      19.103  18.556 -25.360  1.00 36.62           C  
ATOM   1911  O   ALA A 274      18.773  19.508 -24.654  1.00 36.62           O  
ATOM   1912  CB  ALA A 274      17.464  17.375 -26.735  1.00 36.62           C  
ATOM   1913  N   ASP A 275      19.941  17.600 -24.919  1.00 61.42           N  
ATOM   1914  CA  ASP A 275      20.446  17.616 -23.575  1.00 61.42           C  
ATOM   1915  C   ASP A 275      21.285  18.850 -23.371  1.00 61.42           C  
ATOM   1916  O   ASP A 275      21.279  19.453 -22.302  1.00 61.42           O  
ATOM   1917  CB  ASP A 275      21.335  16.390 -23.287  1.00 61.42           C  
ATOM   1918  CG  ASP A 275      21.502  16.224 -21.782  1.00 61.42           C  
ATOM   1919  OD1 ASP A 275      20.734  16.872 -21.021  1.00 61.42           O  
ATOM   1920  OD2 ASP A 275      22.400  15.439 -21.374  1.00 61.42           O1-
ATOM   1921  N   LEU A 276      22.079  19.205 -24.394  1.00127.50           N  
ATOM   1922  CA  LEU A 276      22.983  20.321 -24.479  1.00127.50           C  
ATOM   1923  C   LEU A 276      22.328  21.627 -24.815  1.00127.50           C  
ATOM   1924  O   LEU A 276      23.036  22.612 -24.995  1.00127.50           O  
ATOM   1925  CB  LEU A 276      24.146  20.106 -25.460  1.00127.50           C  
ATOM   1926  CG  LEU A 276      25.121  19.010 -24.994  1.00127.50           C  
ATOM   1927  CD1 LEU A 276      26.392  18.989 -25.857  1.00127.50           C  
ATOM   1928  CD2 LEU A 276      25.423  19.127 -23.491  1.00127.50           C  
ATOM   1929  N   SER A 277      21.007  21.649 -25.059  1.00 74.71           N  
ATOM   1930  CA  SER A 277      20.303  22.795 -25.576  1.00 74.71           C  
ATOM   1931  C   SER A 277      20.285  24.025 -24.697  1.00 74.71           C  
ATOM   1932  O   SER A 277      20.031  25.113 -25.213  1.00 74.71           O  
ATOM   1933  CB  SER A 277      18.840  22.470 -25.925  1.00 74.71           C  
ATOM   1934  OG  SER A 277      18.111  22.146 -24.750  1.00 74.71           O  
ATOM   1935  N   ASN A 278      20.574  23.945 -23.382  1.00 96.07           N  
ATOM   1936  CA  ASN A 278      20.339  25.109 -22.562  1.00 96.07           C  
ATOM   1937  C   ASN A 278      21.095  26.339 -23.002  1.00 96.07           C  
ATOM   1938  O   ASN A 278      20.516  27.424 -22.945  1.00 96.07           O  
ATOM   1939  CB  ASN A 278      20.470  24.883 -21.031  1.00 96.07           C  
ATOM   1940  CG  ASN A 278      21.868  24.478 -20.591  1.00 96.07           C  
ATOM   1941  ND2 ASN A 278      22.077  23.149 -20.382  1.00 96.07           N  
ATOM   1942  OD1 ASN A 278      22.743  25.321 -20.404  1.00 96.07           O  
ATOM   1943  N   PRO A 279      22.315  26.300 -23.456  1.00 87.47           N  
ATOM   1944  CA  PRO A 279      22.991  27.520 -23.823  1.00 87.47           C  
ATOM   1945  C   PRO A 279      22.366  28.196 -25.011  1.00 87.47           C  
ATOM   1946  O   PRO A 279      22.643  29.370 -25.243  1.00 87.47           O  
ATOM   1947  CB  PRO A 279      24.447  27.123 -24.066  1.00 87.47           C  
ATOM   1948  CG  PRO A 279      24.638  25.854 -23.215  1.00 87.47           C  
ATOM   1949  CD  PRO A 279      23.240  25.213 -23.180  1.00 87.47           C  
ATOM   1950  N   ALA A 280      21.646  27.433 -25.847  1.00 96.69           N  
ATOM   1951  CA  ALA A 280      20.928  27.873 -27.013  1.00 96.69           C  
ATOM   1952  C   ALA A 280      19.624  28.552 -26.685  1.00 96.69           C  
ATOM   1953  O   ALA A 280      19.060  29.243 -27.528  1.00 96.69           O  
ATOM   1954  CB  ALA A 280      20.625  26.724 -27.987  1.00 96.69           C  
ATOM   1955  N   LYS A 281      19.034  28.261 -25.509  1.00144.36           N  
ATOM   1956  CA  LYS A 281      17.727  28.755 -25.149  1.00144.36           C  
ATOM   1957  C   LYS A 281      17.777  30.227 -24.864  1.00144.36           C  
ATOM   1958  O   LYS A 281      18.848  30.824 -24.767  1.00144.36           O  
ATOM   1959  CB  LYS A 281      17.129  28.042 -23.922  1.00144.36           C  
ATOM   1960  CG  LYS A 281      16.931  26.537 -24.135  1.00144.36           C  
ATOM   1961  CD  LYS A 281      15.986  26.189 -25.288  1.00144.36           C  
ATOM   1962  CE  LYS A 281      15.963  24.698 -25.642  1.00144.36           C  
ATOM   1963  NZ  LYS A 281      15.287  23.927 -24.577  1.00144.36           N1+
ATOM   1964  N   PRO A 282      16.615  30.828 -24.728  1.00 81.96           N  
ATOM   1965  CA  PRO A 282      16.519  32.234 -24.457  1.00 81.96           C  
ATOM   1966  C   PRO A 282      17.315  32.492 -23.221  1.00 81.96           C  
ATOM   1967  O   PRO A 282      17.371  31.625 -22.350  1.00 81.96           O  
ATOM   1968  CB  PRO A 282      15.023  32.527 -24.367  1.00 81.96           C  
ATOM   1969  CG  PRO A 282      14.397  31.465 -25.295  1.00 81.96           C  
ATOM   1970  CD  PRO A 282      15.375  30.275 -25.245  1.00 81.96           C  
ATOM   1971  N   LEU A 283      17.921  33.689 -23.122  1.00 54.93           N  
ATOM   1972  CA  LEU A 283      18.896  33.962 -22.109  1.00 54.93           C  
ATOM   1973  C   LEU A 283      18.329  33.763 -20.739  1.00 54.93           C  
ATOM   1974  O   LEU A 283      19.007  33.206 -19.877  1.00 54.93           O  
ATOM   1975  CB  LEU A 283      19.450  35.395 -22.191  1.00 54.93           C  
ATOM   1976  CG  LEU A 283      20.498  35.697 -21.106  1.00 54.93           C  
ATOM   1977  CD1 LEU A 283      21.731  34.792 -21.267  1.00 54.93           C  
ATOM   1978  CD2 LEU A 283      20.859  37.192 -21.071  1.00 54.93           C  
ATOM   1979  N   ARG A 284      17.077  34.190 -20.490  1.00136.80           N  
ATOM   1980  CA  ARG A 284      16.544  34.075 -19.160  1.00136.80           C  
ATOM   1981  C   ARG A 284      16.522  32.631 -18.745  1.00136.80           C  
ATOM   1982  O   ARG A 284      16.933  32.294 -17.636  1.00136.80           O  
ATOM   1983  CB  ARG A 284      15.111  34.628 -19.032  1.00136.80           C  
ATOM   1984  CG  ARG A 284      14.083  33.946 -19.940  1.00136.80           C  
ATOM   1985  CD  ARG A 284      12.635  34.330 -19.625  1.00136.80           C  
ATOM   1986  NE  ARG A 284      12.355  33.851 -18.242  1.00136.80           N  
ATOM   1987  CZ  ARG A 284      11.092  33.487 -17.874  1.00136.80           C  
ATOM   1988  NH1 ARG A 284      10.064  33.564 -18.770  1.00136.80           N1+
ATOM   1989  NH2 ARG A 284      10.864  33.033 -16.607  1.00136.80           N  
ATOM   1990  N   LEU A 285      16.044  31.737 -19.631  1.00 47.29           N  
ATOM   1991  CA  LEU A 285      15.931  30.336 -19.335  1.00 47.29           C  
ATOM   1992  C   LEU A 285      17.284  29.720 -19.168  1.00 47.29           C  
ATOM   1993  O   LEU A 285      17.508  28.908 -18.270  1.00 47.29           O  
ATOM   1994  CB  LEU A 285      15.217  29.558 -20.452  1.00 47.29           C  
ATOM   1995  CG  LEU A 285      13.745  29.972 -20.647  1.00 47.29           C  
ATOM   1996  CD1 LEU A 285      13.084  29.166 -21.776  1.00 47.29           C  
ATOM   1997  CD2 LEU A 285      12.962  29.887 -19.326  1.00 47.29           C  
ATOM   1998  N   TYR A 286      18.229  30.104 -20.040  1.00 85.68           N  
ATOM   1999  CA  TYR A 286      19.550  29.546 -20.033  1.00 85.68           C  
ATOM   2000  C   TYR A 286      20.178  29.844 -18.703  1.00 85.68           C  
ATOM   2001  O   TYR A 286      20.788  28.972 -18.082  1.00 85.68           O  
ATOM   2002  CB  TYR A 286      20.366  30.149 -21.196  1.00 85.68           C  
ATOM   2003  CG  TYR A 286      21.827  29.860 -21.123  1.00 85.68           C  
ATOM   2004  CD1 TYR A 286      22.319  28.577 -21.066  1.00 85.68           C  
ATOM   2005  CD2 TYR A 286      22.718  30.908 -21.179  1.00 85.68           C  
ATOM   2006  CE1 TYR A 286      23.677  28.353 -21.024  1.00 85.68           C  
ATOM   2007  CE2 TYR A 286      24.074  30.690 -21.140  1.00 85.68           C  
ATOM   2008  CZ  TYR A 286      24.556  29.408 -21.058  1.00 85.68           C  
ATOM   2009  OH  TYR A 286      25.947  29.181 -21.018  1.00 85.68           O  
ATOM   2010  N   ARG A 287      20.005  31.080 -18.205  1.00159.27           N  
ATOM   2011  CA  ARG A 287      20.605  31.477 -16.965  1.00159.27           C  
ATOM   2012  C   ARG A 287      20.058  30.635 -15.850  1.00159.27           C  
ATOM   2013  O   ARG A 287      20.801  30.223 -14.961  1.00159.27           O  
ATOM   2014  CB  ARG A 287      20.296  32.940 -16.602  1.00159.27           C  
ATOM   2015  CG  ARG A 287      20.712  33.939 -17.684  1.00159.27           C  
ATOM   2016  CD  ARG A 287      22.219  34.151 -17.804  1.00159.27           C  
ATOM   2017  NE  ARG A 287      22.685  34.883 -16.594  1.00159.27           N  
ATOM   2018  CZ  ARG A 287      23.072  34.194 -15.481  1.00159.27           C  
ATOM   2019  NH1 ARG A 287      22.958  32.834 -15.446  1.00159.27           N1+
ATOM   2020  NH2 ARG A 287      23.591  34.867 -14.414  1.00159.27           N  
ATOM   2021  N   LYS A 288      18.737  30.370 -15.858  1.00 61.85           N  
ATOM   2022  CA  LYS A 288      18.114  29.637 -14.790  1.00 61.85           C  
ATOM   2023  C   LYS A 288      18.630  28.229 -14.755  1.00 61.85           C  
ATOM   2024  O   LYS A 288      18.923  27.694 -13.686  1.00 61.85           O  
ATOM   2025  CB  LYS A 288      16.583  29.578 -14.925  1.00 61.85           C  
ATOM   2026  CG  LYS A 288      15.874  29.050 -13.675  1.00 61.85           C  
ATOM   2027  CD  LYS A 288      14.369  29.328 -13.658  1.00 61.85           C  
ATOM   2028  CE  LYS A 288      13.663  28.800 -12.406  1.00 61.85           C  
ATOM   2029  NZ  LYS A 288      13.952  29.676 -11.249  1.00 61.85           N1+
ATOM   2030  N   TRP A 289      18.762  27.592 -15.933  1.00 60.58           N  
ATOM   2031  CA  TRP A 289      19.215  26.232 -15.985  1.00 60.58           C  
ATOM   2032  C   TRP A 289      20.617  26.174 -15.458  1.00 60.58           C  
ATOM   2033  O   TRP A 289      20.978  25.251 -14.731  1.00 60.58           O  
ATOM   2034  CB  TRP A 289      19.231  25.635 -17.405  1.00 60.58           C  
ATOM   2035  CG  TRP A 289      17.861  25.374 -17.986  1.00 60.58           C  
ATOM   2036  CD1 TRP A 289      17.169  26.065 -18.937  1.00 60.58           C  
ATOM   2037  CD2 TRP A 289      17.013  24.289 -17.575  1.00 60.58           C  
ATOM   2038  CE2 TRP A 289      15.836  24.381 -18.316  1.00 60.58           C  
ATOM   2039  CE3 TRP A 289      17.202  23.298 -16.655  1.00 60.58           C  
ATOM   2040  NE1 TRP A 289      15.944  25.475 -19.150  1.00 60.58           N  
ATOM   2041  CZ2 TRP A 289      14.824  23.480 -18.146  1.00 60.58           C  
ATOM   2042  CZ3 TRP A 289      16.180  22.390 -16.487  1.00 60.58           C  
ATOM   2043  CH2 TRP A 289      15.014  22.480 -17.219  1.00 60.58           C  
ATOM   2044  N   THR A 290      21.439  27.174 -15.825  1.00 38.21           N  
ATOM   2045  CA  THR A 290      22.830  27.235 -15.472  1.00 38.21           C  
ATOM   2046  C   THR A 290      23.013  27.381 -13.991  1.00 38.21           C  
ATOM   2047  O   THR A 290      23.906  26.761 -13.414  1.00 38.21           O  
ATOM   2048  CB  THR A 290      23.533  28.381 -16.138  1.00 38.21           C  
ATOM   2049  CG2 THR A 290      25.012  28.368 -15.718  1.00 38.21           C  
ATOM   2050  OG1 THR A 290      23.428  28.263 -17.549  1.00 38.21           O  
ATOM   2051  N   GLY A 291      22.183  28.211 -13.331  1.00 17.27           N  
ATOM   2052  CA  GLY A 291      22.338  28.419 -11.918  1.00 17.27           C  
ATOM   2053  C   GLY A 291      22.139  27.107 -11.235  1.00 17.27           C  
ATOM   2054  O   GLY A 291      22.847  26.768 -10.288  1.00 17.27           O  
ATOM   2055  N   ARG A 292      21.145  26.340 -11.705  1.00139.52           N  
ATOM   2056  CA  ARG A 292      20.831  25.069 -11.128  1.00139.52           C  
ATOM   2057  C   ARG A 292      21.985  24.134 -11.323  1.00139.52           C  
ATOM   2058  O   ARG A 292      22.371  23.411 -10.405  1.00139.52           O  
ATOM   2059  CB  ARG A 292      19.601  24.453 -11.813  1.00139.52           C  
ATOM   2060  CG  ARG A 292      18.346  25.305 -11.615  1.00139.52           C  
ATOM   2061  CD  ARG A 292      17.376  25.253 -12.796  1.00139.52           C  
ATOM   2062  NE  ARG A 292      16.804  23.880 -12.883  1.00139.52           N  
ATOM   2063  CZ  ARG A 292      15.667  23.573 -12.192  1.00139.52           C  
ATOM   2064  NH1 ARG A 292      15.095  24.498 -11.367  1.00139.52           N1+
ATOM   2065  NH2 ARG A 292      15.088  22.348 -12.340  1.00139.52           N  
ATOM   2066  N   LEU A 293      22.581  24.129 -12.530  1.00132.29           N  
ATOM   2067  CA  LEU A 293      23.592  23.147 -12.792  1.00132.29           C  
ATOM   2068  C   LEU A 293      24.801  23.436 -11.939  1.00132.29           C  
ATOM   2069  O   LEU A 293      25.414  22.529 -11.380  1.00132.29           O  
ATOM   2070  CB  LEU A 293      23.989  23.068 -14.278  1.00132.29           C  
ATOM   2071  CG  LEU A 293      24.528  21.681 -14.699  1.00132.29           C  
ATOM   2072  CD1 LEU A 293      25.073  21.698 -16.130  1.00132.29           C  
ATOM   2073  CD2 LEU A 293      25.487  21.058 -13.682  1.00132.29           C  
ATOM   2074  N   ILE A 294      25.160  24.725 -11.786  1.00 97.43           N  
ATOM   2075  CA  ILE A 294      26.314  25.117 -11.022  1.00 97.43           C  
ATOM   2076  C   ILE A 294      26.118  24.693  -9.596  1.00 97.43           C  
ATOM   2077  O   ILE A 294      27.056  24.222  -8.952  1.00 97.43           O  
ATOM   2078  CB  ILE A 294      26.540  26.600 -11.053  1.00 97.43           C  
ATOM   2079  CG1 ILE A 294      26.829  27.067 -12.488  1.00 97.43           C  
ATOM   2080  CG2 ILE A 294      27.692  26.915 -10.093  1.00 97.43           C  
ATOM   2081  CD1 ILE A 294      28.097  26.446 -13.074  1.00 97.43           C  
ATOM   2082  N   GLU A 295      24.891  24.846  -9.059  1.00 82.24           N  
ATOM   2083  CA  GLU A 295      24.658  24.472  -7.691  1.00 82.24           C  
ATOM   2084  C   GLU A 295      24.944  23.013  -7.540  1.00 82.24           C  
ATOM   2085  O   GLU A 295      25.545  22.592  -6.553  1.00 82.24           O  
ATOM   2086  CB  GLU A 295      23.211  24.717  -7.225  1.00 82.24           C  
ATOM   2087  CG  GLU A 295      22.960  24.264  -5.783  1.00 82.24           C  
ATOM   2088  CD  GLU A 295      23.804  25.124  -4.853  1.00 82.24           C  
ATOM   2089  OE1 GLU A 295      24.107  26.286  -5.230  1.00 82.24           O  
ATOM   2090  OE2 GLU A 295      24.155  24.626  -3.750  1.00 82.24           O1-
ATOM   2091  N   GLU A 296      24.523  22.193  -8.518  1.00 47.83           N  
ATOM   2092  CA  GLU A 296      24.769  20.785  -8.417  1.00 47.83           C  
ATOM   2093  C   GLU A 296      26.248  20.539  -8.461  1.00 47.83           C  
ATOM   2094  O   GLU A 296      26.770  19.730  -7.693  1.00 47.83           O  
ATOM   2095  CB  GLU A 296      24.099  20.006  -9.557  1.00 47.83           C  
ATOM   2096  CG  GLU A 296      24.152  18.490  -9.386  1.00 47.83           C  
ATOM   2097  CD  GLU A 296      23.186  17.892 -10.397  1.00 47.83           C  
ATOM   2098  OE1 GLU A 296      22.155  18.555 -10.687  1.00 47.83           O  
ATOM   2099  OE2 GLU A 296      23.467  16.767 -10.890  1.00 47.83           O1-
ATOM   2100  N   PHE A 297      26.974  21.248  -9.350  1.00 79.08           N  
ATOM   2101  CA  PHE A 297      28.391  21.025  -9.462  1.00 79.08           C  
ATOM   2102  C   PHE A 297      29.083  21.375  -8.177  1.00 79.08           C  
ATOM   2103  O   PHE A 297      29.952  20.635  -7.713  1.00 79.08           O  
ATOM   2104  CB  PHE A 297      29.136  21.874 -10.516  1.00 79.08           C  
ATOM   2105  CG  PHE A 297      28.875  21.425 -11.914  1.00 79.08           C  
ATOM   2106  CD1 PHE A 297      29.111  20.125 -12.297  1.00 79.08           C  
ATOM   2107  CD2 PHE A 297      28.470  22.332 -12.864  1.00 79.08           C  
ATOM   2108  CE1 PHE A 297      28.890  19.725 -13.594  1.00 79.08           C  
ATOM   2109  CE2 PHE A 297      28.252  21.940 -14.164  1.00 79.08           C  
ATOM   2110  CZ  PHE A 297      28.455  20.632 -14.530  1.00 79.08           C  
ATOM   2111  N   PHE A 298      28.723  22.524  -7.569  1.00110.63           N  
ATOM   2112  CA  PHE A 298      29.408  22.964  -6.384  1.00110.63           C  
ATOM   2113  C   PHE A 298      29.218  21.974  -5.286  1.00110.63           C  
ATOM   2114  O   PHE A 298      30.139  21.727  -4.511  1.00110.63           O  
ATOM   2115  CB  PHE A 298      28.969  24.324  -5.810  1.00110.63           C  
ATOM   2116  CG  PHE A 298      29.536  25.415  -6.649  1.00110.63           C  
ATOM   2117  CD1 PHE A 298      30.853  25.371  -7.043  1.00110.63           C  
ATOM   2118  CD2 PHE A 298      28.779  26.516  -6.971  1.00110.63           C  
ATOM   2119  CE1 PHE A 298      31.391  26.385  -7.802  1.00110.63           C  
ATOM   2120  CE2 PHE A 298      29.316  27.532  -7.725  1.00110.63           C  
ATOM   2121  CZ  PHE A 298      30.620  27.466  -8.149  1.00110.63           C  
ATOM   2122  N   ARG A 299      28.009  21.401  -5.165  1.00 68.43           N  
ATOM   2123  CA  ARG A 299      27.767  20.465  -4.109  1.00 68.43           C  
ATOM   2124  C   ARG A 299      28.680  19.295  -4.288  1.00 68.43           C  
ATOM   2125  O   ARG A 299      29.216  18.769  -3.315  1.00 68.43           O  
ATOM   2126  CB  ARG A 299      26.318  19.958  -4.091  1.00 68.43           C  
ATOM   2127  CG  ARG A 299      25.327  21.053  -3.695  1.00 68.43           C  
ATOM   2128  CD  ARG A 299      23.871  20.591  -3.675  1.00 68.43           C  
ATOM   2129  NE  ARG A 299      23.042  21.759  -3.268  1.00 68.43           N  
ATOM   2130  CZ  ARG A 299      21.693  21.735  -3.466  1.00 68.43           C  
ATOM   2131  NH1 ARG A 299      21.110  20.649  -4.049  1.00 68.43           N1+
ATOM   2132  NH2 ARG A 299      20.924  22.798  -3.087  1.00 68.43           N  
ATOM   2133  N   GLN A 300      28.882  18.854  -5.542  1.00 38.91           N  
ATOM   2134  CA  GLN A 300      29.742  17.732  -5.791  1.00 38.91           C  
ATOM   2135  C   GLN A 300      31.142  18.070  -5.381  1.00 38.91           C  
ATOM   2136  O   GLN A 300      31.834  17.251  -4.779  1.00 38.91           O  
ATOM   2137  CB  GLN A 300      29.805  17.341  -7.277  1.00 38.91           C  
ATOM   2138  CG  GLN A 300      30.724  16.146  -7.542  1.00 38.91           C  
ATOM   2139  CD  GLN A 300      30.709  15.854  -9.034  1.00 38.91           C  
ATOM   2140  NE2 GLN A 300      31.918  15.629  -9.620  1.00 38.91           N  
ATOM   2141  OE1 GLN A 300      29.656  15.834  -9.667  1.00 38.91           O  
ATOM   2142  N   GLY A 301      31.596  19.296  -5.688  1.00 33.70           N  
ATOM   2143  CA  GLY A 301      32.937  19.698  -5.374  1.00 33.70           C  
ATOM   2144  C   GLY A 301      33.129  19.665  -3.891  1.00 33.70           C  
ATOM   2145  O   GLY A 301      34.233  19.411  -3.415  1.00 33.70           O  
ATOM   2146  N   ASP A 302      32.068  19.986  -3.125  1.00 46.17           N  
ATOM   2147  CA  ASP A 302      32.136  20.002  -1.689  1.00 46.17           C  
ATOM   2148  C   ASP A 302      32.428  18.618  -1.188  1.00 46.17           C  
ATOM   2149  O   ASP A 302      33.244  18.442  -0.284  1.00 46.17           O  
ATOM   2150  CB  ASP A 302      30.814  20.435  -1.029  1.00 46.17           C  
ATOM   2151  CG  ASP A 302      30.587  21.923  -1.264  1.00 46.17           C  
ATOM   2152  OD1 ASP A 302      31.538  22.608  -1.730  1.00 46.17           O  
ATOM   2153  OD2 ASP A 302      29.456  22.396  -0.971  1.00 46.17           O1-
ATOM   2154  N   LYS A 303      31.760  17.594  -1.759  1.00105.80           N  
ATOM   2155  CA  LYS A 303      31.974  16.244  -1.312  1.00105.80           C  
ATOM   2156  C   LYS A 303      33.387  15.862  -1.602  1.00105.80           C  
ATOM   2157  O   LYS A 303      34.050  15.231  -0.780  1.00105.80           O  
ATOM   2158  CB  LYS A 303      31.120  15.184  -2.032  1.00105.80           C  
ATOM   2159  CG  LYS A 303      29.643  15.137  -1.640  1.00105.80           C  
ATOM   2160  CD  LYS A 303      28.828  16.318  -2.153  1.00105.80           C  
ATOM   2161  CE  LYS A 303      27.317  16.079  -2.128  1.00105.80           C  
ATOM   2162  NZ  LYS A 303      26.886  15.693  -0.768  1.00105.80           N1+
ATOM   2163  N   GLU A 304      33.874  16.247  -2.794  1.00 42.94           N  
ATOM   2164  CA  GLU A 304      35.197  15.907  -3.222  1.00 42.94           C  
ATOM   2165  C   GLU A 304      36.179  16.528  -2.274  1.00 42.94           C  
ATOM   2166  O   GLU A 304      37.172  15.899  -1.910  1.00 42.94           O  
ATOM   2167  CB  GLU A 304      35.493  16.395  -4.654  1.00 42.94           C  
ATOM   2168  CG  GLU A 304      34.669  15.644  -5.706  1.00 42.94           C  
ATOM   2169  CD  GLU A 304      35.003  16.177  -7.093  1.00 42.94           C  
ATOM   2170  OE1 GLU A 304      35.409  17.364  -7.193  1.00 42.94           O  
ATOM   2171  OE2 GLU A 304      34.847  15.400  -8.074  1.00 42.94           O1-
ATOM   2172  N   ARG A 305      35.921  17.775  -1.831  1.00129.07           N  
ATOM   2173  CA  ARG A 305      36.832  18.424  -0.928  1.00129.07           C  
ATOM   2174  C   ARG A 305      36.910  17.614   0.328  1.00129.07           C  
ATOM   2175  O   ARG A 305      37.995  17.367   0.854  1.00129.07           O  
ATOM   2176  CB  ARG A 305      36.360  19.796  -0.417  1.00129.07           C  
ATOM   2177  CG  ARG A 305      36.101  20.882  -1.457  1.00129.07           C  
ATOM   2178  CD  ARG A 305      35.922  22.247  -0.790  1.00129.07           C  
ATOM   2179  NE  ARG A 305      35.167  23.122  -1.725  1.00129.07           N  
ATOM   2180  CZ  ARG A 305      35.817  23.860  -2.667  1.00129.07           C  
ATOM   2181  NH1 ARG A 305      37.176  23.796  -2.778  1.00129.07           N1+
ATOM   2182  NH2 ARG A 305      35.091  24.658  -3.501  1.00129.07           N  
ATOM   2183  N   GLU A 306      35.743  17.172   0.832  1.00 34.01           N  
ATOM   2184  CA  GLU A 306      35.675  16.462   2.078  1.00 34.01           C  
ATOM   2185  C   GLU A 306      36.461  15.200   1.939  1.00 34.01           C  
ATOM   2186  O   GLU A 306      37.191  14.799   2.844  1.00 34.01           O  
ATOM   2187  CB  GLU A 306      34.234  16.082   2.463  1.00 34.01           C  
ATOM   2188  CG  GLU A 306      34.122  15.326   3.788  1.00 34.01           C  
ATOM   2189  CD  GLU A 306      32.645  15.066   4.050  1.00 34.01           C  
ATOM   2190  OE1 GLU A 306      31.856  16.047   3.982  1.00 34.01           O  
ATOM   2191  OE2 GLU A 306      32.285  13.889   4.314  1.00 34.01           O1-
ATOM   2192  N   LEU A 307      36.324  14.556   0.771  1.00 73.07           N  
ATOM   2193  CA  LEU A 307      36.974  13.334   0.408  1.00 73.07           C  
ATOM   2194  C   LEU A 307      38.448  13.570   0.255  1.00 73.07           C  
ATOM   2195  O   LEU A 307      39.220  12.615   0.248  1.00 73.07           O  
ATOM   2196  CB  LEU A 307      36.432  12.748  -0.907  1.00 73.07           C  
ATOM   2197  CG  LEU A 307      34.953  12.325  -0.819  1.00 73.07           C  
ATOM   2198  CD1 LEU A 307      34.458  11.735  -2.148  1.00 73.07           C  
ATOM   2199  CD2 LEU A 307      34.711  11.386   0.374  1.00 73.07           C  
ATOM   2200  N   SER A 308      38.867  14.844   0.088  1.00 62.75           N  
ATOM   2201  CA  SER A 308      40.231  15.245  -0.151  1.00 62.75           C  
ATOM   2202  C   SER A 308      40.676  14.694  -1.469  1.00 62.75           C  
ATOM   2203  O   SER A 308      41.816  14.263  -1.628  1.00 62.75           O  
ATOM   2204  CB  SER A 308      41.247  14.826   0.934  1.00 62.75           C  
ATOM   2205  OG  SER A 308      41.579  13.449   0.831  1.00 62.75           O  
ATOM   2206  N   LEU A 309      39.761  14.713  -2.461  1.00 51.81           N  
ATOM   2207  CA  LEU A 309      40.043  14.246  -3.790  1.00 51.81           C  
ATOM   2208  C   LEU A 309      40.160  15.432  -4.695  1.00 51.81           C  
ATOM   2209  O   LEU A 309      39.825  16.556  -4.323  1.00 51.81           O  
ATOM   2210  CB  LEU A 309      38.937  13.356  -4.383  1.00 51.81           C  
ATOM   2211  CG  LEU A 309      38.767  12.004  -3.668  1.00 51.81           C  
ATOM   2212  CD1 LEU A 309      37.648  11.173  -4.312  1.00 51.81           C  
ATOM   2213  CD2 LEU A 309      40.099  11.242  -3.593  1.00 51.81           C  
ATOM   2214  N   GLU A 310      40.662  15.210  -5.926  1.00 74.19           N  
ATOM   2215  CA  GLU A 310      40.789  16.314  -6.829  1.00 74.19           C  
ATOM   2216  C   GLU A 310      39.406  16.831  -7.084  1.00 74.19           C  
ATOM   2217  O   GLU A 310      38.446  16.067  -7.171  1.00 74.19           O  
ATOM   2218  CB  GLU A 310      41.434  15.953  -8.178  1.00 74.19           C  
ATOM   2219  CG  GLU A 310      41.676  17.170  -9.075  1.00 74.19           C  
ATOM   2220  CD  GLU A 310      42.445  16.702 -10.300  1.00 74.19           C  
ATOM   2221  OE1 GLU A 310      42.795  15.493 -10.350  1.00 74.19           O  
ATOM   2222  OE2 GLU A 310      42.698  17.546 -11.201  1.00 74.19           O1-
ATOM   2223  N   ILE A 311      39.267  18.166  -7.208  1.00 55.25           N  
ATOM   2224  CA  ILE A 311      37.968  18.742  -7.405  1.00 55.25           C  
ATOM   2225  C   ILE A 311      37.763  18.896  -8.879  1.00 55.25           C  
ATOM   2226  O   ILE A 311      38.522  19.585  -9.557  1.00 55.25           O  
ATOM   2227  CB  ILE A 311      37.819  20.106  -6.788  1.00 55.25           C  
ATOM   2228  CG1 ILE A 311      37.954  20.025  -5.258  1.00 55.25           C  
ATOM   2229  CG2 ILE A 311      36.486  20.709  -7.259  1.00 55.25           C  
ATOM   2230  CD1 ILE A 311      38.082  21.389  -4.581  1.00 55.25           C  
ATOM   2231  N   SER A 312      36.694  18.264  -9.402  1.00 50.23           N  
ATOM   2232  CA  SER A 312      36.413  18.245 -10.810  1.00 50.23           C  
ATOM   2233  C   SER A 312      36.194  19.632 -11.328  1.00 50.23           C  
ATOM   2234  O   SER A 312      35.936  20.583 -10.588  1.00 50.23           O  
ATOM   2235  CB  SER A 312      35.177  17.405 -11.169  1.00 50.23           C  
ATOM   2236  OG  SER A 312      35.395  16.049 -10.805  1.00 50.23           O  
ATOM   2237  N   PRO A 313      36.307  19.744 -12.627  1.00131.46           N  
ATOM   2238  CA  PRO A 313      36.149  21.015 -13.275  1.00131.46           C  
ATOM   2239  C   PRO A 313      34.764  21.540 -13.076  1.00131.46           C  
ATOM   2240  O   PRO A 313      33.811  20.764 -13.125  1.00131.46           O  
ATOM   2241  CB  PRO A 313      36.561  20.798 -14.728  1.00131.46           C  
ATOM   2242  CG  PRO A 313      37.582  19.647 -14.638  1.00131.46           C  
ATOM   2243  CD  PRO A 313      37.150  18.843 -13.397  1.00131.46           C  
ATOM   2244  N   MET A 314      34.665  22.865 -12.851  1.00 96.46           N  
ATOM   2245  CA  MET A 314      33.467  23.622 -12.607  1.00 96.46           C  
ATOM   2246  C   MET A 314      32.829  23.251 -11.293  1.00 96.46           C  
ATOM   2247  O   MET A 314      31.809  23.831 -10.928  1.00 96.46           O  
ATOM   2248  CB  MET A 314      32.398  23.449 -13.702  1.00 96.46           C  
ATOM   2249  CG  MET A 314      32.765  24.092 -15.040  1.00 96.46           C  
ATOM   2250  SD  MET A 314      31.502  23.888 -16.332  1.00 96.46           S  
ATOM   2251  CE  MET A 314      30.242  24.871 -15.466  1.00 96.46           C  
ATOM   2252  N   CYS A 315      33.406  22.279 -10.555  1.00 81.56           N  
ATOM   2253  CA  CYS A 315      32.930  21.822  -9.268  1.00 81.56           C  
ATOM   2254  C   CYS A 315      33.364  22.683  -8.106  1.00 81.56           C  
ATOM   2255  O   CYS A 315      32.781  22.599  -7.024  1.00 81.56           O  
ATOM   2256  CB  CYS A 315      33.354  20.376  -8.967  1.00 81.56           C  
ATOM   2257  SG  CYS A 315      32.568  19.207 -10.115  1.00 81.56           S  
ATOM   2258  N   ASP A 316      34.439  23.477  -8.278  1.00 77.76           N  
ATOM   2259  CA  ASP A 316      35.083  24.185  -7.196  1.00 77.76           C  
ATOM   2260  C   ASP A 316      34.498  25.551  -6.980  1.00 77.76           C  
ATOM   2261  O   ASP A 316      34.707  26.466  -7.772  1.00 77.76           O  
ATOM   2262  CB  ASP A 316      36.589  24.351  -7.495  1.00 77.76           C  
ATOM   2263  CG  ASP A 316      37.361  24.905  -6.306  1.00 77.76           C  
ATOM   2264  OD1 ASP A 316      36.736  25.515  -5.402  1.00 77.76           O  
ATOM   2265  OD2 ASP A 316      38.609  24.730  -6.296  1.00 77.76           O1-
ATOM   2266  N   ARG A 317      33.787  25.733  -5.848  1.00156.10           N  
ATOM   2267  CA  ARG A 317      33.157  26.982  -5.516  1.00156.10           C  
ATOM   2268  C   ARG A 317      34.185  28.029  -5.230  1.00156.10           C  
ATOM   2269  O   ARG A 317      33.949  29.219  -5.437  1.00156.10           O  
ATOM   2270  CB  ARG A 317      32.171  26.863  -4.337  1.00156.10           C  
ATOM   2271  CG  ARG A 317      32.779  26.403  -3.015  1.00156.10           C  
ATOM   2272  CD  ARG A 317      31.787  25.610  -2.159  1.00156.10           C  
ATOM   2273  NE  ARG A 317      30.532  26.404  -2.036  1.00156.10           N  
ATOM   2274  CZ  ARG A 317      29.333  25.823  -2.338  1.00156.10           C  
ATOM   2275  NH1 ARG A 317      29.290  24.544  -2.810  1.00156.10           N1+
ATOM   2276  NH2 ARG A 317      28.171  26.519  -2.173  1.00156.10           N  
ATOM   2277  N   GLU A 318      35.343  27.627  -4.684  1.00 74.96           N  
ATOM   2278  CA  GLU A 318      36.326  28.621  -4.375  1.00 74.96           C  
ATOM   2279  C   GLU A 318      36.895  29.239  -5.628  1.00 74.96           C  
ATOM   2280  O   GLU A 318      37.009  30.462  -5.713  1.00 74.96           O  
ATOM   2281  CB  GLU A 318      37.486  28.036  -3.554  1.00 74.96           C  
ATOM   2282  CG  GLU A 318      37.034  27.558  -2.171  1.00 74.96           C  
ATOM   2283  CD  GLU A 318      38.161  26.750  -1.550  1.00 74.96           C  
ATOM   2284  OE1 GLU A 318      39.346  27.045  -1.859  1.00 74.96           O  
ATOM   2285  OE2 GLU A 318      37.849  25.825  -0.752  1.00 74.96           O1-
ATOM   2286  N   SER A 319      37.306  28.389  -6.600  1.00 73.34           N  
ATOM   2287  CA  SER A 319      37.984  28.759  -7.824  1.00 73.34           C  
ATOM   2288  C   SER A 319      37.141  29.162  -9.018  1.00 73.34           C  
ATOM   2289  O   SER A 319      37.507  30.089  -9.738  1.00 73.34           O  
ATOM   2290  CB  SER A 319      38.906  27.635  -8.318  1.00 73.34           C  
ATOM   2291  OG  SER A 319      39.917  27.379  -7.354  1.00 73.34           O  
ATOM   2292  N   VAL A 320      35.995  28.498  -9.277  1.00 69.06           N  
ATOM   2293  CA  VAL A 320      35.338  28.652 -10.556  1.00 69.06           C  
ATOM   2294  C   VAL A 320      34.800  30.026 -10.816  1.00 69.06           C  
ATOM   2295  O   VAL A 320      34.323  30.716  -9.916  1.00 69.06           O  
ATOM   2296  CB  VAL A 320      34.191  27.711 -10.781  1.00 69.06           C  
ATOM   2297  CG1 VAL A 320      34.698  26.268 -10.624  1.00 69.06           C  
ATOM   2298  CG2 VAL A 320      33.028  28.111  -9.861  1.00 69.06           C  
ATOM   2299  N   GLU A 321      34.892  30.437 -12.106  1.00 64.21           N  
ATOM   2300  CA  GLU A 321      34.353  31.663 -12.617  1.00 64.21           C  
ATOM   2301  C   GLU A 321      33.269  31.218 -13.551  1.00 64.21           C  
ATOM   2302  O   GLU A 321      33.529  30.546 -14.549  1.00 64.21           O  
ATOM   2303  CB  GLU A 321      35.391  32.468 -13.411  1.00 64.21           C  
ATOM   2304  CG  GLU A 321      36.565  32.920 -12.539  1.00 64.21           C  
ATOM   2305  CD  GLU A 321      37.575  33.619 -13.435  1.00 64.21           C  
ATOM   2306  OE1 GLU A 321      37.313  33.699 -14.665  1.00 64.21           O  
ATOM   2307  OE2 GLU A 321      38.621  34.079 -12.906  1.00 64.21           O1-
ATOM   2308  N   VAL A 322      32.014  31.586 -13.238  1.00 58.41           N  
ATOM   2309  CA  VAL A 322      30.886  31.058 -13.941  1.00 58.41           C  
ATOM   2310  C   VAL A 322      30.865  31.512 -15.365  1.00 58.41           C  
ATOM   2311  O   VAL A 322      30.647  30.702 -16.266  1.00 58.41           O  
ATOM   2312  CB  VAL A 322      29.581  31.451 -13.312  1.00 58.41           C  
ATOM   2313  CG1 VAL A 322      28.435  30.934 -14.198  1.00 58.41           C  
ATOM   2314  CG2 VAL A 322      29.548  30.902 -11.874  1.00 58.41           C  
ATOM   2315  N   GLU A 323      31.093  32.819 -15.603  1.00 94.39           N  
ATOM   2316  CA  GLU A 323      30.974  33.345 -16.931  1.00 94.39           C  
ATOM   2317  C   GLU A 323      32.018  32.771 -17.839  1.00 94.39           C  
ATOM   2318  O   GLU A 323      31.713  32.357 -18.957  1.00 94.39           O  
ATOM   2319  CB  GLU A 323      31.077  34.879 -16.987  1.00 94.39           C  
ATOM   2320  CG  GLU A 323      29.800  35.596 -16.532  1.00 94.39           C  
ATOM   2321  CD  GLU A 323      29.698  35.529 -15.015  1.00 94.39           C  
ATOM   2322  OE1 GLU A 323      30.690  35.102 -14.367  1.00 94.39           O  
ATOM   2323  OE2 GLU A 323      28.621  35.909 -14.482  1.00 94.39           O1-
ATOM   2324  N   LYS A 324      33.277  32.708 -17.373  1.00 78.63           N  
ATOM   2325  CA  LYS A 324      34.334  32.201 -18.201  1.00 78.63           C  
ATOM   2326  C   LYS A 324      34.041  30.782 -18.542  1.00 78.63           C  
ATOM   2327  O   LYS A 324      34.274  30.339 -19.666  1.00 78.63           O  
ATOM   2328  CB  LYS A 324      35.711  32.223 -17.515  1.00 78.63           C  
ATOM   2329  CG  LYS A 324      36.404  33.584 -17.559  1.00 78.63           C  
ATOM   2330  CD  LYS A 324      35.723  34.675 -16.735  1.00 78.63           C  
ATOM   2331  CE  LYS A 324      36.454  36.017 -16.812  1.00 78.63           C  
ATOM   2332  NZ  LYS A 324      35.748  37.027 -15.996  1.00 78.63           N1+
ATOM   2333  N   SER A 325      33.519  30.018 -17.575  1.00 82.80           N  
ATOM   2334  CA  SER A 325      33.278  28.635 -17.847  1.00 82.80           C  
ATOM   2335  C   SER A 325      32.220  28.500 -18.897  1.00 82.80           C  
ATOM   2336  O   SER A 325      32.294  27.594 -19.724  1.00 82.80           O  
ATOM   2337  CB  SER A 325      32.848  27.835 -16.602  1.00 82.80           C  
ATOM   2338  OG  SER A 325      31.620  28.321 -16.084  1.00 82.80           O  
ATOM   2339  N   GLN A 326      31.197  29.379 -18.903  1.00 55.37           N  
ATOM   2340  CA  GLN A 326      30.149  29.222 -19.876  1.00 55.37           C  
ATOM   2341  C   GLN A 326      30.660  29.502 -21.253  1.00 55.37           C  
ATOM   2342  O   GLN A 326      30.335  28.781 -22.196  1.00 55.37           O  
ATOM   2343  CB  GLN A 326      28.937  30.128 -19.610  1.00 55.37           C  
ATOM   2344  CG  GLN A 326      28.243  29.800 -18.286  1.00 55.37           C  
ATOM   2345  CD  GLN A 326      27.882  28.320 -18.299  1.00 55.37           C  
ATOM   2346  NE2 GLN A 326      28.440  27.556 -17.322  1.00 55.37           N  
ATOM   2347  OE1 GLN A 326      27.135  27.851 -19.156  1.00 55.37           O  
ATOM   2348  N   VAL A 327      31.480  30.559 -21.415  1.00108.79           N  
ATOM   2349  CA  VAL A 327      31.969  30.855 -22.730  1.00108.79           C  
ATOM   2350  C   VAL A 327      32.800  29.708 -23.207  1.00108.79           C  
ATOM   2351  O   VAL A 327      32.718  29.323 -24.372  1.00108.79           O  
ATOM   2352  CB  VAL A 327      32.786  32.112 -22.814  1.00108.79           C  
ATOM   2353  CG1 VAL A 327      31.848  33.308 -22.608  1.00108.79           C  
ATOM   2354  CG2 VAL A 327      33.924  32.050 -21.784  1.00108.79           C  
ATOM   2355  N   SER A 328      33.620  29.122 -22.316  1.00 80.79           N  
ATOM   2356  CA  SER A 328      34.484  28.047 -22.722  1.00 80.79           C  
ATOM   2357  C   SER A 328      33.671  26.865 -23.163  1.00 80.79           C  
ATOM   2358  O   SER A 328      33.985  26.240 -24.174  1.00 80.79           O  
ATOM   2359  CB  SER A 328      35.424  27.568 -21.602  1.00 80.79           C  
ATOM   2360  OG  SER A 328      34.682  26.922 -20.578  1.00 80.79           O  
ATOM   2361  N   PHE A 329      32.597  26.531 -22.421  1.00 44.26           N  
ATOM   2362  CA  PHE A 329      31.791  25.384 -22.746  1.00 44.26           C  
ATOM   2363  C   PHE A 329      31.157  25.620 -24.078  1.00 44.26           C  
ATOM   2364  O   PHE A 329      31.072  24.719 -24.913  1.00 44.26           O  
ATOM   2365  CB  PHE A 329      30.667  25.130 -21.722  1.00 44.26           C  
ATOM   2366  CG  PHE A 329      29.899  23.922 -22.147  1.00 44.26           C  
ATOM   2367  CD1 PHE A 329      30.374  22.658 -21.872  1.00 44.26           C  
ATOM   2368  CD2 PHE A 329      28.698  24.047 -22.807  1.00 44.26           C  
ATOM   2369  CE1 PHE A 329      29.669  21.542 -22.258  1.00 44.26           C  
ATOM   2370  CE2 PHE A 329      27.988  22.935 -23.195  1.00 44.26           C  
ATOM   2371  CZ  PHE A 329      28.474  21.678 -22.921  1.00 44.26           C  
ATOM   2372  N   ILE A 330      30.673  26.853 -24.310  1.00 41.95           N  
ATOM   2373  CA  ILE A 330      30.040  27.129 -25.562  1.00 41.95           C  
ATOM   2374  C   ILE A 330      31.053  26.998 -26.660  1.00 41.95           C  
ATOM   2375  O   ILE A 330      30.802  26.354 -27.677  1.00 41.95           O  
ATOM   2376  CB  ILE A 330      29.463  28.515 -25.624  1.00 41.95           C  
ATOM   2377  CG1 ILE A 330      28.370  28.680 -24.551  1.00 41.95           C  
ATOM   2378  CG2 ILE A 330      28.966  28.762 -27.058  1.00 41.95           C  
ATOM   2379  CD1 ILE A 330      27.944  30.130 -24.323  1.00 41.95           C  
ATOM   2380  N   ASP A 331      32.249  27.583 -26.477  1.00 66.28           N  
ATOM   2381  CA  ASP A 331      33.209  27.599 -27.543  1.00 66.28           C  
ATOM   2382  C   ASP A 331      33.655  26.212 -27.903  1.00 66.28           C  
ATOM   2383  O   ASP A 331      33.691  25.857 -29.080  1.00 66.28           O  
ATOM   2384  CB  ASP A 331      34.450  28.428 -27.170  1.00 66.28           C  
ATOM   2385  CG  ASP A 331      34.005  29.881 -27.014  1.00 66.28           C  
ATOM   2386  OD1 ASP A 331      32.954  30.246 -27.609  1.00 66.28           O  
ATOM   2387  OD2 ASP A 331      34.703  30.643 -26.293  1.00 66.28           O1-
ATOM   2388  N   PHE A 332      34.060  25.404 -26.909  1.00 94.79           N  
ATOM   2389  CA  PHE A 332      34.578  24.102 -27.212  1.00 94.79           C  
ATOM   2390  C   PHE A 332      33.547  23.077 -27.587  1.00 94.79           C  
ATOM   2391  O   PHE A 332      33.684  22.419 -28.615  1.00 94.79           O  
ATOM   2392  CB  PHE A 332      35.402  23.533 -26.046  1.00 94.79           C  
ATOM   2393  CG  PHE A 332      36.555  24.459 -25.884  1.00 94.79           C  
ATOM   2394  CD1 PHE A 332      37.609  24.415 -26.767  1.00 94.79           C  
ATOM   2395  CD2 PHE A 332      36.583  25.369 -24.852  1.00 94.79           C  
ATOM   2396  CE1 PHE A 332      38.675  25.269 -26.626  1.00 94.79           C  
ATOM   2397  CE2 PHE A 332      37.648  26.225 -24.705  1.00 94.79           C  
ATOM   2398  CZ  PHE A 332      38.696  26.175 -25.594  1.00 94.79           C  
ATOM   2399  N   VAL A 333      32.561  22.832 -26.691  1.00 89.71           N  
ATOM   2400  CA  VAL A 333      31.578  21.798 -26.901  1.00 89.71           C  
ATOM   2401  C   VAL A 333      30.323  22.162 -27.651  1.00 89.71           C  
ATOM   2402  O   VAL A 333      29.982  21.544 -28.660  1.00 89.71           O  
ATOM   2403  CB  VAL A 333      31.136  21.195 -25.602  1.00 89.71           C  
ATOM   2404  CG1 VAL A 333      30.080  20.114 -25.886  1.00 89.71           C  
ATOM   2405  CG2 VAL A 333      32.385  20.686 -24.860  1.00 89.71           C  
ATOM   2406  N   CYS A 334      29.596  23.178 -27.133  1.00 63.25           N  
ATOM   2407  CA  CYS A 334      28.256  23.505 -27.551  1.00 63.25           C  
ATOM   2408  C   CYS A 334      28.159  24.054 -28.938  1.00 63.25           C  
ATOM   2409  O   CYS A 334      27.325  23.615 -29.730  1.00 63.25           O  
ATOM   2410  CB  CYS A 334      27.588  24.512 -26.598  1.00 63.25           C  
ATOM   2411  SG  CYS A 334      25.820  24.753 -26.939  1.00 63.25           S  
ATOM   2412  N   HIS A 335      29.007  25.041 -29.265  1.00 58.84           N  
ATOM   2413  CA  HIS A 335      28.943  25.694 -30.537  1.00 58.84           C  
ATOM   2414  C   HIS A 335      29.277  24.723 -31.629  1.00 58.84           C  
ATOM   2415  O   HIS A 335      28.604  24.700 -32.657  1.00 58.84           O  
ATOM   2416  CB  HIS A 335      29.913  26.887 -30.625  1.00 58.84           C  
ATOM   2417  CG  HIS A 335      29.715  27.735 -31.845  1.00 58.84           C  
ATOM   2418  CD2 HIS A 335      28.946  28.844 -32.022  1.00 58.84           C  
ATOM   2419  ND1 HIS A 335      30.329  27.505 -33.056  1.00 58.84           N  
ATOM   2420  CE1 HIS A 335      29.903  28.479 -33.900  1.00 58.84           C  
ATOM   2421  NE2 HIS A 335      29.063  29.314 -33.317  1.00 58.84           N  
ATOM   2422  N   PRO A 336      30.287  23.916 -31.472  1.00 71.58           N  
ATOM   2423  CA  PRO A 336      30.623  23.006 -32.530  1.00 71.58           C  
ATOM   2424  C   PRO A 336      29.531  22.015 -32.780  1.00 71.58           C  
ATOM   2425  O   PRO A 336      29.316  21.653 -33.935  1.00 71.58           O  
ATOM   2426  CB  PRO A 336      31.969  22.401 -32.142  1.00 71.58           C  
ATOM   2427  CG  PRO A 336      32.628  23.514 -31.304  1.00 71.58           C  
ATOM   2428  CD  PRO A 336      31.448  24.275 -30.673  1.00 71.58           C  
ATOM   2429  N   LEU A 337      28.844  21.546 -31.722  1.00 56.65           N  
ATOM   2430  CA  LEU A 337      27.800  20.584 -31.914  1.00 56.65           C  
ATOM   2431  C   LEU A 337      26.644  21.201 -32.630  1.00 56.65           C  
ATOM   2432  O   LEU A 337      26.142  20.657 -33.611  1.00 56.65           O  
ATOM   2433  CB  LEU A 337      27.255  20.009 -30.598  1.00 56.65           C  
ATOM   2434  CG  LEU A 337      26.122  18.982 -30.802  1.00 56.65           C  
ATOM   2435  CD1 LEU A 337      26.596  17.756 -31.602  1.00 56.65           C  
ATOM   2436  CD2 LEU A 337      25.480  18.602 -29.461  1.00 56.65           C  
ATOM   2437  N   TRP A 338      26.197  22.377 -32.158  1.00 78.01           N  
ATOM   2438  CA  TRP A 338      25.048  23.001 -32.736  1.00 78.01           C  
ATOM   2439  C   TRP A 338      25.311  23.461 -34.128  1.00 78.01           C  
ATOM   2440  O   TRP A 338      24.423  23.404 -34.975  1.00 78.01           O  
ATOM   2441  CB  TRP A 338      24.493  24.175 -31.914  1.00 78.01           C  
ATOM   2442  CG  TRP A 338      23.748  23.701 -30.691  1.00 78.01           C  
ATOM   2443  CD1 TRP A 338      24.105  23.721 -29.375  1.00 78.01           C  
ATOM   2444  CD2 TRP A 338      22.459  23.070 -30.755  1.00 78.01           C  
ATOM   2445  CE2 TRP A 338      22.097  22.738 -29.451  1.00 78.01           C  
ATOM   2446  CE3 TRP A 338      21.648  22.785 -31.817  1.00 78.01           C  
ATOM   2447  NE1 TRP A 338      23.114  23.145 -28.613  1.00 78.01           N  
ATOM   2448  CZ2 TRP A 338      20.910  22.113 -29.187  1.00 78.01           C  
ATOM   2449  CZ3 TRP A 338      20.450  22.159 -31.547  1.00 78.01           C  
ATOM   2450  CH2 TRP A 338      20.089  21.830 -30.257  1.00 78.01           C  
ATOM   2451  N   GLU A 339      26.530  23.948 -34.409  1.00 37.65           N  
ATOM   2452  CA  GLU A 339      26.804  24.430 -35.730  1.00 37.65           C  
ATOM   2453  C   GLU A 339      26.640  23.292 -36.698  1.00 37.65           C  
ATOM   2454  O   GLU A 339      26.064  23.458 -37.772  1.00 37.65           O  
ATOM   2455  CB  GLU A 339      28.229  24.992 -35.886  1.00 37.65           C  
ATOM   2456  CG  GLU A 339      28.487  25.619 -37.259  1.00 37.65           C  
ATOM   2457  CD  GLU A 339      29.890  26.211 -37.258  1.00 37.65           C  
ATOM   2458  OE1 GLU A 339      30.421  26.471 -36.145  1.00 37.65           O  
ATOM   2459  OE2 GLU A 339      30.449  26.414 -38.369  1.00 37.65           O1-
ATOM   2460  N   THR A 340      27.139  22.097 -36.335  1.00 43.67           N  
ATOM   2461  CA  THR A 340      27.076  20.947 -37.191  1.00 43.67           C  
ATOM   2462  C   THR A 340      25.648  20.529 -37.369  1.00 43.67           C  
ATOM   2463  O   THR A 340      25.221  20.216 -38.478  1.00 43.67           O  
ATOM   2464  CB  THR A 340      27.824  19.775 -36.630  1.00 43.67           C  
ATOM   2465  CG2 THR A 340      27.744  18.614 -37.637  1.00 43.67           C  
ATOM   2466  OG1 THR A 340      29.180  20.129 -36.408  1.00 43.67           O  
ATOM   2467  N   TRP A 341      24.861  20.520 -36.277  1.00 58.25           N  
ATOM   2468  CA  TRP A 341      23.491  20.103 -36.368  1.00 58.25           C  
ATOM   2469  C   TRP A 341      22.778  21.038 -37.294  1.00 58.25           C  
ATOM   2470  O   TRP A 341      22.034  20.605 -38.172  1.00 58.25           O  
ATOM   2471  CB  TRP A 341      22.756  20.136 -35.020  1.00 58.25           C  
ATOM   2472  CG  TRP A 341      21.289  19.800 -35.128  1.00 58.25           C  
ATOM   2473  CD1 TRP A 341      20.213  20.638 -35.179  1.00 58.25           C  
ATOM   2474  CD2 TRP A 341      20.769  18.465 -35.222  1.00 58.25           C  
ATOM   2475  CE2 TRP A 341      19.382  18.569 -35.322  1.00 58.25           C  
ATOM   2476  CE3 TRP A 341      21.397  17.253 -35.226  1.00 58.25           C  
ATOM   2477  NE1 TRP A 341      19.054  19.909 -35.292  1.00 58.25           N  
ATOM   2478  CZ2 TRP A 341      18.598  17.456 -35.427  1.00 58.25           C  
ATOM   2479  CZ3 TRP A 341      20.604  16.132 -35.333  1.00 58.25           C  
ATOM   2480  CH2 TRP A 341      19.231  16.233 -35.431  1.00 58.25           C  
ATOM   2481  N   CYS A 342      23.022  22.354 -37.135  1.00 39.97           N  
ATOM   2482  CA  CYS A 342      22.368  23.364 -37.918  1.00 39.97           C  
ATOM   2483  C   CYS A 342      22.705  23.168 -39.366  1.00 39.97           C  
ATOM   2484  O   CYS A 342      21.855  23.350 -40.237  1.00 39.97           O  
ATOM   2485  CB  CYS A 342      22.813  24.789 -37.541  1.00 39.97           C  
ATOM   2486  SG  CYS A 342      22.353  25.243 -35.841  1.00 39.97           S  
ATOM   2487  N   ASP A 343      23.964  22.796 -39.662  1.00 38.67           N  
ATOM   2488  CA  ASP A 343      24.415  22.609 -41.016  1.00 38.67           C  
ATOM   2489  C   ASP A 343      23.622  21.504 -41.643  1.00 38.67           C  
ATOM   2490  O   ASP A 343      23.232  21.596 -42.805  1.00 38.67           O  
ATOM   2491  CB  ASP A 343      25.897  22.197 -41.096  1.00 38.67           C  
ATOM   2492  CG  ASP A 343      26.762  23.373 -40.662  1.00 38.67           C  
ATOM   2493  OD1 ASP A 343      26.234  24.516 -40.608  1.00 38.67           O  
ATOM   2494  OD2 ASP A 343      27.968  23.143 -40.381  1.00 38.67           O1-
ATOM   2495  N   LEU A 344      23.362  20.420 -40.889  1.00 73.70           N  
ATOM   2496  CA  LEU A 344      22.679  19.291 -41.452  1.00 73.70           C  
ATOM   2497  C   LEU A 344      21.281  19.670 -41.866  1.00 73.70           C  
ATOM   2498  O   LEU A 344      20.853  19.396 -42.985  1.00 73.70           O  
ATOM   2499  CB  LEU A 344      22.598  18.140 -40.435  1.00 73.70           C  
ATOM   2500  CG  LEU A 344      22.025  16.830 -40.996  1.00 73.70           C  
ATOM   2501  CD1 LEU A 344      22.960  16.230 -42.059  1.00 73.70           C  
ATOM   2502  CD2 LEU A 344      21.696  15.841 -39.864  1.00 73.70           C  
ATOM   2503  N   VAL A 345      20.535  20.301 -40.941  1.00100.82           N  
ATOM   2504  CA  VAL A 345      19.167  20.733 -41.058  1.00100.82           C  
ATOM   2505  C   VAL A 345      18.983  22.042 -41.774  1.00100.82           C  
ATOM   2506  O   VAL A 345      17.841  22.439 -41.987  1.00100.82           O  
ATOM   2507  CB  VAL A 345      18.471  20.851 -39.732  1.00100.82           C  
ATOM   2508  CG1 VAL A 345      18.440  19.457 -39.081  1.00100.82           C  
ATOM   2509  CG2 VAL A 345      19.171  21.929 -38.887  1.00100.82           C  
ATOM   2510  N   HIS A 346      20.062  22.790 -42.081  1.00126.24           N  
ATOM   2511  CA  HIS A 346      19.968  24.150 -42.568  1.00126.24           C  
ATOM   2512  C   HIS A 346      18.939  24.285 -43.642  1.00126.24           C  
ATOM   2513  O   HIS A 346      18.826  23.389 -44.481  1.00126.24           O  
ATOM   2514  CB  HIS A 346      21.309  24.698 -43.095  1.00126.24           C  
ATOM   2515  CG  HIS A 346      21.336  26.192 -43.247  1.00126.24           C  
ATOM   2516  CD2 HIS A 346      21.164  26.978 -44.345  1.00126.24           C  
ATOM   2517  ND1 HIS A 346      21.567  27.058 -42.200  1.00126.24           N  
ATOM   2518  CE1 HIS A 346      21.526  28.314 -42.712  1.00126.24           C  
ATOM   2519  NE2 HIS A 346      21.284  28.316 -44.011  1.00126.24           N  
ATOM   2520  N   PRO A 347      18.158  25.351 -43.696  1.00194.25           N  
ATOM   2521  CA  PRO A 347      18.135  26.468 -42.751  1.00194.25           C  
ATOM   2522  C   PRO A 347      17.274  26.362 -41.507  1.00194.25           C  
ATOM   2523  O   PRO A 347      17.208  27.348 -40.772  1.00194.25           O  
ATOM   2524  CB  PRO A 347      17.708  27.696 -43.554  1.00194.25           C  
ATOM   2525  CG  PRO A 347      18.018  27.334 -45.011  1.00194.25           C  
ATOM   2526  CD  PRO A 347      17.865  25.811 -45.044  1.00194.25           C  
ATOM   2527  N   CYS A 348      16.623  25.217 -41.235  1.00 82.56           N  
ATOM   2528  CA  CYS A 348      15.564  25.093 -40.258  1.00 82.56           C  
ATOM   2529  C   CYS A 348      15.929  25.493 -38.843  1.00 82.56           C  
ATOM   2530  O   CYS A 348      15.053  25.932 -38.102  1.00 82.56           O  
ATOM   2531  CB  CYS A 348      15.023  23.656 -40.184  1.00 82.56           C  
ATOM   2532  SG  CYS A 348      14.315  23.103 -41.765  1.00 82.56           S  
ATOM   2533  N   ALA A 349      17.174  25.221 -38.415  1.00118.62           N  
ATOM   2534  CA  ALA A 349      17.848  25.427 -37.144  1.00118.62           C  
ATOM   2535  C   ALA A 349      18.300  26.828 -36.809  1.00118.62           C  
ATOM   2536  O   ALA A 349      18.754  27.051 -35.688  1.00118.62           O  
ATOM   2537  CB  ALA A 349      19.081  24.521 -36.985  1.00118.62           C  
ATOM   2538  N   GLN A 350      18.305  27.781 -37.761  1.00 76.95           N  
ATOM   2539  CA  GLN A 350      19.001  29.040 -37.613  1.00 76.95           C  
ATOM   2540  C   GLN A 350      18.731  29.767 -36.318  1.00 76.95           C  
ATOM   2541  O   GLN A 350      19.660  30.339 -35.747  1.00 76.95           O  
ATOM   2542  CB  GLN A 350      18.700  30.017 -38.762  1.00 76.95           C  
ATOM   2543  CG  GLN A 350      19.604  31.249 -38.734  1.00 76.95           C  
ATOM   2544  CD  GLN A 350      21.024  30.774 -39.012  1.00 76.95           C  
ATOM   2545  NE2 GLN A 350      22.030  31.589 -38.597  1.00 76.95           N  
ATOM   2546  OE1 GLN A 350      21.233  29.703 -39.581  1.00 76.95           O  
ATOM   2547  N   LEU A 351      17.497  29.777 -35.786  1.00114.80           N  
ATOM   2548  CA  LEU A 351      17.239  30.538 -34.587  1.00114.80           C  
ATOM   2549  C   LEU A 351      18.135  30.033 -33.485  1.00114.80           C  
ATOM   2550  O   LEU A 351      18.625  30.813 -32.668  1.00114.80           O  
ATOM   2551  CB  LEU A 351      15.768  30.405 -34.121  1.00114.80           C  
ATOM   2552  CG  LEU A 351      15.306  31.257 -32.907  1.00114.80           C  
ATOM   2553  CD1 LEU A 351      13.807  31.039 -32.655  1.00114.80           C  
ATOM   2554  CD2 LEU A 351      16.101  31.006 -31.614  1.00114.80           C  
ATOM   2555  N   ILE A 352      18.369  28.710 -33.418  1.00 50.96           N  
ATOM   2556  CA  ILE A 352      19.123  28.146 -32.335  1.00 50.96           C  
ATOM   2557  C   ILE A 352      20.530  28.673 -32.323  1.00 50.96           C  
ATOM   2558  O   ILE A 352      21.027  29.101 -31.282  1.00 50.96           O  
ATOM   2559  CB  ILE A 352      19.200  26.646 -32.418  1.00 50.96           C  
ATOM   2560  CG1 ILE A 352      17.787  26.039 -32.369  1.00 50.96           C  
ATOM   2561  CG2 ILE A 352      20.120  26.148 -31.289  1.00 50.96           C  
ATOM   2562  CD1 ILE A 352      17.738  24.557 -32.742  1.00 50.96           C  
ATOM   2563  N   LEU A 353      21.212  28.682 -33.482  1.00 55.18           N  
ATOM   2564  CA  LEU A 353      22.589  29.097 -33.510  1.00 55.18           C  
ATOM   2565  C   LEU A 353      22.694  30.542 -33.148  1.00 55.18           C  
ATOM   2566  O   LEU A 353      23.616  30.936 -32.436  1.00 55.18           O  
ATOM   2567  CB  LEU A 353      23.254  28.916 -34.886  1.00 55.18           C  
ATOM   2568  CG  LEU A 353      24.743  29.313 -34.896  1.00 55.18           C  
ATOM   2569  CD1 LEU A 353      25.556  28.418 -33.947  1.00 55.18           C  
ATOM   2570  CD2 LEU A 353      25.311  29.330 -36.323  1.00 55.18           C  
ATOM   2571  N   ASP A 354      21.755  31.373 -33.640  1.00 35.42           N  
ATOM   2572  CA  ASP A 354      21.805  32.787 -33.390  1.00 35.42           C  
ATOM   2573  C   ASP A 354      21.686  33.041 -31.921  1.00 35.42           C  
ATOM   2574  O   ASP A 354      22.446  33.826 -31.358  1.00 35.42           O  
ATOM   2575  CB  ASP A 354      20.662  33.551 -34.079  1.00 35.42           C  
ATOM   2576  CG  ASP A 354      20.927  33.548 -35.578  1.00 35.42           C  
ATOM   2577  OD1 ASP A 354      22.098  33.296 -35.971  1.00 35.42           O  
ATOM   2578  OD2 ASP A 354      19.962  33.799 -36.349  1.00 35.42           O1-
ATOM   2579  N   THR A 355      20.734  32.367 -31.254  1.00108.09           N  
ATOM   2580  CA  THR A 355      20.524  32.565 -29.848  1.00108.09           C  
ATOM   2581  C   THR A 355      21.752  32.141 -29.101  1.00108.09           C  
ATOM   2582  O   THR A 355      22.163  32.801 -28.147  1.00108.09           O  
ATOM   2583  CB  THR A 355      19.335  31.798 -29.352  1.00108.09           C  
ATOM   2584  CG2 THR A 355      18.055  32.440 -29.907  1.00108.09           C  
ATOM   2585  OG1 THR A 355      19.429  30.445 -29.766  1.00108.09           O  
ATOM   2586  N   LEU A 356      22.384  31.030 -29.523  1.00 47.48           N  
ATOM   2587  CA  LEU A 356      23.550  30.529 -28.851  1.00 47.48           C  
ATOM   2588  C   LEU A 356      24.659  31.538 -28.931  1.00 47.48           C  
ATOM   2589  O   LEU A 356      25.359  31.780 -27.947  1.00 47.48           O  
ATOM   2590  CB  LEU A 356      24.066  29.219 -29.469  1.00 47.48           C  
ATOM   2591  CG  LEU A 356      25.317  28.653 -28.773  1.00 47.48           C  
ATOM   2592  CD1 LEU A 356      25.030  28.284 -27.313  1.00 47.48           C  
ATOM   2593  CD2 LEU A 356      25.917  27.488 -29.581  1.00 47.48           C  
ATOM   2594  N   GLU A 357      24.846  32.149 -30.115  1.00 81.68           N  
ATOM   2595  CA  GLU A 357      25.903  33.098 -30.346  1.00 81.68           C  
ATOM   2596  C   GLU A 357      25.692  34.315 -29.500  1.00 81.68           C  
ATOM   2597  O   GLU A 357      26.632  34.832 -28.897  1.00 81.68           O  
ATOM   2598  CB  GLU A 357      25.925  33.591 -31.804  1.00 81.68           C  
ATOM   2599  CG  GLU A 357      26.262  32.510 -32.834  1.00 81.68           C  
ATOM   2600  CD  GLU A 357      27.774  32.424 -32.948  1.00 81.68           C  
ATOM   2601  OE1 GLU A 357      28.466  33.046 -32.100  1.00 81.68           O  
ATOM   2602  OE2 GLU A 357      28.256  31.740 -33.890  1.00 81.68           O1-
ATOM   2603  N   ASP A 358      24.441  34.809 -29.436  1.00 33.92           N  
ATOM   2604  CA  ASP A 358      24.145  36.003 -28.698  1.00 33.92           C  
ATOM   2605  C   ASP A 358      24.417  35.758 -27.247  1.00 33.92           C  
ATOM   2606  O   ASP A 358      24.927  36.631 -26.548  1.00 33.92           O  
ATOM   2607  CB  ASP A 358      22.679  36.438 -28.843  1.00 33.92           C  
ATOM   2608  CG  ASP A 358      22.498  36.955 -30.264  1.00 33.92           C  
ATOM   2609  OD1 ASP A 358      23.201  37.932 -30.635  1.00 33.92           O  
ATOM   2610  OD2 ASP A 358      21.647  36.382 -30.996  1.00 33.92           O1-
ATOM   2611  N   ASN A 359      24.074  34.555 -26.752  1.00 39.68           N  
ATOM   2612  CA  ASN A 359      24.265  34.228 -25.367  1.00 39.68           C  
ATOM   2613  C   ASN A 359      25.732  34.208 -25.057  1.00 39.68           C  
ATOM   2614  O   ASN A 359      26.156  34.660 -23.995  1.00 39.68           O  
ATOM   2615  CB  ASN A 359      23.689  32.849 -24.992  1.00 39.68           C  
ATOM   2616  CG  ASN A 359      22.168  32.940 -25.040  1.00 39.68           C  
ATOM   2617  ND2 ASN A 359      21.489  31.763 -25.089  1.00 39.68           N  
ATOM   2618  OD1 ASN A 359      21.597  34.029 -25.024  1.00 39.68           O  
ATOM   2619  N   ARG A 360      26.546  33.673 -25.987  1.00130.23           N  
ATOM   2620  CA  ARG A 360      27.961  33.574 -25.775  1.00130.23           C  
ATOM   2621  C   ARG A 360      28.516  34.960 -25.639  1.00130.23           C  
ATOM   2622  O   ARG A 360      29.345  35.227 -24.771  1.00130.23           O  
ATOM   2623  CB  ARG A 360      28.690  32.898 -26.951  1.00130.23           C  
ATOM   2624  CG  ARG A 360      30.053  32.311 -26.578  1.00130.23           C  
ATOM   2625  CD  ARG A 360      30.964  33.265 -25.804  1.00130.23           C  
ATOM   2626  NE  ARG A 360      31.454  34.300 -26.751  1.00130.23           N  
ATOM   2627  CZ  ARG A 360      32.603  34.087 -27.452  1.00130.23           C  
ATOM   2628  NH1 ARG A 360      33.280  32.910 -27.308  1.00130.23           N1+
ATOM   2629  NH2 ARG A 360      33.077  35.055 -28.288  1.00130.23           N  
ATOM   2630  N   ASP A 361      28.056  35.881 -26.504  1.00 39.90           N  
ATOM   2631  CA  ASP A 361      28.522  37.239 -26.533  1.00 39.90           C  
ATOM   2632  C   ASP A 361      28.139  37.939 -25.268  1.00 39.90           C  
ATOM   2633  O   ASP A 361      28.901  38.752 -24.750  1.00 39.90           O  
ATOM   2634  CB  ASP A 361      27.922  38.040 -27.698  1.00 39.90           C  
ATOM   2635  CG  ASP A 361      28.515  37.484 -28.983  1.00 39.90           C  
ATOM   2636  OD1 ASP A 361      29.767  37.487 -29.109  1.00 39.90           O  
ATOM   2637  OD2 ASP A 361      27.719  37.053 -29.859  1.00 39.90           O1-
ATOM   2638  N   TRP A 362      26.935  37.646 -24.742  1.00 57.27           N  
ATOM   2639  CA  TRP A 362      26.451  38.283 -23.550  1.00 57.27           C  
ATOM   2640  C   TRP A 362      27.400  37.962 -22.435  1.00 57.27           C  
ATOM   2641  O   TRP A 362      27.852  38.854 -21.718  1.00 57.27           O  
ATOM   2642  CB  TRP A 362      25.059  37.758 -23.151  1.00 57.27           C  
ATOM   2643  CG  TRP A 362      24.477  38.346 -21.887  1.00 57.27           C  
ATOM   2644  CD1 TRP A 362      23.781  39.508 -21.711  1.00 57.27           C  
ATOM   2645  CD2 TRP A 362      24.549  37.717 -20.597  1.00 57.27           C  
ATOM   2646  CE2 TRP A 362      23.881  38.546 -19.696  1.00 57.27           C  
ATOM   2647  CE3 TRP A 362      25.123  36.545 -20.196  1.00 57.27           C  
ATOM   2648  NE1 TRP A 362      23.415  39.641 -20.393  1.00 57.27           N  
ATOM   2649  CZ2 TRP A 362      23.779  38.213 -18.376  1.00 57.27           C  
ATOM   2650  CZ3 TRP A 362      25.017  36.211 -18.863  1.00 57.27           C  
ATOM   2651  CH2 TRP A 362      24.358  37.031 -17.971  1.00 57.27           C  
ATOM   2652  N   TYR A 363      27.751  36.670 -22.283  1.00 74.70           N  
ATOM   2653  CA  TYR A 363      28.641  36.242 -21.240  1.00 74.70           C  
ATOM   2654  C   TYR A 363      29.995  36.844 -21.407  1.00 74.70           C  
ATOM   2655  O   TYR A 363      30.633  37.214 -20.424  1.00 74.70           O  
ATOM   2656  CB  TYR A 363      28.834  34.719 -21.137  1.00 74.70           C  
ATOM   2657  CG  TYR A 363      27.711  34.173 -20.327  1.00 74.70           C  
ATOM   2658  CD1 TYR A 363      27.757  34.292 -18.957  1.00 74.70           C  
ATOM   2659  CD2 TYR A 363      26.635  33.543 -20.908  1.00 74.70           C  
ATOM   2660  CE1 TYR A 363      26.747  33.799 -18.168  1.00 74.70           C  
ATOM   2661  CE2 TYR A 363      25.620  33.047 -20.122  1.00 74.70           C  
ATOM   2662  CZ  TYR A 363      25.674  33.175 -18.754  1.00 74.70           C  
ATOM   2663  OH  TYR A 363      24.633  32.664 -17.952  1.00 74.70           O  
ATOM   2664  N   GLU A 364      30.484  36.950 -22.654  1.00107.08           N  
ATOM   2665  CA  GLU A 364      31.808  37.463 -22.844  1.00107.08           C  
ATOM   2666  C   GLU A 364      31.895  38.849 -22.288  1.00107.08           C  
ATOM   2667  O   GLU A 364      32.871  39.180 -21.620  1.00107.08           O  
ATOM   2668  CB  GLU A 364      32.237  37.528 -24.320  1.00107.08           C  
ATOM   2669  CG  GLU A 364      32.620  36.168 -24.903  1.00107.08           C  
ATOM   2670  CD  GLU A 364      33.949  35.760 -24.278  1.00107.08           C  
ATOM   2671  OE1 GLU A 364      34.024  35.731 -23.021  1.00107.08           O  
ATOM   2672  OE2 GLU A 364      34.907  35.480 -25.046  1.00107.08           O1-
ATOM   2673  N   CYS A 365      30.868  39.691 -22.507  1.00 35.21           N  
ATOM   2674  CA  CYS A 365      30.924  41.059 -22.061  1.00 35.21           C  
ATOM   2675  C   CYS A 365      31.054  41.083 -20.567  1.00 35.21           C  
ATOM   2676  O   CYS A 365      31.769  41.912 -20.005  1.00 35.21           O  
ATOM   2677  CB  CYS A 365      29.659  41.856 -22.425  1.00 35.21           C  
ATOM   2678  SG  CYS A 365      29.434  42.034 -24.221  1.00 35.21           S  
ATOM   2679  N   HIS A 366      30.362  40.146 -19.901  1.00 96.59           N  
ATOM   2680  CA  HIS A 366      30.280  39.991 -18.474  1.00 96.59           C  
ATOM   2681  C   HIS A 366      31.590  39.549 -17.879  1.00 96.59           C  
ATOM   2682  O   HIS A 366      31.727  39.481 -16.660  1.00 96.59           O  
ATOM   2683  CB  HIS A 366      29.170  39.023 -18.037  1.00 96.59           C  
ATOM   2684  CG  HIS A 366      27.826  39.682 -18.116  1.00 96.59           C  
ATOM   2685  CD2 HIS A 366      27.041  40.175 -17.121  1.00 96.59           C  
ATOM   2686  ND1 HIS A 366      27.153  39.939 -19.290  1.00 96.59           N  
ATOM   2687  CE1 HIS A 366      26.004  40.573 -18.947  1.00 96.59           C  
ATOM   2688  NE2 HIS A 366      25.891  40.739 -17.643  1.00 96.59           N  
ATOM   2689  N   ILE A 367      32.560  39.109 -18.696  1.00 98.00           N  
ATOM   2690  CA  ILE A 367      33.820  38.737 -18.109  1.00 98.00           C  
ATOM   2691  C   ILE A 367      34.560  39.993 -17.835  1.00 98.00           C  
ATOM   2692  O   ILE A 367      34.371  40.974 -18.542  1.00 98.00           O  
ATOM   2693  CB  ILE A 367      34.702  37.896 -18.987  1.00 98.00           C  
ATOM   2694  CG1 ILE A 367      35.170  38.694 -20.214  1.00 98.00           C  
ATOM   2695  CG2 ILE A 367      33.935  36.610 -19.335  1.00 98.00           C  
ATOM   2696  CD1 ILE A 367      36.293  38.016 -20.996  1.00 98.00           C  
ATOM   2697  N   LYS A 368      35.391  40.019 -16.776  1.00178.40           N  
ATOM   2698  CA  LYS A 368      36.117  41.224 -16.495  1.00178.40           C  
ATOM   2699  C   LYS A 368      36.920  41.547 -17.712  1.00178.40           C  
ATOM   2700  O   LYS A 368      37.427  40.657 -18.392  1.00178.40           O  
ATOM   2701  CB  LYS A 368      37.100  41.109 -15.319  1.00178.40           C  
ATOM   2702  CG  LYS A 368      36.426  40.872 -13.966  1.00178.40           C  
ATOM   2703  CD  LYS A 368      37.411  40.493 -12.859  1.00178.40           C  
ATOM   2704  CE  LYS A 368      38.095  39.143 -13.078  1.00178.40           C  
ATOM   2705  NZ  LYS A 368      39.026  38.862 -11.961  1.00178.40           N1+
ATOM   2706  N   GLU A 369      37.031  42.851 -18.025  1.00268.73           N  
ATOM   2707  CA  GLU A 369      37.747  43.262 -19.194  1.00268.73           C  
ATOM   2708  C   GLU A 369      39.205  43.079 -18.950  1.00268.73           C  
ATOM   2709  O   GLU A 369      39.695  43.237 -17.833  1.00268.73           O  
ATOM   2710  CB  GLU A 369      37.534  44.739 -19.570  1.00268.73           C  
ATOM   2711  CG  GLU A 369      38.022  45.713 -18.495  1.00268.73           C  
ATOM   2712  CD  GLU A 369      37.760  47.129 -18.986  1.00268.73           C  
ATOM   2713  OE1 GLU A 369      37.144  47.273 -20.076  1.00268.73           O  
ATOM   2714  OE2 GLU A 369      38.168  48.086 -18.275  1.00268.73           O1-
TER   
ATOM   2715  N   PRO B  36      55.034 -21.753   0.545  1.00 75.75           N  
ATOM   2716  CA  PRO B  36      55.107 -23.008  -0.151  1.00 75.75           C  
ATOM   2717  C   PRO B  36      55.632 -22.829  -1.539  1.00 75.75           C  
ATOM   2718  O   PRO B  36      55.565 -21.726  -2.080  1.00 75.75           O  
ATOM   2719  CB  PRO B  36      53.674 -23.538  -0.161  1.00 75.75           C  
ATOM   2720  CG  PRO B  36      52.819 -22.260  -0.131  1.00 75.75           C  
ATOM   2721  CD  PRO B  36      53.672 -21.267   0.677  1.00 75.75           C  
ATOM   2722  N   ILE B  37      56.145 -23.924  -2.129  1.00121.41           N  
ATOM   2723  CA  ILE B  37      56.773 -23.907  -3.418  1.00121.41           C  
ATOM   2724  C   ILE B  37      55.772 -23.434  -4.429  1.00121.41           C  
ATOM   2725  O   ILE B  37      56.086 -22.631  -5.303  1.00121.41           O  
ATOM   2726  CB  ILE B  37      57.135 -25.290  -3.877  1.00121.41           C  
ATOM   2727  CG1 ILE B  37      57.948 -26.038  -2.811  1.00121.41           C  
ATOM   2728  CG2 ILE B  37      57.864 -25.155  -5.226  1.00121.41           C  
ATOM   2729  CD1 ILE B  37      59.253 -25.352  -2.438  1.00121.41           C  
ATOM   2730  N   HIS B  38      54.553 -23.994  -4.365  1.00131.92           N  
ATOM   2731  CA  HIS B  38      53.468 -23.720  -5.266  1.00131.92           C  
ATOM   2732  C   HIS B  38      52.694 -22.484  -4.943  1.00131.92           C  
ATOM   2733  O   HIS B  38      51.831 -22.089  -5.724  1.00131.92           O  
ATOM   2734  CB  HIS B  38      52.521 -24.913  -5.461  1.00131.92           C  
ATOM   2735  CG  HIS B  38      53.246 -26.016  -6.173  1.00131.92           C  
ATOM   2736  CD2 HIS B  38      53.626 -26.106  -7.478  1.00131.92           C  
ATOM   2737  ND1 HIS B  38      53.715 -27.159  -5.567  1.00131.92           N  
ATOM   2738  CE1 HIS B  38      54.353 -27.878  -6.526  1.00131.92           C  
ATOM   2739  NE2 HIS B  38      54.326 -27.278  -7.702  1.00131.92           N  
ATOM   2740  N   GLY B  39      52.873 -21.913  -3.741  1.00 39.10           N  
ATOM   2741  CA  GLY B  39      52.175 -20.710  -3.388  1.00 39.10           C  
ATOM   2742  C   GLY B  39      51.149 -21.081  -2.370  1.00 39.10           C  
ATOM   2743  O   GLY B  39      51.011 -20.421  -1.341  1.00 39.10           O  
ATOM   2744  N   VAL B  40      50.411 -22.173  -2.636  1.00128.91           N  
ATOM   2745  CA  VAL B  40      49.475 -22.709  -1.693  1.00128.91           C  
ATOM   2746  C   VAL B  40      49.953 -24.100  -1.487  1.00128.91           C  
ATOM   2747  O   VAL B  40      50.533 -24.690  -2.397  1.00128.91           O  
ATOM   2748  CB  VAL B  40      48.060 -22.817  -2.201  1.00128.91           C  
ATOM   2749  CG1 VAL B  40      47.475 -21.409  -2.367  1.00128.91           C  
ATOM   2750  CG2 VAL B  40      48.067 -23.623  -3.513  1.00128.91           C  
ATOM   2751  N   GLU B  41      49.750 -24.657  -0.283  1.00 87.38           N  
ATOM   2752  CA  GLU B  41      50.239 -25.982  -0.037  1.00 87.38           C  
ATOM   2753  C   GLU B  41      49.382 -26.953  -0.788  1.00 87.38           C  
ATOM   2754  O   GLU B  41      48.188 -26.725  -0.976  1.00 87.38           O  
ATOM   2755  CB  GLU B  41      50.246 -26.377   1.452  1.00 87.38           C  
ATOM   2756  CG  GLU B  41      51.302 -25.633   2.280  1.00 87.38           C  
ATOM   2757  CD  GLU B  41      50.718 -24.328   2.811  1.00 87.38           C  
ATOM   2758  OE1 GLU B  41      50.268 -23.481   1.995  1.00 87.38           O  
ATOM   2759  OE2 GLU B  41      50.722 -24.160   4.059  1.00 87.38           O1-
ATOM   2760  N   THR B  42      49.996 -28.055  -1.276  1.00 53.46           N  
ATOM   2761  CA  THR B  42      49.257 -29.068  -1.980  1.00 53.46           C  
ATOM   2762  C   THR B  42      49.711 -30.404  -1.481  1.00 53.46           C  
ATOM   2763  O   THR B  42      50.758 -30.543  -0.852  1.00 53.46           O  
ATOM   2764  CB  THR B  42      49.489 -29.094  -3.468  1.00 53.46           C  
ATOM   2765  CG2 THR B  42      49.177 -27.708  -4.058  1.00 53.46           C  
ATOM   2766  OG1 THR B  42      50.831 -29.459  -3.752  1.00 53.46           O  
ATOM   2767  N   PRO B  43      48.894 -31.391  -1.722  1.00 88.16           N  
ATOM   2768  CA  PRO B  43      49.244 -32.728  -1.334  1.00 88.16           C  
ATOM   2769  C   PRO B  43      50.348 -33.312  -2.160  1.00 88.16           C  
ATOM   2770  O   PRO B  43      50.969 -34.264  -1.697  1.00 88.16           O  
ATOM   2771  CB  PRO B  43      47.949 -33.534  -1.385  1.00 88.16           C  
ATOM   2772  CG  PRO B  43      46.863 -32.480  -1.113  1.00 88.16           C  
ATOM   2773  CD  PRO B  43      47.458 -31.172  -1.660  1.00 88.16           C  
ATOM   2774  N   ASN B  44      50.602 -32.823  -3.392  1.00147.97           N  
ATOM   2775  CA  ASN B  44      51.661 -33.468  -4.121  1.00147.97           C  
ATOM   2776  C   ASN B  44      52.560 -32.421  -4.707  1.00147.97           C  
ATOM   2777  O   ASN B  44      52.523 -32.161  -5.909  1.00147.97           O  
ATOM   2778  CB  ASN B  44      51.142 -34.323  -5.289  1.00147.97           C  
ATOM   2779  CG  ASN B  44      50.337 -35.476  -4.708  1.00147.97           C  
ATOM   2780  ND2 ASN B  44      48.993 -35.439  -4.913  1.00147.97           N  
ATOM   2781  OD1 ASN B  44      50.885 -36.382  -4.081  1.00147.97           O  
ATOM   2782  N   ASP B  45      53.436 -31.834  -3.870  1.00 65.49           N  
ATOM   2783  CA  ASP B  45      54.317 -30.788  -4.309  1.00 65.49           C  
ATOM   2784  C   ASP B  45      55.297 -31.302  -5.322  1.00 65.49           C  
ATOM   2785  O   ASP B  45      55.541 -30.652  -6.337  1.00 65.49           O  
ATOM   2786  CB  ASP B  45      55.165 -30.178  -3.175  1.00 65.49           C  
ATOM   2787  CG  ASP B  45      54.296 -29.287  -2.299  1.00 65.49           C  
ATOM   2788  OD1 ASP B  45      53.147 -28.979  -2.714  1.00 65.49           O  
ATOM   2789  OD2 ASP B  45      54.778 -28.889  -1.204  1.00 65.49           O1-
ATOM   2790  N   ASN B  46      55.884 -32.488  -5.073  1.00 36.73           N  
ATOM   2791  CA  ASN B  46      56.933 -33.009  -5.908  1.00 36.73           C  
ATOM   2792  C   ASN B  46      56.437 -33.277  -7.292  1.00 36.73           C  
ATOM   2793  O   ASN B  46      57.065 -32.875  -8.269  1.00 36.73           O  
ATOM   2794  CB  ASN B  46      57.509 -34.331  -5.370  1.00 36.73           C  
ATOM   2795  CG  ASN B  46      58.185 -34.040  -4.038  1.00 36.73           C  
ATOM   2796  ND2 ASN B  46      58.034 -34.977  -3.064  1.00 36.73           N  
ATOM   2797  OD1 ASN B  46      58.824 -33.003  -3.867  1.00 36.73           O  
ATOM   2798  N   GLU B  47      55.285 -33.958  -7.416  1.00 72.07           N  
ATOM   2799  CA  GLU B  47      54.798 -34.307  -8.719  1.00 72.07           C  
ATOM   2800  C   GLU B  47      54.441 -33.065  -9.471  1.00 72.07           C  
ATOM   2801  O   GLU B  47      54.679 -32.960 -10.672  1.00 72.07           O  
ATOM   2802  CB  GLU B  47      53.552 -35.208  -8.680  1.00 72.07           C  
ATOM   2803  CG  GLU B  47      53.008 -35.546 -10.070  1.00 72.07           C  
ATOM   2804  CD  GLU B  47      54.023 -36.415 -10.800  1.00 72.07           C  
ATOM   2805  OE1 GLU B  47      54.975 -36.908 -10.139  1.00 72.07           O  
ATOM   2806  OE2 GLU B  47      53.856 -36.594 -12.036  1.00 72.07           O1-
ATOM   2807  N   LEU B  48      53.852 -32.086  -8.770  1.00148.86           N  
ATOM   2808  CA  LEU B  48      53.392 -30.893  -9.406  1.00148.86           C  
ATOM   2809  C   LEU B  48      54.580 -30.134  -9.930  1.00148.86           C  
ATOM   2810  O   LEU B  48      54.526 -29.550 -11.012  1.00148.86           O  
ATOM   2811  CB  LEU B  48      52.602 -30.026  -8.412  1.00148.86           C  
ATOM   2812  CG  LEU B  48      51.709 -28.973  -9.077  1.00148.86           C  
ATOM   2813  CD1 LEU B  48      50.563 -29.644  -9.846  1.00148.86           C  
ATOM   2814  CD2 LEU B  48      51.188 -27.950  -8.062  1.00148.86           C  
ATOM   2815  N   GLU B  49      55.694 -30.123  -9.170  1.00 79.61           N  
ATOM   2816  CA  GLU B  49      56.879 -29.407  -9.562  1.00 79.61           C  
ATOM   2817  C   GLU B  49      57.440 -29.986 -10.823  1.00 79.61           C  
ATOM   2818  O   GLU B  49      57.829 -29.253 -11.731  1.00 79.61           O  
ATOM   2819  CB  GLU B  49      57.986 -29.458  -8.496  1.00 79.61           C  
ATOM   2820  CG  GLU B  49      59.279 -28.762  -8.930  1.00 79.61           C  
ATOM   2821  CD  GLU B  49      59.039 -27.261  -8.986  1.00 79.61           C  
ATOM   2822  OE1 GLU B  49      57.895 -26.826  -8.688  1.00 79.61           O  
ATOM   2823  OE2 GLU B  49      60.004 -26.530  -9.328  1.00 79.61           O1-
ATOM   2824  N   GLU B  50      57.488 -31.325 -10.927  1.00 73.87           N  
ATOM   2825  CA  GLU B  50      58.062 -31.917 -12.098  1.00 73.87           C  
ATOM   2826  C   GLU B  50      57.242 -31.515 -13.283  1.00 73.87           C  
ATOM   2827  O   GLU B  50      57.782 -31.135 -14.321  1.00 73.87           O  
ATOM   2828  CB  GLU B  50      58.078 -33.453 -12.049  1.00 73.87           C  
ATOM   2829  CG  GLU B  50      58.687 -34.078 -13.304  1.00 73.87           C  
ATOM   2830  CD  GLU B  50      60.152 -33.672 -13.362  1.00 73.87           C  
ATOM   2831  OE1 GLU B  50      60.427 -32.445 -13.440  1.00 73.87           O  
ATOM   2832  OE2 GLU B  50      61.018 -34.584 -13.328  1.00 73.87           O1-
ATOM   2833  N   ARG B  51      55.903 -31.569 -13.148  1.00 44.73           N  
ATOM   2834  CA  ARG B  51      55.018 -31.267 -14.237  1.00 44.73           C  
ATOM   2835  C   ARG B  51      55.174 -29.838 -14.647  1.00 44.73           C  
ATOM   2836  O   ARG B  51      55.235 -29.536 -15.836  1.00 44.73           O  
ATOM   2837  CB  ARG B  51      53.537 -31.443 -13.862  1.00 44.73           C  
ATOM   2838  CG  ARG B  51      53.120 -32.892 -13.619  1.00 44.73           C  
ATOM   2839  CD  ARG B  51      51.655 -33.021 -13.197  1.00 44.73           C  
ATOM   2840  NE  ARG B  51      51.345 -34.472 -13.068  1.00 44.73           N  
ATOM   2841  CZ  ARG B  51      50.808 -35.147 -14.125  1.00 44.73           C  
ATOM   2842  NH1 ARG B  51      50.541 -34.490 -15.291  1.00 44.73           N1+
ATOM   2843  NH2 ARG B  51      50.530 -36.478 -14.012  1.00 44.73           N  
ATOM   2844  N   PHE B  52      55.250 -28.913 -13.672  1.00 77.93           N  
ATOM   2845  CA  PHE B  52      55.334 -27.528 -14.036  1.00 77.93           C  
ATOM   2846  C   PHE B  52      56.596 -27.257 -14.777  1.00 77.93           C  
ATOM   2847  O   PHE B  52      56.599 -26.482 -15.731  1.00 77.93           O  
ATOM   2848  CB  PHE B  52      55.267 -26.528 -12.868  1.00 77.93           C  
ATOM   2849  CG  PHE B  52      53.845 -26.417 -12.440  1.00 77.93           C  
ATOM   2850  CD1 PHE B  52      52.896 -25.943 -13.318  1.00 77.93           C  
ATOM   2851  CD2 PHE B  52      53.460 -26.737 -11.162  1.00 77.93           C  
ATOM   2852  CE1 PHE B  52      51.579 -25.819 -12.943  1.00 77.93           C  
ATOM   2853  CE2 PHE B  52      52.145 -26.613 -10.783  1.00 77.93           C  
ATOM   2854  CZ  PHE B  52      51.200 -26.159 -11.669  1.00 77.93           C  
ATOM   2855  N   SER B  53      57.710 -27.879 -14.357  1.00 43.90           N  
ATOM   2856  CA  SER B  53      58.954 -27.592 -15.004  1.00 43.90           C  
ATOM   2857  C   SER B  53      58.832 -27.895 -16.465  1.00 43.90           C  
ATOM   2858  O   SER B  53      59.255 -27.089 -17.291  1.00 43.90           O  
ATOM   2859  CB  SER B  53      60.135 -28.402 -14.436  1.00 43.90           C  
ATOM   2860  OG  SER B  53      59.955 -29.787 -14.685  1.00 43.90           O  
ATOM   2861  N   LEU B  54      58.304 -29.081 -16.829  1.00110.82           N  
ATOM   2862  CA  LEU B  54      58.177 -29.436 -18.218  1.00110.82           C  
ATOM   2863  C   LEU B  54      57.067 -28.713 -18.957  1.00110.82           C  
ATOM   2864  O   LEU B  54      57.290 -28.179 -20.041  1.00110.82           O  
ATOM   2865  CB  LEU B  54      57.939 -30.942 -18.437  1.00110.82           C  
ATOM   2866  CG  LEU B  54      59.118 -31.836 -18.008  1.00110.82           C  
ATOM   2867  CD1 LEU B  54      60.391 -31.497 -18.797  1.00110.82           C  
ATOM   2868  CD2 LEU B  54      59.328 -31.815 -16.486  1.00110.82           C  
ATOM   2869  N   CYS B  55      55.842 -28.698 -18.383  1.00 76.81           N  
ATOM   2870  CA  CYS B  55      54.598 -28.305 -19.019  1.00 76.81           C  
ATOM   2871  C   CYS B  55      54.313 -26.843 -19.296  1.00 76.81           C  
ATOM   2872  O   CYS B  55      53.681 -26.542 -20.306  1.00 76.81           O  
ATOM   2873  CB  CYS B  55      53.361 -28.826 -18.267  1.00 76.81           C  
ATOM   2874  SG  CYS B  55      53.036 -27.926 -16.722  1.00 76.81           S  
ATOM   2875  N   LEU B  56      54.753 -25.892 -18.451  1.00 85.44           N  
ATOM   2876  CA  LEU B  56      54.234 -24.543 -18.497  1.00 85.44           C  
ATOM   2877  C   LEU B  56      54.385 -23.845 -19.820  1.00 85.44           C  
ATOM   2878  O   LEU B  56      53.509 -23.068 -20.196  1.00 85.44           O  
ATOM   2879  CB  LEU B  56      54.850 -23.628 -17.423  1.00 85.44           C  
ATOM   2880  CG  LEU B  56      54.390 -23.993 -16.001  1.00 85.44           C  
ATOM   2881  CD1 LEU B  56      55.018 -23.067 -14.948  1.00 85.44           C  
ATOM   2882  CD2 LEU B  56      52.854 -24.031 -15.918  1.00 85.44           C  
ATOM   2883  N   ASP B  57      55.525 -24.022 -20.503  1.00 97.29           N  
ATOM   2884  CA  ASP B  57      55.841 -23.451 -21.784  1.00 97.29           C  
ATOM   2885  C   ASP B  57      55.205 -24.197 -22.924  1.00 97.29           C  
ATOM   2886  O   ASP B  57      55.320 -23.777 -24.073  1.00 97.29           O  
ATOM   2887  CB  ASP B  57      57.355 -23.345 -22.021  1.00 97.29           C  
ATOM   2888  CG  ASP B  57      57.846 -22.241 -21.091  1.00 97.29           C  
ATOM   2889  OD1 ASP B  57      57.017 -21.358 -20.739  1.00 97.29           O  
ATOM   2890  OD2 ASP B  57      59.047 -22.267 -20.714  1.00 97.29           O1-
ATOM   2891  N   GLU B  58      54.606 -25.374 -22.672  1.00104.16           N  
ATOM   2892  CA  GLU B  58      54.097 -26.165 -23.757  1.00104.16           C  
ATOM   2893  C   GLU B  58      52.667 -25.841 -24.065  1.00104.16           C  
ATOM   2894  O   GLU B  58      51.941 -25.255 -23.264  1.00104.16           O  
ATOM   2895  CB  GLU B  58      54.182 -27.674 -23.485  1.00104.16           C  
ATOM   2896  CG  GLU B  58      55.623 -28.154 -23.322  1.00104.16           C  
ATOM   2897  CD  GLU B  58      56.366 -27.804 -24.602  1.00104.16           C  
ATOM   2898  OE1 GLU B  58      55.982 -28.345 -25.674  1.00104.16           O  
ATOM   2899  OE2 GLU B  58      57.320 -26.986 -24.528  1.00104.16           O1-
ATOM   2900  N   TRP B  59      52.257 -26.188 -25.303  1.00111.89           N  
ATOM   2901  CA  TRP B  59      50.904 -26.048 -25.751  1.00111.89           C  
ATOM   2902  C   TRP B  59      50.232 -27.322 -25.330  1.00111.89           C  
ATOM   2903  O   TRP B  59      50.812 -28.395 -25.467  1.00111.89           O  
ATOM   2904  CB  TRP B  59      50.823 -25.946 -27.287  1.00111.89           C  
ATOM   2905  CG  TRP B  59      49.426 -25.899 -27.847  1.00111.89           C  
ATOM   2906  CD1 TRP B  59      48.681 -26.894 -28.409  1.00111.89           C  
ATOM   2907  CD2 TRP B  59      48.606 -24.722 -27.853  1.00111.89           C  
ATOM   2908  CE2 TRP B  59      47.387 -25.073 -28.432  1.00111.89           C  
ATOM   2909  CE3 TRP B  59      48.850 -23.454 -27.411  1.00111.89           C  
ATOM   2910  NE1 TRP B  59      47.447 -26.410 -28.771  1.00111.89           N  
ATOM   2911  CZ2 TRP B  59      46.388 -24.156 -28.580  1.00111.89           C  
ATOM   2912  CZ3 TRP B  59      47.841 -22.531 -27.563  1.00111.89           C  
ATOM   2913  CH2 TRP B  59      46.636 -22.875 -28.136  1.00111.89           C  
ATOM   2914  N   GLY B  60      48.984 -27.285 -24.829  1.00 57.08           N  
ATOM   2915  CA  GLY B  60      48.450 -28.574 -24.474  1.00 57.08           C  
ATOM   2916  C   GLY B  60      48.948 -29.023 -23.131  1.00 57.08           C  
ATOM   2917  O   GLY B  60      49.830 -29.874 -23.025  1.00 57.08           O  
ATOM   2918  N   VAL B  61      48.408 -28.416 -22.056  1.00 41.97           N  
ATOM   2919  CA  VAL B  61      48.747 -28.813 -20.716  1.00 41.97           C  
ATOM   2920  C   VAL B  61      47.532 -29.473 -20.136  1.00 41.97           C  
ATOM   2921  O   VAL B  61      46.404 -29.067 -20.412  1.00 41.97           O  
ATOM   2922  CB  VAL B  61      49.104 -27.658 -19.826  1.00 41.97           C  
ATOM   2923  CG1 VAL B  61      49.352 -28.188 -18.404  1.00 41.97           C  
ATOM   2924  CG2 VAL B  61      50.311 -26.927 -20.439  1.00 41.97           C  
ATOM   2925  N   ASP B  62      47.741 -30.531 -19.322  1.00 63.54           N  
ATOM   2926  CA  ASP B  62      46.659 -31.260 -18.716  1.00 63.54           C  
ATOM   2927  C   ASP B  62      46.298 -30.568 -17.429  1.00 63.54           C  
ATOM   2928  O   ASP B  62      46.772 -30.916 -16.347  1.00 63.54           O  
ATOM   2929  CB  ASP B  62      47.046 -32.715 -18.389  1.00 63.54           C  
ATOM   2930  CG  ASP B  62      45.801 -33.484 -17.970  1.00 63.54           C  
ATOM   2931  OD1 ASP B  62      44.735 -32.839 -17.787  1.00 63.54           O  
ATOM   2932  OD2 ASP B  62      45.904 -34.731 -17.824  1.00 63.54           O1-
ATOM   2933  N   ILE B  63      45.411 -29.564 -17.534  1.00 97.61           N  
ATOM   2934  CA  ILE B  63      44.963 -28.759 -16.434  1.00 97.61           C  
ATOM   2935  C   ILE B  63      44.208 -29.621 -15.477  1.00 97.61           C  
ATOM   2936  O   ILE B  63      44.256 -29.404 -14.268  1.00 97.61           O  
ATOM   2937  CB  ILE B  63      44.048 -27.651 -16.866  1.00 97.61           C  
ATOM   2938  CG1 ILE B  63      44.788 -26.688 -17.809  1.00 97.61           C  
ATOM   2939  CG2 ILE B  63      43.496 -26.972 -15.602  1.00 97.61           C  
ATOM   2940  CD1 ILE B  63      45.991 -26.002 -17.163  1.00 97.61           C  
ATOM   2941  N   PHE B  64      43.465 -30.612 -16.004  1.00 58.41           N  
ATOM   2942  CA  PHE B  64      42.648 -31.447 -15.172  1.00 58.41           C  
ATOM   2943  C   PHE B  64      43.526 -32.126 -14.162  1.00 58.41           C  
ATOM   2944  O   PHE B  64      43.214 -32.118 -12.972  1.00 58.41           O  
ATOM   2945  CB  PHE B  64      41.908 -32.526 -15.977  1.00 58.41           C  
ATOM   2946  CG  PHE B  64      41.036 -31.799 -16.943  1.00 58.41           C  
ATOM   2947  CD1 PHE B  64      39.830 -31.269 -16.546  1.00 58.41           C  
ATOM   2948  CD2 PHE B  64      41.433 -31.647 -18.251  1.00 58.41           C  
ATOM   2949  CE1 PHE B  64      39.033 -30.596 -17.444  1.00 58.41           C  
ATOM   2950  CE2 PHE B  64      40.641 -30.977 -19.153  1.00 58.41           C  
ATOM   2951  CZ  PHE B  64      39.437 -30.449 -18.748  1.00 58.41           C  
ATOM   2952  N   GLU B  65      44.660 -32.718 -14.599  1.00105.81           N  
ATOM   2953  CA  GLU B  65      45.523 -33.410 -13.677  1.00105.81           C  
ATOM   2954  C   GLU B  65      46.134 -32.452 -12.709  1.00105.81           C  
ATOM   2955  O   GLU B  65      46.342 -32.793 -11.546  1.00105.81           O  
ATOM   2956  CB  GLU B  65      46.677 -34.193 -14.323  1.00105.81           C  
ATOM   2957  CG  GLU B  65      47.689 -34.698 -13.285  1.00105.81           C  
ATOM   2958  CD  GLU B  65      46.979 -35.582 -12.263  1.00105.81           C  
ATOM   2959  OE1 GLU B  65      45.801 -35.954 -12.513  1.00105.81           O  
ATOM   2960  OE2 GLU B  65      47.605 -35.895 -11.215  1.00105.81           O1-
ATOM   2961  N   ILE B  66      46.471 -31.232 -13.163  1.00 47.24           N  
ATOM   2962  CA  ILE B  66      47.058 -30.293 -12.255  1.00 47.24           C  
ATOM   2963  C   ILE B  66      46.057 -30.000 -11.183  1.00 47.24           C  
ATOM   2964  O   ILE B  66      46.413 -29.864 -10.014  1.00 47.24           O  
ATOM   2965  CB  ILE B  66      47.459 -28.990 -12.886  1.00 47.24           C  
ATOM   2966  CG1 ILE B  66      48.569 -29.219 -13.925  1.00 47.24           C  
ATOM   2967  CG2 ILE B  66      47.872 -28.021 -11.761  1.00 47.24           C  
ATOM   2968  CD1 ILE B  66      48.852 -27.998 -14.799  1.00 47.24           C  
ATOM   2969  N   ASP B  67      44.769 -29.878 -11.553  1.00 53.07           N  
ATOM   2970  CA  ASP B  67      43.769 -29.548 -10.578  1.00 53.07           C  
ATOM   2971  C   ASP B  67      43.638 -30.640  -9.558  1.00 53.07           C  
ATOM   2972  O   ASP B  67      43.522 -30.366  -8.365  1.00 53.07           O  
ATOM   2973  CB  ASP B  67      42.377 -29.318 -11.188  1.00 53.07           C  
ATOM   2974  CG  ASP B  67      41.530 -28.600 -10.146  1.00 53.07           C  
ATOM   2975  OD1 ASP B  67      42.098 -27.755  -9.402  1.00 53.07           O  
ATOM   2976  OD2 ASP B  67      40.307 -28.893 -10.072  1.00 53.07           O1-
ATOM   2977  N   ARG B  68      43.643 -31.914  -9.997  1.00 66.46           N  
ATOM   2978  CA  ARG B  68      43.473 -33.019  -9.092  1.00 66.46           C  
ATOM   2979  C   ARG B  68      44.614 -33.080  -8.117  1.00 66.46           C  
ATOM   2980  O   ARG B  68      44.416 -33.201  -6.911  1.00 66.46           O  
ATOM   2981  CB  ARG B  68      43.432 -34.359  -9.841  1.00 66.46           C  
ATOM   2982  CG  ARG B  68      43.457 -35.585  -8.929  1.00 66.46           C  
ATOM   2983  CD  ARG B  68      43.509 -36.900  -9.707  1.00 66.46           C  
ATOM   2984  NE  ARG B  68      43.833 -37.974  -8.730  1.00 66.46           N  
ATOM   2985  CZ  ARG B  68      45.137 -38.297  -8.485  1.00 66.46           C  
ATOM   2986  NH1 ARG B  68      46.139 -37.657  -9.154  1.00 66.46           N1+
ATOM   2987  NH2 ARG B  68      45.437 -39.264  -7.569  1.00 66.46           N  
ATOM   2988  N   LEU B  69      45.846 -32.963  -8.632  1.00130.35           N  
ATOM   2989  CA  LEU B  69      47.057 -33.107  -7.877  1.00130.35           C  
ATOM   2990  C   LEU B  69      47.131 -32.008  -6.857  1.00130.35           C  
ATOM   2991  O   LEU B  69      47.563 -32.212  -5.722  1.00130.35           O  
ATOM   2992  CB  LEU B  69      48.240 -33.019  -8.863  1.00130.35           C  
ATOM   2993  CG  LEU B  69      49.653 -33.298  -8.338  1.00130.35           C  
ATOM   2994  CD1 LEU B  69      50.663 -33.222  -9.494  1.00130.35           C  
ATOM   2995  CD2 LEU B  69      50.033 -32.359  -7.186  1.00130.35           C  
ATOM   2996  N   SER B  70      46.734 -30.801  -7.283  1.00122.65           N  
ATOM   2997  CA  SER B  70      46.754 -29.580  -6.538  1.00122.65           C  
ATOM   2998  C   SER B  70      45.579 -29.483  -5.599  1.00122.65           C  
ATOM   2999  O   SER B  70      45.545 -28.600  -4.741  1.00122.65           O  
ATOM   3000  CB  SER B  70      46.726 -28.406  -7.516  1.00122.65           C  
ATOM   3001  OG  SER B  70      46.760 -27.193  -6.801  1.00122.65           O  
ATOM   3002  N   ASN B  71      44.595 -30.396  -5.719  1.00102.95           N  
ATOM   3003  CA  ASN B  71      43.398 -30.375  -4.917  1.00102.95           C  
ATOM   3004  C   ASN B  71      42.582 -29.125  -5.112  1.00102.95           C  
ATOM   3005  O   ASN B  71      42.178 -28.483  -4.143  1.00102.95           O  
ATOM   3006  CB  ASN B  71      43.643 -30.549  -3.409  1.00102.95           C  
ATOM   3007  CG  ASN B  71      43.857 -32.030  -3.137  1.00102.95           C  
ATOM   3008  ND2 ASN B  71      44.005 -32.385  -1.834  1.00102.95           N  
ATOM   3009  OD1 ASN B  71      43.871 -32.851  -4.053  1.00102.95           O  
ATOM   3010  N   GLY B  72      42.306 -28.757  -6.381  1.00 60.79           N  
ATOM   3011  CA  GLY B  72      41.395 -27.677  -6.671  1.00 60.79           C  
ATOM   3012  C   GLY B  72      42.111 -26.370  -6.896  1.00 60.79           C  
ATOM   3013  O   GLY B  72      41.471 -25.351  -7.140  1.00 60.79           O  
ATOM   3014  N   HIS B  73      43.444 -26.355  -6.747  1.00143.15           N  
ATOM   3015  CA  HIS B  73      44.294 -25.194  -6.851  1.00143.15           C  
ATOM   3016  C   HIS B  73      44.902 -24.878  -8.205  1.00143.15           C  
ATOM   3017  O   HIS B  73      45.872 -24.122  -8.247  1.00143.15           O  
ATOM   3018  CB  HIS B  73      45.347 -25.075  -5.737  1.00143.15           C  
ATOM   3019  CG  HIS B  73      44.705 -24.941  -4.387  1.00143.15           C  
ATOM   3020  CD2 HIS B  73      44.738 -25.771  -3.308  1.00143.15           C  
ATOM   3021  ND1 HIS B  73      43.925 -23.870  -4.012  1.00143.15           N  
ATOM   3022  CE1 HIS B  73      43.526 -24.103  -2.737  1.00143.15           C  
ATOM   3023  NE2 HIS B  73      43.995 -25.246  -2.267  1.00143.15           N  
ATOM   3024  N   ALA B  74      44.475 -25.492  -9.328  1.00 64.01           N  
ATOM   3025  CA  ALA B  74      45.176 -25.299 -10.580  1.00 64.01           C  
ATOM   3026  C   ALA B  74      45.310 -23.841 -10.919  1.00 64.01           C  
ATOM   3027  O   ALA B  74      46.382 -23.403 -11.337  1.00 64.01           O  
ATOM   3028  CB  ALA B  74      44.467 -25.981 -11.761  1.00 64.01           C  
ATOM   3029  N   LEU B  75      44.246 -23.036 -10.750  1.00 59.00           N  
ATOM   3030  CA  LEU B  75      44.355 -21.647 -11.101  1.00 59.00           C  
ATOM   3031  C   LEU B  75      45.376 -20.985 -10.226  1.00 59.00           C  
ATOM   3032  O   LEU B  75      46.242 -20.253 -10.705  1.00 59.00           O  
ATOM   3033  CB  LEU B  75      43.035 -20.878 -10.927  1.00 59.00           C  
ATOM   3034  CG  LEU B  75      43.137 -19.385 -11.295  1.00 59.00           C  
ATOM   3035  CD1 LEU B  75      43.505 -19.190 -12.772  1.00 59.00           C  
ATOM   3036  CD2 LEU B  75      41.858 -18.629 -10.892  1.00 59.00           C  
ATOM   3037  N   THR B  76      45.307 -21.236  -8.906  1.00134.71           N  
ATOM   3038  CA  THR B  76      46.205 -20.573  -8.006  1.00134.71           C  
ATOM   3039  C   THR B  76      47.624 -20.974  -8.278  1.00134.71           C  
ATOM   3040  O   THR B  76      48.501 -20.120  -8.391  1.00134.71           O  
ATOM   3041  CB  THR B  76      45.894 -20.825  -6.552  1.00134.71           C  
ATOM   3042  CG2 THR B  76      44.532 -20.207  -6.211  1.00134.71           C  
ATOM   3043  OG1 THR B  76      45.881 -22.215  -6.272  1.00134.71           O  
ATOM   3044  N   THR B  77      47.886 -22.284  -8.420  1.00118.78           N  
ATOM   3045  CA  THR B  77      49.228 -22.758  -8.623  1.00118.78           C  
ATOM   3046  C   THR B  77      49.774 -22.303  -9.949  1.00118.78           C  
ATOM   3047  O   THR B  77      50.924 -21.875 -10.034  1.00118.78           O  
ATOM   3048  CB  THR B  77      49.301 -24.255  -8.551  1.00118.78           C  
ATOM   3049  CG2 THR B  77      48.370 -24.875  -9.603  1.00118.78           C  
ATOM   3050  OG1 THR B  77      50.635 -24.681  -8.758  1.00118.78           O  
ATOM   3051  N   VAL B  78      48.967 -22.385 -11.026  1.00 45.40           N  
ATOM   3052  CA  VAL B  78      49.428 -22.014 -12.335  1.00 45.40           C  
ATOM   3053  C   VAL B  78      49.775 -20.557 -12.363  1.00 45.40           C  
ATOM   3054  O   VAL B  78      50.807 -20.169 -12.910  1.00 45.40           O  
ATOM   3055  CB  VAL B  78      48.395 -22.241 -13.401  1.00 45.40           C  
ATOM   3056  CG1 VAL B  78      48.915 -21.645 -14.723  1.00 45.40           C  
ATOM   3057  CG2 VAL B  78      48.095 -23.747 -13.475  1.00 45.40           C  
ATOM   3058  N   ALA B  79      48.911 -19.707 -11.783  1.00 37.23           N  
ATOM   3059  CA  ALA B  79      49.127 -18.288 -11.822  1.00 37.23           C  
ATOM   3060  C   ALA B  79      50.368 -17.945 -11.066  1.00 37.23           C  
ATOM   3061  O   ALA B  79      51.190 -17.147 -11.514  1.00 37.23           O  
ATOM   3062  CB  ALA B  79      47.964 -17.493 -11.204  1.00 37.23           C  
ATOM   3063  N   TYR B  80      50.552 -18.573  -9.897  1.00 63.94           N  
ATOM   3064  CA  TYR B  80      51.667 -18.229  -9.067  1.00 63.94           C  
ATOM   3065  C   TYR B  80      52.934 -18.522  -9.813  1.00 63.94           C  
ATOM   3066  O   TYR B  80      53.844 -17.695  -9.863  1.00 63.94           O  
ATOM   3067  CB  TYR B  80      51.640 -19.027  -7.748  1.00 63.94           C  
ATOM   3068  CG  TYR B  80      52.725 -18.565  -6.838  1.00 63.94           C  
ATOM   3069  CD1 TYR B  80      52.642 -17.342  -6.211  1.00 63.94           C  
ATOM   3070  CD2 TYR B  80      53.809 -19.370  -6.580  1.00 63.94           C  
ATOM   3071  CE1 TYR B  80      53.638 -16.919  -5.363  1.00 63.94           C  
ATOM   3072  CE2 TYR B  80      54.808 -18.954  -5.733  1.00 63.94           C  
ATOM   3073  CZ  TYR B  80      54.725 -17.726  -5.124  1.00 63.94           C  
ATOM   3074  OH  TYR B  80      55.749 -17.297  -4.255  1.00 63.94           O  
ATOM   3075  N   ARG B  81      53.016 -19.705 -10.443  1.00112.51           N  
ATOM   3076  CA  ARG B  81      54.217 -20.106 -11.116  1.00112.51           C  
ATOM   3077  C   ARG B  81      54.486 -19.232 -12.306  1.00112.51           C  
ATOM   3078  O   ARG B  81      55.634 -18.870 -12.557  1.00112.51           O  
ATOM   3079  CB  ARG B  81      54.136 -21.562 -11.604  1.00112.51           C  
ATOM   3080  CG  ARG B  81      55.471 -22.149 -12.063  1.00112.51           C  
ATOM   3081  CD  ARG B  81      56.512 -22.204 -10.945  1.00112.51           C  
ATOM   3082  NE  ARG B  81      57.607 -23.108 -11.389  1.00112.51           N  
ATOM   3083  CZ  ARG B  81      57.635 -24.404 -10.959  1.00112.51           C  
ATOM   3084  NH1 ARG B  81      56.707 -24.851 -10.063  1.00112.51           N1+
ATOM   3085  NH2 ARG B  81      58.600 -25.251 -11.421  1.00112.51           N  
ATOM   3086  N   ILE B  82      53.444 -18.876 -13.084  1.00 47.88           N  
ATOM   3087  CA  ILE B  82      53.653 -18.074 -14.258  1.00 47.88           C  
ATOM   3088  C   ILE B  82      54.181 -16.726 -13.871  1.00 47.88           C  
ATOM   3089  O   ILE B  82      55.102 -16.212 -14.505  1.00 47.88           O  
ATOM   3090  CB  ILE B  82      52.418 -17.909 -15.095  1.00 47.88           C  
ATOM   3091  CG1 ILE B  82      52.031 -19.272 -15.697  1.00 47.88           C  
ATOM   3092  CG2 ILE B  82      52.689 -16.826 -16.152  1.00 47.88           C  
ATOM   3093  CD1 ILE B  82      50.667 -19.288 -16.382  1.00 47.88           C  
ATOM   3094  N   PHE B  83      53.623 -16.123 -12.807  1.00 60.71           N  
ATOM   3095  CA  PHE B  83      54.043 -14.818 -12.376  1.00 60.71           C  
ATOM   3096  C   PHE B  83      55.489 -14.829 -11.969  1.00 60.71           C  
ATOM   3097  O   PHE B  83      56.234 -13.912 -12.311  1.00 60.71           O  
ATOM   3098  CB  PHE B  83      53.199 -14.259 -11.213  1.00 60.71           C  
ATOM   3099  CG  PHE B  83      51.943 -13.706 -11.800  1.00 60.71           C  
ATOM   3100  CD1 PHE B  83      50.962 -14.531 -12.298  1.00 60.71           C  
ATOM   3101  CD2 PHE B  83      51.741 -12.344 -11.837  1.00 60.71           C  
ATOM   3102  CE1 PHE B  83      49.808 -14.007 -12.834  1.00 60.71           C  
ATOM   3103  CE2 PHE B  83      50.590 -11.814 -12.370  1.00 60.71           C  
ATOM   3104  CZ  PHE B  83      49.619 -12.648 -12.873  1.00 60.71           C  
ATOM   3105  N   GLN B  84      55.924 -15.866 -11.227  1.00 62.53           N  
ATOM   3106  CA  GLN B  84      57.284 -15.974 -10.764  1.00 62.53           C  
ATOM   3107  C   GLN B  84      58.194 -16.065 -11.948  1.00 62.53           C  
ATOM   3108  O   GLN B  84      59.236 -15.414 -11.996  1.00 62.53           O  
ATOM   3109  CB  GLN B  84      57.560 -17.292 -10.025  1.00 62.53           C  
ATOM   3110  CG  GLN B  84      56.712 -17.572  -8.788  1.00 62.53           C  
ATOM   3111  CD  GLN B  84      57.046 -19.001  -8.381  1.00 62.53           C  
ATOM   3112  NE2 GLN B  84      56.011 -19.882  -8.339  1.00 62.53           N  
ATOM   3113  OE1 GLN B  84      58.203 -19.338  -8.135  1.00 62.53           O  
ATOM   3114  N   LYS B  85      57.821 -16.889 -12.943  1.00161.63           N  
ATOM   3115  CA  LYS B  85      58.700 -17.109 -14.053  1.00161.63           C  
ATOM   3116  C   LYS B  85      58.898 -15.831 -14.818  1.00161.63           C  
ATOM   3117  O   LYS B  85      59.998 -15.553 -15.293  1.00161.63           O  
ATOM   3118  CB  LYS B  85      58.234 -18.275 -14.950  1.00161.63           C  
ATOM   3119  CG  LYS B  85      56.819 -18.160 -15.514  1.00161.63           C  
ATOM   3120  CD  LYS B  85      56.433 -19.354 -16.395  1.00161.63           C  
ATOM   3121  CE  LYS B  85      57.572 -19.898 -17.262  1.00161.63           C  
ATOM   3122  NZ  LYS B  85      57.838 -18.989 -18.398  1.00161.63           N1+
ATOM   3123  N   ARG B  86      57.826 -15.032 -14.966  1.00 93.03           N  
ATOM   3124  CA  ARG B  86      57.833 -13.754 -15.629  1.00 93.03           C  
ATOM   3125  C   ARG B  86      58.477 -12.685 -14.782  1.00 93.03           C  
ATOM   3126  O   ARG B  86      58.781 -11.603 -15.283  1.00 93.03           O  
ATOM   3127  CB  ARG B  86      56.438 -13.299 -16.087  1.00 93.03           C  
ATOM   3128  CG  ARG B  86      55.936 -14.150 -17.256  1.00 93.03           C  
ATOM   3129  CD  ARG B  86      54.716 -13.580 -17.981  1.00 93.03           C  
ATOM   3130  NE  ARG B  86      54.449 -14.469 -19.148  1.00 93.03           N  
ATOM   3131  CZ  ARG B  86      55.116 -14.270 -20.322  1.00 93.03           C  
ATOM   3132  NH1 ARG B  86      56.027 -13.259 -20.426  1.00 93.03           N1+
ATOM   3133  NH2 ARG B  86      54.877 -15.084 -21.392  1.00 93.03           N  
ATOM   3134  N   ASP B  87      58.642 -12.929 -13.463  1.00100.26           N  
ATOM   3135  CA  ASP B  87      59.240 -11.986 -12.548  1.00100.26           C  
ATOM   3136  C   ASP B  87      58.318 -10.818 -12.363  1.00100.26           C  
ATOM   3137  O   ASP B  87      58.740  -9.716 -12.012  1.00100.26           O  
ATOM   3138  CB  ASP B  87      60.602 -11.464 -13.040  1.00100.26           C  
ATOM   3139  CG  ASP B  87      61.293 -10.807 -11.860  1.00100.26           C  
ATOM   3140  OD1 ASP B  87      60.671 -10.795 -10.765  1.00100.26           O  
ATOM   3141  OD2 ASP B  87      62.441 -10.315 -12.027  1.00100.26           O1-
ATOM   3142  N   LEU B  88      57.010 -11.062 -12.570  1.00 55.63           N  
ATOM   3143  CA  LEU B  88      55.979 -10.073 -12.441  1.00 55.63           C  
ATOM   3144  C   LEU B  88      55.825  -9.644 -11.013  1.00 55.63           C  
ATOM   3145  O   LEU B  88      55.575  -8.470 -10.743  1.00 55.63           O  
ATOM   3146  CB  LEU B  88      54.613 -10.577 -12.938  1.00 55.63           C  
ATOM   3147  CG  LEU B  88      54.581 -10.817 -14.459  1.00 55.63           C  
ATOM   3148  CD1 LEU B  88      53.205 -11.317 -14.919  1.00 55.63           C  
ATOM   3149  CD2 LEU B  88      55.038  -9.565 -15.227  1.00 55.63           C  
ATOM   3150  N   LEU B  89      55.947 -10.582 -10.054  1.00 48.88           N  
ATOM   3151  CA  LEU B  89      55.763 -10.214  -8.679  1.00 48.88           C  
ATOM   3152  C   LEU B  89      56.809  -9.209  -8.305  1.00 48.88           C  
ATOM   3153  O   LEU B  89      56.507  -8.180  -7.708  1.00 48.88           O  
ATOM   3154  CB  LEU B  89      55.882 -11.407  -7.715  1.00 48.88           C  
ATOM   3155  CG  LEU B  89      54.771 -12.458  -7.905  1.00 48.88           C  
ATOM   3156  CD1 LEU B  89      54.907 -13.602  -6.889  1.00 48.88           C  
ATOM   3157  CD2 LEU B  89      53.376 -11.812  -7.891  1.00 48.88           C  
ATOM   3158  N   LYS B  90      58.079  -9.466  -8.665  1.00 99.94           N  
ATOM   3159  CA  LYS B  90      59.130  -8.565  -8.290  1.00 99.94           C  
ATOM   3160  C   LYS B  90      58.962  -7.254  -8.999  1.00 99.94           C  
ATOM   3161  O   LYS B  90      59.136  -6.195  -8.401  1.00 99.94           O  
ATOM   3162  CB  LYS B  90      60.529  -9.112  -8.610  1.00 99.94           C  
ATOM   3163  CG  LYS B  90      60.799 -10.449  -7.917  1.00 99.94           C  
ATOM   3164  CD  LYS B  90      62.042 -11.182  -8.422  1.00 99.94           C  
ATOM   3165  CE  LYS B  90      62.092 -12.654  -8.007  1.00 99.94           C  
ATOM   3166  NZ  LYS B  90      62.061 -12.766  -6.532  1.00 99.94           N1+
ATOM   3167  N   THR B  91      58.595  -7.288 -10.294  1.00 47.26           N  
ATOM   3168  CA  THR B  91      58.526  -6.081 -11.074  1.00 47.26           C  
ATOM   3169  C   THR B  91      57.501  -5.140 -10.508  1.00 47.26           C  
ATOM   3170  O   THR B  91      57.750  -3.944 -10.372  1.00 47.26           O  
ATOM   3171  CB  THR B  91      58.147  -6.340 -12.504  1.00 47.26           C  
ATOM   3172  CG2 THR B  91      58.123  -4.999 -13.257  1.00 47.26           C  
ATOM   3173  OG1 THR B  91      59.083  -7.221 -13.108  1.00 47.26           O  
ATOM   3174  N   PHE B  92      56.306  -5.668 -10.200  1.00109.71           N  
ATOM   3175  CA  PHE B  92      55.159  -4.968  -9.690  1.00109.71           C  
ATOM   3176  C   PHE B  92      55.239  -4.700  -8.216  1.00109.71           C  
ATOM   3177  O   PHE B  92      54.431  -3.943  -7.680  1.00109.71           O  
ATOM   3178  CB  PHE B  92      53.834  -5.643 -10.072  1.00109.71           C  
ATOM   3179  CG  PHE B  92      53.768  -5.408 -11.542  1.00109.71           C  
ATOM   3180  CD1 PHE B  92      53.378  -4.180 -12.024  1.00109.71           C  
ATOM   3181  CD2 PHE B  92      54.110  -6.396 -12.437  1.00109.71           C  
ATOM   3182  CE1 PHE B  92      53.320  -3.941 -13.376  1.00109.71           C  
ATOM   3183  CE2 PHE B  92      54.053  -6.163 -13.791  1.00109.71           C  
ATOM   3184  CZ  PHE B  92      53.658  -4.934 -14.263  1.00109.71           C  
ATOM   3185  N   CYS B  93      56.175  -5.351  -7.500  1.00 56.92           N  
ATOM   3186  CA  CYS B  93      56.242  -5.204  -6.074  1.00 56.92           C  
ATOM   3187  C   CYS B  93      54.985  -5.747  -5.486  1.00 56.92           C  
ATOM   3188  O   CYS B  93      54.409  -5.179  -4.559  1.00 56.92           O  
ATOM   3189  CB  CYS B  93      56.398  -3.744  -5.608  1.00 56.92           C  
ATOM   3190  SG  CYS B  93      57.998  -3.020  -6.079  1.00 56.92           S  
ATOM   3191  N   ILE B  94      54.524  -6.886  -6.038  1.00 55.17           N  
ATOM   3192  CA  ILE B  94      53.364  -7.532  -5.499  1.00 55.17           C  
ATOM   3193  C   ILE B  94      53.845  -8.503  -4.469  1.00 55.17           C  
ATOM   3194  O   ILE B  94      54.688  -9.358  -4.743  1.00 55.17           O  
ATOM   3195  CB  ILE B  94      52.583  -8.304  -6.522  1.00 55.17           C  
ATOM   3196  CG1 ILE B  94      52.050  -7.360  -7.613  1.00 55.17           C  
ATOM   3197  CG2 ILE B  94      51.480  -9.089  -5.794  1.00 55.17           C  
ATOM   3198  CD1 ILE B  94      51.468  -8.095  -8.820  1.00 55.17           C  
ATOM   3199  N   ASP B  95      53.324  -8.357  -3.235  1.00 59.97           N  
ATOM   3200  CA  ASP B  95      53.642  -9.225  -2.137  1.00 59.97           C  
ATOM   3201  C   ASP B  95      53.071 -10.573  -2.462  1.00 59.97           C  
ATOM   3202  O   ASP B  95      51.876 -10.711  -2.719  1.00 59.97           O  
ATOM   3203  CB  ASP B  95      53.023  -8.723  -0.815  1.00 59.97           C  
ATOM   3204  CG  ASP B  95      53.501  -9.578   0.350  1.00 59.97           C  
ATOM   3205  OD1 ASP B  95      53.377 -10.828   0.265  1.00 59.97           O  
ATOM   3206  OD2 ASP B  95      53.998  -8.985   1.345  1.00 59.97           O1-
ATOM   3207  N   PRO B  96      53.907 -11.579  -2.460  1.00 75.56           N  
ATOM   3208  CA  PRO B  96      53.517 -12.919  -2.811  1.00 75.56           C  
ATOM   3209  C   PRO B  96      52.387 -13.454  -1.978  1.00 75.56           C  
ATOM   3210  O   PRO B  96      51.576 -14.217  -2.502  1.00 75.56           O  
ATOM   3211  CB  PRO B  96      54.784 -13.756  -2.647  1.00 75.56           C  
ATOM   3212  CG  PRO B  96      55.575 -13.000  -1.561  1.00 75.56           C  
ATOM   3213  CD  PRO B  96      55.193 -11.527  -1.785  1.00 75.56           C  
ATOM   3214  N   HIS B  97      52.329 -13.114  -0.678  1.00 50.03           N  
ATOM   3215  CA  HIS B  97      51.282 -13.620   0.161  1.00 50.03           C  
ATOM   3216  C   HIS B  97      49.972 -13.037  -0.266  1.00 50.03           C  
ATOM   3217  O   HIS B  97      48.956 -13.730  -0.298  1.00 50.03           O  
ATOM   3218  CB  HIS B  97      51.522 -13.311   1.647  1.00 50.03           C  
ATOM   3219  CG  HIS B  97      52.759 -13.994   2.157  1.00 50.03           C  
ATOM   3220  CD2 HIS B  97      52.925 -15.253   2.648  1.00 50.03           C  
ATOM   3221  ND1 HIS B  97      54.008 -13.415   2.180  1.00 50.03           N  
ATOM   3222  CE1 HIS B  97      54.862 -14.345   2.681  1.00 50.03           C  
ATOM   3223  NE2 HIS B  97      54.250 -15.477   2.979  1.00 50.03           N  
ATOM   3224  N   VAL B  98      49.965 -11.736  -0.606  1.00 36.43           N  
ATOM   3225  CA  VAL B  98      48.763 -11.073  -1.026  1.00 36.43           C  
ATOM   3226  C   VAL B  98      48.299 -11.709  -2.303  1.00 36.43           C  
ATOM   3227  O   VAL B  98      47.110 -11.960  -2.493  1.00 36.43           O  
ATOM   3228  CB  VAL B  98      48.982  -9.613  -1.291  1.00 36.43           C  
ATOM   3229  CG1 VAL B  98      47.671  -9.005  -1.819  1.00 36.43           C  
ATOM   3230  CG2 VAL B  98      49.496  -8.959   0.003  1.00 36.43           C  
ATOM   3231  N   PHE B  99      49.245 -12.015  -3.208  1.00 69.68           N  
ATOM   3232  CA  PHE B  99      48.923 -12.569  -4.493  1.00 69.68           C  
ATOM   3233  C   PHE B  99      48.196 -13.867  -4.299  1.00 69.68           C  
ATOM   3234  O   PHE B  99      47.147 -14.097  -4.902  1.00 69.68           O  
ATOM   3235  CB  PHE B  99      50.199 -12.818  -5.319  1.00 69.68           C  
ATOM   3236  CG  PHE B  99      49.835 -13.141  -6.726  1.00 69.68           C  
ATOM   3237  CD1 PHE B  99      49.382 -12.151  -7.569  1.00 69.68           C  
ATOM   3238  CD2 PHE B  99      49.976 -14.420  -7.212  1.00 69.68           C  
ATOM   3239  CE1 PHE B  99      49.053 -12.436  -8.871  1.00 69.68           C  
ATOM   3240  CE2 PHE B  99      49.649 -14.710  -8.515  1.00 69.68           C  
ATOM   3241  CZ  PHE B  99      49.184 -13.719  -9.346  1.00 69.68           C  
ATOM   3242  N   VAL B 100      48.719 -14.748  -3.427  1.00 40.33           N  
ATOM   3243  CA  VAL B 100      48.109 -16.030  -3.218  1.00 40.33           C  
ATOM   3244  C   VAL B 100      46.741 -15.848  -2.635  1.00 40.33           C  
ATOM   3245  O   VAL B 100      45.799 -16.539  -3.023  1.00 40.33           O  
ATOM   3246  CB  VAL B 100      48.880 -16.899  -2.269  1.00 40.33           C  
ATOM   3247  CG1 VAL B 100      48.061 -18.177  -2.017  1.00 40.33           C  
ATOM   3248  CG2 VAL B 100      50.281 -17.153  -2.855  1.00 40.33           C  
ATOM   3249  N   ARG B 101      46.601 -14.904  -1.682  1.00126.46           N  
ATOM   3250  CA  ARG B 101      45.352 -14.704  -1.009  1.00126.46           C  
ATOM   3251  C   ARG B 101      44.317 -14.287  -2.013  1.00126.46           C  
ATOM   3252  O   ARG B 101      43.200 -14.800  -2.006  1.00126.46           O  
ATOM   3253  CB  ARG B 101      45.447 -13.608   0.073  1.00126.46           C  
ATOM   3254  CG  ARG B 101      44.177 -13.444   0.910  1.00126.46           C  
ATOM   3255  CD  ARG B 101      44.264 -12.355   1.985  1.00126.46           C  
ATOM   3256  NE  ARG B 101      45.280 -12.774   2.995  1.00126.46           N  
ATOM   3257  CZ  ARG B 101      46.561 -12.303   2.933  1.00126.46           C  
ATOM   3258  NH1 ARG B 101      46.916 -11.397   1.975  1.00126.46           N1+
ATOM   3259  NH2 ARG B 101      47.487 -12.728   3.841  1.00126.46           N  
ATOM   3260  N   TYR B 102      44.667 -13.351  -2.915  1.00 54.78           N  
ATOM   3261  CA  TYR B 102      43.746 -12.867  -3.908  1.00 54.78           C  
ATOM   3262  C   TYR B 102      43.360 -13.974  -4.844  1.00 54.78           C  
ATOM   3263  O   TYR B 102      42.184 -14.168  -5.149  1.00 54.78           O  
ATOM   3264  CB  TYR B 102      44.368 -11.737  -4.749  1.00 54.78           C  
ATOM   3265  CG  TYR B 102      43.409 -11.339  -5.815  1.00 54.78           C  
ATOM   3266  CD1 TYR B 102      42.354 -10.501  -5.539  1.00 54.78           C  
ATOM   3267  CD2 TYR B 102      43.575 -11.797  -7.103  1.00 54.78           C  
ATOM   3268  CE1 TYR B 102      41.473 -10.134  -6.528  1.00 54.78           C  
ATOM   3269  CE2 TYR B 102      42.698 -11.434  -8.097  1.00 54.78           C  
ATOM   3270  CZ  TYR B 102      41.644 -10.601  -7.809  1.00 54.78           C  
ATOM   3271  OH  TYR B 102      40.741 -10.225  -8.826  1.00 54.78           O  
ATOM   3272  N   LEU B 103      44.348 -14.755  -5.313  1.00 61.29           N  
ATOM   3273  CA  LEU B 103      44.082 -15.803  -6.265  1.00 61.29           C  
ATOM   3274  C   LEU B 103      43.155 -16.803  -5.658  1.00 61.29           C  
ATOM   3275  O   LEU B 103      42.259 -17.319  -6.326  1.00 61.29           O  
ATOM   3276  CB  LEU B 103      45.340 -16.583  -6.681  1.00 61.29           C  
ATOM   3277  CG  LEU B 103      46.279 -15.814  -7.623  1.00 61.29           C  
ATOM   3278  CD1 LEU B 103      47.507 -16.664  -7.982  1.00 61.29           C  
ATOM   3279  CD2 LEU B 103      45.529 -15.337  -8.876  1.00 61.29           C  
ATOM   3280  N   LEU B 104      43.357 -17.116  -4.371  1.00134.84           N  
ATOM   3281  CA  LEU B 104      42.549 -18.118  -3.743  1.00134.84           C  
ATOM   3282  C   LEU B 104      41.124 -17.630  -3.697  1.00134.84           C  
ATOM   3283  O   LEU B 104      40.196 -18.412  -3.898  1.00134.84           O  
ATOM   3284  CB  LEU B 104      43.051 -18.448  -2.328  1.00134.84           C  
ATOM   3285  CG  LEU B 104      42.480 -19.756  -1.761  1.00134.84           C  
ATOM   3286  CD1 LEU B 104      42.923 -20.959  -2.614  1.00134.84           C  
ATOM   3287  CD2 LEU B 104      42.858 -19.928  -0.281  1.00134.84           C  
ATOM   3288  N   ARG B 105      40.899 -16.323  -3.428  1.00130.26           N  
ATOM   3289  CA  ARG B 105      39.548 -15.828  -3.391  1.00130.26           C  
ATOM   3290  C   ARG B 105      38.907 -15.962  -4.745  1.00130.26           C  
ATOM   3291  O   ARG B 105      37.771 -16.420  -4.858  1.00130.26           O  
ATOM   3292  CB  ARG B 105      39.445 -14.342  -3.005  1.00130.26           C  
ATOM   3293  CG  ARG B 105      39.583 -14.071  -1.507  1.00130.26           C  
ATOM   3294  CD  ARG B 105      38.283 -14.308  -0.732  1.00130.26           C  
ATOM   3295  NE  ARG B 105      37.234 -13.416  -1.310  1.00130.26           N  
ATOM   3296  CZ  ARG B 105      36.462 -13.855  -2.349  1.00130.26           C  
ATOM   3297  NH1 ARG B 105      36.643 -15.113  -2.838  1.00130.26           N1+
ATOM   3298  NH2 ARG B 105      35.507 -13.051  -2.901  1.00130.26           N  
ATOM   3299  N   VAL B 106      39.622 -15.579  -5.821  1.00 41.10           N  
ATOM   3300  CA  VAL B 106      39.044 -15.619  -7.137  1.00 41.10           C  
ATOM   3301  C   VAL B 106      38.699 -17.038  -7.471  1.00 41.10           C  
ATOM   3302  O   VAL B 106      37.622 -17.319  -7.995  1.00 41.10           O  
ATOM   3303  CB  VAL B 106      39.980 -15.117  -8.202  1.00 41.10           C  
ATOM   3304  CG1 VAL B 106      39.312 -15.299  -9.575  1.00 41.10           C  
ATOM   3305  CG2 VAL B 106      40.351 -13.660  -7.883  1.00 41.10           C  
ATOM   3306  N   GLU B 107      39.605 -17.976  -7.139  1.00 53.25           N  
ATOM   3307  CA  GLU B 107      39.455 -19.367  -7.468  1.00 53.25           C  
ATOM   3308  C   GLU B 107      38.213 -19.885  -6.819  1.00 53.25           C  
ATOM   3309  O   GLU B 107      37.441 -20.627  -7.424  1.00 53.25           O  
ATOM   3310  CB  GLU B 107      40.650 -20.202  -6.964  1.00 53.25           C  
ATOM   3311  CG  GLU B 107      40.670 -21.652  -7.449  1.00 53.25           C  
ATOM   3312  CD  GLU B 107      41.949 -22.302  -6.933  1.00 53.25           C  
ATOM   3313  OE1 GLU B 107      42.073 -22.466  -5.690  1.00 53.25           O  
ATOM   3314  OE2 GLU B 107      42.821 -22.639  -7.779  1.00 53.25           O1-
ATOM   3315  N   SER B 108      37.989 -19.491  -5.558  1.00 92.10           N  
ATOM   3316  CA  SER B 108      36.836 -19.915  -4.821  1.00 92.10           C  
ATOM   3317  C   SER B 108      35.604 -19.296  -5.425  1.00 92.10           C  
ATOM   3318  O   SER B 108      34.500 -19.805  -5.240  1.00 92.10           O  
ATOM   3319  CB  SER B 108      36.897 -19.454  -3.359  1.00 92.10           C  
ATOM   3320  OG  SER B 108      35.653 -19.703  -2.727  1.00 92.10           O  
ATOM   3321  N   THR B 109      35.762 -18.153  -6.128  1.00 79.86           N  
ATOM   3322  CA  THR B 109      34.680 -17.420  -6.742  1.00 79.86           C  
ATOM   3323  C   THR B 109      34.111 -18.182  -7.901  1.00 79.86           C  
ATOM   3324  O   THR B 109      32.932 -18.046  -8.224  1.00 79.86           O  
ATOM   3325  CB  THR B 109      35.104 -16.077  -7.266  1.00 79.86           C  
ATOM   3326  CG2 THR B 109      33.867 -15.368  -7.826  1.00 79.86           C  
ATOM   3327  OG1 THR B 109      35.649 -15.286  -6.223  1.00 79.86           O  
ATOM   3328  N   TYR B 110      34.955 -18.946  -8.617  1.00 74.59           N  
ATOM   3329  CA  TYR B 110      34.469 -19.764  -9.689  1.00 74.59           C  
ATOM   3330  C   TYR B 110      33.697 -20.881  -9.056  1.00 74.59           C  
ATOM   3331  O   TYR B 110      34.024 -21.312  -7.950  1.00 74.59           O  
ATOM   3332  CB  TYR B 110      35.579 -20.406 -10.544  1.00 74.59           C  
ATOM   3333  CG  TYR B 110      36.209 -19.371 -11.414  1.00 74.59           C  
ATOM   3334  CD1 TYR B 110      35.692 -19.122 -12.665  1.00 74.59           C  
ATOM   3335  CD2 TYR B 110      37.309 -18.654 -10.996  1.00 74.59           C  
ATOM   3336  CE1 TYR B 110      36.260 -18.179 -13.486  1.00 74.59           C  
ATOM   3337  CE2 TYR B 110      37.880 -17.706 -11.814  1.00 74.59           C  
ATOM   3338  CZ  TYR B 110      37.355 -17.468 -13.062  1.00 74.59           C  
ATOM   3339  OH  TYR B 110      37.935 -16.499 -13.907  1.00 74.59           O  
ATOM   3340  N   HIS B 111      32.622 -21.348  -9.730  1.00 67.76           N  
ATOM   3341  CA  HIS B 111      31.795 -22.386  -9.177  1.00 67.76           C  
ATOM   3342  C   HIS B 111      32.289 -23.722  -9.646  1.00 67.76           C  
ATOM   3343  O   HIS B 111      32.331 -24.013 -10.841  1.00 67.76           O  
ATOM   3344  CB  HIS B 111      30.316 -22.289  -9.590  1.00 67.76           C  
ATOM   3345  CG  HIS B 111      29.651 -21.027  -9.128  1.00 67.76           C  
ATOM   3346  CD2 HIS B 111      30.158 -19.965  -8.443  1.00 67.76           C  
ATOM   3347  ND1 HIS B 111      28.327 -20.725  -9.361  1.00 67.76           N  
ATOM   3348  CE1 HIS B 111      28.100 -19.506  -8.810  1.00 67.76           C  
ATOM   3349  NE2 HIS B 111      29.183 -19.004  -8.242  1.00 67.76           N  
ATOM   3350  N   ALA B 112      32.654 -24.578  -8.672  1.00 41.92           N  
ATOM   3351  CA  ALA B 112      33.158 -25.909  -8.877  1.00 41.92           C  
ATOM   3352  C   ALA B 112      32.093 -26.728  -9.539  1.00 41.92           C  
ATOM   3353  O   ALA B 112      32.378 -27.631 -10.323  1.00 41.92           O  
ATOM   3354  CB  ALA B 112      33.533 -26.612  -7.562  1.00 41.92           C  
ATOM   3355  N   ASP B 113      30.829 -26.419  -9.209  1.00135.99           N  
ATOM   3356  CA  ASP B 113      29.643 -27.111  -9.630  1.00135.99           C  
ATOM   3357  C   ASP B 113      29.557 -27.058 -11.125  1.00135.99           C  
ATOM   3358  O   ASP B 113      29.047 -27.985 -11.751  1.00135.99           O  
ATOM   3359  CB  ASP B 113      28.369 -26.387  -9.169  1.00135.99           C  
ATOM   3360  CG  ASP B 113      28.427 -26.136  -7.671  1.00135.99           C  
ATOM   3361  OD1 ASP B 113      29.418 -26.550  -7.016  1.00135.99           O  
ATOM   3362  OD2 ASP B 113      27.467 -25.496  -7.165  1.00135.99           O1-
ATOM   3363  N   VAL B 114      30.020 -25.946 -11.731  1.00 66.53           N  
ATOM   3364  CA  VAL B 114      29.911 -25.750 -13.152  1.00 66.53           C  
ATOM   3365  C   VAL B 114      30.971 -26.558 -13.843  1.00 66.53           C  
ATOM   3366  O   VAL B 114      32.148 -26.496 -13.498  1.00 66.53           O  
ATOM   3367  CB  VAL B 114      30.100 -24.311 -13.540  1.00 66.53           C  
ATOM   3368  CG1 VAL B 114      30.140 -24.208 -15.071  1.00 66.53           C  
ATOM   3369  CG2 VAL B 114      28.979 -23.482 -12.889  1.00 66.53           C  
ATOM   3370  N   PRO B 115      30.569 -27.348 -14.806  1.00140.81           N  
ATOM   3371  CA  PRO B 115      31.498 -28.202 -15.493  1.00140.81           C  
ATOM   3372  C   PRO B 115      32.601 -27.557 -16.289  1.00140.81           C  
ATOM   3373  O   PRO B 115      33.733 -28.025 -16.190  1.00140.81           O  
ATOM   3374  CB  PRO B 115      30.646 -29.151 -16.332  1.00140.81           C  
ATOM   3375  CG  PRO B 115      29.312 -29.219 -15.569  1.00140.81           C  
ATOM   3376  CD  PRO B 115      29.211 -27.862 -14.850  1.00140.81           C  
ATOM   3377  N   TYR B 116      32.279 -26.612 -17.197  1.00125.06           N  
ATOM   3378  CA  TYR B 116      33.284 -25.965 -18.007  1.00125.06           C  
ATOM   3379  C   TYR B 116      33.870 -24.695 -17.432  1.00125.06           C  
ATOM   3380  O   TYR B 116      35.082 -24.534 -17.303  1.00125.06           O  
ATOM   3381  CB  TYR B 116      32.737 -25.674 -19.415  1.00125.06           C  
ATOM   3382  CG  TYR B 116      33.791 -25.166 -20.336  1.00125.06           C  
ATOM   3383  CD1 TYR B 116      34.103 -23.829 -20.384  1.00125.06           C  
ATOM   3384  CD2 TYR B 116      34.449 -26.036 -21.174  1.00125.06           C  
ATOM   3385  CE1 TYR B 116      35.068 -23.376 -21.251  1.00125.06           C  
ATOM   3386  CE2 TYR B 116      35.415 -25.591 -22.042  1.00125.06           C  
ATOM   3387  CZ  TYR B 116      35.726 -24.254 -22.080  1.00125.06           C  
ATOM   3388  OH  TYR B 116      36.716 -23.784 -22.970  1.00125.06           O  
ATOM   3389  N   HIS B 117      32.972 -23.786 -17.014  1.00155.62           N  
ATOM   3390  CA  HIS B 117      33.182 -22.409 -16.643  1.00155.62           C  
ATOM   3391  C   HIS B 117      33.826 -22.227 -15.310  1.00155.62           C  
ATOM   3392  O   HIS B 117      33.582 -21.209 -14.668  1.00155.62           O  
ATOM   3393  CB  HIS B 117      31.919 -21.536 -16.718  1.00155.62           C  
ATOM   3394  CG  HIS B 117      31.542 -21.249 -18.143  1.00155.62           C  
ATOM   3395  CD2 HIS B 117      32.105 -20.388 -19.036  1.00155.62           C  
ATOM   3396  ND1 HIS B 117      30.521 -21.877 -18.822  1.00155.62           N  
ATOM   3397  CE1 HIS B 117      30.516 -21.369 -20.081  1.00155.62           C  
ATOM   3398  NE2 HIS B 117      31.459 -20.462 -20.258  1.00155.62           N  
ATOM   3399  N   ASN B 118      34.478 -23.271 -14.777  1.00 98.49           N  
ATOM   3400  CA  ASN B 118      35.122 -23.234 -13.490  1.00 98.49           C  
ATOM   3401  C   ASN B 118      36.541 -22.724 -13.561  1.00 98.49           C  
ATOM   3402  O   ASN B 118      37.012 -22.202 -14.571  1.00 98.49           O  
ATOM   3403  CB  ASN B 118      35.129 -24.615 -12.816  1.00 98.49           C  
ATOM   3404  CG  ASN B 118      35.788 -25.588 -13.784  1.00 98.49           C  
ATOM   3405  ND2 ASN B 118      35.074 -26.701 -14.097  1.00 98.49           N  
ATOM   3406  OD1 ASN B 118      36.895 -25.354 -14.266  1.00 98.49           O  
ATOM   3407  N   SER B 119      37.250 -22.849 -12.420  1.00 95.13           N  
ATOM   3408  CA  SER B 119      38.585 -22.353 -12.244  1.00 95.13           C  
ATOM   3409  C   SER B 119      39.546 -23.092 -13.131  1.00 95.13           C  
ATOM   3410  O   SER B 119      40.606 -22.564 -13.464  1.00 95.13           O  
ATOM   3411  CB  SER B 119      39.086 -22.513 -10.802  1.00 95.13           C  
ATOM   3412  OG  SER B 119      40.410 -22.013 -10.702  1.00 95.13           O  
ATOM   3413  N   MET B 120      39.235 -24.349 -13.507  1.00 41.84           N  
ATOM   3414  CA  MET B 120      40.131 -25.082 -14.361  1.00 41.84           C  
ATOM   3415  C   MET B 120      40.200 -24.405 -15.696  1.00 41.84           C  
ATOM   3416  O   MET B 120      41.269 -24.285 -16.293  1.00 41.84           O  
ATOM   3417  CB  MET B 120      39.711 -26.547 -14.573  1.00 41.84           C  
ATOM   3418  CG  MET B 120      39.854 -27.396 -13.307  1.00 41.84           C  
ATOM   3419  SD  MET B 120      39.370 -29.138 -13.497  1.00 41.84           S  
ATOM   3420  CE  MET B 120      37.586 -28.816 -13.578  1.00 41.84           C  
ATOM   3421  N   HIS B 121      39.047 -23.934 -16.201  1.00 55.78           N  
ATOM   3422  CA  HIS B 121      39.008 -23.263 -17.466  1.00 55.78           C  
ATOM   3423  C   HIS B 121      39.838 -22.027 -17.372  1.00 55.78           C  
ATOM   3424  O   HIS B 121      40.585 -21.699 -18.290  1.00 55.78           O  
ATOM   3425  CB  HIS B 121      37.588 -22.840 -17.868  1.00 55.78           C  
ATOM   3426  CG  HIS B 121      37.563 -22.054 -19.142  1.00 55.78           C  
ATOM   3427  CD2 HIS B 121      37.183 -20.766 -19.357  1.00 55.78           C  
ATOM   3428  ND1 HIS B 121      37.950 -22.542 -20.369  1.00 55.78           N  
ATOM   3429  CE1 HIS B 121      37.785 -21.532 -21.261  1.00 55.78           C  
ATOM   3430  NE2 HIS B 121      37.321 -20.433 -20.693  1.00 55.78           N  
ATOM   3431  N   ALA B 122      39.735 -21.305 -16.242  1.00 36.31           N  
ATOM   3432  CA  ALA B 122      40.467 -20.081 -16.094  1.00 36.31           C  
ATOM   3433  C   ALA B 122      41.938 -20.365 -16.153  1.00 36.31           C  
ATOM   3434  O   ALA B 122      42.700 -19.632 -16.784  1.00 36.31           O  
ATOM   3435  CB  ALA B 122      40.179 -19.376 -14.756  1.00 36.31           C  
ATOM   3436  N   ALA B 123      42.380 -21.447 -15.491  1.00 38.65           N  
ATOM   3437  CA  ALA B 123      43.773 -21.782 -15.455  1.00 38.65           C  
ATOM   3438  C   ALA B 123      44.256 -22.108 -16.839  1.00 38.65           C  
ATOM   3439  O   ALA B 123      45.373 -21.750 -17.208  1.00 38.65           O  
ATOM   3440  CB  ALA B 123      44.067 -23.002 -14.565  1.00 38.65           C  
ATOM   3441  N   ASP B 124      43.438 -22.826 -17.635  1.00 53.89           N  
ATOM   3442  CA  ASP B 124      43.817 -23.206 -18.972  1.00 53.89           C  
ATOM   3443  C   ASP B 124      43.994 -21.971 -19.814  1.00 53.89           C  
ATOM   3444  O   ASP B 124      44.975 -21.833 -20.545  1.00 53.89           O  
ATOM   3445  CB  ASP B 124      42.745 -24.070 -19.658  1.00 53.89           C  
ATOM   3446  CG  ASP B 124      43.308 -24.599 -20.971  1.00 53.89           C  
ATOM   3447  OD1 ASP B 124      44.543 -24.473 -21.183  1.00 53.89           O  
ATOM   3448  OD2 ASP B 124      42.506 -25.135 -21.781  1.00 53.89           O1-
ATOM   3449  N   VAL B 125      43.043 -21.022 -19.715  1.00 41.69           N  
ATOM   3450  CA  VAL B 125      43.084 -19.822 -20.507  1.00 41.69           C  
ATOM   3451  C   VAL B 125      44.311 -19.043 -20.149  1.00 41.69           C  
ATOM   3452  O   VAL B 125      44.981 -18.482 -21.016  1.00 41.69           O  
ATOM   3453  CB  VAL B 125      41.892 -18.937 -20.280  1.00 41.69           C  
ATOM   3454  CG1 VAL B 125      42.069 -17.642 -21.095  1.00 41.69           C  
ATOM   3455  CG2 VAL B 125      40.625 -19.730 -20.645  1.00 41.69           C  
ATOM   3456  N   LEU B 126      44.632 -18.995 -18.845  1.00119.28           N  
ATOM   3457  CA  LEU B 126      45.758 -18.257 -18.350  1.00119.28           C  
ATOM   3458  C   LEU B 126      47.011 -18.825 -18.959  1.00119.28           C  
ATOM   3459  O   LEU B 126      47.852 -18.092 -19.478  1.00119.28           O  
ATOM   3460  CB  LEU B 126      45.900 -18.439 -16.823  1.00119.28           C  
ATOM   3461  CG  LEU B 126      46.883 -17.499 -16.090  1.00119.28           C  
ATOM   3462  CD1 LEU B 126      48.309 -17.538 -16.654  1.00119.28           C  
ATOM   3463  CD2 LEU B 126      46.314 -16.085 -15.983  1.00119.28           C  
ATOM   3464  N   GLN B 127      47.158 -20.163 -18.924  1.00 86.57           N  
ATOM   3465  CA  GLN B 127      48.360 -20.803 -19.383  1.00 86.57           C  
ATOM   3466  C   GLN B 127      48.517 -20.631 -20.861  1.00 86.57           C  
ATOM   3467  O   GLN B 127      49.629 -20.450 -21.356  1.00 86.57           O  
ATOM   3468  CB  GLN B 127      48.380 -22.310 -19.068  1.00 86.57           C  
ATOM   3469  CG  GLN B 127      49.720 -22.993 -19.353  1.00 86.57           C  
ATOM   3470  CD  GLN B 127      49.824 -23.277 -20.845  1.00 86.57           C  
ATOM   3471  NE2 GLN B 127      51.074 -23.252 -21.379  1.00 86.57           N  
ATOM   3472  OE1 GLN B 127      48.822 -23.518 -21.515  1.00 86.57           O  
ATOM   3473  N   THR B 128      47.400 -20.709 -21.607  1.00 38.00           N  
ATOM   3474  CA  THR B 128      47.433 -20.584 -23.037  1.00 38.00           C  
ATOM   3475  C   THR B 128      47.891 -19.198 -23.389  1.00 38.00           C  
ATOM   3476  O   THR B 128      48.692 -19.014 -24.304  1.00 38.00           O  
ATOM   3477  CB  THR B 128      46.082 -20.787 -23.657  1.00 38.00           C  
ATOM   3478  CG2 THR B 128      46.210 -20.649 -25.184  1.00 38.00           C  
ATOM   3479  OG1 THR B 128      45.582 -22.073 -23.324  1.00 38.00           O  
ATOM   3480  N   ALA B 129      47.388 -18.180 -22.662  1.00 30.62           N  
ATOM   3481  CA  ALA B 129      47.754 -16.814 -22.933  1.00 30.62           C  
ATOM   3482  C   ALA B 129      49.230 -16.657 -22.722  1.00 30.62           C  
ATOM   3483  O   ALA B 129      49.917 -15.997 -23.501  1.00 30.62           O  
ATOM   3484  CB  ALA B 129      47.044 -15.812 -22.005  1.00 30.62           C  
ATOM   3485  N   HIS B 130      49.751 -17.286 -21.654  1.00 63.23           N  
ATOM   3486  CA  HIS B 130      51.144 -17.247 -21.315  1.00 63.23           C  
ATOM   3487  C   HIS B 130      51.937 -17.825 -22.442  1.00 63.23           C  
ATOM   3488  O   HIS B 130      53.006 -17.323 -22.780  1.00 63.23           O  
ATOM   3489  CB  HIS B 130      51.439 -18.093 -20.064  1.00 63.23           C  
ATOM   3490  CG  HIS B 130      52.899 -18.312 -19.816  1.00 63.23           C  
ATOM   3491  CD2 HIS B 130      53.651 -19.421 -20.053  1.00 63.23           C  
ATOM   3492  ND1 HIS B 130      53.760 -17.379 -19.287  1.00 63.23           N  
ATOM   3493  CE1 HIS B 130      54.983 -17.965 -19.231  1.00 63.23           C  
ATOM   3494  NE2 HIS B 130      54.966 -19.205 -19.685  1.00 63.23           N  
ATOM   3495  N   PHE B 131      51.437 -18.924 -23.028  1.00 50.75           N  
ATOM   3496  CA  PHE B 131      52.103 -19.585 -24.112  1.00 50.75           C  
ATOM   3497  C   PHE B 131      52.123 -18.702 -25.323  1.00 50.75           C  
ATOM   3498  O   PHE B 131      53.154 -18.560 -25.978  1.00 50.75           O  
ATOM   3499  CB  PHE B 131      51.393 -20.892 -24.509  1.00 50.75           C  
ATOM   3500  CG  PHE B 131      52.123 -21.509 -25.653  1.00 50.75           C  
ATOM   3501  CD1 PHE B 131      53.245 -22.277 -25.446  1.00 50.75           C  
ATOM   3502  CD2 PHE B 131      51.673 -21.323 -26.940  1.00 50.75           C  
ATOM   3503  CE1 PHE B 131      53.910 -22.844 -26.508  1.00 50.75           C  
ATOM   3504  CE2 PHE B 131      52.332 -21.889 -28.006  1.00 50.75           C  
ATOM   3505  CZ  PHE B 131      53.454 -22.651 -27.791  1.00 50.75           C  
ATOM   3506  N   LEU B 132      50.983 -18.052 -25.630  1.00 62.86           N  
ATOM   3507  CA  LEU B 132      50.837 -17.291 -26.839  1.00 62.86           C  
ATOM   3508  C   LEU B 132      51.818 -16.155 -26.888  1.00 62.86           C  
ATOM   3509  O   LEU B 132      52.368 -15.843 -27.942  1.00 62.86           O  
ATOM   3510  CB  LEU B 132      49.419 -16.722 -27.021  1.00 62.86           C  
ATOM   3511  CG  LEU B 132      48.353 -17.811 -27.256  1.00 62.86           C  
ATOM   3512  CD1 LEU B 132      46.952 -17.204 -27.431  1.00 62.86           C  
ATOM   3513  CD2 LEU B 132      48.744 -18.733 -28.422  1.00 62.86           C  
ATOM   3514  N   LEU B 133      52.085 -15.524 -25.734  1.00 81.39           N  
ATOM   3515  CA  LEU B 133      52.941 -14.372 -25.638  1.00 81.39           C  
ATOM   3516  C   LEU B 133      54.347 -14.675 -26.087  1.00 81.39           C  
ATOM   3517  O   LEU B 133      55.050 -13.780 -26.547  1.00 81.39           O  
ATOM   3518  CB  LEU B 133      53.038 -13.819 -24.201  1.00 81.39           C  
ATOM   3519  CG  LEU B 133      51.772 -13.088 -23.712  1.00 81.39           C  
ATOM   3520  CD1 LEU B 133      51.949 -12.576 -22.271  1.00 81.39           C  
ATOM   3521  CD2 LEU B 133      51.387 -11.948 -24.671  1.00 81.39           C  
ATOM   3522  N   GLN B 134      54.791 -15.935 -25.936  1.00 93.69           N  
ATOM   3523  CA  GLN B 134      56.130 -16.431 -26.150  1.00 93.69           C  
ATOM   3524  C   GLN B 134      56.610 -16.394 -27.575  1.00 93.69           C  
ATOM   3525  O   GLN B 134      57.819 -16.439 -27.788  1.00 93.69           O  
ATOM   3526  CB  GLN B 134      56.310 -17.857 -25.599  1.00 93.69           C  
ATOM   3527  CG  GLN B 134      56.151 -17.893 -24.076  1.00 93.69           C  
ATOM   3528  CD  GLN B 134      56.333 -19.320 -23.575  1.00 93.69           C  
ATOM   3529  NE2 GLN B 134      56.705 -20.250 -24.496  1.00 93.69           N  
ATOM   3530  OE1 GLN B 134      56.149 -19.598 -22.392  1.00 93.69           O  
ATOM   3531  N   ALA B 135      55.713 -16.380 -28.585  1.00 47.85           N  
ATOM   3532  CA  ALA B 135      56.150 -16.428 -29.958  1.00 47.85           C  
ATOM   3533  C   ALA B 135      57.188 -15.367 -30.214  1.00 47.85           C  
ATOM   3534  O   ALA B 135      57.098 -14.244 -29.725  1.00 47.85           O  
ATOM   3535  CB  ALA B 135      55.006 -16.225 -30.967  1.00 47.85           C  
ATOM   3536  N   GLU B 136      58.218 -15.731 -31.008  1.00 88.59           N  
ATOM   3537  CA  GLU B 136      59.357 -14.900 -31.311  1.00 88.59           C  
ATOM   3538  C   GLU B 136      58.909 -13.666 -32.031  1.00 88.59           C  
ATOM   3539  O   GLU B 136      59.445 -12.576 -31.830  1.00 88.59           O  
ATOM   3540  CB  GLU B 136      60.374 -15.588 -32.236  1.00 88.59           C  
ATOM   3541  CG  GLU B 136      61.583 -14.705 -32.554  1.00 88.59           C  
ATOM   3542  CD  GLU B 136      62.424 -15.404 -33.613  1.00 88.59           C  
ATOM   3543  OE1 GLU B 136      62.055 -15.311 -34.813  1.00 88.59           O  
ATOM   3544  OE2 GLU B 136      63.444 -16.042 -33.236  1.00 88.59           O1-
ATOM   3545  N   ALA B 137      57.887 -13.804 -32.889  1.00 47.58           N  
ATOM   3546  CA  ALA B 137      57.444 -12.689 -33.672  1.00 47.58           C  
ATOM   3547  C   ALA B 137      57.032 -11.596 -32.735  1.00 47.58           C  
ATOM   3548  O   ALA B 137      57.162 -10.413 -33.051  1.00 47.58           O  
ATOM   3549  CB  ALA B 137      56.232 -13.026 -34.557  1.00 47.58           C  
ATOM   3550  N   LEU B 138      56.459 -11.993 -31.585  1.00102.85           N  
ATOM   3551  CA  LEU B 138      55.971 -11.144 -30.534  1.00102.85           C  
ATOM   3552  C   LEU B 138      57.066 -10.524 -29.728  1.00102.85           C  
ATOM   3553  O   LEU B 138      56.805  -9.550 -29.028  1.00102.85           O  
ATOM   3554  CB  LEU B 138      55.031 -11.888 -29.572  1.00102.85           C  
ATOM   3555  CG  LEU B 138      53.770 -12.424 -30.276  1.00102.85           C  
ATOM   3556  CD1 LEU B 138      52.842 -13.155 -29.294  1.00102.85           C  
ATOM   3557  CD2 LEU B 138      53.054 -11.313 -31.061  1.00102.85           C  
ATOM   3558  N   ASP B 139      58.292 -11.085 -29.755  1.00113.16           N  
ATOM   3559  CA  ASP B 139      59.354 -10.672 -28.871  1.00113.16           C  
ATOM   3560  C   ASP B 139      59.505  -9.170 -28.812  1.00113.16           C  
ATOM   3561  O   ASP B 139      59.368  -8.462 -29.810  1.00113.16           O  
ATOM   3562  CB  ASP B 139      60.725 -11.256 -29.257  1.00113.16           C  
ATOM   3563  CG  ASP B 139      61.704 -11.024 -28.112  1.00113.16           C  
ATOM   3564  OD1 ASP B 139      61.237 -10.739 -26.978  1.00113.16           O  
ATOM   3565  OD2 ASP B 139      62.935 -11.133 -28.358  1.00113.16           O1-
ATOM   3566  N   ASP B 140      59.727  -8.680 -27.566  1.00114.84           N  
ATOM   3567  CA  ASP B 140      60.047  -7.340 -27.132  1.00114.84           C  
ATOM   3568  C   ASP B 140      58.959  -6.352 -27.454  1.00114.84           C  
ATOM   3569  O   ASP B 140      59.186  -5.146 -27.402  1.00114.84           O  
ATOM   3570  CB  ASP B 140      61.361  -6.825 -27.753  1.00114.84           C  
ATOM   3571  CG  ASP B 140      61.856  -5.615 -26.969  1.00114.84           C  
ATOM   3572  OD1 ASP B 140      61.240  -5.289 -25.919  1.00114.84           O  
ATOM   3573  OD2 ASP B 140      62.859  -4.998 -27.415  1.00114.84           O1-
ATOM   3574  N   VAL B 141      57.753  -6.824 -27.813  1.00 91.98           N  
ATOM   3575  CA  VAL B 141      56.660  -5.954 -28.163  1.00 91.98           C  
ATOM   3576  C   VAL B 141      55.902  -5.359 -27.006  1.00 91.98           C  
ATOM   3577  O   VAL B 141      55.554  -4.178 -27.036  1.00 91.98           O  
ATOM   3578  CB  VAL B 141      55.623  -6.618 -29.022  1.00 91.98           C  
ATOM   3579  CG1 VAL B 141      54.433  -5.650 -29.166  1.00 91.98           C  
ATOM   3580  CG2 VAL B 141      56.263  -7.011 -30.362  1.00 91.98           C  
ATOM   3581  N   PHE B 142      55.607  -6.151 -25.952  1.00 75.29           N  
ATOM   3582  CA  PHE B 142      54.675  -5.663 -24.970  1.00 75.29           C  
ATOM   3583  C   PHE B 142      55.394  -5.202 -23.747  1.00 75.29           C  
ATOM   3584  O   PHE B 142      56.432  -5.735 -23.364  1.00 75.29           O  
ATOM   3585  CB  PHE B 142      53.668  -6.729 -24.495  1.00 75.29           C  
ATOM   3586  CG  PHE B 142      52.822  -7.159 -25.647  1.00 75.29           C  
ATOM   3587  CD1 PHE B 142      51.805  -6.357 -26.113  1.00 75.29           C  
ATOM   3588  CD2 PHE B 142      53.035  -8.379 -26.248  1.00 75.29           C  
ATOM   3589  CE1 PHE B 142      51.023  -6.760 -27.170  1.00 75.29           C  
ATOM   3590  CE2 PHE B 142      52.256  -8.789 -27.305  1.00 75.29           C  
ATOM   3591  CZ  PHE B 142      51.249  -7.977 -27.770  1.00 75.29           C  
ATOM   3592  N   SER B 143      54.831  -4.165 -23.101  1.00 29.65           N  
ATOM   3593  CA  SER B 143      55.378  -3.667 -21.880  1.00 29.65           C  
ATOM   3594  C   SER B 143      55.023  -4.669 -20.834  1.00 29.65           C  
ATOM   3595  O   SER B 143      54.191  -5.547 -21.060  1.00 29.65           O  
ATOM   3596  CB  SER B 143      54.789  -2.310 -21.459  1.00 29.65           C  
ATOM   3597  OG  SER B 143      53.393  -2.436 -21.234  1.00 29.65           O  
ATOM   3598  N   ASP B 144      55.683  -4.582 -19.666  1.00 28.52           N  
ATOM   3599  CA  ASP B 144      55.429  -5.501 -18.597  1.00 28.52           C  
ATOM   3600  C   ASP B 144      54.018  -5.315 -18.127  1.00 28.52           C  
ATOM   3601  O   ASP B 144      53.314  -6.286 -17.853  1.00 28.52           O  
ATOM   3602  CB  ASP B 144      56.351  -5.277 -17.385  1.00 28.52           C  
ATOM   3603  CG  ASP B 144      57.763  -5.698 -17.773  1.00 28.52           C  
ATOM   3604  OD1 ASP B 144      57.919  -6.324 -18.856  1.00 28.52           O  
ATOM   3605  OD2 ASP B 144      58.704  -5.403 -16.990  1.00 28.52           O1-
ATOM   3606  N   LEU B 145      53.564  -4.049 -18.054  1.00 48.51           N  
ATOM   3607  CA  LEU B 145      52.258  -3.733 -17.545  1.00 48.51           C  
ATOM   3608  C   LEU B 145      51.231  -4.384 -18.420  1.00 48.51           C  
ATOM   3609  O   LEU B 145      50.208  -4.871 -17.937  1.00 48.51           O  
ATOM   3610  CB  LEU B 145      51.980  -2.221 -17.519  1.00 48.51           C  
ATOM   3611  CG  LEU B 145      50.631  -1.851 -16.874  1.00 48.51           C  
ATOM   3612  CD1 LEU B 145      50.602  -2.233 -15.385  1.00 48.51           C  
ATOM   3613  CD2 LEU B 145      50.289  -0.372 -17.111  1.00 48.51           C  
ATOM   3614  N   GLU B 146      51.471  -4.389 -19.742  1.00 55.44           N  
ATOM   3615  CA  GLU B 146      50.541  -4.982 -20.660  1.00 55.44           C  
ATOM   3616  C   GLU B 146      50.504  -6.470 -20.456  1.00 55.44           C  
ATOM   3617  O   GLU B 146      49.440  -7.082 -20.548  1.00 55.44           O  
ATOM   3618  CB  GLU B 146      50.884  -4.658 -22.120  1.00 55.44           C  
ATOM   3619  CG  GLU B 146      50.691  -3.167 -22.411  1.00 55.44           C  
ATOM   3620  CD  GLU B 146      51.044  -2.892 -23.862  1.00 55.44           C  
ATOM   3621  OE1 GLU B 146      51.647  -3.787 -24.512  1.00 55.44           O  
ATOM   3622  OE2 GLU B 146      50.720  -1.773 -24.338  1.00 55.44           O1-
ATOM   3623  N   ILE B 147      51.669  -7.098 -20.189  1.00 39.54           N  
ATOM   3624  CA  ILE B 147      51.712  -8.516 -19.951  1.00 39.54           C  
ATOM   3625  C   ILE B 147      50.957  -8.799 -18.693  1.00 39.54           C  
ATOM   3626  O   ILE B 147      50.186  -9.754 -18.621  1.00 39.54           O  
ATOM   3627  CB  ILE B 147      53.109  -9.045 -19.799  1.00 39.54           C  
ATOM   3628  CG1 ILE B 147      53.877  -8.876 -21.121  1.00 39.54           C  
ATOM   3629  CG2 ILE B 147      53.023 -10.503 -19.317  1.00 39.54           C  
ATOM   3630  CD1 ILE B 147      55.376  -9.139 -21.000  1.00 39.54           C  
ATOM   3631  N   LEU B 148      51.141  -7.954 -17.663  1.00 51.52           N  
ATOM   3632  CA  LEU B 148      50.471  -8.179 -16.416  1.00 51.52           C  
ATOM   3633  C   LEU B 148      48.987  -8.165 -16.652  1.00 51.52           C  
ATOM   3634  O   LEU B 148      48.260  -9.010 -16.127  1.00 51.52           O  
ATOM   3635  CB  LEU B 148      50.768  -7.086 -15.377  1.00 51.52           C  
ATOM   3636  CG  LEU B 148      50.021  -7.282 -14.044  1.00 51.52           C  
ATOM   3637  CD1 LEU B 148      50.479  -8.557 -13.321  1.00 51.52           C  
ATOM   3638  CD2 LEU B 148      50.112  -6.026 -13.164  1.00 51.52           C  
ATOM   3639  N   ALA B 149      48.499  -7.207 -17.463  1.00 43.58           N  
ATOM   3640  CA  ALA B 149      47.084  -7.046 -17.673  1.00 43.58           C  
ATOM   3641  C   ALA B 149      46.462  -8.254 -18.323  1.00 43.58           C  
ATOM   3642  O   ALA B 149      45.414  -8.732 -17.887  1.00 43.58           O  
ATOM   3643  CB  ALA B 149      46.753  -5.834 -18.559  1.00 43.58           C  
ATOM   3644  N   VAL B 150      47.094  -8.790 -19.383  1.00102.96           N  
ATOM   3645  CA  VAL B 150      46.505  -9.878 -20.118  1.00102.96           C  
ATOM   3646  C   VAL B 150      46.422 -11.123 -19.275  1.00102.96           C  
ATOM   3647  O   VAL B 150      45.445 -11.870 -19.341  1.00102.96           O  
ATOM   3648  CB  VAL B 150      47.269 -10.208 -21.371  1.00102.96           C  
ATOM   3649  CG1 VAL B 150      48.643 -10.780 -20.984  1.00102.96           C  
ATOM   3650  CG2 VAL B 150      46.413 -11.150 -22.232  1.00102.96           C  
ATOM   3651  N   LEU B 151      47.474 -11.413 -18.487  1.00 50.58           N  
ATOM   3652  CA  LEU B 151      47.477 -12.601 -17.674  1.00 50.58           C  
ATOM   3653  C   LEU B 151      46.444 -12.489 -16.595  1.00 50.58           C  
ATOM   3654  O   LEU B 151      45.709 -13.435 -16.323  1.00 50.58           O  
ATOM   3655  CB  LEU B 151      48.837 -12.869 -17.008  1.00 50.58           C  
ATOM   3656  CG  LEU B 151      49.954 -13.168 -18.028  1.00 50.58           C  
ATOM   3657  CD1 LEU B 151      51.290 -13.464 -17.331  1.00 50.58           C  
ATOM   3658  CD2 LEU B 151      49.532 -14.274 -19.009  1.00 50.58           C  
ATOM   3659  N   PHE B 152      46.352 -11.312 -15.953  1.00 54.49           N  
ATOM   3660  CA  PHE B 152      45.417 -11.092 -14.886  1.00 54.49           C  
ATOM   3661  C   PHE B 152      44.039 -11.261 -15.453  1.00 54.49           C  
ATOM   3662  O   PHE B 152      43.175 -11.896 -14.848  1.00 54.49           O  
ATOM   3663  CB  PHE B 152      45.556  -9.662 -14.324  1.00 54.49           C  
ATOM   3664  CG  PHE B 152      44.597  -9.429 -13.206  1.00 54.49           C  
ATOM   3665  CD1 PHE B 152      44.881  -9.868 -11.934  1.00 54.49           C  
ATOM   3666  CD2 PHE B 152      43.423  -8.744 -13.426  1.00 54.49           C  
ATOM   3667  CE1 PHE B 152      44.002  -9.646 -10.900  1.00 54.49           C  
ATOM   3668  CE2 PHE B 152      42.540  -8.518 -12.398  1.00 54.49           C  
ATOM   3669  CZ  PHE B 152      42.829  -8.969 -11.132  1.00 54.49           C  
ATOM   3670  N   ALA B 153      43.806 -10.711 -16.659  1.00 35.19           N  
ATOM   3671  CA  ALA B 153      42.498 -10.771 -17.248  1.00 35.19           C  
ATOM   3672  C   ALA B 153      42.095 -12.198 -17.459  1.00 35.19           C  
ATOM   3673  O   ALA B 153      40.955 -12.576 -17.189  1.00 35.19           O  
ATOM   3674  CB  ALA B 153      42.420 -10.069 -18.615  1.00 35.19           C  
ATOM   3675  N   ALA B 154      43.036 -13.032 -17.937  1.00 38.24           N  
ATOM   3676  CA  ALA B 154      42.733 -14.400 -18.248  1.00 38.24           C  
ATOM   3677  C   ALA B 154      42.301 -15.136 -17.019  1.00 38.24           C  
ATOM   3678  O   ALA B 154      41.354 -15.920 -17.058  1.00 38.24           O  
ATOM   3679  CB  ALA B 154      43.935 -15.147 -18.849  1.00 38.24           C  
ATOM   3680  N   ALA B 155      42.982 -14.909 -15.885  1.00 48.95           N  
ATOM   3681  CA  ALA B 155      42.644 -15.639 -14.696  1.00 48.95           C  
ATOM   3682  C   ALA B 155      41.244 -15.305 -14.246  1.00 48.95           C  
ATOM   3683  O   ALA B 155      40.494 -16.181 -13.822  1.00 48.95           O  
ATOM   3684  CB  ALA B 155      43.589 -15.329 -13.524  1.00 48.95           C  
ATOM   3685  N   ILE B 156      40.894 -14.008 -14.267  1.00101.65           N  
ATOM   3686  CA  ILE B 156      39.636 -13.434 -13.844  1.00101.65           C  
ATOM   3687  C   ILE B 156      38.483 -13.588 -14.807  1.00101.65           C  
ATOM   3688  O   ILE B 156      37.326 -13.447 -14.410  1.00101.65           O  
ATOM   3689  CB  ILE B 156      39.725 -11.974 -13.512  1.00101.65           C  
ATOM   3690  CG1 ILE B 156      40.075 -11.145 -14.759  1.00101.65           C  
ATOM   3691  CG2 ILE B 156      40.724 -11.823 -12.353  1.00101.65           C  
ATOM   3692  CD1 ILE B 156      39.835  -9.646 -14.579  1.00101.65           C  
ATOM   3693  N   HIS B 157      38.749 -13.811 -16.105  1.00119.57           N  
ATOM   3694  CA  HIS B 157      37.754 -13.566 -17.122  1.00119.57           C  
ATOM   3695  C   HIS B 157      36.419 -14.237 -16.927  1.00119.57           C  
ATOM   3696  O   HIS B 157      35.409 -13.679 -17.343  1.00119.57           O  
ATOM   3697  CB  HIS B 157      38.236 -13.879 -18.552  1.00119.57           C  
ATOM   3698  CG  HIS B 157      38.192 -15.331 -18.924  1.00119.57           C  
ATOM   3699  CD2 HIS B 157      37.292 -16.003 -19.693  1.00119.57           C  
ATOM   3700  ND1 HIS B 157      39.124 -16.265 -18.533  1.00119.57           N  
ATOM   3701  CE1 HIS B 157      38.746 -17.448 -19.083  1.00119.57           C  
ATOM   3702  NE2 HIS B 157      37.640 -17.337 -19.797  1.00119.57           N  
ATOM   3703  N   ASP B 158      36.361 -15.490 -16.458  1.00134.40           N  
ATOM   3704  CA  ASP B 158      35.133 -16.209 -16.191  1.00134.40           C  
ATOM   3705  C   ASP B 158      34.582 -16.131 -14.786  1.00134.40           C  
ATOM   3706  O   ASP B 158      33.606 -16.827 -14.507  1.00134.40           O  
ATOM   3707  CB  ASP B 158      35.185 -17.690 -16.597  1.00134.40           C  
ATOM   3708  CG  ASP B 158      34.979 -17.738 -18.105  1.00134.40           C  
ATOM   3709  OD1 ASP B 158      34.445 -16.740 -18.660  1.00134.40           O  
ATOM   3710  OD2 ASP B 158      35.342 -18.773 -18.720  1.00134.40           O1-
ATOM   3711  N   VAL B 159      35.209 -15.403 -13.837  1.00154.71           N  
ATOM   3712  CA  VAL B 159      34.842 -15.550 -12.444  1.00154.71           C  
ATOM   3713  C   VAL B 159      33.369 -15.409 -12.174  1.00154.71           C  
ATOM   3714  O   VAL B 159      32.683 -14.551 -12.723  1.00154.71           O  
ATOM   3715  CB  VAL B 159      35.558 -14.624 -11.501  1.00154.71           C  
ATOM   3716  CG1 VAL B 159      37.070 -14.871 -11.614  1.00154.71           C  
ATOM   3717  CG2 VAL B 159      35.133 -13.184 -11.791  1.00154.71           C  
ATOM   3718  N   ASP B 160      32.873 -16.279 -11.264  1.00 76.10           N  
ATOM   3719  CA  ASP B 160      31.514 -16.332 -10.794  1.00 76.10           C  
ATOM   3720  C   ASP B 160      30.562 -16.608 -11.918  1.00 76.10           C  
ATOM   3721  O   ASP B 160      29.442 -16.102 -11.925  1.00 76.10           O  
ATOM   3722  CB  ASP B 160      31.092 -15.026 -10.097  1.00 76.10           C  
ATOM   3723  CG  ASP B 160      29.845 -15.288  -9.267  1.00 76.10           C  
ATOM   3724  OD1 ASP B 160      29.545 -16.483  -9.006  1.00 76.10           O  
ATOM   3725  OD2 ASP B 160      29.176 -14.292  -8.881  1.00 76.10           O1-
ATOM   3726  N   HIS B 161      30.967 -17.443 -12.894  1.00 71.65           N  
ATOM   3727  CA  HIS B 161      30.098 -17.769 -13.992  1.00 71.65           C  
ATOM   3728  C   HIS B 161      29.045 -18.724 -13.484  1.00 71.65           C  
ATOM   3729  O   HIS B 161      29.347 -19.670 -12.760  1.00 71.65           O  
ATOM   3730  CB  HIS B 161      30.864 -18.446 -15.144  1.00 71.65           C  
ATOM   3731  CG  HIS B 161      30.126 -18.486 -16.446  1.00 71.65           C  
ATOM   3732  CD2 HIS B 161      30.354 -17.791 -17.595  1.00 71.65           C  
ATOM   3733  ND1 HIS B 161      29.045 -19.298 -16.706  1.00 71.65           N  
ATOM   3734  CE1 HIS B 161      28.675 -19.058 -17.990  1.00 71.65           C  
ATOM   3735  NE2 HIS B 161      29.442 -18.152 -18.570  1.00 71.65           N  
ATOM   3736  N   PRO B 162      27.802 -18.457 -13.803  1.00 97.07           N  
ATOM   3737  CA  PRO B 162      26.672 -19.268 -13.400  1.00 97.07           C  
ATOM   3738  C   PRO B 162      26.434 -20.519 -14.197  1.00 97.07           C  
ATOM   3739  O   PRO B 162      25.598 -21.317 -13.774  1.00 97.07           O  
ATOM   3740  CB  PRO B 162      25.459 -18.337 -13.430  1.00 97.07           C  
ATOM   3741  CG  PRO B 162      25.887 -17.175 -14.342  1.00 97.07           C  
ATOM   3742  CD  PRO B 162      27.406 -17.099 -14.135  1.00 97.07           C  
ATOM   3743  N   GLY B 163      27.096 -20.712 -15.355  1.00 42.37           N  
ATOM   3744  CA  GLY B 163      26.845 -21.910 -16.112  1.00 42.37           C  
ATOM   3745  C   GLY B 163      25.766 -21.694 -17.131  1.00 42.37           C  
ATOM   3746  O   GLY B 163      25.238 -22.652 -17.697  1.00 42.37           O  
ATOM   3747  N   VAL B 164      25.403 -20.429 -17.398  1.00136.08           N  
ATOM   3748  CA  VAL B 164      24.383 -20.138 -18.365  1.00136.08           C  
ATOM   3749  C   VAL B 164      24.979 -19.106 -19.294  1.00136.08           C  
ATOM   3750  O   VAL B 164      25.937 -18.427 -18.934  1.00136.08           O  
ATOM   3751  CB  VAL B 164      23.199 -19.471 -17.736  1.00136.08           C  
ATOM   3752  CG1 VAL B 164      22.184 -19.205 -18.831  1.00136.08           C  
ATOM   3753  CG2 VAL B 164      22.657 -20.319 -16.583  1.00136.08           C  
ATOM   3754  N   THR B 165      24.435 -18.958 -20.524  1.00 45.00           N  
ATOM   3755  CA  THR B 165      24.974 -18.007 -21.468  1.00 45.00           C  
ATOM   3756  C   THR B 165      24.306 -16.676 -21.308  1.00 45.00           C  
ATOM   3757  O   THR B 165      23.285 -16.548 -20.636  1.00 45.00           O  
ATOM   3758  CB  THR B 165      24.773 -18.409 -22.899  1.00 45.00           C  
ATOM   3759  CG2 THR B 165      25.413 -19.790 -23.121  1.00 45.00           C  
ATOM   3760  OG1 THR B 165      23.386 -18.459 -23.202  1.00 45.00           O  
ATOM   3761  N   ASN B 166      24.886 -15.648 -21.964  1.00 47.44           N  
ATOM   3762  CA  ASN B 166      24.395 -14.301 -21.915  1.00 47.44           C  
ATOM   3763  C   ASN B 166      23.006 -14.291 -22.469  1.00 47.44           C  
ATOM   3764  O   ASN B 166      22.116 -13.666 -21.901  1.00 47.44           O  
ATOM   3765  CB  ASN B 166      25.227 -13.331 -22.773  1.00 47.44           C  
ATOM   3766  CG  ASN B 166      26.603 -13.170 -22.138  1.00 47.44           C  
ATOM   3767  ND2 ASN B 166      27.570 -12.610 -22.914  1.00 47.44           N  
ATOM   3768  OD1 ASN B 166      26.810 -13.524 -20.979  1.00 47.44           O  
ATOM   3769  N   GLN B 167      22.771 -15.029 -23.571  1.00 38.62           N  
ATOM   3770  CA  GLN B 167      21.493 -14.988 -24.228  1.00 38.62           C  
ATOM   3771  C   GLN B 167      20.434 -15.468 -23.286  1.00 38.62           C  
ATOM   3772  O   GLN B 167      19.326 -14.933 -23.266  1.00 38.62           O  
ATOM   3773  CB  GLN B 167      21.427 -15.860 -25.490  1.00 38.62           C  
ATOM   3774  CG  GLN B 167      20.059 -15.805 -26.173  1.00 38.62           C  
ATOM   3775  CD  GLN B 167      19.825 -14.371 -26.630  1.00 38.62           C  
ATOM   3776  NE2 GLN B 167      18.537 -14.020 -26.887  1.00 38.62           N  
ATOM   3777  OE1 GLN B 167      20.761 -13.583 -26.752  1.00 38.62           O  
ATOM   3778  N   PHE B 168      20.744 -16.493 -22.475  1.00118.65           N  
ATOM   3779  CA  PHE B 168      19.773 -17.008 -21.558  1.00118.65           C  
ATOM   3780  C   PHE B 168      19.416 -15.951 -20.553  1.00118.65           C  
ATOM   3781  O   PHE B 168      18.249 -15.828 -20.182  1.00118.65           O  
ATOM   3782  CB  PHE B 168      20.248 -18.263 -20.820  1.00118.65           C  
ATOM   3783  CG  PHE B 168      19.223 -18.638 -19.800  1.00118.65           C  
ATOM   3784  CD1 PHE B 168      19.279 -18.108 -18.531  1.00118.65           C  
ATOM   3785  CD2 PHE B 168      18.212 -19.520 -20.106  1.00118.65           C  
ATOM   3786  CE1 PHE B 168      18.344 -18.449 -17.583  1.00118.65           C  
ATOM   3787  CE2 PHE B 168      17.273 -19.864 -19.162  1.00118.65           C  
ATOM   3788  CZ  PHE B 168      17.338 -19.329 -17.898  1.00118.65           C  
ATOM   3789  N   LEU B 169      20.396 -15.154 -20.075  1.00101.44           N  
ATOM   3790  CA  LEU B 169      20.045 -14.161 -19.096  1.00101.44           C  
ATOM   3791  C   LEU B 169      19.051 -13.204 -19.687  1.00101.44           C  
ATOM   3792  O   LEU B 169      18.095 -12.816 -19.016  1.00101.44           O  
ATOM   3793  CB  LEU B 169      21.214 -13.319 -18.546  1.00101.44           C  
ATOM   3794  CG  LEU B 169      22.176 -14.087 -17.619  1.00101.44           C  
ATOM   3795  CD1 LEU B 169      23.141 -14.986 -18.397  1.00101.44           C  
ATOM   3796  CD2 LEU B 169      22.889 -13.140 -16.647  1.00101.44           C  
ATOM   3797  N   ILE B 170      19.254 -12.793 -20.956  1.00 95.30           N  
ATOM   3798  CA  ILE B 170      18.368 -11.867 -21.614  1.00 95.30           C  
ATOM   3799  C   ILE B 170      16.987 -12.441 -21.804  1.00 95.30           C  
ATOM   3800  O   ILE B 170      16.000 -11.736 -21.599  1.00 95.30           O  
ATOM   3801  CB  ILE B 170      18.843 -11.415 -22.970  1.00 95.30           C  
ATOM   3802  CG1 ILE B 170      20.043 -10.456 -22.861  1.00 95.30           C  
ATOM   3803  CG2 ILE B 170      17.642 -10.787 -23.695  1.00 95.30           C  
ATOM   3804  CD1 ILE B 170      21.340 -11.087 -22.374  1.00 95.30           C  
ATOM   3805  N   ASN B 171      16.866 -13.720 -22.219  1.00 45.19           N  
ATOM   3806  CA  ASN B 171      15.576 -14.310 -22.497  1.00 45.19           C  
ATOM   3807  C   ASN B 171      14.763 -14.389 -21.239  1.00 45.19           C  
ATOM   3808  O   ASN B 171      13.550 -14.183 -21.258  1.00 45.19           O  
ATOM   3809  CB  ASN B 171      15.684 -15.739 -23.058  1.00 45.19           C  
ATOM   3810  CG  ASN B 171      16.316 -15.663 -24.442  1.00 45.19           C  
ATOM   3811  ND2 ASN B 171      16.849 -16.816 -24.928  1.00 45.19           N  
ATOM   3812  OD1 ASN B 171      16.331 -14.609 -25.076  1.00 45.19           O  
ATOM   3813  N   THR B 172      15.420 -14.752 -20.124  1.00145.60           N  
ATOM   3814  CA  THR B 172      14.825 -14.874 -18.823  1.00145.60           C  
ATOM   3815  C   THR B 172      14.534 -13.521 -18.238  1.00145.60           C  
ATOM   3816  O   THR B 172      13.640 -13.379 -17.407  1.00145.60           O  
ATOM   3817  CB  THR B 172      15.681 -15.691 -17.893  1.00145.60           C  
ATOM   3818  CG2 THR B 172      17.044 -15.012 -17.694  1.00145.60           C  
ATOM   3819  OG1 THR B 172      15.021 -15.886 -16.656  1.00145.60           O  
ATOM   3820  N   GLY B 173      15.288 -12.479 -18.625  1.00 28.32           N  
ATOM   3821  CA  GLY B 173      15.030 -11.193 -18.043  1.00 28.32           C  
ATOM   3822  C   GLY B 173      15.680 -11.185 -16.699  1.00 28.32           C  
ATOM   3823  O   GLY B 173      15.186 -10.572 -15.754  1.00 28.32           O  
ATOM   3824  N   HIS B 174      16.818 -11.893 -16.591  1.00 57.24           N  
ATOM   3825  CA  HIS B 174      17.563 -11.966 -15.370  1.00 57.24           C  
ATOM   3826  C   HIS B 174      17.990 -10.574 -15.012  1.00 57.24           C  
ATOM   3827  O   HIS B 174      18.214  -9.732 -15.879  1.00 57.24           O  
ATOM   3828  CB  HIS B 174      18.822 -12.844 -15.501  1.00 57.24           C  
ATOM   3829  CG  HIS B 174      19.596 -13.016 -14.227  1.00 57.24           C  
ATOM   3830  CD2 HIS B 174      19.541 -14.000 -13.289  1.00 57.24           C  
ATOM   3831  ND1 HIS B 174      20.565 -12.139 -13.794  1.00 57.24           N  
ATOM   3832  CE1 HIS B 174      21.046 -12.631 -12.625  1.00 57.24           C  
ATOM   3833  NE2 HIS B 174      20.454 -13.760 -12.277  1.00 57.24           N  
ATOM   3834  N   GLU B 175      18.136 -10.312 -13.700  1.00 83.91           N  
ATOM   3835  CA  GLU B 175      18.430  -9.003 -13.181  1.00 83.91           C  
ATOM   3836  C   GLU B 175      19.719  -8.486 -13.750  1.00 83.91           C  
ATOM   3837  O   GLU B 175      19.848  -7.293 -14.016  1.00 83.91           O  
ATOM   3838  CB  GLU B 175      18.571  -8.994 -11.651  1.00 83.91           C  
ATOM   3839  CG  GLU B 175      18.889  -7.611 -11.083  1.00 83.91           C  
ATOM   3840  CD  GLU B 175      17.683  -6.716 -11.319  1.00 83.91           C  
ATOM   3841  OE1 GLU B 175      16.631  -7.244 -11.772  1.00 83.91           O  
ATOM   3842  OE2 GLU B 175      17.802  -5.489 -11.056  1.00 83.91           O1-
ATOM   3843  N   LEU B 176      20.712  -9.372 -13.941  1.00147.96           N  
ATOM   3844  CA  LEU B 176      22.013  -9.013 -14.426  1.00147.96           C  
ATOM   3845  C   LEU B 176      21.835  -8.465 -15.815  1.00147.96           C  
ATOM   3846  O   LEU B 176      22.474  -7.483 -16.197  1.00147.96           O  
ATOM   3847  CB  LEU B 176      22.899 -10.278 -14.457  1.00147.96           C  
ATOM   3848  CG  LEU B 176      24.411 -10.081 -14.647  1.00147.96           C  
ATOM   3849  CD1 LEU B 176      24.764  -9.589 -16.052  1.00147.96           C  
ATOM   3850  CD2 LEU B 176      24.995  -9.205 -13.527  1.00147.96           C  
ATOM   3851  N   ALA B 177      20.951  -9.098 -16.613  1.00 37.40           N  
ATOM   3852  CA  ALA B 177      20.682  -8.675 -17.958  1.00 37.40           C  
ATOM   3853  C   ALA B 177      20.042  -7.318 -17.953  1.00 37.40           C  
ATOM   3854  O   ALA B 177      20.386  -6.453 -18.756  1.00 37.40           O  
ATOM   3855  CB  ALA B 177      19.736  -9.633 -18.704  1.00 37.40           C  
ATOM   3856  N   LEU B 178      19.079  -7.086 -17.046  1.00 84.06           N  
ATOM   3857  CA  LEU B 178      18.414  -5.814 -17.040  1.00 84.06           C  
ATOM   3858  C   LEU B 178      19.373  -4.733 -16.667  1.00 84.06           C  
ATOM   3859  O   LEU B 178      19.339  -3.643 -17.237  1.00 84.06           O  
ATOM   3860  CB  LEU B 178      17.223  -5.738 -16.069  1.00 84.06           C  
ATOM   3861  CG  LEU B 178      15.980  -6.505 -16.555  1.00 84.06           C  
ATOM   3862  CD1 LEU B 178      16.242  -8.010 -16.686  1.00 84.06           C  
ATOM   3863  CD2 LEU B 178      14.765  -6.193 -15.669  1.00 84.06           C  
ATOM   3864  N   GLN B 179      20.249  -4.998 -15.684  1.00102.74           N  
ATOM   3865  CA  GLN B 179      21.140  -3.969 -15.235  1.00102.74           C  
ATOM   3866  C   GLN B 179      22.130  -3.597 -16.300  1.00102.74           C  
ATOM   3867  O   GLN B 179      22.414  -2.419 -16.505  1.00102.74           O  
ATOM   3868  CB  GLN B 179      21.862  -4.333 -13.924  1.00102.74           C  
ATOM   3869  CG  GLN B 179      22.777  -5.553 -13.987  1.00102.74           C  
ATOM   3870  CD  GLN B 179      23.194  -5.845 -12.551  1.00102.74           C  
ATOM   3871  NE2 GLN B 179      24.248  -6.685 -12.376  1.00102.74           N  
ATOM   3872  OE1 GLN B 179      22.591  -5.339 -11.607  1.00102.74           O  
ATOM   3873  N   TYR B 180      22.683  -4.603 -16.994  1.00110.76           N  
ATOM   3874  CA  TYR B 180      23.646  -4.452 -18.050  1.00110.76           C  
ATOM   3875  C   TYR B 180      23.046  -3.936 -19.319  1.00110.76           C  
ATOM   3876  O   TYR B 180      23.775  -3.485 -20.199  1.00110.76           O  
ATOM   3877  CB  TYR B 180      24.498  -5.700 -18.317  1.00110.76           C  
ATOM   3878  CG  TYR B 180      25.425  -5.740 -17.153  1.00110.76           C  
ATOM   3879  CD1 TYR B 180      26.429  -4.804 -17.049  1.00110.76           C  
ATOM   3880  CD2 TYR B 180      25.303  -6.695 -16.174  1.00110.76           C  
ATOM   3881  CE1 TYR B 180      27.295  -4.819 -15.982  1.00110.76           C  
ATOM   3882  CE2 TYR B 180      26.167  -6.715 -15.105  1.00110.76           C  
ATOM   3883  CZ  TYR B 180      27.165  -5.776 -15.007  1.00110.76           C  
ATOM   3884  OH  TYR B 180      28.053  -5.795 -13.910  1.00110.76           O  
ATOM   3885  N   ASN B 181      21.718  -4.070 -19.495  1.00 67.06           N  
ATOM   3886  CA  ASN B 181      21.084  -3.624 -20.705  1.00 67.06           C  
ATOM   3887  C   ASN B 181      21.489  -4.516 -21.832  1.00 67.06           C  
ATOM   3888  O   ASN B 181      21.619  -4.087 -22.977  1.00 67.06           O  
ATOM   3889  CB  ASN B 181      21.414  -2.168 -21.078  1.00 67.06           C  
ATOM   3890  CG  ASN B 181      20.662  -1.259 -20.113  1.00 67.06           C  
ATOM   3891  ND2 ASN B 181      21.387  -0.283 -19.504  1.00 67.06           N  
ATOM   3892  OD1 ASN B 181      19.460  -1.417 -19.903  1.00 67.06           O  
ATOM   3893  N   ASP B 182      21.668  -5.809 -21.507  1.00 72.21           N  
ATOM   3894  CA  ASP B 182      21.921  -6.857 -22.452  1.00 72.21           C  
ATOM   3895  C   ASP B 182      23.263  -6.720 -23.088  1.00 72.21           C  
ATOM   3896  O   ASP B 182      23.542  -7.417 -24.061  1.00 72.21           O  
ATOM   3897  CB  ASP B 182      20.891  -6.868 -23.594  1.00 72.21           C  
ATOM   3898  CG  ASP B 182      19.523  -7.183 -23.006  1.00 72.21           C  
ATOM   3899  OD1 ASP B 182      19.468  -7.637 -21.832  1.00 72.21           O  
ATOM   3900  OD2 ASP B 182      18.510  -6.970 -23.727  1.00 72.21           O1-
ATOM   3901  N   ALA B 183      24.166  -5.879 -22.554  1.00 51.45           N  
ATOM   3902  CA  ALA B 183      25.429  -5.809 -23.231  1.00 51.45           C  
ATOM   3903  C   ALA B 183      26.461  -6.462 -22.365  1.00 51.45           C  
ATOM   3904  O   ALA B 183      26.659  -6.046 -21.223  1.00 51.45           O  
ATOM   3905  CB  ALA B 183      25.901  -4.371 -23.506  1.00 51.45           C  
ATOM   3906  N   SER B 184      27.134  -7.506 -22.909  1.00 62.30           N  
ATOM   3907  CA  SER B 184      28.204  -8.210 -22.249  1.00 62.30           C  
ATOM   3908  C   SER B 184      27.802  -8.484 -20.834  1.00 62.30           C  
ATOM   3909  O   SER B 184      28.512  -8.125 -19.898  1.00 62.30           O  
ATOM   3910  CB  SER B 184      29.522  -7.414 -22.229  1.00 62.30           C  
ATOM   3911  OG  SER B 184      30.000  -7.230 -23.553  1.00 62.30           O  
ATOM   3912  N   VAL B 185      26.650  -9.141 -20.630  1.00132.79           N  
ATOM   3913  CA  VAL B 185      26.158  -9.259 -19.287  1.00132.79           C  
ATOM   3914  C   VAL B 185      27.133  -9.955 -18.382  1.00132.79           C  
ATOM   3915  O   VAL B 185      27.483  -9.430 -17.327  1.00132.79           O  
ATOM   3916  CB  VAL B 185      24.847  -9.990 -19.210  1.00132.79           C  
ATOM   3917  CG1 VAL B 185      23.749  -9.113 -19.828  1.00132.79           C  
ATOM   3918  CG2 VAL B 185      24.998 -11.324 -19.947  1.00132.79           C  
ATOM   3919  N   LEU B 186      27.601 -11.157 -18.759  1.00 72.11           N  
ATOM   3920  CA  LEU B 186      28.473 -11.914 -17.899  1.00 72.11           C  
ATOM   3921  C   LEU B 186      29.833 -11.305 -17.786  1.00 72.11           C  
ATOM   3922  O   LEU B 186      30.410 -11.264 -16.698  1.00 72.11           O  
ATOM   3923  CB  LEU B 186      28.621 -13.377 -18.343  1.00 72.11           C  
ATOM   3924  CG  LEU B 186      27.329 -14.182 -18.114  1.00 72.11           C  
ATOM   3925  CD1 LEU B 186      27.485 -15.645 -18.557  1.00 72.11           C  
ATOM   3926  CD2 LEU B 186      26.859 -14.050 -16.657  1.00 72.11           C  
ATOM   3927  N   GLU B 187      30.375 -10.804 -18.910  1.00 77.85           N  
ATOM   3928  CA  GLU B 187      31.718 -10.296 -18.921  1.00 77.85           C  
ATOM   3929  C   GLU B 187      31.803  -9.146 -17.973  1.00 77.85           C  
ATOM   3930  O   GLU B 187      32.793  -8.994 -17.258  1.00 77.85           O  
ATOM   3931  CB  GLU B 187      32.154  -9.788 -20.307  1.00 77.85           C  
ATOM   3932  CG  GLU B 187      32.372 -10.908 -21.328  1.00 77.85           C  
ATOM   3933  CD  GLU B 187      31.020 -11.433 -21.794  1.00 77.85           C  
ATOM   3934  OE1 GLU B 187      29.989 -10.768 -21.509  1.00 77.85           O  
ATOM   3935  OE2 GLU B 187      31.004 -12.512 -22.446  1.00 77.85           O1-
ATOM   3936  N   ASN B 188      30.763  -8.296 -17.952  1.00 64.99           N  
ATOM   3937  CA  ASN B 188      30.743  -7.177 -17.059  1.00 64.99           C  
ATOM   3938  C   ASN B 188      30.731  -7.678 -15.642  1.00 64.99           C  
ATOM   3939  O   ASN B 188      31.405  -7.113 -14.783  1.00 64.99           O  
ATOM   3940  CB  ASN B 188      29.514  -6.278 -17.264  1.00 64.99           C  
ATOM   3941  CG  ASN B 188      29.721  -5.499 -18.559  1.00 64.99           C  
ATOM   3942  ND2 ASN B 188      30.749  -4.611 -18.571  1.00 64.99           N  
ATOM   3943  OD1 ASN B 188      28.992  -5.664 -19.534  1.00 64.99           O  
ATOM   3944  N   HIS B 189      29.962  -8.751 -15.360  1.00 64.19           N  
ATOM   3945  CA  HIS B 189      29.851  -9.295 -14.028  1.00 64.19           C  
ATOM   3946  C   HIS B 189      31.168  -9.853 -13.571  1.00 64.19           C  
ATOM   3947  O   HIS B 189      31.552  -9.671 -12.415  1.00 64.19           O  
ATOM   3948  CB  HIS B 189      28.805 -10.418 -13.916  1.00 64.19           C  
ATOM   3949  CG  HIS B 189      28.638 -10.904 -12.506  1.00 64.19           C  
ATOM   3950  CD2 HIS B 189      29.003 -12.084 -11.934  1.00 64.19           C  
ATOM   3951  ND1 HIS B 189      28.049 -10.167 -11.503  1.00 64.19           N  
ATOM   3952  CE1 HIS B 189      28.089 -10.930 -10.381  1.00 64.19           C  
ATOM   3953  NE2 HIS B 189      28.659 -12.103 -10.595  1.00 64.19           N  
ATOM   3954  N   HIS B 190      31.901 -10.543 -14.467  1.00 57.69           N  
ATOM   3955  CA  HIS B 190      33.139 -11.176 -14.105  1.00 57.69           C  
ATOM   3956  C   HIS B 190      34.086 -10.118 -13.645  1.00 57.69           C  
ATOM   3957  O   HIS B 190      34.795 -10.279 -12.653  1.00 57.69           O  
ATOM   3958  CB  HIS B 190      33.828 -11.888 -15.287  1.00 57.69           C  
ATOM   3959  CG  HIS B 190      32.981 -12.936 -15.953  1.00 57.69           C  
ATOM   3960  CD2 HIS B 190      32.526 -13.006 -17.234  1.00 57.69           C  
ATOM   3961  ND1 HIS B 190      32.519 -14.073 -15.332  1.00 57.69           N  
ATOM   3962  CE1 HIS B 190      31.812 -14.769 -16.257  1.00 57.69           C  
ATOM   3963  NE2 HIS B 190      31.789 -14.161 -17.428  1.00 57.69           N  
ATOM   3964  N   LEU B 191      34.111  -9.000 -14.382  1.00151.80           N  
ATOM   3965  CA  LEU B 191      34.989  -7.898 -14.140  1.00151.80           C  
ATOM   3966  C   LEU B 191      34.641  -7.277 -12.810  1.00151.80           C  
ATOM   3967  O   LEU B 191      35.519  -6.971 -12.004  1.00151.80           O  
ATOM   3968  CB  LEU B 191      34.829  -6.904 -15.310  1.00151.80           C  
ATOM   3969  CG  LEU B 191      35.872  -5.788 -15.442  1.00151.80           C  
ATOM   3970  CD1 LEU B 191      35.675  -4.698 -14.390  1.00151.80           C  
ATOM   3971  CD2 LEU B 191      37.296  -6.364 -15.478  1.00151.80           C  
ATOM   3972  N   TYR B 192      33.335  -7.118 -12.526  1.00 53.60           N  
ATOM   3973  CA  TYR B 192      32.893  -6.500 -11.307  1.00 53.60           C  
ATOM   3974  C   TYR B 192      33.342  -7.315 -10.134  1.00 53.60           C  
ATOM   3975  O   TYR B 192      33.870  -6.782  -9.159  1.00 53.60           O  
ATOM   3976  CB  TYR B 192      31.357  -6.389 -11.256  1.00 53.60           C  
ATOM   3977  CG  TYR B 192      30.944  -5.951  -9.893  1.00 53.60           C  
ATOM   3978  CD1 TYR B 192      31.081  -4.641  -9.496  1.00 53.60           C  
ATOM   3979  CD2 TYR B 192      30.397  -6.861  -9.017  1.00 53.60           C  
ATOM   3980  CE1 TYR B 192      30.690  -4.249  -8.237  1.00 53.60           C  
ATOM   3981  CE2 TYR B 192      30.004  -6.474  -7.758  1.00 53.60           C  
ATOM   3982  CZ  TYR B 192      30.152  -5.166  -7.366  1.00 53.60           C  
ATOM   3983  OH  TYR B 192      29.749  -4.765  -6.074  1.00 53.60           O  
ATOM   3984  N   MET B 193      33.163  -8.644 -10.212  1.00147.60           N  
ATOM   3985  CA  MET B 193      33.466  -9.518  -9.118  1.00147.60           C  
ATOM   3986  C   MET B 193      34.939  -9.474  -8.824  1.00147.60           C  
ATOM   3987  O   MET B 193      35.347  -9.420  -7.665  1.00147.60           O  
ATOM   3988  CB  MET B 193      33.075 -10.968  -9.450  1.00147.60           C  
ATOM   3989  CG  MET B 193      32.766 -11.816  -8.221  1.00147.60           C  
ATOM   3990  SD  MET B 193      31.212 -11.368  -7.390  1.00147.60           S  
ATOM   3991  CE  MET B 193      31.366 -12.628  -6.092  1.00147.60           C  
ATOM   3992  N   ALA B 194      35.779  -9.485  -9.876  1.00 36.88           N  
ATOM   3993  CA  ALA B 194      37.203  -9.506  -9.687  1.00 36.88           C  
ATOM   3994  C   ALA B 194      37.653  -8.252  -8.993  1.00 36.88           C  
ATOM   3995  O   ALA B 194      38.467  -8.295  -8.072  1.00 36.88           O  
ATOM   3996  CB  ALA B 194      37.977  -9.607 -11.015  1.00 36.88           C  
ATOM   3997  N   PHE B 195      37.125  -7.088  -9.415  1.00 74.62           N  
ATOM   3998  CA  PHE B 195      37.524  -5.833  -8.844  1.00 74.62           C  
ATOM   3999  C   PHE B 195      37.084  -5.718  -7.418  1.00 74.62           C  
ATOM   4000  O   PHE B 195      37.780  -5.117  -6.605  1.00 74.62           O  
ATOM   4001  CB  PHE B 195      37.014  -4.596  -9.608  1.00 74.62           C  
ATOM   4002  CG  PHE B 195      37.898  -4.400 -10.794  1.00 74.62           C  
ATOM   4003  CD1 PHE B 195      39.125  -3.794 -10.643  1.00 74.62           C  
ATOM   4004  CD2 PHE B 195      37.512  -4.802 -12.051  1.00 74.62           C  
ATOM   4005  CE1 PHE B 195      39.958  -3.599 -11.719  1.00 74.62           C  
ATOM   4006  CE2 PHE B 195      38.342  -4.608 -13.132  1.00 74.62           C  
ATOM   4007  CZ  PHE B 195      39.567  -4.008 -12.970  1.00 74.62           C  
ATOM   4008  N   LYS B 196      35.898  -6.259  -7.090  1.00 76.94           N  
ATOM   4009  CA  LYS B 196      35.348  -6.200  -5.762  1.00 76.94           C  
ATOM   4010  C   LYS B 196      36.270  -6.924  -4.821  1.00 76.94           C  
ATOM   4011  O   LYS B 196      36.499  -6.485  -3.697  1.00 76.94           O  
ATOM   4012  CB  LYS B 196      33.974  -6.889  -5.720  1.00 76.94           C  
ATOM   4013  CG  LYS B 196      33.279  -6.902  -4.361  1.00 76.94           C  
ATOM   4014  CD  LYS B 196      31.811  -7.320  -4.466  1.00 76.94           C  
ATOM   4015  CE  LYS B 196      31.245  -7.894  -3.168  1.00 76.94           C  
ATOM   4016  NZ  LYS B 196      31.828  -9.233  -2.927  1.00 76.94           N1+
ATOM   4017  N   ILE B 197      36.843  -8.054  -5.267  1.00 65.08           N  
ATOM   4018  CA  ILE B 197      37.698  -8.883  -4.460  1.00 65.08           C  
ATOM   4019  C   ILE B 197      38.934  -8.128  -4.063  1.00 65.08           C  
ATOM   4020  O   ILE B 197      39.462  -8.319  -2.968  1.00 65.08           O  
ATOM   4021  CB  ILE B 197      38.112 -10.138  -5.173  1.00 65.08           C  
ATOM   4022  CG1 ILE B 197      36.871 -10.989  -5.500  1.00 65.08           C  
ATOM   4023  CG2 ILE B 197      39.142 -10.872  -4.299  1.00 65.08           C  
ATOM   4024  CD1 ILE B 197      37.141 -12.126  -6.485  1.00 65.08           C  
ATOM   4025  N   LEU B 198      39.440  -7.260  -4.956  1.00 70.34           N  
ATOM   4026  CA  LEU B 198      40.637  -6.494  -4.729  1.00 70.34           C  
ATOM   4027  C   LEU B 198      40.446  -5.616  -3.522  1.00 70.34           C  
ATOM   4028  O   LEU B 198      41.414  -5.289  -2.836  1.00 70.34           O  
ATOM   4029  CB  LEU B 198      40.989  -5.593  -5.926  1.00 70.34           C  
ATOM   4030  CG  LEU B 198      41.391  -6.381  -7.189  1.00 70.34           C  
ATOM   4031  CD1 LEU B 198      41.740  -5.440  -8.353  1.00 70.34           C  
ATOM   4032  CD2 LEU B 198      42.527  -7.374  -6.886  1.00 70.34           C  
ATOM   4033  N   THR B 199      39.195  -5.191  -3.252  1.00127.18           N  
ATOM   4034  CA  THR B 199      38.857  -4.298  -2.170  1.00127.18           C  
ATOM   4035  C   THR B 199      39.054  -4.945  -0.820  1.00127.18           C  
ATOM   4036  O   THR B 199      39.222  -4.240   0.174  1.00127.18           O  
ATOM   4037  CB  THR B 199      37.447  -3.780  -2.199  1.00127.18           C  
ATOM   4038  CG2 THR B 199      36.516  -4.811  -1.537  1.00127.18           C  
ATOM   4039  OG1 THR B 199      37.375  -2.576  -1.453  1.00127.18           O  
ATOM   4040  N   GLU B 200      38.992  -6.290  -0.733  1.00 88.21           N  
ATOM   4041  CA  GLU B 200      39.070  -7.005   0.519  1.00 88.21           C  
ATOM   4042  C   GLU B 200      40.359  -6.678   1.227  1.00 88.21           C  
ATOM   4043  O   GLU B 200      41.316  -6.201   0.618  1.00 88.21           O  
ATOM   4044  CB  GLU B 200      38.943  -8.526   0.337  1.00 88.21           C  
ATOM   4045  CG  GLU B 200      37.557  -8.911  -0.191  1.00 88.21           C  
ATOM   4046  CD  GLU B 200      37.564 -10.373  -0.611  1.00 88.21           C  
ATOM   4047  OE1 GLU B 200      38.579 -11.069  -0.341  1.00 88.21           O  
ATOM   4048  OE2 GLU B 200      36.551 -10.812  -1.218  1.00 88.21           O1-
ATOM   4049  N   LYS B 201      40.415  -6.963   2.550  1.00237.34           N  
ATOM   4050  CA  LYS B 201      41.459  -6.447   3.397  1.00237.34           C  
ATOM   4051  C   LYS B 201      42.846  -6.689   2.857  1.00237.34           C  
ATOM   4052  O   LYS B 201      43.488  -5.762   2.384  1.00237.34           O  
ATOM   4053  CB  LYS B 201      41.415  -7.067   4.805  1.00237.34           C  
ATOM   4054  CG  LYS B 201      40.098  -6.815   5.540  1.00237.34           C  
ATOM   4055  CD  LYS B 201      38.906  -7.508   4.878  1.00237.34           C  
ATOM   4056  CE  LYS B 201      39.089  -9.019   4.713  1.00237.34           C  
ATOM   4057  NZ  LYS B 201      37.900  -9.607   4.058  1.00237.34           N1+
ATOM   4058  N   ASP B 202      43.386  -7.910   2.796  1.00201.00           N  
ATOM   4059  CA  ASP B 202      44.766  -7.860   2.370  1.00201.00           C  
ATOM   4060  C   ASP B 202      44.875  -8.443   0.997  1.00201.00           C  
ATOM   4061  O   ASP B 202      45.842  -9.131   0.680  1.00201.00           O  
ATOM   4062  CB  ASP B 202      45.709  -8.664   3.281  1.00201.00           C  
ATOM   4063  CG  ASP B 202      45.864  -7.908   4.595  1.00201.00           C  
ATOM   4064  OD1 ASP B 202      46.270  -6.716   4.544  1.00201.00           O  
ATOM   4065  OD2 ASP B 202      45.593  -8.515   5.664  1.00201.00           O1-
ATOM   4066  N   CYS B 203      43.836  -8.221   0.179  1.00117.85           N  
ATOM   4067  CA  CYS B 203      43.673  -8.670  -1.179  1.00117.85           C  
ATOM   4068  C   CYS B 203      44.290  -7.812  -2.256  1.00117.85           C  
ATOM   4069  O   CYS B 203      44.369  -8.257  -3.400  1.00117.85           O  
ATOM   4070  CB  CYS B 203      42.194  -8.859  -1.538  1.00117.85           C  
ATOM   4071  SG  CYS B 203      41.428 -10.137  -0.500  1.00117.85           S  
ATOM   4072  N   ASP B 204      44.661  -6.548  -1.976  1.00 72.63           N  
ATOM   4073  CA  ASP B 204      45.021  -5.656  -3.050  1.00 72.63           C  
ATOM   4074  C   ASP B 204      46.407  -5.919  -3.552  1.00 72.63           C  
ATOM   4075  O   ASP B 204      47.379  -5.366  -3.038  1.00 72.63           O  
ATOM   4076  CB  ASP B 204      44.949  -4.171  -2.650  1.00 72.63           C  
ATOM   4077  CG  ASP B 204      45.083  -3.327  -3.911  1.00 72.63           C  
ATOM   4078  OD1 ASP B 204      45.218  -3.921  -5.014  1.00 72.63           O  
ATOM   4079  OD2 ASP B 204      45.052  -2.072  -3.787  1.00 72.63           O1-
ATOM   4080  N   ILE B 205      46.514  -6.727  -4.629  1.00130.69           N  
ATOM   4081  CA  ILE B 205      47.786  -7.095  -5.184  1.00130.69           C  
ATOM   4082  C   ILE B 205      48.488  -5.890  -5.759  1.00130.69           C  
ATOM   4083  O   ILE B 205      49.709  -5.785  -5.683  1.00130.69           O  
ATOM   4084  CB  ILE B 205      47.717  -8.158  -6.251  1.00130.69           C  
ATOM   4085  CG1 ILE B 205      46.944  -7.694  -7.496  1.00130.69           C  
ATOM   4086  CG2 ILE B 205      47.121  -9.418  -5.601  1.00130.69           C  
ATOM   4087  CD1 ILE B 205      45.453  -7.493  -7.254  1.00130.69           C  
ATOM   4088  N   PHE B 206      47.713  -4.978  -6.377  1.00120.57           N  
ATOM   4089  CA  PHE B 206      48.076  -3.776  -7.084  1.00120.57           C  
ATOM   4090  C   PHE B 206      48.488  -2.648  -6.184  1.00120.57           C  
ATOM   4091  O   PHE B 206      48.974  -1.630  -6.669  1.00120.57           O  
ATOM   4092  CB  PHE B 206      46.960  -3.271  -8.012  1.00120.57           C  
ATOM   4093  CG  PHE B 206      46.762  -4.328  -9.044  1.00120.57           C  
ATOM   4094  CD1 PHE B 206      47.711  -4.539 -10.018  1.00120.57           C  
ATOM   4095  CD2 PHE B 206      45.625  -5.103  -9.050  1.00120.57           C  
ATOM   4096  CE1 PHE B 206      47.534  -5.512 -10.973  1.00120.57           C  
ATOM   4097  CE2 PHE B 206      45.442  -6.077 -10.003  1.00120.57           C  
ATOM   4098  CZ  PHE B 206      46.399  -6.285 -10.967  1.00120.57           C  
ATOM   4099  N   ALA B 207      48.291  -2.768  -4.860  1.00 76.89           N  
ATOM   4100  CA  ALA B 207      48.453  -1.676  -3.935  1.00 76.89           C  
ATOM   4101  C   ALA B 207      49.768  -0.965  -4.128  1.00 76.89           C  
ATOM   4102  O   ALA B 207      49.860   0.227  -3.847  1.00 76.89           O  
ATOM   4103  CB  ALA B 207      48.392  -2.131  -2.466  1.00 76.89           C  
ATOM   4104  N   ASN B 208      50.831  -1.673  -4.543  1.00 89.86           N  
ATOM   4105  CA  ASN B 208      52.151  -1.126  -4.745  1.00 89.86           C  
ATOM   4106  C   ASN B 208      52.277  -0.230  -5.951  1.00 89.86           C  
ATOM   4107  O   ASN B 208      53.201   0.579  -5.995  1.00 89.86           O  
ATOM   4108  CB  ASN B 208      53.217  -2.225  -4.856  1.00 89.86           C  
ATOM   4109  CG  ASN B 208      53.266  -2.919  -3.503  1.00 89.86           C  
ATOM   4110  ND2 ASN B 208      54.215  -2.486  -2.630  1.00 89.86           N  
ATOM   4111  OD1 ASN B 208      52.476  -3.820  -3.227  1.00 89.86           O  
ATOM   4112  N   LEU B 209      51.430  -0.381  -6.993  1.00 93.10           N  
ATOM   4113  CA  LEU B 209      51.552   0.423  -8.189  1.00 93.10           C  
ATOM   4114  C   LEU B 209      51.112   1.830  -7.916  1.00 93.10           C  
ATOM   4115  O   LEU B 209      50.309   2.084  -7.021  1.00 93.10           O  
ATOM   4116  CB  LEU B 209      50.691  -0.087  -9.358  1.00 93.10           C  
ATOM   4117  CG  LEU B 209      51.132  -1.449  -9.922  1.00 93.10           C  
ATOM   4118  CD1 LEU B 209      51.089  -2.547  -8.849  1.00 93.10           C  
ATOM   4119  CD2 LEU B 209      50.308  -1.811 -11.170  1.00 93.10           C  
ATOM   4120  N   GLY B 210      51.650   2.789  -8.706  1.00 16.51           N  
ATOM   4121  CA  GLY B 210      51.298   4.174  -8.571  1.00 16.51           C  
ATOM   4122  C   GLY B 210      49.926   4.337  -9.148  1.00 16.51           C  
ATOM   4123  O   GLY B 210      49.396   3.427  -9.783  1.00 16.51           O  
ATOM   4124  N   GLY B 211      49.321   5.521  -8.936  1.00 19.48           N  
ATOM   4125  CA  GLY B 211      47.976   5.780  -9.368  1.00 19.48           C  
ATOM   4126  C   GLY B 211      47.872   5.721 -10.860  1.00 19.48           C  
ATOM   4127  O   GLY B 211      46.908   5.171 -11.393  1.00 19.48           O  
ATOM   4128  N   LYS B 212      48.852   6.300 -11.580  1.00 26.47           N  
ATOM   4129  CA  LYS B 212      48.763   6.334 -13.012  1.00 26.47           C  
ATOM   4130  C   LYS B 212      48.796   4.938 -13.547  1.00 26.47           C  
ATOM   4131  O   LYS B 212      47.996   4.578 -14.407  1.00 26.47           O  
ATOM   4132  CB  LYS B 212      49.910   7.123 -13.670  1.00 26.47           C  
ATOM   4133  CG  LYS B 212      49.725   7.312 -15.178  1.00 26.47           C  
ATOM   4134  CD  LYS B 212      50.636   8.386 -15.779  1.00 26.47           C  
ATOM   4135  CE  LYS B 212      50.454   8.569 -17.288  1.00 26.47           C  
ATOM   4136  NZ  LYS B 212      51.346   9.642 -17.778  1.00 26.47           N1+
ATOM   4137  N   LYS B 213      49.721   4.105 -13.037  1.00 57.18           N  
ATOM   4138  CA  LYS B 213      49.834   2.760 -13.522  1.00 57.18           C  
ATOM   4139  C   LYS B 213      48.578   2.008 -13.201  1.00 57.18           C  
ATOM   4140  O   LYS B 213      48.110   1.206 -14.005  1.00 57.18           O  
ATOM   4141  CB  LYS B 213      51.032   1.996 -12.931  1.00 57.18           C  
ATOM   4142  CG  LYS B 213      52.373   2.472 -13.493  1.00 57.18           C  
ATOM   4143  CD  LYS B 213      53.598   1.944 -12.742  1.00 57.18           C  
ATOM   4144  CE  LYS B 213      54.021   2.815 -11.559  1.00 57.18           C  
ATOM   4145  NZ  LYS B 213      55.210   2.228 -10.903  1.00 57.18           N1+
ATOM   4146  N   ARG B 214      47.997   2.246 -12.012  1.00117.80           N  
ATOM   4147  CA  ARG B 214      46.820   1.526 -11.604  1.00117.80           C  
ATOM   4148  C   ARG B 214      45.678   1.826 -12.528  1.00117.80           C  
ATOM   4149  O   ARG B 214      44.949   0.920 -12.929  1.00117.80           O  
ATOM   4150  CB  ARG B 214      46.367   1.898 -10.180  1.00117.80           C  
ATOM   4151  CG  ARG B 214      47.329   1.432  -9.085  1.00117.80           C  
ATOM   4152  CD  ARG B 214      47.007   2.005  -7.701  1.00117.80           C  
ATOM   4153  NE  ARG B 214      45.655   1.523  -7.300  1.00117.80           N  
ATOM   4154  CZ  ARG B 214      45.515   0.331  -6.648  1.00117.80           C  
ATOM   4155  NH1 ARG B 214      46.610  -0.440  -6.393  1.00117.80           N1+
ATOM   4156  NH2 ARG B 214      44.281  -0.086  -6.241  1.00117.80           N  
ATOM   4157  N   GLN B 215      45.486   3.109 -12.897  1.00 79.88           N  
ATOM   4158  CA  GLN B 215      44.363   3.469 -13.719  1.00 79.88           C  
ATOM   4159  C   GLN B 215      44.489   2.835 -15.071  1.00 79.88           C  
ATOM   4160  O   GLN B 215      43.515   2.312 -15.612  1.00 79.88           O  
ATOM   4161  CB  GLN B 215      44.226   4.989 -13.916  1.00 79.88           C  
ATOM   4162  CG  GLN B 215      45.384   5.622 -14.687  1.00 79.88           C  
ATOM   4163  CD  GLN B 215      45.101   7.114 -14.794  1.00 79.88           C  
ATOM   4164  NE2 GLN B 215      44.519   7.699 -13.714  1.00 79.88           N  
ATOM   4165  OE1 GLN B 215      45.392   7.743 -15.812  1.00 79.88           O  
ATOM   4166  N   THR B 216      45.704   2.856 -15.649  1.00 27.66           N  
ATOM   4167  CA  THR B 216      45.904   2.306 -16.960  1.00 27.66           C  
ATOM   4168  C   THR B 216      45.666   0.833 -16.892  1.00 27.66           C  
ATOM   4169  O   THR B 216      45.081   0.240 -17.798  1.00 27.66           O  
ATOM   4170  CB  THR B 216      47.295   2.522 -17.484  1.00 27.66           C  
ATOM   4171  CG2 THR B 216      47.587   4.031 -17.500  1.00 27.66           C  
ATOM   4172  OG1 THR B 216      48.243   1.848 -16.667  1.00 27.66           O  
ATOM   4173  N   LEU B 217      46.118   0.203 -15.796  1.00110.32           N  
ATOM   4174  CA  LEU B 217      46.005  -1.216 -15.647  1.00110.32           C  
ATOM   4175  C   LEU B 217      44.556  -1.607 -15.622  1.00110.32           C  
ATOM   4176  O   LEU B 217      44.161  -2.573 -16.276  1.00110.32           O  
ATOM   4177  CB  LEU B 217      46.703  -1.698 -14.357  1.00110.32           C  
ATOM   4178  CG  LEU B 217      46.647  -3.215 -14.081  1.00110.32           C  
ATOM   4179  CD1 LEU B 217      45.264  -3.663 -13.587  1.00110.32           C  
ATOM   4180  CD2 LEU B 217      47.130  -4.019 -15.299  1.00110.32           C  
ATOM   4181  N   ARG B 218      43.708  -0.855 -14.887  1.00176.47           N  
ATOM   4182  CA  ARG B 218      42.324  -1.231 -14.791  1.00176.47           C  
ATOM   4183  C   ARG B 218      41.653  -1.122 -16.130  1.00176.47           C  
ATOM   4184  O   ARG B 218      40.861  -1.983 -16.504  1.00176.47           O  
ATOM   4185  CB  ARG B 218      41.507  -0.416 -13.771  1.00176.47           C  
ATOM   4186  CG  ARG B 218      41.359   1.071 -14.081  1.00176.47           C  
ATOM   4187  CD  ARG B 218      40.547   1.829 -13.025  1.00176.47           C  
ATOM   4188  NE  ARG B 218      39.210   1.175 -12.925  1.00176.47           N  
ATOM   4189  CZ  ARG B 218      39.027   0.124 -12.071  1.00176.47           C  
ATOM   4190  NH1 ARG B 218      40.062  -0.315 -11.298  1.00176.47           N1+
ATOM   4191  NH2 ARG B 218      37.810  -0.488 -11.983  1.00176.47           N  
ATOM   4192  N   ARG B 219      41.967  -0.062 -16.898  1.00 71.13           N  
ATOM   4193  CA  ARG B 219      41.332   0.161 -18.167  1.00 71.13           C  
ATOM   4194  C   ARG B 219      41.646  -1.001 -19.063  1.00 71.13           C  
ATOM   4195  O   ARG B 219      40.773  -1.511 -19.766  1.00 71.13           O  
ATOM   4196  CB  ARG B 219      41.870   1.426 -18.857  1.00 71.13           C  
ATOM   4197  CG  ARG B 219      41.032   1.921 -20.036  1.00 71.13           C  
ATOM   4198  CD  ARG B 219      39.720   2.577 -19.601  1.00 71.13           C  
ATOM   4199  NE  ARG B 219      39.135   3.254 -20.792  1.00 71.13           N  
ATOM   4200  CZ  ARG B 219      39.488   4.543 -21.076  1.00 71.13           C  
ATOM   4201  NH1 ARG B 219      40.379   5.198 -20.276  1.00 71.13           N1+
ATOM   4202  NH2 ARG B 219      38.952   5.175 -22.160  1.00 71.13           N  
ATOM   4203  N   MET B 220      42.914  -1.452 -19.050  1.00 39.40           N  
ATOM   4204  CA  MET B 220      43.330  -2.518 -19.917  1.00 39.40           C  
ATOM   4205  C   MET B 220      42.614  -3.787 -19.568  1.00 39.40           C  
ATOM   4206  O   MET B 220      42.162  -4.518 -20.449  1.00 39.40           O  
ATOM   4207  CB  MET B 220      44.844  -2.794 -19.862  1.00 39.40           C  
ATOM   4208  CG  MET B 220      45.687  -1.654 -20.443  1.00 39.40           C  
ATOM   4209  SD  MET B 220      47.481  -1.953 -20.446  1.00 39.40           S  
ATOM   4210  CE  MET B 220      47.673  -1.789 -18.649  1.00 39.40           C  
ATOM   4211  N   VAL B 221      42.472  -4.080 -18.263  1.00 36.41           N  
ATOM   4212  CA  VAL B 221      41.859  -5.310 -17.849  1.00 36.41           C  
ATOM   4213  C   VAL B 221      40.441  -5.347 -18.324  1.00 36.41           C  
ATOM   4214  O   VAL B 221      39.962  -6.385 -18.780  1.00 36.41           O  
ATOM   4215  CB  VAL B 221      41.833  -5.474 -16.358  1.00 36.41           C  
ATOM   4216  CG1 VAL B 221      41.036  -6.745 -16.019  1.00 36.41           C  
ATOM   4217  CG2 VAL B 221      43.282  -5.496 -15.846  1.00 36.41           C  
ATOM   4218  N   ILE B 222      39.734  -4.207 -18.226  1.00 41.93           N  
ATOM   4219  CA  ILE B 222      38.348  -4.151 -18.590  1.00 41.93           C  
ATOM   4220  C   ILE B 222      38.214  -4.459 -20.052  1.00 41.93           C  
ATOM   4221  O   ILE B 222      37.384  -5.274 -20.452  1.00 41.93           O  
ATOM   4222  CB  ILE B 222      37.758  -2.795 -18.330  1.00 41.93           C  
ATOM   4223  CG1 ILE B 222      37.868  -2.455 -16.831  1.00 41.93           C  
ATOM   4224  CG2 ILE B 222      36.314  -2.787 -18.861  1.00 41.93           C  
ATOM   4225  CD1 ILE B 222      37.603  -0.986 -16.500  1.00 41.93           C  
ATOM   4226  N   GLU B 223      39.067  -3.839 -20.886  1.00 44.19           N  
ATOM   4227  CA  GLU B 223      39.000  -4.012 -22.307  1.00 44.19           C  
ATOM   4228  C   GLU B 223      39.261  -5.455 -22.629  1.00 44.19           C  
ATOM   4229  O   GLU B 223      38.620  -6.023 -23.511  1.00 44.19           O  
ATOM   4230  CB  GLU B 223      40.063  -3.164 -23.027  1.00 44.19           C  
ATOM   4231  CG  GLU B 223      39.849  -1.659 -22.837  1.00 44.19           C  
ATOM   4232  CD  GLU B 223      41.109  -0.930 -23.282  1.00 44.19           C  
ATOM   4233  OE1 GLU B 223      42.049  -1.611 -23.772  1.00 44.19           O  
ATOM   4234  OE2 GLU B 223      41.149   0.320 -23.131  1.00 44.19           O1-
ATOM   4235  N   LEU B 224      40.220  -6.087 -21.923  1.00 62.75           N  
ATOM   4236  CA  LEU B 224      40.585  -7.444 -22.217  1.00 62.75           C  
ATOM   4237  C   LEU B 224      39.466  -8.394 -21.925  1.00 62.75           C  
ATOM   4238  O   LEU B 224      39.154  -9.250 -22.748  1.00 62.75           O  
ATOM   4239  CB  LEU B 224      41.819  -7.918 -21.428  1.00 62.75           C  
ATOM   4240  CG  LEU B 224      43.125  -7.226 -21.862  1.00 62.75           C  
ATOM   4241  CD1 LEU B 224      44.326  -7.735 -21.048  1.00 62.75           C  
ATOM   4242  CD2 LEU B 224      43.346  -7.362 -23.379  1.00 62.75           C  
ATOM   4243  N   VAL B 225      38.826  -8.271 -20.749  1.00121.31           N  
ATOM   4244  CA  VAL B 225      37.793  -9.195 -20.359  1.00121.31           C  
ATOM   4245  C   VAL B 225      36.609  -9.048 -21.279  1.00121.31           C  
ATOM   4246  O   VAL B 225      35.955 -10.026 -21.635  1.00121.31           O  
ATOM   4247  CB  VAL B 225      37.346  -8.963 -18.938  1.00121.31           C  
ATOM   4248  CG1 VAL B 225      36.480  -7.697 -18.875  1.00121.31           C  
ATOM   4249  CG2 VAL B 225      36.655 -10.227 -18.412  1.00121.31           C  
ATOM   4250  N   LEU B 226      36.288  -7.810 -21.693  1.00125.96           N  
ATOM   4251  CA  LEU B 226      35.158  -7.594 -22.556  1.00125.96           C  
ATOM   4252  C   LEU B 226      35.381  -8.239 -23.893  1.00125.96           C  
ATOM   4253  O   LEU B 226      34.434  -8.621 -24.575  1.00125.96           O  
ATOM   4254  CB  LEU B 226      34.736  -6.123 -22.697  1.00125.96           C  
ATOM   4255  CG  LEU B 226      33.910  -5.653 -21.477  1.00125.96           C  
ATOM   4256  CD1 LEU B 226      34.699  -5.731 -20.164  1.00125.96           C  
ATOM   4257  CD2 LEU B 226      33.287  -4.274 -21.718  1.00125.96           C  
ATOM   4258  N   ALA B 227      36.654  -8.383 -24.291  1.00 72.98           N  
ATOM   4259  CA  ALA B 227      37.075  -8.978 -25.531  1.00 72.98           C  
ATOM   4260  C   ALA B 227      36.604 -10.404 -25.603  1.00 72.98           C  
ATOM   4261  O   ALA B 227      36.567 -10.983 -26.686  1.00 72.98           O  
ATOM   4262  CB  ALA B 227      38.605  -8.992 -25.696  1.00 72.98           C  
ATOM   4263  N   THR B 228      36.359 -11.051 -24.445  1.00 80.46           N  
ATOM   4264  CA  THR B 228      35.907 -12.418 -24.402  1.00 80.46           C  
ATOM   4265  C   THR B 228      34.485 -12.547 -24.879  1.00 80.46           C  
ATOM   4266  O   THR B 228      34.052 -13.640 -25.233  1.00 80.46           O  
ATOM   4267  CB  THR B 228      36.030 -13.076 -23.052  1.00 80.46           C  
ATOM   4268  CG2 THR B 228      37.502 -13.007 -22.613  1.00 80.46           C  
ATOM   4269  OG1 THR B 228      35.197 -12.446 -22.093  1.00 80.46           O  
ATOM   4270  N   ASP B 229      33.686 -11.465 -24.830  1.00 58.32           N  
ATOM   4271  CA  ASP B 229      32.318 -11.535 -25.281  1.00 58.32           C  
ATOM   4272  C   ASP B 229      32.313 -11.927 -26.734  1.00 58.32           C  
ATOM   4273  O   ASP B 229      33.020 -11.342 -27.550  1.00 58.32           O  
ATOM   4274  CB  ASP B 229      31.597 -10.178 -25.146  1.00 58.32           C  
ATOM   4275  CG  ASP B 229      30.119 -10.309 -25.500  1.00 58.32           C  
ATOM   4276  OD1 ASP B 229      29.686 -11.423 -25.898  1.00 58.32           O  
ATOM   4277  OD2 ASP B 229      29.401  -9.280 -25.376  1.00 58.32           O1-
ATOM   4278  N   MET B 230      31.471 -12.922 -27.093  1.00 52.07           N  
ATOM   4279  CA  MET B 230      31.378 -13.451 -28.428  1.00 52.07           C  
ATOM   4280  C   MET B 230      30.883 -12.389 -29.357  1.00 52.07           C  
ATOM   4281  O   MET B 230      31.247 -12.359 -30.530  1.00 52.07           O  
ATOM   4282  CB  MET B 230      30.442 -14.666 -28.544  1.00 52.07           C  
ATOM   4283  CG  MET B 230      30.991 -15.913 -27.847  1.00 52.07           C  
ATOM   4284  SD  MET B 230      32.588 -16.495 -28.502  1.00 52.07           S  
ATOM   4285  CE  MET B 230      31.952 -16.970 -30.135  1.00 52.07           C  
ATOM   4286  N   SER B 231      30.039 -11.476 -28.854  1.00 95.58           N  
ATOM   4287  CA  SER B 231      29.457 -10.473 -29.694  1.00 95.58           C  
ATOM   4288  C   SER B 231      30.554  -9.706 -30.373  1.00 95.58           C  
ATOM   4289  O   SER B 231      30.351  -9.174 -31.459  1.00 95.58           O  
ATOM   4290  CB  SER B 231      28.641  -9.451 -28.888  1.00 95.58           C  
ATOM   4291  OG  SER B 231      27.656 -10.119 -28.116  1.00 95.58           O  
ATOM   4292  N   LYS B 232      31.722  -9.592 -29.717  1.00135.97           N  
ATOM   4293  CA  LYS B 232      32.903  -8.883 -30.148  1.00135.97           C  
ATOM   4294  C   LYS B 232      33.700  -9.583 -31.217  1.00135.97           C  
ATOM   4295  O   LYS B 232      34.512  -8.950 -31.892  1.00135.97           O  
ATOM   4296  CB  LYS B 232      33.856  -8.585 -28.980  1.00135.97           C  
ATOM   4297  CG  LYS B 232      33.281  -7.564 -27.997  1.00135.97           C  
ATOM   4298  CD  LYS B 232      32.049  -8.061 -27.237  1.00135.97           C  
ATOM   4299  CE  LYS B 232      31.484  -7.035 -26.255  1.00135.97           C  
ATOM   4300  NZ  LYS B 232      30.812  -5.943 -26.993  1.00135.97           N1+
ATOM   4301  N   HIS B 233      33.523 -10.903 -31.392  1.00 69.53           N  
ATOM   4302  CA  HIS B 233      34.394 -11.699 -32.219  1.00 69.53           C  
ATOM   4303  C   HIS B 233      34.576 -11.149 -33.607  1.00 69.53           C  
ATOM   4304  O   HIS B 233      35.709 -11.014 -34.070  1.00 69.53           O  
ATOM   4305  CB  HIS B 233      33.863 -13.134 -32.378  1.00 69.53           C  
ATOM   4306  CG  HIS B 233      34.693 -13.989 -33.290  1.00 69.53           C  
ATOM   4307  CD2 HIS B 233      34.532 -14.252 -34.616  1.00 69.53           C  
ATOM   4308  ND1 HIS B 233      35.812 -14.689 -32.903  1.00 69.53           N  
ATOM   4309  CE1 HIS B 233      36.269 -15.338 -34.003  1.00 69.53           C  
ATOM   4310  NE2 HIS B 233      35.524 -15.103 -35.068  1.00 69.53           N  
ATOM   4311  N   MET B 234      33.491 -10.796 -34.313  1.00119.86           N  
ATOM   4312  CA  MET B 234      33.632 -10.399 -35.688  1.00119.86           C  
ATOM   4313  C   MET B 234      34.502  -9.183 -35.821  1.00119.86           C  
ATOM   4314  O   MET B 234      35.383  -9.141 -36.679  1.00119.86           O  
ATOM   4315  CB  MET B 234      32.270 -10.091 -36.333  1.00119.86           C  
ATOM   4316  CG  MET B 234      31.490  -8.995 -35.605  1.00119.86           C  
ATOM   4317  SD  MET B 234      29.849  -8.644 -36.299  1.00119.86           S  
ATOM   4318  CE  MET B 234      30.459  -7.672 -37.706  1.00119.86           C  
ATOM   4319  N   SER B 235      34.293  -8.164 -34.969  1.00 83.35           N  
ATOM   4320  CA  SER B 235      35.027  -6.934 -35.083  1.00 83.35           C  
ATOM   4321  C   SER B 235      36.492  -7.141 -34.812  1.00 83.35           C  
ATOM   4322  O   SER B 235      37.337  -6.617 -35.536  1.00 83.35           O  
ATOM   4323  CB  SER B 235      34.522  -5.851 -34.114  1.00 83.35           C  
ATOM   4324  OG  SER B 235      34.711  -6.263 -32.768  1.00 83.35           O  
ATOM   4325  N   LEU B 236      36.838  -7.920 -33.770  1.00 45.72           N  
ATOM   4326  CA  LEU B 236      38.213  -8.083 -33.385  1.00 45.72           C  
ATOM   4327  C   LEU B 236      38.982  -8.741 -34.490  1.00 45.72           C  
ATOM   4328  O   LEU B 236      40.110  -8.350 -34.794  1.00 45.72           O  
ATOM   4329  CB  LEU B 236      38.384  -8.966 -32.133  1.00 45.72           C  
ATOM   4330  CG  LEU B 236      37.804  -8.346 -30.848  1.00 45.72           C  
ATOM   4331  CD1 LEU B 236      38.011  -9.273 -29.637  1.00 45.72           C  
ATOM   4332  CD2 LEU B 236      38.362  -6.936 -30.608  1.00 45.72           C  
ATOM   4333  N   LEU B 237      38.381  -9.764 -35.120  1.00 52.75           N  
ATOM   4334  CA  LEU B 237      39.027 -10.521 -36.153  1.00 52.75           C  
ATOM   4335  C   LEU B 237      39.290  -9.627 -37.328  1.00 52.75           C  
ATOM   4336  O   LEU B 237      40.365  -9.673 -37.925  1.00 52.75           O  
ATOM   4337  CB  LEU B 237      38.161 -11.708 -36.614  1.00 52.75           C  
ATOM   4338  CG  LEU B 237      38.834 -12.621 -37.652  1.00 52.75           C  
ATOM   4339  CD1 LEU B 237      40.102 -13.274 -37.077  1.00 52.75           C  
ATOM   4340  CD2 LEU B 237      37.837 -13.657 -38.196  1.00 52.75           C  
ATOM   4341  N   ALA B 238      38.324  -8.762 -37.685  1.00 28.23           N  
ATOM   4342  CA  ALA B 238      38.531  -7.906 -38.818  1.00 28.23           C  
ATOM   4343  C   ALA B 238      39.731  -7.066 -38.515  1.00 28.23           C  
ATOM   4344  O   ALA B 238      40.579  -6.834 -39.377  1.00 28.23           O  
ATOM   4345  CB  ALA B 238      37.348  -6.956 -39.074  1.00 28.23           C  
ATOM   4346  N   ASP B 239      39.836  -6.608 -37.255  1.00 36.75           N  
ATOM   4347  CA  ASP B 239      40.925  -5.768 -36.850  1.00 36.75           C  
ATOM   4348  C   ASP B 239      42.216  -6.513 -36.981  1.00 36.75           C  
ATOM   4349  O   ASP B 239      43.224  -5.942 -37.389  1.00 36.75           O  
ATOM   4350  CB  ASP B 239      40.824  -5.322 -35.382  1.00 36.75           C  
ATOM   4351  CG  ASP B 239      39.695  -4.310 -35.251  1.00 36.75           C  
ATOM   4352  OD1 ASP B 239      39.277  -3.744 -36.297  1.00 36.75           O  
ATOM   4353  OD2 ASP B 239      39.241  -4.085 -34.098  1.00 36.75           O1-
ATOM   4354  N   LEU B 240      42.229  -7.809 -36.618  1.00 74.14           N  
ATOM   4355  CA  LEU B 240      43.447  -8.568 -36.656  1.00 74.14           C  
ATOM   4356  C   LEU B 240      43.938  -8.699 -38.070  1.00 74.14           C  
ATOM   4357  O   LEU B 240      45.113  -8.473 -38.361  1.00 74.14           O  
ATOM   4358  CB  LEU B 240      43.274  -9.994 -36.100  1.00 74.14           C  
ATOM   4359  CG  LEU B 240      44.571 -10.825 -36.125  1.00 74.14           C  
ATOM   4360  CD1 LEU B 240      45.623 -10.259 -35.166  1.00 74.14           C  
ATOM   4361  CD2 LEU B 240      44.293 -12.311 -35.867  1.00 74.14           C  
ATOM   4362  N   ARG B 241      43.033  -9.031 -39.006  1.00108.15           N  
ATOM   4363  CA  ARG B 241      43.423  -9.286 -40.365  1.00108.15           C  
ATOM   4364  C   ARG B 241      44.049  -8.060 -40.948  1.00108.15           C  
ATOM   4365  O   ARG B 241      45.062  -8.135 -41.641  1.00108.15           O  
ATOM   4366  CB  ARG B 241      42.229  -9.700 -41.241  1.00108.15           C  
ATOM   4367  CG  ARG B 241      41.571 -10.977 -40.717  1.00108.15           C  
ATOM   4368  CD  ARG B 241      40.372 -11.471 -41.525  1.00108.15           C  
ATOM   4369  NE  ARG B 241      39.854 -12.667 -40.804  1.00108.15           N  
ATOM   4370  CZ  ARG B 241      39.099 -13.602 -41.449  1.00108.15           C  
ATOM   4371  NH1 ARG B 241      38.835 -13.468 -42.780  1.00108.15           N1+
ATOM   4372  NH2 ARG B 241      38.613 -14.675 -40.761  1.00108.15           N  
ATOM   4373  N   THR B 242      43.465  -6.885 -40.665  1.00 35.77           N  
ATOM   4374  CA  THR B 242      43.982  -5.669 -41.219  1.00 35.77           C  
ATOM   4375  C   THR B 242      45.361  -5.457 -40.685  1.00 35.77           C  
ATOM   4376  O   THR B 242      46.279  -5.072 -41.408  1.00 35.77           O  
ATOM   4377  CB  THR B 242      43.166  -4.469 -40.842  1.00 35.77           C  
ATOM   4378  CG2 THR B 242      43.799  -3.220 -41.477  1.00 35.77           C  
ATOM   4379  OG1 THR B 242      41.828  -4.625 -41.293  1.00 35.77           O  
ATOM   4380  N   MET B 243      45.524  -5.730 -39.382  1.00 74.33           N  
ATOM   4381  CA  MET B 243      46.730  -5.534 -38.641  1.00 74.33           C  
ATOM   4382  C   MET B 243      47.803  -6.452 -39.127  1.00 74.33           C  
ATOM   4383  O   MET B 243      48.978  -6.089 -39.086  1.00 74.33           O  
ATOM   4384  CB  MET B 243      46.528  -5.799 -37.139  1.00 74.33           C  
ATOM   4385  CG  MET B 243      47.662  -5.276 -36.257  1.00 74.33           C  
ATOM   4386  SD  MET B 243      47.414  -5.561 -34.480  1.00 74.33           S  
ATOM   4387  CE  MET B 243      45.923  -4.532 -34.358  1.00 74.33           C  
ATOM   4388  N   VAL B 244      47.423  -7.655 -39.606  1.00 68.11           N  
ATOM   4389  CA  VAL B 244      48.362  -8.654 -40.028  1.00 68.11           C  
ATOM   4390  C   VAL B 244      49.248  -7.998 -41.008  1.00 68.11           C  
ATOM   4391  O   VAL B 244      50.453  -8.237 -41.053  1.00 68.11           O  
ATOM   4392  CB  VAL B 244      47.711  -9.830 -40.700  1.00 68.11           C  
ATOM   4393  CG1 VAL B 244      48.812 -10.750 -41.250  1.00 68.11           C  
ATOM   4394  CG2 VAL B 244      46.779 -10.521 -39.689  1.00 68.11           C  
ATOM   4395  N   GLU B 245      48.675  -7.112 -41.820  1.00126.00           N  
ATOM   4396  CA  GLU B 245      49.577  -6.491 -42.725  1.00126.00           C  
ATOM   4397  C   GLU B 245      50.633  -5.671 -41.995  1.00126.00           C  
ATOM   4398  O   GLU B 245      51.811  -5.780 -42.322  1.00126.00           O  
ATOM   4399  CB  GLU B 245      48.880  -5.583 -43.751  1.00126.00           C  
ATOM   4400  CG  GLU B 245      48.091  -6.378 -44.793  1.00126.00           C  
ATOM   4401  CD  GLU B 245      49.087  -7.234 -45.565  1.00126.00           C  
ATOM   4402  OE1 GLU B 245      50.052  -6.656 -46.129  1.00126.00           O  
ATOM   4403  OE2 GLU B 245      48.895  -8.480 -45.600  1.00126.00           O1-
ATOM   4404  N   THR B 246      50.265  -4.839 -40.992  1.00122.96           N  
ATOM   4405  CA  THR B 246      51.194  -3.865 -40.438  1.00122.96           C  
ATOM   4406  C   THR B 246      52.449  -4.280 -39.659  1.00122.96           C  
ATOM   4407  O   THR B 246      53.506  -4.417 -40.267  1.00122.96           O  
ATOM   4408  CB  THR B 246      50.482  -2.884 -39.555  1.00122.96           C  
ATOM   4409  CG2 THR B 246      51.502  -1.860 -39.035  1.00122.96           C  
ATOM   4410  OG1 THR B 246      49.458  -2.226 -40.287  1.00122.96           O  
ATOM   4411  N   LYS B 247      52.377  -4.613 -38.332  1.00264.55           N  
ATOM   4412  CA  LYS B 247      53.586  -4.646 -37.547  1.00264.55           C  
ATOM   4413  C   LYS B 247      54.128  -6.024 -37.545  1.00264.55           C  
ATOM   4414  O   LYS B 247      54.426  -6.538 -36.471  1.00264.55           O  
ATOM   4415  CB  LYS B 247      53.311  -4.320 -36.071  1.00264.55           C  
ATOM   4416  CG  LYS B 247      52.238  -5.240 -35.472  1.00264.55           C  
ATOM   4417  CD  LYS B 247      52.305  -5.358 -33.952  1.00264.55           C  
ATOM   4418  CE  LYS B 247      53.674  -5.826 -33.456  1.00264.55           C  
ATOM   4419  NZ  LYS B 247      53.770  -5.631 -31.995  1.00264.55           N1+
ATOM   4420  N   LYS B 248      54.263  -6.641 -38.736  1.00316.90           N  
ATOM   4421  CA  LYS B 248      54.905  -7.915 -38.887  1.00316.90           C  
ATOM   4422  C   LYS B 248      54.418  -8.551 -40.143  1.00316.90           C  
ATOM   4423  O   LYS B 248      53.231  -8.514 -40.461  1.00316.90           O  
ATOM   4424  CB  LYS B 248      54.708  -8.943 -37.753  1.00316.90           C  
ATOM   4425  CG  LYS B 248      53.270  -9.399 -37.499  1.00316.90           C  
ATOM   4426  CD  LYS B 248      52.397  -8.358 -36.804  1.00316.90           C  
ATOM   4427  CE  LYS B 248      52.662  -8.275 -35.298  1.00316.90           C  
ATOM   4428  NZ  LYS B 248      52.556  -9.619 -34.685  1.00316.90           N1+
ATOM   4429  N   VAL B 249      55.361  -9.142 -40.899  1.00 69.51           N  
ATOM   4430  CA  VAL B 249      55.066  -9.841 -42.112  1.00 69.51           C  
ATOM   4431  C   VAL B 249      56.223 -10.766 -42.293  1.00 69.51           C  
ATOM   4432  O   VAL B 249      57.250 -10.605 -41.636  1.00 69.51           O  
ATOM   4433  CB  VAL B 249      54.993  -8.938 -43.313  1.00 69.51           C  
ATOM   4434  CG1 VAL B 249      54.696  -9.778 -44.568  1.00 69.51           C  
ATOM   4435  CG2 VAL B 249      53.938  -7.855 -43.030  1.00 69.51           C  
ATOM   4436  N   SER B 250      56.104 -11.779 -43.169  1.00 90.12           N  
ATOM   4437  CA  SER B 250      57.237 -12.635 -43.335  1.00 90.12           C  
ATOM   4438  C   SER B 250      58.302 -11.802 -43.962  1.00 90.12           C  
ATOM   4439  O   SER B 250      58.015 -10.840 -44.675  1.00 90.12           O  
ATOM   4440  CB  SER B 250      56.985 -13.844 -44.252  1.00 90.12           C  
ATOM   4441  OG  SER B 250      56.756 -13.409 -45.584  1.00 90.12           O  
ATOM   4442  N   GLY B 251      59.574 -12.140 -43.689  1.00 28.10           N  
ATOM   4443  CA  GLY B 251      60.646 -11.372 -44.246  1.00 28.10           C  
ATOM   4444  C   GLY B 251      60.737 -10.121 -43.441  1.00 28.10           C  
ATOM   4445  O   GLY B 251      61.373  -9.149 -43.845  1.00 28.10           O  
ATOM   4446  N   SER B 252      60.089 -10.120 -42.263  1.00 89.28           N  
ATOM   4447  CA  SER B 252      60.101  -8.955 -41.434  1.00 89.28           C  
ATOM   4448  C   SER B 252      61.399  -8.913 -40.708  1.00 89.28           C  
ATOM   4449  O   SER B 252      62.228  -9.817 -40.814  1.00 89.28           O  
ATOM   4450  CB  SER B 252      58.999  -8.925 -40.362  1.00 89.28           C  
ATOM   4451  OG  SER B 252      59.195  -9.980 -39.432  1.00 89.28           O  
ATOM   4452  N   GLY B 253      61.601  -7.815 -39.958  1.00 78.42           N  
ATOM   4453  CA  GLY B 253      62.777  -7.623 -39.169  1.00 78.42           C  
ATOM   4454  C   GLY B 253      62.273  -7.272 -37.812  1.00 78.42           C  
ATOM   4455  O   GLY B 253      61.095  -7.461 -37.517  1.00 78.42           O  
ATOM   4456  N   MET B 254      63.149  -6.751 -36.936  1.00209.65           N  
ATOM   4457  CA  MET B 254      62.648  -6.411 -35.643  1.00209.65           C  
ATOM   4458  C   MET B 254      61.948  -5.099 -35.784  1.00209.65           C  
ATOM   4459  O   MET B 254      62.571  -4.039 -35.739  1.00209.65           O  
ATOM   4460  CB  MET B 254      63.764  -6.263 -34.590  1.00209.65           C  
ATOM   4461  CG  MET B 254      63.258  -5.978 -33.176  1.00209.65           C  
ATOM   4462  SD  MET B 254      64.549  -6.011 -31.894  1.00209.65           S  
ATOM   4463  CE  MET B 254      65.406  -4.519 -32.474  1.00209.65           C  
ATOM   4464  N   LEU B 255      60.614  -5.152 -35.970  1.00270.70           N  
ATOM   4465  CA  LEU B 255      59.820  -3.964 -36.102  1.00270.70           C  
ATOM   4466  C   LEU B 255      58.850  -3.982 -34.971  1.00270.70           C  
ATOM   4467  O   LEU B 255      58.473  -5.047 -34.486  1.00270.70           O  
ATOM   4468  CB  LEU B 255      58.977  -3.899 -37.388  1.00270.70           C  
ATOM   4469  CG  LEU B 255      59.799  -3.833 -38.688  1.00270.70           C  
ATOM   4470  CD1 LEU B 255      60.579  -5.133 -38.922  1.00270.70           C  
ATOM   4471  CD2 LEU B 255      58.913  -3.443 -39.881  1.00270.70           C  
ATOM   4472  N   ASN B 256      58.430  -2.793 -34.497  1.00214.64           N  
ATOM   4473  CA  ASN B 256      57.513  -2.819 -33.402  1.00214.64           C  
ATOM   4474  C   ASN B 256      56.393  -1.859 -33.660  1.00214.64           C  
ATOM   4475  O   ASN B 256      56.598  -0.737 -34.121  1.00214.64           O  
ATOM   4476  CB  ASN B 256      58.169  -2.435 -32.062  1.00214.64           C  
ATOM   4477  CG  ASN B 256      57.205  -2.767 -30.932  1.00214.64           C  
ATOM   4478  ND2 ASN B 256      57.665  -3.610 -29.967  1.00214.64           N  
ATOM   4479  OD1 ASN B 256      56.071  -2.294 -30.909  1.00214.64           O  
ATOM   4480  N   LEU B 257      55.159  -2.322 -33.377  1.00193.37           N  
ATOM   4481  CA  LEU B 257      53.960  -1.549 -33.400  1.00193.37           C  
ATOM   4482  C   LEU B 257      53.935  -0.873 -32.063  1.00193.37           C  
ATOM   4483  O   LEU B 257      53.666  -1.489 -31.032  1.00193.37           O  
ATOM   4484  CB  LEU B 257      52.750  -2.475 -33.590  1.00193.37           C  
ATOM   4485  CG  LEU B 257      51.371  -1.863 -33.351  1.00193.37           C  
ATOM   4486  CD1 LEU B 257      51.073  -1.815 -31.849  1.00193.37           C  
ATOM   4487  CD2 LEU B 257      51.239  -0.498 -34.039  1.00193.37           C  
ATOM   4488  N   ASP B 258      54.326   0.416 -32.066  1.00 67.11           N  
ATOM   4489  CA  ASP B 258      54.416   1.266 -30.911  1.00 67.11           C  
ATOM   4490  C   ASP B 258      53.062   1.706 -30.467  1.00 67.11           C  
ATOM   4491  O   ASP B 258      52.868   2.063 -29.306  1.00 67.11           O  
ATOM   4492  CB  ASP B 258      55.268   2.525 -31.153  1.00 67.11           C  
ATOM   4493  CG  ASP B 258      54.611   3.361 -32.242  1.00 67.11           C  
ATOM   4494  OD1 ASP B 258      54.250   2.780 -33.300  1.00 67.11           O  
ATOM   4495  OD2 ASP B 258      54.474   4.598 -32.037  1.00 67.11           O1-
ATOM   4496  N   ASN B 259      52.102   1.741 -31.405  1.00133.24           N  
ATOM   4497  CA  ASN B 259      50.781   2.216 -31.120  1.00133.24           C  
ATOM   4498  C   ASN B 259      50.162   1.350 -30.061  1.00133.24           C  
ATOM   4499  O   ASN B 259      50.145   0.127 -30.165  1.00133.24           O  
ATOM   4500  CB  ASN B 259      49.878   2.143 -32.365  1.00133.24           C  
ATOM   4501  CG  ASN B 259      48.545   2.794 -32.055  1.00133.24           C  
ATOM   4502  ND2 ASN B 259      47.512   2.482 -32.882  1.00133.24           N  
ATOM   4503  OD1 ASN B 259      48.420   3.550 -31.095  1.00133.24           O  
ATOM   4504  N   TYR B 260      49.632   1.980 -28.997  1.00 67.31           N  
ATOM   4505  CA  TYR B 260      48.957   1.285 -27.934  1.00 67.31           C  
ATOM   4506  C   TYR B 260      47.734   0.656 -28.517  1.00 67.31           C  
ATOM   4507  O   TYR B 260      47.410  -0.493 -28.226  1.00 67.31           O  
ATOM   4508  CB  TYR B 260      48.517   2.241 -26.811  1.00 67.31           C  
ATOM   4509  CG  TYR B 260      47.539   1.544 -25.924  1.00 67.31           C  
ATOM   4510  CD1 TYR B 260      47.942   0.637 -24.969  1.00 67.31           C  
ATOM   4511  CD2 TYR B 260      46.197   1.822 -26.048  1.00 67.31           C  
ATOM   4512  CE1 TYR B 260      47.015   0.015 -24.162  1.00 67.31           C  
ATOM   4513  CE2 TYR B 260      45.268   1.203 -25.247  1.00 67.31           C  
ATOM   4514  CZ  TYR B 260      45.676   0.297 -24.300  1.00 67.31           C  
ATOM   4515  OH  TYR B 260      44.722  -0.337 -23.477  1.00 67.31           O  
ATOM   4516  N   ALA B 261      47.049   1.392 -29.410  1.00 42.77           N  
ATOM   4517  CA  ALA B 261      45.797   0.931 -29.927  1.00 42.77           C  
ATOM   4518  C   ALA B 261      45.997  -0.396 -30.585  1.00 42.77           C  
ATOM   4519  O   ALA B 261      45.183  -1.303 -30.424  1.00 42.77           O  
ATOM   4520  CB  ALA B 261      45.198   1.883 -30.975  1.00 42.77           C  
ATOM   4521  N   ASP B 262      47.082  -0.544 -31.362  1.00 73.62           N  
ATOM   4522  CA  ASP B 262      47.312  -1.773 -32.061  1.00 73.62           C  
ATOM   4523  C   ASP B 262      47.666  -2.896 -31.125  1.00 73.62           C  
ATOM   4524  O   ASP B 262      47.133  -3.998 -31.248  1.00 73.62           O  
ATOM   4525  CB  ASP B 262      48.418  -1.627 -33.117  1.00 73.62           C  
ATOM   4526  CG  ASP B 262      47.872  -0.706 -34.201  1.00 73.62           C  
ATOM   4527  OD1 ASP B 262      46.640  -0.777 -34.459  1.00 73.62           O  
ATOM   4528  OD2 ASP B 262      48.665   0.086 -34.778  1.00 73.62           O1-
ATOM   4529  N   ARG B 263      48.549  -2.638 -30.139  1.00 84.13           N  
ATOM   4530  CA  ARG B 263      49.014  -3.665 -29.244  1.00 84.13           C  
ATOM   4531  C   ARG B 263      47.848  -4.213 -28.491  1.00 84.13           C  
ATOM   4532  O   ARG B 263      47.721  -5.425 -28.318  1.00 84.13           O  
ATOM   4533  CB  ARG B 263      50.007  -3.138 -28.194  1.00 84.13           C  
ATOM   4534  CG  ARG B 263      51.370  -2.739 -28.760  1.00 84.13           C  
ATOM   4535  CD  ARG B 263      52.305  -2.143 -27.706  1.00 84.13           C  
ATOM   4536  NE  ARG B 263      51.716  -0.839 -27.286  1.00 84.13           N  
ATOM   4537  CZ  ARG B 263      52.196  -0.179 -26.192  1.00 84.13           C  
ATOM   4538  NH1 ARG B 263      53.197  -0.727 -25.445  1.00 84.13           N1+
ATOM   4539  NH2 ARG B 263      51.677   1.037 -25.848  1.00 84.13           N  
ATOM   4540  N   ILE B 264      46.957  -3.318 -28.031  1.00 88.47           N  
ATOM   4541  CA  ILE B 264      45.830  -3.720 -27.248  1.00 88.47           C  
ATOM   4542  C   ILE B 264      44.943  -4.589 -28.085  1.00 88.47           C  
ATOM   4543  O   ILE B 264      44.397  -5.579 -27.604  1.00 88.47           O  
ATOM   4544  CB  ILE B 264      45.024  -2.568 -26.711  1.00 88.47           C  
ATOM   4545  CG1 ILE B 264      44.065  -3.062 -25.617  1.00 88.47           C  
ATOM   4546  CG2 ILE B 264      44.318  -1.871 -27.883  1.00 88.47           C  
ATOM   4547  CD1 ILE B 264      44.780  -3.573 -24.366  1.00 88.47           C  
ATOM   4548  N   GLN B 265      44.782  -4.243 -29.375  1.00128.80           N  
ATOM   4549  CA  GLN B 265      43.939  -5.010 -30.245  1.00128.80           C  
ATOM   4550  C   GLN B 265      44.511  -6.393 -30.329  1.00128.80           C  
ATOM   4551  O   GLN B 265      43.775  -7.373 -30.428  1.00128.80           O  
ATOM   4552  CB  GLN B 265      43.885  -4.452 -31.678  1.00128.80           C  
ATOM   4553  CG  GLN B 265      43.303  -3.040 -31.770  1.00128.80           C  
ATOM   4554  CD  GLN B 265      41.823  -3.110 -31.426  1.00128.80           C  
ATOM   4555  NE2 GLN B 265      41.030  -2.135 -31.947  1.00128.80           N  
ATOM   4556  OE1 GLN B 265      41.381  -4.010 -30.715  1.00128.80           O  
ATOM   4557  N   ILE B 266      45.851  -6.509 -30.324  1.00 61.33           N  
ATOM   4558  CA  ILE B 266      46.484  -7.795 -30.419  1.00 61.33           C  
ATOM   4559  C   ILE B 266      46.175  -8.594 -29.192  1.00 61.33           C  
ATOM   4560  O   ILE B 266      45.841  -9.775 -29.274  1.00 61.33           O  
ATOM   4561  CB  ILE B 266      47.975  -7.672 -30.551  1.00 61.33           C  
ATOM   4562  CG1 ILE B 266      48.317  -6.892 -31.836  1.00 61.33           C  
ATOM   4563  CG2 ILE B 266      48.586  -9.083 -30.498  1.00 61.33           C  
ATOM   4564  CD1 ILE B 266      49.761  -6.391 -31.902  1.00 61.33           C  
ATOM   4565  N   LEU B 267      46.271  -7.956 -28.014  1.00 53.49           N  
ATOM   4566  CA  LEU B 267      46.045  -8.627 -26.766  1.00 53.49           C  
ATOM   4567  C   LEU B 267      44.620  -9.079 -26.685  1.00 53.49           C  
ATOM   4568  O   LEU B 267      44.339 -10.148 -26.147  1.00 53.49           O  
ATOM   4569  CB  LEU B 267      46.332  -7.726 -25.553  1.00 53.49           C  
ATOM   4570  CG  LEU B 267      47.822  -7.367 -25.412  1.00 53.49           C  
ATOM   4571  CD1 LEU B 267      48.069  -6.474 -24.185  1.00 53.49           C  
ATOM   4572  CD2 LEU B 267      48.698  -8.631 -25.398  1.00 53.49           C  
ATOM   4573  N   GLN B 268      43.675  -8.265 -27.195  1.00 38.18           N  
ATOM   4574  CA  GLN B 268      42.294  -8.642 -27.142  1.00 38.18           C  
ATOM   4575  C   GLN B 268      42.104  -9.882 -27.953  1.00 38.18           C  
ATOM   4576  O   GLN B 268      41.404 -10.804 -27.537  1.00 38.18           O  
ATOM   4577  CB  GLN B 268      41.342  -7.563 -27.685  1.00 38.18           C  
ATOM   4578  CG  GLN B 268      41.299  -6.305 -26.813  1.00 38.18           C  
ATOM   4579  CD  GLN B 268      40.331  -5.320 -27.451  1.00 38.18           C  
ATOM   4580  NE2 GLN B 268      39.438  -4.721 -26.619  1.00 38.18           N  
ATOM   4581  OE1 GLN B 268      40.360  -5.097 -28.659  1.00 38.18           O  
ATOM   4582  N   ASN B 269      42.731  -9.947 -29.140  1.00 51.34           N  
ATOM   4583  CA  ASN B 269      42.585 -11.118 -29.955  1.00 51.34           C  
ATOM   4584  C   ASN B 269      43.217 -12.275 -29.251  1.00 51.34           C  
ATOM   4585  O   ASN B 269      42.713 -13.396 -29.294  1.00 51.34           O  
ATOM   4586  CB  ASN B 269      43.249 -10.978 -31.337  1.00 51.34           C  
ATOM   4587  CG  ASN B 269      42.338 -10.118 -32.202  1.00 51.34           C  
ATOM   4588  ND2 ASN B 269      42.786  -8.872 -32.514  1.00 51.34           N  
ATOM   4589  OD1 ASN B 269      41.250 -10.544 -32.588  1.00 51.34           O  
ATOM   4590  N   MET B 270      44.350 -12.027 -28.575  1.00 60.10           N  
ATOM   4591  CA  MET B 270      45.087 -13.088 -27.954  1.00 60.10           C  
ATOM   4592  C   MET B 270      44.291 -13.776 -26.883  1.00 60.10           C  
ATOM   4593  O   MET B 270      44.248 -15.005 -26.842  1.00 60.10           O  
ATOM   4594  CB  MET B 270      46.382 -12.585 -27.292  1.00 60.10           C  
ATOM   4595  CG  MET B 270      47.264 -13.708 -26.746  1.00 60.10           C  
ATOM   4596  SD  MET B 270      48.704 -13.136 -25.795  1.00 60.10           S  
ATOM   4597  CE  MET B 270      49.636 -12.519 -27.225  1.00 60.10           C  
ATOM   4598  N   ILE B 271      43.640 -13.022 -25.974  1.00135.06           N  
ATOM   4599  CA  ILE B 271      42.936 -13.700 -24.921  1.00135.06           C  
ATOM   4600  C   ILE B 271      41.740 -14.400 -25.480  1.00135.06           C  
ATOM   4601  O   ILE B 271      41.348 -15.460 -24.999  1.00135.06           O  
ATOM   4602  CB  ILE B 271      42.559 -12.873 -23.729  1.00135.06           C  
ATOM   4603  CG1 ILE B 271      41.494 -11.821 -24.004  1.00135.06           C  
ATOM   4604  CG2 ILE B 271      43.857 -12.258 -23.199  1.00135.06           C  
ATOM   4605  CD1 ILE B 271      40.985 -11.265 -22.680  1.00135.06           C  
ATOM   4606  N   HIS B 272      41.100 -13.804 -26.499  1.00 57.20           N  
ATOM   4607  CA  HIS B 272      39.951 -14.408 -27.110  1.00 57.20           C  
ATOM   4608  C   HIS B 272      40.356 -15.737 -27.685  1.00 57.20           C  
ATOM   4609  O   HIS B 272      39.619 -16.718 -27.593  1.00 57.20           O  
ATOM   4610  CB  HIS B 272      39.392 -13.546 -28.255  1.00 57.20           C  
ATOM   4611  CG  HIS B 272      38.173 -14.121 -28.909  1.00 57.20           C  
ATOM   4612  CD2 HIS B 272      38.027 -14.680 -30.140  1.00 57.20           C  
ATOM   4613  ND1 HIS B 272      36.926 -14.167 -28.325  1.00 57.20           N  
ATOM   4614  CE1 HIS B 272      36.094 -14.747 -29.226  1.00 57.20           C  
ATOM   4615  NE2 HIS B 272      36.717 -15.074 -30.342  1.00 57.20           N  
ATOM   4616  N   CYS B 273      41.549 -15.792 -28.306  1.00 87.33           N  
ATOM   4617  CA  CYS B 273      42.058 -16.989 -28.918  1.00 87.33           C  
ATOM   4618  C   CYS B 273      42.272 -18.022 -27.841  1.00 87.33           C  
ATOM   4619  O   CYS B 273      41.924 -19.191 -28.002  1.00 87.33           O  
ATOM   4620  CB  CYS B 273      43.387 -16.711 -29.640  1.00 87.33           C  
ATOM   4621  SG  CYS B 273      43.773 -17.941 -30.910  1.00 87.33           S  
ATOM   4622  N   ALA B 274      42.828 -17.604 -26.686  1.00 32.03           N  
ATOM   4623  CA  ALA B 274      43.116 -18.506 -25.603  1.00 32.03           C  
ATOM   4624  C   ALA B 274      41.832 -19.109 -25.126  1.00 32.03           C  
ATOM   4625  O   ALA B 274      41.767 -20.301 -24.835  1.00 32.03           O  
ATOM   4626  CB  ALA B 274      43.771 -17.803 -24.402  1.00 32.03           C  
ATOM   4627  N   ASP B 275      40.769 -18.290 -25.039  1.00 58.03           N  
ATOM   4628  CA  ASP B 275      39.498 -18.753 -24.562  1.00 58.03           C  
ATOM   4629  C   ASP B 275      38.965 -19.806 -25.500  1.00 58.03           C  
ATOM   4630  O   ASP B 275      38.328 -20.768 -25.080  1.00 58.03           O  
ATOM   4631  CB  ASP B 275      38.464 -17.614 -24.493  1.00 58.03           C  
ATOM   4632  CG  ASP B 275      37.280 -18.068 -23.651  1.00 58.03           C  
ATOM   4633  OD1 ASP B 275      37.357 -19.178 -23.061  1.00 58.03           O  
ATOM   4634  OD2 ASP B 275      36.279 -17.303 -23.587  1.00 58.03           O1-
ATOM   4635  N   LEU B 276      39.165 -19.588 -26.811  1.00131.87           N  
ATOM   4636  CA  LEU B 276      38.763 -20.389 -27.940  1.00131.87           C  
ATOM   4637  C   LEU B 276      39.662 -21.559 -28.232  1.00131.87           C  
ATOM   4638  O   LEU B 276      39.441 -22.246 -29.226  1.00131.87           O  
ATOM   4639  CB  LEU B 276      38.613 -19.583 -29.244  1.00131.87           C  
ATOM   4640  CG  LEU B 276      37.464 -18.557 -29.188  1.00131.87           C  
ATOM   4641  CD1 LEU B 276      37.170 -17.966 -30.575  1.00131.87           C  
ATOM   4642  CD2 LEU B 276      36.216 -19.153 -28.516  1.00131.87           C  
ATOM   4643  N   SER B 277      40.768 -21.722 -27.485  1.00 81.63           N  
ATOM   4644  CA  SER B 277      41.826 -22.656 -27.771  1.00 81.63           C  
ATOM   4645  C   SER B 277      41.477 -24.120 -27.720  1.00 81.63           C  
ATOM   4646  O   SER B 277      42.215 -24.926 -28.286  1.00 81.63           O  
ATOM   4647  CB  SER B 277      43.037 -22.457 -26.842  1.00 81.63           C  
ATOM   4648  OG  SER B 277      42.685 -22.763 -25.501  1.00 81.63           O  
ATOM   4649  N   ASN B 278      40.362 -24.534 -27.092  1.00 98.62           N  
ATOM   4650  CA  ASN B 278      40.187 -25.947 -26.890  1.00 98.62           C  
ATOM   4651  C   ASN B 278      40.173 -26.753 -28.168  1.00 98.62           C  
ATOM   4652  O   ASN B 278      40.724 -27.853 -28.153  1.00 98.62           O  
ATOM   4653  CB  ASN B 278      39.008 -26.340 -25.957  1.00 98.62           C  
ATOM   4654  CG  ASN B 278      37.647 -25.877 -26.464  1.00 98.62           C  
ATOM   4655  ND2 ASN B 278      37.190 -24.691 -25.979  1.00 98.62           N  
ATOM   4656  OD1 ASN B 278      36.998 -26.561 -27.253  1.00 98.62           O  
ATOM   4657  N   PRO B 279      39.619 -26.337 -29.276  1.00 89.66           N  
ATOM   4658  CA  PRO B 279      39.622 -27.184 -30.447  1.00 89.66           C  
ATOM   4659  C   PRO B 279      40.996 -27.365 -31.019  1.00 89.66           C  
ATOM   4660  O   PRO B 279      41.205 -28.271 -31.824  1.00 89.66           O  
ATOM   4661  CB  PRO B 279      38.660 -26.524 -31.430  1.00 89.66           C  
ATOM   4662  CG  PRO B 279      37.694 -25.728 -30.534  1.00 89.66           C  
ATOM   4663  CD  PRO B 279      38.538 -25.365 -29.302  1.00 89.66           C  
ATOM   4664  N   ALA B 280      41.898 -26.424 -30.715  1.00 93.19           N  
ATOM   4665  CA  ALA B 280      43.275 -26.405 -31.111  1.00 93.19           C  
ATOM   4666  C   ALA B 280      44.106 -27.385 -30.331  1.00 93.19           C  
ATOM   4667  O   ALA B 280      45.193 -27.749 -30.771  1.00 93.19           O  
ATOM   4668  CB  ALA B 280      43.917 -25.020 -30.946  1.00 93.19           C  
ATOM   4669  N   LYS B 281      43.686 -27.736 -29.098  1.00119.71           N  
ATOM   4670  CA  LYS B 281      44.491 -28.567 -28.240  1.00119.71           C  
ATOM   4671  C   LYS B 281      44.392 -30.020 -28.595  1.00119.71           C  
ATOM   4672  O   LYS B 281      43.537 -30.433 -29.377  1.00119.71           O  
ATOM   4673  CB  LYS B 281      44.213 -28.326 -26.752  1.00119.71           C  
ATOM   4674  CG  LYS B 281      44.749 -26.941 -26.386  1.00119.71           C  
ATOM   4675  CD  LYS B 281      44.260 -26.360 -25.069  1.00119.71           C  
ATOM   4676  CE  LYS B 281      44.832 -24.965 -24.807  1.00119.71           C  
ATOM   4677  NZ  LYS B 281      46.218 -25.064 -24.302  1.00119.71           N1+
ATOM   4678  N   PRO B 282      45.274 -30.812 -28.019  1.00 83.60           N  
ATOM   4679  CA  PRO B 282      45.359 -32.220 -28.299  1.00 83.60           C  
ATOM   4680  C   PRO B 282      44.005 -32.810 -28.095  1.00 83.60           C  
ATOM   4681  O   PRO B 282      43.270 -32.342 -27.227  1.00 83.60           O  
ATOM   4682  CB  PRO B 282      46.455 -32.751 -27.379  1.00 83.60           C  
ATOM   4683  CG  PRO B 282      47.372 -31.528 -27.169  1.00 83.60           C  
ATOM   4684  CD  PRO B 282      46.435 -30.313 -27.304  1.00 83.60           C  
ATOM   4685  N   LEU B 283      43.674 -33.852 -28.878  1.00 54.14           N  
ATOM   4686  CA  LEU B 283      42.336 -34.353 -28.980  1.00 54.14           C  
ATOM   4687  C   LEU B 283      41.823 -34.794 -27.651  1.00 54.14           C  
ATOM   4688  O   LEU B 283      40.671 -34.524 -27.315  1.00 54.14           O  
ATOM   4689  CB  LEU B 283      42.224 -35.539 -29.953  1.00 54.14           C  
ATOM   4690  CG  LEU B 283      40.796 -36.099 -30.084  1.00 54.14           C  
ATOM   4691  CD1 LEU B 283      39.843 -35.042 -30.662  1.00 54.14           C  
ATOM   4692  CD2 LEU B 283      40.777 -37.408 -30.894  1.00 54.14           C  
ATOM   4693  N   ARG B 284      42.659 -35.469 -26.847  1.00 45.50           N  
ATOM   4694  CA  ARG B 284      42.171 -35.952 -25.592  1.00 45.50           C  
ATOM   4695  C   ARG B 284      41.685 -34.793 -24.776  1.00 45.50           C  
ATOM   4696  O   ARG B 284      40.603 -34.849 -24.195  1.00 45.50           O  
ATOM   4697  CB  ARG B 284      43.267 -36.663 -24.779  1.00 45.50           C  
ATOM   4698  CG  ARG B 284      42.809 -37.134 -23.400  1.00 45.50           C  
ATOM   4699  CD  ARG B 284      43.905 -37.840 -22.598  1.00 45.50           C  
ATOM   4700  NE  ARG B 284      43.391 -38.022 -21.213  1.00 45.50           N  
ATOM   4701  CZ  ARG B 284      43.629 -37.063 -20.270  1.00 45.50           C  
ATOM   4702  NH1 ARG B 284      44.378 -35.966 -20.582  1.00 45.50           N1+
ATOM   4703  NH2 ARG B 284      43.119 -37.204 -19.013  1.00 45.50           N  
ATOM   4704  N   LEU B 285      42.470 -33.703 -24.705  1.00 93.49           N  
ATOM   4705  CA  LEU B 285      42.074 -32.576 -23.907  1.00 93.49           C  
ATOM   4706  C   LEU B 285      40.882 -31.886 -24.501  1.00 93.49           C  
ATOM   4707  O   LEU B 285      39.977 -31.467 -23.780  1.00 93.49           O  
ATOM   4708  CB  LEU B 285      43.203 -31.556 -23.700  1.00 93.49           C  
ATOM   4709  CG  LEU B 285      44.346 -32.141 -22.850  1.00 93.49           C  
ATOM   4710  CD1 LEU B 285      45.095 -33.253 -23.599  1.00 93.49           C  
ATOM   4711  CD2 LEU B 285      45.265 -31.042 -22.305  1.00 93.49           C  
ATOM   4712  N   TYR B 286      40.844 -31.764 -25.841  1.00 89.23           N  
ATOM   4713  CA  TYR B 286      39.777 -31.079 -26.520  1.00 89.23           C  
ATOM   4714  C   TYR B 286      38.489 -31.780 -26.211  1.00 89.23           C  
ATOM   4715  O   TYR B 286      37.492 -31.146 -25.867  1.00 89.23           O  
ATOM   4716  CB  TYR B 286      40.041 -31.045 -28.039  1.00 89.23           C  
ATOM   4717  CG  TYR B 286      38.866 -30.551 -28.812  1.00 89.23           C  
ATOM   4718  CD1 TYR B 286      38.278 -29.338 -28.539  1.00 89.23           C  
ATOM   4719  CD2 TYR B 286      38.393 -31.296 -29.867  1.00 89.23           C  
ATOM   4720  CE1 TYR B 286      37.207 -28.896 -29.285  1.00 89.23           C  
ATOM   4721  CE2 TYR B 286      37.328 -30.859 -30.615  1.00 89.23           C  
ATOM   4722  CZ  TYR B 286      36.730 -29.660 -30.322  1.00 89.23           C  
ATOM   4723  OH  TYR B 286      35.638 -29.213 -31.094  1.00 89.23           O  
ATOM   4724  N   ARG B 287      38.491 -33.121 -26.278  1.00130.58           N  
ATOM   4725  CA  ARG B 287      37.301 -33.883 -26.034  1.00130.58           C  
ATOM   4726  C   ARG B 287      36.852 -33.676 -24.622  1.00130.58           C  
ATOM   4727  O   ARG B 287      35.656 -33.569 -24.355  1.00130.58           O  
ATOM   4728  CB  ARG B 287      37.524 -35.395 -26.205  1.00130.58           C  
ATOM   4729  CG  ARG B 287      37.861 -35.817 -27.635  1.00130.58           C  
ATOM   4730  CD  ARG B 287      36.627 -36.015 -28.514  1.00130.58           C  
ATOM   4731  NE  ARG B 287      35.812 -37.104 -27.905  1.00130.58           N  
ATOM   4732  CZ  ARG B 287      34.473 -37.169 -28.161  1.00130.58           C  
ATOM   4733  NH1 ARG B 287      33.890 -36.239 -28.971  1.00130.58           N1+
ATOM   4734  NH2 ARG B 287      33.717 -38.161 -27.605  1.00130.58           N  
ATOM   4735  N   LYS B 288      37.802 -33.631 -23.671  1.00 65.25           N  
ATOM   4736  CA  LYS B 288      37.441 -33.526 -22.287  1.00 65.25           C  
ATOM   4737  C   LYS B 288      36.747 -32.224 -22.030  1.00 65.25           C  
ATOM   4738  O   LYS B 288      35.711 -32.183 -21.366  1.00 65.25           O  
ATOM   4739  CB  LYS B 288      38.664 -33.622 -21.360  1.00 65.25           C  
ATOM   4740  CG  LYS B 288      38.310 -33.831 -19.887  1.00 65.25           C  
ATOM   4741  CD  LYS B 288      39.497 -34.310 -19.048  1.00 65.25           C  
ATOM   4742  CE  LYS B 288      39.183 -34.456 -17.559  1.00 65.25           C  
ATOM   4743  NZ  LYS B 288      38.345 -35.653 -17.332  1.00 65.25           N1+
ATOM   4744  N   TRP B 289      37.300 -31.122 -22.570  1.00 60.12           N  
ATOM   4745  CA  TRP B 289      36.737 -29.820 -22.366  1.00 60.12           C  
ATOM   4746  C   TRP B 289      35.389 -29.782 -23.009  1.00 60.12           C  
ATOM   4747  O   TRP B 289      34.453 -29.200 -22.468  1.00 60.12           O  
ATOM   4748  CB  TRP B 289      37.573 -28.683 -22.984  1.00 60.12           C  
ATOM   4749  CG  TRP B 289      38.898 -28.436 -22.300  1.00 60.12           C  
ATOM   4750  CD1 TRP B 289      40.162 -28.753 -22.707  1.00 60.12           C  
ATOM   4751  CD2 TRP B 289      39.033 -27.797 -21.020  1.00 60.12           C  
ATOM   4752  CE2 TRP B 289      40.394 -27.754 -20.720  1.00 60.12           C  
ATOM   4753  CE3 TRP B 289      38.098 -27.287 -20.166  1.00 60.12           C  
ATOM   4754  NE1 TRP B 289      41.075 -28.343 -21.765  1.00 60.12           N  
ATOM   4755  CZ2 TRP B 289      40.842 -27.200 -19.555  1.00 60.12           C  
ATOM   4756  CZ3 TRP B 289      38.552 -26.728 -18.993  1.00 60.12           C  
ATOM   4757  CH2 TRP B 289      39.898 -26.686 -18.693  1.00 60.12           C  
ATOM   4758  N   THR B 290      35.256 -30.406 -24.191  1.00117.10           N  
ATOM   4759  CA  THR B 290      34.023 -30.326 -24.919  1.00117.10           C  
ATOM   4760  C   THR B 290      32.922 -31.018 -24.169  1.00117.10           C  
ATOM   4761  O   THR B 290      31.790 -30.536 -24.139  1.00117.10           O  
ATOM   4762  CB  THR B 290      34.130 -30.894 -26.307  1.00117.10           C  
ATOM   4763  CG2 THR B 290      34.034 -32.426 -26.252  1.00117.10           C  
ATOM   4764  OG1 THR B 290      33.085 -30.381 -27.115  1.00117.10           O  
ATOM   4765  N   GLY B 291      33.220 -32.162 -23.524  1.00 22.80           N  
ATOM   4766  CA  GLY B 291      32.197 -32.897 -22.836  1.00 22.80           C  
ATOM   4767  C   GLY B 291      31.634 -32.034 -21.754  1.00 22.80           C  
ATOM   4768  O   GLY B 291      30.426 -32.033 -21.516  1.00 22.80           O  
ATOM   4769  N   ARG B 292      32.513 -31.298 -21.052  1.00 40.86           N  
ATOM   4770  CA  ARG B 292      32.086 -30.462 -19.969  1.00 40.86           C  
ATOM   4771  C   ARG B 292      31.221 -29.342 -20.463  1.00 40.86           C  
ATOM   4772  O   ARG B 292      30.187 -29.047 -19.868  1.00 40.86           O  
ATOM   4773  CB  ARG B 292      33.256 -29.819 -19.207  1.00 40.86           C  
ATOM   4774  CG  ARG B 292      34.044 -30.804 -18.341  1.00 40.86           C  
ATOM   4775  CD  ARG B 292      35.205 -30.152 -17.589  1.00 40.86           C  
ATOM   4776  NE  ARG B 292      35.807 -31.186 -16.701  1.00 40.86           N  
ATOM   4777  CZ  ARG B 292      35.416 -31.279 -15.395  1.00 40.86           C  
ATOM   4778  NH1 ARG B 292      34.498 -30.401 -14.894  1.00 40.86           N1+
ATOM   4779  NH2 ARG B 292      35.949 -32.244 -14.590  1.00 40.86           N  
ATOM   4780  N   LEU B 293      31.617 -28.690 -21.574  1.00 52.83           N  
ATOM   4781  CA  LEU B 293      30.894 -27.547 -22.064  1.00 52.83           C  
ATOM   4782  C   LEU B 293      29.511 -27.973 -22.457  1.00 52.83           C  
ATOM   4783  O   LEU B 293      28.527 -27.289 -22.178  1.00 52.83           O  
ATOM   4784  CB  LEU B 293      31.588 -26.907 -23.278  1.00 52.83           C  
ATOM   4785  CG  LEU B 293      30.944 -25.591 -23.747  1.00 52.83           C  
ATOM   4786  CD1 LEU B 293      31.033 -24.506 -22.660  1.00 52.83           C  
ATOM   4787  CD2 LEU B 293      31.534 -25.134 -25.091  1.00 52.83           C  
ATOM   4788  N   ILE B 294      29.409 -29.140 -23.111  1.00 49.51           N  
ATOM   4789  CA  ILE B 294      28.166 -29.680 -23.581  1.00 49.51           C  
ATOM   4790  C   ILE B 294      27.296 -29.978 -22.401  1.00 49.51           C  
ATOM   4791  O   ILE B 294      26.085 -29.767 -22.442  1.00 49.51           O  
ATOM   4792  CB  ILE B 294      28.383 -30.954 -24.343  1.00 49.51           C  
ATOM   4793  CG1 ILE B 294      29.316 -30.712 -25.542  1.00 49.51           C  
ATOM   4794  CG2 ILE B 294      27.012 -31.495 -24.756  1.00 49.51           C  
ATOM   4795  CD1 ILE B 294      29.821 -31.999 -26.193  1.00 49.51           C  
ATOM   4796  N   GLU B 295      27.902 -30.494 -21.316  1.00 74.57           N  
ATOM   4797  CA  GLU B 295      27.176 -30.844 -20.130  1.00 74.57           C  
ATOM   4798  C   GLU B 295      26.537 -29.595 -19.610  1.00 74.57           C  
ATOM   4799  O   GLU B 295      25.387 -29.614 -19.174  1.00 74.57           O  
ATOM   4800  CB  GLU B 295      28.114 -31.363 -19.025  1.00 74.57           C  
ATOM   4801  CG  GLU B 295      27.401 -31.959 -17.810  1.00 74.57           C  
ATOM   4802  CD  GLU B 295      27.118 -33.423 -18.116  1.00 74.57           C  
ATOM   4803  OE1 GLU B 295      26.372 -33.690 -19.096  1.00 74.57           O  
ATOM   4804  OE2 GLU B 295      27.650 -34.294 -17.376  1.00 74.57           O1-
ATOM   4805  N   GLU B 296      27.280 -28.470 -19.633  1.00 95.57           N  
ATOM   4806  CA  GLU B 296      26.739 -27.235 -19.140  1.00 95.57           C  
ATOM   4807  C   GLU B 296      25.604 -26.782 -20.000  1.00 95.57           C  
ATOM   4808  O   GLU B 296      24.560 -26.384 -19.486  1.00 95.57           O  
ATOM   4809  CB  GLU B 296      27.719 -26.058 -19.141  1.00 95.57           C  
ATOM   4810  CG  GLU B 296      28.660 -25.993 -17.946  1.00 95.57           C  
ATOM   4811  CD  GLU B 296      29.323 -24.628 -18.021  1.00 95.57           C  
ATOM   4812  OE1 GLU B 296      30.359 -24.530 -18.724  1.00 95.57           O  
ATOM   4813  OE2 GLU B 296      28.802 -23.663 -17.403  1.00 95.57           O1-
ATOM   4814  N   PHE B 297      25.782 -26.829 -21.336  1.00 72.39           N  
ATOM   4815  CA  PHE B 297      24.769 -26.350 -22.240  1.00 72.39           C  
ATOM   4816  C   PHE B 297      23.532 -27.173 -22.103  1.00 72.39           C  
ATOM   4817  O   PHE B 297      22.428 -26.634 -22.055  1.00 72.39           O  
ATOM   4818  CB  PHE B 297      25.113 -26.447 -23.738  1.00 72.39           C  
ATOM   4819  CG  PHE B 297      26.177 -25.471 -24.096  1.00 72.39           C  
ATOM   4820  CD1 PHE B 297      25.972 -24.121 -23.936  1.00 72.39           C  
ATOM   4821  CD2 PHE B 297      27.357 -25.907 -24.644  1.00 72.39           C  
ATOM   4822  CE1 PHE B 297      26.951 -23.219 -24.280  1.00 72.39           C  
ATOM   4823  CE2 PHE B 297      28.338 -25.009 -24.992  1.00 72.39           C  
ATOM   4824  CZ  PHE B 297      28.138 -23.662 -24.806  1.00 72.39           C  
ATOM   4825  N   PHE B 298      23.677 -28.511 -22.038  1.00 81.97           N  
ATOM   4826  CA  PHE B 298      22.496 -29.321 -21.967  1.00 81.97           C  
ATOM   4827  C   PHE B 298      21.727 -28.948 -20.742  1.00 81.97           C  
ATOM   4828  O   PHE B 298      20.501 -28.870 -20.786  1.00 81.97           O  
ATOM   4829  CB  PHE B 298      22.715 -30.845 -21.897  1.00 81.97           C  
ATOM   4830  CG  PHE B 298      23.025 -31.367 -23.258  1.00 81.97           C  
ATOM   4831  CD1 PHE B 298      22.206 -31.055 -24.318  1.00 81.97           C  
ATOM   4832  CD2 PHE B 298      24.083 -32.221 -23.468  1.00 81.97           C  
ATOM   4833  CE1 PHE B 298      22.464 -31.542 -25.578  1.00 81.97           C  
ATOM   4834  CE2 PHE B 298      24.340 -32.713 -24.726  1.00 81.97           C  
ATOM   4835  CZ  PHE B 298      23.537 -32.371 -25.787  1.00 81.97           C  
ATOM   4836  N   ARG B 299      22.433 -28.697 -19.622  1.00113.68           N  
ATOM   4837  CA  ARG B 299      21.811 -28.385 -18.364  1.00113.68           C  
ATOM   4838  C   ARG B 299      20.980 -27.150 -18.536  1.00113.68           C  
ATOM   4839  O   ARG B 299      19.882 -27.050 -17.990  1.00113.68           O  
ATOM   4840  CB  ARG B 299      22.850 -28.094 -17.269  1.00113.68           C  
ATOM   4841  CG  ARG B 299      22.256 -27.817 -15.886  1.00113.68           C  
ATOM   4842  CD  ARG B 299      23.303 -27.364 -14.866  1.00113.68           C  
ATOM   4843  NE  ARG B 299      22.609 -27.127 -13.570  1.00113.68           N  
ATOM   4844  CZ  ARG B 299      22.455 -28.157 -12.687  1.00113.68           C  
ATOM   4845  NH1 ARG B 299      22.938 -29.396 -12.995  1.00113.68           N1+
ATOM   4846  NH2 ARG B 299      21.826 -27.946 -11.494  1.00113.68           N  
ATOM   4847  N   GLN B 300      21.504 -26.171 -19.295  1.00 46.44           N  
ATOM   4848  CA  GLN B 300      20.809 -24.946 -19.569  1.00 46.44           C  
ATOM   4849  C   GLN B 300      19.587 -25.261 -20.379  1.00 46.44           C  
ATOM   4850  O   GLN B 300      18.538 -24.653 -20.184  1.00 46.44           O  
ATOM   4851  CB  GLN B 300      21.643 -23.945 -20.386  1.00 46.44           C  
ATOM   4852  CG  GLN B 300      20.897 -22.640 -20.674  1.00 46.44           C  
ATOM   4853  CD  GLN B 300      21.793 -21.754 -21.525  1.00 46.44           C  
ATOM   4854  NE2 GLN B 300      21.216 -21.192 -22.620  1.00 46.44           N  
ATOM   4855  OE1 GLN B 300      22.973 -21.569 -21.229  1.00 46.44           O  
ATOM   4856  N   GLY B 301      19.699 -26.228 -21.312  1.00 31.79           N  
ATOM   4857  CA  GLY B 301      18.616 -26.591 -22.183  1.00 31.79           C  
ATOM   4858  C   GLY B 301      17.457 -27.077 -21.364  1.00 31.79           C  
ATOM   4859  O   GLY B 301      16.303 -26.827 -21.709  1.00 31.79           O  
ATOM   4860  N   ASP B 302      17.737 -27.815 -20.271  1.00 41.72           N  
ATOM   4861  CA  ASP B 302      16.722 -28.376 -19.422  1.00 41.72           C  
ATOM   4862  C   ASP B 302      15.931 -27.282 -18.771  1.00 41.72           C  
ATOM   4863  O   ASP B 302      14.712 -27.381 -18.656  1.00 41.72           O  
ATOM   4864  CB  ASP B 302      17.306 -29.248 -18.295  1.00 41.72           C  
ATOM   4865  CG  ASP B 302      17.895 -30.512 -18.909  1.00 41.72           C  
ATOM   4866  OD1 ASP B 302      17.676 -30.747 -20.128  1.00 41.72           O  
ATOM   4867  OD2 ASP B 302      18.575 -31.265 -18.159  1.00 41.72           O1-
ATOM   4868  N   LYS B 303      16.602 -26.217 -18.299  1.00 54.51           N  
ATOM   4869  CA  LYS B 303      15.920 -25.115 -17.680  1.00 54.51           C  
ATOM   4870  C   LYS B 303      15.083 -24.463 -18.739  1.00 54.51           C  
ATOM   4871  O   LYS B 303      13.952 -24.053 -18.489  1.00 54.51           O  
ATOM   4872  CB  LYS B 303      16.909 -24.076 -17.145  1.00 54.51           C  
ATOM   4873  CG  LYS B 303      17.849 -24.678 -16.103  1.00 54.51           C  
ATOM   4874  CD  LYS B 303      19.121 -23.861 -15.903  1.00 54.51           C  
ATOM   4875  CE  LYS B 303      20.172 -24.570 -15.047  1.00 54.51           C  
ATOM   4876  NZ  LYS B 303      21.475 -23.881 -15.175  1.00 54.51           N1+
ATOM   4877  N   GLU B 304      15.636 -24.360 -19.963  1.00 81.72           N  
ATOM   4878  CA  GLU B 304      14.988 -23.749 -21.089  1.00 81.72           C  
ATOM   4879  C   GLU B 304      13.762 -24.549 -21.424  1.00 81.72           C  
ATOM   4880  O   GLU B 304      12.734 -23.979 -21.789  1.00 81.72           O  
ATOM   4881  CB  GLU B 304      15.877 -23.756 -22.348  1.00 81.72           C  
ATOM   4882  CG  GLU B 304      17.176 -22.957 -22.209  1.00 81.72           C  
ATOM   4883  CD  GLU B 304      16.854 -21.478 -22.357  1.00 81.72           C  
ATOM   4884  OE1 GLU B 304      15.650 -21.118 -22.275  1.00 81.72           O  
ATOM   4885  OE2 GLU B 304      17.814 -20.687 -22.558  1.00 81.72           O1-
ATOM   4886  N   ARG B 305      13.868 -25.897 -21.375  1.00 98.58           N  
ATOM   4887  CA  ARG B 305      12.763 -26.791 -21.614  1.00 98.58           C  
ATOM   4888  C   ARG B 305      11.772 -26.716 -20.484  1.00 98.58           C  
ATOM   4889  O   ARG B 305      10.563 -26.695 -20.711  1.00 98.58           O  
ATOM   4890  CB  ARG B 305      13.178 -28.265 -21.761  1.00 98.58           C  
ATOM   4891  CG  ARG B 305      13.811 -28.598 -23.114  1.00 98.58           C  
ATOM   4892  CD  ARG B 305      12.826 -29.193 -24.128  1.00 98.58           C  
ATOM   4893  NE  ARG B 305      12.123 -28.070 -24.812  1.00 98.58           N  
ATOM   4894  CZ  ARG B 305      10.906 -27.638 -24.368  1.00 98.58           C  
ATOM   4895  NH1 ARG B 305      10.315 -28.235 -23.293  1.00 98.58           N1+
ATOM   4896  NH2 ARG B 305      10.275 -26.611 -25.011  1.00 98.58           N  
ATOM   4897  N   GLU B 306      12.270 -26.649 -19.231  1.00 98.42           N  
ATOM   4898  CA  GLU B 306      11.474 -26.638 -18.031  1.00 98.42           C  
ATOM   4899  C   GLU B 306      10.565 -25.451 -18.098  1.00 98.42           C  
ATOM   4900  O   GLU B 306       9.412 -25.523 -17.677  1.00 98.42           O  
ATOM   4901  CB  GLU B 306      12.357 -26.467 -16.780  1.00 98.42           C  
ATOM   4902  CG  GLU B 306      11.598 -26.446 -15.454  1.00 98.42           C  
ATOM   4903  CD  GLU B 306      12.619 -26.272 -14.337  1.00 98.42           C  
ATOM   4904  OE1 GLU B 306      13.828 -26.120 -14.657  1.00 98.42           O  
ATOM   4905  OE2 GLU B 306      12.203 -26.284 -13.147  1.00 98.42           O1-
ATOM   4906  N   LEU B 307      11.109 -24.325 -18.596  1.00150.64           N  
ATOM   4907  CA  LEU B 307      10.483 -23.046 -18.833  1.00150.64           C  
ATOM   4908  C   LEU B 307       9.526 -23.052 -19.990  1.00150.64           C  
ATOM   4909  O   LEU B 307       8.690 -22.160 -20.078  1.00150.64           O  
ATOM   4910  CB  LEU B 307      11.466 -21.914 -19.174  1.00150.64           C  
ATOM   4911  CG  LEU B 307      12.075 -21.130 -18.002  1.00150.64           C  
ATOM   4912  CD1 LEU B 307      12.898 -21.992 -17.034  1.00150.64           C  
ATOM   4913  CD2 LEU B 307      12.868 -19.947 -18.569  1.00150.64           C  
ATOM   4914  N   SER B 308       9.628 -24.000 -20.940  1.00109.92           N  
ATOM   4915  CA  SER B 308       8.794 -23.935 -22.113  1.00109.92           C  
ATOM   4916  C   SER B 308       9.209 -22.766 -22.969  1.00109.92           C  
ATOM   4917  O   SER B 308       8.365 -22.059 -23.522  1.00109.92           O  
ATOM   4918  CB  SER B 308       7.295 -23.788 -21.790  1.00109.92           C  
ATOM   4919  OG  SER B 308       6.833 -24.934 -21.087  1.00109.92           O  
ATOM   4920  N   LEU B 309      10.539 -22.548 -23.098  1.00 65.43           N  
ATOM   4921  CA  LEU B 309      11.116 -21.522 -23.932  1.00 65.43           C  
ATOM   4922  C   LEU B 309      11.853 -22.191 -25.067  1.00 65.43           C  
ATOM   4923  O   LEU B 309      12.114 -23.393 -25.031  1.00 65.43           O  
ATOM   4924  CB  LEU B 309      12.148 -20.647 -23.193  1.00 65.43           C  
ATOM   4925  CG  LEU B 309      11.569 -19.856 -22.007  1.00 65.43           C  
ATOM   4926  CD1 LEU B 309      12.644 -18.980 -21.345  1.00 65.43           C  
ATOM   4927  CD2 LEU B 309      10.319 -19.063 -22.418  1.00 65.43           C  
ATOM   4928  N   GLU B 310      12.195 -21.417 -26.126  1.00106.82           N  
ATOM   4929  CA  GLU B 310      12.886 -21.959 -27.269  1.00106.82           C  
ATOM   4930  C   GLU B 310      14.297 -22.270 -26.863  1.00106.82           C  
ATOM   4931  O   GLU B 310      15.136 -21.377 -26.736  1.00106.82           O  
ATOM   4932  CB  GLU B 310      12.908 -20.986 -28.464  1.00106.82           C  
ATOM   4933  CG  GLU B 310      13.549 -19.633 -28.142  1.00106.82           C  
ATOM   4934  CD  GLU B 310      13.305 -18.708 -29.325  1.00106.82           C  
ATOM   4935  OE1 GLU B 310      12.123 -18.588 -29.745  1.00106.82           O  
ATOM   4936  OE2 GLU B 310      14.294 -18.109 -29.826  1.00106.82           O1-
ATOM   4937  N   ILE B 311      14.596 -23.579 -26.722  1.00 90.24           N  
ATOM   4938  CA  ILE B 311      15.859 -24.071 -26.241  1.00 90.24           C
[truncated: 39,698 more chars]
