# Supplementary material for: Structural Descriptors for Subunit Interface Regions in Homodimers: Effect of Lipid Membrane and Secondary Structure Type
Source: J Chem Inf Model. 2025 Mar 27;65(7):3117–26. doi: 10.1021/acs.jcim.4c01233 (PMC12004529; doi:10.1021/acs.jcim.4c01233)
Supplement: Supplementary file 3 — ci4c01233_si_003.tar [file ci4c01233_si_003.tar › database/alpha/5lvr_cytop.pdb]

ATOM      1  N   ASP A   1      21.304  34.215  92.121  1.00159.29           N  
ATOM      2  CA  ASP A   1      22.067  34.278  90.832  1.00155.97           C  
ATOM      3  C   ASP A   1      21.986  32.967  90.038  1.00153.21           C  
ATOM      4  O   ASP A   1      21.585  32.988  88.873  1.00153.88           O  
ATOM      5  CB  ASP A   1      23.538  34.659  91.074  1.00151.08           C  
ATOM      6  N   PRO A   2      22.337  31.821  90.666  1.00147.00           N  
ATOM      7  CA  PRO A   2      22.423  30.568  89.893  1.00140.06           C  
ATOM      8  C   PRO A   2      21.071  29.935  89.504  1.00132.54           C  
ATOM      9  O   PRO A   2      20.844  29.647  88.322  1.00132.97           O  
ATOM     10  CB  PRO A   2      23.210  29.623  90.821  1.00137.19           C  
ATOM     11  CG  PRO A   2      23.281  30.291  92.158  1.00138.62           C  
ATOM     12  CD  PRO A   2      22.527  31.583  92.109  1.00140.70           C  
ATOM     13  N   ASP A   3      20.183  29.737  90.481  1.00114.51           N  
ATOM     14  CA  ASP A   3      18.918  29.056  90.257  1.00 95.45           C  
ATOM     15  C   ASP A   3      17.795  30.074  90.092  1.00 88.81           C  
ATOM     16  O   ASP A   3      16.634  29.775  90.368  1.00 77.23           O  
ATOM     17  CB  ASP A   3      18.583  28.137  91.451  1.00 93.82           C  
ATOM     18  CG  ASP A   3      18.799  26.677  91.152  1.00 89.63           C  
ATOM     19  OD1 ASP A   3      19.590  26.313  90.269  1.00 95.50           O  
ATOM     20  OD2 ASP A   3      18.168  25.870  91.825  1.00 85.61           O1-
ATOM     21  N   GLN A   4      18.134  31.286  89.671  1.00 85.28           N  
ATOM     22  CA  GLN A   4      17.138  32.362  89.564  0.50 83.42           C  
ATOM     24  C   GLN A   4      16.008  32.011  88.591  1.00 78.04           C  
ATOM     25  O   GLN A   4      14.833  32.226  88.891  1.00 75.31           O  
ATOM     26  CB  GLN A   4      17.811  33.673  89.135  0.50 83.68           C  
ATOM     28  CG  GLN A   4      16.858  34.781  88.698  0.50 82.20           C  
ATOM     30  CD  GLN A   4      17.557  36.126  88.597  0.50 82.57           C  
ATOM     32  NE2 GLN A   4      16.821  37.149  88.179  0.50 82.36           N  
ATOM     34  OE1 GLN A   4      18.745  36.238  88.888  0.50 81.05           O  
ATOM     36  N   LEU A   5      16.378  31.476  87.431  1.00 68.25           N  
ATOM     37  CA  LEU A   5      15.413  31.107  86.404  1.00 69.87           C  
ATOM     38  C   LEU A   5      14.431  30.041  86.921  1.00 68.42           C  
ATOM     39  O   LEU A   5      13.223  30.219  86.866  1.00 62.07           O  
ATOM     40  CB  LEU A   5      16.144  30.594  85.158  1.00 73.67           C  
ATOM     41  CG  LEU A   5      15.314  30.104  83.961  1.00 70.12           C  
ATOM     42  CD1 LEU A   5      14.434  31.231  83.435  1.00 72.12           C  
ATOM     43  CD2 LEU A   5      16.231  29.534  82.877  1.00 66.51           C  
ATOM     44  N   TYR A   6      14.984  28.948  87.437  1.00 66.54           N  
ATOM     45  CA  TYR A   6      14.219  27.897  88.042  1.00 60.90           C  
ATOM     46  C   TYR A   6      13.218  28.457  89.033  1.00 65.68           C  
ATOM     47  O   TYR A   6      12.079  28.039  89.013  1.00 60.51           O  
ATOM     48  CB  TYR A   6      15.163  26.906  88.741  1.00 66.62           C  
ATOM     49  CG  TYR A   6      14.468  25.717  89.358  1.00 66.55           C  
ATOM     50  CD1 TYR A   6      14.048  24.649  88.574  1.00 69.17           C  
ATOM     51  CD2 TYR A   6      14.167  25.692  90.698  1.00 67.44           C  
ATOM     52  CE1 TYR A   6      13.375  23.566  89.115  1.00 70.09           C  
ATOM     53  CE2 TYR A   6      13.497  24.615  91.240  1.00 72.57           C  
ATOM     54  CZ  TYR A   6      13.128  23.540  90.432  1.00 72.72           C  
ATOM     55  OH  TYR A   6      12.445  22.460  90.926  1.00 76.18           O  
ATOM     56  N   SER A   7      13.640  29.366  89.917  1.00 70.54           N  
ATOM     57  CA  SER A   7      12.741  29.926  90.941  1.00 71.52           C  
ATOM     58  C   SER A   7      11.628  30.731  90.314  1.00 64.72           C  
ATOM     59  O   SER A   7      10.477  30.605  90.710  1.00 57.01           O  
ATOM     60  CB  SER A   7      13.473  30.873  91.893  1.00 74.07           C  
ATOM     61  OG  SER A   7      14.734  30.345  92.169  1.00 80.74           O  
ATOM     62  N   THR A   8      11.977  31.590  89.367  1.00 64.33           N  
ATOM     63  CA  THR A   8      10.972  32.389  88.643  1.00 63.29           C  
ATOM     64  C   THR A   8       9.978  31.501  87.907  1.00 62.50           C  
ATOM     65  O   THR A   8       8.778  31.714  87.981  1.00 63.55           O  
ATOM     66  CB  THR A   8      11.623  33.334  87.632  1.00 66.27           C  
ATOM     67  CG2 THR A   8      10.573  34.222  86.967  1.00 67.54           C  
ATOM     68  OG1 THR A   8      12.601  34.145  88.285  1.00 65.28           O  
ATOM     69  N   LEU A   9      10.470  30.486  87.211  1.00 62.87           N  
ATOM     70  CA  LEU A   9       9.583  29.599  86.461  1.00 57.70           C  
ATOM     71  C   LEU A   9       8.644  28.827  87.370  1.00 59.10           C  
ATOM     72  O   LEU A   9       7.441  28.712  87.097  1.00 52.21           O  
ATOM     73  CB  LEU A   9      10.380  28.649  85.593  1.00 54.12           C  
ATOM     74  CG  LEU A   9      11.174  29.288  84.488  1.00 58.33           C  
ATOM     75  CD1 LEU A   9      11.747  28.226  83.540  1.00 56.06           C  
ATOM     76  CD2 LEU A   9      10.324  30.278  83.694  1.00 60.64           C  
ATOM     77  N   LYS A  10       9.178  28.343  88.487  1.00 57.72           N  
ATOM     78  CA  LYS A  10       8.401  27.591  89.443  1.00 59.84           C  
ATOM     79  C   LYS A  10       7.305  28.416  90.050  1.00 61.70           C  
ATOM     80  O   LYS A  10       6.204  27.913  90.343  1.00 60.36           O  
ATOM     81  CB  LYS A  10       9.334  27.124  90.584  1.00 66.04           C  
ATOM     82  CG  LYS A  10       8.743  26.154  91.581  1.00 72.16           C  
ATOM     83  CD  LYS A  10       9.827  25.780  92.611  1.00 81.66           C  
ATOM     84  CE  LYS A  10       9.791  24.322  93.068  1.00 86.72           C  
ATOM     85  NZ  LYS A  10       8.613  24.005  93.929  1.00 87.21           N1+
ATOM     86  N   SER A  11       7.629  29.665  90.340  1.00 56.07           N  
ATOM     87  CA  SER A  11       6.631  30.566  90.895  1.00 60.23           C  
ATOM     88  C   SER A  11       5.528  30.804  89.839  1.00 58.99           C  
ATOM     89  O   SER A  11       4.335  30.819  90.163  1.00 61.44           O  
ATOM     90  CB  SER A  11       7.304  31.884  91.282  1.00 62.37           C  
ATOM     91  OG  SER A  11       6.366  32.927  91.504  1.00 68.78           O  
ATOM     92  N   ILE A  12       5.926  31.060  88.592  1.00 58.12           N  
ATOM     93  CA  ILE A  12       4.939  31.370  87.548  1.00 55.20           C  
ATOM     94  C   ILE A  12       4.044  30.164  87.353  1.00 53.38           C  
ATOM     95  O   ILE A  12       2.833  30.293  87.337  1.00 54.93           O  
ATOM     96  CB  ILE A  12       5.610  31.774  86.215  1.00 55.69           C  
ATOM     97  CG1 ILE A  12       6.271  33.164  86.352  1.00 59.55           C  
ATOM     98  CG2 ILE A  12       4.591  31.776  85.045  1.00 52.82           C  
ATOM     99  CD1 ILE A  12       7.199  33.492  85.202  1.00 60.13           C  
ATOM    100  N   LEU A  13       4.661  28.985  87.227  1.00 52.70           N  
ATOM    101  CA  LEU A  13       3.908  27.738  86.998  1.00 51.83           C  
ATOM    102  C   LEU A  13       2.962  27.446  88.149  1.00 47.48           C  
ATOM    103  O   LEU A  13       1.865  26.935  87.944  1.00 48.04           O  
ATOM    104  CB  LEU A  13       4.828  26.549  86.738  1.00 50.82           C  
ATOM    105  CG  LEU A  13       4.134  25.251  86.299  1.00 51.85           C  
ATOM    106  CD1 LEU A  13       3.246  25.473  85.087  1.00 48.18           C  
ATOM    107  CD2 LEU A  13       5.143  24.159  85.968  1.00 49.93           C  
ATOM    108  N   GLN A  14       3.406  27.718  89.373  1.00 50.54           N  
ATOM    109  CA  GLN A  14       2.572  27.477  90.569  1.00 51.76           C  
ATOM    110  C   GLN A  14       1.344  28.382  90.605  1.00 53.55           C  
ATOM    111  O   GLN A  14       0.185  27.957  90.816  1.00 53.54           O  
ATOM    112  CB  GLN A  14       3.477  27.693  91.794  1.00 59.47           C  
ATOM    113  CG  GLN A  14       2.769  27.834  93.105  1.00 74.43           C  
ATOM    114  CD  GLN A  14       1.880  26.658  93.384  1.00 89.12           C  
ATOM    115  NE2 GLN A  14       0.807  26.896  94.131  1.00105.88           N  
ATOM    116  OE1 GLN A  14       2.162  25.538  92.957  1.00 87.84           O  
ATOM    117  N   GLN A  15       1.574  29.643  90.312  1.00 54.13           N  
ATOM    118  CA  GLN A  15       0.470  30.580  90.206  1.00 53.66           C  
ATOM    119  C   GLN A  15      -0.520  30.207  89.080  1.00 52.35           C  
ATOM    120  O   GLN A  15      -1.715  30.288  89.258  1.00 49.22           O  
ATOM    121  CB  GLN A  15       1.035  31.965  89.958  1.00 55.61           C  
ATOM    122  CG  GLN A  15       1.715  32.515  91.216  1.00 59.58           C  
ATOM    123  CD  GLN A  15       2.206  33.916  90.956  1.00 67.29           C  
ATOM    124  NE2 GLN A  15       3.512  34.071  90.801  1.00 70.29           N  
ATOM    125  OE1 GLN A  15       1.410  34.857  90.883  1.00 73.66           O  
ATOM    126  N   VAL A  16      -0.014  29.807  87.925  1.00 46.98           N  
ATOM    127  CA  VAL A  16      -0.875  29.375  86.828  1.00 46.37           C  
ATOM    128  C   VAL A  16      -1.708  28.149  87.258  1.00 48.44           C  
ATOM    129  O   VAL A  16      -2.938  28.154  87.111  1.00 43.23           O  
ATOM    130  CB  VAL A  16      -0.027  29.059  85.552  1.00 45.76           C  
ATOM    131  CG1 VAL A  16      -0.881  28.366  84.496  1.00 48.31           C  
ATOM    132  CG2 VAL A  16       0.547  30.340  84.951  1.00 47.37           C  
ATOM    133  N   LYS A  17      -1.047  27.141  87.887  1.00 50.16           N  
ATOM    134  CA  LYS A  17      -1.762  25.927  88.347  1.00 48.86           C  
ATOM    135  C   LYS A  17      -2.732  26.186  89.425  1.00 50.56           C  
ATOM    136  O   LYS A  17      -3.732  25.455  89.490  1.00 53.98           O  
ATOM    137  CB  LYS A  17      -0.845  24.825  88.794  1.00 50.88           C  
ATOM    138  CG  LYS A  17      -0.050  24.272  87.639  1.00 54.15           C  
ATOM    139  CD  LYS A  17       1.049  23.338  88.135  1.00 55.24           C  
ATOM    140  CE  LYS A  17       0.519  21.971  88.384  1.00 58.16           C  
ATOM    141  NZ  LYS A  17       1.652  21.155  88.904  1.00 68.82           N1+
ATOM    142  N   SER A  18      -2.530  27.224  90.239  1.00 53.03           N  
ATOM    143  CA  SER A  18      -3.548  27.599  91.257  1.00 55.04           C  
ATOM    144  C   SER A  18      -4.719  28.448  90.780  1.00 55.03           C  
ATOM    145  O   SER A  18      -5.637  28.732  91.536  1.00 53.08           O  
ATOM    146  CB  SER A  18      -2.892  28.406  92.375  1.00 57.43           C  
ATOM    147  OG  SER A  18      -1.841  27.664  92.918  1.00 62.05           O  
ATOM    148  N   HIS A  19      -4.632  28.970  89.573  1.00 51.52           N  
ATOM    149  CA  HIS A  19      -5.628  29.842  89.089  1.00 51.35           C  
ATOM    150  C   HIS A  19      -6.912  29.069  88.866  1.00 53.28           C  
ATOM    151  O   HIS A  19      -6.886  27.929  88.436  1.00 51.18           O  
ATOM    152  CB  HIS A  19      -5.133  30.456  87.776  1.00 55.19           C  
ATOM    153  CG  HIS A  19      -5.939  31.624  87.311  1.00 53.27           C  
ATOM    154  CD2 HIS A  19      -5.654  32.947  87.252  1.00 53.45           C  
ATOM    155  ND1 HIS A  19      -7.161  31.469  86.695  1.00 58.19           N  
ATOM    156  CE1 HIS A  19      -7.628  32.648  86.325  1.00 52.59           C  
ATOM    157  NE2 HIS A  19      -6.739  33.566  86.676  1.00 53.17           N  
ATOM    158  N   GLN A  20      -8.045  29.708  89.120  1.00 55.43           N  
ATOM    159  CA  GLN A  20      -9.344  29.059  89.014  1.00 56.09           C  
ATOM    160  C   GLN A  20      -9.731  28.559  87.639  1.00 55.91           C  
ATOM    161  O   GLN A  20     -10.590  27.702  87.543  1.00 57.02           O  
ATOM    162  CB  GLN A  20     -10.438  29.962  89.599  1.00 62.73           C  
ATOM    163  CG  GLN A  20     -10.771  31.168  88.773  1.00 77.18           C  
ATOM    164  CD  GLN A  20     -11.783  32.079  89.494  1.00 84.51           C  
ATOM    165  NE2 GLN A  20     -12.256  33.095  88.804  1.00 85.03           N  
ATOM    166  OE1 GLN A  20     -12.123  31.856  90.654  1.00 85.54           O  
ATOM    167  N   SER A  21      -9.126  29.099  86.577  1.00 52.91           N  
ATOM    168  CA  SER A  21      -9.348  28.681  85.224  1.00 52.53           C  
ATOM    169  C   SER A  21      -8.292  27.648  84.712  1.00 48.86           C  
ATOM    170  O   SER A  21      -8.289  27.276  83.556  1.00 45.95           O  
ATOM    171  CB  SER A  21      -9.369  29.947  84.276  1.00 56.28           C  
ATOM    172  OG  SER A  21     -10.512  30.759  84.596  1.00 64.50           O  
ATOM    173  N   ALA A  22      -7.412  27.151  85.574  1.00 51.23           N  
ATOM    174  CA  ALA A  22      -6.422  26.142  85.149  1.00 47.91           C  
ATOM    175  C   ALA A  22      -6.943  24.689  85.058  1.00 47.45           C  
ATOM    176  O   ALA A  22      -6.296  23.842  84.450  1.00 42.82           O  
ATOM    177  CB  ALA A  22      -5.238  26.179  86.067  1.00 48.39           C  
ATOM    178  N   TRP A  23      -8.138  24.423  85.565  1.00 46.62           N  
ATOM    179  CA  TRP A  23      -8.585  23.014  85.775  1.00 48.16           C  
ATOM    180  C   TRP A  23      -8.659  22.188  84.488  1.00 53.03           C  
ATOM    181  O   TRP A  23      -8.408  21.037  84.530  1.00 51.09           O  
ATOM    182  CB  TRP A  23      -9.921  22.981  86.538  1.00 51.44           C  
ATOM    183  CG  TRP A  23     -11.069  23.673  85.874  1.00 51.47           C  
ATOM    184  CD1 TRP A  23     -11.457  24.963  86.050  1.00 50.90           C  
ATOM    185  CD2 TRP A  23     -11.975  23.115  84.921  1.00 54.36           C  
ATOM    186  CE2 TRP A  23     -12.885  24.135  84.563  1.00 59.43           C  
ATOM    187  CE3 TRP A  23     -12.095  21.871  84.311  1.00 57.20           C  
ATOM    188  NE1 TRP A  23     -12.525  25.252  85.259  1.00 51.98           N  
ATOM    189  CZ2 TRP A  23     -13.913  23.934  83.633  1.00 57.34           C  
ATOM    190  CZ3 TRP A  23     -13.094  21.681  83.381  1.00 57.20           C  
ATOM    191  CH2 TRP A  23     -14.013  22.677  83.083  1.00 59.45           C  
ATOM    192  N   PRO A  24      -8.942  22.804  83.305  1.00 50.47           N  
ATOM    193  CA  PRO A  24      -8.962  21.949  82.120  1.00 48.01           C  
ATOM    194  C   PRO A  24      -7.594  21.446  81.675  1.00 46.57           C  
ATOM    195  O   PRO A  24      -7.499  20.569  80.778  1.00 47.28           O  
ATOM    196  CB  PRO A  24      -9.491  22.889  81.033  1.00 50.56           C  
ATOM    197  CG  PRO A  24     -10.223  23.968  81.760  1.00 50.19           C  
ATOM    198  CD  PRO A  24      -9.420  24.162  83.009  1.00 51.14           C  
ATOM    199  N   PHE A  25      -6.553  22.070  82.197  1.00 42.99           N  
ATOM    200  CA  PHE A  25      -5.195  21.915  81.683  1.00 44.73           C  
ATOM    201  C   PHE A  25      -4.266  21.133  82.650  1.00 45.84           C  
ATOM    202  O   PHE A  25      -3.044  21.076  82.434  1.00 48.76           O  
ATOM    203  CB  PHE A  25      -4.589  23.335  81.366  1.00 46.90           C  
ATOM    204  CG  PHE A  25      -5.540  24.213  80.593  1.00 46.25           C  
ATOM    205  CD1 PHE A  25      -5.916  23.851  79.335  1.00 48.17           C  
ATOM    206  CD2 PHE A  25      -6.162  25.305  81.181  1.00 47.18           C  
ATOM    207  CE1 PHE A  25      -6.856  24.580  78.653  1.00 49.90           C  
ATOM    208  CE2 PHE A  25      -7.074  26.087  80.484  1.00 50.41           C  
ATOM    209  CZ  PHE A  25      -7.430  25.722  79.208  1.00 49.44           C  
ATOM    210  N   MET A  26      -4.841  20.644  83.734  1.00 46.91           N  
ATOM    211  CA  MET A  26      -4.030  20.115  84.831  1.00 51.60           C  
ATOM    212  C   MET A  26      -3.375  18.809  84.492  1.00 49.65           C  
ATOM    213  O   MET A  26      -2.293  18.586  84.979  1.00 53.66           O  
ATOM    214  CB  MET A  26      -4.867  19.962  86.114  1.00 55.24           C  
ATOM    215  CG  MET A  26      -5.279  21.323  86.638  1.00 61.74           C  
ATOM    216  SD  MET A  26      -3.846  22.250  87.196  1.00 60.36           S  
ATOM    217  CE  MET A  26      -3.330  21.341  88.621  1.00 62.08           C  
ATOM    218  N   GLU A  27      -3.951  18.025  83.572  1.00 52.70           N  
ATOM    219  CA  GLU A  27      -3.410  16.738  83.194  1.00 56.04           C  
ATOM    220  C   GLU A  27      -3.611  16.447  81.743  1.00 54.62           C  
ATOM    221  O   GLU A  27      -4.459  17.061  81.152  1.00 59.13           O  
ATOM    222  CB  GLU A  27      -4.166  15.633  84.000  1.00 61.52           C  
ATOM    223  CG  GLU A  27      -3.774  15.627  85.460  1.00 74.31           C  
ATOM    224  CD  GLU A  27      -4.463  14.522  86.248  1.00 88.93           C  
ATOM    225  OE1 GLU A  27      -4.906  13.504  85.645  1.00 79.67           O  
ATOM    226  OE2 GLU A  27      -4.577  14.698  87.482  1.00108.67           O1-
ATOM    227  N   PRO A  28      -2.896  15.441  81.184  1.00 57.80           N  
ATOM    228  CA  PRO A  28      -3.068  15.083  79.791  1.00 59.08           C  
ATOM    229  C   PRO A  28      -4.505  14.802  79.433  1.00 59.19           C  
ATOM    230  O   PRO A  28      -5.247  14.228  80.213  1.00 63.83           O  
ATOM    231  CB  PRO A  28      -2.193  13.810  79.639  1.00 61.21           C  
ATOM    232  CG  PRO A  28      -1.077  14.003  80.635  1.00 60.62           C  
ATOM    233  CD  PRO A  28      -1.745  14.712  81.803  1.00 60.02           C  
ATOM    234  N   VAL A  29      -4.904  15.255  78.263  1.00 61.39           N  
ATOM    235  CA  VAL A  29      -6.220  14.964  77.723  1.00 70.96           C  
ATOM    236  C   VAL A  29      -6.344  13.449  77.496  1.00 73.20           C  
ATOM    237  O   VAL A  29      -5.428  12.841  76.924  1.00 71.94           O  
ATOM    238  CB  VAL A  29      -6.410  15.688  76.370  1.00 72.52           C  
ATOM    239  CG1 VAL A  29      -7.733  15.278  75.707  1.00 76.22           C  
ATOM    240  CG2 VAL A  29      -6.360  17.189  76.590  1.00 74.66           C  
ATOM    241  N   LYS A  30      -7.460  12.860  77.919  1.00 79.36           N  
ATOM    242  CA  LYS A  30      -7.696  11.400  77.733  1.00 85.81           C  
ATOM    243  C   LYS A  30      -8.439  11.132  76.413  1.00 89.77           C  
ATOM    244  O   LYS A  30      -9.393  11.856  76.073  1.00 88.60           O  
ATOM    245  CB  LYS A  30      -8.483  10.864  78.907  1.00 90.38           C  
ATOM    246  CG  LYS A  30      -7.733  11.014  80.233  1.00 93.98           C  
ATOM    247  CD  LYS A  30      -8.591  10.886  81.483  1.00 96.44           C  
ATOM    248  CE  LYS A  30      -9.667   9.837  81.310  1.00109.38           C  
ATOM    249  NZ  LYS A  30     -10.717  10.010  82.348  1.00119.89           N1+
ATOM    250  N   ARG A  31      -7.999  10.117  75.662  1.00 93.69           N  
ATOM    251  CA  ARG A  31      -8.619   9.788  74.363  0.50 96.32           C  
ATOM    253  C   ARG A  31     -10.088   9.445  74.534  1.00 95.57           C  
ATOM    254  O   ARG A  31     -10.921   9.808  73.688  1.00 90.95           O  
ATOM    255  CB  ARG A  31      -7.925   8.603  73.684  0.50 98.66           C  
ATOM    257  CG  ARG A  31      -6.536   8.903  73.157  0.50 97.84           C  
ATOM    259  CD  ARG A  31      -5.723   7.630  73.004  0.50 98.20           C  
ATOM    261  NE  ARG A  31      -4.614   7.811  72.075  0.50 98.56           N  
ATOM    263  CZ  ARG A  31      -3.437   8.336  72.402  0.50 93.67           C  
ATOM    265  NH1 ARG A  31      -2.488   8.458  71.487  0.50 92.27           N1+
ATOM    267  NH2 ARG A  31      -3.206   8.739  73.638  0.50 90.83           N  
ATOM    269  N   THR A  32     -10.395   8.753  75.624  1.00 92.27           N  
ATOM    270  CA  THR A  32     -11.769   8.382  75.919  1.00100.39           C  
ATOM    271  C   THR A  32     -12.650   9.626  75.940  1.00104.52           C  
ATOM    272  O   THR A  32     -13.759   9.589  75.438  1.00106.84           O  
ATOM    273  CB  THR A  32     -11.896   7.626  77.249  1.00 97.99           C  
ATOM    274  CG2 THR A  32     -10.911   6.468  77.305  1.00 97.65           C  
ATOM    275  OG1 THR A  32     -11.622   8.527  78.319  1.00105.35           O  
ATOM    276  N   GLU A  33     -12.142  10.742  76.463  1.00102.29           N  
ATOM    277  CA  GLU A  33     -12.940  11.961  76.575  1.00 93.36           C  
ATOM    278  C   GLU A  33     -12.840  12.879  75.373  1.00 91.80           C  
ATOM    279  O   GLU A  33     -13.539  13.885  75.318  1.00 90.12           O  
ATOM    280  CB  GLU A  33     -12.519  12.762  77.795  1.00 90.97           C  
ATOM    281  CG  GLU A  33     -12.519  11.974  79.086  1.00 98.41           C  
ATOM    282  CD  GLU A  33     -12.085  12.845  80.251  1.00101.46           C  
ATOM    283  OE1 GLU A  33     -11.201  13.719  80.071  1.00111.45           O  
ATOM    284  OE2 GLU A  33     -12.641  12.677  81.352  1.00106.41           O1-
ATOM    285  N   ALA A  34     -11.941  12.629  74.433  1.00 89.51           N  
ATOM    286  CA  ALA A  34     -11.851  13.592  73.346  1.00 84.85           C  
ATOM    287  C   ALA A  34     -11.600  13.039  71.985  1.00 88.81           C  
ATOM    288  O   ALA A  34     -10.435  12.940  71.562  1.00 95.66           O  
ATOM    289  CB  ALA A  34     -10.838  14.679  73.667  1.00 81.22           C  
ATOM    290  N   PRO A  35     -12.692  12.771  71.258  1.00 90.55           N  
ATOM    291  CA  PRO A  35     -12.561  11.982  70.034  1.00 99.07           C  
ATOM    292  C   PRO A  35     -11.613  12.598  68.992  1.00 96.23           C  
ATOM    293  O   PRO A  35     -11.740  13.777  68.618  1.00 89.10           O  
ATOM    294  CB  PRO A  35     -14.003  11.913  69.486  1.00101.79           C  
ATOM    295  CG  PRO A  35     -14.893  12.338  70.616  1.00 99.84           C  
ATOM    296  CD  PRO A  35     -14.071  13.263  71.462  1.00 91.67           C  
ATOM    297  N   GLY A  36     -10.648  11.805  68.538  1.00101.37           N  
ATOM    298  CA  GLY A  36      -9.706  12.286  67.556  1.00 99.00           C  
ATOM    299  C   GLY A  36      -8.873  13.451  68.051  1.00 97.56           C  
ATOM    300  O   GLY A  36      -8.344  14.181  67.234  1.00 88.15           O  
ATOM    301  N   TYR A  37      -8.725  13.615  69.371  1.00 94.67           N  
ATOM    302  CA  TYR A  37      -7.874  14.684  69.889  1.00 87.18           C  
ATOM    303  C   TYR A  37      -6.452  14.542  69.349  1.00 86.66           C  
ATOM    304  O   TYR A  37      -5.910  15.484  68.762  1.00 77.81           O  
ATOM    305  CB  TYR A  37      -7.820  14.689  71.414  1.00 84.81           C  
ATOM    306  CG  TYR A  37      -7.066  15.883  71.990  1.00 84.70           C  
ATOM    307  CD1 TYR A  37      -5.721  15.789  72.356  1.00 80.06           C  
ATOM    308  CD2 TYR A  37      -7.721  17.098  72.192  1.00 83.53           C  
ATOM    309  CE1 TYR A  37      -5.043  16.882  72.895  1.00 77.49           C  
ATOM    310  CE2 TYR A  37      -7.058  18.194  72.733  1.00 74.96           C  
ATOM    311  CZ  TYR A  37      -5.725  18.095  73.085  1.00 74.16           C  
ATOM    312  OH  TYR A  37      -5.086  19.189  73.631  1.00 64.33           O  
ATOM    313  N   TYR A  38      -5.873  13.358  69.533  1.00 81.72           N  
ATOM    314  CA  TYR A  38      -4.488  13.090  69.165  1.00 80.08           C  
ATOM    315  C   TYR A  38      -4.311  12.929  67.651  1.00 85.62           C  
ATOM    316  O   TYR A  38      -3.188  12.903  67.173  1.00 88.92           O  
ATOM    317  CB  TYR A  38      -3.929  11.903  69.964  1.00 78.72           C  
ATOM    318  CG  TYR A  38      -3.808  12.243  71.446  1.00 76.45           C  
ATOM    319  CD1 TYR A  38      -4.888  12.091  72.317  1.00 74.93           C  
ATOM    320  CD2 TYR A  38      -2.615  12.770  71.982  1.00 82.33           C  
ATOM    321  CE1 TYR A  38      -4.784  12.433  73.673  1.00 72.48           C  
ATOM    322  CE2 TYR A  38      -2.507  13.118  73.343  1.00 75.41           C  
ATOM    323  CZ  TYR A  38      -3.597  12.983  74.174  1.00 70.63           C  
ATOM    324  OH  TYR A  38      -3.512  13.355  75.511  1.00 68.57           O  
ATOM    325  N   GLU A  39      -5.397  12.871  66.884  1.00 87.14           N  
ATOM    326  CA  GLU A  39      -5.254  12.974  65.424  1.00 97.95           C  
ATOM    327  C   GLU A  39      -4.992  14.444  65.085  1.00 97.28           C  
ATOM    328  O   GLU A  39      -4.152  14.738  64.236  1.00 99.10           O  
ATOM    329  CB  GLU A  39      -6.474  12.433  64.626  1.00104.49           C  
ATOM    330  CG  GLU A  39      -7.123  11.118  65.099  1.00110.60           C  
ATOM    331  CD  GLU A  39      -6.148  10.104  65.688  1.00116.81           C  
ATOM    332  OE1 GLU A  39      -5.490   9.387  64.910  1.00130.35           O  
ATOM    333  OE2 GLU A  39      -6.051   9.997  66.930  1.00116.52           O1-
ATOM    334  N   VAL A  40      -5.697  15.354  65.774  1.00 94.98           N  
ATOM    335  CA  VAL A  40      -5.696  16.795  65.459  1.00 90.95           C  
ATOM    336  C   VAL A  40      -4.538  17.540  66.149  1.00 82.61           C  
ATOM    337  O   VAL A  40      -3.904  18.395  65.560  1.00 76.47           O  
ATOM    338  CB  VAL A  40      -7.055  17.446  65.856  1.00 98.26           C  
ATOM    339  CG1 VAL A  40      -7.059  18.939  65.555  1.00100.02           C  
ATOM    340  CG2 VAL A  40      -8.213  16.748  65.140  1.00109.12           C  
ATOM    341  N   ILE A  41      -4.276  17.211  67.402  1.00 75.81           N  
ATOM    342  CA  ILE A  41      -3.263  17.859  68.191  1.00 68.66           C  
ATOM    343  C   ILE A  41      -2.019  16.954  68.269  1.00 68.21           C  
ATOM    344  O   ILE A  41      -1.984  15.958  68.977  1.00 73.40           O  
ATOM    345  CB  ILE A  41      -3.790  18.115  69.629  1.00 67.51           C  
ATOM    346  CG1 ILE A  41      -5.072  18.950  69.608  1.00 65.71           C  
ATOM    347  CG2 ILE A  41      -2.716  18.731  70.509  1.00 67.61           C  
ATOM    348  CD1 ILE A  41      -4.982  20.261  68.852  1.00 67.40           C  
ATOM    349  N   ARG A  42      -0.971  17.382  67.609  1.00 74.45           N  
ATOM    350  CA  ARG A  42       0.261  16.621  67.486  1.00 79.44           C  
ATOM    351  C   ARG A  42       1.299  16.895  68.588  1.00 77.71           C  
ATOM    352  O   ARG A  42       2.158  16.059  68.838  1.00 72.60           O  
ATOM    353  CB  ARG A  42       0.881  16.922  66.137  1.00 91.90           C  
ATOM    354  CG  ARG A  42       0.009  16.485  64.969  1.00108.99           C  
ATOM    355  CD  ARG A  42       0.577  16.998  63.638  1.00125.15           C  
ATOM    356  NE  ARG A  42       1.727  16.197  63.175  1.00136.51           N  
ATOM    357  CZ  ARG A  42       2.931  16.656  62.786  1.00138.05           C  
ATOM    358  NH1 ARG A  42       3.853  15.774  62.408  1.00148.63           N1+
ATOM    359  NH2 ARG A  42       3.239  17.955  62.732  1.00131.40           N  
ATOM    360  N   PHE A  43       1.230  18.058  69.240  1.00 73.00           N  
ATOM    361  CA  PHE A  43       2.103  18.352  70.386  1.00 71.40           C  
ATOM    362  C   PHE A  43       1.282  18.643  71.634  1.00 66.79           C  
ATOM    363  O   PHE A  43       1.113  19.794  72.019  1.00 55.72           O  
ATOM    364  CB  PHE A  43       3.017  19.502  70.055  1.00 76.31           C  
ATOM    365  CG  PHE A  43       3.893  19.219  68.873  1.00 87.62           C  
ATOM    366  CD1 PHE A  43       5.065  18.487  69.021  1.00 92.60           C  
ATOM    367  CD2 PHE A  43       3.521  19.634  67.601  1.00 90.10           C  
ATOM    368  CE1 PHE A  43       5.868  18.201  67.924  1.00 94.43           C  
ATOM    369  CE2 PHE A  43       4.311  19.336  66.500  1.00 94.19           C  
ATOM    370  CZ  PHE A  43       5.488  18.625  66.663  1.00 93.68           C  
ATOM    371  N   PRO A  44       0.712  17.595  72.229  1.00 61.57           N  
ATOM    372  CA  PRO A  44      -0.052  17.786  73.446  1.00 61.42           C  
ATOM    373  C   PRO A  44       0.802  18.356  74.580  1.00 54.84           C  
ATOM    374  O   PRO A  44       1.979  18.126  74.651  1.00 55.57           O  
ATOM    375  CB  PRO A  44      -0.554  16.367  73.785  1.00 62.19           C  
ATOM    376  CG  PRO A  44       0.253  15.445  72.949  1.00 63.95           C  
ATOM    377  CD  PRO A  44       0.695  16.192  71.756  1.00 63.50           C  
ATOM    378  N   MET A  45       0.196  19.126  75.450  1.00 52.19           N  
ATOM    379  CA  MET A  45       0.914  19.657  76.618  1.00 50.89           C  
ATOM    380  C   MET A  45      -0.123  19.924  77.676  1.00 48.90           C  
ATOM    381  O   MET A  45      -1.285  20.188  77.372  1.00 51.62           O  
ATOM    382  CB  MET A  45       1.710  20.942  76.244  1.00 50.40           C  
ATOM    383  CG  MET A  45       2.691  21.471  77.286  1.00 48.49           C  
ATOM    384  SD  MET A  45       3.792  20.240  78.137  1.00 52.78           S  
ATOM    385  CE  MET A  45       4.641  19.545  76.734  1.00 52.68           C  
ATOM    386  N   ASP A  46       0.304  19.831  78.925  1.00 46.16           N  
ATOM    387  CA  ASP A  46      -0.511  20.046  80.075  1.00 43.56           C  
ATOM    388  C   ASP A  46       0.382  20.445  81.237  1.00 40.45           C  
ATOM    389  O   ASP A  46       1.601  20.377  81.186  1.00 44.78           O  
ATOM    390  CB  ASP A  46      -1.296  18.802  80.434  1.00 52.14           C  
ATOM    391  CG  ASP A  46      -0.368  17.659  80.869  1.00 52.30           C  
ATOM    392  OD1 ASP A  46      -0.028  17.636  82.060  1.00 53.66           O  
ATOM    393  OD2 ASP A  46       0.119  16.944  79.998  1.00 55.62           O1-
ATOM    394  N   LEU A  47      -0.230  20.897  82.290  1.00 39.45           N  
ATOM    395  CA  LEU A  47       0.548  21.548  83.347  1.00 43.64           C  
ATOM    396  C   LEU A  47       1.244  20.529  84.304  1.00 44.82           C  
ATOM    397  O   LEU A  47       2.230  20.883  84.961  1.00 42.78           O  
ATOM    398  CB  LEU A  47      -0.399  22.431  84.200  1.00 44.35           C  
ATOM    399  CG  LEU A  47      -1.057  23.599  83.439  1.00 44.67           C  
ATOM    400  CD1 LEU A  47      -2.092  24.337  84.295  1.00 44.24           C  
ATOM    401  CD2 LEU A  47      -0.010  24.547  82.939  1.00 42.21           C  
ATOM    402  N   LYS A  48       0.694  19.338  84.402  1.00 45.47           N  
ATOM    403  CA  LYS A  48       1.407  18.237  85.111  1.00 46.12           C  
ATOM    404  C   LYS A  48       2.684  17.854  84.362  1.00 47.44           C  
ATOM    405  O   LYS A  48       3.767  17.776  84.920  1.00 50.14           O  
ATOM    406  CB  LYS A  48       0.514  17.039  85.207  1.00 51.83           C  
ATOM    407  CG  LYS A  48       1.210  15.870  85.955  1.00 59.71           C  
ATOM    408  CD  LYS A  48       0.437  14.583  85.835  1.00 71.14           C  
ATOM    409  CE  LYS A  48      -0.014  14.092  87.185  1.00 87.64           C  
ATOM    410  NZ  LYS A  48      -0.555  12.718  86.996  1.00100.76           N1+
ATOM    411  N   THR A  49       2.608  17.670  83.050  1.00 48.40           N  
ATOM    412  CA  THR A  49       3.852  17.459  82.276  1.00 43.78           C  
ATOM    413  C   THR A  49       4.821  18.614  82.447  1.00 45.23           C  
ATOM    414  O   THR A  49       6.002  18.402  82.560  1.00 45.92           O  
ATOM    415  CB  THR A  49       3.492  17.324  80.836  1.00 46.31           C  
ATOM    416  CG2 THR A  49       4.661  17.082  79.947  1.00 51.32           C  
ATOM    417  OG1 THR A  49       2.550  16.287  80.764  1.00 46.71           O  
ATOM    418  N   MET A  50       4.345  19.861  82.424  1.00 47.73           N  
ATOM    419  CA  MET A  50       5.253  20.998  82.611  1.00 45.27           C  
ATOM    420  C   MET A  50       5.911  20.990  83.967  1.00 44.28           C  
ATOM    421  O   MET A  50       7.075  21.360  84.088  1.00 47.59           O  
ATOM    422  CB  MET A  50       4.555  22.361  82.417  1.00 42.56           C  
ATOM    423  CG  MET A  50       4.126  22.618  80.989  1.00 46.67           C  
ATOM    424  SD  MET A  50       3.667  24.345  80.613  1.00 47.35           S  
ATOM    425  CE  MET A  50       5.149  25.228  81.016  1.00 45.14           C  
ATOM    426  N   SER A  51       5.152  20.660  84.987  1.00 45.39           N  
ATOM    427  CA  SER A  51       5.706  20.506  86.337  1.00 49.83           C  
ATOM    428  C   SER A  51       6.851  19.478  86.397  1.00 51.40           C  
ATOM    429  O   SER A  51       7.897  19.754  87.000  1.00 51.20           O  
ATOM    430  CB  SER A  51       4.625  20.075  87.322  1.00 51.16           C  
ATOM    431  OG  SER A  51       3.727  21.143  87.503  1.00 53.79           O  
ATOM    432  N   GLU A  52       6.654  18.357  85.716  1.00 51.05           N  
ATOM    433  CA  GLU A  52       7.698  17.350  85.607  1.00 59.11           C  
ATOM    434  C   GLU A  52       8.936  17.852  84.873  1.00 56.63           C  
ATOM    435  O   GLU A  52      10.056  17.686  85.330  1.00 51.65           O  
ATOM    436  CB  GLU A  52       7.175  16.124  84.871  1.00 57.47           C  
ATOM    437  CG  GLU A  52       6.031  15.426  85.548  1.00 74.07           C  
ATOM    438  CD  GLU A  52       5.628  14.160  84.817  1.00 84.46           C  
ATOM    439  OE1 GLU A  52       4.620  13.528  85.284  1.00 79.69           O  
ATOM    440  OE2 GLU A  52       6.358  13.795  83.830  1.00 78.18           O1-
ATOM    441  N   ARG A  53       8.714  18.429  83.702  1.00 54.41           N  
ATOM    442  CA  ARG A  53       9.778  18.976  82.940  1.00 51.89           C  
ATOM    443  C   ARG A  53      10.577  19.960  83.757  1.00 51.19           C  
ATOM    444  O   ARG A  53      11.808  20.006  83.689  1.00 51.78           O  
ATOM    445  CB  ARG A  53       9.220  19.666  81.692  1.00 52.95           C  
ATOM    446  CG  ARG A  53       8.771  18.653  80.645  1.00 51.93           C  
ATOM    447  CD  ARG A  53       8.328  19.337  79.347  1.00 51.48           C  
ATOM    448  NE  ARG A  53       8.102  18.337  78.305  1.00 51.59           N  
ATOM    449  CZ  ARG A  53       8.053  18.567  77.000  1.00 53.96           C  
ATOM    450  NH1 ARG A  53       8.169  19.795  76.515  1.00 51.18           N1+
ATOM    451  NH2 ARG A  53       7.836  17.563  76.181  1.00 52.26           N  
ATOM    452  N   LEU A  54       9.883  20.802  84.486  1.00 48.55           N  
ATOM    453  CA  LEU A  54      10.562  21.810  85.268  1.00 51.56           C  
ATOM    454  C   LEU A  54      11.457  21.178  86.389  1.00 54.43           C  
ATOM    455  O   LEU A  54      12.622  21.540  86.573  1.00 56.16           O  
ATOM    456  CB  LEU A  54       9.529  22.716  85.912  1.00 50.92           C  
ATOM    457  CG  LEU A  54      10.063  23.668  86.971  1.00 51.71           C  
ATOM    458  CD1 LEU A  54      10.825  24.758  86.264  1.00 56.87           C  
ATOM    459  CD2 LEU A  54       8.937  24.264  87.783  1.00 59.23           C  
ATOM    460  N   LYS A  55      10.851  20.263  87.132  1.00 50.69           N  
ATOM    461  CA  LYS A  55      11.537  19.446  88.142  1.00 53.91           C  
ATOM    462  C   LYS A  55      12.712  18.725  87.500  1.00 53.17           C  
ATOM    463  O   LYS A  55      13.793  18.676  88.067  1.00 56.98           O  
ATOM    464  CB  LYS A  55      10.518  18.470  88.704  1.00 53.83           C  
ATOM    465  CG  LYS A  55      10.908  17.414  89.709  1.00 62.08           C  
ATOM    466  CD  LYS A  55      11.267  18.096  90.993  1.00 66.60           C  
ATOM    467  CE  LYS A  55      11.476  17.094  92.098  1.00 75.34           C  
ATOM    468  NZ  LYS A  55      11.971  17.784  93.320  1.00 82.49           N1+
ATOM    469  N   ASN A  56      12.518  18.234  86.287  1.00 53.19           N  
ATOM    470  CA  ASN A  56      13.605  17.572  85.548  1.00 52.34           C  
ATOM    471  C   ASN A  56      14.679  18.483  84.986  1.00 51.51           C  
ATOM    472  O   ASN A  56      15.562  18.017  84.298  1.00 54.01           O  
ATOM    473  CB  ASN A  56      13.021  16.743  84.417  1.00 53.65           C  
ATOM    474  CG  ASN A  56      12.225  15.564  84.885  1.00 53.46           C  
ATOM    475  ND2 ASN A  56      11.500  14.955  83.948  1.00 55.19           N  
ATOM    476  OD1 ASN A  56      12.279  15.156  86.050  1.00 53.19           O  
ATOM    477  N   ARG A  57      14.599  19.790  85.238  1.00 55.53           N  
ATOM    478  CA  ARG A  57      15.567  20.776  84.752  1.00 55.60           C  
ATOM    479  C   ARG A  57      15.623  20.861  83.230  1.00 57.08           C  
ATOM    480  O   ARG A  57      16.644  21.212  82.661  1.00 57.16           O  
ATOM    481  CB  ARG A  57      16.957  20.544  85.308  1.00 62.12           C  
ATOM    482  CG  ARG A  57      16.995  20.628  86.821  1.00 66.01           C  
ATOM    483  CD  ARG A  57      16.865  22.070  87.232  1.00 65.56           C  
ATOM    484  NE  ARG A  57      16.769  22.198  88.672  1.00 67.41           N  
ATOM    485  CZ  ARG A  57      17.210  23.257  89.351  1.00 69.44           C  
ATOM    486  NH1 ARG A  57      17.741  24.294  88.735  1.00 72.80           N1+
ATOM    487  NH2 ARG A  57      17.121  23.280  90.665  1.00 75.78           N  
ATOM    488  N   TYR A  58      14.486  20.630  82.588  1.00 53.70           N  
ATOM    489  CA  TYR A  58      14.344  20.793  81.153  1.00 57.53           C  
ATOM    490  C   TYR A  58      14.303  22.270  80.744  1.00 56.92           C  
ATOM    491  O   TYR A  58      14.835  22.663  79.698  1.00 60.12           O  
ATOM    492  CB  TYR A  58      13.070  20.096  80.708  1.00 55.93           C  
ATOM    493  CG  TYR A  58      12.739  20.320  79.263  1.00 56.37           C  
ATOM    494  CD1 TYR A  58      13.482  19.728  78.268  1.00 57.61           C  
ATOM    495  CD2 TYR A  58      11.665  21.113  78.912  1.00 56.15           C  
ATOM    496  CE1 TYR A  58      13.189  19.951  76.935  1.00 64.57           C  
ATOM    497  CE2 TYR A  58      11.353  21.367  77.585  1.00 58.82           C  
ATOM    498  CZ  TYR A  58      12.120  20.773  76.606  1.00 61.50           C  
ATOM    499  OH  TYR A  58      11.781  21.007  75.335  1.00 67.61           O  
ATOM    500  N   TYR A  59      13.724  23.114  81.595  1.00 54.84           N  
ATOM    501  CA  TYR A  59      13.514  24.502  81.209  1.00 54.50           C  
ATOM    502  C   TYR A  59      14.780  25.337  81.455  1.00 57.91           C  
ATOM    503  O   TYR A  59      14.833  26.171  82.366  1.00 58.92           O  
ATOM    504  CB  TYR A  59      12.284  25.106  81.902  1.00 51.14           C  
ATOM    505  CG  TYR A  59      10.998  24.438  81.452  1.00 52.63           C  
ATOM    506  CD1 TYR A  59      10.677  24.346  80.116  1.00 51.49           C  
ATOM    507  CD2 TYR A  59      10.131  23.866  82.372  1.00 50.38           C  
ATOM    508  CE1 TYR A  59       9.506  23.758  79.711  1.00 53.58           C  
ATOM    509  CE2 TYR A  59       8.974  23.258  81.967  1.00 47.97           C  
ATOM    510  CZ  TYR A  59       8.677  23.196  80.650  1.00 45.97           C  
ATOM    511  OH  TYR A  59       7.514  22.580  80.220  1.00 48.04           O  
ATOM    512  N   VAL A  60      15.781  25.115  80.607  1.00 61.11           N  
ATOM    513  CA  VAL A  60      17.038  25.853  80.697  1.00 66.95           C  
ATOM    514  C   VAL A  60      16.959  27.291  80.127  1.00 69.10           C  
ATOM    515  O   VAL A  60      17.899  28.046  80.278  1.00 72.10           O  
ATOM    516  CB  VAL A  60      18.214  25.079  80.069  1.00 67.26           C  
ATOM    517  CG1 VAL A  60      18.415  23.761  80.821  1.00 70.32           C  
ATOM    518  CG2 VAL A  60      18.024  24.830  78.578  1.00 67.26           C  
ATOM    519  N   SER A  61      15.827  27.665  79.523  1.00 71.56           N  
ATOM    520  CA  SER A  61      15.603  29.011  79.016  1.00 68.73           C  
ATOM    521  C   SER A  61      14.162  29.353  79.147  1.00 69.74           C  
ATOM    522  O   SER A  61      13.272  28.499  79.202  1.00 67.56           O  
ATOM    523  CB  SER A  61      15.973  29.147  77.557  1.00 65.91           C  
ATOM    524  OG  SER A  61      15.120  28.384  76.734  1.00 67.71           O  
ATOM    525  N   LYS A  62      13.934  30.643  79.173  1.00 69.80           N  
ATOM    526  CA  LYS A  62      12.614  31.176  79.235  1.00 68.83           C  
ATOM    527  C   LYS A  62      11.812  30.754  77.996  1.00 64.22           C  
ATOM    528  O   LYS A  62      10.642  30.389  78.104  1.00 58.75           O  
ATOM    529  CB  LYS A  62      12.728  32.673  79.439  1.00 80.18           C  
ATOM    530  CG  LYS A  62      13.546  33.441  78.397  1.00 83.61           C  
ATOM    531  CD  LYS A  62      13.694  34.918  78.773  1.00 91.27           C  
ATOM    532  CE  LYS A  62      14.295  35.735  77.633  1.00 88.84           C  
ATOM    533  NZ  LYS A  62      14.051  37.190  77.781  1.00 95.29           N1+
ATOM    534  N   LYS A  63      12.450  30.743  76.837  1.00 62.56           N  
ATOM    535  CA  LYS A  63      11.783  30.368  75.607  1.00 63.91           C  
ATOM    536  C   LYS A  63      11.201  28.934  75.609  1.00 55.03           C  
ATOM    537  O   LYS A  63      10.084  28.705  75.134  1.00 56.10           O  
ATOM    538  CB  LYS A  63      12.790  30.593  74.479  1.00 63.97           C  
ATOM    539  CG  LYS A  63      12.564  29.915  73.147  1.00 69.81           C  
ATOM    540  CD  LYS A  63      13.677  30.301  72.166  1.00 72.80           C  
ATOM    541  CE  LYS A  63      13.253  29.976  70.738  1.00 79.66           C  
ATOM    542  NZ  LYS A  63      14.403  29.542  69.873  1.00 89.60           N1+
ATOM    543  N   LEU A  64      11.927  27.978  76.187  1.00 57.13           N  
ATOM    544  CA  LEU A  64      11.384  26.595  76.281  1.00 53.43           C  
ATOM    545  C   LEU A  64      10.140  26.590  77.144  1.00 51.15           C  
ATOM    546  O   LEU A  64       9.121  26.012  76.779  1.00 49.48           O  
ATOM    547  CB  LEU A  64      12.419  25.607  76.846  1.00 58.63           C  
ATOM    548  CG  LEU A  64      13.556  25.271  75.878  1.00 62.30           C  
ATOM    549  CD1 LEU A  64      14.710  24.532  76.552  1.00 66.18           C  
ATOM    550  CD2 LEU A  64      13.016  24.468  74.699  1.00 62.58           C  
ATOM    551  N   PHE A  65      10.165  27.305  78.251  1.00 52.52           N  
ATOM    552  CA  PHE A  65       8.995  27.360  79.123  1.00 49.60           C  
ATOM    553  C   PHE A  65       7.785  28.026  78.473  1.00 52.44           C  
ATOM    554  O   PHE A  65       6.658  27.496  78.507  1.00 51.08           O  
ATOM    555  CB  PHE A  65       9.386  28.094  80.383  1.00 51.45           C  
ATOM    556  CG  PHE A  65       8.311  28.155  81.426  1.00 49.92           C  
ATOM    557  CD1 PHE A  65       8.150  27.108  82.334  1.00 51.53           C  
ATOM    558  CD2 PHE A  65       7.476  29.246  81.527  1.00 51.37           C  
ATOM    559  CE1 PHE A  65       7.180  27.168  83.314  1.00 51.38           C  
ATOM    560  CE2 PHE A  65       6.528  29.309  82.532  1.00 49.91           C  
ATOM    561  CZ  PHE A  65       6.371  28.268  83.414  1.00 49.02           C  
ATOM    562  N   MET A  66       8.018  29.188  77.849  1.00 55.40           N  
ATOM    563  CA  MET A  66       6.952  29.931  77.170  1.00 51.66           C  
ATOM    564  C   MET A  66       6.360  29.166  76.043  1.00 46.38           C  
ATOM    565  O   MET A  66       5.168  29.203  75.879  1.00 45.16           O  
ATOM    566  CB  MET A  66       7.427  31.300  76.628  1.00 60.54           C  
ATOM    567  CG  MET A  66       6.933  32.438  77.515  1.00 70.76           C  
ATOM    568  SD  MET A  66       8.068  33.750  78.023  1.00 80.34           S  
ATOM    569  CE  MET A  66       9.597  33.548  77.113  1.00 79.71           C  
ATOM    570  N   ALA A  67       7.160  28.419  75.296  1.00 43.87           N  
ATOM    571  CA  ALA A  67       6.605  27.608  74.226  1.00 45.80           C  
ATOM    572  C   ALA A  67       5.688  26.513  74.712  1.00 48.85           C  
ATOM    573  O   ALA A  67       4.611  26.270  74.134  1.00 50.00           O  
ATOM    574  CB  ALA A  67       7.716  27.024  73.355  1.00 49.28           C  
ATOM    575  N   ASP A  68       6.064  25.834  75.804  1.00 50.77           N  
ATOM    576  CA  ASP A  68       5.198  24.784  76.357  1.00 45.13           C  
ATOM    577  C   ASP A  68       3.894  25.375  76.841  1.00 42.68           C  
ATOM    578  O   ASP A  68       2.811  24.881  76.567  1.00 42.38           O  
ATOM    579  CB  ASP A  68       5.934  23.991  77.491  1.00 48.24           C  
ATOM    580  CG  ASP A  68       6.908  22.936  76.956  1.00 52.58           C  
ATOM    581  OD1 ASP A  68       6.945  22.750  75.698  1.00 53.38           O  
ATOM    582  OD2 ASP A  68       7.607  22.251  77.783  1.00 53.21           O1-
ATOM    583  N   LEU A  69       3.964  26.407  77.625  1.00 42.81           N  
ATOM    584  CA  LEU A  69       2.728  26.899  78.205  1.00 45.73           C  
ATOM    585  C   LEU A  69       1.836  27.533  77.137  1.00 45.23           C  
ATOM    586  O   LEU A  69       0.615  27.340  77.127  1.00 43.07           O  
ATOM    587  CB  LEU A  69       3.050  27.917  79.267  1.00 46.32           C  
ATOM    588  CG  LEU A  69       1.944  28.403  80.188  1.00 53.59           C  
ATOM    589  CD1 LEU A  69       0.874  27.364  80.483  1.00 55.14           C  
ATOM    590  CD2 LEU A  69       2.595  28.816  81.502  1.00 58.69           C  
ATOM    591  N   GLN A  70       2.450  28.164  76.126  1.00 48.55           N  
ATOM    592  CA  GLN A  70       1.628  28.714  75.040  1.00 49.59           C  
ATOM    593  C   GLN A  70       0.907  27.615  74.270  1.00 51.75           C  
ATOM    594  O   GLN A  70      -0.283  27.733  73.929  1.00 47.31           O  
ATOM    595  CB  GLN A  70       2.475  29.581  74.085  1.00 53.03           C  
ATOM    596  CG  GLN A  70       1.645  30.271  73.037  1.00 63.93           C  
ATOM    597  CD  GLN A  70       0.723  31.324  73.622  1.00 71.18           C  
ATOM    598  NE2 GLN A  70      -0.613  31.102  73.553  1.00 65.15           N  
ATOM    599  OE1 GLN A  70       1.204  32.354  74.068  1.00 88.62           O  
ATOM    600  N   ARG A  71       1.613  26.514  74.060  1.00 50.79           N  
ATOM    601  CA  ARG A  71       1.034  25.324  73.442  0.50 52.31           C  
ATOM    603  C   ARG A  71      -0.211  24.797  74.180  1.00 50.62           C  
ATOM    604  O   ARG A  71      -1.173  24.332  73.574  1.00 50.81           O  
ATOM    605  CB  ARG A  71       2.114  24.246  73.406  0.50 53.01           C  
ATOM    607  CG  ARG A  71       1.705  22.961  72.772  0.50 56.22           C  
ATOM    609  CD  ARG A  71       1.486  23.171  71.277  0.50 55.58           C  
ATOM    611  NE  ARG A  71       2.759  23.215  70.547  0.50 55.31           N  
ATOM    613  CZ  ARG A  71       2.879  23.377  69.224  0.50 55.23           C  
ATOM    615  NH1 ARG A  71       1.812  23.508  68.478  0.50 52.62           N1+
ATOM    617  NH2 ARG A  71       4.074  23.372  68.657  0.50 54.16           N  
ATOM    619  N   VAL A  72      -0.212  24.876  75.498  1.00 47.45           N  
ATOM    620  CA  VAL A  72      -1.379  24.395  76.235  1.00 46.82           C  
ATOM    621  C   VAL A  72      -2.618  25.184  75.757  1.00 51.02           C  
ATOM    622  O   VAL A  72      -3.726  24.637  75.515  1.00 47.08           O  
ATOM    623  CB  VAL A  72      -1.179  24.641  77.726  1.00 45.63           C  
ATOM    624  CG1 VAL A  72      -2.459  24.371  78.502  1.00 48.65           C  
ATOM    625  CG2 VAL A  72      -0.018  23.831  78.288  1.00 47.14           C  
ATOM    626  N   PHE A  73      -2.433  26.497  75.614  1.00 50.87           N  
ATOM    627  CA  PHE A  73      -3.576  27.349  75.206  1.00 52.31           C  
ATOM    628  C   PHE A  73      -3.952  27.173  73.793  1.00 49.14           C  
ATOM    629  O   PHE A  73      -5.133  27.063  73.499  1.00 52.21           O  
ATOM    630  CB  PHE A  73      -3.327  28.813  75.475  1.00 54.29           C  
ATOM    631  CG  PHE A  73      -2.904  29.086  76.877  1.00 47.07           C  
ATOM    632  CD1 PHE A  73      -3.550  28.519  77.882  1.00 54.87           C  
ATOM    633  CD2 PHE A  73      -1.805  29.866  77.122  1.00 50.47           C  
ATOM    634  CE1 PHE A  73      -3.137  28.708  79.144  1.00 53.97           C  
ATOM    635  CE2 PHE A  73      -1.393  30.079  78.384  1.00 49.33           C  
ATOM    636  CZ  PHE A  73      -2.071  29.500  79.398  1.00 50.48           C  
ATOM    637  N   THR A  74      -2.981  27.058  72.922  1.00 50.19           N  
ATOM    638  CA  THR A  74      -3.304  27.000  71.524  1.00 55.20           C  
ATOM    639  C   THR A  74      -3.898  25.646  71.146  1.00 57.49           C  
ATOM    640  O   THR A  74      -4.757  25.557  70.245  1.00 56.13           O  
ATOM    641  CB  THR A  74      -2.074  27.376  70.631  1.00 57.87           C  
ATOM    642  CG2 THR A  74      -1.564  28.760  71.036  1.00 57.99           C  
ATOM    643  OG1 THR A  74      -1.013  26.401  70.766  1.00 64.08           O  
ATOM    644  N   ASN A  75      -3.451  24.573  71.802  1.00 53.97           N  
ATOM    645  CA  ASN A  75      -4.133  23.284  71.604  1.00 49.70           C  
ATOM    646  C   ASN A  75      -5.593  23.379  71.982  1.00 52.95           C  
ATOM    647  O   ASN A  75      -6.528  22.986  71.217  1.00 54.49           O  
ATOM    648  CB  ASN A  75      -3.475  22.204  72.453  1.00 51.51           C  
ATOM    649  CG  ASN A  75      -2.101  21.834  71.963  1.00 57.08           C  
ATOM    650  ND2 ASN A  75      -1.357  21.088  72.782  1.00 57.69           N  
ATOM    651  OD1 ASN A  75      -1.705  22.213  70.868  1.00 55.06           O  
ATOM    652  N   CYS A  76      -5.829  23.912  73.167  1.00 44.83           N  
ATOM    653  CA  CYS A  76      -7.212  24.031  73.617  1.00 48.42           C  
ATOM    654  C   CYS A  76      -8.071  24.827  72.585  1.00 52.67           C  
ATOM    655  O   CYS A  76      -9.204  24.429  72.235  1.00 49.38           O  
ATOM    656  CB  CYS A  76      -7.219  24.721  74.945  1.00 43.04           C  
ATOM    657  SG  CYS A  76      -8.859  24.872  75.558  1.00 53.72           S  
ATOM    658  N   LYS A  77      -7.515  25.933  72.086  1.00 51.63           N  
ATOM    659  CA  LYS A  77      -8.315  26.850  71.251  1.00 52.23           C  
ATOM    660  C   LYS A  77      -8.573  26.292  69.898  1.00 59.63           C  
ATOM    661  O   LYS A  77      -9.620  26.581  69.276  1.00 62.41           O  
ATOM    662  CB  LYS A  77      -7.637  28.229  71.146  1.00 49.20           C  
ATOM    663  CG  LYS A  77      -7.868  28.916  72.477  1.00 48.49           C  
ATOM    664  CD  LYS A  77      -7.492  30.375  72.568  1.00 52.16           C  
ATOM    665  CE  LYS A  77      -6.029  30.619  72.718  1.00 55.62           C  
ATOM    666  NZ  LYS A  77      -5.840  32.064  72.940  1.00 52.26           N1+
ATOM    667  N   GLU A  78      -7.614  25.528  69.408  1.00 56.37           N  
ATOM    668  CA  GLU A  78      -7.844  24.871  68.171  1.00 59.64           C  
ATOM    669  C   GLU A  78      -8.963  23.805  68.274  1.00 63.69           C  
ATOM    670  O   GLU A  78      -9.820  23.675  67.368  1.00 62.26           O  
ATOM    671  CB  GLU A  78      -6.557  24.197  67.746  1.00 60.83           C  
ATOM    672  CG  GLU A  78      -6.802  23.291  66.540  1.00 66.27           C  
ATOM    673  CD  GLU A  78      -5.570  23.087  65.668  1.00 66.48           C  
ATOM    674  OE1 GLU A  78      -5.753  22.693  64.454  1.00 66.46           O  
ATOM    675  OE2 GLU A  78      -4.452  23.361  66.218  1.00 64.06           O1-
ATOM    676  N   TYR A  79      -8.910  23.004  69.340  1.00 64.27           N  
ATOM    677  CA  TYR A  79      -9.713  21.809  69.393  1.00 59.59           C  
ATOM    678  C   TYR A  79     -11.125  22.131  69.809  1.00 63.76           C  
ATOM    679  O   TYR A  79     -12.054  21.616  69.227  1.00 62.04           O  
ATOM    680  CB  TYR A  79      -9.130  20.810  70.359  1.00 67.25           C  
ATOM    681  CG  TYR A  79      -9.905  19.521  70.387  1.00 70.59           C  
ATOM    682  CD1 TYR A  79      -9.786  18.599  69.329  1.00 78.13           C  
ATOM    683  CD2 TYR A  79     -10.761  19.203  71.466  1.00 73.42           C  
ATOM    684  CE1 TYR A  79     -10.501  17.397  69.341  1.00 72.49           C  
ATOM    685  CE2 TYR A  79     -11.468  18.005  71.483  1.00 72.65           C  
ATOM    686  CZ  TYR A  79     -11.346  17.120  70.409  1.00 77.16           C  
ATOM    687  OH  TYR A  79     -12.040  15.931  70.442  1.00 78.89           O  
ATOM    688  N   ASN A  80     -11.300  22.994  70.802  1.00 60.92           N  
ATOM    689  CA  ASN A  80     -12.643  23.265  71.335  1.00 63.80           C  
ATOM    690  C   ASN A  80     -13.430  24.409  70.607  1.00 67.20           C  
ATOM    691  O   ASN A  80     -12.809  25.314  70.082  1.00 58.60           O  
ATOM    692  CB  ASN A  80     -12.475  23.598  72.791  1.00 60.95           C  
ATOM    693  CG  ASN A  80     -11.875  22.416  73.562  1.00 60.29           C  
ATOM    694  ND2 ASN A  80     -10.601  22.479  73.905  1.00 61.67           N  
ATOM    695  OD1 ASN A  80     -12.529  21.451  73.742  1.00 59.48           O  
ATOM    696  N   PRO A  81     -14.785  24.347  70.612  1.00 69.26           N  
ATOM    697  CA  PRO A  81     -15.638  25.439  70.120  1.00 70.45           C  
ATOM    698  C   PRO A  81     -15.411  26.744  70.890  1.00 69.01           C  
ATOM    699  O   PRO A  81     -15.174  26.720  72.127  1.00 58.38           O  
ATOM    700  CB  PRO A  81     -17.055  24.942  70.360  1.00 73.45           C  
ATOM    701  CG  PRO A  81     -16.960  23.489  70.714  1.00 71.80           C  
ATOM    702  CD  PRO A  81     -15.571  23.232  71.175  1.00 69.61           C  
ATOM    703  N   PRO A  82     -15.487  27.875  70.165  1.00 62.03           N  
ATOM    704  CA  PRO A  82     -15.007  29.173  70.638  1.00 61.01           C  
ATOM    705  C   PRO A  82     -15.793  29.715  71.838  1.00 65.03           C  
ATOM    706  O   PRO A  82     -15.269  30.559  72.595  1.00 65.23           O  
ATOM    707  CB  PRO A  82     -15.199  30.090  69.422  1.00 65.83           C  
ATOM    708  CG  PRO A  82     -16.242  29.420  68.588  1.00 69.86           C  
ATOM    709  CD  PRO A  82     -16.048  27.949  68.796  1.00 70.16           C  
ATOM    710  N   GLU A  83     -17.027  29.233  72.035  1.00 66.49           N  
ATOM    711  CA  GLU A  83     -17.825  29.662  73.179  1.00 70.80           C  
ATOM    712  C   GLU A  83     -17.854  28.593  74.237  1.00 68.33           C  
ATOM    713  O   GLU A  83     -18.536  28.770  75.238  1.00 72.82           O  
ATOM    714  CB  GLU A  83     -19.244  30.096  72.735  1.00 73.60           C  
ATOM    715  CG  GLU A  83     -19.227  31.195  71.632  1.00 75.04           C  
ATOM    716  CD  GLU A  83     -18.269  32.343  71.959  1.00 75.78           C  
ATOM    717  OE1 GLU A  83     -18.326  32.859  73.100  1.00 73.44           O  
ATOM    718  OE2 GLU A  83     -17.441  32.724  71.098  1.00 73.84           O1-
ATOM    719  N   SER A  84     -17.098  27.503  74.047  1.00 65.60           N  
ATOM    720  CA  SER A  84     -16.994  26.451  75.084  1.00 64.68           C  
ATOM    721  C   SER A  84     -16.330  27.003  76.333  1.00 64.25           C  
ATOM    722  O   SER A  84     -15.521  27.910  76.253  1.00 57.10           O  
ATOM    723  CB  SER A  84     -16.209  25.227  74.608  1.00 60.86           C  
ATOM    724  OG  SER A  84     -14.861  25.525  74.429  1.00 63.46           O  
ATOM    725  N   GLU A  85     -16.679  26.440  77.489  1.00 60.92           N  
ATOM    726  CA  GLU A  85     -16.025  26.774  78.741  1.00 62.56           C  
ATOM    727  C   GLU A  85     -14.490  26.596  78.654  1.00 60.61           C  
ATOM    728  O   GLU A  85     -13.726  27.386  79.224  1.00 60.20           O  
ATOM    729  CB  GLU A  85     -16.590  25.879  79.855  1.00 68.21           C  
ATOM    730  CG  GLU A  85     -16.167  26.310  81.247  1.00 71.24           C  
ATOM    731  CD  GLU A  85     -16.853  25.555  82.381  1.00 76.35           C  
ATOM    732  OE1 GLU A  85     -16.978  26.159  83.467  1.00 84.69           O  
ATOM    733  OE2 GLU A  85     -17.284  24.388  82.209  1.00 76.77           O1-
ATOM    734  N   TYR A  86     -14.029  25.577  77.934  1.00 57.83           N  
ATOM    735  CA  TYR A  86     -12.588  25.318  77.849  1.00 53.36           C  
ATOM    736  C   TYR A  86     -11.894  26.458  77.134  1.00 52.85           C  
ATOM    737  O   TYR A  86     -10.867  26.933  77.591  1.00 49.97           O  
ATOM    738  CB  TYR A  86     -12.302  24.030  77.102  1.00 55.61           C  
ATOM    739  CG  TYR A  86     -12.807  22.757  77.742  1.00 59.68           C  
ATOM    740  CD1 TYR A  86     -12.623  22.508  79.074  1.00 57.61           C  
ATOM    741  CD2 TYR A  86     -13.443  21.788  76.968  1.00 70.77           C  
ATOM    742  CE1 TYR A  86     -13.108  21.327  79.663  1.00 64.00           C  
ATOM    743  CE2 TYR A  86     -13.909  20.596  77.519  1.00 70.50           C  
ATOM    744  CZ  TYR A  86     -13.740  20.372  78.857  1.00 67.58           C  
ATOM    745  OH  TYR A  86     -14.213  19.178  79.327  1.00 68.81           O  
ATOM    746  N   TYR A  87     -12.457  26.881  75.988  1.00 51.39           N  
ATOM    747  CA  TYR A  87     -11.913  28.007  75.240  1.00 49.76           C  
ATOM    748  C   TYR A  87     -11.904  29.234  76.120  1.00 45.94           C  
ATOM    749  O   TYR A  87     -10.903  29.873  76.202  1.00 47.45           O  
ATOM    750  CB  TYR A  87     -12.681  28.201  73.925  1.00 53.39           C  
ATOM    751  CG  TYR A  87     -11.945  29.000  72.878  1.00 49.31           C  
ATOM    752  CD1 TYR A  87     -11.633  30.341  73.080  1.00 50.20           C  
ATOM    753  CD2 TYR A  87     -11.564  28.413  71.671  1.00 49.23           C  
ATOM    754  CE1 TYR A  87     -10.953  31.090  72.072  1.00 49.57           C  
ATOM    755  CE2 TYR A  87     -10.889  29.137  70.693  1.00 51.82           C  
ATOM    756  CZ  TYR A  87     -10.577  30.470  70.893  1.00 47.91           C  
ATOM    757  OH  TYR A  87      -9.933  31.129  69.890  1.00 53.92           O  
ATOM    758  N   LYS A  88     -12.977  29.535  76.848  1.00 49.53           N  
ATOM    759  CA  LYS A  88     -12.982  30.698  77.776  1.00 53.68           C  
ATOM    760  C   LYS A  88     -11.902  30.652  78.813  1.00 55.36           C  
ATOM    761  O   LYS A  88     -11.236  31.686  79.112  1.00 47.25           O  
ATOM    762  CB  LYS A  88     -14.320  30.819  78.533  1.00 59.07           C  
ATOM    763  CG  LYS A  88     -15.443  31.287  77.647  1.00 67.47           C  
ATOM    764  CD  LYS A  88     -16.751  31.282  78.394  1.00 75.44           C  
ATOM    765  CE  LYS A  88     -17.872  31.253  77.368  1.00 87.83           C  
ATOM    766  NZ  LYS A  88     -19.155  30.954  78.047  1.00102.79           N1+
ATOM    767  N   CYS A  89     -11.737  29.461  79.438  1.00 53.26           N  
ATOM    768  CA  CYS A  89     -10.644  29.260  80.382  1.00 49.55           C  
ATOM    769  C   CYS A  89      -9.304  29.491  79.778  1.00 45.45           C  
ATOM    770  O   CYS A  89      -8.469  30.156  80.371  1.00 44.72           O  
ATOM    771  CB  CYS A  89     -10.657  27.798  81.001  1.00 50.53           C  
ATOM    772  SG  CYS A  89     -12.080  27.569  82.066  1.00 54.92           S  
ATOM    773  N   ALA A  90      -9.050  28.933  78.599  1.00 45.14           N  
ATOM    774  CA  ALA A  90      -7.762  29.127  78.005  1.00 47.10           C  
ATOM    775  C   ALA A  90      -7.373  30.637  77.846  1.00 52.46           C  
ATOM    776  O   ALA A  90      -6.229  31.014  78.113  1.00 48.06           O  
ATOM    777  CB  ALA A  90      -7.717  28.510  76.628  1.00 48.57           C  
ATOM    778  N   ASN A  91      -8.312  31.457  77.385  1.00 50.77           N  
ATOM    779  CA  ASN A  91      -7.989  32.857  77.124  1.00 50.14           C  
ATOM    780  C   ASN A  91      -7.851  33.624  78.374  1.00 46.66           C  
ATOM    781  O   ASN A  91      -6.984  34.458  78.436  1.00 42.42           O  
ATOM    782  CB  ASN A  91      -9.025  33.543  76.242  1.00 51.14           C  
ATOM    783  CG  ASN A  91      -8.686  33.442  74.769  1.00 53.33           C  
ATOM    784  ND2 ASN A  91      -9.698  33.640  73.949  1.00 55.02           N  
ATOM    785  OD1 ASN A  91      -7.537  33.149  74.359  1.00 54.95           O  
ATOM    786  N   ILE A  92      -8.659  33.297  79.394  1.00 48.58           N  
ATOM    787  CA  ILE A  92      -8.478  33.891  80.689  1.00 50.52           C  
ATOM    788  C   ILE A  92      -7.102  33.559  81.227  1.00 50.13           C  
ATOM    789  O   ILE A  92      -6.355  34.434  81.723  1.00 46.61           O  
ATOM    790  CB  ILE A  92      -9.593  33.470  81.665  1.00 55.11           C  
ATOM    791  CG1 ILE A  92     -10.950  34.055  81.217  1.00 60.66           C  
ATOM    792  CG2 ILE A  92      -9.289  33.920  83.088  1.00 56.89           C  
ATOM    793  CD1 ILE A  92     -12.155  33.489  81.974  1.00 60.50           C  
ATOM    794  N   LEU A  93      -6.737  32.290  81.176  1.00 50.13           N  
ATOM    795  CA  LEU A  93      -5.461  31.880  81.783  1.00 48.39           C  
ATOM    796  C   LEU A  93      -4.292  32.384  80.968  1.00 47.63           C  
ATOM    797  O   LEU A  93      -3.260  32.737  81.507  1.00 42.39           O  
ATOM    798  CB  LEU A  93      -5.398  30.358  81.876  1.00 49.19           C  
ATOM    799  CG  LEU A  93      -4.332  29.754  82.770  1.00 47.96           C  
ATOM    800  CD1 LEU A  93      -4.499  30.201  84.179  1.00 47.66           C  
ATOM    801  CD2 LEU A  93      -4.403  28.224  82.720  1.00 48.66           C  
ATOM    802  N   GLU A  94      -4.442  32.384  79.645  1.00 44.04           N  
ATOM    803  CA  GLU A  94      -3.449  33.008  78.798  1.00 45.08           C  
ATOM    804  C   GLU A  94      -3.244  34.485  79.140  1.00 43.01           C  
ATOM    805  O   GLU A  94      -2.092  34.897  79.270  1.00 42.71           O  
ATOM    806  CB  GLU A  94      -3.785  32.848  77.342  1.00 47.13           C  
ATOM    807  CG  GLU A  94      -2.792  33.443  76.371  1.00 52.11           C  
ATOM    808  CD  GLU A  94      -3.365  33.390  74.952  1.00 56.42           C  
ATOM    809  OE1 GLU A  94      -4.352  34.133  74.710  1.00 53.62           O  
ATOM    810  OE2 GLU A  94      -2.874  32.588  74.117  1.00 57.65           O1-
ATOM    811  N   LYS A  95      -4.312  35.285  79.349  1.00 45.56           N  
ATOM    812  CA  LYS A  95      -4.101  36.668  79.784  1.00 46.74           C  
ATOM    813  C   LYS A  95      -3.336  36.702  81.074  1.00 50.82           C  
ATOM    814  O   LYS A  95      -2.416  37.504  81.261  1.00 48.07           O  
ATOM    815  CB  LYS A  95      -5.397  37.402  80.100  1.00 52.83           C  
ATOM    816  CG  LYS A  95      -6.192  37.855  78.905  1.00 60.86           C  
ATOM    817  CD  LYS A  95      -7.351  38.712  79.393  1.00 63.40           C  
ATOM    818  CE  LYS A  95      -8.273  38.957  78.235  1.00 62.36           C  
ATOM    819  NZ  LYS A  95      -9.343  39.848  78.705  1.00 64.60           N1+
ATOM    820  N   PHE A  96      -3.706  35.821  81.998  1.00 50.36           N  
ATOM    821  CA  PHE A  96      -2.986  35.782  83.285  1.00 46.89           C  
ATOM    822  C   PHE A  96      -1.532  35.478  83.064  1.00 47.37           C  
ATOM    823  O   PHE A  96      -0.654  36.094  83.609  1.00 52.57           O  
ATOM    824  CB  PHE A  96      -3.680  34.742  84.201  1.00 49.25           C  
ATOM    825  CG  PHE A  96      -3.070  34.607  85.554  1.00 52.51           C  
ATOM    826  CD1 PHE A  96      -3.329  35.559  86.539  1.00 55.64           C  
ATOM    827  CD2 PHE A  96      -2.320  33.505  85.876  1.00 52.79           C  
ATOM    828  CE1 PHE A  96      -2.784  35.413  87.819  1.00 60.37           C  
ATOM    829  CE2 PHE A  96      -1.742  33.349  87.148  1.00 54.06           C  
ATOM    830  CZ  PHE A  96      -1.995  34.290  88.126  1.00 57.79           C  
ATOM    831  N   PHE A  97      -1.256  34.431  82.308  1.00 48.97           N  
ATOM    832  CA  PHE A  97       0.116  34.059  81.976  1.00 50.22           C  
ATOM    833  C   PHE A  97       0.945  35.242  81.390  1.00 53.08           C  
ATOM    834  O   PHE A  97       2.063  35.496  81.847  1.00 51.36           O  
ATOM    835  CB  PHE A  97       0.050  32.880  81.009  1.00 51.24           C  
ATOM    836  CG  PHE A  97       1.278  32.661  80.148  1.00 55.22           C  
ATOM    837  CD1 PHE A  97       2.455  32.213  80.697  1.00 63.28           C  
ATOM    838  CD2 PHE A  97       1.206  32.787  78.751  1.00 63.65           C  
ATOM    839  CE1 PHE A  97       3.567  31.956  79.889  1.00 57.59           C  
ATOM    840  CE2 PHE A  97       2.307  32.520  77.921  1.00 66.17           C  
ATOM    841  CZ  PHE A  97       3.492  32.105  78.501  1.00 66.11           C  
ATOM    842  N   PHE A  98       0.413  35.958  80.387  1.00 50.90           N  
ATOM    843  CA  PHE A  98       1.204  37.075  79.798  1.00 51.63           C  
ATOM    844  C   PHE A  98       1.453  38.142  80.831  1.00 53.58           C  
ATOM    845  O   PHE A  98       2.538  38.732  80.842  1.00 57.61           O  
ATOM    846  CB  PHE A  98       0.553  37.700  78.567  1.00 50.11           C  
ATOM    847  CG  PHE A  98       0.776  36.907  77.315  1.00 50.19           C  
ATOM    848  CD1 PHE A  98       2.038  36.790  76.782  1.00 54.40           C  
ATOM    849  CD2 PHE A  98      -0.251  36.211  76.735  1.00 49.56           C  
ATOM    850  CE1 PHE A  98       2.257  36.011  75.665  1.00 55.14           C  
ATOM    851  CE2 PHE A  98      -0.049  35.430  75.633  1.00 47.58           C  
ATOM    852  CZ  PHE A  98       1.208  35.324  75.091  1.00 49.42           C  
ATOM    853  N   SER A  99       0.511  38.380  81.741  1.00 55.16           N  
ATOM    854  CA  SER A  99       0.771  39.392  82.768  1.00 62.57           C  
ATOM    855  C   SER A  99       1.879  38.935  83.704  1.00 61.11           C  
ATOM    856  O   SER A  99       2.761  39.743  84.059  1.00 64.74           O  
ATOM    857  CB  SER A  99      -0.486  39.736  83.558  1.00 67.58           C  
ATOM    858  OG  SER A  99      -0.854  38.650  84.379  1.00 81.25           O  
ATOM    859  N   LYS A 100       1.888  37.655  84.088  1.00 64.59           N  
ATOM    860  CA  LYS A 100       2.948  37.127  85.005  1.00 62.60           C  
ATOM    861  C   LYS A 100       4.342  37.149  84.376  1.00 59.57           C  
ATOM    862  O   LYS A 100       5.292  37.515  85.011  1.00 63.48           O  
ATOM    863  CB  LYS A 100       2.627  35.707  85.500  1.00 66.00           C  
ATOM    864  CG  LYS A 100       1.366  35.645  86.357  1.00 68.56           C  
ATOM    865  CD  LYS A 100       1.615  36.322  87.694  1.00 77.98           C  
ATOM    866  CE  LYS A 100       0.439  37.180  88.094  1.00 82.11           C  
ATOM    867  NZ  LYS A 100       0.671  37.623  89.477  1.00 89.19           N1+
ATOM    868  N   ILE A 101       4.444  36.741  83.123  1.00 56.76           N  
ATOM    869  CA  ILE A 101       5.681  36.818  82.348  1.00 60.35           C  
ATOM    870  C   ILE A 101       6.210  38.265  82.235  1.00 62.00           C  
ATOM    871  O   ILE A 101       7.404  38.500  82.393  1.00 63.03           O  
ATOM    872  CB  ILE A 101       5.418  36.276  80.917  1.00 68.74           C  
ATOM    873  CG1 ILE A 101       5.274  34.744  80.954  1.00 74.38           C  
ATOM    874  CG2 ILE A 101       6.498  36.715  79.927  1.00 79.47           C  
ATOM    875  CD1 ILE A 101       6.554  33.995  81.227  1.00 76.96           C  
ATOM    876  N   LYS A 102       5.323  39.221  81.959  1.00 60.25           N  
ATOM    877  CA  LYS A 102       5.720  40.637  81.938  1.00 70.51           C  
ATOM    878  C   LYS A 102       6.128  41.093  83.335  1.00 68.84           C  
ATOM    879  O   LYS A 102       7.150  41.724  83.492  1.00 67.82           O  
ATOM    880  CB  LYS A 102       4.596  41.521  81.402  1.00 66.30           C  
ATOM    881  CG  LYS A 102       4.409  41.210  79.940  1.00 68.80           C  
ATOM    882  CD  LYS A 102       3.254  41.956  79.330  1.00 67.71           C  
ATOM    883  CE  LYS A 102       2.791  41.292  78.044  1.00 65.68           C  
ATOM    884  NZ  LYS A 102       1.574  41.989  77.525  1.00 62.96           N1+
ATOM    885  N   GLU A 103       5.313  40.779  84.324  1.00 72.17           N  
ATOM    886  CA  GLU A 103       5.603  41.115  85.734  1.00 76.21           C  
ATOM    887  C   GLU A 103       6.979  40.638  86.153  1.00 74.72           C  
ATOM    888  O   GLU A 103       7.648  41.310  86.881  1.00 81.09           O  
ATOM    889  CB  GLU A 103       4.544  40.459  86.615  1.00 80.15           C  
ATOM    890  CG  GLU A 103       4.703  40.571  88.107  1.00 85.45           C  
ATOM    891  CD  GLU A 103       3.496  39.962  88.807  1.00 92.48           C  
ATOM    892  OE1 GLU A 103       3.671  39.046  89.629  1.00107.35           O  
ATOM    893  OE2 GLU A 103       2.354  40.368  88.519  1.00 97.75           O1-
ATOM    894  N   ALA A 104       7.407  39.474  85.678  1.00 76.42           N  
ATOM    895  CA  ALA A 104       8.734  38.921  86.029  1.00 76.38           C  
ATOM    896  C   ALA A 104       9.889  39.337  85.074  1.00 78.47           C  
ATOM    897  O   ALA A 104      10.996  38.805  85.157  1.00 73.48           O  
ATOM    898  CB  ALA A 104       8.638  37.400  86.090  1.00 74.78           C  
ATOM    899  N   GLY A 105       9.626  40.240  84.128  1.00 81.58           N  
ATOM    900  CA  GLY A 105      10.665  40.705  83.199  1.00 81.36           C  
ATOM    901  C   GLY A 105      11.262  39.625  82.305  1.00 83.05           C  
ATOM    902  O   GLY A 105      12.360  39.777  81.779  1.00 79.32           O  
ATOM    903  N   LEU A 106      10.526  38.541  82.104  1.00 79.21           N  
ATOM    904  CA  LEU A 106      10.994  37.441  81.303  1.00 85.66           C  
ATOM    905  C   LEU A 106      10.730  37.728  79.777  1.00 87.94           C  
ATOM    906  O   LEU A 106      11.162  36.978  78.878  1.00 87.45           O  
ATOM    907  CB  LEU A 106      10.305  36.162  81.816  1.00 95.63           C  
ATOM    908  CG  LEU A 106      11.097  34.882  82.079  1.00 98.89           C  
ATOM    909  CD1 LEU A 106      11.945  34.935  83.345  1.00 94.14           C  
ATOM    910  CD2 LEU A 106      10.106  33.725  82.152  1.00105.19           C  
ATOM    911  N   ILE A 107       9.991  38.802  79.497  1.00 87.66           N  
ATOM    912  CA  ILE A 107      10.016  39.466  78.167  1.00 96.24           C  
ATOM    913  C   ILE A 107       9.831  40.977  78.334  1.00100.19           C  
ATOM    914  O   ILE A 107       9.242  41.428  79.336  1.00104.78           O  
ATOM    915  CB  ILE A 107       8.924  38.960  77.146  1.00 85.41           C  
ATOM    916  CG1 ILE A 107       7.503  39.386  77.597  1.00 80.71           C  
ATOM    917  CG2 ILE A 107       9.058  37.459  76.883  1.00 80.49           C  
ATOM    918  CD1 ILE A 107       6.352  38.680  76.919  1.00 75.33           C  
ATOM    919  N   ASP A 108      10.344  41.714  77.338  1.00107.69           N  
ATOM    920  CA  ASP A 108      10.038  43.147  77.035  1.00110.61           C  
ATOM    921  C   ASP A 108      11.337  43.924  76.895  1.00107.72           C  
ATOM    922  O   ASP A 108      12.394  43.320  76.703  1.00104.36           O  
ATOM    923  CB  ASP A 108       9.104  43.817  78.057  1.00109.43           C  
TER
ATOM    924  N   ARG B   1      -4.043  18.031  44.449  1.00142.85           N  
ATOM    925  CA  ARG B   1      -4.716  16.998  45.302  1.00147.76           C  
ATOM    926  C   ARG B   1      -4.127  17.080  46.702  1.00147.56           C  
ATOM    927  O   ARG B   1      -4.832  17.418  47.657  1.00143.97           O  
ATOM    928  CB  ARG B   1      -4.556  15.578  44.719  1.00143.75           C  
ATOM    929  N   ASP B   2      -2.841  16.743  46.814  1.00149.64           N  
ATOM    930  CA  ASP B   2      -2.036  17.077  47.997  1.00140.21           C  
ATOM    931  C   ASP B   2      -1.626  18.545  47.887  1.00130.70           C  
ATOM    932  O   ASP B   2      -2.117  19.373  48.654  1.00114.31           O  
ATOM    933  CB  ASP B   2      -0.790  16.177  48.139  1.00143.78           C  
ATOM    934  CG  ASP B   2      -1.128  14.754  48.557  1.00144.98           C  
ATOM    935  OD1 ASP B   2      -1.402  14.539  49.754  1.00145.17           O  
ATOM    936  OD2 ASP B   2      -1.100  13.849  47.695  1.00140.75           O1-
ATOM    937  N   PRO B   3      -0.769  18.880  46.894  1.00129.69           N  
ATOM    938  CA  PRO B   3      -0.102  20.194  46.952  1.00123.93           C  
ATOM    939  C   PRO B   3      -0.993  21.417  46.639  1.00115.84           C  
ATOM    940  O   PRO B   3      -0.981  22.398  47.389  1.00 97.54           O  
ATOM    941  CB  PRO B   3       1.051  20.060  45.928  1.00126.58           C  
ATOM    942  CG  PRO B   3       0.790  18.802  45.148  1.00128.97           C  
ATOM    943  CD  PRO B   3      -0.504  18.198  45.608  1.00130.09           C  
ATOM    944  N   ASP B   4      -1.745  21.381  45.543  1.00113.19           N  
ATOM    945  CA  ASP B   4      -2.564  22.550  45.199  1.00105.96           C  
ATOM    946  C   ASP B   4      -3.949  22.685  45.839  1.00 91.96           C  
ATOM    947  O   ASP B   4      -4.479  23.792  45.925  1.00 83.21           O  
ATOM    948  CB  ASP B   4      -2.691  22.741  43.715  1.00110.55           C  
ATOM    949  CG  ASP B   4      -2.833  24.206  43.385  1.00114.20           C  
ATOM    950  OD1 ASP B   4      -1.860  24.950  43.634  1.00107.61           O  
ATOM    951  OD2 ASP B   4      -3.933  24.638  42.987  1.00116.31           O1-
ATOM    952  N   GLN B   5      -4.539  21.581  46.261  1.00 88.01           N  
ATOM    953  CA  GLN B   5      -5.691  21.642  47.136  1.00 87.61           C  
ATOM    954  C   GLN B   5      -5.307  22.477  48.381  1.00 81.89           C  
ATOM    955  O   GLN B   5      -6.092  23.321  48.820  1.00 76.86           O  
ATOM    956  CB  GLN B   5      -6.126  20.237  47.525  1.00 91.01           C  
ATOM    957  CG  GLN B   5      -7.226  20.093  48.561  1.00 97.76           C  
ATOM    958  CD  GLN B   5      -8.574  20.552  48.057  1.00106.14           C  
ATOM    959  NE2 GLN B   5      -8.938  21.800  48.394  1.00104.89           N  
ATOM    960  OE1 GLN B   5      -9.304  19.784  47.402  1.00106.66           O  
ATOM    961  N   LEU B   6      -4.109  22.245  48.922  1.00 73.75           N  
ATOM    962  CA  LEU B   6      -3.649  22.950  50.137  1.00 72.31           C  
ATOM    963  C   LEU B   6      -3.566  24.458  49.887  1.00 66.74           C  
ATOM    964  O   LEU B   6      -4.159  25.252  50.617  1.00 66.03           O  
ATOM    965  CB  LEU B   6      -2.304  22.383  50.597  1.00 71.80           C  
ATOM    966  CG  LEU B   6      -1.619  23.016  51.828  1.00 67.92           C  
ATOM    967  CD1 LEU B   6      -2.509  22.873  53.055  1.00 68.35           C  
ATOM    968  CD2 LEU B   6      -0.251  22.374  52.058  1.00 67.87           C  
ATOM    969  N   TYR B   7      -2.868  24.823  48.816  1.00 66.05           N  
ATOM    970  CA  TYR B   7      -2.800  26.187  48.363  1.00 67.87           C  
ATOM    971  C   TYR B   7      -4.176  26.864  48.299  1.00 69.14           C  
ATOM    972  O   TYR B   7      -4.316  27.966  48.788  1.00 62.39           O  
ATOM    973  CB  TYR B   7      -2.117  26.268  47.000  1.00 70.44           C  
ATOM    974  CG  TYR B   7      -1.950  27.691  46.518  1.00 68.21           C  
ATOM    975  CD1 TYR B   7      -0.896  28.456  46.947  1.00 68.38           C  
ATOM    976  CD2 TYR B   7      -2.861  28.266  45.652  1.00 70.28           C  
ATOM    977  CE1 TYR B   7      -0.738  29.753  46.512  1.00 66.99           C  
ATOM    978  CE2 TYR B   7      -2.715  29.559  45.214  1.00 69.50           C  
ATOM    979  CZ  TYR B   7      -1.662  30.299  45.664  1.00 68.33           C  
ATOM    980  OH  TYR B   7      -1.521  31.567  45.229  1.00 70.17           O  
ATOM    981  N   SER B   8      -5.177  26.208  47.704  1.00 65.51           N  
ATOM    982  CA  SER B   8      -6.493  26.820  47.546  1.00 64.38           C  
ATOM    983  C   SER B   8      -7.164  27.019  48.874  1.00 61.32           C  
ATOM    984  O   SER B   8      -7.779  28.033  49.112  1.00 60.94           O  
ATOM    985  CB  SER B   8      -7.434  25.896  46.707  1.00 71.48           C  
ATOM    986  OG  SER B   8      -6.699  25.324  45.661  1.00 77.87           O  
ATOM    987  N   THR B   9      -7.131  25.989  49.709  1.00 60.09           N  
ATOM    988  CA  THR B   9      -7.702  26.075  51.026  1.00 58.10           C  
ATOM    989  C   THR B   9      -7.007  27.181  51.889  1.00 58.13           C  
ATOM    990  O   THR B   9      -7.689  27.956  52.544  1.00 55.75           O  
ATOM    991  CB  THR B   9      -7.547  24.746  51.765  1.00 63.84           C  
ATOM    992  CG2 THR B   9      -8.247  24.817  53.117  1.00 62.16           C  
ATOM    993  OG1 THR B   9      -8.103  23.673  50.983  1.00 66.08           O  
ATOM    994  N   LEU B  10      -5.685  27.250  51.864  1.00 55.98           N  
ATOM    995  CA  LEU B  10      -4.974  28.265  52.656  1.00 56.14           C  
ATOM    996  C   LEU B  10      -5.278  29.679  52.169  1.00 56.21           C  
ATOM    997  O   LEU B  10      -5.522  30.576  52.988  1.00 55.10           O  
ATOM    998  CB  LEU B  10      -3.484  28.029  52.629  1.00 58.04           C  
ATOM    999  CG  LEU B  10      -2.990  26.768  53.326  1.00 63.02           C  
ATOM   1000  CD1 LEU B  10      -1.479  26.746  53.388  1.00 62.77           C  
ATOM   1001  CD2 LEU B  10      -3.592  26.609  54.719  1.00 63.73           C  
ATOM   1002  N   LYS B  11      -5.341  29.859  50.844  1.00 55.17           N  
ATOM   1003  CA  LYS B  11      -5.685  31.143  50.231  1.00 54.90           C  
ATOM   1004  C   LYS B  11      -7.056  31.634  50.639  1.00 55.50           C  
ATOM   1005  O   LYS B  11      -7.264  32.826  50.854  1.00 55.43           O  
ATOM   1006  CB  LYS B  11      -5.677  31.022  48.734  1.00 58.38           C  
ATOM   1007  CG  LYS B  11      -5.801  32.339  47.968  1.00 63.32           C  
ATOM   1008  CD  LYS B  11      -5.822  32.006  46.465  1.00 75.64           C  
ATOM   1009  CE  LYS B  11      -5.099  33.017  45.593  1.00 85.94           C  
ATOM   1010  NZ  LYS B  11      -5.830  34.316  45.469  1.00 87.98           N1+
ATOM   1011  N   SER B  12      -7.998  30.702  50.692  1.00 56.26           N  
ATOM   1012  CA  SER B  12      -9.361  31.024  51.068  1.00 56.35           C  
ATOM   1013  C   SER B  12      -9.421  31.408  52.548  1.00 53.75           C  
ATOM   1014  O   SER B  12     -10.031  32.396  52.908  1.00 53.43           O  
ATOM   1015  CB  SER B  12     -10.270  29.841  50.795  1.00 54.00           C  
ATOM   1016  OG  SER B  12     -11.527  29.967  51.476  1.00 54.78           O  
ATOM   1017  N   ILE B  13      -8.776  30.618  53.395  1.00 54.16           N  
ATOM   1018  CA  ILE B  13      -8.762  30.914  54.825  1.00 51.70           C  
ATOM   1019  C   ILE B  13      -8.113  32.275  55.084  1.00 48.18           C  
ATOM   1020  O   ILE B  13      -8.674  33.098  55.821  1.00 45.42           O  
ATOM   1021  CB  ILE B  13      -8.023  29.843  55.613  1.00 54.97           C  
ATOM   1022  CG1 ILE B  13      -8.860  28.538  55.575  1.00 56.82           C  
ATOM   1023  CG2 ILE B  13      -7.743  30.318  57.041  1.00 51.70           C  
ATOM   1024  CD1 ILE B  13      -8.081  27.337  56.030  1.00 61.67           C  
ATOM   1025  N   LEU B  14      -6.968  32.502  54.456  1.00 43.34           N  
ATOM   1026  CA  LEU B  14      -6.173  33.748  54.655  1.00 47.20           C  
ATOM   1027  C   LEU B  14      -6.930  34.949  54.134  1.00 47.00           C  
ATOM   1028  O   LEU B  14      -6.919  36.009  54.761  1.00 43.66           O  
ATOM   1029  CB  LEU B  14      -4.807  33.706  53.965  1.00 43.90           C  
ATOM   1030  CG  LEU B  14      -3.895  34.949  54.199  1.00 46.54           C  
ATOM   1031  CD1 LEU B  14      -3.701  35.186  55.692  1.00 46.80           C  
ATOM   1032  CD2 LEU B  14      -2.563  34.749  53.535  1.00 49.69           C  
ATOM   1033  N   GLN B  15      -7.611  34.790  52.994  1.00 45.80           N  
ATOM   1034  CA  GLN B  15      -8.410  35.893  52.497  1.00 45.44           C  
ATOM   1035  C   GLN B  15      -9.601  36.221  53.417  1.00 43.18           C  
ATOM   1036  O   GLN B  15      -9.938  37.384  53.645  1.00 44.62           O  
ATOM   1037  CB  GLN B  15      -8.741  35.726  51.004  1.00 51.07           C  
ATOM   1038  CG  GLN B  15      -7.436  35.865  50.217  1.00 57.87           C  
ATOM   1039  CD  GLN B  15      -7.628  35.705  48.706  1.00 62.52           C  
ATOM   1040  NE2 GLN B  15      -8.835  35.432  48.300  1.00 59.18           N  
ATOM   1041  OE1 GLN B  15      -6.697  35.910  47.918  1.00 67.64           O  
ATOM   1042  N   GLN B  16     -10.225  35.205  53.966  1.00 44.24           N  
ATOM   1043  CA  GLN B  16     -11.316  35.440  54.878  1.00 44.44           C  
ATOM   1044  C   GLN B  16     -10.839  36.116  56.185  1.00 47.36           C  
ATOM   1045  O   GLN B  16     -11.495  37.019  56.706  1.00 46.07           O  
ATOM   1046  CB  GLN B  16     -12.029  34.144  55.168  1.00 45.71           C  
ATOM   1047  CG  GLN B  16     -12.876  33.656  53.988  1.00 50.33           C  
ATOM   1048  CD  GLN B  16     -13.650  32.383  54.328  1.00 50.54           C  
ATOM   1049  NE2 GLN B  16     -13.191  31.268  53.815  1.00 54.24           N  
ATOM   1050  OE1 GLN B  16     -14.626  32.419  55.054  1.00 51.86           O  
ATOM   1051  N   VAL B  17      -9.697  35.681  56.693  1.00 46.27           N  
ATOM   1052  CA  VAL B  17      -9.087  36.324  57.901  1.00 42.10           C  
ATOM   1053  C   VAL B  17      -8.800  37.791  57.620  1.00 38.97           C  
ATOM   1054  O   VAL B  17      -9.212  38.681  58.370  1.00 41.39           O  
ATOM   1055  CB  VAL B  17      -7.826  35.551  58.330  1.00 42.03           C  
ATOM   1056  CG1 VAL B  17      -7.018  36.355  59.360  1.00 45.04           C  
ATOM   1057  CG2 VAL B  17      -8.188  34.184  58.859  1.00 42.27           C  
ATOM   1058  N   LYS B  18      -8.214  38.064  56.463  1.00 42.31           N  
ATOM   1059  CA  LYS B  18      -7.936  39.427  56.077  1.00 42.93           C  
ATOM   1060  C   LYS B  18      -9.112  40.335  55.906  1.00 47.24           C  
ATOM   1061  O   LYS B  18      -8.922  41.540  56.067  1.00 43.09           O  
ATOM   1062  CB  LYS B  18      -7.065  39.513  54.818  1.00 46.09           C  
ATOM   1063  CG  LYS B  18      -5.647  39.035  55.066  1.00 47.39           C  
ATOM   1064  CD  LYS B  18      -4.875  38.894  53.782  1.00 49.30           C  
ATOM   1065  CE  LYS B  18      -4.282  40.202  53.369  1.00 56.93           C  
ATOM   1066  NZ  LYS B  18      -3.594  39.940  52.084  1.00 76.71           N1+
ATOM   1067  N   SER B  19     -10.298  39.807  55.531  1.00 44.53           N  
ATOM   1068  CA  SER B  19     -11.484  40.627  55.370  1.00 44.81           C  
ATOM   1069  C   SER B  19     -12.235  40.850  56.648  1.00 43.43           C  
ATOM   1070  O   SER B  19     -13.231  41.552  56.665  1.00 47.08           O  
ATOM   1071  CB  SER B  19     -12.487  39.930  54.415  1.00 54.14           C  
ATOM   1072  OG  SER B  19     -11.878  39.750  53.151  1.00 59.60           O  
ATOM   1073  N   HIS B  20     -11.886  40.122  57.678  1.00 42.66           N  
ATOM   1074  CA  HIS B  20     -12.604  40.227  58.905  1.00 44.20           C  
ATOM   1075  C   HIS B  20     -12.398  41.671  59.476  1.00 44.88           C  
ATOM   1076  O   HIS B  20     -11.312  42.210  59.370  1.00 41.37           O  
ATOM   1077  CB  HIS B  20     -12.057  39.182  59.862  1.00 43.53           C  
ATOM   1078  CG  HIS B  20     -12.913  38.961  61.048  1.00 44.24           C  
ATOM   1079  CD2 HIS B  20     -13.829  37.992  61.336  1.00 48.58           C  
ATOM   1080  ND1 HIS B  20     -12.919  39.809  62.121  1.00 46.90           N  
ATOM   1081  CE1 HIS B  20     -13.758  39.365  63.051  1.00 43.81           C  
ATOM   1082  NE2 HIS B  20     -14.318  38.258  62.601  1.00 45.89           N  
ATOM   1083  N   GLN B  21     -13.397  42.199  60.164  1.00 45.02           N  
ATOM   1084  CA  GLN B  21     -13.342  43.534  60.738  1.00 54.25           C  
ATOM   1085  C   GLN B  21     -12.303  43.727  61.849  1.00 51.02           C  
ATOM   1086  O   GLN B  21     -11.844  44.830  62.042  1.00 53.17           O  
ATOM   1087  CB  GLN B  21     -14.712  43.966  61.248  1.00 61.00           C  
ATOM   1088  CG  GLN B  21     -15.200  43.265  62.476  1.00 73.62           C  
ATOM   1089  CD  GLN B  21     -16.626  43.676  62.836  1.00 90.97           C  
ATOM   1090  NE2 GLN B  21     -17.094  43.245  63.997  1.00 94.16           N  
ATOM   1091  OE1 GLN B  21     -17.295  44.376  62.077  1.00 90.03           O  
ATOM   1092  N   SER B  22     -11.879  42.656  62.506  1.00 45.45           N  
ATOM   1093  CA  SER B  22     -10.837  42.710  63.514  1.00 46.65           C  
ATOM   1094  C   SER B  22      -9.416  42.470  62.961  1.00 45.07           C  
ATOM   1095  O   SER B  22      -8.456  42.399  63.719  1.00 44.30           O  
ATOM   1096  CB  SER B  22     -11.173  41.713  64.650  1.00 47.97           C  
ATOM   1097  OG  SER B  22     -12.342  42.163  65.339  1.00 52.86           O  
ATOM   1098  N   ALA B  23      -9.258  42.359  61.639  1.00 40.82           N  
ATOM   1099  CA  ALA B  23      -7.944  42.108  61.096  1.00 37.42           C  
ATOM   1100  C   ALA B  23      -7.113  43.339  60.927  1.00 36.44           C  
ATOM   1101  O   ALA B  23      -5.909  43.235  60.652  1.00 34.34           O  
ATOM   1102  CB  ALA B  23      -8.051  41.372  59.763  1.00 41.69           C  
ATOM   1103  N   TRP B  24      -7.689  44.497  61.116  1.00 38.87           N  
ATOM   1104  CA  TRP B  24      -7.020  45.736  60.699  1.00 45.41           C  
ATOM   1105  C   TRP B  24      -5.667  45.993  61.395  1.00 44.65           C  
ATOM   1106  O   TRP B  24      -4.769  46.503  60.766  1.00 44.14           O  
ATOM   1107  CB  TRP B  24      -7.965  46.972  60.819  1.00 46.30           C  
ATOM   1108  CG  TRP B  24      -8.404  47.282  62.244  1.00 46.51           C  
ATOM   1109  CD1 TRP B  24      -9.529  46.849  62.839  1.00 47.81           C  
ATOM   1110  CD2 TRP B  24      -7.703  48.064  63.233  1.00 45.91           C  
ATOM   1111  CE2 TRP B  24      -8.495  48.064  64.382  1.00 45.85           C  
ATOM   1112  CE3 TRP B  24      -6.505  48.781  63.234  1.00 48.14           C  
ATOM   1113  NE1 TRP B  24      -9.564  47.247  64.128  1.00 49.12           N  
ATOM   1114  CZ2 TRP B  24      -8.104  48.676  65.563  1.00 52.35           C  
ATOM   1115  CZ3 TRP B  24      -6.113  49.401  64.394  1.00 51.44           C  
ATOM   1116  CH2 TRP B  24      -6.920  49.375  65.537  1.00 52.78           C  
ATOM   1117  N   PRO B  25      -5.486  45.559  62.639  1.00 43.51           N  
ATOM   1118  CA  PRO B  25      -4.148  45.801  63.213  1.00 44.51           C  
ATOM   1119  C   PRO B  25      -3.038  45.001  62.574  1.00 42.56           C  
ATOM   1120  O   PRO B  25      -1.854  45.252  62.883  1.00 46.57           O  
ATOM   1121  CB  PRO B  25      -4.310  45.326  64.692  1.00 41.55           C  
ATOM   1122  CG  PRO B  25      -5.799  45.406  64.936  1.00 38.86           C  
ATOM   1123  CD  PRO B  25      -6.416  44.994  63.645  1.00 43.77           C  
ATOM   1124  N   PHE B  26      -3.403  43.938  61.850  1.00 36.68           N  
ATOM   1125  CA  PHE B  26      -2.461  42.882  61.484  1.00 34.61           C  
ATOM   1126  C   PHE B  26      -2.172  42.852  59.999  1.00 39.22           C  
ATOM   1127  O   PHE B  26      -1.500  41.936  59.506  1.00 41.26           O  
ATOM   1128  CB  PHE B  26      -3.011  41.528  61.948  1.00 36.10           C  
ATOM   1129  CG  PHE B  26      -3.499  41.545  63.403  1.00 40.41           C  
ATOM   1130  CD1 PHE B  26      -2.606  41.778  64.457  1.00 40.02           C  
ATOM   1131  CD2 PHE B  26      -4.819  41.406  63.706  1.00 40.62           C  
ATOM   1132  CE1 PHE B  26      -3.039  41.837  65.780  1.00 37.99           C  
ATOM   1133  CE2 PHE B  26      -5.262  41.472  65.005  1.00 41.13           C  
ATOM   1134  CZ  PHE B  26      -4.369  41.672  66.062  1.00 41.47           C  
ATOM   1135  N   MET B  27      -2.704  43.845  59.279  1.00 40.23           N  
ATOM   1136  CA  MET B  27      -2.732  43.779  57.798  1.00 41.43           C  
ATOM   1137  C   MET B  27      -1.350  43.944  57.171  1.00 42.90           C  
ATOM   1138  O   MET B  27      -1.065  43.354  56.170  1.00 42.67           O  
ATOM   1139  CB  MET B  27      -3.735  44.837  57.232  1.00 42.34           C  
ATOM   1140  CG  MET B  27      -5.165  44.503  57.586  1.00 49.14           C  
ATOM   1141  SD  MET B  27      -5.749  43.001  56.781  1.00 50.81           S  
ATOM   1142  CE  MET B  27      -5.632  43.487  55.047  1.00 51.38           C  
ATOM   1143  N   GLU B  28      -0.478  44.714  57.801  1.00 39.54           N  
ATOM   1144  CA  GLU B  28       0.840  45.061  57.253  1.00 41.92           C  
ATOM   1145  C   GLU B  28       1.857  45.109  58.377  1.00 41.42           C  
ATOM   1146  O   GLU B  28       1.438  45.249  59.504  1.00 39.75           O  
ATOM   1147  CB  GLU B  28       0.775  46.488  56.610  1.00 46.20           C  
ATOM   1148  CG  GLU B  28       0.003  46.441  55.318  1.00 57.41           C  
ATOM   1149  CD  GLU B  28      -0.147  47.786  54.642  1.00 69.48           C  
ATOM   1150  OE1 GLU B  28       0.649  48.734  54.882  1.00 69.06           O  
ATOM   1151  OE2 GLU B  28      -1.094  47.864  53.847  1.00 80.31           O1-
ATOM   1152  N   PRO B  29       3.179  45.055  58.058  1.00 41.16           N  
ATOM   1153  CA  PRO B  29       4.226  45.185  59.081  1.00 46.73           C  
ATOM   1154  C   PRO B  29       3.963  46.389  59.958  1.00 46.89           C  
ATOM   1155  O   PRO B  29       3.629  47.460  59.504  1.00 48.16           O  
ATOM   1156  CB  PRO B  29       5.523  45.344  58.262  1.00 50.29           C  
ATOM   1157  CG  PRO B  29       5.215  44.534  56.981  1.00 48.48           C  
ATOM   1158  CD  PRO B  29       3.759  44.777  56.729  1.00 47.39           C  
ATOM   1159  N   VAL B  30       4.065  46.175  61.239  1.00 47.08           N  
ATOM   1160  CA  VAL B  30       3.886  47.239  62.197  1.00 47.76           C  
ATOM   1161  C   VAL B  30       4.807  48.397  61.839  1.00 53.58           C  
ATOM   1162  O   VAL B  30       5.959  48.148  61.440  1.00 46.53           O  
ATOM   1163  CB  VAL B  30       4.254  46.709  63.583  1.00 47.38           C  
ATOM   1164  CG1 VAL B  30       4.257  47.816  64.598  1.00 50.64           C  
ATOM   1165  CG2 VAL B  30       3.256  45.637  63.987  1.00 50.86           C  
ATOM   1166  N   LYS B  31       4.292  49.631  61.904  1.00 52.42           N  
ATOM   1167  CA  LYS B  31       5.082  50.832  61.536  1.00 57.83           C  
ATOM   1168  C   LYS B  31       5.755  51.421  62.798  1.00 55.90           C  
ATOM   1169  O   LYS B  31       5.137  51.450  63.863  1.00 53.32           O  
ATOM   1170  CB  LYS B  31       4.198  51.876  60.898  1.00 60.64           C  
ATOM   1171  CG  LYS B  31       3.591  51.440  59.578  1.00 65.53           C  
ATOM   1172  CD  LYS B  31       2.550  52.436  59.105  1.00 73.09           C  
ATOM   1173  CE  LYS B  31       1.879  51.992  57.792  1.00 80.60           C  
ATOM   1174  NZ  LYS B  31       1.658  50.506  57.609  1.00 80.89           N1+
ATOM   1175  N   ARG B  32       7.029  51.782  62.691  1.00 58.24           N  
ATOM   1176  CA  ARG B  32       7.793  52.317  63.859  0.70 62.84           C  
ATOM   1178  C   ARG B  32       7.121  53.577  64.360  1.00 65.62           C  
ATOM   1179  O   ARG B  32       7.086  53.821  65.546  1.00 64.30           O  
ATOM   1180  CB  ARG B  32       9.258  52.606  63.520  0.70 62.71           C  
ATOM   1182  CG  ARG B  32      10.107  51.345  63.392  0.70 63.95           C  
ATOM   1184  CD  ARG B  32      11.460  51.641  62.753  0.70 67.62           C  
ATOM   1186  NE  ARG B  32      11.280  52.160  61.404  0.70 70.67           N  
ATOM   1188  CZ  ARG B  32      12.234  52.257  60.493  0.70 78.63           C  
ATOM   1190  NH1 ARG B  32      13.479  51.904  60.804  0.70 86.02           N1+
ATOM   1192  NH2 ARG B  32      11.948  52.738  59.280  0.70 70.47           N  
ATOM   1194  N   THR B  33       6.594  54.371  63.440  1.00 68.88           N  
ATOM   1195  CA  THR B  33       5.769  55.528  63.772  1.00 81.47           C  
ATOM   1196  C   THR B  33       4.753  55.217  64.846  1.00 76.74           C  
ATOM   1197  O   THR B  33       4.587  55.968  65.792  1.00 82.06           O  
ATOM   1198  CB  THR B  33       4.907  55.883  62.573  1.00 94.33           C  
ATOM   1199  CG2 THR B  33       4.410  57.292  62.682  1.00107.50           C  
ATOM   1200  OG1 THR B  33       5.679  55.721  61.381  1.00111.83           O  
ATOM   1201  N   GLU B  34       4.054  54.114  64.658  1.00 73.39           N  
ATOM   1202  CA  GLU B  34       2.909  53.745  65.486  1.00 73.02           C  
ATOM   1203  C   GLU B  34       3.280  52.871  66.655  1.00 73.51           C  
ATOM   1204  O   GLU B  34       2.449  52.632  67.513  1.00 79.80           O  
ATOM   1205  CB  GLU B  34       1.879  52.970  64.651  1.00 77.95           C  
ATOM   1206  CG  GLU B  34       1.454  53.661  63.370  1.00 80.95           C  
ATOM   1207  CD  GLU B  34       0.612  52.769  62.433  1.00 84.19           C  
ATOM   1208  OE1 GLU B  34       0.460  51.550  62.656  1.00 75.38           O  
ATOM   1209  OE2 GLU B  34       0.098  53.306  61.443  1.00 80.93           O1-
ATOM   1210  N   ALA B  35       4.525  52.402  66.710  1.00 70.32           N  
ATOM   1211  CA  ALA B  35       4.990  51.602  67.796  1.00 62.57           C  
ATOM   1212  C   ALA B  35       6.544  51.731  67.861  1.00 70.75           C  
ATOM   1213  O   ALA B  35       7.264  50.730  67.722  1.00 63.03           O  
ATOM   1214  CB  ALA B  35       4.547  50.184  67.569  1.00 59.88           C  
ATOM   1215  N   PRO B  36       7.092  52.984  68.066  1.00 75.38           N  
ATOM   1216  CA  PRO B  36       8.562  53.151  68.255  1.00 70.22           C  
ATOM   1217  C   PRO B  36       9.058  52.111  69.332  1.00 74.67           C  
ATOM   1218  O   PRO B  36       8.381  51.884  70.357  1.00 72.17           O  
ATOM   1219  CB  PRO B  36       8.703  54.627  68.731  1.00 82.23           C  
ATOM   1220  CG  PRO B  36       7.427  55.311  68.319  1.00 76.48           C  
ATOM   1221  CD  PRO B  36       6.357  54.243  68.315  1.00 78.34           C  
ATOM   1222  N   GLY B  37      10.159  51.419  69.052  1.00 73.46           N  
ATOM   1223  CA  GLY B  37      10.631  50.318  69.934  1.00 71.40           C  
ATOM   1224  C   GLY B  37       9.966  48.953  69.803  1.00 65.56           C  
ATOM   1225  O   GLY B  37      10.275  47.988  70.529  1.00 66.44           O  
ATOM   1226  N   TYR B  38       9.028  48.843  68.867  1.00 64.21           N  
ATOM   1227  CA  TYR B  38       8.406  47.554  68.583  1.00 54.47           C  
ATOM   1228  C   TYR B  38       9.467  46.530  68.194  1.00 49.78           C  
ATOM   1229  O   TYR B  38       9.505  45.418  68.729  1.00 49.22           O  
ATOM   1230  CB  TYR B  38       7.378  47.688  67.439  1.00 54.75           C  
ATOM   1231  CG  TYR B  38       6.636  46.418  67.162  1.00 52.52           C  
ATOM   1232  CD1 TYR B  38       7.073  45.514  66.195  1.00 49.38           C  
ATOM   1233  CD2 TYR B  38       5.505  46.087  67.895  1.00 52.14           C  
ATOM   1234  CE1 TYR B  38       6.363  44.335  65.966  1.00 47.11           C  
ATOM   1235  CE2 TYR B  38       4.790  44.922  67.645  1.00 50.11           C  
ATOM   1236  CZ  TYR B  38       5.237  44.034  66.712  1.00 46.10           C  
ATOM   1237  OH  TYR B  38       4.434  42.907  66.472  1.00 48.86           O  
ATOM   1238  N   TYR B  39      10.305  46.923  67.242  1.00 52.78           N  
ATOM   1239  CA  TYR B  39      11.315  46.044  66.697  1.00 57.48           C  
ATOM   1240  C   TYR B  39      12.486  45.828  67.655  1.00 66.48           C  
ATOM   1241  O   TYR B  39      13.274  44.935  67.423  1.00 74.87           O  
ATOM   1242  CB  TYR B  39      11.743  46.560  65.315  1.00 60.98           C  
ATOM   1243  CG  TYR B  39      10.555  46.450  64.326  1.00 57.42           C  
ATOM   1244  CD1 TYR B  39      10.204  45.221  63.754  1.00 61.00           C  
ATOM   1245  CD2 TYR B  39       9.760  47.572  64.004  1.00 56.78           C  
ATOM   1246  CE1 TYR B  39       9.129  45.116  62.853  1.00 54.91           C  
ATOM   1247  CE2 TYR B  39       8.660  47.465  63.147  1.00 51.75           C  
ATOM   1248  CZ  TYR B  39       8.344  46.236  62.567  1.00 54.72           C  
ATOM   1249  OH  TYR B  39       7.240  46.126  61.693  1.00 49.39           O  
ATOM   1250  N   GLU B  40      12.571  46.591  68.748  1.00 70.78           N  
ATOM   1251  CA  GLU B  40      13.523  46.216  69.831  1.00 88.47           C  
ATOM   1252  C   GLU B  40      12.941  45.024  70.592  1.00 84.27           C  
ATOM   1253  O   GLU B  40      13.657  44.089  70.916  1.00 94.88           O  
ATOM   1254  CB  GLU B  40      13.857  47.371  70.815  1.00 90.86           C  
ATOM   1255  CG  GLU B  40      14.092  48.771  70.221  1.00 93.35           C  
ATOM   1256  CD  GLU B  40      14.769  48.785  68.855  1.00103.06           C  
ATOM   1257  OE1 GLU B  40      16.013  48.683  68.819  1.00107.68           O  
ATOM   1258  OE2 GLU B  40      14.064  48.917  67.813  1.00107.72           O1-
ATOM   1259  N   VAL B  41      11.627  45.035  70.803  1.00 74.31           N  
ATOM   1260  CA  VAL B  41      10.960  44.016  71.625  1.00 73.06           C  
ATOM   1261  C   VAL B  41      10.545  42.716  70.865  1.00 66.99           C  
ATOM   1262  O   VAL B  41      10.648  41.614  71.392  1.00 62.22           O  
ATOM   1263  CB  VAL B  41       9.707  44.633  72.305  1.00 73.76           C  
ATOM   1264  CG1 VAL B  41       8.969  43.608  73.174  1.00 75.95           C  
ATOM   1265  CG2 VAL B  41      10.107  45.867  73.118  1.00 82.01           C  
ATOM   1266  N   ILE B  42      10.009  42.849  69.660  1.00 57.35           N  
ATOM   1267  CA  ILE B  42       9.514  41.693  68.930  1.00 51.89           C  
ATOM   1268  C   ILE B  42      10.545  41.239  67.944  1.00 54.40           C  
ATOM   1269  O   ILE B  42      10.859  41.960  66.986  1.00 57.97           O  
ATOM   1270  CB  ILE B  42       8.210  42.096  68.202  1.00 52.09           C  
ATOM   1271  CG1 ILE B  42       7.126  42.476  69.227  1.00 52.80           C  
ATOM   1272  CG2 ILE B  42       7.720  41.007  67.269  1.00 52.86           C  
ATOM   1273  CD1 ILE B  42       6.881  41.439  70.327  1.00 54.47           C  
ATOM   1274  N   ARG B  43      11.035  40.031  68.127  1.00 58.11           N  
ATOM   1275  CA  ARG B  43      12.162  39.510  67.345  1.00 64.89           C  
ATOM   1276  C   ARG B  43      11.744  38.786  66.111  1.00 59.56           C  
ATOM   1277  O   ARG B  43      12.501  38.712  65.156  1.00 62.63           O  
ATOM   1278  CB  ARG B  43      13.014  38.563  68.216  1.00 74.88           C  
ATOM   1279  CG  ARG B  43      13.683  39.287  69.402  1.00 93.35           C  
ATOM   1280  CD  ARG B  43      14.313  38.366  70.464  1.00103.87           C  
ATOM   1281  NE  ARG B  43      15.760  38.149  70.274  1.00118.29           N  
ATOM   1282  CZ  ARG B  43      16.297  37.243  69.453  1.00122.32           C  
ATOM   1283  NH1 ARG B  43      17.615  37.141  69.354  1.00131.29           N1+
ATOM   1284  NH2 ARG B  43      15.527  36.444  68.723  1.00122.37           N  
ATOM   1285  N   PHE B  44      10.541  38.220  66.102  1.00 60.87           N  
ATOM   1286  CA  PHE B  44      10.022  37.616  64.874  1.00 53.27           C  
ATOM   1287  C   PHE B  44       8.699  38.286  64.450  1.00 51.84           C  
ATOM   1288  O   PHE B  44       7.618  37.722  64.608  1.00 46.94           O  
ATOM   1289  CB  PHE B  44       9.806  36.121  65.109  1.00 56.46           C  
ATOM   1290  CG  PHE B  44      11.051  35.398  65.524  1.00 66.16           C  
ATOM   1291  CD1 PHE B  44      11.962  34.946  64.564  1.00 74.52           C  
ATOM   1292  CD2 PHE B  44      11.333  35.183  66.852  1.00 69.54           C  
ATOM   1293  CE1 PHE B  44      13.127  34.289  64.935  1.00 78.08           C  
ATOM   1294  CE2 PHE B  44      12.500  34.514  67.229  1.00 78.68           C  
ATOM   1295  CZ  PHE B  44      13.403  34.082  66.269  1.00 75.38           C  
ATOM   1296  N   PRO B  45       8.779  39.471  63.859  1.00 51.04           N  
ATOM   1297  CA  PRO B  45       7.571  40.139  63.356  1.00 50.64           C  
ATOM   1298  C   PRO B  45       6.827  39.348  62.277  1.00 45.92           C  
ATOM   1299  O   PRO B  45       7.418  38.639  61.489  1.00 45.85           O  
ATOM   1300  CB  PRO B  45       8.086  41.468  62.786  1.00 55.25           C  
ATOM   1301  CG  PRO B  45       9.581  41.296  62.674  1.00 58.29           C  
ATOM   1302  CD  PRO B  45      10.002  40.243  63.642  1.00 54.10           C  
ATOM   1303  N   MET B  46       5.508  39.415  62.295  1.00 43.32           N  
ATOM   1304  CA  MET B  46       4.700  38.760  61.250  1.00 41.38           C  
ATOM   1305  C   MET B  46       3.420  39.569  61.085  1.00 39.65           C  
ATOM   1306  O   MET B  46       2.879  40.174  62.053  1.00 37.80           O  
ATOM   1307  CB  MET B  46       4.374  37.286  61.633  1.00 40.28           C  
ATOM   1308  CG  MET B  46       3.725  36.416  60.510  1.00 44.31           C  
ATOM   1309  SD  MET B  46       4.492  36.538  58.895  1.00 45.69           S  
ATOM   1310  CE  MET B  46       6.154  35.990  59.233  1.00 49.92           C  
ATOM   1311  N   ASP B  47       2.874  39.524  59.880  1.00 38.64           N  
ATOM   1312  CA  ASP B  47       1.680  40.237  59.521  1.00 37.55           C  
ATOM   1313  C   ASP B  47       1.018  39.538  58.325  1.00 39.90           C  
ATOM   1314  O   ASP B  47       1.605  38.671  57.691  1.00 39.85           O  
ATOM   1315  CB  ASP B  47       2.015  41.643  59.126  1.00 37.77           C  
ATOM   1316  CG  ASP B  47       2.897  41.690  57.932  1.00 41.99           C  
ATOM   1317  OD1 ASP B  47       4.135  41.555  58.081  1.00 43.77           O  
ATOM   1318  OD2 ASP B  47       2.384  41.813  56.795  1.00 46.90           O1-
ATOM   1319  N   LEU B  48      -0.217  39.913  58.047  1.00 36.46           N  
ATOM   1320  CA  LEU B  48      -0.987  39.180  57.016  1.00 39.19           C  
ATOM   1321  C   LEU B  48      -0.539  39.445  55.551  1.00 38.79           C  
ATOM   1322  O   LEU B  48      -0.828  38.675  54.670  1.00 40.55           O  
ATOM   1323  CB  LEU B  48      -2.449  39.531  57.179  1.00 37.76           C  
ATOM   1324  CG  LEU B  48      -3.030  39.150  58.569  1.00 41.52           C  
ATOM   1325  CD1 LEU B  48      -4.463  39.675  58.754  1.00 43.47           C  
ATOM   1326  CD2 LEU B  48      -2.983  37.686  58.795  1.00 39.90           C  
ATOM   1327  N   LYS B  49       0.045  40.607  55.295  1.00 44.41           N  
ATOM   1328  CA  LYS B  49       0.624  40.895  53.988  1.00 46.11           C  
ATOM   1329  C   LYS B  49       1.846  40.010  53.742  1.00 46.13           C  
ATOM   1330  O   LYS B  49       1.994  39.399  52.683  1.00 45.83           O  
ATOM   1331  CB  LYS B  49       1.018  42.348  53.865  1.00 45.68           C  
ATOM   1332  CG  LYS B  49       1.665  42.669  52.491  1.00 53.71           C  
ATOM   1333  CD  LYS B  49       2.275  44.044  52.478  1.00 70.63           C  
ATOM   1334  CE  LYS B  49       1.582  44.966  51.492  1.00 82.45           C  
ATOM   1335  NZ  LYS B  49       2.378  46.222  51.430  1.00 91.41           N1+
ATOM   1336  N   THR B  50       2.733  39.947  54.717  1.00 42.21           N  
ATOM   1337  CA  THR B  50       3.828  39.019  54.634  1.00 43.87           C  
ATOM   1338  C   THR B  50       3.296  37.608  54.426  1.00 44.92           C  
ATOM   1339  O   THR B  50       3.840  36.898  53.590  1.00 46.04           O  
ATOM   1340  CB  THR B  50       4.674  39.067  55.885  1.00 45.67           C  
ATOM   1341  CG2 THR B  50       5.782  38.093  55.817  1.00 47.91           C  
ATOM   1342  OG1 THR B  50       5.182  40.402  56.025  1.00 42.51           O  
ATOM   1343  N   MET B  51       2.244  37.199  55.142  1.00 42.76           N  
ATOM   1344  CA  MET B  51       1.691  35.853  54.912  1.00 46.27           C  
ATOM   1345  C   MET B  51       1.159  35.670  53.476  1.00 45.39           C  
ATOM   1346  O   MET B  51       1.287  34.588  52.892  1.00 46.23           O  
ATOM   1347  CB  MET B  51       0.617  35.483  55.904  1.00 46.51           C  
ATOM   1348  CG  MET B  51       1.134  35.355  57.344  1.00 48.63           C  
ATOM   1349  SD  MET B  51      -0.007  34.587  58.518  1.00 46.37           S  
ATOM   1350  CE  MET B  51      -0.344  33.003  57.737  1.00 47.99           C  
ATOM   1351  N   SER B  52       0.522  36.698  52.938  1.00 48.87           N  
ATOM   1352  CA  SER B  52      -0.003  36.652  51.547  1.00 51.52           C  
ATOM   1353  C   SER B  52       1.120  36.429  50.545  1.00 51.19           C  
ATOM   1354  O   SER B  52       1.000  35.635  49.651  1.00 54.12           O  
ATOM   1355  CB  SER B  52      -0.753  37.946  51.229  1.00 52.33           C  
ATOM   1356  OG  SER B  52      -1.949  37.978  51.979  1.00 52.18           O  
ATOM   1357  N   GLU B  53       2.233  37.096  50.771  1.00 46.39           N  
ATOM   1358  CA  GLU B  53       3.394  36.952  49.944  1.00 51.92           C  
ATOM   1359  C   GLU B  53       4.019  35.575  50.083  1.00 55.29           C  
ATOM   1360  O   GLU B  53       4.363  34.946  49.046  1.00 54.10           O  
ATOM   1361  CB  GLU B  53       4.447  38.034  50.256  1.00 51.22           C  
ATOM   1362  CG  GLU B  53       4.019  39.430  49.803  1.00 52.92           C  
ATOM   1363  CD  GLU B  53       3.872  39.515  48.259  1.00 62.13           C  
ATOM   1364  OE1 GLU B  53       4.815  39.138  47.534  1.00 70.02           O  
ATOM   1365  OE2 GLU B  53       2.827  39.922  47.741  1.00 62.21           O1-
ATOM   1366  N   ARG B  54       4.194  35.115  51.330  1.00 46.55           N  
ATOM   1367  CA  ARG B  54       4.702  33.776  51.584  1.00 49.69           C  
ATOM   1368  C   ARG B  54       3.857  32.708  50.906  1.00 55.10           C  
ATOM   1369  O   ARG B  54       4.375  31.765  50.313  1.00 59.76           O  
ATOM   1370  CB  ARG B  54       4.748  33.495  53.051  1.00 49.81           C  
ATOM   1371  CG  ARG B  54       5.899  34.246  53.709  1.00 50.97           C  
ATOM   1372  CD  ARG B  54       6.000  33.906  55.173  1.00 48.40           C  
ATOM   1373  NE  ARG B  54       7.242  34.449  55.669  1.00 47.99           N  
ATOM   1374  CZ  ARG B  54       7.864  34.019  56.757  1.00 48.55           C  
ATOM   1375  NH1 ARG B  54       7.354  33.059  57.488  1.00 49.72           N1+
ATOM   1376  NH2 ARG B  54       9.043  34.538  57.087  1.00 50.34           N  
ATOM   1377  N   LEU B  55       2.546  32.892  50.951  1.00 57.01           N  
ATOM   1378  CA  LEU B  55       1.656  31.964  50.329  1.00 55.79           C  
ATOM   1379  C   LEU B  55       1.837  31.941  48.785  1.00 62.42           C  
ATOM   1380  O   LEU B  55       1.941  30.889  48.159  1.00 63.08           O  
ATOM   1381  CB  LEU B  55       0.235  32.351  50.665  1.00 55.41           C  
ATOM   1382  CG  LEU B  55      -0.849  31.574  49.896  1.00 56.08           C  
ATOM   1383  CD1 LEU B  55      -0.907  30.172  50.460  1.00 57.98           C  
ATOM   1384  CD2 LEU B  55      -2.179  32.265  50.105  1.00 57.75           C  
ATOM   1385  N   LYS B  56       1.794  33.123  48.203  1.00 62.62           N  
ATOM   1386  CA  LYS B  56       2.037  33.323  46.799  1.00 67.30           C  
ATOM   1387  C   LYS B  56       3.399  32.753  46.378  1.00 64.91           C  
ATOM   1388  O   LYS B  56       3.513  32.120  45.358  1.00 65.59           O  
ATOM   1389  CB  LYS B  56       1.943  34.804  46.533  1.00 66.48           C  
ATOM   1390  CG  LYS B  56       2.324  35.185  45.142  1.00 76.65           C  
ATOM   1391  CD  LYS B  56       2.048  36.659  44.912  1.00 85.71           C  
ATOM   1392  CE  LYS B  56       2.706  37.116  43.627  1.00 92.24           C  
ATOM   1393  NZ  LYS B  56       2.350  38.527  43.351  1.00100.55           N1+
ATOM   1394  N   ASN B  57       4.413  32.933  47.206  1.00 61.91           N  
ATOM   1395  CA  ASN B  57       5.729  32.346  46.961  1.00 62.98           C  
ATOM   1396  C   ASN B  57       5.838  30.830  47.260  1.00 62.12           C  
ATOM   1397  O   ASN B  57       6.939  30.299  47.280  1.00 60.72           O  
ATOM   1398  CB  ASN B  57       6.777  33.094  47.780  1.00 61.84           C  
ATOM   1399  CG  ASN B  57       7.044  34.485  47.259  1.00 63.86           C  
ATOM   1400  ND2 ASN B  57       7.579  35.360  48.131  1.00 64.46           N  
ATOM   1401  OD1 ASN B  57       6.813  34.772  46.092  1.00 59.27           O  
ATOM   1402  N   ARG B  58       4.730  30.163  47.548  1.00 63.07           N  
ATOM   1403  CA  ARG B  58       4.695  28.699  47.816  1.00 69.36           C  
ATOM   1404  C   ARG B  58       5.472  28.216  49.047  1.00 69.75           C  
ATOM   1405  O   ARG B  58       5.963  27.095  49.115  1.00 67.54           O  
ATOM   1406  CB  ARG B  58       5.134  27.920  46.584  1.00 76.82           C  
ATOM   1407  CG  ARG B  58       4.266  28.217  45.376  1.00 80.76           C  
ATOM   1408  CD  ARG B  58       2.917  27.581  45.568  1.00 85.15           C  
ATOM   1409  NE  ARG B  58       1.978  27.956  44.526  1.00 91.19           N  
ATOM   1410  CZ  ARG B  58       0.970  27.184  44.121  1.00 93.59           C  
ATOM   1411  NH1 ARG B  58       0.769  25.974  44.640  1.00 87.60           N1+
ATOM   1412  NH2 ARG B  58       0.159  27.622  43.181  1.00104.13           N  
ATOM   1413  N   TYR B  59       5.549  29.075  50.041  1.00 64.30           N  
ATOM   1414  CA  TYR B  59       6.194  28.703  51.257  1.00 61.10           C  
ATOM   1415  C   TYR B  59       5.344  27.719  52.078  1.00 60.23           C  
ATOM   1416  O   TYR B  59       5.873  26.838  52.770  1.00 63.31           O  
ATOM   1417  CB  TYR B  59       6.452  29.961  52.047  1.00 56.68           C  
ATOM   1418  CG  TYR B  59       6.987  29.719  53.401  1.00 54.65           C  
ATOM   1419  CD1 TYR B  59       8.276  29.257  53.586  1.00 57.52           C  
ATOM   1420  CD2 TYR B  59       6.212  30.013  54.511  1.00 60.76           C  
ATOM   1421  CE1 TYR B  59       8.800  29.068  54.864  1.00 60.76           C  
ATOM   1422  CE2 TYR B  59       6.708  29.833  55.792  1.00 60.47           C  
ATOM   1423  CZ  TYR B  59       8.008  29.361  55.949  1.00 60.42           C  
ATOM   1424  OH  TYR B  59       8.464  29.190  57.196  1.00 60.60           O  
ATOM   1425  N   TYR B  60       4.030  27.859  52.029  1.00 60.14           N  
ATOM   1426  CA  TYR B  60       3.191  27.084  52.952  1.00 58.92           C  
ATOM   1427  C   TYR B  60       2.928  25.664  52.401  1.00 63.33           C  
ATOM   1428  O   TYR B  60       1.838  25.347  51.958  1.00 64.78           O  
ATOM   1429  CB  TYR B  60       1.900  27.842  53.298  1.00 56.93           C  
ATOM   1430  CG  TYR B  60       2.146  29.122  54.032  1.00 53.22           C  
ATOM   1431  CD1 TYR B  60       2.815  29.119  55.252  1.00 53.72           C  
ATOM   1432  CD2 TYR B  60       1.691  30.337  53.541  1.00 52.99           C  
ATOM   1433  CE1 TYR B  60       3.047  30.299  55.949  1.00 49.10           C  
ATOM   1434  CE2 TYR B  60       1.945  31.529  54.225  1.00 51.04           C  
ATOM   1435  CZ  TYR B  60       2.623  31.485  55.429  1.00 49.04           C  
ATOM   1436  OH  TYR B  60       2.882  32.618  56.103  1.00 48.20           O  
ATOM   1437  N   VAL B  61       3.957  24.820  52.472  1.00 65.68           N  
ATOM   1438  CA  VAL B  61       3.863  23.438  52.040  1.00 69.88           C  
ATOM   1439  C   VAL B  61       3.147  22.528  53.057  1.00 69.87           C  
ATOM   1440  O   VAL B  61       2.910  21.394  52.756  1.00 71.04           O  
ATOM   1441  CB  VAL B  61       5.251  22.855  51.619  1.00 74.23           C  
ATOM   1442  CG1 VAL B  61       5.837  23.665  50.458  1.00 75.50           C  
ATOM   1443  CG2 VAL B  61       6.237  22.813  52.779  1.00 74.03           C  
ATOM   1444  N   SER B  62       2.807  23.029  54.242  1.00 64.88           N  
ATOM   1445  CA  SER B  62       2.059  22.270  55.245  1.00 63.56           C  
ATOM   1446  C   SER B  62       1.175  23.197  56.073  1.00 62.00           C  
ATOM   1447  O   SER B  62       1.413  24.404  56.159  1.00 60.06           O  
ATOM   1448  CB  SER B  62       3.011  21.561  56.221  1.00 67.73           C  
ATOM   1449  OG  SER B  62       3.728  22.517  57.014  1.00 69.02           O  
ATOM   1450  N   LYS B  63       0.194  22.599  56.704  1.00 61.68           N  
ATOM   1451  CA  LYS B  63      -0.716  23.276  57.598  1.00 63.72           C  
ATOM   1452  C   LYS B  63       0.088  23.873  58.754  1.00 64.35           C  
ATOM   1453  O   LYS B  63      -0.135  25.013  59.124  1.00 63.85           O  
ATOM   1454  CB  LYS B  63      -1.833  22.344  58.156  1.00 65.57           C  
ATOM   1455  CG  LYS B  63      -2.131  22.507  59.652  1.00 69.91           C  
ATOM   1456  CD  LYS B  63      -3.323  21.672  60.143  1.00 76.50           C  
ATOM   1457  CE  LYS B  63      -3.720  22.043  61.571  1.00 72.60           C  
ATOM   1458  NZ  LYS B  63      -5.091  21.642  61.950  1.00 72.96           N1+
ATOM   1459  N   LYS B  64       1.022  23.110  59.301  1.00 63.90           N  
ATOM   1460  CA  LYS B  64       1.755  23.581  60.462  1.00 67.96           C  
ATOM   1461  C   LYS B  64       2.613  24.823  60.186  1.00 63.64           C  
ATOM   1462  O   LYS B  64       2.748  25.623  61.102  1.00 60.67           O  
ATOM   1463  CB  LYS B  64       2.553  22.478  61.160  1.00 73.09           C  
ATOM   1464  CG  LYS B  64       3.806  22.123  60.451  1.00 81.87           C  
ATOM   1465  CD  LYS B  64       4.445  20.913  61.085  1.00 92.69           C  
ATOM   1466  CE  LYS B  64       5.868  20.783  60.573  1.00103.25           C  
ATOM   1467  NZ  LYS B  64       6.283  19.357  60.411  1.00109.55           N1+
ATOM   1468  N   LEU B  65       3.155  25.018  58.971  1.00 64.16           N  
ATOM   1469  CA  LEU B  65       3.872  26.283  58.637  1.00 62.91           C  
ATOM   1470  C   LEU B  65       2.887  27.449  58.629  1.00 59.52           C  
ATOM   1471  O   LEU B  65       3.193  28.500  59.152  1.00 50.94           O  
ATOM   1472  CB  LEU B  65       4.610  26.242  57.291  1.00 65.19           C  
ATOM   1473  CG  LEU B  65       5.873  25.378  57.299  1.00 70.44           C  
ATOM   1474  CD1 LEU B  65       6.416  25.116  55.894  1.00 73.71           C  
ATOM   1475  CD2 LEU B  65       6.946  25.996  58.176  1.00 70.09           C  
ATOM   1476  N   PHE B  66       1.701  27.249  58.059  1.00 54.53           N  
ATOM   1477  CA  PHE B  66       0.729  28.344  57.987  1.00 54.82           C  
ATOM   1478  C   PHE B  66       0.255  28.733  59.390  1.00 54.32           C  
ATOM   1479  O   PHE B  66       0.186  29.902  59.732  1.00 51.51           O  
ATOM   1480  CB  PHE B  66      -0.421  27.901  57.109  1.00 59.46           C  
ATOM   1481  CG  PHE B  66      -1.457  28.952  56.864  1.00 54.89           C  
ATOM   1482  CD1 PHE B  66      -1.321  29.871  55.847  1.00 53.65           C  
ATOM   1483  CD2 PHE B  66      -2.614  28.955  57.597  1.00 56.78           C  
ATOM   1484  CE1 PHE B  66      -2.306  30.825  55.601  1.00 52.45           C  
ATOM   1485  CE2 PHE B  66      -3.599  29.889  57.363  1.00 54.39           C  
ATOM   1486  CZ  PHE B  66      -3.443  30.833  56.379  1.00 54.90           C  
ATOM   1487  N   MET B  67      -0.049  27.739  60.190  1.00 50.73           N  
ATOM   1488  CA  MET B  67      -0.498  27.943  61.545  1.00 56.73           C  
ATOM   1489  C   MET B  67       0.561  28.649  62.370  1.00 52.24           C  
ATOM   1490  O   MET B  67       0.227  29.444  63.220  1.00 46.10           O  
ATOM   1491  CB  MET B  67      -0.770  26.618  62.247  1.00 62.17           C  
ATOM   1492  CG  MET B  67      -1.748  25.688  61.534  1.00 70.59           C  
ATOM   1493  SD  MET B  67      -3.430  26.127  61.865  1.00 71.33           S  
ATOM   1494  CE  MET B  67      -3.559  25.907  63.643  1.00 69.28           C  
ATOM   1495  N   ALA B  68       1.827  28.318  62.167  1.00 51.00           N  
ATOM   1496  CA  ALA B  68       2.871  28.951  62.975  1.00 52.28           C  
ATOM   1497  C   ALA B  68       2.984  30.464  62.643  1.00 49.40           C  
ATOM   1498  O   ALA B  68       3.151  31.284  63.551  1.00 49.43           O  
ATOM   1499  CB  ALA B  68       4.223  28.239  62.783  1.00 55.02           C  
ATOM   1500  N   ASP B  69       2.858  30.829  61.363  1.00 47.97           N  
ATOM   1501  CA  ASP B  69       2.905  32.251  60.966  1.00 44.79           C  
ATOM   1502  C   ASP B  69       1.723  33.008  61.522  1.00 47.08           C  
ATOM   1503  O   ASP B  69       1.888  34.050  62.186  1.00 41.55           O  
ATOM   1504  CB  ASP B  69       3.014  32.416  59.457  1.00 45.58           C  
ATOM   1505  CG  ASP B  69       4.450  32.198  58.953  1.00 47.90           C  
ATOM   1506  OD1 ASP B  69       5.337  31.947  59.786  1.00 45.49           O  
ATOM   1507  OD2 ASP B  69       4.702  32.254  57.755  1.00 47.42           O1-
ATOM   1508  N   LEU B  70       0.524  32.463  61.360  1.00 47.48           N  
ATOM   1509  CA  LEU B  70      -0.625  33.190  61.847  1.00 43.32           C  
ATOM   1510  C   LEU B  70      -0.625  33.261  63.360  1.00 41.53           C  
ATOM   1511  O   LEU B  70      -0.927  34.295  63.958  1.00 41.95           O  
ATOM   1512  CB  LEU B  70      -1.902  32.601  61.277  1.00 47.01           C  
ATOM   1513  CG  LEU B  70      -3.247  33.355  61.313  1.00 51.91           C  
ATOM   1514  CD1 LEU B  70      -3.122  34.824  61.308  1.00 51.37           C  
ATOM   1515  CD2 LEU B  70      -4.080  32.924  60.095  1.00 61.33           C  
ATOM   1516  N   GLN B  71      -0.224  32.197  64.025  1.00 44.47           N  
ATOM   1517  CA  GLN B  71      -0.187  32.214  65.472  0.50 43.47           C  
ATOM   1519  C   GLN B  71       0.829  33.249  65.993  1.00 40.69           C  
ATOM   1520  O   GLN B  71       0.584  33.931  66.983  1.00 44.83           O  
ATOM   1521  CB  GLN B  71       0.123  30.808  66.041  0.50 48.43           C  
ATOM   1523  CG  GLN B  71      -0.311  30.666  67.500  0.50 51.75           C  
ATOM   1525  CD  GLN B  71      -1.841  30.891  67.684  0.50 55.03           C  
ATOM   1527  NE2 GLN B  71      -2.195  31.685  68.685  0.50 53.01           N  
ATOM   1529  OE1 GLN B  71      -2.677  30.425  66.878  0.50 57.03           O  
ATOM   1531  N   ARG B  72       1.948  33.387  65.325  1.00 41.79           N  
ATOM   1532  CA  ARG B  72       2.967  34.393  65.627  1.00 44.65           C  
ATOM   1533  C   ARG B  72       2.390  35.812  65.581  1.00 46.80           C  
ATOM   1534  O   ARG B  72       2.741  36.676  66.407  1.00 43.98           O  
ATOM   1535  CB  ARG B  72       4.145  34.271  64.660  1.00 47.51           C  
ATOM   1536  CG  ARG B  72       5.272  35.309  64.823  1.00 53.64           C  
ATOM   1537  CD  ARG B  72       5.970  35.120  66.169  1.00 55.39           C  
ATOM   1538  NE  ARG B  72       6.885  34.020  66.075  1.00 58.49           N  
ATOM   1539  CZ  ARG B  72       7.590  33.543  67.096  1.00 59.21           C  
ATOM   1540  NH1 ARG B  72       7.505  34.090  68.306  1.00 58.92           N1+
ATOM   1541  NH2 ARG B  72       8.414  32.552  66.872  1.00 60.83           N  
ATOM   1542  N   VAL B  73       1.475  36.066  64.654  1.00 43.08           N  
ATOM   1543  CA  VAL B  73       0.856  37.388  64.580  1.00 40.27           C  
ATOM   1544  C   VAL B  73       0.164  37.633  65.927  1.00 40.83           C  
ATOM   1545  O   VAL B  73       0.212  38.757  66.527  1.00 39.02           O  
ATOM   1546  CB  VAL B  73      -0.210  37.416  63.442  1.00 38.63           C  
ATOM   1547  CG1 VAL B  73      -1.014  38.662  63.485  1.00 37.36           C  
ATOM   1548  CG2 VAL B  73       0.419  37.219  62.064  1.00 39.36           C  
ATOM   1549  N   PHE B  74      -0.518  36.601  66.402  1.00 40.02           N  
ATOM   1550  CA  PHE B  74      -1.292  36.753  67.657  1.00 42.63           C  
ATOM   1551  C   PHE B  74      -0.431  36.815  68.893  1.00 42.20           C  
ATOM   1552  O   PHE B  74      -0.708  37.656  69.731  1.00 41.09           O  
ATOM   1553  CB  PHE B  74      -2.370  35.730  67.853  1.00 44.25           C  
ATOM   1554  CG  PHE B  74      -3.344  35.637  66.682  1.00 44.33           C  
ATOM   1555  CD1 PHE B  74      -3.894  36.750  66.119  1.00 45.64           C  
ATOM   1556  CD2 PHE B  74      -3.717  34.387  66.193  1.00 45.75           C  
ATOM   1557  CE1 PHE B  74      -4.770  36.644  65.016  1.00 49.61           C  
ATOM   1558  CE2 PHE B  74      -4.591  34.275  65.121  1.00 47.40           C  
ATOM   1559  CZ  PHE B  74      -5.117  35.410  64.541  1.00 44.15           C  
ATOM   1560  N   THR B  75       0.655  36.046  68.942  1.00 42.80           N  
ATOM   1561  CA  THR B  75       1.536  36.029  70.108  1.00 45.12           C  
ATOM   1562  C   THR B  75       2.401  37.280  70.161  1.00 46.88           C  
ATOM   1563  O   THR B  75       2.623  37.844  71.241  1.00 44.58           O  
ATOM   1564  CB  THR B  75       2.393  34.743  70.200  1.00 51.14           C  
ATOM   1565  CG2 THR B  75       1.491  33.506  70.188  1.00 49.18           C  
ATOM   1566  OG1 THR B  75       3.306  34.660  69.085  1.00 52.89           O  
ATOM   1567  N   ASN B  76       2.791  37.805  69.008  1.00 42.64           N  
ATOM   1568  CA  ASN B  76       3.420  39.131  68.989  1.00 42.79           C  
ATOM   1569  C   ASN B  76       2.483  40.176  69.603  1.00 43.88           C  
ATOM   1570  O   ASN B  76       2.885  40.962  70.476  1.00 42.43           O  
ATOM   1571  CB  ASN B  76       3.810  39.547  67.602  1.00 42.31           C  
ATOM   1572  CG  ASN B  76       4.956  38.756  67.085  1.00 43.34           C  
ATOM   1573  ND2 ASN B  76       5.246  38.895  65.820  1.00 43.26           N  
ATOM   1574  OD1 ASN B  76       5.584  38.039  67.827  1.00 48.21           O  
ATOM   1575  N   CYS B  77       1.241  40.172  69.166  1.00 42.61           N  
ATOM   1576  CA  CYS B  77       0.292  41.145  69.647  1.00 40.35           C  
ATOM   1577  C   CYS B  77       0.132  41.034  71.183  1.00 44.91           C  
ATOM   1578  O   CYS B  77       0.190  42.055  71.915  1.00 41.97           O  
ATOM   1579  CB  CYS B  77      -1.008  40.992  68.906  1.00 42.05           C  
ATOM   1580  SG  CYS B  77      -2.208  42.226  69.383  1.00 44.70           S  
ATOM   1581  N   LYS B  78       0.029  39.818  71.693  1.00 44.80           N  
ATOM   1582  CA  LYS B  78      -0.195  39.608  73.144  1.00 44.67           C  
ATOM   1583  C   LYS B  78       1.062  39.817  74.015  1.00 46.74           C  
ATOM   1584  O   LYS B  78       0.981  40.248  75.136  1.00 52.72           O  
ATOM   1585  CB  LYS B  78      -0.778  38.243  73.343  1.00 46.32           C  
ATOM   1586  CG  LYS B  78      -2.151  38.118  72.736  1.00 44.77           C  
ATOM   1587  CD  LYS B  78      -2.476  36.626  72.713  1.00 47.16           C  
ATOM   1588  CE  LYS B  78      -3.883  36.427  72.269  1.00 48.22           C  
ATOM   1589  NZ  LYS B  78      -4.166  34.977  72.133  1.00 51.99           N1+
ATOM   1590  N   GLU B  79       2.228  39.554  73.455  1.00 49.62           N  
ATOM   1591  CA  GLU B  79       3.477  39.949  74.065  1.00 50.65           C  
ATOM   1592  C   GLU B  79       3.618  41.474  74.141  1.00 52.80           C  
ATOM   1593  O   GLU B  79       4.118  41.973  75.137  1.00 50.01           O  
ATOM   1594  CB  GLU B  79       4.692  39.386  73.313  1.00 53.13           C  
ATOM   1595  CG  GLU B  79       4.953  37.859  73.456  1.00 61.90           C  
ATOM   1596  CD  GLU B  79       6.091  37.343  72.540  1.00 69.60           C  
ATOM   1597  OE1 GLU B  79       7.074  38.088  72.310  1.00 81.93           O  
ATOM   1598  OE2 GLU B  79       6.016  36.210  72.009  1.00 66.00           O1-
ATOM   1599  N   TYR B  80       3.268  42.220  73.070  1.00 49.43           N  
ATOM   1600  CA  TYR B  80       3.561  43.642  73.020  1.00 49.65           C  
ATOM   1601  C   TYR B  80       2.544  44.467  73.780  1.00 49.60           C  
ATOM   1602  O   TYR B  80       2.913  45.459  74.374  1.00 50.65           O  
ATOM   1603  CB  TYR B  80       3.687  44.180  71.569  1.00 50.11           C  
ATOM   1604  CG  TYR B  80       4.198  45.606  71.425  1.00 52.32           C  
ATOM   1605  CD1 TYR B  80       5.539  45.936  71.705  1.00 55.27           C  
ATOM   1606  CD2 TYR B  80       3.352  46.638  71.033  1.00 54.86           C  
ATOM   1607  CE1 TYR B  80       6.006  47.243  71.576  1.00 59.42           C  
ATOM   1608  CE2 TYR B  80       3.815  47.955  70.938  1.00 55.90           C  
ATOM   1609  CZ  TYR B  80       5.138  48.250  71.188  1.00 56.51           C  
ATOM   1610  OH  TYR B  80       5.598  49.549  71.068  1.00 70.20           O  
ATOM   1611  N   ASN B  81       1.269  44.127  73.653  1.00 47.01           N  
ATOM   1612  CA  ASN B  81       0.171  44.951  74.145  1.00 47.83           C  
ATOM   1613  C   ASN B  81      -0.435  44.456  75.468  1.00 52.09           C  
ATOM   1614  O   ASN B  81      -0.500  43.266  75.675  1.00 51.10           O  
ATOM   1615  CB  ASN B  81      -0.910  44.980  73.082  1.00 47.21           C  
ATOM   1616  CG  ASN B  81      -0.400  45.558  71.800  1.00 46.21           C  
ATOM   1617  ND2 ASN B  81      -0.142  44.711  70.814  1.00 45.19           N  
ATOM   1618  OD1 ASN B  81      -0.158  46.776  71.732  1.00 49.45           O  
ATOM   1619  N   PRO B  82      -0.947  45.389  76.307  1.00 56.24           N  
ATOM   1620  CA  PRO B  82      -1.779  45.072  77.478  1.00 58.12           C  
ATOM   1621  C   PRO B  82      -3.095  44.349  77.127  1.00 53.73           C  
ATOM   1622  O   PRO B  82      -3.688  44.633  76.065  1.00 52.00           O  
ATOM   1623  CB  PRO B  82      -2.119  46.463  78.083  1.00 61.73           C  
ATOM   1624  CG  PRO B  82      -1.358  47.480  77.297  1.00 61.77           C  
ATOM   1625  CD  PRO B  82      -0.924  46.848  76.012  1.00 58.61           C  
ATOM   1626  N   PRO B  83      -3.603  43.505  78.043  1.00 54.34           N  
ATOM   1627  CA  PRO B  83      -4.740  42.579  77.801  1.00 55.63           C  
ATOM   1628  C   PRO B  83      -6.052  43.274  77.499  1.00 63.12           C  
ATOM   1629  O   PRO B  83      -6.959  42.679  76.906  1.00 65.79           O  
ATOM   1630  CB  PRO B  83      -4.847  41.793  79.117  1.00 62.72           C  
ATOM   1631  CG  PRO B  83      -4.132  42.621  80.140  1.00 62.30           C  
ATOM   1632  CD  PRO B  83      -3.034  43.334  79.398  1.00 59.84           C  
ATOM   1633  N   GLU B  84      -6.182  44.523  77.920  1.00 62.41           N  
ATOM   1634  CA  GLU B  84      -7.444  45.187  77.737  1.00 68.87           C  
ATOM   1635  C   GLU B  84      -7.342  46.172  76.584  1.00 67.82           C  
ATOM   1636  O   GLU B  84      -8.308  46.830  76.296  1.00 67.72           O  
ATOM   1637  CB  GLU B  84      -7.962  45.835  79.061  1.00 77.92           C  
ATOM   1638  CG  GLU B  84      -8.073  44.881  80.294  1.00 75.74           C  
ATOM   1639  CD  GLU B  84      -8.815  43.565  80.002  1.00 73.68           C  
ATOM   1640  OE1 GLU B  84      -9.848  43.608  79.294  1.00 77.22           O  
ATOM   1641  OE2 GLU B  84      -8.385  42.479  80.437  1.00 66.24           O1-
ATOM   1642  N   SER B  85      -6.190  46.226  75.907  1.00 61.80           N  
ATOM   1643  CA  SER B  85      -6.048  47.063  74.709  1.00 59.42           C  
ATOM   1644  C   SER B  85      -6.913  46.500  73.579  1.00 58.22           C  
ATOM   1645  O   SER B  85      -7.179  45.321  73.520  1.00 56.07           O  
ATOM   1646  CB  SER B  85      -4.605  47.108  74.245  1.00 55.39           C  
ATOM   1647  OG  SER B  85      -4.201  45.844  73.728  1.00 52.81           O  
ATOM   1648  N   GLU B  86      -7.374  47.380  72.721  1.00 55.27           N  
ATOM   1649  CA  GLU B  86      -8.114  47.041  71.529  1.00 55.08           C  
ATOM   1650  C   GLU B  86      -7.342  46.045  70.663  1.00 50.54           C  
ATOM   1651  O   GLU B  86      -7.939  45.150  70.067  1.00 48.09           O  
ATOM   1652  CB  GLU B  86      -8.431  48.330  70.722  1.00 60.76           C  
ATOM   1653  CG  GLU B  86      -9.375  48.096  69.537  1.00 65.06           C  
ATOM   1654  CD  GLU B  86     -10.793  47.688  69.951  1.00 73.03           C  
ATOM   1655  OE1 GLU B  86     -11.467  47.094  69.084  1.00 83.01           O  
ATOM   1656  OE2 GLU B  86     -11.237  47.930  71.118  1.00 75.95           O1-
ATOM   1657  N   TYR B  87      -6.012  46.167  70.618  1.00 44.31           N  
ATOM   1658  CA  TYR B  87      -5.230  45.282  69.787  1.00 45.96           C  
ATOM   1659  C   TYR B  87      -5.288  43.874  70.309  1.00 46.45           C  
ATOM   1660  O   TYR B  87      -5.499  42.930  69.534  1.00 43.34           O  
ATOM   1661  CB  TYR B  87      -3.790  45.723  69.731  1.00 46.20           C  
ATOM   1662  CG  TYR B  87      -3.529  47.024  69.044  1.00 48.19           C  
ATOM   1663  CD1 TYR B  87      -4.081  47.309  67.804  1.00 52.63           C  
ATOM   1664  CD2 TYR B  87      -2.689  47.950  69.609  1.00 52.64           C  
ATOM   1665  CE1 TYR B  87      -3.791  48.483  67.143  1.00 57.58           C  
ATOM   1666  CE2 TYR B  87      -2.414  49.134  68.961  1.00 57.08           C  
ATOM   1667  CZ  TYR B  87      -2.979  49.383  67.742  1.00 60.04           C  
ATOM   1668  OH  TYR B  87      -2.738  50.545  67.072  1.00 80.54           O  
ATOM   1669  N   TYR B  88      -5.156  43.722  71.633  1.00 44.04           N  
ATOM   1670  CA  TYR B  88      -5.225  42.396  72.251  1.00 44.82           C  
ATOM   1671  C   TYR B  88      -6.619  41.835  72.002  1.00 43.10           C  
ATOM   1672  O   TYR B  88      -6.733  40.706  71.638  1.00 41.76           O  
ATOM   1673  CB  TYR B  88      -4.849  42.470  73.734  1.00 46.81           C  
ATOM   1674  CG  TYR B  88      -4.564  41.159  74.429  1.00 48.34           C  
ATOM   1675  CD1 TYR B  88      -5.561  40.202  74.629  1.00 50.11           C  
ATOM   1676  CD2 TYR B  88      -3.313  40.906  74.986  1.00 52.39           C  
ATOM   1677  CE1 TYR B  88      -5.297  38.978  75.343  1.00 47.51           C  
ATOM   1678  CE2 TYR B  88      -3.045  39.718  75.703  1.00 48.85           C  
ATOM   1679  CZ  TYR B  88      -4.022  38.763  75.876  1.00 49.32           C  
ATOM   1680  OH  TYR B  88      -3.719  37.542  76.531  1.00 51.96           O  
ATOM   1681  N   LYS B  89      -7.680  42.625  72.175  1.00 49.98           N  
ATOM   1682  CA  LYS B  89      -9.021  42.145  71.914  1.00 48.97           C  
ATOM   1683  C   LYS B  89      -9.214  41.665  70.476  1.00 52.78           C  
ATOM   1684  O   LYS B  89      -9.892  40.636  70.231  1.00 49.18           O  
ATOM   1685  CB  LYS B  89     -10.068  43.254  72.163  1.00 52.68           C  
ATOM   1686  CG  LYS B  89     -10.320  43.560  73.613  1.00 63.04           C  
ATOM   1687  CD  LYS B  89     -11.272  44.727  73.775  1.00 72.51           C  
ATOM   1688  CE  LYS B  89     -11.056  45.338  75.144  1.00 81.59           C  
ATOM   1689  NZ  LYS B  89     -11.745  46.655  75.235  1.00 93.96           N1+
ATOM   1690  N   CYS B  90      -8.722  42.470  69.519  1.00 49.71           N  
ATOM   1691  CA  CYS B  90      -8.801  42.082  68.117  1.00 45.65           C  
ATOM   1692  C   CYS B  90      -8.094  40.748  67.913  1.00 39.54           C  
ATOM   1693  O   CYS B  90      -8.588  39.879  67.195  1.00 40.63           O  
ATOM   1694  CB  CYS B  90      -8.195  43.152  67.172  1.00 43.13           C  
ATOM   1695  SG  CYS B  90      -9.204  44.636  67.061  1.00 47.38           S  
ATOM   1696  N   ALA B  91      -6.928  40.583  68.472  1.00 38.51           N  
ATOM   1697  CA  ALA B  91      -6.225  39.318  68.271  1.00 39.94           C  
ATOM   1698  C   ALA B  91      -7.047  38.068  68.668  1.00 43.15           C  
ATOM   1699  O   ALA B  91      -7.054  37.080  67.955  1.00 41.49           O  
ATOM   1700  CB  ALA B  91      -4.922  39.314  69.033  1.00 44.03           C  
ATOM   1701  N   ASN B  92      -7.694  38.128  69.828  1.00 47.01           N  
ATOM   1702  CA  ASN B  92      -8.449  36.987  70.324  1.00 50.51           C  
ATOM   1703  C   ASN B  92      -9.728  36.779  69.511  1.00 47.02           C  
ATOM   1704  O   ASN B  92     -10.104  35.649  69.268  1.00 43.28           O  
ATOM   1705  CB  ASN B  92      -8.828  37.126  71.804  1.00 48.31           C  
ATOM   1706  CG  ASN B  92      -7.775  36.562  72.762  1.00 48.32           C  
ATOM   1707  ND2 ASN B  92      -7.868  37.015  74.008  1.00 50.68           N  
ATOM   1708  OD1 ASN B  92      -6.895  35.759  72.404  1.00 44.61           O  
ATOM   1709  N   ILE B  93     -10.365  37.864  69.079  1.00 45.88           N  
ATOM   1710  CA  ILE B  93     -11.546  37.733  68.218  1.00 46.60           C  
ATOM   1711  C   ILE B  93     -11.152  37.089  66.884  1.00 42.40           C  
ATOM   1712  O   ILE B  93     -11.782  36.131  66.400  1.00 41.38           O  
ATOM   1713  CB  ILE B  93     -12.205  39.090  67.995  1.00 45.00           C  
ATOM   1714  CG1 ILE B  93     -12.812  39.590  69.316  1.00 48.87           C  
ATOM   1715  CG2 ILE B  93     -13.264  39.002  66.889  1.00 46.49           C  
ATOM   1716  CD1 ILE B  93     -13.271  41.060  69.239  1.00 49.82           C  
ATOM   1717  N   LEU B  94     -10.081  37.588  66.299  1.00 41.66           N  
ATOM   1718  CA  LEU B  94      -9.657  37.056  65.002  1.00 39.71           C  
ATOM   1719  C   LEU B  94      -9.146  35.629  65.099  1.00 41.51           C  
ATOM   1720  O   LEU B  94      -9.280  34.835  64.191  1.00 40.72           O  
ATOM   1721  CB  LEU B  94      -8.584  37.947  64.444  1.00 40.15           C  
ATOM   1722  CG  LEU B  94      -8.201  37.706  62.993  1.00 41.90           C  
ATOM   1723  CD1 LEU B  94      -9.439  37.968  62.134  1.00 43.45           C  
ATOM   1724  CD2 LEU B  94      -7.104  38.628  62.572  1.00 41.42           C  
ATOM   1725  N   GLU B  95      -8.451  35.322  66.189  1.00 43.48           N  
ATOM   1726  CA  GLU B  95      -8.061  33.947  66.444  1.00 43.63           C  
ATOM   1727  C   GLU B  95      -9.245  32.994  66.571  1.00 41.22           C  
ATOM   1728  O   GLU B  95      -9.220  31.934  65.981  1.00 43.70           O  
ATOM   1729  CB  GLU B  95      -7.185  33.882  67.697  1.00 47.29           C  
ATOM   1730  CG  GLU B  95      -6.715  32.508  68.037  1.00 47.23           C  
ATOM   1731  CD  GLU B  95      -5.959  32.544  69.366  1.00 49.36           C  
ATOM   1732  OE1 GLU B  95      -6.497  33.038  70.411  1.00 48.04           O  
ATOM   1733  OE2 GLU B  95      -4.825  32.055  69.366  1.00 56.58           O1-
ATOM   1734  N   LYS B  96     -10.313  33.354  67.280  1.00 41.19           N  
ATOM   1735  CA  LYS B  96     -11.469  32.506  67.262  1.00 43.32           C  
ATOM   1736  C   LYS B  96     -11.948  32.290  65.848  1.00 45.86           C  
ATOM   1737  O   LYS B  96     -12.340  31.183  65.491  1.00 43.22           O  
ATOM   1738  CB  LYS B  96     -12.676  33.124  68.009  1.00 47.64           C  
ATOM   1739  CG  LYS B  96     -12.591  33.111  69.506  1.00 52.64           C  
ATOM   1740  CD  LYS B  96     -13.898  33.610  70.070  1.00 54.91           C  
ATOM   1741  CE  LYS B  96     -13.732  33.818  71.554  1.00 57.89           C  
ATOM   1742  NZ  LYS B  96     -15.036  34.230  72.125  1.00 59.52           N1+
ATOM   1743  N   PHE B  97     -12.061  33.392  65.088  1.00 42.10           N  
ATOM   1744  CA  PHE B  97     -12.547  33.284  63.717  1.00 46.83           C  
ATOM   1745  C   PHE B  97     -11.669  32.337  62.904  1.00 45.85           C  
ATOM   1746  O   PHE B  97     -12.145  31.440  62.218  1.00 48.48           O  
ATOM   1747  CB  PHE B  97     -12.553  34.676  63.062  1.00 42.37           C  
ATOM   1748  CG  PHE B  97     -13.033  34.677  61.643  1.00 46.39           C  
ATOM   1749  CD1 PHE B  97     -14.395  34.518  61.338  1.00 50.51           C  
ATOM   1750  CD2 PHE B  97     -12.132  34.830  60.613  1.00 46.55           C  
ATOM   1751  CE1 PHE B  97     -14.840  34.552  60.016  1.00 55.06           C  
ATOM   1752  CE2 PHE B  97     -12.560  34.848  59.285  1.00 50.62           C  
ATOM   1753  CZ  PHE B  97     -13.914  34.717  58.979  1.00 50.97           C  
ATOM   1754  N   PHE B  98     -10.375  32.558  62.979  1.00 42.03           N  
ATOM   1755  CA  PHE B  98      -9.419  31.667  62.340  1.00 45.40           C  
ATOM   1756  C   PHE B  98      -9.626  30.192  62.653  1.00 48.60           C  
ATOM   1757  O   PHE B  98      -9.676  29.324  61.745  1.00 45.53           O  
ATOM   1758  CB  PHE B  98      -8.058  32.114  62.740  1.00 48.38           C  
ATOM   1759  CG  PHE B  98      -6.982  31.131  62.527  1.00 55.83           C  
ATOM   1760  CD1 PHE B  98      -6.630  30.702  61.252  1.00 61.62           C  
ATOM   1761  CD2 PHE B  98      -6.214  30.703  63.636  1.00 62.56           C  
ATOM   1762  CE1 PHE B  98      -5.553  29.825  61.086  1.00 69.18           C  
ATOM   1763  CE2 PHE B  98      -5.129  29.848  63.459  1.00 71.67           C  
ATOM   1764  CZ  PHE B  98      -4.812  29.397  62.188  1.00 64.41           C  
ATOM   1765  N   PHE B  99      -9.724  29.852  63.925  1.00 48.15           N  
ATOM   1766  CA  PHE B  99      -9.913  28.420  64.245  1.00 48.58           C  
ATOM   1767  C   PHE B  99     -11.218  27.856  63.684  1.00 52.11           C  
ATOM   1768  O   PHE B  99     -11.270  26.698  63.333  1.00 54.68           O  
ATOM   1769  CB  PHE B  99      -9.794  28.209  65.740  1.00 48.54           C  
ATOM   1770  CG  PHE B  99      -8.371  28.220  66.222  1.00 48.42           C  
ATOM   1771  CD1 PHE B  99      -7.461  27.334  65.719  1.00 49.99           C  
ATOM   1772  CD2 PHE B  99      -7.966  29.099  67.204  1.00 49.87           C  
ATOM   1773  CE1 PHE B  99      -6.152  27.354  66.186  1.00 51.39           C  
ATOM   1774  CE2 PHE B  99      -6.675  29.133  67.675  1.00 46.11           C  
ATOM   1775  CZ  PHE B  99      -5.767  28.254  67.168  1.00 50.04           C  
ATOM   1776  N   SER B 100     -12.290  28.660  63.605  1.00 52.77           N  
ATOM   1777  CA  SER B 100     -13.534  28.143  63.051  0.50 55.90           C  
ATOM   1779  C   SER B 100     -13.308  27.872  61.574  1.00 59.96           C  
ATOM   1780  O   SER B 100     -13.779  26.866  61.067  1.00 60.78           O  
ATOM   1781  CB  SER B 100     -14.711  29.097  63.277  0.50 57.79           C  
ATOM   1783  OG  SER B 100     -14.786  29.420  64.655  0.50 57.11           O  
ATOM   1785  N   LYS B 101     -12.543  28.746  60.901  1.00 54.89           N  
ATOM   1786  CA  LYS B 101     -12.275  28.501  59.477  1.00 60.35           C  
ATOM   1787  C   LYS B 101     -11.408  27.264  59.203  1.00 60.85           C  
ATOM   1788  O   LYS B 101     -11.715  26.497  58.321  1.00 62.48           O  
ATOM   1789  CB  LYS B 101     -11.663  29.708  58.827  1.00 57.09           C  
ATOM   1790  CG  LYS B 101     -12.595  30.913  58.874  1.00 59.26           C  
ATOM   1791  CD  LYS B 101     -13.776  30.682  57.993  1.00 61.98           C  
ATOM   1792  CE  LYS B 101     -15.072  31.165  58.596  1.00 69.94           C  
ATOM   1793  NZ  LYS B 101     -16.114  31.124  57.532  1.00 75.17           N1+
ATOM   1794  N   ILE B 102     -10.359  27.084  59.981  1.00 59.99           N  
ATOM   1795  CA  ILE B 102      -9.561  25.842  59.990  1.00 67.56           C  
ATOM   1796  C   ILE B 102     -10.435  24.578  60.188  1.00 69.31           C  
ATOM   1797  O   ILE B 102     -10.244  23.580  59.495  1.00 73.76           O  
ATOM   1798  CB  ILE B 102      -8.488  25.900  61.104  1.00 64.21           C  
ATOM   1799  CG1 ILE B 102      -7.410  26.919  60.739  1.00 72.27           C  
ATOM   1800  CG2 ILE B 102      -7.895  24.521  61.435  1.00 66.90           C  
ATOM   1801  CD1 ILE B 102      -6.492  26.470  59.624  1.00 78.53           C  
ATOM   1802  N   LYS B 103     -11.343  24.608  61.164  1.00 76.92           N  
ATOM   1803  CA  LYS B 103     -12.236  23.470  61.418  1.00 75.89           C  
ATOM   1804  C   LYS B 103     -13.192  23.279  60.259  1.00 78.98           C  
ATOM   1805  O   LYS B 103     -13.378  22.174  59.771  1.00 75.08           O  
ATOM   1806  CB  LYS B 103     -13.084  23.635  62.682  1.00 83.90           C  
ATOM   1807  CG  LYS B 103     -12.433  23.148  63.982  1.00 94.61           C  
ATOM   1808  CD  LYS B 103     -13.356  22.194  64.716  1.00105.92           C  
ATOM   1809  CE  LYS B 103     -12.978  22.049  66.188  1.00107.05           C  
ATOM   1810  NZ  LYS B 103     -14.013  21.230  66.880  1.00114.27           N1+
ATOM   1811  N   GLU B 104     -13.815  24.365  59.842  1.00 76.61           N  
ATOM   1812  CA  GLU B 104     -14.717  24.349  58.710  1.00 80.45           C  
ATOM   1813  C   GLU B 104     -14.070  23.703  57.479  1.00 80.69           C  
ATOM   1814  O   GLU B 104     -14.729  23.024  56.731  1.00 81.31           O  
ATOM   1815  CB  GLU B 104     -15.116  25.778  58.407  1.00 81.71           C  
ATOM   1816  CG  GLU B 104     -15.981  26.010  57.206  1.00 90.26           C  
ATOM   1817  CD  GLU B 104     -16.394  27.465  57.146  1.00 98.66           C  
ATOM   1818  OE1 GLU B 104     -16.113  28.129  56.124  1.00109.05           O  
ATOM   1819  OE2 GLU B 104     -16.950  27.959  58.154  1.00100.46           O1-
ATOM   1820  N   ALA B 105     -12.779  23.915  57.276  1.00 79.13           N  
ATOM   1821  CA  ALA B 105     -12.081  23.335  56.135  1.00 80.17           C  
ATOM   1822  C   ALA B 105     -11.549  21.907  56.324  1.00 80.23           C  
ATOM   1823  O   ALA B 105     -10.991  21.340  55.399  1.00 80.15           O  
ATOM   1824  CB  ALA B 105     -10.947  24.260  55.714  1.00 75.87           C  
ATOM   1825  N   GLY B 106     -11.688  21.340  57.514  1.00 82.66           N  
ATOM   1826  CA  GLY B 106     -11.107  20.020  57.820  1.00 84.53           C  
ATOM   1827  C   GLY B 106      -9.594  19.949  57.708  1.00 83.57           C  
ATOM   1828  O   GLY B 106      -9.014  18.886  57.461  1.00 87.89           O  
ATOM   1829  N   LEU B 107      -8.933  21.067  57.937  1.00 80.53           N  
ATOM   1830  CA  LEU B 107      -7.502  21.110  57.744  1.00 86.41           C  
ATOM   1831  C   LEU B 107      -6.731  20.358  58.813  1.00 88.27           C  
ATOM   1832  O   LEU B 107      -6.814  20.708  60.001  1.00 85.43           O  
ATOM   1833  CB  LEU B 107      -7.028  22.566  57.709  1.00 93.35           C  
ATOM   1834  CG  LEU B 107      -5.818  22.780  56.806  1.00 91.69           C  
ATOM   1835  CD1 LEU B 107      -6.186  22.456  55.370  1.00 95.22           C  
ATOM   1836  CD2 LEU B 107      -5.379  24.209  56.978  1.00 92.90           C  
ATOM   1837  N   ILE B 108      -5.938  19.377  58.370  1.00 86.38           N  
ATOM   1838  CA  ILE B 108      -5.274  18.433  59.262  1.00 88.14           C  
ATOM   1839  C   ILE B 108      -4.063  17.849  58.537  1.00 89.97           C  
ATOM   1840  O   ILE B 108      -2.928  18.289  58.712  1.00 84.10           O  
ATOM   1841  CB  ILE B 108      -6.249  17.299  59.668  1.00 85.57           C  
