# Supplementary material for: Structural Descriptors for Subunit Interface Regions in Homodimers: Effect of Lipid Membrane and Secondary Structure Type
Source: J Chem Inf Model. 2025 Mar 27;65(7):3117–26. doi: 10.1021/acs.jcim.4c01233 (PMC12004529; doi:10.1021/acs.jcim.4c01233)
Supplement: Supplementary file 3 — ci4c01233_si_003.tar [file ci4c01233_si_003.tar › database/alpha/3i4k_cytop.pdb]

HEADER    model_1_1_chain_A
ATOM     52  N   ILE A   8     -78.674   5.216 -47.824  1.00141.85           N  
ATOM     53  CA  ILE A   8     -78.405   3.809 -47.862  1.00141.85           C  
ATOM     54  CB  ILE A   8     -77.233   3.443 -46.988  1.00141.85           C  
ATOM     55  CG1 ILE A   8     -76.754   2.013 -47.218  1.00141.85           C  
ATOM     56  CG2 ILE A   8     -77.564   3.743 -45.526  1.00141.85           C  
ATOM     57  CD1 ILE A   8     -75.449   1.765 -46.467  1.00141.85           C  
ATOM     58  C   ILE A   8     -79.660   3.101 -47.439  1.00141.85           C  
ATOM     59  O   ILE A   8     -80.108   3.165 -46.293  1.00141.85           O  
ATOM     60  N   GLN A   9     -80.316   2.470 -48.426  1.00 69.25           N  
ATOM     61  CA  GLN A   9     -81.549   1.774 -48.212  1.00 69.25           C  
ATOM     62  CB  GLN A   9     -82.245   1.424 -49.537  1.00 69.25           C  
ATOM     63  CG  GLN A   9     -82.485   2.640 -50.435  1.00 69.25           C  
ATOM     64  CD  GLN A   9     -83.458   3.577 -49.735  1.00 69.25           C  
ATOM     65  OE1 GLN A   9     -84.643   3.274 -49.602  1.00 69.25           O  
ATOM     66  NE2 GLN A   9     -82.946   4.750 -49.277  1.00 69.25           N  
ATOM     67  C   GLN A   9     -81.330   0.480 -47.490  1.00 69.25           C  
ATOM     68  O   GLN A   9     -82.066   0.154 -46.561  1.00 69.25           O  
ATOM     69  N   LYS A  10     -80.301  -0.297 -47.894  1.00105.25           N  
ATOM     70  CA  LYS A  10     -80.189  -1.623 -47.348  1.00105.25           C  
ATOM     71  CB  LYS A  10     -81.003  -2.625 -48.185  1.00105.25           C  
ATOM     72  CG  LYS A  10     -80.905  -4.086 -47.750  1.00105.25           C  
ATOM     73  CD  LYS A  10     -81.801  -5.004 -48.589  1.00105.25           C  
ATOM     74  CE  LYS A  10     -81.633  -4.804 -50.098  1.00105.25           C  
ATOM     75  NZ  LYS A  10     -82.597  -5.648 -50.839  1.00105.25           N1+
ATOM     76  C   LYS A  10     -78.762  -2.084 -47.398  1.00105.25           C  
ATOM     77  O   LYS A  10     -77.952  -1.577 -48.172  1.00105.25           O  
ATOM     78  N   VAL A  11     -78.420  -3.064 -46.533  1.00 55.21           N  
ATOM     79  CA  VAL A  11     -77.119  -3.674 -46.537  1.00 55.21           C  
ATOM     80  CB  VAL A  11     -76.229  -3.195 -45.433  1.00 55.21           C  
ATOM     81  CG1 VAL A  11     -75.874  -1.717 -45.674  1.00 55.21           C  
ATOM     82  CG2 VAL A  11     -76.975  -3.426 -44.115  1.00 55.21           C  
ATOM     83  C   VAL A  11     -77.325  -5.149 -46.360  1.00 55.21           C  
ATOM     84  O   VAL A  11     -78.038  -5.581 -45.454  1.00 55.21           O  
ATOM     85  N   GLU A  12     -76.677  -5.963 -47.220  1.00 64.41           N  
ATOM     86  CA  GLU A  12     -76.873  -7.387 -47.193  1.00 64.41           C  
ATOM     87  CB  GLU A  12     -77.441  -7.918 -48.520  1.00 64.41           C  
ATOM     88  CG  GLU A  12     -78.823  -7.361 -48.867  1.00 64.41           C  
ATOM     89  CD  GLU A  12     -79.116  -7.687 -50.327  1.00 64.41           C  
ATOM     90  OE1 GLU A  12     -78.143  -7.758 -51.125  1.00 64.41           O  
ATOM     91  OE2 GLU A  12     -80.315  -7.865 -50.666  1.00 64.41           O1-
ATOM     92  C   GLU A  12     -75.538  -8.047 -47.017  1.00 64.41           C  
ATOM     93  O   GLU A  12     -74.504  -7.475 -47.356  1.00 64.41           O  
ATOM     94  N   SER A  13     -75.525  -9.275 -46.456  1.00 51.78           N  
ATOM     95  CA  SER A  13     -74.278  -9.974 -46.319  1.00 51.78           C  
ATOM     96  CB  SER A  13     -73.733  -9.991 -44.878  1.00 51.78           C  
ATOM     97  OG  SER A  13     -74.634 -10.667 -44.013  1.00 51.78           O  
ATOM     98  C   SER A  13     -74.485 -11.396 -46.750  1.00 51.78           C  
ATOM     99  O   SER A  13     -75.409 -12.067 -46.294  1.00 51.78           O  
ATOM    100  N   ARG A  14     -73.603 -11.899 -47.640  1.00 91.29           N  
ATOM    101  CA  ARG A  14     -73.733 -13.244 -48.124  1.00 91.29           C  
ATOM    102  CB  ARG A  14     -73.994 -13.330 -49.637  1.00 91.29           C  
ATOM    103  CG  ARG A  14     -75.424 -12.965 -50.035  1.00 91.29           C  
ATOM    104  CD  ARG A  14     -75.607 -12.766 -51.540  1.00 91.29           C  
ATOM    105  NE  ARG A  14     -75.096 -11.404 -51.860  1.00 91.29           N  
ATOM    106  CZ  ARG A  14     -75.966 -10.354 -51.901  1.00 91.29           C  
ATOM    107  NH1 ARG A  14     -77.307 -10.572 -51.766  1.00 91.29           N1+
ATOM    108  NH2 ARG A  14     -75.499  -9.083 -52.068  1.00 91.29           N  
ATOM    109  C   ARG A  14     -72.457 -13.976 -47.865  1.00 91.29           C  
ATOM    110  O   ARG A  14     -71.366 -13.429 -48.017  1.00 91.29           O  
ATOM    111  N   ILE A  15     -72.572 -15.260 -47.471  1.00 54.20           N  
ATOM    112  CA  ILE A  15     -71.416 -16.065 -47.203  1.00 54.20           C  
ATOM    113  CB  ILE A  15     -71.663 -17.078 -46.125  1.00 54.20           C  
ATOM    114  CG1 ILE A  15     -72.008 -16.374 -44.799  1.00 54.20           C  
ATOM    115  CG2 ILE A  15     -70.436 -17.998 -46.044  1.00 54.20           C  
ATOM    116  CD1 ILE A  15     -72.544 -17.313 -43.718  1.00 54.20           C  
ATOM    117  C   ILE A  15     -71.104 -16.806 -48.471  1.00 54.20           C  
ATOM    118  O   ILE A  15     -71.961 -17.493 -49.022  1.00 54.20           O  
ATOM    119  N   LEU A  16     -69.855 -16.672 -48.966  1.00116.84           N  
ATOM    120  CA  LEU A  16     -69.438 -17.262 -50.212  1.00116.84           C  
ATOM    121  CB  LEU A  16     -68.681 -16.269 -51.119  1.00116.84           C  
ATOM    122  CG  LEU A  16     -69.458 -15.034 -51.620  1.00116.84           C  
ATOM    123  CD1 LEU A  16     -70.432 -15.377 -52.754  1.00116.84           C  
ATOM    124  CD2 LEU A  16     -70.132 -14.291 -50.460  1.00116.84           C  
ATOM    125  C   LEU A  16     -68.406 -18.307 -49.918  1.00116.84           C  
ATOM    126  O   LEU A  16     -67.470 -18.064 -49.157  1.00116.84           O  
ATOM    127  N   ASP A  17     -68.542 -19.499 -50.532  1.00 52.74           N  
ATOM    128  CA  ASP A  17     -67.557 -20.525 -50.339  1.00 52.74           C  
ATOM    129  CB  ASP A  17     -68.143 -21.835 -49.786  1.00 52.74           C  
ATOM    130  CG  ASP A  17     -68.582 -21.604 -48.348  1.00 52.74           C  
ATOM    131  OD1 ASP A  17     -67.866 -20.877 -47.609  1.00 52.74           O  
ATOM    132  OD2 ASP A  17     -69.648 -22.156 -47.968  1.00 52.74           O1-
ATOM    133  C   ASP A  17     -66.994 -20.844 -51.692  1.00 52.74           C  
ATOM    134  O   ASP A  17     -67.642 -21.523 -52.487  1.00 52.74           O  
ATOM    135  N   VAL A  18     -65.765 -20.362 -51.989  1.00123.39           N  
ATOM    136  CA  VAL A  18     -65.158 -20.611 -53.270  1.00123.39           C  
ATOM    137  CB  VAL A  18     -64.573 -19.382 -53.913  1.00123.39           C  
ATOM    138  CG1 VAL A  18     -65.685 -18.348 -54.125  1.00123.39           C  
ATOM    139  CG2 VAL A  18     -63.421 -18.859 -53.045  1.00123.39           C  
ATOM    140  C   VAL A  18     -64.014 -21.566 -53.084  1.00123.39           C  
ATOM    141  O   VAL A  18     -63.215 -21.441 -52.156  1.00123.39           O  
ATOM    142  N   PRO A  19     -63.935 -22.538 -53.956  1.00 73.10           N  
ATOM    143  CA  PRO A  19     -62.862 -23.500 -53.857  1.00 73.10           C  
ATOM    144  CD  PRO A  19     -65.161 -23.156 -54.443  1.00 73.10           C  
ATOM    145  CB  PRO A  19     -63.322 -24.728 -54.637  1.00 73.10           C  
ATOM    146  CG  PRO A  19     -64.856 -24.658 -54.556  1.00 73.10           C  
ATOM    147  C   PRO A  19     -61.555 -22.963 -54.350  1.00 73.10           C  
ATOM    148  O   PRO A  19     -61.550 -22.129 -55.253  1.00 73.10           O  
ATOM    149  N   LEU A  20     -60.432 -23.426 -53.768  1.00 91.53           N  
ATOM    150  CA  LEU A  20     -59.132 -23.017 -54.214  1.00 91.53           C  
ATOM    151  CB  LEU A  20     -58.085 -22.903 -53.094  1.00 91.53           C  
ATOM    152  CG  LEU A  20     -58.317 -21.695 -52.168  1.00 91.53           C  
ATOM    153  CD1 LEU A  20     -59.687 -21.772 -51.486  1.00 91.53           C  
ATOM    154  CD2 LEU A  20     -57.170 -21.533 -51.160  1.00 91.53           C  
ATOM    155  C   LEU A  20     -58.642 -24.014 -55.210  1.00 91.53           C  
ATOM    156  O   LEU A  20     -59.128 -25.141 -55.270  1.00 91.53           O  
ATOM    157  N   ILE A  21     -57.670 -23.601 -56.046  1.00 93.12           N  
ATOM    158  CA  ILE A  21     -57.131 -24.484 -57.036  1.00 93.12           C  
ATOM    159  CB  ILE A  21     -56.154 -23.798 -57.947  1.00 93.12           C  
ATOM    160  CG1 ILE A  21     -54.964 -23.250 -57.150  1.00 93.12           C  
ATOM    161  CG2 ILE A  21     -56.904 -22.722 -58.744  1.00 93.12           C  
ATOM    162  CD1 ILE A  21     -53.817 -22.791 -58.043  1.00 93.12           C  
ATOM    163  C   ILE A  21     -56.427 -25.619 -56.356  1.00 93.12           C  
ATOM    164  O   ILE A  21     -56.614 -26.779 -56.723  1.00 93.12           O  
ATOM    165  N   ARG A  22     -55.606 -25.314 -55.332  1.00 91.32           N  
ATOM    166  CA  ARG A  22     -54.869 -26.345 -54.656  1.00 91.32           C  
ATOM    167  CB  ARG A  22     -53.349 -26.237 -54.865  1.00 91.32           C  
ATOM    168  CG  ARG A  22     -52.929 -26.288 -56.335  1.00 91.32           C  
ATOM    169  CD  ARG A  22     -51.411 -26.294 -56.530  1.00 91.32           C  
ATOM    170  NE  ARG A  22     -51.143 -26.035 -57.972  1.00 91.32           N  
ATOM    171  CZ  ARG A  22     -51.017 -24.750 -58.412  1.00 91.32           C  
ATOM    172  NH1 ARG A  22     -51.099 -23.712 -57.528  1.00 91.32           N1+
ATOM    173  NH2 ARG A  22     -50.806 -24.502 -59.738  1.00 91.32           N  
ATOM    174  C   ARG A  22     -55.121 -26.173 -53.192  1.00 91.32           C  
ATOM    175  O   ARG A  22     -55.623 -25.139 -52.756  1.00 91.32           O  
ATOM    176  N   PRO A  23     -54.812 -27.180 -52.417  1.00 67.23           N  
ATOM    177  CA  PRO A  23     -55.012 -27.058 -51.002  1.00 67.23           C  
ATOM    178  CD  PRO A  23     -54.961 -28.554 -52.870  1.00 67.23           C  
ATOM    179  CB  PRO A  23     -54.878 -28.469 -50.437  1.00 67.23           C  
ATOM    180  CG  PRO A  23     -55.317 -29.365 -51.609  1.00 67.23           C  
ATOM    181  C   PRO A  23     -54.045 -26.071 -50.444  1.00 67.23           C  
ATOM    182  O   PRO A  23     -52.867 -26.121 -50.797  1.00 67.23           O  
ATOM    183  N   HIS A  24     -54.511 -25.179 -49.552  1.00 73.04           N  
ATOM    184  CA  HIS A  24     -53.617 -24.203 -49.012  1.00 73.04           C  
ATOM    185  ND1 HIS A  24     -52.050 -21.603 -49.891  1.00 73.04           N  
ATOM    186  CG  HIS A  24     -53.110 -21.711 -49.018  1.00 73.04           C  
ATOM    187  CB  HIS A  24     -54.165 -22.769 -49.138  1.00 73.04           C  
ATOM    188  NE2 HIS A  24     -51.841 -19.938 -48.432  1.00 73.04           N  
ATOM    189  CD2 HIS A  24     -52.967 -20.686 -48.132  1.00 73.04           C  
ATOM    190  CE1 HIS A  24     -51.324 -20.527 -49.495  1.00 73.04           C  
ATOM    191  C   HIS A  24     -53.454 -24.542 -47.567  1.00 73.04           C  
ATOM    192  O   HIS A  24     -54.384 -24.399 -46.774  1.00 73.04           O  
ATOM    193  N   GLY A  25     -52.245 -24.990 -47.176  1.00 45.88           N  
ATOM    194  CA  GLY A  25     -52.074 -25.432 -45.823  1.00 45.88           C  
ATOM    195  C   GLY A  25     -51.413 -24.364 -45.015  1.00 45.88           C  
ATOM    196  O   GLY A  25     -50.478 -23.703 -45.462  1.00 45.88           O  
ATOM    197  N   PHE A  26     -51.892 -24.215 -43.765  1.00 85.52           N  
ATOM    198  CA  PHE A  26     -51.410 -23.266 -42.797  1.00 85.52           C  
ATOM    199  CB  PHE A  26     -52.523 -22.430 -42.137  1.00 85.52           C  
ATOM    200  CG  PHE A  26     -53.175 -21.581 -43.173  1.00 85.52           C  
ATOM    201  CD1 PHE A  26     -52.628 -20.370 -43.533  1.00 85.52           C  
ATOM    202  CD2 PHE A  26     -54.340 -21.993 -43.777  1.00 85.52           C  
ATOM    203  CE1 PHE A  26     -53.231 -19.585 -44.489  1.00 85.52           C  
ATOM    204  CE2 PHE A  26     -54.948 -21.212 -44.732  1.00 85.52           C  
ATOM    205  CZ  PHE A  26     -54.394 -20.005 -45.088  1.00 85.52           C  
ATOM    206  C   PHE A  26     -50.814 -24.074 -41.696  1.00 85.52           C  
ATOM    207  O   PHE A  26     -50.799 -25.298 -41.774  1.00 85.52           O  
ATOM    208  N   ALA A  27     -50.302 -23.409 -40.640  1.00 69.00           N  
ATOM    209  CA  ALA A  27     -49.614 -24.115 -39.593  1.00 69.00           C  
ATOM    210  CB  ALA A  27     -49.116 -23.177 -38.480  1.00 69.00           C  
ATOM    211  C   ALA A  27     -50.533 -25.107 -38.944  1.00 69.00           C  
ATOM    212  O   ALA A  27     -50.146 -26.252 -38.720  1.00 69.00           O  
ATOM    213  N   THR A  28     -51.733 -24.661 -38.534  1.00105.28           N  
ATOM    214  CA  THR A  28     -52.724 -25.492 -37.907  1.00105.28           C  
ATOM    215  CB  THR A  28     -53.510 -24.746 -36.873  1.00105.28           C  
ATOM    216  OG1 THR A  28     -54.247 -23.692 -37.474  1.00105.28           O  
ATOM    217  CG2 THR A  28     -52.517 -24.182 -35.845  1.00105.28           C  
ATOM    218  C   THR A  28     -53.724 -26.125 -38.837  1.00105.28           C  
ATOM    219  O   THR A  28     -54.249 -27.197 -38.541  1.00105.28           O  
ATOM    220  N   THR A  29     -54.062 -25.466 -39.964  1.00137.09           N  
ATOM    221  CA  THR A  29     -55.204 -25.926 -40.707  1.00137.09           C  
ATOM    222  CB  THR A  29     -56.322 -24.920 -40.619  1.00137.09           C  
ATOM    223  OG1 THR A  29     -56.541 -24.563 -39.267  1.00137.09           O  
ATOM    224  CG2 THR A  29     -57.620 -25.521 -41.172  1.00137.09           C  
ATOM    225  C   THR A  29     -54.831 -26.000 -42.154  1.00137.09           C  
ATOM    226  O   THR A  29     -53.730 -25.615 -42.536  1.00137.09           O  
ATOM    227  N   THR A  30     -55.736 -26.551 -42.993  1.00 47.03           N  
ATOM    228  CA  THR A  30     -55.525 -26.546 -44.409  1.00 47.03           C  
ATOM    229  CB  THR A  30     -55.165 -27.890 -44.968  1.00 47.03           C  
ATOM    230  OG1 THR A  30     -53.988 -28.379 -44.340  1.00 47.03           O  
ATOM    231  CG2 THR A  30     -54.934 -27.747 -46.481  1.00 47.03           C  
ATOM    232  C   THR A  30     -56.829 -26.127 -45.015  1.00 47.03           C  
ATOM    233  O   THR A  30     -57.887 -26.591 -44.593  1.00 47.03           O  
ATOM    234  N   SER A  31     -56.793 -25.231 -46.024  1.00 59.95           N  
ATOM    235  CA  SER A  31     -58.026 -24.776 -46.598  1.00 59.95           C  
ATOM    236  CB  SER A  31     -58.195 -23.246 -46.571  1.00 59.95           C  
ATOM    237  OG  SER A  31     -58.270 -22.782 -45.231  1.00 59.95           O  
ATOM    238  C   SER A  31     -58.079 -25.192 -48.029  1.00 59.95           C  
ATOM    239  O   SER A  31     -57.104 -25.045 -48.766  1.00 59.95           O  
ATOM    240  N   THR A  32     -59.192 -25.861 -48.391  1.00 74.06           N  
ATOM    241  CA  THR A  32     -59.554 -26.219 -49.730  1.00 74.06           C  
ATOM    242  CB  THR A  32     -60.423 -27.439 -49.778  1.00 74.06           C  
ATOM    243  OG1 THR A  32     -61.640 -27.214 -49.082  1.00 74.06           O  
ATOM    244  CG2 THR A  32     -59.645 -28.593 -49.125  1.00 74.06           C  
ATOM    245  C   THR A  32     -60.282 -25.076 -50.377  1.00 74.06           C  
ATOM    246  O   THR A  32     -60.240 -24.913 -51.595  1.00 74.06           O  
ATOM    247  N   GLU A  33     -61.011 -24.275 -49.568  1.00125.29           N  
ATOM    248  CA  GLU A  33     -61.838 -23.216 -50.090  1.00125.29           C  
ATOM    249  CB  GLU A  33     -63.343 -23.494 -49.973  1.00125.29           C  
ATOM    250  CG  GLU A  33     -63.884 -24.678 -50.760  1.00125.29           C  
ATOM    251  CD  GLU A  33     -65.364 -24.759 -50.415  1.00125.29           C  
ATOM    252  OE1 GLU A  33     -65.682 -24.884 -49.202  1.00125.29           O  
ATOM    253  OE2 GLU A  33     -66.196 -24.681 -51.357  1.00125.29           O1-
ATOM    254  C   GLU A  33     -61.690 -22.010 -49.215  1.00125.29           C  
ATOM    255  O   GLU A  33     -61.306 -22.107 -48.052  1.00125.29           O  
ATOM    256  N   GLN A  34     -62.033 -20.824 -49.760  1.00 59.01           N  
ATOM    257  CA  GLN A  34     -61.995 -19.627 -48.972  1.00 59.01           C  
ATOM    258  CB  GLN A  34     -61.367 -18.425 -49.693  1.00 59.01           C  
ATOM    259  CG  GLN A  34     -61.385 -17.154 -48.843  1.00 59.01           C  
ATOM    260  CD  GLN A  34     -60.580 -17.416 -47.576  1.00 59.01           C  
ATOM    261  OE1 GLN A  34     -61.117 -17.850 -46.558  1.00 59.01           O  
ATOM    262  NE2 GLN A  34     -59.249 -17.154 -47.640  1.00 59.01           N  
ATOM    263  C   GLN A  34     -63.409 -19.261 -48.656  1.00 59.01           C  
ATOM    264  O   GLN A  34     -64.315 -19.508 -49.450  1.00 59.01           O  
ATOM    265  N   HIS A  35     -63.633 -18.674 -47.462  1.00 69.45           N  
ATOM    266  CA  HIS A  35     -64.960 -18.298 -47.076  1.00 69.45           C  
ATOM    267  ND1 HIS A  35     -65.666 -21.262 -46.166  1.00 69.45           N  
ATOM    268  CG  HIS A  35     -65.001 -20.251 -45.510  1.00 69.45           C  
ATOM    269  CB  HIS A  35     -65.315 -18.790 -45.665  1.00 69.45           C  
ATOM    270  NE2 HIS A  35     -64.083 -22.236 -44.948  1.00 69.45           N  
ATOM    271  CD2 HIS A  35     -64.038 -20.864 -44.768  1.00 69.45           C  
ATOM    272  CE1 HIS A  35     -65.077 -22.427 -45.796  1.00 69.45           C  
ATOM    273  C   HIS A  35     -64.980 -16.804 -47.087  1.00 69.45           C  
ATOM    274  O   HIS A  35     -64.120 -16.162 -46.488  1.00 69.45           O  
ATOM    275  N   ILE A  36     -65.953 -16.205 -47.800  1.00 57.22           N  
ATOM    276  CA  ILE A  36     -65.953 -14.772 -47.882  1.00 57.22           C  
ATOM    277  CB  ILE A  36     -65.592 -14.276 -49.253  1.00 57.22           C  
ATOM    278  CG1 ILE A  36     -64.213 -14.824 -49.657  1.00 57.22           C  
ATOM    279  CG2 ILE A  36     -65.654 -12.739 -49.248  1.00 57.22           C  
ATOM    280  CD1 ILE A  36     -63.906 -14.664 -51.143  1.00 57.22           C  
ATOM    281  C   ILE A  36     -67.315 -14.252 -47.555  1.00 57.22           C  
ATOM    282  O   ILE A  36     -68.331 -14.760 -48.026  1.00 57.22           O  
ATOM    283  N   LEU A  37     -67.357 -13.201 -46.718  1.00 73.26           N  
ATOM    284  CA  LEU A  37     -68.593 -12.572 -46.356  1.00 73.26           C  
ATOM    285  CB  LEU A  37     -68.552 -11.975 -44.939  1.00 73.26           C  
ATOM    286  CG  LEU A  37     -69.846 -11.253 -44.530  1.00 73.26           C  
ATOM    287  CD1 LEU A  37     -71.016 -12.240 -44.393  1.00 73.26           C  
ATOM    288  CD2 LEU A  37     -69.632 -10.385 -43.281  1.00 73.26           C  
ATOM    289  C   LEU A  37     -68.747 -11.413 -47.282  1.00 73.26           C  
ATOM    290  O   LEU A  37     -68.200 -10.340 -47.035  1.00 73.26           O  
ATOM    291  N   LEU A  38     -69.524 -11.594 -48.367  1.00 76.15           N  
ATOM    292  CA  LEU A  38     -69.694 -10.530 -49.312  1.00 76.15           C  
ATOM    293  CB  LEU A  38     -70.193 -11.062 -50.670  1.00 76.15           C  
ATOM    294  CG  LEU A  38     -70.414 -10.011 -51.775  1.00 76.15           C  
ATOM    295  CD1 LEU A  38     -69.089  -9.380 -52.236  1.00 76.15           C  
ATOM    296  CD2 LEU A  38     -71.208 -10.614 -52.947  1.00 76.15           C  
ATOM    297  C   LEU A  38     -70.744  -9.629 -48.743  1.00 76.15           C  
ATOM    298  O   LEU A  38     -71.887 -10.035 -48.537  1.00 76.15           O  
ATOM    299  N   VAL A  39     -70.373  -8.365 -48.463  1.00 49.62           N  
ATOM    300  CA  VAL A  39     -71.310  -7.441 -47.894  1.00 49.62           C  
ATOM    301  CB  VAL A  39     -70.760  -6.711 -46.701  1.00 49.62           C  
ATOM    302  CG1 VAL A  39     -71.796  -5.684 -46.216  1.00 49.62           C  
ATOM    303  CG2 VAL A  39     -70.365  -7.750 -45.638  1.00 49.62           C  
ATOM    304  C   VAL A  39     -71.604  -6.425 -48.950  1.00 49.62           C  
ATOM    305  O   VAL A  39     -70.713  -6.027 -49.699  1.00 49.62           O  
ATOM    306  N   SER A  40     -72.877  -5.992 -49.052  1.00 52.81           N  
ATOM    307  CA  SER A  40     -73.211  -5.036 -50.064  1.00 52.81           C  
ATOM    308  CB  SER A  40     -74.030  -5.624 -51.225  1.00 52.81           C  
ATOM    309  OG  SER A  40     -75.289  -6.077 -50.752  1.00 52.81           O  
ATOM    310  C   SER A  40     -74.030  -3.940 -49.468  1.00 52.81           C  
ATOM    311  O   SER A  40     -74.882  -4.162 -48.607  1.00 52.81           O  
ATOM    312  N   VAL A  41     -73.762  -2.707 -49.936  1.00 59.19           N  
ATOM    313  CA  VAL A  41     -74.484  -1.552 -49.503  1.00 59.19           C  
ATOM    314  CB  VAL A  41     -73.574  -0.420 -49.148  1.00 59.19           C  
ATOM    315  CG1 VAL A  41     -74.406   0.863 -49.055  1.00 59.19           C  
ATOM    316  CG2 VAL A  41     -72.837  -0.789 -47.849  1.00 59.19           C  
ATOM    317  C   VAL A  41     -75.313  -1.100 -50.661  1.00 59.19           C  
ATOM    318  O   VAL A  41     -74.793  -0.836 -51.744  1.00 59.19           O  
ATOM    319  N   HIS A  42     -76.638  -0.985 -50.450  1.00 63.75           N  
ATOM    320  CA  HIS A  42     -77.511  -0.602 -51.523  1.00 63.75           C  
ATOM    321  ND1 HIS A  42     -78.065  -3.337 -53.306  1.00 63.75           N  
ATOM    322  CG  HIS A  42     -78.340  -2.917 -52.023  1.00 63.75           C  
ATOM    323  CB  HIS A  42     -78.738  -1.517 -51.661  1.00 63.75           C  
ATOM    324  NE2 HIS A  42     -77.760  -5.098 -51.984  1.00 63.75           N  
ATOM    325  CD2 HIS A  42     -78.148  -4.006 -51.228  1.00 63.75           C  
ATOM    326  CE1 HIS A  42     -77.723  -4.648 -53.225  1.00 63.75           C  
ATOM    327  C   HIS A  42     -77.971   0.802 -51.295  1.00 63.75           C  
ATOM    328  O   HIS A  42     -78.488   1.148 -50.233  1.00 63.75           O  
ATOM    329  N   LEU A  43     -77.786   1.656 -52.318  1.00 69.31           N  
ATOM    330  CA  LEU A  43     -78.147   3.035 -52.182  1.00 69.31           C  
ATOM    331  CB  LEU A  43     -77.063   3.997 -52.687  1.00 69.31           C  
ATOM    332  CG  LEU A  43     -75.763   3.908 -51.875  1.00 69.31           C  
ATOM    333  CD1 LEU A  43     -74.759   4.993 -52.302  1.00 69.31           C  
ATOM    334  CD2 LEU A  43     -76.074   3.899 -50.371  1.00 69.31           C  
ATOM    335  C   LEU A  43     -79.409   3.288 -52.944  1.00 69.31           C  
ATOM    336  O   LEU A  43     -79.757   2.562 -53.875  1.00 69.31           O  
ATOM    337  N   GLU A  44     -80.115   4.370 -52.568  1.00 89.60           N  
ATOM    338  CA  GLU A  44     -81.389   4.695 -53.144  1.00 89.60           C  
ATOM    339  CB  GLU A  44     -82.017   5.978 -52.578  1.00 89.60           C  
ATOM    340  CG  GLU A  44     -83.259   6.412 -53.359  1.00 89.60           C  
ATOM    341  CD  GLU A  44     -84.265   5.272 -53.335  1.00 89.60           C  
ATOM    342  OE1 GLU A  44     -84.157   4.403 -52.429  1.00 89.60           O  
ATOM    343  OE2 GLU A  44     -85.152   5.252 -54.229  1.00 89.60           O1-
ATOM    344  C   GLU A  44     -81.251   4.870 -54.625  1.00 89.60           C  
ATOM    345  O   GLU A  44     -82.141   4.493 -55.387  1.00 89.60           O  
ATOM    346  N   ASN A  45     -80.119   5.436 -55.073  1.00111.17           N  
ATOM    347  CA  ASN A  45     -79.858   5.684 -56.462  1.00111.17           C  
ATOM    348  CB  ASN A  45     -78.634   6.589 -56.750  1.00111.17           C  
ATOM    349  CG  ASN A  45     -77.336   5.963 -56.269  1.00111.17           C  
ATOM    350  OD1 ASN A  45     -76.253   6.351 -56.705  1.00111.17           O  
ATOM    351  ND2 ASN A  45     -77.437   4.979 -55.341  1.00111.17           N  
ATOM    352  C   ASN A  45     -79.754   4.379 -57.198  1.00111.17           C  
ATOM    353  O   ASN A  45     -79.683   4.360 -58.425  1.00111.17           O  
ATOM    354  N   GLY A  46     -79.656   3.245 -56.480  1.00 35.29           N  
ATOM    355  CA  GLY A  46     -79.681   1.980 -57.163  1.00 35.29           C  
ATOM    356  C   GLY A  46     -78.302   1.402 -57.220  1.00 35.29           C  
ATOM    357  O   GLY A  46     -78.131   0.239 -57.579  1.00 35.29           O  
ATOM    358  N   VAL A  47     -77.281   2.197 -56.858  1.00103.32           N  
ATOM    359  CA  VAL A  47     -75.932   1.705 -56.901  1.00103.32           C  
ATOM    360  CB  VAL A  47     -74.882   2.775 -56.789  1.00103.32           C  
ATOM    361  CG1 VAL A  47     -75.013   3.457 -55.417  1.00103.32           C  
ATOM    362  CG2 VAL A  47     -73.504   2.133 -57.025  1.00103.32           C  
ATOM    363  C   VAL A  47     -75.722   0.746 -55.767  1.00103.32           C  
ATOM    364  O   VAL A  47     -76.346   0.872 -54.713  1.00103.32           O  
ATOM    365  N   ILE A  48     -74.848  -0.263 -55.985  1.00 62.66           N  
ATOM    366  CA  ILE A  48     -74.570  -1.269 -54.995  1.00 62.66           C  
ATOM    367  CB  ILE A  48     -74.959  -2.641 -55.465  1.00 62.66           C  
ATOM    368  CG1 ILE A  48     -76.450  -2.689 -55.828  1.00 62.66           C  
ATOM    369  CG2 ILE A  48     -74.561  -3.657 -54.383  1.00 62.66           C  
ATOM    370  CD1 ILE A  48     -76.823  -3.937 -56.626  1.00 62.66           C  
ATOM    371  C   ILE A  48     -73.082  -1.320 -54.776  1.00 62.66           C  
ATOM    372  O   ILE A  48     -72.323  -1.516 -55.726  1.00 62.66           O  
ATOM    373  N   GLY A  49     -72.625  -1.182 -53.509  1.00 39.80           N  
ATOM    374  CA  GLY A  49     -71.218  -1.230 -53.216  1.00 39.80           C  
ATOM    375  C   GLY A  49     -70.933  -2.547 -52.555  1.00 39.80           C  
ATOM    376  O   GLY A  49     -71.776  -3.085 -51.840  1.00 39.80           O  
ATOM    377  N   TYR A  50     -69.714  -3.094 -52.754  1.00 77.19           N  
ATOM    378  CA  TYR A  50     -69.410  -4.394 -52.220  1.00 77.19           C  
ATOM    379  CB  TYR A  50     -69.121  -5.460 -53.294  1.00 77.19           C  
ATOM    380  CG  TYR A  50     -70.358  -5.722 -54.083  1.00 77.19           C  
ATOM    381  CD1 TYR A  50     -71.374  -6.488 -53.559  1.00 77.19           C  
ATOM    382  CD2 TYR A  50     -70.490  -5.218 -55.356  1.00 77.19           C  
ATOM    383  CE1 TYR A  50     -72.512  -6.737 -54.290  1.00 77.19           C  
ATOM    384  CE2 TYR A  50     -71.624  -5.463 -56.091  1.00 77.19           C  
ATOM    385  CZ  TYR A  50     -72.638  -6.222 -55.558  1.00 77.19           C  
ATOM    386  OH  TYR A  50     -73.799  -6.471 -56.318  1.00 77.19           O  
ATOM    387  C   TYR A  50     -68.179  -4.349 -51.366  1.00 77.19           C  
ATOM    388  O   TYR A  50     -67.231  -3.612 -51.639  1.00 77.19           O  
ATOM    389  N   GLY A  51     -68.175  -5.183 -50.301  1.00 38.18           N  
ATOM    390  CA  GLY A  51     -67.057  -5.259 -49.401  1.00 38.18           C  
ATOM    391  C   GLY A  51     -66.958  -6.674 -48.905  1.00 38.18           C  
ATOM    392  O   GLY A  51     -67.945  -7.408 -48.912  1.00 38.18           O  
ATOM    393  N   GLU A  52     -65.758  -7.088 -48.431  1.00 60.52           N  
ATOM    394  CA  GLU A  52     -65.600  -8.462 -48.031  1.00 60.52           C  
ATOM    395  CB  GLU A  52     -64.497  -9.211 -48.797  1.00 60.52           C  
ATOM    396  CG  GLU A  52     -64.815  -9.449 -50.272  1.00 60.52           C  
ATOM    397  CD  GLU A  52     -63.638 -10.202 -50.877  1.00 60.52           C  
ATOM    398  OE1 GLU A  52     -62.766 -10.660 -50.091  1.00 60.52           O  
ATOM    399  OE2 GLU A  52     -63.597 -10.334 -52.129  1.00 60.52           O1-
ATOM    400  C   GLU A  52     -65.261  -8.605 -46.579  1.00 60.52           C  
ATOM    401  O   GLU A  52     -64.421  -7.896 -46.028  1.00 60.52           O  
ATOM    402  N   GLY A  53     -65.926  -9.573 -45.919  1.00 55.18           N  
ATOM    403  CA  GLY A  53     -65.604  -9.901 -44.560  1.00 55.18           C  
ATOM    404  C   GLY A  53     -64.877 -11.202 -44.685  1.00 55.18           C  
ATOM    405  O   GLY A  53     -65.504 -12.251 -44.835  1.00 55.18           O  
ATOM    406  N   VAL A  54     -63.526 -11.165 -44.628  1.00122.84           N  
ATOM    407  CA  VAL A  54     -62.790 -12.380 -44.856  1.00122.84           C  
ATOM    408  CB  VAL A  54     -62.393 -12.541 -46.298  1.00122.84           C  
ATOM    409  CG1 VAL A  54     -61.534 -11.331 -46.704  1.00122.84           C  
ATOM    410  CG2 VAL A  54     -61.681 -13.893 -46.471  1.00122.84           C  
ATOM    411  C   VAL A  54     -61.528 -12.433 -44.042  1.00122.84           C  
ATOM    412  O   VAL A  54     -60.869 -11.422 -43.805  1.00122.84           O  
ATOM    413  N   VAL A  55     -61.158 -13.664 -43.618  1.00 66.35           N  
ATOM    414  CA  VAL A  55     -59.967 -13.935 -42.853  1.00 66.35           C  
ATOM    415  CB  VAL A  55     -60.246 -14.375 -41.462  1.00 66.35           C  
ATOM    416  CG1 VAL A  55     -60.989 -13.265 -40.698  1.00 66.35           C  
ATOM    417  CG2 VAL A  55     -61.018 -15.687 -41.599  1.00 66.35           C  
ATOM    418  C   VAL A  55     -59.298 -15.102 -43.519  1.00 66.35           C  
ATOM    419  O   VAL A  55     -59.915 -15.805 -44.319  1.00 66.35           O  
ATOM    420  N   PRO A  56     -58.036 -15.313 -43.254  1.00118.76           N  
ATOM    421  CA  PRO A  56     -57.368 -16.410 -43.902  1.00118.76           C  
ATOM    422  CD  PRO A  56     -57.132 -14.206 -42.984  1.00118.76           C  
ATOM    423  CB  PRO A  56     -55.877 -16.174 -43.683  1.00118.76           C  
ATOM    424  CG  PRO A  56     -55.771 -14.642 -43.553  1.00118.76           C  
ATOM    425  C   PRO A  56     -57.821 -17.780 -43.495  1.00118.76           C  
ATOM    426  O   PRO A  56     -57.189 -18.383 -42.630  1.00118.76           O  
ATOM    427  N   GLY A  57     -58.874 -18.311 -44.140  1.00 57.13           N  
ATOM    428  CA  GLY A  57     -59.258 -19.683 -43.951  1.00 57.13           C  
ATOM    429  C   GLY A  57     -60.293 -19.861 -42.881  1.00 57.13           C  
ATOM    430  O   GLY A  57     -61.329 -20.477 -43.130  1.00 57.13           O  
ATOM    431  N   GLY A  58     -60.070 -19.316 -41.664  1.00 57.61           N  
ATOM    432  CA  GLY A  58     -61.021 -19.558 -40.612  1.00 57.61           C  
ATOM    433  C   GLY A  58     -60.517 -18.909 -39.366  1.00 57.61           C  
ATOM    434  O   GLY A  58     -59.399 -18.405 -39.339  1.00 57.61           O  
ATOM    435  N   PRO A  59     -61.311 -19.032 -38.323  1.00 87.36           N  
ATOM    436  CA  PRO A  59     -61.160 -18.366 -37.044  1.00 87.36           C  
ATOM    437  CD  PRO A  59     -62.218 -20.167 -38.239  1.00 87.36           C  
ATOM    438  CB  PRO A  59     -62.304 -18.900 -36.183  1.00 87.36           C  
ATOM    439  CG  PRO A  59     -62.554 -20.308 -36.747  1.00 87.36           C  
ATOM    440  C   PRO A  59     -59.847 -18.608 -36.364  1.00 87.36           C  
ATOM    441  O   PRO A  59     -59.570 -17.937 -35.371  1.00 87.36           O  
ATOM    442  N   TRP A  60     -59.044 -19.567 -36.850  1.00 80.79           N  
ATOM    443  CA  TRP A  60     -57.784 -19.902 -36.252  1.00 80.79           C  
ATOM    444  CB  TRP A  60     -57.060 -21.033 -37.009  1.00 80.79           C  
ATOM    445  CG  TRP A  60     -56.762 -20.735 -38.464  1.00 80.79           C  
ATOM    446  CD2 TRP A  60     -55.567 -20.092 -38.938  1.00 80.79           C  
ATOM    447  CD1 TRP A  60     -57.511 -21.013 -39.570  1.00 80.79           C  
ATOM    448  NE1 TRP A  60     -56.858 -20.586 -40.702  1.00 80.79           N  
ATOM    449  CE2 TRP A  60     -55.660 -20.017 -40.327  1.00 80.79           C  
ATOM    450  CE3 TRP A  60     -54.478 -19.605 -38.273  1.00 80.79           C  
ATOM    451  CZ2 TRP A  60     -54.662 -19.453 -41.073  1.00 80.79           C  
ATOM    452  CZ3 TRP A  60     -53.476 -19.033 -39.028  1.00 80.79           C  
ATOM    453  CH2 TRP A  60     -53.565 -18.958 -40.402  1.00 80.79           C  
ATOM    454  C   TRP A  60     -56.889 -18.696 -36.273  1.00 80.79           C  
ATOM    455  O   TRP A  60     -56.052 -18.518 -35.390  1.00 80.79           O  
ATOM    456  N   TRP A  61     -57.041 -17.848 -37.305  1.00127.66           N  
ATOM    457  CA  TRP A  61     -56.215 -16.695 -37.553  1.00127.66           C  
ATOM    458  CB  TRP A  61     -56.531 -16.003 -38.893  1.00127.66           C  
ATOM    459  CG  TRP A  61     -55.479 -15.009 -39.335  1.00127.66           C  
ATOM    460  CD2 TRP A  61     -55.330 -13.668 -38.840  1.00127.66           C  
ATOM    461  CD1 TRP A  61     -54.473 -15.198 -40.238  1.00127.66           C  
ATOM    462  NE1 TRP A  61     -53.705 -14.064 -40.334  1.00127.66           N  
ATOM    463  CE2 TRP A  61     -54.219 -13.114 -39.480  1.00127.66           C  
ATOM    464  CE3 TRP A  61     -56.054 -12.957 -37.925  1.00127.66           C  
ATOM    465  CZ2 TRP A  61     -53.813 -11.837 -39.212  1.00127.66           C  
ATOM    466  CZ3 TRP A  61     -55.642 -11.668 -37.663  1.00127.66           C  
ATOM    467  CH2 TRP A  61     -54.543 -11.120 -38.292  1.00127.66           C  
ATOM    468  C   TRP A  61     -56.356 -15.644 -36.483  1.00127.66           C  
ATOM    469  O   TRP A  61     -55.374 -14.973 -36.164  1.00127.66           O  
ATOM    470  N   GLY A  62     -57.536 -15.498 -35.837  1.00158.71           N  
ATOM    471  CA  GLY A  62     -57.665 -14.338 -34.992  1.00158.71           C  
ATOM    472  C   GLY A  62     -58.958 -14.361 -34.236  1.00158.71           C  
ATOM    473  O   GLY A  62     -59.193 -13.494 -33.396  1.00158.71           O  
ATOM    474  N   GLY A  63     -59.851 -15.321 -34.522  1.00 59.43           N  
ATOM    475  CA  GLY A  63     -60.998 -15.452 -33.672  1.00 59.43           C  
ATOM    476  C   GLY A  63     -62.179 -14.859 -34.333  1.00 59.43           C  
ATOM    477  O   GLY A  63     -63.309 -15.270 -34.079  1.00 59.43           O  
ATOM    478  N   GLU A  64     -61.959 -13.855 -35.187  1.00198.24           N  
ATOM    479  CA  GLU A  64     -63.076 -13.346 -35.906  1.00198.24           C  
ATOM    480  CB  GLU A  64     -63.099 -11.815 -36.000  1.00198.24           C  
ATOM    481  CG  GLU A  64     -64.319 -11.295 -36.759  1.00198.24           C  
ATOM    482  CD  GLU A  64     -64.175  -9.789 -36.901  1.00198.24           C  
ATOM    483  OE1 GLU A  64     -63.037  -9.282 -36.719  1.00198.24           O  
ATOM    484  OE2 GLU A  64     -65.205  -9.129 -37.202  1.00198.24           O1-
ATOM    485  C   GLU A  64     -62.804 -13.837 -37.245  1.00198.24           C  
ATOM    486  O   GLU A  64     -63.326 -13.407 -38.261  1.00198.24           O  
ATOM    487  N   SER A  65     -62.010 -14.883 -37.311  1.00115.89           N  
ATOM    488  CA  SER A  65     -61.761 -15.293 -38.633  1.00115.89           C  
ATOM    489  CB  SER A  65     -60.427 -16.007 -38.730  1.00115.89           C  
ATOM    490  OG  SER A  65     -59.367 -15.114 -38.419  1.00115.89           O  
ATOM    491  C   SER A  65     -62.944 -16.078 -39.130  1.00115.89           C  
ATOM    492  O   SER A  65     -62.817 -16.944 -39.993  1.00115.89           O  
ATOM    493  N   VAL A  66     -64.153 -15.854 -38.565  1.00148.05           N  
ATOM    494  CA  VAL A  66     -65.207 -16.590 -39.142  1.00148.05           C  
ATOM    495  CB  VAL A  66     -65.897 -17.513 -38.186  1.00148.05           C  
ATOM    496  CG1 VAL A  66     -66.610 -16.675 -37.119  1.00148.05           C  
ATOM    497  CG2 VAL A  66     -66.810 -18.455 -38.992  1.00148.05           C  
ATOM    498  C   VAL A  66     -66.209 -15.706 -39.798  1.00148.05           C  
ATOM    499  O   VAL A  66     -66.641 -14.678 -39.277  1.00148.05           O  
ATOM    500  N   GLU A  67     -66.595 -16.150 -41.004  1.00109.86           N  
ATOM    501  CA  GLU A  67     -67.585 -15.528 -41.820  1.00109.86           C  
ATOM    502  CB  GLU A  67     -67.768 -16.256 -43.162  1.00109.86           C  
ATOM    503  CG  GLU A  67     -68.103 -17.741 -43.005  1.00109.86           C  
ATOM    504  CD  GLU A  67     -66.830 -18.474 -42.598  1.00109.86           C  
ATOM    505  OE1 GLU A  67     -65.729 -17.887 -42.776  1.00109.86           O  
ATOM    506  OE2 GLU A  67     -66.939 -19.629 -42.106  1.00109.86           O1-
ATOM    507  C   GLU A  67     -68.875 -15.603 -41.060  1.00109.86           C  
ATOM    508  O   GLU A  67     -69.719 -14.716 -41.167  1.00109.86           O  
ATOM    509  N   THR A  68     -69.037 -16.664 -40.242  1.00119.04           N  
ATOM    510  CA  THR A  68     -70.240 -16.901 -39.487  1.00119.04           C  
ATOM    511  CB  THR A  68     -70.196 -18.142 -38.642  1.00119.04           C  
ATOM    512  OG1 THR A  68     -71.497 -18.444 -38.162  1.00119.04           O  
ATOM    513  CG2 THR A  68     -69.267 -17.901 -37.444  1.00119.04           C  
ATOM    514  C   THR A  68     -70.443 -15.744 -38.571  1.00119.04           C  
ATOM    515  O   THR A  68     -71.568 -15.379 -38.232  1.00119.04           O  
ATOM    516  N   MET A  69     -69.336 -15.098 -38.194  1.00203.28           N  
ATOM    517  CA  MET A  69     -69.361 -13.981 -37.310  1.00203.28           C  
ATOM    518  CB  MET A  69     -67.990 -13.457 -36.840  1.00203.28           C  
ATOM    519  CG  MET A  69     -67.464 -14.272 -35.654  1.00203.28           C  
ATOM    520  SD  MET A  69     -65.948 -13.655 -34.868  1.00203.28           S  
ATOM    521  CE  MET A  69     -65.975 -14.917 -33.563  1.00203.28           C  
ATOM    522  C   MET A  69     -70.184 -12.852 -37.935  1.00203.28           C  
ATOM    523  O   MET A  69     -70.365 -11.852 -37.250  1.00203.28           O  
ATOM    524  N   LYS A  70     -70.675 -12.954 -39.225  1.00243.24           N  
ATOM    525  CA  LYS A  70     -71.511 -12.008 -39.971  1.00243.24           C  
ATOM    526  CB  LYS A  70     -72.054 -12.550 -41.306  1.00243.24           C  
ATOM    527  CG  LYS A  70     -73.302 -13.425 -41.182  1.00243.24           C  
ATOM    528  CD  LYS A  70     -74.034 -13.598 -42.514  1.00243.24           C  
ATOM    529  CE  LYS A  70     -75.452 -14.155 -42.379  1.00243.24           C  
ATOM    530  NZ  LYS A  70     -76.210 -13.876 -43.619  1.00243.24           N1+
ATOM    531  C   LYS A  70     -72.699 -11.627 -39.127  1.00243.24           C  
ATOM    532  O   LYS A  70     -73.434 -10.690 -39.441  1.00243.24           O  
ATOM    533  N   ALA A  71     -72.948 -12.375 -38.044  1.00 62.21           N  
ATOM    534  CA  ALA A  71     -74.006 -12.029 -37.151  1.00 62.21           C  
ATOM    535  CB  ALA A  71     -74.018 -12.898 -35.882  1.00 62.21           C  
ATOM    536  C   ALA A  71     -73.774 -10.604 -36.726  1.00 62.21           C  
ATOM    537  O   ALA A  71     -74.733  -9.867 -36.507  1.00 62.21           O  
ATOM    538  N   LEU A  72     -72.500 -10.180 -36.563  1.00 62.84           N  
ATOM    539  CA  LEU A  72     -72.221  -8.820 -36.177  1.00 62.84           C  
ATOM    540  CB  LEU A  72     -70.743  -8.574 -35.830  1.00 62.84           C  
ATOM    541  CG  LEU A  72     -70.303  -9.273 -34.530  1.00 62.84           C  
ATOM    542  CD1 LEU A  72     -68.824  -8.995 -34.222  1.00 62.84           C  
ATOM    543  CD2 LEU A  72     -71.237  -8.916 -33.360  1.00 62.84           C  
ATOM    544  C   LEU A  72     -72.635  -7.833 -37.238  1.00 62.84           C  
ATOM    545  O   LEU A  72     -73.262  -6.823 -36.919  1.00 62.84           O  
ATOM    546  N   VAL A  73     -72.308  -8.076 -38.526  1.00118.85           N  
ATOM    547  CA  VAL A  73     -72.684  -7.118 -39.533  1.00118.85           C  
ATOM    548  CB  VAL A  73     -72.174  -7.441 -40.915  1.00118.85           C  
ATOM    549  CG1 VAL A  73     -70.645  -7.302 -40.929  1.00118.85           C  
ATOM    550  CG2 VAL A  73     -72.655  -8.842 -41.320  1.00118.85           C  
ATOM    551  C   VAL A  73     -74.175  -7.030 -39.594  1.00118.85           C  
ATOM    552  O   VAL A  73     -74.742  -5.940 -39.562  1.00118.85           O  
ATOM    553  N   ASP A  74     -74.858  -8.186 -39.668  1.00 65.59           N  
ATOM    554  CA  ASP A  74     -76.283  -8.168 -39.794  1.00 65.59           C  
ATOM    555  CB  ASP A  74     -76.860  -9.584 -39.957  1.00 65.59           C  
ATOM    556  CG  ASP A  74     -76.334 -10.167 -41.261  1.00 65.59           C  
ATOM    557  OD1 ASP A  74     -76.337  -9.431 -42.282  1.00 65.59           O  
ATOM    558  OD2 ASP A  74     -75.907 -11.353 -41.247  1.00 65.59           O1-
ATOM    559  C   ASP A  74     -76.913  -7.585 -38.563  1.00 65.59           C  
ATOM    560  O   ASP A  74     -77.691  -6.637 -38.647  1.00 65.59           O  
ATOM    561  N   GLY A  75     -76.600  -8.140 -37.376  1.00 75.35           N  
ATOM    562  CA  GLY A  75     -77.288  -7.704 -36.195  1.00 75.35           C  
ATOM    563  C   GLY A  75     -76.932  -6.321 -35.734  1.00 75.35           C  
ATOM    564  O   GLY A  75     -77.826  -5.521 -35.470  1.00 75.35           O  
ATOM    565  N   TYR A  76     -75.631  -6.052 -35.491  1.00118.47           N  
ATOM    566  CA  TYR A  76     -75.211  -4.776 -34.970  1.00118.47           C  
ATOM    567  CB  TYR A  76     -74.052  -4.921 -33.979  1.00118.47           C  
ATOM    568  CG  TYR A  76     -74.673  -5.517 -32.770  1.00118.47           C  
ATOM    569  CD1 TYR A  76     -74.912  -6.869 -32.688  1.00118.47           C  
ATOM    570  CD2 TYR A  76     -75.030  -4.702 -31.724  1.00118.47           C  
ATOM    571  CE1 TYR A  76     -75.495  -7.400 -31.561  1.00118.47           C  
ATOM    572  CE2 TYR A  76     -75.610  -5.227 -30.596  1.00118.47           C  
ATOM    573  CZ  TYR A  76     -75.844  -6.577 -30.515  1.00118.47           C  
ATOM    574  OH  TYR A  76     -76.441  -7.114 -29.356  1.00118.47           O  
ATOM    575  C   TYR A  76     -74.852  -3.660 -35.916  1.00118.47           C  
ATOM    576  O   TYR A  76     -75.336  -2.538 -35.774  1.00118.47           O  
ATOM    577  N   LEU A  77     -73.939  -3.940 -36.871  1.00 87.25           N  
ATOM    578  CA  LEU A  77     -73.325  -2.923 -37.691  1.00 87.25           C  
ATOM    579  CB  LEU A  77     -72.105  -3.463 -38.455  1.00 87.25           C  
ATOM    580  CG  LEU A  77     -70.987  -3.989 -37.534  1.00 87.25           C  
ATOM    581  CD1 LEU A  77     -69.780  -4.478 -38.351  1.00 87.25           C  
ATOM    582  CD2 LEU A  77     -70.609  -2.959 -36.456  1.00 87.25           C  
ATOM    583  C   LEU A  77     -74.240  -2.317 -38.706  1.00 87.25           C  
ATOM    584  O   LEU A  77     -74.404  -1.102 -38.774  1.00 87.25           O  
ATOM    585  N   ALA A  78     -74.914  -3.169 -39.485  1.00 63.64           N  
ATOM    586  CA  ALA A  78     -75.697  -2.752 -40.614  1.00 63.64           C  
ATOM    587  CB  ALA A  78     -76.387  -3.947 -41.284  1.00 63.64           C  
ATOM    588  C   ALA A  78     -76.770  -1.789 -40.202  1.00 63.64           C  
ATOM    589  O   ALA A  78     -76.980  -0.787 -40.882  1.00 63.64           O  
ATOM    590  N   PRO A  79     -77.443  -2.003 -39.114  1.00162.32           N  
ATOM    591  CA  PRO A  79     -78.523  -1.123 -38.771  1.00162.32           C  
ATOM    592  CD  PRO A  79     -77.659  -3.343 -38.591  1.00162.32           C  
ATOM    593  CB  PRO A  79     -79.226  -1.776 -37.587  1.00162.32           C  
ATOM    594  CG  PRO A  79     -78.987  -3.277 -37.822  1.00162.32           C  
ATOM    595  C   PRO A  79     -78.106   0.291 -38.534  1.00162.32           C  
ATOM    596  O   PRO A  79     -78.978   1.157 -38.524  1.00162.32           O  
ATOM    597  N   VAL A  80     -76.810   0.551 -38.281  1.00 52.71           N  
ATOM    598  CA  VAL A  80     -76.384   1.900 -38.060  1.00 52.71           C  
ATOM    599  CB  VAL A  80     -74.965   1.997 -37.587  1.00 52.71           C  
ATOM    600  CG1 VAL A  80     -74.585   3.483 -37.465  1.00 52.71           C  
ATOM    601  CG2 VAL A  80     -74.846   1.219 -36.266  1.00 52.71           C  
ATOM    602  C   VAL A  80     -76.485   2.685 -39.333  1.00 52.71           C  
ATOM    603  O   VAL A  80     -76.946   3.826 -39.332  1.00 52.71           O  
ATOM    604  N   LEU A  81     -76.055   2.074 -40.454  1.00109.87           N  
ATOM    605  CA  LEU A  81     -75.963   2.707 -41.742  1.00109.87           C  
ATOM    606  CB  LEU A  81     -75.313   1.793 -42.796  1.00109.87           C  
ATOM    607  CG  LEU A  81     -73.838   1.450 -42.514  1.00109.87           C  
ATOM    608  CD1 LEU A  81     -73.678   0.663 -41.204  1.00109.87           C  
ATOM    609  CD2 LEU A  81     -73.205   0.734 -43.718  1.00109.87           C  
ATOM    610  C   LEU A  81     -77.290   3.119 -42.301  1.00109.87           C  
ATOM    611  O   LEU A  81     -77.415   4.220 -42.839  1.00109.87           O  
ATOM    612  N   ILE A  82     -78.323   2.265 -42.180  1.00115.65           N  
ATOM    613  CA  ILE A  82     -79.571   2.534 -42.845  1.00115.65           C  
ATOM    614  CB  ILE A  82     -80.673   1.547 -42.570  1.00115.65           C  
ATOM    615  CG1 ILE A  82     -80.347   0.166 -43.164  1.00115.65           C  
ATOM    616  CG2 ILE A  82     -81.977   2.152 -43.121  1.00115.65           C  
ATOM    617  CD1 ILE A  82     -79.211  -0.564 -42.458  1.00115.65           C  
ATOM    618  C   ILE A  82     -80.113   3.884 -42.508  1.00115.65           C  
ATOM    619  O   ILE A  82     -80.126   4.312 -41.355  1.00115.65           O  
ATOM    620  N   GLY A  83     -80.568   4.596 -43.561  1.00 33.25           N  
ATOM    621  CA  GLY A  83     -81.209   5.867 -43.402  1.00 33.25           C  
ATOM    622  C   GLY A  83     -80.213   6.978 -43.464  1.00 33.25           C  
ATOM    623  O   GLY A  83     -80.580   8.137 -43.277  1.00 33.25           O  
ATOM    624  N   ARG A  84     -78.928   6.675 -43.730  1.00122.19           N  
ATOM    625  CA  ARG A  84     -78.002   7.766 -43.777  1.00122.19           C  
ATOM    626  CB  ARG A  84     -76.915   7.735 -42.697  1.00122.19           C  
ATOM    627  CG  ARG A  84     -77.455   7.821 -41.271  1.00122.19           C  
ATOM    628  CD  ARG A  84     -76.477   8.518 -40.327  1.00122.19           C  
ATOM    629  NE  ARG A  84     -76.753   8.048 -38.947  1.00122.19           N  
ATOM    630  CZ  ARG A  84     -75.788   8.194 -37.995  1.00122.19           C  
ATOM    631  NH1 ARG A  84     -74.631   8.845 -38.304  1.00122.19           N1+
ATOM    632  NH2 ARG A  84     -75.982   7.701 -36.737  1.00122.19           N  
ATOM    633  C   ARG A  84     -77.309   7.772 -45.100  1.00122.19           C  
ATOM    634  O   ARG A  84     -77.302   6.780 -45.827  1.00122.19           O  
ATOM    635  N   ALA A  85     -76.729   8.936 -45.453  1.00 44.66           N  
ATOM    636  CA  ALA A  85     -76.047   9.081 -46.702  1.00 44.66           C  
ATOM    637  CB  ALA A  85     -75.781  10.546 -47.092  1.00 44.66           C  
ATOM    638  C   ALA A  85     -74.723   8.398 -46.603  1.00 44.66           C  
ATOM    639  O   ALA A  85     -74.093   8.360 -45.548  1.00 44.66           O  
ATOM    640  N   VAL A  86     -74.265   7.848 -47.739  1.00 79.91           N  
ATOM    641  CA  VAL A  86     -73.009   7.170 -47.838  1.00 79.91           C  
ATOM    642  CB  VAL A  86     -72.782   6.572 -49.191  1.00 79.91           C  
ATOM    643  CG1 VAL A  86     -71.316   6.135 -49.298  1.00 79.91           C  
ATOM    644  CG2 VAL A  86     -73.758   5.405 -49.366  1.00 79.91           C  
ATOM    645  C   VAL A  86     -71.909   8.155 -47.593  1.00 79.91           C  
ATOM    646  O   VAL A  86     -70.823   7.780 -47.155  1.00 79.91           O  
ATOM    647  N   SER A  87     -72.155   9.440 -47.904  1.00108.31           N  
ATOM    648  CA  SER A  87     -71.154  10.463 -47.762  1.00108.31           C  
ATOM    649  CB  SER A  87     -71.629  11.855 -48.212  1.00108.31           C  
ATOM    650  OG  SER A  87     -71.885  11.871 -49.605  1.00108.31           O  
ATOM    651  C   SER A  87     -70.765  10.616 -46.321  1.00108.31           C  
ATOM    652  O   SER A  87     -69.691  11.123 -46.008  1.00108.31           O  
ATOM    653  N   GLU A  88     -71.647  10.185 -45.409  1.00116.91           N  
ATOM    654  CA  GLU A  88     -71.514  10.291 -43.982  1.00116.91           C  
ATOM    655  CB  GLU A  88     -72.840  10.124 -43.218  1.00116.91           C  
ATOM    656  CG  GLU A  88     -73.776  11.314 -43.464  1.00116.91           C  
ATOM    657  CD  GLU A  88     -74.925  11.278 -42.468  1.00116.91           C  
ATOM    658  OE1 GLU A  88     -74.879  10.433 -41.534  1.00116.91           O  
ATOM    659  OE2 GLU A  88     -75.864  12.103 -42.624  1.00116.91           O1-
ATOM    660  C   GLU A  88     -70.485   9.341 -43.448  1.00116.91           C  
ATOM    661  O   GLU A  88     -70.282   9.287 -42.236  1.00116.91           O  
ATOM    662  N   LEU A  89     -69.805   8.593 -44.342  1.00160.71           N  
ATOM    663  CA  LEU A  89     -68.967   7.459 -44.051  1.00160.71           C  
ATOM    664  CB  LEU A  89     -67.932   7.261 -45.180  1.00160.71           C  
ATOM    665  CG  LEU A  89     -67.011   6.011 -45.186  1.00160.71           C  
ATOM    666  CD1 LEU A  89     -65.906   6.212 -46.234  1.00160.71           C  
ATOM    667  CD2 LEU A  89     -66.440   5.561 -43.828  1.00160.71           C  
ATOM    668  C   LEU A  89     -68.141   7.706 -42.830  1.00160.71           C  
ATOM    669  O   LEU A  89     -68.215   6.913 -41.897  1.00160.71           O  
ATOM    670  N   ALA A  90     -67.336   8.773 -42.758  1.00 56.05           N  
ATOM    671  CA  ALA A  90     -66.526   8.831 -41.575  1.00 56.05           C  
ATOM    672  CB  ALA A  90     -65.531  10.001 -41.602  1.00 56.05           C  
ATOM    673  C   ALA A  90     -67.374   9.000 -40.341  1.00 56.05           C  
ATOM    674  O   ALA A  90     -67.231   8.238 -39.384  1.00 56.05           O  
ATOM    675  N   GLY A  91     -68.287   9.996 -40.343  1.00 64.75           N  
ATOM    676  CA  GLY A  91     -69.046  10.344 -39.168  1.00 64.75           C  
ATOM    677  C   GLY A  91     -70.111   9.377 -38.772  1.00 64.75           C  
ATOM    678  O   GLY A  91     -70.172   8.946 -37.619  1.00 64.75           O  
ATOM    679  N   ILE A  92     -70.988   9.004 -39.719  1.00141.15           N  
ATOM    680  CA  ILE A  92     -72.057   8.135 -39.342  1.00141.15           C  
ATOM    681  CB  ILE A  92     -72.978   7.738 -40.465  1.00141.15           C  
ATOM    682  CG1 ILE A  92     -73.918   6.623 -39.966  1.00141.15           C  
ATOM    683  CG2 ILE A  92     -72.158   7.360 -41.709  1.00141.15           C  
ATOM    684  CD1 ILE A  92     -74.919   6.126 -41.006  1.00141.15           C  
ATOM    685  C   ILE A  92     -71.441   6.884 -38.898  1.00141.15           C  
ATOM    686  O   ILE A  92     -71.823   6.285 -37.894  1.00141.15           O  
ATOM    687  N   MET A  93     -70.434   6.479 -39.665  1.00204.29           N  
ATOM    688  CA  MET A  93     -69.895   5.199 -39.436  1.00204.29           C  
ATOM    689  CB  MET A  93     -69.003   4.672 -40.561  1.00204.29           C  
ATOM    690  CG  MET A  93     -69.773   4.403 -41.854  1.00204.29           C  
ATOM    691  SD  MET A  93     -70.996   3.063 -41.729  1.00204.29           S  
ATOM    692  CE  MET A  93     -71.547   3.190 -43.454  1.00204.29           C  
ATOM    693  C   MET A  93     -69.140   5.095 -38.147  1.00204.29           C  
ATOM    694  O   MET A  93     -69.160   4.021 -37.559  1.00204.29           O  
ATOM    695  N   ALA A  94     -68.496   6.182 -37.661  1.00140.94           N  
ATOM    696  CA  ALA A  94     -67.669   6.193 -36.475  1.00140.94           C  
ATOM    697  CB  ALA A  94     -67.227   7.607 -36.060  1.00140.94           C  
ATOM    698  C   ALA A  94     -68.506   5.649 -35.367  1.00140.94           C  
ATOM    699  O   ALA A  94     -67.998   5.077 -34.404  1.00140.94           O  
ATOM    700  N   ASP A  95     -69.828   5.830 -35.499  1.00 73.81           N  
ATOM    701  CA  ASP A  95     -70.831   5.426 -34.559  1.00 73.81           C  
ATOM    702  CB  ASP A  95     -72.252   5.750 -35.045  1.00 73.81           C  
ATOM    703  CG  ASP A  95     -72.390   7.262 -35.099  1.00 73.81           C  
ATOM    704  OD1 ASP A  95     -71.597   7.954 -34.407  1.00 73.81           O  
ATOM    705  OD2 ASP A  95     -73.288   7.744 -35.839  1.00 73.81           O1-
ATOM    706  C   ASP A  95     -70.773   3.940 -34.356  1.00 73.81           C  
ATOM    707  O   ASP A  95     -71.263   3.432 -33.350  1.00 73.81           O  
ATOM    708  N   LEU A  96     -70.195   3.193 -35.313  1.00 57.26           N  
ATOM    709  CA  LEU A  96     -70.145   1.760 -35.229  1.00 57.26           C  
ATOM    710  CB  LEU A  96     -69.400   1.095 -36.402  1.00 57.26           C  
ATOM    711  CG  LEU A  96     -70.115   1.255 -37.758  1.00 57.26           C  
ATOM    712  CD1 LEU A  96     -69.386   0.485 -38.871  1.00 57.26           C  
ATOM    713  CD2 LEU A  96     -71.602   0.882 -37.652  1.00 57.26           C  
ATOM    714  C   LEU A  96     -69.444   1.363 -33.967  1.00 57.26           C  
ATOM    715  O   LEU A  96     -69.807   0.367 -33.343  1.00 57.26           O  
ATOM    716  N   GLU A  97     -68.435   2.137 -33.538  1.00 86.07           N  
ATOM    717  CA  GLU A  97     -67.682   1.780 -32.368  1.00 86.07           C  
ATOM    718  CB  GLU A  97     -66.577   2.793 -32.031  1.00 86.07           C  
ATOM    719  CG  GLU A  97     -65.494   2.866 -33.106  1.00 86.07           C  
ATOM    720  CD  GLU A  97     -64.942   1.461 -33.285  1.00 86.07           C  
ATOM    721  OE1 GLU A  97     -64.580   0.837 -32.252  1.00 86.07           O  
ATOM    722  OE2 GLU A  97     -64.889   0.987 -34.451  1.00 86.07           O1-
ATOM    723  C   GLU A  97     -68.607   1.700 -31.198  1.00 86.07           C  
ATOM    724  O   GLU A  97     -68.406   0.891 -30.295  1.00 86.07           O  
ATOM    725  N   ARG A  98     -69.651   2.545 -31.166  1.00 78.54           N  
ATOM    726  CA  ARG A  98     -70.527   2.524 -30.033  1.00 78.54           C  
ATOM    727  CB  ARG A  98     -71.689   3.524 -30.169  1.00 78.54           C  
ATOM    728  CG  ARG A  98     -71.247   4.984 -30.305  1.00 78.54           C  
ATOM    729  CD  ARG A  98     -72.415   5.973 -30.353  1.00 78.54           C  
ATOM    730  NE  ARG A  98     -72.933   6.117 -28.963  1.00 78.54           N  
ATOM    731  CZ  ARG A  98     -73.863   5.243 -28.477  1.00 78.54           C  
ATOM    732  NH1 ARG A  98     -74.321   4.222 -29.259  1.00 78.54           N1+
ATOM    733  NH2 ARG A  98     -74.332   5.388 -27.203  1.00 78.54           N  
ATOM    734  C   ARG A  98     -71.149   1.164 -29.931  1.00 78.54           C  
ATOM    735  O   ARG A  98     -71.245   0.596 -28.844  1.00 78.54           O  
ATOM    736  N   VAL A  99     -71.617   0.631 -31.075  1.00125.90           N  
ATOM    737  CA  VAL A  99     -72.322  -0.617 -31.141  1.00125.90           C  
ATOM    738  CB  VAL A  99     -72.881  -0.865 -32.506  1.00125.90           C  
ATOM    739  CG1 VAL A  99     -73.615  -2.214 -32.492  1.00125.90           C  
ATOM    740  CG2 VAL A  99     -73.717   0.346 -32.938  1.00125.90           C  
ATOM    741  C   VAL A  99     -71.441  -1.799 -30.864  1.00125.90           C  
ATOM    742  O   VAL A  99     -71.810  -2.678 -30.087  1.00125.90           O  
ATOM    743  N   VAL A 100     -70.266  -1.883 -31.527  1.00 59.02           N  
ATOM    744  CA  VAL A 100     -69.443  -3.042 -31.320  1.00 59.02           C  
ATOM    745  CB  VAL A 100     -69.543  -4.037 -32.441  1.00 59.02           C  
ATOM    746  CG1 VAL A 100     -68.581  -5.203 -32.158  1.00 59.02           C  
ATOM    747  CG2 VAL A 100     -71.012  -4.462 -32.592  1.00 59.02           C  
ATOM    748  C   VAL A 100     -68.010  -2.621 -31.247  1.00 59.02           C  
ATOM    749  O   VAL A 100     -67.517  -1.887 -32.105  1.00 59.02           O  
ATOM    750  N   ALA A 101     -67.297  -3.086 -30.201  1.00 44.89           N  
ATOM    751  CA  ALA A 101     -65.903  -2.781 -30.069  1.00 44.89           C  
ATOM    752  CB  ALA A 101     -65.415  -2.757 -28.610  1.00 44.89           C  
ATOM    753  C   ALA A 101     -65.149  -3.853 -30.790  1.00 44.89           C  
ATOM    754  O   ALA A 101     -65.658  -4.957 -30.972  1.00 44.89           O  
ATOM    755  N   ARG A 102     -63.917  -3.548 -31.249  1.00155.92           N  
ATOM    756  CA  ARG A 102     -63.124  -4.561 -31.884  1.00155.92           C  
ATOM    757  CB  ARG A 102     -62.849  -5.788 -30.997  1.00155.92           C  
ATOM    758  CG  ARG A 102     -61.906  -5.507 -29.823  1.00155.92           C  
ATOM    759  CD  ARG A 102     -60.436  -5.811 -30.129  1.00155.92           C  
ATOM    760  NE  ARG A 102     -60.338  -7.262 -30.460  1.00155.92           N  
ATOM    761  CZ  ARG A 102     -59.168  -7.938 -30.265  1.00155.92           C  
ATOM    762  NH1 ARG A 102     -58.081  -7.293 -29.751  1.00155.92           N1+
ATOM    763  NH2 ARG A 102     -59.087  -9.265 -30.577  1.00155.92           N  
ATOM    764  C   ARG A 102     -63.810  -5.021 -33.129  1.00155.92           C  
ATOM    765  O   ARG A 102     -64.414  -4.236 -33.859  1.00155.92           O  
ATOM    766  N   ALA A 103     -63.674  -6.330 -33.417  1.00 62.15           N  
ATOM    767  CA  ALA A 103     -64.300  -6.939 -34.556  1.00 62.15           C  
ATOM    768  CB  ALA A 103     -65.829  -7.023 -34.418  1.00 62.15           C  
ATOM    769  C   ALA A 103     -63.980  -6.146 -35.784  1.00 62.15           C  
ATOM    770  O   ALA A 103     -64.859  -5.820 -36.580  1.00 62.15           O  
ATOM    771  N   ARG A 104     -62.687  -5.844 -35.983  1.00107.86           N  
ATOM    772  CA  ARG A 104     -62.252  -5.047 -37.094  1.00107.86           C  
ATOM    773  CB  ARG A 104     -60.743  -4.761 -37.061  1.00107.86           C  
ATOM    774  CG  ARG A 104     -60.338  -3.845 -35.907  1.00107.86           C  
ATOM    775  CD  ARG A 104     -61.000  -2.467 -35.990  1.00107.86           C  
ATOM    776  NE  ARG A 104     -60.487  -1.640 -34.863  1.00107.86           N  
ATOM    777  CZ  ARG A 104     -60.969  -0.376 -34.680  1.00107.86           C  
ATOM    778  NH1 ARG A 104     -61.973   0.095 -35.478  1.00107.86           N1+
ATOM    779  NH2 ARG A 104     -60.446   0.419 -33.701  1.00107.86           N  
ATOM    780  C   ARG A 104     -62.563  -5.710 -38.404  1.00107.86           C  
ATOM    781  O   ARG A 104     -62.977  -5.046 -39.354  1.00107.86           O  
ATOM    782  N   TYR A 105     -62.395  -7.040 -38.504  1.00 76.33           N  
ATOM    783  CA  TYR A 105     -62.613  -7.695 -39.770  1.00 76.33           C  
ATOM    784  CB  TYR A 105     -62.372  -9.215 -39.746  1.00 76.33           C  
ATOM    785  CG  TYR A 105     -60.907  -9.466 -39.855  1.00 76.33           C  
ATOM    786  CD1 TYR A 105     -60.318  -9.457 -41.098  1.00 76.33           C  
ATOM    787  CD2 TYR A 105     -60.129  -9.717 -38.750  1.00 76.33           C  
ATOM    788  CE1 TYR A 105     -58.972  -9.687 -41.245  1.00 76.33           C  
ATOM    789  CE2 TYR A 105     -58.779  -9.947 -38.890  1.00 76.33           C  
ATOM    790  CZ  TYR A 105     -58.199  -9.933 -40.139  1.00 76.33           C  
ATOM    791  OH  TYR A 105     -56.817 -10.169 -40.290  1.00 76.33           O  
ATOM    792  C   TYR A 105     -64.021  -7.474 -40.234  1.00 76.33           C  
ATOM    793  O   TYR A 105     -64.254  -7.235 -41.418  1.00 76.33           O  
ATOM    794  N   ALA A 106     -65.007  -7.572 -39.326  1.00 46.30           N  
ATOM    795  CA  ALA A 106     -66.372  -7.406 -39.734  1.00 46.30           C  
ATOM    796  CB  ALA A 106     -67.376  -7.643 -38.593  1.00 46.30           C  
ATOM    797  C   ALA A 106     -66.582  -6.007 -40.229  1.00 46.30           C  
ATOM    798  O   ALA A 106     -67.246  -5.797 -41.243  1.00 46.30           O  
ATOM    799  N   LYS A 107     -66.006  -5.019 -39.518  1.00 87.84           N  
ATOM    800  CA  LYS A 107     -66.161  -3.624 -39.817  1.00 87.84           C  
ATOM    801  CB  LYS A 107     -65.486  -2.713 -38.779  1.00 87.84           C  
ATOM    802  CG  LYS A 107     -66.240  -2.656 -37.450  1.00 87.84           C  
ATOM    803  CD  LYS A 107     -65.420  -2.085 -36.294  1.00 87.84           C  
ATOM    804  CE  LYS A 107     -66.204  -2.009 -34.983  1.00 87.84           C  
ATOM    805  NZ  LYS A 107     -67.223  -0.942 -35.077  1.00 87.84           N1+
ATOM    806  C   LYS A 107     -65.572  -3.296 -41.153  1.00 87.84           C  
ATOM    807  O   LYS A 107     -66.107  -2.459 -41.878  1.00 87.84           O  
ATOM    808  N   ALA A 108     -64.464  -3.958 -41.528  1.00 45.24           N  
ATOM    809  CA  ALA A 108     -63.778  -3.621 -42.744  1.00 45.24           C  
ATOM    810  CB  ALA A 108     -62.566  -4.528 -43.011  1.00 45.24           C  
ATOM    811  C   ALA A 108     -64.714  -3.767 -43.905  1.00 45.24           C  
ATOM    812  O   ALA A 108     -64.677  -2.971 -44.843  1.00 45.24           O  
ATOM    813  N   ALA A 109     -65.574  -4.799 -43.887  1.00 35.03           N  
ATOM    814  CA  ALA A 109     -66.462  -5.022 -44.992  1.00 35.03           C  
ATOM    815  CB  ALA A 109     -67.332  -6.276 -44.804  1.00 35.03           C  
ATOM    816  C   ALA A 109     -67.388  -3.854 -45.147  1.00 35.03           C  
ATOM    817  O   ALA A 109     -67.612  -3.373 -46.257  1.00 35.03           O  
ATOM    818  N   VAL A 110     -67.940  -3.349 -44.030  1.00 36.45           N  
ATOM    819  CA  VAL A 110     -68.880  -2.267 -44.098  1.00 36.45           C  
ATOM    820  CB  VAL A 110     -69.410  -1.869 -42.752  1.00 36.45           C  
ATOM    821  CG1 VAL A 110     -70.324  -0.645 -42.929  1.00 36.45           C  
ATOM    822  CG2 VAL A 110     -70.108  -3.085 -42.117  1.00 36.45           C  
ATOM    823  C   VAL A 110     -68.191  -1.073 -44.679  1.00 36.45           C  
ATOM    824  O   VAL A 110     -68.762  -0.349 -45.494  1.00 36.45           O  
ATOM    825  N   ASP A 111     -66.938  -0.833 -44.252  1.00 66.46           N  
ATOM    826  CA  ASP A 111     -66.184   0.305 -44.696  1.00 66.46           C  
ATOM    827  CB  ASP A 111     -64.823   0.414 -43.975  1.00 66.46           C  
ATOM    828  CG  ASP A 111     -64.059   1.648 -44.451  1.00 66.46           C  
ATOM    829  OD1 ASP A 111     -63.675   1.697 -45.651  1.00 66.46           O  
ATOM    830  OD2 ASP A 111     -63.845   2.562 -43.609  1.00 66.46           O1-
ATOM    831  C   ASP A 111     -65.918   0.213 -46.173  1.00 66.46           C  
ATOM    832  O   ASP A 111     -66.145   1.174 -46.902  1.00 66.46           O  
ATOM    833  N   VAL A 112     -65.482  -0.959 -46.669  1.00162.18           N  
ATOM    834  CA  VAL A 112     -65.100  -1.117 -48.050  1.00162.18           C  
ATOM    835  CB  VAL A 112     -64.392  -2.410 -48.344  1.00162.18           C  
ATOM    836  CG1 VAL A 112     -65.242  -3.572 -47.841  1.00162.18           C  
ATOM    837  CG2 VAL A 112     -64.061  -2.461 -49.846  1.00162.18           C  
ATOM    838  C   VAL A 112     -66.272  -0.905 -48.935  1.00162.18           C  
ATOM    839  O   VAL A 112     -66.148  -0.577 -50.114  1.00162.18           O  
ATOM    840  N   ALA A 113     -67.465  -1.038 -48.360  1.00161.76           N  
ATOM    841  CA  ALA A 113     -68.656  -0.735 -49.077  1.00161.76           C  
ATOM    842  CB  ALA A 113     -69.903  -0.761 -48.186  1.00161.76           C  
ATOM    843  C   ALA A 113     -68.486   0.714 -49.630  1.00161.76           C  
ATOM    844  O   ALA A 113     -69.266   1.037 -50.524  1.00161.76           O  
ATOM    845  N   MET A 114     -67.545   1.591 -49.070  1.00401.79           N  
ATOM    846  CA  MET A 114     -67.138   2.982 -49.338  1.00401.79           C  
ATOM    847  CB  MET A 114     -66.334   3.610 -48.201  1.00401.79           C  
ATOM    848  CG  MET A 114     -67.223   3.681 -46.960  1.00401.79           C  
ATOM    849  SD  MET A 114     -68.798   4.556 -47.210  1.00401.79           S  
ATOM    850  CE  MET A 114     -69.427   4.230 -45.537  1.00401.79           C  
ATOM    851  C   MET A 114     -66.502   3.253 -50.616  1.00401.79           C  
ATOM    852  O   MET A 114     -65.525   2.683 -51.089  1.00401.79           O  
ATOM    853  N   HIS A 115     -67.156   4.138 -51.338  1.00238.69           N  
ATOM    854  CA  HIS A 115     -66.699   4.320 -52.657  1.00238.69           C  
ATOM    855  ND1 HIS A 115     -64.904   7.239 -53.671  1.00238.69           N  
ATOM    856  CG  HIS A 115     -65.344   6.391 -52.677  1.00238.69           C  
ATOM    857  CB  HIS A 115     -65.274   4.892 -52.749  1.00238.69           C  
ATOM    858  NE2 HIS A 115     -65.861   8.519 -52.131  1.00238.69           N  
ATOM    859  CD2 HIS A 115     -65.921   7.193 -51.741  1.00238.69           C  
ATOM    860  CE1 HIS A 115     -65.241   8.497 -53.297  1.00238.69           C  
ATOM    861  C   HIS A 115     -66.881   3.050 -53.429  1.00238.69           C  
ATOM    862  O   HIS A 115     -66.591   3.004 -54.622  1.00238.69           O  
ATOM    863  N   ASP A 116     -67.343   1.939 -52.807  1.00185.57           N  
ATOM    864  CA  ASP A 116     -67.752   1.031 -53.765  1.00185.57           C  
ATOM    865  CB  ASP A 116     -68.145  -0.346 -53.211  1.00185.57           C  
ATOM    866  CG  ASP A 116     -68.220  -1.281 -54.410  1.00185.57           C  
ATOM    867  OD1 ASP A 116     -68.760  -0.852 -55.462  1.00185.57           O  
ATOM    868  OD2 ASP A 116     -67.708  -2.427 -54.299  1.00185.57           O1-
ATOM    869  C   ASP A 116     -68.983   1.765 -54.168  1.00185.57           C  
ATOM    870  O   ASP A 116     -69.081   2.308 -55.262  1.00185.57           O  
ATOM    871  N   ALA A 117     -69.873   1.947 -53.166  1.00 55.65           N  
ATOM    872  CA  ALA A 117     -71.128   2.621 -53.337  1.00 55.65           C  
ATOM    873  CB  ALA A 117     -72.047   2.494 -52.110  1.00 55.65           C  
ATOM    874  C   ALA A 117     -70.940   4.089 -53.593  1.00 55.65           C  
ATOM    875  O   ALA A 117     -71.567   4.648 -54.492  1.00 55.65           O  
ATOM    876  N   TRP A 118     -70.086   4.756 -52.789  1.00 89.24           N  
ATOM    877  CA  TRP A 118     -69.909   6.183 -52.886  1.00 89.24           C  
ATOM    878  CB  TRP A 118     -69.123   6.774 -51.698  1.00 89.24           C  
ATOM    879  CG  TRP A 118     -69.130   8.283 -51.673  1.00 89.24           C  
ATOM    880  CD2 TRP A 118     -68.422   9.089 -50.718  1.00 89.24           C  
ATOM    881  CD1 TRP A 118     -69.791   9.148 -52.494  1.00 89.24           C  
ATOM    882  NE1 TRP A 118     -69.542  10.443 -52.111  1.00 89.24           N  
ATOM    883  CE2 TRP A 118     -68.700  10.422 -51.020  1.00 89.24           C  
ATOM    884  CE3 TRP A 118     -67.612   8.746 -49.673  1.00 89.24           C  
ATOM    885  CZ2 TRP A 118     -68.169  11.439 -50.278  1.00 89.24           C  
ATOM    886  CZ3 TRP A 118     -67.073   9.774 -48.931  1.00 89.24           C  
ATOM    887  CH2 TRP A 118     -67.347  11.094 -49.229  1.00 89.24           C  
ATOM    888  C   TRP A 118     -69.193   6.578 -54.152  1.00 89.24           C  
ATOM    889  O   TRP A 118     -69.627   7.476 -54.872  1.00 89.24           O  
ATOM    890  N   ALA A 119     -68.062   5.915 -54.449  1.00 60.48           N  
ATOM    891  CA  ALA A 119     -67.213   6.216 -55.566  1.00 60.48           C  
ATOM    892  CB  ALA A 119     -65.894   5.427 -55.633  1.00 60.48           C  
ATOM    893  C   ALA A 119     -67.951   5.942 -56.823  1.00 60.48           C  
ATOM    894  O   ALA A 119     -67.788   6.664 -57.801  1.00 60.48           O  
ATOM    895  N   ARG A 120     -68.752   4.862 -56.852  1.00130.28           N  
ATOM    896  CA  ARG A 120     -69.493   4.584 -58.047  1.00130.28           C  
ATOM    897  CB  ARG A 120     -70.255   3.247 -58.007  1.00130.28           C  
ATOM    898  CG  ARG A 120     -69.336   2.025 -57.961  1.00130.28           C  
ATOM    899  CD  ARG A 120     -68.585   1.740 -59.255  1.00130.28           C  
ATOM    900  NE  ARG A 120     -69.586   1.280 -60.252  1.00130.28           N  
ATOM    901  CZ  ARG A 120     -69.249   0.307 -61.145  1.00130.28           C  
ATOM    902  NH1 ARG A 120     -68.023  -0.290 -61.071  1.00130.28           N1+
ATOM    903  NH2 ARG A 120     -70.136  -0.061 -62.115  1.00130.28           N  
ATOM    904  C   ARG A 120     -70.498   5.679 -58.243  1.00130.28           C  
ATOM    905  O   ARG A 120     -70.711   6.141 -59.363  1.00130.28           O  
ATOM    906  N   SER A 121     -71.139   6.131 -57.147  1.00 41.82           N  
ATOM    907  CA  SER A 121     -72.146   7.153 -57.251  1.00 41.82           C  
ATOM    908  CB  SER A 121     -72.775   7.511 -55.894  1.00 41.82           C  
ATOM    909  OG  SER A 121     -73.493   6.396 -55.383  1.00 41.82           O  
ATOM    910  C   SER A 121     -71.505   8.392 -57.790  1.00 41.82           C  
ATOM    911  O   SER A 121     -72.105   9.120 -58.580  1.00 41.82           O  
ATOM    912  N   LEU A 122     -70.271   8.665 -57.329  1.00 86.12           N  
ATOM    913  CA  LEU A 122     -69.455   9.774 -57.740  1.00 86.12           C  
ATOM    914  CB  LEU A 122     -68.217   9.978 -56.854  1.00 86.12           C  
ATOM    915  CG  LEU A 122     -68.542  10.353 -55.399  1.00 86.12           C  
ATOM    916  CD1 LEU A 122     -67.253  10.595 -54.598  1.00 86.12           C  
ATOM    917  CD2 LEU A 122     -69.524  11.534 -55.324  1.00 86.12           C  
ATOM    918  C   LEU A 122     -68.961   9.525 -59.133  1.00 86.12           C  
ATOM    919  O   LEU A 122     -68.601  10.463 -59.844  1.00 86.12           O  
ATOM    920  N   ASN A 123     -68.923   8.244 -59.555  1.00 76.19           N  
ATOM    921  CA  ASN A 123     -68.373   7.880 -60.832  1.00 76.19           C  
ATOM    922  CB  ASN A 123     -68.959   8.696 -62.002  1.00 76.19           C  
ATOM    923  CG  ASN A 123     -68.540   8.036 -63.310  1.00 76.19           C  
ATOM    924  OD1 ASN A 123     -67.685   7.153 -63.333  1.00 76.19           O  
ATOM    925  ND2 ASN A 123     -69.157   8.481 -64.437  1.00 76.19           N  
ATOM    926  C   ASN A 123     -66.896   8.107 -60.789  1.00 76.19           C  
ATOM    927  O   ASN A 123     -66.315   8.718 -61.685  1.00 76.19           O  
ATOM    928  N   VAL A 124     -66.261   7.602 -59.710  1.00138.86           N  
ATOM    929  CA  VAL A 124     -64.857   7.761 -59.489  1.00138.86           C  
ATOM    930  CB  VAL A 124     -64.643   8.850 -58.494  1.00138.86           C  
ATOM    931  CG1 VAL A 124     -65.359   8.473 -57.191  1.00138.86           C  
ATOM    932  CG2 VAL A 124     -63.156   9.055 -58.310  1.00138.86           C  
ATOM    933  C   VAL A 124     -64.322   6.473 -58.920  1.00138.86           C  
ATOM    934  O   VAL A 124     -65.085   5.636 -58.446  1.00138.86           O  
ATOM    935  N   PRO A 125     -63.025   6.276 -58.982  1.00 86.21           N  
ATOM    936  CA  PRO A 125     -62.438   5.084 -58.424  1.00 86.21           C  
ATOM    937  CD  PRO A 125     -62.268   6.769 -60.122  1.00 86.21           C  
ATOM    938  CB  PRO A 125     -61.036   4.989 -59.022  1.00 86.21           C  
ATOM    939  CG  PRO A 125     -61.162   5.730 -60.365  1.00 86.21           C  
ATOM    940  C   PRO A 125     -62.452   5.236 -56.935  1.00 86.21           C  
ATOM    941  O   PRO A 125     -62.603   6.356 -56.456  1.00 86.21           O  
ATOM    942  N   VAL A 126     -62.312   4.127 -56.188  1.00 63.39           N  
ATOM    943  CA  VAL A 126     -62.339   4.158 -54.751  1.00 63.39           C  
ATOM    944  CB  VAL A 126     -62.256   2.791 -54.135  1.00 63.39           C  
ATOM    945  CG1 VAL A 126     -62.053   2.943 -52.617  1.00 63.39           C  
ATOM    946  CG2 VAL A 126     -63.533   2.015 -54.506  1.00 63.39           C  
ATOM    947  C   VAL A 126     -61.171   4.953 -54.249  1.00 63.39           C  
ATOM    948  O   VAL A 126     -61.264   5.625 -53.224  1.00 63.39           O  
ATOM    949  N   ARG A 127     -60.036   4.896 -54.973  1.00148.82           N  
ATOM    950  CA  ARG A 127     -58.815   5.527 -54.558  1.00148.82           C  
ATOM    951  CB  ARG A 127     -57.632   5.256 -55.505  1.00148.82           C  
ATOM    952  CG  ARG A 127     -57.828   5.806 -56.917  1.00148.82           C  
ATOM    953  CD  ARG A 127     -56.637   5.547 -57.840  1.00148.82           C  
ATOM    954  NE  ARG A 127     -56.947   4.321 -58.621  1.00148.82           N  
ATOM    955  CZ  ARG A 127     -57.728   4.425 -59.734  1.00148.82           C  
ATOM    956  NH1 ARG A 127     -58.225   5.643 -60.096  1.00148.82           N1+
ATOM    957  NH2 ARG A 127     -58.018   3.320 -60.478  1.00148.82           N  
ATOM    958  C   ARG A 127     -58.990   7.013 -54.474  1.00148.82           C  
ATOM    959  O   ARG A 127     -58.356   7.668 -53.648  1.00148.82           O  
ATOM    960  N   ASP A 128     -59.845   7.597 -55.331  1.00 81.71           N  
ATOM    961  CA  ASP A 128     -60.000   9.026 -55.349  1.00 81.71           C  
ATOM    962  CB  ASP A 128     -60.909   9.537 -56.473  1.00 81.71           C  
ATOM    963  CG  ASP A 128     -60.147   9.351 -57.782  1.00 81.71           C  
ATOM    964  OD1 ASP A 128     -59.073   8.696 -57.752  1.00 81.71           O  
ATOM    965  OD2 ASP A 128     -60.608   9.874 -58.830  1.00 81.71           O1-
ATOM    966  C   ASP A 128     -60.547   9.496 -54.038  1.00 81.71           C  
ATOM    967  O   ASP A 128     -60.432  10.669 -53.690  1.00 81.71           O  
ATOM    968  N   LEU A 129     -61.261   8.624 -53.317  1.00178.44           N  
ATOM    969  CA  LEU A 129     -61.753   9.000 -52.025  1.00178.44           C  
ATOM    970  CB  LEU A 129     -62.839   8.038 -51.525  1.00178.44           C  
ATOM    971  CG  LEU A 129     -63.637   8.596 -50.339  1.00178.44           C  
ATOM    972  CD1 LEU A 129     -62.895   8.459 -49.006  1.00178.44           C  
ATOM    973  CD2 LEU A 129     -64.033  10.053 -50.626  1.00178.44           C  
ATOM    974  C   LEU A 129     -60.597   9.014 -51.062  1.00178.44           C  
ATOM    975  O   LEU A 129     -60.641   9.652 -50.012  1.00178.44           O  
ATOM    976  N   LEU A 130     -59.590   8.179 -51.375  1.00127.71           N  
ATOM    977  CA  LEU A 130     -58.361   7.886 -50.688  1.00127.71           C  
ATOM    978  CB  LEU A 130     -57.835   6.487 -51.032  1.00127.71           C  
ATOM    979  CG  LEU A 130     -58.857   5.409 -50.621  1.00127.71           C  
ATOM    980  CD1 LEU A 130     -58.306   3.990 -50.817  1.00127.71           C  
ATOM    981  CD2 LEU A 130     -59.389   5.662 -49.200  1.00127.71           C  
ATOM    982  C   LEU A 130     -57.261   8.900 -50.848  1.00127.71           C  
ATOM    983  O   LEU A 130     -56.234   8.770 -50.183  1.00127.71           O  
ATOM    984  N   GLY A 131     -57.362   9.867 -51.782  1.00 46.06           N  
ATOM    985  CA  GLY A 131     -56.265  10.792 -51.882  1.00 46.06           C  
ATOM    986  C   GLY A 131     -55.694  10.803 -53.266  1.00 46.06           C  
ATOM    987  O   GLY A 131     -54.736  11.527 -53.530  1.00 46.06           O  
ATOM    988  N   GLY A 132     -56.260  10.010 -54.193  1.00 32.70           N  
ATOM    989  CA  GLY A 132     -55.775  10.065 -55.543  1.00 32.70           C  
ATOM    990  C   GLY A 132     -54.824   8.936 -55.766  1.00 32.70           C  
ATOM    991  O   GLY A 132     -54.712   8.036 -54.936  1.00 32.70           O  
ATOM    992  N   THR A 133     -54.109   8.953 -56.914  1.00135.74           N  
ATOM    993  CA  THR A 133     -53.292   7.817 -57.224  1.00135.74           C  
ATOM    994  CB  THR A 133     -53.720   7.154 -58.504  1.00135.74           C  
ATOM    995  OG1 THR A 133     -52.934   6.002 -58.761  1.00135.74           O  
ATOM    996  CG2 THR A 133     -53.613   8.162 -59.656  1.00135.74           C  
ATOM    997  C   THR A 133     -51.834   8.149 -57.299  1.00135.74           C  
ATOM    998  O   THR A 133     -51.416   9.035 -58.041  1.00135.74           O  
ATOM    999  N   VAL A 134     -51.048   7.483 -56.423  1.00 67.78           N  
ATOM   1000  CA  VAL A 134     -49.612   7.504 -56.379  1.00 67.78           C  
ATOM   1001  CB  VAL A 134     -49.076   7.054 -55.051  1.00 67.78           C  
ATOM   1002  CG1 VAL A 134     -47.539   7.057 -55.109  1.00 67.78           C  
ATOM   1003  CG2 VAL A 134     -49.665   7.962 -53.959  1.00 67.78           C  
ATOM   1004  C   VAL A 134     -49.040   6.588 -57.425  1.00 67.78           C  
ATOM   1005  O   VAL A 134     -48.047   6.925 -58.067  1.00 67.78           O  
ATOM   1006  N   ARG A 135     -49.640   5.386 -57.610  1.00142.85           N  
ATOM   1007  CA  ARG A 135     -49.072   4.430 -58.529  1.00142.85           C  
ATOM   1008  CB  ARG A 135     -48.083   3.472 -57.849  1.00142.85           C  
ATOM   1009  CG  ARG A 135     -48.710   2.664 -56.712  1.00142.85           C  
ATOM   1010  CD  ARG A 135     -47.673   2.044 -55.775  1.00142.85           C  
ATOM   1011  NE  ARG A 135     -46.928   3.180 -55.161  1.00142.85           N  
ATOM   1012  CZ  ARG A 135     -46.045   2.977 -54.141  1.00142.85           C  
ATOM   1013  NH1 ARG A 135     -45.830   1.722 -53.650  1.00142.85           N1+
ATOM   1014  NH2 ARG A 135     -45.372   4.039 -53.610  1.00142.85           N  
ATOM   1015  C   ARG A 135     -50.157   3.599 -59.153  1.00142.85           C  
ATOM   1016  O   ARG A 135     -51.227   3.412 -58.578  1.00142.85           O  
ATOM   1017  N   ASP A 136     -49.910   3.180 -60.415  1.00 96.56           N  
ATOM   1018  CA  ASP A 136     -50.729   2.344 -61.257  1.00 96.56           C  
ATOM   1019  CB  ASP A 136     -50.463   2.581 -62.754  1.00 96.56           C  
ATOM   1020  CG  ASP A 136     -49.028   2.173 -63.048  1.00 96.56           C  
ATOM   1021  OD1 ASP A 136     -48.121   2.610 -62.292  1.00 96.56           O  
ATOM   1022  OD2 ASP A 136     -48.820   1.404 -64.023  1.00 96.56           O1-
ATOM   1023  C   ASP A 136     -50.558   0.865 -61.021  1.00 96.56           C  
ATOM   1024  O   ASP A 136     -51.427   0.089 -61.415  1.00 96.56           O  
ATOM   1025  N   LYS A 137     -49.400   0.410 -60.494  1.00117.06           N  
ATOM   1026  CA  LYS A 137     -49.229  -1.012 -60.335  1.00117.06           C  
ATOM   1027  CB  LYS A 137     -48.594  -1.703 -61.553  1.00117.06           C  
ATOM   1028  CG  LYS A 137     -47.166  -1.241 -61.844  1.00117.06           C  
ATOM   1029  CD  LYS A 137     -46.400  -2.173 -62.785  1.00117.06           C  
ATOM   1030  CE  LYS A 137     -46.705  -1.958 -64.268  1.00117.06           C  
ATOM   1031  NZ  LYS A 137     -45.906  -2.896 -65.085  1.00117.06           N1+
ATOM   1032  C   LYS A 137     -48.333  -1.270 -59.162  1.00117.06           C  
ATOM   1033  O   LYS A 137     -47.558  -0.404 -58.759  1.00117.06           O  
ATOM   1034  N   VAL A 138     -48.424  -2.489 -58.583  1.00 46.68           N  
ATOM   1035  CA  VAL A 138     -47.633  -2.822 -57.429  1.00 46.68           C  
ATOM   1036  CB  VAL A 138     -48.434  -2.883 -56.159  1.00 46.68           C  
ATOM   1037  CG1 VAL A 138     -48.974  -1.474 -55.860  1.00 46.68           C  
ATOM   1038  CG2 VAL A 138     -49.536  -3.943 -56.323  1.00 46.68           C  
ATOM   1039  C   VAL A 138     -47.001  -4.169 -57.619  1.00 46.68           C  
ATOM   1040  O   VAL A 138     -47.436  -4.968 -58.447  1.00 46.68           O  
ATOM   1041  N   ASP A 139     -45.915  -4.435 -56.862  1.00 39.71           N  
ATOM   1042  CA  ASP A 139     -45.228  -5.696 -56.921  1.00 39.71           C  
ATOM   1043  CB  ASP A 139     -43.821  -5.667 -56.297  1.00 39.71           C  
ATOM   1044  CG  ASP A 139     -42.907  -4.833 -57.182  1.00 39.71           C  
ATOM   1045  OD1 ASP A 139     -43.386  -4.356 -58.245  1.00 39.71           O  
ATOM   1046  OD2 ASP A 139     -41.715  -4.667 -56.810  1.00 39.71           O1-
ATOM   1047  C   ASP A 139     -46.032  -6.692 -56.145  1.00 39.71           C  
ATOM   1048  O   ASP A 139     -46.763  -6.326 -55.224  1.00 39.71           O  
ATOM   1049  N   VAL A 140     -45.923  -7.990 -56.503  1.00 48.69           N  
ATOM   1050  CA  VAL A 140     -46.682  -8.970 -55.778  1.00 48.69           C  
ATOM   1051  CB  VAL A 140     -47.796  -9.563 -56.592  1.00 48.69           C  
ATOM   1052  CG1 VAL A 140     -48.522 -10.625 -55.748  1.00 48.69           C  
ATOM   1053  CG2 VAL A 140     -48.704  -8.418 -57.072  1.00 48.69           C  
ATOM   1054  C   VAL A 140     -45.775 -10.089 -55.363  1.00 48.69           C  
ATOM   1055  O   VAL A 140     -44.988 -10.604 -56.155  1.00 48.69           O  
ATOM   1056  N   THR A 141     -45.894 -10.507 -54.087  1.00 52.55           N  
ATOM   1057  CA  THR A 141     -45.113 -11.579 -53.539  1.00 52.55           C  
ATOM   1058  CB  THR A 141     -44.686 -11.324 -52.120  1.00 52.55           C  
ATOM   1059  OG1 THR A 141     -43.949 -10.113 -52.042  1.00 52.55           O  
ATOM   1060  CG2 THR A 141     -43.821 -12.499 -51.630  1.00 52.55           C  
ATOM   1061  C   THR A 141     -46.029 -12.765 -53.512  1.00 52.55           C  
ATOM   1062  O   THR A 141     -47.182 -12.649 -53.102  1.00 52.55           O  
ATOM   1063  N   TRP A 142     -45.546 -13.941 -53.964  1.00 93.20           N  
ATOM   1064  CA  TRP A 142     -46.383 -15.111 -54.002  1.00 93.20           C  
ATOM   1065  CB  TRP A 142     -46.130 -15.982 -55.252  1.00 93.20           C  
ATOM   1066  CG  TRP A 142     -46.884 -17.294 -55.312  1.00 93.20           C  
ATOM   1067  CD2 TRP A 142     -48.285 -17.422 -55.607  1.00 93.20           C  
ATOM   1068  CD1 TRP A 142     -46.422 -18.559 -55.090  1.00 93.20           C  
ATOM   1069  NE1 TRP A 142     -47.443 -19.468 -55.239  1.00 93.20           N  
ATOM   1070  CE2 TRP A 142     -48.596 -18.782 -55.553  1.00 93.20           C  
ATOM   1071  CE3 TRP A 142     -49.236 -16.484 -55.896  1.00 93.20           C  
ATOM   1072  CZ2 TRP A 142     -49.866 -19.224 -55.788  1.00 93.20           C  
ATOM   1073  CZ3 TRP A 142     -50.516 -16.935 -56.135  1.00 93.20           C  
ATOM   1074  CH2 TRP A 142     -50.823 -18.279 -56.082  1.00 93.20           C  
ATOM   1075  C   TRP A 142     -46.131 -15.940 -52.778  1.00 93.20           C  
ATOM   1076  O   TRP A 142     -44.989 -16.245 -52.435  1.00 93.20           O  
ATOM   1077  N   ALA A 143     -47.221 -16.335 -52.083  1.00 49.54           N  
ATOM   1078  CA  ALA A 143     -47.089 -17.087 -50.866  1.00 49.54           C  
ATOM   1079  CB  ALA A 143     -47.986 -16.568 -49.728  1.00 49.54           C  
ATOM   1080  C   ALA A 143     -47.489 -18.504 -51.129  1.00 49.54           C  
ATOM   1081  O   ALA A 143     -48.491 -18.774 -51.788  1.00 49.54           O  
ATOM   1082  N   LEU A 144     -46.695 -19.465 -50.617  1.00102.89           N  
ATOM   1083  CA  LEU A 144     -47.042 -20.840 -50.810  1.00102.89           C  
ATOM   1084  CB  LEU A 144     -45.868 -21.742 -51.232  1.00102.89           C  
ATOM   1085  CG  LEU A 144     -45.253 -21.399 -52.599  1.00102.89           C  
ATOM   1086  CD1 LEU A 144     -44.538 -20.040 -52.569  1.00102.89           C  
ATOM   1087  CD2 LEU A 144     -44.354 -22.540 -53.101  1.00102.89           C  
ATOM   1088  C   LEU A 144     -47.496 -21.351 -49.488  1.00102.89           C  
ATOM   1089  O   LEU A 144     -46.931 -20.997 -48.456  1.00102.89           O  
ATOM   1090  N   GLY A 145     -48.542 -22.197 -49.484  1.00 38.62           N  
ATOM   1091  CA  GLY A 145     -49.001 -22.763 -48.252  1.00 38.62           C  
ATOM   1092  C   GLY A 145     -47.988 -23.810 -47.932  1.00 38.62           C  
ATOM   1093  O   GLY A 145     -47.036 -23.998 -48.685  1.00 38.62           O  
ATOM   1094  N   VAL A 146     -48.163 -24.518 -46.801  1.00119.84           N  
ATOM   1095  CA  VAL A 146     -47.192 -25.506 -46.426  1.00119.84           C  
ATOM   1096  CB  VAL A 146     -47.485 -26.143 -45.093  1.00119.84           C  
ATOM   1097  CG1 VAL A 146     -48.859 -26.831 -45.161  1.00119.84           C  
ATOM   1098  CG2 VAL A 146     -46.333 -27.092 -44.729  1.00119.84           C  
ATOM   1099  C   VAL A 146     -47.186 -26.566 -47.487  1.00119.84           C  
ATOM   1100  O   VAL A 146     -48.224 -27.142 -47.814  1.00119.84           O  
ATOM   1101  N   LEU A 147     -45.990 -26.831 -48.060  1.00 87.82           N  
ATOM   1102  CA  LEU A 147     -45.840 -27.796 -49.116  1.00 87.82           C  
ATOM   1103  CB  LEU A 147     -45.758 -27.144 -50.506  1.00 87.82           C  
ATOM   1104  CG  LEU A 147     -47.079 -26.531 -51.001  1.00 87.82           C  
ATOM   1105  CD1 LEU A 147     -46.891 -25.834 -52.356  1.00 87.82           C  
ATOM   1106  CD2 LEU A 147     -48.193 -27.590 -51.055  1.00 87.82           C  
ATOM   1107  C   LEU A 147     -44.544 -28.534 -48.927  1.00 87.82           C  
ATOM   1108  O   LEU A 147     -43.608 -28.046 -48.296  1.00 87.82           O  
ATOM   1109  N   PRO A 148     -44.463 -29.708 -49.494  1.00 70.20           N  
ATOM   1110  CA  PRO A 148     -43.255 -30.485 -49.393  1.00 70.20           C  
ATOM   1111  CD  PRO A 148     -45.640 -30.553 -49.624  1.00 70.20           C  
ATOM   1112  CB  PRO A 148     -43.617 -31.876 -49.911  1.00 70.20           C  
ATOM   1113  CG  PRO A 148     -45.116 -32.000 -49.580  1.00 70.20           C  
ATOM   1114  C   PRO A 148     -42.162 -29.793 -50.147  1.00 70.20           C  
ATOM   1115  O   PRO A 148     -42.459 -28.957 -50.997  1.00 70.20           O  
ATOM   1116  N   LEU A 149     -40.888 -30.122 -49.865  1.00 51.18           N  
ATOM   1117  CA  LEU A 149     -39.794 -29.407 -50.459  1.00 51.18           C  
ATOM   1118  CB  LEU A 149     -38.422 -29.977 -50.068  1.00 51.18           C  
ATOM   1119  CG  LEU A 149     -37.255 -29.252 -50.764  1.00 51.18           C  
ATOM   1120  CD1 LEU A 149     -37.132 -27.797 -50.287  1.00 51.18           C  
ATOM   1121  CD2 LEU A 149     -35.945 -30.045 -50.642  1.00 51.18           C  
ATOM   1122  C   LEU A 149     -39.855 -29.470 -51.953  1.00 51.18           C  
ATOM   1123  O   LEU A 149     -39.687 -28.453 -52.623  1.00 51.18           O  
ATOM   1124  N   ASP A 150     -40.094 -30.663 -52.523  1.00 43.33           N  
ATOM   1125  CA  ASP A 150     -40.082 -30.793 -53.953  1.00 43.33           C  
ATOM   1126  CB  ASP A 150     -40.230 -32.249 -54.422  1.00 43.33           C  
ATOM   1127  CG  ASP A 150     -38.982 -32.997 -53.975  1.00 43.33           C  
ATOM   1128  OD1 ASP A 150     -38.694 -32.977 -52.749  1.00 43.33           O  
ATOM   1129  OD2 ASP A 150     -38.292 -33.581 -54.852  1.00 43.33           O1-
ATOM   1130  C   ASP A 150     -41.199 -30.005 -54.562  1.00 43.33           C  
ATOM   1131  O   ASP A 150     -41.004 -29.323 -55.567  1.00 43.33           O  
ATOM   1132  N   VAL A 151     -42.408 -30.072 -53.973  1.00 97.71           N  
ATOM   1133  CA  VAL A 151     -43.526 -29.391 -54.562  1.00 97.71           C  
ATOM   1134  CB  VAL A 151     -44.839 -29.655 -53.879  1.00 97.71           C  
ATOM   1135  CG1 VAL A 151     -45.158 -31.152 -53.980  1.00 97.71           C  
ATOM   1136  CG2 VAL A 151     -44.776 -29.136 -52.440  1.00 97.71           C  
ATOM   1137  C   VAL A 151     -43.290 -27.913 -54.531  1.00 97.71           C  
ATOM   1138  O   VAL A 151     -43.586 -27.218 -55.501  1.00 97.71           O  
ATOM   1139  N   ALA A 152     -42.749 -27.393 -53.410  1.00 39.10           N  
ATOM   1140  CA  ALA A 152     -42.568 -25.976 -53.270  1.00 39.10           C  
ATOM   1141  CB  ALA A 152     -42.005 -25.584 -51.894  1.00 39.10           C  
ATOM   1142  C   ALA A 152     -41.612 -25.466 -54.304  1.00 39.10           C  
ATOM   1143  O   ALA A 152     -41.885 -24.465 -54.966  1.00 39.10           O  
ATOM   1144  N   VAL A 153     -40.475 -26.161 -54.505  1.00 32.44           N  
ATOM   1145  CA  VAL A 153     -39.495 -25.686 -55.440  1.00 32.44           C  
ATOM   1146  CB  VAL A 153     -38.294 -26.579 -55.534  1.00 32.44           C  
ATOM   1147  CG1 VAL A 153     -37.357 -26.035 -56.628  1.00 32.44           C  
ATOM   1148  CG2 VAL A 153     -37.651 -26.657 -54.139  1.00 32.44           C  
ATOM   1149  C   VAL A 153     -40.133 -25.646 -56.786  1.00 32.44           C  
ATOM   1150  O   VAL A 153     -39.915 -24.717 -57.561  1.00 32.44           O  
ATOM   1151  N   ALA A 154     -40.946 -26.671 -57.092  1.00 26.10           N  
ATOM   1152  CA  ALA A 154     -41.592 -26.759 -58.368  1.00 26.10           C  
ATOM   1153  CB  ALA A 154     -42.441 -28.034 -58.512  1.00 26.10           C  
ATOM   1154  C   ALA A 154     -42.514 -25.592 -58.548  1.00 26.10           C  
ATOM   1155  O   ALA A 154     -42.536 -24.980 -59.614  1.00 26.10           O  
ATOM   1156  N   GLU A 155     -43.289 -25.232 -57.505  1.00 99.57           N  
ATOM   1157  CA  GLU A 155     -44.237 -24.159 -57.650  1.00 99.57           C  
ATOM   1158  CB  GLU A 155     -45.099 -23.858 -56.411  1.00 99.57           C  
ATOM   1159  CG  GLU A 155     -46.277 -24.800 -56.190  1.00 99.57           C  
ATOM   1160  CD  GLU A 155     -47.231 -24.103 -55.227  1.00 99.57           C  
ATOM   1161  OE1 GLU A 155     -47.024 -22.888 -54.959  1.00 99.57           O  
ATOM   1162  OE2 GLU A 155     -48.185 -24.776 -54.753  1.00 99.57           O1-
ATOM   1163  C   GLU A 155     -43.514 -22.884 -57.911  1.00 99.57           C  
ATOM   1164  O   GLU A 155     -43.983 -22.047 -58.679  1.00 99.57           O  
ATOM   1165  N   ILE A 156     -42.362 -22.682 -57.248  1.00 42.21           N  
ATOM   1166  CA  ILE A 156     -41.666 -21.442 -57.410  1.00 42.21           C  
ATOM   1167  CB  ILE A 156     -40.473 -21.311 -56.508  1.00 42.21           C  
ATOM   1168  CG1 ILE A 156     -40.926 -21.338 -55.038  1.00 42.21           C  
ATOM   1169  CG2 ILE A 156     -39.719 -20.027 -56.891  1.00 42.21           C  
ATOM   1170  CD1 ILE A 156     -39.777 -21.449 -54.040  1.00 42.21           C  
ATOM   1171  C   ILE A 156     -41.204 -21.313 -58.827  1.00 42.21           C  
ATOM   1172  O   ILE A 156     -41.366 -20.261 -59.444  1.00 42.21           O  
ATOM   1173  N   GLU A 157     -40.650 -22.399 -59.396  1.00 74.44           N  
ATOM   1174  CA  GLU A 157     -40.113 -22.353 -60.727  1.00 74.44           C  
ATOM   1175  CB  GLU A 157     -39.593 -23.724 -61.187  1.00 74.44           C  
ATOM   1176  CG  GLU A 157     -38.454 -24.276 -60.327  1.00 74.44           C  
ATOM   1177  CD  GLU A 157     -37.184 -23.512 -60.663  1.00 74.44           C  
ATOM   1178  OE1 GLU A 157     -37.295 -22.362 -61.167  1.00 74.44           O  
ATOM   1179  OE2 GLU A 157     -36.082 -24.074 -60.421  1.00 74.44           O1-
ATOM   1180  C   GLU A 157     -41.209 -21.972 -61.670  1.00 74.44           C  
ATOM   1181  O   GLU A 157     -41.020 -21.123 -62.541  1.00 74.44           O  
ATOM   1182  N   GLU A 158     -42.396 -22.586 -61.511  1.00 31.54           N  
ATOM   1183  CA  GLU A 158     -43.482 -22.321 -62.409  1.00 31.54           C  
ATOM   1184  CB  GLU A 158     -44.730 -23.166 -62.112  1.00 31.54           C  
ATOM   1185  CG  GLU A 158     -45.866 -22.950 -63.115  1.00 31.54           C  
ATOM   1186  CD  GLU A 158     -47.034 -23.824 -62.684  1.00 31.54           C  
ATOM   1187  OE1 GLU A 158     -47.546 -23.599 -61.555  1.00 31.54           O  
ATOM   1188  OE2 GLU A 158     -47.426 -24.730 -63.468  1.00 31.54           O1-
ATOM   1189  C   GLU A 158     -43.904 -20.892 -62.283  1.00 31.54           C  
ATOM   1190  O   GLU A 158     -44.113 -20.209 -63.285  1.00 31.54           O  
ATOM   1191  N   ARG A 159     -44.023 -20.395 -61.039  1.00 88.45           N  
ATOM   1192  CA  ARG A 159     -44.510 -19.063 -60.822  1.00 88.45           C  
ATOM   1193  CB  ARG A 159     -44.637 -18.698 -59.333  1.00 88.45           C  
ATOM   1194  CG  ARG A 159     -45.743 -19.461 -58.600  1.00 88.45           C  
ATOM   1195  CD  ARG A 159     -47.153 -19.049 -59.028  1.00 88.45           C  
ATOM   1196  NE  ARG A 159     -47.265 -17.573 -58.842  1.00 88.45           N  
ATOM   1197  CZ  ARG A 159     -48.452 -16.943 -59.077  1.00 88.45           C  
ATOM   1198  NH1 ARG A 159     -49.548 -17.671 -59.441  1.00 88.45           N1+
ATOM   1199  NH2 ARG A 159     -48.547 -15.587 -58.948  1.00 88.45           N  
ATOM   1200  C   ARG A 159     -43.567 -18.085 -61.438  1.00 88.45           C  
ATOM   1201  O   ARG A 159     -43.994 -17.117 -62.067  1.00 88.45           O  
ATOM   1202  N   ILE A 160     -42.253 -18.315 -61.289  1.00 34.80           N  
ATOM   1203  CA  ILE A 160     -41.320 -17.360 -61.804  1.00 34.80           C  
ATOM   1204  CB  ILE A 160     -39.896 -17.709 -61.494  1.00 34.80           C  
ATOM   1205  CG1 ILE A 160     -39.669 -17.678 -59.975  1.00 34.80           C  
ATOM   1206  CG2 ILE A 160     -38.983 -16.750 -62.275  1.00 34.80           C  
ATOM   1207  CD1 ILE A 160     -38.330 -18.275 -59.552  1.00 34.80           C  
ATOM   1208  C   ILE A 160     -41.467 -17.276 -63.287  1.00 34.80           C  
ATOM   1209  O   ILE A 160     -41.541 -16.182 -63.846  1.00 34.80           O  
ATOM   1210  N   GLU A 161     -41.534 -18.433 -63.970  1.00118.59           N  
ATOM   1211  CA  GLU A 161     -41.613 -18.410 -65.400  1.00118.59           C  
ATOM   1212  CB  GLU A 161     -41.579 -19.815 -66.029  1.00118.59           C  
ATOM   1213  CG  GLU A 161     -41.705 -19.801 -67.556  1.00118.59           C  
ATOM   1214  CD  GLU A 161     -40.371 -19.389 -68.162  1.00118.59           C  
ATOM   1215  OE1 GLU A 161     -39.429 -20.224 -68.131  1.00118.59           O  
ATOM   1216  OE2 GLU A 161     -40.276 -18.239 -68.668  1.00118.59           O1-
ATOM   1217  C   GLU A 161     -42.888 -17.773 -65.854  1.00118.59           C  
ATOM   1218  O   GLU A 161     -42.870 -16.933 -66.752  1.00118.59           O  
ATOM   1219  N   GLU A 162     -44.036 -18.189 -65.280  1.00102.59           N  
ATOM   1220  CA  GLU A 162     -45.293 -17.672 -65.747  1.00102.59           C  
ATOM   1221  CB  GLU A 162     -46.477 -18.533 -65.271  1.00102.59           C  
ATOM   1222  CG  GLU A 162     -46.451 -19.952 -65.846  1.00102.59           C  
ATOM   1223  CD  GLU A 162     -47.642 -20.727 -65.300  1.00102.59           C  
ATOM   1224  OE1 GLU A 162     -47.839 -20.709 -64.055  1.00102.59           O  
ATOM   1225  OE2 GLU A 162     -48.371 -21.347 -66.119  1.00102.59           O1-
ATOM   1226  C   GLU A 162     -45.563 -16.251 -65.325  1.00102.59           C  
ATOM   1227  O   GLU A 162     -45.787 -15.387 -66.172  1.00102.59           O  
ATOM   1228  N   PHE A 163     -45.600 -15.995 -63.996  1.00100.32           N  
ATOM   1229  CA  PHE A 163     -45.927 -14.715 -63.412  1.00100.32           C  
ATOM   1230  CB  PHE A 163     -46.654 -14.848 -62.070  1.00100.32           C  
ATOM   1231  CG  PHE A 163     -48.003 -15.339 -62.461  1.00100.32           C  
ATOM   1232  CD1 PHE A 163     -48.975 -14.446 -62.847  1.00100.32           C  
ATOM   1233  CD2 PHE A 163     -48.290 -16.683 -62.465  1.00100.32           C  
ATOM   1234  CE1 PHE A 163     -50.223 -14.884 -63.220  1.00100.32           C  
ATOM   1235  CE2 PHE A 163     -49.536 -17.127 -62.838  1.00100.32           C  
ATOM   1236  CZ  PHE A 163     -50.505 -16.228 -63.214  1.00100.32           C  
ATOM   1237  C   PHE A 163     -44.804 -13.720 -63.289  1.00100.32           C  
ATOM   1238  O   PHE A 163     -45.032 -12.516 -63.409  1.00100.32           O  
ATOM   1239  N   GLY A 164     -43.570 -14.174 -62.998  1.00 37.93           N  
ATOM   1240  CA  GLY A 164     -42.484 -13.239 -62.869  1.00 37.93           C  
ATOM   1241  C   GLY A 164     -42.311 -12.787 -61.441  1.00 37.93           C  
ATOM   1242  O   GLY A 164     -41.598 -11.817 -61.184  1.00 37.93           O  
ATOM   1243  N   ASN A 165     -42.932 -13.481 -60.465  1.00 69.48           N  
ATOM   1244  CA  ASN A 165     -42.827 -13.064 -59.090  1.00 69.48           C  
ATOM   1245  CB  ASN A 165     -43.599 -13.973 -58.118  1.00 69.48           C  
ATOM   1246  CG  ASN A 165     -45.077 -13.883 -58.459  1.00 69.48           C  
ATOM   1247  OD1 ASN A 165     -45.622 -14.752 -59.138  1.00 69.48           O  
ATOM   1248  ND2 ASN A 165     -45.749 -12.803 -57.977  1.00 69.48           N  
ATOM   1249  C   ASN A 165     -41.390 -13.100 -58.668  1.00 69.48           C  
ATOM   1250  O   ASN A 165     -40.705 -14.112 -58.807  1.00 69.48           O  
ATOM   1251  N   ARG A 166     -40.903 -11.940 -58.188  1.00151.09           N  
ATOM   1252  CA  ARG A 166     -39.583 -11.714 -57.675  1.00151.09           C  
ATOM   1253  CB  ARG A 166     -39.272 -10.215 -57.562  1.00151.09           C  
ATOM   1254  CG  ARG A 166     -39.261  -9.498 -58.913  1.00151.09           C  
ATOM   1255  CD  ARG A 166     -39.170  -7.977 -58.784  1.00151.09           C  
ATOM   1256  NE  ARG A 166     -37.891  -7.661 -58.088  1.00151.09           N  
ATOM   1257  CZ  ARG A 166     -36.757  -7.414 -58.806  1.00151.09           C  
ATOM   1258  NH1 ARG A 166     -36.800  -7.410 -60.171  1.00151.09           N1+
ATOM   1259  NH2 ARG A 166     -35.581  -7.160 -58.161  1.00151.09           N  
ATOM   1260  C   ARG A 166     -39.437 -12.300 -56.303  1.00151.09           C  
ATOM   1261  O   ARG A 166     -38.347 -12.731 -55.931  1.00151.09           O  
ATOM   1262  N   SER A 167     -40.515 -12.296 -55.489  1.00 51.01           N  
ATOM   1263  CA  SER A 167     -40.352 -12.734 -54.127  1.00 51.01           C  
ATOM   1264  CB  SER A 167     -40.468 -11.593 -53.105  1.00 51.01           C  
ATOM   1265  OG  SER A 167     -41.770 -11.032 -53.167  1.00 51.01           O  
ATOM   1266  C   SER A 167     -41.394 -13.754 -53.769  1.00 51.01           C  
ATOM   1267  O   SER A 167     -42.499 -13.752 -54.310  1.00 51.01           O  
ATOM   1268  N   PHE A 168     -41.048 -14.661 -52.825  1.00 56.22           N  
ATOM   1269  CA  PHE A 168     -41.951 -15.704 -52.416  1.00 56.22           C  
ATOM   1270  CB  PHE A 168     -41.552 -17.093 -52.942  1.00 56.22           C  
ATOM   1271  CG  PHE A 168     -41.732 -17.096 -54.422  1.00 56.22           C  
ATOM   1272  CD1 PHE A 168     -42.967 -17.352 -54.973  1.00 56.22           C  
ATOM   1273  CD2 PHE A 168     -40.669 -16.846 -55.261  1.00 56.22           C  
ATOM   1274  CE1 PHE A 168     -43.142 -17.360 -56.338  1.00 56.22           C  
ATOM   1275  CE2 PHE A 168     -40.838 -16.851 -56.626  1.00 56.22           C  
ATOM   1276  CZ  PHE A 168     -42.076 -17.107 -57.166  1.00 56.22           C  
ATOM   1277  C   PHE A 168     -41.989 -15.798 -50.913  1.00 56.22           C  
ATOM   1278  O   PHE A 168     -40.996 -15.542 -50.233  1.00 56.22           O  
ATOM   1279  N   LYS A 169     -43.165 -16.192 -50.367  1.00 78.58           N  
ATOM   1280  CA  LYS A 169     -43.412 -16.327 -48.951  1.00 78.58           C  
ATOM   1281  CB  LYS A 169     -44.620 -15.486 -48.517  1.00 78.58           C  
ATOM   1282  CG  LYS A 169     -45.037 -15.631 -47.056  1.00 78.58           C  
ATOM   1283  CD  LYS A 169     -46.095 -14.596 -46.674  1.00 78.58           C  
ATOM   1284  CE  LYS A 169     -46.903 -14.953 -45.429  1.00 78.58           C  
ATOM   1285  NZ  LYS A 169     -47.951 -13.932 -45.211  1.00 78.58           N1+
ATOM   1286  C   LYS A 169     -43.755 -17.776 -48.651  1.00 78.58           C  
ATOM   1287  O   LYS A 169     -44.546 -18.381 -49.372  1.00 78.58           O  
ATOM   1288  N   LEU A 170     -43.178 -18.365 -47.565  1.00 96.55           N  
ATOM   1289  CA  LEU A 170     -43.390 -19.759 -47.192  1.00 96.55           C  
ATOM   1290  CB  LEU A 170     -42.067 -20.543 -47.142  1.00 96.55           C  
ATOM   1291  CG  LEU A 170     -41.240 -20.475 -48.441  1.00 96.55           C  
ATOM   1292  CD1 LEU A 170     -39.937 -21.281 -48.313  1.00 96.55           C  
ATOM   1293  CD2 LEU A 170     -42.075 -20.883 -49.665  1.00 96.55           C  
ATOM   1294  C   LEU A 170     -43.947 -19.834 -45.761  1.00 96.55           C  
ATOM   1295  O   LEU A 170     -43.460 -19.111 -44.900  1.00 96.55           O  
ATOM   1296  N   LYS A 171     -44.934 -20.735 -45.439  1.00206.09           N  
ATOM   1297  CA  LYS A 171     -45.611 -20.823 -44.118  1.00206.09           C  
ATOM   1298  CB  LYS A 171     -47.131 -21.018 -44.252  1.00206.09           C  
ATOM   1299  CG  LYS A 171     -47.833 -19.893 -45.020  1.00206.09           C  
ATOM   1300  CD  LYS A 171     -49.271 -20.231 -45.424  1.00206.09           C  
ATOM   1301  CE  LYS A 171     -49.886 -19.231 -46.405  1.00206.09           C  
ATOM   1302  NZ  LYS A 171     -49.925 -17.880 -45.806  1.00206.09           N1+
ATOM   1303  C   LYS A 171     -45.112 -21.977 -43.138  1.00206.09           C  
ATOM   1304  O   LYS A 171     -44.543 -22.927 -43.683  1.00206.09           O  
ATOM   1305  N   MET A 172     -45.346 -21.917 -41.721  1.00436.67           N  
ATOM   1306  CA  MET A 172     -45.033 -22.781 -40.538  1.00436.67           C  
ATOM   1307  CB  MET A 172     -45.097 -22.031 -39.191  1.00436.67           C  
ATOM   1308  CG  MET A 172     -44.253 -22.651 -38.066  1.00436.67           C  
ATOM   1309  SD  MET A 172     -44.689 -24.340 -37.549  1.00436.67           S  
ATOM   1310  CE  MET A 172     -46.214 -23.832 -36.708  1.00436.67           C  
ATOM   1311  C   MET A 172     -46.089 -23.804 -40.534  1.00436.67           C  
ATOM   1312  O   MET A 172     -46.737 -24.061 -39.513  1.00436.67           O  
ATOM   1313  N   GLY A 173     -46.080 -24.547 -41.655  1.00115.49           N  
ATOM   1314  CA  GLY A 173     -47.150 -25.376 -42.089  1.00115.49           C  
ATOM   1315  C   GLY A 173     -47.576 -26.212 -40.958  1.00115.49           C  
ATOM   1316  O   GLY A 173     -48.771 -26.446 -40.833  1.00115.49           O  
ATOM   1317  N   ALA A 174     -46.623 -26.672 -40.123  1.00 94.26           N  
ATOM   1318  CA  ALA A 174     -46.959 -27.492 -39.002  1.00 94.26           C  
ATOM   1319  CB  ALA A 174     -48.184 -28.426 -39.114  1.00 94.26           C  
ATOM   1320  C   ALA A 174     -45.859 -28.460 -38.826  1.00 94.26           C  
ATOM   1321  O   ALA A 174     -44.842 -28.432 -39.516  1.00 94.26           O  
ATOM   1322  N   GLY A 175     -46.070 -29.353 -37.850  1.00 30.22           N  
ATOM   1323  CA  GLY A 175     -45.163 -30.430 -37.643  1.00 30.22           C  
ATOM   1324  C   GLY A 175     -43.968 -29.938 -36.905  1.00 30.22           C  
ATOM   1325  O   GLY A 175     -43.937 -28.823 -36.387  1.00 30.22           O  
ATOM   1326  N   ASP A 176     -42.939 -30.800 -36.873  1.00 54.41           N  
ATOM   1327  CA  ASP A 176     -41.714 -30.567 -36.171  1.00 54.41           C  
ATOM   1328  CB  ASP A 176     -40.741 -31.749 -36.311  1.00 54.41           C  
ATOM   1329  CG  ASP A 176     -39.477 -31.448 -35.526  1.00 54.41           C  
ATOM   1330  OD1 ASP A 176     -39.542 -30.602 -34.595  1.00 54.41           O  
ATOM   1331  OD2 ASP A 176     -38.425 -32.058 -35.856  1.00 54.41           O1-
ATOM   1332  C   ASP A 176     -41.046 -29.359 -36.746  1.00 54.41           C  
ATOM   1333  O   ASP A 176     -40.939 -29.193 -37.960  1.00 54.41           O  
ATOM   1334  N   PRO A 177     -40.627 -28.495 -35.863  1.00 73.04           N  
ATOM   1335  CA  PRO A 177     -39.935 -27.307 -36.275  1.00 73.04           C  
ATOM   1336  CD  PRO A 177     -41.350 -28.299 -34.617  1.00 73.04           C  
ATOM   1337  CB  PRO A 177     -39.870 -26.416 -35.039  1.00 73.04           C  
ATOM   1338  CG  PRO A 177     -41.117 -26.827 -34.235  1.00 73.04           C  
ATOM   1339  C   PRO A 177     -38.604 -27.601 -36.891  1.00 73.04           C  
ATOM   1340  O   PRO A 177     -38.210 -26.900 -37.821  1.00 73.04           O  
ATOM   1341  N   ALA A 178     -37.896 -28.632 -36.397  1.00 33.20           N  
ATOM   1342  CA  ALA A 178     -36.591 -28.923 -36.915  1.00 33.20           C  
ATOM   1343  CB  ALA A 178     -35.908 -30.090 -36.183  1.00 33.20           C  
ATOM   1344  C   ALA A 178     -36.722 -29.306 -38.350  1.00 33.20           C  
ATOM   1345  O   ALA A 178     -35.937 -28.876 -39.193  1.00 33.20           O  
ATOM   1346  N   GLU A 179     -37.726 -30.145 -38.661  1.00 38.35           N  
ATOM   1347  CA  GLU A 179     -37.938 -30.597 -40.004  1.00 38.35           C  
ATOM   1348  CB  GLU A 179     -39.032 -31.671 -40.099  1.00 38.35           C  
ATOM   1349  CG  GLU A 179     -38.667 -32.983 -39.407  1.00 38.35           C  
ATOM   1350  CD  GLU A 179     -39.841 -33.931 -39.592  1.00 38.35           C  
ATOM   1351  OE1 GLU A 179     -40.856 -33.488 -40.193  1.00 38.35           O  
ATOM   1352  OE2 GLU A 179     -39.742 -35.104 -39.144  1.00 38.35           O1-
ATOM   1353  C   GLU A 179     -38.389 -29.444 -40.836  1.00 38.35           C  
ATOM   1354  O   GLU A 179     -37.947 -29.263 -41.970  1.00 38.35           O  
ATOM   1355  N   ASP A 180     -39.277 -28.613 -40.264  1.00 41.05           N  
ATOM   1356  CA  ASP A 180     -39.849 -27.526 -41.000  1.00 41.05           C  
ATOM   1357  CB  ASP A 180     -40.822 -26.690 -40.153  1.00 41.05           C  
ATOM   1358  CG  ASP A 180     -41.612 -25.776 -41.078  1.00 41.05           C  
ATOM   1359  OD1 ASP A 180     -41.474 -25.920 -42.323  1.00 41.05           O  
ATOM   1360  OD2 ASP A 180     -42.370 -24.919 -40.549  1.00 41.05           O1-
ATOM   1361  C   ASP A 180     -38.736 -26.628 -41.432  1.00 41.05           C  
ATOM   1362  O   ASP A 180     -38.733 -26.133 -42.558  1.00 41.05           O  
ATOM   1363  N   THR A 181     -37.754 -26.401 -40.538  1.00 36.42           N  
ATOM   1364  CA  THR A 181     -36.640 -25.545 -40.825  1.00 36.42           C  
ATOM   1365  CB  THR A 181     -35.720 -25.377 -39.653  1.00 36.42           C  
ATOM   1366  OG1 THR A 181     -36.425 -24.816 -38.555  1.00 36.42           O  
ATOM   1367  CG2 THR A 181     -34.558 -24.457 -40.065  1.00 36.42           C  
ATOM   1368  C   THR A 181     -35.839 -26.135 -41.943  1.00 36.42           C  
ATOM   1369  O   THR A 181     -35.419 -25.422 -42.853  1.00 36.42           O  
ATOM   1370  N   ARG A 182     -35.625 -27.465 -41.910  1.00134.68           N  
ATOM   1371  CA  ARG A 182     -34.823 -28.112 -42.911  1.00134.68           C  
ATOM   1372  CB  ARG A 182     -34.820 -29.649 -42.820  1.00134.68           C  
ATOM   1373  CG  ARG A 182     -34.159 -30.298 -41.607  1.00134.68           C  
ATOM   1374  CD  ARG A 182     -34.234 -31.828 -41.697  1.00134.68           C  
ATOM   1375  NE  ARG A 182     -33.575 -32.421 -40.499  1.00134.68           N  
ATOM   1376  CZ  ARG A 182     -34.301 -32.709 -39.379  1.00134.68           C  
ATOM   1377  NH1 ARG A 182     -35.637 -32.431 -39.334  1.00134.68           N1+
ATOM   1378  NH2 ARG A 182     -33.689 -33.286 -38.304  1.00134.68           N  
ATOM   1379  C   ARG A 182     -35.456 -27.871 -44.240  1.00134.68           C  
ATOM   1380  O   ARG A 182     -34.777 -27.549 -45.214  1.00134.68           O  
ATOM   1381  N   ARG A 183     -36.790 -28.018 -44.311  1.00107.78           N  
ATOM   1382  CA  ARG A 183     -37.461 -27.920 -45.572  1.00107.78           C  
ATOM   1383  CB  ARG A 183     -38.972 -28.162 -45.461  1.00107.78           C  
ATOM   1384  CG  ARG A 183     -39.703 -28.053 -46.799  1.00107.78           C  
ATOM   1385  CD  ARG A 183     -41.185 -28.404 -46.689  1.00107.78           C  
ATOM   1386  NE  ARG A 183     -41.674 -27.818 -45.411  1.00107.78           N  
ATOM   1387  CZ  ARG A 183     -42.791 -28.331 -44.818  1.00107.78           C  
ATOM   1388  NH1 ARG A 183     -43.463 -29.357 -45.418  1.00107.78           N1+
ATOM   1389  NH2 ARG A 183     -43.232 -27.825 -43.631  1.00107.78           N  
ATOM   1390  C   ARG A 183     -37.259 -26.561 -46.166  1.00107.78           C  
ATOM   1391  O   ARG A 183     -36.973 -26.445 -47.356  1.00107.78           O  
ATOM   1392  N   VAL A 184     -37.420 -25.498 -45.353  1.00 48.30           N  
ATOM   1393  CA  VAL A 184     -37.274 -24.145 -45.816  1.00 48.30           C  
ATOM   1394  CB  VAL A 184     -37.671 -23.140 -44.769  1.00 48.30           C  
ATOM   1395  CG1 VAL A 184     -37.368 -21.726 -45.294  1.00 48.30           C  
ATOM   1396  CG2 VAL A 184     -39.149 -23.366 -44.411  1.00 48.30           C  
ATOM   1397  C   VAL A 184     -35.851 -23.849 -46.181  1.00 48.30           C  
ATOM   1398  O   VAL A 184     -35.582 -23.252 -47.223  1.00 48.30           O  
ATOM   1399  N   ALA A 185     -34.892 -24.261 -45.331  1.00 31.58           N  
ATOM   1400  CA  ALA A 185     -33.519 -23.931 -45.578  1.00 31.58           C  
ATOM   1401  CB  ALA A 185     -32.576 -24.452 -44.481  1.00 31.58           C  
ATOM   1402  C   ALA A 185     -33.092 -24.544 -46.876  1.00 31.58           C  
ATOM   1403  O   ALA A 185     -32.449 -23.892 -47.696  1.00 31.58           O  
ATOM   1404  N   GLU A 186     -33.466 -25.814 -47.105  1.00 87.26           N  
ATOM   1405  CA  GLU A 186     -33.078 -26.511 -48.297  1.00 87.26           C  
ATOM   1406  CB  GLU A 186     -33.436 -28.008 -48.237  1.00 87.26           C  
ATOM   1407  CG  GLU A 186     -34.886 -28.305 -47.850  1.00 87.26           C  
ATOM   1408  CD  GLU A 186     -34.971 -29.786 -47.513  1.00 87.26           C  
ATOM   1409  OE1 GLU A 186     -34.432 -30.601 -48.307  1.00 87.26           O  
ATOM   1410  OE2 GLU A 186     -35.567 -30.121 -46.453  1.00 87.26           O1-
ATOM   1411  C   GLU A 186     -33.701 -25.862 -49.496  1.00 87.26           C  
ATOM   1412  O   GLU A 186     -33.081 -25.770 -50.554  1.00 87.26           O  
ATOM   1413  N   LEU A 187     -34.951 -25.387 -49.362  1.00 93.72           N  
ATOM   1414  CA  LEU A 187     -35.638 -24.749 -50.447  1.00 93.72           C  
ATOM   1415  CB  LEU A 187     -37.104 -24.431 -50.065  1.00 93.72           C  
ATOM   1416  CG  LEU A 187     -38.002 -23.773 -51.139  1.00 93.72           C  
ATOM   1417  CD1 LEU A 187     -39.452 -23.682 -50.638  1.00 93.72           C  
ATOM   1418  CD2 LEU A 187     -37.496 -22.390 -51.578  1.00 93.72           C  
ATOM   1419  C   LEU A 187     -34.896 -23.484 -50.769  1.00 93.72           C  
ATOM   1420  O   LEU A 187     -34.779 -23.100 -51.932  1.00 93.72           O  
ATOM   1421  N   ALA A 188     -34.383 -22.803 -49.728  1.00 35.59           N  
ATOM   1422  CA  ALA A 188     -33.686 -21.555 -49.869  1.00 35.59           C  
ATOM   1423  CB  ALA A 188     -33.290 -20.941 -48.514  1.00 35.59           C  
ATOM   1424  C   ALA A 188     -32.434 -21.748 -50.658  1.00 35.59           C  
ATOM   1425  O   ALA A 188     -32.042 -20.888 -51.443  1.00 35.59           O  
ATOM   1426  N   ARG A 189     -31.749 -22.880 -50.463  1.00166.17           N  
ATOM   1427  CA  ARG A 189     -30.504 -23.092 -51.137  1.00166.17           C  
ATOM   1428  CB  ARG A 189     -29.850 -24.402 -50.687  1.00166.17           C  
ATOM   1429  CG  ARG A 189     -28.346 -24.495 -50.927  1.00166.17           C  
ATOM   1430  CD  ARG A 189     -27.665 -25.453 -49.944  1.00166.17           C  
ATOM   1431  NE  ARG A 189     -27.843 -24.864 -48.583  1.00166.17           N  
ATOM   1432  CZ  ARG A 189     -28.975 -25.115 -47.859  1.00166.17           C  
ATOM   1433  NH1 ARG A 189     -29.915 -25.995 -48.316  1.00166.17           N1+
ATOM   1434  NH2 ARG A 189     -29.172 -24.492 -46.661  1.00166.17           N  
ATOM   1435  C   ARG A 189     -30.743 -23.143 -52.615  1.00166.17           C  
ATOM   1436  O   ARG A 189     -29.918 -22.680 -53.399  1.00166.17           O  
ATOM   1437  N   GLU A 190     -31.850 -23.776 -53.040  1.00 83.86           N  
ATOM   1438  CA  GLU A 190     -32.145 -23.887 -54.442  1.00 83.86           C  
ATOM   1439  CB  GLU A 190     -33.127 -25.026 -54.751  1.00 83.86           C  
ATOM   1440  CG  GLU A 190     -32.530 -26.399 -54.438  1.00 83.86           C  
ATOM   1441  CD  GLU A 190     -33.501 -27.462 -54.924  1.00 83.86           C  
ATOM   1442  OE1 GLU A 190     -34.412 -27.111 -55.719  1.00 83.86           O  
ATOM   1443  OE2 GLU A 190     -33.343 -28.643 -54.511  1.00 83.86           O1-
ATOM   1444  C   GLU A 190     -32.681 -22.619 -55.062  1.00 83.86           C  
ATOM   1445  O   GLU A 190     -32.447 -22.370 -56.241  1.00 83.86           O  
ATOM   1446  N   VAL A 191     -33.563 -21.889 -54.351  1.00113.82           N  
ATOM   1447  CA  VAL A 191     -34.207 -20.684 -54.829  1.00113.82           C  
ATOM   1448  CB  VAL A 191     -35.629 -20.609 -54.370  1.00113.82           C  
ATOM   1449  CG1 VAL A 191     -36.256 -19.308 -54.899  1.00113.82           C  
ATOM   1450  CG2 VAL A 191     -36.345 -21.896 -54.812  1.00113.82           C  
ATOM   1451  C   VAL A 191     -33.568 -19.362 -54.480  1.00113.82           C  
ATOM   1452  O   VAL A 191     -33.685 -18.388 -55.223  1.00113.82           O  
ATOM   1453  N   GLY A 192     -32.869 -19.293 -53.334  1.00 64.52           N  
ATOM   1454  CA  GLY A 192     -32.475 -18.069 -52.685  1.00 64.52           C  
ATOM   1455  C   GLY A 192     -31.721 -17.151 -53.586  1.00 64.52           C  
ATOM   1456  O   GLY A 192     -31.710 -15.943 -53.355  1.00 64.52           O  
ATOM   1457  N   ASP A 193     -30.985 -17.683 -54.568  1.00 61.77           N  
ATOM   1458  CA  ASP A 193     -30.223 -16.830 -55.429  1.00 61.77           C  
ATOM   1459  CB  ASP A 193     -29.364 -17.645 -56.401  1.00 61.77           C  
ATOM   1460  CG  ASP A 193     -28.381 -18.429 -55.551  1.00 61.77           C  
ATOM   1461  OD1 ASP A 193     -27.732 -17.807 -54.668  1.00 61.77           O  
ATOM   1462  OD2 ASP A 193     -28.286 -19.668 -55.755  1.00 61.77           O1-
ATOM   1463  C   ASP A 193     -31.115 -15.951 -56.261  1.00 61.77           C  
ATOM   1464  O   ASP A 193     -30.882 -14.747 -56.358  1.00 61.77           O  
ATOM   1465  N   ARG A 194     -32.135 -16.546 -56.914  1.00193.00           N  
ATOM   1466  CA  ARG A 194     -33.005 -15.854 -57.828  1.00193.00           C  
ATOM   1467  CB  ARG A 194     -33.747 -16.785 -58.804  1.00193.00           C  
ATOM   1468  CG  ARG A 194     -34.641 -17.835 -58.152  1.00193.00           C  
ATOM   1469  CD  ARG A 194     -35.427 -18.644 -59.185  1.00193.00           C  
ATOM   1470  NE  ARG A 194     -34.440 -19.311 -60.079  1.00193.00           N  
ATOM   1471  CZ  ARG A 194     -34.026 -20.585 -59.820  1.00193.00           C  
ATOM   1472  NH1 ARG A 194     -34.576 -21.284 -58.784  1.00193.00           N1+
ATOM   1473  NH2 ARG A 194     -33.066 -21.162 -60.600  1.00193.00           N  
ATOM   1474  C   ARG A 194     -34.018 -14.940 -57.192  1.00193.00           C  
ATOM   1475  O   ARG A 194     -34.335 -13.898 -57.763  1.00193.00           O  
ATOM   1476  N   VAL A 195     -34.584 -15.286 -56.017  1.00 52.39           N  
ATOM   1477  CA  VAL A 195     -35.660 -14.466 -55.526  1.00 52.39           C  
ATOM   1478  CB  VAL A 195     -37.003 -15.111 -55.698  1.00 52.39           C  
ATOM   1479  CG1 VAL A 195     -37.285 -15.267 -57.201  1.00 52.39           C  
ATOM   1480  CG2 VAL A 195     -37.010 -16.443 -54.928  1.00 52.39           C  
ATOM   1481  C   VAL A 195     -35.512 -14.186 -54.062  1.00 52.39           C  
ATOM   1482  O   VAL A 195     -34.647 -14.737 -53.384  1.00 52.39           O  
ATOM   1483  N   SER A 196     -36.382 -13.283 -53.552  1.00 54.33           N  
ATOM   1484  CA  SER A 196     -36.388 -12.906 -52.169  1.00 54.33           C  
ATOM   1485  CB  SER A 196     -36.956 -11.494 -51.933  1.00 54.33           C  
ATOM   1486  OG  SER A 196     -36.955 -11.182 -50.549  1.00 54.33           O  
ATOM   1487  C   SER A 196     -37.288 -13.867 -51.454  1.00 54.33           C  
ATOM   1488  O   SER A 196     -38.435 -14.074 -51.851  1.00 54.33           O  
ATOM   1489  N   LEU A 197     -36.785 -14.480 -50.362  1.00 56.10           N  
ATOM   1490  CA  LEU A 197     -37.564 -15.464 -49.666  1.00 56.10           C  
ATOM   1491  CB  LEU A 197     -36.802 -16.775 -49.419  1.00 56.10           C  
ATOM   1492  CG  LEU A 197     -36.471 -17.551 -50.705  1.00 56.10           C  
ATOM   1493  CD1 LEU A 197     -35.711 -18.847 -50.386  1.00 56.10           C  
ATOM   1494  CD2 LEU A 197     -37.736 -17.805 -51.540  1.00 56.10           C  
ATOM   1495  C   LEU A 197     -37.950 -14.940 -48.322  1.00 56.10           C  
ATOM   1496  O   LEU A 197     -37.119 -14.427 -47.573  1.00 56.10           O  
ATOM   1497  N   ARG A 198     -39.248 -15.070 -47.985  1.00106.20           N  
ATOM   1498  CA  ARG A 198     -39.742 -14.643 -46.710  1.00106.20           C  
ATOM   1499  CB  ARG A 198     -40.730 -13.468 -46.777  1.00106.20           C  
ATOM   1500  CG  ARG A 198     -40.178 -12.207 -47.441  1.00106.20           C  
ATOM   1501  CD  ARG A 198     -40.074 -12.321 -48.964  1.00106.20           C  
ATOM   1502  NE  ARG A 198     -39.767 -10.966 -49.501  1.00106.20           N  
ATOM   1503  CZ  ARG A 198     -40.792 -10.083 -49.683  1.00106.20           C  
ATOM   1504  NH1 ARG A 198     -42.052 -10.433 -49.297  1.00106.20           N1+
ATOM   1505  NH2 ARG A 198     -40.573  -8.860 -50.245  1.00106.20           N  
ATOM   1506  C   ARG A 198     -40.529 -15.799 -46.174  1.00106.20           C  
ATOM   1507  O   ARG A 198     -40.924 -16.677 -46.938  1.00106.20           O  
ATOM   1508  N   ILE A 199     -40.756 -15.836 -44.842  1.00 84.39           N  
ATOM   1509  CA  ILE A 199     -41.525 -16.905 -44.264  1.00 84.39           C  
ATOM   1510  CB  ILE A 199     -40.765 -17.813 -43.349  1.00 84.39           C  
ATOM   1511  CG1 ILE A 199     -40.295 -17.040 -42.108  1.00 84.39           C  
ATOM   1512  CG2 ILE A 199     -39.630 -18.465 -44.157  1.00 84.39           C  
ATOM   1513  CD1 ILE A 199     -39.954 -17.951 -40.932  1.00 84.39           C  
ATOM   1514  C   ILE A 199     -42.580 -16.288 -43.396  1.00 84.39           C  
ATOM   1515  O   ILE A 199     -42.528 -15.093 -43.114  1.00 84.39           O  
ATOM   1516  N   ASP A 200     -43.598 -17.091 -43.002  1.00106.64           N  
ATOM   1517  CA  ASP A 200     -44.657 -16.641 -42.133  1.00106.64           C  
ATOM   1518  CB  ASP A 200     -45.841 -16.028 -42.898  1.00106.64           C  
ATOM   1519  CG  ASP A 200     -46.834 -15.445 -41.902  1.00106.64           C  
ATOM   1520  OD1 ASP A 200     -46.584 -15.552 -40.672  1.00106.64           O  
ATOM   1521  OD2 ASP A 200     -47.864 -14.887 -42.364  1.00106.64           O1-
ATOM   1522  C   ASP A 200     -45.193 -17.816 -41.353  1.00106.64           C  
ATOM   1523  O   ASP A 200     -45.822 -18.712 -41.911  1.00106.64           O  
ATOM   1524  N   ILE A 201     -44.895 -17.841 -40.038  1.00183.87           N  
ATOM   1525  CA  ILE A 201     -45.266 -18.805 -39.026  1.00183.87           C  
ATOM   1526  CB  ILE A 201     -44.385 -18.687 -37.813  1.00183.87           C  
ATOM   1527  CG1 ILE A 201     -42.903 -18.739 -38.222  1.00183.87           C  
ATOM   1528  CG2 ILE A 201     -44.762 -19.815 -36.837  1.00183.87           C  
ATOM   1529  CD1 ILE A 201     -42.477 -20.053 -38.873  1.00183.87           C  
ATOM   1530  C   ILE A 201     -46.695 -18.657 -38.560  1.00183.87           C  
ATOM   1531  O   ILE A 201     -47.251 -19.583 -37.973  1.00183.87           O  
ATOM   1532  N   ASN A 202     -47.292 -17.453 -38.676  1.00104.78           N  
ATOM   1533  CA  ASN A 202     -48.621 -17.241 -38.162  1.00104.78           C  
ATOM   1534  CB  ASN A 202     -49.700 -18.135 -38.797  1.00104.78           C  
ATOM   1535  CG  ASN A 202     -50.125 -17.509 -40.119  1.00104.78           C  
ATOM   1536  OD1 ASN A 202     -50.628 -16.386 -40.156  1.00104.78           O  
ATOM   1537  ND2 ASN A 202     -49.923 -18.257 -41.235  1.00104.78           N  
ATOM   1538  C   ASN A 202     -48.651 -17.433 -36.673  1.00104.78           C  
ATOM   1539  O   ASN A 202     -49.595 -18.004 -36.133  1.00104.78           O  
ATOM   1540  N   ALA A 203     -47.602 -16.960 -35.972  1.00 78.67           N  
ATOM   1541  CA  ALA A 203     -47.538 -16.945 -34.531  1.00 78.67           C  
ATOM   1542  CB  ALA A 203     -48.670 -16.105 -33.911  1.00 78.67           C  
ATOM   1543  C   ALA A 203     -47.606 -18.328 -33.958  1.00 78.67           C  
ATOM   1544  O   ALA A 203     -47.845 -18.496 -32.765  1.00 78.67           O  
ATOM   1545  N   ARG A 204     -47.392 -19.353 -34.795  1.00161.40           N  
ATOM   1546  CA  ARG A 204     -47.446 -20.735 -34.409  1.00161.40           C  
ATOM   1547  CB  ARG A 204     -47.863 -21.674 -35.552  1.00161.40           C  
ATOM   1548  CG  ARG A 204     -49.358 -21.515 -35.872  1.00161.40           C  
ATOM   1549  CD  ARG A 204     -50.179 -21.083 -34.647  1.00161.40           C  
ATOM   1550  NE  ARG A 204     -51.628 -21.315 -34.922  1.00161.40           N  
ATOM   1551  CZ  ARG A 204     -52.459 -20.297 -35.300  1.00161.40           C  
ATOM   1552  NH1 ARG A 204     -51.973 -19.039 -35.503  1.00161.40           N1+
ATOM   1553  NH2 ARG A 204     -53.791 -20.541 -35.458  1.00161.40           N  
ATOM   1554  C   ARG A 204     -46.226 -21.247 -33.692  1.00161.40           C  
ATOM   1555  O   ARG A 204     -46.270 -22.352 -33.154  1.00161.40           O  
ATOM   1556  N   TRP A 205     -45.076 -20.545 -33.753  1.00 92.73           N  
ATOM   1557  CA  TRP A 205     -43.909 -21.013 -33.043  1.00 92.73           C  
ATOM   1558  CB  TRP A 205     -42.572 -20.795 -33.775  1.00 92.73           C  
ATOM   1559  CG  TRP A 205     -42.242 -21.788 -34.860  1.00 92.73           C  
ATOM   1560  CD2 TRP A 205     -41.033 -21.737 -35.634  1.00 92.73           C  
ATOM   1561  CD1 TRP A 205     -42.929 -22.885 -35.287  1.00 92.73           C  
ATOM   1562  NE1 TRP A 205     -42.214 -23.529 -36.268  1.00 92.73           N  
ATOM   1563  CE2 TRP A 205     -41.047 -22.834 -36.494  1.00 92.73           C  
ATOM   1564  CE3 TRP A 205     -39.992 -20.855 -35.620  1.00 92.73           C  
ATOM   1565  CZ2 TRP A 205     -40.017 -23.066 -37.359  1.00 92.73           C  
ATOM   1566  CZ3 TRP A 205     -38.958 -21.089 -36.500  1.00 92.73           C  
ATOM   1567  CH2 TRP A 205     -38.969 -22.173 -37.353  1.00 92.73           C  
ATOM   1568  C   TRP A 205     -43.775 -20.265 -31.759  1.00 92.73           C  
ATOM   1569  O   TRP A 205     -44.182 -19.113 -31.638  1.00 92.73           O  
ATOM   1570  N   ASP A 206     -43.196 -20.951 -30.758  1.00140.96           N  
ATOM   1571  CA  ASP A 206     -42.931 -20.439 -29.446  1.00140.96           C  
ATOM   1572  CB  ASP A 206     -42.649 -21.609 -28.491  1.00140.96           C  
ATOM   1573  CG  ASP A 206     -42.271 -21.086 -27.128  1.00140.96           C  
ATOM   1574  OD1 ASP A 206     -42.920 -20.120 -26.651  1.00140.96           O  
ATOM   1575  OD2 ASP A 206     -41.323 -21.666 -26.539  1.00140.96           O1-
ATOM   1576  C   ASP A 206     -41.695 -19.590 -29.533  1.00140.96           C  
ATOM   1577  O   ASP A 206     -40.925 -19.693 -30.486  1.00140.96           O  
ATOM   1578  N   ARG A 207     -41.467 -18.726 -28.521  1.00100.63           N  
ATOM   1579  CA  ARG A 207     -40.336 -17.839 -28.525  1.00100.63           C  
ATOM   1580  CB  ARG A 207     -40.278 -16.953 -27.273  1.00100.63           C  
ATOM   1581  CG  ARG A 207     -38.948 -16.212 -27.161  1.00100.63           C  
ATOM   1582  CD  ARG A 207     -38.796 -15.386 -25.886  1.00100.63           C  
ATOM   1583  NE  ARG A 207     -37.370 -14.963 -25.832  1.00100.63           N  
ATOM   1584  CZ  ARG A 207     -37.046 -13.640 -25.754  1.00100.63           C  
ATOM   1585  NH1 ARG A 207     -38.031 -12.697 -25.723  1.00100.63           N1+
ATOM   1586  NH2 ARG A 207     -35.734 -13.267 -25.716  1.00100.63           N  
ATOM   1587  C   ARG A 207     -39.060 -18.622 -28.554  1.00100.63           C  
ATOM   1588  O   ARG A 207     -38.179 -18.348 -29.364  1.00100.63           O  
ATOM   1589  N   ARG A 208     -38.930 -19.651 -27.700  1.00139.98           N  
ATOM   1590  CA  ARG A 208     -37.694 -20.376 -27.635  1.00139.98           C  
ATOM   1591  CB  ARG A 208     -37.709 -21.502 -26.590  1.00139.98           C  
ATOM   1592  CG  ARG A 208     -38.738 -22.590 -26.893  1.00139.98           C  
ATOM   1593  CD  ARG A 208     -38.543 -23.866 -26.073  1.00139.98           C  
ATOM   1594  NE  ARG A 208     -39.355 -24.925 -26.730  1.00139.98           N  
ATOM   1595  CZ  ARG A 208     -38.841 -25.594 -27.805  1.00139.98           C  
ATOM   1596  NH1 ARG A 208     -37.587 -25.301 -28.260  1.00139.98           N1+
ATOM   1597  NH2 ARG A 208     -39.586 -26.549 -28.432  1.00139.98           N  
ATOM   1598  C   ARG A 208     -37.443 -21.024 -28.962  1.00139.98           C  
ATOM   1599  O   ARG A 208     -36.317 -21.036 -29.456  1.00139.98           O  
ATOM   1600  N   THR A 209     -38.504 -21.576 -29.574  1.00 52.12           N  
ATOM   1601  CA  THR A 209     -38.401 -22.283 -30.818  1.00 52.12           C  
ATOM   1602  CB  THR A 209     -39.735 -22.831 -31.233  1.00 52.12           C  
ATOM   1603  OG1 THR A 209     -40.247 -23.680 -30.215  1.00 52.12           O  
ATOM   1604  CG2 THR A 209     -39.574 -23.618 -32.545  1.00 52.12           C  
ATOM   1605  C   THR A 209     -37.932 -21.343 -31.890  1.00 52.12           C  
ATOM   1606  O   THR A 209     -37.104 -21.706 -32.726  1.00 52.12           O  
ATOM   1607  N   ALA A 210     -38.472 -20.109 -31.912  1.00 42.42           N  
ATOM   1608  CA  ALA A 210     -38.115 -19.166 -32.936  1.00 42.42           C  
ATOM   1609  CB  ALA A 210     -38.947 -17.874 -32.864  1.00 42.42           C  
ATOM   1610  C   ALA A 210     -36.669 -18.778 -32.833  1.00 42.42           C  
ATOM   1611  O   ALA A 210     -35.953 -18.768 -33.832  1.00 42.42           O  
ATOM   1612  N   LEU A 211     -36.181 -18.471 -31.615  1.00118.81           N  
ATOM   1613  CA  LEU A 211     -34.823 -18.025 -31.504  1.00118.81           C  
ATOM   1614  CB  LEU A 211     -34.416 -17.475 -30.126  1.00118.81           C  
ATOM   1615  CG  LEU A 211     -35.034 -16.096 -29.821  1.00118.81           C  
ATOM   1616  CD1 LEU A 211     -36.511 -16.184 -29.449  1.00118.81           C  
ATOM   1617  CD2 LEU A 211     -34.220 -15.323 -28.785  1.00118.81           C  
ATOM   1618  C   LEU A 211     -33.877 -19.118 -31.878  1.00118.81           C  
ATOM   1619  O   LEU A 211     -32.787 -18.850 -32.377  1.00118.81           O  
ATOM   1620  N   HIS A 212     -34.229 -20.376 -31.580  1.00 64.58           N  
ATOM   1621  CA  HIS A 212     -33.367 -21.482 -31.887  1.00 64.58           C  
ATOM   1622  ND1 HIS A 212     -33.259 -24.834 -32.642  1.00 64.58           N  
ATOM   1623  CG  HIS A 212     -33.121 -24.012 -31.546  1.00 64.58           C  
ATOM   1624  CB  HIS A 212     -33.948 -22.787 -31.309  1.00 64.58           C  
ATOM   1625  NE2 HIS A 212     -31.661 -25.724 -31.378  1.00 64.58           N  
ATOM   1626  CD2 HIS A 212     -32.139 -24.570 -30.785  1.00 64.58           C  
ATOM   1627  CE1 HIS A 212     -32.364 -25.842 -32.491  1.00 64.58           C  
ATOM   1628  C   HIS A 212     -33.191 -21.683 -33.374  1.00 64.58           C  
ATOM   1629  O   HIS A 212     -32.072 -21.691 -33.881  1.00 64.58           O  
ATOM   1630  N   TYR A 213     -34.310 -21.880 -34.100  1.00 79.90           N  
ATOM   1631  CA  TYR A 213     -34.331 -22.221 -35.503  1.00 79.90           C  
ATOM   1632  CB  TYR A 213     -35.653 -22.882 -35.919  1.00 79.90           C  
ATOM   1633  CG  TYR A 213     -35.726 -24.180 -35.191  1.00 79.90           C  
ATOM   1634  CD1 TYR A 213     -35.041 -25.281 -35.653  1.00 79.90           C  
ATOM   1635  CD2 TYR A 213     -36.479 -24.294 -34.045  1.00 79.90           C  
ATOM   1636  CE1 TYR A 213     -35.108 -26.480 -34.981  1.00 79.90           C  
ATOM   1637  CE2 TYR A 213     -36.550 -25.491 -33.370  1.00 79.90           C  
ATOM   1638  CZ  TYR A 213     -35.864 -26.585 -33.838  1.00 79.90           C  
ATOM   1639  OH  TYR A 213     -35.938 -27.813 -33.145  1.00 79.90           O  
ATOM   1640  C   TYR A 213     -34.072 -21.099 -36.468  1.00 79.90           C  
ATOM   1641  O   TYR A 213     -33.363 -21.281 -37.456  1.00 79.90           O  
ATOM   1642  N   LEU A 214     -34.623 -19.901 -36.205  1.00 77.29           N  
ATOM   1643  CA  LEU A 214     -34.613 -18.826 -37.162  1.00 77.29           C  
ATOM   1644  CB  LEU A 214     -35.238 -17.525 -36.622  1.00 77.29           C  
ATOM   1645  CG  LEU A 214     -36.748 -17.633 -36.329  1.00 77.29           C  
ATOM   1646  CD1 LEU A 214     -37.328 -16.285 -35.874  1.00 77.29           C  
ATOM   1647  CD2 LEU A 214     -37.508 -18.230 -37.524  1.00 77.29           C  
ATOM   1648  C   LEU A 214     -33.217 -18.508 -37.598  1.00 77.29           C  
ATOM   1649  O   LEU A 214     -33.021 -18.179 -38.768  1.00 77.29           O  
ATOM   1650  N   PRO A 215     -32.227 -18.576 -36.759  1.00 73.64           N  
ATOM   1651  CA  PRO A 215     -30.915 -18.254 -37.231  1.00 73.64           C  
ATOM   1652  CD  PRO A 215     -32.371 -18.310 -35.335  1.00 73.64           C  
ATOM   1653  CB  PRO A 215     -30.025 -18.275 -35.992  1.00 73.64           C  
ATOM   1654  CG  PRO A 215     -30.983 -17.846 -34.862  1.00 73.64           C  
ATOM   1655  C   PRO A 215     -30.484 -19.151 -38.352  1.00 73.64           C  
ATOM   1656  O   PRO A 215     -29.700 -18.714 -39.195  1.00 73.64           O  
ATOM   1657  N   ILE A 216     -30.974 -20.403 -38.387  1.00 31.29           N  
ATOM   1658  CA  ILE A 216     -30.623 -21.321 -39.434  1.00 31.29           C  
ATOM   1659  CB  ILE A 216     -31.213 -22.687 -39.228  1.00 31.29           C  
ATOM   1660  CG1 ILE A 216     -30.692 -23.294 -37.915  1.00 31.29           C  
ATOM   1661  CG2 ILE A 216     -30.896 -23.537 -40.470  1.00 31.29           C  
ATOM   1662  CD1 ILE A 216     -31.443 -24.550 -37.475  1.00 31.29           C  
ATOM   1663  C   ILE A 216     -31.160 -20.785 -40.727  1.00 31.29           C  
ATOM   1664  O   ILE A 216     -30.498 -20.840 -41.763  1.00 31.29           O  
ATOM   1665  N   LEU A 217     -32.397 -20.259 -40.688  1.00 58.19           N  
ATOM   1666  CA  LEU A 217     -33.066 -19.723 -41.840  1.00 58.19           C  
ATOM   1667  CB  LEU A 217     -34.487 -19.236 -41.504  1.00 58.19           C  
ATOM   1668  CG  LEU A 217     -35.424 -20.329 -40.955  1.00 58.19           C  
ATOM   1669  CD1 LEU A 217     -36.822 -19.769 -40.645  1.00 58.19           C  
ATOM   1670  CD2 LEU A 217     -35.476 -21.544 -41.889  1.00 58.19           C  
ATOM   1671  C   LEU A 217     -32.319 -18.520 -42.333  1.00 58.19           C  
ATOM   1672  O   LEU A 217     -32.208 -18.300 -43.538  1.00 58.19           O  
ATOM   1673  N   ALA A 218     -31.812 -17.691 -41.401  1.00 35.42           N  
ATOM   1674  CA  ALA A 218     -31.137 -16.473 -41.759  1.00 35.42           C  
ATOM   1675  CB  ALA A 218     -30.725 -15.638 -40.533  1.00 35.42           C  
ATOM   1676  C   ALA A 218     -29.892 -16.791 -42.533  1.00 35.42           C  
ATOM   1677  O   ALA A 218     -29.567 -16.119 -43.511  1.00 35.42           O  
ATOM   1678  N   GLU A 219     -29.156 -17.834 -42.109  1.00 61.22           N  
ATOM   1679  CA  GLU A 219     -27.933 -18.216 -42.758  1.00 61.22           C  
ATOM   1680  CB  GLU A 219     -27.242 -19.397 -42.054  1.00 61.22           C  
ATOM   1681  CG  GLU A 219     -26.771 -19.066 -40.636  1.00 61.22           C  
ATOM   1682  CD  GLU A 219     -26.179 -20.324 -40.016  1.00 61.22           C  
ATOM   1683  OE1 GLU A 219     -25.977 -21.317 -40.764  1.00 61.22           O  
ATOM   1684  OE2 GLU A 219     -25.922 -20.310 -38.782  1.00 61.22           O1-
ATOM   1685  C   GLU A 219     -28.276 -18.656 -44.147  1.00 61.22           C  
ATOM   1686  O   GLU A 219     -27.531 -18.413 -45.095  1.00 61.22           O  
ATOM   1687  N   ALA A 220     -29.437 -19.324 -44.274  1.00 58.23           N  
ATOM   1688  CA  ALA A 220     -29.973 -19.882 -45.484  1.00 58.23           C  
ATOM   1689  CB  ALA A 220     -31.260 -20.696 -45.258  1.00 58.23           C  
ATOM   1690  C   ALA A 220     -30.278 -18.792 -46.470  1.00 58.23           C  
ATOM   1691  O   ALA A 220     -30.270 -19.034 -47.677  1.00 58.23           O  
ATOM   1692  N   GLY A 221     -30.598 -17.572 -45.991  1.00 47.52           N  
ATOM   1693  CA  GLY A 221     -30.876 -16.515 -46.922  1.00 47.52           C  
ATOM   1694  C   GLY A 221     -32.275 -15.985 -46.784  1.00 47.52           C  
ATOM   1695  O   GLY A 221     -32.666 -15.110 -47.555  1.00 47.52           O  
ATOM   1696  N   VAL A 222     -33.081 -16.483 -45.820  1.00 58.99           N  
ATOM   1697  CA  VAL A 222     -34.410 -15.939 -45.681  1.00 58.99           C  
ATOM   1698  CB  VAL A 222     -35.263 -16.679 -44.690  1.00 58.99           C  
ATOM   1699  CG1 VAL A 222     -36.620 -15.964 -44.584  1.00 58.99           C  
ATOM   1700  CG2 VAL A 222     -35.369 -18.152 -45.123  1.00 58.99           C  
ATOM   1701  C   VAL A 222     -34.280 -14.521 -45.193  1.00 58.99           C  
ATOM   1702  O   VAL A 222     -33.650 -14.253 -44.173  1.00 58.99           O  
ATOM   1703  N   GLU A 223     -34.853 -13.570 -45.961  1.00 88.95           N  
ATOM   1704  CA  GLU A 223     -34.803 -12.152 -45.718  1.00 88.95           C  
ATOM   1705  CB  GLU A 223     -35.005 -11.329 -47.002  1.00 88.95           C  
ATOM   1706  CG  GLU A 223     -33.873 -11.525 -48.015  1.00 88.95           C  
ATOM   1707  CD  GLU A 223     -34.156 -10.639 -49.218  1.00 88.95           C  
ATOM   1708  OE1 GLU A 223     -34.892  -9.631 -49.043  1.00 88.95           O  
ATOM   1709  OE2 GLU A 223     -33.642 -10.953 -50.325  1.00 88.95           O1-
ATOM   1710  C   GLU A 223     -35.771 -11.645 -44.688  1.00 88.95           C  
ATOM   1711  O   GLU A 223     -35.505 -10.637 -44.036  1.00 88.95           O  
ATOM   1712  N   LEU A 224     -36.953 -12.267 -44.537  1.00 88.67           N  
ATOM   1713  CA  LEU A 224     -37.892 -11.632 -43.659  1.00 88.67           C  
ATOM   1714  CB  LEU A 224     -38.923 -10.802 -44.450  1.00 88.67           C  
ATOM   1715  CG  LEU A 224     -39.928 -10.011 -43.597  1.00 88.67           C  
ATOM   1716  CD1 LEU A 224     -39.226  -8.902 -42.797  1.00 88.67           C  
ATOM   1717  CD2 LEU A 224     -41.086  -9.478 -44.459  1.00 88.67           C  
ATOM   1718  C   LEU A 224     -38.634 -12.664 -42.877  1.00 88.67           C  
ATOM   1719  O   LEU A 224     -39.096 -13.663 -43.430  1.00 88.67           O  
ATOM   1720  N   PHE A 225     -38.775 -12.450 -41.551  1.00119.10           N  
ATOM   1721  CA  PHE A 225     -39.527 -13.419 -40.816  1.00119.10           C  
ATOM   1722  CB  PHE A 225     -38.856 -13.920 -39.525  1.00119.10           C  
ATOM   1723  CG  PHE A 225     -37.569 -14.583 -39.876  1.00119.10           C  
ATOM   1724  CD1 PHE A 225     -37.537 -15.621 -40.777  1.00119.10           C  
ATOM   1725  CD2 PHE A 225     -36.399 -14.202 -39.260  1.00119.10           C  
ATOM   1726  CE1 PHE A 225     -36.352 -16.242 -41.093  1.00119.10           C  
ATOM   1727  CE2 PHE A 225     -35.214 -14.825 -39.574  1.00119.10           C  
ATOM   1728  CZ  PHE A 225     -35.184 -15.841 -40.493  1.00119.10           C  
ATOM   1729  C   PHE A 225     -40.804 -12.779 -40.406  1.00119.10           C  
ATOM   1730  O   PHE A 225     -40.774 -11.882 -39.576  1.00119.10           O  
ATOM   1731  N   GLU A 226     -41.957 -13.233 -40.945  1.00 98.84           N  
ATOM   1732  CA  GLU A 226     -43.228 -12.634 -40.618  1.00 98.84           C  
ATOM   1733  CB  GLU A 226     -44.246 -12.650 -41.773  1.00 98.84           C  
ATOM   1734  CG  GLU A 226     -45.584 -12.002 -41.397  1.00 98.84           C  
ATOM   1735  CD  GLU A 226     -46.564 -12.201 -42.544  1.00 98.84           C  
ATOM   1736  OE1 GLU A 226     -46.102 -12.272 -43.714  1.00 98.84           O  
ATOM   1737  OE2 GLU A 226     -47.790 -12.289 -42.265  1.00 98.84           O1-
ATOM   1738  C   GLU A 226     -43.875 -13.401 -39.498  1.00 98.84           C  
ATOM   1739  O   GLU A 226     -44.008 -14.622 -39.567  1.00 98.84           O  
ATOM   1740  N   GLN A 227     -44.243 -12.683 -38.408  1.00213.96           N  
ATOM   1741  CA  GLN A 227     -44.970 -13.189 -37.264  1.00213.96           C  
ATOM   1742  CB  GLN A 227     -46.505 -13.152 -37.388  1.00213.96           C  
ATOM   1743  CG  GLN A 227     -47.091 -11.761 -37.184  1.00213.96           C  
ATOM   1744  CD  GLN A 227     -46.988 -11.384 -35.715  1.00213.96           C  
ATOM   1745  OE1 GLN A 227     -47.084 -10.209 -35.370  1.00213.96           O  
ATOM   1746  NE2 GLN A 227     -46.789 -12.394 -34.826  1.00213.96           N  
ATOM   1747  C   GLN A 227     -44.585 -14.595 -36.896  1.00213.96           C  
ATOM   1748  O   GLN A 227     -45.458 -15.467 -36.892  1.00213.96           O  
ATOM   1749  N   PRO A 228     -43.352 -14.901 -36.585  1.00114.45           N  
ATOM   1750  CA  PRO A 228     -43.066 -16.252 -36.210  1.00114.45           C  
ATOM   1751  CD  PRO A 228     -42.175 -14.258 -37.142  1.00114.45           C  
ATOM   1752  CB  PRO A 228     -41.551 -16.433 -36.314  1.00114.45           C  
ATOM   1753  CG  PRO A 228     -41.003 -15.009 -36.496  1.00114.45           C  
ATOM   1754  C   PRO A 228     -43.619 -16.618 -34.871  1.00114.45           C  
ATOM   1755  O   PRO A 228     -43.783 -17.813 -34.623  1.00114.45           O  
ATOM   1756  N   THR A 229     -43.919 -15.619 -34.012  1.00 78.48           N  
ATOM   1757  CA  THR A 229     -44.312 -15.890 -32.653  1.00 78.48           C  
ATOM   1758  CB  THR A 229     -43.272 -15.426 -31.676  1.00 78.48           C  
ATOM   1759  OG1 THR A 229     -43.067 -14.027 -31.807  1.00 78.48           O  
ATOM   1760  CG2 THR A 229     -41.962 -16.177 -31.971  1.00 78.48           C  
ATOM   1761  C   THR A 229     -45.608 -15.196 -32.325  1.00 78.48           C  
ATOM   1762  O   THR A 229     -46.172 -14.466 -33.137  1.00 78.48           O  
ATOM   1763  N   PRO A 230     -46.088 -15.398 -31.118  1.00 95.76           N  
ATOM   1764  CA  PRO A 230     -47.358 -14.859 -30.706  1.00 95.76           C  
ATOM   1765  CD  PRO A 230     -45.736 -16.581 -30.347  1.00 95.76           C  
ATOM   1766  CB  PRO A 230     -47.609 -15.409 -29.306  1.00 95.76           C  
ATOM   1767  CG  PRO A 230     -46.883 -16.768 -29.334  1.00 95.76           C  
ATOM   1768  C   PRO A 230     -47.448 -13.371 -30.828  1.00 95.76           C  
ATOM   1769  O   PRO A 230     -46.462 -12.673 -30.598  1.00 95.76           O  
ATOM   1770  N   ALA A 231     -48.657 -12.881 -31.162  1.00 51.75           N  
ATOM   1771  CA  ALA A 231     -48.938 -11.508 -31.464  1.00 51.75           C  
ATOM   1772  CB  ALA A 231     -50.418 -11.276 -31.813  1.00 51.75           C  
ATOM   1773  C   ALA A 231     -48.602 -10.619 -30.308  1.00 51.75           C  
ATOM   1774  O   ALA A 231     -48.142  -9.494 -30.496  1.00 51.75           O  
ATOM   1775  N   ASP A 232     -48.854 -11.100 -29.084  1.00134.05           N  
ATOM   1776  CA  ASP A 232     -48.690 -10.358 -27.865  1.00134.05           C  
ATOM   1777  CB  ASP A 232     -49.124 -11.185 -26.651  1.00134.05           C  
ATOM   1778  CG  ASP A 232     -50.562 -11.567 -26.909  1.00134.05           C  
ATOM   1779  OD1 ASP A 232     -51.306 -10.687 -27.414  1.00134.05           O  
ATOM   1780  OD2 ASP A 232     -50.931 -12.738 -26.630  1.00134.05           O1-
ATOM   1781  C   ASP A 232     -47.258 -10.020 -27.588  1.00134.05           C  
ATOM   1782  O   ASP A 232     -46.967  -8.948 -27.059  1.00134.05           O  
ATOM   1783  N   ASP A 233     -46.324 -10.931 -27.916  1.00 76.02           N  
ATOM   1784  CA  ASP A 233     -44.976 -10.751 -27.450  1.00 76.02           C  
ATOM   1785  CB  ASP A 233     -44.264 -12.098 -27.221  1.00 76.02           C  
ATOM   1786  CG  ASP A 233     -43.076 -11.883 -26.296  1.00 76.02           C  
ATOM   1787  OD1 ASP A 233     -42.604 -10.721 -26.190  1.00 76.02           O  
ATOM   1788  OD2 ASP A 233     -42.631 -12.884 -25.672  1.00 76.02           O1-
ATOM   1789  C   ASP A 233     -44.152  -9.934 -28.405  1.00 76.02           C  
ATOM   1790  O   ASP A 233     -43.434 -10.470 -29.247  1.00 76.02           O  
ATOM   1791  N   LEU A 234     -44.213  -8.594 -28.263  1.00 56.55           N  
ATOM   1792  CA  LEU A 234     -43.485  -7.666 -29.085  1.00 56.55           C  
ATOM   1793  CB  LEU A 234     -43.896  -6.208 -28.818  1.00 56.55           C  
ATOM   1794  CG  LEU A 234     -45.395  -5.936 -29.055  1.00 56.55           C  
ATOM   1795  CD1 LEU A 234     -45.736  -4.456 -28.820  1.00 56.55           C  
ATOM   1796  CD2 LEU A 234     -45.857  -6.451 -30.428  1.00 56.55           C  
ATOM   1797  C   LEU A 234     -42.013  -7.776 -28.808  1.00 56.55           C  
ATOM   1798  O   LEU A 234     -41.183  -7.663 -29.707  1.00 56.55           O  
ATOM   1799  N   GLU A 235     -41.640  -8.005 -27.540  1.00 41.96           N  
ATOM   1800  CA  GLU A 235     -40.258  -8.043 -27.156  1.00 41.96           C  
ATOM   1801  CB  GLU A 235     -40.101  -8.234 -25.640  1.00 41.96           C  
ATOM   1802  CG  GLU A 235     -40.592  -7.007 -24.866  1.00 41.96           C  
ATOM   1803  CD  GLU A 235     -40.431  -7.267 -23.378  1.00 41.96           C  
ATOM   1804  OE1 GLU A 235     -40.668  -8.431 -22.957  1.00 41.96           O  
ATOM   1805  OE2 GLU A 235     -40.071  -6.310 -22.643  1.00 41.96           O1-
ATOM   1806  C   GLU A 235     -39.556  -9.153 -27.882  1.00 41.96           C  
ATOM   1807  O   GLU A 235     -38.397  -9.011 -28.269  1.00 41.96           O  
ATOM   1808  N   THR A 236     -40.237 -10.293 -28.084  1.00 45.83           N  
ATOM   1809  CA  THR A 236     -39.630 -11.415 -28.745  1.00 45.83           C  
ATOM   1810  CB  THR A 236     -40.496 -12.639 -28.761  1.00 45.83           C  
ATOM   1811  OG1 THR A 236     -40.757 -13.073 -27.434  1.00 45.83           O  
ATOM   1812  CG2 THR A 236     -39.767 -13.740 -29.548  1.00 45.83           C  
ATOM   1813  C   THR A 236     -39.310 -11.072 -30.166  1.00 45.83           C  
ATOM   1814  O   THR A 236     -38.271 -11.481 -30.682  1.00 45.83           O  
ATOM   1815  N   LEU A 237     -40.197 -10.313 -30.836  1.00 65.69           N  
ATOM   1816  CA  LEU A 237     -40.011  -9.988 -32.222  1.00 65.69           C  
ATOM   1817  CB  LEU A 237     -41.125  -9.065 -32.752  1.00 65.69           C  
ATOM   1818  CG  LEU A 237     -42.557  -9.539 -32.419  1.00 65.69           C  
ATOM   1819  CD1 LEU A 237     -43.608  -8.725 -33.191  1.00 65.69           C  
ATOM   1820  CD2 LEU A 237     -42.720 -11.059 -32.564  1.00 65.69           C  
ATOM   1821  C   LEU A 237     -38.738  -9.206 -32.328  1.00 65.69           C  
ATOM   1822  O   LEU A 237     -37.923  -9.428 -33.222  1.00 65.69           O  
ATOM   1823  N   ARG A 238     -38.539  -8.256 -31.398  1.00 89.69           N  
ATOM   1824  CA  ARG A 238     -37.371  -7.428 -31.416  1.00 89.69           C  
ATOM   1825  CB  ARG A 238     -37.399  -6.353 -30.314  1.00 89.69           C  
ATOM   1826  CG  ARG A 238     -36.367  -5.234 -30.483  1.00 89.69           C  
ATOM   1827  CD  ARG A 238     -35.018  -5.510 -29.822  1.00 89.69           C  
ATOM   1828  NE  ARG A 238     -34.219  -4.254 -29.896  1.00 89.69           N  
ATOM   1829  CZ  ARG A 238     -33.364  -4.039 -30.937  1.00 89.69           C  
ATOM   1830  NH1 ARG A 238     -33.242  -4.974 -31.923  1.00 89.69           N1+
ATOM   1831  NH2 ARG A 238     -32.620  -2.895 -30.988  1.00 89.69           N  
ATOM   1832  C   ARG A 238     -36.175  -8.294 -31.177  1.00 89.69           C  
ATOM   1833  O   ARG A 238     -35.132  -8.119 -31.803  1.00 89.69           O  
ATOM   1834  N   GLU A 239     -36.299  -9.266 -30.257  1.00104.43           N  
ATOM   1835  CA  GLU A 239     -35.186 -10.099 -29.904  1.00104.43           C  
ATOM   1836  CB  GLU A 239     -35.486 -11.047 -28.732  1.00104.43           C  
ATOM   1837  CG  GLU A 239     -34.283 -11.909 -28.339  1.00104.43           C  
ATOM   1838  CD  GLU A 239     -33.199 -11.003 -27.769  1.00104.43           C  
ATOM   1839  OE1 GLU A 239     -33.439  -9.770 -27.668  1.00104.43           O  
ATOM   1840  OE2 GLU A 239     -32.109 -11.537 -27.431  1.00104.43           O1-
ATOM   1841  C   GLU A 239     -34.753 -10.937 -31.065  1.00104.43           C  
ATOM   1842  O   GLU A 239     -33.557 -11.127 -31.281  1.00104.43           O  
ATOM   1843  N   ILE A 240     -35.703 -11.462 -31.859  1.00 57.32           N  
ATOM   1844  CA  ILE A 240     -35.289 -12.333 -32.922  1.00 57.32           C  
ATOM   1845  CB  ILE A 240     -36.416 -12.929 -33.717  1.00 57.32           C  
ATOM   1846  CG1 ILE A 240     -37.185 -11.849 -34.494  1.00 57.32           C  
ATOM   1847  CG2 ILE A 240     -37.297 -13.742 -32.752  1.00 57.32           C  
ATOM   1848  CD1 ILE A 240     -38.056 -12.430 -35.609  1.00 57.32           C  
ATOM   1849  C   ILE A 240     -34.436 -11.550 -33.865  1.00 57.32           C  
ATOM   1850  O   ILE A 240     -33.436 -12.055 -34.368  1.00 57.32           O  
ATOM   1851  N   THR A 241     -34.821 -10.291 -34.143  1.00116.72           N  
ATOM   1852  CA  THR A 241     -34.070  -9.494 -35.066  1.00116.72           C  
ATOM   1853  CB  THR A 241     -34.744  -8.211 -35.455  1.00116.72           C  
ATOM   1854  OG1 THR A 241     -34.153  -7.694 -36.637  1.00116.72           O  
ATOM   1855  CG2 THR A 241     -34.606  -7.186 -34.322  1.00116.72           C  
ATOM   1856  C   THR A 241     -32.725  -9.184 -34.486  1.00116.72           C  
ATOM   1857  O   THR A 241     -31.749  -9.084 -35.223  1.00116.72           O  
ATOM   1858  N   ARG A 242     -32.614  -9.004 -33.154  1.00138.63           N  
ATOM   1859  CA  ARG A 242     -31.320  -8.675 -32.624  1.00138.63           C  
ATOM   1860  CB  ARG A 242     -31.269  -8.610 -31.088  1.00138.63           C  
ATOM   1861  CG  ARG A 242     -31.979  -7.429 -30.435  1.00138.63           C  
ATOM   1862  CD  ARG A 242     -31.811  -7.442 -28.915  1.00138.63           C  
ATOM   1863  NE  ARG A 242     -32.522  -6.258 -28.369  1.00138.63           N  
ATOM   1864  CZ  ARG A 242     -32.875  -6.225 -27.051  1.00138.63           C  
ATOM   1865  NH1 ARG A 242     -32.594  -7.291 -26.247  1.00138.63           N1+
ATOM   1866  NH2 ARG A 242     -33.504  -5.125 -26.544  1.00138.63           N  
ATOM   1867  C   ARG A 242     -30.364  -9.776 -32.963  1.00138.63           C  
ATOM   1868  O   ARG A 242     -29.282  -9.534 -33.496  1.00138.63           O  
ATOM   1869  N   ARG A 243     -30.751 -11.024 -32.646  1.00106.03           N  
ATOM   1870  CA  ARG A 243     -29.883 -12.148 -32.839  1.00106.03           C  
ATOM   1871  CB  ARG A 243     -30.407 -13.405 -32.134  1.00106.03           C  
ATOM   1872  CG  ARG A 243     -30.550 -13.185 -30.627  1.00106.03           C  
ATOM   1873  CD  ARG A 243     -30.860 -14.453 -29.830  1.00106.03           C  
ATOM   1874  NE  ARG A 243     -31.145 -14.031 -28.430  1.00106.03           N  
ATOM   1875  CZ  ARG A 243     -31.274 -14.962 -27.441  1.00106.03           C  
ATOM   1876  NH1 ARG A 243     -31.068 -16.283 -27.713  1.00106.03           N1+
ATOM   1877  NH2 ARG A 243     -31.607 -14.568 -26.176  1.00106.03           N  
ATOM   1878  C   ARG A 243     -29.673 -12.468 -34.292  1.00106.03           C  
ATOM   1879  O   ARG A 243     -28.565 -12.787 -34.714  1.00106.03           O  
ATOM   1880  N   THR A 244     -30.756 -12.458 -35.086  1.00 77.84           N  
ATOM   1881  CA  THR A 244     -30.709 -12.818 -36.480  1.00 77.84           C  
ATOM   1882  CB  THR A 244     -32.063 -13.194 -37.001  1.00 77.84           C  
ATOM   1883  OG1 THR A 244     -32.945 -12.087 -36.898  1.00 77.84           O  
ATOM   1884  CG2 THR A 244     -32.602 -14.372 -36.170  1.00 77.84           C  
ATOM   1885  C   THR A 244     -30.172 -11.733 -37.361  1.00 77.84           C  
ATOM   1886  O   THR A 244     -29.487 -12.000 -38.348  1.00 77.84           O  
ATOM   1887  N   ASN A 245     -30.489 -10.472 -37.026  1.00 61.75           N  
ATOM   1888  CA  ASN A 245     -30.158  -9.331 -37.825  1.00 61.75           C  
ATOM   1889  CB  ASN A 245     -28.649  -9.186 -38.082  1.00 61.75           C  
ATOM   1890  CG  ASN A 245     -28.029  -8.780 -36.750  1.00 61.75           C  
ATOM   1891  OD1 ASN A 245     -28.686  -8.163 -35.913  1.00 61.75           O  
ATOM   1892  ND2 ASN A 245     -26.733  -9.134 -36.544  1.00 61.75           N  
ATOM   1893  C   ASN A 245     -30.899  -9.429 -39.124  1.00 61.75           C  
ATOM   1894  O   ASN A 245     -30.480  -8.868 -40.134  1.00 61.75           O  
ATOM   1895  N   VAL A 246     -32.053 -10.126 -39.111  1.00121.34           N  
ATOM   1896  CA  VAL A 246     -32.877 -10.232 -40.279  1.00121.34           C  
ATOM   1897  CB  VAL A 246     -33.328 -11.629 -40.574  1.00121.34           C  
ATOM   1898  CG1 VAL A 246     -34.180 -12.083 -39.386  1.00121.34           C  
ATOM   1899  CG2 VAL A 246     -34.091 -11.653 -41.909  1.00121.34           C  
ATOM   1900  C   VAL A 246     -34.098  -9.429 -39.994  1.00121.34           C  
ATOM   1901  O   VAL A 246     -34.583  -9.413 -38.864  1.00121.34           O  
ATOM   1902  N   SER A 247     -34.624  -8.770 -41.044  1.00142.72           N  
ATOM   1903  CA  SER A 247     -35.714  -7.856 -40.943  1.00142.72           C  
ATOM   1904  CB  SER A 247     -36.278  -7.415 -42.305  1.00142.72           C  
ATOM   1905  OG  SER A 247     -37.353  -6.507 -42.120  1.00142.72           O  
ATOM   1906  C   SER A 247     -36.783  -8.479 -40.182  1.00142.72           C  
ATOM   1907  O   SER A 247     -37.199  -9.622 -40.409  1.00142.72           O  
ATOM   1908  N   VAL A 248     -37.217  -7.657 -39.225  1.00 66.60           N  
ATOM   1909  CA  VAL A 248     -38.176  -8.117 -38.321  1.00 66.60           C  
ATOM   1910  CB  VAL A 248     -38.378  -7.261 -37.123  1.00 66.60           C  
ATOM   1911  CG1 VAL A 248     -39.182  -8.118 -36.136  1.00 66.60           C  
ATOM   1912  CG2 VAL A 248     -37.026  -6.755 -36.605  1.00 66.60           C  
ATOM   1913  C   VAL A 248     -39.439  -8.142 -39.079  1.00 66.60           C  
ATOM   1914  O   VAL A 248     -39.634  -7.470 -40.090  1.00 66.60           O  
ATOM   1915  N   MET A 249     -40.305  -8.992 -38.561  1.00311.78           N  
ATOM   1916  CA  MET A 249     -41.614  -9.349 -39.005  1.00311.78           C  
ATOM   1917  CB  MET A 249     -42.353 -10.271 -38.025  1.00311.78           C  
ATOM   1918  CG  MET A 249     -41.513 -11.117 -37.069  1.00311.78           C  
ATOM   1919  SD  MET A 249     -42.450 -11.554 -35.574  1.00311.78           S  
ATOM   1920  CE  MET A 249     -41.136 -12.518 -34.772  1.00311.78           C  
ATOM   1921  C   MET A 249     -42.606  -8.162 -38.807  1.00311.78           C  
ATOM   1922  O   MET A 249     -42.126  -7.040 -38.941  1.00311.78           O  
ATOM   1923  N   ALA A 250     -43.997  -8.448 -38.677  1.00204.57           N  
ATOM   1924  CA  ALA A 250     -45.178  -7.766 -38.055  1.00204.57           C  
ATOM   1925  CB  ALA A 250     -45.000  -6.241 -37.958  1.00204.57           C  
ATOM   1926  C   ALA A 250     -46.594  -7.994 -38.661  1.00204.57           C  
ATOM   1927  O   ALA A 250     -47.097  -7.095 -39.335  1.00204.57           O  
ATOM   1928  N   ASP A 251     -47.291  -9.172 -38.513  1.00162.99           N  
ATOM   1929  CA  ASP A 251     -48.691  -9.327 -38.948  1.00162.99           C  
ATOM   1930  CB  ASP A 251     -48.903 -10.689 -39.642  1.00162.99           C  
ATOM   1931  CG  ASP A 251     -50.272 -10.748 -40.315  1.00162.99           C  
ATOM   1932  OD1 ASP A 251     -50.987  -9.713 -40.317  1.00162.99           O  
ATOM   1933  OD2 ASP A 251     -50.619 -11.840 -40.841  1.00162.99           O1-
ATOM   1934  C   ASP A 251     -49.790  -9.218 -37.902  1.00162.99           C  
ATOM   1935  O   ASP A 251     -50.499  -8.222 -37.767  1.00162.99           O  
ATOM   1936  N   GLU A 252     -49.895 -10.284 -37.073  1.00197.28           N  
ATOM   1937  CA  GLU A 252     -50.954 -10.516 -36.115  1.00197.28           C  
ATOM   1938  CB  GLU A 252     -50.905 -11.911 -35.468  1.00197.28           C  
ATOM   1939  CG  GLU A 252     -51.559 -13.022 -36.294  1.00197.28           C  
ATOM   1940  CD  GLU A 252     -50.698 -13.382 -37.495  1.00197.28           C  
ATOM   1941  OE1 GLU A 252     -49.578 -12.824 -37.614  1.00197.28           O  
ATOM   1942  OE2 GLU A 252     -51.150 -14.225 -38.313  1.00197.28           O1-
ATOM   1943  C   GLU A 252     -50.837  -9.516 -35.031  1.00197.28           C  
ATOM   1944  O   GLU A 252     -51.811  -9.179 -34.361  1.00197.28           O  
ATOM   1945  N   SER A 253     -49.605  -9.064 -34.797  1.00 65.87           N  
ATOM   1946  CA  SER A 253     -49.359  -8.129 -33.753  1.00 65.87           C  
ATOM   1947  CB  SER A 253     -47.859  -7.875 -33.534  1.00 65.87           C  
ATOM   1948  OG  SER A 253     -47.231  -9.059 -33.065  1.00 65.87           O  
ATOM   1949  C   SER A 253     -50.008  -6.812 -34.068  1.00 65.87           C  
ATOM   1950  O   SER A 253     -50.283  -6.049 -33.144  1.00 65.87           O  
ATOM   1951  N   VAL A 254     -50.259  -6.473 -35.355  1.00177.01           N  
ATOM   1952  CA  VAL A 254     -50.822  -5.158 -35.525  1.00177.01           C  
ATOM   1953  CB  VAL A 254     -49.826  -4.160 -36.077  1.00177.01           C  
ATOM   1954  CG1 VAL A 254     -49.503  -4.455 -37.549  1.00177.01           C  
ATOM   1955  CG2 VAL A 254     -50.362  -2.747 -35.823  1.00177.01           C  
ATOM   1956  C   VAL A 254     -52.095  -5.144 -36.337  1.00177.01           C  
ATOM   1957  O   VAL A 254     -52.094  -5.289 -37.560  1.00177.01           O  
ATOM   1958  N   TRP A 255     -53.240  -5.111 -35.625  1.00127.20           N  
ATOM   1959  CA  TRP A 255     -54.558  -4.891 -36.160  1.00127.20           C  
ATOM   1960  CB  TRP A 255     -55.637  -5.530 -35.273  1.00127.20           C  
ATOM   1961  CG  TRP A 255     -55.660  -7.039 -35.277  1.00127.20           C  
ATOM   1962  CD2 TRP A 255     -56.848  -7.811 -35.496  1.00127.20           C  
ATOM   1963  CD1 TRP A 255     -54.660  -7.929 -35.018  1.00127.20           C  
ATOM   1964  NE1 TRP A 255     -55.149  -9.214 -35.080  1.00127.20           N  
ATOM   1965  CE2 TRP A 255     -56.497  -9.154 -35.367  1.00127.20           C  
ATOM   1966  CE3 TRP A 255     -58.129  -7.430 -35.772  1.00127.20           C  
ATOM   1967  CZ2 TRP A 255     -57.430 -10.141 -35.513  1.00127.20           C  
ATOM   1968  CZ3 TRP A 255     -59.066  -8.425 -35.928  1.00127.20           C  
ATOM   1969  CH2 TRP A 255     -58.722  -9.756 -35.801  1.00127.20           C  
ATOM   1970  C   TRP A 255     -54.901  -3.428 -36.216  1.00127.20           C  
ATOM   1971  O   TRP A 255     -55.428  -2.932 -37.210  1.00127.20           O  
ATOM   1972  N   THR A 256     -54.615  -2.706 -35.106  1.00 70.85           N  
ATOM   1973  CA  THR A 256     -55.090  -1.356 -34.940  1.00 70.85           C  
ATOM   1974  CB  THR A 256     -55.898  -1.169 -33.690  1.00 70.85           C  
ATOM   1975  OG1 THR A 256     -55.083  -1.379 -32.545  1.00 70.85           O  
ATOM   1976  CG2 THR A 256     -57.055  -2.182 -33.703  1.00 70.85           C  
ATOM   1977  C   THR A 256     -53.954  -0.387 -34.856  1.00 70.85           C  
ATOM   1978  O   THR A 256     -52.786  -0.750 -34.734  1.00 70.85           O  
ATOM   1979  N   PRO A 257     -54.316   0.871 -34.939  1.00 74.60           N  
ATOM   1980  CA  PRO A 257     -53.342   1.925 -34.878  1.00 74.60           C  
ATOM   1981  CD  PRO A 257     -55.507   1.270 -35.671  1.00 74.60           C  
ATOM   1982  CB  PRO A 257     -54.095   3.205 -35.220  1.00 74.60           C  
ATOM   1983  CG  PRO A 257     -55.233   2.712 -36.136  1.00 74.60           C  
ATOM   1984  C   PRO A 257     -52.631   1.944 -33.566  1.00 74.60           C  
ATOM   1985  O   PRO A 257     -51.438   2.240 -33.544  1.00 74.60           O  
ATOM   1986  N   ALA A 258     -53.336   1.622 -32.467  1.00 23.08           N  
ATOM   1987  CA  ALA A 258     -52.719   1.621 -31.175  1.00 23.08           C  
ATOM   1988  CB  ALA A 258     -53.699   1.249 -30.051  1.00 23.08           C  
ATOM   1989  C   ALA A 258     -51.653   0.578 -31.197  1.00 23.08           C  
ATOM   1990  O   ALA A 258     -50.552   0.781 -30.688  1.00 23.08           O  
ATOM   1991  N   GLU A 259     -51.968  -0.577 -31.808  1.00 51.55           N  
ATOM   1992  CA  GLU A 259     -51.066  -1.687 -31.882  1.00 51.55           C  
ATOM   1993  CB  GLU A 259     -51.759  -2.949 -32.423  1.00 51.55           C  
ATOM   1994  CG  GLU A 259     -52.823  -3.463 -31.446  1.00 51.55           C  
ATOM   1995  CD  GLU A 259     -53.478  -4.705 -32.031  1.00 51.55           C  
ATOM   1996  OE1 GLU A 259     -54.312  -4.554 -32.962  1.00 51.55           O  
ATOM   1997  OE2 GLU A 259     -53.159  -5.825 -31.549  1.00 51.55           O1-
ATOM   1998  C   GLU A 259     -49.896  -1.322 -32.748  1.00 51.55           C  
ATOM   1999  O   GLU A 259     -48.774  -1.768 -32.510  1.00 51.55           O  
ATOM   2000  N   ALA A 260     -50.129  -0.515 -33.801  1.00 38.40           N  
ATOM   2001  CA  ALA A 260     -49.060  -0.108 -34.672  1.00 38.40           C  
ATOM   2002  CB  ALA A 260     -49.543   0.740 -35.861  1.00 38.40           C  
ATOM   2003  C   ALA A 260     -48.094   0.722 -33.884  1.00 38.40           C  
ATOM   2004  O   ALA A 260     -46.880   0.615 -34.050  1.00 38.40           O  
ATOM   2005  N   LEU A 261     -48.635   1.583 -33.004  1.00 50.80           N  
ATOM   2006  CA  LEU A 261     -47.867   2.465 -32.174  1.00 50.80           C  
ATOM   2007  CB  LEU A 261     -48.756   3.355 -31.295  1.00 50.80           C  
ATOM   2008  CG  LEU A 261     -47.956   4.307 -30.392  1.00 50.80           C  
ATOM   2009  CD1 LEU A 261     -47.257   5.407 -31.207  1.00 50.80           C  
ATOM   2010  CD2 LEU A 261     -48.823   4.851 -29.250  1.00 50.80           C  
ATOM   2011  C   LEU A 261     -47.034   1.654 -31.228  1.00 50.80           C  
ATOM   2012  O   LEU A 261     -45.881   1.986 -30.959  1.00 50.80           O  
ATOM   2013  N   ALA A 262     -47.609   0.566 -30.685  1.00 25.68           N  
ATOM   2014  CA  ALA A 262     -46.921  -0.248 -29.723  1.00 25.68           C  
ATOM   2015  CB  ALA A 262     -47.782  -1.411 -29.202  1.00 25.68           C  
ATOM   2016  C   ALA A 262     -45.706  -0.839 -30.362  1.00 25.68           C  
ATOM   2017  O   ALA A 262     -44.644  -0.917 -29.746  1.00 25.68           O  
ATOM   2018  N   VAL A 263     -45.839  -1.280 -31.625  1.00 47.37           N  
ATOM   2019  CA  VAL A 263     -44.754  -1.882 -32.336  1.00 47.37           C  
ATOM   2020  CB  VAL A 263     -45.168  -2.364 -33.698  1.00 47.37           C  
ATOM   2021  CG1 VAL A 263     -43.925  -2.841 -34.467  1.00 47.37           C  
ATOM   2022  CG2 VAL A 263     -46.240  -3.453 -33.520  1.00 47.37           C  
ATOM   2023  C   VAL A 263     -43.671  -0.864 -32.519  1.00 47.37           C  
ATOM   2024  O   VAL A 263     -42.493  -1.174 -32.354  1.00 47.37           O  
ATOM   2025  N   VAL A 264     -44.036   0.390 -32.858  1.00 93.39           N  
ATOM   2026  CA  VAL A 264     -43.027   1.373 -33.128  1.00 93.39           C  
ATOM   2027  CB  VAL A 264     -43.568   2.681 -33.648  1.00 93.39           C  
ATOM   2028  CG1 VAL A 264     -44.197   3.493 -32.504  1.00 93.39           C  
ATOM   2029  CG2 VAL A 264     -42.432   3.409 -34.382  1.00 93.39           C  
ATOM   2030  C   VAL A 264     -42.228   1.627 -31.885  1.00 93.39           C  
ATOM   2031  O   VAL A 264     -41.004   1.732 -31.939  1.00 93.39           O  
ATOM   2032  N   LYS A 265     -42.901   1.726 -30.722  1.00112.28           N  
ATOM   2033  CA  LYS A 265     -42.221   2.008 -29.488  1.00112.28           C  
ATOM   2034  CB  LYS A 265     -43.192   2.157 -28.304  1.00112.28           C  
ATOM   2035  CG  LYS A 265     -44.200   3.290 -28.495  1.00112.28           C  
ATOM   2036  CD  LYS A 265     -43.552   4.658 -28.707  1.00112.28           C  
ATOM   2037  CE  LYS A 265     -44.564   5.768 -28.989  1.00112.28           C  
ATOM   2038  NZ  LYS A 265     -45.280   6.121 -27.744  1.00112.28           N1+
ATOM   2039  C   LYS A 265     -41.293   0.878 -29.164  1.00112.28           C  
ATOM   2040  O   LYS A 265     -40.161   1.093 -28.732  1.00112.28           O  
ATOM   2041  N   ALA A 266     -41.775  -0.361 -29.361  1.00 58.96           N  
ATOM   2042  CA  ALA A 266     -41.085  -1.595 -29.093  1.00 58.96           C  
ATOM   2043  CB  ALA A 266     -41.992  -2.829 -29.238  1.00 58.96           C  
ATOM   2044  C   ALA A 266     -39.919  -1.780 -30.021  1.00 58.96           C  
ATOM   2045  O   ALA A 266     -38.974  -2.496 -29.692  1.00 58.96           O  
ATOM   2046  N   GLN A 267     -39.985  -1.187 -31.233  1.00 70.35           N  
ATOM   2047  CA  GLN A 267     -38.979  -1.395 -32.239  1.00 70.35           C  
ATOM   2048  CB  GLN A 267     -37.570  -0.951 -31.811  1.00 70.35           C  
ATOM   2049  CG  GLN A 267     -37.510   0.566 -31.624  1.00 70.35           C  
ATOM   2050  CD  GLN A 267     -36.089   0.972 -31.276  1.00 70.35           C  
ATOM   2051  OE1 GLN A 267     -35.239   0.133 -30.980  1.00 70.35           O  
ATOM   2052  NE2 GLN A 267     -35.823   2.305 -31.321  1.00 70.35           N  
ATOM   2053  C   GLN A 267     -39.000  -2.849 -32.552  1.00 70.35           C  
ATOM   2054  O   GLN A 267     -37.984  -3.493 -32.812  1.00 70.35           O  
ATOM   2055  N   ALA A 268     -40.233  -3.376 -32.508  1.00 77.54           N  
ATOM   2056  CA  ALA A 268     -40.612  -4.732 -32.743  1.00 77.54           C  
ATOM   2057  CB  ALA A 268     -42.075  -5.012 -32.359  1.00 77.54           C  
ATOM   2058  C   ALA A 268     -40.443  -5.149 -34.166  1.00 77.54           C  
ATOM   2059  O   ALA A 268     -40.244  -6.336 -34.393  1.00 77.54           O  
ATOM   2060  N   ALA A 269     -40.592  -4.251 -35.169  1.00 79.25           N  
ATOM   2061  CA  ALA A 269     -40.570  -4.794 -36.506  1.00 79.25           C  
ATOM   2062  CB  ALA A 269     -41.961  -5.315 -36.859  1.00 79.25           C  
ATOM   2063  C   ALA A 269     -40.224  -3.757 -37.538  1.00 79.25           C  
ATOM   2064  O   ALA A 269     -40.584  -2.588 -37.421  1.00 79.25           O  
ATOM   2065  N   ASP A 270     -39.495  -4.188 -38.591  1.00 76.24           N  
ATOM   2066  CA  ASP A 270     -39.106  -3.376 -39.714  1.00 76.24           C  
ATOM   2067  CB  ASP A 270     -38.037  -4.055 -40.583  1.00 76.24           C  
ATOM   2068  CG  ASP A 270     -36.754  -4.109 -39.770  1.00 76.24           C  
ATOM   2069  OD1 ASP A 270     -36.584  -3.230 -38.882  1.00 76.24           O  
ATOM   2070  OD2 ASP A 270     -35.929  -5.027 -40.021  1.00 76.24           O1-
ATOM   2071  C   ASP A 270     -40.288  -3.110 -40.597  1.00 76.24           C  
ATOM   2072  O   ASP A 270     -40.431  -2.015 -41.137  1.00 76.24           O  
ATOM   2073  N   VAL A 271     -41.167  -4.113 -40.791  1.00130.74           N  
ATOM   2074  CA  VAL A 271     -42.267  -3.917 -41.694  1.00130.74           C  
ATOM   2075  CB  VAL A 271     -42.200  -4.729 -42.955  1.00130.74           C  
ATOM   2076  CG1 VAL A 271     -41.077  -4.195 -43.850  1.00130.74           C  
ATOM   2077  CG2 VAL A 271     -42.022  -6.202 -42.563  1.00130.74           C  
ATOM   2078  C   VAL A 271     -43.558  -4.288 -41.043  1.00130.74           C  
ATOM   2079  O   VAL A 271     -43.607  -5.103 -40.123  1.00130.74           O  
ATOM   2080  N   ILE A 272     -44.655  -3.669 -41.532  1.00125.28           N  
ATOM   2081  CA  ILE A 272     -45.969  -3.931 -41.013  1.00125.28           C  
ATOM   2082  CB  ILE A 272     -46.685  -2.679 -40.588  1.00125.28           C  
ATOM   2083  CG1 ILE A 272     -45.945  -1.951 -39.451  1.00125.28           C  
ATOM   2084  CG2 ILE A 272     -48.134  -3.062 -40.243  1.00125.28           C  
ATOM   2085  CD1 ILE A 272     -45.927  -2.703 -38.123  1.00125.28           C  
ATOM   2086  C   ILE A 272     -46.793  -4.485 -42.138  1.00125.28           C  
ATOM   2087  O   ILE A 272     -46.841  -3.900 -43.219  1.00125.28           O  
ATOM   2088  N   ALA A 273     -47.475  -5.627 -41.911  1.00 64.83           N  
ATOM   2089  CA  ALA A 273     -48.328  -6.183 -42.924  1.00 64.83           C  
ATOM   2090  CB  ALA A 273     -48.605  -7.686 -42.742  1.00 64.83           C  
ATOM   2091  C   ALA A 273     -49.634  -5.470 -42.801  1.00 64.83           C  
ATOM   2092  O   ALA A 273     -50.407  -5.718 -41.878  1.00 64.83           O  
ATOM   2093  N   LEU A 274     -49.911  -4.581 -43.775  1.00106.71           N  
ATOM   2094  CA  LEU A 274     -51.079  -3.744 -43.793  1.00106.71           C  
ATOM   2095  CB  LEU A 274     -50.731  -2.397 -44.461  1.00106.71           C  
ATOM   2096  CG  LEU A 274     -51.891  -1.482 -44.895  1.00106.71           C  
ATOM   2097  CD1 LEU A 274     -52.774  -1.022 -43.732  1.00106.71           C  
ATOM   2098  CD2 LEU A 274     -51.344  -0.293 -45.694  1.00106.71           C  
ATOM   2099  C   LEU A 274     -52.129  -4.429 -44.604  1.00106.71           C  
ATOM   2100  O   LEU A 274     -51.924  -4.714 -45.781  1.00106.71           O  
ATOM   2101  N   LYS A 275     -53.287  -4.722 -43.976  1.00 71.43           N  
ATOM   2102  CA  LYS A 275     -54.373  -5.365 -44.659  1.00 71.43           C  
ATOM   2103  CB  LYS A 275     -54.639  -6.792 -44.153  1.00 71.43           C  
ATOM   2104  CG  LYS A 275     -53.442  -7.734 -44.308  1.00 71.43           C  
ATOM   2105  CD  LYS A 275     -53.628  -9.063 -43.572  1.00 71.43           C  
ATOM   2106  CE  LYS A 275     -52.451 -10.028 -43.705  1.00 71.43           C  
ATOM   2107  NZ  LYS A 275     -52.754 -11.280 -42.981  1.00 71.43           N1+
ATOM   2108  C   LYS A 275     -55.605  -4.565 -44.370  1.00 71.43           C  
ATOM   2109  O   LYS A 275     -55.959  -4.341 -43.217  1.00 71.43           O  
ATOM   2110  N   THR A 276     -56.325  -4.160 -45.427  1.00119.90           N  
ATOM   2111  CA  THR A 276     -57.477  -3.319 -45.275  1.00119.90           C  
ATOM   2112  CB  THR A 276     -58.084  -2.968 -46.601  1.00119.90           C  
ATOM   2113  OG1 THR A 276     -57.095  -2.421 -47.458  1.00119.90           O  
ATOM   2114  CG2 THR A 276     -59.163  -1.903 -46.367  1.00119.90           C  
ATOM   2115  C   THR A 276     -58.505  -4.053 -44.463  1.00119.90           C  
ATOM   2116  O   THR A 276     -59.261  -3.443 -43.708  1.00119.90           O  
ATOM   2117  N   THR A 277     -58.605  -5.385 -44.640  1.00 54.77           N  
ATOM   2118  CA  THR A 277     -59.579  -6.165 -43.922  1.00 54.77           C  
ATOM   2119  CB  THR A 277     -59.672  -7.566 -44.443  1.00 54.77           C  
ATOM   2120  OG1 THR A 277     -58.410  -8.210 -44.342  1.00 54.77           O  
ATOM   2121  CG2 THR A 277     -60.131  -7.516 -45.910  1.00 54.77           C  
ATOM   2122  C   THR A 277     -59.278  -6.238 -42.449  1.00 54.77           C  
ATOM   2123  O   THR A 277     -60.153  -6.008 -41.615  1.00 54.77           O  
ATOM   2124  N   LYS A 278     -58.017  -6.546 -42.093  1.00103.87           N  
ATOM   2125  CA  LYS A 278     -57.596  -6.742 -40.728  1.00103.87           C  
ATOM   2126  CB  LYS A 278     -56.118  -7.150 -40.650  1.00103.87           C  
ATOM   2127  CG  LYS A 278     -55.608  -7.377 -39.227  1.00103.87           C  
ATOM   2128  CD  LYS A 278     -54.138  -7.791 -39.195  1.00103.87           C  
ATOM   2129  CE  LYS A 278     -53.235  -6.724 -39.819  1.00103.87           C  
ATOM   2130  NZ  LYS A 278     -51.834  -7.190 -39.880  1.00103.87           N1+
ATOM   2131  C   LYS A 278     -57.720  -5.465 -39.947  1.00103.87           C  
ATOM   2132  O   LYS A 278     -58.033  -5.478 -38.757  1.00103.87           O  
ATOM   2133  N   HIS A 279     -57.421  -4.327 -40.595  1.00 94.02           N  
ATOM   2134  CA  HIS A 279     -57.426  -3.030 -39.980  1.00 94.02           C  
ATOM   2135  ND1 HIS A 279     -54.419  -2.394 -39.607  1.00 94.02           N  
ATOM   2136  CG  HIS A 279     -55.173  -2.324 -40.755  1.00 94.02           C  
ATOM   2137  CB  HIS A 279     -56.633  -1.981 -40.773  1.00 94.02           C  
ATOM   2138  NE2 HIS A 279     -53.056  -2.897 -41.287  1.00 94.02           N  
ATOM   2139  CD2 HIS A 279     -54.324  -2.633 -41.770  1.00 94.02           C  
ATOM   2140  CE1 HIS A 279     -53.161  -2.742 -39.981  1.00 94.02           C  
ATOM   2141  C   HIS A 279     -58.814  -2.540 -39.713  1.00 94.02           C  
ATOM   2142  O   HIS A 279     -58.997  -1.614 -38.923  1.00 94.02           O  
ATOM   2143  N   GLY A 280     -59.830  -3.095 -40.400  1.00 49.99           N  
ATOM   2144  CA  GLY A 280     -61.170  -2.659 -40.128  1.00 49.99           C  
ATOM   2145  C   GLY A 280     -61.571  -1.560 -41.067  1.00 49.99           C  
ATOM   2146  O   GLY A 280     -62.388  -0.705 -40.717  1.00 49.99           O  
ATOM   2147  N   GLY A 281     -60.980  -1.524 -42.279  1.00 53.79           N  
ATOM   2148  CA  GLY A 281     -61.450  -0.561 -43.233  1.00 53.79           C  
ATOM   2149  C   GLY A 281     -60.316   0.208 -43.830  1.00 53.79           C  
ATOM   2150  O   GLY A 281     -59.161   0.111 -43.416  1.00 53.79           O  
ATOM   2151  N   LEU A 282     -60.661   0.983 -44.875  1.00126.27           N  
ATOM   2152  CA  LEU A 282     -59.774   1.842 -45.602  1.00126.27           C  
ATOM   2153  CB  LEU A 282     -60.416   2.435 -46.870  1.00126.27           C  
ATOM   2154  CG  LEU A 282     -60.613   1.424 -48.019  1.00126.27           C  
ATOM   2155  CD1 LEU A 282     -59.273   1.024 -48.649  1.00126.27           C  
ATOM   2156  CD2 LEU A 282     -61.416   0.199 -47.570  1.00126.27           C  
ATOM   2157  C   LEU A 282     -59.363   2.989 -44.726  1.00126.27           C  
ATOM   2158  O   LEU A 282     -58.229   3.459 -44.798  1.00126.27           O  
ATOM   2159  N   LEU A 283     -60.294   3.507 -43.901  1.00 56.80           N  
ATOM   2160  CA  LEU A 283     -59.995   4.642 -43.075  1.00 56.80           C  
ATOM   2161  CB  LEU A 283     -61.222   5.140 -42.289  1.00 56.80           C  
ATOM   2162  CG  LEU A 283     -62.402   5.578 -43.179  1.00 56.80           C  
ATOM   2163  CD1 LEU A 283     -63.580   6.077 -42.328  1.00 56.80           C  
ATOM   2164  CD2 LEU A 283     -61.966   6.593 -44.249  1.00 56.80           C  
ATOM   2165  C   LEU A 283     -58.961   4.254 -42.066  1.00 56.80           C  
ATOM   2166  O   LEU A 283     -57.975   4.960 -41.864  1.00 56.80           O  
ATOM   2167  N   GLU A 284     -59.158   3.097 -41.410  1.00 81.76           N  
ATOM   2168  CA  GLU A 284     -58.257   2.659 -40.384  1.00 81.76           C  
ATOM   2169  CB  GLU A 284     -58.761   1.408 -39.649  1.00 81.76           C  
ATOM   2170  CG  GLU A 284     -60.032   1.683 -38.842  1.00 81.76           C  
ATOM   2171  CD  GLU A 284     -59.691   2.666 -37.727  1.00 81.76           C  
ATOM   2172  OE1 GLU A 284     -58.815   2.326 -36.888  1.00 81.76           O  
ATOM   2173  OE2 GLU A 284     -60.299   3.769 -37.700  1.00 81.76           O1-
ATOM   2174  C   GLU A 284     -56.928   2.349 -40.992  1.00 81.76           C  
ATOM   2175  O   GLU A 284     -55.887   2.622 -40.396  1.00 81.76           O  
ATOM   2176  N   SER A 285     -56.934   1.773 -42.208  1.00 88.50           N  
ATOM   2177  CA  SER A 285     -55.708   1.399 -42.853  1.00 88.50           C  
ATOM   2178  CB  SER A 285     -55.925   0.629 -44.171  1.00 88.50           C  
ATOM   2179  OG  SER A 285     -56.734   1.375 -45.064  1.00 88.50           O  
ATOM   2180  C   SER A 285     -54.870   2.619 -43.103  1.00 88.50           C  
ATOM   2181  O   SER A 285     -53.642   2.543 -43.080  1.00 88.50           O  
ATOM   2182  N   LYS A 286     -55.504   3.783 -43.346  1.00102.95           N  
ATOM   2183  CA  LYS A 286     -54.755   4.993 -43.559  1.00102.95           C  
ATOM   2184  CB  LYS A 286     -55.639   6.208 -43.882  1.00102.95           C  
ATOM   2185  CG  LYS A 286     -56.072   6.290 -45.346  1.00102.95           C  
ATOM   2186  CD  LYS A 286     -54.893   6.468 -46.304  1.00102.95           C  
ATOM   2187  CE  LYS A 286     -55.303   6.618 -47.770  1.00102.95           C  
ATOM   2188  NZ  LYS A 286     -54.108   6.878 -48.605  1.00102.95           N1+
ATOM   2189  C   LYS A 286     -54.007   5.315 -42.301  1.00102.95           C  
ATOM   2190  O   LYS A 286     -52.868   5.780 -42.348  1.00102.95           O  
ATOM   2191  N   LYS A 287     -54.647   5.085 -41.140  1.00 59.46           N  
ATOM   2192  CA  LYS A 287     -54.068   5.385 -39.860  1.00 59.46           C  
ATOM   2193  CB  LYS A 287     -55.030   5.080 -38.700  1.00 59.46           C  
ATOM   2194  CG  LYS A 287     -56.285   5.954 -38.677  1.00 59.46           C  
ATOM   2195  CD  LYS A 287     -57.393   5.374 -37.798  1.00 59.46           C  
ATOM   2196  CE  LYS A 287     -58.643   6.250 -37.711  1.00 59.46           C  
ATOM   2197  NZ  LYS A 287     -58.426   7.331 -36.727  1.00 59.46           N1+
ATOM   2198  C   LYS A 287     -52.854   4.533 -39.645  1.00 59.46           C  
ATOM   2199  O   LYS A 287     -51.833   5.008 -39.148  1.00 59.46           O  
ATOM   2200  N   ILE A 288     -52.926   3.243 -40.024  1.00 94.26           N  
ATOM   2201  CA  ILE A 288     -51.822   2.355 -39.794  1.00 94.26           C  
ATOM   2202  CB  ILE A 288     -52.070   0.969 -40.322  1.00 94.26           C  
ATOM   2203  CG1 ILE A 288     -53.221   0.289 -39.566  1.00 94.26           C  
ATOM   2204  CG2 ILE A 288     -50.743   0.191 -40.248  1.00 94.26           C  
ATOM   2205  CD1 ILE A 288     -52.910   0.034 -38.093  1.00 94.26           C  
ATOM   2206  C   ILE A 288     -50.643   2.877 -40.547  1.00 94.26           C  
ATOM   2207  O   ILE A 288     -49.535   2.949 -40.017  1.00 94.26           O  
ATOM   2208  N   ALA A 289     -50.868   3.275 -41.811  1.00 32.39           N  
ATOM   2209  CA  ALA A 289     -49.810   3.725 -42.664  1.00 32.39           C  
ATOM   2210  CB  ALA A 289     -50.301   4.057 -44.084  1.00 32.39           C  
ATOM   2211  C   ALA A 289     -49.174   4.957 -42.099  1.00 32.39           C  
ATOM   2212  O   ALA A 289     -47.952   5.098 -42.133  1.00 32.39           O  
ATOM   2213  N   ALA A 290     -49.986   5.885 -41.563  1.00 32.42           N  
ATOM   2214  CA  ALA A 290     -49.457   7.125 -41.070  1.00 32.42           C  
ATOM   2215  CB  ALA A 290     -50.554   8.068 -40.547  1.00 32.42           C  
ATOM   2216  C   ALA A 290     -48.521   6.863 -39.933  1.00 32.42           C  
ATOM   2217  O   ALA A 290     -47.435   7.439 -39.872  1.00 32.42           O  
ATOM   2218  N   ILE A 291     -48.918   5.981 -38.999  1.00 94.00           N  
ATOM   2219  CA  ILE A 291     -48.110   5.728 -37.841  1.00 94.00           C  
ATOM   2220  CB  ILE A 291     -48.828   4.906 -36.798  1.00 94.00           C  
ATOM   2221  CG1 ILE A 291     -48.102   4.997 -35.448  1.00 94.00           C  
ATOM   2222  CG2 ILE A 291     -49.009   3.466 -37.302  1.00 94.00           C  
ATOM   2223  CD1 ILE A 291     -48.921   4.442 -34.282  1.00 94.00           C  
ATOM   2224  C   ILE A 291     -46.839   5.046 -38.248  1.00 94.00           C  
ATOM   2225  O   ILE A 291     -45.754   5.423 -37.809  1.00 94.00           O  
ATOM   2226  N   ALA A 292     -46.936   4.033 -39.130  1.00 36.20           N  
ATOM   2227  CA  ALA A 292     -45.777   3.286 -39.525  1.00 36.20           C  
ATOM   2228  CB  ALA A 292     -46.114   2.148 -40.505  1.00 36.20           C  
ATOM   2229  C   ALA A 292     -44.807   4.196 -40.209  1.00 36.20           C  
ATOM   2230  O   ALA A 292     -43.611   4.166 -39.922  1.00 36.20           O  
ATOM   2231  N   GLU A 293     -45.306   5.064 -41.105  1.00 34.19           N  
ATOM   2232  CA  GLU A 293     -44.456   5.926 -41.875  1.00 34.19           C  
ATOM   2233  CB  GLU A 293     -45.257   6.826 -42.834  1.00 34.19           C  
ATOM   2234  CG  GLU A 293     -44.392   7.762 -43.680  1.00 34.19           C  
ATOM   2235  CD  GLU A 293     -45.321   8.587 -44.563  1.00 34.19           C  
ATOM   2236  OE1 GLU A 293     -46.193   9.298 -43.998  1.00 34.19           O  
ATOM   2237  OE2 GLU A 293     -45.173   8.514 -45.812  1.00 34.19           O1-
ATOM   2238  C   GLU A 293     -43.682   6.826 -40.960  1.00 34.19           C  
ATOM   2239  O   GLU A 293     -42.490   7.049 -41.168  1.00 34.19           O  
ATOM   2240  N   ALA A 294     -44.334   7.368 -39.914  1.00 28.07           N  
ATOM   2241  CA  ALA A 294     -43.669   8.290 -39.032  1.00 28.07           C  
ATOM   2242  CB  ALA A 294     -44.601   8.837 -37.937  1.00 28.07           C  
ATOM   2243  C   ALA A 294     -42.534   7.592 -38.345  1.00 28.07           C  
ATOM   2244  O   ALA A 294     -41.436   8.133 -38.215  1.00 28.07           O  
ATOM   2245  N   GLY A 295     -42.795   6.355 -37.895  1.00 54.08           N  
ATOM   2246  CA  GLY A 295     -41.884   5.502 -37.186  1.00 54.08           C  
ATOM   2247  C   GLY A 295     -40.768   5.076 -38.083  1.00 54.08           C  
ATOM   2248  O   GLY A 295     -39.739   4.602 -37.606  1.00 54.08           O  
ATOM   2249  N   GLY A 296     -40.982   5.125 -39.413  1.00 30.41           N  
ATOM   2250  CA  GLY A 296     -39.954   4.694 -40.314  1.00 30.41           C  
ATOM   2251  C   GLY A 296     -40.162   3.236 -40.592  1.00 30.41           C  
ATOM   2252  O   GLY A 296     -39.248   2.545 -41.036  1.00 30.41           O  
ATOM   2253  N   LEU A 297     -41.385   2.729 -40.329  1.00107.65           N  
ATOM   2254  CA  LEU A 297     -41.683   1.339 -40.541  1.00107.65           C  
ATOM   2255  CB  LEU A 297     -42.795   0.799 -39.615  1.00107.65           C  
ATOM   2256  CG  LEU A 297     -42.570   0.930 -38.096  1.00107.65           C  
ATOM   2257  CD1 LEU A 297     -41.453   0.010 -37.588  1.00107.65           C  
ATOM   2258  CD2 LEU A 297     -42.388   2.396 -37.687  1.00107.65           C  
ATOM   2259  C   LEU A 297     -42.287   1.205 -41.908  1.00107.65           C  
ATOM   2260  O   LEU A 297     -43.253   1.892 -42.229  1.00107.65           O  
ATOM   2261  N   ALA A 298     -41.754   0.294 -42.749  1.00 38.41           N  
ATOM   2262  CA  ALA A 298     -42.295   0.120 -44.069  1.00 38.41           C  
ATOM   2263  CB  ALA A 298     -41.378  -0.681 -45.010  1.00 38.41           C  
ATOM   2264  C   ALA A 298     -43.597  -0.618 -43.968  1.00 38.41           C  
ATOM   2265  O   ALA A 298     -43.839  -1.354 -43.011  1.00 38.41           O  
ATOM   2266  N   CYS A 299     -44.490  -0.411 -44.962  1.00 41.96           N  
ATOM   2267  CA  CYS A 299     -45.756  -1.092 -44.967  1.00 41.96           C  
ATOM   2268  CB  CYS A 299     -46.973  -0.154 -45.060  1.00 41.96           C  
ATOM   2269  SG  CYS A 299     -47.196   0.878 -43.581  1.00 41.96           S  
ATOM   2270  C   CYS A 299     -45.792  -1.973 -46.180  1.00 41.96           C  
ATOM   2271  O   CYS A 299     -45.333  -1.580 -47.249  1.00 41.96           O  
ATOM   2272  N   HIS A 300     -46.337  -3.200 -46.035  1.00 69.47           N  
ATOM   2273  CA  HIS A 300     -46.455  -4.139 -47.118  1.00 69.47           C  
ATOM   2274  ND1 HIS A 300     -45.161  -6.441 -49.046  1.00 69.47           N  
ATOM   2275  CG  HIS A 300     -45.950  -6.522 -47.920  1.00 69.47           C  
ATOM   2276  CB  HIS A 300     -45.899  -5.538 -46.781  1.00 69.47           C  
ATOM   2277  NE2 HIS A 300     -46.399  -8.274 -49.274  1.00 69.47           N  
ATOM   2278  CD2 HIS A 300     -46.701  -7.647 -48.077  1.00 69.47           C  
ATOM   2279  CE1 HIS A 300     -45.469  -7.512 -49.822  1.00 69.47           C  
ATOM   2280  C   HIS A 300     -47.914  -4.305 -47.397  1.00 69.47           C  
ATOM   2281  O   HIS A 300     -48.733  -4.305 -46.479  1.00 69.47           O  
ATOM   2282  N   GLY A 301     -48.279  -4.446 -48.689  1.00 47.84           N  
ATOM   2283  CA  GLY A 301     -49.670  -4.596 -49.012  1.00 47.84           C  
ATOM   2284  C   GLY A 301     -50.008  -6.040 -48.798  1.00 47.84           C  
ATOM   2285  O   GLY A 301     -50.021  -6.838 -49.734  1.00 47.84           O  
ATOM   2286  N   ALA A 302     -50.330  -6.391 -47.538  1.00 55.17           N  
ATOM   2287  CA  ALA A 302     -50.605  -7.745 -47.135  1.00 55.17           C  
ATOM   2288  CB  ALA A 302     -50.393  -7.989 -45.631  1.00 55.17           C  
ATOM   2289  C   ALA A 302     -52.007  -8.159 -47.469  1.00 55.17           C  
ATOM   2290  O   ALA A 302     -52.891  -7.333 -47.699  1.00 55.17           O  
ATOM   2291  N   THR A 303     -52.230  -9.495 -47.501  1.00136.64           N  
ATOM   2292  CA  THR A 303     -53.512 -10.045 -47.853  1.00136.64           C  
ATOM   2293  CB  THR A 303     -53.461 -10.789 -49.156  1.00136.64           C  
ATOM   2294  OG1 THR A 303     -54.753 -11.246 -49.525  1.00136.64           O  
ATOM   2295  CG2 THR A 303     -52.506 -11.984 -48.997  1.00136.64           C  
ATOM   2296  C   THR A 303     -53.989 -11.036 -46.829  1.00136.64           C  
ATOM   2297  O   THR A 303     -53.215 -11.795 -46.246  1.00136.64           O  
ATOM   2298  N   SER A 304     -55.304 -10.978 -46.535  1.00140.62           N  
ATOM   2299  CA  SER A 304     -56.005 -11.930 -45.719  1.00140.62           C  
ATOM   2300  CB  SER A 304     -57.102 -11.309 -44.830  1.00140.62           C  
ATOM   2301  OG  SER A 304     -58.014 -10.546 -45.597  1.00140.62           O  
ATOM   2302  C   SER A 304     -56.579 -12.978 -46.630  1.00140.62           C  
ATOM   2303  O   SER A 304     -57.526 -13.678 -46.268  1.00140.62           O  
ATOM   2304  N   LEU A 305     -55.995 -13.126 -47.839  1.00128.17           N  
ATOM   2305  CA  LEU A 305     -56.504 -14.021 -48.847  1.00128.17           C  
ATOM   2306  CB  LEU A 305     -56.595 -15.499 -48.411  1.00128.17           C  
ATOM   2307  CG  LEU A 305     -55.238 -16.187 -48.156  1.00128.17           C  
ATOM   2308  CD1 LEU A 305     -54.319 -16.048 -49.376  1.00128.17           C  
ATOM   2309  CD2 LEU A 305     -54.581 -15.746 -46.841  1.00128.17           C  
ATOM   2310  C   LEU A 305     -57.880 -13.595 -49.258  1.00128.17           C  
ATOM   2311  O   LEU A 305     -58.810 -14.399 -49.290  1.00128.17           O  
ATOM   2312  N   GLU A 306     -58.032 -12.296 -49.594  1.00 81.13           N  
ATOM   2313  CA  GLU A 306     -59.295 -11.754 -50.009  1.00 81.13           C  
ATOM   2314  CB  GLU A 306     -59.343 -10.215 -50.053  1.00 81.13           C  
ATOM   2315  CG  GLU A 306     -59.212  -9.538 -48.688  1.00 81.13           C  
ATOM   2316  CD  GLU A 306     -57.729  -9.390 -48.390  1.00 81.13           C  
ATOM   2317  OE1 GLU A 306     -56.918  -9.889 -49.211  1.00 81.13           O  
ATOM   2318  OE2 GLU A 306     -57.385  -8.768 -47.350  1.00 81.13           O1-
ATOM   2319  C   GLU A 306     -59.622 -12.231 -51.393  1.00 81.13           C  
ATOM   2320  O   GLU A 306     -58.747 -12.646 -52.154  1.00 81.13           O  
ATOM   2321  N   GLY A 307     -60.928 -12.192 -51.738  1.00 41.39           N  
ATOM   2322  CA  GLY A 307     -61.369 -12.576 -53.046  1.00 41.39           C  
ATOM   2323  C   GLY A 307     -61.119 -11.386 -53.920  1.00 41.39           C  
ATOM   2324  O   GLY A 307     -60.394 -10.475 -53.526  1.00 41.39           O  
ATOM   2325  N   PRO A 308     -61.650 -11.373 -55.115  1.00 86.65           N  
ATOM   2326  CA  PRO A 308     -61.458 -10.285 -56.036  1.00 86.65           C  
ATOM   2327  CD  PRO A 308     -62.661 -12.318 -55.552  1.00 86.65           C  
ATOM   2328  CB  PRO A 308     -62.219 -10.691 -57.299  1.00 86.65           C  
ATOM   2329  CG  PRO A 308     -63.309 -11.647 -56.775  1.00 86.65           C  
ATOM   2330  C   PRO A 308     -61.901  -8.958 -55.489  1.00 86.65           C  
ATOM   2331  O   PRO A 308     -61.211  -7.966 -55.720  1.00 86.65           O  
ATOM   2332  N   ILE A 309     -63.045  -8.900 -54.781  1.00109.71           N  
ATOM   2333  CA  ILE A 309     -63.525  -7.645 -54.266  1.00109.71           C  
ATOM   2334  CB  ILE A 309     -64.891  -7.778 -53.652  1.00109.71           C  
ATOM   2335  CG1 ILE A 309     -65.927  -8.156 -54.728  1.00109.71           C  
ATOM   2336  CG2 ILE A 309     -65.212  -6.474 -52.906  1.00109.71           C  
ATOM   2337  CD1 ILE A 309     -66.078  -7.108 -55.830  1.00109.71           C  
ATOM   2338  C   ILE A 309     -62.588  -7.124 -53.213  1.00109.71           C  
ATOM   2339  O   ILE A 309     -62.171  -5.968 -53.259  1.00109.71           O  
ATOM   2340  N   GLY A 310     -62.206  -7.979 -52.247  1.00 31.95           N  
ATOM   2341  CA  GLY A 310     -61.367  -7.550 -51.161  1.00 31.95           C  
ATOM   2342  C   GLY A 310     -60.026  -7.130 -51.678  1.00 31.95           C  
ATOM   2343  O   GLY A 310     -59.441  -6.161 -51.195  1.00 31.95           O  
ATOM   2344  N   THR A 311     -59.492  -7.873 -52.663  1.00 39.19           N  
ATOM   2345  CA  THR A 311     -58.195  -7.602 -53.218  1.00 39.19           C  
ATOM   2346  CB  THR A 311     -57.779  -8.630 -54.229  1.00 39.19           C  
ATOM   2347  OG1 THR A 311     -57.742  -9.919 -53.635  1.00 39.19           O  
ATOM   2348  CG2 THR A 311     -56.390  -8.253 -54.770  1.00 39.19           C  
ATOM   2349  C   THR A 311     -58.214  -6.272 -53.913  1.00 39.19           C  
ATOM   2350  O   THR A 311     -57.240  -5.522 -53.861  1.00 39.19           O  
ATOM   2351  N   ALA A 312     -59.318  -5.962 -54.615  1.00 39.53           N  
ATOM   2352  CA  ALA A 312     -59.462  -4.731 -55.343  1.00 39.53           C  
ATOM   2353  CB  ALA A 312     -60.777  -4.664 -56.142  1.00 39.53           C  
ATOM   2354  C   ALA A 312     -59.463  -3.584 -54.386  1.00 39.53           C  
ATOM   2355  O   ALA A 312     -58.932  -2.513 -54.677  1.00 39.53           O  
ATOM   2356  N   ALA A 313     -60.105  -3.770 -53.221  1.00 44.10           N  
ATOM   2357  CA  ALA A 313     -60.189  -2.714 -52.251  1.00 44.10           C  
ATOM   2358  CB  ALA A 313     -61.023  -3.100 -51.017  1.00 44.10           C  
ATOM   2359  C   ALA A 313     -58.801  -2.406 -51.778  1.00 44.10           C  
ATOM   2360  O   ALA A 313     -58.439  -1.248 -51.584  1.00 44.10           O  
ATOM   2361  N   SER A 314     -57.989  -3.457 -51.564  1.00 49.63           N  
ATOM   2362  CA  SER A 314     -56.655  -3.286 -51.070  1.00 49.63           C  
ATOM   2363  CB  SER A 314     -56.014  -4.611 -50.633  1.00 49.63           C  
ATOM   2364  OG  SER A 314     -56.702  -5.122 -49.502  1.00 49.63           O  
ATOM   2365  C   SER A 314     -55.775  -2.656 -52.106  1.00 49.63           C  
ATOM   2366  O   SER A 314     -54.843  -1.932 -51.766  1.00 49.63           O  
ATOM   2367  N   LEU A 315     -56.018  -2.948 -53.399  1.00 59.98           N  
ATOM   2368  CA  LEU A 315     -55.214  -2.382 -54.453  1.00 59.98           C  
ATOM   2369  CB  LEU A 315     -55.472  -2.994 -55.841  1.00 59.98           C  
ATOM   2370  CG  LEU A 315     -54.901  -4.414 -56.009  1.00 59.98           C  
ATOM   2371  CD1 LEU A 315     -55.190  -4.960 -57.417  1.00 59.98           C  
ATOM   2372  CD2 LEU A 315     -53.402  -4.460 -55.661  1.00 59.98           C  
ATOM   2373  C   LEU A 315     -55.463  -0.909 -54.551  1.00 59.98           C  
ATOM   2374  O   LEU A 315     -54.553  -0.135 -54.849  1.00 59.98           O  
ATOM   2375  N   GLN A 316     -56.721  -0.485 -54.335  1.00 59.12           N  
ATOM   2376  CA  GLN A 316     -57.050   0.906 -54.415  1.00 59.12           C  
ATOM   2377  CB  GLN A 316     -58.553   1.180 -54.252  1.00 59.12           C  
ATOM   2378  CG  GLN A 316     -59.376   0.686 -55.445  1.00 59.12           C  
ATOM   2379  CD  GLN A 316     -58.957   1.500 -56.664  1.00 59.12           C  
ATOM   2380  OE1 GLN A 316     -58.052   2.330 -56.592  1.00 59.12           O  
ATOM   2381  NE2 GLN A 316     -59.627   1.259 -57.822  1.00 59.12           N  
ATOM   2382  C   GLN A 316     -56.311   1.609 -53.322  1.00 59.12           C  
ATOM   2383  O   GLN A 316     -55.837   2.729 -53.507  1.00 59.12           O  
ATOM   2384  N   PHE A 317     -56.204   0.966 -52.143  1.00109.89           N  
ATOM   2385  CA  PHE A 317     -55.511   1.542 -51.029  1.00109.89           C  
ATOM   2386  CB  PHE A 317     -55.630   0.685 -49.750  1.00109.89           C  
ATOM   2387  CG  PHE A 317     -54.835   1.353 -48.681  1.00109.89           C  
ATOM   2388  CD1 PHE A 317     -55.375   2.378 -47.940  1.00109.89           C  
ATOM   2389  CD2 PHE A 317     -53.538   0.964 -48.436  1.00109.89           C  
ATOM   2390  CE1 PHE A 317     -54.632   2.994 -46.959  1.00109.89           C  
ATOM   2391  CE2 PHE A 317     -52.792   1.577 -47.457  1.00109.89           C  
ATOM   2392  CZ  PHE A 317     -53.338   2.597 -46.717  1.00109.89           C  
ATOM   2393  C   PHE A 317     -54.059   1.696 -51.373  1.00109.89           C  
ATOM   2394  O   PHE A 317     -53.471   2.756 -51.167  1.00109.89           O  
ATOM   2395  N   ALA A 318     -53.448   0.644 -51.944  1.00 45.06           N  
ATOM   2396  CA  ALA A 318     -52.054   0.665 -52.295  1.00 45.06           C  
ATOM   2397  CB  ALA A 318     -51.573  -0.659 -52.917  1.00 45.06           C  
ATOM   2398  C   ALA A 318     -51.820   1.742 -53.307  1.00 45.06           C  
ATOM   2399  O   ALA A 318     -50.774   2.389 -53.308  1.00 45.06           O  
ATOM   2400  N   ALA A 319     -52.783   1.949 -54.219  1.00 43.08           N  
ATOM   2401  CA  ALA A 319     -52.613   2.916 -55.269  1.00 43.08           C  
ATOM   2402  CB  ALA A 319     -53.797   2.947 -56.251  1.00 43.08           C  
ATOM   2403  C   ALA A 319     -52.475   4.291 -54.682  1.00 43.08           C  
ATOM   2404  O   ALA A 319     -51.713   5.111 -55.193  1.00 43.08           O  
ATOM   2405  N   SER A 320     -53.274   4.599 -53.643  1.00 80.77           N  
ATOM   2406  CA  SER A 320     -53.304   5.881 -52.994  1.00 80.77           C  
ATOM   2407  CB  SER A 320     -54.692   6.209 -52.418  1.00 80.77           C  
ATOM   2408  OG  SER A 320     -55.040   5.263 -51.418  1.00 80.77           O  
ATOM   2409  C   SER A 320     -52.315   6.027 -51.869  1.00 80.77           C  
ATOM   2410  O   SER A 320     -52.174   7.129 -51.339  1.00 80.77           O  
ATOM   2411  N   THR A 321     -51.626   4.952 -51.427  1.00159.97           N  
ATOM   2412  CA  THR A 321     -50.817   5.146 -50.251  1.00159.97           C  
ATOM   2413  CB  THR A 321     -51.247   4.246 -49.115  1.00159.97           C  
ATOM   2414  OG1 THR A 321     -50.704   4.704 -47.891  1.00159.97           O  
ATOM   2415  CG2 THR A 321     -50.828   2.789 -49.369  1.00159.97           C  
ATOM   2416  C   THR A 321     -49.344   4.982 -50.548  1.00159.97           C  
ATOM   2417  O   THR A 321     -48.851   3.904 -50.875  1.00159.97           O  
ATOM   2418  N   LYS A 322     -48.589   6.088 -50.399  1.00 83.96           N  
ATOM   2419  CA  LYS A 322     -47.173   6.143 -50.657  1.00 83.96           C  
ATOM   2420  CB  LYS A 322     -46.601   7.562 -50.488  1.00 83.96           C  
ATOM   2421  CG  LYS A 322     -45.139   7.715 -50.922  1.00 83.96           C  
ATOM   2422  CD  LYS A 322     -44.931   7.720 -52.438  1.00 83.96           C  
ATOM   2423  CE  LYS A 322     -43.481   7.995 -52.851  1.00 83.96           C  
ATOM   2424  NZ  LYS A 322     -43.357   7.998 -54.326  1.00 83.96           N1+
ATOM   2425  C   LYS A 322     -46.453   5.260 -49.679  1.00 83.96           C  
ATOM   2426  O   LYS A 322     -45.441   4.641 -50.007  1.00 83.96           O  
ATOM   2427  N   ALA A 323     -46.989   5.171 -48.450  1.00 77.81           N  
ATOM   2428  CA  ALA A 323     -46.433   4.469 -47.326  1.00 77.81           C  
ATOM   2429  CB  ALA A 323     -47.307   4.569 -46.064  1.00 77.81           C  
ATOM   2430  C   ALA A 323     -46.282   3.016 -47.651  1.00 77.81           C  
ATOM   2431  O   ALA A 323     -45.484   2.325 -47.019  1.00 77.81           O  
ATOM   2432  N   ILE A 324     -47.095   2.484 -48.584  1.00197.19           N  
ATOM   2433  CA  ILE A 324     -46.949   1.096 -48.907  1.00197.19           C  
ATOM   2434  CB  ILE A 324     -48.195   0.556 -49.587  1.00197.19           C  
ATOM   2435  CG1 ILE A 324     -48.211  -0.971 -49.556  1.00197.19           C  
ATOM   2436  CG2 ILE A 324     -48.412   1.191 -50.969  1.00197.19           C  
ATOM   2437  CD1 ILE A 324     -48.475  -1.511 -48.152  1.00197.19           C  
ATOM   2438  C   ILE A 324     -45.697   1.012 -49.753  1.00197.19           C  
ATOM   2439  O   ILE A 324     -45.703   1.090 -50.980  1.00197.19           O  
ATOM   2440  N   SER A 325     -44.546   0.956 -49.050  1.00131.00           N  
ATOM   2441  CA  SER A 325     -43.231   0.948 -49.634  1.00131.00           C  
ATOM   2442  CB  SER A 325     -42.183   1.583 -48.708  1.00131.00           C  
ATOM   2443  OG  SER A 325     -42.507   2.942 -48.462  1.00131.00           O  
ATOM   2444  C   SER A 325     -42.718  -0.427 -49.960  1.00131.00           C  
ATOM   2445  O   SER A 325     -41.751  -0.571 -50.702  1.00131.00           O  
ATOM   2446  N   TYR A 326     -43.284  -1.448 -49.308  1.00173.27           N  
ATOM   2447  CA  TYR A 326     -42.872  -2.826 -49.296  1.00173.27           C  
ATOM   2448  CB  TYR A 326     -43.171  -3.504 -47.943  1.00173.27           C  
ATOM   2449  CG  TYR A 326     -42.224  -4.651 -47.806  1.00173.27           C  
ATOM   2450  CD1 TYR A 326     -40.871  -4.403 -47.753  1.00173.27           C  
ATOM   2451  CD2 TYR A 326     -42.662  -5.948 -47.689  1.00173.27           C  
ATOM   2452  CE1 TYR A 326     -39.960  -5.425 -47.618  1.00173.27           C  
ATOM   2453  CE2 TYR A 326     -41.755  -6.976 -47.553  1.00173.27           C  
ATOM   2454  CZ  TYR A 326     -40.405  -6.718 -47.521  1.00173.27           C  
ATOM   2455  OH  TYR A 326     -39.483  -7.778 -47.383  1.00173.27           O  
ATOM   2456  C   TYR A 326     -43.326  -3.686 -50.445  1.00173.27           C  
ATOM   2457  O   TYR A 326     -42.957  -4.854 -50.477  1.00173.27           O  
ATOM   2458  N   GLY A 327     -44.261  -3.250 -51.307  1.00 53.11           N  
ATOM   2459  CA  GLY A 327     -44.728  -4.158 -52.320  1.00 53.11           C  
ATOM   2460  C   GLY A 327     -45.933  -4.794 -51.709  1.00 53.11           C  
ATOM   2461  O   GLY A 327     -46.374  -4.349 -50.649  1.00 53.11           O  
ATOM   2462  N   THR A 328     -46.518  -5.825 -52.359  1.00 80.88           N  
ATOM   2463  CA  THR A 328     -47.693  -6.432 -51.791  1.00 80.88           C  
ATOM   2464  CB  THR A 328     -48.980  -5.897 -52.347  1.00 80.88           C  
ATOM   2465  OG1 THR A 328     -49.108  -6.262 -53.714  1.00 80.88           O  
ATOM   2466  CG2 THR A 328     -48.984  -4.365 -52.207  1.00 80.88           C  
ATOM   2467  C   THR A 328     -47.705  -7.904 -52.107  1.00 80.88           C  
ATOM   2468  O   THR A 328     -46.863  -8.417 -52.834  1.00 80.88           O  
ATOM   2469  N   GLU A 329     -48.569  -8.631 -51.377  1.00227.26           N  
ATOM   2470  CA  GLU A 329     -48.983 -10.012 -51.451  1.00227.26           C  
ATOM   2471  CB  GLU A 329     -49.220 -10.654 -50.078  1.00227.26           C  
ATOM   2472  CG  GLU A 329     -47.978 -10.825 -49.213  1.00227.26           C  
ATOM   2473  CD  GLU A 329     -48.423 -11.596 -47.982  1.00227.26           C  
ATOM   2474  OE1 GLU A 329     -49.500 -11.251 -47.426  1.00227.26           O  
ATOM   2475  OE2 GLU A 329     -47.695 -12.544 -47.583  1.00227.26           O1-
ATOM   2476  C   GLU A 329     -50.304 -10.192 -52.153  1.00227.26           C  
ATOM   2477  O   GLU A 329     -50.901 -11.249 -51.977  1.00227.26           O  
ATOM   2478  N   LEU A 330     -50.910  -9.153 -52.760  1.00106.53           N  
ATOM   2479  CA  LEU A 330     -52.291  -9.267 -53.198  1.00106.53           C  
ATOM   2480  CB  LEU A 330     -52.875  -7.896 -53.572  1.00106.53           C  
ATOM   2481  CG  LEU A 330     -52.859  -6.891 -52.404  1.00106.53           C  
ATOM   2482  CD1 LEU A 330     -53.451  -5.538 -52.828  1.00106.53           C  
ATOM   2483  CD2 LEU A 330     -53.534  -7.472 -51.150  1.00106.53           C  
ATOM   2484  C   LEU A 330     -52.493 -10.182 -54.387  1.00106.53           C  
ATOM   2485  O   LEU A 330     -52.801  -9.736 -55.490  1.00106.53           O  
ATOM   2486  N   PHE A 331     -52.284 -11.495 -54.166  1.00132.62           N  
ATOM   2487  CA  PHE A 331     -52.442 -12.630 -55.034  1.00132.62           C  
ATOM   2488  CB  PHE A 331     -51.350 -13.703 -54.852  1.00132.62           C  
ATOM   2489  CG  PHE A 331     -51.448 -14.314 -53.495  1.00132.62           C  
ATOM   2490  CD1 PHE A 331     -52.367 -15.301 -53.237  1.00132.62           C  
ATOM   2491  CD2 PHE A 331     -50.604 -13.920 -52.483  1.00132.62           C  
ATOM   2492  CE1 PHE A 331     -52.456 -15.871 -51.987  1.00132.62           C  
ATOM   2493  CE2 PHE A 331     -50.685 -14.482 -51.231  1.00132.62           C  
ATOM   2494  CZ  PHE A 331     -51.614 -15.462 -50.979  1.00132.62           C  
ATOM   2495  C   PHE A 331     -53.775 -13.315 -54.946  1.00132.62           C  
ATOM   2496  O   PHE A 331     -54.050 -14.188 -55.768  1.00132.62           O  
ATOM   2497  N   GLY A 332     -54.614 -12.981 -53.943  1.00 70.04           N  
ATOM   2498  CA  GLY A 332     -55.743 -13.798 -53.561  1.00 70.04           C  
ATOM   2499  C   GLY A 332     -56.565 -14.255 -54.733  1.00 70.04           C  
ATOM   2500  O   GLY A 332     -56.891 -15.442 -54.787  1.00 70.04           O  
ATOM   2501  N   PRO A 333     -56.882 -13.440 -55.694  1.00 77.23           N  
ATOM   2502  CA  PRO A 333     -57.700 -13.903 -56.783  1.00 77.23           C  
ATOM   2503  CD  PRO A 333     -56.964 -12.002 -55.510  1.00 77.23           C  
ATOM   2504  CB  PRO A 333     -57.980 -12.663 -57.629  1.00 77.23           C  
ATOM   2505  CG  PRO A 333     -57.935 -11.513 -56.601  1.00 77.23           C  
ATOM   2506  C   PRO A 333     -57.096 -15.052 -57.533  1.00 77.23           C  
ATOM   2507  O   PRO A 333     -57.840 -15.875 -58.064  1.00 77.23           O  
ATOM   2508  N   GLN A 334     -55.756 -15.124 -57.598  1.00 55.62           N  
ATOM   2509  CA  GLN A 334     -55.077 -16.161 -58.322  1.00 55.62           C  
ATOM   2510  CB  GLN A 334     -53.566 -15.884 -58.443  1.00 55.62           C  
ATOM   2511  CG  GLN A 334     -53.282 -14.601 -59.233  1.00 55.62           C  
ATOM   2512  CD  GLN A 334     -51.779 -14.381 -59.336  1.00 55.62           C  
ATOM   2513  OE1 GLN A 334     -51.063 -14.375 -58.336  1.00 55.62           O  
ATOM   2514  NE2 GLN A 334     -51.285 -14.198 -60.589  1.00 55.62           N  
ATOM   2515  C   GLN A 334     -55.288 -17.485 -57.652  1.00 55.62           C  
ATOM   2516  O   GLN A 334     -55.386 -18.516 -58.316  1.00 55.62           O  
ATOM   2517  N   LEU A 335     -55.348 -17.483 -56.308  1.00 68.25           N  
ATOM   2518  CA  LEU A 335     -55.469 -18.676 -55.516  1.00 68.25           C  
ATOM   2519  CB  LEU A 335     -55.308 -18.388 -54.009  1.00 68.25           C  
ATOM   2520  CG  LEU A 335     -55.169 -19.650 -53.137  1.00 68.25           C  
ATOM   2521  CD1 LEU A 335     -53.910 -20.443 -53.524  1.00 68.25           C  
ATOM   2522  CD2 LEU A 335     -55.201 -19.310 -51.636  1.00 68.25           C  
ATOM   2523  C   LEU A 335     -56.802 -19.322 -55.762  1.00 68.25           C  
ATOM   2524  O   LEU A 335     -56.932 -20.543 -55.678  1.00 68.25           O  
ATOM   2525  N   LEU A 336     -57.848 -18.518 -56.038  1.00 51.53           N  
ATOM   2526  CA  LEU A 336     -59.153 -19.086 -56.229  1.00 51.53           C  
ATOM   2527  CB  LEU A 336     -60.283 -18.047 -56.156  1.00 51.53           C  
ATOM   2528  CG  LEU A 336     -60.387 -17.358 -54.782  1.00 51.53           C  
ATOM   2529  CD1 LEU A 336     -61.552 -16.356 -54.750  1.00 51.53           C  
ATOM   2530  CD2 LEU A 336     -60.439 -18.384 -53.638  1.00 51.53           C  
ATOM   2531  C   LEU A 336     -59.229 -19.777 -57.557  1.00 51.53           C  
ATOM   2532  O   LEU A 336     -58.638 -19.342 -58.544  1.00 51.53           O  
ATOM   2533  N   LYS A 337     -59.943 -20.921 -57.590  1.00135.61           N  
ATOM   2534  CA  LYS A 337     -60.148 -21.671 -58.796  1.00135.61           C  
ATOM   2535  CB  LYS A 337     -60.871 -23.009 -58.586  1.00135.61           C  
ATOM   2536  CG  LYS A 337     -60.033 -24.127 -57.973  1.00135.61           C  
ATOM   2537  CD  LYS A 337     -60.871 -25.359 -57.625  1.00135.61           C  
ATOM   2538  CE  LYS A 337     -61.514 -26.026 -58.846  1.00135.61           C  
ATOM   2539  NZ  LYS A 337     -62.623 -25.192 -59.368  1.00135.61           N1+
ATOM   2540  C   LYS A 337     -61.042 -20.884 -59.696  1.00135.61           C  
ATOM   2541  O   LYS A 337     -60.869 -20.888 -60.914  1.00135.61           O  
ATOM   2542  N   ASP A 338     -62.055 -20.218 -59.103  1.00 67.87           N  
ATOM   2543  CA  ASP A 338     -63.025 -19.496 -59.873  1.00 67.87           C  
ATOM   2544  CB  ASP A 338     -64.404 -20.178 -59.873  1.00 67.87           C  
ATOM   2545  CG  ASP A 338     -65.261 -19.529 -60.948  1.00 67.87           C  
ATOM   2546  OD1 ASP A 338     -64.671 -18.998 -61.927  1.00 67.87           O  
ATOM   2547  OD2 ASP A 338     -66.513 -19.544 -60.798  1.00 67.87           O1-
ATOM   2548  C   ASP A 338     -63.208 -18.141 -59.250  1.00 67.87           C  
ATOM   2549  O   ASP A 338     -62.678 -17.873 -58.173  1.00 67.87           O  
ATOM   2550  N   THR A 339     -63.956 -17.239 -59.935  1.00154.00           N  
ATOM   2551  CA  THR A 339     -64.185 -15.916 -59.422  1.00154.00           C  
ATOM   2552  CB  THR A 339     -63.263 -14.890 -60.005  1.00154.00           C  
ATOM   2553  OG1 THR A 339     -63.524 -13.619 -59.427  1.00154.00           O  
ATOM   2554  CG2 THR A 339     -63.480 -14.847 -61.526  1.00154.00           C  
ATOM   2555  C   THR A 339     -65.592 -15.473 -59.749  1.00154.00           C  
ATOM   2556  O   THR A 339     -66.308 -16.146 -60.485  1.00154.00           O  
ATOM   2557  N   TYR A 340     -66.074 -14.456 -58.998  1.00201.87           N  
ATOM   2558  CA  TYR A 340     -67.277 -13.661 -59.109  1.00201.87           C  
ATOM   2559  CB  TYR A 340     -68.119 -13.587 -57.815  1.00201.87           C  
ATOM   2560  CG  TYR A 340     -67.307 -13.231 -56.621  1.00201.87           C  
ATOM   2561  CD1 TYR A 340     -66.377 -14.114 -56.123  1.00201.87           C  
ATOM   2562  CD2 TYR A 340     -67.515 -12.038 -55.967  1.00201.87           C  
ATOM   2563  CE1 TYR A 340     -65.637 -13.797 -55.010  1.00201.87           C  
ATOM   2564  CE2 TYR A 340     -66.780 -11.717 -54.851  1.00201.87           C  
ATOM   2565  CZ  TYR A 340     -65.838 -12.595 -54.374  1.00201.87           C  
ATOM   2566  OH  TYR A 340     -65.084 -12.263 -53.230  1.00201.87           O  
ATOM   2567  C   TYR A 340     -67.136 -12.308 -59.777  1.00201.87           C  
ATOM   2568  O   TYR A 340     -68.101 -11.563 -59.872  1.00201.87           O  
ATOM   2569  N   ILE A 341     -65.905 -11.853 -60.022  1.00204.99           N  
ATOM   2570  CA  ILE A 341     -65.536 -10.526 -60.456  1.00204.99           C  
ATOM   2571  CB  ILE A 341     -64.114 -10.279 -60.071  1.00204.99           C  
ATOM   2572  CG1 ILE A 341     -63.944  -8.811 -59.688  1.00204.99           C  
ATOM   2573  CG2 ILE A 341     -63.203 -10.795 -61.188  1.00204.99           C  
ATOM   2574  CD1 ILE A 341     -64.785  -8.461 -58.456  1.00204.99           C  
ATOM   2575  C   ILE A 341     -65.843 -10.113 -61.893  1.00204.99           C  
ATOM   2576  O   ILE A 341     -65.817  -8.925 -62.216  1.00204.99           O  
ATOM   2577  N   VAL A 342     -65.968 -11.052 -62.843  1.00121.24           N  
ATOM   2578  CA  VAL A 342     -66.339 -10.748 -64.209  1.00121.24           C  
ATOM   2579  CB  VAL A 342     -67.427  -9.715 -64.294  1.00121.24           C  
ATOM   2580  CG1 VAL A 342     -67.649  -9.357 -65.773  1.00121.24           C  
ATOM   2581  CG2 VAL A 342     -68.682 -10.254 -63.591  1.00121.24           C  
ATOM   2582  C   VAL A 342     -65.180 -10.204 -64.990  1.00121.24           C  
ATOM   2583  O   VAL A 342     -64.941 -10.648 -66.112  1.00121.24           O  
ATOM   2584  N   GLN A 343     -64.382  -9.289 -64.413  1.00118.01           N  
ATOM   2585  CA  GLN A 343     -63.247  -8.792 -65.136  1.00118.01           C  
ATOM   2586  CB  GLN A 343     -62.930  -7.302 -64.888  1.00118.01           C  
ATOM   2587  CG  GLN A 343     -63.930  -6.314 -65.513  1.00118.01           C  
ATOM   2588  CD  GLN A 343     -65.098  -6.057 -64.564  1.00118.01           C  
ATOM   2589  OE1 GLN A 343     -65.815  -6.973 -64.168  1.00118.01           O  
ATOM   2590  NE2 GLN A 343     -65.303  -4.764 -64.190  1.00118.01           N  
ATOM   2591  C   GLN A 343     -62.099  -9.609 -64.648  1.00118.01           C  
ATOM   2592  O   GLN A 343     -62.264 -10.400 -63.722  1.00118.01           O  
ATOM   2593  N   GLU A 344     -60.916  -9.486 -65.278  1.00 42.63           N  
ATOM   2594  CA  GLU A 344     -59.811 -10.263 -64.796  1.00 42.63           C  
ATOM   2595  CB  GLU A 344     -59.247 -11.262 -65.822  1.00 42.63           C  
ATOM   2596  CG  GLU A 344     -60.199 -12.410 -66.157  1.00 42.63           C  
ATOM   2597  CD  GLU A 344     -59.436 -13.416 -67.011  1.00 42.63           C  
ATOM   2598  OE1 GLU A 344     -58.185 -13.300 -67.088  1.00 42.63           O  
ATOM   2599  OE2 GLU A 344     -60.097 -14.317 -67.593  1.00 42.63           O1-
ATOM   2600  C   GLU A 344     -58.702  -9.323 -64.443  1.00 42.63           C  
ATOM   2601  O   GLU A 344     -58.545  -8.269 -65.057  1.00 42.63           O  
ATOM   2602  N   PHE A 345     -57.915  -9.688 -63.411  1.00 57.58           N  
ATOM   2603  CA  PHE A 345     -56.797  -8.895 -62.983  1.00 57.58           C  
ATOM   2604  CB  PHE A 345     -56.295  -9.220 -61.563  1.00 57.58           C  
ATOM   2605  CG  PHE A 345     -57.327  -8.830 -60.560  1.00 57.58           C  
ATOM   2606  CD1 PHE A 345     -57.412  -7.534 -60.104  1.00 57.58           C  
ATOM   2607  CD2 PHE A 345     -58.201  -9.768 -60.063  1.00 57.58           C  
ATOM   2608  CE1 PHE A 345     -58.361  -7.178 -59.175  1.00 57.58           C  
ATOM   2609  CE2 PHE A 345     -59.153  -9.419 -59.134  1.00 57.58           C  
ATOM   2610  CZ  PHE A 345     -59.234  -8.121 -58.689  1.00 57.58           C  
ATOM   2611  C   PHE A 345     -55.658  -9.201 -63.902  1.00 57.58           C  
ATOM   2612  O   PHE A 345     -55.599 -10.278 -64.494  1.00 57.58           O  
ATOM   2613  N   GLU A 346     -54.725  -8.245 -64.072  1.00 61.50           N  
ATOM   2614  CA  GLU A 346     -53.611  -8.548 -64.920  1.00 61.50           C  
ATOM   2615  CB  GLU A 346     -53.260  -7.444 -65.928  1.00 61.50           C  
ATOM   2616  CG  GLU A 346     -54.294  -7.262 -67.038  1.00 61.50           C  
ATOM   2617  CD  GLU A 346     -53.682  -6.308 -68.053  1.00 61.50           C  
ATOM   2618  OE1 GLU A 346     -52.687  -6.713 -68.711  1.00 61.50           O  
ATOM   2619  OE2 GLU A 346     -54.194  -5.163 -68.177  1.00 61.50           O1-
ATOM   2620  C   GLU A 346     -52.403  -8.735 -64.064  1.00 61.50           C  
ATOM   2621  O   GLU A 346     -51.907  -7.788 -63.455  1.00 61.50           O  
ATOM   2622  N   TYR A 347     -51.888  -9.978 -64.009  1.00 67.08           N  
ATOM   2623  CA  TYR A 347     -50.705 -10.235 -63.246  1.00 67.08           C  
ATOM   2624  CB  TYR A 347     -50.827 -11.432 -62.282  1.00 67.08           C  
ATOM   2625  CG  TYR A 347     -51.754 -11.103 -61.157  1.00 67.08           C  
ATOM   2626  CD1 TYR A 347     -51.288 -10.431 -60.049  1.00 67.08           C  
ATOM   2627  CD2 TYR A 347     -53.082 -11.470 -61.194  1.00 67.08           C  
ATOM   2628  CE1 TYR A 347     -52.126 -10.126 -59.001  1.00 67.08           C  
ATOM   2629  CE2 TYR A 347     -53.926 -11.168 -60.148  1.00 67.08           C  
ATOM   2630  CZ  TYR A 347     -53.449 -10.494 -59.049  1.00 67.08           C  
ATOM   2631  OH  TYR A 347     -54.310 -10.183 -57.974  1.00 67.08           O  
ATOM   2632  C   TYR A 347     -49.635 -10.580 -64.232  1.00 67.08           C  
ATOM   2633  O   TYR A 347     -49.698 -11.616 -64.892  1.00 67.08           O  
ATOM   2634  N   LYS A 348     -48.626  -9.694 -64.364  1.00130.32           N  
ATOM   2635  CA  LYS A 348     -47.543  -9.921 -65.277  1.00130.32           C  
ATOM   2636  CB  LYS A 348     -47.708  -9.191 -66.625  1.00130.32           C  
ATOM   2637  CG  LYS A 348     -48.626  -9.862 -67.647  1.00130.32           C  
ATOM   2638  CD  LYS A 348     -48.047 -11.138 -68.260  1.00130.32           C  
ATOM   2639  CE  LYS A 348     -48.962 -11.777 -69.303  1.00130.32           C  
ATOM   2640  NZ  LYS A 348     -48.254 -12.880 -69.986  1.00130.32           N1+
ATOM   2641  C   LYS A 348     -46.310  -9.327 -64.680  1.00130.32           C  
ATOM   2642  O   LYS A 348     -46.373  -8.349 -63.939  1.00130.32           O  
ATOM   2643  N   ASP A 349     -45.147  -9.926 -64.994  1.00 59.84           N  
ATOM   2644  CA  ASP A 349     -43.873  -9.401 -64.598  1.00 59.84           C  
ATOM   2645  CB  ASP A 349     -43.606  -8.014 -65.210  1.00 59.84           C  
ATOM   2646  CG  ASP A 349     -43.523  -8.150 -66.724  1.00 59.84           C  
ATOM   2647  OD1 ASP A 349     -42.790  -9.057 -67.201  1.00 59.84           O  
ATOM   2648  OD2 ASP A 349     -44.204  -7.353 -67.422  1.00 59.84           O1-
ATOM   2649  C   ASP A 349     -43.802  -9.241 -63.110  1.00 59.84           C  
ATOM   2650  O   ASP A 349     -43.114  -8.343 -62.626  1.00 59.84           O  
ATOM   2651  N   GLY A 350     -44.493 -10.100 -62.337  1.00 29.56           N  
ATOM   2652  CA  GLY A 350     -44.379 -10.032 -60.905  1.00 29.56           C  
ATOM   2653  C   GLY A 350     -45.189  -8.895 -60.364  1.00 29.56           C  
ATOM   2654  O   GLY A 350     -45.005  -8.499 -59.213  1.00 29.56           O  
ATOM   2655  N   GLN A 351     -46.112  -8.334 -61.169  1.00 58.81           N  
ATOM   2656  CA  GLN A 351     -46.877  -7.236 -60.656  1.00 58.81           C  
ATOM   2657  CB  GLN A 351     -46.373  -5.870 -61.150  1.00 58.81           C  
ATOM   2658  CG  GLN A 351     -44.925  -5.604 -60.729  1.00 58.81           C  
ATOM   2659  CD  GLN A 351     -44.527  -4.216 -61.202  1.00 58.81           C  
ATOM   2660  OE1 GLN A 351     -44.778  -3.223 -60.520  1.00 58.81           O  
ATOM   2661  NE2 GLN A 351     -43.885  -4.138 -62.397  1.00 58.81           N  
ATOM   2662  C   GLN A 351     -48.301  -7.402 -61.080  1.00 58.81           C  
ATOM   2663  O   GLN A 351     -48.653  -8.353 -61.776  1.00 58.81           O  
ATOM   2664  N   VAL A 352     -49.172  -6.496 -60.593  1.00 99.92           N  
ATOM   2665  CA  VAL A 352     -50.560  -6.501 -60.948  1.00 99.92           C  
ATOM   2666  CB  VAL A 352     -51.445  -7.116 -59.905  1.00 99.92           C  
ATOM   2667  CG1 VAL A 352     -51.296  -6.318 -58.596  1.00 99.92           C  
ATOM   2668  CG2 VAL A 352     -52.881  -7.147 -60.454  1.00 99.92           C  
ATOM   2669  C   VAL A 352     -50.964  -5.068 -61.090  1.00 99.92           C  
ATOM   2670  O   VAL A 352     -50.571  -4.222 -60.288  1.00 99.92           O  
ATOM   2671  N   ALA A 353     -51.757  -4.755 -62.132  1.00 38.78           N  
ATOM   2672  CA  ALA A 353     -52.170  -3.398 -62.349  1.00 38.78           C  
ATOM   2673  CB  ALA A 353     -52.582  -3.115 -63.803  1.00 38.78           C  
ATOM   2674  C   ALA A 353     -53.350  -3.091 -61.479  1.00 38.78           C  
ATOM   2675  O   ALA A 353     -54.150  -3.970 -61.163  1.00 38.78           O  
ATOM   2676  N   ILE A 354     -53.491  -1.811 -61.078  1.00112.37           N  
ATOM   2677  CA  ILE A 354     -54.609  -1.392 -60.280  1.00112.37           C  
ATOM   2678  CB  ILE A 354     -54.420  -0.054 -59.615  1.00112.37           C  
ATOM   2679  CG1 ILE A 354     -53.439  -0.169 -58.432  1.00112.37           C  
ATOM   2680  CG2 ILE A 354     -55.801   0.489 -59.213  1.00112.37           C  
ATOM   2681  CD1 ILE A 354     -52.014  -0.553 -58.819  1.00112.37           C  
ATOM   2682  C   ILE A 354     -55.808  -1.327 -61.176  1.00112.37           C  
ATOM   2683  O   ILE A 354     -55.728  -0.874 -62.318  1.00112.37           O  
ATOM   2684  N   PRO A 355     -56.917  -1.823 -60.685  1.00163.40           N  
ATOM   2685  CA  PRO A 355     -58.131  -1.856 -61.449  1.00163.40           C  
ATOM   2686  CD  PRO A 355     -56.925  -2.788 -59.603  1.00163.40           C  
ATOM   2687  CB  PRO A 355     -59.107  -2.743 -60.666  1.00163.40           C  
ATOM   2688  CG  PRO A 355     -58.421  -2.970 -59.303  1.00163.40           C  
ATOM   2689  C   PRO A 355     -58.631  -0.487 -61.771  1.00163.40           C  
ATOM   2690  O   PRO A 355     -58.969   0.269 -60.862  1.00163.40           O  
ATOM   2691  N   GLN A 356     -58.732  -0.172 -63.075  1.00 42.16           N  
ATOM   2692  CA  GLN A 356     -59.200   1.117 -63.479  1.00 42.16           C  
ATOM   2693  CB  GLN A 356     -58.677   1.559 -64.855  1.00 42.16           C  
ATOM   2694  CG  GLN A 356     -57.164   1.784 -64.873  1.00 42.16           C  
ATOM   2695  CD  GLN A 356     -56.861   2.971 -63.969  1.00 42.16           C  
ATOM   2696  OE1 GLN A 356     -57.386   4.067 -64.165  1.00 42.16           O  
ATOM   2697  NE2 GLN A 356     -55.993   2.749 -62.946  1.00 42.16           N  
ATOM   2698  C   GLN A 356     -60.687   1.033 -63.549  1.00 42.16           C  
ATOM   2699  O   GLN A 356     -61.246  -0.048 -63.735  1.00 42.16           O  
ATOM   2700  N   GLY A 357     -61.371   2.184 -63.409  1.00 35.12           N  
ATOM   2701  CA  GLY A 357     -62.804   2.169 -63.455  1.00 35.12           C  
ATOM   2702  C   GLY A 357     -63.336   2.620 -62.133  1.00 35.12           C  
ATOM   2703  O   GLY A 357     -62.603   2.798 -61.162  1.00 35.12           O  
ATOM   2704  N   PRO A 358     -64.630   2.804 -62.112  1.00159.01           N  
ATOM   2705  CA  PRO A 358     -65.315   3.300 -60.949  1.00159.01           C  
ATOM   2706  CD  PRO A 358     -65.352   3.101 -63.339  1.00159.01           C  
ATOM   2707  CB  PRO A 358     -66.721   3.667 -61.415  1.00159.01           C  
ATOM   2708  CG  PRO A 358     -66.544   3.972 -62.910  1.00159.01           C  
ATOM   2709  C   PRO A 358     -65.322   2.293 -59.852  1.00159.01           C  
ATOM   2710  O   PRO A 358     -65.087   1.115 -60.120  1.00159.01           O  
ATOM   2711  N   GLY A 359     -65.549   2.757 -58.605  1.00 38.82           N  
ATOM   2712  CA  GLY A 359     -65.630   1.866 -57.490  1.00 38.82           C  
ATOM   2713  C   GLY A 359     -64.303   1.197 -57.355  1.00 38.82           C  
ATOM   2714  O   GLY A 359     -63.252   1.798 -57.571  1.00 38.82           O  
ATOM   2715  N   LEU A 360     -64.341  -0.095 -57.000  1.00139.06           N  
ATOM   2716  CA  LEU A 360     -63.177  -0.907 -56.812  1.00139.06           C  
ATOM   2717  CB  LEU A 360     -63.507  -2.273 -56.190  1.00139.06           C  
ATOM   2718  CG  LEU A 360     -63.810  -2.169 -54.680  1.00139.06           C  
ATOM   2719  CD1 LEU A 360     -64.879  -1.112 -54.378  1.00139.06           C  
ATOM   2720  CD2 LEU A 360     -64.200  -3.532 -54.101  1.00139.06           C  
ATOM   2721  C   LEU A 360     -62.494  -1.072 -58.130  1.00139.06           C  
ATOM   2722  O   LEU A 360     -61.308  -1.392 -58.191  1.00139.06           O  
ATOM   2723  N   GLY A 361     -63.243  -0.888 -59.231  1.00 38.43           N  
ATOM   2724  CA  GLY A 361     -62.642  -1.031 -60.521  1.00 38.43           C  
ATOM   2725  C   GLY A 361     -63.016  -2.374 -61.047  1.00 38.43           C  
ATOM   2726  O   GLY A 361     -62.514  -2.806 -62.083  1.00 38.43           O  
ATOM   2727  N   VAL A 362     -63.886  -3.100 -60.321  1.00122.23           N  
ATOM   2728  CA  VAL A 362     -64.309  -4.351 -60.870  1.00122.23           C  
ATOM   2729  CB  VAL A 362     -63.384  -5.477 -60.538  1.00122.23           C  
ATOM   2730  CG1 VAL A 362     -63.558  -5.854 -59.059  1.00122.23           C  
ATOM   2731  CG2 VAL A 362     -63.608  -6.591 -61.572  1.00122.23           C  
ATOM   2732  C   VAL A 362     -65.702  -4.639 -60.388  1.00122.23           C  
ATOM   2733  O   VAL A 362     -66.072  -4.293 -59.267  1.00122.23           O  
ATOM   2734  N   ASP A 363     -66.522  -5.284 -61.245  1.00100.90           N  
ATOM   2735  CA  ASP A 363     -67.911  -5.525 -60.944  1.00100.90           C  
ATOM   2736  CB  ASP A 363     -68.805  -5.393 -62.186  1.00100.90           C  
ATOM   2737  CG  ASP A 363     -68.661  -3.967 -62.691  1.00100.90           C  
ATOM   2738  OD1 ASP A 363     -69.083  -3.031 -61.961  1.00100.90           O  
ATOM   2739  OD2 ASP A 363     -68.116  -3.796 -63.814  1.00100.90           O1-
ATOM   2740  C   ASP A 363     -68.092  -6.924 -60.432  1.00100.90           C  
ATOM   2741  O   ASP A 363     -67.186  -7.744 -60.493  1.00100.90           O  
ATOM   2742  N   VAL A 364     -69.286  -7.243 -59.900  1.00152.54           N  
ATOM   2743  CA  VAL A 364     -69.534  -8.574 -59.413  1.00152.54           C  
ATOM   2744  CB  VAL A 364     -70.123  -8.575 -58.030  1.00152.54           C  
ATOM   2745  CG1 VAL A 364     -71.421  -7.763 -58.034  1.00152.54           C  
ATOM   2746  CG2 VAL A 364     -70.283 -10.025 -57.558  1.00152.54           C  
ATOM   2747  C   VAL A 364     -70.446  -9.283 -60.399  1.00152.54           C  
ATOM   2748  O   VAL A 364     -71.055  -8.621 -61.238  1.00152.54           O  
ATOM   2749  N   ASP A 365     -70.505 -10.648 -60.352  1.00136.82           N  
ATOM   2750  CA  ASP A 365     -71.221 -11.533 -61.267  1.00136.82           C  
ATOM   2751  CB  ASP A 365     -70.197 -12.476 -61.962  1.00136.82           C  
ATOM   2752  CG  ASP A 365     -70.711 -13.142 -63.238  1.00136.82           C  
ATOM   2753  OD1 ASP A 365     -71.939 -13.116 -63.508  1.00136.82           O  
ATOM   2754  OD2 ASP A 365     -69.848 -13.698 -63.971  1.00136.82           O1-
ATOM   2755  C   ASP A 365     -72.225 -12.414 -60.492  1.00136.82           C  
ATOM   2756  O   ASP A 365     -72.150 -12.456 -59.267  1.00136.82           O  
ATOM   2757  N   MET A 366     -73.139 -13.166 -61.201  1.00252.58           N  
ATOM   2758  CA  MET A 366     -74.211 -14.068 -60.795  1.00252.58           C  
ATOM   2759  CB  MET A 366     -74.964 -14.687 -61.985  1.00252.58           C  
ATOM   2760  CG  MET A 366     -75.751 -13.663 -62.799  1.00252.58           C  
ATOM   2761  SD  MET A 366     -76.627 -14.370 -64.224  1.00252.58           S  
ATOM   2762  CE  MET A 366     -77.837 -15.271 -63.210  1.00252.58           C  
ATOM   2763  C   MET A 366     -73.569 -15.214 -60.073  1.00252.58           C  
ATOM   2764  O   MET A 366     -74.205 -15.891 -59.271  1.00252.58           O  
ATOM   2765  N   ASP A 367     -72.285 -15.457 -60.367  1.00 85.53           N  
ATOM   2766  CA  ASP A 367     -71.512 -16.505 -59.775  1.00 85.53           C  
ATOM   2767  CB  ASP A 367     -70.021 -16.395 -60.130  1.00 85.53           C  
ATOM   2768  CG  ASP A 367     -69.848 -16.701 -61.609  1.00 85.53           C  
ATOM   2769  OD1 ASP A 367     -70.547 -17.625 -62.105  1.00 85.53           O  
ATOM   2770  OD2 ASP A 367     -69.022 -16.012 -62.264  1.00 85.53           O1-
ATOM   2771  C   ASP A 367     -71.619 -16.328 -58.295  1.00 85.53           C  
ATOM   2772  O   ASP A 367     -71.446 -17.285 -57.544  1.00 85.53           O  
ATOM   2773  N   LYS A 368     -71.863 -15.088 -57.827  1.00139.59           N  
ATOM   2774  CA  LYS A 368     -71.992 -14.876 -56.416  1.00139.59           C  
ATOM   2775  CB  LYS A 368     -72.232 -13.405 -56.023  1.00139.59           C  
ATOM   2776  CG  LYS A 368     -73.678 -12.927 -56.171  1.00139.59           C  
ATOM   2777  CD  LYS A 368     -74.240 -13.012 -57.588  1.00139.59           C  
ATOM   2778  CE  LYS A 368     -75.692 -12.546 -57.691  1.00139.59           C  
ATOM   2779  NZ  LYS A 368     -76.124 -12.563 -59.105  1.00139.59           N1+
ATOM   2780  C   LYS A 368     -73.149 -15.685 -55.909  1.00139.59           C  
ATOM   2781  O   LYS A 368     -73.076 -16.282 -54.837  1.00139.59           O  
ATOM   2782  N   VAL A 369     -74.263 -15.733 -56.659  1.00 84.09           N  
ATOM   2783  CA  VAL A 369     -75.386 -16.499 -56.203  1.00 84.09           C  
ATOM   2784  CB  VAL A 369     -76.623 -16.364 -57.049  1.00 84.09           C  
ATOM   2785  CG1 VAL A 369     -76.456 -17.150 -58.359  1.00 84.09           C  
ATOM   2786  CG2 VAL A 369     -77.821 -16.827 -56.204  1.00 84.09           C  
ATOM   2787  C   VAL A 369     -74.989 -17.940 -56.175  1.00 84.09           C  
ATOM   2788  O   VAL A 369     -75.373 -18.681 -55.273  1.00 84.09           O  
ATOM   2789  N   ASN A 370     -74.192 -18.376 -57.168  1.00 82.85           N  
ATOM   2790  CA  ASN A 370     -73.809 -19.756 -57.256  1.00 82.85           C  
ATOM   2791  CB  ASN A 370     -72.915 -20.030 -58.475  1.00 82.85           C  
ATOM   2792  CG  ASN A 370     -73.725 -19.737 -59.731  1.00 82.85           C  
ATOM   2793  OD1 ASN A 370     -73.432 -18.797 -60.468  1.00 82.85           O  
ATOM   2794  ND2 ASN A 370     -74.776 -20.561 -59.982  1.00 82.85           N  
ATOM   2795  C   ASN A 370     -73.023 -20.148 -56.036  1.00 82.85           C  
ATOM   2796  O   ASN A 370     -73.289 -21.185 -55.430  1.00 82.85           O  
ATOM   2797  N   PHE A 371     -72.033 -19.320 -55.648  1.00 83.82           N  
ATOM   2798  CA  PHE A 371     -71.151 -19.565 -54.533  1.00 83.82           C  
ATOM   2799  CB  PHE A 371     -69.894 -18.678 -54.536  1.00 83.82           C  
ATOM   2800  CG  PHE A 371     -68.976 -19.251 -55.565  1.00 83.82           C  
ATOM   2801  CD1 PHE A 371     -68.201 -20.346 -55.259  1.00 83.82           C  
ATOM   2802  CD2 PHE A 371     -68.878 -18.704 -56.826  1.00 83.82           C  
ATOM   2803  CE1 PHE A 371     -67.349 -20.894 -56.188  1.00 83.82           C  
ATOM   2804  CE2 PHE A 371     -68.027 -19.247 -57.760  1.00 83.82           C  
ATOM   2805  CZ  PHE A 371     -67.260 -20.343 -57.443  1.00 83.82           C  
ATOM   2806  C   PHE A 371     -71.849 -19.416 -53.217  1.00 83.82           C  
ATOM   2807  O   PHE A 371     -71.412 -19.978 -52.213  1.00 83.82           O  
ATOM   2808  N   TYR A 372     -72.903 -18.582 -53.178  1.00206.66           N  
ATOM   2809  CA  TYR A 372     -73.671 -18.342 -51.986  1.00206.66           C  
ATOM   2810  CB  TYR A 372     -74.986 -17.606 -52.319  1.00206.66           C  
ATOM   2811  CG  TYR A 372     -75.905 -17.539 -51.146  1.00206.66           C  
ATOM   2812  CD1 TYR A 372     -75.740 -16.591 -50.162  1.00206.66           C  
ATOM   2813  CD2 TYR A 372     -76.963 -18.415 -51.051  1.00206.66           C  
ATOM   2814  CE1 TYR A 372     -76.602 -16.533 -49.091  1.00206.66           C  
ATOM   2815  CE2 TYR A 372     -77.829 -18.361 -49.984  1.00206.66           C  
ATOM   2816  CZ  TYR A 372     -77.648 -17.421 -48.999  1.00206.66           C  
ATOM   2817  OH  TYR A 372     -78.537 -17.367 -47.904  1.00206.66           O  
ATOM   2818  C   TYR A 372     -73.993 -19.653 -51.348  1.00206.66           C  
ATOM   2819  O   TYR A 372     -74.432 -20.594 -52.008  1.00206.66           O  
ATOM   2820  N   THR A 373     -73.761 -19.750 -50.023  1.00268.03           N  
ATOM   2821  CA  THR A 373     -74.021 -20.992 -49.358  1.00268.03           C  
ATOM   2822  CB  THR A 373     -73.514 -21.043 -47.947  1.00268.03           C  
ATOM   2823  OG1 THR A 373     -74.167 -20.071 -47.146  1.00268.03           O  
ATOM   2824  CG2 THR A 373     -72.007 -20.759 -47.970  1.00268.03           C  
ATOM   2825  C   THR A 373     -75.499 -21.168 -49.298  1.00268.03           C  
ATOM   2826  O   THR A 373     -76.210 -20.264 -48.865  1.00268.03           O  
ATOM   2827  N   ARG A 374     -76.003 -22.337 -49.750  1.00339.91           N  
ATOM   2828  CA  ARG A 374     -77.418 -22.579 -49.712  1.00339.91           C  
ATOM   2829  CB  ARG A 374     -78.250 -21.508 -50.435  1.00339.91           C  
ATOM   2830  CG  ARG A 374     -77.885 -21.354 -51.911  1.00339.91           C  
ATOM   2831  CD  ARG A 374     -78.719 -20.300 -52.639  1.00339.91           C  
ATOM   2832  NE  ARG A 374     -78.149 -20.144 -54.007  1.00339.91           N  
ATOM   2833  CZ  ARG A 374     -78.529 -20.968 -55.029  1.00339.91           C  
ATOM   2834  NH1 ARG A 374     -79.451 -21.953 -54.823  1.00339.91           N1+
ATOM   2835  NH2 ARG A 374     -77.979 -20.807 -56.268  1.00339.91           N  
ATOM   2836  C   ARG A 374     -77.693 -23.885 -50.388  1.00339.91           C  
ATOM   2837  O   ARG A 374     -76.774 -24.623 -50.741  1.00339.91           O  
TER   
HEADER    model_1_2_chain_A
ATOM     52  N   ILE B   8     -53.335  19.979 -64.350  1.00 79.23           N  
ATOM     53  CA  ILE B   8     -53.132  21.276 -63.783  1.00 79.23           C  
ATOM     54  CB  ILE B   8     -52.483  21.257 -62.429  1.00 79.23           C  
ATOM     55  CG1 ILE B   8     -53.445  20.617 -61.413  1.00 79.23           C  
ATOM     56  CG2 ILE B   8     -52.062  22.691 -62.069  1.00 79.23           C  
ATOM     57  CD1 ILE B   8     -52.806  20.308 -60.062  1.00 79.23           C  
ATOM     58  C   ILE B   8     -52.262  22.024 -64.730  1.00 79.23           C  
ATOM     59  O   ILE B   8     -51.086  21.713 -64.913  1.00 79.23           O  
ATOM     60  N   GLN B   9     -52.889  22.979 -65.441  1.00 71.86           N  
ATOM     61  CA  GLN B   9     -52.231  23.819 -66.395  1.00 71.86           C  
ATOM     62  CB  GLN B   9     -53.237  24.555 -67.288  1.00 71.86           C  
ATOM     63  CG  GLN B   9     -54.021  23.604 -68.189  1.00 71.86           C  
ATOM     64  CD  GLN B   9     -53.081  23.161 -69.299  1.00 71.86           C  
ATOM     65  OE1 GLN B   9     -52.804  23.920 -70.227  1.00 71.86           O  
ATOM     66  NE2 GLN B   9     -52.565  21.907 -69.200  1.00 71.86           N  
ATOM     67  C   GLN B   9     -51.393  24.867 -65.731  1.00 71.86           C  
ATOM     68  O   GLN B   9     -50.249  25.092 -66.121  1.00 71.86           O  
ATOM     69  N   LYS B  10     -51.940  25.533 -64.691  1.00109.95           N  
ATOM     70  CA  LYS B  10     -51.231  26.654 -64.140  1.00109.95           C  
ATOM     71  CB  LYS B  10     -51.718  27.983 -64.746  1.00109.95           C  
ATOM     72  CG  LYS B  10     -51.017  29.235 -64.218  1.00109.95           C  
ATOM     73  CD  LYS B  10     -51.324  30.489 -65.044  1.00109.95           C  
ATOM     74  CE  LYS B  10     -52.748  31.025 -64.864  1.00109.95           C  
ATOM     75  NZ  LYS B  10     -53.725  30.106 -65.485  1.00109.95           N1+
ATOM     76  C   LYS B  10     -51.459  26.740 -62.663  1.00109.95           C  
ATOM     77  O   LYS B  10     -52.485  26.304 -62.143  1.00109.95           O  
ATOM     78  N   VAL B  11     -50.465  27.308 -61.948  1.00 62.52           N  
ATOM     79  CA  VAL B  11     -50.535  27.502 -60.529  1.00 62.52           C  
ATOM     80  CB  VAL B  11     -49.677  26.517 -59.807  1.00 62.52           C  
ATOM     81  CG1 VAL B  11     -50.327  25.126 -59.907  1.00 62.52           C  
ATOM     82  CG2 VAL B  11     -48.309  26.550 -60.502  1.00 62.52           C  
ATOM     83  C   VAL B  11     -50.030  28.882 -60.245  1.00 62.52           C  
ATOM     84  O   VAL B  11     -48.936  29.247 -60.675  1.00 62.52           O  
ATOM     85  N   GLU B  12     -50.814  29.682 -59.488  1.00 63.07           N  
ATOM     86  CA  GLU B  12     -50.430  31.044 -59.244  1.00 63.07           C  
ATOM     87  CB  GLU B  12     -51.356  32.048 -59.950  1.00 63.07           C  
ATOM     88  CG  GLU B  12     -51.301  31.918 -61.476  1.00 63.07           C  
ATOM     89  CD  GLU B  12     -52.358  32.826 -62.089  1.00 63.07           C  
ATOM     90  OE1 GLU B  12     -53.431  33.003 -61.453  1.00 63.07           O  
ATOM     91  OE2 GLU B  12     -52.106  33.354 -63.206  1.00 63.07           O1-
ATOM     92  C   GLU B  12     -50.478  31.315 -57.767  1.00 63.07           C  
ATOM     93  O   GLU B  12     -51.161  30.622 -57.015  1.00 63.07           O  
ATOM     94  N   SER B  13     -49.708  32.331 -57.311  1.00102.13           N  
ATOM     95  CA  SER B  13     -49.668  32.672 -55.913  1.00102.13           C  
ATOM     96  CB  SER B  13     -48.342  32.293 -55.230  1.00102.13           C  
ATOM     97  OG  SER B  13     -48.074  30.909 -55.378  1.00102.13           O  
ATOM     98  C   SER B  13     -49.724  34.164 -55.800  1.00102.13           C  
ATOM     99  O   SER B  13     -49.026  34.869 -56.525  1.00102.13           O  
ATOM    100  N   ARG B  14     -50.539  34.678 -54.854  1.00110.82           N  
ATOM    101  CA  ARG B  14     -50.691  36.095 -54.680  1.00110.82           C  
ATOM    102  CB  ARG B  14     -52.090  36.573 -55.104  1.00110.82           C  
ATOM    103  CG  ARG B  14     -52.338  36.477 -56.609  1.00110.82           C  
ATOM    104  CD  ARG B  14     -53.809  36.656 -56.991  1.00110.82           C  
ATOM    105  NE  ARG B  14     -53.874  36.824 -58.470  1.00110.82           N  
ATOM    106  CZ  ARG B  14     -53.901  35.736 -59.294  1.00110.82           C  
ATOM    107  NH1 ARG B  14     -53.841  34.478 -58.770  1.00110.82           N1+
ATOM    108  NH2 ARG B  14     -53.991  35.910 -60.645  1.00110.82           N  
ATOM    109  C   ARG B  14     -50.559  36.415 -53.217  1.00110.82           C  
ATOM    110  O   ARG B  14     -51.111  35.714 -52.371  1.00110.82           O  
ATOM    111  N   ILE B  15     -49.833  37.504 -52.877  1.00 96.01           N  
ATOM    112  CA  ILE B  15     -49.676  37.880 -51.497  1.00 96.01           C  
ATOM    113  CB  ILE B  15     -48.386  38.599 -51.213  1.00 96.01           C  
ATOM    114  CG1 ILE B  15     -47.176  37.710 -51.547  1.00 96.01           C  
ATOM    115  CG2 ILE B  15     -48.423  39.068 -49.750  1.00 96.01           C  
ATOM    116  CD1 ILE B  15     -46.996  37.474 -53.045  1.00 96.01           C  
ATOM    117  C   ILE B  15     -50.779  38.841 -51.167  1.00 96.01           C  
ATOM    118  O   ILE B  15     -50.934  39.869 -51.824  1.00 96.01           O  
ATOM    119  N   LEU B  16     -51.578  38.528 -50.125  1.00 57.54           N  
ATOM    120  CA  LEU B  16     -52.689  39.369 -49.769  1.00 57.54           C  
ATOM    121  CB  LEU B  16     -54.015  38.597 -49.643  1.00 57.54           C  
ATOM    122  CG  LEU B  16     -54.456  37.893 -50.940  1.00 57.54           C  
ATOM    123  CD1 LEU B  16     -55.787  37.146 -50.748  1.00 57.54           C  
ATOM    124  CD2 LEU B  16     -54.485  38.872 -52.125  1.00 57.54           C  
ATOM    125  C   LEU B  16     -52.429  39.984 -48.428  1.00 57.54           C  
ATOM    126  O   LEU B  16     -52.107  39.294 -47.463  1.00 57.54           O  
ATOM    127  N   ASP B  17     -52.563  41.323 -48.343  1.00 59.13           N  
ATOM    128  CA  ASP B  17     -52.376  41.990 -47.088  1.00 59.13           C  
ATOM    129  CB  ASP B  17     -51.397  43.170 -47.153  1.00 59.13           C  
ATOM    130  CG  ASP B  17     -50.010  42.585 -47.346  1.00 59.13           C  
ATOM    131  OD1 ASP B  17     -49.885  41.333 -47.275  1.00 59.13           O  
ATOM    132  OD2 ASP B  17     -49.053  43.374 -47.558  1.00 59.13           O1-
ATOM    133  C   ASP B  17     -53.706  42.524 -46.666  1.00 59.13           C  
ATOM    134  O   ASP B  17     -54.154  43.556 -47.162  1.00 59.13           O  
ATOM    135  N   VAL B  18     -54.369  41.825 -45.722  1.00112.31           N  
ATOM    136  CA  VAL B  18     -55.675  42.213 -45.267  1.00112.31           C  
ATOM    137  CB  VAL B  18     -56.623  41.054 -45.227  1.00112.31           C  
ATOM    138  CG1 VAL B  18     -56.005  39.965 -44.332  1.00112.31           C  
ATOM    139  CG2 VAL B  18     -57.996  41.550 -44.741  1.00112.31           C  
ATOM    140  C   VAL B  18     -55.574  42.770 -43.874  1.00112.31           C  
ATOM    141  O   VAL B  18     -54.989  42.164 -42.978  1.00112.31           O  
ATOM    142  N   PRO B  19     -56.178  43.919 -43.689  1.00 72.69           N  
ATOM    143  CA  PRO B  19     -56.126  44.626 -42.428  1.00 72.69           C  
ATOM    144  CD  PRO B  19     -56.416  44.814 -44.810  1.00 72.69           C  
ATOM    145  CB  PRO B  19     -56.686  46.018 -42.716  1.00 72.69           C  
ATOM    146  CG  PRO B  19     -56.404  46.231 -44.214  1.00 72.69           C  
ATOM    147  C   PRO B  19     -56.883  43.942 -41.328  1.00 72.69           C  
ATOM    148  O   PRO B  19     -57.846  43.233 -41.609  1.00 72.69           O  
ATOM    149  N   LEU B  20     -56.450  44.139 -40.066  1.00 98.61           N  
ATOM    150  CA  LEU B  20     -57.114  43.576 -38.922  1.00 98.61           C  
ATOM    151  CB  LEU B  20     -56.150  43.089 -37.825  1.00 98.61           C  
ATOM    152  CG  LEU B  20     -55.424  41.773 -38.147  1.00 98.61           C  
ATOM    153  CD1 LEU B  20     -54.735  41.828 -39.515  1.00 98.61           C  
ATOM    154  CD2 LEU B  20     -54.440  41.412 -37.022  1.00 98.61           C  
ATOM    155  C   LEU B  20     -57.957  44.645 -38.301  1.00 98.61           C  
ATOM    156  O   LEU B  20     -57.710  45.836 -38.487  1.00 98.61           O  
ATOM    157  N   ILE B  21     -59.002  44.231 -37.559  1.00 30.44           N  
ATOM    158  CA  ILE B  21     -59.859  45.160 -36.878  1.00 30.44           C  
ATOM    159  CB  ILE B  21     -61.002  44.476 -36.186  1.00 30.44           C  
ATOM    160  CG1 ILE B  21     -61.883  43.742 -37.210  1.00 30.44           C  
ATOM    161  CG2 ILE B  21     -61.759  45.527 -35.359  1.00 30.44           C  
ATOM    162  CD1 ILE B  21     -62.865  42.761 -36.573  1.00 30.44           C  
ATOM    163  C   ILE B  21     -59.051  45.848 -35.821  1.00 30.44           C  
ATOM    164  O   ILE B  21     -59.109  47.067 -35.673  1.00 30.44           O  
ATOM    165  N   ARG B  22     -58.263  45.065 -35.056  1.00 86.52           N  
ATOM    166  CA  ARG B  22     -57.460  45.615 -34.001  1.00 86.52           C  
ATOM    167  CB  ARG B  22     -57.951  45.229 -32.598  1.00 86.52           C  
ATOM    168  CG  ARG B  22     -59.282  45.870 -32.222  1.00 86.52           C  
ATOM    169  CD  ARG B  22     -59.849  45.352 -30.902  1.00 86.52           C  
ATOM    170  NE  ARG B  22     -61.128  46.076 -30.678  1.00 86.52           N  
ATOM    171  CZ  ARG B  22     -62.255  45.671 -31.334  1.00 86.52           C  
ATOM    172  NH1 ARG B  22     -62.213  44.592 -32.167  1.00 86.52           N1+
ATOM    173  NH2 ARG B  22     -63.417  46.365 -31.164  1.00 86.52           N  
ATOM    174  C   ARG B  22     -56.094  45.026 -34.138  1.00 86.52           C  
ATOM    175  O   ARG B  22     -55.917  43.992 -34.779  1.00 86.52           O  
ATOM    176  N   PRO B  23     -55.110  45.658 -33.558  1.00135.44           N  
ATOM    177  CA  PRO B  23     -53.777  45.141 -33.629  1.00135.44           C  
ATOM    178  CD  PRO B  23     -55.131  47.080 -33.270  1.00135.44           C  
ATOM    179  CB  PRO B  23     -52.852  46.260 -33.147  1.00135.44           C  
ATOM    180  CG  PRO B  23     -53.801  47.313 -32.536  1.00135.44           C  
ATOM    181  C   PRO B  23     -53.716  43.887 -32.827  1.00135.44           C  
ATOM    182  O   PRO B  23     -54.333  43.829 -31.765  1.00135.44           O  
ATOM    183  N   HIS B  24     -52.973  42.874 -33.306  1.00 68.10           N  
ATOM    184  CA  HIS B  24     -52.936  41.637 -32.595  1.00 68.10           C  
ATOM    185  ND1 HIS B  24     -54.877  39.001 -32.282  1.00 68.10           N  
ATOM    186  CG  HIS B  24     -53.620  39.189 -32.812  1.00 68.10           C  
ATOM    187  CB  HIS B  24     -53.203  40.440 -33.525  1.00 68.10           C  
ATOM    188  NE2 HIS B  24     -53.729  37.140 -31.876  1.00 68.10           N  
ATOM    189  CD2 HIS B  24     -52.932  38.044 -32.557  1.00 68.10           C  
ATOM    190  CE1 HIS B  24     -54.888  37.760 -31.733  1.00 68.10           C  
ATOM    191  C   HIS B  24     -51.561  41.519 -32.016  1.00 68.10           C  
ATOM    192  O   HIS B  24     -50.575  41.433 -32.747  1.00 68.10           O  
ATOM    193  N   GLY B  25     -51.459  41.502 -30.673  1.00 48.40           N  
ATOM    194  CA  GLY B  25     -50.160  41.493 -30.063  1.00 48.40           C  
ATOM    195  C   GLY B  25     -49.750  40.086 -29.762  1.00 48.40           C  
ATOM    196  O   GLY B  25     -50.545  39.271 -29.299  1.00 48.40           O  
ATOM    197  N   PHE B  26     -48.452  39.804 -29.992  1.00 84.93           N  
ATOM    198  CA  PHE B  26     -47.838  38.519 -29.801  1.00 84.93           C  
ATOM    199  CB  PHE B  26     -47.153  37.961 -31.064  1.00 84.93           C  
ATOM    200  CG  PHE B  26     -48.153  37.735 -32.148  1.00 84.93           C  
ATOM    201  CD1 PHE B  26     -48.983  36.639 -32.122  1.00 84.93           C  
ATOM    202  CD2 PHE B  26     -48.239  38.608 -33.208  1.00 84.93           C  
ATOM    203  CE1 PHE B  26     -49.898  36.426 -33.127  1.00 84.93           C  
ATOM    204  CE2 PHE B  26     -49.151  38.399 -34.217  1.00 84.93           C  
ATOM    205  CZ  PHE B  26     -49.986  37.307 -34.176  1.00 84.93           C  
ATOM    206  C   PHE B  26     -46.723  38.716 -28.815  1.00 84.93           C  
ATOM    207  O   PHE B  26     -46.511  39.821 -28.318  1.00 84.93           O  
ATOM    208  N   ALA B  27     -45.985  37.633 -28.493  1.00 66.52           N  
ATOM    209  CA  ALA B  27     -44.939  37.741 -27.515  1.00 66.52           C  
ATOM    210  CB  ALA B  27     -44.200  36.408 -27.295  1.00 66.52           C  
ATOM    211  C   ALA B  27     -43.893  38.710 -27.972  1.00 66.52           C  
ATOM    212  O   ALA B  27     -43.514  39.615 -27.231  1.00 66.52           O  
ATOM    213  N   THR B  28     -43.344  38.485 -29.179  1.00 97.55           N  
ATOM    214  CA  THR B  28     -42.324  39.307 -29.776  1.00 97.55           C  
ATOM    215  CB  THR B  28     -41.371  38.517 -30.620  1.00 97.55           C  
ATOM    216  OG1 THR B  28     -42.045  37.946 -31.731  1.00 97.55           O  
ATOM    217  CG2 THR B  28     -40.763  37.410 -29.744  1.00 97.55           C  
ATOM    218  C   THR B  28     -42.834  40.429 -30.632  1.00 97.55           C  
ATOM    219  O   THR B  28     -42.163  41.447 -30.784  1.00 97.55           O  
ATOM    220  N   THR B  29     -44.011  40.257 -31.266  1.00134.47           N  
ATOM    221  CA  THR B  29     -44.386  41.197 -32.291  1.00134.47           C  
ATOM    222  CB  THR B  29     -44.191  40.573 -33.638  1.00134.47           C  
ATOM    223  OG1 THR B  29     -44.544  41.470 -34.674  1.00134.47           O  
ATOM    224  CG2 THR B  29     -45.064  39.312 -33.707  1.00134.47           C  
ATOM    225  C   THR B  29     -45.835  41.565 -32.176  1.00134.47           C  
ATOM    226  O   THR B  29     -46.582  40.948 -31.424  1.00134.47           O  
ATOM    227  N   THR B  30     -46.258  42.619 -32.917  1.00 47.26           N  
ATOM    228  CA  THR B  30     -47.633  43.048 -32.939  1.00 47.26           C  
ATOM    229  CB  THR B  30     -47.836  44.386 -32.294  1.00 47.26           C  
ATOM    230  OG1 THR B  30     -47.395  44.346 -30.945  1.00 47.26           O  
ATOM    231  CG2 THR B  30     -49.330  44.748 -32.352  1.00 47.26           C  
ATOM    232  C   THR B  30     -48.035  43.192 -34.380  1.00 47.26           C  
ATOM    233  O   THR B  30     -47.329  43.826 -35.163  1.00 47.26           O  
ATOM    234  N   SER B  31     -49.197  42.628 -34.777  1.00 57.11           N  
ATOM    235  CA  SER B  31     -49.559  42.705 -36.166  1.00 57.11           C  
ATOM    236  CB  SER B  31     -49.846  41.340 -36.818  1.00 57.11           C  
ATOM    237  OG  SER B  31     -48.644  40.599 -36.958  1.00 57.11           O  
ATOM    238  C   SER B  31     -50.788  43.534 -36.344  1.00 57.11           C  
ATOM    239  O   SER B  31     -51.785  43.361 -35.644  1.00 57.11           O  
ATOM    240  N   THR B  32     -50.675  44.536 -37.240  1.00 60.41           N  
ATOM    241  CA  THR B  32     -51.753  45.367 -37.691  1.00 60.41           C  
ATOM    242  CB  THR B  32     -51.287  46.671 -38.263  1.00 60.41           C  
ATOM    243  OG1 THR B  32     -50.435  46.445 -39.377  1.00 60.41           O  
ATOM    244  CG2 THR B  32     -50.544  47.450 -37.165  1.00 60.41           C  
ATOM    245  C   THR B  32     -52.519  44.650 -38.762  1.00 60.41           C  
ATOM    246  O   THR B  32     -53.730  44.822 -38.898  1.00 60.41           O  
ATOM    247  N   GLU B  33     -51.809  43.849 -39.582  1.00 61.90           N  
ATOM    248  CA  GLU B  33     -52.430  43.204 -40.706  1.00 61.90           C  
ATOM    249  CB  GLU B  33     -52.091  43.901 -42.033  1.00 61.90           C  
ATOM    250  CG  GLU B  33     -50.589  43.928 -42.321  1.00 61.90           C  
ATOM    251  CD  GLU B  33     -50.352  44.837 -43.517  1.00 61.90           C  
ATOM    252  OE1 GLU B  33     -51.352  45.374 -44.063  1.00 61.90           O  
ATOM    253  OE2 GLU B  33     -49.163  45.010 -43.897  1.00 61.90           O1-
ATOM    254  C   GLU B  33     -51.927  41.793 -40.790  1.00 61.90           C  
ATOM    255  O   GLU B  33     -50.910  41.445 -40.194  1.00 61.90           O  
ATOM    256  N   GLN B  34     -52.665  40.931 -41.523  1.00 53.24           N  
ATOM    257  CA  GLN B  34     -52.275  39.561 -41.690  1.00 53.24           C  
ATOM    258  CB  GLN B  34     -53.402  38.553 -41.402  1.00 53.24           C  
ATOM    259  CG  GLN B  34     -52.997  37.098 -41.651  1.00 53.24           C  
ATOM    260  CD  GLN B  34     -51.891  36.733 -40.672  1.00 53.24           C  
ATOM    261  OE1 GLN B  34     -50.935  37.486 -40.489  1.00 53.24           O  
ATOM    262  NE2 GLN B  34     -52.025  35.548 -40.018  1.00 53.24           N  
ATOM    263  C   GLN B  34     -51.885  39.372 -43.118  1.00 53.24           C  
ATOM    264  O   GLN B  34     -52.550  39.870 -44.023  1.00 53.24           O  
ATOM    265  N   HIS B  35     -50.782  38.633 -43.350  1.00104.26           N  
ATOM    266  CA  HIS B  35     -50.321  38.412 -44.688  1.00104.26           C  
ATOM    267  ND1 HIS B  35     -48.360  40.510 -43.274  1.00104.26           N  
ATOM    268  CG  HIS B  35     -48.351  39.950 -44.531  1.00104.26           C  
ATOM    269  CB  HIS B  35     -48.797  38.549 -44.825  1.00104.26           C  
ATOM    270  NE2 HIS B  35     -47.624  42.082 -44.658  1.00104.26           N  
ATOM    271  CD2 HIS B  35     -47.897  40.924 -45.366  1.00104.26           C  
ATOM    272  CE1 HIS B  35     -47.917  41.784 -43.408  1.00104.26           C  
ATOM    273  C   HIS B  35     -50.723  37.021 -45.057  1.00104.26           C  
ATOM    274  O   HIS B  35     -50.627  36.102 -44.245  1.00104.26           O  
ATOM    275  N   ILE B  36     -51.230  36.844 -46.294  1.00128.68           N  
ATOM    276  CA  ILE B  36     -51.705  35.559 -46.725  1.00128.68           C  
ATOM    277  CB  ILE B  36     -53.205  35.529 -46.849  1.00128.68           C  
ATOM    278  CG1 ILE B  36     -53.903  35.892 -45.525  1.00128.68           C  
ATOM    279  CG2 ILE B  36     -53.606  34.147 -47.393  1.00128.68           C  
ATOM    280  CD1 ILE B  36     -53.749  34.849 -44.423  1.00128.68           C  
ATOM    281  C   ILE B  36     -51.199  35.320 -48.113  1.00128.68           C  
ATOM    282  O   ILE B  36     -51.264  36.204 -48.965  1.00128.68           O  
ATOM    283  N   LEU B  37     -50.693  34.103 -48.394  1.00137.99           N  
ATOM    284  CA  LEU B  37     -50.262  33.809 -49.733  1.00137.99           C  
ATOM    285  CB  LEU B  37     -48.959  32.982 -49.761  1.00137.99           C  
ATOM    286  CG  LEU B  37     -48.249  32.907 -51.128  1.00137.99           C  
ATOM    287  CD1 LEU B  37     -49.133  32.286 -52.212  1.00137.99           C  
ATOM    288  CD2 LEU B  37     -47.669  34.270 -51.530  1.00137.99           C  
ATOM    289  C   LEU B  37     -51.364  32.976 -50.324  1.00137.99           C  
ATOM    290  O   LEU B  37     -51.569  31.829 -49.925  1.00137.99           O  
ATOM    291  N   LEU B  38     -52.116  33.530 -51.299  1.00 76.01           N  
ATOM    292  CA  LEU B  38     -53.215  32.783 -51.839  1.00 76.01           C  
ATOM    293  CB  LEU B  38     -54.388  33.689 -52.254  1.00 76.01           C  
ATOM    294  CG  LEU B  38     -55.684  32.928 -52.579  1.00 76.01           C  
ATOM    295  CD1 LEU B  38     -56.229  32.216 -51.330  1.00 76.01           C  
ATOM    296  CD2 LEU B  38     -56.728  33.851 -53.225  1.00 76.01           C  
ATOM    297  C   LEU B  38     -52.710  32.055 -53.047  1.00 76.01           C  
ATOM    298  O   LEU B  38     -52.174  32.655 -53.976  1.00 76.01           O  
ATOM    299  N   VAL B  39     -52.855  30.715 -53.058  1.00 49.46           N  
ATOM    300  CA  VAL B  39     -52.363  29.952 -54.168  1.00 49.46           C  
ATOM    301  CB  VAL B  39     -51.462  28.823 -53.758  1.00 49.46           C  
ATOM    302  CG1 VAL B  39     -51.123  27.990 -55.005  1.00 49.46           C  
ATOM    303  CG2 VAL B  39     -50.225  29.419 -53.063  1.00 49.46           C  
ATOM    304  C   VAL B  39     -53.536  29.365 -54.878  1.00 49.46           C  
ATOM    305  O   VAL B  39     -54.495  28.918 -54.253  1.00 49.46           O  
ATOM    306  N   SER B  40     -53.494  29.366 -56.225  1.00 52.99           N  
ATOM    307  CA  SER B  40     -54.600  28.835 -56.956  1.00 52.99           C  
ATOM    308  CB  SER B  40     -55.402  29.910 -57.714  1.00 52.99           C  
ATOM    309  OG  SER B  40     -54.582  30.534 -58.689  1.00 52.99           O  
ATOM    310  C   SER B  40     -54.092  27.852 -57.958  1.00 52.99           C  
ATOM    311  O   SER B  40     -53.080  28.077 -58.622  1.00 52.99           O  
ATOM    312  N   VAL B  41     -54.797  26.709 -58.080  1.00116.01           N  
ATOM    313  CA  VAL B  41     -54.405  25.744 -59.060  1.00116.01           C  
ATOM    314  CB  VAL B  41     -54.312  24.341 -58.525  1.00116.01           C  
ATOM    315  CG1 VAL B  41     -55.718  23.789 -58.244  1.00116.01           C  
ATOM    316  CG2 VAL B  41     -53.497  23.505 -59.517  1.00116.01           C  
ATOM    317  C   VAL B  41     -55.439  25.802 -60.143  1.00116.01           C  
ATOM    318  O   VAL B  41     -56.641  25.778 -59.881  1.00116.01           O  
ATOM    319  N   HIS B  42     -54.983  25.902 -61.406  1.00 69.84           N  
ATOM    320  CA  HIS B  42     -55.883  26.053 -62.516  1.00 69.84           C  
ATOM    321  ND1 HIS B  42     -56.180  29.409 -62.566  1.00 69.84           N  
ATOM    322  CG  HIS B  42     -55.208  28.455 -62.759  1.00 69.84           C  
ATOM    323  CB  HIS B  42     -55.428  27.158 -63.479  1.00 69.84           C  
ATOM    324  NE2 HIS B  42     -54.336  30.167 -61.581  1.00 69.84           N  
ATOM    325  CD2 HIS B  42     -54.089  28.934 -62.152  1.00 69.84           C  
ATOM    326  CE1 HIS B  42     -55.605  30.413 -61.856  1.00 69.84           C  
ATOM    327  C   HIS B  42     -55.906  24.769 -63.287  1.00 69.84           C  
ATOM    328  O   HIS B  42     -54.863  24.260 -63.696  1.00 69.84           O  
ATOM    329  N   LEU B  43     -57.114  24.209 -63.503  1.00 64.62           N  
ATOM    330  CA  LEU B  43     -57.249  22.962 -64.206  1.00 64.62           C  
ATOM    331  CB  LEU B  43     -58.299  22.019 -63.587  1.00 64.62           C  
ATOM    332  CG  LEU B  43     -58.043  21.652 -62.109  1.00 64.62           C  
ATOM    333  CD1 LEU B  43     -59.099  20.659 -61.591  1.00 64.62           C  
ATOM    334  CD2 LEU B  43     -56.606  21.165 -61.882  1.00 64.62           C  
ATOM    335  C   LEU B  43     -57.671  23.229 -65.620  1.00 64.62           C  
ATOM    336  O   LEU B  43     -58.151  24.310 -65.957  1.00 64.62           O  
ATOM    337  N   GLU B  44     -57.505  22.213 -66.489  1.00 77.80           N  
ATOM    338  CA  GLU B  44     -57.822  22.324 -67.885  1.00 77.80           C  
ATOM    339  CB  GLU B  44     -57.503  21.044 -68.674  1.00 77.80           C  
ATOM    340  CG  GLU B  44     -57.814  21.169 -70.164  1.00 77.80           C  
ATOM    341  CD  GLU B  44     -56.785  22.111 -70.774  1.00 77.80           C  
ATOM    342  OE1 GLU B  44     -55.574  21.935 -70.476  1.00 77.80           O  
ATOM    343  OE2 GLU B  44     -57.198  23.021 -71.542  1.00 77.80           O1-
ATOM    344  C   GLU B  44     -59.286  22.599 -68.040  1.00 77.80           C  
ATOM    345  O   GLU B  44     -59.690  23.409 -68.871  1.00 77.80           O  
ATOM    346  N   ASN B  45     -60.119  21.953 -67.209  1.00 99.07           N  
ATOM    347  CA  ASN B  45     -61.547  22.081 -67.266  1.00 99.07           C  
ATOM    348  CB  ASN B  45     -62.308  21.094 -66.351  1.00 99.07           C  
ATOM    349  CG  ASN B  45     -61.847  21.211 -64.906  1.00 99.07           C  
ATOM    350  OD1 ASN B  45     -62.252  20.425 -64.052  1.00 99.07           O  
ATOM    351  ND2 ASN B  45     -60.967  22.205 -64.617  1.00 99.07           N  
ATOM    352  C   ASN B  45     -61.944  23.495 -66.981  1.00 99.07           C  
ATOM    353  O   ASN B  45     -63.085  23.878 -67.229  1.00 99.07           O  
ATOM    354  N   GLY B  46     -61.040  24.303 -66.397  1.00 32.74           N  
ATOM    355  CA  GLY B  46     -61.367  25.687 -66.194  1.00 32.74           C  
ATOM    356  C   GLY B  46     -61.687  25.932 -64.754  1.00 32.74           C  
ATOM    357  O   GLY B  46     -61.911  27.072 -64.350  1.00 32.74           O  
ATOM    358  N   VAL B  47     -61.724  24.870 -63.931  1.00 98.37           N  
ATOM    359  CA  VAL B  47     -62.013  25.075 -62.540  1.00 98.37           C  
ATOM    360  CB  VAL B  47     -62.550  23.850 -61.851  1.00 98.37           C  
ATOM    361  CG1 VAL B  47     -61.472  22.758 -61.852  1.00 98.37           C  
ATOM    362  CG2 VAL B  47     -63.023  24.241 -60.441  1.00 98.37           C  
ATOM    363  C   VAL B  47     -60.752  25.505 -61.848  1.00 98.37           C  
ATOM    364  O   VAL B  47     -59.654  25.115 -62.242  1.00 98.37           O  
ATOM    365  N   ILE B  48     -60.882  26.355 -60.802  1.00 55.45           N  
ATOM    366  CA  ILE B  48     -59.721  26.825 -60.090  1.00 55.45           C  
ATOM    367  CB  ILE B  48     -59.453  28.293 -60.264  1.00 55.45           C  
ATOM    368  CG1 ILE B  48     -59.191  28.608 -61.746  1.00 55.45           C  
ATOM    369  CG2 ILE B  48     -58.276  28.681 -59.353  1.00 55.45           C  
ATOM    370  CD1 ILE B  48     -59.169  30.104 -62.057  1.00 55.45           C  
ATOM    371  C   ILE B  48     -59.908  26.560 -58.621  1.00 55.45           C  
ATOM    372  O   ILE B  48     -61.020  26.639 -58.101  1.00 55.45           O  
ATOM    373  N   GLY B  49     -58.798  26.227 -57.916  1.00 36.82           N  
ATOM    374  CA  GLY B  49     -58.848  25.916 -56.512  1.00 36.82           C  
ATOM    375  C   GLY B  49     -57.955  26.864 -55.762  1.00 36.82           C  
ATOM    376  O   GLY B  49     -57.008  27.413 -56.323  1.00 36.82           O  
ATOM    377  N   TYR B  50     -58.231  27.067 -54.449  1.00 75.79           N  
ATOM    378  CA  TYR B  50     -57.467  28.011 -53.672  1.00 75.79           C  
ATOM    379  CB  TYR B  50     -58.282  29.244 -53.232  1.00 75.79           C  
ATOM    380  CG  TYR B  50     -58.638  30.064 -54.424  1.00 75.79           C  
ATOM    381  CD1 TYR B  50     -57.750  30.993 -54.918  1.00 75.79           C  
ATOM    382  CD2 TYR B  50     -59.861  29.912 -55.037  1.00 75.79           C  
ATOM    383  CE1 TYR B  50     -58.077  31.758 -56.011  1.00 75.79           C  
ATOM    384  CE2 TYR B  50     -60.192  30.675 -56.131  1.00 75.79           C  
ATOM    385  CZ  TYR B  50     -59.300  31.598 -56.619  1.00 75.79           C  
ATOM    386  OH  TYR B  50     -59.640  32.382 -57.742  1.00 75.79           O  
ATOM    387  C   TYR B  50     -56.982  27.397 -52.387  1.00 75.79           C  
ATOM    388  O   TYR B  50     -57.669  26.594 -51.756  1.00 75.79           O  
ATOM    389  N   GLY B  51     -55.772  27.807 -51.948  1.00 36.58           N  
ATOM    390  CA  GLY B  51     -55.197  27.344 -50.712  1.00 36.58           C  
ATOM    391  C   GLY B  51     -54.420  28.486 -50.115  1.00 36.58           C  
ATOM    392  O   GLY B  51     -53.907  29.349 -50.829  1.00 36.58           O  
ATOM    393  N   GLU B  52     -54.289  28.515 -48.769  1.00 60.71           N  
ATOM    394  CA  GLU B  52     -53.611  29.625 -48.160  1.00 60.71           C  
ATOM    395  CB  GLU B  52     -54.408  30.311 -47.035  1.00 60.71           C  
ATOM    396  CG  GLU B  52     -55.650  31.052 -47.536  1.00 60.71           C  
ATOM    397  CD  GLU B  52     -56.318  31.730 -46.350  1.00 60.71           C  
ATOM    398  OE1 GLU B  52     -55.821  31.551 -45.205  1.00 60.71           O  
ATOM    399  OE2 GLU B  52     -57.331  32.444 -46.574  1.00 60.71           O1-
ATOM    400  C   GLU B  52     -52.303  29.198 -47.571  1.00 60.71           C  
ATOM    401  O   GLU B  52     -52.193  28.166 -46.913  1.00 60.71           O  
ATOM    402  N   GLY B  53     -51.258  30.011 -47.817  1.00 53.44           N  
ATOM    403  CA  GLY B  53     -49.979  29.773 -47.224  1.00 53.44           C  
ATOM    404  C   GLY B  53     -49.842  30.895 -46.251  1.00 53.44           C  
ATOM    405  O   GLY B  53     -49.552  32.026 -46.639  1.00 53.44           O  
ATOM    406  N   VAL B  54     -50.050  30.611 -44.949  1.00131.36           N  
ATOM    407  CA  VAL B  54     -50.020  31.700 -44.020  1.00131.36           C  
ATOM    408  CB  VAL B  54     -51.371  32.329 -43.829  1.00131.36           C  
ATOM    409  CG1 VAL B  54     -52.358  31.251 -43.346  1.00131.36           C  
ATOM    410  CG2 VAL B  54     -51.224  33.528 -42.876  1.00131.36           C  
ATOM    411  C   VAL B  54     -49.530  31.240 -42.684  1.00131.36           C  
ATOM    412  O   VAL B  54     -49.759  30.104 -42.276  1.00131.36           O  
ATOM    413  N   VAL B  55     -48.820  32.132 -41.963  1.00153.86           N  
ATOM    414  CA  VAL B  55     -48.389  31.802 -40.632  1.00153.86           C  
ATOM    415  CB  VAL B  55     -46.937  31.478 -40.521  1.00153.86           C  
ATOM    416  CG1 VAL B  55     -46.553  31.141 -39.076  1.00153.86           C  
ATOM    417  CG2 VAL B  55     -46.627  30.357 -41.513  1.00153.86           C  
ATOM    418  C   VAL B  55     -48.773  32.954 -39.759  1.00153.86           C  
ATOM    419  O   VAL B  55     -49.061  34.040 -40.264  1.00153.86           O  
ATOM    420  N   PRO B  56     -48.853  32.761 -38.468  1.00120.18           N  
ATOM    421  CA  PRO B  56     -49.296  33.864 -37.672  1.00120.18           C  
ATOM    422  CD  PRO B  56     -49.313  31.496 -37.912  1.00120.18           C  
ATOM    423  CB  PRO B  56     -49.623  33.290 -36.296  1.00120.18           C  
ATOM    424  CG  PRO B  56     -50.071  31.854 -36.620  1.00120.18           C  
ATOM    425  C   PRO B  56     -48.428  35.077 -37.642  1.00120.18           C  
ATOM    426  O   PRO B  56     -47.480  35.125 -36.861  1.00120.18           O  
ATOM    427  N   GLY B  57     -48.766  36.081 -38.469  1.00 62.63           N  
ATOM    428  CA  GLY B  57     -48.165  37.379 -38.394  1.00 62.63           C  
ATOM    429  C   GLY B  57     -46.869  37.474 -39.139  1.00 62.63           C  
ATOM    430  O   GLY B  57     -46.636  38.468 -39.826  1.00 62.63           O  
ATOM    431  N   GLY B  58     -45.988  36.455 -39.051  1.00 41.71           N  
ATOM    432  CA  GLY B  58     -44.723  36.634 -39.714  1.00 41.71           C  
ATOM    433  C   GLY B  58     -43.797  35.503 -39.372  1.00 41.71           C  
ATOM    434  O   GLY B  58     -44.158  34.541 -38.699  1.00 41.71           O  
ATOM    435  N   PRO B  59     -42.592  35.643 -39.872  1.00 78.49           N  
ATOM    436  CA  PRO B  59     -41.521  34.673 -39.801  1.00 78.49           C  
ATOM    437  CD  PRO B  59     -42.136  36.932 -40.365  1.00 78.49           C  
ATOM    438  CB  PRO B  59     -40.378  35.288 -40.608  1.00 78.49           C  
ATOM    439  CG  PRO B  59     -40.609  36.803 -40.467  1.00 78.49           C  
ATOM    440  C   PRO B  59     -41.069  34.349 -38.409  1.00 78.49           C  
ATOM    441  O   PRO B  59     -40.391  33.338 -38.235  1.00 78.49           O  
ATOM    442  N   TRP B  60     -41.410  35.180 -37.411  1.00 83.91           N  
ATOM    443  CA  TRP B  60     -40.950  34.992 -36.065  1.00 83.91           C  
ATOM    444  CB  TRP B  60     -41.450  36.099 -35.117  1.00 83.91           C  
ATOM    445  CG  TRP B  60     -42.954  36.232 -35.071  1.00 83.91           C  
ATOM    446  CD2 TRP B  60     -43.810  35.530 -34.155  1.00 83.91           C  
ATOM    447  CD1 TRP B  60     -43.768  37.002 -35.848  1.00 83.91           C  
ATOM    448  NE1 TRP B  60     -45.079  36.816 -35.482  1.00 83.91           N  
ATOM    449  CE2 TRP B  60     -45.121  35.914 -34.441  1.00 83.91           C  
ATOM    450  CE3 TRP B  60     -43.530  34.636 -33.161  1.00 83.91           C  
ATOM    451  CZ2 TRP B  60     -46.173  35.408 -33.731  1.00 83.91           C  
ATOM    452  CZ3 TRP B  60     -44.595  34.127 -32.447  1.00 83.91           C  
ATOM    453  CH2 TRP B  60     -45.892  34.506 -32.728  1.00 83.91           C  
ATOM    454  C   TRP B  60     -41.438  33.672 -35.549  1.00 83.91           C  
ATOM    455  O   TRP B  60     -40.788  33.041 -34.714  1.00 83.91           O  
ATOM    456  N   TRP B  61     -42.611  33.234 -36.034  1.00133.05           N  
ATOM    457  CA  TRP B  61     -43.306  32.058 -35.590  1.00133.05           C  
ATOM    458  CB  TRP B  61     -44.719  31.958 -36.195  1.00133.05           C  
ATOM    459  CG  TRP B  61     -45.648  31.015 -35.465  1.00133.05           C  
ATOM    460  CD2 TRP B  61     -45.734  29.597 -35.676  1.00133.05           C  
ATOM    461  CD1 TRP B  61     -46.555  31.314 -34.490  1.00133.05           C  
ATOM    462  NE1 TRP B  61     -47.206  30.176 -34.085  1.00133.05           N  
ATOM    463  CE2 TRP B  61     -46.710  29.111 -34.805  1.00133.05           C  
ATOM    464  CE3 TRP B  61     -45.057  28.767 -36.522  1.00133.05           C  
ATOM    465  CZ2 TRP B  61     -47.026  27.783 -34.769  1.00133.05           C  
ATOM    466  CZ3 TRP B  61     -45.378  27.427 -36.482  1.00133.05           C  
ATOM    467  CH2 TRP B  61     -46.343  26.945 -35.620  1.00133.05           C  
ATOM    468  C   TRP B  61     -42.561  30.788 -35.916  1.00133.05           C  
ATOM    469  O   TRP B  61     -42.682  29.808 -35.178  1.00133.05           O  
ATOM    470  N   GLY B  62     -41.720  30.754 -36.974  1.00163.53           N  
ATOM    471  CA  GLY B  62     -41.210  29.457 -37.334  1.00163.53           C  
ATOM    472  C   GLY B  62     -40.268  29.544 -38.496  1.00163.53           C  
ATOM    473  O   GLY B  62     -39.781  28.519 -38.970  1.00163.53           O  
ATOM    474  N   GLY B  63     -39.996  30.756 -39.010  1.00 52.29           N  
ATOM    475  CA  GLY B  63     -39.006  30.875 -40.045  1.00 52.29           C  
ATOM    476  C   GLY B  63     -39.724  30.930 -41.337  1.00 52.29           C  
ATOM    477  O   GLY B  63     -39.179  31.342 -42.361  1.00 52.29           O  
ATOM    478  N   GLU B  64     -40.989  30.494 -41.295  1.00126.10           N  
ATOM    479  CA  GLU B  64     -41.860  30.577 -42.415  1.00126.10           C  
ATOM    480  CB  GLU B  64     -42.613  29.280 -42.745  1.00126.10           C  
ATOM    481  CG  GLU B  64     -41.717  28.182 -43.318  1.00126.10           C  
ATOM    482  CD  GLU B  64     -42.628  27.087 -43.851  1.00126.10           C  
ATOM    483  OE1 GLU B  64     -43.093  26.248 -43.035  1.00126.10           O  
ATOM    484  OE2 GLU B  64     -42.877  27.083 -45.087  1.00126.10           O1-
ATOM    485  C   GLU B  64     -42.865  31.566 -41.960  1.00126.10           C  
ATOM    486  O   GLU B  64     -42.596  32.282 -41.002  1.00126.10           O  
ATOM    487  N   SER B  65     -44.014  31.663 -42.660  1.00221.20           N  
ATOM    488  CA  SER B  65     -45.032  32.657 -42.440  1.00221.20           C  
ATOM    489  CB  SER B  65     -44.982  33.512 -41.159  1.00221.20           C  
ATOM    490  OG  SER B  65     -46.029  34.471 -41.168  1.00221.20           O  
ATOM    491  C   SER B  65     -44.669  33.655 -43.434  1.00221.20           C  
ATOM    492  O   SER B  65     -45.458  34.523 -43.804  1.00221.20           O  
ATOM    493  N   VAL B  66     -43.415  33.528 -43.882  1.00110.40           N  
ATOM    494  CA  VAL B  66     -42.976  34.523 -44.752  1.00110.40           C  
ATOM    495  CB  VAL B  66     -41.532  34.353 -45.092  1.00110.40           C  
ATOM    496  CG1 VAL B  66     -41.128  35.472 -46.044  1.00110.40           C  
ATOM    497  CG2 VAL B  66     -40.724  34.313 -43.786  1.00110.40           C  
ATOM    498  C   VAL B  66     -43.796  34.336 -45.966  1.00110.40           C  
ATOM    499  O   VAL B  66     -43.689  33.327 -46.657  1.00110.40           O  
ATOM    500  N   GLU B  67     -44.692  35.300 -46.218  1.00115.96           N  
ATOM    501  CA  GLU B  67     -45.486  35.190 -47.393  1.00115.96           C  
ATOM    502  CB  GLU B  67     -46.479  36.347 -47.616  1.00115.96           C  
ATOM    503  CG  GLU B  67     -45.833  37.628 -48.154  1.00115.96           C  
ATOM    504  CD  GLU B  67     -45.135  38.349 -47.012  1.00115.96           C  
ATOM    505  OE1 GLU B  67     -45.654  38.288 -45.867  1.00115.96           O  
ATOM    506  OE2 GLU B  67     -44.077  38.980 -47.276  1.00115.96           O1-
ATOM    507  C   GLU B  67     -44.507  35.276 -48.520  1.00115.96           C  
ATOM    508  O   GLU B  67     -44.674  34.616 -49.542  1.00115.96           O  
ATOM    509  N   THR B  68     -43.432  36.077 -48.337  1.00130.70           N  
ATOM    510  CA  THR B  68     -42.472  36.318 -49.385  1.00130.70           C  
ATOM    511  CB  THR B  68     -41.434  37.374 -49.113  1.00130.70           C  
ATOM    512  OG1 THR B  68     -41.043  37.962 -50.346  1.00130.70           O  
ATOM    513  CG2 THR B  68     -40.183  36.721 -48.512  1.00130.70           C  
ATOM    514  C   THR B  68     -41.773  35.035 -49.684  1.00130.70           C  
ATOM    515  O   THR B  68     -41.227  34.835 -50.767  1.00130.70           O  
ATOM    516  N   MET B  69     -41.827  34.110 -48.717  1.00198.80           N  
ATOM    517  CA  MET B  69     -41.238  32.810 -48.799  1.00198.80           C  
ATOM    518  CB  MET B  69     -41.540  31.917 -47.582  1.00198.80           C  
ATOM    519  CG  MET B  69     -40.745  30.611 -47.525  1.00198.80           C  
ATOM    520  SD  MET B  69     -39.026  30.794 -46.960  1.00198.80           S  
ATOM    521  CE  MET B  69     -38.428  31.534 -48.506  1.00198.80           C  
ATOM    522  C   MET B  69     -41.872  32.126 -50.014  1.00198.80           C  
ATOM    523  O   MET B  69     -41.346  31.096 -50.424  1.00198.80           O  
ATOM    524  N   LYS B  70     -42.996  32.663 -50.617  1.00262.23           N  
ATOM    525  CA  LYS B  70     -43.744  32.197 -51.785  1.00262.23           C  
ATOM    526  CB  LYS B  70     -44.823  33.175 -52.291  1.00262.23           C  
ATOM    527  CG  LYS B  70     -44.288  34.458 -52.925  1.00262.23           C  
ATOM    528  CD  LYS B  70     -45.324  35.164 -53.799  1.00262.23           C  
ATOM    529  CE  LYS B  70     -45.387  34.600 -55.219  1.00262.23           C  
ATOM    530  NZ  LYS B  70     -46.412  35.309 -56.012  1.00262.23           N1+
ATOM    531  C   LYS B  70     -42.789  31.935 -52.917  1.00262.23           C  
ATOM    532  O   LYS B  70     -43.148  31.339 -53.933  1.00262.23           O  
ATOM    533  N   ALA B  71     -41.542  32.406 -52.780  1.00 61.26           N  
ATOM    534  CA  ALA B  71     -40.539  32.140 -53.760  1.00 61.26           C  
ATOM    535  CB  ALA B  71     -39.145  32.608 -53.310  1.00 61.26           C  
ATOM    536  C   ALA B  71     -40.499  30.645 -53.936  1.00 61.26           C  
ATOM    537  O   ALA B  71     -40.282  30.157 -55.043  1.00 61.26           O  
ATOM    538  N   LEU B  72     -40.704  29.879 -52.845  1.00 53.30           N  
ATOM    539  CA  LEU B  72     -40.715  28.440 -52.911  1.00 53.30           C  
ATOM    540  CB  LEU B  72     -40.928  27.781 -51.534  1.00 53.30           C  
ATOM    541  CG  LEU B  72     -39.813  28.084 -50.519  1.00 53.30           C  
ATOM    542  CD1 LEU B  72     -40.072  27.396 -49.169  1.00 53.30           C  
ATOM    543  CD2 LEU B  72     -38.430  27.752 -51.096  1.00 53.30           C  
ATOM    544  C   LEU B  72     -41.848  27.967 -53.777  1.00 53.30           C  
ATOM    545  O   LEU B  72     -41.663  27.098 -54.627  1.00 53.30           O  
ATOM    546  N   VAL B  73     -43.062  28.524 -53.589  1.00 55.57           N  
ATOM    547  CA  VAL B  73     -44.214  28.069 -54.321  1.00 55.57           C  
ATOM    548  CB  VAL B  73     -45.456  28.825 -53.940  1.00 55.57           C  
ATOM    549  CG1 VAL B  73     -46.622  28.342 -54.821  1.00 55.57           C  
ATOM    550  CG2 VAL B  73     -45.692  28.664 -52.428  1.00 55.57           C  
ATOM    551  C   VAL B  73     -44.007  28.290 -55.786  1.00 55.57           C  
ATOM    552  O   VAL B  73     -44.134  27.365 -56.587  1.00 55.57           O  
ATOM    553  N   ASP B  74     -43.674  29.531 -56.179  1.00 56.34           N  
ATOM    554  CA  ASP B  74     -43.521  29.818 -57.573  1.00 56.34           C  
ATOM    555  CB  ASP B  74     -43.314  31.318 -57.845  1.00 56.34           C  
ATOM    556  CG  ASP B  74     -44.618  32.040 -57.539  1.00 56.34           C  
ATOM    557  OD1 ASP B  74     -45.648  31.343 -57.342  1.00 56.34           O  
ATOM    558  OD2 ASP B  74     -44.602  33.300 -57.505  1.00 56.34           O1-
ATOM    559  C   ASP B  74     -42.332  29.102 -58.137  1.00 56.34           C  
ATOM    560  O   ASP B  74     -42.420  28.471 -59.187  1.00 56.34           O  
ATOM    561  N   GLY B  75     -41.168  29.204 -57.471  1.00 75.38           N  
ATOM    562  CA  GLY B  75     -39.981  28.631 -58.038  1.00 75.38           C  
ATOM    563  C   GLY B  75     -39.914  27.128 -58.017  1.00 75.38           C  
ATOM    564  O   GLY B  75     -39.524  26.526 -59.014  1.00 75.38           O  
ATOM    565  N   TYR B  76     -40.116  26.503 -56.836  1.00124.68           N  
ATOM    566  CA  TYR B  76     -39.965  25.075 -56.684  1.00124.68           C  
ATOM    567  CB  TYR B  76     -39.333  24.753 -55.322  1.00124.68           C  
ATOM    568  CG  TYR B  76     -38.015  25.442 -55.349  1.00124.68           C  
ATOM    569  CD1 TYR B  76     -37.925  26.789 -55.079  1.00124.68           C  
ATOM    570  CD2 TYR B  76     -36.870  24.745 -55.653  1.00124.68           C  
ATOM    571  CE1 TYR B  76     -36.712  27.433 -55.108  1.00124.68           C  
ATOM    572  CE2 TYR B  76     -35.654  25.385 -55.681  1.00124.68           C  
ATOM    573  CZ  TYR B  76     -35.573  26.729 -55.410  1.00124.68           C  
ATOM    574  OH  TYR B  76     -34.324  27.385 -55.442  1.00124.68           O  
ATOM    575  C   TYR B  76     -41.165  24.170 -56.843  1.00124.68           C  
ATOM    576  O   TYR B  76     -41.125  23.187 -57.581  1.00124.68           O  
ATOM    577  N   LEU B  77     -42.245  24.470 -56.086  1.00 96.60           N  
ATOM    578  CA  LEU B  77     -43.399  23.617 -55.917  1.00 96.60           C  
ATOM    579  CB  LEU B  77     -44.313  24.128 -54.791  1.00 96.60           C  
ATOM    580  CG  LEU B  77     -43.597  24.308 -53.437  1.00 96.60           C  
ATOM    581  CD1 LEU B  77     -44.569  24.811 -52.357  1.00 96.60           C  
ATOM    582  CD2 LEU B  77     -42.837  23.041 -53.020  1.00 96.60           C  
ATOM    583  C   LEU B  77     -44.256  23.533 -57.139  1.00 96.60           C  
ATOM    584  O   LEU B  77     -44.597  22.453 -57.614  1.00 96.60           O  
ATOM    585  N   ALA B  78     -44.585  24.699 -57.705  1.00 61.16           N  
ATOM    586  CA  ALA B  78     -45.526  24.824 -58.780  1.00 61.16           C  
ATOM    587  CB  ALA B  78     -45.668  26.286 -59.235  1.00 61.16           C  
ATOM    588  C   ALA B  78     -45.098  24.026 -59.975  1.00 61.16           C  
ATOM    589  O   ALA B  78     -45.929  23.365 -60.597  1.00 61.16           O  
ATOM    590  N   PRO B  79     -43.849  24.020 -60.332  1.00157.33           N  
ATOM    591  CA  PRO B  79     -43.458  23.313 -61.519  1.00157.33           C  
ATOM    592  CD  PRO B  79     -42.969  25.148 -60.066  1.00157.33           C  
ATOM    593  CB  PRO B  79     -41.997  23.688 -61.754  1.00157.33           C  
ATOM    594  CG  PRO B  79     -41.897  25.107 -61.167  1.00157.33           C  
ATOM    595  C   PRO B  79     -43.711  21.843 -61.453  1.00157.33           C  
ATOM    596  O   PRO B  79     -43.805  21.226 -62.513  1.00157.33           O  
ATOM    597  N   VAL B  80     -43.782  21.250 -60.247  1.00 52.36           N  
ATOM    598  CA  VAL B  80     -44.007  19.840 -60.150  1.00 52.36           C  
ATOM    599  CB  VAL B  80     -43.871  19.322 -58.750  1.00 52.36           C  
ATOM    600  CG1 VAL B  80     -44.244  17.830 -58.751  1.00 52.36           C  
ATOM    601  CG2 VAL B  80     -42.438  19.600 -58.263  1.00 52.36           C  
ATOM    602  C   VAL B  80     -45.391  19.505 -60.627  1.00 52.36           C  
ATOM    603  O   VAL B  80     -45.588  18.512 -61.324  1.00 52.36           O  
ATOM    604  N   LEU B  81     -46.384  20.339 -60.254  1.00116.86           N  
ATOM    605  CA  LEU B  81     -47.781  20.120 -60.535  1.00116.86           C  
ATOM    606  CB  LEU B  81     -48.705  21.180 -59.902  1.00116.86           C  
ATOM    607  CG  LEU B  81     -48.688  21.225 -58.366  1.00116.86           C  
ATOM    608  CD1 LEU B  81     -47.312  21.664 -57.843  1.00116.86           C  
ATOM    609  CD2 LEU B  81     -49.837  22.094 -57.823  1.00116.86           C  
ATOM    610  C   LEU B  81     -48.107  20.162 -61.997  1.00116.86           C  
ATOM    611  O   LEU B  81     -48.921  19.374 -62.479  1.00116.86           O  
ATOM    612  N   ILE B  82     -47.490  21.084 -62.749  1.00121.96           N  
ATOM    613  CA  ILE B  82     -47.919  21.303 -64.099  1.00121.96           C  
ATOM    614  CB  ILE B  82     -47.198  22.432 -64.771  1.00121.96           C  
ATOM    615  CG1 ILE B  82     -47.977  22.898 -66.007  1.00121.96           C  
ATOM    616  CG2 ILE B  82     -45.763  21.970 -65.075  1.00121.96           C  
ATOM    617  CD1 ILE B  82     -47.505  24.245 -66.549  1.00121.96           C  
ATOM    618  C   ILE B  82     -47.765  20.074 -64.936  1.00121.96           C  
ATOM    619  O   ILE B  82     -46.732  19.405 -64.917  1.00121.96           O  
ATOM    620  N   GLY B  83     -48.836  19.751 -65.695  1.00 37.07           N  
ATOM    621  CA  GLY B  83     -48.825  18.655 -66.619  1.00 37.07           C  
ATOM    622  C   GLY B  83     -49.376  17.412 -65.993  1.00 37.07           C  
ATOM    623  O   GLY B  83     -49.461  16.378 -66.656  1.00 37.07           O  
ATOM    624  N   ARG B  84     -49.778  17.456 -64.707  1.00137.01           N  
ATOM    625  CA  ARG B  84     -50.279  16.237 -64.148  1.00137.01           C  
ATOM    626  CB  ARG B  84     -49.363  15.635 -63.064  1.00137.01           C  
ATOM    627  CG  ARG B  84     -48.117  15.004 -63.700  1.00137.01           C  
ATOM    628  CD  ARG B  84     -46.980  14.647 -62.737  1.00137.01           C  
ATOM    629  NE  ARG B  84     -47.367  13.434 -61.964  1.00137.01           N  
ATOM    630  CZ  ARG B  84     -46.507  12.928 -61.031  1.00137.01           C  
ATOM    631  NH1 ARG B  84     -45.315  13.549 -60.793  1.00137.01           N1+
ATOM    632  NH2 ARG B  84     -46.845  11.816 -60.314  1.00137.01           N  
ATOM    633  C   ARG B  84     -51.670  16.439 -63.630  1.00137.01           C  
ATOM    634  O   ARG B  84     -52.103  17.559 -63.361  1.00137.01           O  
ATOM    635  N   ALA B  85     -52.426  15.326 -63.526  1.00 44.68           N  
ATOM    636  CA  ALA B  85     -53.797  15.369 -63.103  1.00 44.68           C  
ATOM    637  CB  ALA B  85     -54.559  14.054 -63.347  1.00 44.68           C  
ATOM    638  C   ALA B  85     -53.853  15.654 -61.638  1.00 44.68           C  
ATOM    639  O   ALA B  85     -52.982  15.252 -60.870  1.00 44.68           O  
ATOM    640  N   VAL B  86     -54.917  16.363 -61.222  1.00116.93           N  
ATOM    641  CA  VAL B  86     -55.133  16.745 -59.858  1.00116.93           C  
ATOM    642  CB  VAL B  86     -56.298  17.676 -59.674  1.00116.93           C  
ATOM    643  CG1 VAL B  86     -57.589  16.908 -59.964  1.00116.93           C  
ATOM    644  CG2 VAL B  86     -56.265  18.234 -58.245  1.00116.93           C  
ATOM    645  C   VAL B  86     -55.380  15.515 -59.034  1.00116.93           C  
ATOM    646  O   VAL B  86     -55.131  15.514 -57.830  1.00116.93           O  
ATOM    647  N   SER B  87     -55.909  14.441 -59.656  1.00109.51           N  
ATOM    648  CA  SER B  87     -56.205  13.223 -58.945  1.00109.51           C  
ATOM    649  CB  SER B  87     -56.850  12.137 -59.818  1.00109.51           C  
ATOM    650  OG  SER B  87     -58.172  12.517 -60.164  1.00109.51           O  
ATOM    651  C   SER B  87     -54.935  12.631 -58.421  1.00109.51           C  
ATOM    652  O   SER B  87     -54.942  11.797 -57.518  1.00109.51           O  
ATOM    653  N   GLU B  88     -53.814  13.062 -59.008  1.00120.25           N  
ATOM    654  CA  GLU B  88     -52.466  12.650 -58.747  1.00120.25           C  
ATOM    655  CB  GLU B  88     -51.475  13.206 -59.785  1.00120.25           C  
ATOM    656  CG  GLU B  88     -51.709  12.692 -61.208  1.00120.25           C  
ATOM    657  CD  GLU B  88     -51.050  11.328 -61.352  1.00120.25           C  
ATOM    658  OE1 GLU B  88     -50.192  10.988 -60.496  1.00120.25           O  
ATOM    659  OE2 GLU B  88     -51.393  10.610 -62.329  1.00120.25           O1-
ATOM    660  C   GLU B  88     -52.012  13.162 -57.414  1.00120.25           C  
ATOM    661  O   GLU B  88     -50.921  12.806 -56.973  1.00120.25           O  
ATOM    662  N   LEU B  89     -52.818  14.009 -56.742  1.00100.13           N  
ATOM    663  CA  LEU B  89     -52.334  14.785 -55.635  1.00100.13           C  
ATOM    664  CB  LEU B  89     -53.398  15.640 -54.929  1.00100.13           C  
ATOM    665  CG  LEU B  89     -52.785  16.501 -53.807  1.00100.13           C  
ATOM    666  CD1 LEU B  89     -51.638  17.374 -54.345  1.00100.13           C  
ATOM    667  CD2 LEU B  89     -53.854  17.339 -53.091  1.00100.13           C  
ATOM    668  C   LEU B  89     -51.609  13.982 -54.608  1.00100.13           C  
ATOM    669  O   LEU B  89     -50.582  14.449 -54.128  1.00100.13           O  
ATOM    670  N   ALA B  90     -52.055  12.790 -54.194  1.00 54.65           N  
ATOM    671  CA  ALA B  90     -51.199  12.175 -53.218  1.00 54.65           C  
ATOM    672  CB  ALA B  90     -51.786  10.872 -52.649  1.00 54.65           C  
ATOM    673  C   ALA B  90     -49.853  11.833 -53.819  1.00 54.65           C  
ATOM    674  O   ALA B  90     -48.817  12.220 -53.281  1.00 54.65           O  
ATOM    675  N   GLY B  91     -49.841  11.112 -54.964  1.00 66.41           N  
ATOM    676  CA  GLY B  91     -48.614  10.620 -55.545  1.00 66.41           C  
ATOM    677  C   GLY B  91     -47.750  11.640 -56.210  1.00 66.41           C  
ATOM    678  O   GLY B  91     -46.555  11.742 -55.925  1.00 66.41           O  
ATOM    679  N   ILE B  92     -48.336  12.432 -57.122  1.00136.56           N  
ATOM    680  CA  ILE B  92     -47.533  13.365 -57.847  1.00136.56           C  
ATOM    681  CB  ILE B  92     -48.292  14.228 -58.819  1.00136.56           C  
ATOM    682  CG1 ILE B  92     -47.324  15.259 -59.429  1.00136.56           C  
ATOM    683  CG2 ILE B  92     -49.513  14.857 -58.128  1.00136.56           C  
ATOM    684  CD1 ILE B  92     -47.977  16.195 -60.444  1.00136.56           C  
ATOM    685  C   ILE B  92     -46.974  14.284 -56.854  1.00136.56           C  
ATOM    686  O   ILE B  92     -45.807  14.671 -56.904  1.00136.56           O  
ATOM    687  N   MET B  93     -47.819  14.628 -55.886  1.00212.83           N  
ATOM    688  CA  MET B  93     -47.401  15.648 -55.008  1.00212.83           C  
ATOM    689  CB  MET B  93     -48.467  16.143 -54.029  1.00212.83           C  
ATOM    690  CG  MET B  93     -47.962  17.172 -53.016  1.00212.83           C  
ATOM    691  SD  MET B  93     -49.189  17.638 -51.758  1.00212.83           S  
ATOM    692  CE  MET B  93     -48.085  18.763 -50.857  1.00212.83           C  
ATOM    693  C   MET B  93     -46.229  15.248 -54.169  1.00212.83           C  
ATOM    694  O   MET B  93     -45.402  16.110 -53.905  1.00212.83           O  
ATOM    695  N   ALA B  94     -46.097  13.960 -53.769  1.00142.07           N  
ATOM    696  CA  ALA B  94     -45.084  13.475 -52.856  1.00142.07           C  
ATOM    697  CB  ALA B  94     -45.059  11.941 -52.747  1.00142.07           C  
ATOM    698  C   ALA B  94     -43.757  13.912 -53.385  1.00142.07           C  
ATOM    699  O   ALA B  94     -42.817  14.143 -52.624  1.00142.07           O  
ATOM    700  N   ASP B  95     -43.665  14.045 -54.716  1.00 75.63           N  
ATOM    701  CA  ASP B  95     -42.473  14.425 -55.418  1.00 75.63           C  
ATOM    702  CB  ASP B  95     -42.682  14.488 -56.937  1.00 75.63           C  
ATOM    703  CG  ASP B  95     -42.859  13.056 -57.417  1.00 75.63           C  
ATOM    704  OD1 ASP B  95     -42.066  12.185 -56.970  1.00 75.63           O  
ATOM    705  OD2 ASP B  95     -43.795  12.810 -58.225  1.00 75.63           O1-
ATOM    706  C   ASP B  95     -42.004  15.776 -54.959  1.00 75.63           C  
ATOM    707  O   ASP B  95     -40.835  16.112 -55.132  1.00 75.63           O  
ATOM    708  N   LEU B  96     -42.893  16.607 -54.385  1.00111.46           N  
ATOM    709  CA  LEU B  96     -42.490  17.906 -53.919  1.00111.46           C  
ATOM    710  CB  LEU B  96     -43.619  18.734 -53.269  1.00111.46           C  
ATOM    711  CG  LEU B  96     -44.534  19.484 -54.262  1.00111.46           C  
ATOM    712  CD1 LEU B  96     -43.785  20.652 -54.922  1.00111.46           C  
ATOM    713  CD2 LEU B  96     -45.170  18.541 -55.292  1.00111.46           C  
ATOM    714  C   LEU B  96     -41.394  17.747 -52.914  1.00111.46           C  
ATOM    715  O   LEU B  96     -40.498  18.587 -52.831  1.00111.46           O  
ATOM    716  N   GLU B  97     -41.419  16.658 -52.128  1.00 92.88           N  
ATOM    717  CA  GLU B  97     -40.426  16.473 -51.110  1.00 92.88           C  
ATOM    718  CB  GLU B  97     -40.644  15.199 -50.278  1.00 92.88           C  
ATOM    719  CG  GLU B  97     -41.949  15.237 -49.473  1.00 92.88           C  
ATOM    720  CD  GLU B  97     -41.929  16.457 -48.557  1.00 92.88           C  
ATOM    721  OE1 GLU B  97     -40.937  16.610 -47.796  1.00 92.88           O  
ATOM    722  OE2 GLU B  97     -42.903  17.256 -48.612  1.00 92.88           O1-
ATOM    723  C   GLU B  97     -39.074  16.420 -51.750  1.00 92.88           C  
ATOM    724  O   GLU B  97     -38.084  16.842 -51.155  1.00 92.88           O  
ATOM    725  N   ARG B  98     -38.981  15.892 -52.982  1.00 88.63           N  
ATOM    726  CA  ARG B  98     -37.698  15.803 -53.617  1.00 88.63           C  
ATOM    727  CB  ARG B  98     -37.789  15.199 -55.026  1.00 88.63           C  
ATOM    728  CG  ARG B  98     -38.266  13.748 -55.038  1.00 88.63           C  
ATOM    729  CD  ARG B  98     -38.556  13.212 -56.442  1.00 88.63           C  
ATOM    730  NE  ARG B  98     -37.270  13.177 -57.193  1.00 88.63           N  
ATOM    731  CZ  ARG B  98     -37.176  13.799 -58.405  1.00 88.63           C  
ATOM    732  NH1 ARG B  98     -38.256  14.455 -58.923  1.00 88.63           N1+
ATOM    733  NH2 ARG B  98     -36.002  13.765 -59.102  1.00 88.63           N  
ATOM    734  C   ARG B  98     -37.117  17.180 -53.782  1.00 88.63           C  
ATOM    735  O   ARG B  98     -35.947  17.399 -53.474  1.00 88.63           O  
ATOM    736  N   VAL B  99     -37.922  18.129 -54.304  1.00 65.80           N  
ATOM    737  CA  VAL B  99     -37.490  19.474 -54.579  1.00 65.80           C  
ATOM    738  CB  VAL B  99     -38.433  20.224 -55.480  1.00 65.80           C  
ATOM    739  CG1 VAL B  99     -38.499  19.491 -56.830  1.00 65.80           C  
ATOM    740  CG2 VAL B  99     -39.793  20.387 -54.781  1.00 65.80           C  
ATOM    741  C   VAL B  99     -37.298  20.313 -53.347  1.00 65.80           C  
ATOM    742  O   VAL B  99     -36.368  21.118 -53.300  1.00 65.80           O  
ATOM    743  N   VAL B 100     -38.184  20.209 -52.334  1.00 59.67           N  
ATOM    744  CA  VAL B 100     -38.007  21.076 -51.199  1.00 59.67           C  
ATOM    745  CB  VAL B 100     -38.938  22.253 -51.229  1.00 59.67           C  
ATOM    746  CG1 VAL B 100     -38.784  23.045 -49.921  1.00 59.67           C  
ATOM    747  CG2 VAL B 100     -38.655  23.074 -52.498  1.00 59.67           C  
ATOM    748  C   VAL B 100     -38.296  20.332 -49.932  1.00 59.67           C  
ATOM    749  O   VAL B 100     -39.355  19.722 -49.779  1.00 59.67           O  
ATOM    750  N   ALA B 101     -37.347  20.384 -48.976  1.00 50.74           N  
ATOM    751  CA  ALA B 101     -37.533  19.761 -47.697  1.00 50.74           C  
ATOM    752  CB  ALA B 101     -36.214  19.400 -46.992  1.00 50.74           C  
ATOM    753  C   ALA B 101     -38.246  20.756 -46.835  1.00 50.74           C  
ATOM    754  O   ALA B 101     -38.233  21.948 -47.131  1.00 50.74           O  
ATOM    755  N   ARG B 102     -38.907  20.282 -45.758  1.00169.52           N  
ATOM    756  CA  ARG B 102     -39.570  21.157 -44.828  1.00169.52           C  
ATOM    757  CB  ARG B 102     -38.615  21.946 -43.907  1.00169.52           C  
ATOM    758  CG  ARG B 102     -37.619  22.863 -44.622  1.00169.52           C  
ATOM    759  CD  ARG B 102     -36.599  23.499 -43.675  1.00169.52           C  
ATOM    760  NE  ARG B 102     -35.700  24.364 -44.487  1.00169.52           N  
ATOM    761  CZ  ARG B 102     -34.657  25.007 -43.884  1.00169.52           C  
ATOM    762  NH1 ARG B 102     -34.437  24.848 -42.546  1.00169.52           N1+
ATOM    763  NH2 ARG B 102     -33.830  25.806 -44.619  1.00169.52           N  
ATOM    764  C   ARG B 102     -40.484  22.097 -45.557  1.00169.52           C  
ATOM    765  O   ARG B 102     -41.130  21.728 -46.534  1.00169.52           O  
ATOM    766  N   ALA B 103     -40.585  23.348 -45.060  1.00 68.78           N  
ATOM    767  CA  ALA B 103     -41.426  24.352 -45.652  1.00 68.78           C  
ATOM    768  CB  ALA B 103     -40.971  24.765 -47.063  1.00 68.78           C  
ATOM    769  C   ALA B 103     -42.843  23.869 -45.725  1.00 68.78           C  
ATOM    770  O   ALA B 103     -43.532  24.050 -46.729  1.00 68.78           O  
ATOM    771  N   ARG B 104     -43.335  23.294 -44.613  1.00156.51           N  
ATOM    772  CA  ARG B 104     -44.651  22.723 -44.534  1.00156.51           C  
ATOM    773  CB  ARG B 104     -44.935  22.129 -43.145  1.00156.51           C  
ATOM    774  CG  ARG B 104     -43.946  21.029 -42.755  1.00156.51           C  
ATOM    775  CD  ARG B 104     -44.466  19.609 -42.975  1.00156.51           C  
ATOM    776  NE  ARG B 104     -44.985  19.516 -44.366  1.00156.51           N  
ATOM    777  CZ  ARG B 104     -44.830  18.359 -45.072  1.00156.51           C  
ATOM    778  NH1 ARG B 104     -44.157  17.304 -44.525  1.00156.51           N1+
ATOM    779  NH2 ARG B 104     -45.364  18.253 -46.324  1.00156.51           N  
ATOM    780  C   ARG B 104     -45.694  23.774 -44.800  1.00156.51           C  
ATOM    781  O   ARG B 104     -46.691  23.499 -45.467  1.00156.51           O  
ATOM    782  N   TYR B 105     -45.510  25.008 -44.287  1.00 71.73           N  
ATOM    783  CA  TYR B 105     -46.508  26.025 -44.493  1.00 71.73           C  
ATOM    784  CB  TYR B 105     -46.195  27.355 -43.777  1.00 71.73           C  
ATOM    785  CG  TYR B 105     -46.550  27.218 -42.331  1.00 71.73           C  
ATOM    786  CD1 TYR B 105     -47.826  27.521 -41.912  1.00 71.73           C  
ATOM    787  CD2 TYR B 105     -45.633  26.792 -41.397  1.00 71.73           C  
ATOM    788  CE1 TYR B 105     -48.189  27.409 -40.590  1.00 71.73           C  
ATOM    789  CE2 TYR B 105     -45.989  26.677 -40.071  1.00 71.73           C  
ATOM    790  CZ  TYR B 105     -47.266  26.985 -39.664  1.00 71.73           C  
ATOM    791  OH  TYR B 105     -47.630  26.867 -38.305  1.00 71.73           O  
ATOM    792  C   TYR B 105     -46.659  26.306 -45.961  1.00 71.73           C  
ATOM    793  O   TYR B 105     -47.775  26.444 -46.460  1.00 71.73           O  
ATOM    794  N   ALA B 106     -45.542  26.405 -46.701  1.00 38.64           N  
ATOM    795  CA  ALA B 106     -45.638  26.687 -48.106  1.00 38.64           C  
ATOM    796  CB  ALA B 106     -44.262  26.825 -48.783  1.00 38.64           C  
ATOM    797  C   ALA B 106     -46.361  25.565 -48.786  1.00 38.64           C  
ATOM    798  O   ALA B 106     -47.218  25.790 -49.638  1.00 38.64           O  
ATOM    799  N   LYS B 107     -46.038  24.316 -48.404  1.00 86.49           N  
ATOM    800  CA  LYS B 107     -46.594  23.142 -49.017  1.00 86.49           C  
ATOM    801  CB  LYS B 107     -45.943  21.845 -48.517  1.00 86.49           C  
ATOM    802  CG  LYS B 107     -44.492  21.688 -48.974  1.00 86.49           C  
ATOM    803  CD  LYS B 107     -43.730  20.614 -48.200  1.00 86.49           C  
ATOM    804  CE  LYS B 107     -42.284  20.440 -48.663  1.00 86.49           C  
ATOM    805  NZ  LYS B 107     -42.253  19.809 -50.001  1.00 86.49           N1+
ATOM    806  C   LYS B 107     -48.067  23.045 -48.770  1.00 86.49           C  
ATOM    807  O   LYS B 107     -48.810  22.561 -49.622  1.00 86.49           O  
ATOM    808  N   ALA B 108     -48.540  23.505 -47.599  1.00 45.55           N  
ATOM    809  CA  ALA B 108     -49.927  23.364 -47.255  1.00 45.55           C  
ATOM    810  CB  ALA B 108     -50.267  23.980 -45.889  1.00 45.55           C  
ATOM    811  C   ALA B 108     -50.769  24.060 -48.283  1.00 45.55           C  
ATOM    812  O   ALA B 108     -51.855  23.593 -48.622  1.00 45.55           O  
ATOM    813  N   ALA B 109     -50.296  25.207 -48.802  1.00 34.29           N  
ATOM    814  CA  ALA B 109     -51.069  25.972 -49.742  1.00 34.29           C  
ATOM    815  CB  ALA B 109     -50.340  27.248 -50.196  1.00 34.29           C  
ATOM    816  C   ALA B 109     -51.333  25.152 -50.967  1.00 34.29           C  
ATOM    817  O   ALA B 109     -52.444  25.152 -51.494  1.00 34.29           O  
ATOM    818  N   VAL B 110     -50.311  24.425 -51.450  1.00 41.95           N  
ATOM    819  CA  VAL B 110     -50.435  23.624 -52.633  1.00 41.95           C  
ATOM    820  CB  VAL B 110     -49.132  22.978 -53.018  1.00 41.95           C  
ATOM    821  CG1 VAL B 110     -49.362  22.091 -54.253  1.00 41.95           C  
ATOM    822  CG2 VAL B 110     -48.077  24.078 -53.229  1.00 41.95           C  
ATOM    823  C   VAL B 110     -51.439  22.534 -52.391  1.00 41.95           C  
ATOM    824  O   VAL B 110     -52.260  22.233 -53.255  1.00 41.95           O  
ATOM    825  N   ASP B 111     -51.389  21.899 -51.203  1.00 64.78           N  
ATOM    826  CA  ASP B 111     -52.268  20.805 -50.888  1.00 64.78           C  
ATOM    827  CB  ASP B 111     -51.933  20.137 -49.543  1.00 64.78           C  
ATOM    828  CG  ASP B 111     -53.040  19.132 -49.252  1.00 64.78           C  
ATOM    829  OD1 ASP B 111     -54.057  19.544 -48.631  1.00 64.78           O  
ATOM    830  OD2 ASP B 111     -52.895  17.952 -49.664  1.00 64.78           O1-
ATOM    831  C   ASP B 111     -53.707  21.239 -50.813  1.00 64.78           C  
ATOM    832  O   ASP B 111     -54.589  20.580 -51.364  1.00 64.78           O  
ATOM    833  N   VAL B 112     -53.973  22.387 -50.163  1.00 79.77           N  
ATOM    834  CA  VAL B 112     -55.300  22.888 -49.913  1.00 79.77           C  
ATOM    835  CB  VAL B 112     -55.298  24.160 -49.119  1.00 79.77           C  
ATOM    836  CG1 VAL B 112     -56.734  24.705 -49.038  1.00 79.77           C  
ATOM    837  CG2 VAL B 112     -54.682  23.854 -47.744  1.00 79.77           C  
ATOM    838  C   VAL B 112     -55.972  23.149 -51.206  1.00 79.77           C  
ATOM    839  O   VAL B 112     -57.197  23.128 -51.312  1.00 79.77           O  
ATOM    840  N   ALA B 113     -55.162  23.372 -52.243  1.00168.40           N  
ATOM    841  CA  ALA B 113     -55.694  23.593 -53.540  1.00168.40           C  
ATOM    842  CB  ALA B 113     -54.610  23.638 -54.631  1.00168.40           C  
ATOM    843  C   ALA B 113     -56.663  22.418 -53.866  1.00168.40           C  
ATOM    844  O   ALA B 113     -57.481  22.641 -54.757  1.00168.40           O  
ATOM    845  N   MET B 114     -56.561  21.173 -53.227  1.00373.12           N  
ATOM    846  CA  MET B 114     -57.339  19.914 -53.325  1.00373.12           C  
ATOM    847  CB  MET B 114     -56.733  18.786 -52.472  1.00373.12           C  
ATOM    848  CG  MET B 114     -57.401  17.424 -52.677  1.00373.12           C  
ATOM    849  SD  MET B 114     -56.543  16.036 -51.872  1.00373.12           S  
ATOM    850  CE  MET B 114     -56.944  16.540 -50.174  1.00373.12           C  
ATOM    851  C   MET B 114     -58.736  20.054 -52.893  1.00373.12           C  
ATOM    852  O   MET B 114     -59.650  19.524 -53.542  1.00373.12           O  
ATOM    853  N   HIS B 115     -58.917  20.763 -51.764  1.00119.43           N  
ATOM    854  CA  HIS B 115     -60.239  20.944 -51.296  1.00119.43           C  
ATOM    855  ND1 HIS B 115     -58.203  22.249 -48.962  1.00119.43           N  
ATOM    856  CG  HIS B 115     -59.532  21.889 -48.981  1.00119.43           C  
ATOM    857  CB  HIS B 115     -60.400  22.001 -50.194  1.00119.43           C  
ATOM    858  NE2 HIS B 115     -58.739  21.682 -46.882  1.00119.43           N  
ATOM    859  CD2 HIS B 115     -59.841  21.537 -47.706  1.00119.43           C  
ATOM    860  CE1 HIS B 115     -57.779  22.108 -47.682  1.00119.43           C  
ATOM    861  C   HIS B 115     -60.846  21.636 -52.427  1.00119.43           C  
ATOM    862  O   HIS B 115     -61.973  21.367 -52.841  1.00119.43           O  
ATOM    863  N   ASP B 116     -60.056  22.566 -52.966  1.00171.77           N  
ATOM    864  CA  ASP B 116     -60.791  23.311 -53.895  1.00171.77           C  
ATOM    865  CB  ASP B 116     -60.278  24.743 -54.081  1.00171.77           C  
ATOM    866  CG  ASP B 116     -61.490  25.551 -54.530  1.00171.77           C  
ATOM    867  OD1 ASP B 116     -62.623  25.109 -54.203  1.00171.77           O  
ATOM    868  OD2 ASP B 116     -61.310  26.606 -55.193  1.00171.77           O1-
ATOM    869  C   ASP B 116     -60.935  22.698 -55.249  1.00171.77           C  
ATOM    870  O   ASP B 116     -62.020  22.270 -55.635  1.00171.77           O  
ATOM    871  N   ALA B 117     -59.801  22.570 -55.969  1.00 55.12           N  
ATOM    872  CA  ALA B 117     -59.836  22.260 -57.373  1.00 55.12           C  
ATOM    873  CB  ALA B 117     -58.449  22.342 -58.032  1.00 55.12           C  
ATOM    874  C   ALA B 117     -60.373  20.901 -57.668  1.00 55.12           C  
ATOM    875  O   ALA B 117     -61.270  20.749 -58.495  1.00 55.12           O  
ATOM    876  N   TRP B 118     -59.850  19.869 -56.988  1.00 65.77           N  
ATOM    877  CA  TRP B 118     -60.253  18.533 -57.319  1.00 65.77           C  
ATOM    878  CB  TRP B 118     -59.410  17.458 -56.607  1.00 65.77           C  
ATOM    879  CG  TRP B 118     -59.674  16.052 -57.097  1.00 65.77           C  
ATOM    880  CD2 TRP B 118     -58.993  14.882 -56.611  1.00 65.77           C  
ATOM    881  CD1 TRP B 118     -60.541  15.622 -58.056  1.00 65.77           C  
ATOM    882  NE1 TRP B 118     -60.447  14.257 -58.201  1.00 65.77           N  
ATOM    883  CE2 TRP B 118     -59.498  13.790 -57.318  1.00 65.77           C  
ATOM    884  CE3 TRP B 118     -58.028  14.730 -55.658  1.00 65.77           C  
ATOM    885  CZ2 TRP B 118     -59.041  12.524 -57.078  1.00 65.77           C  
ATOM    886  CZ3 TRP B 118     -57.570  13.453 -55.420  1.00 65.77           C  
ATOM    887  CH2 TRP B 118     -58.068  12.371 -56.117  1.00 65.77           C  
ATOM    888  C   TRP B 118     -61.687  18.340 -56.942  1.00 65.77           C  
ATOM    889  O   TRP B 118     -62.474  17.792 -57.713  1.00 65.77           O  
ATOM    890  N   ALA B 119     -62.064  18.812 -55.739  1.00 37.03           N  
ATOM    891  CA  ALA B 119     -63.388  18.637 -55.210  1.00 37.03           C  
ATOM    892  CB  ALA B 119     -63.546  19.225 -53.798  1.00 37.03           C  
ATOM    893  C   ALA B 119     -64.386  19.319 -56.092  1.00 37.03           C  
ATOM    894  O   ALA B 119     -65.486  18.811 -56.299  1.00 37.03           O  
ATOM    895  N   ARG B 120     -64.037  20.507 -56.619  1.00125.38           N  
ATOM    896  CA  ARG B 120     -64.949  21.248 -57.442  1.00125.38           C  
ATOM    897  CB  ARG B 120     -64.409  22.627 -57.862  1.00125.38           C  
ATOM    898  CG  ARG B 120     -64.182  23.578 -56.685  1.00125.38           C  
ATOM    899  CD  ARG B 120     -65.464  24.122 -56.055  1.00125.38           C  
ATOM    900  NE  ARG B 120     -66.122  24.984 -57.074  1.00125.38           N  
ATOM    901  CZ  ARG B 120     -66.736  26.143 -56.693  1.00125.38           C  
ATOM    902  NH1 ARG B 120     -66.745  26.509 -55.380  1.00125.38           N1+
ATOM    903  NH2 ARG B 120     -67.328  26.939 -57.630  1.00125.38           N  
ATOM    904  C   ARG B 120     -65.240  20.478 -58.698  1.00125.38           C  
ATOM    905  O   ARG B 120     -66.387  20.427 -59.139  1.00125.38           O  
ATOM    906  N   SER B 121     -64.213  19.843 -59.301  1.00 50.00           N  
ATOM    907  CA  SER B 121     -64.401  19.134 -60.540  1.00 50.00           C  
ATOM    908  CB  SER B 121     -63.116  18.454 -61.042  1.00 50.00           C  
ATOM    909  OG  SER B 121     -62.143  19.435 -61.368  1.00 50.00           O  
ATOM    910  C   SER B 121     -65.418  18.057 -60.326  1.00 50.00           C  
ATOM    911  O   SER B 121     -66.263  17.807 -61.185  1.00 50.00           O  
ATOM    912  N   LEU B 122     -65.312  17.364 -59.180  1.00123.28           N  
ATOM    913  CA  LEU B 122     -66.222  16.337 -58.756  1.00123.28           C  
ATOM    914  CB  LEU B 122     -65.668  15.443 -57.639  1.00123.28           C  
ATOM    915  CG  LEU B 122     -64.572  14.503 -58.164  1.00123.28           C  
ATOM    916  CD1 LEU B 122     -63.391  15.296 -58.737  1.00123.28           C  
ATOM    917  CD2 LEU B 122     -64.144  13.486 -57.100  1.00123.28           C  
ATOM    918  C   LEU B 122     -67.512  16.954 -58.305  1.00123.28           C  
ATOM    919  O   LEU B 122     -68.542  16.288 -58.243  1.00123.28           O  
ATOM    920  N   ASN B 123     -67.482  18.252 -57.951  1.00 83.08           N  
ATOM    921  CA  ASN B 123     -68.639  18.942 -57.455  1.00 83.08           C  
ATOM    922  CB  ASN B 123     -69.839  18.946 -58.416  1.00 83.08           C  
ATOM    923  CG  ASN B 123     -70.784  20.030 -57.914  1.00 83.08           C  
ATOM    924  OD1 ASN B 123     -70.390  21.185 -57.759  1.00 83.08           O  
ATOM    925  ND2 ASN B 123     -72.060  19.650 -57.644  1.00 83.08           N  
ATOM    926  C   ASN B 123     -69.073  18.367 -56.141  1.00 83.08           C  
ATOM    927  O   ASN B 123     -70.237  18.012 -55.957  1.00 83.08           O  
ATOM    928  N   VAL B 124     -68.112  18.249 -55.198  1.00 46.64           N  
ATOM    929  CA  VAL B 124     -68.388  17.801 -53.862  1.00 46.64           C  
ATOM    930  CB  VAL B 124     -67.976  16.382 -53.612  1.00 46.64           C  
ATOM    931  CG1 VAL B 124     -68.802  15.474 -54.540  1.00 46.64           C  
ATOM    932  CG2 VAL B 124     -66.453  16.271 -53.807  1.00 46.64           C  
ATOM    933  C   VAL B 124     -67.590  18.675 -52.934  1.00 46.64           C  
ATOM    934  O   VAL B 124     -66.767  19.473 -53.378  1.00 46.64           O  
ATOM    935  N   PRO B 125     -67.845  18.583 -51.655  1.00 80.52           N  
ATOM    936  CA  PRO B 125     -67.090  19.366 -50.706  1.00 80.52           C  
ATOM    937  CD  PRO B 125     -69.215  18.371 -51.213  1.00 80.52           C  
ATOM    938  CB  PRO B 125     -67.911  19.366 -49.421  1.00 80.52           C  
ATOM    939  CG  PRO B 125     -69.357  19.177 -49.913  1.00 80.52           C  
ATOM    940  C   PRO B 125     -65.734  18.749 -50.549  1.00 80.52           C  
ATOM    941  O   PRO B 125     -65.567  17.592 -50.924  1.00 80.52           O  
ATOM    942  N   VAL B 126     -64.742  19.494 -50.018  1.00148.72           N  
ATOM    943  CA  VAL B 126     -63.426  18.931 -49.870  1.00148.72           C  
ATOM    944  CB  VAL B 126     -62.334  19.886 -49.489  1.00148.72           C  
ATOM    945  CG1 VAL B 126     -62.755  20.670 -48.254  1.00148.72           C  
ATOM    946  CG2 VAL B 126     -61.066  19.057 -49.225  1.00148.72           C  
ATOM    947  C   VAL B 126     -63.459  17.825 -48.865  1.00148.72           C  
ATOM    948  O   VAL B 126     -62.692  16.869 -48.959  1.00148.72           O  
ATOM    949  N   ARG B 127     -64.370  17.915 -47.884  1.00 86.12           N  
ATOM    950  CA  ARG B 127     -64.470  16.945 -46.835  1.00 86.12           C  
ATOM    951  CB  ARG B 127     -65.638  17.273 -45.892  1.00 86.12           C  
ATOM    952  CG  ARG B 127     -66.992  17.357 -46.604  1.00 86.12           C  
ATOM    953  CD  ARG B 127     -68.020  18.188 -45.831  1.00 86.12           C  
ATOM    954  NE  ARG B 127     -69.315  18.142 -46.571  1.00 86.12           N  
ATOM    955  CZ  ARG B 127     -69.976  19.298 -46.871  1.00 86.12           C  
ATOM    956  NH1 ARG B 127     -69.416  20.505 -46.565  1.00 86.12           N1+
ATOM    957  NH2 ARG B 127     -71.201  19.249 -47.474  1.00 86.12           N  
ATOM    958  C   ARG B 127     -64.702  15.596 -47.457  1.00 86.12           C  
ATOM    959  O   ARG B 127     -64.251  14.580 -46.932  1.00 86.12           O  
ATOM    960  N   ASP B 128     -65.409  15.552 -48.603  1.00 75.75           N  
ATOM    961  CA  ASP B 128     -65.718  14.312 -49.264  1.00 75.75           C  
ATOM    962  CB  ASP B 128     -66.619  14.462 -50.505  1.00 75.75           C  
ATOM    963  CG  ASP B 128     -68.046  14.691 -50.024  1.00 75.75           C  
ATOM    964  OD1 ASP B 128     -68.225  15.446 -49.032  1.00 75.75           O  
ATOM    965  OD2 ASP B 128     -68.973  14.089 -50.628  1.00 75.75           O1-
ATOM    966  C   ASP B 128     -64.467  13.599 -49.695  1.00 75.75           C  
ATOM    967  O   ASP B 128     -64.475  12.381 -49.855  1.00 75.75           O  
ATOM    968  N   LEU B 129     -63.386  14.336 -49.994  1.00 90.74           N  
ATOM    969  CA  LEU B 129     -62.128  13.734 -50.356  1.00 90.74           C  
ATOM    970  CB  LEU B 129     -61.112  14.744 -50.918  1.00 90.74           C  
ATOM    971  CG  LEU B 129     -61.537  15.369 -52.258  1.00 90.74           C  
ATOM    972  CD1 LEU B 129     -60.470  16.345 -52.776  1.00 90.74           C  
ATOM    973  CD2 LEU B 129     -61.906  14.290 -53.289  1.00 90.74           C  
ATOM    974  C   LEU B 129     -61.513  13.119 -49.132  1.00 90.74           C  
ATOM    975  O   LEU B 129     -60.659  12.239 -49.221  1.00 90.74           O  
ATOM    976  N   LEU B 130     -61.849  13.712 -47.977  1.00137.35           N  
ATOM    977  CA  LEU B 130     -61.437  13.470 -46.624  1.00137.35           C  
ATOM    978  CB  LEU B 130     -61.549  14.739 -45.772  1.00137.35           C  
ATOM    979  CG  LEU B 130     -60.687  15.874 -46.358  1.00137.35           C  
ATOM    980  CD1 LEU B 130     -60.698  17.119 -45.462  1.00137.35           C  
ATOM    981  CD2 LEU B 130     -59.270  15.381 -46.696  1.00137.35           C  
ATOM    982  C   LEU B 130     -62.108  12.326 -45.910  1.00137.35           C  
ATOM    983  O   LEU B 130     -61.719  12.029 -44.780  1.00137.35           O  
ATOM    984  N   GLY B 131     -63.193  11.728 -46.442  1.00 47.31           N  
ATOM    985  CA  GLY B 131     -63.777  10.653 -45.685  1.00 47.31           C  
ATOM    986  C   GLY B 131     -65.196  10.964 -45.311  1.00 47.31           C  
ATOM    987  O   GLY B 131     -65.855  10.140 -44.678  1.00 47.31           O  
ATOM    988  N   GLY B 132     -65.719  12.145 -45.689  1.00 34.36           N  
ATOM    989  CA  GLY B 132     -67.102  12.407 -45.396  1.00 34.36           C  
ATOM    990  C   GLY B 132     -67.214  13.321 -44.219  1.00 34.36           C  
ATOM    991  O   GLY B 132     -66.246  13.983 -43.846  1.00 34.36           O  
ATOM    992  N   THR B 133     -68.425  13.400 -43.618  1.00 66.97           N  
ATOM    993  CA  THR B 133     -68.605  14.356 -42.562  1.00 66.97           C  
ATOM    994  CB  THR B 133     -69.618  15.409 -42.897  1.00 66.97           C  
ATOM    995  OG1 THR B 133     -70.913  14.832 -42.966  1.00 66.97           O  
ATOM    996  CG2 THR B 133     -69.252  16.024 -44.257  1.00 66.97           C  
ATOM    997  C   THR B 133     -69.088  13.717 -41.299  1.00 66.97           C  
ATOM    998  O   THR B 133     -70.113  13.038 -41.278  1.00 66.97           O  
ATOM    999  N   VAL B 134     -68.296  13.874 -40.218  1.00 63.66           N  
ATOM   1000  CA  VAL B 134     -68.672  13.471 -38.893  1.00 63.66           C  
ATOM   1001  CB  VAL B 134     -67.501  13.324 -37.966  1.00 63.66           C  
ATOM   1002  CG1 VAL B 134     -68.021  12.921 -36.574  1.00 63.66           C  
ATOM   1003  CG2 VAL B 134     -66.521  12.308 -38.576  1.00 63.66           C  
ATOM   1004  C   VAL B 134     -69.599  14.486 -38.282  1.00 63.66           C  
ATOM   1005  O   VAL B 134     -70.570  14.118 -37.625  1.00 63.66           O  
ATOM   1006  N   ARG B 135     -69.308  15.797 -38.472  1.00100.38           N  
ATOM   1007  CA  ARG B 135     -70.074  16.833 -37.824  1.00100.38           C  
ATOM   1008  CB  ARG B 135     -69.437  17.261 -36.493  1.00100.38           C  
ATOM   1009  CG  ARG B 135     -68.017  17.802 -36.667  1.00100.38           C  
ATOM   1010  CD  ARG B 135     -67.235  17.923 -35.357  1.00100.38           C  
ATOM   1011  NE  ARG B 135     -66.286  16.774 -35.296  1.00100.38           N  
ATOM   1012  CZ  ARG B 135     -66.658  15.593 -34.719  1.00100.38           C  
ATOM   1013  NH1 ARG B 135     -67.895  15.452 -34.164  1.00100.38           N1+
ATOM   1014  NH2 ARG B 135     -65.788  14.543 -34.702  1.00100.38           N  
ATOM   1015  C   ARG B 135     -70.129  18.045 -38.712  1.00100.38           C  
ATOM   1016  O   ARG B 135     -69.259  18.243 -39.556  1.00100.38           O  
ATOM   1017  N   ASP B 136     -71.238  18.811 -38.618  1.00 97.07           N  
ATOM   1018  CA  ASP B 136     -71.496  20.046 -39.319  1.00 97.07           C  
ATOM   1019  CB  ASP B 136     -72.981  20.237 -39.678  1.00 97.07           C  
ATOM   1020  CG  ASP B 136     -73.806  20.319 -38.404  1.00 97.07           C  
ATOM   1021  OD1 ASP B 136     -73.208  20.336 -37.296  1.00 97.07           O  
ATOM   1022  OD2 ASP B 136     -75.058  20.358 -38.527  1.00 97.07           O1-
ATOM   1023  C   ASP B 136     -71.000  21.298 -38.631  1.00 97.07           C  
ATOM   1024  O   ASP B 136     -70.915  22.344 -39.273  1.00 97.07           O  
ATOM   1025  N   LYS B 137     -70.763  21.284 -37.300  1.00 96.12           N  
ATOM   1026  CA  LYS B 137     -70.373  22.502 -36.630  1.00 96.12           C  
ATOM   1027  CB  LYS B 137     -71.566  23.198 -35.949  1.00 96.12           C  
ATOM   1028  CG  LYS B 137     -72.364  22.268 -35.032  1.00 96.12           C  
ATOM   1029  CD  LYS B 137     -73.495  22.967 -34.272  1.00 96.12           C  
ATOM   1030  CE  LYS B 137     -74.373  22.009 -33.461  1.00 96.12           C  
ATOM   1031  NZ  LYS B 137     -75.533  22.733 -32.896  1.00 96.12           N1+
ATOM   1032  C   LYS B 137     -69.347  22.172 -35.587  1.00 96.12           C  
ATOM   1033  O   LYS B 137     -69.234  21.021 -35.168  1.00 96.12           O  
ATOM   1034  N   VAL B 138     -68.545  23.178 -35.159  1.00 45.09           N  
ATOM   1035  CA  VAL B 138     -67.531  22.923 -34.167  1.00 45.09           C  
ATOM   1036  CB  VAL B 138     -66.162  22.726 -34.747  1.00 45.09           C  
ATOM   1037  CG1 VAL B 138     -66.188  21.479 -35.647  1.00 45.09           C  
ATOM   1038  CG2 VAL B 138     -65.753  24.018 -35.472  1.00 45.09           C  
ATOM   1039  C   VAL B 138     -67.432  24.091 -33.228  1.00 45.09           C  
ATOM   1040  O   VAL B 138     -67.681  25.235 -33.603  1.00 45.09           O  
ATOM   1041  N   ASP B 139     -67.032  23.819 -31.967  1.00 37.86           N  
ATOM   1042  CA  ASP B 139     -66.893  24.835 -30.959  1.00 37.86           C  
ATOM   1043  CB  ASP B 139     -66.571  24.282 -29.558  1.00 37.86           C  
ATOM   1044  CG  ASP B 139     -67.772  23.522 -29.010  1.00 37.86           C  
ATOM   1045  OD1 ASP B 139     -68.840  23.526 -29.677  1.00 37.86           O  
ATOM   1046  OD2 ASP B 139     -67.634  22.926 -27.907  1.00 37.86           O1-
ATOM   1047  C   ASP B 139     -65.734  25.698 -31.340  1.00 37.86           C  
ATOM   1048  O   ASP B 139     -64.838  25.263 -32.063  1.00 37.86           O  
ATOM   1049  N   VAL B 140     -65.735  26.964 -30.870  1.00 45.86           N  
ATOM   1050  CA  VAL B 140     -64.640  27.828 -31.201  1.00 45.86           C  
ATOM   1051  CB  VAL B 140     -65.024  28.911 -32.162  1.00 45.86           C  
ATOM   1052  CG1 VAL B 140     -63.817  29.841 -32.363  1.00 45.86           C  
ATOM   1053  CG2 VAL B 140     -65.526  28.253 -33.458  1.00 45.86           C  
ATOM   1054  C   VAL B 140     -64.157  28.510 -29.957  1.00 45.86           C  
ATOM   1055  O   VAL B 140     -64.941  29.006 -29.150  1.00 45.86           O  
ATOM   1056  N   THR B 141     -62.821  28.569 -29.796  1.00 54.01           N  
ATOM   1057  CA  THR B 141     -62.200  29.217 -28.676  1.00 54.01           C  
ATOM   1058  CB  THR B 141     -60.989  28.481 -28.183  1.00 54.01           C  
ATOM   1059  OG1 THR B 141     -59.988  28.474 -29.191  1.00 54.01           O  
ATOM   1060  CG2 THR B 141     -61.381  27.033 -27.843  1.00 54.01           C  
ATOM   1061  C   THR B 141     -61.707  30.527 -29.211  1.00 54.01           C  
ATOM   1062  O   THR B 141     -61.133  30.574 -30.297  1.00 54.01           O  
ATOM   1063  N   TRP B 142     -61.930  31.635 -28.478  1.00 97.99           N  
ATOM   1064  CA  TRP B 142     -61.483  32.912 -28.970  1.00 97.99           C  
ATOM   1065  CB  TRP B 142     -62.493  34.049 -28.726  1.00 97.99           C  
ATOM   1066  CG  TRP B 142     -61.983  35.439 -29.037  1.00 97.99           C  
ATOM   1067  CD2 TRP B 142     -61.895  36.023 -30.349  1.00 97.99           C  
ATOM   1068  CD1 TRP B 142     -61.505  36.376 -28.167  1.00 97.99           C  
ATOM   1069  NE1 TRP B 142     -61.130  37.508 -28.850  1.00 97.99           N  
ATOM   1070  CE2 TRP B 142     -61.362  37.305 -30.195  1.00 97.99           C  
ATOM   1071  CE3 TRP B 142     -62.224  35.535 -31.581  1.00 97.99           C  
ATOM   1072  CZ2 TRP B 142     -61.148  38.118 -31.272  1.00 97.99           C  
ATOM   1073  CZ3 TRP B 142     -62.013  36.361 -32.664  1.00 97.99           C  
ATOM   1074  CH2 TRP B 142     -61.486  37.627 -32.514  1.00 97.99           C  
ATOM   1075  C   TRP B 142     -60.193  33.273 -28.300  1.00 97.99           C  
ATOM   1076  O   TRP B 142     -60.050  33.158 -27.083  1.00 97.99           O  
ATOM   1077  N   ALA B 143     -59.206  33.734 -29.098  1.00 49.88           N  
ATOM   1078  CA  ALA B 143     -57.914  34.047 -28.551  1.00 49.88           C  
ATOM   1079  CB  ALA B 143     -56.751  33.450 -29.365  1.00 49.88           C  
ATOM   1080  C   ALA B 143     -57.733  35.532 -28.534  1.00 49.88           C  
ATOM   1081  O   ALA B 143     -58.120  36.235 -29.465  1.00 49.88           O  
ATOM   1082  N   LEU B 144     -57.139  36.054 -27.443  1.00104.17           N  
ATOM   1083  CA  LEU B 144     -56.911  37.466 -27.346  1.00104.17           C  
ATOM   1084  CB  LEU B 144     -57.271  38.062 -25.974  1.00104.17           C  
ATOM   1085  CG  LEU B 144     -58.747  37.903 -25.568  1.00104.17           C  
ATOM   1086  CD1 LEU B 144     -59.119  36.424 -25.386  1.00104.17           C  
ATOM   1087  CD2 LEU B 144     -59.068  38.749 -24.326  1.00104.17           C  
ATOM   1088  C   LEU B 144     -55.440  37.657 -27.482  1.00104.17           C  
ATOM   1089  O   LEU B 144     -54.658  36.890 -26.925  1.00104.17           O  
ATOM   1090  N   GLY B 145     -55.018  38.696 -28.226  1.00 42.53           N  
ATOM   1091  CA  GLY B 145     -53.616  38.959 -28.348  1.00 42.53           C  
ATOM   1092  C   GLY B 145     -53.249  39.602 -27.054  1.00 42.53           C  
ATOM   1093  O   GLY B 145     -54.094  39.734 -26.172  1.00 42.53           O  
ATOM   1094  N   VAL B 146     -51.980  40.018 -26.897  1.00 71.45           N  
ATOM   1095  CA  VAL B 146     -51.608  40.596 -25.636  1.00 71.45           C  
ATOM   1096  CB  VAL B 146     -50.141  40.861 -25.483  1.00 71.45           C  
ATOM   1097  CG1 VAL B 146     -49.928  41.674 -24.197  1.00 71.45           C  
ATOM   1098  CG2 VAL B 146     -49.415  39.509 -25.446  1.00 71.45           C  
ATOM   1099  C   VAL B 146     -52.334  41.892 -25.463  1.00 71.45           C  
ATOM   1100  O   VAL B 146     -52.368  42.731 -26.364  1.00 71.45           O  
ATOM   1101  N   LEU B 147     -52.958  42.069 -24.278  1.00 85.34           N  
ATOM   1102  CA  LEU B 147     -53.701  43.259 -23.989  1.00 85.34           C  
ATOM   1103  CB  LEU B 147     -55.179  43.132 -24.393  1.00 85.34           C  
ATOM   1104  CG  LEU B 147     -55.395  43.053 -25.917  1.00 85.34           C  
ATOM   1105  CD1 LEU B 147     -56.886  42.923 -26.268  1.00 85.34           C  
ATOM   1106  CD2 LEU B 147     -54.738  44.244 -26.629  1.00 85.34           C  
ATOM   1107  C   LEU B 147     -53.651  43.527 -22.511  1.00 85.34           C  
ATOM   1108  O   LEU B 147     -53.429  42.636 -21.693  1.00 85.34           O  
ATOM   1109  N   PRO B 148     -53.884  44.759 -22.152  1.00 76.97           N  
ATOM   1110  CA  PRO B 148     -53.885  45.156 -20.767  1.00 76.97           C  
ATOM   1111  CD  PRO B 148     -53.588  45.867 -23.048  1.00 76.97           C  
ATOM   1112  CB  PRO B 148     -54.029  46.676 -20.792  1.00 76.97           C  
ATOM   1113  CG  PRO B 148     -53.382  47.085 -22.131  1.00 76.97           C  
ATOM   1114  C   PRO B 148     -55.010  44.432 -20.097  1.00 76.97           C  
ATOM   1115  O   PRO B 148     -55.928  44.003 -20.792  1.00 76.97           O  
ATOM   1116  N   LEU B 149     -54.983  44.276 -18.760  1.00 60.08           N  
ATOM   1117  CA  LEU B 149     -55.998  43.464 -18.154  1.00 60.08           C  
ATOM   1118  CB  LEU B 149     -55.863  43.286 -16.636  1.00 60.08           C  
ATOM   1119  CG  LEU B 149     -56.997  42.405 -16.080  1.00 60.08           C  
ATOM   1120  CD1 LEU B 149     -56.961  40.995 -16.691  1.00 60.08           C  
ATOM   1121  CD2 LEU B 149     -57.000  42.397 -14.545  1.00 60.08           C  
ATOM   1122  C   LEU B 149     -57.370  44.009 -18.410  1.00 60.08           C  
ATOM   1123  O   LEU B 149     -58.282  43.243 -18.713  1.00 60.08           O  
ATOM   1124  N   ASP B 150     -57.575  45.334 -18.296  1.00101.62           N  
ATOM   1125  CA  ASP B 150     -58.915  45.827 -18.462  1.00101.62           C  
ATOM   1126  CB  ASP B 150     -59.115  47.292 -18.017  1.00101.62           C  
ATOM   1127  CG  ASP B 150     -58.262  48.271 -18.812  1.00101.62           C  
ATOM   1128  OD1 ASP B 150     -57.369  47.832 -19.583  1.00101.62           O  
ATOM   1129  OD2 ASP B 150     -58.495  49.496 -18.633  1.00101.62           O1-
ATOM   1130  C   ASP B 150     -59.399  45.637 -19.866  1.00101.62           C  
ATOM   1131  O   ASP B 150     -60.550  45.255 -20.077  1.00101.62           O  
ATOM   1132  N   VAL B 151     -58.540  45.881 -20.871  1.00 98.40           N  
ATOM   1133  CA  VAL B 151     -58.974  45.742 -22.228  1.00 98.40           C  
ATOM   1134  CB  VAL B 151     -57.937  46.181 -23.224  1.00 98.40           C  
ATOM   1135  CG1 VAL B 151     -56.692  45.297 -23.084  1.00 98.40           C  
ATOM   1136  CG2 VAL B 151     -58.564  46.148 -24.625  1.00 98.40           C  
ATOM   1137  C   VAL B 151     -59.312  44.302 -22.465  1.00 98.40           C  
ATOM   1138  O   VAL B 151     -60.295  43.992 -23.136  1.00 98.40           O  
ATOM   1139  N   ALA B 152     -58.491  43.380 -21.925  1.00 45.75           N  
ATOM   1140  CA  ALA B 152     -58.713  41.979 -22.137  1.00 45.75           C  
ATOM   1141  CB  ALA B 152     -57.588  41.104 -21.558  1.00 45.75           C  
ATOM   1142  C   ALA B 152     -60.002  41.530 -21.512  1.00 45.75           C  
ATOM   1143  O   ALA B 152     -60.811  40.878 -22.169  1.00 45.75           O  
ATOM   1144  N   VAL B 153     -60.261  41.903 -20.242  1.00110.74           N  
ATOM   1145  CA  VAL B 153     -61.460  41.431 -19.605  1.00110.74           C  
ATOM   1146  CB  VAL B 153     -61.594  41.814 -18.159  1.00110.74           C  
ATOM   1147  CG1 VAL B 153     -60.605  40.979 -17.340  1.00110.74           C  
ATOM   1148  CG2 VAL B 153     -61.356  43.325 -18.021  1.00110.74           C  
ATOM   1149  C   VAL B 153     -62.647  41.940 -20.346  1.00110.74           C  
ATOM   1150  O   VAL B 153     -63.646  41.235 -20.484  1.00110.74           O  
ATOM   1151  N   ALA B 154     -62.570  43.183 -20.842  1.00 28.45           N  
ATOM   1152  CA  ALA B 154     -63.680  43.767 -21.536  1.00 28.45           C  
ATOM   1153  CB  ALA B 154     -63.396  45.209 -21.986  1.00 28.45           C  
ATOM   1154  C   ALA B 154     -63.980  42.965 -22.767  1.00 28.45           C  
ATOM   1155  O   ALA B 154     -65.141  42.693 -23.068  1.00 28.45           O  
ATOM   1156  N   GLU B 155     -62.935  42.551 -23.508  1.00 44.75           N  
ATOM   1157  CA  GLU B 155     -63.124  41.843 -24.742  1.00 44.75           C  
ATOM   1158  CB  GLU B 155     -61.785  41.569 -25.451  1.00 44.75           C  
ATOM   1159  CG  GLU B 155     -61.914  40.958 -26.845  1.00 44.75           C  
ATOM   1160  CD  GLU B 155     -60.524  40.957 -27.465  1.00 44.75           C  
ATOM   1161  OE1 GLU B 155     -59.680  41.778 -27.013  1.00 44.75           O  
ATOM   1162  OE2 GLU B 155     -60.285  40.143 -28.396  1.00 44.75           O1-
ATOM   1163  C   GLU B 155     -63.798  40.529 -24.473  1.00 44.75           C  
ATOM   1164  O   GLU B 155     -64.756  40.170 -25.156  1.00 44.75           O  
ATOM   1165  N   ILE B 156     -63.344  39.796 -23.439  1.00 40.06           N  
ATOM   1166  CA  ILE B 156     -63.896  38.498 -23.170  1.00 40.06           C  
ATOM   1167  CB  ILE B 156     -63.254  37.804 -22.002  1.00 40.06           C  
ATOM   1168  CG1 ILE B 156     -61.765  37.546 -22.286  1.00 40.06           C  
ATOM   1169  CG2 ILE B 156     -64.053  36.523 -21.704  1.00 40.06           C  
ATOM   1170  CD1 ILE B 156     -60.985  37.078 -21.057  1.00 40.06           C  
ATOM   1171  C   ILE B 156     -65.348  38.654 -22.849  1.00 40.06           C  
ATOM   1172  O   ILE B 156     -66.183  37.886 -23.325  1.00 40.06           O  
ATOM   1173  N   GLU B 157     -65.689  39.674 -22.044  1.00 74.58           N  
ATOM   1174  CA  GLU B 157     -67.049  39.869 -21.639  1.00 74.58           C  
ATOM   1175  CB  GLU B 157     -67.212  41.096 -20.724  1.00 74.58           C  
ATOM   1176  CG  GLU B 157     -66.425  41.006 -19.411  1.00 74.58           C  
ATOM   1177  CD  GLU B 157     -67.072  39.958 -18.518  1.00 74.58           C  
ATOM   1178  OE1 GLU B 157     -67.802  39.085 -19.058  1.00 74.58           O  
ATOM   1179  OE2 GLU B 157     -66.844  40.019 -17.280  1.00 74.58           O1-
ATOM   1180  C   GLU B 157     -67.873  40.104 -22.870  1.00 74.58           C  
ATOM   1181  O   GLU B 157     -68.972  39.568 -23.000  1.00 74.58           O  
ATOM   1182  N   GLU B 158     -67.348  40.914 -23.811  1.00 66.47           N  
ATOM   1183  CA  GLU B 158     -68.053  41.271 -25.013  1.00 66.47           C  
ATOM   1184  CB  GLU B 158     -67.295  42.320 -25.841  1.00 66.47           C  
ATOM   1185  CG  GLU B 158     -67.181  43.676 -25.143  1.00 66.47           C  
ATOM   1186  CD  GLU B 158     -66.387  44.598 -26.054  1.00 66.47           C  
ATOM   1187  OE1 GLU B 158     -66.726  44.662 -27.267  1.00 66.47           O  
ATOM   1188  OE2 GLU B 158     -65.427  45.242 -25.556  1.00 66.47           O1-
ATOM   1189  C   GLU B 158     -68.252  40.074 -25.895  1.00 66.47           C  
ATOM   1190  O   GLU B 158     -69.341  39.872 -26.432  1.00 66.47           O  
ATOM   1191  N   ARG B 159     -67.211  39.239 -26.056  1.00158.53           N  
ATOM   1192  CA  ARG B 159     -67.281  38.106 -26.937  1.00158.53           C  
ATOM   1193  CB  ARG B 159     -65.995  37.267 -26.924  1.00158.53           C  
ATOM   1194  CG  ARG B 159     -64.829  37.845 -27.718  1.00158.53           C  
ATOM   1195  CD  ARG B 159     -64.551  37.037 -28.984  1.00158.53           C  
ATOM   1196  NE  ARG B 159     -64.967  37.843 -30.163  1.00158.53           N  
ATOM   1197  CZ  ARG B 159     -65.226  37.229 -31.354  1.00158.53           C  
ATOM   1198  NH1 ARG B 159     -65.318  35.868 -31.426  1.00158.53           N1+
ATOM   1199  NH2 ARG B 159     -65.376  37.983 -32.480  1.00158.53           N  
ATOM   1200  C   ARG B 159     -68.348  37.179 -26.466  1.00158.53           C  
ATOM   1201  O   ARG B 159     -69.110  36.631 -27.261  1.00158.53           O  
ATOM   1202  N   ILE B 160     -68.428  36.984 -25.142  1.00 37.11           N  
ATOM   1203  CA  ILE B 160     -69.360  36.037 -24.615  1.00 37.11           C  
ATOM   1204  CB  ILE B 160     -69.296  35.960 -23.117  1.00 37.11           C  
ATOM   1205  CG1 ILE B 160     -67.898  35.496 -22.668  1.00 37.11           C  
ATOM   1206  CG2 ILE B 160     -70.437  35.048 -22.636  1.00 37.11           C  
ATOM   1207  CD1 ILE B 160     -67.632  35.693 -21.176  1.00 37.11           C  
ATOM   1208  C   ILE B 160     -70.737  36.468 -24.996  1.00 37.11           C  
ATOM   1209  O   ILE B 160     -71.545  35.660 -25.452  1.00 37.11           O  
ATOM   1210  N   GLU B 161     -71.040  37.764 -24.820  1.00 74.86           N  
ATOM   1211  CA  GLU B 161     -72.362  38.229 -25.104  1.00 74.86           C  
ATOM   1212  CB  GLU B 161     -72.572  39.685 -24.654  1.00 74.86           C  
ATOM   1213  CG  GLU B 161     -74.003  40.187 -24.848  1.00 74.86           C  
ATOM   1214  CD  GLU B 161     -74.088  40.889 -26.195  1.00 74.86           C  
ATOM   1215  OE1 GLU B 161     -73.013  41.202 -26.774  1.00 74.86           O  
ATOM   1216  OE2 GLU B 161     -75.233  41.134 -26.659  1.00 74.86           O1-
ATOM   1217  C   GLU B 161     -72.662  38.143 -26.569  1.00 74.86           C  
ATOM   1218  O   GLU B 161     -73.708  37.622 -26.953  1.00 74.86           O  
ATOM   1219  N   GLU B 162     -71.772  38.681 -27.428  1.00110.90           N  
ATOM   1220  CA  GLU B 162     -72.079  38.681 -28.830  1.00110.90           C  
ATOM   1221  CB  GLU B 162     -71.219  39.700 -29.603  1.00110.90           C  
ATOM   1222  CG  GLU B 162     -69.711  39.548 -29.389  1.00110.90           C  
ATOM   1223  CD  GLU B 162     -69.034  40.823 -29.882  1.00110.90           C  
ATOM   1224  OE1 GLU B 162     -69.378  41.284 -31.003  1.00110.90           O  
ATOM   1225  OE2 GLU B 162     -68.168  41.354 -29.137  1.00110.90           O1-
ATOM   1226  C   GLU B 162     -71.957  37.323 -29.466  1.00110.90           C  
ATOM   1227  O   GLU B 162     -72.918  36.828 -30.054  1.00110.90           O  
ATOM   1228  N   PHE B 163     -70.752  36.716 -29.403  1.00 96.48           N  
ATOM   1229  CA  PHE B 163     -70.450  35.429 -29.982  1.00 96.48           C  
ATOM   1230  CB  PHE B 163     -68.979  35.328 -30.406  1.00 96.48           C  
ATOM   1231  CG  PHE B 163     -68.874  36.306 -31.522  1.00 96.48           C  
ATOM   1232  CD1 PHE B 163     -69.265  35.950 -32.792  1.00 96.48           C  
ATOM   1233  CD2 PHE B 163     -68.405  37.579 -31.297  1.00 96.48           C  
ATOM   1234  CE1 PHE B 163     -69.180  36.850 -33.827  1.00 96.48           C  
ATOM   1235  CE2 PHE B 163     -68.319  38.483 -32.329  1.00 96.48           C  
ATOM   1236  CZ  PHE B 163     -68.706  38.119 -33.597  1.00 96.48           C  
ATOM   1237  C   PHE B 163     -70.806  34.254 -29.115  1.00 96.48           C  
ATOM   1238  O   PHE B 163     -71.216  33.208 -29.617  1.00 96.48           O  
ATOM   1239  N   GLY B 164     -70.616  34.376 -27.785  1.00 32.44           N  
ATOM   1240  CA  GLY B 164     -70.927  33.286 -26.901  1.00 32.44           C  
ATOM   1241  C   GLY B 164     -69.800  32.288 -26.828  1.00 32.44           C  
ATOM   1242  O   GLY B 164     -70.045  31.100 -26.620  1.00 32.44           O  
ATOM   1243  N   ASN B 165     -68.534  32.727 -26.996  1.00 72.97           N  
ATOM   1244  CA  ASN B 165     -67.432  31.804 -26.918  1.00 72.97           C  
ATOM   1245  CB  ASN B 165     -66.082  32.440 -27.302  1.00 72.97           C  
ATOM   1246  CG  ASN B 165     -66.130  32.882 -28.759  1.00 72.97           C  
ATOM   1247  OD1 ASN B 165     -66.581  33.984 -29.073  1.00 72.97           O  
ATOM   1248  ND2 ASN B 165     -65.637  32.011 -29.680  1.00 72.97           N  
ATOM   1249  C   ASN B 165     -67.324  31.338 -25.494  1.00 72.97           C  
ATOM   1250  O   ASN B 165     -67.295  32.140 -24.562  1.00 72.97           O  
ATOM   1251  N   ARG B 166     -67.317  30.003 -25.310  1.00 93.93           N  
ATOM   1252  CA  ARG B 166     -67.224  29.321 -24.049  1.00 93.93           C  
ATOM   1253  CB  ARG B 166     -67.661  27.852 -24.154  1.00 93.93           C  
ATOM   1254  CG  ARG B 166     -69.128  27.671 -24.560  1.00 93.93           C  
ATOM   1255  CD  ARG B 166     -70.087  27.441 -23.386  1.00 93.93           C  
ATOM   1256  NE  ARG B 166     -71.380  26.944 -23.945  1.00 93.93           N  
ATOM   1257  CZ  ARG B 166     -72.422  27.795 -24.183  1.00 93.93           C  
ATOM   1258  NH1 ARG B 166     -72.311  29.121 -23.883  1.00 93.93           N1+
ATOM   1259  NH2 ARG B 166     -73.585  27.316 -24.714  1.00 93.93           N  
ATOM   1260  C   ARG B 166     -65.828  29.347 -23.498  1.00 93.93           C  
ATOM   1261  O   ARG B 166     -65.653  29.253 -22.285  1.00 93.93           O  
ATOM   1262  N   SER B 167     -64.792  29.401 -24.363  1.00 50.77           N  
ATOM   1263  CA  SER B 167     -63.445  29.339 -23.854  1.00 50.77           C  
ATOM   1264  CB  SER B 167     -62.772  27.987 -24.117  1.00 50.77           C  
ATOM   1265  OG  SER B 167     -62.713  27.736 -25.511  1.00 50.77           O  
ATOM   1266  C   SER B 167     -62.599  30.408 -24.485  1.00 50.77           C  
ATOM   1267  O   SER B 167     -62.880  30.857 -25.596  1.00 50.77           O  
ATOM   1268  N   PHE B 168     -61.527  30.845 -23.779  1.00 64.97           N  
ATOM   1269  CA  PHE B 168     -60.694  31.908 -24.285  1.00 64.97           C  
ATOM   1270  CB  PHE B 168     -60.933  33.246 -23.566  1.00 64.97           C  
ATOM   1271  CG  PHE B 168     -62.300  33.695 -23.945  1.00 64.97           C  
ATOM   1272  CD1 PHE B 168     -62.484  34.467 -25.068  1.00 64.97           C  
ATOM   1273  CD2 PHE B 168     -63.396  33.341 -23.191  1.00 64.97           C  
ATOM   1274  CE1 PHE B 168     -63.741  34.886 -25.433  1.00 64.97           C  
ATOM   1275  CE2 PHE B 168     -64.657  33.759 -23.553  1.00 64.97           C  
ATOM   1276  CZ  PHE B 168     -64.831  34.533 -24.674  1.00 64.97           C  
ATOM   1277  C   PHE B 168     -59.236  31.573 -24.113  1.00 64.97           C  
ATOM   1278  O   PHE B 168     -58.856  30.852 -23.190  1.00 64.97           O  
ATOM   1279  N   LYS B 169     -58.377  32.114 -25.014  1.00 92.58           N  
ATOM   1280  CA  LYS B 169     -56.952  31.875 -25.003  1.00 92.58           C  
ATOM   1281  CB  LYS B 169     -56.463  31.202 -26.299  1.00 92.58           C  
ATOM   1282  CG  LYS B 169     -54.959  30.924 -26.339  1.00 92.58           C  
ATOM   1283  CD  LYS B 169     -54.526  30.078 -27.539  1.00 92.58           C  
ATOM   1284  CE  LYS B 169     -54.128  30.915 -28.757  1.00 92.58           C  
ATOM   1285  NZ  LYS B 169     -53.723  30.033 -29.873  1.00 92.58           N1+
ATOM   1286  C   LYS B 169     -56.223  33.207 -24.916  1.00 92.58           C  
ATOM   1287  O   LYS B 169     -56.619  34.162 -25.584  1.00 92.58           O  
ATOM   1288  N   LEU B 170     -55.135  33.314 -24.095  1.00149.82           N  
ATOM   1289  CA  LEU B 170     -54.380  34.559 -23.979  1.00149.82           C  
ATOM   1290  CB  LEU B 170     -54.470  35.233 -22.597  1.00149.82           C  
ATOM   1291  CG  LEU B 170     -55.906  35.503 -22.112  1.00149.82           C  
ATOM   1292  CD1 LEU B 170     -56.584  34.208 -21.641  1.00149.82           C  
ATOM   1293  CD2 LEU B 170     -55.946  36.619 -21.058  1.00149.82           C  
ATOM   1294  C   LEU B 170     -52.871  34.322 -24.233  1.00149.82           C  
ATOM   1295  O   LEU B 170     -52.390  33.241 -23.910  1.00149.82           O  
ATOM   1296  N   LYS B 171     -52.078  35.315 -24.787  1.00318.80           N  
ATOM   1297  CA  LYS B 171     -50.620  35.223 -25.134  1.00318.80           C  
ATOM   1298  CB  LYS B 171     -50.315  35.666 -26.583  1.00318.80           C  
ATOM   1299  CG  LYS B 171     -50.851  34.739 -27.683  1.00318.80           C  
ATOM   1300  CD  LYS B 171     -50.866  35.388 -29.075  1.00318.80           C  
ATOM   1301  CE  LYS B 171     -51.008  34.397 -30.234  1.00318.80           C  
ATOM   1302  NZ  LYS B 171     -52.433  34.219 -30.593  1.00318.80           N1+
ATOM   1303  C   LYS B 171     -49.693  36.121 -24.193  1.00318.80           C  
ATOM   1304  O   LYS B 171     -50.345  36.954 -23.565  1.00318.80           O  
ATOM   1305  N   MET B 172     -48.251  36.141 -24.009  1.00523.59           N  
ATOM   1306  CA  MET B 172     -46.959  35.558 -24.459  1.00523.59           C  
ATOM   1307  CB  MET B 172     -46.716  35.679 -25.963  1.00523.59           C  
ATOM   1308  CG  MET B 172     -47.414  34.646 -26.832  1.00523.59           C  
ATOM   1309  SD  MET B 172     -46.690  34.595 -28.492  1.00523.59           S  
ATOM   1310  CE  MET B 172     -47.943  35.627 -29.291  1.00523.59           C  
ATOM   1311  C   MET B 172     -45.749  36.222 -23.842  1.00523.59           C  
ATOM   1312  O   MET B 172     -45.767  36.948 -22.856  1.00523.59           O  
ATOM   1313  N   GLY B 173     -44.610  36.054 -24.522  1.00115.32           N  
ATOM   1314  CA  GLY B 173     -43.332  36.472 -24.031  1.00115.32           C  
ATOM   1315  C   GLY B 173     -43.338  37.927 -23.677  1.00115.32           C  
ATOM   1316  O   GLY B 173     -42.500  38.351 -22.883  1.00115.32           O  
ATOM   1317  N   ALA B 174     -44.254  38.727 -24.268  1.00 79.93           N  
ATOM   1318  CA  ALA B 174     -44.215  40.158 -24.144  1.00 79.93           C  
ATOM   1319  CB  ALA B 174     -45.489  40.843 -24.667  1.00 79.93           C  
ATOM   1320  C   ALA B 174     -43.992  40.626 -22.737  1.00 79.93           C  
ATOM   1321  O   ALA B 174     -44.806  40.421 -21.836  1.00 79.93           O  
ATOM   1322  N   GLY B 175     -42.832  41.283 -22.542  1.00 36.46           N  
ATOM   1323  CA  GLY B 175     -42.482  41.936 -21.315  1.00 36.46           C  
ATOM   1324  C   GLY B 175     -42.122  40.960 -20.241  1.00 36.46           C  
ATOM   1325  O   GLY B 175     -41.939  39.766 -20.470  1.00 36.46           O  
ATOM   1326  N   ASP B 176     -42.047  41.502 -19.009  1.00 68.31           N  
ATOM   1327  CA  ASP B 176     -41.664  40.822 -17.806  1.00 68.31           C  
ATOM   1328  CB  ASP B 176     -41.716  41.778 -16.599  1.00 68.31           C  
ATOM   1329  CG  ASP B 176     -41.262  41.064 -15.340  1.00 68.31           C  
ATOM   1330  OD1 ASP B 176     -40.026  40.990 -15.110  1.00 68.31           O  
ATOM   1331  OD2 ASP B 176     -42.153  40.604 -14.575  1.00 68.31           O1-
ATOM   1332  C   ASP B 176     -42.601  39.678 -17.565  1.00 68.31           C  
ATOM   1333  O   ASP B 176     -43.820  39.810 -17.651  1.00 68.31           O  
ATOM   1334  N   PRO B 177     -42.024  38.532 -17.299  1.00 70.30           N  
ATOM   1335  CA  PRO B 177     -42.798  37.349 -17.043  1.00 70.30           C  
ATOM   1336  CD  PRO B 177     -40.705  38.220 -17.825  1.00 70.30           C  
ATOM   1337  CB  PRO B 177     -41.800  36.192 -17.049  1.00 70.30           C  
ATOM   1338  CG  PRO B 177     -40.675  36.689 -17.976  1.00 70.30           C  
ATOM   1339  C   PRO B 177     -43.626  37.421 -15.799  1.00 70.30           C  
ATOM   1340  O   PRO B 177     -44.762  36.950 -15.816  1.00 70.30           O  
ATOM   1341  N   ALA B 178     -43.090  38.004 -14.708  1.00 37.11           N  
ATOM   1342  CA  ALA B 178     -43.831  38.054 -13.480  1.00 37.11           C  
ATOM   1343  CB  ALA B 178     -43.045  38.690 -12.323  1.00 37.11           C  
ATOM   1344  C   ALA B 178     -45.034  38.901 -13.698  1.00 37.11           C  
ATOM   1345  O   ALA B 178     -46.142  38.570 -13.280  1.00 37.11           O  
ATOM   1346  N   GLU B 179     -44.819  40.027 -14.389  1.00 92.66           N  
ATOM   1347  CA  GLU B 179     -45.848  40.978 -14.657  1.00 92.66           C  
ATOM   1348  CB  GLU B 179     -45.251  42.176 -15.411  1.00 92.66           C  
ATOM   1349  CG  GLU B 179     -46.098  43.440 -15.409  1.00 92.66           C  
ATOM   1350  CD  GLU B 179     -45.200  44.565 -15.905  1.00 92.66           C  
ATOM   1351  OE1 GLU B 179     -43.994  44.559 -15.539  1.00 92.66           O  
ATOM   1352  OE2 GLU B 179     -45.701  45.439 -16.660  1.00 92.66           O1-
ATOM   1353  C   GLU B 179     -46.865  40.305 -15.521  1.00 92.66           C  
ATOM   1354  O   GLU B 179     -48.072  40.428 -15.311  1.00 92.66           O  
ATOM   1355  N   ASP B 180     -46.376  39.532 -16.506  1.00 50.12           N  
ATOM   1356  CA  ASP B 180     -47.227  38.878 -17.456  1.00 50.12           C  
ATOM   1357  CB  ASP B 180     -46.428  38.115 -18.529  1.00 50.12           C  
ATOM   1358  CG  ASP B 180     -47.352  37.796 -19.697  1.00 50.12           C  
ATOM   1359  OD1 ASP B 180     -48.502  38.310 -19.706  1.00 50.12           O  
ATOM   1360  OD2 ASP B 180     -46.918  37.032 -20.599  1.00 50.12           O1-
ATOM   1361  C   ASP B 180     -48.102  37.895 -16.735  1.00 50.12           C  
ATOM   1362  O   ASP B 180     -49.294  37.803 -17.018  1.00 50.12           O  
ATOM   1363  N   THR B 181     -47.536  37.134 -15.774  1.00129.12           N  
ATOM   1364  CA  THR B 181     -48.329  36.159 -15.078  1.00129.12           C  
ATOM   1365  CB  THR B 181     -47.536  35.245 -14.191  1.00129.12           C  
ATOM   1366  OG1 THR B 181     -46.698  35.991 -13.326  1.00129.12           O  
ATOM   1367  CG2 THR B 181     -46.713  34.291 -15.065  1.00129.12           C  
ATOM   1368  C   THR B 181     -49.374  36.842 -14.262  1.00129.12           C  
ATOM   1369  O   THR B 181     -50.514  36.387 -14.188  1.00129.12           O  
ATOM   1370  N   ARG B 182     -49.006  37.971 -13.641  1.00169.27           N  
ATOM   1371  CA  ARG B 182     -49.894  38.706 -12.793  1.00169.27           C  
ATOM   1372  CB  ARG B 182     -49.206  39.985 -12.290  1.00169.27           C  
ATOM   1373  CG  ARG B 182     -49.836  40.632 -11.061  1.00169.27           C  
ATOM   1374  CD  ARG B 182     -49.103  41.906 -10.628  1.00169.27           C  
ATOM   1375  NE  ARG B 182     -47.639  41.613 -10.619  1.00169.27           N  
ATOM   1376  CZ  ARG B 182     -46.891  41.885 -11.728  1.00169.27           C  
ATOM   1377  NH1 ARG B 182     -47.477  42.456 -12.820  1.00169.27           N1+
ATOM   1378  NH2 ARG B 182     -45.556  41.597 -11.748  1.00169.27           N  
ATOM   1379  C   ARG B 182     -51.072  39.128 -13.617  1.00169.27           C  
ATOM   1380  O   ARG B 182     -52.220  39.007 -13.185  1.00169.27           O  
ATOM   1381  N   ARG B 183     -50.818  39.607 -14.850  1.00178.73           N  
ATOM   1382  CA  ARG B 183     -51.893  40.111 -15.658  1.00178.73           C  
ATOM   1383  CB  ARG B 183     -51.475  40.499 -17.089  1.00178.73           C  
ATOM   1384  CG  ARG B 183     -50.393  41.569 -17.203  1.00178.73           C  
ATOM   1385  CD  ARG B 183     -50.166  42.037 -18.645  1.00178.73           C  
ATOM   1386  NE  ARG B 183     -49.940  40.832 -19.496  1.00178.73           N  
ATOM   1387  CZ  ARG B 183     -50.990  40.241 -20.142  1.00178.73           C  
ATOM   1388  NH1 ARG B 183     -52.241  40.776 -20.040  1.00178.73           N1+
ATOM   1389  NH2 ARG B 183     -50.787  39.124 -20.901  1.00178.73           N  
ATOM   1390  C   ARG B 183     -52.891  39.018 -15.868  1.00178.73           C  
ATOM   1391  O   ARG B 183     -54.086  39.210 -15.648  1.00178.73           O  
ATOM   1392  N   VAL B 184     -52.409  37.838 -16.302  1.00 52.15           N  
ATOM   1393  CA  VAL B 184     -53.257  36.723 -16.617  1.00 52.15           C  
ATOM   1394  CB  VAL B 184     -52.509  35.584 -17.249  1.00 52.15           C  
ATOM   1395  CG1 VAL B 184     -53.472  34.399 -17.435  1.00 52.15           C  
ATOM   1396  CG2 VAL B 184     -51.886  36.085 -18.563  1.00 52.15           C  
ATOM   1397  C   VAL B 184     -53.911  36.202 -15.379  1.00 52.15           C  
ATOM   1398  O   VAL B 184     -55.088  35.847 -15.394  1.00 52.15           O  
ATOM   1399  N   ALA B 185     -53.158  36.144 -14.268  1.00 33.66           N  
ATOM   1400  CA  ALA B 185     -53.685  35.583 -13.061  1.00 33.66           C  
ATOM   1401  CB  ALA B 185     -52.663  35.606 -11.913  1.00 33.66           C  
ATOM   1402  C   ALA B 185     -54.880  36.383 -12.642  1.00 33.66           C  
ATOM   1403  O   ALA B 185     -55.895  35.826 -12.227  1.00 33.66           O  
ATOM   1404  N   GLU B 186     -54.788  37.721 -12.750  1.00 37.54           N  
ATOM   1405  CA  GLU B 186     -55.845  38.609 -12.353  1.00 37.54           C  
ATOM   1406  CB  GLU B 186     -55.435  40.086 -12.493  1.00 37.54           C  
ATOM   1407  CG  GLU B 186     -54.305  40.503 -11.549  1.00 37.54           C  
ATOM   1408  CD  GLU B 186     -53.826  41.890 -11.964  1.00 37.54           C  
ATOM   1409  OE1 GLU B 186     -54.215  42.342 -13.074  1.00 37.54           O  
ATOM   1410  OE2 GLU B 186     -53.060  42.510 -11.181  1.00 37.54           O1-
ATOM   1411  C   GLU B 186     -57.044  38.400 -13.230  1.00 37.54           C  
ATOM   1412  O   GLU B 186     -58.176  38.354 -12.748  1.00 37.54           O  
ATOM   1413  N   LEU B 187     -56.820  38.240 -14.547  1.00 77.43           N  
ATOM   1414  CA  LEU B 187     -57.885  38.084 -15.498  1.00 77.43           C  
ATOM   1415  CB  LEU B 187     -57.371  37.741 -16.905  1.00 77.43           C  
ATOM   1416  CG  LEU B 187     -58.488  37.470 -17.933  1.00 77.43           C  
ATOM   1417  CD1 LEU B 187     -59.057  38.767 -18.521  1.00 77.43           C  
ATOM   1418  CD2 LEU B 187     -58.047  36.444 -18.987  1.00 77.43           C  
ATOM   1419  C   LEU B 187     -58.661  36.868 -15.114  1.00 77.43           C  
ATOM   1420  O   LEU B 187     -59.888  36.842 -15.203  1.00 77.43           O  
ATOM   1421  N   ALA B 188     -57.938  35.817 -14.693  1.00 36.01           N  
ATOM   1422  CA  ALA B 188     -58.550  34.561 -14.375  1.00 36.01           C  
ATOM   1423  CB  ALA B 188     -57.529  33.482 -13.978  1.00 36.01           C  
ATOM   1424  C   ALA B 188     -59.501  34.727 -13.234  1.00 36.01           C  
ATOM   1425  O   ALA B 188     -60.583  34.144 -13.232  1.00 36.01           O  
ATOM   1426  N   ARG B 189     -59.141  35.531 -12.224  1.00100.80           N  
ATOM   1427  CA  ARG B 189     -60.023  35.661 -11.103  1.00100.80           C  
ATOM   1428  CB  ARG B 189     -59.487  36.586  -9.996  1.00100.80           C  
ATOM   1429  CG  ARG B 189     -58.565  35.870  -9.010  1.00100.80           C  
ATOM   1430  CD  ARG B 189     -57.257  35.372  -9.617  1.00100.80           C  
ATOM   1431  NE  ARG B 189     -56.672  34.407  -8.645  1.00100.80           N  
ATOM   1432  CZ  ARG B 189     -55.331  34.163  -8.641  1.00100.80           C  
ATOM   1433  NH1 ARG B 189     -54.508  34.860  -9.479  1.00100.80           N1+
ATOM   1434  NH2 ARG B 189     -54.809  33.224  -7.802  1.00100.80           N  
ATOM   1435  C   ARG B 189     -61.335  36.220 -11.551  1.00100.80           C  
ATOM   1436  O   ARG B 189     -62.381  35.824 -11.042  1.00100.80           O  
ATOM   1437  N   GLU B 190     -61.325  37.208 -12.461  1.00 76.96           N  
ATOM   1438  CA  GLU B 190     -62.588  37.753 -12.862  1.00 76.96           C  
ATOM   1439  CB  GLU B 190     -62.469  39.121 -13.561  1.00 76.96           C  
ATOM   1440  CG  GLU B 190     -62.034  40.236 -12.607  1.00 76.96           C  
ATOM   1441  CD  GLU B 190     -62.021  41.557 -13.366  1.00 76.96           C  
ATOM   1442  OE1 GLU B 190     -63.106  41.963 -13.860  1.00 76.96           O  
ATOM   1443  OE2 GLU B 190     -60.929  42.177 -13.457  1.00 76.96           O1-
ATOM   1444  C   GLU B 190     -63.373  36.837 -13.766  1.00 76.96           C  
ATOM   1445  O   GLU B 190     -64.565  36.631 -13.547  1.00 76.96           O  
ATOM   1446  N   VAL B 191     -62.745  36.342 -14.853  1.00162.98           N  
ATOM   1447  CA  VAL B 191     -63.394  35.540 -15.868  1.00162.98           C  
ATOM   1448  CB  VAL B 191     -62.858  35.816 -17.244  1.00162.98           C  
ATOM   1449  CG1 VAL B 191     -61.505  35.118 -17.426  1.00162.98           C  
ATOM   1450  CG2 VAL B 191     -63.920  35.405 -18.268  1.00162.98           C  
ATOM   1451  C   VAL B 191     -63.412  34.046 -15.669  1.00162.98           C  
ATOM   1452  O   VAL B 191     -64.347  33.366 -16.089  1.00162.98           O  
ATOM   1453  N   GLY B 192     -62.390  33.493 -14.996  1.00 60.78           N  
ATOM   1454  CA  GLY B 192     -62.100  32.084 -14.989  1.00 60.78           C  
ATOM   1455  C   GLY B 192     -63.280  31.252 -14.601  1.00 60.78           C  
ATOM   1456  O   GLY B 192     -63.415  30.127 -15.080  1.00 60.78           O  
ATOM   1457  N   ASP B 193     -64.143  31.735 -13.700  1.00 92.83           N  
ATOM   1458  CA  ASP B 193     -65.227  30.898 -13.277  1.00 92.83           C  
ATOM   1459  CB  ASP B 193     -66.105  31.569 -12.211  1.00 92.83           C  
ATOM   1460  CG  ASP B 193     -67.062  30.509 -11.695  1.00 92.83           C  
ATOM   1461  OD1 ASP B 193     -66.793  29.301 -11.931  1.00 92.83           O  
ATOM   1462  OD2 ASP B 193     -68.080  30.894 -11.062  1.00 92.83           O1-
ATOM   1463  C   ASP B 193     -66.132  30.534 -14.425  1.00 92.83           C  
ATOM   1464  O   ASP B 193     -66.446  29.361 -14.618  1.00 92.83           O  
ATOM   1465  N   ARG B 194     -66.577  31.532 -15.214  1.00 61.19           N  
ATOM   1466  CA  ARG B 194     -67.528  31.326 -16.275  1.00 61.19           C  
ATOM   1467  CB  ARG B 194     -68.046  32.641 -16.879  1.00 61.19           C  
ATOM   1468  CG  ARG B 194     -68.823  33.525 -15.903  1.00 61.19           C  
ATOM   1469  CD  ARG B 194     -69.452  34.746 -16.578  1.00 61.19           C  
ATOM   1470  NE  ARG B 194     -68.351  35.509 -17.230  1.00 61.19           N  
ATOM   1471  CZ  ARG B 194     -67.685  36.477 -16.534  1.00 61.19           C  
ATOM   1472  NH1 ARG B 194     -68.045  36.758 -15.248  1.00 61.19           N1+
ATOM   1473  NH2 ARG B 194     -66.662  37.165 -17.121  1.00 61.19           N  
ATOM   1474  C   ARG B 194     -66.965  30.546 -17.427  1.00 61.19           C  
ATOM   1475  O   ARG B 194     -67.651  29.703 -18.003  1.00 61.19           O  
ATOM   1476  N   VAL B 195     -65.697  30.798 -17.791  1.00129.90           N  
ATOM   1477  CA  VAL B 195     -65.158  30.295 -19.026  1.00129.90           C  
ATOM   1478  CB  VAL B 195     -64.850  31.481 -19.906  1.00129.90           C  
ATOM   1479  CG1 VAL B 195     -64.139  32.526 -19.033  1.00129.90           C  
ATOM   1480  CG2 VAL B 195     -63.995  31.080 -21.111  1.00129.90           C  
ATOM   1481  C   VAL B 195     -63.901  29.507 -18.798  1.00129.90           C  
ATOM   1482  O   VAL B 195     -63.254  29.630 -17.759  1.00129.90           O  
ATOM   1483  N   SER B 196     -63.533  28.641 -19.777  1.00110.46           N  
ATOM   1484  CA  SER B 196     -62.317  27.893 -19.647  1.00110.46           C  
ATOM   1485  CB  SER B 196     -62.301  26.529 -20.358  1.00110.46           C  
ATOM   1486  OG  SER B 196     -62.097  26.701 -21.749  1.00110.46           O  
ATOM   1487  C   SER B 196     -61.237  28.738 -20.247  1.00110.46           C  
ATOM   1488  O   SER B 196     -61.380  29.252 -21.356  1.00110.46           O  
ATOM   1489  N   LEU B 197     -60.120  28.918 -19.512  1.00108.67           N  
ATOM   1490  CA  LEU B 197     -59.100  29.783 -20.026  1.00108.67           C  
ATOM   1491  CB  LEU B 197     -58.659  30.906 -19.074  1.00108.67           C  
ATOM   1492  CG  LEU B 197     -59.804  31.837 -18.643  1.00108.67           C  
ATOM   1493  CD1 LEU B 197     -60.652  31.208 -17.528  1.00108.67           C  
ATOM   1494  CD2 LEU B 197     -59.293  33.241 -18.311  1.00108.67           C  
ATOM   1495  C   LEU B 197     -57.875  28.990 -20.334  1.00108.67           C  
ATOM   1496  O   LEU B 197     -57.532  28.035 -19.639  1.00108.67           O  
ATOM   1497  N   ARG B 198     -57.186  29.388 -21.419  1.00100.59           N  
ATOM   1498  CA  ARG B 198     -55.975  28.744 -21.831  1.00100.59           C  
ATOM   1499  CB  ARG B 198     -56.120  27.896 -23.109  1.00100.59           C  
ATOM   1500  CG  ARG B 198     -57.174  26.790 -23.022  1.00100.59           C  
ATOM   1501  CD  ARG B 198     -58.611  27.314 -23.093  1.00100.59           C  
ATOM   1502  NE  ARG B 198     -59.517  26.136 -23.200  1.00100.59           N  
ATOM   1503  CZ  ARG B 198     -59.780  25.591 -24.424  1.00100.59           C  
ATOM   1504  NH1 ARG B 198     -59.196  26.107 -25.545  1.00100.59           N1+
ATOM   1505  NH2 ARG B 198     -60.612  24.514 -24.527  1.00100.59           N  
ATOM   1506  C   ARG B 198     -55.011  29.844 -22.162  1.00100.59           C  
ATOM   1507  O   ARG B 198     -55.424  30.979 -22.397  1.00100.59           O  
ATOM   1508  N   ILE B 199     -53.692  29.540 -22.173  1.00 84.47           N  
ATOM   1509  CA  ILE B 199     -52.707  30.541 -22.488  1.00 84.47           C  
ATOM   1510  CB  ILE B 199     -51.795  30.904 -21.350  1.00 84.47           C  
ATOM   1511  CG1 ILE B 199     -50.915  29.702 -20.977  1.00 84.47           C  
ATOM   1512  CG2 ILE B 199     -52.655  31.426 -20.185  1.00 84.47           C  
ATOM   1513  CD1 ILE B 199     -49.682  30.091 -20.168  1.00 84.47           C  
ATOM   1514  C   ILE B 199     -51.815  29.973 -23.554  1.00 84.47           C  
ATOM   1515  O   ILE B 199     -51.832  28.767 -23.792  1.00 84.47           O  
ATOM   1516  N   ASP B 200     -51.054  30.843 -24.263  1.00107.96           N  
ATOM   1517  CA  ASP B 200     -50.152  30.410 -25.302  1.00107.96           C  
ATOM   1518  CB  ASP B 200     -50.836  30.352 -26.680  1.00107.96           C  
ATOM   1519  CG  ASP B 200     -49.908  29.686 -27.685  1.00107.96           C  
ATOM   1520  OD1 ASP B 200     -48.730  29.415 -27.329  1.00107.96           O  
ATOM   1521  OD2 ASP B 200     -50.373  29.439 -28.830  1.00107.96           O1-
ATOM   1522  C   ASP B 200     -49.010  31.391 -25.413  1.00107.96           C  
ATOM   1523  O   ASP B 200     -49.171  32.504 -25.909  1.00107.96           O  
ATOM   1524  N   ILE B 201     -47.827  30.995 -24.904  1.00129.08           N  
ATOM   1525  CA  ILE B 201     -46.581  31.728 -24.882  1.00129.08           C  
ATOM   1526  CB  ILE B 201     -45.659  31.229 -23.805  1.00129.08           C  
ATOM   1527  CG1 ILE B 201     -46.375  31.352 -22.449  1.00129.08           C  
ATOM   1528  CG2 ILE B 201     -44.348  32.033 -23.840  1.00129.08           C  
ATOM   1529  CD1 ILE B 201     -45.605  30.716 -21.296  1.00129.08           C  
ATOM   1530  C   ILE B 201     -45.879  31.746 -26.223  1.00129.08           C  
ATOM   1531  O   ILE B 201     -44.985  32.557 -26.452  1.00129.08           O  
ATOM   1532  N   ASN B 202     -46.163  30.774 -27.108  1.00112.86           N  
ATOM   1533  CA  ASN B 202     -45.493  30.675 -28.380  1.00112.86           C  
ATOM   1534  CB  ASN B 202     -45.774  31.812 -29.377  1.00112.86           C  
ATOM   1535  CG  ASN B 202     -47.101  31.497 -30.064  1.00112.86           C  
ATOM   1536  OD1 ASN B 202     -47.293  30.402 -30.588  1.00112.86           O  
ATOM   1537  ND2 ASN B 202     -48.050  32.470 -30.072  1.00112.86           N  
ATOM   1538  C   ASN B 202     -44.016  30.476 -28.221  1.00112.86           C  
ATOM   1539  O   ASN B 202     -43.216  31.039 -28.965  1.00112.86           O  
ATOM   1540  N   ALA B 203     -43.634  29.626 -27.245  1.00 73.99           N  
ATOM   1541  CA  ALA B 203     -42.279  29.187 -27.025  1.00 73.99           C  
ATOM   1542  CB  ALA B 203     -41.673  28.522 -28.272  1.00 73.99           C  
ATOM   1543  C   ALA B 203     -41.375  30.311 -26.631  1.00 73.99           C  
ATOM   1544  O   ALA B 203     -40.157  30.171 -26.696  1.00 73.99           O  
ATOM   1545  N   ARG B 204     -41.938  31.455 -26.216  1.00153.66           N  
ATOM   1546  CA  ARG B 204     -41.151  32.589 -25.834  1.00153.66           C  
ATOM   1547  CB  ARG B 204     -41.815  33.937 -26.138  1.00153.66           C  
ATOM   1548  CG  ARG B 204     -41.679  34.241 -27.638  1.00153.66           C  
ATOM   1549  CD  ARG B 204     -40.334  33.750 -28.194  1.00153.66           C  
ATOM   1550  NE  ARG B 204     -40.140  34.263 -29.584  1.00153.66           N  
ATOM   1551  CZ  ARG B 204     -40.462  33.505 -30.674  1.00153.66           C  
ATOM   1552  NH1 ARG B 204     -41.068  32.291 -30.520  1.00153.66           N1+
ATOM   1553  NH2 ARG B 204     -40.155  33.956 -31.926  1.00153.66           N  
ATOM   1554  C   ARG B 204     -40.554  32.538 -24.454  1.00153.66           C  
ATOM   1555  O   ARG B 204     -39.691  33.357 -24.148  1.00153.66           O  
ATOM   1556  N   TRP B 205     -41.044  31.671 -23.542  1.00 82.91           N  
ATOM   1557  CA  TRP B 205     -40.432  31.628 -22.234  1.00 82.91           C  
ATOM   1558  CB  TRP B 205     -41.433  31.511 -21.067  1.00 82.91           C  
ATOM   1559  CG  TRP B 205     -42.234  32.766 -20.793  1.00 82.91           C  
ATOM   1560  CD2 TRP B 205     -43.245  32.879 -19.775  1.00 82.91           C  
ATOM   1561  CD1 TRP B 205     -42.167  33.981 -21.407  1.00 82.91           C  
ATOM   1562  NE1 TRP B 205     -43.065  34.849 -20.833  1.00 82.91           N  
ATOM   1563  CE2 TRP B 205     -43.736  34.184 -19.827  1.00 82.91           C  
ATOM   1564  CE3 TRP B 205     -43.723  31.975 -18.869  1.00 82.91           C  
ATOM   1565  CZ2 TRP B 205     -44.717  34.602 -18.971  1.00 82.91           C  
ATOM   1566  CZ3 TRP B 205     -44.714  32.399 -18.009  1.00 82.91           C  
ATOM   1567  CH2 TRP B 205     -45.200  33.690 -18.058  1.00 82.91           C  
ATOM   1568  C   TRP B 205     -39.528  30.436 -22.167  1.00 82.91           C  
ATOM   1569  O   TRP B 205     -39.795  29.407 -22.785  1.00 82.91           O  
ATOM   1570  N   ASP B 206     -38.401  30.561 -21.429  1.00 50.78           N  
ATOM   1571  CA  ASP B 206     -37.506  29.442 -21.316  1.00 50.78           C  
ATOM   1572  CB  ASP B 206     -36.029  29.804 -21.052  1.00 50.78           C  
ATOM   1573  CG  ASP B 206     -35.879  30.493 -19.710  1.00 50.78           C  
ATOM   1574  OD1 ASP B 206     -36.920  30.762 -19.058  1.00 50.78           O  
ATOM   1575  OD2 ASP B 206     -34.710  30.761 -19.321  1.00 50.78           O1-
ATOM   1576  C   ASP B 206     -38.019  28.537 -20.237  1.00 50.78           C  
ATOM   1577  O   ASP B 206     -38.972  28.875 -19.537  1.00 50.78           O  
ATOM   1578  N   ARG B 207     -37.386  27.357 -20.070  1.00113.26           N  
ATOM   1579  CA  ARG B 207     -37.872  26.355 -19.159  1.00113.26           C  
ATOM   1580  CB  ARG B 207     -36.989  25.100 -19.069  1.00113.26           C  
ATOM   1581  CG  ARG B 207     -37.448  24.189 -17.924  1.00113.26           C  
ATOM   1582  CD  ARG B 207     -36.358  23.279 -17.352  1.00113.26           C  
ATOM   1583  NE  ARG B 207     -36.294  22.043 -18.175  1.00113.26           N  
ATOM   1584  CZ  ARG B 207     -37.009  20.946 -17.791  1.00113.26           C  
ATOM   1585  NH1 ARG B 207     -37.789  20.998 -16.673  1.00113.26           N1+
ATOM   1586  NH2 ARG B 207     -36.944  19.795 -18.522  1.00113.26           N  
ATOM   1587  C   ARG B 207     -37.935  26.871 -17.758  1.00113.26           C  
ATOM   1588  O   ARG B 207     -38.930  26.669 -17.062  1.00113.26           O  
ATOM   1589  N   ARG B 208     -36.880  27.565 -17.307  1.00121.18           N  
ATOM   1590  CA  ARG B 208     -36.810  27.982 -15.939  1.00121.18           C  
ATOM   1591  CB  ARG B 208     -35.545  28.811 -15.663  1.00121.18           C  
ATOM   1592  CG  ARG B 208     -35.243  28.985 -14.177  1.00121.18           C  
ATOM   1593  CD  ARG B 208     -34.291  30.141 -13.874  1.00121.18           C  
ATOM   1594  NE  ARG B 208     -35.134  31.366 -13.836  1.00121.18           N  
ATOM   1595  CZ  ARG B 208     -35.882  31.618 -12.724  1.00121.18           C  
ATOM   1596  NH1 ARG B 208     -35.840  30.753 -11.668  1.00121.18           N1+
ATOM   1597  NH2 ARG B 208     -36.684  32.720 -12.677  1.00121.18           N  
ATOM   1598  C   ARG B 208     -37.985  28.862 -15.645  1.00121.18           C  
ATOM   1599  O   ARG B 208     -38.650  28.705 -14.622  1.00121.18           O  
ATOM   1600  N   THR B 209     -38.276  29.804 -16.556  1.00 44.88           N  
ATOM   1601  CA  THR B 209     -39.330  30.763 -16.382  1.00 44.88           C  
ATOM   1602  CB  THR B 209     -39.367  31.760 -17.504  1.00 44.88           C  
ATOM   1603  OG1 THR B 209     -38.139  32.470 -17.563  1.00 44.88           O  
ATOM   1604  CG2 THR B 209     -40.528  32.739 -17.277  1.00 44.88           C  
ATOM   1605  C   THR B 209     -40.667  30.080 -16.330  1.00 44.88           C  
ATOM   1606  O   THR B 209     -41.503  30.415 -15.492  1.00 44.88           O  
ATOM   1607  N   ALA B 210     -40.912  29.106 -17.227  1.00 39.52           N  
ATOM   1608  CA  ALA B 210     -42.200  28.471 -17.280  1.00 39.52           C  
ATOM   1609  CB  ALA B 210     -42.311  27.451 -18.427  1.00 39.52           C  
ATOM   1610  C   ALA B 210     -42.475  27.735 -16.005  1.00 39.52           C  
ATOM   1611  O   ALA B 210     -43.556  27.852 -15.428  1.00 39.52           O  
ATOM   1612  N   LEU B 211     -41.483  26.980 -15.508  1.00 62.75           N  
ATOM   1613  CA  LEU B 211     -41.672  26.174 -14.338  1.00 62.75           C  
ATOM   1614  CB  LEU B 211     -40.434  25.317 -14.024  1.00 62.75           C  
ATOM   1615  CG  LEU B 211     -40.149  24.262 -15.112  1.00 62.75           C  
ATOM   1616  CD1 LEU B 211     -38.906  23.427 -14.771  1.00 62.75           C  
ATOM   1617  CD2 LEU B 211     -41.383  23.382 -15.375  1.00 62.75           C  
ATOM   1618  C   LEU B 211     -41.962  27.062 -13.168  1.00 62.75           C  
ATOM   1619  O   LEU B 211     -42.737  26.700 -12.284  1.00 62.75           O  
ATOM   1620  N   HIS B 212     -41.303  28.231 -13.096  1.00 63.22           N  
ATOM   1621  CA  HIS B 212     -41.497  29.135 -11.995  1.00 63.22           C  
ATOM   1622  ND1 HIS B 212     -41.241  32.548 -11.166  1.00 63.22           N  
ATOM   1623  CG  HIS B 212     -40.629  31.327 -10.965  1.00 63.22           C  
ATOM   1624  CB  HIS B 212     -40.474  30.289 -12.039  1.00 63.22           C  
ATOM   1625  NE2 HIS B 212     -40.587  32.509  -9.041  1.00 63.22           N  
ATOM   1626  CD2 HIS B 212     -40.237  31.322  -9.662  1.00 63.22           C  
ATOM   1627  CE1 HIS B 212     -41.187  33.212  -9.985  1.00 63.22           C  
ATOM   1628  C   HIS B 212     -42.876  29.738 -11.967  1.00 63.22           C  
ATOM   1629  O   HIS B 212     -43.593  29.619 -10.975  1.00 63.22           O  
ATOM   1630  N   TYR B 213     -43.270  30.423 -13.060  1.00 87.89           N  
ATOM   1631  CA  TYR B 213     -44.503  31.166 -13.155  1.00 87.89           C  
ATOM   1632  CB  TYR B 213     -44.473  32.257 -14.236  1.00 87.89           C  
ATOM   1633  CG  TYR B 213     -43.473  33.253 -13.766  1.00 87.89           C  
ATOM   1634  CD1 TYR B 213     -43.799  34.177 -12.800  1.00 87.89           C  
ATOM   1635  CD2 TYR B 213     -42.204  33.254 -14.294  1.00 87.89           C  
ATOM   1636  CE1 TYR B 213     -42.868  35.092 -12.368  1.00 87.89           C  
ATOM   1637  CE2 TYR B 213     -41.271  34.165 -13.865  1.00 87.89           C  
ATOM   1638  CZ  TYR B 213     -41.602  35.084 -12.901  1.00 87.89           C  
ATOM   1639  OH  TYR B 213     -40.638  36.016 -12.465  1.00 87.89           O  
ATOM   1640  C   TYR B 213     -45.742  30.349 -13.353  1.00 87.89           C  
ATOM   1641  O   TYR B 213     -46.791  30.690 -12.812  1.00 87.89           O  
ATOM   1642  N   LEU B 214     -45.672  29.257 -14.131  1.00 81.62           N  
ATOM   1643  CA  LEU B 214     -46.847  28.540 -14.545  1.00 81.62           C  
ATOM   1644  CB  LEU B 214     -46.536  27.357 -15.474  1.00 81.62           C  
ATOM   1645  CG  LEU B 214     -45.969  27.813 -16.829  1.00 81.62           C  
ATOM   1646  CD1 LEU B 214     -45.742  26.625 -17.774  1.00 81.62           C  
ATOM   1647  CD2 LEU B 214     -46.845  28.916 -17.444  1.00 81.62           C  
ATOM   1648  C   LEU B 214     -47.642  28.027 -13.390  1.00 81.62           C  
ATOM   1649  O   LEU B 214     -48.866  27.976 -13.495  1.00 81.62           O  
ATOM   1650  N   PRO B 215     -47.062  27.628 -12.300  1.00 75.62           N  
ATOM   1651  CA  PRO B 215     -47.894  27.132 -11.246  1.00 75.62           C  
ATOM   1652  CD  PRO B 215     -45.740  27.019 -12.286  1.00 75.62           C  
ATOM   1653  CB  PRO B 215     -46.933  26.567 -10.206  1.00 75.62           C  
ATOM   1654  CG  PRO B 215     -45.733  26.097 -11.054  1.00 75.62           C  
ATOM   1655  C   PRO B 215     -48.843  28.184 -10.761  1.00 75.62           C  
ATOM   1656  O   PRO B 215     -49.917  27.837 -10.270  1.00 75.62           O  
ATOM   1657  N   ILE B 216     -48.472  29.471 -10.896  1.00 97.30           N  
ATOM   1658  CA  ILE B 216     -49.309  30.541 -10.437  1.00 97.30           C  
ATOM   1659  CB  ILE B 216     -48.628  31.890 -10.504  1.00 97.30           C  
ATOM   1660  CG1 ILE B 216     -49.265  32.852  -9.501  1.00 97.30           C  
ATOM   1661  CG2 ILE B 216     -48.676  32.460 -11.932  1.00 97.30           C  
ATOM   1662  CD1 ILE B 216     -48.409  34.099  -9.278  1.00 97.30           C  
ATOM   1663  C   ILE B 216     -50.565  30.547 -11.261  1.00 97.30           C  
ATOM   1664  O   ILE B 216     -51.661  30.711 -10.731  1.00 97.30           O  
ATOM   1665  N   LEU B 217     -50.438  30.369 -12.591  1.00113.17           N  
ATOM   1666  CA  LEU B 217     -51.583  30.350 -13.452  1.00113.17           C  
ATOM   1667  CB  LEU B 217     -51.251  30.374 -14.952  1.00113.17           C  
ATOM   1668  CG  LEU B 217     -50.593  31.693 -15.390  1.00113.17           C  
ATOM   1669  CD1 LEU B 217     -49.137  31.776 -14.920  1.00113.17           C  
ATOM   1670  CD2 LEU B 217     -50.752  31.940 -16.892  1.00113.17           C  
ATOM   1671  C   LEU B 217     -52.382  29.123 -13.164  1.00113.17           C  
ATOM   1672  O   LEU B 217     -53.600  29.114 -13.332  1.00113.17           O  
ATOM   1673  N   ALA B 218     -51.700  28.030 -12.778  1.00 36.28           N  
ATOM   1674  CA  ALA B 218     -52.404  26.816 -12.482  1.00 36.28           C  
ATOM   1675  CB  ALA B 218     -51.460  25.653 -12.131  1.00 36.28           C  
ATOM   1676  C   ALA B 218     -53.288  27.058 -11.291  1.00 36.28           C  
ATOM   1677  O   ALA B 218     -54.463  26.693 -11.288  1.00 36.28           O  
ATOM   1678  N   GLU B 219     -52.742  27.730 -10.260  1.00 45.22           N  
ATOM   1679  CA  GLU B 219     -53.446  28.014  -9.039  1.00 45.22           C  
ATOM   1680  CB  GLU B 219     -52.590  28.860  -8.079  1.00 45.22           C  
ATOM   1681  CG  GLU B 219     -53.262  29.211  -6.750  1.00 45.22           C  
ATOM   1682  CD  GLU B 219     -52.439  30.319  -6.105  1.00 45.22           C  
ATOM   1683  OE1 GLU B 219     -51.529  30.856  -6.792  1.00 45.22           O  
ATOM   1684  OE2 GLU B 219     -52.714  30.652  -4.922  1.00 45.22           O1-
ATOM   1685  C   GLU B 219     -54.631  28.854  -9.401  1.00 45.22           C  
ATOM   1686  O   GLU B 219     -55.718  28.702  -8.846  1.00 45.22           O  
ATOM   1687  N   ALA B 220     -54.408  29.764 -10.362  1.00 62.82           N  
ATOM   1688  CA  ALA B 220     -55.335  30.730 -10.880  1.00 62.82           C  
ATOM   1689  CB  ALA B 220     -54.685  31.701 -11.880  1.00 62.82           C  
ATOM   1690  C   ALA B 220     -56.485  30.061 -11.578  1.00 62.82           C  
ATOM   1691  O   ALA B 220     -57.570  30.639 -11.652  1.00 62.82           O  
ATOM   1692  N   GLY B 221     -56.280  28.859 -12.160  1.00 51.65           N  
ATOM   1693  CA  GLY B 221     -57.386  28.205 -12.810  1.00 51.65           C  
ATOM   1694  C   GLY B 221     -57.176  28.015 -14.289  1.00 51.65           C  
ATOM   1695  O   GLY B 221     -58.066  27.494 -14.960  1.00 51.65           O  
ATOM   1696  N   VAL B 222     -56.018  28.414 -14.858  1.00 61.37           N  
ATOM   1697  CA  VAL B 222     -55.835  28.207 -16.275  1.00 61.37           C  
ATOM   1698  CB  VAL B 222     -54.570  28.815 -16.811  1.00 61.37           C  
ATOM   1699  CG1 VAL B 222     -54.465  28.483 -18.308  1.00 61.37           C  
ATOM   1700  CG2 VAL B 222     -54.580  30.323 -16.508  1.00 61.37           C  
ATOM   1701  C   VAL B 222     -55.776  26.723 -16.536  1.00 61.37           C  
ATOM   1702  O   VAL B 222     -55.033  25.993 -15.885  1.00 61.37           O  
ATOM   1703  N   GLU B 223     -56.619  26.245 -17.478  1.00 98.27           N  
ATOM   1704  CA  GLU B 223     -56.758  24.860 -17.849  1.00 98.27           C  
ATOM   1705  CB  GLU B 223     -58.108  24.542 -18.506  1.00 98.27           C  
ATOM   1706  CG  GLU B 223     -59.285  24.648 -17.537  1.00 98.27           C  
ATOM   1707  CD  GLU B 223     -60.459  23.929 -18.184  1.00 98.27           C  
ATOM   1708  OE1 GLU B 223     -60.202  23.087 -19.084  1.00 98.27           O  
ATOM   1709  OE2 GLU B 223     -61.622  24.204 -17.786  1.00 98.27           O1-
ATOM   1710  C   GLU B 223     -55.697  24.325 -18.764  1.00 98.27           C  
ATOM   1711  O   GLU B 223     -55.358  23.146 -18.684  1.00 98.27           O  
ATOM   1712  N   LEU B 224     -55.171  25.129 -19.704  1.00 86.19           N  
ATOM   1713  CA  LEU B 224     -54.297  24.512 -20.659  1.00 86.19           C  
ATOM   1714  CB  LEU B 224     -55.022  24.258 -21.996  1.00 86.19           C  
ATOM   1715  CG  LEU B 224     -54.224  23.488 -23.063  1.00 86.19           C  
ATOM   1716  CD1 LEU B 224     -53.972  22.031 -22.640  1.00 86.19           C  
ATOM   1717  CD2 LEU B 224     -54.906  23.593 -24.438  1.00 86.19           C  
ATOM   1718  C   LEU B 224     -53.136  25.414 -20.923  1.00 86.19           C  
ATOM   1719  O   LEU B 224     -53.301  26.615 -21.142  1.00 86.19           O  
ATOM   1720  N   PHE B 225     -51.912  24.853 -20.908  1.00121.06           N  
ATOM   1721  CA  PHE B 225     -50.806  25.703 -21.218  1.00121.06           C  
ATOM   1722  CB  PHE B 225     -49.566  25.500 -20.322  1.00121.06           C  
ATOM   1723  CG  PHE B 225     -49.916  25.796 -18.899  1.00121.06           C  
ATOM   1724  CD1 PHE B 225     -50.313  27.055 -18.511  1.00121.06           C  
ATOM   1725  CD2 PHE B 225     -49.807  24.813 -17.939  1.00121.06           C  
ATOM   1726  CE1 PHE B 225     -50.622  27.324 -17.198  1.00121.06           C  
ATOM   1727  CE2 PHE B 225     -50.112  25.076 -16.625  1.00121.06           C  
ATOM   1728  CZ  PHE B 225     -50.525  26.332 -16.252  1.00121.06           C  
ATOM   1729  C   PHE B 225     -50.423  25.344 -22.605  1.00121.06           C  
ATOM   1730  O   PHE B 225     -50.131  24.187 -22.857  1.00121.06           O  
ATOM   1731  N   GLU B 226     -50.419  26.292 -23.557  1.00111.83           N  
ATOM   1732  CA  GLU B 226     -50.085  25.929 -24.908  1.00111.83           C  
ATOM   1733  CB  GLU B 226     -51.040  26.542 -25.943  1.00111.83           C  
ATOM   1734  CG  GLU B 226     -50.760  26.102 -27.380  1.00111.83           C  
ATOM   1735  CD  GLU B 226     -51.768  26.804 -28.276  1.00111.83           C  
ATOM   1736  OE1 GLU B 226     -52.389  27.792 -27.799  1.00111.83           O  
ATOM   1737  OE2 GLU B 226     -51.930  26.370 -29.446  1.00111.83           O1-
ATOM   1738  C   GLU B 226     -48.712  26.451 -25.224  1.00111.83           C  
ATOM   1739  O   GLU B 226     -48.448  27.647 -25.095  1.00111.83           O  
ATOM   1740  N   GLN B 227     -47.795  25.529 -25.600  1.00123.58           N  
ATOM   1741  CA  GLN B 227     -46.450  25.810 -26.048  1.00123.58           C  
ATOM   1742  CB  GLN B 227     -46.376  26.139 -27.552  1.00123.58           C  
ATOM   1743  CG  GLN B 227     -44.948  26.143 -28.102  1.00123.58           C  
ATOM   1744  CD  GLN B 227     -44.526  24.688 -28.275  1.00123.58           C  
ATOM   1745  OE1 GLN B 227     -45.364  23.795 -28.394  1.00123.58           O  
ATOM   1746  NE2 GLN B 227     -43.189  24.433 -28.291  1.00123.58           N  
ATOM   1747  C   GLN B 227     -45.814  26.947 -25.281  1.00123.58           C  
ATOM   1748  O   GLN B 227     -45.524  27.986 -25.880  1.00123.58           O  
ATOM   1749  N   PRO B 228     -45.606  26.853 -23.989  1.00198.40           N  
ATOM   1750  CA  PRO B 228     -44.948  27.941 -23.318  1.00198.40           C  
ATOM   1751  CD  PRO B 228     -46.521  26.164 -23.092  1.00198.40           C  
ATOM   1752  CB  PRO B 228     -45.220  27.757 -21.827  1.00198.40           C  
ATOM   1753  CG  PRO B 228     -46.533  26.967 -21.784  1.00198.40           C  
ATOM   1754  C   PRO B 228     -43.480  28.003 -23.600  1.00198.40           C  
ATOM   1755  O   PRO B 228     -42.904  29.081 -23.449  1.00198.40           O  
ATOM   1756  N   THR B 229     -42.867  26.869 -24.003  1.00 81.17           N  
ATOM   1757  CA  THR B 229     -41.434  26.786 -24.122  1.00 81.17           C  
ATOM   1758  CB  THR B 229     -40.841  25.804 -23.150  1.00 81.17           C  
ATOM   1759  OG1 THR B 229     -41.410  24.520 -23.350  1.00 81.17           O  
ATOM   1760  CG2 THR B 229     -41.103  26.292 -21.715  1.00 81.17           C  
ATOM   1761  C   THR B 229     -41.038  26.361 -25.510  1.00 81.17           C  
ATOM   1762  O   THR B 229     -41.880  26.062 -26.357  1.00 81.17           O  
ATOM   1763  N   PRO B 230     -39.749  26.301 -25.754  1.00 90.85           N  
ATOM   1764  CA  PRO B 230     -39.232  26.001 -27.064  1.00 90.85           C  
ATOM   1765  CD  PRO B 230     -38.796  27.077 -24.972  1.00 90.85           C  
ATOM   1766  CB  PRO B 230     -37.718  26.160 -26.957  1.00 90.85           C  
ATOM   1767  CG  PRO B 230     -37.554  27.235 -25.866  1.00 90.85           C  
ATOM   1768  C   PRO B 230     -39.696  24.692 -27.622  1.00 90.85           C  
ATOM   1769  O   PRO B 230     -39.901  23.740 -26.870  1.00 90.85           O  
ATOM   1770  N   ALA B 231     -39.837  24.640 -28.962  1.00 48.26           N  
ATOM   1771  CA  ALA B 231     -40.398  23.529 -29.676  1.00 48.26           C  
ATOM   1772  CB  ALA B 231     -40.424  23.759 -31.199  1.00 48.26           C  
ATOM   1773  C   ALA B 231     -39.617  22.278 -29.423  1.00 48.26           C  
ATOM   1774  O   ALA B 231     -40.198  21.209 -29.241  1.00 48.26           O  
ATOM   1775  N   ASP B 232     -38.279  22.375 -29.401  1.00 62.64           N  
ATOM   1776  CA  ASP B 232     -37.431  21.223 -29.269  1.00 62.64           C  
ATOM   1777  CB  ASP B 232     -35.950  21.523 -29.569  1.00 62.64           C  
ATOM   1778  CG  ASP B 232     -35.430  22.554 -28.579  1.00 62.64           C  
ATOM   1779  OD1 ASP B 232     -35.983  23.685 -28.542  1.00 62.64           O  
ATOM   1780  OD2 ASP B 232     -34.466  22.218 -27.842  1.00 62.64           O1-
ATOM   1781  C   ASP B 232     -37.509  20.555 -27.921  1.00 62.64           C  
ATOM   1782  O   ASP B 232     -37.310  19.344 -27.832  1.00 62.64           O  
ATOM   1783  N   ASP B 233     -37.787  21.304 -26.833  1.00 76.40           N  
ATOM   1784  CA  ASP B 233     -37.680  20.730 -25.513  1.00 76.40           C  
ATOM   1785  CB  ASP B 233     -37.326  21.796 -24.461  1.00 76.40           C  
ATOM   1786  CG  ASP B 233     -36.796  21.107 -23.216  1.00 76.40           C  
ATOM   1787  OD1 ASP B 233     -37.173  19.929 -22.977  1.00 76.40           O  
ATOM   1788  OD2 ASP B 233     -35.999  21.754 -22.484  1.00 76.40           O1-
ATOM   1789  C   ASP B 233     -38.952  20.051 -25.074  1.00 76.40           C  
ATOM   1790  O   ASP B 233     -39.769  20.632 -24.359  1.00 76.40           O  
ATOM   1791  N   LEU B 234     -39.123  18.773 -25.468  1.00 56.32           N  
ATOM   1792  CA  LEU B 234     -40.262  17.958 -25.134  1.00 56.32           C  
ATOM   1793  CB  LEU B 234     -40.262  16.619 -25.897  1.00 56.32           C  
ATOM   1794  CG  LEU B 234     -40.314  16.777 -27.431  1.00 56.32           C  
ATOM   1795  CD1 LEU B 234     -40.316  15.410 -28.139  1.00 56.32           C  
ATOM   1796  CD2 LEU B 234     -41.483  17.674 -27.869  1.00 56.32           C  
ATOM   1797  C   LEU B 234     -40.262  17.637 -23.666  1.00 56.32           C  
ATOM   1798  O   LEU B 234     -41.313  17.574 -23.031  1.00 56.32           O  
ATOM   1799  N   GLU B 235     -39.071  17.422 -23.081  1.00 73.27           N  
ATOM   1800  CA  GLU B 235     -38.961  17.029 -21.702  1.00 73.27           C  
ATOM   1801  CB  GLU B 235     -37.498  16.948 -21.229  1.00 73.27           C  
ATOM   1802  CG  GLU B 235     -36.708  15.761 -21.778  1.00 73.27           C  
ATOM   1803  CD  GLU B 235     -36.777  14.645 -20.745  1.00 73.27           C  
ATOM   1804  OE1 GLU B 235     -36.509  14.934 -19.548  1.00 73.27           O  
ATOM   1805  OE2 GLU B 235     -37.096  13.492 -21.138  1.00 73.27           O1-
ATOM   1806  C   GLU B 235     -39.593  18.075 -20.843  1.00 73.27           C  
ATOM   1807  O   GLU B 235     -40.288  17.757 -19.880  1.00 73.27           O  
ATOM   1808  N   THR B 236     -39.364  19.359 -21.167  1.00136.39           N  
ATOM   1809  CA  THR B 236     -39.881  20.416 -20.347  1.00136.39           C  
ATOM   1810  CB  THR B 236     -39.428  21.791 -20.735  1.00136.39           C  
ATOM   1811  OG1 THR B 236     -39.763  22.068 -22.082  1.00136.39           O  
ATOM   1812  CG2 THR B 236     -37.920  21.892 -20.525  1.00136.39           C  
ATOM   1813  C   THR B 236     -41.369  20.421 -20.374  1.00136.39           C  
ATOM   1814  O   THR B 236     -41.995  20.683 -19.349  1.00136.39           O  
ATOM   1815  N   LEU B 237     -41.975  20.142 -21.544  1.00 62.11           N  
ATOM   1816  CA  LEU B 237     -43.405  20.187 -21.634  1.00 62.11           C  
ATOM   1817  CB  LEU B 237     -43.933  19.812 -23.031  1.00 62.11           C  
ATOM   1818  CG  LEU B 237     -43.363  20.674 -24.175  1.00 62.11           C  
ATOM   1819  CD1 LEU B 237     -44.105  20.411 -25.494  1.00 62.11           C  
ATOM   1820  CD2 LEU B 237     -43.303  22.161 -23.799  1.00 62.11           C  
ATOM   1821  C   LEU B 237     -43.932  19.164 -20.678  1.00 62.11           C  
ATOM   1822  O   LEU B 237     -44.897  19.393 -19.952  1.00 62.11           O  
ATOM   1823  N   ARG B 238     -43.284  17.991 -20.652  1.00129.35           N  
ATOM   1824  CA  ARG B 238     -43.667  16.917 -19.786  1.00129.35           C  
ATOM   1825  CB  ARG B 238     -42.696  15.734 -19.957  1.00129.35           C  
ATOM   1826  CG  ARG B 238     -42.780  14.616 -18.914  1.00129.35           C  
ATOM   1827  CD  ARG B 238     -43.927  13.624 -19.107  1.00129.35           C  
ATOM   1828  NE  ARG B 238     -45.174  14.235 -18.575  1.00129.35           N  
ATOM   1829  CZ  ARG B 238     -46.051  13.453 -17.878  1.00129.35           C  
ATOM   1830  NH1 ARG B 238     -45.759  12.140 -17.653  1.00129.35           N1+
ATOM   1831  NH2 ARG B 238     -47.215  13.979 -17.399  1.00129.35           N  
ATOM   1832  C   ARG B 238     -43.547  17.386 -18.368  1.00129.35           C  
ATOM   1833  O   ARG B 238     -44.452  17.191 -17.557  1.00129.35           O  
ATOM   1834  N   GLU B 239     -42.423  18.054 -18.049  1.00103.47           N  
ATOM   1835  CA  GLU B 239     -42.127  18.466 -16.706  1.00103.47           C  
ATOM   1836  CB  GLU B 239     -40.727  19.088 -16.555  1.00103.47           C  
ATOM   1837  CG  GLU B 239     -40.414  19.526 -15.121  1.00103.47           C  
ATOM   1838  CD  GLU B 239     -40.260  18.278 -14.263  1.00103.47           C  
ATOM   1839  OE1 GLU B 239     -39.890  17.218 -14.829  1.00103.47           O  
ATOM   1840  OE2 GLU B 239     -40.506  18.365 -13.030  1.00103.47           O1-
ATOM   1841  C   GLU B 239     -43.115  19.472 -16.197  1.00103.47           C  
ATOM   1842  O   GLU B 239     -43.513  19.410 -15.037  1.00103.47           O  
ATOM   1843  N   ILE B 240     -43.545  20.434 -17.032  1.00169.00           N  
ATOM   1844  CA  ILE B 240     -44.462  21.421 -16.535  1.00169.00           C  
ATOM   1845  CB  ILE B 240     -44.778  22.513 -17.528  1.00169.00           C  
ATOM   1846  CG1 ILE B 240     -45.848  23.463 -16.971  1.00169.00           C  
ATOM   1847  CG2 ILE B 240     -45.140  21.894 -18.879  1.00169.00           C  
ATOM   1848  CD1 ILE B 240     -45.368  24.332 -15.818  1.00169.00           C  
ATOM   1849  C   ILE B 240     -45.724  20.743 -16.107  1.00169.00           C  
ATOM   1850  O   ILE B 240     -46.326  21.107 -15.099  1.00169.00           O  
ATOM   1851  N   THR B 241     -46.156  19.732 -16.874  1.00 64.49           N  
ATOM   1852  CA  THR B 241     -47.366  19.015 -16.601  1.00 64.49           C  
ATOM   1853  CB  THR B 241     -47.533  17.843 -17.505  1.00 64.49           C  
ATOM   1854  OG1 THR B 241     -47.317  18.236 -18.845  1.00 64.49           O  
ATOM   1855  CG2 THR B 241     -48.959  17.291 -17.337  1.00 64.49           C  
ATOM   1856  C   THR B 241     -47.216  18.340 -15.285  1.00 64.49           C  
ATOM   1857  O   THR B 241     -48.136  18.321 -14.474  1.00 64.49           O  
ATOM   1858  N   ARG B 242     -46.043  17.731 -15.051  1.00 79.44           N  
ATOM   1859  CA  ARG B 242     -45.875  16.957 -13.862  1.00 79.44           C  
ATOM   1860  CB  ARG B 242     -44.503  16.254 -13.809  1.00 79.44           C  
ATOM   1861  CG  ARG B 242     -44.377  15.151 -14.867  1.00 79.44           C  
ATOM   1862  CD  ARG B 242     -43.125  14.275 -14.755  1.00 79.44           C  
ATOM   1863  NE  ARG B 242     -41.976  15.005 -15.362  1.00 79.44           N  
ATOM   1864  CZ  ARG B 242     -40.826  14.325 -15.651  1.00 79.44           C  
ATOM   1865  NH1 ARG B 242     -40.734  12.992 -15.374  1.00 79.44           N1+
ATOM   1866  NH2 ARG B 242     -39.767  14.965 -16.225  1.00 79.44           N  
ATOM   1867  C   ARG B 242     -46.027  17.834 -12.661  1.00 79.44           C  
ATOM   1868  O   ARG B 242     -46.704  17.469 -11.701  1.00 79.44           O  
ATOM   1869  N   ARG B 243     -45.381  19.012 -12.677  1.00 94.13           N  
ATOM   1870  CA  ARG B 243     -45.434  19.902 -11.554  1.00 94.13           C  
ATOM   1871  CB  ARG B 243     -44.422  21.045 -11.696  1.00 94.13           C  
ATOM   1872  CG  ARG B 243     -42.987  20.535 -11.797  1.00 94.13           C  
ATOM   1873  CD  ARG B 243     -41.976  21.636 -12.101  1.00 94.13           C  
ATOM   1874  NE  ARG B 243     -40.634  20.997 -12.169  1.00 94.13           N  
ATOM   1875  CZ  ARG B 243     -39.521  21.765 -11.993  1.00 94.13           C  
ATOM   1876  NH1 ARG B 243     -39.659  23.099 -11.744  1.00 94.13           N1+
ATOM   1877  NH2 ARG B 243     -38.279  21.207 -12.066  1.00 94.13           N  
ATOM   1878  C   ARG B 243     -46.793  20.524 -11.393  1.00 94.13           C  
ATOM   1879  O   ARG B 243     -47.316  20.626 -10.285  1.00 94.13           O  
ATOM   1880  N   THR B 244     -47.371  21.016 -12.504  1.00 78.00           N  
ATOM   1881  CA  THR B 244     -48.616  21.739 -12.499  1.00 78.00           C  
ATOM   1882  CB  THR B 244     -48.801  22.565 -13.735  1.00 78.00           C  
ATOM   1883  OG1 THR B 244     -48.902  21.724 -14.876  1.00 78.00           O  
ATOM   1884  CG2 THR B 244     -47.598  23.513 -13.878  1.00 78.00           C  
ATOM   1885  C   THR B 244     -49.830  20.872 -12.384  1.00 78.00           C  
ATOM   1886  O   THR B 244     -50.815  21.255 -11.754  1.00 78.00           O  
ATOM   1887  N   ASN B 245     -49.792  19.678 -12.996  1.00 74.07           N  
ATOM   1888  CA  ASN B 245     -50.947  18.839 -13.104  1.00 74.07           C  
ATOM   1889  CB  ASN B 245     -51.660  18.587 -11.763  1.00 74.07           C  
ATOM   1890  CG  ASN B 245     -50.816  17.629 -10.933  1.00 74.07           C  
ATOM   1891  OD1 ASN B 245     -50.414  17.947  -9.815  1.00 74.07           O  
ATOM   1892  ND2 ASN B 245     -50.546  16.418 -11.491  1.00 74.07           N  
ATOM   1893  C   ASN B 245     -51.913  19.527 -14.019  1.00 74.07           C  
ATOM   1894  O   ASN B 245     -53.112  19.252 -14.002  1.00 74.07           O  
ATOM   1895  N   VAL B 246     -51.394  20.425 -14.878  1.00 68.24           N  
ATOM   1896  CA  VAL B 246     -52.219  21.123 -15.817  1.00 68.24           C  
ATOM   1897  CB  VAL B 246     -51.892  22.583 -15.913  1.00 68.24           C  
ATOM   1898  CG1 VAL B 246     -52.751  23.202 -17.024  1.00 68.24           C  
ATOM   1899  CG2 VAL B 246     -52.088  23.238 -14.537  1.00 68.24           C  
ATOM   1900  C   VAL B 246     -51.930  20.534 -17.151  1.00 68.24           C  
ATOM   1901  O   VAL B 246     -50.769  20.295 -17.485  1.00 68.24           O  
ATOM   1902  N   SER B 247     -52.998  20.325 -17.948  1.00107.79           N  
ATOM   1903  CA  SER B 247     -52.914  19.694 -19.224  1.00107.79           C  
ATOM   1904  CB  SER B 247     -54.213  19.746 -20.043  1.00107.79           C  
ATOM   1905  OG  SER B 247     -55.192  18.911 -19.444  1.00107.79           O  
ATOM   1906  C   SER B 247     -51.871  20.339 -19.986  1.00107.79           C  
ATOM   1907  O   SER B 247     -51.843  21.553 -20.223  1.00107.79           O  
ATOM   1908  N   VAL B 248     -50.975  19.436 -20.370  1.00123.90           N  
ATOM   1909  CA  VAL B 248     -49.863  19.845 -21.095  1.00123.90           C  
ATOM   1910  CB  VAL B 248     -48.753  18.862 -21.101  1.00123.90           C  
ATOM   1911  CG1 VAL B 248     -49.263  17.526 -21.634  1.00123.90           C  
ATOM   1912  CG2 VAL B 248     -47.543  19.496 -21.801  1.00123.90           C  
ATOM   1913  C   VAL B 248     -50.318  20.161 -22.454  1.00123.90           C  
ATOM   1914  O   VAL B 248     -51.289  19.647 -23.007  1.00123.90           O  
ATOM   1915  N   MET B 249     -49.545  21.100 -22.950  1.00303.59           N  
ATOM   1916  CA  MET B 249     -49.491  21.880 -24.137  1.00303.59           C  
ATOM   1917  CB  MET B 249     -48.124  22.584 -24.144  1.00303.59           C  
ATOM   1918  CG  MET B 249     -47.674  23.056 -22.754  1.00303.59           C  
ATOM   1919  SD  MET B 249     -45.884  23.152 -22.475  1.00303.59           S  
ATOM   1920  CE  MET B 249     -46.063  23.920 -20.840  1.00303.59           C  
ATOM   1921  C   MET B 249     -49.384  21.003 -25.424  1.00303.59           C  
ATOM   1922  O   MET B 249     -49.849  19.872 -25.322  1.00303.59           O  
ATOM   1923  N   ALA B 250     -48.971  21.601 -26.650  1.00202.66           N  
ATOM   1924  CA  ALA B 250     -48.331  21.091 -27.905  1.00202.66           C  
ATOM   1925  CB  ALA B 250     -48.649  19.611 -28.181  1.00202.66           C  
ATOM   1926  C   ALA B 250     -48.583  21.840 -29.243  1.00202.66           C  
ATOM   1927  O   ALA B 250     -49.332  21.330 -30.078  1.00202.66           O  
ATOM   1928  N   ASP B 251     -48.035  23.071 -29.516  1.00171.46           N  
ATOM   1929  CA  ASP B 251     -48.127  23.710 -30.839  1.00171.46           C  
ATOM   1930  CB  ASP B 251     -48.351  25.226 -30.689  1.00171.46           C  
ATOM   1931  CG  ASP B 251     -48.831  25.803 -32.009  1.00171.46           C  
ATOM   1932  OD1 ASP B 251     -49.296  25.011 -32.866  1.00171.46           O  
ATOM   1933  OD2 ASP B 251     -48.743  27.049 -32.178  1.00171.46           O1-
ATOM   1934  C   ASP B 251     -46.943  23.557 -31.784  1.00171.46           C  
ATOM   1935  O   ASP B 251     -46.924  22.747 -32.707  1.00171.46           O  
ATOM   1936  N   GLU B 252     -45.862  24.323 -31.480  1.00207.11           N  
ATOM   1937  CA  GLU B 252     -44.670  24.493 -32.284  1.00207.11           C  
ATOM   1938  CB  GLU B 252     -43.697  25.563 -31.754  1.00207.11           C  
ATOM   1939  CG  GLU B 252     -43.976  26.993 -32.222  1.00207.11           C  
ATOM   1940  CD  GLU B 252     -45.206  27.557 -31.532  1.00207.11           C  
ATOM   1941  OE1 GLU B 252     -45.846  26.829 -30.729  1.00207.11           O  
ATOM   1942  OE2 GLU B 252     -45.526  28.743 -31.811  1.00207.11           O1-
ATOM   1943  C   GLU B 252     -43.926  23.212 -32.312  1.00207.11           C  
ATOM   1944  O   GLU B 252     -43.152  22.941 -33.228  1.00207.11           O  
ATOM   1945  N   SER B 253     -44.101  22.417 -31.252  1.00108.29           N  
ATOM   1946  CA  SER B 253     -43.406  21.176 -31.147  1.00108.29           C  
ATOM   1947  CB  SER B 253     -43.541  20.529 -29.756  1.00108.29           C  
ATOM   1948  OG  SER B 253     -44.900  20.245 -29.464  1.00108.29           O  
ATOM   1949  C   SER B 253     -43.894  20.198 -32.175  1.00108.29           C  
ATOM   1950  O   SER B 253     -43.185  19.238 -32.470  1.00108.29           O  
ATOM   1951  N   VAL B 254     -45.111  20.372 -32.741  1.00 92.00           N  
ATOM   1952  CA  VAL B 254     -45.531  19.345 -33.662  1.00 92.00           C  
ATOM   1953  CB  VAL B 254     -46.661  18.524 -33.115  1.00 92.00           C  
ATOM   1954  CG1 VAL B 254     -47.123  17.534 -34.195  1.00 92.00           C  
ATOM   1955  CG2 VAL B 254     -46.191  17.852 -31.812  1.00 92.00           C  
ATOM   1956  C   VAL B 254     -45.992  19.891 -34.983  1.00 92.00           C  
ATOM   1957  O   VAL B 254     -47.122  20.362 -35.107  1.00 92.00           O  
ATOM   1958  N   TRP B 255     -45.070  19.940 -35.972  1.00122.40           N  
ATOM   1959  CA  TRP B 255     -45.350  20.231 -37.353  1.00122.40           C  
ATOM   1960  CB  TRP B 255     -44.121  20.866 -38.024  1.00122.40           C  
ATOM   1961  CG  TRP B 255     -43.749  22.205 -37.430  1.00122.40           C  
ATOM   1962  CD2 TRP B 255     -43.586  23.419 -38.180  1.00122.40           C  
ATOM   1963  CD1 TRP B 255     -43.452  22.512 -36.135  1.00122.40           C  
ATOM   1964  NE1 TRP B 255     -43.127  23.842 -36.026  1.00122.40           N  
ATOM   1965  CE2 TRP B 255     -43.201  24.412 -37.279  1.00122.40           C  
ATOM   1966  CE3 TRP B 255     -43.740  23.684 -39.509  1.00122.40           C  
ATOM   1967  CZ2 TRP B 255     -42.965  25.691 -37.697  1.00122.40           C  
ATOM   1968  CZ3 TRP B 255     -43.502  24.975 -39.925  1.00122.40           C  
ATOM   1969  CH2 TRP B 255     -43.121  25.959 -39.038  1.00122.40           C  
ATOM   1970  C   TRP B 255     -45.693  18.983 -38.129  1.00122.40           C  
ATOM   1971  O   TRP B 255     -46.697  18.923 -38.839  1.00122.40           O  
ATOM   1972  N   THR B 256     -44.833  17.943 -37.990  1.00 70.55           N  
ATOM   1973  CA  THR B 256     -44.909  16.756 -38.804  1.00 70.55           C  
ATOM   1974  CB  THR B 256     -43.598  16.403 -39.447  1.00 70.55           C  
ATOM   1975  OG1 THR B 256     -42.638  16.085 -38.451  1.00 70.55           O  
ATOM   1976  CG2 THR B 256     -43.116  17.604 -40.280  1.00 70.55           C  
ATOM   1977  C   THR B 256     -45.330  15.568 -37.993  1.00 70.55           C  
ATOM   1978  O   THR B 256     -45.391  15.598 -36.766  1.00 70.55           O  
ATOM   1979  N   PRO B 257     -45.645  14.509 -38.704  1.00 68.32           N  
ATOM   1980  CA  PRO B 257     -46.063  13.292 -38.066  1.00 68.32           C  
ATOM   1981  CD  PRO B 257     -46.208  14.643 -40.037  1.00 68.32           C  
ATOM   1982  CB  PRO B 257     -46.569  12.390 -39.189  1.00 68.32           C  
ATOM   1983  CG  PRO B 257     -47.075  13.388 -40.247  1.00 68.32           C  
ATOM   1984  C   PRO B 257     -44.982  12.693 -37.223  1.00 68.32           C  
ATOM   1985  O   PRO B 257     -45.297  12.083 -36.201  1.00 68.32           O  
ATOM   1986  N   ALA B 258     -43.707  12.843 -37.626  1.00 24.11           N  
ATOM   1987  CA  ALA B 258     -42.637  12.290 -36.850  1.00 24.11           C  
ATOM   1988  CB  ALA B 258     -41.257  12.499 -37.496  1.00 24.11           C  
ATOM   1989  C   ALA B 258     -42.623  12.994 -35.535  1.00 24.11           C  
ATOM   1990  O   ALA B 258     -42.429  12.383 -34.486  1.00 24.11           O  
ATOM   1991  N   GLU B 259     -42.834  14.321 -35.579  1.00 51.64           N  
ATOM   1992  CA  GLU B 259     -42.821  15.145 -34.408  1.00 51.64           C  
ATOM   1993  CB  GLU B 259     -42.892  16.640 -34.755  1.00 51.64           C  
ATOM   1994  CG  GLU B 259     -41.620  17.113 -35.463  1.00 51.64           C  
ATOM   1995  CD  GLU B 259     -41.786  18.571 -35.849  1.00 51.64           C  
ATOM   1996  OE1 GLU B 259     -41.542  19.444 -34.975  1.00 51.64           O  
ATOM   1997  OE2 GLU B 259     -42.161  18.834 -37.024  1.00 51.64           O1-
ATOM   1998  C   GLU B 259     -43.980  14.776 -33.537  1.00 51.64           C  
ATOM   1999  O   GLU B 259     -43.884  14.799 -32.311  1.00 51.64           O  
ATOM   2000  N   ALA B 260     -45.125  14.438 -34.157  1.00 32.06           N  
ATOM   2001  CA  ALA B 260     -46.280  14.069 -33.392  1.00 32.06           C  
ATOM   2002  CB  ALA B 260     -47.514  13.785 -34.265  1.00 32.06           C  
ATOM   2003  C   ALA B 260     -45.963  12.823 -32.624  1.00 32.06           C  
ATOM   2004  O   ALA B 260     -46.333  12.699 -31.457  1.00 32.06           O  
ATOM   2005  N   LEU B 261     -45.264  11.864 -33.270  1.00143.28           N  
ATOM   2006  CA  LEU B 261     -44.902  10.616 -32.654  1.00143.28           C  
ATOM   2007  CB  LEU B 261     -44.229   9.615 -33.611  1.00143.28           C  
ATOM   2008  CG  LEU B 261     -45.226   8.909 -34.543  1.00143.28           C  
ATOM   2009  CD1 LEU B 261     -44.526   7.916 -35.484  1.00143.28           C  
ATOM   2010  CD2 LEU B 261     -46.334   8.240 -33.716  1.00143.28           C  
ATOM   2011  C   LEU B 261     -43.958  10.854 -31.520  1.00143.28           C  
ATOM   2012  O   LEU B 261     -44.040  10.189 -30.489  1.00143.28           O  
ATOM   2013  N   ALA B 262     -43.026  11.809 -31.682  1.00 25.08           N  
ATOM   2014  CA  ALA B 262     -42.048  12.075 -30.665  1.00 25.08           C  
ATOM   2015  CB  ALA B 262     -41.053  13.177 -31.070  1.00 25.08           C  
ATOM   2016  C   ALA B 262     -42.751  12.524 -29.422  1.00 25.08           C  
ATOM   2017  O   ALA B 262     -42.369  12.154 -28.311  1.00 25.08           O  
ATOM   2018  N   VAL B 263     -43.801  13.350 -29.580  1.00 41.02           N  
ATOM   2019  CA  VAL B 263     -44.543  13.848 -28.461  1.00 41.02           C  
ATOM   2020  CB  VAL B 263     -45.622  14.814 -28.864  1.00 41.02           C  
ATOM   2021  CG1 VAL B 263     -46.452  15.176 -27.620  1.00 41.02           C  
ATOM   2022  CG2 VAL B 263     -44.962  16.024 -29.548  1.00 41.02           C  
ATOM   2023  C   VAL B 263     -45.200  12.691 -27.770  1.00 41.02           C  
ATOM   2024  O   VAL B 263     -45.257  12.647 -26.543  1.00 41.02           O  
ATOM   2025  N   VAL B 264     -45.716  11.719 -28.548  1.00 34.30           N  
ATOM   2026  CA  VAL B 264     -46.423  10.611 -27.973  1.00 34.30           C  
ATOM   2027  CB  VAL B 264     -46.922   9.650 -29.010  1.00 34.30           C  
ATOM   2028  CG1 VAL B 264     -47.558   8.445 -28.296  1.00 34.30           C  
ATOM   2029  CG2 VAL B 264     -47.878  10.398 -29.954  1.00 34.30           C  
ATOM   2030  C   VAL B 264     -45.510   9.840 -27.075  1.00 34.30           C  
ATOM   2031  O   VAL B 264     -45.865   9.517 -25.942  1.00 34.30           O  
ATOM   2032  N   LYS B 265     -44.296   9.531 -27.557  1.00 45.96           N  
ATOM   2033  CA  LYS B 265     -43.383   8.729 -26.792  1.00 45.96           C  
ATOM   2034  CB  LYS B 265     -42.111   8.406 -27.591  1.00 45.96           C  
ATOM   2035  CG  LYS B 265     -42.414   7.637 -28.882  1.00 45.96           C  
ATOM   2036  CD  LYS B 265     -41.239   7.591 -29.860  1.00 45.96           C  
ATOM   2037  CE  LYS B 265     -41.536   6.824 -31.151  1.00 45.96           C  
ATOM   2038  NZ  LYS B 265     -40.354   6.868 -32.039  1.00 45.96           N1+
ATOM   2039  C   LYS B 265     -42.999   9.469 -25.545  1.00 45.96           C  
ATOM   2040  O   LYS B 265     -42.945   8.901 -24.455  1.00 45.96           O  
ATOM   2041  N   ALA B 266     -42.738  10.778 -25.697  1.00 59.57           N  
ATOM   2042  CA  ALA B 266     -42.310  11.683 -24.667  1.00 59.57           C  
ATOM   2043  CB  ALA B 266     -41.961  13.079 -25.212  1.00 59.57           C  
ATOM   2044  C   ALA B 266     -43.383  11.865 -23.634  1.00 59.57           C  
ATOM   2045  O   ALA B 266     -43.083  12.236 -22.501  1.00 59.57           O  
ATOM   2046  N   GLN B 267     -44.662  11.681 -24.028  1.00125.56           N  
ATOM   2047  CA  GLN B 267     -45.810  11.942 -23.196  1.00125.56           C  
ATOM   2048  CB  GLN B 267     -45.999  11.014 -21.971  1.00125.56           C  
ATOM   2049  CG  GLN B 267     -44.952  11.101 -20.863  1.00125.56           C  
ATOM   2050  CD  GLN B 267     -45.348  10.110 -19.776  1.00125.56           C  
ATOM   2051  OE1 GLN B 267     -46.497   9.677 -19.708  1.00125.56           O  
ATOM   2052  NE2 GLN B 267     -44.376   9.749 -18.899  1.00125.56           N  
ATOM   2053  C   GLN B 267     -45.723  13.375 -22.799  1.00125.56           C  
ATOM   2054  O   GLN B 267     -46.024  13.779 -21.675  1.00125.56           O  
ATOM   2055  N   ALA B 268     -45.260  14.165 -23.780  1.00 72.10           N  
ATOM   2056  CA  ALA B 268     -45.047  15.579 -23.732  1.00 72.10           C  
ATOM   2057  CB  ALA B 268     -44.267  16.105 -24.951  1.00 72.10           C  
ATOM   2058  C   ALA B 268     -46.318  16.363 -23.659  1.00 72.10           C  
ATOM   2059  O   ALA B 268     -46.304  17.434 -23.063  1.00 72.10           O  
ATOM   2060  N   ALA B 269     -47.426  15.913 -24.294  1.00 84.53           N  
ATOM   2061  CA  ALA B 269     -48.564  16.796 -24.382  1.00 84.53           C  
ATOM   2062  CB  ALA B 269     -48.510  17.549 -25.716  1.00 84.53           C  
ATOM   2063  C   ALA B 269     -49.866  16.036 -24.394  1.00 84.53           C  
ATOM   2064  O   ALA B 269     -49.961  14.951 -24.960  1.00 84.53           O  
ATOM   2065  N   ASP B 270     -50.905  16.594 -23.727  1.00 76.67           N  
ATOM   2066  CA  ASP B 270     -52.244  16.062 -23.688  1.00 76.67           C  
ATOM   2067  CB  ASP B 270     -53.098  16.660 -22.557  1.00 76.67           C  
ATOM   2068  CG  ASP B 270     -52.572  16.132 -21.230  1.00 76.67           C  
ATOM   2069  OD1 ASP B 270     -51.481  15.501 -21.229  1.00 76.67           O  
ATOM   2070  OD2 ASP B 270     -53.261  16.355 -20.200  1.00 76.67           O1-
ATOM   2071  C   ASP B 270     -52.967  16.347 -24.971  1.00 76.67           C  
ATOM   2072  O   ASP B 270     -53.745  15.526 -25.452  1.00 76.67           O  
ATOM   2073  N   VAL B 271     -52.747  17.542 -25.554  1.00 56.22           N  
ATOM   2074  CA  VAL B 271     -53.477  17.920 -26.730  1.00 56.22           C  
ATOM   2075  CB  VAL B 271     -54.439  19.045 -26.471  1.00 56.22           C  
ATOM   2076  CG1 VAL B 271     -55.093  19.461 -27.796  1.00 56.22           C  
ATOM   2077  CG2 VAL B 271     -55.441  18.605 -25.388  1.00 56.22           C  
ATOM   2078  C   VAL B 271     -52.495  18.407 -27.755  1.00 56.22           C  
ATOM   2079  O   VAL B 271     -51.415  18.885 -27.412  1.00 56.22           O  
ATOM   2080  N   ILE B 272     -52.843  18.275 -29.055  1.00 60.62           N  
ATOM   2081  CA  ILE B 272     -51.961  18.755 -30.088  1.00 60.62           C  
ATOM   2082  CB  ILE B 272     -51.464  17.685 -31.024  1.00 60.62           C  
ATOM   2083  CG1 ILE B 272     -50.586  16.670 -30.269  1.00 60.62           C  
ATOM   2084  CG2 ILE B 272     -50.732  18.374 -32.188  1.00 60.62           C  
ATOM   2085  CD1 ILE B 272     -50.243  15.424 -31.089  1.00 60.62           C  
ATOM   2086  C   ILE B 272     -52.706  19.776 -30.900  1.00 60.62           C  
ATOM   2087  O   ILE B 272     -53.855  19.565 -31.285  1.00 60.62           O  
ATOM   2088  N   ALA B 273     -52.066  20.934 -31.176  1.00 65.33           N  
ATOM   2089  CA  ALA B 273     -52.723  21.942 -31.957  1.00 65.33           C  
ATOM   2090  CB  ALA B 273     -52.135  23.351 -31.771  1.00 65.33           C  
ATOM   2091  C   ALA B 273     -52.543  21.552 -33.385  1.00 65.33           C  
ATOM   2092  O   ALA B 273     -51.466  21.709 -33.958  1.00 65.33           O  
ATOM   2093  N   LEU B 274     -53.637  21.065 -33.998  1.00108.55           N  
ATOM   2094  CA  LEU B 274     -53.637  20.557 -35.341  1.00108.55           C  
ATOM   2095  CB  LEU B 274     -54.722  19.466 -35.479  1.00108.55           C  
ATOM   2096  CG  LEU B 274     -55.117  19.018 -36.900  1.00108.55           C  
ATOM   2097  CD1 LEU B 274     -53.938  18.465 -37.700  1.00108.55           C  
ATOM   2098  CD2 LEU B 274     -56.269  18.007 -36.833  1.00108.55           C  
ATOM   2099  C   LEU B 274     -53.958  21.675 -36.284  1.00108.55           C  
ATOM   2100  O   LEU B 274     -55.080  22.171 -36.304  1.00108.55           O  
ATOM   2101  N   LYS B 275     -52.968  22.097 -37.102  1.00 68.75           N  
ATOM   2102  CA  LYS B 275     -53.204  23.148 -38.054  1.00 68.75           C  
ATOM   2103  CB  LYS B 275     -52.340  24.396 -37.812  1.00 68.75           C  
ATOM   2104  CG  LYS B 275     -52.613  25.028 -36.449  1.00 68.75           C  
ATOM   2105  CD  LYS B 275     -51.616  26.117 -36.061  1.00 68.75           C  
ATOM   2106  CE  LYS B 275     -51.905  26.727 -34.689  1.00 68.75           C  
ATOM   2107  NZ  LYS B 275     -50.903  27.771 -34.377  1.00 68.75           N1+
ATOM   2108  C   LYS B 275     -52.876  22.630 -39.422  1.00 68.75           C  
ATOM   2109  O   LYS B 275     -51.754  22.211 -39.696  1.00 68.75           O  
ATOM   2110  N   THR B 276     -53.850  22.707 -40.346  1.00 58.94           N  
ATOM   2111  CA  THR B 276     -53.685  22.176 -41.671  1.00 58.94           C  
ATOM   2112  CB  THR B 276     -54.926  22.320 -42.506  1.00 58.94           C  
ATOM   2113  OG1 THR B 276     -55.285  23.690 -42.628  1.00 58.94           O  
ATOM   2114  CG2 THR B 276     -56.062  21.525 -41.837  1.00 58.94           C  
ATOM   2115  C   THR B 276     -52.557  22.884 -42.362  1.00 58.94           C  
ATOM   2116  O   THR B 276     -51.874  22.304 -43.204  1.00 58.94           O  
ATOM   2117  N   THR B 277     -52.375  24.183 -42.067  1.00130.69           N  
ATOM   2118  CA  THR B 277     -51.359  24.996 -42.678  1.00130.69           C  
ATOM   2119  CB  THR B 277     -51.489  26.417 -42.225  1.00130.69           C  
ATOM   2120  OG1 THR B 277     -52.820  26.865 -42.419  1.00130.69           O  
ATOM   2121  CG2 THR B 277     -50.535  27.285 -43.055  1.00130.69           C  
ATOM   2122  C   THR B 277     -49.986  24.557 -42.250  1.00130.69           C  
ATOM   2123  O   THR B 277     -49.092  24.361 -43.071  1.00130.69           O  
ATOM   2124  N   LYS B 278     -49.796  24.398 -40.928  1.00110.66           N  
ATOM   2125  CA  LYS B 278     -48.530  24.065 -40.333  1.00110.66           C  
ATOM   2126  CB  LYS B 278     -48.627  24.022 -38.808  1.00110.66           C  
ATOM   2127  CG  LYS B 278     -47.347  23.577 -38.110  1.00110.66           C  
ATOM   2128  CD  LYS B 278     -47.465  23.724 -36.598  1.00110.66           C  
ATOM   2129  CE  LYS B 278     -48.865  23.369 -36.102  1.00110.66           C  
ATOM   2130  NZ  LYS B 278     -48.821  23.058 -34.661  1.00110.66           N1+
ATOM   2131  C   LYS B 278     -48.086  22.696 -40.757  1.00110.66           C  
ATOM   2132  O   LYS B 278     -46.904  22.459 -40.999  1.00110.66           O  
ATOM   2133  N   HIS B 279     -49.037  21.752 -40.830  1.00 81.48           N  
ATOM   2134  CA  HIS B 279     -48.758  20.376 -41.128  1.00 81.48           C  
ATOM   2135  ND1 HIS B 279     -49.328  19.045 -38.401  1.00 81.48           N  
ATOM   2136  CG  HIS B 279     -50.241  19.376 -39.377  1.00 81.48           C  
ATOM   2137  CB  HIS B 279     -49.928  19.426 -40.841  1.00 81.48           C  
ATOM   2138  NE2 HIS B 279     -51.241  19.485 -37.359  1.00 81.48           N  
ATOM   2139  CD2 HIS B 279     -51.402  19.639 -38.722  1.00 81.48           C  
ATOM   2140  CE1 HIS B 279     -49.978  19.128 -37.212  1.00 81.48           C  
ATOM   2141  C   HIS B 279     -48.329  20.195 -42.548  1.00 81.48           C  
ATOM   2142  O   HIS B 279     -47.719  19.179 -42.876  1.00 81.48           O  
ATOM   2143  N   GLY B 280     -48.669  21.137 -43.449  1.00 46.17           N  
ATOM   2144  CA  GLY B 280     -48.239  20.951 -44.804  1.00 46.17           C  
ATOM   2145  C   GLY B 280     -49.339  20.352 -45.632  1.00 46.17           C  
ATOM   2146  O   GLY B 280     -49.067  19.687 -46.633  1.00 46.17           O  
ATOM   2147  N   GLY B 281     -50.612  20.539 -45.223  1.00 47.24           N  
ATOM   2148  CA  GLY B 281     -51.684  20.093 -46.071  1.00 47.24           C  
ATOM   2149  C   GLY B 281     -52.644  19.210 -45.335  1.00 47.24           C  
ATOM   2150  O   GLY B 281     -52.411  18.792 -44.202  1.00 47.24           O  
ATOM   2151  N   LEU B 282     -53.772  18.910 -46.012  1.00 64.20           N  
ATOM   2152  CA  LEU B 282     -54.839  18.090 -45.512  1.00 64.20           C  
ATOM   2153  CB  LEU B 282     -56.023  17.967 -46.482  1.00 64.20           C  
ATOM   2154  CG  LEU B 282     -56.771  19.286 -46.701  1.00 64.20           C  
ATOM   2155  CD1 LEU B 282     -57.970  19.077 -47.641  1.00 64.20           C  
ATOM   2156  CD2 LEU B 282     -57.137  19.935 -45.354  1.00 64.20           C  
ATOM   2157  C   LEU B 282     -54.335  16.697 -45.331  1.00 64.20           C  
ATOM   2158  O   LEU B 282     -54.714  16.012 -44.384  1.00 64.20           O  
ATOM   2159  N   LEU B 283     -53.483  16.233 -46.264  1.00 64.26           N  
ATOM   2160  CA  LEU B 283     -52.997  14.885 -46.237  1.00 64.26           C  
ATOM   2161  CB  LEU B 283     -51.992  14.614 -47.376  1.00 64.26           C  
ATOM   2162  CG  LEU B 283     -52.513  14.940 -48.790  1.00 64.26           C  
ATOM   2163  CD1 LEU B 283     -51.451  14.642 -49.864  1.00 64.26           C  
ATOM   2164  CD2 LEU B 283     -53.858  14.253 -49.064  1.00 64.26           C  
ATOM   2165  C   LEU B 283     -52.214  14.684 -44.977  1.00 64.26           C  
ATOM   2166  O   LEU B 283     -52.438  13.729 -44.236  1.00 64.26           O  
ATOM   2167  N   GLU B 284     -51.282  15.612 -44.697  1.00 83.07           N  
ATOM   2168  CA  GLU B 284     -50.415  15.486 -43.563  1.00 83.07           C  
ATOM   2169  CB  GLU B 284     -49.336  16.578 -43.503  1.00 83.07           C  
ATOM   2170  CG  GLU B 284     -48.351  16.508 -44.671  1.00 83.07           C  
ATOM   2171  CD  GLU B 284     -47.737  15.115 -44.681  1.00 83.07           C  
ATOM   2172  OE1 GLU B 284     -46.955  14.804 -43.744  1.00 83.07           O  
ATOM   2173  OE2 GLU B 284     -48.050  14.341 -45.626  1.00 83.07           O1-
ATOM   2174  C   GLU B 284     -51.230  15.581 -42.316  1.00 83.07           C  
ATOM   2175  O   GLU B 284     -50.988  14.862 -41.348  1.00 83.07           O  
ATOM   2176  N   SER B 285     -52.241  16.466 -42.319  1.00 35.73           N  
ATOM   2177  CA  SER B 285     -53.039  16.677 -41.147  1.00 35.73           C  
ATOM   2178  CB  SER B 285     -54.170  17.694 -41.382  1.00 35.73           C  
ATOM   2179  OG  SER B 285     -53.620  18.965 -41.696  1.00 35.73           O  
ATOM   2180  C   SER B 285     -53.667  15.376 -40.745  1.00 35.73           C  
ATOM   2181  O   SER B 285     -53.718  15.043 -39.562  1.00 35.73           O  
ATOM   2182  N   LYS B 286     -54.125  14.581 -41.730  1.00 91.30           N  
ATOM   2183  CA  LYS B 286     -54.776  13.339 -41.429  1.00 91.30           C  
ATOM   2184  CB  LYS B 286     -55.186  12.561 -42.693  1.00 91.30           C  
ATOM   2185  CG  LYS B 286     -56.352  13.193 -43.459  1.00 91.30           C  
ATOM   2186  CD  LYS B 286     -57.651  13.255 -42.651  1.00 91.30           C  
ATOM   2187  CE  LYS B 286     -58.839  13.808 -43.440  1.00 91.30           C  
ATOM   2188  NZ  LYS B 286     -60.041  13.847 -42.577  1.00 91.30           N1+
ATOM   2189  C   LYS B 286     -53.817  12.482 -40.660  1.00 91.30           C  
ATOM   2190  O   LYS B 286     -54.211  11.792 -39.720  1.00 91.30           O  
ATOM   2191  N   LYS B 287     -52.529  12.504 -41.046  1.00 33.50           N  
ATOM   2192  CA  LYS B 287     -51.535  11.697 -40.398  1.00 33.50           C  
ATOM   2193  CB  LYS B 287     -50.148  11.817 -41.050  1.00 33.50           C  
ATOM   2194  CG  LYS B 287     -50.072  11.231 -42.461  1.00 33.50           C  
ATOM   2195  CD  LYS B 287     -48.757  11.554 -43.174  1.00 33.50           C  
ATOM   2196  CE  LYS B 287     -48.613  10.882 -44.540  1.00 33.50           C  
ATOM   2197  NZ  LYS B 287     -47.327  11.268 -45.163  1.00 33.50           N1+
ATOM   2198  C   LYS B 287     -51.388  12.134 -38.974  1.00 33.50           C  
ATOM   2199  O   LYS B 287     -51.289  11.308 -38.067  1.00 33.50           O  
ATOM   2200  N   ILE B 288     -51.390  13.457 -38.737  1.00 94.13           N  
ATOM   2201  CA  ILE B 288     -51.202  13.970 -37.411  1.00 94.13           C  
ATOM   2202  CB  ILE B 288     -51.307  15.470 -37.361  1.00 94.13           C
[truncated: 51,443 more chars]
