# Supplementary material for: Structural Descriptors for Subunit Interface Regions in Homodimers: Effect of Lipid Membrane and Secondary Structure Type
Source: J Chem Inf Model. 2025 Mar 27;65(7):3117–26. doi: 10.1021/acs.jcim.4c01233 (PMC12004529; doi:10.1021/acs.jcim.4c01233)
Supplement: Supplementary file 3 — ci4c01233_si_003.tar [file ci4c01233_si_003.tar › database/alpha/1vgv_cytop.pdb]

HEADER    model_1_1_chain_A
ATOM      1  N   MET A   1      72.631  81.116  76.206  1.00100.14           N  
ATOM      2  CA  MET A   1      73.040  80.703  77.566  1.00100.14           C  
ATOM      3  CB  MET A   1      71.862  80.044  78.295  1.00100.14           C  
ATOM      4  CG  MET A   1      71.299  78.838  77.539  1.00100.14           C  
ATOM      5  SD  MET A   1      70.069  77.869  78.459  1.00100.14           S  
ATOM      6  CE  MET A   1      69.341  77.123  76.973  1.00100.14           C  
ATOM      7  C   MET A   1      74.154  79.718  77.507  1.00100.14           C  
ATOM      8  O   MET A   1      74.619  79.350  76.430  1.00100.14           O  
ATOM      9  N   LYS A   2      74.634  79.279  78.685  1.00179.84           N  
ATOM     10  CA  LYS A   2      75.674  78.297  78.674  1.00179.84           C  
ATOM     11  CB  LYS A   2      76.377  78.121  80.027  1.00179.84           C  
ATOM     12  CG  LYS A   2      77.294  79.282  80.399  1.00179.84           C  
ATOM     13  CD  LYS A   2      77.845  79.168  81.820  1.00179.84           C  
ATOM     14  CE  LYS A   2      79.093  80.017  82.058  1.00179.84           C  
ATOM     15  NZ  LYS A   2      79.651  79.723  83.394  1.00179.84           N1+
ATOM     16  C   LYS A   2      75.040  76.992  78.322  1.00179.84           C  
ATOM     17  O   LYS A   2      74.077  76.568  78.959  1.00179.84           O  
ATOM     18  N   VAL A   3      75.581  76.313  77.291  1.00 56.10           N  
ATOM     19  CA  VAL A   3      74.997  75.078  76.863  1.00 56.10           C  
ATOM     20  CB  VAL A   3      74.383  75.151  75.493  1.00 56.10           C  
ATOM     21  CG1 VAL A   3      73.939  73.739  75.080  1.00 56.10           C  
ATOM     22  CG2 VAL A   3      73.242  76.180  75.516  1.00 56.10           C  
ATOM     23  C   VAL A   3      76.058  74.025  76.787  1.00 56.10           C  
ATOM     24  O   VAL A   3      77.201  74.291  76.421  1.00 56.10           O  
ATOM     25  N   LEU A   4      75.669  72.787  77.159  1.00 59.23           N  
ATOM     26  CA  LEU A   4      76.514  71.630  77.108  1.00 59.23           C  
ATOM     27  CB  LEU A   4      76.739  71.013  78.500  1.00 59.23           C  
ATOM     28  CG  LEU A   4      77.631  69.758  78.506  1.00 59.23           C  
ATOM     29  CD1 LEU A   4      79.085  70.097  78.139  1.00 59.23           C  
ATOM     30  CD2 LEU A   4      77.496  68.985  79.827  1.00 59.23           C  
ATOM     31  C   LEU A   4      75.780  70.600  76.301  1.00 59.23           C  
ATOM     32  O   LEU A   4      74.625  70.290  76.586  1.00 59.23           O  
ATOM     33  N   THR A   5      76.440  70.028  75.273  1.00 47.61           N  
ATOM     34  CA  THR A   5      75.807  69.043  74.439  1.00 47.61           C  
ATOM     35  CB  THR A   5      75.958  69.340  72.974  1.00 47.61           C  
ATOM     36  OG1 THR A   5      75.376  70.598  72.669  1.00 47.61           O  
ATOM     37  CG2 THR A   5      75.282  68.223  72.165  1.00 47.61           C  
ATOM     38  C   THR A   5      76.489  67.732  74.691  1.00 47.61           C  
ATOM     39  O   THR A   5      77.716  67.659  74.676  1.00 47.61           O  
ATOM     40  N   VAL A   6      75.706  66.657  74.937  1.00130.47           N  
ATOM     41  CA  VAL A   6      76.298  65.373  75.207  1.00130.47           C  
ATOM     42  CB  VAL A   6      76.060  64.874  76.600  1.00130.47           C  
ATOM     43  CG1 VAL A   6      76.944  65.659  77.573  1.00130.47           C  
ATOM     44  CG2 VAL A   6      74.563  65.043  76.903  1.00130.47           C  
ATOM     45  C   VAL A   6      75.767  64.319  74.283  1.00130.47           C  
ATOM     46  O   VAL A   6      74.563  64.187  74.068  1.00130.47           O  
ATOM     47  N   PHE A   7      76.700  63.513  73.738  1.00122.08           N  
ATOM     48  CA  PHE A   7      76.416  62.429  72.840  1.00122.08           C  
ATOM     49  CB  PHE A   7      76.268  62.878  71.369  1.00122.08           C  
ATOM     50  CG  PHE A   7      77.387  63.796  71.002  1.00122.08           C  
ATOM     51  CD1 PHE A   7      77.244  65.154  71.186  1.00122.08           C  
ATOM     52  CD2 PHE A   7      78.567  63.326  70.477  1.00122.08           C  
ATOM     53  CE1 PHE A   7      78.253  66.030  70.855  1.00122.08           C  
ATOM     54  CE2 PHE A   7      79.581  64.196  70.143  1.00122.08           C  
ATOM     55  CZ  PHE A   7      79.429  65.550  70.332  1.00122.08           C  
ATOM     56  C   PHE A   7      77.521  61.427  72.991  1.00122.08           C  
ATOM     57  O   PHE A   7      78.397  61.606  73.837  1.00122.08           O  
ATOM     58  N   GLY A   8      77.593  60.393  72.123  1.00184.63           N  
ATOM     59  CA  GLY A   8      78.533  59.350  72.430  1.00184.63           C  
ATOM     60  C   GLY A   8      78.428  58.209  71.455  1.00184.63           C  
ATOM     61  O   GLY A   8      79.124  57.207  71.613  1.00184.63           O  
ATOM     62  N   THR A   9      77.545  58.295  70.440  1.00 78.54           N  
ATOM     63  CA  THR A   9      77.521  57.256  69.441  1.00 78.54           C  
ATOM     64  CB  THR A   9      76.266  56.433  69.433  1.00 78.54           C  
ATOM     65  OG1 THR A   9      75.142  57.247  69.135  1.00 78.54           O  
ATOM     66  CG2 THR A   9      76.099  55.769  70.812  1.00 78.54           C  
ATOM     67  C   THR A   9      77.653  57.907  68.093  1.00 78.54           C  
ATOM     68  O   THR A   9      77.440  59.109  67.945  1.00 78.54           O  
ATOM     69  N   ARG A  10      78.044  57.123  67.064  1.00197.90           N  
ATOM     70  CA  ARG A  10      78.232  57.700  65.760  1.00197.90           C  
ATOM     71  CB  ARG A  10      78.822  56.762  64.691  1.00197.90           C  
ATOM     72  CG  ARG A  10      80.326  56.535  64.852  1.00197.90           C  
ATOM     73  CD  ARG A  10      81.025  56.131  63.550  1.00197.90           C  
ATOM     74  NE  ARG A  10      80.312  54.944  62.998  1.00197.90           N  
ATOM     75  CZ  ARG A  10      79.249  55.121  62.160  1.00197.90           C  
ATOM     76  NH1 ARG A  10      78.826  56.381  61.848  1.00197.90           N1+
ATOM     77  NH2 ARG A  10      78.617  54.039  61.619  1.00197.90           N  
ATOM     78  C   ARG A  10      76.959  58.253  65.208  1.00197.90           C  
ATOM     79  O   ARG A  10      76.969  59.360  64.676  1.00197.90           O  
ATOM     80  N   PRO A  11      75.865  57.552  65.289  1.00 95.07           N  
ATOM     81  CA  PRO A  11      74.644  58.084  64.744  1.00 95.07           C  
ATOM     82  CD  PRO A  11      75.871  56.102  65.323  1.00 95.07           C  
ATOM     83  CB  PRO A  11      73.631  56.946  64.845  1.00 95.07           C  
ATOM     84  CG  PRO A  11      74.506  55.680  64.749  1.00 95.07           C  
ATOM     85  C   PRO A  11      74.274  59.327  65.478  1.00 95.07           C  
ATOM     86  O   PRO A  11      73.764  60.263  64.867  1.00 95.07           O  
ATOM     87  N   GLU A  12      74.544  59.352  66.794  1.00 64.32           N  
ATOM     88  CA  GLU A  12      74.210  60.462  67.632  1.00 64.32           C  
ATOM     89  CB  GLU A  12      74.504  60.135  69.112  1.00 64.32           C  
ATOM     90  CG  GLU A  12      73.850  61.061  70.139  1.00 64.32           C  
ATOM     91  CD  GLU A  12      74.090  60.448  71.518  1.00 64.32           C  
ATOM     92  OE1 GLU A  12      74.952  59.533  71.616  1.00 64.32           O  
ATOM     93  OE2 GLU A  12      73.414  60.882  72.489  1.00 64.32           O1-
ATOM     94  C   GLU A  12      75.049  61.632  67.209  1.00 64.32           C  
ATOM     95  O   GLU A  12      74.568  62.761  67.126  1.00 64.32           O  
ATOM     96  N   ALA A  13      76.335  61.373  66.908  1.00 47.74           N  
ATOM     97  CA  ALA A  13      77.272  62.398  66.542  1.00 47.74           C  
ATOM     98  CB  ALA A  13      78.700  61.867  66.346  1.00 47.74           C  
ATOM     99  C   ALA A  13      76.867  63.057  65.257  1.00 47.74           C  
ATOM    100  O   ALA A  13      76.972  64.273  65.122  1.00 47.74           O  
ATOM    101  N   ILE A  14      76.357  62.275  64.288  1.00 73.61           N  
ATOM    102  CA  ILE A  14      76.044  62.783  62.979  1.00 73.61           C  
ATOM    103  CB  ILE A  14      75.460  61.750  62.063  1.00 73.61           C  
ATOM    104  CG1 ILE A  14      76.471  60.616  61.820  1.00 73.61           C  
ATOM    105  CG2 ILE A  14      75.023  62.464  60.771  1.00 73.61           C  
ATOM    106  CD1 ILE A  14      75.875  59.401  61.114  1.00 73.61           C  
ATOM    107  C   ILE A  14      75.062  63.897  63.104  1.00 73.61           C  
ATOM    108  O   ILE A  14      75.084  64.866  62.351  1.00 73.61           O  
ATOM    109  N   LYS A  15      74.161  63.798  64.077  1.00211.74           N  
ATOM    110  CA  LYS A  15      73.169  64.803  64.266  1.00211.74           C  
ATOM    111  CB  LYS A  15      72.006  64.305  65.137  1.00211.74           C  
ATOM    112  CG  LYS A  15      71.219  63.324  64.251  1.00211.74           C  
ATOM    113  CD  LYS A  15      70.262  62.340  64.920  1.00211.74           C  
ATOM    114  CE  LYS A  15      69.562  61.437  63.894  1.00211.74           C  
ATOM    115  NZ  LYS A  15      68.760  60.393  64.573  1.00211.74           N1+
ATOM    116  C   LYS A  15      73.830  66.148  64.657  1.00211.74           C  
ATOM    117  O   LYS A  15      73.084  67.093  64.914  1.00211.74           O  
ATOM    118  N   MET A  16      75.219  66.249  64.667  1.00351.80           N  
ATOM    119  CA  MET A  16      76.192  67.287  65.045  1.00351.80           C  
ATOM    120  CB  MET A  16      77.640  66.896  64.689  1.00351.80           C  
ATOM    121  CG  MET A  16      78.706  67.669  65.472  1.00351.80           C  
ATOM    122  SD  MET A  16      79.012  67.039  67.154  1.00351.80           S  
ATOM    123  CE  MET A  16      77.310  67.187  67.771  1.00351.80           C  
ATOM    124  C   MET A  16      76.002  68.653  64.413  1.00351.80           C  
ATOM    125  O   MET A  16      76.308  69.651  65.065  1.00351.80           O  
ATOM    126  N   ALA A  17      75.595  68.772  63.134  1.00159.24           N  
ATOM    127  CA  ALA A  17      75.567  70.063  62.473  1.00159.24           C  
ATOM    128  CB  ALA A  17      75.411  69.947  60.942  1.00159.24           C  
ATOM    129  C   ALA A  17      74.591  71.062  62.941  1.00159.24           C  
ATOM    130  O   ALA A  17      74.920  72.235  63.138  1.00159.24           O  
ATOM    131  N   PRO A  18      73.386  70.646  63.090  1.00150.90           N  
ATOM    132  CA  PRO A  18      72.428  71.593  63.510  1.00150.90           C  
ATOM    133  CD  PRO A  18      72.798  69.521  62.395  1.00150.90           C  
ATOM    134  CB  PRO A  18      71.073  70.881  63.404  1.00150.90           C  
ATOM    135  CG  PRO A  18      71.419  69.423  63.048  1.00150.90           C  
ATOM    136  C   PRO A  18      72.853  71.993  64.863  1.00150.90           C  
ATOM    137  O   PRO A  18      72.871  73.182  65.179  1.00150.90           O  
ATOM    138  N   LEU A  19      73.250  71.014  65.680  1.00266.00           N  
ATOM    139  CA  LEU A  19      73.447  71.534  66.974  1.00266.00           C  
ATOM    140  CB  LEU A  19      73.131  70.534  68.093  1.00266.00           C  
ATOM    141  CG  LEU A  19      71.614  70.322  68.254  1.00266.00           C  
ATOM    142  CD1 LEU A  19      70.918  71.636  68.646  1.00266.00           C  
ATOM    143  CD2 LEU A  19      70.997  69.675  67.005  1.00266.00           C  
ATOM    144  C   LEU A  19      74.747  72.198  67.271  1.00266.00           C  
ATOM    145  O   LEU A  19      74.776  73.381  67.600  1.00266.00           O  
ATOM    146  N   VAL A  20      75.868  71.470  67.116  1.00130.37           N  
ATOM    147  CA  VAL A  20      77.089  72.006  67.648  1.00130.37           C  
ATOM    148  CB  VAL A  20      78.230  71.031  67.725  1.00130.37           C  
ATOM    149  CG1 VAL A  20      77.860  69.924  68.721  1.00130.37           C  
ATOM    150  CG2 VAL A  20      78.575  70.523  66.320  1.00130.37           C  
ATOM    151  C   VAL A  20      77.555  73.216  66.912  1.00130.37           C  
ATOM    152  O   VAL A  20      77.926  74.209  67.535  1.00130.37           O  
ATOM    153  N   HIS A  21      77.543  73.184  65.568  1.00 50.17           N  
ATOM    154  CA  HIS A  21      78.065  74.308  64.846  1.00 50.17           C  
ATOM    155  ND1 HIS A  21      79.169  72.781  61.490  0.65 50.17           N  
ATOM    156  CG  HIS A  21      79.042  73.139  62.813  0.65 50.17           C  
ATOM    157  CB  HIS A  21      78.049  74.140  63.317  0.65 50.17           C  
ATOM    158  NE2 HIS A  21      80.687  71.611  62.616  0.65 50.17           N  
ATOM    159  CD2 HIS A  21      79.975  72.416  63.486  0.65 50.17           C  
ATOM    160  CE1 HIS A  21      80.168  71.865  61.428  0.65 50.17           C  
ATOM    161  C   HIS A  21      77.238  75.512  65.133  1.00 50.17           C  
ATOM    162  O   HIS A  21      77.770  76.591  65.381  1.00 50.17           O  
ATOM    163  N   ALA A  22      75.905  75.356  65.107  1.00 30.63           N  
ATOM    164  CA  ALA A  22      75.044  76.490  65.285  1.00 30.63           C  
ATOM    165  CB  ALA A  22      73.555  76.116  65.177  1.00 30.63           C  
ATOM    166  C   ALA A  22      75.268  77.066  66.644  1.00 30.63           C  
ATOM    167  O   ALA A  22      75.399  78.279  66.801  1.00 30.63           O  
ATOM    168  N   LEU A  23      75.343  76.203  67.672  1.00 44.90           N  
ATOM    169  CA  LEU A  23      75.523  76.693  69.010  1.00 44.90           C  
ATOM    170  CB  LEU A  23      75.487  75.581  70.076  1.00 44.90           C  
ATOM    171  CG  LEU A  23      74.079  75.004  70.318  1.00 44.90           C  
ATOM    172  CD1 LEU A  23      74.101  73.901  71.390  1.00 44.90           C  
ATOM    173  CD2 LEU A  23      73.075  76.122  70.661  1.00 44.90           C  
ATOM    174  C   LEU A  23      76.848  77.370  69.089  1.00 44.90           C  
ATOM    175  O   LEU A  23      76.980  78.411  69.728  1.00 44.90           O  
ATOM    176  N   ALA A  24      77.871  76.795  68.432  1.00 33.20           N  
ATOM    177  CA  ALA A  24      79.182  77.363  68.516  1.00 33.20           C  
ATOM    178  CB  ALA A  24      80.223  76.546  67.735  1.00 33.20           C  
ATOM    179  C   ALA A  24      79.189  78.750  67.938  1.00 33.20           C  
ATOM    180  O   ALA A  24      79.752  79.666  68.535  1.00 33.20           O  
ATOM    181  N   LYS A  25      78.561  78.940  66.762  1.00 73.70           N  
ATOM    182  CA  LYS A  25      78.599  80.206  66.076  1.00 73.70           C  
ATOM    183  CB  LYS A  25      77.959  80.135  64.680  1.00 73.70           C  
ATOM    184  CG  LYS A  25      78.690  79.209  63.709  1.00 73.70           C  
ATOM    185  CD  LYS A  25      77.874  78.888  62.456  1.00 73.70           C  
ATOM    186  CE  LYS A  25      78.592  77.964  61.471  1.00 73.70           C  
ATOM    187  NZ  LYS A  25      77.698  77.649  60.333  1.00 73.70           N1+
ATOM    188  C   LYS A  25      77.871  81.283  66.824  1.00 73.70           C  
ATOM    189  O   LYS A  25      78.398  82.382  67.003  1.00 73.70           O  
ATOM    190  N   ASP A  26      76.642  80.993  67.294  1.00 59.57           N  
ATOM    191  CA  ASP A  26      75.827  82.002  67.917  1.00 59.57           C  
ATOM    192  CB  ASP A  26      74.426  81.468  68.283  1.00 59.57           C  
ATOM    193  CG  ASP A  26      73.482  82.621  68.600  1.00 59.57           C  
ATOM    194  OD1 ASP A  26      73.972  83.685  69.062  1.00 59.57           O  
ATOM    195  OD2 ASP A  26      72.252  82.447  68.384  1.00 59.57           O1-
ATOM    196  C   ASP A  26      76.514  82.495  69.157  1.00 59.57           C  
ATOM    197  O   ASP A  26      76.964  81.711  69.993  1.00 59.57           O  
ATOM    198  N   PRO A  27      76.642  83.798  69.260  1.00 71.92           N  
ATOM    199  CA  PRO A  27      77.260  84.455  70.387  1.00 71.92           C  
ATOM    200  CD  PRO A  27      76.564  84.663  68.096  1.00 71.92           C  
ATOM    201  CB  PRO A  27      77.611  85.867  69.912  1.00 71.92           C  
ATOM    202  CG  PRO A  27      76.740  86.081  68.661  1.00 71.92           C  
ATOM    203  C   PRO A  27      76.388  84.446  71.600  1.00 71.92           C  
ATOM    204  O   PRO A  27      76.877  84.738  72.691  1.00 71.92           O  
ATOM    205  N   PHE A  28      75.093  84.147  71.421  1.00111.92           N  
ATOM    206  CA  PHE A  28      74.126  84.137  72.476  1.00111.92           C  
ATOM    207  CB  PHE A  28      72.707  83.873  71.932  1.00111.92           C  
ATOM    208  CG  PHE A  28      71.689  84.057  73.007  1.00111.92           C  
ATOM    209  CD1 PHE A  28      71.311  83.004  73.808  1.00111.92           C  
ATOM    210  CD2 PHE A  28      71.104  85.287  73.210  1.00111.92           C  
ATOM    211  CE1 PHE A  28      70.367  83.174  74.793  1.00111.92           C  
ATOM    212  CE2 PHE A  28      70.160  85.462  74.195  1.00111.92           C  
ATOM    213  CZ  PHE A  28      69.789  84.405  74.989  1.00111.92           C  
ATOM    214  C   PHE A  28      74.496  83.044  73.432  1.00111.92           C  
ATOM    215  O   PHE A  28      74.315  83.178  74.642  1.00111.92           O  
ATOM    216  N   PHE A  29      75.027  81.923  72.906  1.00 67.18           N  
ATOM    217  CA  PHE A  29      75.312  80.788  73.741  1.00 67.18           C  
ATOM    218  CB  PHE A  29      74.795  79.472  73.133  1.00 67.18           C  
ATOM    219  CG  PHE A  29      73.342  79.611  72.826  1.00 67.18           C  
ATOM    220  CD1 PHE A  29      72.380  79.393  73.785  1.00 67.18           C  
ATOM    221  CD2 PHE A  29      72.947  79.954  71.553  1.00 67.18           C  
ATOM    222  CE1 PHE A  29      71.045  79.523  73.475  1.00 67.18           C  
ATOM    223  CE2 PHE A  29      71.616  80.084  71.238  1.00 67.18           C  
ATOM    224  CZ  PHE A  29      70.661  79.869  72.202  1.00 67.18           C  
ATOM    225  C   PHE A  29      76.798  80.604  73.871  1.00 67.18           C  
ATOM    226  O   PHE A  29      77.573  81.100  73.055  1.00 67.18           O  
ATOM    227  N   GLU A  30      77.230  79.918  74.958  1.00 71.54           N  
ATOM    228  CA  GLU A  30      78.608  79.529  75.137  1.00 71.54           C  
ATOM    229  CB  GLU A  30      79.209  79.908  76.503  1.00 71.54           C  
ATOM    230  CG  GLU A  30      80.673  79.474  76.631  1.00 71.54           C  
ATOM    231  CD  GLU A  30      81.094  79.539  78.093  1.00 71.54           C  
ATOM    232  OE1 GLU A  30      80.272  80.000  78.929  1.00 71.54           O  
ATOM    233  OE2 GLU A  30      82.246  79.124  78.394  1.00 71.54           O1-
ATOM    234  C   GLU A  30      78.590  78.028  75.104  1.00 71.54           C  
ATOM    235  O   GLU A  30      78.408  77.379  76.133  1.00 71.54           O  
ATOM    236  N   ALA A  31      78.801  77.438  73.913  1.00 53.84           N  
ATOM    237  CA  ALA A  31      78.675  76.017  73.755  1.00 53.84           C  
ATOM    238  CB  ALA A  31      78.260  75.600  72.333  1.00 53.84           C  
ATOM    239  C   ALA A  31      79.937  75.275  74.080  1.00 53.84           C  
ATOM    240  O   ALA A  31      81.047  75.745  73.830  1.00 53.84           O  
ATOM    241  N   LYS A  32      79.764  74.060  74.646  1.00 92.69           N  
ATOM    242  CA  LYS A  32      80.841  73.155  74.935  1.00 92.69           C  
ATOM    243  CB  LYS A  32      81.357  73.189  76.388  1.00 92.69           C  
ATOM    244  CG  LYS A  32      82.147  74.462  76.710  1.00 92.69           C  
ATOM    245  CD  LYS A  32      82.672  74.532  78.147  1.00 92.69           C  
ATOM    246  CE  LYS A  32      84.080  73.946  78.301  1.00 92.69           C  
ATOM    247  NZ  LYS A  32      84.575  74.150  79.680  1.00 92.69           N1+
ATOM    248  C   LYS A  32      80.337  71.770  74.644  1.00 92.69           C  
ATOM    249  O   LYS A  32      79.128  71.549  74.567  1.00 92.69           O  
ATOM    250  N   VAL A  33      81.247  70.794  74.440  1.00 51.45           N  
ATOM    251  CA  VAL A  33      80.777  69.478  74.103  1.00 51.45           C  
ATOM    252  CB  VAL A  33      81.095  69.086  72.688  1.00 51.45           C  
ATOM    253  CG1 VAL A  33      80.704  67.613  72.490  1.00 51.45           C  
ATOM    254  CG2 VAL A  33      80.374  70.053  71.734  1.00 51.45           C  
ATOM    255  C   VAL A  33      81.400  68.440  74.990  1.00 51.45           C  
ATOM    256  O   VAL A  33      82.605  68.451  75.245  1.00 51.45           O  
ATOM    257  N   CYS A  34      80.565  67.500  75.484  1.00 45.94           N  
ATOM    258  CA  CYS A  34      81.039  66.392  76.269  1.00 45.94           C  
ATOM    259  CB  CYS A  34      80.355  66.242  77.639  1.00 45.94           C  
ATOM    260  SG  CYS A  34      80.981  64.808  78.566  1.00 45.94           S  
ATOM    261  C   CYS A  34      80.710  65.153  75.494  1.00 45.94           C  
ATOM    262  O   CYS A  34      79.620  65.047  74.929  1.00 45.94           O  
ATOM    263  N   VAL A  35      81.652  64.184  75.435  1.00 70.75           N  
ATOM    264  CA  VAL A  35      81.400  62.987  74.681  1.00 70.75           C  
ATOM    265  CB  VAL A  35      82.219  62.898  73.432  1.00 70.75           C  
ATOM    266  CG1 VAL A  35      81.981  61.527  72.798  1.00 70.75           C  
ATOM    267  CG2 VAL A  35      81.827  64.063  72.509  1.00 70.75           C  
ATOM    268  C   VAL A  35      81.691  61.772  75.523  1.00 70.75           C  
ATOM    269  O   VAL A  35      82.743  61.649  76.148  1.00 70.75           O  
ATOM    270  N   THR A  36      80.688  60.876  75.564  1.00139.05           N  
ATOM    271  CA  THR A  36      80.518  59.618  76.246  1.00139.05           C  
ATOM    272  CB  THR A  36      79.097  59.380  76.665  1.00139.05           C  
ATOM    273  OG1 THR A  36      78.250  59.324  75.526  1.00139.05           O  
ATOM    274  CG2 THR A  36      78.663  60.527  77.599  1.00139.05           C  
ATOM    275  C   THR A  36      81.002  58.370  75.537  1.00139.05           C  
ATOM    276  O   THR A  36      80.641  57.290  75.994  1.00139.05           O  
ATOM    277  N   ALA A  37      81.683  58.450  74.371  1.00 91.73           N  
ATOM    278  CA  ALA A  37      82.057  57.323  73.525  1.00 91.73           C  
ATOM    279  CB  ALA A  37      83.417  57.529  72.847  1.00 91.73           C  
ATOM    280  C   ALA A  37      82.278  56.019  74.252  1.00 91.73           C  
ATOM    281  O   ALA A  37      83.269  55.855  74.959  1.00 91.73           O  
ATOM    282  N   GLN A  38      81.332  55.058  74.100  1.00 94.13           N  
ATOM    283  CA  GLN A  38      81.504  53.717  74.614  1.00 94.13           C  
ATOM    284  CB  GLN A  38      80.201  52.906  74.495  1.00 94.13           C  
ATOM    285  CG  GLN A  38      80.286  51.467  75.008  1.00 94.13           C  
ATOM    286  CD  GLN A  38      78.912  50.841  74.805  1.00 94.13           C  
ATOM    287  OE1 GLN A  38      78.737  49.630  74.937  1.00 94.13           O  
ATOM    288  NE2 GLN A  38      77.903  51.691  74.476  1.00 94.13           N  
ATOM    289  C   GLN A  38      82.511  53.068  73.738  1.00 94.13           C  
ATOM    290  O   GLN A  38      83.558  52.581  74.161  1.00 94.13           O  
ATOM    291  N   HIS A  39      82.170  53.114  72.449  1.00155.94           N  
ATOM    292  CA  HIS A  39      82.979  52.801  71.327  1.00155.94           C  
ATOM    293  ND1 HIS A  39      82.708  50.794  68.051  1.00155.94           N  
ATOM    294  CG  HIS A  39      83.143  51.530  69.130  1.00155.94           C  
ATOM    295  CB  HIS A  39      82.243  52.016  70.228  1.00155.94           C  
ATOM    296  NE2 HIS A  39      84.903  51.047  67.803  1.00155.94           N  
ATOM    297  CD2 HIS A  39      84.487  51.677  68.962  1.00155.94           C  
ATOM    298  CE1 HIS A  39      83.801  50.532  67.289  1.00155.94           C  
ATOM    299  C   HIS A  39      83.021  54.210  70.913  1.00155.94           C  
ATOM    300  O   HIS A  39      83.429  55.047  71.711  1.00155.94           O  
ATOM    301  N   ARG A  40      82.631  54.564  69.684  1.00290.33           N  
ATOM    302  CA  ARG A  40      82.524  55.971  69.414  1.00290.33           C  
ATOM    303  CB  ARG A  40      81.629  56.680  70.457  1.00290.33           C  
ATOM    304  CG  ARG A  40      81.231  58.125  70.147  1.00290.33           C  
ATOM    305  CD  ARG A  40      81.881  59.198  71.016  1.00290.33           C  
ATOM    306  NE  ARG A  40      82.848  59.995  70.209  1.00290.33           N  
ATOM    307  CZ  ARG A  40      83.982  60.509  70.772  1.00290.33           C  
ATOM    308  NH1 ARG A  40      84.460  60.036  71.960  1.00290.33           N1+
ATOM    309  NH2 ARG A  40      84.640  61.531  70.156  1.00290.33           N  
ATOM    310  C   ARG A  40      83.881  56.597  69.437  1.00290.33           C  
ATOM    311  O   ARG A  40      84.018  57.795  69.191  1.00290.33           O  
ATOM    312  N   GLU A  41      84.934  55.801  69.714  1.00157.83           N  
ATOM    313  CA  GLU A  41      86.242  56.299  69.538  1.00157.83           C  
ATOM    314  CB  GLU A  41      87.337  55.276  69.896  1.00157.83           C  
ATOM    315  CG  GLU A  41      87.219  53.948  69.138  1.00157.83           C  
ATOM    316  CD  GLU A  41      88.374  53.049  69.545  1.00157.83           C  
ATOM    317  OE1 GLU A  41      89.426  53.593  69.974  1.00157.83           O  
ATOM    318  OE2 GLU A  41      88.222  51.804  69.429  1.00157.83           O1-
ATOM    319  C   GLU A  41      86.191  56.444  68.069  1.00157.83           C  
ATOM    320  O   GLU A  41      86.571  57.451  67.485  1.00157.83           O  
ATOM    321  N   MET A  42      85.522  55.454  67.465  1.00168.52           N  
ATOM    322  CA  MET A  42      85.321  55.367  66.065  1.00168.52           C  
ATOM    323  CB  MET A  42      84.316  54.250  65.719  1.00168.52           C  
ATOM    324  CG  MET A  42      84.155  53.936  64.231  1.00168.52           C  
ATOM    325  SD  MET A  42      85.428  52.836  63.549  1.00168.52           S  
ATOM    326  CE  MET A  42      84.770  51.367  64.393  1.00168.52           C  
ATOM    327  C   MET A  42      84.644  56.661  65.663  1.00168.52           C  
ATOM    328  O   MET A  42      85.000  57.220  64.630  1.00168.52           O  
ATOM    329  N   LEU A  43      83.716  57.202  66.505  1.00241.41           N  
ATOM    330  CA  LEU A  43      82.927  58.396  66.271  1.00241.41           C  
ATOM    331  CB  LEU A  43      81.979  58.763  67.415  1.00241.41           C  
ATOM    332  CG  LEU A  43      81.278  60.142  67.368  1.00241.41           C  
ATOM    333  CD1 LEU A  43      80.101  60.181  68.350  1.00241.41           C  
ATOM    334  CD2 LEU A  43      82.232  61.293  67.731  1.00241.41           C  
ATOM    335  C   LEU A  43      83.842  59.531  66.001  1.00241.41           C  
ATOM    336  O   LEU A  43      83.445  60.535  65.412  1.00241.41           O  
ATOM    337  N   ASP A  44      85.099  59.393  66.434  1.00 73.65           N  
ATOM    338  CA  ASP A  44      86.062  60.428  66.221  1.00 73.65           C  
ATOM    339  CB  ASP A  44      87.487  60.020  66.626  1.00 73.65           C  
ATOM    340  CG  ASP A  44      87.544  59.924  68.142  1.00 73.65           C  
ATOM    341  OD1 ASP A  44      86.739  60.631  68.801  1.00 73.65           O  
ATOM    342  OD2 ASP A  44      88.380  59.136  68.661  1.00 73.65           O1-
ATOM    343  C   ASP A  44      86.091  60.752  64.757  1.00 73.65           C  
ATOM    344  O   ASP A  44      86.357  61.893  64.385  1.00 73.65           O  
ATOM    345  N   GLN A  45      85.829  59.774  63.871  1.00108.55           N  
ATOM    346  CA  GLN A  45      85.862  60.110  62.476  1.00108.55           C  
ATOM    347  CB  GLN A  45      85.758  58.908  61.518  1.00108.55           C  
ATOM    348  CG  GLN A  45      84.451  58.122  61.555  1.00108.55           C  
ATOM    349  CD  GLN A  45      84.522  57.154  60.382  1.00108.55           C  
ATOM    350  OE1 GLN A  45      85.497  57.144  59.634  1.00108.55           O  
ATOM    351  NE2 GLN A  45      83.460  56.325  60.206  1.00108.55           N  
ATOM    352  C   GLN A  45      84.789  61.114  62.150  1.00108.55           C  
ATOM    353  O   GLN A  45      85.019  62.024  61.354  1.00108.55           O  
ATOM    354  N   VAL A  46      83.584  60.992  62.746  1.00 43.50           N  
ATOM    355  CA  VAL A  46      82.516  61.918  62.466  1.00 43.50           C  
ATOM    356  CB  VAL A  46      81.233  61.576  63.169  1.00 43.50           C  
ATOM    357  CG1 VAL A  46      80.215  62.694  62.886  1.00 43.50           C  
ATOM    358  CG2 VAL A  46      80.767  60.183  62.713  1.00 43.50           C  
ATOM    359  C   VAL A  46      82.907  63.285  62.938  1.00 43.50           C  
ATOM    360  O   VAL A  46      82.682  64.278  62.250  1.00 43.50           O  
ATOM    361  N   LEU A  47      83.518  63.364  64.133  1.00 61.71           N  
ATOM    362  CA  LEU A  47      83.879  64.628  64.709  1.00 61.71           C  
ATOM    363  CB  LEU A  47      84.491  64.484  66.109  1.00 61.71           C  
ATOM    364  CG  LEU A  47      83.487  63.949  67.144  1.00 61.71           C  
ATOM    365  CD1 LEU A  47      84.129  63.833  68.531  1.00 61.71           C  
ATOM    366  CD2 LEU A  47      82.203  64.793  67.167  1.00 61.71           C  
ATOM    367  C   LEU A  47      84.865  65.324  63.823  1.00 61.71           C  
ATOM    368  O   LEU A  47      84.786  66.536  63.641  1.00 61.71           O  
ATOM    369  N   LYS A  48      85.823  64.581  63.244  1.00 99.20           N  
ATOM    370  CA  LYS A  48      86.802  65.178  62.380  1.00 99.20           C  
ATOM    371  CB  LYS A  48      87.795  64.136  61.834  1.00 99.20           C  
ATOM    372  CG  LYS A  48      88.774  64.677  60.789  1.00 99.20           C  
ATOM    373  CD  LYS A  48      89.803  65.668  61.328  1.00 99.20           C  
ATOM    374  CE  LYS A  48      90.866  66.050  60.295  1.00 99.20           C  
ATOM    375  NZ  LYS A  48      90.232  66.693  59.121  1.00 99.20           N1+
ATOM    376  C   LYS A  48      86.088  65.767  61.207  1.00 99.20           C  
ATOM    377  O   LYS A  48      86.346  66.902  60.808  1.00 99.20           O  
ATOM    378  N   LEU A  49      85.123  65.014  60.654  1.00121.97           N  
ATOM    379  CA  LEU A  49      84.427  65.421  59.473  1.00121.97           C  
ATOM    380  CB  LEU A  49      83.348  64.390  59.085  1.00121.97           C  
ATOM    381  CG  LEU A  49      82.680  64.584  57.706  1.00121.97           C  
ATOM    382  CD1 LEU A  49      81.922  65.908  57.602  1.00121.97           C  
ATOM    383  CD2 LEU A  49      83.679  64.382  56.559  1.00121.97           C  
ATOM    384  C   LEU A  49      83.747  66.727  59.766  1.00121.97           C  
ATOM    385  O   LEU A  49      83.778  67.649  58.954  1.00121.97           O  
ATOM    386  N   PHE A  50      83.099  66.811  60.943  1.00120.25           N  
ATOM    387  CA  PHE A  50      82.378  67.951  61.445  1.00120.25           C  
ATOM    388  CB  PHE A  50      81.329  67.626  62.526  1.00120.25           C  
ATOM    389  CG  PHE A  50      80.101  67.177  61.808  1.00120.25           C  
ATOM    390  CD1 PHE A  50      79.920  65.864  61.438  1.00120.25           C  
ATOM    391  CD2 PHE A  50      79.122  68.092  61.489  1.00120.25           C  
ATOM    392  CE1 PHE A  50      78.780  65.473  60.774  1.00120.25           C  
ATOM    393  CE2 PHE A  50      77.981  67.708  60.824  1.00120.25           C  
ATOM    394  CZ  PHE A  50      77.806  66.393  60.465  1.00120.25           C  
ATOM    395  C   PHE A  50      83.266  69.048  61.948  1.00120.25           C  
ATOM    396  O   PHE A  50      82.810  70.182  62.088  1.00120.25           O  
ATOM    397  N   SER A  51      84.539  68.753  62.274  1.00 68.72           N  
ATOM    398  CA  SER A  51      85.392  69.760  62.842  1.00 68.72           C  
ATOM    399  CB  SER A  51      85.486  71.032  61.983  1.00 68.72           C  
ATOM    400  OG  SER A  51      86.070  70.728  60.725  1.00 68.72           O  
ATOM    401  C   SER A  51      84.867  70.148  64.185  1.00 68.72           C  
ATOM    402  O   SER A  51      84.722  71.328  64.503  1.00 68.72           O  
ATOM    403  N   ILE A  52      84.541  69.136  65.012  1.00114.28           N  
ATOM    404  CA  ILE A  52      84.102  69.413  66.346  1.00114.28           C  
ATOM    405  CB  ILE A  52      82.788  68.766  66.685  1.00114.28           C  
ATOM    406  CG1 ILE A  52      81.669  69.380  65.832  1.00114.28           C  
ATOM    407  CG2 ILE A  52      82.545  68.902  68.195  1.00114.28           C  
ATOM    408  CD1 ILE A  52      81.490  70.876  66.077  1.00114.28           C  
ATOM    409  C   ILE A  52      85.129  68.881  67.291  1.00114.28           C  
ATOM    410  O   ILE A  52      85.435  67.689  67.281  1.00114.28           O  
ATOM    411  N   VAL A  53      85.707  69.771  68.125  1.00 53.73           N  
ATOM    412  CA  VAL A  53      86.654  69.321  69.104  1.00 53.73           C  
ATOM    413  CB  VAL A  53      87.870  70.196  69.220  1.00 53.73           C  
ATOM    414  CG1 VAL A  53      88.792  69.619  70.307  1.00 53.73           C  
ATOM    415  CG2 VAL A  53      88.528  70.313  67.837  1.00 53.73           C  
ATOM    416  C   VAL A  53      85.924  69.403  70.408  1.00 53.73           C  
ATOM    417  O   VAL A  53      85.621  70.493  70.892  1.00 53.73           O  
ATOM    418  N   PRO A  54      85.617  68.275  70.987  1.00 86.30           N  
ATOM    419  CA  PRO A  54      84.882  68.285  72.220  1.00 86.30           C  
ATOM    420  CD  PRO A  54      85.374  67.067  70.223  1.00 86.30           C  
ATOM    421  CB  PRO A  54      84.255  66.895  72.359  1.00 86.30           C  
ATOM    422  CG  PRO A  54      84.955  66.042  71.286  1.00 86.30           C  
ATOM    423  C   PRO A  54      85.703  68.720  73.389  1.00 86.30           C  
ATOM    424  O   PRO A  54      86.864  68.327  73.492  1.00 86.30           O  
ATOM    425  N   ASP A  55      85.106  69.541  74.274  1.00 50.77           N  
ATOM    426  CA  ASP A  55      85.768  70.033  75.446  1.00 50.77           C  
ATOM    427  CB  ASP A  55      84.974  71.149  76.144  1.00 50.77           C  
ATOM    428  CG  ASP A  55      85.066  72.395  75.276  1.00 50.77           C  
ATOM    429  OD1 ASP A  55      86.207  72.887  75.065  1.00 50.77           O  
ATOM    430  OD2 ASP A  55      83.996  72.878  74.816  1.00 50.77           O1-
ATOM    431  C   ASP A  55      85.978  68.920  76.428  1.00 50.77           C  
ATOM    432  O   ASP A  55      87.044  68.822  77.035  1.00 50.77           O  
ATOM    433  N   TYR A  56      84.976  68.033  76.601  1.00 67.17           N  
ATOM    434  CA  TYR A  56      85.102  67.003  77.598  1.00 67.17           C  
ATOM    435  CB  TYR A  56      83.998  67.053  78.673  1.00 67.17           C  
ATOM    436  CG  TYR A  56      84.062  68.354  79.410  1.00 67.17           C  
ATOM    437  CD1 TYR A  56      83.372  69.455  78.948  1.00 67.17           C  
ATOM    438  CD2 TYR A  56      84.803  68.478  80.564  1.00 67.17           C  
ATOM    439  CE1 TYR A  56      83.419  70.654  79.622  1.00 67.17           C  
ATOM    440  CE2 TYR A  56      84.855  69.675  81.242  1.00 67.17           C  
ATOM    441  CZ  TYR A  56      84.162  70.767  80.774  1.00 67.17           C  
ATOM    442  OH  TYR A  56      84.212  71.994  81.468  1.00 67.17           O  
ATOM    443  C   TYR A  56      84.981  65.670  76.917  1.00 67.17           C  
ATOM    444  O   TYR A  56      84.325  65.550  75.884  1.00 67.17           O  
ATOM    445  N   ASP A  57      85.654  64.632  77.467  1.00 63.73           N  
ATOM    446  CA  ASP A  57      85.589  63.323  76.875  1.00 63.73           C  
ATOM    447  CB  ASP A  57      86.782  63.020  75.954  1.00 63.73           C  
ATOM    448  CG  ASP A  57      86.584  61.632  75.368  1.00 63.73           C  
ATOM    449  OD1 ASP A  57      85.422  61.147  75.357  1.00 63.73           O  
ATOM    450  OD2 ASP A  57      87.601  61.026  74.938  1.00 63.73           O1-
ATOM    451  C   ASP A  57      85.606  62.284  77.962  1.00 63.73           C  
ATOM    452  O   ASP A  57      86.563  62.191  78.728  1.00 63.73           O  
ATOM    453  N   LEU A  58      84.535  61.468  78.053  1.00 80.16           N  
ATOM    454  CA  LEU A  58      84.469  60.410  79.021  1.00 80.16           C  
ATOM    455  CB  LEU A  58      83.081  60.328  79.680  1.00 80.16           C  
ATOM    456  CG  LEU A  58      82.664  61.622  80.406  1.00 80.16           C  
ATOM    457  CD1 LEU A  58      81.276  61.473  81.045  1.00 80.16           C  
ATOM    458  CD2 LEU A  58      83.726  62.065  81.422  1.00 80.16           C  
ATOM    459  C   LEU A  58      84.659  59.138  78.251  1.00 80.16           C  
ATOM    460  O   LEU A  58      83.704  58.601  77.692  1.00 80.16           O  
ATOM    461  N   ASN A  59      85.890  58.590  78.224  1.00 74.40           N  
ATOM    462  CA  ASN A  59      86.097  57.420  77.417  1.00 74.40           C  
ATOM    463  CB  ASN A  59      87.568  57.232  76.997  1.00 74.40           C  
ATOM    464  CG  ASN A  59      87.626  56.240  75.850  1.00 74.40           C  
ATOM    465  OD1 ASN A  59      88.702  55.916  75.349  1.00 74.40           O  
ATOM    466  ND2 ASN A  59      86.438  55.750  75.406  1.00 74.40           N  
ATOM    467  C   ASN A  59      85.687  56.225  78.217  1.00 74.40           C  
ATOM    468  O   ASN A  59      86.380  55.830  79.155  1.00 74.40           O  
ATOM    469  N   ILE A  60      84.537  55.612  77.865  1.00142.00           N  
ATOM    470  CA  ILE A  60      84.107  54.463  78.607  1.00142.00           C  
ATOM    471  CB  ILE A  60      82.680  54.522  79.081  1.00142.00           C  
ATOM    472  CG1 ILE A  60      82.471  55.624  80.135  1.00142.00           C  
ATOM    473  CG2 ILE A  60      82.310  53.120  79.589  1.00142.00           C  
ATOM    474  CD1 ILE A  60      82.469  57.043  79.579  1.00142.00           C  
ATOM    475  C   ILE A  60      84.215  53.232  77.755  1.00142.00           C  
ATOM    476  O   ILE A  60      83.406  53.008  76.856  1.00142.00           O  
ATOM    477  N   MET A  61      85.235  52.392  78.024  1.00357.27           N  
ATOM    478  CA  MET A  61      85.346  51.110  77.385  1.00357.27           C  
ATOM    479  CB  MET A  61      86.343  51.045  76.213  1.00357.27           C  
ATOM    480  CG  MET A  61      87.785  51.369  76.601  1.00357.27           C  
ATOM    481  SD  MET A  61      89.028  50.908  75.356  1.00357.27           S  
ATOM    482  CE  MET A  61      89.216  49.203  75.953  1.00357.27           C  
ATOM    483  C   MET A  61      85.830  50.194  78.457  1.00357.27           C  
ATOM    484  O   MET A  61      86.717  50.553  79.228  1.00357.27           O  
ATOM    485  N   GLN A  62      85.238  48.994  78.580  1.00293.90           N  
ATOM    486  CA  GLN A  62      85.706  48.120  79.613  1.00293.90           C  
ATOM    487  CB  GLN A  62      85.110  48.423  80.997  1.00293.90           C  
ATOM    488  CG  GLN A  62      85.565  49.758  81.586  1.00293.90           C  
ATOM    489  CD  GLN A  62      87.017  49.606  82.013  1.00293.90           C  
ATOM    490  OE1 GLN A  62      87.554  48.499  82.054  1.00293.90           O  
ATOM    491  NE2 GLN A  62      87.672  50.748  82.348  1.00293.90           N  
ATOM    492  C   GLN A  62      85.270  46.746  79.256  1.00293.90           C  
ATOM    493  O   GLN A  62      84.305  46.555  78.522  1.00293.90           O  
ATOM    494  N   PRO A  63      85.981  45.778  79.751  1.00166.75           N  
ATOM    495  CA  PRO A  63      85.565  44.439  79.481  1.00166.75           C  
ATOM    496  CD  PRO A  63      87.429  45.887  79.840  1.00166.75           C  
ATOM    497  CB  PRO A  63      86.763  43.551  79.810  1.00166.75           C  
ATOM    498  CG  PRO A  63      87.969  44.474  79.563  1.00166.75           C  
ATOM    499  C   PRO A  63      84.344  44.129  80.278  1.00166.75           C  
ATOM    500  O   PRO A  63      84.231  44.600  81.410  1.00166.75           O  
ATOM    501  N   GLY A  64      83.407  43.365  79.690  1.00 21.65           N  
ATOM    502  CA  GLY A  64      82.253  42.904  80.401  1.00 21.65           C  
ATOM    503  C   GLY A  64      81.426  44.050  80.891  1.00 21.65           C  
ATOM    504  O   GLY A  64      80.843  43.960  81.970  1.00 21.65           O  
ATOM    505  N   GLN A  65      81.334  45.169  80.145  1.00 63.14           N  
ATOM    506  CA  GLN A  65      80.498  46.205  80.682  1.00 63.14           C  
ATOM    507  CB  GLN A  65      81.093  47.624  80.657  1.00 63.14           C  
ATOM    508  CG  GLN A  65      82.162  47.857  81.725  1.00 63.14           C  
ATOM    509  CD  GLN A  65      82.431  49.351  81.814  1.00 63.14           C  
ATOM    510  OE1 GLN A  65      82.892  49.849  82.840  1.00 63.14           O  
ATOM    511  NE2 GLN A  65      82.126  50.098  80.720  1.00 63.14           N  
ATOM    512  C   GLN A  65      79.200  46.243  79.947  1.00 63.14           C  
ATOM    513  O   GLN A  65      79.158  46.316  78.719  1.00 63.14           O  
ATOM    514  N   GLY A  66      78.094  46.186  80.716  1.00 22.47           N  
ATOM    515  CA  GLY A  66      76.772  46.209  80.168  1.00 22.47           C  
ATOM    516  C   GLY A  66      76.215  47.589  80.312  1.00 22.47           C  
ATOM    517  O   GLY A  66      76.950  48.570  80.434  1.00 22.47           O  
ATOM    518  N   LEU A  67      74.869  47.675  80.306  1.00 51.90           N  
ATOM    519  CA  LEU A  67      74.158  48.916  80.402  1.00 51.90           C  
ATOM    520  CB  LEU A  67      72.628  48.766  80.320  1.00 51.90           C  
ATOM    521  CG  LEU A  67      72.099  48.325  78.945  1.00 51.90           C  
ATOM    522  CD1 LEU A  67      70.566  48.205  78.964  1.00 51.90           C  
ATOM    523  CD2 LEU A  67      72.602  49.257  77.829  1.00 51.90           C  
ATOM    524  C   LEU A  67      74.424  49.543  81.728  1.00 51.90           C  
ATOM    525  O   LEU A  67      74.578  50.759  81.818  1.00 51.90           O  
ATOM    526  N   THR A  68      74.476  48.727  82.797  1.00 34.96           N  
ATOM    527  CA  THR A  68      74.627  49.259  84.119  1.00 34.96           C  
ATOM    528  CB  THR A  68      74.657  48.191  85.169  1.00 34.96           C  
ATOM    529  OG1 THR A  68      73.460  47.428  85.131  1.00 34.96           O  
ATOM    530  CG2 THR A  68      74.817  48.857  86.547  1.00 34.96           C  
ATOM    531  C   THR A  68      75.924  49.988  84.222  1.00 34.96           C  
ATOM    532  O   THR A  68      75.976  51.120  84.701  1.00 34.96           O  
ATOM    533  N   GLU A  69      77.007  49.355  83.739  1.00 93.29           N  
ATOM    534  CA  GLU A  69      78.309  49.925  83.887  1.00 93.29           C  
ATOM    535  CB  GLU A  69      79.419  49.017  83.335  1.00 93.29           C  
ATOM    536  CG  GLU A  69      79.466  47.664  84.044  1.00 93.29           C  
ATOM    537  CD  GLU A  69      79.164  47.913  85.515  1.00 93.29           C  
ATOM    538  OE1 GLU A  69      80.102  48.301  86.261  1.00 93.29           O  
ATOM    539  OE2 GLU A  69      77.982  47.728  85.906  1.00 93.29           O1-
ATOM    540  C   GLU A  69      78.350  51.211  83.142  1.00 93.29           C  
ATOM    541  O   GLU A  69      78.898  52.199  83.625  1.00 93.29           O  
ATOM    542  N   ILE A  70      77.750  51.231  81.940  1.00 41.88           N  
ATOM    543  CA  ILE A  70      77.771  52.416  81.140  1.00 41.88           C  
ATOM    544  CB  ILE A  70      77.108  52.211  79.808  1.00 41.88           C  
ATOM    545  CG1 ILE A  70      77.820  51.090  79.032  1.00 41.88           C  
ATOM    546  CG2 ILE A  70      77.092  53.557  79.065  1.00 41.88           C  
ATOM    547  CD1 ILE A  70      77.050  50.596  77.808  1.00 41.88           C  
ATOM    548  C   ILE A  70      77.028  53.486  81.874  1.00 41.88           C  
ATOM    549  O   ILE A  70      77.501  54.617  81.983  1.00 41.88           O  
ATOM    550  N   THR A  71      75.852  53.144  82.437  1.00117.83           N  
ATOM    551  CA  THR A  71      75.067  54.164  83.062  1.00117.83           C  
ATOM    552  CB  THR A  71      73.701  53.716  83.503  1.00117.83           C  
ATOM    553  OG1 THR A  71      72.882  54.856  83.714  1.00117.83           O  
ATOM    554  CG2 THR A  71      73.793  52.915  84.810  1.00117.83           C  
ATOM    555  C   THR A  71      75.799  54.740  84.239  1.00117.83           C  
ATOM    556  O   THR A  71      75.838  55.957  84.400  1.00117.83           O  
ATOM    557  N   CYS A  72      76.421  53.893  85.085  1.00 30.47           N  
ATOM    558  CA  CYS A  72      77.083  54.392  86.260  1.00 30.47           C  
ATOM    559  CB  CYS A  72      77.615  53.278  87.180  1.00 30.47           C  
ATOM    560  SG  CYS A  72      76.276  52.350  87.987  1.00 30.47           S  
ATOM    561  C   CYS A  72      78.243  55.251  85.867  1.00 30.47           C  
ATOM    562  O   CYS A  72      78.484  56.295  86.470  1.00 30.47           O  
ATOM    563  N   ARG A  73      78.993  54.832  84.833  1.00 96.97           N  
ATOM    564  CA  ARG A  73      80.176  55.532  84.427  1.00 96.97           C  
ATOM    565  CB  ARG A  73      80.914  54.802  83.291  1.00 96.97           C  
ATOM    566  CG  ARG A  73      81.368  53.392  83.684  1.00 96.97           C  
ATOM    567  CD  ARG A  73      82.828  53.302  84.135  1.00 96.97           C  
ATOM    568  NE  ARG A  73      83.043  51.940  84.704  1.00 96.97           N  
ATOM    569  CZ  ARG A  73      84.306  51.512  84.996  1.00 96.97           C  
ATOM    570  NH1 ARG A  73      85.380  52.300  84.699  1.00 96.97           N1+
ATOM    571  NH2 ARG A  73      84.497  50.295  85.587  1.00 96.97           N  
ATOM    572  C   ARG A  73      79.819  56.904  83.944  1.00 96.97           C  
ATOM    573  O   ARG A  73      80.541  57.865  84.206  1.00 96.97           O  
ATOM    574  N   ILE A  74      78.713  57.031  83.189  1.00 53.68           N  
ATOM    575  CA  ILE A  74      78.309  58.314  82.687  1.00 53.68           C  
ATOM    576  CB  ILE A  74      77.216  58.223  81.660  1.00 53.68           C  
ATOM    577  CG1 ILE A  74      77.746  57.466  80.426  1.00 53.68           C  
ATOM    578  CG2 ILE A  74      76.722  59.642  81.339  1.00 53.68           C  
ATOM    579  CD1 ILE A  74      76.676  57.124  79.392  1.00 53.68           C  
ATOM    580  C   ILE A  74      77.871  59.182  83.825  1.00 53.68           C  
ATOM    581  O   ILE A  74      78.196  60.366  83.885  1.00 53.68           O  
ATOM    582  N   LEU A  75      77.113  58.614  84.777  1.00135.18           N  
ATOM    583  CA  LEU A  75      76.634  59.430  85.849  1.00135.18           C  
ATOM    584  CB  LEU A  75      75.675  58.671  86.777  1.00135.18           C  
ATOM    585  CG  LEU A  75      74.934  59.599  87.752  1.00135.18           C  
ATOM    586  CD1 LEU A  75      74.080  60.625  86.991  1.00135.18           C  
ATOM    587  CD2 LEU A  75      74.099  58.797  88.757  1.00135.18           C  
ATOM    588  C   LEU A  75      77.814  59.926  86.636  1.00135.18           C  
ATOM    589  O   LEU A  75      77.874  61.095  87.014  1.00135.18           O  
ATOM    590  N   GLU A  76      78.800  59.047  86.896  1.00 40.35           N  
ATOM    591  CA  GLU A  76      79.953  59.425  87.668  1.00 40.35           C  
ATOM    592  CB  GLU A  76      80.906  58.246  87.933  1.00 40.35           C  
ATOM    593  CG  GLU A  76      80.356  57.162  88.863  1.00 40.35           C  
ATOM    594  CD  GLU A  76      81.407  56.061  88.896  1.00 40.35           C  
ATOM    595  OE1 GLU A  76      82.353  56.140  88.068  1.00 40.35           O  
ATOM    596  OE2 GLU A  76      81.284  55.134  89.740  1.00 40.35           O1-
ATOM    597  C   GLU A  76      80.766  60.440  86.921  1.00 40.35           C  
ATOM    598  O   GLU A  76      81.246  61.413  87.499  1.00 40.35           O  
ATOM    599  N   GLY A  77      80.950  60.220  85.605  1.00 38.42           N  
ATOM    600  CA  GLY A  77      81.792  61.046  84.786  1.00 38.42           C  
ATOM    601  C   GLY A  77      81.249  62.435  84.648  1.00 38.42           C  
ATOM    602  O   GLY A  77      82.011  63.398  84.591  1.00 38.42           O  
ATOM    603  N   LEU A  78      79.918  62.570  84.514  1.00134.01           N  
ATOM    604  CA  LEU A  78      79.304  63.851  84.305  1.00134.01           C  
ATOM    605  CB  LEU A  78      77.896  63.822  83.684  1.00134.01           C  
ATOM    606  CG  LEU A  78      77.897  63.575  82.161  1.00134.01           C  
ATOM    607  CD1 LEU A  78      78.240  62.131  81.788  1.00134.01           C  
ATOM    608  CD2 LEU A  78      76.603  64.075  81.514  1.00134.01           C  
ATOM    609  C   LEU A  78      79.264  64.752  85.506  1.00134.01           C  
ATOM    610  O   LEU A  78      79.222  65.967  85.334  1.00134.01           O  
ATOM    611  N   LYS A  79      79.246  64.220  86.745  1.00 56.42           N  
ATOM    612  CA  LYS A  79      79.015  65.089  87.871  1.00 56.42           C  
ATOM    613  CB  LYS A  79      79.042  64.378  89.236  1.00 56.42           C  
ATOM    614  CG  LYS A  79      78.784  65.370  90.374  1.00 56.42           C  
ATOM    615  CD  LYS A  79      78.451  64.728  91.722  1.00 56.42           C  
ATOM    616  CE  LYS A  79      78.143  65.755  92.815  1.00 56.42           C  
ATOM    617  NZ  LYS A  79      77.834  65.069  94.090  1.00 56.42           N1+
ATOM    618  C   LYS A  79      80.011  66.207  87.952  1.00 56.42           C  
ATOM    619  O   LYS A  79      79.600  67.359  88.097  1.00 56.42           O  
ATOM    620  N   PRO A  80      81.288  65.969  87.874  1.00 75.88           N  
ATOM    621  CA  PRO A  80      82.236  67.044  87.981  1.00 75.88           C  
ATOM    622  CD  PRO A  80      81.879  64.681  88.183  1.00 75.88           C  
ATOM    623  CB  PRO A  80      83.602  66.388  88.195  1.00 75.88           C  
ATOM    624  CG  PRO A  80      83.373  64.895  87.889  1.00 75.88           C  
ATOM    625  C   PRO A  80      82.168  67.993  86.829  1.00 75.88           C  
ATOM    626  O   PRO A  80      82.435  69.179  87.020  1.00 75.88           O  
ATOM    627  N   ILE A  81      81.815  67.507  85.627  1.00 45.30           N  
ATOM    628  CA  ILE A  81      81.787  68.367  84.483  1.00 45.30           C  
ATOM    629  CB  ILE A  81      81.505  67.626  83.207  1.00 45.30           C  
ATOM    630  CG1 ILE A  81      82.619  66.600  82.940  1.00 45.30           C  
ATOM    631  CG2 ILE A  81      81.340  68.657  82.079  1.00 45.30           C  
ATOM    632  CD1 ILE A  81      82.287  65.614  81.821  1.00 45.30           C  
ATOM    633  C   ILE A  81      80.717  69.402  84.676  1.00 45.30           C  
ATOM    634  O   ILE A  81      80.935  70.581  84.405  1.00 45.30           O  
ATOM    635  N   LEU A  82      79.524  68.976  85.139  1.00109.09           N  
ATOM    636  CA  LEU A  82      78.404  69.854  85.345  1.00109.09           C  
ATOM    637  CB  LEU A  82      77.102  69.107  85.679  1.00109.09           C  
ATOM    638  CG  LEU A  82      76.418  68.446  84.470  1.00109.09           C  
ATOM    639  CD1 LEU A  82      75.811  69.505  83.541  1.00109.09           C  
ATOM    640  CD2 LEU A  82      77.363  67.497  83.725  1.00109.09           C  
ATOM    641  C   LEU A  82      78.651  70.815  86.464  1.00109.09           C  
ATOM    642  O   LEU A  82      78.252  71.975  86.376  1.00109.09           O  
ATOM    643  N   ALA A  83      79.271  70.363  87.570  1.00 31.07           N  
ATOM    644  CA  ALA A  83      79.473  71.265  88.669  1.00 31.07           C  
ATOM    645  CB  ALA A  83      80.096  70.588  89.901  1.00 31.07           C  
ATOM    646  C   ALA A  83      80.393  72.365  88.237  1.00 31.07           C  
ATOM    647  O   ALA A  83      80.158  73.538  88.523  1.00 31.07           O  
ATOM    648  N   GLU A  84      81.480  71.997  87.534  1.00 66.16           N  
ATOM    649  CA  GLU A  84      82.471  72.939  87.099  1.00 66.16           C  
ATOM    650  CB  GLU A  84      83.641  72.206  86.433  1.00 66.16           C  
ATOM    651  CG  GLU A  84      84.755  73.115  85.929  1.00 66.16           C  
ATOM    652  CD  GLU A  84      85.673  72.249  85.082  1.00 66.16           C  
ATOM    653  OE1 GLU A  84      85.146  71.470  84.242  1.00 66.16           O  
ATOM    654  OE2 GLU A  84      86.915  72.356  85.255  1.00 66.16           O1-
ATOM    655  C   GLU A  84      81.916  73.888  86.073  1.00 66.16           C  
ATOM    656  O   GLU A  84      81.966  75.104  86.250  1.00 66.16           O  
ATOM    657  N   PHE A  85      81.357  73.341  84.974  1.00 96.20           N  
ATOM    658  CA  PHE A  85      80.874  74.111  83.858  1.00 96.20           C  
ATOM    659  CB  PHE A  85      80.661  73.240  82.603  1.00 96.20           C  
ATOM    660  CG  PHE A  85      80.254  74.104  81.454  1.00 96.20           C  
ATOM    661  CD1 PHE A  85      81.035  75.168  81.065  1.00 96.20           C  
ATOM    662  CD2 PHE A  85      79.122  73.815  80.728  1.00 96.20           C  
ATOM    663  CE1 PHE A  85      80.666  75.954  79.997  1.00 96.20           C  
ATOM    664  CE2 PHE A  85      78.749  74.595  79.659  1.00 96.20           C  
ATOM    665  CZ  PHE A  85      79.521  75.671  79.295  1.00 96.20           C  
ATOM    666  C   PHE A  85      79.616  74.860  84.201  1.00 96.20           C  
ATOM    667  O   PHE A  85      79.439  76.005  83.791  1.00 96.20           O  
ATOM    668  N   LYS A  86      78.704  74.232  84.969  1.00115.91           N  
ATOM    669  CA  LYS A  86      77.474  74.865  85.371  1.00115.91           C  
ATOM    670  CB  LYS A  86      77.694  76.061  86.315  1.00115.91           C  
ATOM    671  CG  LYS A  86      78.072  75.659  87.745  1.00115.91           C  
ATOM    672  CD  LYS A  86      76.967  74.871  88.455  1.00115.91           C  
ATOM    673  CE  LYS A  86      77.208  74.671  89.953  1.00115.91           C  
ATOM    674  NZ  LYS A  86      76.028  74.023  90.568  1.00115.91           N1+
ATOM    675  C   LYS A  86      76.663  75.341  84.196  1.00115.91           C  
ATOM    676  O   LYS A  86      76.215  76.488  84.174  1.00115.91           O  
ATOM    677  N   PRO A  87      76.432  74.505  83.219  1.00 80.37           N  
ATOM    678  CA  PRO A  87      75.660  74.869  82.057  1.00 80.37           C  
ATOM    679  CD  PRO A  87      76.586  73.066  83.358  1.00 80.37           C  
ATOM    680  CB  PRO A  87      75.661  73.618  81.182  1.00 80.37           C  
ATOM    681  CG  PRO A  87      75.757  72.469  82.207  1.00 80.37           C  
ATOM    682  C   PRO A  87      74.258  75.242  82.448  1.00 80.37           C  
ATOM    683  O   PRO A  87      73.745  74.704  83.427  1.00 80.37           O  
ATOM    684  N   ASP A  88      73.645  76.202  81.723  1.00 75.97           N  
ATOM    685  CA  ASP A  88      72.285  76.604  81.945  1.00 75.97           C  
ATOM    686  CB  ASP A  88      71.889  77.892  81.203  1.00 75.97           C  
ATOM    687  CG  ASP A  88      72.547  79.065  81.912  1.00 75.97           C  
ATOM    688  OD1 ASP A  88      73.600  78.852  82.566  1.00 75.97           O  
ATOM    689  OD2 ASP A  88      71.995  80.193  81.823  1.00 75.97           O1-
ATOM    690  C   ASP A  88      71.371  75.526  81.458  1.00 75.97           C  
ATOM    691  O   ASP A  88      70.281  75.337  81.996  1.00 75.97           O  
ATOM    692  N   VAL A  89      71.764  74.828  80.376  1.00106.67           N  
ATOM    693  CA  VAL A  89      70.923  73.787  79.859  1.00106.67           C  
ATOM    694  CB  VAL A  89      70.006  74.266  78.769  1.00106.67           C  
ATOM    695  CG1 VAL A  89      70.864  74.667  77.556  1.00106.67           C  
ATOM    696  CG2 VAL A  89      68.971  73.171  78.462  1.00106.67           C  
ATOM    697  C   VAL A  89      71.799  72.720  79.268  1.00106.67           C  
ATOM    698  O   VAL A  89      72.821  73.015  78.652  1.00106.67           O  
ATOM    699  N   VAL A  90      71.410  71.437  79.435  1.00 54.20           N  
ATOM    700  CA  VAL A  90      72.174  70.353  78.877  1.00 54.20           C  
ATOM    701  CB  VAL A  90      72.437  69.244  79.861  1.00 54.20           C  
ATOM    702  CG1 VAL A  90      73.048  68.042  79.118  1.00 54.20           C  
ATOM    703  CG2 VAL A  90      73.329  69.795  80.991  1.00 54.20           C  
ATOM    704  C   VAL A  90      71.373  69.795  77.737  1.00 54.20           C  
ATOM    705  O   VAL A  90      70.151  69.693  77.820  1.00 54.20           O  
ATOM    706  N   LEU A  91      72.039  69.444  76.615  1.00 63.20           N  
ATOM    707  CA  LEU A  91      71.313  68.940  75.479  1.00 63.20           C  
ATOM    708  CB  LEU A  91      71.615  69.691  74.170  1.00 63.20           C  
ATOM    709  CG  LEU A  91      71.097  71.140  74.153  1.00 63.20           C  
ATOM    710  CD1 LEU A  91      71.433  71.830  72.821  1.00 63.20           C  
ATOM    711  CD2 LEU A  91      69.593  71.196  74.476  1.00 63.20           C  
ATOM    712  C   LEU A  91      71.679  67.506  75.248  1.00 63.20           C  
ATOM    713  O   LEU A  91      72.850  67.149  75.120  1.00 63.20           O  
ATOM    714  N   VAL A  92      70.651  66.640  75.172  1.00 51.17           N  
ATOM    715  CA  VAL A  92      70.875  65.243  74.934  1.00 51.17           C  
ATOM    716  CB  VAL A  92      70.357  64.355  76.030  1.00 51.17           C  
ATOM    717  CG1 VAL A  92      71.120  64.686  77.326  1.00 51.17           C  
ATOM    718  CG2 VAL A  92      68.834  64.537  76.141  1.00 51.17           C  
ATOM    719  C   VAL A  92      70.144  64.896  73.676  1.00 51.17           C  
ATOM    720  O   VAL A  92      69.236  65.612  73.257  1.00 51.17           O  
ATOM    721  N   HIS A  93      70.545  63.794  73.011  1.00 77.61           N  
ATOM    722  CA  HIS A  93      69.897  63.461  71.778  1.00 77.61           C  
ATOM    723  ND1 HIS A  93      69.868  61.888  68.912  1.00 77.61           N  
ATOM    724  CG  HIS A  93      70.125  63.186  69.292  1.00 77.61           C  
ATOM    725  CB  HIS A  93      70.830  63.551  70.560  1.00 77.61           C  
ATOM    726  NE2 HIS A  93      69.018  63.197  67.328  1.00 77.61           N  
ATOM    727  CD2 HIS A  93      69.601  63.973  68.314  1.00 77.61           C  
ATOM    728  CE1 HIS A  93      69.204  61.952  67.732  1.00 77.61           C  
ATOM    729  C   HIS A  93      69.368  62.059  71.796  1.00 77.61           C  
ATOM    730  O   HIS A  93      70.066  61.109  72.141  1.00 77.61           O  
ATOM    731  N   GLY A  94      68.081  61.926  71.427  1.00 83.11           N  
ATOM    732  CA  GLY A  94      67.432  60.673  71.156  1.00 83.11           C  
ATOM    733  C   GLY A  94      67.279  59.710  72.306  1.00 83.11           C  
ATOM    734  O   GLY A  94      66.783  60.031  73.384  1.00 83.11           O  
ATOM    735  N   ASP A  95      67.510  58.436  71.914  1.00215.67           N  
ATOM    736  CA  ASP A  95      67.405  57.126  72.518  1.00215.67           C  
ATOM    737  CB  ASP A  95      67.105  56.066  71.455  1.00215.67           C  
ATOM    738  CG  ASP A  95      65.728  56.352  70.911  1.00215.67           C  
ATOM    739  OD1 ASP A  95      64.805  56.512  71.750  1.00215.67           O  
ATOM    740  OD2 ASP A  95      65.577  56.433  69.662  1.00215.67           O1-
ATOM    741  C   ASP A  95      68.536  56.500  73.300  1.00215.67           C  
ATOM    742  O   ASP A  95      68.300  55.465  73.924  1.00215.67           O  
ATOM    743  N   THR A  96      69.788  56.976  73.216  1.00 72.60           N  
ATOM    744  CA  THR A  96      70.882  56.187  73.744  1.00 72.60           C  
ATOM    745  CB  THR A  96      72.216  56.693  73.277  1.00 72.60           C  
ATOM    746  OG1 THR A  96      72.437  58.010  73.763  1.00 72.60           O  
ATOM    747  CG2 THR A  96      72.224  56.702  71.739  1.00 72.60           C  
ATOM    748  C   THR A  96      70.917  56.156  75.250  1.00 72.60           C  
ATOM    749  O   THR A  96      70.196  56.887  75.924  1.00 72.60           O  
ATOM    750  N   THR A  97      71.767  55.256  75.806  1.00 46.00           N  
ATOM    751  CA  THR A  97      71.967  55.101  77.224  1.00 46.00           C  
ATOM    752  CB  THR A  97      72.921  53.992  77.562  1.00 46.00           C  
ATOM    753  OG1 THR A  97      72.420  52.754  77.079  1.00 46.00           O  
ATOM    754  CG2 THR A  97      73.104  53.936  79.089  1.00 46.00           C  
ATOM    755  C   THR A  97      72.569  56.378  77.716  1.00 46.00           C  
ATOM    756  O   THR A  97      72.264  56.850  78.811  1.00 46.00           O  
ATOM    757  N   THR A  98      73.449  56.969  76.890  1.00 52.41           N  
ATOM    758  CA  THR A  98      74.084  58.212  77.204  1.00 52.41           C  
ATOM    759  CB  THR A  98      75.000  58.681  76.113  1.00 52.41           C  
ATOM    760  OG1 THR A  98      76.061  57.755  75.925  1.00 52.41           O  
ATOM    761  CG2 THR A  98      75.547  60.072  76.479  1.00 52.41           C  
ATOM    762  C   THR A  98      73.005  59.236  77.363  1.00 52.41           C  
ATOM    763  O   THR A  98      73.076  60.109  78.225  1.00 52.41           O  
ATOM    764  N   THR A  99      71.959  59.147  76.527  1.00 52.12           N  
ATOM    765  CA  THR A  99      70.899  60.109  76.583  1.00 52.12           C  
ATOM    766  CB  THR A  99      69.823  59.807  75.587  1.00 52.12           C  
ATOM    767  OG1 THR A  99      70.385  59.721  74.287  1.00 52.12           O  
ATOM    768  CG2 THR A  99      68.779  60.937  75.631  1.00 52.12           C  
ATOM    769  C   THR A  99      70.276  60.070  77.951  1.00 52.12           C  
ATOM    770  O   THR A  99      70.081  61.107  78.581  1.00 52.12           O  
ATOM    771  N   LEU A 100      69.951  58.860  78.446  1.00 66.68           N  
ATOM    772  CA  LEU A 100      69.277  58.667  79.701  1.00 66.68           C  
ATOM    773  CB  LEU A 100      68.843  57.203  79.873  1.00 66.68           C  
ATOM    774  CG  LEU A 100      68.014  56.936  81.138  1.00 66.68           C  
ATOM    775  CD1 LEU A 100      66.667  57.672  81.072  1.00 66.68           C  
ATOM    776  CD2 LEU A 100      67.859  55.427  81.391  1.00 66.68           C  
ATOM    777  C   LEU A 100      70.142  59.033  80.876  1.00 66.68           C  
ATOM    778  O   LEU A 100      69.691  59.720  81.791  1.00 66.68           O  
ATOM    779  N   ALA A 101      71.410  58.577  80.887  1.00 46.62           N  
ATOM    780  CA  ALA A 101      72.288  58.804  82.006  1.00 46.62           C  
ATOM    781  CB  ALA A 101      73.643  58.086  81.871  1.00 46.62           C  
ATOM    782  C   ALA A 101      72.568  60.265  82.148  1.00 46.62           C  
ATOM    783  O   ALA A 101      72.614  60.791  83.260  1.00 46.62           O  
ATOM    784  N   THR A 102      72.782  60.956  81.013  1.00132.07           N  
ATOM    785  CA  THR A 102      73.096  62.351  81.041  1.00132.07           C  
ATOM    786  CB  THR A 102      73.528  62.897  79.709  1.00132.07           C  
ATOM    787  OG1 THR A 102      72.556  62.618  78.717  1.00132.07           O  
ATOM    788  CG2 THR A 102      74.875  62.272  79.321  1.00132.07           C  
ATOM    789  C   THR A 102      71.931  63.136  81.566  1.00132.07           C  
ATOM    790  O   THR A 102      72.115  64.068  82.347  1.00132.07           O  
ATOM    791  N   SER A 103      70.693  62.781  81.168  1.00 44.13           N  
ATOM    792  CA  SER A 103      69.543  63.507  81.621  1.00 44.13           C  
ATOM    793  CB  SER A 103      68.226  62.959  81.041  1.00 44.13           C  
ATOM    794  OG  SER A 103      68.199  63.119  79.629  1.00 44.13           O  
ATOM    795  C   SER A 103      69.462  63.375  83.109  1.00 44.13           C  
ATOM    796  O   SER A 103      69.121  64.325  83.813  1.00 44.13           O  
ATOM    797  N   LEU A 104      69.770  62.174  83.623  1.00 62.11           N  
ATOM    798  CA  LEU A 104      69.704  61.901  85.028  1.00 62.11           C  
ATOM    799  CB  LEU A 104      69.959  60.412  85.325  1.00 62.11           C  
ATOM    800  CG  LEU A 104      69.744  60.014  86.793  1.00 62.11           C  
ATOM    801  CD1 LEU A 104      68.281  60.224  87.216  1.00 62.11           C  
ATOM    802  CD2 LEU A 104      70.242  58.585  87.058  1.00 62.11           C  
ATOM    803  C   LEU A 104      70.738  62.715  85.757  1.00 62.11           C  
ATOM    804  O   LEU A 104      70.441  63.333  86.778  1.00 62.11           O  
ATOM    805  N   ALA A 105      71.978  62.780  85.227  1.00 38.31           N  
ATOM    806  CA  ALA A 105      73.038  63.454  85.927  1.00 38.31           C  
ATOM    807  CB  ALA A 105      74.374  63.434  85.163  1.00 38.31           C  
ATOM    808  C   ALA A 105      72.654  64.888  86.118  1.00 38.31           C  
ATOM    809  O   ALA A 105      72.810  65.444  87.204  1.00 38.31           O  
ATOM    810  N   ALA A 106      72.105  65.508  85.060  1.00 38.47           N  
ATOM    811  CA  ALA A 106      71.713  66.888  85.055  1.00 38.47           C  
ATOM    812  CB  ALA A 106      71.162  67.341  83.694  1.00 38.47           C  
ATOM    813  C   ALA A 106      70.633  67.092  86.071  1.00 38.47           C  
ATOM    814  O   ALA A 106      70.569  68.136  86.719  1.00 38.47           O  
ATOM    815  N   PHE A 107      69.744  66.093  86.214  1.00 48.03           N  
ATOM    816  CA  PHE A 107      68.638  66.148  87.127  1.00 48.03           C  
ATOM    817  CB  PHE A 107      67.768  64.880  87.068  1.00 48.03           C  
ATOM    818  CG  PHE A 107      66.676  65.012  88.074  1.00 48.03           C  
ATOM    819  CD1 PHE A 107      65.513  65.684  87.774  1.00 48.03           C  
ATOM    820  CD2 PHE A 107      66.816  64.451  89.322  1.00 48.03           C  
ATOM    821  CE1 PHE A 107      64.512  65.797  88.710  1.00 48.03           C  
ATOM    822  CE2 PHE A 107      65.818  64.562  90.262  1.00 48.03           C  
ATOM    823  CZ  PHE A 107      64.662  65.235  89.956  1.00 48.03           C  
ATOM    824  C   PHE A 107      69.156  66.276  88.526  1.00 48.03           C  
ATOM    825  O   PHE A 107      68.639  67.070  89.312  1.00 48.03           O  
ATOM    826  N   TYR A 108      70.206  65.510  88.881  1.00 69.97           N  
ATOM    827  CA  TYR A 108      70.686  65.557  90.232  1.00 69.97           C  
ATOM    828  CB  TYR A 108      71.874  64.622  90.517  1.00 69.97           C  
ATOM    829  CG  TYR A 108      71.409  63.212  90.389  1.00 69.97           C  
ATOM    830  CD1 TYR A 108      70.799  62.565  91.440  1.00 69.97           C  
ATOM    831  CD2 TYR A 108      71.577  62.535  89.206  1.00 69.97           C  
ATOM    832  CE1 TYR A 108      70.372  61.264  91.312  1.00 69.97           C  
ATOM    833  CE2 TYR A 108      71.154  61.234  89.074  1.00 69.97           C  
ATOM    834  CZ  TYR A 108      70.550  60.592  90.129  1.00 69.97           C  
ATOM    835  OH  TYR A 108      70.113  59.257  89.998  1.00 69.97           O  
ATOM    836  C   TYR A 108      71.142  66.951  90.531  1.00 69.97           C  
ATOM    837  O   TYR A 108      70.947  67.456  91.634  1.00 69.97           O  
ATOM    838  N   GLN A 109      71.822  67.582  89.563  1.00104.86           N  
ATOM    839  CA  GLN A 109      72.329  68.922  89.647  1.00104.86           C  
ATOM    840  CB  GLN A 109      73.493  69.208  88.689  1.00104.86           C  
ATOM    841  CG  GLN A 109      74.731  68.400  89.081  1.00104.86           C  
ATOM    842  CD  GLN A 109      75.953  69.058  88.468  1.00104.86           C  
ATOM    843  OE1 GLN A 109      75.868  70.148  87.904  1.00104.86           O  
ATOM    844  NE2 GLN A 109      77.131  68.390  88.598  1.00104.86           N  
ATOM    845  C   GLN A 109      71.244  69.940  89.478  1.00104.86           C  
ATOM    846  O   GLN A 109      71.476  71.133  89.666  1.00104.86           O  
ATOM    847  N   ARG A 110      70.056  69.510  89.019  1.00167.23           N  
ATOM    848  CA  ARG A 110      68.964  70.419  88.833  1.00167.23           C  
ATOM    849  CB  ARG A 110      68.650  71.249  90.087  1.00167.23           C  
ATOM    850  CG  ARG A 110      67.302  71.957  89.992  1.00167.23           C  
ATOM    851  CD  ARG A 110      66.117  71.006  90.160  1.00167.23           C  
ATOM    852  NE  ARG A 110      65.709  71.064  91.592  1.00167.23           N  
ATOM    853  CZ  ARG A 110      65.147  69.977  92.199  1.00167.23           C  
ATOM    854  NH1 ARG A 110      65.012  68.799  91.521  1.00167.23           N1+
ATOM    855  NH2 ARG A 110      64.721  70.068  93.491  1.00167.23           N  
ATOM    856  C   ARG A 110      69.281  71.361  87.715  1.00167.23           C  
ATOM    857  O   ARG A 110      69.053  72.565  87.812  1.00167.23           O  
ATOM    858  N   ILE A 111      69.825  70.821  86.607  1.00 57.31           N  
ATOM    859  CA  ILE A 111      70.082  71.632  85.453  1.00 57.31           C  
ATOM    860  CB  ILE A 111      71.474  71.492  84.910  1.00 57.31           C  
ATOM    861  CG1 ILE A 111      72.498  71.955  85.961  1.00 57.31           C  
ATOM    862  CG2 ILE A 111      71.557  72.279  83.592  1.00 57.31           C  
ATOM    863  CD1 ILE A 111      73.940  71.587  85.619  1.00 57.31           C  
ATOM    864  C   ILE A 111      69.119  71.157  84.408  1.00 57.31           C  
ATOM    865  O   ILE A 111      68.972  69.957  84.182  1.00 57.31           O  
ATOM    866  N   PRO A 112      68.450  72.078  83.768  1.00 76.24           N  
ATOM    867  CA  PRO A 112      67.445  71.715  82.807  1.00 76.24           C  
ATOM    868  CD  PRO A 112      68.161  73.354  84.402  1.00 76.24           C  
ATOM    869  CB  PRO A 112      66.702  73.010  82.484  1.00 76.24           C  
ATOM    870  CG  PRO A 112      66.837  73.832  83.781  1.00 76.24           C  
ATOM    871  C   PRO A 112      68.017  71.001  81.621  1.00 76.24           C  
ATOM    872  O   PRO A 112      69.180  71.227  81.290  1.00 76.24           O  
ATOM    873  N   VAL A 113      67.219  70.118  80.981  1.00 56.60           N  
ATOM    874  CA  VAL A 113      67.700  69.356  79.862  1.00 56.60           C  
ATOM    875  CB  VAL A 113      67.624  67.870  80.071  1.00 56.60           C  
ATOM    876  CG1 VAL A 113      68.092  67.167  78.785  1.00 56.60           C  
ATOM    877  CG2 VAL A 113      68.454  67.500  81.311  1.00 56.60           C  
ATOM    878  C   VAL A 113      66.846  69.668  78.672  1.00 56.60           C  
ATOM    879  O   VAL A 113      65.673  70.011  78.805  1.00 56.60           O  
ATOM    880  N   GLY A 114      67.437  69.584  77.463  1.00 46.66           N  
ATOM    881  CA  GLY A 114      66.699  69.803  76.250  1.00 46.66           C  
ATOM    882  C   GLY A 114      66.872  68.561  75.426  1.00 46.66           C  
ATOM    883  O   GLY A 114      67.990  68.097  75.211  1.00 46.66           O  
ATOM    884  N   HIS A 115      65.757  68.012  74.901  1.00 82.63           N  
ATOM    885  CA  HIS A 115      65.832  66.748  74.220  1.00 82.63           C  
ATOM    886  ND1 HIS A 115      63.915  63.395  74.583  1.00 82.63           N  
ATOM    887  CG  HIS A 115      64.852  64.361  74.287  1.00 82.63           C  
ATOM    888  CB  HIS A 115      64.694  65.805  74.664  1.00 82.63           C  
ATOM    889  NE2 HIS A 115      65.579  62.361  73.533  1.00 82.63           N  
ATOM    890  CD2 HIS A 115      65.863  63.711  73.646  1.00 82.63           C  
ATOM    891  CE1 HIS A 115      64.399  62.220  74.111  1.00 82.63           C  
ATOM    892  C   HIS A 115      65.730  66.944  72.735  1.00 82.63           C  
ATOM    893  O   HIS A 115      64.686  67.334  72.209  1.00 82.63           O  
ATOM    894  N   VAL A 116      66.834  66.673  72.008  1.00 71.75           N  
ATOM    895  CA  VAL A 116      66.788  66.772  70.580  1.00 71.75           C  
ATOM    896  CB  VAL A 116      68.137  66.946  69.946  1.00 71.75           C  
ATOM    897  CG1 VAL A 116      67.962  66.984  68.418  1.00 71.75           C  
ATOM    898  CG2 VAL A 116      68.790  68.209  70.532  1.00 71.75           C  
ATOM    899  C   VAL A 116      66.207  65.479  70.088  1.00 71.75           C  
ATOM    900  O   VAL A 116      66.633  64.400  70.499  1.00 71.75           O  
ATOM    901  N   GLU A 117      65.289  65.559  69.105  1.00111.07           N  
ATOM    902  CA  GLU A 117      64.588  64.397  68.620  1.00111.07           C  
ATOM    903  CB  GLU A 117      65.530  63.336  68.017  1.00111.07           C  
ATOM    904  CG  GLU A 117      64.807  62.191  67.299  1.00111.07           C  
ATOM    905  CD  GLU A 117      65.861  61.242  66.741  1.00111.07           C  
ATOM    906  OE1 GLU A 117      66.429  61.562  65.662  1.00111.07           O  
ATOM    907  OE2 GLU A 117      66.117  60.190  67.384  1.00111.07           O1-
ATOM    908  C   GLU A 117      63.781  63.759  69.712  1.00111.07           C  
ATOM    909  O   GLU A 117      64.080  62.662  70.184  1.00111.07           O  
ATOM    910  N   ALA A 118      62.716  64.464  70.151  1.00 64.70           N  
ATOM    911  CA  ALA A 118      61.881  63.970  71.210  1.00 64.70           C  
ATOM    912  CB  ALA A 118      61.578  65.026  72.287  1.00 64.70           C  
ATOM    913  C   ALA A 118      60.550  63.486  70.694  1.00 64.70           C  
ATOM    914  O   ALA A 118      60.012  63.993  69.709  1.00 64.70           O  
ATOM    915  N   GLY A 119      59.988  62.455  71.367  1.00 54.14           N  
ATOM    916  CA  GLY A 119      58.648  62.017  71.087  1.00 54.14           C  
ATOM    917  C   GLY A 119      58.546  60.769  70.257  1.00 54.14           C  
ATOM    918  O   GLY A 119      57.428  60.358  69.948  1.00 54.14           O  
ATOM    919  N   LEU A 120      59.654  60.118  69.854  1.00 75.30           N  
ATOM    920  CA  LEU A 120      59.428  58.928  69.075  1.00 75.30           C  
ATOM    921  CB  LEU A 120      60.691  58.392  68.379  1.00 75.30           C  
ATOM    922  CG  LEU A 120      61.351  59.415  67.433  1.00 75.30           C  
ATOM    923  CD1 LEU A 120      62.444  58.759  66.576  1.00 75.30           C  
ATOM    924  CD2 LEU A 120      60.310  60.187  66.605  1.00 75.30           C  
ATOM    925  C   LEU A 120      58.910  57.861  70.000  1.00 75.30           C  
ATOM    926  O   LEU A 120      59.431  57.687  71.102  1.00 75.30           O  
ATOM    927  N   ARG A 121      57.854  57.118  69.583  1.00117.41           N  
ATOM    928  CA  ARG A 121      57.331  56.102  70.460  1.00117.41           C  
ATOM    929  CB  ARG A 121      56.175  56.593  71.350  1.00117.41           C  
ATOM    930  CG  ARG A 121      56.551  57.684  72.353  1.00117.41           C  
ATOM    931  CD  ARG A 121      57.363  57.176  73.546  1.00117.41           C  
ATOM    932  NE  ARG A 121      57.453  58.286  74.537  1.00117.41           N  
ATOM    933  CZ  ARG A 121      58.382  59.274  74.386  1.00117.41           C  
ATOM    934  NH1 ARG A 121      59.196  59.280  73.292  1.00117.41           N1+
ATOM    935  NH2 ARG A 121      58.491  60.262  75.322  1.00117.41           N  
ATOM    936  C   ARG A 121      56.764  54.941  69.691  1.00117.41           C  
ATOM    937  O   ARG A 121      56.021  55.106  68.723  1.00117.41           O  
ATOM    938  N   THR A 122      57.205  53.721  70.056  1.00 72.85           N  
ATOM    939  CA  THR A 122      56.635  52.479  69.608  1.00 72.85           C  
ATOM    940  CB  THR A 122      57.614  51.347  69.682  1.00 72.85           C  
ATOM    941  OG1 THR A 122      58.034  51.147  71.023  1.00 72.85           O  
ATOM    942  CG2 THR A 122      58.821  51.694  68.793  1.00 72.85           C  
ATOM    943  C   THR A 122      55.454  52.137  70.481  1.00 72.85           C  
ATOM    944  O   THR A 122      54.458  51.581  70.022  1.00 72.85           O  
ATOM    945  N   GLY A 123      55.546  52.460  71.790  1.00 29.74           N  
ATOM    946  CA  GLY A 123      54.501  52.129  72.717  1.00 29.74           C  
ATOM    947  C   GLY A 123      54.840  50.834  73.392  1.00 29.74           C  
ATOM    948  O   GLY A 123      54.125  50.399  74.293  1.00 29.74           O  
ATOM    949  N   ASP A 124      55.945  50.180  72.979  1.00 52.46           N  
ATOM    950  CA  ASP A 124      56.317  48.920  73.561  1.00 52.46           C  
ATOM    951  CB  ASP A 124      56.647  47.862  72.492  1.00 52.46           C  
ATOM    952  CG  ASP A 124      56.702  46.491  73.148  1.00 52.46           C  
ATOM    953  OD1 ASP A 124      56.686  46.434  74.406  1.00 52.46           O  
ATOM    954  OD2 ASP A 124      56.757  45.481  72.396  1.00 52.46           O1-
ATOM    955  C   ASP A 124      57.550  49.138  74.388  1.00 52.46           C  
ATOM    956  O   ASP A 124      58.617  49.450  73.865  1.00 52.46           O  
ATOM    957  N   LEU A 125      57.441  48.941  75.715  1.00102.82           N  
ATOM    958  CA  LEU A 125      58.552  49.197  76.587  1.00102.82           C  
ATOM    959  CB  LEU A 125      58.188  48.970  78.069  1.00102.82           C  
ATOM    960  CG  LEU A 125      59.244  49.409  79.110  1.00102.82           C  
ATOM    961  CD1 LEU A 125      58.698  49.229  80.533  1.00102.82           C  
ATOM    962  CD2 LEU A 125      60.594  48.696  78.943  1.00102.82           C  
ATOM    963  C   LEU A 125      59.663  48.274  76.189  1.00102.82           C  
ATOM    964  O   LEU A 125      60.835  48.641  76.210  1.00102.82           O  
ATOM    965  N   TYR A 126      59.298  47.035  75.835  1.00 98.07           N  
ATOM    966  CA  TYR A 126      60.197  45.982  75.460  1.00 98.07           C  
ATOM    967  CB  TYR A 126      59.541  44.595  75.518  1.00 98.07           C  
ATOM    968  CG  TYR A 126      59.296  44.390  76.968  1.00 98.07           C  
ATOM    969  CD1 TYR A 126      60.360  44.170  77.810  1.00 98.07           C  
ATOM    970  CD2 TYR A 126      58.022  44.416  77.486  1.00 98.07           C  
ATOM    971  CE1 TYR A 126      60.160  43.984  79.155  1.00 98.07           C  
ATOM    972  CE2 TYR A 126      57.815  44.229  78.832  1.00 98.07           C  
ATOM    973  CZ  TYR A 126      58.886  44.015  79.666  1.00 98.07           C  
ATOM    974  OH  TYR A 126      58.684  43.822  81.049  1.00 98.07           O  
ATOM    975  C   TYR A 126      60.839  46.162  74.121  1.00 98.07           C  
ATOM    976  O   TYR A 126      61.921  45.620  73.904  1.00 98.07           O  
ATOM    977  N   SER A 127      60.170  46.810  73.144  1.00 59.87           N  
ATOM    978  CA  SER A 127      60.808  46.926  71.859  1.00 59.87           C  
ATOM    979  CB  SER A 127      60.302  45.880  70.852  1.00 59.87           C  
ATOM    980  OG  SER A 127      60.961  46.041  69.605  1.00 59.87           O  
ATOM    981  C   SER A 127      60.510  48.271  71.280  1.00 59.87           C  
ATOM    982  O   SER A 127      59.360  48.705  71.242  1.00 59.87           O  
ATOM    983  N   PRO A 128      61.534  48.939  70.811  1.00 87.12           N  
ATOM    984  CA  PRO A 128      62.874  48.429  70.891  1.00 87.12           C  
ATOM    985  CD  PRO A 128      61.383  49.943  69.773  1.00 87.12           C  
ATOM    986  CB  PRO A 128      63.677  49.188  69.832  1.00 87.12           C  
ATOM    987  CG  PRO A 128      62.818  50.421  69.504  1.00 87.12           C  
ATOM    988  C   PRO A 128      63.382  48.602  72.287  1.00 87.12           C  
ATOM    989  O   PRO A 128      62.887  49.479  72.993  1.00 87.12           O  
ATOM    990  N   TRP A 129      64.359  47.782  72.723  1.00 89.88           N  
ATOM    991  CA  TRP A 129      64.819  47.946  74.070  1.00 89.88           C  
ATOM    992  CB  TRP A 129      64.470  46.734  74.956  1.00 89.88           C  
ATOM    993  CG  TRP A 129      64.529  46.997  76.442  1.00 89.88           C  
ATOM    994  CD2 TRP A 129      65.659  46.757  77.295  1.00 89.88           C  
ATOM    995  CD1 TRP A 129      63.542  47.499  77.241  1.00 89.88           C  
ATOM    996  NE1 TRP A 129      63.986  47.591  78.536  1.00 89.88           N  
ATOM    997  CE2 TRP A 129      65.287  47.138  78.586  1.00 89.88           C  
ATOM    998  CE3 TRP A 129      66.903  46.259  77.028  1.00 89.88           C  
ATOM    999  CZ2 TRP A 129      66.158  47.029  79.631  1.00 89.88           C  
ATOM   1000  CZ3 TRP A 129      67.778  46.153  78.087  1.00 89.88           C  
ATOM   1001  CH2 TRP A 129      67.413  46.531  79.362  1.00 89.88           C  
ATOM   1002  C   TRP A 129      66.304  48.077  73.978  1.00 89.88           C  
ATOM   1003  O   TRP A 129      66.913  47.388  73.157  1.00 89.88           O  
ATOM   1004  N   PRO A 130      66.958  48.909  74.754  1.00105.89           N  
ATOM   1005  CA  PRO A 130      66.374  49.818  75.714  1.00105.89           C  
ATOM   1006  CD  PRO A 130      68.350  48.624  75.069  1.00105.89           C  
ATOM   1007  CB  PRO A 130      67.427  50.012  76.804  1.00105.89           C  
ATOM   1008  CG  PRO A 130      68.753  49.682  76.106  1.00105.89           C  
ATOM   1009  C   PRO A 130      65.944  51.149  75.156  1.00105.89           C  
ATOM   1010  O   PRO A 130      65.570  52.005  75.956  1.00105.89           O  
ATOM   1011  N   GLU A 131      65.989  51.370  73.829  1.00100.94           N  
ATOM   1012  CA  GLU A 131      65.778  52.682  73.276  1.00100.94           C  
ATOM   1013  CB  GLU A 131      65.731  52.703  71.735  1.00100.94           C  
ATOM   1014  CG  GLU A 131      67.009  52.261  71.024  1.00100.94           C  
ATOM   1015  CD  GLU A 131      66.868  50.780  70.709  1.00100.94           C  
ATOM   1016  OE1 GLU A 131      66.654  49.991  71.667  1.00100.94           O  
ATOM   1017  OE2 GLU A 131      66.961  50.415  69.507  1.00100.94           O1-
ATOM   1018  C   GLU A 131      64.465  53.282  73.697  1.00100.94           C  
ATOM   1019  O   GLU A 131      64.417  54.454  74.063  1.00100.94           O  
ATOM   1020  N   GLU A 132      63.366  52.510  73.680  1.00 89.01           N  
ATOM   1021  CA  GLU A 132      62.067  53.057  73.963  1.00 89.01           C  
ATOM   1022  CB  GLU A 132      60.974  51.971  73.971  1.00 89.01           C  
ATOM   1023  CG  GLU A 132      59.596  52.457  74.429  1.00 89.01           C  
ATOM   1024  CD  GLU A 132      58.994  53.327  73.338  1.00 89.01           C  
ATOM   1025  OE1 GLU A 132      59.693  53.585  72.323  1.00 89.01           O  
ATOM   1026  OE2 GLU A 132      57.820  53.750  73.511  1.00 89.01           O1-
ATOM   1027  C   GLU A 132      62.061  53.695  75.318  1.00 89.01           C  
ATOM   1028  O   GLU A 132      61.585  54.818  75.475  1.00 89.01           O  
ATOM   1029  N   ALA A 133      62.588  52.997  76.336  1.00 42.81           N  
ATOM   1030  CA  ALA A 133      62.599  53.523  77.672  1.00 42.81           C  
ATOM   1031  CB  ALA A 133      63.109  52.509  78.707  1.00 42.81           C  
ATOM   1032  C   ALA A 133      63.483  54.730  77.739  1.00 42.81           C  
ATOM   1033  O   ALA A 133      63.160  55.718  78.399  1.00 42.81           O  
ATOM   1034  N   ASN A 134      64.633  54.691  77.041  1.00 49.61           N  
ATOM   1035  CA  ASN A 134      65.558  55.776  77.159  1.00 49.61           C  
ATOM   1036  CB  ASN A 134      66.821  55.589  76.300  1.00 49.61           C  
ATOM   1037  CG  ASN A 134      67.618  54.439  76.901  1.00 49.61           C  
ATOM   1038  OD1 ASN A 134      67.267  53.907  77.953  1.00 49.61           O  
ATOM   1039  ND2 ASN A 134      68.730  54.046  76.223  1.00 49.61           N  
ATOM   1040  C   ASN A 134      64.891  57.041  76.728  1.00 49.61           C  
ATOM   1041  O   ASN A 134      64.904  58.033  77.456  1.00 49.61           O  
ATOM   1042  N   ARG A 135      64.264  57.030  75.539  1.00 94.65           N  
ATOM   1043  CA  ARG A 135      63.615  58.204  75.035  1.00 94.65           C  
ATOM   1044  CB  ARG A 135      63.174  58.066  73.563  1.00 94.65           C  
ATOM   1045  CG  ARG A 135      62.291  56.855  73.244  1.00 94.65           C  
ATOM   1046  CD  ARG A 135      62.071  56.677  71.738  1.00 94.65           C  
ATOM   1047  NE  ARG A 135      61.573  55.294  71.494  1.00 94.65           N  
ATOM   1048  CZ  ARG A 135      62.001  54.597  70.400  1.00 94.65           C  
ATOM   1049  NH1 ARG A 135      62.894  55.162  69.538  1.00 94.65           N1+
ATOM   1050  NH2 ARG A 135      61.547  53.332  70.164  1.00 94.65           N  
ATOM   1051  C   ARG A 135      62.437  58.568  75.892  1.00 94.65           C  
ATOM   1052  O   ARG A 135      62.188  59.747  76.140  1.00 94.65           O  
ATOM   1053  N   THR A 136      61.671  57.570  76.366  1.00 45.92           N  
ATOM   1054  CA  THR A 136      60.505  57.876  77.147  1.00 45.92           C  
ATOM   1055  CB  THR A 136      59.684  56.666  77.481  1.00 45.92           C  
ATOM   1056  OG1 THR A 136      59.287  56.007  76.288  1.00 45.92           O  
ATOM   1057  CG2 THR A 136      58.434  57.127  78.253  1.00 45.92           C  
ATOM   1058  C   THR A 136      60.900  58.523  78.438  1.00 45.92           C  
ATOM   1059  O   THR A 136      60.360  59.563  78.809  1.00 45.92           O  
ATOM   1060  N   LEU A 137      61.876  57.930  79.150  1.00 51.74           N  
ATOM   1061  CA  LEU A 137      62.270  58.429  80.436  1.00 51.74           C  
ATOM   1062  CB  LEU A 137      63.286  57.516  81.149  1.00 51.74           C  
ATOM   1063  CG  LEU A 137      62.704  56.138  81.520  1.00 51.74           C  
ATOM   1064  CD1 LEU A 137      63.690  55.312  82.365  1.00 51.74           C  
ATOM   1065  CD2 LEU A 137      61.324  56.279  82.182  1.00 51.74           C  
ATOM   1066  C   LEU A 137      62.866  59.796  80.295  1.00 51.74           C  
ATOM   1067  O   LEU A 137      62.568  60.681  81.096  1.00 51.74           O  
ATOM   1068  N   THR A 138      63.725  60.020  79.277  1.00173.80           N  
ATOM   1069  CA  THR A 138      64.309  61.328  79.152  1.00173.80           C  
ATOM   1070  CB  THR A 138      65.243  61.461  77.979  1.00173.80           C  
ATOM   1071  OG1 THR A 138      64.575  61.146  76.769  1.00173.80           O  
ATOM   1072  CG2 THR A 138      66.439  60.518  78.161  1.00173.80           C  
ATOM   1073  C   THR A 138      63.181  62.298  78.973  1.00173.80           C  
ATOM   1074  O   THR A 138      63.098  63.286  79.695  1.00173.80           O  
ATOM   1075  N   GLY A 139      62.367  62.050  77.928  1.00243.73           N  
ATOM   1076  CA  GLY A 139      61.082  62.524  77.494  1.00243.73           C  
ATOM   1077  C   GLY A 139      60.516  63.692  78.187  1.00243.73           C  
ATOM   1078  O   GLY A 139      59.332  63.664  78.510  1.00243.73           O  
ATOM   1079  N   HIS A 140      61.272  64.746  78.524  1.00279.30           N  
ATOM   1080  CA  HIS A 140      60.632  65.791  79.286  1.00279.30           C  
ATOM   1081  ND1 HIS A 140      58.764  68.805  79.162  1.00279.30           N  
ATOM   1082  CG  HIS A 140      58.581  67.446  79.289  1.00279.30           C  
ATOM   1083  CB  HIS A 140      59.392  66.397  78.575  1.00279.30           C  
ATOM   1084  NE2 HIS A 140      57.046  68.528  80.544  1.00279.30           N  
ATOM   1085  CD2 HIS A 140      57.525  67.297  80.136  1.00279.30           C  
ATOM   1086  CE1 HIS A 140      57.822  69.404  79.932  1.00279.30           C  
ATOM   1087  C   HIS A 140      60.175  65.224  80.602  1.00279.30           C  
ATOM   1088  O   HIS A 140      59.597  65.959  81.404  1.00279.30           O  
ATOM   1089  N   LEU A 141      60.404  63.913  80.882  1.00182.27           N  
ATOM   1090  CA  LEU A 141      60.112  63.517  82.193  1.00182.27           C  
ATOM   1091  CB  LEU A 141      60.328  62.018  82.454  1.00182.27           C  
ATOM   1092  CG  LEU A 141      59.220  61.135  81.853  1.00182.27           C  
ATOM   1093  CD1 LEU A 141      57.901  61.290  82.630  1.00182.27           C  
ATOM   1094  CD2 LEU A 141      59.043  61.409  80.352  1.00182.27           C  
ATOM   1095  C   LEU A 141      61.205  64.292  82.821  1.00182.27           C  
ATOM   1096  O   LEU A 141      61.061  64.955  83.847  1.00182.27           O  
ATOM   1097  N   ALA A 142      62.353  64.154  82.131  1.00119.55           N  
ATOM   1098  CA  ALA A 142      63.614  64.815  82.266  1.00119.55           C  
ATOM   1099  CB  ALA A 142      64.782  63.958  81.751  1.00119.55           C  
ATOM   1100  C   ALA A 142      63.785  66.204  81.632  1.00119.55           C  
ATOM   1101  O   ALA A 142      64.549  66.981  82.201  1.00119.55           O  
ATOM   1102  N   MET A 143      63.167  66.560  80.450  1.00265.23           N  
ATOM   1103  CA  MET A 143      63.612  67.778  79.733  1.00265.23           C  
ATOM   1104  CB  MET A 143      64.684  67.472  78.668  1.00265.23           C  
ATOM   1105  CG  MET A 143      64.198  66.734  77.419  1.00265.23           C  
ATOM   1106  SD  MET A 143      64.096  64.930  77.585  1.00265.23           S  
ATOM   1107  CE  MET A 143      65.894  64.668  77.610  1.00265.23           C  
ATOM   1108  C   MET A 143      62.552  68.658  79.002  1.00265.23           C  
ATOM   1109  O   MET A 143      61.397  68.620  79.421  1.00265.23           O  
ATOM   1110  N   TYR A 144      63.007  69.545  77.995  1.00213.03           N  
ATOM   1111  CA  TYR A 144      62.475  70.456  76.933  1.00213.03           C  
ATOM   1112  CB  TYR A 144      63.446  71.530  76.389  1.00213.03           C  
ATOM   1113  CG  TYR A 144      63.643  72.744  77.227  1.00213.03           C  
ATOM   1114  CD1 TYR A 144      64.512  72.763  78.292  1.00213.03           C  
ATOM   1115  CD2 TYR A 144      62.973  73.900  76.896  1.00213.03           C  
ATOM   1116  CE1 TYR A 144      64.685  73.913  79.028  1.00213.03           C  
ATOM   1117  CE2 TYR A 144      63.141  75.051  77.627  1.00213.03           C  
ATOM   1118  CZ  TYR A 144      63.998  75.057  78.697  1.00213.03           C  
ATOM   1119  OH  TYR A 144      64.176  76.236  79.451  1.00213.03           O  
ATOM   1120  C   TYR A 144      62.345  69.586  75.708  1.00213.03           C  
ATOM   1121  O   TYR A 144      63.094  68.621  75.599  1.00213.03           O  
ATOM   1122  N   HIS A 145      61.425  69.870  74.745  1.00147.38           N  
ATOM   1123  CA  HIS A 145      61.307  68.908  73.672  1.00147.38           C  
ATOM   1124  ND1 HIS A 145      58.978  66.298  75.121  1.00147.38           N  
ATOM   1125  CG  HIS A 145      60.072  66.948  74.606  1.00147.38           C  
ATOM   1126  CB  HIS A 145      59.995  68.123  73.696  1.00147.38           C  
ATOM   1127  NE2 HIS A 145      60.767  65.161  75.786  1.00147.38           N  
ATOM   1128  CD2 HIS A 145      61.156  66.245  75.027  1.00147.38           C  
ATOM   1129  CE1 HIS A 145      59.450  65.235  75.810  1.00147.38           C  
ATOM   1130  C   HIS A 145      61.405  69.462  72.282  1.00147.38           C  
ATOM   1131  O   HIS A 145      60.570  70.257  71.852  1.00147.38           O  
ATOM   1132  N   PHE A 146      62.410  68.980  71.511  1.00 91.11           N  
ATOM   1133  CA  PHE A 146      62.539  69.399  70.144  1.00 91.11           C  
ATOM   1134  CB  PHE A 146      63.997  69.700  69.750  1.00 91.11           C  
ATOM   1135  CG  PHE A 146      64.542  70.655  70.764  1.00 91.11           C  
ATOM   1136  CD1 PHE A 146      64.158  71.976  70.791  1.00 91.11           C  
ATOM   1137  CD2 PHE A 146      65.463  70.219  71.692  1.00 91.11           C  
ATOM   1138  CE1 PHE A 146      64.676  72.836  71.736  1.00 91.11           C  
ATOM   1139  CE2 PHE A 146      65.982  71.072  72.634  1.00 91.11           C  
ATOM   1140  CZ  PHE A 146      65.588  72.386  72.661  1.00 91.11           C  
ATOM   1141  C   PHE A 146      62.071  68.246  69.305  1.00 91.11           C  
ATOM   1142  O   PHE A 146      62.856  67.374  68.933  1.00 91.11           O  
ATOM   1143  N   SER A 147      60.764  68.236  68.966  1.00 54.07           N  
ATOM   1144  CA  SER A 147      60.161  67.152  68.237  1.00 54.07           C  
ATOM   1145  CB  SER A 147      58.652  67.027  68.498  1.00 54.07           C  
ATOM   1146  OG  SER A 147      58.422  66.767  69.875  1.00 54.07           O  
ATOM   1147  C   SER A 147      60.333  67.345  66.761  1.00 54.07           C  
ATOM   1148  O   SER A 147      60.369  68.461  66.243  1.00 54.07           O  
ATOM   1149  N   PRO A 148      60.486  66.232  66.092  1.00117.06           N  
ATOM   1150  CA  PRO A 148      60.599  66.228  64.657  1.00117.06           C  
ATOM   1151  CD  PRO A 148      61.182  65.111  66.699  1.00117.06           C  
ATOM   1152  CB  PRO A 148      61.170  64.859  64.288  1.00117.06           C  
ATOM   1153  CG  PRO A 148      61.931  64.418  65.551  1.00117.06           C  
ATOM   1154  C   PRO A 148      59.314  66.521  63.934  1.00117.06           C  
ATOM   1155  O   PRO A 148      59.377  67.084  62.841  1.00117.06           O  
ATOM   1156  N   THR A 149      58.144  66.138  64.499  1.00 56.28           N  
ATOM   1157  CA  THR A 149      56.915  66.326  63.772  1.00 56.28           C  
ATOM   1158  CB  THR A 149      56.525  65.148  62.926  1.00 56.28           C  
ATOM   1159  OG1 THR A 149      56.262  64.025  63.755  1.00 56.28           O  
ATOM   1160  CG2 THR A 149      57.657  64.834  61.932  1.00 56.28           C  
ATOM   1161  C   THR A 149      55.773  66.521  64.720  1.00 56.28           C  
ATOM   1162  O   THR A 149      55.936  66.516  65.938  1.00 56.28           O  
ATOM   1163  N   GLU A 150      54.567  66.711  64.144  1.00 98.81           N  
ATOM   1164  CA  GLU A 150      53.357  66.891  64.894  1.00 98.81           C  
ATOM   1165  CB  GLU A 150      52.130  67.229  64.032  1.00 98.81           C  
ATOM   1166  CG  GLU A 150      50.817  67.168  64.819  1.00 98.81           C  
ATOM   1167  CD  GLU A 150      50.863  68.196  65.942  1.00 98.81           C  
ATOM   1168  OE1 GLU A 150      51.834  68.998  65.971  1.00 98.81           O  
ATOM   1169  OE2 GLU A 150      49.926  68.189  66.786  1.00 98.81           O1-
ATOM   1170  C   GLU A 150      53.045  65.629  65.636  1.00 98.81           C  
ATOM   1171  O   GLU A 150      52.532  65.677  66.753  1.00 98.81           O  
ATOM   1172  N   THR A 151      53.331  64.462  65.024  1.00117.36           N  
ATOM   1173  CA  THR A 151      53.034  63.201  65.647  1.00117.36           C  
ATOM   1174  CB  THR A 151      53.434  62.005  64.826  1.00117.36           C  
ATOM   1175  OG1 THR A 151      54.839  61.993  64.616  1.00117.36           O  
ATOM   1176  CG2 THR A 151      52.684  62.031  63.488  1.00117.36           C  
ATOM   1177  C   THR A 151      53.814  63.100  66.917  1.00117.36           C  
ATOM   1178  O   THR A 151      53.287  62.691  67.951  1.00117.36           O  
ATOM   1179  N   SER A 152      55.100  63.485  66.869  1.00 33.51           N  
ATOM   1180  CA  SER A 152      55.934  63.374  68.026  1.00 33.51           C  
ATOM   1181  CB  SER A 152      57.375  63.853  67.772  1.00 33.51           C  
ATOM   1182  OG  SER A 152      57.997  63.029  66.797  1.00 33.51           O  
ATOM   1183  C   SER A 152      55.347  64.235  69.095  1.00 33.51           C  
ATOM   1184  O   SER A 152      55.272  63.839  70.258  1.00 33.51           O  
ATOM   1185  N   ARG A 153      54.881  65.437  68.718  1.00135.34           N  
ATOM   1186  CA  ARG A 153      54.333  66.336  69.688  1.00135.34           C  
ATOM   1187  CB  ARG A 153      53.895  67.674  69.071  1.00135.34           C  
ATOM   1188  CG  ARG A 153      53.378  68.663  70.114  1.00135.34           C  
ATOM   1189  CD  ARG A 153      53.136  70.067  69.564  1.00135.34           C  
ATOM   1190  NE  ARG A 153      51.886  70.016  68.762  1.00135.34           N  
ATOM   1191  CZ  ARG A 153      51.109  71.129  68.645  1.00135.34           C  
ATOM   1192  NH1 ARG A 153      51.460  72.278  69.291  1.00135.34           N1+
ATOM   1193  NH2 ARG A 153      49.982  71.087  67.877  1.00135.34           N  
ATOM   1194  C   ARG A 153      53.138  65.692  70.325  1.00135.34           C  
ATOM   1195  O   ARG A 153      52.983  65.716  71.545  1.00135.34           O  
ATOM   1196  N   GLN A 154      52.283  65.055  69.510  1.00123.95           N  
ATOM   1197  CA  GLN A 154      51.073  64.459  69.997  1.00123.95           C  
ATOM   1198  CB  GLN A 154      50.266  63.803  68.866  1.00123.95           C  
ATOM   1199  CG  GLN A 154      48.912  63.265  69.314  1.00123.95           C  
ATOM   1200  CD  GLN A 154      48.054  64.460  69.693  1.00123.95           C  
ATOM   1201  OE1 GLN A 154      47.368  64.445  70.714  1.00123.95           O  
ATOM   1202  NE2 GLN A 154      48.083  65.522  68.842  1.00123.95           N  
ATOM   1203  C   GLN A 154      51.432  63.390  70.983  1.00123.95           C  
ATOM   1204  O   GLN A 154      50.768  63.234  72.008  1.00123.95           O  
ATOM   1205  N   ASN A 155      52.508  62.633  70.705  1.00 51.17           N  
ATOM   1206  CA  ASN A 155      52.904  61.548  71.556  1.00 51.17           C  
ATOM   1207  CB  ASN A 155      54.163  60.822  71.053  1.00 51.17           C  
ATOM   1208  CG  ASN A 155      53.843  60.159  69.720  1.00 51.17           C  
ATOM   1209  OD1 ASN A 155      52.685  59.894  69.400  1.00 51.17           O  
ATOM   1210  ND2 ASN A 155      54.904  59.879  68.918  1.00 51.17           N  
ATOM   1211  C   ASN A 155      53.232  62.095  72.909  1.00 51.17           C  
ATOM   1212  O   ASN A 155      52.934  61.482  73.934  1.00 51.17           O  
ATOM   1213  N   LEU A 156      53.892  63.261  72.939  1.00 57.60           N  
ATOM   1214  CA  LEU A 156      54.290  63.891  74.164  1.00 57.60           C  
ATOM   1215  CB  LEU A 156      55.173  65.116  73.880  1.00 57.60           C  
ATOM   1216  CG  LEU A 156      56.471  64.734  73.139  1.00 57.60           C  
ATOM   1217  CD1 LEU A 156      57.320  65.968  72.810  1.00 57.60           C  
ATOM   1218  CD2 LEU A 156      57.261  63.666  73.915  1.00 57.60           C  
ATOM   1219  C   LEU A 156      53.070  64.333  74.912  1.00 57.60           C  
ATOM   1220  O   LEU A 156      53.000  64.210  76.135  1.00 57.60           O  
ATOM   1221  N   LEU A 157      52.065  64.856  74.185  1.00 48.47           N  
ATOM   1222  CA  LEU A 157      50.871  65.356  74.800  1.00 48.47           C  
ATOM   1223  CB  LEU A 157      49.902  66.000  73.790  1.00 48.47           C  
ATOM   1224  CG  LEU A 157      50.457  67.285  73.140  1.00 48.47           C  
ATOM   1225  CD1 LEU A 157      49.454  67.895  72.143  1.00 48.47           C  
ATOM   1226  CD2 LEU A 157      50.919  68.299  74.200  1.00 48.47           C  
ATOM   1227  C   LEU A 157      50.158  64.235  75.493  1.00 48.47           C  
ATOM   1228  O   LEU A 157      49.609  64.429  76.575  1.00 48.47           O  
ATOM   1229  N   ARG A 158      50.146  63.023  74.905  1.00183.18           N  
ATOM   1230  CA  ARG A 158      49.423  61.962  75.553  1.00183.18           C  
ATOM   1231  CB  ARG A 158      49.293  60.646  74.755  1.00183.18           C  
ATOM   1232  CG  ARG A 158      50.594  59.922  74.416  1.00183.18           C  
ATOM   1233  CD  ARG A 158      50.893  59.900  72.921  1.00183.18           C  
ATOM   1234  NE  ARG A 158      49.772  59.196  72.240  1.00183.18           N  
ATOM   1235  CZ  ARG A 158      49.495  59.477  70.934  1.00183.18           C  
ATOM   1236  NH1 ARG A 158      50.222  60.420  70.268  1.00183.18           N1+
ATOM   1237  NH2 ARG A 158      48.489  58.815  70.293  1.00183.18           N  
ATOM   1238  C   ARG A 158      50.054  61.655  76.879  1.00183.18           C  
ATOM   1239  O   ARG A 158      49.372  61.267  77.825  1.00183.18           O  
ATOM   1240  N   GLU A 159      51.387  61.811  76.956  1.00 89.48           N  
ATOM   1241  CA  GLU A 159      52.234  61.579  78.096  1.00 89.48           C  
ATOM   1242  CB  GLU A 159      53.726  61.549  77.714  1.00 89.48           C  
ATOM   1243  CG  GLU A 159      54.061  60.345  76.829  1.00 89.48           C  
ATOM   1244  CD  GLU A 159      55.501  60.454  76.352  1.00 89.48           C  
ATOM   1245  OE1 GLU A 159      56.392  60.748  77.192  1.00 89.48           O  
ATOM   1246  OE2 GLU A 159      55.727  60.244  75.130  1.00 89.48           O1-
ATOM   1247  C   GLU A 159      51.997  62.617  79.154  1.00 89.48           C  
ATOM   1248  O   GLU A 159      52.484  62.466  80.274  1.00 89.48           O  
ATOM   1249  N   ASN A 160      51.264  63.703  78.819  1.00 83.30           N  
ATOM   1250  CA  ASN A 160      50.979  64.787  79.726  1.00 83.30           C  
ATOM   1251  CB  ASN A 160      50.660  64.303  81.161  1.00 83.30           C  
ATOM   1252  CG  ASN A 160      50.042  65.438  81.968  1.00 83.30           C  
ATOM   1253  OD1 ASN A 160      50.228  65.527  83.180  1.00 83.30           O  
ATOM   1254  ND2 ASN A 160      49.283  66.331  81.279  1.00 83.30           N  
ATOM   1255  C   ASN A 160      52.124  65.756  79.801  1.00 83.30           C  
ATOM   1256  O   ASN A 160      52.305  66.444  80.804  1.00 83.30           O  
ATOM   1257  N   VAL A 161      52.923  65.864  78.720  1.00 46.18           N  
ATOM   1258  CA  VAL A 161      53.966  66.852  78.689  1.00 46.18           C  
ATOM   1259  CB  VAL A 161      54.995  66.584  77.622  1.00 46.18           C  
ATOM   1260  CG1 VAL A 161      56.015  67.734  77.594  1.00 46.18           C  
ATOM   1261  CG2 VAL A 161      55.624  65.206  77.885  1.00 46.18           C  
ATOM   1262  C   VAL A 161      53.300  68.166  78.384  1.00 46.18           C  
ATOM   1263  O   VAL A 161      52.332  68.216  77.625  1.00 46.18           O  
ATOM   1264  N   ALA A 162      53.791  69.272  78.987  1.00 40.91           N  
ATOM   1265  CA  ALA A 162      53.175  70.553  78.765  1.00 40.91           C  
ATOM   1266  CB  ALA A 162      53.694  71.660  79.701  1.00 40.91           C  
ATOM   1267  C   ALA A 162      53.430  70.981  77.352  1.00 40.91           C  
ATOM   1268  O   ALA A 162      54.527  70.829  76.819  1.00 40.91           O  
ATOM   1269  N   ASP A 163      52.399  71.569  76.718  1.00 46.81           N  
ATOM   1270  CA  ASP A 163      52.461  71.965  75.340  1.00 46.81           C  
ATOM   1271  CB  ASP A 163      51.127  72.556  74.850  1.00 46.81           C  
ATOM   1272  CG  ASP A 163      51.116  72.616  73.326  1.00 46.81           C  
ATOM   1273  OD1 ASP A 163      52.031  72.027  72.690  1.00 46.81           O  
ATOM   1274  OD2 ASP A 163      50.179  73.256  72.778  1.00 46.81           O1-
ATOM   1275  C   ASP A 163      53.515  73.021  75.175  1.00 46.81           C  
ATOM   1276  O   ASP A 163      54.280  73.004  74.211  1.00 46.81           O  
ATOM   1277  N   SER A 164      53.612  73.942  76.150  1.00 96.40           N  
ATOM   1278  CA  SER A 164      54.490  75.077  76.067  1.00 96.40           C  
ATOM   1279  CB  SER A 164      54.415  75.947  77.330  1.00 96.40           C  
ATOM   1280  OG  SER A 164      53.071  76.343  77.558  1.00 96.40           O  
ATOM   1281  C   SER A 164      55.913  74.618  75.942  1.00 96.40           C  
ATOM   1282  O   SER A 164      56.766  75.334  75.423  1.00 96.40           O  
ATOM   1283  N   ARG A 165      56.210  73.433  76.489  1.00164.52           N  
ATOM   1284  CA  ARG A 165      57.515  72.832  76.484  1.00164.52           C  
ATOM   1285  CB  ARG A 165      57.653  71.732  77.547  1.00164.52           C  
ATOM   1286  CG  ARG A 165      57.241  72.208  78.943  1.00164.52           C  
ATOM   1287  CD  ARG A 165      57.754  73.600  79.320  1.00164.52           C  
ATOM   1288  NE  ARG A 165      59.226  73.515  79.525  1.00164.52           N  
ATOM   1289  CZ  ARG A 165      59.963  74.662  79.566  1.00164.52           C  
ATOM   1290  NH1 ARG A 165      59.355  75.871  79.391  1.00164.52           N1+
ATOM   1291  NH2 ARG A 165      61.308  74.601  79.786  1.00164.52           N  
ATOM   1292  C   ARG A 165      57.864  72.216  75.152  1.00164.52           C  
ATOM   1293  O   ARG A 165      59.035  71.946  74.888  1.00164.52           O  
ATOM   1294  N   ILE A 166      56.866  71.908  74.296  1.00 70.33           N  
ATOM   1295  CA  ILE A 166      57.162  71.143  73.110  1.00 70.33           C  
ATOM   1296  CB  ILE A 166      56.098  70.134  72.794  1.00 70.33           C  
ATOM   1297  CG1 ILE A 166      55.918  69.162  73.971  1.00 70.33           C  
ATOM   1298  CG2 ILE A 166      56.481  69.433  71.481  1.00 70.33           C  
ATOM   1299  CD1 ILE A 166      54.646  68.319  73.877  1.00 70.33           C  
ATOM   1300  C   ILE A 166      57.294  72.024  71.906  1.00 70.33           C  
ATOM   1301  O   ILE A 166      56.461  72.893  71.659  1.00 70.33           O  
ATOM   1302  N   PHE A 167      58.379  71.821  71.123  1.00 75.78           N  
ATOM   1303  CA  PHE A 167      58.600  72.610  69.945  1.00 75.78           C  
ATOM   1304  CB  PHE A 167      59.811  73.549  70.090  1.00 75.78           C  
ATOM   1305  CG  PHE A 167      59.510  74.458  71.237  1.00 75.78           C  
ATOM   1306  CD1 PHE A 167      58.695  75.553  71.063  1.00 75.78           C  
ATOM   1307  CD2 PHE A 167      60.041  74.218  72.486  1.00 75.78           C  
ATOM   1308  CE1 PHE A 167      58.412  76.393  72.114  1.00 75.78           C  
ATOM   1309  CE2 PHE A 167      59.760  75.056  73.540  1.00 75.78           C  
ATOM   1310  CZ  PHE A 167      58.943  76.145  73.357  1.00 75.78           C  
ATOM   1311  C   PHE A 167      58.877  71.672  68.806  1.00 75.78           C  
ATOM   1312  O   PHE A 167      59.716  70.779  68.922  1.00 75.78           O  
ATOM   1313  N   ILE A 168      58.183  71.864  67.661  1.00142.49           N  
ATOM   1314  CA  ILE A 168      58.399  71.007  66.528  1.00142.49           C  
ATOM   1315  CB  ILE A 168      57.134  70.601  65.816  1.00142.49           C  
ATOM   1316  CG1 ILE A 168      56.303  71.822  65.393  1.00142.49           C  
ATOM   1317  CG2 ILE A 168      56.389  69.600  66.705  1.00142.49           C  
ATOM   1318  CD1 ILE A 168      55.053  71.449  64.596  1.00142.49           C  
ATOM   1319  C   ILE A 168      59.346  71.686  65.589  1.00142.49           C  
ATOM   1320  O   ILE A 168      58.980  72.567  64.813  1.00142.49           O  
ATOM   1321  N   THR A 169      60.635  71.330  65.756  1.00 81.33           N  
ATOM   1322  CA  THR A 169      61.781  71.783  65.016  1.00 81.33           C  
ATOM   1323  CB  THR A 169      63.028  71.686  65.839  1.00 81.33           C  
ATOM   1324  OG1 THR A 169      63.292  70.332  66.174  1.00 81.33           O  
ATOM   1325  CG2 THR A 169      62.817  72.507  67.123  1.00 81.33           C  
ATOM   1326  C   THR A 169      62.023  71.045  63.729  1.00 81.33           C  
ATOM   1327  O   THR A 169      62.555  71.612  62.774  1.00 81.33           O  
ATOM   1328  N   GLY A 170      61.676  69.744  63.670  1.00 42.63           N  
ATOM   1329  CA  GLY A 170      62.052  68.942  62.536  1.00 42.63           C  
ATOM   1330  C   GLY A 170      63.287  68.213  62.979  1.00 42.63           C  
ATOM   1331  O   GLY A 170      63.862  68.553  64.010  1.00 42.63           O  
ATOM   1332  N   ASN A 171      63.725  67.179  62.229  1.00 82.85           N  
ATOM   1333  CA  ASN A 171      64.861  66.398  62.644  1.00 82.85           C  
ATOM   1334  CB  ASN A 171      64.785  64.936  62.164  1.00 82.85           C  
ATOM   1335  CG  ASN A 171      65.835  64.110  62.893  1.00 82.85           C  
ATOM   1336  OD1 ASN A 171      67.035  64.270  62.675  1.00 82.85           O  
ATOM   1337  ND2 ASN A 171      65.378  63.192  63.786  1.00 82.85           N  
ATOM   1338  C   ASN A 171      66.132  67.012  62.132  1.00 82.85           C  
ATOM   1339  O   ASN A 171      66.233  67.420  60.976  1.00 82.85           O  
ATOM   1340  N   THR A 172      67.155  67.029  63.010  1.00 75.93           N  
ATOM   1341  CA  THR A 172      68.453  67.618  62.815  1.00 75.93           C  
ATOM   1342  CB  THR A 172      69.268  67.575  64.075  1.00 75.93           C  
ATOM   1343  OG1 THR A 172      69.453  66.233  64.502  1.00 75.93           O  
ATOM   1344  CG2 THR A 172      68.545  68.391  65.162  1.00 75.93           C  
ATOM   1345  C   THR A 172      69.225  66.910  61.734  1.00 75.93           C  
ATOM   1346  O   THR A 172      70.060  67.517  61.064  1.00 75.93           O  
ATOM   1347  N   VAL A 173      68.964  65.608  61.526  1.00129.42           N  
ATOM   1348  CA  VAL A 173      69.714  64.791  60.609  1.00129.42           C  
ATOM   1349  CB  VAL A 173      69.245  63.365  60.581  1.00129.42           C  
ATOM   1350  CG1 VAL A 173      67.882  63.307  59.877  1.00129.42           C  
ATOM   1351  CG2 VAL A 173      70.338  62.501  59.930  1.00129.42           C  
ATOM   1352  C   VAL A 173      69.650  65.352  59.213  1.00129.42           C  
ATOM   1353  O   VAL A 173      70.546  65.118  58.404  1.00129.42           O  
ATOM   1354  N   ILE A 174      68.556  66.050  58.864  1.00115.84           N  
ATOM   1355  CA  ILE A 174      68.418  66.656  57.564  1.00115.84           C  
ATOM   1356  CB  ILE A 174      67.067  67.286  57.380  1.00115.84           C  
ATOM   1357  CG1 ILE A 174      65.951  66.245  57.588  1.00115.84           C  
ATOM   1358  CG2 ILE A 174      67.037  67.946  55.993  1.00115.84           C  
ATOM   1359  CD1 ILE A 174      66.004  65.071  56.611  1.00115.84           C  
ATOM   1360  C   ILE A 174      69.447  67.739  57.424  1.00115.84           C  
ATOM   1361  O   ILE A 174      70.013  67.949  56.351  1.00115.84           O  
ATOM   1362  N   ASP A 175      69.703  68.481  58.516  1.00 58.20           N  
ATOM   1363  CA  ASP A 175      70.649  69.559  58.456  1.00 58.20           C  
ATOM   1364  CB  ASP A 175      70.916  70.197  59.833  1.00 58.20           C  
ATOM   1365  CG  ASP A 175      69.627  70.800  60.371  1.00 58.20           C  
ATOM   1366  OD1 ASP A 175      68.545  70.199  60.130  1.00 58.20           O  
ATOM   1367  OD2 ASP A 175      69.707  71.872  61.027  1.00 58.20           O1-
ATOM   1368  C   ASP A 175      71.945  68.950  58.041  1.00 58.20           C  
ATOM   1369  O   ASP A 175      72.624  69.442  57.141  1.00 58.20           O  
ATOM   1370  N   ALA A 176      72.295  67.823  58.687  1.00 42.44           N  
ATOM   1371  CA  ALA A 176      73.540  67.172  58.428  1.00 42.44           C  
ATOM   1372  CB  ALA A 176      73.766  65.945  59.330  1.00 42.44           C  
ATOM   1373  C   ALA A 176      73.579  66.706  57.005  1.00 42.44           C  
ATOM   1374  O   ALA A 176      74.587  66.867  56.320  1.00 42.44           O  
ATOM   1375  N   LEU A 177      72.464  66.142  56.507  1.00 62.40           N  
ATOM   1376  CA  LEU A 177      72.443  65.579  55.188  1.00 62.40           C  
ATOM   1377  CB  LEU A 177      71.075  64.951  54.869  1.00 62.40           C  
ATOM   1378  CG  LEU A 177      71.042  64.147  53.559  1.00 62.40           C  
ATOM   1379  CD1 LEU A 177      71.920  62.889  53.663  1.00 62.40           C  
ATOM   1380  CD2 LEU A 177      69.600  63.837  53.131  1.00 62.40           C  
ATOM   1381  C   LEU A 177      72.719  66.652  54.171  1.00 62.40           C  
ATOM   1382  O   LEU A 177      73.524  66.459  53.261  1.00 62.40           O  
ATOM   1383  N   LEU A 178      72.060  67.818  54.313  1.00110.05           N  
ATOM   1384  CA  LEU A 178      72.209  68.939  53.425  1.00110.05           C  
ATOM   1385  CB  LEU A 178      71.252  70.103  53.745  1.00110.05           C  
ATOM   1386  CG  LEU A 178      69.803  69.879  53.280  1.00110.05           C  
ATOM   1387  CD1 LEU A 178      69.680  70.079  51.763  1.00110.05           C  
ATOM   1388  CD2 LEU A 178      69.274  68.512  53.735  1.00110.05           C  
ATOM   1389  C   LEU A 178      73.582  69.485  53.536  1.00110.05           C  
ATOM   1390  O   LEU A 178      74.120  69.998  52.560  1.00110.05           O  
ATOM   1391  N   TRP A 179      74.163  69.446  54.744  1.00 84.98           N  
ATOM   1392  CA  TRP A 179      75.464  70.002  54.941  1.00 84.98           C  
ATOM   1393  CB  TRP A 179      75.893  69.981  56.418  1.00 84.98           C  
ATOM   1394  CG  TRP A 179      77.276  70.526  56.661  1.00 84.98           C  
ATOM   1395  CD2 TRP A 179      78.393  69.700  57.006  1.00 84.98           C  
ATOM   1396  CD1 TRP A 179      77.735  71.809  56.629  1.00 84.98           C  
ATOM   1397  NE1 TRP A 179      79.078  71.833  56.923  1.00 84.98           N  
ATOM   1398  CE2 TRP A 179      79.495  70.540  57.161  1.00 84.98           C  
ATOM   1399  CE3 TRP A 179      78.487  68.352  57.180  1.00 84.98           C  
ATOM   1400  CZ2 TRP A 179      80.720  70.038  57.492  1.00 84.98           C  
ATOM   1401  CZ3 TRP A 179      79.719  67.851  57.516  1.00 84.98           C  
ATOM   1402  CH2 TRP A 179      80.815  68.676  57.667  1.00 84.98           C  
ATOM   1403  C   TRP A 179      76.464  69.234  54.131  1.00 84.98           C  
ATOM   1404  O   TRP A 179      77.283  69.831  53.436  1.00 84.98           O  
ATOM   1405  N   VAL A 180      76.444  67.889  54.219  1.00138.78           N  
ATOM   1406  CA  VAL A 180      77.403  67.097  53.501  1.00138.78           C  
ATOM   1407  CB  VAL A 180      77.393  65.655  53.916  1.00138.78           C  
ATOM   1408  CG1 VAL A 180      78.047  65.538  55.296  1.00138.78           C  
ATOM   1409  CG2 VAL A 180      75.936  65.166  53.928  1.00138.78           C  
ATOM   1410  C   VAL A 180      77.222  67.149  52.017  1.00138.78           C  
ATOM   1411  O   VAL A 180      78.106  67.607  51.297  1.00138.78           O  
ATOM   1412  N   ARG A 181      76.046  66.739  51.515  1.00164.42           N  
ATOM   1413  CA  ARG A 181      75.900  66.631  50.096  1.00164.42           C  
ATOM   1414  CB  ARG A 181      74.541  66.063  49.669  1.00164.42           C  
ATOM   1415  CG  ARG A 181      73.358  66.927  50.089  1.00164.42           C  
ATOM   1416  CD  ARG A 181      72.019  66.292  49.736  1.00164.42           C  
ATOM   1417  NE  ARG A 181      70.962  67.283  50.063  1.00164.42           N  
ATOM   1418  CZ  ARG A 181      69.690  66.842  50.275  1.00164.42           C  
ATOM   1419  NH1 ARG A 181      69.424  65.504  50.284  1.00164.42           N1+
ATOM   1420  NH2 ARG A 181      68.676  67.732  50.471  1.00164.42           N  
ATOM   1421  C   ARG A 181      76.067  67.970  49.466  1.00164.42           C  
ATOM   1422  O   ARG A 181      76.813  68.122  48.501  1.00164.42           O  
ATOM   1423  N   ASP A 182      75.381  68.989  50.003  1.00 87.95           N  
ATOM   1424  CA  ASP A 182      75.467  70.272  49.380  1.00 87.95           C  
ATOM   1425  CB  ASP A 182      74.521  71.293  50.035  1.00 87.95           C  
ATOM   1426  CG  ASP A 182      73.091  70.863  49.724  1.00 87.95           C  
ATOM   1427  OD1 ASP A 182      72.699  70.914  48.528  1.00 87.95           O  
ATOM   1428  OD2 ASP A 182      72.373  70.479  50.685  1.00 87.95           O1-
ATOM   1429  C   ASP A 182      76.873  70.819  49.458  1.00 87.95           C  
ATOM   1430  O   ASP A 182      77.459  71.167  48.435  1.00 87.95           O  
ATOM   1431  N   GLN A 183      77.443  70.918  50.676  1.00152.40           N  
ATOM   1432  CA  GLN A 183      78.720  71.545  50.932  1.00152.40           C  
ATOM   1433  CB  GLN A 183      78.854  72.032  52.381  1.00152.40           C  
ATOM   1434  CG  GLN A 183      77.854  73.137  52.710  1.00152.40           C  
ATOM   1435  CD  GLN A 183      78.102  73.571  54.142  1.00152.40           C  
ATOM   1436  OE1 GLN A 183      79.198  73.397  54.672  1.00152.40           O  
ATOM   1437  NE2 GLN A 183      77.057  74.160  54.782  1.00152.40           N  
ATOM   1438  C   GLN A 183      79.965  70.761  50.615  1.00152.40           C  
ATOM   1439  O   GLN A 183      80.940  71.336  50.140  1.00152.40           O  
ATOM   1440  N   VAL A 184      79.988  69.437  50.859  1.00109.58           N  
ATOM   1441  CA  VAL A 184      81.234  68.717  50.790  1.00109.58           C  
ATOM   1442  CB  VAL A 184      81.095  67.266  51.139  1.00109.58           C  
ATOM   1443  CG1 VAL A 184      82.456  66.585  50.922  1.00109.58           C  
ATOM   1444  CG2 VAL A 184      80.590  67.175  52.592  1.00109.58           C  
ATOM   1445  C   VAL A 184      81.878  68.865  49.440  1.00109.58           C  
ATOM   1446  O   VAL A 184      83.103  68.902  49.356  1.00109.58           O  
ATOM   1447  N   MET A 185      81.110  68.809  48.339  1.00203.57           N  
ATOM   1448  CA  MET A 185      81.282  69.659  47.188  1.00203.57           C  
ATOM   1449  CB  MET A 185      80.856  71.128  47.410  1.00203.57           C  
ATOM   1450  CG  MET A 185      80.773  71.960  46.125  1.00203.57           C  
ATOM   1451  SD  MET A 185      79.528  71.390  44.924  1.00203.57           S  
ATOM   1452  CE  MET A 185      78.068  71.912  45.868  1.00203.57           C  
ATOM   1453  C   MET A 185      82.650  69.579  46.587  1.00203.57           C  
ATOM   1454  O   MET A 185      83.088  70.519  45.924  1.00203.57           O  
ATOM   1455  N   SER A 186      83.406  68.485  46.774  1.00126.47           N  
ATOM   1456  CA  SER A 186      84.562  68.492  45.933  1.00126.47           C  
ATOM   1457  CB  SER A 186      85.758  67.652  46.415  1.00126.47           C  
ATOM   1458  OG  SER A 186      86.298  68.191  47.612  1.00126.47           O  
ATOM   1459  C   SER A 186      83.990  67.836  44.741  1.00126.47           C  
ATOM   1460  O   SER A 186      83.687  66.643  44.767  1.00126.47           O  
ATOM   1461  N   SER A 187      83.786  68.631  43.679  1.00 41.49           N  
ATOM   1462  CA  SER A 187      83.100  68.118  42.541  1.00 41.49           C  
ATOM   1463  CB  SER A 187      82.992  69.158  41.408  1.00 41.49           C  
ATOM   1464  OG  SER A 187      84.274  69.661  41.058  1.00 41.49           O  
ATOM   1465  C   SER A 187      83.812  66.909  42.054  1.00 41.49           C  
ATOM   1466  O   SER A 187      83.388  65.787  42.319  1.00 41.49           O  
ATOM   1467  N   ASP A 188      84.929  67.102  41.345  1.00129.41           N  
ATOM   1468  CA  ASP A 188      85.635  65.975  40.826  1.00129.41           C  
ATOM   1469  CB  ASP A 188      86.657  66.366  39.740  1.00129.41           C  
ATOM   1470  CG  ASP A 188      87.698  67.289  40.359  1.00129.41           C  
ATOM   1471  OD1 ASP A 188      87.292  68.224  41.100  1.00129.41           O  
ATOM   1472  OD2 ASP A 188      88.912  67.055  40.113  1.00129.41           O1-
ATOM   1473  C   ASP A 188      86.372  65.241  41.895  1.00129.41           C  
ATOM   1474  O   ASP A 188      86.331  64.014  41.963  1.00129.41           O  
ATOM   1475  N   LYS A 189      87.055  65.986  42.779  1.00 53.32           N  
ATOM   1476  CA  LYS A 189      87.936  65.361  43.720  1.00 53.32           C  
ATOM   1477  CB  LYS A 189      88.641  66.395  44.617  1.00 53.32           C  
ATOM   1478  CG  LYS A 189      89.603  65.799  45.649  1.00 53.32           C  
ATOM   1479  CD  LYS A 189      90.434  66.856  46.382  1.00 53.32           C  
ATOM   1480  CE  LYS A 189      91.233  66.301  47.565  1.00 53.32           C  
ATOM   1481  NZ  LYS A 189      91.960  67.397  48.247  1.00 53.32           N1+
ATOM   1482  C   LYS A 189      87.190  64.444  44.627  1.00 53.32           C  
ATOM   1483  O   LYS A 189      87.477  63.251  44.697  1.00 53.32           O  
ATOM   1484  N   LEU A 190      86.181  64.984  45.327  1.00125.28           N  
ATOM   1485  CA  LEU A 190      85.519  64.211  46.331  1.00125.28           C  
ATOM   1486  CB  LEU A 190      84.551  65.081  47.162  1.00125.28           C  
ATOM   1487  CG  LEU A 190      83.883  64.416  48.381  1.00125.28           C  
ATOM   1488  CD1 LEU A 190      82.867  63.345  47.970  1.00125.28           C  
ATOM   1489  CD2 LEU A 190      84.937  63.903  49.375  1.00125.28           C  
ATOM   1490  C   LEU A 190      84.742  63.089  45.725  1.00125.28           C  
ATOM   1491  O   LEU A 190      84.891  61.938  46.132  1.00125.28           O  
ATOM   1492  N   ARG A 191      83.915  63.385  44.703  1.00167.32           N  
ATOM   1493  CA  ARG A 191      83.029  62.359  44.234  1.00167.32           C  
ATOM   1494  CB  ARG A 191      82.094  62.786  43.083  1.00167.32           C  
ATOM   1495  CG  ARG A 191      82.829  63.160  41.797  1.00167.32           C  
ATOM   1496  CD  ARG A 191      81.923  63.350  40.578  1.00167.32           C  
ATOM   1497  NE  ARG A 191      80.847  64.316  40.936  1.00167.32           N  
ATOM   1498  CZ  ARG A 191      80.575  65.363  40.104  1.00167.32           C  
ATOM   1499  NH1 ARG A 191      81.389  65.607  39.035  1.00167.32           N1+
ATOM   1500  NH2 ARG A 191      79.494  66.163  40.337  1.00167.32           N  
ATOM   1501  C   ARG A 191      83.817  61.202  43.718  1.00167.32           C  
ATOM   1502  O   ARG A 191      83.555  60.061  44.090  1.00167.32           O  
ATOM   1503  N   SER A 192      84.820  61.463  42.861  1.00 29.43           N  
ATOM   1504  CA  SER A 192      85.560  60.374  42.291  1.00 29.43           C  
ATOM   1505  CB  SER A 192      86.592  60.823  41.241  1.00 29.43           C  
ATOM   1506  OG  SER A 192      87.289  59.697  40.725  1.00 29.43           O  
ATOM   1507  C   SER A 192      86.305  59.703  43.387  1.00 29.43           C  
ATOM   1508  O   SER A 192      86.492  58.488  43.383  1.00 29.43           O  
ATOM   1509  N   GLU A 193      86.747  60.499  44.367  1.00 87.60           N  
ATOM   1510  CA  GLU A 193      87.512  59.966  45.452  1.00 87.60           C  
ATOM   1511  CB  GLU A 193      87.864  61.079  46.446  1.00 87.60           C  
ATOM   1512  CG  GLU A 193      88.737  60.646  47.615  1.00 87.60           C  
ATOM   1513  CD  GLU A 193      88.959  61.891  48.460  1.00 87.60           C  
ATOM   1514  OE1 GLU A 193      88.020  62.730  48.515  1.00 87.60           O  
ATOM   1515  OE2 GLU A 193      90.062  62.024  49.052  1.00 87.60           O1-
ATOM   1516  C   GLU A 193      86.646  58.974  46.159  1.00 87.60           C  
ATOM   1517  O   GLU A 193      87.068  57.853  46.437  1.00 87.60           O  
ATOM   1518  N   LEU A 194      85.392  59.371  46.449  1.00 60.92           N  
ATOM   1519  CA  LEU A 194      84.464  58.513  47.131  1.00 60.92           C  
ATOM   1520  CB  LEU A 194      83.169  59.221  47.568  1.00 60.92           C  
ATOM   1521  CG  LEU A 194      83.370  60.257  48.690  1.00 60.92           C  
ATOM   1522  CD1 LEU A 194      82.019  60.799  49.186  1.00 60.92           C  
ATOM   1523  CD2 LEU A 194      84.239  59.695  49.828  1.00 60.92           C  
ATOM   1524  C   LEU A 194      84.096  57.367  46.245  1.00 60.92           C  
ATOM   1525  O   LEU A 194      83.875  56.255  46.718  1.00 60.92           O  
ATOM   1526  N   ALA A 195      84.015  57.624  44.929  1.00 38.00           N  
ATOM   1527  CA  ALA A 195      83.642  56.632  43.959  1.00 38.00           C  
ATOM   1528  CB  ALA A 195      83.609  57.185  42.524  1.00 38.00           C  
ATOM   1529  C   ALA A 195      84.662  55.537  43.999  1.00 38.00           C  
ATOM   1530  O   ALA A 195      84.345  54.370  43.769  1.00 38.00           O  
ATOM   1531  N   ALA A 196      85.922  55.905  44.290  1.00 35.91           N  
ATOM   1532  CA  ALA A 196      87.033  54.997  44.316  1.00 35.91           C  
ATOM   1533  CB  ALA A 196      88.351  55.684  44.709  1.00 35.91           C  
ATOM   1534  C   ALA A 196      86.775  53.917  45.320  1.00 35.91           C  
ATOM   1535  O   ALA A 196      87.175  52.772  45.119  1.00 35.91           O  
ATOM   1536  N   ASN A 197      86.109  54.249  46.438  1.00 58.23           N  
ATOM   1537  CA  ASN A 197      85.852  53.281  47.466  1.00 58.23           C  
ATOM   1538  CB  ASN A 197      85.065  53.856  48.659  1.00 58.23           C  
ATOM   1539  CG  ASN A 197      85.988  54.748  49.481  1.00 58.23           C  
ATOM   1540  OD1 ASN A 197      86.780  54.265  50.288  1.00 58.23           O  
ATOM   1541  ND2 ASN A 197      85.881  56.087  49.277  1.00 58.23           N  
ATOM   1542  C   ASN A 197      85.040  52.149  46.910  1.00 58.23           C  
ATOM   1543  O   ASN A 197      85.224  51.002  47.319  1.00 58.23           O  
ATOM   1544  N   TYR A 198      84.089  52.429  45.994  1.00106.79           N  
ATOM   1545  CA  TYR A 198      83.296  51.349  45.481  1.00106.79           C  
ATOM   1546  CB  TYR A 198      81.791  51.657  45.577  1.00106.79           C  
ATOM   1547  CG  TYR A 198      81.554  52.216  46.940  1.00106.79           C  
ATOM   1548  CD1 TYR A 198      81.647  53.576  47.132  1.00106.79           C  
ATOM   1549  CD2 TYR A 198      81.257  51.415  48.020  1.00106.79           C  
ATOM   1550  CE1 TYR A 198      81.443  54.137  48.371  1.00106.79           C  
ATOM   1551  CE2 TYR A 198      81.052  51.970  49.263  1.00106.79           C  
ATOM   1552  CZ  TYR A 198      81.144  53.331  49.440  1.00106.79           C  
ATOM   1553  OH  TYR A 198      80.935  53.900  50.715  1.00106.79           O  
ATOM   1554  C   TYR A 198      83.591  51.232  44.013  1.00106.79           C  
ATOM   1555  O   TYR A 198      82.904  51.850  43.200  1.00106.79           O  
ATOM   1556  N   PRO A 199      84.604  50.490  43.644  1.00 84.63           N  
ATOM   1557  CA  PRO A 199      84.917  50.280  42.253  1.00 84.63           C  
ATOM   1558  CD  PRO A 199      85.767  50.309  44.495  1.00 84.63           C  
ATOM   1559  CB  PRO A 199      86.390  49.868  42.205  1.00 84.63           C  
ATOM   1560  CG  PRO A 199      86.727  49.461  43.649  1.00 84.63           C  
ATOM   1561  C   PRO A 199      84.005  49.281  41.611  1.00 84.63           C  
ATOM   1562  O   PRO A 199      83.874  49.282  40.388  1.00 84.63           O  
ATOM   1563  N   PHE A 200      83.359  48.434  42.429  1.00100.72           N  
ATOM   1564  CA  PHE A 200      82.533  47.353  41.977  1.00100.72           C  
ATOM   1565  CB  PHE A 200      82.116  46.378  43.099  1.00100.72           C  
ATOM   1566  CG  PHE A 200      81.489  47.133  44.220  1.00100.72           C  
ATOM   1567  CD1 PHE A 200      80.179  47.545  44.161  1.00100.72           C  
ATOM   1568  CD2 PHE A 200      82.222  47.408  45.350  1.00100.72           C  
ATOM   1569  CE1 PHE A 200      79.618  48.238  45.207  1.00100.72           C  
ATOM   1570  CE2 PHE A 200      81.665  48.099  46.399  1.00100.72           C  
ATOM   1571  CZ  PHE A 200      80.358  48.514  46.330  1.00100.72           C  
ATOM   1572  C   PHE A 200      81.316  47.861  41.276  1.00100.72           C  
ATOM   1573  O   PHE A 200      80.742  47.155  40.447  1.00100.72           O  
ATOM   1574  N   ILE A 201      80.852  49.075  41.623  1.00160.28           N  
ATOM   1575  CA  ILE A 201      79.657  49.600  41.032  1.00160.28           C  
ATOM   1576  CB  ILE A 201      79.308  50.984  41.498  1.00160.28           C  
ATOM   1577  CG1 ILE A 201      80.468  51.960  41.244  1.00160.28           C  
ATOM   1578  CG2 ILE A 201      78.829  50.901  42.950  1.00160.28           C  
ATOM   1579  CD1 ILE A 201      80.153  53.397  41.655  1.00160.28           C  
ATOM   1580  C   ILE A 201      79.700  49.588  39.536  1.00160.28           C  
ATOM   1581  O   ILE A 201      80.631  50.074  38.896  1.00160.28           O  
ATOM   1582  N   ASP A 202      78.637  48.998  38.953  1.00 96.30           N  
ATOM   1583  CA  ASP A 202      78.438  48.935  37.536  1.00 96.30           C  
ATOM   1584  CB  ASP A 202      77.792  47.602  37.107  1.00 96.30           C  
ATOM   1585  CG  ASP A 202      77.600  47.571  35.600  1.00 96.30           C  
ATOM   1586  OD1 ASP A 202      76.798  48.388  35.086  1.00 96.30           O  
ATOM   1587  OD2 ASP A 202      78.236  46.713  34.936  1.00 96.30           O1-
ATOM   1588  C   ASP A 202      77.492  50.062  37.234  1.00 96.30           C  
ATOM   1589  O   ASP A 202      76.478  50.230  37.906  1.00 96.30           O  
ATOM   1590  N   PRO A 203      77.804  50.856  36.251  1.00 87.44           N  
ATOM   1591  CA  PRO A 203      77.001  52.015  35.951  1.00 87.44           C  
ATOM   1592  CD  PRO A 203      79.192  51.041  35.855  1.00 87.44           C  
ATOM   1593  CB  PRO A 203      77.808  52.811  34.926  1.00 87.44           C  
ATOM   1594  CG  PRO A 203      79.269  52.459  35.264  1.00 87.44           C  
ATOM   1595  C   PRO A 203      75.591  51.726  35.527  1.00 87.44           C  
ATOM   1596  O   PRO A 203      74.744  52.609  35.646  1.00 87.44           O  
ATOM   1597  N   ASP A 204      75.338  50.536  34.965  1.00 99.50           N  
ATOM   1598  CA  ASP A 204      74.059  50.099  34.481  1.00 99.50           C  
ATOM   1599  CB  ASP A 204      74.169  48.954  33.465  1.00 99.50           C  
ATOM   1600  CG  ASP A 204      74.722  49.555  32.183  1.00 99.50           C  
ATOM   1601  OD1 ASP A 204      74.639  50.804  32.033  1.00 99.50           O  
ATOM   1602  OD2 ASP A 204      75.231  48.774  31.338  1.00 99.50           O1-
ATOM   1603  C   ASP A 204      73.093  49.658  35.565  1.00 99.50           C  
ATOM   1604  O   ASP A 204      71.887  49.691  35.329  1.00 99.50           O  
ATOM   1605  N   LYS A 205      73.562  49.216  36.761  1.00184.88           N  
ATOM   1606  CA  LYS A 205      72.668  48.547  37.701  1.00184.88           C  
ATOM   1607  CB  LYS A 205      73.320  47.309  38.344  1.00184.88           C  
ATOM   1608  CG  LYS A 205      74.277  46.540  37.426  1.00184.88           C  
ATOM   1609  CD  LYS A 205      73.705  46.119  36.076  1.00184.88           C  
ATOM   1610  CE  LYS A 205      74.756  45.527  35.137  1.00184.88           C  
ATOM   1611  NZ  LYS A 205      74.214  45.418  33.764  1.00184.88           N1+
ATOM   1612  C   LYS A 205      72.294  49.438  38.896  1.00184.88           C  
ATOM   1613  O   LYS A 205      72.832  50.538  38.985  1.00184.88           O  
ATOM   1614  N   LYS A 206      71.364  48.977  39.825  1.00233.14           N  
ATOM   1615  CA  LYS A 206      70.835  49.666  41.040  1.00233.14           C  
ATOM   1616  CB  LYS A 206      69.405  50.180  40.804  1.00233.14           C  
ATOM   1617  CG  LYS A 206      69.204  51.065  39.572  1.00233.14           C  
ATOM   1618  CD  LYS A 206      67.728  51.180  39.169  1.00233.14           C  
ATOM   1619  CE  LYS A 206      67.474  52.054  37.937  1.00233.14           C  
ATOM   1620  NZ  LYS A 206      66.033  52.044  37.595  1.00233.14           N1+
ATOM   1621  C   LYS A 206      70.655  48.704  42.337  1.00233.14           C  
ATOM   1622  O   LYS A 206      70.503  47.520  42.044  1.00233.14           O  
ATOM   1623  N   MET A 207      70.717  49.129  43.732  1.00305.73           N  
ATOM   1624  CA  MET A 207      70.181  48.512  45.032  1.00305.73           C  
ATOM   1625  CB  MET A 207      69.917  47.004  44.866  1.00305.73           C  
ATOM   1626  CG  MET A 207      68.932  46.395  45.865  1.00305.73           C  
ATOM   1627  SD  MET A 207      67.195  46.817  45.535  1.00305.73           S  
ATOM   1628  CE  MET A 207      66.495  45.496  46.567  1.00305.73           C  
ATOM   1629  C   MET A 207      71.036  48.644  46.342  1.00305.73           C  
ATOM   1630  O   MET A 207      72.072  47.994  46.470  1.00305.73           O  
ATOM   1631  N   ILE A 208      70.592  49.368  47.433  1.00 93.12           N  
ATOM   1632  CA  ILE A 208      71.419  49.462  48.647  1.00 93.12           C  
ATOM   1633  CB  ILE A 208      71.957  50.834  48.938  1.00 93.12           C  
ATOM   1634  CG1 ILE A 208      72.899  51.275  47.801  1.00 93.12           C  
ATOM   1635  CG2 ILE A 208      72.651  50.793  50.310  1.00 93.12           C  
ATOM   1636  CD1 ILE A 208      73.443  52.695  47.957  1.00 93.12           C  
ATOM   1637  C   ILE A 208      70.715  48.942  49.880  1.00 93.12           C  
ATOM   1638  O   ILE A 208      69.562  49.275  50.150  1.00 93.12           O  
ATOM   1639  N   LEU A 209      71.423  48.102  50.683  1.00132.07           N  
ATOM   1640  CA  LEU A 209      70.815  47.506  51.847  1.00132.07           C  
ATOM   1641  CB  LEU A 209      70.841  45.963  51.799  1.00132.07           C  
ATOM   1642  CG  LEU A 209      69.869  45.203  52.740  1.00132.07           C  
ATOM   1643  CD1 LEU A 209      70.177  43.700  52.726  1.00132.07           C  
ATOM   1644  CD2 LEU A 209      69.786  45.757  54.167  1.00132.07           C  
ATOM   1645  C   LEU A 209      71.584  47.948  53.054  1.00132.07           C  
ATOM   1646  O   LEU A 209      72.815  47.970  53.065  1.00132.07           O  
ATOM   1647  N   VAL A 210      70.854  48.348  54.108  1.00115.88           N  
ATOM   1648  CA  VAL A 210      71.485  48.746  55.324  1.00115.88           C  
ATOM   1649  CB  VAL A 210      71.736  50.224  55.378  1.00115.88           C  
ATOM   1650  CG1 VAL A 210      70.380  50.937  55.263  1.00115.88           C  
ATOM   1651  CG2 VAL A 210      72.515  50.566  56.661  1.00115.88           C  
ATOM   1652  C   VAL A 210      70.558  48.396  56.434  1.00115.88           C  
ATOM   1653  O   VAL A 210      69.379  48.114  56.221  1.00115.88           O  
ATOM   1654  N   THR A 211      71.085  48.345  57.666  1.00155.24           N  
ATOM   1655  CA  THR A 211      70.214  48.032  58.742  1.00155.24           C  
ATOM   1656  CB  THR A 211      69.966  46.555  58.800  1.00155.24           C  
ATOM   1657  OG1 THR A 211      69.061  46.224  59.838  1.00155.24           O  
ATOM   1658  CG2 THR A 211      71.314  45.838  58.950  1.00155.24           C  
ATOM   1659  C   THR A 211      70.832  48.555  59.993  1.00155.24           C  
ATOM   1660  O   THR A 211      72.058  48.544  60.142  1.00155.24           O  
ATOM   1661  N   GLY A 212      69.959  49.072  60.887  1.00 56.77           N  
ATOM   1662  CA  GLY A 212      70.295  49.582  62.185  1.00 56.77           C  
ATOM   1663  C   GLY A 212      70.570  51.040  62.089  1.00 56.77           C  
ATOM   1664  O   GLY A 212      71.189  51.500  61.131  1.00 56.77           O  
ATOM   1665  N   HIS A 213      70.108  51.812  63.096  1.00 76.28           N  
ATOM   1666  CA  HIS A 213      70.427  53.205  63.079  1.00 76.28           C  
ATOM   1667  ND1 HIS A 213      67.820  52.644  64.920  1.00 76.28           N  
ATOM   1668  CG  HIS A 213      68.453  53.816  64.573  1.00 76.28           C  
ATOM   1669  CB  HIS A 213      69.931  53.933  64.341  1.00 76.28           C  
ATOM   1670  NE2 HIS A 213      66.246  54.213  64.833  1.00 76.28           N  
ATOM   1671  CD2 HIS A 213      67.477  54.764  64.523  1.00 76.28           C  
ATOM   1672  CE1 HIS A 213      66.502  52.938  65.062  1.00 76.28           C  
ATOM   1673  C   HIS A 213      71.912  53.214  63.147  1.00 76.28           C  
ATOM   1674  O   HIS A 213      72.594  53.683  62.239  1.00 76.28           O  
ATOM   1675  N   ARG A 214      72.444  52.661  64.255  1.00170.03           N  
ATOM   1676  CA  ARG A 214      73.854  52.467  64.350  1.00170.03           C  
ATOM   1677  CB  ARG A 214      74.304  51.988  65.742  1.00170.03           C  
ATOM   1678  CG  ARG A 214      74.038  53.004  66.854  1.00170.03           C  
ATOM   1679  CD  ARG A 214      72.564  53.115  67.251  1.00170.03           C  
ATOM   1680  NE  ARG A 214      72.330  52.159  68.371  1.00170.03           N  
ATOM   1681  CZ  ARG A 214      72.542  52.559  69.659  1.00170.03           C  
ATOM   1682  NH1 ARG A 214      72.921  53.845  69.922  1.00170.03           N1+
ATOM   1683  NH2 ARG A 214      72.375  51.673  70.684  1.00170.03           N  
ATOM   1684  C   ARG A 214      74.151  51.371  63.387  1.00170.03           C  
ATOM   1685  O   ARG A 214      75.076  51.449  62.580  1.00170.03           O  
ATOM   1686  N   ARG A 215      73.320  50.312  63.462  1.00345.06           N  
ATOM   1687  CA  ARG A 215      73.447  49.170  62.613  1.00345.06           C  
ATOM   1688  CB  ARG A 215      74.891  48.645  62.557  1.00345.06           C  
ATOM   1689  CG  ARG A 215      75.078  47.386  61.712  1.00345.06           C  
ATOM   1690  CD  ARG A 215      76.461  46.747  61.875  1.00345.06           C  
ATOM   1691  NE  ARG A 215      76.647  46.434  63.321  1.00345.06           N  
ATOM   1692  CZ  ARG A 215      77.586  47.100  64.056  1.00345.06           C  
ATOM   1693  NH1 ARG A 215      78.407  48.009  63.453  1.00345.06           N1+
ATOM   1694  NH2 ARG A 215      77.715  46.844  65.391  1.00345.06           N  
ATOM   1695  C   ARG A 215      72.612  48.092  63.232  1.00345.06           C  
ATOM   1696  O   ARG A 215      72.552  47.978  64.456  1.00345.06           O  
ATOM   1697  N   GLU A 216      71.912  47.287  62.408  1.00169.10           N  
ATOM   1698  CA  GLU A 216      71.218  46.183  62.979  1.00169.10           C  
ATOM   1699  CB  GLU A 216      69.762  46.002  62.513  1.00169.10           C  
ATOM   1700  CG  GLU A 216      68.809  47.142  62.882  1.00169.10           C  
ATOM   1701  CD  GLU A 216      68.597  47.150  64.386  1.00169.10           C  
ATOM   1702  OE1 GLU A 216      69.297  46.376  65.091  1.00169.10           O  
ATOM   1703  OE2 GLU A 216      67.729  47.937  64.851  1.00169.10           O1-
ATOM   1704  C   GLU A 216      71.954  44.960  62.506  1.00169.10           C  
ATOM   1705  O   GLU A 216      71.954  44.655  61.321  1.00169.10           O  
ATOM   1706  N   SER A 217      72.556  44.201  63.437  1.00141.08           N  
ATOM   1707  CA  SER A 217      73.391  43.053  63.183  1.00141.08           C  
ATOM   1708  CB  SER A 217      74.295  42.701  64.381  1.00141.08           C  
ATOM   1709  OG  SER A 217      75.140  41.603  64.069  1.00141.08           O  
ATOM   1710  C   SER A 217      72.546  41.816  62.824  1.00141.08           C  
ATOM   1711  O   SER A 217      71.701  41.959  61.947  1.00141.08           O  
ATOM   1712  N   PHE A 218      72.762  40.593  63.444  1.00152.45           N  
ATOM   1713  CA  PHE A 218      72.247  39.269  63.035  1.00152.45           C  
ATOM   1714  CB  PHE A 218      73.355  38.192  63.132  1.00152.45           C  
ATOM   1715  CG  PHE A 218      72.921  36.882  62.555  1.00152.45           C  
ATOM   1716  CD1 PHE A 218      73.116  36.610  61.219  1.00152.45           C  
ATOM   1717  CD2 PHE A 218      72.337  35.913  63.343  1.00152.45           C  
ATOM   1718  CE1 PHE A 218      72.726  35.408  60.675  1.00152.45           C  
ATOM   1719  CE2 PHE A 218      71.945  34.710  62.803  1.00152.45           C  
ATOM   1720  CZ  PHE A 218      72.136  34.453  61.466  1.00152.45           C  
ATOM   1721  C   PHE A 218      71.027  38.761  63.791  1.00152.45           C  
ATOM   1722  O   PHE A 218      70.746  39.195  64.908  1.00152.45           O  
ATOM   1723  N   GLY A 219      70.262  37.813  63.158  1.00 61.51           N  
ATOM   1724  CA  GLY A 219      69.073  37.173  63.700  1.00 61.51           C  
ATOM   1725  C   GLY A 219      68.486  36.220  62.666  1.00 61.51           C  
ATOM   1726  O   GLY A 219      69.080  35.993  61.614  1.00 61.51           O  
ATOM   1727  N   ARG A 220      67.317  35.596  62.973  1.00106.88           N  
ATOM   1728  CA  ARG A 220      66.602  34.670  62.109  1.00106.88           C  
ATOM   1729  CB  ARG A 220      65.431  33.988  62.839  1.00106.88           C  
ATOM   1730  CG  ARG A 220      64.650  32.990  61.980  1.00106.88           C  
ATOM   1731  CD  ARG A 220      63.645  33.642  61.032  1.00106.88           C  
ATOM   1732  NE  ARG A 220      62.739  34.485  61.860  1.00106.88           N  
ATOM   1733  CZ  ARG A 220      61.588  34.988  61.324  1.00106.88           C  
ATOM   1734  NH1 ARG A 220      61.227  34.657  60.051  1.00106.88           N1+
ATOM   1735  NH2 ARG A 220      60.800  35.821  62.062  1.00106.88           N  
ATOM   1736  C   ARG A 220      66.033  35.406  60.938  1.00106.88           C  
ATOM   1737  O   ARG A 220      66.069  34.953  59.790  1.00106.88           O  
ATOM   1738  N   GLY A 221      65.489  36.595  61.216  1.00 46.62           N  
ATOM   1739  CA  GLY A 221      64.922  37.397  60.188  1.00 46.62           C  
ATOM   1740  C   GLY A 221      66.035  37.665  59.228  1.00 46.62           C  
ATOM   1741  O   GLY A 221      65.814  37.843  58.032  1.00 46.62           O  
ATOM   1742  N   PHE A 222      67.272  37.709  59.754  1.00100.58           N  
ATOM   1743  CA  PHE A 222      68.459  37.987  58.997  1.00100.58           C  
ATOM   1744  CB  PHE A 222      69.727  38.000  59.870  1.00100.58           C  
ATOM   1745  CG  PHE A 222      70.875  38.493  59.059  1.00100.58           C  
ATOM   1746  CD1 PHE A 222      71.158  39.838  59.011  1.00100.58           C  
ATOM   1747  CD2 PHE A 222      71.666  37.618  58.350  1.00100.58           C  
ATOM   1748  CE1 PHE A 222      72.212  40.306  58.266  1.00100.58           C  
ATOM   1749  CE2 PHE A 222      72.722  38.084  57.606  1.00100.58           C  
ATOM   1750  CZ  PHE A 222      72.997  39.429  57.561  1.00100.58           C  
ATOM   1751  C   PHE A 222      68.599  36.936  57.939  1.00100.58           C  
ATOM   1752  O   PHE A 222      69.037  37.221  56.827  1.00100.58           O  
ATOM   1753  N   GLU A 223      68.260  35.677  58.270  1.00 81.29           N  
ATOM   1754  CA  GLU A 223      68.336  34.615  57.313  1.00 81.29           C  
ATOM   1755  CB  GLU A 223      68.048  33.249  57.963  1.00 81.29           C  
ATOM   1756  CG  GLU A 223      67.941  32.085  56.977  1.00 81.29           C  
ATOM   1757  CD  GLU A 223      66.461  31.868  56.684  1.00 81.29           C  
ATOM   1758  OE1 GLU A 223      65.635  32.138  57.597  1.00 81.29           O  
ATOM   1759  OE2 GLU A 223      66.133  31.430  55.547  1.00 81.29           O1-
ATOM   1760  C   GLU A 223      67.336  34.853  56.217  1.00 81.29           C  
ATOM   1761  O   GLU A 223      67.643  34.662  55.042  1.00 81.29           O  
ATOM   1762  N   GLU A 224      66.109  35.292  56.562  1.00 88.53           N  
ATOM   1763  CA  GLU A 224      65.097  35.477  55.554  1.00 88.53           C  
ATOM   1764  CB  GLU A 224      63.695  35.791  56.105  1.00 88.53           C  
ATOM   1765  CG  GLU A 224      62.998  34.564  56.696  1.00 88.53           C  
ATOM   1766  CD  GLU A 224      61.521  34.887  56.874  1.00 88.53           C  
ATOM   1767  OE1 GLU A 224      61.211  35.862  57.609  1.00 88.53           O  
ATOM   1768  OE2 GLU A 224      60.682  34.165  56.273  1.00 88.53           O1-
ATOM   1769  C   GLU A 224      65.481  36.587  54.625  1.00 88.53           C  
ATOM   1770  O   GLU A 224      65.186  36.531  53.433  1.00 88.53           O  
ATOM   1771  N   ILE A 225      66.111  37.646  55.160  1.00 74.41           N  
ATOM   1772  CA  ILE A 225      66.535  38.772  54.375  1.00 74.41           C  
ATOM   1773  CB  ILE A 225      66.996  39.925  55.218  1.00 74.41           C  
ATOM   1774  CG1 ILE A 225      65.817  40.423  56.074  1.00 74.41           C  
ATOM   1775  CG2 ILE A 225      67.572  41.008  54.291  1.00 74.41           C  
ATOM   1776  CD1 ILE A 225      66.218  41.379  57.194  1.00 74.41           C  
ATOM   1777  C   ILE A 225      67.633  38.364  53.443  1.00 74.41           C  
ATOM   1778  O   ILE A 225      67.721  38.876  52.328  1.00 74.41           O  
ATOM   1779  N   CYS A 226      68.535  37.468  53.889  1.00 44.28           N  
ATOM   1780  CA  CYS A 226      69.617  37.040  53.048  1.00 44.28           C  
ATOM   1781  CB  CYS A 226      70.579  36.066  53.742  1.00 44.28           C  
ATOM   1782  SG  CYS A 226      71.559  36.870  55.039  1.00 44.28           S  
ATOM   1783  C   CYS A 226      69.051  36.336  51.859  1.00 44.28           C  
ATOM   1784  O   CYS A 226      69.550  36.490  50.746  1.00 44.28           O  
ATOM   1785  N   HIS A 227      68.008  35.516  52.071  1.00 62.28           N  
ATOM   1786  CA  HIS A 227      67.394  34.824  50.979  1.00 62.28           C  
ATOM   1787  ND1 HIS A 227      67.530  32.463  53.255  1.00 62.28           N  
ATOM   1788  CG  HIS A 227      67.020  32.569  51.980  1.00 62.28           C  
ATOM   1789  CB  HIS A 227      66.351  33.791  51.431  1.00 62.28           C  
ATOM   1790  NE2 HIS A 227      67.959  30.534  52.234  1.00 62.28           N  
ATOM   1791  CD2 HIS A 227      67.290  31.382  51.372  1.00 62.28           C  
ATOM   1792  CE1 HIS A 227      68.081  31.226  53.353  1.00 62.28           C  
ATOM   1793  C   HIS A 227      66.743  35.827  50.086  1.00 62.28           C  
ATOM   1794  O   HIS A 227      66.756  35.690  48.864  1.00 62.28           O  
ATOM   1795  N   ALA A 228      66.147  36.876  50.678  1.00 36.47           N  
ATOM   1796  CA  ALA A 228      65.484  37.854  49.869  1.00 36.47           C  
ATOM   1797  CB  ALA A 228      64.867  38.990  50.700  1.00 36.47           C  
ATOM   1798  C   ALA A 228      66.500  38.468  48.955  1.00 36.47           C  
ATOM   1799  O   ALA A 228      66.283  38.557  47.747  1.00 36.47           O  
ATOM   1800  N   LEU A 229      67.668  38.863  49.500  1.00104.30           N  
ATOM   1801  CA  LEU A 229      68.674  39.481  48.684  1.00104.30           C  
ATOM   1802  CB  LEU A 229      69.929  39.934  49.454  1.00104.30           C  
ATOM   1803  CG  LEU A 229      69.782  41.266  50.212  1.00104.30           C  
ATOM   1804  CD1 LEU A 229      68.666  41.220  51.267  1.00104.30           C  
ATOM   1805  CD2 LEU A 229      71.138  41.703  50.788  1.00104.30           C  
ATOM   1806  C   LEU A 229      69.134  38.516  47.642  1.00104.30           C  
ATOM   1807  O   LEU A 229      69.298  38.887  46.481  1.00104.30           O  
ATOM   1808  N   ALA A 230      69.349  37.245  48.027  1.00 40.07           N  
ATOM   1809  CA  ALA A 230      69.862  36.289  47.092  1.00 40.07           C  
ATOM   1810  CB  ALA A 230      70.066  34.902  47.725  1.00 40.07           C  
ATOM   1811  C   ALA A 230      68.892  36.127  45.965  1.00 40.07           C  
ATOM   1812  O   ALA A 230      69.268  36.201  44.797  1.00 40.07           O  
ATOM   1813  N   ASP A 231      67.599  35.948  46.289  1.00 39.03           N  
ATOM   1814  CA  ASP A 231      66.624  35.706  45.265  1.00 39.03           C  
ATOM   1815  CB  ASP A 231      65.219  35.430  45.825  1.00 39.03           C  
ATOM   1816  CG  ASP A 231      65.261  34.061  46.486  1.00 39.03           C  
ATOM   1817  OD1 ASP A 231      66.298  33.363  46.322  1.00 39.03           O  
ATOM   1818  OD2 ASP A 231      64.263  33.693  47.159  1.00 39.03           O1-
ATOM   1819  C   ASP A 231      66.528  36.898  44.369  1.00 39.03           C  
ATOM   1820  O   ASP A 231      66.520  36.761  43.146  1.00 39.03           O  
ATOM   1821  N   ILE A 232      66.494  38.109  44.951  1.00 46.41           N  
ATOM   1822  CA  ILE A 232      66.336  39.267  44.124  1.00 46.41           C  
ATOM   1823  CB  ILE A 232      66.296  40.550  44.904  1.00 46.41           C  
ATOM   1824  CG1 ILE A 232      65.082  40.562  45.849  1.00 46.41           C  
ATOM   1825  CG2 ILE A 232      66.294  41.719  43.903  1.00 46.41           C  
ATOM   1826  CD1 ILE A 232      65.098  41.707  46.861  1.00 46.41           C  
ATOM   1827  C   ILE A 232      67.501  39.334  43.188  1.00 46.41           C  
ATOM   1828  O   ILE A 232      67.326  39.540  41.989  1.00 46.41           O  
ATOM   1829  N   ALA A 233      68.722  39.111  43.707  1.00 43.67           N  
ATOM   1830  CA  ALA A 233      69.901  39.231  42.901  1.00 43.67           C  
ATOM   1831  CB  ALA A 233      71.195  38.990  43.697  1.00 43.67           C  
ATOM   1832  C   ALA A 233      69.864  38.241  41.776  1.00 43.67           C  
ATOM   1833  O   ALA A 233      70.254  38.565  40.657  1.00 43.67           O  
ATOM   1834  N   THR A 234      69.421  36.997  42.045  1.00 39.96           N  
ATOM   1835  CA  THR A 234      69.397  35.987  41.022  1.00 39.96           C  
ATOM   1836  CB  THR A 234      69.107  34.614  41.553  1.00 39.96           C  
ATOM   1837  OG1 THR A 234      67.809  34.566  42.129  1.00 39.96           O  
ATOM   1838  CG2 THR A 234      70.170  34.264  42.609  1.00 39.96           C  
ATOM   1839  C   THR A 234      68.367  36.290  39.970  1.00 39.96           C  
ATOM   1840  O   THR A 234      68.637  36.152  38.777  1.00 39.96           O  
ATOM   1841  N   THR A 235      67.153  36.711  40.381  1.00112.15           N  
ATOM   1842  CA  THR A 235      66.094  36.937  39.434  1.00112.15           C  
ATOM   1843  CB  THR A 235      64.795  37.302  40.094  1.00112.15           C  
ATOM   1844  OG1 THR A 235      64.935  38.499  40.844  1.00112.15           O  
ATOM   1845  CG2 THR A 235      64.364  36.143  41.009  1.00112.15           C  
ATOM   1846  C   THR A 235      66.468  38.048  38.503  1.00112.15           C  
ATOM   1847  O   THR A 235      66.304  37.924  37.289  1.00112.15           O  
ATOM   1848  N   HIS A 236      66.995  39.162  39.047  1.00 72.51           N  
ATOM   1849  CA  HIS A 236      67.330  40.287  38.222  1.00 72.51           C  
ATOM   1850  ND1 HIS A 236      64.542  42.187  37.775  1.00 72.51           N  
ATOM   1851  CG  HIS A 236      65.310  41.705  38.812  1.00 72.51           C  
ATOM   1852  CB  HIS A 236      66.805  41.623  38.778  1.00 72.51           C  
ATOM   1853  NE2 HIS A 236      63.132  41.599  39.390  1.00 72.51           N  
ATOM   1854  CD2 HIS A 236      64.433  41.351  39.790  1.00 72.51           C  
ATOM   1855  CE1 HIS A 236      63.249  42.101  38.174  1.00 72.51           C  
ATOM   1856  C   HIS A 236      68.819  40.422  38.159  1.00 72.51           C  
ATOM   1857  O   HIS A 236      69.476  40.716  39.155  1.00 72.51           O  
ATOM   1858  N   GLN A 237      69.386  40.192  36.962  1.00 70.98           N  
ATOM   1859  CA  GLN A 237      70.790  40.306  36.694  1.00 70.98           C  
ATOM   1860  CB  GLN A 237      71.192  39.655  35.362  1.00 70.98           C  
ATOM   1861  CG  GLN A 237      70.944  38.145  35.370  1.00 70.98           C  
ATOM   1862  CD  GLN A 237      71.713  37.564  36.549  1.00 70.98           C  
ATOM   1863  OE1 GLN A 237      72.806  38.021  36.882  1.00 70.98           O  
ATOM   1864  NE2 GLN A 237      71.122  36.533  37.214  1.00 70.98           N  
ATOM   1865  C   GLN A 237      71.184  41.756  36.668  1.00 70.98           C  
ATOM   1866  O   GLN A 237      72.337  42.106  36.906  1.00 70.98           O  
ATOM   1867  N   ASP A 238      70.205  42.621  36.349  1.00172.81           N  
ATOM   1868  CA  ASP A 238      70.296  44.035  36.114  1.00172.81           C  
ATOM   1869  CB  ASP A 238      68.928  44.629  35.758  1.00172.81           C  
ATOM   1870  CG  ASP A 238      68.439  43.912  34.517  1.00172.81           C  
ATOM   1871  OD1 ASP A 238      68.831  44.317  33.391  1.00172.81           O  
ATOM   1872  OD2 ASP A 238      67.658  42.937  34.691  1.00172.81           O1-
ATOM   1873  C   ASP A 238      70.743  44.784  37.334  1.00172.81           C  
ATOM   1874  O   ASP A 238      71.219  45.909  37.206  1.00172.81           O  
ATOM   1875  N   ILE A 239      70.562  44.241  38.552  1.00 84.16           N  
ATOM   1876  CA  ILE A 239      70.875  45.056  39.695  1.00 84.16           C  
ATOM   1877  CB  ILE A 239      69.717  45.247  40.629  1.00 84.16           C  
ATOM   1878  CG1 ILE A 239      69.321  43.897  41.248  1.00 84.16           C  
ATOM   1879  CG2 ILE A 239      68.578  45.934  39.855  1.00 84.16           C  
ATOM   1880  CD1 ILE A 239      68.482  44.037  42.516  1.00 84.16           C  
ATOM   1881  C   ILE A 239      71.966  44.451  40.537  1.00 84.16           C  
ATOM   1882  O   ILE A 239      72.193  43.242  40.526  1.00 84.16           O  
ATOM   1883  N   GLN A 240      72.700  45.319  41.278  1.00 81.29           N  
ATOM   1884  CA  GLN A 240      73.730  44.871  42.179  1.00 81.29           C  
ATOM   1885  CB  GLN A 240      75.085  45.575  41.977  1.00 81.29           C  
ATOM   1886  CG  GLN A 240      75.763  45.301  40.631  1.00 81.29           C  
ATOM   1887  CD  GLN A 240      77.075  46.076  40.619  1.00 81.29           C  
ATOM   1888  OE1 GLN A 240      77.102  47.274  40.889  1.00 81.29           O  
ATOM   1889  NE2 GLN A 240      78.200  45.377  40.305  1.00 81.29           N  
ATOM   1890  C   GLN A 240      73.284  45.226  43.571  1.00 81.29           C  
ATOM   1891  O   GLN A 240      72.867  46.353  43.840  1.00 81.29           O  
ATOM   1892  N   ILE A 241      73.376  44.268  44.514  1.00 76.60           N  
ATOM   1893  CA  ILE A 241      72.932  44.553  45.850  1.00 76.60           C  
ATOM   1894  CB  ILE A 241      72.186  43.403  46.468  1.00 76.60           C  
ATOM   1895  CG1 ILE A 241      70.924  43.083  45.651  1.00 76.60           C  
ATOM   1896  CG2 ILE A 241      71.890  43.750  47.935  1.00 76.60           C  
ATOM   1897  CD1 ILE A 241      70.269  41.758  46.043  1.00 76.60           C  
ATOM   1898  C   ILE A 241      74.162  44.789  46.672  1.00 76.60           C  
ATOM   1899  O   ILE A 241      74.975  43.885  46.848  1.00 76.60           O  
ATOM   1900  N   VAL A 242      74.337  46.028  47.188  1.00137.24           N  
ATOM   1901  CA  VAL A 242      75.490  46.304  48.003  1.00137.24           C  
ATOM   1902  CB  VAL A 242      76.185  47.597  47.662  1.00137.24           C  
ATOM   1903  CG1 VAL A 242      75.406  48.793  48.229  1.00137.24           C  
ATOM   1904  CG2 VAL A 242      77.627  47.512  48.168  1.00137.24           C  
ATOM   1905  C   VAL A 242      75.000  46.371  49.418  1.00137.24           C  
ATOM   1906  O   VAL A 242      73.972  46.987  49.696  1.00137.24           O  
ATOM   1907  N   TYR A 243      75.688  45.679  50.354  1.00153.93           N  
ATOM   1908  CA  TYR A 243      75.183  45.691  51.699  1.00153.93           C  
ATOM   1909  CB  TYR A 243      74.446  44.359  51.963  1.00153.93           C  
ATOM   1910  CG  TYR A 243      73.782  44.276  53.295  1.00153.93           C  
ATOM   1911  CD1 TYR A 243      73.176  45.367  53.872  1.00153.93           C  
ATOM   1912  CD2 TYR A 243      73.689  43.057  53.927  1.00153.93           C  
ATOM   1913  CE1 TYR A 243      72.539  45.246  55.085  1.00153.93           C  
ATOM   1914  CE2 TYR A 243      73.050  42.929  55.138  1.00153.93           C  
ATOM   1915  CZ  TYR A 243      72.474  44.029  55.722  1.00153.93           C  
ATOM   1916  OH  TYR A 243      71.820  43.909  56.966  1.00153.93           O  
ATOM   1917  C   TYR A 243      76.288  45.937  52.687  1.00153.93           C  
ATOM   1918  O   TYR A 243      76.991  45.013  53.094  1.00153.93           O  
ATOM   1919  N   PRO A 244      76.456  47.166  53.110  1.00197.39           N  
ATOM   1920  CA  PRO A 244      77.464  47.419  54.105  1.00197.39           C  
ATOM   1921  CD  PRO A 244      76.268  48.307  52.230  1.00197.39           C  
ATOM   1922  CB  PRO A 244      77.691  48.927  54.112  1.00197.39           C  
ATOM   1923  CG  PRO A 244      77.310  49.351  52.681  1.00197.39           C  
ATOM   1924  C   PRO A 244      77.011  46.866  55.414  1.00197.39           C  
ATOM   1925  O   PRO A 244      75.976  47.308  55.913  1.00197.39           O  
ATOM   1926  N   VAL A 245      77.776  45.940  56.022  1.00175.98           N  
ATOM   1927  CA  VAL A 245      77.327  45.451  57.295  1.00175.98           C  
ATOM   1928  CB  VAL A 245      76.474  44.226  57.223  1.00175.98           C  
ATOM   1929  CG1 VAL A 245      75.281  44.552  56.347  1.00175.98           C  
ATOM   1930  CG2 VAL A 245      77.307  43.040  56.721  1.00175.98           C  
ATOM   1931  C   VAL A 245      78.516  45.034  58.110  1.00175.98           C  
ATOM   1932  O   VAL A 245      79.517  44.548  57.589  1.00175.98           O  
ATOM   1933  N   HIS A 246      78.407  45.168  59.445  1.00 79.90           N  
ATOM   1934  CA  HIS A 246      79.499  44.828  60.311  1.00 79.90           C  
ATOM   1935  ND1 HIS A 246      80.764  44.488  63.493  1.00 79.90           N  
ATOM   1936  CG  HIS A 246      80.666  45.439  62.502  1.00 79.90           C  
ATOM   1937  CB  HIS A 246      79.464  45.624  61.627  1.00 79.90           C  
ATOM   1938  NE2 HIS A 246      82.673  45.626  63.516  1.00 79.90           N  
ATOM   1939  CD2 HIS A 246      81.842  46.125  62.530  1.00 79.90           C  
ATOM   1940  CE1 HIS A 246      81.982  44.644  64.067  1.00 79.90           C  
ATOM   1941  C   HIS A 246      79.377  43.376  60.649  1.00 79.90           C  
ATOM   1942  O   HIS A 246      78.606  43.009  61.531  1.00 79.90           O  
ATOM   1943  N   LEU A 247      80.162  42.506  59.981  1.00 89.53           N  
ATOM   1944  CA  LEU A 247      80.019  41.097  60.225  1.00 89.53           C  
ATOM   1945  CB  LEU A 247      80.465  40.217  59.034  1.00 89.53           C  
ATOM   1946  CG  LEU A 247      79.593  40.340  57.765  1.00 89.53           C  
ATOM   1947  CD1 LEU A 247      80.116  39.431  56.642  1.00 89.53           C  
ATOM   1948  CD2 LEU A 247      78.107  40.091  58.067  1.00 89.53           C  
ATOM   1949  C   LEU A 247      80.847  40.709  61.413  1.00 89.53           C  
ATOM   1950  O   LEU A 247      82.066  40.570  61.329  1.00 89.53           O  
ATOM   1951  N   ASN A 248      80.187  40.485  62.564  1.00 55.42           N  
ATOM   1952  CA  ASN A 248      80.898  40.077  63.740  1.00 55.42           C  
ATOM   1953  CB  ASN A 248      80.029  39.997  65.009  1.00 55.42           C  
ATOM   1954  CG  ASN A 248      79.651  41.411  65.422  1.00 55.42           C  
ATOM   1955  OD1 ASN A 248      80.417  42.354  65.229  1.00 55.42           O  
ATOM   1956  ND2 ASN A 248      78.433  41.567  66.011  1.00 55.42           N  
ATOM   1957  C   ASN A 248      81.391  38.707  63.451  1.00 55.42           C  
ATOM   1958  O   ASN A 248      80.916  38.047  62.529  1.00 55.42           O  
ATOM   1959  N   PRO A 249      82.351  38.266  64.201  1.00128.74           N  
ATOM   1960  CA  PRO A 249      82.914  36.972  63.961  1.00128.74           C  
ATOM   1961  CD  PRO A 249      83.281  39.155  64.875  1.00128.74           C  
ATOM   1962  CB  PRO A 249      84.098  36.858  64.915  1.00128.74           C  
ATOM   1963  CG  PRO A 249      84.558  38.321  65.079  1.00128.74           C  
ATOM   1964  C   PRO A 249      81.882  35.900  64.089  1.00128.74           C  
ATOM   1965  O   PRO A 249      81.988  34.888  63.402  1.00128.74           O  
ATOM   1966  N   ASN A 250      80.879  36.092  64.960  1.00128.37           N  
ATOM   1967  CA  ASN A 250      79.870  35.093  65.166  1.00128.37           C  
ATOM   1968  CB  ASN A 250      78.894  35.470  66.293  1.00128.37           C  
ATOM   1969  CG  ASN A 250      79.683  35.670  67.575  1.00128.37           C  
ATOM   1970  OD1 ASN A 250      80.677  36.393  67.604  1.00128.37           O  
ATOM   1971  ND2 ASN A 250      79.226  35.010  68.671  1.00128.37           N  
ATOM   1972  C   ASN A 250      79.020  34.969  63.935  1.00128.37           C  
ATOM   1973  O   ASN A 250      78.552  33.885  63.601  1.00128.37           O  
ATOM   1974  N   VAL A 251      78.712  36.114  63.301  1.00101.40           N  
ATOM   1975  CA  VAL A 251      77.817  36.226  62.173  1.00101.40           C  
ATOM   1976  CB  VAL A 251      77.164  37.573  62.090  1.00101.40           C  
ATOM   1977  CG1 VAL A 251      76.405  37.822  63.403  1.00101.40           C  
ATOM   1978  CG2 VAL A 251      78.224  38.629  61.755  1.00101.40           C  
ATOM   1979  C   VAL A 251      78.375  35.937  60.803  1.00101.40           C  
ATOM   1980  O   VAL A 251      77.615  35.601  59.898  1.00101.40           O  
ATOM   1981  N   ARG A 252      79.693  36.088  60.596  1.00183.23           N  
ATOM   1982  CA  ARG A 252      80.328  36.092  59.301  1.00183.23           C  
ATOM   1983  CB  ARG A 252      81.849  36.320  59.375  1.00183.23           C  
ATOM   1984  CG  ARG A 252      82.283  37.711  59.840  1.00183.23           C  
ATOM   1985  CD  ARG A 252      83.797  37.927  59.724  1.00183.23           C  
ATOM   1986  NE  ARG A 252      84.104  39.311  60.183  1.00183.23           N  
ATOM   1987  CZ  ARG A 252      83.989  40.358  59.313  1.00183.23           C  
ATOM   1988  NH1 ARG A 252      83.577  40.135  58.031  1.00183.23           N1+
ATOM   1989  NH2 ARG A 252      84.280  41.627  59.725  1.00183.23           N  
ATOM   1990  C   ARG A 252      80.144  34.833  58.519  1.00183.23           C  
ATOM   1991  O   ARG A 252      80.379  34.864  57.318  1.00183.23           O  
ATOM   1992  N   GLU A 253      79.904  33.677  59.161  1.00140.24           N  
ATOM   1993  CA  GLU A 253      79.777  32.415  58.473  1.00140.24           C  
ATOM   1994  CB  GLU A 253      79.897  31.236  59.455  1.00140.24           C  
ATOM   1995  CG  GLU A 253      81.096  31.362  60.397  1.00140.24           C  
ATOM   1996  CD  GLU A 253      82.298  31.822  59.589  1.00140.24           C  
ATOM   1997  OE1 GLU A 253      82.733  31.062  58.684  1.00140.24           O  
ATOM   1998  OE2 GLU A 253      82.794  32.947  59.865  1.00140.24           O1-
ATOM   1999  C   GLU A 253      78.484  32.211  57.713  1.00140.24           C  
ATOM   2000  O   GLU A 253      78.518  31.898  56.523  1.00140.24           O  
ATOM   2001  N   PRO A 254      77.341  32.382  58.339  1.00188.09           N  
ATOM   2002  CA  PRO A 254      76.064  32.044  57.764  1.00188.09           C  
ATOM   2003  CD  PRO A 254      77.251  32.666  59.764  1.00188.09           C  
ATOM   2004  CB  PRO A 254      75.035  32.269  58.873  1.00188.09           C  
ATOM   2005  CG  PRO A 254      75.846  32.208  60.177  1.00188.09           C  
ATOM   2006  C   PRO A 254      75.711  32.847  56.561  1.00188.09           C  
ATOM   2007  O   PRO A 254      75.050  32.326  55.665  1.00188.09           O  
ATOM   2008  N   VAL A 255      76.120  34.123  56.542  1.00 66.56           N  
ATOM   2009  CA  VAL A 255      75.760  35.027  55.501  1.00 66.56           C  
ATOM   2010  CB  VAL A 255      76.307  36.406  55.747  1.00 66.56           C  
ATOM   2011  CG1 VAL A 255      75.919  37.322  54.576  1.00 66.56           C  
ATOM   2012  CG2 VAL A 255      75.806  36.885  57.119  1.00 66.56           C  
ATOM   2013  C   VAL A 255      76.321  34.555  54.205  1.00 66.56           C  
ATOM   2014  O   VAL A 255      75.631  34.535  53.189  1.00 66.56           O  
ATOM   2015  N   ASN A 256      77.600  34.154  54.221  1.00 49.04           N  
ATOM   2016  CA  ASN A 256      78.302  33.717  53.054  1.00 49.04           C  
ATOM   2017  CB  ASN A 256      79.785  33.433  53.345  1.00 49.04           C  
ATOM   2018  CG  ASN A 256      80.436  34.751  53.747  1.00 49.04           C  
ATOM   2019  OD1 ASN A 256      80.164  35.799  53.162  1.00 49.04           O  
ATOM   2020  ND2 ASN A 256      81.314  34.702  54.785  1.00 49.04           N  
ATOM   2021  C   ASN A 256      77.660  32.460  52.579  1.00 49.04           C  
ATOM   2022  O   ASN A 256      77.655  32.162  51.387  1.00 49.04           O  
ATOM   2023  N   ARG A 257      77.118  31.669  53.518  1.00140.64           N  
ATOM   2024  CA  ARG A 257      76.514  30.428  53.155  1.00140.64           C  
ATOM   2025  CB  ARG A 257      75.906  29.702  54.369  1.00140.64           C  
ATOM   2026  CG  ARG A 257      75.482  28.257  54.089  1.00140.64           C  
ATOM   2027  CD  ARG A 257      74.446  27.705  55.075  1.00140.64           C  
ATOM   2028  NE  ARG A 257      74.936  27.947  56.462  1.00140.64           N  
ATOM   2029  CZ  ARG A 257      74.562  29.082  57.123  1.00140.64           C  
ATOM   2030  NH1 ARG A 257      73.744  29.988  56.512  1.00140.64           N1+
ATOM   2031  NH2 ARG A 257      74.990  29.313  58.399  1.00140.64           N  
ATOM   2032  C   ARG A 257      75.382  30.708  52.215  1.00140.64           C  
ATOM   2033  O   ARG A 257      75.290  30.089  51.158  1.00140.64           O  
ATOM   2034  N   ILE A 258      74.468  31.627  52.595  1.00 77.68           N  
ATOM   2035  CA  ILE A 258      73.317  31.919  51.782  1.00 77.68           C  
ATOM   2036  CB  ILE A 258      72.269  32.680  52.542  1.00 77.68           C  
ATOM   2037  CG1 ILE A 258      71.786  31.875  53.759  1.00 77.68           C  
ATOM   2038  CG2 ILE A 258      71.146  33.046  51.557  1.00 77.68           C  
ATOM   2039  CD1 ILE A 258      70.972  32.707  54.752  1.00 77.68           C  
ATOM   2040  C   ILE A 258      73.626  32.745  50.556  1.00 77.68           C  
ATOM   2041  O   ILE A 258      73.302  32.364  49.433  1.00 77.68           O  
ATOM   2042  N   LEU A 259      74.189  33.949  50.783  1.00199.82           N  
ATOM   2043  CA  LEU A 259      74.544  34.974  49.832  1.00199.82           C  
ATOM   2044  CB  LEU A 259      74.280  36.406  50.335  1.00199.82           C  
ATOM   2045  CG  LEU A 259      74.931  36.783  51.674  1.00199.82           C  
ATOM   2046  CD1 LEU A 259      76.462  36.850  51.562  1.00199.82           C  
ATOM   2047  CD2 LEU A 259      74.306  38.077  52.226  1.00199.82           C  
ATOM   2048  C   LEU A 259      75.916  34.893  49.222  1.00199.82           C  
ATOM   2049  O   LEU A 259      76.258  35.743  48.408  1.00199.82           O  
ATOM   2050  N   GLY A 260      76.799  34.002  49.690  1.00 56.10           N  
ATOM   2051  CA  GLY A 260      78.164  33.987  49.227  1.00 56.10           C  
ATOM   2052  C   GLY A 260      78.277  33.675  47.764  1.00 56.10           C  
ATOM   2053  O   GLY A 260      79.170  34.179  47.084  1.00 56.10           O  
ATOM   2054  N   HIS A 261      77.412  32.788  47.253  1.00 68.14           N  
ATOM   2055  CA  HIS A 261      77.466  32.336  45.894  1.00 68.14           C  
ATOM   2056  ND1 HIS A 261      77.709  29.327  46.834  1.00 68.14           N  
ATOM   2057  CG  HIS A 261      76.611  30.146  46.704  1.00 68.14           C  
ATOM   2058  CB  HIS A 261      76.467  31.200  45.652  1.00 68.14           C  
ATOM   2059  NE2 HIS A 261      76.316  28.787  48.480  1.00 68.14           N  
ATOM   2060  CD2 HIS A 261      75.770  29.802  47.718  1.00 68.14           C  
ATOM   2061  CE1 HIS A 261      77.481  28.535  47.911  1.00 68.14           C  
ATOM   2062  C   HIS A 261      77.135  33.452  44.940  1.00 68.14           C  
ATOM   2063  O   HIS A 261      77.693  33.524  43.847  1.00 68.14           O  
ATOM   2064  N   VAL A 262      76.219  34.353  45.338  1.00 68.61           N  
ATOM   2065  CA  VAL A 262      75.657  35.368  44.487  1.00 68.61           C  
ATOM   2066  CB  VAL A 262      74.595  36.163  45.193  1.00 68.61           C  
ATOM   2067  CG1 VAL A 262      74.048  37.229  44.236  1.00 68.61           C  
ATOM   2068  CG2 VAL A 262      73.553  35.195  45.763  1.00 68.61           C  
ATOM   2069  C   VAL A 262      76.696  36.360  44.030  1.00 68.61           C  
ATOM   2070  O   VAL A 262      77.428  36.945  44.828  1.00 68.61           O  
ATOM   2071  N   LYS A 263      76.765  36.555  42.691  1.00145.41           N  
ATOM   2072  CA  LYS A 263      77.641  37.488  42.032  1.00145.41           C  
ATOM   2073  CB  LYS A 263      77.749  37.211  40.521  1.00145.41           C  
ATOM   2074  CG  LYS A 263      79.017  37.768  39.868  1.00145.41           C  
ATOM   2075  CD  LYS A 263      79.135  39.294  39.867  1.00145.41           C  
ATOM   2076  CE  LYS A 263      80.518  39.804  39.450  1.00145.41           C  
ATOM   2077  NZ  LYS A 263      80.543  41.284  39.479  1.00145.41           N1+
ATOM   2078  C   LYS A 263      77.133  38.891  42.218  1.00145.41           C  
ATOM   2079  O   LYS A 263      77.899  39.852  42.241  1.00145.41           O  
ATOM   2080  N   ASN A 264      75.801  39.038  42.297  1.00 84.01           N  
ATOM   2081  CA  ASN A 264      75.120  40.301  42.366  1.00 84.01           C  
ATOM   2082  CB  ASN A 264      73.598  40.120  42.247  1.00 84.01           C  
ATOM   2083  CG  ASN A 264      73.331  39.434  40.916  1.00 84.01           C  
ATOM   2084  OD1 ASN A 264      73.664  38.263  40.730  1.00 84.01           O  
ATOM   2085  ND2 ASN A 264      72.709  40.177  39.962  1.00 84.01           N  
ATOM   2086  C   ASN A 264      75.385  41.011  43.663  1.00 84.01           C  
ATOM   2087  O   ASN A 264      75.399  42.240  43.702  1.00 84.01           O  
ATOM   2088  N   VAL A 265      75.555  40.268  44.773  1.00129.59           N  
ATOM   2089  CA  VAL A 265      75.689  40.905  46.056  1.00129.59           C  
ATOM   2090  CB  VAL A 265      75.149  40.072  47.183  1.00129.59           C  
ATOM   2091  CG1 VAL A 265      76.184  38.995  47.536  1.00129.59           C  
ATOM   2092  CG2 VAL A 265      74.768  40.993  48.347  1.00129.59           C  
ATOM   2093  C   VAL A 265      77.127  41.199  46.388  1.00129.59           C  
ATOM   2094  O   VAL A 265      78.029  40.472  45.980  1.00129.59           O  
ATOM   2095  N   ILE A 266      77.377  42.324  47.101  1.00209.62           N  
ATOM   2096  CA  ILE A 266      78.682  42.629  47.632  1.00209.62           C  
ATOM   2097  CB  ILE A 266      79.426  43.743  46.943  1.00209.62           C  
ATOM   2098  CG1 ILE A 266      78.595  45.032  46.903  1.00209.62           C  
ATOM   2099  CG2 ILE A 266      79.917  43.253  45.579  1.00209.62           C  
ATOM   2100  CD1 ILE A 266      77.372  44.943  45.991  1.00209.62           C  
ATOM   2101  C   ILE A 266      78.515  43.026  49.069  1.00209.62           C  
ATOM   2102  O   ILE A 266      77.893  44.047  49.366  1.00209.62           O  
ATOM   2103  N   LEU A 267      79.090  42.253  50.016  1.00147.56           N  
ATOM   2104  CA  LEU A 267      78.879  42.669  51.373  1.00147.56           C  
ATOM   2105  CB  LEU A 267      78.561  41.564  52.396  1.00147.56           C  
ATOM   2106  CG  LEU A 267      77.201  40.889  52.163  1.00147.56           C  
ATOM   2107  CD1 LEU A 267      77.280  39.836  51.052  1.00147.56           C  
ATOM   2108  CD2 LEU A 267      76.589  40.379  53.471  1.00147.56           C  
ATOM   2109  C   LEU A 267      80.070  43.405  51.891  1.00147.56           C  
ATOM   2110  O   LEU A 267      80.963  42.835  52.518  1.00147.56           O  
ATOM   2111  N   ILE A 268      80.059  44.733  51.688  1.00108.32           N  
ATOM   2112  CA  ILE A 268      81.093  45.620  52.137  1.00108.32           C  
ATOM   2113  CB  ILE A 268      81.128  46.936  51.407  1.00108.32           C  
ATOM   2114  CG1 ILE A 268      79.894  47.798  51.714  1.00108.32           C  
ATOM   2115  CG2 ILE A 268      81.264  46.622  49.907  1.00108.32           C  
ATOM   2116  CD1 ILE A 268      80.047  49.244  51.236  1.00108.32           C  
ATOM   2117  C   ILE A 268      80.840  45.888  53.592  1.00108.32           C  
ATOM   2118  O   ILE A 268      79.812  45.490  54.137  1.00108.32           O  
ATOM   2119  N   ASP A 269      81.828  46.465  54.298  1.00 77.33           N  
ATOM   2120  CA  ASP A 269      81.629  46.744  55.695  1.00 77.33           C  
ATOM   2121  CB  ASP A 269      82.931  46.742  56.511  1.00 77.33           C  
ATOM   2122  CG  ASP A 269      83.451  45.312  56.533  1.00 77.33           C  
ATOM   2123  OD1 ASP A 269      82.990  44.502  55.685  1.00 77.33           O  
ATOM   2124  OD2 ASP A 269      84.309  45.002  57.402  1.00 77.33           O1-
ATOM   2125  C   ASP A 269      80.981  48.088  55.859  1.00 77.33           C  
ATOM   2126  O   ASP A 269      80.802  48.849  54.908  1.00 77.33           O  
ATOM   2127  N   PRO A 270      80.657  48.402  57.086  1.00 93.00           N  
ATOM   2128  CA  PRO A 270      80.001  49.635  57.393  1.00 93.00           C  
ATOM   2129  CD  PRO A 270      80.433  47.394  58.109  1.00 93.00           C  
ATOM   2130  CB  PRO A 270      79.707  49.588  58.890  1.00 93.00           C  
ATOM   2131  CG  PRO A 270      79.546  48.081  59.166  1.00 93.00           C  
ATOM   2132  C   PRO A 270      80.882  50.746  56.934  1.00 93.00           C  
ATOM   2133  O   PRO A 270      82.106  50.608  56.973  1.00 93.00           O  
ATOM   2134  N   GLN A 271      80.279  51.863  56.496  1.00162.69           N  
ATOM   2135  CA  GLN A 271      81.083  52.843  55.846  1.00162.69           C  
ATOM   2136  CB  GLN A 271      80.534  53.123  54.438  1.00162.69           C  
ATOM   2137  CG  GLN A 271      81.598  53.524  53.424  1.00162.69           C  
ATOM   2138  CD  GLN A 271      82.352  52.262  53.018  1.00162.69           C  
ATOM   2139  OE1 GLN A 271      83.423  52.338  52.418  1.00162.69           O  
ATOM   2140  NE2 GLN A 271      81.787  51.069  53.350  1.00162.69           N  
ATOM   2141  C   GLN A 271      81.073  54.106  56.655  1.00162.69           C  
ATOM   2142  O   GLN A 271      80.335  54.232  57.632  1.00162.69           O  
ATOM   2143  N   GLU A 272      81.947  55.062  56.276  1.00104.96           N  
ATOM   2144  CA  GLU A 272      82.050  56.334  56.932  1.00104.96           C  
ATOM   2145  CB  GLU A 272      83.327  57.106  56.559  1.00104.96           C  
ATOM   2146  CG  GLU A 272      83.559  58.355  57.412  1.00104.96           C  
ATOM   2147  CD  GLU A 272      84.935  58.907  57.075  1.00104.96           C  
ATOM   2148  OE1 GLU A 272      85.886  58.087  56.966  1.00104.96           O  
ATOM   2149  OE2 GLU A 272      85.058  60.150  56.919  1.00104.96           O1-
ATOM   2150  C   GLU A 272      80.865  57.126  56.488  1.00104.96           C  
ATOM   2151  O   GLU A 272      80.183  56.753  55.539  1.00104.96           O  
ATOM   2152  N   TYR A 273      80.566  58.229  57.197  1.00101.06           N  
ATOM   2153  CA  TYR A 273      79.388  58.993  56.921  1.00101.06           C  
ATOM   2154  CB  TYR A 273      79.195  60.117  57.959  1.00101.06           C  
ATOM   2155  CG  TYR A 273      77.873  60.772  57.750  1.00101.06           C  
ATOM   2156  CD1 TYR A 273      76.711  60.065  57.952  1.00101.06           C  
ATOM   2157  CD2 TYR A 273      77.787  62.101  57.401  1.00101.06           C  
ATOM   2158  CE1 TYR A 273      75.482  60.657  57.776  1.00101.06           C  
ATOM   2159  CE2 TYR A 273      76.561  62.700  57.224  1.00101.06           C  
ATOM   2160  CZ  TYR A 273      75.404  61.978  57.408  1.00101.06           C  
ATOM   2161  OH  TYR A 273      74.144  62.589  57.227  1.00101.06           O  
ATOM   2162  C   TYR A 273      79.442  59.592  55.552  1.00101.06           C  
ATOM   2163  O   TYR A 273      78.512  59.406  54.768  1.00101.06           O  
ATOM   2164  N   LEU A 274      80.551  60.272  55.193  1.00 79.88           N  
ATOM   2165  CA  LEU A 274      80.530  60.940  53.925  1.00 79.88           C  
ATOM   2166  CB  LEU A 274      81.776  61.791  53.636  1.00 79.88           C  
ATOM   2167  CG  LEU A 274      81.657  62.558  52.305  1.00 79.88           C  
ATOM   2168  CD1 LEU A 274      80.446  63.505  52.328  1.00 79.88           C  
ATOM   2169  CD2 LEU A 274      82.967  63.273  51.937  1.00 79.88           C  
ATOM   2170  C   LEU A 274      80.372  59.937  52.830  1.00 79.88           C  
ATOM   2171  O   LEU A 274      79.514  60.108  51.964  1.00 79.88           O  
ATOM   2172  N   PRO A 275      81.119  58.871  52.837  1.00148.74           N  
ATOM   2173  CA  PRO A 275      80.981  57.908  51.783  1.00148.74           C  
ATOM   2174  CD  PRO A 275      82.442  58.840  53.440  1.00148.74           C  
ATOM   2175  CB  PRO A 275      82.121  56.912  51.977  1.00148.74           C  
ATOM   2176  CG  PRO A 275      83.212  57.756  52.665  1.00148.74           C  
ATOM   2177  C   PRO A 275      79.611  57.308  51.757  1.00148.74           C  
ATOM   2178  O   PRO A 275      79.085  57.060  50.672  1.00148.74           O  
ATOM   2179  N   PHE A 276      78.987  57.118  52.932  1.00 52.26           N  
ATOM   2180  CA  PHE A 276      77.704  56.483  52.975  1.00 52.26           C  
ATOM   2181  CB  PHE A 276      77.167  56.295  54.403  1.00 52.26           C  
ATOM   2182  CG  PHE A 276      75.964  55.419  54.313  1.00 52.26           C  
ATOM   2183  CD1 PHE A 276      76.106  54.055  54.193  1.00 52.26           C  
ATOM   2184  CD2 PHE A 276      74.697  55.953  54.354  1.00 52.26           C  
ATOM   2185  CE1 PHE A 276      75.003  53.238  54.111  1.00 52.26           C  
ATOM   2186  CE2 PHE A 276      73.590  55.139  54.272  1.00 52.26           C  
ATOM   2187  CZ  PHE A 276      73.740  53.778  54.150  1.00 52.26           C  
ATOM   2188  C   PHE A 276      76.745  57.346  52.219  1.00 52.26           C  
ATOM   2189  O   PHE A 276      75.882  56.853  51.495  1.00 52.26           O  
ATOM   2190  N   VAL A 277      76.890  58.673  52.376  1.00 54.62           N  
ATOM   2191  CA  VAL A 277      76.035  59.628  51.738  1.00 54.62           C  
ATOM   2192  CB  VAL A 277      76.399  61.036  52.127  1.00 54.62           C  
ATOM   2193  CG1 VAL A 277      75.521  62.024  51.345  1.00 54.62           C  
ATOM   2194  CG2 VAL A 277      76.265  61.161  53.655  1.00 54.62           C  
ATOM   2195  C   VAL A 277      76.172  59.488  50.248  1.00 54.62           C  
ATOM   2196  O   VAL A 277      75.183  59.598  49.530  1.00 54.62           O  
ATOM   2197  N   TRP A 278      77.395  59.220  49.743  1.00 75.60           N  
ATOM   2198  CA  TRP A 278      77.642  59.112  48.326  1.00 75.60           C  
ATOM   2199  CB  TRP A 278      79.125  58.870  47.982  1.00 75.60           C  
ATOM   2200  CG  TRP A 278      79.433  58.800  46.501  1.00 75.60           C  
ATOM   2201  CD2 TRP A 278      79.602  57.579  45.761  1.00 75.60           C  
ATOM   2202  CD1 TRP A 278      79.637  59.817  45.614  1.00 75.60           C  
ATOM   2203  NE1 TRP A 278      79.926  59.308  44.369  1.00 75.60           N  
ATOM   2204  CE2 TRP A 278      79.909  57.931  44.446  1.00 75.60           C  
ATOM   2205  CE3 TRP A 278      79.517  56.272  46.146  1.00 75.60           C  
ATOM   2206  CZ2 TRP A 278      80.134  56.976  43.493  1.00 75.60           C  
ATOM   2207  CZ3 TRP A 278      79.739  55.312  45.182  1.00 75.60           C  
ATOM   2208  CH2 TRP A 278      80.041  55.657  43.881  1.00 75.60           C  
ATOM   2209  C   TRP A 278      76.860  57.968  47.783  1.00 75.60           C  
ATOM   2210  O   TRP A 278      76.369  58.003  46.655  1.00 75.60           O  
ATOM   2211  N   LEU A 279      76.693  56.917  48.599  1.00121.88           N  
ATOM   2212  CA  LEU A 279      75.975  55.754  48.176  1.00121.88           C  
ATOM   2213  CB  LEU A 279      75.908  54.666  49.243  1.00121.88           C  
ATOM   2214  CG  LEU A 279      77.297  54.059  49.537  1.00121.88           C  
ATOM   2215  CD1 LEU A 279      77.228  52.912  50.557  1.00121.88           C  
ATOM   2216  CD2 LEU A 279      78.007  53.652  48.235  1.00121.88           C  
ATOM   2217  C   LEU A 279      74.593  56.224  47.755  1.00121.88           C  
ATOM   2218  O   LEU A 279      73.931  55.524  46.987  1.00121.88           O  
ATOM   2219  N   MET A 280      74.109  57.379  48.301  1.00320.25           N  
ATOM   2220  CA  MET A 280      72.833  57.978  48.033  1.00320.25           C  
ATOM   2221  CB  MET A 280      72.471  59.135  48.966  1.00320.25           C  
ATOM   2222  CG  MET A 280      72.877  60.492  48.387  1.00320.25           C  
ATOM   2223  SD  MET A 280      73.001  61.833  49.601  1.00320.25           S  
ATOM   2224  CE  MET A 280      73.502  63.096  48.393  1.00320.25           C  
ATOM   2225  C   MET A 280      72.828  58.599  46.683  1.00320.25           C  
ATOM   2226  O   MET A 280      73.841  59.074  46.174  1.00320.25           O  
ATOM   2227  N   ASN A 281      71.637  58.572  46.058  1.00220.80           N  
ATOM   2228  CA  ASN A 281      71.383  59.059  44.738  1.00220.80           C  
ATOM   2229  CB  ASN A 281      72.029  60.425  44.444  1.00220.80           C  
ATOM   2230  CG  ASN A 281      71.580  60.853  43.053  1.00220.80           C  
ATOM   2231  OD1 ASN A 281      70.606  61.587  42.901  1.00220.80           O  
ATOM   2232  ND2 ASN A 281      72.304  60.377  42.004  1.00220.80           N  
ATOM   2233  C   ASN A 281      71.963  58.069  43.792  1.00220.80           C  
ATOM   2234  O   ASN A 281      71.419  57.833  42.714  1.00220.80           O  
ATOM   2235  N   HIS A 282      73.079  57.432  44.188  1.00109.87           N  
ATOM   2236  CA  HIS A 282      73.566  56.364  43.407  1.00109.87           C  
ATOM   2237  ND1 HIS A 282      76.561  57.975  43.896  1.00109.87           N  
ATOM   2238  CG  HIS A 282      75.959  56.979  43.161  1.00109.87           C  
ATOM   2239  CB  HIS A 282      75.012  55.960  43.721  1.00109.87           C  
ATOM   2240  NE2 HIS A 282      77.226  58.250  41.790  1.00109.87           N  
ATOM   2241  CD2 HIS A 282      76.378  57.163  41.876  1.00109.87           C  
ATOM   2242  CE1 HIS A 282      77.307  58.706  43.028  1.00109.87           C  
ATOM   2243  C   HIS A 282      72.620  55.237  43.635  1.00109.87           C  
ATOM   2244  O   HIS A 282      72.291  54.502  42.707  1.00109.87           O  
ATOM   2245  N   ALA A 283      72.134  55.089  44.888  1.00 54.73           N  
ATOM   2246  CA  ALA A 283      71.250  53.996  45.169  1.00 54.73           C  
ATOM   2247  CB  ALA A 283      71.016  53.755  46.668  1.00 54.73           C  
ATOM   2248  C   ALA A 283      69.914  54.268  44.566  1.00 54.73           C  
ATOM   2249  O   ALA A 283      69.359  55.359  44.700  1.00 54.73           O  
ATOM   2250  N   TRP A 284      69.396  53.273  43.824  1.00107.78           N  
ATOM   2251  CA  TRP A 284      68.075  53.319  43.274  1.00107.78           C  
ATOM   2252  CB  TRP A 284      67.846  52.232  42.219  1.00107.78           C  
ATOM   2253  CG  TRP A 284      66.437  52.147  41.694  1.00107.78           C  
ATOM   2254  CD2 TRP A 284      65.523  51.094  42.036  1.00107.78           C  
ATOM   2255  CD1 TRP A 284      65.781  52.960  40.817  1.00107.78           C  
ATOM   2256  NE1 TRP A 284      64.513  52.481  40.595  1.00107.78           N  
ATOM   2257  CE2 TRP A 284      64.341  51.331  41.337  1.00107.78           C  
ATOM   2258  CE3 TRP A 284      65.663  50.014  42.860  1.00107.78           C  
ATOM   2259  CZ2 TRP A 284      63.275  50.486  41.451  1.00107.78           C  
ATOM   2260  CZ3 TRP A 284      64.583  49.168  42.980  1.00107.78           C  
ATOM   2261  CH2 TRP A 284      63.413  49.400  42.288  1.00107.78           C  
ATOM   2262  C   TRP A 284      67.077  53.097  44.365  1.00107.78           C  
ATOM   2263  O   TRP A 284      66.095  53.827  44.492  1.00107.78           O  
ATOM   2264  N   LEU A 285      67.314  52.053  45.182  1.00 79.22           N  
ATOM   2265  CA  LEU A 285      66.400  51.680  46.222  1.00 79.22           C  
ATOM   2266  CB  LEU A 285      65.560  50.442  45.858  1.00 79.22           C  
ATOM   2267  CG  LEU A 285      64.562  50.015  46.949  1.00 79.22           C  
ATOM   2268  CD1 LEU A 285      63.456  51.063  47.126  1.00 79.22           C  
ATOM   2269  CD2 LEU A 285      64.015  48.601  46.688  1.00 79.22           C  
ATOM   2270  C   LEU A 285      67.202  51.322  47.431  1.00 79.22           C  
ATOM   2271  O   LEU A 285      68.349  50.895  47.320  1.00 79.22           O  
ATOM   2272  N   ILE A 286      66.619  51.512  48.630  1.00 68.86           N  
ATOM   2273  CA  ILE A 286      67.333  51.175  49.827  1.00 68.86           C  
ATOM   2274  CB  ILE A 286      67.648  52.381  50.662  1.00 68.86           C  
ATOM   2275  CG1 ILE A 286      68.489  53.385  49.856  1.00 68.86           C  
ATOM   2276  CG2 ILE A 286      68.332  51.902  51.954  1.00 68.86           C  
ATOM   2277  CD1 ILE A 286      68.575  54.764  50.507  1.00 68.86           C  
ATOM   2278  C   ILE A 286      66.458  50.288  50.661  1.00 68.86           C  
ATOM   2279  O   ILE A 286      65.276  50.572  50.842  1.00 68.86           O  
ATOM   2280  N   LEU A 287      67.011  49.163  51.166  1.00124.20           N  
ATOM   2281  CA  LEU A 287      66.267  48.342  52.081  1.00124.20           C  
ATOM   2282  CB  LEU A 287      66.265  46.835  51.768  1.00124.20           C  
ATOM   2283  CG  LEU A 287      65.535  46.451  50.469  1.00124.20           C  
ATOM   2284  CD1 LEU A 287      66.346  46.832  49.224  1.00124.20           C  
ATOM   2285  CD2 LEU A 287      65.104  44.980  50.492  1.00124.20           C  
ATOM   2286  C   LEU A 287      66.929  48.511  53.408  1.00124.20           C  
ATOM   2287  O   LEU A 287      68.128  48.261  53.540  1.00124.20           O  
ATOM   2288  N   THR A 288      66.169  48.963  54.429  1.00167.33           N  
ATOM   2289  CA  THR A 288      66.814  49.186  55.694  1.00167.33           C  
ATOM   2290  CB  THR A 288      67.371  50.571  55.834  1.00167.33           C  
ATOM   2291  OG1 THR A 288      68.197  50.652  56.987  1.00167.33           O  
ATOM   2292  CG2 THR A 288      66.198  51.561  55.950  1.00167.33           C  
ATOM   2293  C   THR A 288      65.861  48.999  56.840  1.00167.33           C  
ATOM   2294  O   THR A 288      64.643  48.988  56.681  1.00167.33           O  
ATOM   2295  N   ASP A 289      66.445  48.672  58.008  1.00179.36           N  
ATOM   2296  CA  ASP A 289      65.845  48.604  59.313  1.00179.36           C  
ATOM   2297  CB  ASP A 289      66.552  47.572  60.200  1.00179.36           C  
ATOM   2298  CG  ASP A 289      66.227  46.196  59.648  1.00179.36           C  
ATOM   2299  OD1 ASP A 289      65.845  46.098  58.450  1.00179.36           O  
ATOM   2300  OD2 ASP A 289      66.353  45.216  60.425  1.00179.36           O1-
ATOM   2301  C   ASP A 289      65.936  49.926  60.024  1.00179.36           C  
ATOM   2302  O   ASP A 289      65.194  50.181  60.971  1.00179.36           O  
ATOM   2303  N   SER A 290      66.916  50.759  59.613  1.00 86.38           N  
ATOM   2304  CA  SER A 290      67.322  51.961  60.301  1.00 86.38           C  
ATOM   2305  CB  SER A 290      68.658  52.519  59.777  1.00 86.38           C  
ATOM   2306  OG  SER A 290      69.000  53.709  60.473  1.00 86.38           O  
ATOM   2307  C   SER A 290      66.315  53.069  60.225  1.00 86.38           C  
ATOM   2308  O   SER A 290      65.557  53.177  59.265  1.00 86.38           O  
ATOM   2309  N   GLY A 291      66.228  53.852  61.329  1.00 67.51           N  
ATOM   2310  CA  GLY A 291      65.405  55.025  61.479  1.00 67.51           C  
ATOM   2311  C   GLY A 291      65.936  56.286  60.842  1.00 67.51           C  
ATOM   2312  O   GLY A 291      65.181  57.028  60.217  1.00 67.51           O  
ATOM   2313  N   GLY A 292      67.243  56.582  61.015  1.00 41.97           N  
ATOM   2314  CA  GLY A 292      67.839  57.812  60.553  1.00 41.97           C  
ATOM   2315  C   GLY A 292      67.732  57.856  59.069  1.00 41.97           C  
ATOM   2316  O   GLY A 292      67.528  58.909  58.468  1.00 41.97           O  
ATOM   2317  N   ILE A 293      67.893  56.685  58.444  1.00 68.23           N  
ATOM   2318  CA  ILE A 293      67.853  56.555  57.025  1.00 68.23           C  
ATOM   2319  CB  ILE A 293      68.162  55.152  56.591  1.00 68.23           C  
ATOM   2320  CG1 ILE A 293      69.609  54.814  56.992  1.00 68.23           C  
ATOM   2321  CG2 ILE A 293      67.889  55.021  55.083  1.00 68.23           C  
ATOM   2322  CD1 ILE A 293      69.945  53.328  56.930  1.00 68.23           C  
ATOM   2323  C   ILE A 293      66.494  56.950  56.529  1.00 68.23           C  
ATOM   2324  O   ILE A 293      66.382  57.672  55.541  1.00 68.23           O  
ATOM   2325  N   GLN A 294      65.417  56.528  57.221  1.00 91.17           N  
ATOM   2326  CA  GLN A 294      64.091  56.835  56.760  1.00 91.17           C  
ATOM   2327  CB  GLN A 294      62.951  56.282  57.635  1.00 91.17           C  
ATOM   2328  CG  GLN A 294      62.750  54.769  57.536  1.00 91.17           C  
ATOM   2329  CD  GLN A 294      61.397  54.453  58.166  1.00 91.17           C  
ATOM   2330  OE1 GLN A 294      60.750  55.323  58.744  1.00 91.17           O  
ATOM   2331  NE2 GLN A 294      60.942  53.178  58.048  1.00 91.17           N  
ATOM   2332  C   GLN A 294      63.927  58.317  56.718  1.00 91.17           C  
ATOM   2333  O   GLN A 294      63.157  58.838  55.914  1.00 91.17           O  
ATOM   2334  N   GLU A 295      64.573  59.014  57.666  1.00 97.35           N  
ATOM   2335  CA  GLU A 295      64.582  60.442  57.753  1.00 97.35           C  
ATOM   2336  CB  GLU A 295      65.165  60.901  59.102  1.00 97.35           C  
ATOM   2337  CG  GLU A 295      64.336  60.429  60.299  1.00 97.35           C  
ATOM   2338  CD  GLU A 295      65.184  60.518  61.562  1.00 97.35           C  
ATOM   2339  OE1 GLU A 295      66.424  60.710  61.438  1.00 97.35           O  
ATOM   2340  OE2 GLU A 295      64.604  60.381  62.672  1.00 97.35           O1-
ATOM   2341  C   GLU A 295      65.439  61.051  56.667  1.00 97.35           C  
ATOM   2342  O   GLU A 295      65.128  62.130  56.164  1.00 97.35           O  
ATOM   2343  N   GLU A 296      66.603  60.433  56.364  1.00 98.74           N  
ATOM   2344  CA  GLU A 296      67.570  60.950  55.421  1.00 98.74           C  
ATOM   2345  CB  GLU A 296      68.942  60.283  55.616  1.00 98.74           C  
ATOM   2346  CG  GLU A 296      69.561  60.535  56.992  1.00 98.74           C  
ATOM   2347  CD  GLU A 296      70.819  59.685  57.110  1.00 98.74           C  
ATOM   2348  OE1 GLU A 296      70.851  58.578  56.509  1.00 98.74           O  
ATOM   2349  OE2 GLU A 296      71.769  60.133  57.808  1.00 98.74           O1-
ATOM   2350  C   GLU A 296      67.244  60.761  53.959  1.00 98.74           C  
ATOM   2351  O   GLU A 296      67.171  61.718  53.190  1.00 98.74           O  
ATOM   2352  N   ALA A 297      66.984  59.505  53.549  1.00 84.03           N  
ATOM   2353  CA  ALA A 297      66.863  59.148  52.156  1.00 84.03           C  
ATOM   2354  CB  ALA A 297      66.573  57.651  51.957  1.00 84.03           C  
ATOM   2355  C   ALA A 297      65.796  59.909  51.418  1.00 84.03           C  
ATOM   2356  O   ALA A 297      66.096  60.356  50.312  1.00 84.03           O  
ATOM   2357  N   PRO A 298      64.585  60.112  51.892  1.00 91.09           N  
ATOM   2358  CA  PRO A 298      63.593  60.797  51.112  1.00 91.09           C  
ATOM   2359  CD  PRO A 298      64.173  59.980  53.284  1.00 91.09           C  
ATOM   2360  CB  PRO A 298      62.354  60.897  51.999  1.00 91.09           C  
ATOM   2361  CG  PRO A 298      62.926  60.862  53.425  1.00 91.09           C  
ATOM   2362  C   PRO A 298      64.061  62.149  50.666  1.00 91.09           C  
ATOM   2363  O   PRO A 298      63.591  62.612  49.629  1.00 91.09           O  
ATOM   2364  N   SER A 299      64.958  62.806  51.427  1.00 56.32           N  
ATOM   2365  CA  SER A 299      65.440  64.106  51.046  1.00 56.32           C  
ATOM   2366  CB  SER A 299      66.408  64.723  52.072  1.00 56.32           C  
ATOM   2367  OG  SER A 299      65.721  65.057  53.268  1.00 56.32           O  
ATOM   2368  C   SER A 299      66.196  63.954  49.763  1.00 56.32           C  
ATOM   2369  O   SER A 299      66.292  64.884  48.967  1.00 56.32           O  
ATOM   2370  N   LEU A 300      66.807  62.772  49.593  1.00107.09           N  
ATOM   2371  CA  LEU A 300      67.572  62.302  48.473  1.00107.09           C  
ATOM   2372  CB  LEU A 300      68.427  61.087  48.865  1.00107.09           C  
ATOM   2373  CG  LEU A 300      69.313  61.420  50.081  1.00107.09           C  
ATOM   2374  CD1 LEU A 300      70.202  60.239  50.493  1.00107.09           C  
ATOM   2375  CD2 LEU A 300      70.082  62.731  49.859  1.00107.09           C  
ATOM   2376  C   LEU A 300      66.656  61.927  47.346  1.00107.09           C  
ATOM   2377  O   LEU A 300      67.092  61.765  46.209  1.00107.09           O  
ATOM   2378  N   GLY A 301      65.370  61.673  47.651  1.00 46.18           N  
ATOM   2379  CA  GLY A 301      64.436  61.306  46.628  1.00 46.18           C  
ATOM   2380  C   GLY A 301      64.542  59.833  46.413  1.00 46.18           C  
ATOM   2381  O   GLY A 301      64.143  59.325  45.368  1.00 46.18           O  
ATOM   2382  N   LYS A 302      65.094  59.097  47.394  1.00122.03           N  
ATOM   2383  CA  LYS A 302      65.200  57.680  47.202  1.00122.03           C  
ATOM   2384  CB  LYS A 302      66.583  57.133  47.589  1.00122.03           C  
ATOM   2385  CG  LYS A 302      67.703  57.849  46.832  1.00122.03           C  
ATOM   2386  CD  LYS A 302      67.509  57.839  45.314  1.00122.03           C  
ATOM   2387  CE  LYS A 302      68.451  58.788  44.569  1.00122.03           C  
ATOM   2388  NZ  LYS A 302      68.102  58.821  43.130  1.00122.03           N1+
ATOM   2389  C   LYS A 302      64.164  57.012  48.055  1.00122.03           C  
ATOM   2390  O   LYS A 302      64.027  57.302  49.243  1.00122.03           O  
ATOM   2391  N   PRO A 303      63.420  56.122  47.454  1.00164.66           N  
ATOM   2392  CA  PRO A 303      62.375  55.376  48.107  1.00164.66           C  
ATOM   2393  CD  PRO A 303      63.499  55.862  46.029  1.00164.66           C  
ATOM   2394  CB  PRO A 303      61.626  54.657  46.984  1.00164.66           C  
ATOM   2395  CG  PRO A 303      62.646  54.600  45.828  1.00164.66           C  
ATOM   2396  C   PRO A 303      63.012  54.421  49.067  1.00164.66           C  
ATOM   2397  O   PRO A 303      64.150  54.021  48.824  1.00164.66           O  
ATOM   2398  N   VAL A 304      62.320  54.047  50.164  1.00 63.12           N  
ATOM   2399  CA  VAL A 304      62.935  53.123  51.078  1.00 63.12           C  
ATOM   2400  CB  VAL A 304      63.389  53.759  52.358  1.00 63.12           C  
ATOM   2401  CG1 VAL A 304      63.892  52.654  53.300  1.00 63.12           C  
ATOM   2402  CG2 VAL A 304      64.450  54.822  52.029  1.00 63.12           C  
ATOM   2403  C   VAL A 304      61.944  52.064  51.467  1.00 63.12           C  
ATOM   2404  O   VAL A 304      60.771  52.356  51.688  1.00 63.12           O  
ATOM   2405  N   LEU A 305      62.397  50.791  51.554  1.00130.66           N  
ATOM   2406  CA  LEU A 305      61.550  49.726  52.032  1.00130.66           C  
ATOM   2407  CB  LEU A 305      61.595  48.429  51.201  1.00130.66           C  
ATOM   2408  CG  LEU A 305      60.920  48.535  49.822  1.00130.66           C  
ATOM   2409  CD1 LEU A 305      61.678  49.481  48.885  1.00130.66           C  
ATOM   2410  CD2 LEU A 305      60.701  47.150  49.204  1.00130.66           C  
ATOM   2411  C   LEU A 305      62.030  49.377  53.415  1.00130.66           C  
ATOM   2412  O   LEU A 305      63.220  49.126  53.601  1.00130.66           O  
ATOM   2413  N   VAL A 306      61.119  49.324  54.422  1.00167.33           N  
ATOM   2414  CA  VAL A 306      61.548  49.118  55.792  1.00167.33           C  
ATOM   2415  CB  VAL A 306      61.293  50.309  56.659  1.00167.33           C  
ATOM   2416  CG1 VAL A 306      62.238  51.426  56.192  1.00167.33           C  
ATOM   2417  CG2 VAL A 306      59.818  50.700  56.524  1.00167.33           C  
ATOM   2418  C   VAL A 306      60.947  47.876  56.449  1.00167.33           C  
ATOM   2419  O   VAL A 306      60.065  47.230  55.897  1.00167.33           O  
ATOM   2420  N   MET A 307      61.445  47.578  57.688  1.00197.36           N  
ATOM   2421  CA  MET A 307      61.365  46.507  58.661  1.00197.36           C  
ATOM   2422  CB  MET A 307      61.939  46.872  60.039  1.00197.36           C  
ATOM   2423  CG  MET A 307      63.441  47.104  60.130  1.00197.36           C  
ATOM   2424  SD  MET A 307      63.948  47.569  61.812  1.00197.36           S  
ATOM   2425  CE  MET A 307      63.572  45.950  62.543  1.00197.36           C  
ATOM   2426  C   MET A 307      60.023  46.052  59.007  1.00197.36           C  
ATOM   2427  O   MET A 307      59.040  46.144  58.265  1.00197.36           O  
ATOM   2428  N   ARG A 308      60.030  45.516  60.237  1.00261.57           N  
ATOM   2429  CA  ARG A 308      58.930  44.905  60.879  1.00261.57           C  
ATOM   2430  CB  ARG A 308      59.101  44.716  62.395  1.00261.57           C  
ATOM   2431  CG  ARG A 308      58.048  43.770  62.967  1.00261.57           C  
ATOM   2432  CD  ARG A 308      58.213  42.352  62.417  1.00261.57           C  
ATOM   2433  NE  ARG A 308      57.000  41.567  62.767  1.00261.57           N  
ATOM   2434  CZ  ARG A 308      56.449  40.754  61.820  1.00261.57           C  
ATOM   2435  NH1 ARG A 308      56.965  40.741  60.556  1.00261.57           N1+
ATOM   2436  NH2 ARG A 308      55.387  39.956  62.128  1.00261.57           N  
ATOM   2437  C   ARG A 308      57.753  45.761  60.649  1.00261.57           C  
ATOM   2438  O   ARG A 308      57.831  46.952  60.349  1.00261.57           O  
ATOM   2439  N   ASP A 309      56.605  45.127  60.825  1.00105.38           N  
ATOM   2440  CA  ASP A 309      55.359  45.702  60.481  1.00105.38           C  
ATOM   2441  CB  ASP A 309      54.176  44.820  60.906  1.00105.38           C  
ATOM   2442  CG  ASP A 309      54.238  43.525  60.107  1.00105.38           C  
ATOM   2443  OD1 ASP A 309      55.056  43.452  59.152  1.00105.38           O  
ATOM   2444  OD2 ASP A 309      53.461  42.591  60.443  1.00105.38           O1-
ATOM   2445  C   ASP A 309      55.223  47.002  61.196  1.00105.38           C  
ATOM   2446  O   ASP A 309      54.492  47.875  60.734  1.00105.38           O  
ATOM   2447  N   THR A 310      55.901  47.185  62.344  1.00 55.96           N  
ATOM   2448  CA  THR A 310      55.691  48.412  63.059  1.00 55.96           C  
ATOM   2449  CB  THR A 310      55.414  48.194  64.517  1.00 55.96           C  
ATOM   2450  OG1 THR A 310      56.524  47.554  65.135  1.00 55.96           O  
ATOM   2451  CG2 THR A 310      54.155  47.324  64.653  1.00 55.96           C  
ATOM   2452  C   THR A 310      56.889  49.310  62.975  1.00 55.96           C  
ATOM   2453  O   THR A 310      58.009  48.865  62.727  1.00 55.96           O  
ATOM   2454  N   THR A 311      56.653  50.631  63.151  1.00 84.65           N  
ATOM   2455  CA  THR A 311      57.719  51.590  63.105  1.00 84.65           C  
ATOM   2456  CB  THR A 311      57.872  52.243  61.758  1.00 84.65           C  
ATOM   2457  OG1 THR A 311      58.104  51.270  60.758  1.00 84.65           O  
ATOM   2458  CG2 THR A 311      59.064  53.207  61.799  1.00 84.65           C  
ATOM   2459  C   THR A 311      57.417  52.704  64.059  1.00 84.65           C  
ATOM   2460  O   THR A 311      56.262  52.993  64.369  1.00 84.65           O  
ATOM   2461  N   GLU A 312      58.492  53.315  64.589  1.00142.86           N  
ATOM   2462  CA  GLU A 312      58.445  54.484  65.416  1.00142.86           C  
ATOM   2463  CB  GLU A 312      59.688  54.701  66.304  1.00142.86           C  
ATOM   2464  CG  GLU A 312      61.030  54.496  65.605  1.00142.86           C  
ATOM   2465  CD  GLU A 312      61.551  53.133  66.049  1.00142.86           C  
ATOM   2466  OE1 GLU A 312      61.123  52.106  65.458  1.00142.86           O  
ATOM   2467  OE2 GLU A 312      62.377  53.103  67.001  1.00142.86           O1-
ATOM   2468  C   GLU A 312      58.213  55.685  64.550  1.00142.86           C  
ATOM   2469  O   GLU A 312      57.872  56.755  65.053  1.00142.86           O  
ATOM   2470  N   ARG A 313      58.476  55.567  63.229  1.00152.77           N  
ATOM   2471  CA  ARG A 313      58.310  56.675  62.322  1.00152.77           C  
ATOM   2472  CB  ARG A 313      59.564  56.882  61.458  1.00152.77           C  
ATOM   2473  CG  ARG A 313      60.791  57.328  62.254  1.00152.77           C  
ATOM   2474  CD  ARG A 313      62.113  57.147  61.505  1.00152.77           C  
ATOM   2475  NE  ARG A 313      63.161  57.874  62.276  1.00152.77           N  
ATOM   2476  CZ  ARG A 313      63.724  57.307  63.382  1.00152.77           C  
ATOM   2477  NH1 ARG A 313      63.289  56.089  63.817  1.00152.77           N1+
ATOM   2478  NH2 ARG A 313      64.708  57.965  64.063  1.00152.77           N  
ATOM   2479  C   ARG A 313      57.172  56.421  61.361  1.00152.77           C  
ATOM   2480  O   ARG A 313      57.403  56.061  60.206  1.00152.77           O  
ATOM   2481  N   PRO A 314      55.948  56.613  61.789  1.00170.73           N  
ATOM   2482  CA  PRO A 314      54.815  56.434  60.911  1.00170.73           C  
ATOM   2483  CD  PRO A 314      55.598  56.330  63.171  1.00170.73           C  
ATOM   2484  CB  PRO A 314      53.594  56.289  61.812  1.00170.73           C  
ATOM   2485  CG  PRO A 314      54.173  55.763  63.133  1.00170.73           C  
ATOM   2486  C   PRO A 314      54.649  57.554  59.937  1.00170.73           C  
ATOM   2487  O   PRO A 314      53.965  57.369  58.931  1.00170.73           O  
ATOM   2488  N   GLU A 315      55.239  58.727  60.222  1.00135.53           N  
ATOM   2489  CA  GLU A 315      55.048  59.852  59.359  1.00135.53           C  
ATOM   2490  CB  GLU A 315      55.615  61.181  59.914  1.00135.53           C  
ATOM   2491  CG  GLU A 315      57.029  61.130  60.491  1.00135.53           C  
ATOM   2492  CD  GLU A 315      56.927  60.779  61.970  1.00135.53           C  
ATOM   2493  OE1 GLU A 315      56.848  59.563  62.286  1.00135.53           O  
ATOM   2494  OE2 GLU A 315      56.926  61.721  62.807  1.00135.53           O1-
ATOM   2495  C   GLU A 315      55.631  59.535  58.023  1.00135.53           C  
ATOM   2496  O   GLU A 315      55.143  60.008  56.998  1.00135.53           O  
ATOM   2497  N   ALA A 316      56.700  58.722  58.002  1.00 36.68           N  
ATOM   2498  CA  ALA A 316      57.322  58.354  56.766  1.00 36.68           C  
ATOM   2499  CB  ALA A 316      58.542  57.440  56.972  1.00 36.68           C  
ATOM   2500  C   ALA A 316      56.325  57.605  55.932  1.00 36.68           C  
ATOM   2501  O   ALA A 316      56.227  57.822  54.724  1.00 36.68           O  
ATOM   2502  N   VAL A 317      55.565  56.690  56.562  1.00 41.66           N  
ATOM   2503  CA  VAL A 317      54.582  55.898  55.878  1.00 41.66           C  
ATOM   2504  CB  VAL A 317      53.957  54.860  56.761  1.00 41.66           C  
ATOM   2505  CG1 VAL A 317      52.906  54.092  55.938  1.00 41.66           C  
ATOM   2506  CG2 VAL A 317      55.072  53.974  57.344  1.00 41.66           C  
ATOM   2507  C   VAL A 317      53.471  56.773  55.382  1.00 41.66           C  
ATOM   2508  O   VAL A 317      53.041  56.657  54.236  1.00 41.66           O  
ATOM   2509  N   THR A 318      52.984  57.689  56.240  1.00101.70           N  
ATOM   2510  CA  THR A 318      51.876  58.526  55.879  1.00101.70           C  
ATOM   2511  CB  THR A 318      51.438  59.439  56.988  1.00101.70           C  
ATOM   2512  OG1 THR A 318      52.488  60.323  57.348  1.00101.70           O  
ATOM   2513  CG2 THR A 318      51.029  58.584  58.198  1.00101.70           C  
ATOM   2514  C   THR A 318      52.288  59.374  54.720  1.00101.70           C  
ATOM   2515  O   THR A 318      51.512  59.590  53.791  1.00101.70           O  
ATOM   2516  N   ALA A 319      53.537  59.869  54.755  1.00 42.24           N  
ATOM   2517  CA  ALA A 319      54.060  60.720  53.728  1.00 42.24           C  
ATOM   2518  CB  ALA A 319      55.479  61.230  54.036  1.00 42.24           C  
ATOM   2519  C   ALA A 319      54.116  59.968  52.429  1.00 42.24           C  
ATOM   2520  O   ALA A 319      53.896  60.548  51.367  1.00 42.24           O  
ATOM   2521  N   GLY A 320      54.428  58.656  52.467  1.00 34.14           N  
ATOM   2522  CA  GLY A 320      54.505  57.887  51.253  1.00 34.14           C  
ATOM   2523  C   GLY A 320      55.946  57.713  50.871  1.00 34.14           C  
ATOM   2524  O   GLY A 320      56.266  57.116  49.844  1.00 34.14           O  
ATOM   2525  N   THR A 321      56.855  58.257  51.696  1.00 67.45           N  
ATOM   2526  CA  THR A 321      58.272  58.157  51.483  1.00 67.45           C  
ATOM   2527  CB  THR A 321      59.058  59.013  52.430  1.00 67.45           C  
ATOM   2528  OG1 THR A 321      58.780  58.644  53.773  1.00 67.45           O  
ATOM   2529  CG2 THR A 321      58.692  60.486  52.193  1.00 67.45           C  
ATOM   2530  C   THR A 321      58.726  56.745  51.684  1.00 67.45           C  
ATOM   2531  O   THR A 321      59.667  56.297  51.024  1.00 67.45           O  
ATOM   2532  N   VAL A 322      58.094  56.013  52.625  1.00122.81           N  
ATOM   2533  CA  VAL A 322      58.583  54.694  52.915  1.00122.81           C  
ATOM   2534  CB  VAL A 322      59.153  54.549  54.297  1.00122.81           C  
ATOM   2535  CG1 VAL A 322      57.996  54.461  55.305  1.00122.81           C  
ATOM   2536  CG2 VAL A 322      60.099  53.338  54.309  1.00122.81           C  
ATOM   2537  C   VAL A 322      57.466  53.701  52.798  1.00122.81           C  
ATOM   2538  O   VAL A 322      56.289  54.065  52.782  1.00122.81           O  
ATOM   2539  N   ARG A 323      57.840  52.407  52.666  1.00 96.43           N  
ATOM   2540  CA  ARG A 323      56.907  51.313  52.573  1.00 96.43           C  
ATOM   2541  CB  ARG A 323      56.960  50.606  51.209  1.00 96.43           C  
ATOM   2542  CG  ARG A 323      56.899  51.539  50.000  1.00 96.43           C  
ATOM   2543  CD  ARG A 323      57.194  50.807  48.689  1.00 96.43           C  
ATOM   2544  NE  ARG A 323      57.555  51.819  47.657  1.00 96.43           N  
ATOM   2545  CZ  ARG A 323      56.619  52.297  46.788  1.00 96.43           C  
ATOM   2546  NH1 ARG A 323      55.322  51.884  46.882  1.00 96.43           N1+
ATOM   2547  NH2 ARG A 323      56.981  53.174  45.808  1.00 96.43           N  
ATOM   2548  C   ARG A 323      57.376  50.261  53.538  1.00 96.43           C  
ATOM   2549  O   ARG A 323      58.559  49.928  53.558  1.00 96.43           O  
ATOM   2550  N   LEU A 324      56.456  49.680  54.337  1.00 86.65           N  
ATOM   2551  CA  LEU A 324      56.844  48.689  55.308  1.00 86.65           C  
ATOM   2552  CB  LEU A 324      55.926  48.660  56.546  1.00 86.65           C  
ATOM   2553  CG  LEU A 324      55.746  50.014  57.262  1.00 86.65           C  
ATOM   2554  CD1 LEU A 324      54.838  49.865  58.492  1.00 86.65           C  
ATOM   2555  CD2 LEU A 324      57.083  50.680  57.600  1.00 86.65           C  
ATOM   2556  C   LEU A 324      56.687  47.343  54.664  1.00 86.65           C  
ATOM   2557  O   LEU A 324      55.584  46.943  54.299  1.00 86.65           O  
ATOM   2558  N   VAL A 325      57.822  46.664  54.417  1.00165.44           N  
ATOM   2559  CA  VAL A 325      57.887  45.346  53.845  1.00165.44           C  
ATOM   2560  CB  VAL A 325      59.195  45.108  53.154  1.00165.44           C  
ATOM   2561  CG1 VAL A 325      59.183  43.692  52.573  1.00165.44           C  
ATOM   2562  CG2 VAL A 325      59.414  46.195  52.095  1.00165.44           C  
ATOM   2563  C   VAL A 325      57.706  44.253  54.864  1.00165.44           C  
ATOM   2564  O   VAL A 325      57.242  43.165  54.528  1.00165.44           O  
ATOM   2565  N   GLY A 326      58.128  44.481  56.118  1.00 59.84           N  
ATOM   2566  CA  GLY A 326      58.091  43.428  57.089  1.00 59.84           C  
ATOM   2567  C   GLY A 326      59.362  42.656  56.905  1.00 59.84           C  
ATOM   2568  O   GLY A 326      60.278  43.128  56.237  1.00 59.84           O  
ATOM   2569  N   THR A 327      59.489  41.517  57.615  1.00144.04           N  
ATOM   2570  CA  THR A 327      60.579  40.585  57.527  1.00144.04           C  
ATOM   2571  CB  THR A 327      60.743  39.797  58.788  1.00144.04           C  
ATOM   2572  OG1 THR A 327      61.861  38.930  58.679  1.00144.04           O  
ATOM   2573  CG2 THR A 327      59.461  38.987  59.034  1.00144.04           C  
ATOM   2574  C   THR A 327      60.392  39.603  56.416  1.00144.04           C  
ATOM   2575  O   THR A 327      61.369  39.095  55.869  1.00144.04           O  
ATOM   2576  N   ASP A 328      59.119  39.292  56.093  1.00 68.06           N  
ATOM   2577  CA  ASP A 328      58.737  38.253  55.174  1.00 68.06           C  
ATOM   2578  CB  ASP A 328      57.226  38.301  54.877  1.00 68.06           C  
ATOM   2579  CG  ASP A 328      56.792  37.120  54.019  1.00 68.06           C  
ATOM   2580  OD1 ASP A 328      57.674  36.401  53.481  1.00 68.06           O  
ATOM   2581  OD2 ASP A 328      55.554  36.933  53.881  1.00 68.06           O1-
ATOM   2582  C   ASP A 328      59.493  38.414  53.894  1.00 68.06           C  
ATOM   2583  O   ASP A 328      59.531  39.492  53.303  1.00 68.06           O  
ATOM   2584  N   LYS A 329      60.129  37.311  53.444  1.00112.98           N  
ATOM   2585  CA  LYS A 329      60.925  37.318  52.251  1.00112.98           C  
ATOM   2586  CB  LYS A 329      61.570  35.955  51.960  1.00112.98           C  
ATOM   2587  CG  LYS A 329      62.557  35.493  53.027  1.00112.98           C  
ATOM   2588  CD  LYS A 329      62.982  34.035  52.846  1.00112.98           C  
ATOM   2589  CE  LYS A 329      61.867  33.026  53.126  1.00112.98           C  
ATOM   2590  NZ  LYS A 329      62.352  31.650  52.868  1.00112.98           N1+
ATOM   2591  C   LYS A 329      60.051  37.632  51.079  1.00112.98           C  
ATOM   2592  O   LYS A 329      60.377  38.486  50.257  1.00112.98           O  
ATOM   2593  N   GLN A 330      58.878  36.982  51.003  1.00 43.61           N  
ATOM   2594  CA  GLN A 330      58.043  37.134  49.850  1.00 43.61           C  
ATOM   2595  CB  GLN A 330      56.770  36.277  49.922  1.00 43.61           C  
ATOM   2596  CG  GLN A 330      57.070  34.776  49.856  1.00 43.61           C  
ATOM   2597  CD  GLN A 330      55.750  34.027  49.934  1.00 43.61           C  
ATOM   2598  OE1 GLN A 330      54.678  34.629  49.893  1.00 43.61           O  
ATOM   2599  NE2 GLN A 330      55.824  32.675  50.052  1.00 43.61           N  
ATOM   2600  C   GLN A 330      57.646  38.569  49.693  1.00 43.61           C  
ATOM   2601  O   GLN A 330      57.645  39.095  48.581  1.00 43.61           O  
ATOM   2602  N   ARG A 331      57.314  39.253  50.803  1.00 86.92           N  
ATOM   2603  CA  ARG A 331      56.891  40.624  50.719  1.00 86.92           C  
ATOM   2604  CB  ARG A 331      56.595  41.250  52.095  1.00 86.92           C  
ATOM   2605  CG  ARG A 331      55.261  40.866  52.739  1.00 86.92           C  
ATOM   2606  CD  ARG A 331      55.101  41.487  54.131  1.00 86.92           C  
ATOM   2607  NE  ARG A 331      53.696  41.296  54.582  1.00 86.92           N  
ATOM   2608  CZ  ARG A 331      53.430  41.193  55.917  1.00 86.92           C  
ATOM   2609  NH1 ARG A 331      54.456  41.166  56.817  1.00 86.92           N1+
ATOM   2610  NH2 ARG A 331      52.139  41.129  56.357  1.00 86.92           N  
ATOM   2611  C   ARG A 331      57.990  41.461  50.139  1.00 86.92           C  
ATOM   2612  O   ARG A 331      57.744  42.304  49.279  1.00 86.92           O  
ATOM   2613  N   ILE A 332      59.238  41.267  50.603  1.00159.13           N  
ATOM   2614  CA  ILE A 332      60.320  42.095  50.153  1.00159.13           C  
ATOM   2615  CB  ILE A 332      61.576  41.918  50.967  1.00159.13           C  
ATOM   2616  CG1 ILE A 332      62.576  43.061  50.719  1.00159.13           C  
ATOM   2617  CG2 ILE A 332      62.160  40.536  50.654  1.00159.13           C  
ATOM   2618  CD1 ILE A 332      63.219  43.037  49.335  1.00159.13           C  
ATOM   2619  C   ILE A 332      60.603  41.851  48.703  1.00159.13           C  
ATOM   2620  O   ILE A 332      60.810  42.798  47.946  1.00159.13           O  
ATOM   2621  N   VAL A 333      60.621  40.576  48.276  1.00 32.48           N  
ATOM   2622  CA  VAL A 333      60.959  40.259  46.918  1.00 32.48           C  
ATOM   2623  CB  VAL A 333      60.970  38.783  46.651  1.00 32.48           C  
ATOM   2624  CG1 VAL A 333      61.234  38.562  45.153  1.00 32.48           C  
ATOM   2625  CG2 VAL A 333      62.004  38.119  47.574  1.00 32.48           C  
ATOM   2626  C   VAL A 333      59.942  40.848  45.996  1.00 32.48           C  
ATOM   2627  O   VAL A 333      60.288  41.464  44.989  1.00 32.48           O  
ATOM   2628  N   GLU A 334      58.648  40.685  46.331  1.00 38.67           N  
ATOM   2629  CA  GLU A 334      57.614  41.138  45.450  1.00 38.67           C  
ATOM   2630  CB  GLU A 334      56.202  40.779  45.941  1.00 38.67           C  
ATOM   2631  CG  GLU A 334      55.097  41.193  44.970  1.00 38.67           C  
ATOM   2632  CD  GLU A 334      53.824  40.467  45.381  1.00 38.67           C  
ATOM   2633  OE1 GLU A 334      53.692  39.268  45.019  1.00 38.67           O  
ATOM   2634  OE2 GLU A 334      52.972  41.097  46.063  1.00 38.67           O1-
ATOM   2635  C   GLU A 334      57.707  42.622  45.305  1.00 38.67           C  
ATOM   2636  O   GLU A 334      57.579  43.151  44.203  1.00 38.67           O  
ATOM   2637  N   GLU A 335      57.969  43.333  46.417  1.00 89.29           N  
ATOM   2638  CA  GLU A 335      58.024  44.766  46.377  1.00 89.29           C  
ATOM   2639  CB  GLU A 335      58.357  45.376  47.750  1.00 89.29           C  
ATOM   2640  CG  GLU A 335      57.186  45.400  48.729  1.00 89.29           C  
ATOM   2641  CD  GLU A 335      56.432  46.699  48.484  1.00 89.29           C  
ATOM   2642  OE1 GLU A 335      56.878  47.472  47.594  1.00 89.29           O  
ATOM   2643  OE2 GLU A 335      55.410  46.942  49.180  1.00 89.29           O1-
ATOM   2644  C   GLU A 335      59.102  45.211  45.440  1.00 89.29           C  
ATOM   2645  O   GLU A 335      58.883  46.079  44.597  1.00 89.29           O  
ATOM   2646  N   VAL A 336      60.299  44.614  45.543  1.00 41.04           N  
ATOM   2647  CA  VAL A 336      61.385  45.048  44.713  1.00 41.04           C  
ATOM   2648  CB  VAL A 336      62.646  44.271  44.948  1.00 41.04           C  
ATOM   2649  CG1 VAL A 336      63.707  44.744  43.940  1.00 41.04           C  
ATOM   2650  CG2 VAL A 336      63.057  44.439  46.420  1.00 41.04           C  
ATOM   2651  C   VAL A 336      61.012  44.847  43.279  1.00 41.04           C  
ATOM   2652  O   VAL A 336      61.204  45.736  42.452  1.00 41.04           O  
ATOM   2653  N   THR A 337      60.438  43.675  42.953  1.00 30.75           N  
ATOM   2654  CA  THR A 337      60.112  43.376  41.589  1.00 30.75           C  
ATOM   2655  CB  THR A 337      59.508  42.011  41.427  1.00 30.75           C  
ATOM   2656  OG1 THR A 337      60.412  41.015  41.886  1.00 30.75           O  
ATOM   2657  CG2 THR A 337      59.190  41.784  39.940  1.00 30.75           C  
ATOM   2658  C   THR A 337      59.119  44.378  41.086  1.00 30.75           C  
ATOM   2659  O   THR A 337      59.256  44.902  39.980  1.00 30.75           O  
ATOM   2660  N   ARG A 338      58.102  44.702  41.905  1.00144.34           N  
ATOM   2661  CA  ARG A 338      57.071  45.589  41.453  1.00144.34           C  
ATOM   2662  CB  ARG A 338      55.898  45.730  42.448  1.00144.34           C  
ATOM   2663  CG  ARG A 338      56.263  46.292  43.823  1.00144.34           C  
ATOM   2664  CD  ARG A 338      55.186  46.080  44.891  1.00144.34           C  
ATOM   2665  NE  ARG A 338      54.009  46.926  44.545  1.00144.34           N  
ATOM   2666  CZ  ARG A 338      52.980  47.041  45.434  1.00144.34           C  
ATOM   2667  NH1 ARG A 338      53.019  46.354  46.612  1.00144.34           N1+
ATOM   2668  NH2 ARG A 338      51.919  47.851  45.155  1.00144.34           N  
ATOM   2669  C   ARG A 338      57.642  46.939  41.143  1.00144.34           C  
ATOM   2670  O   ARG A 338      57.252  47.565  40.158  1.00144.34           O  
ATOM   2671  N   LEU A 339      58.586  47.428  41.968  1.00 52.85           N  
ATOM   2672  CA  LEU A 339      59.161  48.732  41.769  1.00 52.85           C  
ATOM   2673  CB  LEU A 339      60.113  49.127  42.911  1.00 52.85           C  
ATOM   2674  CG  LEU A 339      59.424  49.275  44.279  1.00 52.85           C  
ATOM   2675  CD1 LEU A 339      60.430  49.673  45.370  1.00 52.85           C  
ATOM   2676  CD2 LEU A 339      58.231  50.240  44.200  1.00 52.85           C  
ATOM   2677  C   LEU A 339      59.951  48.762  40.498  1.00 52.85           C  
ATOM   2678  O   LEU A 339      59.930  49.756  39.776  1.00 52.85           O  
ATOM   2679  N   LEU A 340      60.693  47.680  40.201  1.00 56.38           N  
ATOM   2680  CA  LEU A 340      61.505  47.668  39.017  1.00 56.38           C  
ATOM   2681  CB  LEU A 340      62.395  46.416  38.916  1.00 56.38           C  
ATOM   2682  CG  LEU A 340      63.508  46.372  39.979  1.00 56.38           C  
ATOM   2683  CD1 LEU A 340      64.372  45.109  39.842  1.00 56.38           C  
ATOM   2684  CD2 LEU A 340      64.353  47.658  39.950  1.00 56.38           C  
ATOM   2685  C   LEU A 340      60.621  47.727  37.812  1.00 56.38           C  
ATOM   2686  O   LEU A 340      60.942  48.407  36.839  1.00 56.38           O  
ATOM   2687  N   LYS A 341      59.500  46.981  37.844  1.00 80.24           N  
ATOM   2688  CA  LYS A 341      58.583  46.928  36.740  1.00 80.24           C  
ATOM   2689  CB  LYS A 341      57.463  45.900  36.968  1.00 80.24           C  
ATOM   2690  CG  LYS A 341      56.496  45.771  35.790  1.00 80.24           C  
ATOM   2691  CD  LYS A 341      55.406  44.721  36.015  1.00 80.24           C  
ATOM   2692  CE  LYS A 341      55.938  43.340  36.398  1.00 80.24           C  
ATOM   2693  NZ  LYS A 341      54.810  42.437  36.716  1.00 80.24           N1+
ATOM   2694  C   LYS A 341      57.898  48.248  36.521  1.00 80.24           C  
ATOM   2695  O   LYS A 341      57.915  48.782  35.413  1.00 80.24           O  
ATOM   2696  N   ASP A 342      57.298  48.832  37.580  1.00 47.38           N  
ATOM   2697  CA  ASP A 342      56.507  50.018  37.385  1.00 47.38           C  
ATOM   2698  CB  ASP A 342      55.167  49.987  38.151  1.00 47.38           C  
ATOM   2699  CG  ASP A 342      54.283  51.145  37.702  1.00 47.38           C  
ATOM   2700  OD1 ASP A 342      54.796  52.046  36.986  1.00 47.38           O  
ATOM   2701  OD2 ASP A 342      53.078  51.143  38.073  1.00 47.38           O1-
ATOM   2702  C   ASP A 342      57.265  51.215  37.853  1.00 47.38           C  
ATOM   2703  O   ASP A 342      57.549  51.369  39.041  1.00 47.38           O  
ATOM   2704  N   GLU A 343      57.613  52.097  36.899  1.00 80.83           N  
ATOM   2705  CA  GLU A 343      58.318  53.314  37.178  1.00 80.83           C  
ATOM   2706  CB  GLU A 343      58.872  53.994  35.911  1.00 80.83           C  
ATOM   2707  CG  GLU A 343      57.827  54.331  34.848  1.00 80.83           C  
ATOM   2708  CD  GLU A 343      58.574  54.884  33.642  1.00 80.83           C  
ATOM   2709  OE1 GLU A 343      58.827  56.118  33.608  1.00 80.83           O  
ATOM   2710  OE2 GLU A 343      58.907  54.071  32.738  1.00 80.83           O1-
ATOM   2711  C   GLU A 343      57.418  54.269  37.908  1.00 80.83           C  
ATOM   2712  O   GLU A 343      57.884  55.048  38.736  1.00 80.83           O  
ATOM   2713  N   ASN A 344      56.102  54.235  37.616  1.00 43.11           N  
ATOM   2714  CA  ASN A 344      55.163  55.148  38.212  1.00 43.11           C  
ATOM   2715  CB  ASN A 344      53.714  54.878  37.771  1.00 43.11           C  
ATOM   2716  CG  ASN A 344      53.588  55.159  36.284  1.00 43.11           C  
ATOM   2717  OD1 ASN A 344      54.149  56.126  35.774  1.00 43.11           O  
ATOM   2718  ND2 ASN A 344      52.829  54.289  35.564  1.00 43.11           N  
ATOM   2719  C   ASN A 344      55.165  54.965  39.695  1.00 43.11           C  
ATOM   2720  O   ASN A 344      55.205  55.935  40.449  1.00 43.11           O  
ATOM   2721  N   GLU A 345      55.135  53.700  40.152  1.00 40.11           N  
ATOM   2722  CA  GLU A 345      55.063  53.423  41.556  1.00 40.11           C  
ATOM   2723  CB  GLU A 345      55.037  51.914  41.853  1.00 40.11           C  
ATOM   2724  CG  GLU A 345      54.888  51.579  43.337  1.00 40.11           C  
ATOM   2725  CD  GLU A 345      54.904  50.064  43.473  1.00 40.11           C  
ATOM   2726  OE1 GLU A 345      55.433  49.392  42.547  1.00 40.11           O  
ATOM   2727  OE2 GLU A 345      54.392  49.558  44.507  1.00 40.11           O1-
ATOM   2728  C   GLU A 345      56.289  53.982  42.203  1.00 40.11           C  
ATOM   2729  O   GLU A 345      56.227  54.576  43.278  1.00 40.11           O  
ATOM   2730  N   TYR A 346      57.439  53.804  41.536  1.00135.57           N  
ATOM   2731  CA  TYR A 346      58.724  54.230  42.007  1.00135.57           C  
ATOM   2732  CB  TYR A 346      59.815  53.731  41.042  1.00135.57           C  
ATOM   2733  CG  TYR A 346      61.170  54.148  41.491  1.00135.57           C  
ATOM   2734  CD1 TYR A 346      61.835  53.440  42.465  1.00135.57           C  
ATOM   2735  CD2 TYR A 346      61.773  55.254  40.937  1.00135.57           C  
ATOM   2736  CE1 TYR A 346      63.090  53.825  42.874  1.00135.57           C  
ATOM   2737  CE2 TYR A 346      63.027  55.641  41.343  1.00135.57           C  
ATOM   2738  CZ  TYR A 346      63.687  54.927  42.310  1.00135.57           C  
ATOM   2739  OH  TYR A 346      64.974  55.327  42.723  1.00135.57           O  
ATOM   2740  C   TYR A 346      58.760  55.729  42.105  1.00135.57           C  
ATOM   2741  O   TYR A 346      59.191  56.272  43.121  1.00135.57           O  
ATOM   2742  N   GLN A 347      58.197  56.424  41.100  1.00 80.70           N  
ATOM   2743  CA  GLN A 347      58.247  57.853  40.936  1.00 80.70           C  
ATOM   2744  CB  GLN A 347      57.425  58.357  39.731  1.00 80.70           C  
ATOM   2745  CG  GLN A 347      58.028  57.971  38.378  1.00 80.70           C  
ATOM   2746  CD  GLN A 347      59.285  58.806  38.168  1.00 80.70           C  
ATOM   2747  OE1 GLN A 347      59.494  59.821  38.832  1.00 80.70           O  
ATOM   2748  NE2 GLN A 347      60.147  58.369  37.212  1.00 80.70           N  
ATOM   2749  C   GLN A 347      57.713  58.506  42.150  1.00 80.70           C  
ATOM   2750  O   GLN A 347      58.027  59.657  42.441  1.00 80.70           O  
ATOM   2751  N   ALA A 348      56.892  57.760  42.890  1.00110.10           N  
ATOM   2752  CA  ALA A 348      56.312  58.262  44.101  1.00110.10           C  
ATOM   2753  CB  ALA A 348      55.580  57.185  44.905  1.00110.10           C  
ATOM   2754  C   ALA A 348      57.462  58.794  44.948  1.00110.10           C  
ATOM   2755  O   ALA A 348      57.228  59.669  45.772  1.00110.10           O  
ATOM   2756  N   MET A 349      58.698  58.227  44.797  1.00324.27           N  
ATOM   2757  CA  MET A 349      59.918  58.569  45.494  1.00324.27           C  
ATOM   2758  CB  MET A 349      61.101  57.616  45.192  1.00324.27           C  
ATOM   2759  CG  MET A 349      61.549  57.494  43.725  1.00324.27           C  
ATOM   2760  SD  MET A 349      62.602  58.802  43.017  1.00324.27           S  
ATOM   2761  CE  MET A 349      62.147  58.453  41.292  1.00324.27           C  
ATOM   2762  C   MET A 349      60.374  59.965  45.209  1.00324.27           C  
ATOM   2763  O   MET A 349      60.794  60.680  46.111  1.00324.27           O  
ATOM   2764  N   SER A 350      60.334  60.402  43.954  1.00 53.51           N  
ATOM   2765  CA  SER A 350      60.796  61.741  43.759  1.00 53.51           C  
ATOM   2766  CB  SER A 350      60.844  62.146  42.276  1.00 53.51           C  
ATOM   2767  OG  SER A 350      59.540  62.076  41.715  1.00 53.51           O  
ATOM   2768  C   SER A 350      59.781  62.588  44.429  1.00 53.51           C  
ATOM   2769  O   SER A 350      60.078  63.623  45.024  1.00 53.51           O  
ATOM   2770  N   ARG A 351      58.534  62.107  44.345  1.00159.11           N  
ATOM   2771  CA  ARG A 351      57.389  62.830  44.792  1.00159.11           C  
ATOM   2772  CB  ARG A 351      56.065  62.172  44.364  1.00159.11           C  
ATOM   2773  CG  ARG A 351      55.626  62.467  42.928  1.00159.11           C  
ATOM   2774  CD  ARG A 351      56.513  61.869  41.836  1.00159.11           C  
ATOM   2775  NE  ARG A 351      55.882  62.234  40.536  1.00159.11           N  
ATOM   2776  CZ  ARG A 351      56.644  62.421  39.420  1.00159.11           C  
ATOM   2777  NH1 ARG A 351      57.998  62.257  39.481  1.00159.11           N1+
ATOM   2778  NH2 ARG A 351      56.051  62.776  38.242  1.00159.11           N  
ATOM   2779  C   ARG A 351      57.277  63.029  46.260  1.00159.11           C  
ATOM   2780  O   ARG A 351      57.095  64.158  46.711  1.00159.11           O  
ATOM   2781  N   ALA A 352      57.426  61.948  47.044  1.00 46.77           N  
ATOM   2782  CA  ALA A 352      57.067  62.019  48.429  1.00 46.77           C  
ATOM   2783  CB  ALA A 352      57.303  60.707  49.196  1.00 46.77           C  
ATOM   2784  C   ALA A 352      57.844  63.090  49.110  1.00 46.77           C  
ATOM   2785  O   ALA A 352      59.040  63.253  48.879  1.00 46.77           O  
ATOM   2786  N   HIS A 353      57.153  63.855  49.980  1.00 48.57           N  
ATOM   2787  CA  HIS A 353      57.782  64.945  50.663  1.00 48.57           C  
ATOM   2788  ND1 HIS A 353      54.889  66.075  49.293  1.00 48.57           N  
ATOM   2789  CG  HIS A 353      56.109  66.574  49.690  1.00 48.57           C  
ATOM   2790  CB  HIS A 353      56.827  66.119  50.925  1.00 48.57           C  
ATOM   2791  NE2 HIS A 353      55.489  67.577  47.768  1.00 48.57           N  
ATOM   2792  CD2 HIS A 353      56.461  67.490  48.749  1.00 48.57           C  
ATOM   2793  CE1 HIS A 353      54.565  66.709  48.139  1.00 48.57           C  
ATOM   2794  C   HIS A 353      58.194  64.440  52.006  1.00 48.57           C  
ATOM   2795  O   HIS A 353      57.397  63.843  52.727  1.00 48.57           O  
ATOM   2796  N   ASN A 354      59.471  64.668  52.369  1.00 62.99           N  
ATOM   2797  CA  ASN A 354      59.981  64.240  53.640  1.00 62.99           C  
ATOM   2798  CB  ASN A 354      61.498  64.471  53.746  1.00 62.99           C  
ATOM   2799  CG  ASN A 354      62.011  63.921  55.062  1.00 62.99           C  
ATOM   2800  OD1 ASN A 354      61.244  63.565  55.954  1.00 62.99           O  
ATOM   2801  ND2 ASN A 354      63.364  63.866  55.193  1.00 62.99           N  
ATOM   2802  C   ASN A 354      59.312  65.068  54.700  1.00 62.99           C  
ATOM   2803  O   ASN A 354      59.377  66.296  54.677  1.00 62.99           O  
ATOM   2804  N   PRO A 355      58.633  64.414  55.608  1.00 88.24           N  
ATOM   2805  CA  PRO A 355      57.934  65.048  56.702  1.00 88.24           C  
ATOM   2806  CD  PRO A 355      58.241  63.029  55.424  1.00 88.24           C  
ATOM   2807  CB  PRO A 355      56.939  64.004  57.211  1.00 88.24           C  
ATOM   2808  CG  PRO A 355      57.518  62.661  56.729  1.00 88.24           C  
ATOM   2809  C   PRO A 355      58.828  65.549  57.801  1.00 88.24           C  
ATOM   2810  O   PRO A 355      58.390  66.375  58.600  1.00 88.24           O  
ATOM   2811  N   TYR A 356      60.066  65.036  57.870  1.00123.53           N  
ATOM   2812  CA  TYR A 356      61.008  65.285  58.928  1.00123.53           C  
ATOM   2813  CB  TYR A 356      62.138  64.243  58.994  1.00123.53           C  
ATOM   2814  CG  TYR A 356      61.462  63.017  59.517  1.00123.53           C  
ATOM   2815  CD1 TYR A 356      61.097  62.959  60.844  1.00123.53           C  
ATOM   2816  CD2 TYR A 356      61.190  61.936  58.710  1.00123.53           C  
ATOM   2817  CE1 TYR A 356      60.469  61.850  61.357  1.00123.53           C  
ATOM   2818  CE2 TYR A 356      60.561  60.821  59.216  1.00123.53           C  
ATOM   2819  CZ  TYR A 356      60.200  60.778  60.543  1.00123.53           C  
ATOM   2820  OH  TYR A 356      59.555  59.639  61.067  1.00123.53           O  
ATOM   2821  C   TYR A 356      61.546  66.686  58.991  1.00123.53           C  
ATOM   2822  O   TYR A 356      62.001  67.108  60.051  1.00123.53           O  
ATOM   2823  N   GLY A 357      61.639  67.432  57.876  1.00 64.99           N  
ATOM   2824  CA  GLY A 357      62.103  68.781  58.067  1.00 64.99           C  
ATOM   2825  C   GLY A 357      62.707  69.299  56.797  1.00 64.99           C  
ATOM   2826  O   GLY A 357      63.040  68.543  55.886  1.00 64.99           O  
ATOM   2827  N   ASP A 358      62.804  70.640  56.710  1.00 96.76           N  
ATOM   2828  CA  ASP A 358      63.380  71.369  55.616  1.00 96.76           C  
ATOM   2829  CB  ASP A 358      62.798  72.781  55.416  1.00 96.76           C  
ATOM   2830  CG  ASP A 358      62.995  73.633  56.652  1.00 96.76           C  
ATOM   2831  OD1 ASP A 358      63.551  73.128  57.663  1.00 96.76           O  
ATOM   2832  OD2 ASP A 358      62.571  74.818  56.592  1.00 96.76           O1-
ATOM   2833  C   ASP A 358      64.883  71.405  55.676  1.00 96.76           C  
ATOM   2834  O   ASP A 358      65.515  71.833  54.712  1.00 96.76           O  
ATOM   2835  N   GLY A 359      65.498  71.023  56.820  1.00 59.13           N  
ATOM   2836  CA  GLY A 359      66.938  71.035  56.943  1.00 59.13           C  
ATOM   2837  C   GLY A 359      67.376  72.176  57.826  1.00 59.13           C  
ATOM   2838  O   GLY A 359      68.570  72.413  58.011  1.00 59.13           O  
ATOM   2839  N   GLN A 360      66.398  72.966  58.296  1.00144.10           N  
ATOM   2840  CA  GLN A 360      66.449  74.122  59.160  1.00144.10           C  
ATOM   2841  CB  GLN A 360      65.389  75.180  58.805  1.00144.10           C  
ATOM   2842  CG  GLN A 360      65.614  75.759  57.405  1.00144.10           C  
ATOM   2843  CD  GLN A 360      64.718  76.973  57.217  1.00144.10           C  
ATOM   2844  OE1 GLN A 360      63.849  76.998  56.348  1.00144.10           O  
ATOM   2845  NE2 GLN A 360      64.945  78.024  58.050  1.00144.10           N  
ATOM   2846  C   GLN A 360      66.404  73.886  60.657  1.00144.10           C  
ATOM   2847  O   GLN A 360      66.414  74.860  61.403  1.00144.10           O  
ATOM   2848  N   ALA A 361      66.259  72.644  61.159  1.00 75.84           N  
ATOM   2849  CA  ALA A 361      65.899  72.390  62.540  1.00 75.84           C  
ATOM   2850  CB  ALA A 361      65.891  70.889  62.873  1.00 75.84           C  
ATOM   2851  C   ALA A 361      66.757  73.063  63.581  1.00 75.84           C  
ATOM   2852  O   ALA A 361      66.220  73.542  64.581  1.00 75.84           O  
ATOM   2853  N   CYS A 362      68.087  73.141  63.419  1.00104.00           N  
ATOM   2854  CA  CYS A 362      68.870  73.729  64.475  1.00104.00           C  
ATOM   2855  CB  CYS A 362      70.375  73.704  64.210  1.00104.00           C  
ATOM   2856  SG  CYS A 362      70.828  74.241  62.539  1.00104.00           S  
ATOM   2857  C   CYS A 362      68.459  75.151  64.716  1.00104.00           C  
ATOM   2858  O   CYS A 362      68.442  75.611  65.858  1.00104.00           O  
ATOM   2859  N   SER A 363      68.116  75.895  63.650  1.00 36.23           N  
ATOM   2860  CA  SER A 363      67.740  77.267  63.822  1.00 36.23           C  
ATOM   2861  CB  SER A 363      67.420  77.975  62.492  1.00 36.23           C  
ATOM   2862  OG  SER A 363      66.273  77.401  61.887  1.00 36.23           O  
ATOM   2863  C   SER A 363      66.513  77.333  64.682  1.00 36.23           C  
ATOM   2864  O   SER A 363      66.353  78.249  65.487  1.00 36.23           O  
ATOM   2865  N   ARG A 364      65.600  76.359  64.518  1.00123.98           N  
ATOM   2866  CA  ARG A 364      64.377  76.326  65.270  1.00123.98           C  
ATOM   2867  CB  ARG A 364      63.479  75.166  64.812  1.00123.98           C  
ATOM   2868  CG  ARG A 364      63.344  75.095  63.290  1.00123.98           C  
ATOM   2869  CD  ARG A 364      62.155  75.860  62.711  1.00123.98           C  
ATOM   2870  NE  ARG A 364      62.300  75.821  61.231  1.00123.98           N  
ATOM   2871  CZ  ARG A 364      61.935  74.702  60.542  1.00123.98           C  
ATOM   2872  NH1 ARG A 364      61.517  73.592  61.214  1.00123.98           N1+
ATOM   2873  NH2 ARG A 364      61.994  74.681  59.181  1.00123.98           N  
ATOM   2874  C   ARG A 364      64.703  76.084  66.711  1.00123.98           C  
ATOM   2875  O   ARG A 364      64.108  76.683  67.605  1.00123.98           O  
ATOM   2876  N   ILE A 365      65.663  75.175  66.964  1.00 53.03           N  
ATOM   2877  CA  ILE A 365      66.038  74.795  68.295  1.00 53.03           C  
ATOM   2878  CB  ILE A 365      67.056  73.690  68.307  1.00 53.03           C  
ATOM   2879  CG1 ILE A 365      66.490  72.435  67.622  1.00 53.03           C  
ATOM   2880  CG2 ILE A 365      67.487  73.453  69.767  1.00 53.03           C  
ATOM   2881  CD1 ILE A 365      67.551  71.379  67.317  1.00 53.03           C  
ATOM   2882  C   ILE A 365      66.651  75.961  69.003  1.00 53.03           C  
ATOM   2883  O   ILE A 365      66.315  76.242  70.153  1.00 53.03           O  
ATOM   2884  N   LEU A 366      67.554  76.692  68.320  1.00 51.65           N  
ATOM   2885  CA  LEU A 366      68.248  77.773  68.956  1.00 51.65           C  
ATOM   2886  CB  LEU A 366      69.224  78.507  68.018  1.00 51.65           C  
ATOM   2887  CG  LEU A 366      70.372  77.628  67.486  1.00 51.65           C  
ATOM   2888  CD1 LEU A 366      71.363  78.458  66.653  1.00 51.65           C  
ATOM   2889  CD2 LEU A 366      71.046  76.836  68.618  1.00 51.65           C  
ATOM   2890  C   LEU A 366      67.249  78.790  69.402  1.00 51.65           C  
ATOM   2891  O   LEU A 366      67.340  79.317  70.509  1.00 51.65           O  
ATOM   2892  N   GLU A 367      66.259  79.082  68.542  1.00 77.24           N  
ATOM   2893  CA  GLU A 367      65.291  80.096  68.836  1.00 77.24           C  
ATOM   2894  CB  GLU A 367      64.325  80.327  67.665  1.00 77.24           C  
ATOM   2895  CG  GLU A 367      65.048  80.815  66.408  1.00 77.24           C  
ATOM   2896  CD  GLU A 367      65.861  82.042  66.796  1.00 77.24           C  
ATOM   2897  OE1 GLU A 367      65.238  83.070  67.172  1.00 77.24           O  
ATOM   2898  OE2 GLU A 367      67.117  81.964  66.729  1.00 77.24           O1-
ATOM   2899  C   GLU A 367      64.493  79.697  70.038  1.00 77.24           C  
ATOM   2900  O   GLU A 367      64.238  80.516  70.919  1.00 77.24           O  
ATOM   2901  N   ALA A 368      64.109  78.411  70.118  1.00 37.68           N  
ATOM   2902  CA  ALA A 368      63.293  77.940  71.198  1.00 37.68           C  
ATOM   2903  CB  ALA A 368      62.943  76.446  71.084  1.00 37.68           C  
ATOM   2904  C   ALA A 368      64.030  78.131  72.483  1.00 37.68           C  
ATOM   2905  O   ALA A 368      63.428  78.444  73.509  1.00 37.68           O  
ATOM   2906  N   LEU A 369      65.359  77.920  72.474  1.00 59.79           N  
ATOM   2907  CA  LEU A 369      66.099  78.048  73.694  1.00 59.79           C  
ATOM   2908  CB  LEU A 369      67.567  77.590  73.599  1.00 59.79           C  
ATOM   2909  CG  LEU A 369      67.719  76.057  73.501  1.00 59.79           C  
ATOM   2910  CD1 LEU A 369      69.198  75.643  73.413  1.00 59.79           C  
ATOM   2911  CD2 LEU A 369      66.972  75.349  74.647  1.00 59.79           C  
ATOM   2912  C   LEU A 369      66.074  79.456  74.195  1.00 59.79           C  
ATOM   2913  O   LEU A 369      65.931  79.669  75.395  1.00 59.79           O  
ATOM   2914  N   LYS A 370      66.218  80.461  73.307  1.00 66.24           N  
ATOM   2915  CA  LYS A 370      66.282  81.829  73.752  1.00 66.24           C  
ATOM   2916  CB  LYS A 370      66.523  82.820  72.598  1.00 66.24           C  
ATOM   2917  CG  LYS A 370      67.881  82.654  71.910  1.00 66.24           C  
ATOM   2918  CD  LYS A 370      67.987  83.406  70.580  1.00 66.24           C  
ATOM   2919  CE  LYS A 370      69.362  83.305  69.916  1.00 66.24           C  
ATOM   2920  NZ  LYS A 370      69.418  82.128  69.020  1.00 66.24           N1+
ATOM   2921  C   LYS A 370      65.001  82.242  74.419  1.00 66.24           C  
ATOM   2922  O   LYS A 370      65.019  82.795  75.518  1.00 66.24           O  
ATOM   2923  N   ASN A 371      63.849  81.966  73.779  1.00 52.64           N  
ATOM   2924  CA  ASN A 371      62.576  82.391  74.296  1.00 52.64           C  
ATOM   2925  CB  ASN A 371      61.399  82.098  73.345  1.00 52.64           C  
ATOM   2926  CG  ASN A 371      61.353  83.173  72.265  1.00 52.64           C  
ATOM   2927  OD1 ASN A 371      60.637  84.166  72.393  1.00 52.64           O  
ATOM   2928  ND2 ASN A 371      62.142  82.979  71.174  1.00 52.64           N  
ATOM   2929  C   ASN A 371      62.286  81.707  75.596  1.00 52.64           C  
ATOM   2930  O   ASN A 371      61.710  82.301  76.505  1.00 52.64           O  
ATOM   2931  N   ASN A 372      62.651  80.422  75.724  1.00 85.00           N  
ATOM   2932  CA  ASN A 372      62.367  79.715  76.940  1.00 85.00           C  
ATOM   2933  CB  ASN A 372      62.252  78.191  76.749  1.00 85.00           C  
ATOM   2934  CG  ASN A 372      61.074  77.890  75.838  1.00 85.00           C  
ATOM   2935  OD1 ASN A 372      60.977  76.800  75.277  1.00 85.00           O  
ATOM   2936  ND2 ASN A 372      60.156  78.880  75.674  1.00 85.00           N  
ATOM   2937  C   ASN A 372      63.527  79.926  77.852  1.00 85.00           C  
ATOM   2938  O   ASN A 372      64.586  80.367  77.415  1.00 85.00           O  
ATOM   2939  N   ARG A 373      63.377  79.630  79.159  1.00135.96           N  
ATOM   2940  CA  ARG A 373      64.529  79.881  79.972  1.00135.96           C  
ATOM   2941  CB  ARG A 373      64.683  81.356  80.406  1.00135.96           C  
ATOM   2942  CG  ARG A 373      65.029  82.330  79.271  1.00135.96           C  
ATOM   2943  CD  ARG A 373      66.416  82.979  79.368  1.00135.96           C  
ATOM   2944  NE  ARG A 373      67.451  81.990  78.947  1.00135.96           N  
ATOM   2945  CZ  ARG A 373      68.258  81.403  79.878  1.00135.96           C  
ATOM   2946  NH1 ARG A 373      68.083  81.685  81.202  1.00135.96           N1+
ATOM   2947  NH2 ARG A 373      69.253  80.554  79.484  1.00135.96           N  
ATOM   2948  C   ARG A 373      64.485  79.084  81.230  1.00135.96           C  
ATOM   2949  O   ARG A 373      63.839  78.042  81.336  1.00135.96           O  
TER   
HEADER    model_1_2_chain_A
ATOM      1  N   MET B   1      54.355  33.839  91.077  1.00104.37           N  
ATOM      2  CA  MET B   1      55.644  33.329  90.561  1.00104.37           C  
ATOM      3  CB  MET B   1      55.958  33.964  89.194  1.00104.37           C  
ATOM      4  CG  MET B   1      54.916  33.655  88.115  1.00104.37           C  
ATOM      5  SD  MET B   1      54.729  31.891  87.709  1.00104.37           S  
ATOM      6  CE  MET B   1      56.280  31.746  86.776  1.00104.37           C  
ATOM      7  C   MET B   1      56.729  33.693  91.518  1.00104.37           C  
ATOM      8  O   MET B   1      56.524  33.679  92.731  1.00104.37           O  
ATOM      9  N   LYS B   2      57.928  34.006  90.992  1.00168.15           N  
ATOM     10  CA  LYS B   2      58.995  34.400  91.865  1.00168.15           C  
ATOM     11  CB  LYS B   2      60.401  34.102  91.320  1.00168.15           C  
ATOM     12  CG  LYS B   2      60.755  32.616  91.281  1.00168.15           C  
ATOM     13  CD  LYS B   2      62.074  32.337  90.559  1.00168.15           C  
ATOM     14  CE  LYS B   2      62.512  30.875  90.627  1.00168.15           C  
ATOM     15  NZ  LYS B   2      63.859  30.727  90.032  1.00168.15           N1+
ATOM     16  C   LYS B   2      58.900  35.881  92.034  1.00168.15           C  
ATOM     17  O   LYS B   2      58.808  36.615  91.052  1.00168.15           O  
ATOM     18  N   VAL B   3      58.934  36.365  93.294  1.00 60.60           N  
ATOM     19  CA  VAL B   3      58.795  37.779  93.504  1.00 60.60           C  
ATOM     20  CB  VAL B   3      57.526  38.151  94.216  1.00 60.60           C  
ATOM     21  CG1 VAL B   3      57.523  39.670  94.446  1.00 60.60           C  
ATOM     22  CG2 VAL B   3      56.319  37.633  93.413  1.00 60.60           C  
ATOM     23  C   VAL B   3      59.917  38.285  94.360  1.00 60.60           C  
ATOM     24  O   VAL B   3      60.389  37.600  95.266  1.00 60.60           O  
ATOM     25  N   LEU B   4      60.381  39.521  94.071  1.00 52.12           N  
ATOM     26  CA  LEU B   4      61.403  40.154  94.856  1.00 52.12           C  
ATOM     27  CB  LEU B   4      62.681  40.468  94.058  1.00 52.12           C  
ATOM     28  CG  LEU B   4      63.792  41.144  94.884  1.00 52.12           C  
ATOM     29  CD1 LEU B   4      64.330  40.193  95.963  1.00 52.12           C  
ATOM     30  CD2 LEU B   4      64.901  41.707  93.979  1.00 52.12           C  
ATOM     31  C   LEU B   4      60.851  41.472  95.309  1.00 52.12           C  
ATOM     32  O   LEU B   4      60.376  42.268  94.500  1.00 52.12           O  
ATOM     33  N   THR B   5      60.903  41.740  96.627  1.00 45.02           N  
ATOM     34  CA  THR B   5      60.402  42.982  97.141  1.00 45.02           C  
ATOM     35  CB  THR B   5      59.452  42.793  98.290  1.00 45.02           C  
ATOM     36  OG1 THR B   5      58.348  41.996  97.887  1.00 45.02           O  
ATOM     37  CG2 THR B   5      58.967  44.167  98.778  1.00 45.02           C  
ATOM     38  C   THR B   5      61.592  43.728  97.666  1.00 45.02           C  
ATOM     39  O   THR B   5      62.386  43.169  98.422  1.00 45.02           O  
ATOM     40  N   VAL B   6      61.753  45.013  97.268  1.00 60.47           N  
ATOM     41  CA  VAL B   6      62.886  45.787  97.702  1.00 60.47           C  
ATOM     42  CB  VAL B   6      63.751  46.239  96.557  1.00 60.47           C  
ATOM     43  CG1 VAL B   6      64.900  47.099  97.109  1.00 60.47           C  
ATOM     44  CG2 VAL B   6      64.215  45.004  95.767  1.00 60.47           C  
ATOM     45  C   VAL B   6      62.404  47.039  98.387  1.00 60.47           C  
ATOM     46  O   VAL B   6      61.489  47.702  97.900  1.00 60.47           O  
ATOM     47  N   PHE B   7      63.005  47.382  99.556  1.00101.53           N  
ATOM     48  CA  PHE B   7      62.668  48.590 100.276  1.00101.53           C  
ATOM     49  CB  PHE B   7      61.338  48.483 101.046  1.00101.53           C  
ATOM     50  CG  PHE B   7      61.388  47.257 101.892  1.00101.53           C  
ATOM     51  CD1 PHE B   7      61.959  47.270 103.144  1.00101.53           C  
ATOM     52  CD2 PHE B   7      60.854  46.082 101.417  1.00101.53           C  
ATOM     53  CE1 PHE B   7      61.994  46.126 103.908  1.00101.53           C  
ATOM     54  CE2 PHE B   7      60.886  44.935 102.175  1.00101.53           C  
ATOM     55  CZ  PHE B   7      61.459  44.956 103.423  1.00101.53           C  
ATOM     56  C   PHE B   7      63.778  48.934 101.239  1.00101.53           C  
ATOM     57  O   PHE B   7      64.435  48.043 101.771  1.00101.53           O  
ATOM     58  N   GLY B   8      64.136  50.241 101.326  1.00104.74           N  
ATOM     59  CA  GLY B   8      65.149  50.749 102.226  1.00104.74           C  
ATOM     60  C   GLY B   8      64.781  51.235 103.604  1.00104.74           C  
ATOM     61  O   GLY B   8      65.351  50.797 104.602  1.00104.74           O  
ATOM     62  N   THR B   9      63.807  52.167 103.693  1.00 73.58           N  
ATOM     63  CA  THR B   9      63.640  52.910 104.918  1.00 73.58           C  
ATOM     64  CB  THR B   9      63.311  54.357 104.695  1.00 73.58           C  
ATOM     65  OG1 THR B   9      62.070  54.479 104.015  1.00 73.58           O  
ATOM     66  CG2 THR B   9      64.437  54.997 103.867  1.00 73.58           C  
ATOM     67  C   THR B   9      62.571  52.348 105.791  1.00 73.58           C  
ATOM     68  O   THR B   9      61.837  51.432 105.424  1.00 73.58           O  
ATOM     69  N   ARG B  10      62.478  52.920 107.009  1.00122.12           N  
ATOM     70  CA  ARG B  10      61.524  52.459 107.965  1.00122.12           C  
ATOM     71  CB  ARG B  10      61.631  53.156 109.335  1.00122.12           C  
ATOM     72  CG  ARG B  10      60.583  52.654 110.330  1.00122.12           C  
ATOM     73  CD  ARG B  10      60.923  52.916 111.800  1.00122.12           C  
ATOM     74  NE  ARG B  10      60.898  54.385 112.041  1.00122.12           N  
ATOM     75  CZ  ARG B  10      61.157  54.862 113.295  1.00122.12           C  
ATOM     76  NH1 ARG B  10      61.438  53.990 114.306  1.00122.12           N1+
ATOM     77  NH2 ARG B  10      61.129  56.204 113.539  1.00122.12           N  
ATOM     78  C   ARG B  10      60.148  52.662 107.424  1.00122.12           C  
ATOM     79  O   ARG B  10      59.330  51.748 107.494  1.00122.12           O  
ATOM     80  N   PRO B  11      59.850  53.801 106.864  1.00 83.31           N  
ATOM     81  CA  PRO B  11      58.523  54.017 106.352  1.00 83.31           C  
ATOM     82  CD  PRO B  11      60.498  55.042 107.250  1.00 83.31           C  
ATOM     83  CB  PRO B  11      58.454  55.500 106.001  1.00 83.31           C  
ATOM     84  CG  PRO B  11      59.453  56.140 106.986  1.00 83.31           C  
ATOM     85  C   PRO B  11      58.180  53.088 105.231  1.00 83.31           C  
ATOM     86  O   PRO B  11      57.026  52.675 105.144  1.00 83.31           O  
ATOM     87  N   GLU B  12      59.145  52.752 104.356  1.00 59.54           N  
ATOM     88  CA  GLU B  12      58.849  51.855 103.277  1.00 59.54           C  
ATOM     89  CB  GLU B  12      59.954  51.762 102.204  1.00 59.54           C  
ATOM     90  CG  GLU B  12      59.989  52.967 101.257  1.00 59.54           C  
ATOM     91  CD  GLU B  12      61.035  52.717 100.175  1.00 59.54           C  
ATOM     92  OE1 GLU B  12      62.081  52.095 100.498  1.00 59.54           O  
ATOM     93  OE2 GLU B  12      60.801  53.145  99.012  1.00 59.54           O1-
ATOM     94  C   GLU B  12      58.613  50.485 103.828  1.00 59.54           C  
ATOM     95  O   GLU B  12      57.751  49.750 103.350  1.00 59.54           O  
ATOM     96  N   ALA B  13      59.386  50.100 104.858  1.00 58.41           N  
ATOM     97  CA  ALA B  13      59.273  48.780 105.405  1.00 58.41           C  
ATOM     98  CB  ALA B  13      60.360  48.431 106.422  1.00 58.41           C  
ATOM     99  C   ALA B  13      57.932  48.577 106.032  1.00 58.41           C  
ATOM    100  O   ALA B  13      57.376  47.491 105.935  1.00 58.41           O  
ATOM    101  N   ILE B  14      57.349  49.609 106.665  1.00 76.62           N  
ATOM    102  CA  ILE B  14      56.083  49.465 107.334  1.00 76.62           C  
ATOM    103  CB  ILE B  14      55.580  50.747 107.929  1.00 76.62           C  
ATOM    104  CG1 ILE B  14      56.491  51.173 109.093  1.00 76.62           C  
ATOM    105  CG2 ILE B  14      54.109  50.550 108.331  1.00 76.62           C  
ATOM    106  CD1 ILE B  14      56.195  52.578 109.609  1.00 76.62           C  
ATOM    107  C   ILE B  14      55.081  48.963 106.345  1.00 76.62           C  
ATOM    108  O   ILE B  14      54.147  48.240 106.677  1.00 76.62           O  
ATOM    109  N   LYS B  15      55.251  49.346 105.083  1.00232.04           N  
ATOM    110  CA  LYS B  15      54.379  48.932 104.033  1.00232.04           C  
ATOM    111  CB  LYS B  15      54.588  49.743 102.747  1.00232.04           C  
ATOM    112  CG  LYS B  15      54.110  51.179 103.006  1.00232.04           C  
ATOM    113  CD  LYS B  15      54.529  52.229 101.982  1.00232.04           C  
ATOM    114  CE  LYS B  15      54.178  53.658 102.411  1.00232.04           C  
ATOM    115  NZ  LYS B  15      52.712  53.853 102.404  1.00232.04           N1+
ATOM    116  C   LYS B  15      54.453  47.399 103.833  1.00232.04           C  
ATOM    117  O   LYS B  15      53.773  46.942 102.913  1.00232.04           O  
ATOM    118  N   MET B  16      55.259  46.624 104.678  1.00317.88           N  
ATOM    119  CA  MET B  16      55.641  45.199 104.831  1.00317.88           C  
ATOM    120  CB  MET B  16      56.459  44.931 106.110  1.00317.88           C  
ATOM    121  CG  MET B  16      57.000  43.504 106.225  1.00317.88           C  
ATOM    122  SD  MET B  16      58.474  43.152 105.221  1.00317.88           S  
ATOM    123  CE  MET B  16      59.586  44.111 106.292  1.00317.88           C  
ATOM    124  C   MET B  16      54.511  44.198 104.961  1.00317.88           C  
ATOM    125  O   MET B  16      54.656  43.070 104.489  1.00317.88           O  
ATOM    126  N   ALA B  17      53.417  44.512 105.682  1.00165.66           N  
ATOM    127  CA  ALA B  17      52.389  43.524 105.949  1.00165.66           C  
ATOM    128  CB  ALA B  17      51.309  44.061 106.905  1.00165.66           C  
ATOM    129  C   ALA B  17      51.631  42.985 104.798  1.00165.66           C  
ATOM    130  O   ALA B  17      51.677  41.782 104.519  1.00165.66           O  
ATOM    131  N   PRO B  18      50.918  43.838 104.135  1.00150.50           N  
ATOM    132  CA  PRO B  18      50.135  43.390 103.042  1.00150.50           C  
ATOM    133  CD  PRO B  18      51.110  45.279 104.140  1.00150.50           C  
ATOM    134  CB  PRO B  18      49.473  44.658 102.496  1.00150.50           C  
ATOM    135  CG  PRO B  18      50.477  45.766 102.836  1.00150.50           C  
ATOM    136  C   PRO B  18      51.130  42.829 102.104  1.00150.50           C  
ATOM    137  O   PRO B  18      50.908  41.775 101.508  1.00150.50           O  
ATOM    138  N   LEU B  19      52.273  43.511 101.996  1.00175.54           N  
ATOM    139  CA  LEU B  19      53.009  43.029 100.900  1.00175.54           C  
ATOM    140  CB  LEU B  19      53.908  44.124 100.311  1.00175.54           C  
ATOM    141  CG  LEU B  19      54.492  43.749  98.941  1.00175.54           C  
ATOM    142  CD1 LEU B  19      53.370  43.433  97.938  1.00175.54           C  
ATOM    143  CD2 LEU B  19      55.440  44.844  98.427  1.00175.54           C  
ATOM    144  C   LEU B  19      53.809  41.789 101.126  1.00175.54           C  
ATOM    145  O   LEU B  19      53.532  40.737 100.553  1.00175.54           O  
ATOM    146  N   VAL B  20      54.803  41.886 102.027  1.00 57.31           N  
ATOM    147  CA  VAL B  20      55.766  40.836 102.204  1.00 57.31           C  
ATOM    148  CB  VAL B  20      56.954  41.271 103.011  1.00 57.31           C  
ATOM    149  CG1 VAL B  20      57.904  40.070 103.163  1.00 57.31           C  
ATOM    150  CG2 VAL B  20      57.598  42.485 102.317  1.00 57.31           C  
ATOM    151  C   VAL B  20      55.163  39.647 102.874  1.00 57.31           C  
ATOM    152  O   VAL B  20      55.413  38.508 102.483  1.00 57.31           O  
ATOM    153  N   HIS B  21      54.350  39.888 103.914  1.00 73.85           N  
ATOM    154  CA  HIS B  21      53.815  38.814 104.696  1.00 73.85           C  
ATOM    155  ND1 HIS B  21      53.404  38.030 107.997  1.00 73.85           N  
ATOM    156  CG  HIS B  21      52.613  38.342 106.913  1.00 73.85           C  
ATOM    157  CB  HIS B  21      52.982  39.357 105.872  1.00 73.85           C  
ATOM    158  NE2 HIS B  21      51.567  36.792 108.174  1.00 73.85           N  
ATOM    159  CD2 HIS B  21      51.495  37.577 107.037  1.00 73.85           C  
ATOM    160  CE1 HIS B  21      52.731  37.098 108.718  1.00 73.85           C  
ATOM    161  C   HIS B  21      52.934  37.961 103.835  1.00 73.85           C  
ATOM    162  O   HIS B  21      53.090  36.741 103.783  1.00 73.85           O  
ATOM    163  N   ALA B  22      52.010  38.599 103.095  1.00 31.82           N  
ATOM    164  CA  ALA B  22      51.048  37.892 102.296  1.00 31.82           C  
ATOM    165  CB  ALA B  22      50.044  38.833 101.609  1.00 31.82           C  
ATOM    166  C   ALA B  22      51.743  37.108 101.231  1.00 31.82           C  
ATOM    167  O   ALA B  22      51.358  35.979 100.933  1.00 31.82           O  
ATOM    168  N   LEU B  23      52.790  37.688 100.620  1.00 48.26           N  
ATOM    169  CA  LEU B  23      53.487  37.014  99.561  1.00 48.26           C  
ATOM    170  CB  LEU B  23      54.679  37.830  99.031  1.00 48.26           C  
ATOM    171  CG  LEU B  23      54.283  39.116  98.283  1.00 48.26           C  
ATOM    172  CD1 LEU B  23      55.518  39.893  97.806  1.00 48.26           C  
ATOM    173  CD2 LEU B  23      53.329  38.802  97.122  1.00 48.26           C  
ATOM    174  C   LEU B  23      54.071  35.760 100.118  1.00 48.26           C  
ATOM    175  O   LEU B  23      54.026  34.705  99.486  1.00 48.26           O  
ATOM    176  N   ALA B  24      54.648  35.854 101.327  1.00 28.58           N  
ATOM    177  CA  ALA B  24      55.275  34.717 101.930  1.00 28.58           C  
ATOM    178  CB  ALA B  24      55.947  35.056 103.273  1.00 28.58           C  
ATOM    179  C   ALA B  24      54.238  33.670 102.189  1.00 28.58           C  
ATOM    180  O   ALA B  24      54.462  32.490 101.928  1.00 28.58           O  
ATOM    181  N   LYS B  25      53.059  34.098 102.682  1.00 48.39           N  
ATOM    182  CA  LYS B  25      51.994  33.223 103.091  1.00 48.39           C  
ATOM    183  CB  LYS B  25      50.805  34.034 103.636  1.00 48.39           C  
ATOM    184  CG  LYS B  25      49.711  33.215 104.317  1.00 48.39           C  
ATOM    185  CD  LYS B  25      48.747  34.088 105.125  1.00 48.39           C  
ATOM    186  CE  LYS B  25      47.648  33.300 105.839  1.00 48.39           C  
ATOM    187  NZ  LYS B  25      46.786  34.218 106.617  1.00 48.39           N1+
ATOM    188  C   LYS B  25      51.489  32.393 101.945  1.00 48.39           C  
ATOM    189  O   LYS B  25      51.333  31.181 102.084  1.00 48.39           O  
ATOM    190  N   ASP B  26      51.223  33.011 100.777  1.00 59.38           N  
ATOM    191  CA  ASP B  26      50.653  32.274  99.678  1.00 59.38           C  
ATOM    192  CB  ASP B  26      50.068  33.199  98.590  1.00 59.38           C  
ATOM    193  CG  ASP B  26      49.188  32.402  97.634  1.00 59.38           C  
ATOM    194  OD1 ASP B  26      49.373  31.159  97.531  1.00 59.38           O  
ATOM    195  OD2 ASP B  26      48.313  33.038  96.989  1.00 59.38           O1-
ATOM    196  C   ASP B  26      51.698  31.389  99.054  1.00 59.38           C  
ATOM    197  O   ASP B  26      52.813  31.820  98.770  1.00 59.38           O  
ATOM    198  N   PRO B  27      51.349  30.141  98.842  1.00153.00           N  
ATOM    199  CA  PRO B  27      52.255  29.202  98.224  1.00153.00           C  
ATOM    200  CD  PRO B  27      50.436  29.478  99.759  1.00153.00           C  
ATOM    201  CB  PRO B  27      51.682  27.816  98.501  1.00153.00           C  
ATOM    202  CG  PRO B  27      50.883  28.007  99.800  1.00153.00           C  
ATOM    203  C   PRO B  27      52.480  29.458  96.766  1.00153.00           C  
ATOM    204  O   PRO B  27      53.455  28.947  96.217  1.00153.00           O  
ATOM    205  N   PHE B  28      51.588  30.235  96.127  1.00105.96           N  
ATOM    206  CA  PHE B  28      51.633  30.502  94.722  1.00105.96           C  
ATOM    207  CB  PHE B  28      50.450  31.383  94.283  1.00105.96           C  
ATOM    208  CG  PHE B  28      50.474  31.555  92.805  1.00105.96           C  
ATOM    209  CD1 PHE B  28      51.224  32.550  92.223  1.00105.96           C  
ATOM    210  CD2 PHE B  28      49.731  30.721  92.004  1.00105.96           C  
ATOM    211  CE1 PHE B  28      51.236  32.706  90.857  1.00105.96           C  
ATOM    212  CE2 PHE B  28      49.740  30.875  90.638  1.00105.96           C  
ATOM    213  CZ  PHE B  28      50.494  31.868  90.061  1.00105.96           C  
ATOM    214  C   PHE B  28      52.905  31.227  94.419  1.00105.96           C  
ATOM    215  O   PHE B  28      53.531  30.991  93.387  1.00105.96           O  
ATOM    216  N   PHE B  29      53.325  32.133  95.319  1.00 66.43           N  
ATOM    217  CA  PHE B  29      54.486  32.931  95.051  1.00 66.43           C  
ATOM    218  CB  PHE B  29      54.348  34.375  95.565  1.00 66.43           C  
ATOM    219  CG  PHE B  29      53.206  35.046  94.882  1.00 66.43           C  
ATOM    220  CD1 PHE B  29      53.394  35.721  93.697  1.00 66.43           C  
ATOM    221  CD2 PHE B  29      51.943  35.001  95.431  1.00 66.43           C  
ATOM    222  CE1 PHE B  29      52.339  36.341  93.072  1.00 66.43           C  
ATOM    223  CE2 PHE B  29      50.884  35.619  94.811  1.00 66.43           C  
ATOM    224  CZ  PHE B  29      51.082  36.289  93.627  1.00 66.43           C  
ATOM    225  C   PHE B  29      55.676  32.378  95.771  1.00 66.43           C  
ATOM    226  O   PHE B  29      55.558  31.753  96.824  1.00 66.43           O  
ATOM    227  N   GLU B  30      56.869  32.561  95.166  1.00 66.97           N  
ATOM    228  CA  GLU B  30      58.120  32.277  95.810  1.00 66.97           C  
ATOM    229  CB  GLU B  30      59.143  31.545  94.927  1.00 66.97           C  
ATOM    230  CG  GLU B  30      60.462  31.267  95.655  1.00 66.97           C  
ATOM    231  CD  GLU B  30      61.491  30.798  94.636  1.00 66.97           C  
ATOM    232  OE1 GLU B  30      61.127  30.696  93.434  1.00 66.97           O  
ATOM    233  OE2 GLU B  30      62.655  30.539  95.042  1.00 66.97           O1-
ATOM    234  C   GLU B  30      58.685  33.643  96.025  1.00 66.97           C  
ATOM    235  O   GLU B  30      59.140  34.278  95.074  1.00 66.97           O  
ATOM    236  N   ALA B  31      58.694  34.134  97.279  1.00 50.25           N  
ATOM    237  CA  ALA B  31      59.087  35.503  97.441  1.00 50.25           C  
ATOM    238  CB  ALA B  31      58.007  36.375  98.101  1.00 50.25           C  
ATOM    239  C   ALA B  31      60.323  35.635  98.274  1.00 50.25           C  
ATOM    240  O   ALA B  31      60.609  34.816  99.145  1.00 50.25           O  
ATOM    241  N   LYS B  32      61.101  36.700  97.980  1.00 70.04           N  
ATOM    242  CA  LYS B  32      62.296  37.038  98.699  1.00 70.04           C  
ATOM    243  CB  LYS B  32      63.605  36.752  97.939  1.00 70.04           C  
ATOM    244  CG  LYS B  32      63.977  35.269  97.863  1.00 70.04           C  
ATOM    245  CD  LYS B  32      65.223  34.997  97.014  1.00 70.04           C  
ATOM    246  CE  LYS B  32      65.741  33.559  97.119  1.00 70.04           C  
ATOM    247  NZ  LYS B  32      67.035  33.429  96.409  1.00 70.04           N1+
ATOM    248  C   LYS B  32      62.265  38.519  98.965  1.00 70.04           C  
ATOM    249  O   LYS B  32      61.478  39.255  98.372  1.00 70.04           O  
ATOM    250  N   VAL B  33      63.112  38.988  99.901  1.00 48.55           N  
ATOM    251  CA  VAL B  33      63.181  40.383 100.235  1.00 48.55           C  
ATOM    252  CB  VAL B  33      62.707  40.683 101.629  1.00 48.55           C  
ATOM    253  CG1 VAL B  33      62.965  42.170 101.924  1.00 48.55           C  
ATOM    254  CG2 VAL B  33      61.230  40.271 101.758  1.00 48.55           C  
ATOM    255  C   VAL B  33      64.607  40.849 100.175  1.00 48.55           C  
ATOM    256  O   VAL B  33      65.530  40.149 100.592  1.00 48.55           O  
ATOM    257  N   CYS B  34      64.818  42.071  99.644  1.00 45.58           N  
ATOM    258  CA  CYS B  34      66.125  42.665  99.596  1.00 45.58           C  
ATOM    259  CB  CYS B  34      66.594  42.986  98.168  1.00 45.58           C  
ATOM    260  SG  CYS B  34      68.241  43.751  98.132  1.00 45.58           S  
ATOM    261  C   CYS B  34      66.026  43.968 100.328  1.00 45.58           C  
ATOM    262  O   CYS B  34      65.092  44.734 100.102  1.00 45.58           O  
ATOM    263  N   VAL B  35      66.986  44.254 101.234  1.00 71.32           N  
ATOM    264  CA  VAL B  35      66.907  45.482 101.976  1.00 71.32           C  
ATOM    265  CB  VAL B  35      66.915  45.289 103.466  1.00 71.32           C  
ATOM    266  CG1 VAL B  35      66.838  46.673 104.135  1.00 71.32           C  
ATOM    267  CG2 VAL B  35      65.768  44.341 103.857  1.00 71.32           C  
ATOM    268  C   VAL B  35      68.088  46.347 101.640  1.00 71.32           C  
ATOM    269  O   VAL B  35      69.240  45.923 101.711  1.00 71.32           O  
ATOM    270  N   THR B  36      67.772  47.570 101.175  1.00127.80           N  
ATOM    271  CA  THR B  36      68.596  48.693 100.815  1.00127.80           C  
ATOM    272  CB  THR B  36      68.037  49.500  99.686  1.00127.80           C  
ATOM    273  OG1 THR B  36      66.772  50.041 100.038  1.00127.80           O  
ATOM    274  CG2 THR B  36      67.911  48.576  98.463  1.00127.80           C  
ATOM    275  C   THR B  36      68.850  49.619 101.972  1.00127.80           C  
ATOM    276  O   THR B  36      69.290  50.745 101.762  1.00127.80           O  
ATOM    277  N   ALA B  37      68.413  49.273 103.191  1.00 80.88           N  
ATOM    278  CA  ALA B  37      68.493  50.189 104.302  1.00 80.88           C  
ATOM    279  CB  ALA B  37      68.009  49.555 105.613  1.00 80.88           C  
ATOM    280  C   ALA B  37      69.874  50.702 104.568  1.00 80.88           C  
ATOM    281  O   ALA B  37      70.828  49.944 104.737  1.00 80.88           O  
ATOM    282  N   GLN B  38      70.002  52.047 104.570  1.00166.03           N  
ATOM    283  CA  GLN B  38      71.201  52.733 104.956  1.00166.03           C  
ATOM    284  CB  GLN B  38      71.211  54.184 104.457  1.00166.03           C  
ATOM    285  CG  GLN B  38      70.006  55.002 104.930  1.00166.03           C  
ATOM    286  CD  GLN B  38      68.903  54.884 103.881  1.00166.03           C  
ATOM    287  OE1 GLN B  38      67.836  54.331 104.145  1.00166.03           O  
ATOM    288  NE2 GLN B  38      69.158  55.420 102.656  1.00166.03           N  
ATOM    289  C   GLN B  38      71.337  52.721 106.442  1.00166.03           C  
ATOM    290  O   GLN B  38      72.411  52.462 106.986  1.00166.03           O  
ATOM    291  N   HIS B  39      70.226  53.017 107.137  1.00123.54           N  
ATOM    292  CA  HIS B  39      70.224  53.008 108.567  1.00123.54           C  
ATOM    293  ND1 HIS B  39      71.287  56.300 108.043  1.00123.54           N  
ATOM    294  CG  HIS B  39      71.201  55.321 109.009  1.00123.54           C  
ATOM    295  CB  HIS B  39      70.031  54.401 109.194  1.00123.54           C  
ATOM    296  NE2 HIS B  39      73.178  56.393 109.210  1.00123.54           N  
ATOM    297  CD2 HIS B  39      72.364  55.394 109.712  1.00123.54           C  
ATOM    298  CE1 HIS B  39      72.489  56.909 108.210  1.00123.54           C  
ATOM    299  C   HIS B  39      69.027  52.219 108.945  1.00123.54           C  
ATOM    300  O   HIS B  39      68.749  52.000 110.122  1.00123.54           O  
ATOM    301  N   ARG B  40      68.280  51.732 107.938  1.00195.32           N  
ATOM    302  CA  ARG B  40      67.130  50.986 108.326  1.00195.32           C  
ATOM    303  CB  ARG B  40      66.019  50.958 107.260  1.00195.32           C  
ATOM    304  CG  ARG B  40      64.736  50.284 107.742  1.00195.32           C  
ATOM    305  CD  ARG B  40      63.903  49.655 106.628  1.00195.32           C  
ATOM    306  NE  ARG B  40      64.645  48.442 106.175  1.00195.32           N  
ATOM    307  CZ  ARG B  40      64.525  47.269 106.864  1.00195.32           C  
ATOM    308  NH1 ARG B  40      63.749  47.205 107.986  1.00195.32           N1+
ATOM    309  NH2 ARG B  40      65.189  46.155 106.443  1.00195.32           N  
ATOM    310  C   ARG B  40      67.594  49.586 108.536  1.00195.32           C  
ATOM    311  O   ARG B  40      66.815  48.638 108.440  1.00195.32           O  
ATOM    312  N   GLU B  41      68.894  49.409 108.840  1.00141.58           N  
ATOM    313  CA  GLU B  41      69.290  48.095 109.207  1.00141.58           C  
ATOM    314  CB  GLU B  41      70.789  47.924 109.523  1.00141.58           C  
ATOM    315  CG  GLU B  41      71.730  47.911 108.315  1.00141.58           C  
ATOM    316  CD  GLU B  41      72.248  49.321 108.071  1.00141.58           C  
ATOM    317  OE1 GLU B  41      71.872  50.237 108.850  1.00141.58           O  
ATOM    318  OE2 GLU B  41      73.038  49.499 107.105  1.00141.58           O1-
ATOM    319  C   GLU B  41      68.572  47.927 110.489  1.00141.58           C  
ATOM    320  O   GLU B  41      68.052  46.866 110.825  1.00141.58           O  
ATOM    321  N   MET B  42      68.464  49.069 111.177  1.00177.96           N  
ATOM    322  CA  MET B  42      67.929  49.231 112.482  1.00177.96           C  
ATOM    323  CB  MET B  42      68.006  50.681 112.991  1.00177.96           C  
ATOM    324  CG  MET B  42      67.486  50.850 114.420  1.00177.96           C  
ATOM    325  SD  MET B  42      67.578  52.549 115.058  1.00177.96           S  
ATOM    326  CE  MET B  42      66.270  53.182 113.971  1.00177.96           C  
ATOM    327  C   MET B  42      66.480  48.818 112.503  1.00177.96           C  
ATOM    328  O   MET B  42      66.026  48.500 113.598  1.00177.96           O  
ATOM    329  N   LEU B  43      65.716  48.856 111.363  1.00293.86           N  
ATOM    330  CA  LEU B  43      64.290  48.588 111.383  1.00293.86           C  
ATOM    331  CB  LEU B  43      63.543  49.077 110.145  1.00293.86           C  
ATOM    332  CG  LEU B  43      62.025  48.992 110.340  1.00293.86           C  
ATOM    333  CD1 LEU B  43      61.582  49.872 111.520  1.00293.86           C  
ATOM    334  CD2 LEU B  43      61.289  49.340 109.048  1.00293.86           C  
ATOM    335  C   LEU B  43      63.967  47.136 111.596  1.00293.86           C  
ATOM    336  O   LEU B  43      63.109  46.543 110.938  1.00293.86           O  
ATOM    337  N   ASP B  44      64.609  46.544 112.608  1.00 73.36           N  
ATOM    338  CA  ASP B  44      64.357  45.190 112.979  1.00 73.36           C  
ATOM    339  CB  ASP B  44      65.369  44.636 113.991  1.00 73.36           C  
ATOM    340  CG  ASP B  44      66.652  44.360 113.226  1.00 73.36           C  
ATOM    341  OD1 ASP B  44      66.601  44.365 111.967  1.00 73.36           O  
ATOM    342  OD2 ASP B  44      67.697  44.132 113.888  1.00 73.36           O1-
ATOM    343  C   ASP B  44      62.992  45.104 113.582  1.00 73.36           C  
ATOM    344  O   ASP B  44      62.330  44.076 113.481  1.00 73.36           O  
ATOM    345  N   GLN B  45      62.530  46.192 114.225  1.00 79.57           N  
ATOM    346  CA  GLN B  45      61.270  46.176 114.915  1.00 79.57           C  
ATOM    347  CB  GLN B  45      60.891  47.584 115.394  1.00 79.57           C  
ATOM    348  CG  GLN B  45      59.485  47.693 115.985  1.00 79.57           C  
ATOM    349  CD  GLN B  45      59.083  49.161 115.927  1.00 79.57           C  
ATOM    350  OE1 GLN B  45      58.053  49.559 116.469  1.00 79.57           O  
ATOM    351  NE2 GLN B  45      59.913  49.991 115.237  1.00 79.57           N  
ATOM    352  C   GLN B  45      60.174  45.785 113.972  1.00 79.57           C  
ATOM    353  O   GLN B  45      59.440  44.831 114.225  1.00 79.57           O  
ATOM    354  N   VAL B  46      60.056  46.494 112.835  1.00 54.51           N  
ATOM    355  CA  VAL B  46      58.989  46.251 111.908  1.00 54.51           C  
ATOM    356  CB  VAL B  46      58.969  47.232 110.772  1.00 54.51           C  
ATOM    357  CG1 VAL B  46      57.818  46.865 109.817  1.00 54.51           C  
ATOM    358  CG2 VAL B  46      58.864  48.650 111.359  1.00 54.51           C  
ATOM    359  C   VAL B  46      59.152  44.886 111.326  1.00 54.51           C  
ATOM    360  O   VAL B  46      58.179  44.156 111.143  1.00 54.51           O  
ATOM    361  N   LEU B  47      60.407  44.516 111.018  1.00 66.30           N  
ATOM    362  CA  LEU B  47      60.700  43.257 110.404  1.00 66.30           C  
ATOM    363  CB  LEU B  47      62.209  43.070 110.182  1.00 66.30           C  
ATOM    364  CG  LEU B  47      62.827  44.115 109.239  1.00 66.30           C  
ATOM    365  CD1 LEU B  47      64.339  43.889 109.066  1.00 66.30           C  
ATOM    366  CD2 LEU B  47      62.076  44.153 107.899  1.00 66.30           C  
ATOM    367  C   LEU B  47      60.276  42.164 111.326  1.00 66.30           C  
ATOM    368  O   LEU B  47      59.549  41.264 110.919  1.00 66.30           O  
ATOM    369  N   LYS B  48      60.697  42.239 112.603  1.00101.34           N  
ATOM    370  CA  LYS B  48      60.394  41.232 113.577  1.00101.34           C  
ATOM    371  CB  LYS B  48      61.074  41.450 114.936  1.00101.34           C  
ATOM    372  CG  LYS B  48      62.553  41.073 114.914  1.00101.34           C  
ATOM    373  CD  LYS B  48      63.337  41.504 116.149  1.00101.34           C  
ATOM    374  CE  LYS B  48      64.780  40.995 116.122  1.00101.34           C  
ATOM    375  NZ  LYS B  48      64.788  39.515 116.095  1.00101.34           N1+
ATOM    376  C   LYS B  48      58.923  41.215 113.801  1.00101.34           C  
ATOM    377  O   LYS B  48      58.325  40.152 113.956  1.00101.34           O  
ATOM    378  N   LEU B  49      58.293  42.402 113.792  1.00180.93           N  
ATOM    379  CA  LEU B  49      56.882  42.469 114.040  1.00180.93           C  
ATOM    380  CB  LEU B  49      56.286  43.863 113.781  1.00180.93           C  
ATOM    381  CG  LEU B  49      56.615  44.960 114.804  1.00180.93           C  
ATOM    382  CD1 LEU B  49      56.039  46.307 114.347  1.00180.93           C  
ATOM    383  CD2 LEU B  49      56.104  44.591 116.205  1.00180.93           C  
ATOM    384  C   LEU B  49      56.196  41.613 113.030  1.00180.93           C  
ATOM    385  O   LEU B  49      55.253  40.890 113.341  1.00180.93           O  
ATOM    386  N   PHE B  50      56.629  41.753 111.769  1.00202.34           N  
ATOM    387  CA  PHE B  50      56.131  41.034 110.631  1.00202.34           C  
ATOM    388  CB  PHE B  50      56.216  41.804 109.306  1.00202.34           C  
ATOM    389  CG  PHE B  50      55.144  42.828 109.449  1.00202.34           C  
ATOM    390  CD1 PHE B  50      53.834  42.499 109.192  1.00202.34           C  
ATOM    391  CD2 PHE B  50      55.438  44.100 109.880  1.00202.34           C  
ATOM    392  CE1 PHE B  50      52.841  43.437 109.340  1.00202.34           C  
ATOM    393  CE2 PHE B  50      54.448  45.042 110.027  1.00202.34           C  
ATOM    394  CZ  PHE B  50      53.143  44.712 109.750  1.00202.34           C  
ATOM    395  C   PHE B  50      56.714  39.662 110.495  1.00202.34           C  
ATOM    396  O   PHE B  50      56.212  38.866 109.700  1.00202.34           O  
ATOM    397  N   SER B  51      57.803  39.350 111.228  1.00 68.62           N  
ATOM    398  CA  SER B  51      58.484  38.096 111.064  1.00 68.62           C  
ATOM    399  CB  SER B  51      57.557  36.877 111.206  1.00 68.62           C  
ATOM    400  OG  SER B  51      57.018  36.817 112.519  1.00 68.62           O  
ATOM    401  C   SER B  51      59.091  38.053 109.698  1.00 68.62           C  
ATOM    402  O   SER B  51      58.887  37.110 108.934  1.00 68.62           O  
ATOM    403  N   ILE B  52      59.857  39.111 109.358  1.00116.76           N  
ATOM    404  CA  ILE B  52      60.497  39.175 108.079  1.00116.76           C  
ATOM    405  CB  ILE B  52      60.190  40.439 107.326  1.00116.76           C  
ATOM    406  CG1 ILE B  52      58.691  40.579 107.021  1.00116.76           C  
ATOM    407  CG2 ILE B  52      61.072  40.455 106.068  1.00116.76           C  
ATOM    408  CD1 ILE B  52      58.139  39.512 106.078  1.00116.76           C  
ATOM    409  C   ILE B  52      61.981  39.201 108.267  1.00116.76           C  
ATOM    410  O   ILE B  52      62.507  40.027 109.013  1.00116.76           O  
ATOM    411  N   VAL B  53      62.688  38.283 107.577  1.00124.08           N  
ATOM    412  CA  VAL B  53      64.123  38.256 107.580  1.00124.08           C  
ATOM    413  CB  VAL B  53      64.676  36.955 108.103  1.00124.08           C  
ATOM    414  CG1 VAL B  53      64.244  35.792 107.192  1.00124.08           C  
ATOM    415  CG2 VAL B  53      66.196  37.095 108.259  1.00124.08           C  
ATOM    416  C   VAL B  53      64.542  38.444 106.143  1.00124.08           C  
ATOM    417  O   VAL B  53      64.102  37.715 105.256  1.00124.08           O  
ATOM    418  N   PRO B  54      65.365  39.421 105.872  1.00 88.78           N  
ATOM    419  CA  PRO B  54      65.740  39.668 104.501  1.00 88.78           C  
ATOM    420  CD  PRO B  54      65.331  40.649 106.648  1.00 88.78           C  
ATOM    421  CB  PRO B  54      66.312  41.082 104.467  1.00 88.78           C  
ATOM    422  CG  PRO B  54      65.616  41.782 105.647  1.00 88.78           C  
ATOM    423  C   PRO B  54      66.690  38.645 103.969  1.00 88.78           C  
ATOM    424  O   PRO B  54      67.601  38.253 104.695  1.00 88.78           O  
ATOM    425  N   ASP B  55      66.476  38.154 102.731  1.00147.75           N  
ATOM    426  CA  ASP B  55      67.456  37.268 102.173  1.00147.75           C  
ATOM    427  CB  ASP B  55      66.937  36.188 101.212  1.00147.75           C  
ATOM    428  CG  ASP B  55      66.177  36.866 100.115  1.00147.75           C  
ATOM    429  OD1 ASP B  55      65.251  37.633 100.470  1.00147.75           O  
ATOM    430  OD2 ASP B  55      66.499  36.638  98.922  1.00147.75           O1-
ATOM    431  C   ASP B  55      68.614  38.025 101.593  1.00147.75           C  
ATOM    432  O   ASP B  55      69.728  37.507 101.547  1.00147.75           O  
ATOM    433  N   TYR B  56      68.389  39.265 101.104  1.00 69.56           N  
ATOM    434  CA  TYR B  56      69.483  40.028 100.562  1.00 69.56           C  
ATOM    435  CB  TYR B  56      69.335  40.376  99.069  1.00 69.56           C  
ATOM    436  CG  TYR B  56      69.362  39.120  98.259  1.00 69.56           C  
ATOM    437  CD1 TYR B  56      70.543  38.453  98.025  1.00 69.56           C  
ATOM    438  CD2 TYR B  56      68.201  38.621  97.712  1.00 69.56           C  
ATOM    439  CE1 TYR B  56      70.568  37.302  97.270  1.00 69.56           C  
ATOM    440  CE2 TYR B  56      68.219  37.471  96.957  1.00 69.56           C  
ATOM    441  CZ  TYR B  56      69.403  36.809  96.734  1.00 69.56           C  
ATOM    442  OH  TYR B  56      69.423  35.631  95.959  1.00 69.56           O  
ATOM    443  C   TYR B  56      69.535  41.326 101.307  1.00 69.56           C  
ATOM    444  O   TYR B  56      68.497  41.897 101.636  1.00 69.56           O  
ATOM    445  N   ASP B  57      70.752  41.826 101.613  1.00 79.25           N  
ATOM    446  CA  ASP B  57      70.826  43.053 102.355  1.00 79.25           C  
ATOM    447  CB  ASP B  57      71.273  42.817 103.809  1.00 79.25           C  
ATOM    448  CG  ASP B  57      71.026  44.078 104.620  1.00 79.25           C  
ATOM    449  OD1 ASP B  57      70.112  44.860 104.244  1.00 79.25           O  
ATOM    450  OD2 ASP B  57      71.743  44.270 105.637  1.00 79.25           O1-
ATOM    451  C   ASP B  57      71.841  43.959 101.718  1.00 79.25           C  
ATOM    452  O   ASP B  57      72.978  44.037 102.185  1.00 79.25           O  
ATOM    453  N   LEU B  58      71.463  44.694 100.649  1.00 60.78           N  
ATOM    454  CA  LEU B  58      72.410  45.597 100.053  1.00 60.78           C  
ATOM    455  CB  LEU B  58      71.911  46.278  98.767  1.00 60.78           C  
ATOM    456  CG  LEU B  58      71.657  45.306  97.600  1.00 60.78           C  
ATOM    457  CD1 LEU B  58      71.173  46.057  96.351  1.00 60.78           C  
ATOM    458  CD2 LEU B  58      72.887  44.428  97.323  1.00 60.78           C  
ATOM    459  C   LEU B  58      72.634  46.683 101.050  1.00 60.78           C  
ATOM    460  O   LEU B  58      71.680  47.248 101.579  1.00 60.78           O  
ATOM    461  N   ASN B  59      73.905  47.026 101.327  1.00 56.67           N  
ATOM    462  CA  ASN B  59      74.102  48.001 102.356  1.00 56.67           C  
ATOM    463  CB  ASN B  59      75.088  47.531 103.439  1.00 56.67           C  
ATOM    464  CG  ASN B  59      75.007  48.475 104.630  1.00 56.67           C  
ATOM    465  OD1 ASN B  59      74.860  49.687 104.481  1.00 56.67           O  
ATOM    466  ND2 ASN B  59      75.101  47.893 105.856  1.00 56.67           N  
ATOM    467  C   ASN B  59      74.655  49.263 101.778  1.00 56.67           C  
ATOM    468  O   ASN B  59      75.790  49.294 101.307  1.00 56.67           O  
ATOM    469  N   ILE B  60      73.851  50.349 101.787  1.00202.54           N  
ATOM    470  CA  ILE B  60      74.429  51.606 101.410  1.00202.54           C  
ATOM    471  CB  ILE B  60      73.834  52.329 100.221  1.00202.54           C  
ATOM    472  CG1 ILE B  60      72.349  52.664 100.402  1.00202.54           C  
ATOM    473  CG2 ILE B  60      74.109  51.485  98.969  1.00202.54           C  
ATOM    474  CD1 ILE B  60      71.462  51.437 100.269  1.00202.54           C  
ATOM    475  C   ILE B  60      74.366  52.527 102.605  1.00202.54           C  
ATOM    476  O   ILE B  60      73.309  52.690 103.211  1.00202.54           O  
ATOM    477  N   MET B  61      75.518  53.115 103.017  1.00104.52           N  
ATOM    478  CA  MET B  61      75.506  54.100 104.072  1.00104.52           C  
ATOM    479  CB  MET B  61      76.894  54.347 104.687  1.00104.52           C  
ATOM    480  CG  MET B  61      77.487  53.114 105.373  1.00104.52           C  
ATOM    481  SD  MET B  61      76.619  52.589 106.881  1.00104.52           S  
ATOM    482  CE  MET B  61      77.363  53.865 107.937  1.00104.52           C  
ATOM    483  C   MET B  61      75.139  55.320 103.294  1.00104.52           C  
ATOM    484  O   MET B  61      75.940  56.237 103.121  1.00104.52           O  
ATOM    485  N   GLN B  62      73.876  55.346 102.829  1.00 89.67           N  
ATOM    486  CA  GLN B  62      73.387  56.338 101.916  1.00 89.67           C  
ATOM    487  CB  GLN B  62      71.948  56.097 101.427  1.00 89.67           C  
ATOM    488  CG  GLN B  62      71.463  57.230 100.514  1.00 89.67           C  
ATOM    489  CD  GLN B  62      70.072  56.909  99.985  1.00 89.67           C  
ATOM    490  OE1 GLN B  62      69.874  55.909  99.295  1.00 89.67           O  
ATOM    491  NE2 GLN B  62      69.083  57.787 100.296  1.00 89.67           N  
ATOM    492  C   GLN B  62      73.409  57.706 102.494  1.00 89.67           C  
ATOM    493  O   GLN B  62      73.680  58.653 101.757  1.00 89.67           O  
ATOM    494  N   PRO B  63      73.126  57.884 103.752  1.00187.34           N  
ATOM    495  CA  PRO B  63      73.074  59.230 104.211  1.00187.34           C  
ATOM    496  CD  PRO B  63      72.180  57.049 104.461  1.00187.34           C  
ATOM    497  CB  PRO B  63      72.442  59.187 105.596  1.00187.34           C  
ATOM    498  CG  PRO B  63      71.493  57.979 105.475  1.00187.34           C  
ATOM    499  C   PRO B  63      74.379  59.927 104.072  1.00187.34           C  
ATOM    500  O   PRO B  63      75.361  59.531 104.698  1.00187.34           O  
ATOM    501  N   GLY B  64      74.371  60.995 103.254  1.00 29.01           N  
ATOM    502  CA  GLY B  64      75.536  61.780 103.005  1.00 29.01           C  
ATOM    503  C   GLY B  64      76.241  61.258 101.793  1.00 29.01           C  
ATOM    504  O   GLY B  64      77.172  61.890 101.298  1.00 29.01           O  
ATOM    505  N   GLN B  65      75.831  60.079 101.288  1.00 61.74           N  
ATOM    506  CA  GLN B  65      76.484  59.537 100.132  1.00 61.74           C  
ATOM    507  CB  GLN B  65      76.057  58.097  99.790  1.00 61.74           C  
ATOM    508  CG  GLN B  65      76.778  57.550  98.554  1.00 61.74           C  
ATOM    509  CD  GLN B  65      76.353  56.107  98.315  1.00 61.74           C  
ATOM    510  OE1 GLN B  65      75.294  55.838  97.755  1.00 61.74           O  
ATOM    511  NE2 GLN B  65      77.210  55.144  98.741  1.00 61.74           N  
ATOM    512  C   GLN B  65      76.184  60.378  98.927  1.00 61.74           C  
ATOM    513  O   GLN B  65      77.084  60.694  98.150  1.00 61.74           O  
ATOM    514  N   GLY B  66      74.913  60.797  98.758  1.00 25.26           N  
ATOM    515  CA  GLY B  66      74.547  61.567  97.599  1.00 25.26           C  
ATOM    516  C   GLY B  66      73.688  60.718  96.712  1.00 25.26           C  
ATOM    517  O   GLY B  66      73.807  59.494  96.682  1.00 25.26           O  
ATOM    518  N   LEU B  67      72.787  61.380  95.956  1.00 57.30           N  
ATOM    519  CA  LEU B  67      71.840  60.715  95.110  1.00 57.30           C  
ATOM    520  CB  LEU B  67      70.809  61.680  94.498  1.00 57.30           C  
ATOM    521  CG  LEU B  67      69.925  62.372  95.557  1.00 57.30           C  
ATOM    522  CD1 LEU B  67      68.851  63.257  94.905  1.00 57.30           C  
ATOM    523  CD2 LEU B  67      69.337  61.358  96.550  1.00 57.30           C  
ATOM    524  C   LEU B  67      72.536  59.992  93.994  1.00 57.30           C  
ATOM    525  O   LEU B  67      72.163  58.871  93.652  1.00 57.30           O  
ATOM    526  N   THR B  68      73.572  60.605  93.395  1.00 39.64           N  
ATOM    527  CA  THR B  68      74.221  59.994  92.269  1.00 39.64           C  
ATOM    528  CB  THR B  68      75.342  60.829  91.732  1.00 39.64           C  
ATOM    529  OG1 THR B  68      74.859  62.100  91.326  1.00 39.64           O  
ATOM    530  CG2 THR B  68      75.981  60.082  90.548  1.00 39.64           C  
ATOM    531  C   THR B  68      74.828  58.701  92.694  1.00 39.64           C  
ATOM    532  O   THR B  68      74.734  57.692  91.998  1.00 39.64           O  
ATOM    533  N   GLU B  69      75.482  58.714  93.866  1.00109.23           N  
ATOM    534  CA  GLU B  69      76.177  57.556  94.329  1.00109.23           C  
ATOM    535  CB  GLU B  69      76.969  57.816  95.619  1.00109.23           C  
ATOM    536  CG  GLU B  69      77.994  58.940  95.468  1.00109.23           C  
ATOM    537  CD  GLU B  69      78.562  58.862  94.061  1.00109.23           C  
ATOM    538  OE1 GLU B  69      79.391  57.951  93.801  1.00109.23           O  
ATOM    539  OE2 GLU B  69      78.157  59.714  93.224  1.00109.23           O1-
ATOM    540  C   GLU B  69      75.202  56.464  94.625  1.00109.23           C  
ATOM    541  O   GLU B  69      75.457  55.304  94.311  1.00109.23           O  
ATOM    542  N   ILE B  70      74.055  56.806  95.240  1.00146.75           N  
ATOM    543  CA  ILE B  70      73.126  55.780  95.620  1.00146.75           C  
ATOM    544  CB  ILE B  70      72.029  56.235  96.545  1.00146.75           C  
ATOM    545  CG1 ILE B  70      71.196  57.375  95.969  1.00146.75           C  
ATOM    546  CG2 ILE B  70      72.655  56.568  97.902  1.00146.75           C  
ATOM    547  CD1 ILE B  70      70.103  57.782  96.952  1.00146.75           C  
ATOM    548  C   ILE B  70      72.576  55.090  94.419  1.00146.75           C  
ATOM    549  O   ILE B  70      72.439  53.869  94.421  1.00146.75           O  
ATOM    550  N   THR B  71      72.261  55.840  93.350  1.00 38.28           N  
ATOM    551  CA  THR B  71      71.711  55.212  92.187  1.00 38.28           C  
ATOM    552  CB  THR B  71      71.426  56.199  91.092  1.00 38.28           C  
ATOM    553  OG1 THR B  71      70.492  57.170  91.539  1.00 38.28           O  
ATOM    554  CG2 THR B  71      70.873  55.440  89.873  1.00 38.28           C  
ATOM    555  C   THR B  71      72.697  54.208  91.671  1.00 38.28           C  
ATOM    556  O   THR B  71      72.336  53.075  91.359  1.00 38.28           O  
ATOM    557  N   CYS B  72      73.984  54.591  91.594  1.00 70.48           N  
ATOM    558  CA  CYS B  72      74.991  53.712  91.070  1.00 70.48           C  
ATOM    559  CB  CYS B  72      76.373  54.384  91.006  1.00 70.48           C  
ATOM    560  SG  CYS B  72      77.647  53.289  90.320  1.00 70.48           S  
ATOM    561  C   CYS B  72      75.117  52.496  91.941  1.00 70.48           C  
ATOM    562  O   CYS B  72      75.203  51.373  91.446  1.00 70.48           O  
ATOM    563  N   ARG B  73      75.122  52.692  93.272  1.00139.86           N  
ATOM    564  CA  ARG B  73      75.315  51.617  94.204  1.00139.86           C  
ATOM    565  CB  ARG B  73      75.386  52.126  95.656  1.00139.86           C  
ATOM    566  CG  ARG B  73      75.948  51.097  96.637  1.00139.86           C  
ATOM    567  CD  ARG B  73      77.467  50.921  96.549  1.00139.86           C  
ATOM    568  NE  ARG B  73      78.081  51.556  97.752  1.00139.86           N  
ATOM    569  CZ  ARG B  73      78.713  52.762  97.659  1.00139.86           C  
ATOM    570  NH1 ARG B  73      78.782  53.413  96.462  1.00139.86           N1+
ATOM    571  NH2 ARG B  73      79.290  53.305  98.770  1.00139.86           N  
ATOM    572  C   ARG B  73      74.182  50.638  94.104  1.00139.86           C  
ATOM    573  O   ARG B  73      74.402  49.428  94.139  1.00139.86           O  
ATOM    574  N   ILE B  74      72.930  51.129  94.000  1.00106.79           N  
ATOM    575  CA  ILE B  74      71.807  50.241  93.869  1.00106.79           C  
ATOM    576  CB  ILE B  74      70.464  50.917  93.963  1.00106.79           C  
ATOM    577  CG1 ILE B  74      70.107  51.240  95.430  1.00106.79           C  
ATOM    578  CG2 ILE B  74      69.432  50.004  93.281  1.00106.79           C  
ATOM    579  CD1 ILE B  74      70.996  52.268  96.118  1.00106.79           C  
ATOM    580  C   ILE B  74      71.887  49.506  92.571  1.00106.79           C  
ATOM    581  O   ILE B  74      71.649  48.300  92.520  1.00106.79           O  
ATOM    582  N   LEU B  75      72.246  50.200  91.479  1.00 46.07           N  
ATOM    583  CA  LEU B  75      72.260  49.531  90.214  1.00 46.07           C  
ATOM    584  CB  LEU B  75      72.713  50.436  89.060  1.00 46.07           C  
ATOM    585  CG  LEU B  75      71.739  51.587  88.755  1.00 46.07           C  
ATOM    586  CD1 LEU B  75      72.252  52.432  87.581  1.00 46.07           C  
ATOM    587  CD2 LEU B  75      70.305  51.074  88.538  1.00 46.07           C  
ATOM    588  C   LEU B  75      73.223  48.387  90.264  1.00 46.07           C  
ATOM    589  O   LEU B  75      72.889  47.272  89.869  1.00 46.07           O  
ATOM    590  N   GLU B  76      74.444  48.637  90.766  1.00 38.83           N  
ATOM    591  CA  GLU B  76      75.463  47.630  90.821  1.00 38.83           C  
ATOM    592  CB  GLU B  76      76.806  48.207  91.287  1.00 38.83           C  
ATOM    593  CG  GLU B  76      77.406  49.209  90.300  1.00 38.83           C  
ATOM    594  CD  GLU B  76      78.649  49.792  90.951  1.00 38.83           C  
ATOM    595  OE1 GLU B  76      78.930  49.410  92.118  1.00 38.83           O  
ATOM    596  OE2 GLU B  76      79.331  50.623  90.296  1.00 38.83           O1-
ATOM    597  C   GLU B  76      75.084  46.556  91.793  1.00 38.83           C  
ATOM    598  O   GLU B  76      75.261  45.371  91.517  1.00 38.83           O  
ATOM    599  N   GLY B  77      74.550  46.945  92.967  1.00 31.20           N  
ATOM    600  CA  GLY B  77      74.259  45.991  94.002  1.00 31.20           C  
ATOM    601  C   GLY B  77      73.195  45.025  93.572  1.00 31.20           C  
ATOM    602  O   GLY B  77      73.288  43.830  93.843  1.00 31.20           O  
ATOM    603  N   LEU B  78      72.136  45.528  92.916  1.00 78.11           N  
ATOM    604  CA  LEU B  78      71.000  44.746  92.512  1.00 78.11           C  
ATOM    605  CB  LEU B  78      69.820  45.612  92.032  1.00 78.11           C  
ATOM    606  CG  LEU B  78      69.132  46.416  93.154  1.00 78.11           C  
ATOM    607  CD1 LEU B  78      67.965  47.256  92.607  1.00 78.11           C  
ATOM    608  CD2 LEU B  78      68.692  45.496  94.302  1.00 78.11           C  
ATOM    609  C   LEU B  78      71.293  43.769  91.408  1.00 78.11           C  
ATOM    610  O   LEU B  78      70.665  42.713  91.341  1.00 78.11           O  
ATOM    611  N   LYS B  79      72.237  44.085  90.501  1.00115.68           N  
ATOM    612  CA  LYS B  79      72.408  43.288  89.316  1.00115.68           C  
ATOM    613  CB  LYS B  79      73.564  43.806  88.437  1.00115.68           C  
ATOM    614  CG  LYS B  79      73.539  43.338  86.975  1.00115.68           C  
ATOM    615  CD  LYS B  79      73.733  41.834  86.769  1.00115.68           C  
ATOM    616  CE  LYS B  79      73.748  41.421  85.291  1.00115.68           C  
ATOM    617  NZ  LYS B  79      74.171  40.009  85.149  1.00115.68           N1+
ATOM    618  C   LYS B  79      72.654  41.840  89.641  1.00115.68           C  
ATOM    619  O   LYS B  79      71.968  40.982  89.086  1.00115.68           O  
ATOM    620  N   PRO B  80      73.572  41.491  90.499  1.00 73.47           N  
ATOM    621  CA  PRO B  80      73.851  40.115  90.816  1.00 73.47           C  
ATOM    622  CD  PRO B  80      74.547  42.409  91.056  1.00 73.47           C  
ATOM    623  CB  PRO B  80      75.134  40.132  91.651  1.00 73.47           C  
ATOM    624  CG  PRO B  80      75.245  41.586  92.152  1.00 73.47           C  
ATOM    625  C   PRO B  80      72.714  39.418  91.494  1.00 73.47           C  
ATOM    626  O   PRO B  80      72.551  38.217  91.280  1.00 73.47           O  
ATOM    627  N   ILE B  81      71.932  40.130  92.327  1.00 36.55           N  
ATOM    628  CA  ILE B  81      70.842  39.505  93.019  1.00 36.55           C  
ATOM    629  CB  ILE B  81      70.190  40.423  94.016  1.00 36.55           C  
ATOM    630  CG1 ILE B  81      71.196  40.802  95.116  1.00 36.55           C  
ATOM    631  CG2 ILE B  81      68.916  39.749  94.555  1.00 36.55           C  
ATOM    632  CD1 ILE B  81      70.710  41.937  96.017  1.00 36.55           C  
ATOM    633  C   ILE B  81      69.818  39.092  92.007  1.00 36.55           C  
ATOM    634  O   ILE B  81      69.311  37.971  92.039  1.00 36.55           O  
ATOM    635  N   LEU B  82      69.506  40.002  91.064  1.00 43.08           N  
ATOM    636  CA  LEU B  82      68.525  39.753  90.049  1.00 43.08           C  
ATOM    637  CB  LEU B  82      68.312  40.964  89.117  1.00 43.08           C  
ATOM    638  CG  LEU B  82      67.705  42.195  89.815  1.00 43.08           C  
ATOM    639  CD1 LEU B  82      67.515  43.367  88.836  1.00 43.08           C  
ATOM    640  CD2 LEU B  82      66.411  41.826  90.558  1.00 43.08           C  
ATOM    641  C   LEU B  82      69.005  38.631  89.192  1.00 43.08           C  
ATOM    642  O   LEU B  82      68.230  37.759  88.805  1.00 43.08           O  
ATOM    643  N   ALA B  83      70.309  38.622  88.870  1.00 32.31           N  
ATOM    644  CA  ALA B  83      70.808  37.605  87.998  1.00 32.31           C  
ATOM    645  CB  ALA B  83      72.307  37.763  87.702  1.00 32.31           C  
ATOM    646  C   ALA B  83      70.614  36.263  88.634  1.00 32.31           C  
ATOM    647  O   ALA B  83      70.183  35.319  87.975  1.00 32.31           O  
ATOM    648  N   GLU B  84      70.946  36.135  89.934  1.00 83.72           N  
ATOM    649  CA  GLU B  84      70.854  34.860  90.587  1.00 83.72           C  
ATOM    650  CB  GLU B  84      71.567  34.868  91.955  1.00 83.72           C  
ATOM    651  CG  GLU B  84      71.681  33.496  92.625  1.00 83.72           C  
ATOM    652  CD  GLU B  84      70.627  33.388  93.719  1.00 83.72           C  
ATOM    653  OE1 GLU B  84      69.430  33.664  93.441  1.00 83.72           O  
ATOM    654  OE2 GLU B  84      71.019  33.028  94.860  1.00 83.72           O1-
ATOM    655  C   GLU B  84      69.432  34.418  90.800  1.00 83.72           C  
ATOM    656  O   GLU B  84      69.049  33.323  90.391  1.00 83.72           O  
ATOM    657  N   PHE B  85      68.610  35.279  91.438  1.00 95.87           N  
ATOM    658  CA  PHE B  85      67.255  34.969  91.818  1.00 95.87           C  
ATOM    659  CB  PHE B  85      66.712  36.007  92.823  1.00 95.87           C  
ATOM    660  CG  PHE B  85      65.319  35.663  93.226  1.00 95.87           C  
ATOM    661  CD1 PHE B  85      65.023  34.404  93.688  1.00 95.87           C  
ATOM    662  CD2 PHE B  85      64.323  36.613  93.210  1.00 95.87           C  
ATOM    663  CE1 PHE B  85      63.746  34.079  94.077  1.00 95.87           C  
ATOM    664  CE2 PHE B  85      63.042  36.298  93.601  1.00 95.87           C  
ATOM    665  CZ  PHE B  85      62.751  35.025  94.030  1.00 95.87           C  
ATOM    666  C   PHE B  85      66.364  34.875  90.616  1.00 95.87           C  
ATOM    667  O   PHE B  85      65.550  33.960  90.502  1.00 95.87           O  
ATOM    668  N   LYS B  86      66.520  35.817  89.671  1.00104.63           N  
ATOM    669  CA  LYS B  86      65.754  35.814  88.458  1.00104.63           C  
ATOM    670  CB  LYS B  86      66.133  34.624  87.564  1.00104.63           C  
ATOM    671  CG  LYS B  86      65.848  34.864  86.087  1.00104.63           C  
ATOM    672  CD  LYS B  86      66.603  33.908  85.161  1.00104.63           C  
ATOM    673  CE  LYS B  86      66.552  34.309  83.686  1.00104.63           C  
ATOM    674  NZ  LYS B  86      67.427  33.419  82.891  1.00104.63           N1+
ATOM    675  C   LYS B  86      64.272  35.800  88.740  1.00104.63           C  
ATOM    676  O   LYS B  86      63.555  34.897  88.312  1.00104.63           O  
ATOM    677  N   PRO B  87      63.801  36.789  89.464  1.00 81.54           N  
ATOM    678  CA  PRO B  87      62.414  36.943  89.833  1.00 81.54           C  
ATOM    679  CD  PRO B  87      64.584  37.978  89.760  1.00 81.54           C  
ATOM    680  CB  PRO B  87      62.390  38.140  90.780  1.00 81.54           C  
ATOM    681  CG  PRO B  87      63.564  39.004  90.281  1.00 81.54           C  
ATOM    682  C   PRO B  87      61.543  37.230  88.646  1.00 81.54           C  
ATOM    683  O   PRO B  87      62.014  37.814  87.672  1.00 81.54           O  
ATOM    684  N   ASP B  88      60.273  36.791  88.707  1.00 67.36           N  
ATOM    685  CA  ASP B  88      59.280  37.051  87.706  1.00 67.36           C  
ATOM    686  CB  ASP B  88      58.079  36.110  87.864  1.00 67.36           C  
ATOM    687  CG  ASP B  88      58.606  34.734  87.463  1.00 67.36           C  
ATOM    688  OD1 ASP B  88      59.109  34.620  86.314  1.00 67.36           O  
ATOM    689  OD2 ASP B  88      58.544  33.793  88.298  1.00 67.36           O1-
ATOM    690  C   ASP B  88      58.849  38.487  87.805  1.00 67.36           C  
ATOM    691  O   ASP B  88      58.447  39.094  86.813  1.00 67.36           O  
ATOM    692  N   VAL B  89      58.876  39.060  89.027  1.00106.09           N  
ATOM    693  CA  VAL B  89      58.498  40.439  89.175  1.00106.09           C  
ATOM    694  CB  VAL B  89      57.042  40.627  89.495  1.00106.09           C  
ATOM    695  CG1 VAL B  89      56.761  40.041  90.891  1.00106.09           C  
ATOM    696  CG2 VAL B  89      56.705  42.121  89.363  1.00106.09           C  
ATOM    697  C   VAL B  89      59.271  41.023  90.321  1.00106.09           C  
ATOM    698  O   VAL B  89      59.658  40.314  91.248  1.00106.09           O  
ATOM    699  N   VAL B  90      59.529  42.349  90.269  1.00 54.47           N  
ATOM    700  CA  VAL B  90      60.207  43.036  91.334  1.00 54.47           C  
ATOM    701  CB  VAL B  90      61.438  43.770  90.873  1.00 54.47           C  
ATOM    702  CG1 VAL B  90      62.026  44.563  92.054  1.00 54.47           C  
ATOM    703  CG2 VAL B  90      62.416  42.753  90.258  1.00 54.47           C  
ATOM    704  C   VAL B  90      59.243  44.065  91.847  1.00 54.47           C  
ATOM    705  O   VAL B  90      58.654  44.813  91.069  1.00 54.47           O  
ATOM    706  N   LEU B  91      59.058  44.140  93.180  1.00 61.84           N  
ATOM    707  CA  LEU B  91      58.101  45.064  93.723  1.00 61.84           C  
ATOM    708  CB  LEU B  91      57.276  44.458  94.871  1.00 61.84           C  
ATOM    709  CG  LEU B  91      56.509  43.180  94.485  1.00 61.84           C  
ATOM    710  CD1 LEU B  91      55.706  42.626  95.671  1.00 61.84           C  
ATOM    711  CD2 LEU B  91      55.641  43.403  93.239  1.00 61.84           C  
ATOM    712  C   LEU B  91      58.854  46.213  94.322  1.00 61.84           C  
ATOM    713  O   LEU B  91      59.780  46.014  95.107  1.00 61.84           O  
ATOM    714  N   VAL B  92      58.460  47.454  93.966  1.00 58.61           N  
ATOM    715  CA  VAL B  92      59.091  48.635  94.496  1.00 58.61           C  
ATOM    716  CB  VAL B  92      59.819  49.457  93.472  1.00 58.61           C  
ATOM    717  CG1 VAL B  92      60.987  48.623  92.924  1.00 58.61           C  
ATOM    718  CG2 VAL B  92      58.821  49.919  92.396  1.00 58.61           C  
ATOM    719  C   VAL B  92      58.024  49.509  95.078  1.00 58.61           C  
ATOM    720  O   VAL B  92      56.839  49.335  94.791  1.00 58.61           O  
ATOM    721  N   HIS B  93      58.410  50.470  95.945  1.00 86.45           N  
ATOM    722  CA  HIS B  93      57.382  51.283  96.520  1.00 86.45           C  
ATOM    723  ND1 HIS B  93      55.977  53.095  98.860  1.00 86.45           N  
ATOM    724  CG  HIS B  93      55.918  51.772  98.483  1.00 86.45           C  
ATOM    725  CB  HIS B  93      57.101  50.992  97.999  1.00 86.45           C  
ATOM    726  NE2 HIS B  93      53.857  52.464  99.088  1.00 86.45           N  
ATOM    727  CD2 HIS B  93      54.616  51.403  98.629  1.00 86.45           C  
ATOM    728  CE1 HIS B  93      54.719  53.458  99.211  1.00 86.45           C  
ATOM    729  C   HIS B  93      57.703  52.743  96.442  1.00 86.45           C  
ATOM    730  O   HIS B  93      58.827  53.189  96.655  1.00 86.45           O  
ATOM    731  N   GLY B  94      56.679  53.530  96.088  1.00 79.68           N  
ATOM    732  CA  GLY B  94      56.720  54.959  96.179  1.00 79.68           C  
ATOM    733  C   GLY B  94      57.732  55.660  95.308  1.00 79.68           C  
ATOM    734  O   GLY B  94      58.018  55.298  94.169  1.00 79.68           O  
ATOM    735  N   ASP B  95      58.152  56.816  95.862  1.00211.07           N  
ATOM    736  CA  ASP B  95      58.991  57.896  95.404  1.00211.07           C  
ATOM    737  CB  ASP B  95      58.590  59.241  96.038  1.00211.07           C  
ATOM    738  CG  ASP B  95      57.198  59.590  95.562  1.00211.07           C  
ATOM    739  OD1 ASP B  95      56.696  58.859  94.672  1.00211.07           O  
ATOM    740  OD2 ASP B  95      56.615  60.581  96.076  1.00211.07           O1-
ATOM    741  C   ASP B  95      60.489  57.846  95.586  1.00211.07           C  
ATOM    742  O   ASP B  95      61.152  58.788  95.154  1.00211.07           O  
ATOM    743  N   THR B  96      61.080  56.883  96.309  1.00 72.29           N  
ATOM    744  CA  THR B  96      62.475  57.061  96.659  1.00 72.29           C  
ATOM    745  CB  THR B  96      62.893  56.193  97.809  1.00 72.29           C  
ATOM    746  OG1 THR B  96      62.751  54.823  97.463  1.00 72.29           O  
ATOM    747  CG2 THR B  96      62.004  56.524  99.019  1.00 72.29           C  
ATOM    748  C   THR B  96      63.438  56.813  95.528  1.00 72.29           C  
ATOM    749  O   THR B  96      63.100  56.256  94.485  1.00 72.29           O  
ATOM    750  N   THR B  97      64.700  57.266  95.735  1.00126.05           N  
ATOM    751  CA  THR B  97      65.789  57.126  94.803  1.00126.05           C  
ATOM    752  CB  THR B  97      67.052  57.785  95.271  1.00126.05           C  
ATOM    753  OG1 THR B  97      67.397  57.295  96.554  1.00126.05           O  
ATOM    754  CG2 THR B  97      66.857  59.306  95.320  1.00126.05           C  
ATOM    755  C   THR B  97      66.078  55.667  94.646  1.00126.05           C  
ATOM    756  O   THR B  97      66.357  55.190  93.546  1.00126.05           O  
ATOM    757  N   THR B  98      66.012  54.920  95.762  1.00 67.31           N  
ATOM    758  CA  THR B  98      66.284  53.518  95.730  1.00 67.31           C  
ATOM    759  CB  THR B  98      66.284  52.877  97.091  1.00 67.31           C  
ATOM    760  OG1 THR B  98      65.006  53.007  97.693  1.00 67.31           O  
ATOM    761  CG2 THR B  98      67.359  53.551  97.966  1.00 67.31           C  
ATOM    762  C   THR B  98      65.259  52.832  94.869  1.00 67.31           C  
ATOM    763  O   THR B  98      65.582  51.855  94.197  1.00 67.31           O  
ATOM    764  N   THR B  99      63.984  53.277  94.892  1.00153.78           N  
ATOM    765  CA  THR B  99      62.996  52.637  94.056  1.00153.78           C  
ATOM    766  CB  THR B  99      61.569  52.968  94.362  1.00153.78           C  
ATOM    767  OG1 THR B  99      61.346  54.368  94.402  1.00153.78           O  
ATOM    768  CG2 THR B  99      61.214  52.298  95.684  1.00153.78           C  
ATOM    769  C   THR B  99      63.238  52.877  92.599  1.00153.78           C  
ATOM    770  O   THR B  99      63.086  51.969  91.783  1.00153.78           O  
ATOM    771  N   LEU B 100      63.612  54.109  92.218  1.00 57.71           N  
ATOM    772  CA  LEU B 100      63.829  54.380  90.829  1.00 57.71           C  
ATOM    773  CB  LEU B 100      64.186  55.852  90.574  1.00 57.71           C  
ATOM    774  CG  LEU B 100      64.424  56.177  89.091  1.00 57.71           C  
ATOM    775  CD1 LEU B 100      63.152  55.951  88.259  1.00 57.71           C  
ATOM    776  CD2 LEU B 100      65.007  57.590  88.922  1.00 57.71           C  
ATOM    777  C   LEU B 100      64.972  53.528  90.359  1.00 57.71           C  
ATOM    778  O   LEU B 100      64.904  52.911  89.296  1.00 57.71           O  
ATOM    779  N   ALA B 101      66.050  53.457  91.166  1.00 40.99           N  
ATOM    780  CA  ALA B 101      67.238  52.724  90.819  1.00 40.99           C  
ATOM    781  CB  ALA B 101      68.346  52.858  91.879  1.00 40.99           C  
ATOM    782  C   ALA B 101      66.927  51.263  90.685  1.00 40.99           C  
ATOM    783  O   ALA B 101      67.366  50.615  89.737  1.00 40.99           O  
ATOM    784  N   THR B 102      66.148  50.704  91.631  1.00131.05           N  
ATOM    785  CA  THR B 102      65.832  49.308  91.593  1.00131.05           C  
ATOM    786  CB  THR B 102      65.076  48.829  92.800  1.00131.05           C  
ATOM    787  OG1 THR B 102      63.872  49.560  92.958  1.00131.05           O  
ATOM    788  CG2 THR B 102      65.957  48.997  94.045  1.00131.05           C  
ATOM    789  C   THR B 102      65.018  49.027  90.366  1.00131.05           C  
ATOM    790  O   THR B 102      65.200  47.998  89.719  1.00131.05           O  
ATOM    791  N   SER B 103      64.094  49.941  90.009  1.00 48.92           N  
ATOM    792  CA  SER B 103      63.253  49.739  88.867  1.00 48.92           C  
ATOM    793  CB  SER B 103      62.231  50.875  88.692  1.00 48.92           C  
ATOM    794  OG  SER B 103      61.366  50.922  89.817  1.00 48.92           O  
ATOM    795  C   SER B 103      64.102  49.682  87.635  1.00 48.92           C  
ATOM    796  O   SER B 103      63.861  48.875  86.739  1.00 48.92           O  
ATOM    797  N   LEU B 104      65.121  50.554  87.554  1.00 57.03           N  
ATOM    798  CA  LEU B 104      66.002  50.584  86.422  1.00 57.03           C  
ATOM    799  CB  LEU B 104      66.985  51.766  86.461  1.00 57.03           C  
ATOM    800  CG  LEU B 104      67.857  51.864  85.198  1.00 57.03           C  
ATOM    801  CD1 LEU B 104      66.995  52.143  83.956  1.00 57.03           C  
ATOM    802  CD2 LEU B 104      68.987  52.890  85.377  1.00 57.03           C  
ATOM    803  C   LEU B 104      66.797  49.311  86.382  1.00 57.03           C  
ATOM    804  O   LEU B 104      67.047  48.761  85.312  1.00 57.03           O  
ATOM    805  N   ALA B 105      67.225  48.799  87.552  1.00 30.38           N  
ATOM    806  CA  ALA B 105      68.033  47.610  87.560  1.00 30.38           C  
ATOM    807  CB  ALA B 105      68.443  47.178  88.977  1.00 30.38           C  
ATOM    808  C   ALA B 105      67.239  46.489  86.965  1.00 30.38           C  
ATOM    809  O   ALA B 105      67.756  45.703  86.173  1.00 30.38           O  
ATOM    810  N   ALA B 106      65.949  46.395  87.335  1.00 32.96           N  
ATOM    811  CA  ALA B 106      65.089  45.349  86.854  1.00 32.96           C  
ATOM    812  CB  ALA B 106      63.684  45.397  87.478  1.00 32.96           C  
ATOM    813  C   ALA B 106      64.922  45.481  85.369  1.00 32.96           C  
ATOM    814  O   ALA B 106      64.943  44.491  84.640  1.00 32.96           O  
ATOM    815  N   PHE B 107      64.779  46.727  84.884  1.00 56.66           N  
ATOM    816  CA  PHE B 107      64.561  47.014  83.494  1.00 56.66           C  
ATOM    817  CB  PHE B 107      64.513  48.533  83.242  1.00 56.66           C  
ATOM    818  CG  PHE B 107      64.457  48.808  81.778  1.00 56.66           C  
ATOM    819  CD1 PHE B 107      63.262  48.780  81.097  1.00 56.66           C  
ATOM    820  CD2 PHE B 107      65.610  49.112  81.091  1.00 56.66           C  
ATOM    821  CE1 PHE B 107      63.223  49.041  79.748  1.00 56.66           C  
ATOM    822  CE2 PHE B 107      65.576  49.374  79.742  1.00 56.66           C  
ATOM    823  CZ  PHE B 107      64.379  49.339  79.068  1.00 56.66           C  
ATOM    824  C   PHE B 107      65.695  46.453  82.695  1.00 56.66           C  
ATOM    825  O   PHE B 107      65.480  45.842  81.649  1.00 56.66           O  
ATOM    826  N   TYR B 108      66.941  46.627  83.168  1.00 84.16           N  
ATOM    827  CA  TYR B 108      68.061  46.150  82.407  1.00 84.16           C  
ATOM    828  CB  TYR B 108      69.432  46.551  82.976  1.00 84.16           C  
ATOM    829  CG  TYR B 108      69.565  48.020  82.747  1.00 84.16           C  
ATOM    830  CD1 TYR B 108      69.677  48.505  81.465  1.00 84.16           C  
ATOM    831  CD2 TYR B 108      69.594  48.909  83.797  1.00 84.16           C  
ATOM    832  CE1 TYR B 108      69.806  49.853  81.228  1.00 84.16           C  
ATOM    833  CE2 TYR B 108      69.723  50.259  83.566  1.00 84.16           C  
ATOM    834  CZ  TYR B 108      69.828  50.733  82.280  1.00 84.16           C  
ATOM    835  OH  TYR B 108      69.960  52.116  82.033  1.00 84.16           O  
ATOM    836  C   TYR B 108      67.977  44.658  82.273  1.00 84.16           C  
ATOM    837  O   TYR B 108      68.399  44.083  81.274  1.00 84.16           O  
ATOM    838  N   GLN B 109      67.492  43.996  83.329  1.00178.11           N  
ATOM    839  CA  GLN B 109      67.285  42.580  83.418  1.00178.11           C  
ATOM    840  CB  GLN B 109      67.066  42.119  84.867  1.00178.11           C  
ATOM    841  CG  GLN B 109      67.165  40.606  85.034  1.00178.11           C  
ATOM    842  CD  GLN B 109      68.640  40.232  85.101  1.00178.11           C  
ATOM    843  OE1 GLN B 109      69.008  39.075  84.908  1.00178.11           O  
ATOM    844  NE2 GLN B 109      69.510  41.236  85.394  1.00178.11           N  
ATOM    845  C   GLN B 109      66.082  42.173  82.618  1.00178.11           C  
ATOM    846  O   GLN B 109      65.870  40.986  82.379  1.00178.11           O  
ATOM    847  N   ARG B 110      65.213  43.138  82.258  1.00 67.62           N  
ATOM    848  CA  ARG B 110      63.997  42.853  81.547  1.00 67.62           C  
ATOM    849  CB  ARG B 110      64.198  42.026  80.268  1.00 67.62           C  
ATOM    850  CG  ARG B 110      64.944  42.784  79.169  1.00 67.62           C  
ATOM    851  CD  ARG B 110      65.006  42.023  77.844  1.00 67.62           C  
ATOM    852  NE  ARG B 110      65.748  42.871  76.871  1.00 67.62           N  
ATOM    853  CZ  ARG B 110      65.085  43.843  76.180  1.00 67.62           C  
ATOM    854  NH1 ARG B 110      63.753  44.046  76.401  1.00 67.62           N1+
ATOM    855  NH2 ARG B 110      65.751  44.619  75.277  1.00 67.62           N  
ATOM    856  C   ARG B 110      63.060  42.108  82.442  1.00 67.62           C  
ATOM    857  O   ARG B 110      62.348  41.205  82.006  1.00 67.62           O  
ATOM    858  N   ILE B 111      63.028  42.491  83.732  1.00129.33           N  
ATOM    859  CA  ILE B 111      62.112  41.886  84.654  1.00129.33           C  
ATOM    860  CB  ILE B 111      62.764  41.431  85.928  1.00129.33           C  
ATOM    861  CG1 ILE B 111      63.500  42.592  86.600  1.00129.33           C  
ATOM    862  CG2 ILE B 111      63.650  40.220  85.624  1.00129.33           C  
ATOM    863  CD1 ILE B 111      64.181  42.183  87.901  1.00129.33           C  
ATOM    864  C   ILE B 111      61.067  42.907  84.975  1.00129.33           C  
ATOM    865  O   ILE B 111      61.367  44.054  85.304  1.00129.33           O  
ATOM    866  N   PRO B 112      59.828  42.502  84.880  1.00 88.96           N  
ATOM    867  CA  PRO B 112      58.746  43.420  85.094  1.00 88.96           C  
ATOM    868  CD  PRO B 112      59.456  41.424  83.976  1.00 88.96           C  
ATOM    869  CB  PRO B 112      57.483  42.669  84.675  1.00 88.96           C  
ATOM    870  CG  PRO B 112      57.988  41.695  83.594  1.00 88.96           C  
ATOM    871  C   PRO B 112      58.732  43.951  86.492  1.00 88.96           C  
ATOM    872  O   PRO B 112      59.104  43.224  87.413  1.00 88.96           O  
ATOM    873  N   VAL B 113      58.310  45.224  86.664  1.00 63.19           N  
ATOM    874  CA  VAL B 113      58.299  45.836  87.959  1.00 63.19           C  
ATOM    875  CB  VAL B 113      59.010  47.161  87.993  1.00 63.19           C  
ATOM    876  CG1 VAL B 113      58.852  47.795  89.386  1.00 63.19           C  
ATOM    877  CG2 VAL B 113      60.474  46.929  87.587  1.00 63.19           C  
ATOM    878  C   VAL B 113      56.875  46.079  88.341  1.00 63.19           C  
ATOM    879  O   VAL B 113      56.001  46.251  87.494  1.00 63.19           O  
ATOM    880  N   GLY B 114      56.599  46.054  89.655  1.00 50.69           N  
ATOM    881  CA  GLY B 114      55.281  46.344  90.137  1.00 50.69           C  
ATOM    882  C   GLY B 114      55.470  47.501  91.069  1.00 50.69           C  
ATOM    883  O   GLY B 114      56.303  47.438  91.973  1.00 50.69           O  
ATOM    884  N   HIS B 115      54.683  48.583  90.889  1.00 93.74           N  
ATOM    885  CA  HIS B 115      54.901  49.758  91.692  1.00 93.74           C  
ATOM    886  ND1 HIS B 115      55.096  53.567  91.128  1.00 93.74           N  
ATOM    887  CG  HIS B 115      55.278  52.291  91.614  1.00 93.74           C  
ATOM    888  CB  HIS B 115      54.788  51.064  90.913  1.00 93.74           C  
ATOM    889  NE2 HIS B 115      56.237  53.764  93.023  1.00 93.74           N  
ATOM    890  CD2 HIS B 115      55.978  52.430  92.771  1.00 93.74           C  
ATOM    891  CE1 HIS B 115      55.689  54.410  92.010  1.00 93.74           C  
ATOM    892  C   HIS B 115      53.834  49.884  92.728  1.00 93.74           C  
ATOM    893  O   HIS B 115      52.668  50.107  92.406  1.00 93.74           O  
ATOM    894  N   VAL B 116      54.221  49.783  94.014  1.00 73.84           N  
ATOM    895  CA  VAL B 116      53.253  49.941  95.057  1.00 73.84           C  
ATOM    896  CB  VAL B 116      53.607  49.217  96.325  1.00 73.84           C  
ATOM    897  CG1 VAL B 116      52.502  49.473  97.364  1.00 73.84           C  
ATOM    898  CG2 VAL B 116      53.817  47.729  96.003  1.00 73.84           C  
ATOM    899  C   VAL B 116      53.135  51.401  95.381  1.00 73.84           C  
ATOM    900  O   VAL B 116      54.134  52.114  95.481  1.00 73.84           O  
ATOM    901  N   GLU B 117      51.889  51.845  95.661  1.00106.41           N  
ATOM    902  CA  GLU B 117      51.568  53.225  95.917  1.00106.41           C  
ATOM    903  CB  GLU B 117      52.209  53.791  97.192  1.00106.41           C  
ATOM    904  CG  GLU B 117      51.669  55.177  97.544  1.00106.41           C  
ATOM    905  CD  GLU B 117      52.364  55.645  98.811  1.00106.41           C  
ATOM    906  OE1 GLU B 117      51.883  55.283  99.918  1.00106.41           O  
ATOM    907  OE2 GLU B 117      53.389  56.366  98.688  1.00106.41           O1-
ATOM    908  C   GLU B 117      51.967  54.099  94.773  1.00106.41           C  
ATOM    909  O   GLU B 117      52.874  54.922  94.887  1.00106.41           O  
ATOM    910  N   ALA B 118      51.288  53.938  93.617  1.00 69.08           N  
ATOM    911  CA  ALA B 118      51.673  54.730  92.484  1.00 69.08           C  
ATOM    912  CB  ALA B 118      52.134  53.879  91.291  1.00 69.08           C  
ATOM    913  C   ALA B 118      50.575  55.644  92.005  1.00 69.08           C  
ATOM    914  O   ALA B 118      49.384  55.374  92.156  1.00 69.08           O  
ATOM    915  N   GLY B 119      50.982  56.771  91.376  1.00 52.65           N  
ATOM    916  CA  GLY B 119      50.040  57.686  90.789  1.00 52.65           C  
ATOM    917  C   GLY B 119      50.035  59.038  91.434  1.00 52.65           C  
ATOM    918  O   GLY B 119      49.373  59.944  90.925  1.00 52.65           O  
ATOM    919  N   LEU B 120      50.746  59.245  92.555  1.00105.66           N  
ATOM    920  CA  LEU B 120      50.700  60.567  93.117  1.00105.66           C  
ATOM    921  CB  LEU B 120      51.305  60.642  94.528  1.00105.66           C  
ATOM    922  CG  LEU B 120      50.518  59.826  95.573  1.00105.66           C  
ATOM    923  CD1 LEU B 120      50.503  58.330  95.218  1.00105.66           C  
ATOM    924  CD2 LEU B 120      51.038  60.089  96.995  1.00105.66           C  
ATOM    925  C   LEU B 120      51.460  61.500  92.215  1.00105.66           C  
ATOM    926  O   LEU B 120      52.551  61.166  91.754  1.00105.66           O  
ATOM    927  N   ARG B 121      50.892  62.699  91.927  1.00122.65           N  
ATOM    928  CA  ARG B 121      51.578  63.612  91.047  1.00122.65           C  
ATOM    929  CB  ARG B 121      51.193  63.431  89.567  1.00122.65           C  
ATOM    930  CG  ARG B 121      51.586  62.076  88.966  1.00122.65           C  
ATOM    931  CD  ARG B 121      53.092  61.908  88.748  1.00122.65           C  
ATOM    932  NE  ARG B 121      53.301  60.685  87.920  1.00122.65           N  
ATOM    933  CZ  ARG B 121      53.376  59.445  88.487  1.00122.65           C  
ATOM    934  NH1 ARG B 121      53.220  59.296  89.835  1.00122.65           N1+
ATOM    935  NH2 ARG B 121      53.606  58.351  87.701  1.00122.65           N  
ATOM    936  C   ARG B 121      51.266  65.044  91.396  1.00122.65           C  
ATOM    937  O   ARG B 121      50.124  65.410  91.668  1.00122.65           O  
ATOM    938  N   THR B 122      52.326  65.872  91.501  1.00146.93           N  
ATOM    939  CA  THR B 122      52.239  67.297  91.696  1.00146.93           C  
ATOM    940  CB  THR B 122      53.522  67.863  92.216  1.00146.93           C  
ATOM    941  OG1 THR B 122      53.948  67.152  93.364  1.00146.93           O  
ATOM    942  CG2 THR B 122      53.276  69.331  92.590  1.00146.93           C  
ATOM    943  C   THR B 122      52.024  68.001  90.389  1.00146.93           C  
ATOM    944  O   THR B 122      51.185  68.893  90.269  1.00146.93           O  
ATOM    945  N   GLY B 123      52.798  67.583  89.362  1.00 37.40           N  
ATOM    946  CA  GLY B 123      52.819  68.241  88.087  1.00 37.40           C  
ATOM    947  C   GLY B 123      54.068  69.075  87.997  1.00 37.40           C  
ATOM    948  O   GLY B 123      54.388  69.591  86.927  1.00 37.40           O  
ATOM    949  N   ASP B 124      54.816  69.226  89.112  1.00 54.92           N  
ATOM    950  CA  ASP B 124      55.998  70.051  89.117  1.00 54.92           C  
ATOM    951  CB  ASP B 124      56.010  71.022  90.316  1.00 54.92           C  
ATOM    952  CG  ASP B 124      57.150  72.025  90.183  1.00 54.92           C  
ATOM    953  OD1 ASP B 124      58.091  71.764  89.388  1.00 54.92           O  
ATOM    954  OD2 ASP B 124      57.094  73.071  90.884  1.00 54.92           O1-
ATOM    955  C   ASP B 124      57.215  69.171  89.218  1.00 54.92           C  
ATOM    956  O   ASP B 124      57.361  68.398  90.162  1.00 54.92           O  
ATOM    957  N   LEU B 125      58.130  69.279  88.230  1.00155.97           N  
ATOM    958  CA  LEU B 125      59.342  68.502  88.208  1.00155.97           C  
ATOM    959  CB  LEU B 125      60.168  68.703  86.924  1.00155.97           C  
ATOM    960  CG  LEU B 125      59.547  68.057  85.671  1.00155.97           C  
ATOM    961  CD1 LEU B 125      59.541  66.523  85.787  1.00155.97           C  
ATOM    962  CD2 LEU B 125      58.158  68.636  85.359  1.00155.97           C  
ATOM    963  C   LEU B 125      60.208  68.894  89.364  1.00155.97           C  
ATOM    964  O   LEU B 125      60.903  68.066  89.948  1.00155.97           O  
ATOM    965  N   TYR B 126      60.219  70.198  89.680  1.00103.64           N  
ATOM    966  CA  TYR B 126      61.015  70.779  90.722  1.00103.64           C  
ATOM    967  CB  TYR B 126      61.237  72.287  90.549  1.00103.64           C  
ATOM    968  CG  TYR B 126      62.256  72.346  89.467  1.00103.64           C  
ATOM    969  CD1 TYR B 126      63.570  72.079  89.775  1.00103.64           C  
ATOM    970  CD2 TYR B 126      61.917  72.646  88.168  1.00103.64           C  
ATOM    971  CE1 TYR B 126      64.537  72.115  88.801  1.00103.64           C  
ATOM    972  CE2 TYR B 126      62.883  72.683  87.190  1.00103.64           C  
ATOM    973  CZ  TYR B 126      64.194  72.418  87.506  1.00103.64           C  
ATOM    974  OH  TYR B 126      65.184  72.456  86.501  1.00103.64           O  
ATOM    975  C   TYR B 126      60.560  70.479  92.112  1.00103.64           C  
ATOM    976  O   TYR B 126      61.380  70.532  93.027  1.00103.64           O  
ATOM    977  N   SER B 127      59.248  70.280  92.349  1.00 51.73           N  
ATOM    978  CA  SER B 127      58.870  70.001  93.706  1.00 51.73           C  
ATOM    979  CB  SER B 127      58.395  71.252  94.464  1.00 51.73           C  
ATOM    980  OG  SER B 127      58.051  70.915  95.800  1.00 51.73           O  
ATOM    981  C   SER B 127      57.726  69.036  93.694  1.00 51.73           C  
ATOM    982  O   SER B 127      56.783  69.188  92.919  1.00 51.73           O  
ATOM    983  N   PRO B 128      57.784  68.038  94.542  1.00 76.23           N  
ATOM    984  CA  PRO B 128      58.912  67.849  95.412  1.00 76.23           C  
ATOM    985  CD  PRO B 128      56.579  67.423  95.068  1.00 76.23           C  
ATOM    986  CB  PRO B 128      58.426  66.948  96.552  1.00 76.23           C  
ATOM    987  CG  PRO B 128      57.099  66.357  96.045  1.00 76.23           C  
ATOM    988  C   PRO B 128      60.050  67.280  94.634  1.00 76.23           C  
ATOM    989  O   PRO B 128      59.813  66.661  93.597  1.00 76.23           O  
ATOM    990  N   TRP B 129      61.291  67.492  95.102  1.00 75.48           N  
ATOM    991  CA  TRP B 129      62.418  66.977  94.390  1.00 75.48           C  
ATOM    992  CB  TRP B 129      63.358  68.095  93.900  1.00 75.48           C  
ATOM    993  CG  TRP B 129      64.452  67.656  92.958  1.00 75.48           C  
ATOM    994  CD2 TRP B 129      65.738  67.165  93.363  1.00 75.48           C  
ATOM    995  CD1 TRP B 129      64.446  67.645  91.594  1.00 75.48           C  
ATOM    996  NE1 TRP B 129      65.651  67.183  91.123  1.00 75.48           N  
ATOM    997  CE2 TRP B 129      66.456  66.882  92.202  1.00 75.48           C  
ATOM    998  CE3 TRP B 129      66.280  66.970  94.600  1.00 75.48           C  
ATOM    999  CZ2 TRP B 129      67.732  66.397  92.260  1.00 75.48           C  
ATOM   1000  CZ3 TRP B 129      67.564  66.477  94.656  1.00 75.48           C  
ATOM   1001  CH2 TRP B 129      68.277  66.196  93.509  1.00 75.48           C  
ATOM   1002  C   TRP B 129      63.158  66.161  95.390  1.00 75.48           C  
ATOM   1003  O   TRP B 129      63.261  66.577  96.544  1.00 75.48           O  
ATOM   1004  N   PRO B 130      63.688  65.020  95.042  1.00108.04           N  
ATOM   1005  CA  PRO B 130      63.567  64.401  93.744  1.00108.04           C  
ATOM   1006  CD  PRO B 130      64.863  64.550  95.755  1.00108.04           C  
ATOM   1007  CB  PRO B 130      64.841  63.580  93.552  1.00108.04           C  
ATOM   1008  CG  PRO B 130      65.330  63.309  94.981  1.00108.04           C  
ATOM   1009  C   PRO B 130      62.345  63.536  93.599  1.00108.04           C  
ATOM   1010  O   PRO B 130      62.278  62.803  92.614  1.00108.04           O  
ATOM   1011  N   GLU B 131      61.391  63.565  94.548  1.00102.00           N  
ATOM   1012  CA  GLU B 131      60.309  62.615  94.571  1.00102.00           C  
ATOM   1013  CB  GLU B 131      59.323  62.837  95.732  1.00102.00           C  
ATOM   1014  CG  GLU B 131      59.892  62.509  97.111  1.00102.00           C  
ATOM   1015  CD  GLU B 131      60.651  63.724  97.617  1.00102.00           C  
ATOM   1016  OE1 GLU B 131      60.784  64.705  96.839  1.00102.00           O  
ATOM   1017  OE2 GLU B 131      61.106  63.686  98.792  1.00102.00           O1-
ATOM   1018  C   GLU B 131      59.463  62.591  93.325  1.00102.00           C  
ATOM   1019  O   GLU B 131      59.112  61.512  92.848  1.00102.00           O  
ATOM   1020  N   GLU B 132      59.099  63.750  92.752  1.00 87.65           N  
ATOM   1021  CA  GLU B 132      58.188  63.740  91.638  1.00 87.65           C  
ATOM   1022  CB  GLU B 132      57.846  65.156  91.132  1.00 87.65           C  
ATOM   1023  CG  GLU B 132      56.820  65.181  89.992  1.00 87.65           C  
ATOM   1024  CD  GLU B 132      55.449  64.853  90.571  1.00 87.65           C  
ATOM   1025  OE1 GLU B 132      55.355  64.772  91.824  1.00 87.65           O  
ATOM   1026  OE2 GLU B 132      54.484  64.681  89.780  1.00 87.65           O1-
ATOM   1027  C   GLU B 132      58.766  62.965  90.489  1.00 87.65           C  
ATOM   1028  O   GLU B 132      58.090  62.130  89.890  1.00 87.65           O  
ATOM   1029  N   ALA B 133      60.043  63.217  90.157  1.00 44.54           N  
ATOM   1030  CA  ALA B 133      60.675  62.557  89.052  1.00 44.54           C  
ATOM   1031  CB  ALA B 133      62.092  63.091  88.780  1.00 44.54           C  
ATOM   1032  C   ALA B 133      60.780  61.086  89.325  1.00 44.54           C  
ATOM   1033  O   ALA B 133      60.574  60.263  88.433  1.00 44.54           O  
ATOM   1034  N   ASN B 134      61.106  60.712  90.577  1.00 77.14           N  
ATOM   1035  CA  ASN B 134      61.327  59.331  90.902  1.00 77.14           C  
ATOM   1036  CB  ASN B 134      61.713  59.108  92.377  1.00 77.14           C  
ATOM   1037  CG  ASN B 134      63.135  59.598  92.624  1.00 77.14           C  
ATOM   1038  OD1 ASN B 134      63.661  59.459  93.726  1.00 77.14           O  
ATOM   1039  ND2 ASN B 134      63.785  60.182  91.583  1.00 77.14           N  
ATOM   1040  C   ASN B 134      60.085  58.528  90.656  1.00 77.14           C  
ATOM   1041  O   ASN B 134      60.135  57.477  90.016  1.00 77.14           O  
ATOM   1042  N   ARG B 135      58.932  58.992  91.172  1.00102.43           N  
ATOM   1043  CA  ARG B 135      57.704  58.270  91.005  1.00102.43           C  
ATOM   1044  CB  ARG B 135      56.579  58.755  91.938  1.00102.43           C  
ATOM   1045  CG  ARG B 135      56.248  60.250  91.891  1.00102.43           C  
ATOM   1046  CD  ARG B 135      55.372  60.680  93.076  1.00102.43           C  
ATOM   1047  NE  ARG B 135      55.321  62.171  93.129  1.00102.43           N  
ATOM   1048  CZ  ARG B 135      54.901  62.794  94.273  1.00102.43           C  
ATOM   1049  NH1 ARG B 135      54.524  62.058  95.357  1.00102.43           N1+
ATOM   1050  NH2 ARG B 135      54.842  64.155  94.357  1.00102.43           N  
ATOM   1051  C   ARG B 135      57.241  58.289  89.582  1.00102.43           C  
ATOM   1052  O   ARG B 135      56.721  57.293  89.080  1.00102.43           O  
ATOM   1053  N   THR B 136      57.400  59.430  88.888  1.00 43.31           N  
ATOM   1054  CA  THR B 136      56.944  59.504  87.532  1.00 43.31           C  
ATOM   1055  CB  THR B 136      57.129  60.870  86.947  1.00 43.31           C  
ATOM   1056  OG1 THR B 136      56.412  61.820  87.722  1.00 43.31           O  
ATOM   1057  CG2 THR B 136      56.620  60.868  85.496  1.00 43.31           C  
ATOM   1058  C   THR B 136      57.718  58.531  86.696  1.00 43.31           C  
ATOM   1059  O   THR B 136      57.141  57.743  85.947  1.00 43.31           O  
ATOM   1060  N   LEU B 137      59.058  58.547  86.828  1.00 53.27           N  
ATOM   1061  CA  LEU B 137      59.917  57.708  86.043  1.00 53.27           C  
ATOM   1062  CB  LEU B 137      61.410  57.991  86.279  1.00 53.27           C  
ATOM   1063  CG  LEU B 137      61.846  59.400  85.837  1.00 53.27           C  
ATOM   1064  CD1 LEU B 137      63.351  59.618  86.062  1.00 53.27           C  
ATOM   1065  CD2 LEU B 137      61.399  59.694  84.396  1.00 53.27           C  
ATOM   1066  C   LEU B 137      59.678  56.269  86.375  1.00 53.27           C  
ATOM   1067  O   LEU B 137      59.646  55.429  85.477  1.00 53.27           O  
ATOM   1068  N   THR B 138      59.535  55.923  87.672  1.00176.40           N  
ATOM   1069  CA  THR B 138      59.331  54.527  87.926  1.00176.40           C  
ATOM   1070  CB  THR B 138      59.374  54.151  89.397  1.00176.40           C  
ATOM   1071  OG1 THR B 138      59.353  52.739  89.537  1.00176.40           O  
ATOM   1072  CG2 THR B 138      58.225  54.792  90.192  1.00176.40           C  
ATOM   1073  C   THR B 138      58.029  54.164  87.286  1.00176.40           C  
ATOM   1074  O   THR B 138      57.950  53.205  86.522  1.00176.40           O  
ATOM   1075  N   GLY B 139      56.985  54.917  87.672  1.00260.26           N  
ATOM   1076  CA  GLY B 139      55.645  55.112  87.209  1.00260.26           C  
ATOM   1077  C   GLY B 139      55.227  54.363  86.019  1.00260.26           C  
ATOM   1078  O   GLY B 139      54.702  54.983  85.115  1.00260.26           O  
ATOM   1079  N   HIS B 140      55.424  53.053  85.868  1.00248.92           N  
ATOM   1080  CA  HIS B 140      54.956  52.441  84.647  1.00248.92           C  
ATOM   1081  ND1 HIS B 140      52.691  52.770  81.975  1.00248.92           N  
ATOM   1082  CG  HIS B 140      52.845  52.060  83.144  1.00248.92           C  
ATOM   1083  CB  HIS B 140      53.440  52.657  84.392  1.00248.92           C  
ATOM   1084  NE2 HIS B 140      51.907  50.729  81.579  1.00248.92           N  
ATOM   1085  CD2 HIS B 140      52.361  50.813  82.884  1.00248.92           C  
ATOM   1086  CE1 HIS B 140      52.126  51.929  81.073  1.00248.92           C  
ATOM   1087  C   HIS B 140      55.694  53.038  83.487  1.00248.92           C  
ATOM   1088  O   HIS B 140      55.402  52.706  82.337  1.00248.92           O  
ATOM   1089  N   LEU B 141      56.647  53.969  83.738  1.00151.77           N  
ATOM   1090  CA  LEU B 141      57.428  54.269  82.630  1.00151.77           C  
ATOM   1091  CB  LEU B 141      58.521  55.327  82.879  1.00151.77           C  
ATOM   1092  CG  LEU B 141      57.988  56.753  83.105  1.00151.77           C  
ATOM   1093  CD1 LEU B 141      59.138  57.771  83.199  1.00151.77           C  
ATOM   1094  CD2 LEU B 141      56.951  57.135  82.038  1.00151.77           C  
ATOM   1095  C   LEU B 141      58.080  52.937  82.600  1.00151.77           C  
ATOM   1096  O   LEU B 141      58.168  52.262  81.577  1.00151.77           O  
ATOM   1097  N   ALA B 142      58.491  52.562  83.831  1.00111.60           N  
ATOM   1098  CA  ALA B 142      59.063  51.331  84.293  1.00111.60           C  
ATOM   1099  CB  ALA B 142      59.895  51.518  85.574  1.00111.60           C  
ATOM   1100  C   ALA B 142      58.135  50.141  84.559  1.00111.60           C  
ATOM   1101  O   ALA B 142      58.565  49.019  84.295  1.00111.60           O  
ATOM   1102  N   MET B 143      56.883  50.295  85.105  1.00297.26           N  
ATOM   1103  CA  MET B 143      56.214  49.091  85.633  1.00297.26           C  
ATOM   1104  CB  MET B 143      56.665  48.848  87.073  1.00297.26           C  
ATOM   1105  CG  MET B 143      56.755  50.146  87.842  1.00297.26           C  
ATOM   1106  SD  MET B 143      55.156  50.971  87.908  1.00297.26           S  
ATOM   1107  CE  MET B 143      55.882  52.488  88.590  1.00297.26           C  
ATOM   1108  C   MET B 143      54.656  49.022  85.595  1.00297.26           C  
ATOM   1109  O   MET B 143      54.100  49.719  84.752  1.00297.26           O  
ATOM   1110  N   TYR B 144      53.988  48.097  86.440  1.00286.09           N  
ATOM   1111  CA  TYR B 144      52.600  47.706  86.858  1.00286.09           C  
ATOM   1112  CB  TYR B 144      52.472  46.411  87.694  1.00286.09           C  
ATOM   1113  CG  TYR B 144      52.536  45.099  86.994  1.00286.09           C  
ATOM   1114  CD1 TYR B 144      53.733  44.448  86.807  1.00286.09           C  
ATOM   1115  CD2 TYR B 144      51.373  44.500  86.564  1.00286.09           C  
ATOM   1116  CE1 TYR B 144      53.765  43.223  86.182  1.00286.09           C  
ATOM   1117  CE2 TYR B 144      51.399  43.276  85.941  1.00286.09           C  
ATOM   1118  CZ  TYR B 144      52.597  42.635  85.750  1.00286.09           C  
ATOM   1119  OH  TYR B 144      52.621  41.375  85.115  1.00286.09           O  
ATOM   1120  C   TYR B 144      52.211  48.685  87.940  1.00286.09           C  
ATOM   1121  O   TYR B 144      53.089  49.124  88.677  1.00286.09           O  
ATOM   1122  N   HIS B 145      50.904  49.028  88.110  1.00152.55           N  
ATOM   1123  CA  HIS B 145      50.573  50.056  89.074  1.00152.55           C  
ATOM   1124  ND1 HIS B 145      52.097  51.942  87.329  1.00152.55           N  
ATOM   1125  CG  HIS B 145      51.007  52.257  88.093  1.00152.55           C  
ATOM   1126  CB  HIS B 145      49.953  51.295  88.438  1.00152.55           C  
ATOM   1127  NE2 HIS B 145      52.357  54.045  87.997  1.00152.55           N  
ATOM   1128  CD2 HIS B 145      51.172  53.544  88.487  1.00152.55           C  
ATOM   1129  CE1 HIS B 145      52.870  53.048  87.313  1.00152.55           C  
ATOM   1130  C   HIS B 145      49.548  49.690  90.096  1.00152.55           C  
ATOM   1131  O   HIS B 145      48.397  49.417  89.762  1.00152.55           O  
ATOM   1132  N   PHE B 146      49.921  49.771  91.394  1.00101.85           N  
ATOM   1133  CA  PHE B 146      48.934  49.544  92.404  1.00101.85           C  
ATOM   1134  CB  PHE B 146      49.422  48.573  93.489  1.00101.85           C  
ATOM   1135  CG  PHE B 146      49.799  47.350  92.723  1.00101.85           C  
ATOM   1136  CD1 PHE B 146      48.837  46.552  92.148  1.00101.85           C  
ATOM   1137  CD2 PHE B 146      51.123  47.004  92.577  1.00101.85           C  
ATOM   1138  CE1 PHE B 146      49.190  45.429  91.435  1.00101.85           C  
ATOM   1139  CE2 PHE B 146      51.480  45.882  91.868  1.00101.85           C  
ATOM   1140  CZ  PHE B 146      50.515  45.090  91.295  1.00101.85           C  
ATOM   1141  C   PHE B 146      48.631  50.888  93.000  1.00101.85           C  
ATOM   1142  O   PHE B 146      49.382  51.408  93.824  1.00101.85           O  
ATOM   1143  N   SER B 147      47.493  51.483  92.585  1.00108.43           N  
ATOM   1144  CA  SER B 147      47.150  52.809  93.016  1.00108.43           C  
ATOM   1145  CB  SER B 147      46.657  53.711  91.867  1.00108.43           C  
ATOM   1146  OG  SER B 147      45.629  53.060  91.138  1.00108.43           O  
ATOM   1147  C   SER B 147      46.117  52.749  94.098  1.00108.43           C  
ATOM   1148  O   SER B 147      45.250  51.877  94.142  1.00108.43           O  
ATOM   1149  N   PRO B 148      46.280  53.653  95.025  1.00109.63           N  
ATOM   1150  CA  PRO B 148      45.411  53.786  96.161  1.00109.63           C  
ATOM   1151  CD  PRO B 148      47.535  54.365  95.194  1.00109.63           C  
ATOM   1152  CB  PRO B 148      46.155  54.687  97.151  1.00109.63           C  
ATOM   1153  CG  PRO B 148      47.243  55.379  96.309  1.00109.63           C  
ATOM   1154  C   PRO B 148      44.023  54.265  95.858  1.00109.63           C  
ATOM   1155  O   PRO B 148      43.091  53.799  96.513  1.00109.63           O  
ATOM   1156  N   THR B 149      43.849  55.185  94.886  1.00 47.27           N  
ATOM   1157  CA  THR B 149      42.529  55.710  94.667  1.00 47.27           C  
ATOM   1158  CB  THR B 149      42.270  57.013  95.377  1.00 47.27           C  
ATOM   1159  OG1 THR B 149      43.138  58.025  94.889  1.00 47.27           O  
ATOM   1160  CG2 THR B 149      42.490  56.818  96.887  1.00 47.27           C  
ATOM   1161  C   THR B 149      42.324  55.971  93.209  1.00 47.27           C  
ATOM   1162  O   THR B 149      43.223  55.788  92.390  1.00 47.27           O  
ATOM   1163  N   GLU B 150      41.093  56.410  92.868  1.00 82.62           N  
ATOM   1164  CA  GLU B 150      40.671  56.719  91.530  1.00 82.62           C  
ATOM   1165  CB  GLU B 150      39.187  57.129  91.457  1.00 82.62           C  
ATOM   1166  CG  GLU B 150      38.759  57.694  90.096  1.00 82.62           C  
ATOM   1167  CD  GLU B 150      38.909  56.612  89.037  1.00 82.62           C  
ATOM   1168  OE1 GLU B 150      38.643  55.423  89.357  1.00 82.62           O  
ATOM   1169  OE2 GLU B 150      39.297  56.964  87.890  1.00 82.62           O1-
ATOM   1170  C   GLU B 150      41.468  57.873  91.012  1.00 82.62           C  
ATOM   1171  O   GLU B 150      41.826  57.915  89.836  1.00 82.62           O  
ATOM   1172  N   THR B 151      41.759  58.856  91.881  1.00 30.04           N  
ATOM   1173  CA  THR B 151      42.479  60.019  91.457  1.00 30.04           C  
ATOM   1174  CB  THR B 151      42.665  61.001  92.574  1.00 30.04           C  
ATOM   1175  OG1 THR B 151      41.403  61.397  93.092  1.00 30.04           O  
ATOM   1176  CG2 THR B 151      43.430  62.222  92.036  1.00 30.04           C  
ATOM   1177  C   THR B 151      43.834  59.592  90.997  1.00 30.04           C  
ATOM   1178  O   THR B 151      44.337  60.065  89.977  1.00 30.04           O  
ATOM   1179  N   SER B 152      44.458  58.665  91.745  1.00 36.61           N  
ATOM   1180  CA  SER B 152      45.782  58.224  91.427  1.00 36.61           C  
ATOM   1181  CB  SER B 152      46.308  57.176  92.427  1.00 36.61           C  
ATOM   1182  OG  SER B 152      46.351  57.728  93.735  1.00 36.61           O  
ATOM   1183  C   SER B 152      45.757  57.596  90.072  1.00 36.61           C  
ATOM   1184  O   SER B 152      46.635  57.857  89.254  1.00 36.61           O  
ATOM   1185  N   ARG B 153      44.729  56.770  89.795  1.00130.97           N  
ATOM   1186  CA  ARG B 153      44.613  56.060  88.552  1.00130.97           C  
ATOM   1187  CB  ARG B 153      43.366  55.158  88.511  1.00130.97           C  
ATOM   1188  CG  ARG B 153      43.211  54.370  87.211  1.00130.97           C  
ATOM   1189  CD  ARG B 153      42.008  53.428  87.227  1.00130.97           C  
ATOM   1190  NE  ARG B 153      40.846  54.186  86.688  1.00130.97           N  
ATOM   1191  CZ  ARG B 153      40.586  54.157  85.351  1.00130.97           C  
ATOM   1192  NH1 ARG B 153      41.367  53.398  84.528  1.00130.97           N1+
ATOM   1193  NH2 ARG B 153      39.543  54.873  84.838  1.00130.97           N  
ATOM   1194  C   ARG B 153      44.501  57.045  87.432  1.00130.97           C  
ATOM   1195  O   ARG B 153      45.145  56.894  86.395  1.00130.97           O  
ATOM   1196  N   GLN B 154      43.697  58.104  87.629  1.00 35.10           N  
ATOM   1197  CA  GLN B 154      43.473  59.079  86.601  1.00 35.10           C  
ATOM   1198  CB  GLN B 154      42.487  60.180  87.021  1.00 35.10           C  
ATOM   1199  CG  GLN B 154      41.079  59.643  87.284  1.00 35.10           C  
ATOM   1200  CD  GLN B 154      40.192  60.810  87.686  1.00 35.10           C  
ATOM   1201  OE1 GLN B 154      40.557  61.971  87.516  1.00 35.10           O  
ATOM   1202  NE2 GLN B 154      38.989  60.494  88.237  1.00 35.10           N  
ATOM   1203  C   GLN B 154      44.774  59.733  86.271  1.00 35.10           C  
ATOM   1204  O   GLN B 154      45.038  60.039  85.111  1.00 35.10           O  
ATOM   1205  N   ASN B 155      45.627  59.978  87.283  1.00 38.03           N  
ATOM   1206  CA  ASN B 155      46.880  60.621  87.008  1.00 38.03           C  
ATOM   1207  CB  ASN B 155      47.736  60.868  88.264  1.00 38.03           C  
ATOM   1208  CG  ASN B 155      47.153  62.044  89.037  1.00 38.03           C  
ATOM   1209  OD1 ASN B 155      46.643  62.999  88.452  1.00 38.03           O  
ATOM   1210  ND2 ASN B 155      47.238  61.980  90.393  1.00 38.03           N  
ATOM   1211  C   ASN B 155      47.678  59.744  86.091  1.00 38.03           C  
ATOM   1212  O   ASN B 155      48.272  60.228  85.129  1.00 38.03           O  
ATOM   1213  N   LEU B 156      47.703  58.423  86.353  1.00117.33           N  
ATOM   1214  CA  LEU B 156      48.487  57.550  85.520  1.00117.33           C  
ATOM   1215  CB  LEU B 156      48.506  56.072  85.953  1.00117.33           C  
ATOM   1216  CG  LEU B 156      49.372  55.776  87.189  1.00117.33           C  
ATOM   1217  CD1 LEU B 156      50.830  56.171  86.944  1.00117.33           C  
ATOM   1218  CD2 LEU B 156      48.801  56.397  88.458  1.00117.33           C  
ATOM   1219  C   LEU B 156      47.948  57.565  84.128  1.00117.33           C  
ATOM   1220  O   LEU B 156      48.716  57.566  83.168  1.00117.33           O  
ATOM   1221  N   LEU B 157      46.610  57.570  83.973  1.00105.45           N  
ATOM   1222  CA  LEU B 157      46.048  57.548  82.655  1.00105.45           C  
ATOM   1223  CB  LEU B 157      44.521  57.341  82.627  1.00105.45           C  
ATOM   1224  CG  LEU B 157      44.097  55.871  82.858  1.00105.45           C  
ATOM   1225  CD1 LEU B 157      44.542  55.332  84.225  1.00105.45           C  
ATOM   1226  CD2 LEU B 157      42.594  55.681  82.615  1.00105.45           C  
ATOM   1227  C   LEU B 157      46.416  58.798  81.908  1.00105.45           C  
ATOM   1228  O   LEU B 157      46.591  58.761  80.692  1.00105.45           O  
ATOM   1229  N   ARG B 158      46.559  59.937  82.612  1.00 96.41           N  
ATOM   1230  CA  ARG B 158      46.868  61.193  81.978  1.00 96.41           C  
ATOM   1231  CB  ARG B 158      47.004  62.331  83.007  1.00 96.41           C  
ATOM   1232  CG  ARG B 158      47.326  63.703  82.413  1.00 96.41           C  
ATOM   1233  CD  ARG B 158      47.370  64.808  83.472  1.00 96.41           C  
ATOM   1234  NE  ARG B 158      48.478  64.478  84.411  1.00 96.41           N  
ATOM   1235  CZ  ARG B 158      48.374  64.791  85.736  1.00 96.41           C  
ATOM   1236  NH1 ARG B 158      47.254  65.407  86.213  1.00 96.41           N1+
ATOM   1237  NH2 ARG B 158      49.395  64.484  86.588  1.00 96.41           N  
ATOM   1238  C   ARG B 158      48.177  61.056  81.253  1.00 96.41           C  
ATOM   1239  O   ARG B 158      48.367  61.603  80.167  1.00 96.41           O  
ATOM   1240  N   GLU B 159      49.109  60.320  81.877  1.00 97.51           N  
ATOM   1241  CA  GLU B 159      50.444  59.987  81.452  1.00 97.51           C  
ATOM   1242  CB  GLU B 159      51.327  59.494  82.607  1.00 97.51           C  
ATOM   1243  CG  GLU B 159      51.601  60.616  83.609  1.00 97.51           C  
ATOM   1244  CD  GLU B 159      52.542  60.098  84.679  1.00 97.51           C  
ATOM   1245  OE1 GLU B 159      52.584  58.861  84.910  1.00 97.51           O  
ATOM   1246  OE2 GLU B 159      53.243  60.955  85.279  1.00 97.51           O1-
ATOM   1247  C   GLU B 159      50.425  58.968  80.348  1.00 97.51           C  
ATOM   1248  O   GLU B 159      51.474  58.631  79.799  1.00 97.51           O  
ATOM   1249  N   ASN B 160      49.243  58.399  80.036  1.00 76.58           N  
ATOM   1250  CA  ASN B 160      49.118  57.413  78.997  1.00 76.58           C  
ATOM   1251  CB  ASN B 160      49.897  57.785  77.720  1.00 76.58           C  
ATOM   1252  CG  ASN B 160      49.394  56.913  76.577  1.00 76.58           C  
ATOM   1253  OD1 ASN B 160      48.467  56.122  76.747  1.00 76.58           O  
ATOM   1254  ND2 ASN B 160      50.020  57.056  75.378  1.00 76.58           N  
ATOM   1255  C   ASN B 160      49.589  56.067  79.464  1.00 76.58           C  
ATOM   1256  O   ASN B 160      49.997  55.228  78.661  1.00 76.58           O  
ATOM   1257  N   VAL B 161      49.526  55.823  80.787  1.00 58.11           N  
ATOM   1258  CA  VAL B 161      49.803  54.516  81.315  1.00 58.11           C  
ATOM   1259  CB  VAL B 161      49.918  54.506  82.818  1.00 58.11           C  
ATOM   1260  CG1 VAL B 161      50.027  53.052  83.305  1.00 58.11           C  
ATOM   1261  CG2 VAL B 161      51.115  55.382  83.229  1.00 58.11           C  
ATOM   1262  C   VAL B 161      48.596  53.701  80.931  1.00 58.11           C  
ATOM   1263  O   VAL B 161      47.476  54.209  80.957  1.00 58.11           O  
ATOM   1264  N   ALA B 162      48.789  52.421  80.543  1.00 45.83           N  
ATOM   1265  CA  ALA B 162      47.693  51.611  80.078  1.00 45.83           C  
ATOM   1266  CB  ALA B 162      48.131  50.277  79.444  1.00 45.83           C  
ATOM   1267  C   ALA B 162      46.753  51.293  81.201  1.00 45.83           C  
ATOM   1268  O   ALA B 162      47.158  50.965  82.315  1.00 45.83           O  
ATOM   1269  N   ASP B 163      45.444  51.340  80.888  1.00 52.13           N  
ATOM   1270  CA  ASP B 163      44.387  51.155  81.840  1.00 52.13           C  
ATOM   1271  CB  ASP B 163      42.999  51.340  81.196  1.00 52.13           C  
ATOM   1272  CG  ASP B 163      41.935  51.474  82.280  1.00 52.13           C  
ATOM   1273  OD1 ASP B 163      42.206  51.102  83.454  1.00 52.13           O  
ATOM   1274  OD2 ASP B 163      40.824  51.961  81.938  1.00 52.13           O1-
ATOM   1275  C   ASP B 163      44.456  49.775  82.426  1.00 52.13           C  
ATOM   1276  O   ASP B 163      44.249  49.597  83.625  1.00 52.13           O  
ATOM   1277  N   SER B 164      44.775  48.759  81.602  1.00 99.11           N  
ATOM   1278  CA  SER B 164      44.787  47.395  82.057  1.00 99.11           C  
ATOM   1279  CB  SER B 164      45.151  46.406  80.937  1.00 99.11           C  
ATOM   1280  OG  SER B 164      44.224  46.520  79.868  1.00 99.11           O  
ATOM   1281  C   SER B 164      45.825  47.223  83.127  1.00 99.11           C  
ATOM   1282  O   SER B 164      45.720  46.334  83.968  1.00 99.11           O  
ATOM   1283  N   ARG B 165      46.888  48.038  83.082  1.00224.62           N  
ATOM   1284  CA  ARG B 165      47.997  47.981  83.996  1.00224.62           C  
ATOM   1285  CB  ARG B 165      49.243  48.681  83.441  1.00224.62           C  
ATOM   1286  CG  ARG B 165      49.785  47.927  82.230  1.00224.62           C  
ATOM   1287  CD  ARG B 165      50.779  46.823  82.595  1.00224.62           C  
ATOM   1288  NE  ARG B 165      50.177  45.961  83.651  1.00224.62           N  
ATOM   1289  CZ  ARG B 165      49.406  44.886  83.316  1.00224.62           C  
ATOM   1290  NH1 ARG B 165      49.088  44.648  82.010  1.00224.62           N1+
ATOM   1291  NH2 ARG B 165      48.971  44.036  84.292  1.00224.62           N  
ATOM   1292  C   ARG B 165      47.697  48.557  85.355  1.00224.62           C  
ATOM   1293  O   ARG B 165      48.422  48.274  86.309  1.00224.62           O  
ATOM   1294  N   ILE B 166      46.675  49.426  85.493  1.00 81.52           N  
ATOM   1295  CA  ILE B 166      46.505  50.085  86.760  1.00 81.52           C  
ATOM   1296  CB  ILE B 166      46.121  51.533  86.610  1.00 81.52           C  
ATOM   1297  CG1 ILE B 166      47.209  52.291  85.831  1.00 81.52           C  
ATOM   1298  CG2 ILE B 166      45.858  52.125  88.003  1.00 81.52           C  
ATOM   1299  CD1 ILE B 166      46.775  53.690  85.396  1.00 81.52           C  
ATOM   1300  C   ILE B 166      45.444  49.401  87.572  1.00 81.52           C  
ATOM   1301  O   ILE B 166      44.332  49.175  87.099  1.00 81.52           O  
ATOM   1302  N   PHE B 167      45.781  49.032  88.831  1.00157.22           N  
ATOM   1303  CA  PHE B 167      44.838  48.380  89.694  1.00157.22           C  
ATOM   1304  CB  PHE B 167      45.291  46.984  90.153  1.00157.22           C  
ATOM   1305  CG  PHE B 167      45.543  46.180  88.923  1.00157.22           C  
ATOM   1306  CD1 PHE B 167      44.528  45.494  88.296  1.00157.22           C  
ATOM   1307  CD2 PHE B 167      46.808  46.130  88.385  1.00157.22           C  
ATOM   1308  CE1 PHE B 167      44.782  44.762  87.159  1.00157.22           C  
ATOM   1309  CE2 PHE B 167      47.067  45.399  87.249  1.00157.22           C  
ATOM   1310  CZ  PHE B 167      46.051  44.711  86.632  1.00157.22           C  
ATOM   1311  C   PHE B 167      44.716  49.214  90.932  1.00157.22           C  
ATOM   1312  O   PHE B 167      45.722  49.642  91.497  1.00157.22           O  
ATOM   1313  N   ILE B 168      43.469  49.451  91.397  1.00 64.03           N  
ATOM   1314  CA  ILE B 168      43.280  50.256  92.571  1.00 64.03           C  
ATOM   1315  CB  ILE B 168      42.057  51.125  92.512  1.00 64.03           C  
ATOM   1316  CG1 ILE B 168      42.168  52.129  91.352  1.00 64.03           C  
ATOM   1317  CG2 ILE B 168      41.881  51.792  93.886  1.00 64.03           C  
ATOM   1318  CD1 ILE B 168      40.856  52.841  91.029  1.00 64.03           C  
ATOM   1319  C   ILE B 168      43.106  49.316  93.727  1.00 64.03           C  
ATOM   1320  O   ILE B 168      42.038  48.738  93.928  1.00 64.03           O  
ATOM   1321  N   THR B 169      44.223  49.067  94.439  1.00 82.53           N  
ATOM   1322  CA  THR B 169      44.335  48.226  95.601  1.00 82.53           C  
ATOM   1323  CB  THR B 169      45.709  47.648  95.741  1.00 82.53           C  
ATOM   1324  OG1 THR B 169      46.658  48.688  95.919  1.00 82.53           O  
ATOM   1325  CG2 THR B 169      46.032  46.852  94.465  1.00 82.53           C  
ATOM   1326  C   THR B 169      44.003  48.896  96.909  1.00 82.53           C  
ATOM   1327  O   THR B 169      43.521  48.245  97.835  1.00 82.53           O  
ATOM   1328  N   GLY B 170      44.282  50.208  97.037  1.00 43.27           N  
ATOM   1329  CA  GLY B 170      44.187  50.863  98.314  1.00 43.27           C  
ATOM   1330  C   GLY B 170      45.611  50.937  98.781  1.00 43.27           C  
ATOM   1331  O   GLY B 170      46.484  50.321  98.173  1.00 43.27           O  
ATOM   1332  N   ASN B 171      45.897  51.710  99.847  1.00 73.53           N  
ATOM   1333  CA  ASN B 171      47.251  51.844 100.315  1.00 73.53           C  
ATOM   1334  CB  ASN B 171      47.522  53.203 100.988  1.00 73.53           C  
ATOM   1335  CG  ASN B 171      49.025  53.447 101.091  1.00 73.53           C  
ATOM   1336  OD1 ASN B 171      49.804  52.550 101.413  1.00 73.53           O  
ATOM   1337  ND2 ASN B 171      49.441  54.710 100.808  1.00 73.53           N  
ATOM   1338  C   ASN B 171      47.524  50.769 101.323  1.00 73.53           C  
ATOM   1339  O   ASN B 171      46.702  50.490 102.196  1.00 73.53           O  
ATOM   1340  N   THR B 172      48.727  50.167 101.223  1.00 75.44           N  
ATOM   1341  CA  THR B 172      49.203  49.083 102.039  1.00 75.44           C  
ATOM   1342  CB  THR B 172      50.487  48.495 101.528  1.00 75.44           C  
ATOM   1343  OG1 THR B 172      51.498  49.490 101.472  1.00 75.44           O  
ATOM   1344  CG2 THR B 172      50.238  47.892 100.132  1.00 75.44           C  
ATOM   1345  C   THR B 172      49.420  49.531 103.454  1.00 75.44           C  
ATOM   1346  O   THR B 172      49.342  48.723 104.378  1.00 75.44           O  
ATOM   1347  N   VAL B 173      49.709  50.827 103.673  1.00131.55           N  
ATOM   1348  CA  VAL B 173      50.009  51.308 104.996  1.00131.55           C  
ATOM   1349  CB  VAL B 173      50.258  52.791 105.059  1.00131.55           C  
ATOM   1350  CG1 VAL B 173      48.943  53.529 104.761  1.00131.55           C  
ATOM   1351  CG2 VAL B 173      50.853  53.133 106.438  1.00131.55           C  
ATOM   1352  C   VAL B 173      48.853  51.000 105.902  1.00131.55           C  
ATOM   1353  O   VAL B 173      49.037  50.818 107.103  1.00131.55           O  
ATOM   1354  N   ILE B 174      47.619  50.985 105.367  1.00 55.50           N  
ATOM   1355  CA  ILE B 174      46.452  50.699 106.161  1.00 55.50           C  
ATOM   1356  CB  ILE B 174      45.166  50.882 105.405  1.00 55.50           C  
ATOM   1357  CG1 ILE B 174      45.013  52.350 104.974  1.00 55.50           C  
ATOM   1358  CG2 ILE B 174      44.007  50.381 106.284  1.00 55.50           C  
ATOM   1359  CD1 ILE B 174      43.863  52.586 103.995  1.00 55.50           C  
ATOM   1360  C   ILE B 174      46.488  49.284 106.648  1.00 55.50           C  
ATOM   1361  O   ILE B 174      46.108  48.997 107.783  1.00 55.50           O  
ATOM   1362  N   ASP B 175      46.923  48.355 105.781  1.00 59.05           N  
ATOM   1363  CA  ASP B 175      46.952  46.961 106.122  1.00 59.05           C  
ATOM   1364  CB  ASP B 175      47.503  46.086 104.984  1.00 59.05           C  
ATOM   1365  CG  ASP B 175      46.562  46.179 103.795  1.00 59.05           C  
ATOM   1366  OD1 ASP B 175      46.149  47.318 103.454  1.00 59.05           O  
ATOM   1367  OD2 ASP B 175      46.259  45.116 103.196  1.00 59.05           O1-
ATOM   1368  C   ASP B 175      47.894  46.767 107.263  1.00 59.05           C  
ATOM   1369  O   ASP B 175      47.615  45.990 108.175  1.00 59.05           O  
ATOM   1370  N   ALA B 176      49.052  47.454 107.232  1.00 47.15           N  
ATOM   1371  CA  ALA B 176      50.030  47.265 108.264  1.00 47.15           C  
ATOM   1372  CB  ALA B 176      51.311  48.085 108.026  1.00 47.15           C  
ATOM   1373  C   ALA B 176      49.454  47.711 109.573  1.00 47.15           C  
ATOM   1374  O   ALA B 176      49.530  46.994 110.569  1.00 47.15           O  
ATOM   1375  N   LEU B 177      48.812  48.897 109.594  1.00177.77           N  
ATOM   1376  CA  LEU B 177      48.298  49.434 110.821  1.00177.77           C  
ATOM   1377  CB  LEU B 177      47.623  50.813 110.695  1.00177.77           C  
ATOM   1378  CG  LEU B 177      48.584  52.012 110.702  1.00177.77           C  
ATOM   1379  CD1 LEU B 177      49.279  52.146 112.066  1.00177.77           C  
ATOM   1380  CD2 LEU B 177      49.571  51.964 109.533  1.00177.77           C  
ATOM   1381  C   LEU B 177      47.263  48.546 111.420  1.00177.77           C  
ATOM   1382  O   LEU B 177      47.296  48.284 112.620  1.00177.77           O  
ATOM   1383  N   LEU B 178      46.308  48.062 110.612  1.00 63.28           N  
ATOM   1384  CA  LEU B 178      45.271  47.239 111.157  1.00 63.28           C  
ATOM   1385  CB  LEU B 178      44.141  46.915 110.166  1.00 63.28           C  
ATOM   1386  CG  LEU B 178      43.254  48.139 109.875  1.00 63.28           C  
ATOM   1387  CD1 LEU B 178      42.061  47.768 108.978  1.00 63.28           C  
ATOM   1388  CD2 LEU B 178      42.829  48.833 111.181  1.00 63.28           C  
ATOM   1389  C   LEU B 178      45.863  45.963 111.657  1.00 63.28           C  
ATOM   1390  O   LEU B 178      45.421  45.432 112.672  1.00 63.28           O  
ATOM   1391  N   TRP B 179      46.874  45.427 110.951  1.00 88.89           N  
ATOM   1392  CA  TRP B 179      47.462  44.183 111.350  1.00 88.89           C  
ATOM   1393  CB  TRP B 179      48.547  43.687 110.371  1.00 88.89           C  
ATOM   1394  CG  TRP B 179      49.126  42.319 110.678  1.00 88.89           C  
ATOM   1395  CD2 TRP B 179      50.334  42.096 111.424  1.00 88.89           C  
ATOM   1396  CD1 TRP B 179      48.668  41.084 110.316  1.00 88.89           C  
ATOM   1397  NE1 TRP B 179      49.517  40.108 110.785  1.00 88.89           N  
ATOM   1398  CE2 TRP B 179      50.546  40.718 111.470  1.00 88.89           C  
ATOM   1399  CE3 TRP B 179      51.200  42.969 112.018  1.00 88.89           C  
ATOM   1400  CZ2 TRP B 179      51.630  40.192 112.117  1.00 88.89           C  
ATOM   1401  CZ3 TRP B 179      52.290  42.437 112.672  1.00 88.89           C  
ATOM   1402  CH2 TRP B 179      52.501  41.074 112.721  1.00 88.89           C  
ATOM   1403  C   TRP B 179      48.102  44.345 112.699  1.00 88.89           C  
ATOM   1404  O   TRP B 179      47.888  43.520 113.584  1.00 88.89           O  
ATOM   1405  N   VAL B 180      48.901  45.418 112.889  1.00 58.13           N  
ATOM   1406  CA  VAL B 180      49.624  45.649 114.113  1.00 58.13           C  
ATOM   1407  CB  VAL B 180      50.532  46.845 114.049  1.00 58.13           C  
ATOM   1408  CG1 VAL B 180      51.183  47.033 115.430  1.00 58.13           C  
ATOM   1409  CG2 VAL B 180      51.551  46.639 112.915  1.00 58.13           C  
ATOM   1410  C   VAL B 180      48.673  45.888 115.242  1.00 58.13           C  
ATOM   1411  O   VAL B 180      48.810  45.316 116.321  1.00 58.13           O  
ATOM   1412  N   ARG B 181      47.655  46.722 115.000  1.00117.45           N  
ATOM   1413  CA  ARG B 181      46.696  47.106 115.992  1.00117.45           C  
ATOM   1414  CB  ARG B 181      45.649  48.013 115.344  1.00117.45           C  
ATOM   1415  CG  ARG B 181      44.423  48.343 116.179  1.00117.45           C  
ATOM   1416  CD  ARG B 181      43.511  49.280 115.394  1.00117.45           C  
ATOM   1417  NE  ARG B 181      42.236  49.439 116.133  1.00117.45           N  
ATOM   1418  CZ  ARG B 181      41.139  48.766 115.689  1.00117.45           C  
ATOM   1419  NH1 ARG B 181      41.247  47.912 114.630  1.00117.45           N1+
ATOM   1420  NH2 ARG B 181      39.931  48.966 116.291  1.00117.45           N  
ATOM   1421  C   ARG B 181      46.024  45.868 116.498  1.00117.45           C  
ATOM   1422  O   ARG B 181      45.770  45.737 117.694  1.00117.45           O  
ATOM   1423  N   ASP B 182      45.730  44.927 115.585  1.00 60.22           N  
ATOM   1424  CA  ASP B 182      45.078  43.682 115.893  1.00 60.22           C  
ATOM   1425  CB  ASP B 182      44.786  42.839 114.639  1.00 60.22           C  
ATOM   1426  CG  ASP B 182      43.690  43.539 113.845  1.00 60.22           C  
ATOM   1427  OD1 ASP B 182      43.022  44.439 114.420  1.00 60.22           O  
ATOM   1428  OD2 ASP B 182      43.504  43.177 112.654  1.00 60.22           O1-
ATOM   1429  C   ASP B 182      45.973  42.862 116.776  1.00 60.22           C  
ATOM   1430  O   ASP B 182      45.499  42.066 117.585  1.00 60.22           O  
ATOM   1431  N   GLN B 183      47.297  43.035 116.626  1.00 85.95           N  
ATOM   1432  CA  GLN B 183      48.314  42.310 117.338  1.00 85.95           C  
ATOM   1433  CB  GLN B 183      49.736  42.695 116.897  1.00 85.95           C  
ATOM   1434  CG  GLN B 183      50.016  42.370 115.431  1.00 85.95           C  
ATOM   1435  CD  GLN B 183      49.896  40.863 115.266  1.00 85.95           C  
ATOM   1436  OE1 GLN B 183      49.155  40.375 114.414  1.00 85.95           O  
ATOM   1437  NE2 GLN B 183      50.647  40.097 116.100  1.00 85.95           N  
ATOM   1438  C   GLN B 183      48.217  42.614 118.799  1.00 85.95           C  
ATOM   1439  O   GLN B 183      48.682  41.837 119.629  1.00 85.95           O  
ATOM   1440  N   VAL B 184      47.670  43.791 119.139  1.00 90.85           N  
ATOM   1441  CA  VAL B 184      47.503  44.277 120.483  1.00 90.85           C  
ATOM   1442  CB  VAL B 184      47.009  45.697 120.530  1.00 90.85           C  
ATOM   1443  CG1 VAL B 184      46.778  46.105 121.997  1.00 90.85           C  
ATOM   1444  CG2 VAL B 184      48.034  46.580 119.792  1.00 90.85           C  
ATOM   1445  C   VAL B 184      46.529  43.387 121.216  1.00 90.85           C  
ATOM   1446  O   VAL B 184      46.453  43.419 122.444  1.00 90.85           O  
ATOM   1447  N   MET B 185      45.796  42.534 120.471  1.00248.70           N  
ATOM   1448  CA  MET B 185      44.756  41.664 120.947  1.00248.70           C  
ATOM   1449  CB  MET B 185      44.241  40.715 119.854  1.00248.70           C  
ATOM   1450  CG  MET B 185      45.315  39.800 119.266  1.00248.70           C  
ATOM   1451  SD  MET B 185      44.772  38.864 117.806  1.00248.70           S  
ATOM   1452  CE  MET B 185      43.508  37.907 118.690  1.00248.70           C  
ATOM   1453  C   MET B 185      45.312  40.863 122.066  1.00248.70           C  
ATOM   1454  O   MET B 185      44.556  40.461 122.949  1.00248.70           O  
ATOM   1455  N   SER B 186      46.620  40.542 122.034  1.00 89.15           N  
ATOM   1456  CA  SER B 186      47.166  39.976 123.230  1.00 89.15           C  
ATOM   1457  CB  SER B 186      48.583  39.411 123.034  1.00 89.15           C  
ATOM   1458  OG  SER B 186      49.077  38.869 124.251  1.00 89.15           O  
ATOM   1459  C   SER B 186      47.252  41.148 124.156  1.00 89.15           C  
ATOM   1460  O   SER B 186      48.296  41.782 124.318  1.00 89.15           O  
ATOM   1461  N   SER B 187      46.105  41.448 124.788  1.00 68.66           N  
ATOM   1462  CA  SER B 187      45.918  42.588 125.624  1.00 68.66           C  
ATOM   1463  CB  SER B 187      44.453  42.734 126.077  1.00 68.66           C  
ATOM   1464  OG  SER B 187      44.300  43.873 126.911  1.00 68.66           O  
ATOM   1465  C   SER B 187      46.748  42.429 126.841  1.00 68.66           C  
ATOM   1466  O   SER B 187      47.409  43.365 127.283  1.00 68.66           O  
ATOM   1467  N   ASP B 188      46.749  41.224 127.422  1.00 75.43           N  
ATOM   1468  CA  ASP B 188      47.447  41.135 128.662  1.00 75.43           C  
ATOM   1469  CB  ASP B 188      47.289  39.766 129.341  1.00 75.43           C  
ATOM   1470  CG  ASP B 188      45.870  39.698 129.887  1.00 75.43           C  
ATOM   1471  OD1 ASP B 188      45.105  40.681 129.694  1.00 75.43           O  
ATOM   1472  OD2 ASP B 188      45.540  38.657 130.515  1.00 75.43           O1-
ATOM   1473  C   ASP B 188      48.906  41.405 128.485  1.00 75.43           C  
ATOM   1474  O   ASP B 188      49.432  42.360 129.051  1.00 75.43           O  
ATOM   1475  N   LYS B 189      49.604  40.592 127.673  1.00 69.09           N  
ATOM   1476  CA  LYS B 189      51.024  40.778 127.582  1.00 69.09           C  
ATOM   1477  CB  LYS B 189      51.721  39.665 126.785  1.00 69.09           C  
ATOM   1478  CG  LYS B 189      53.207  39.947 126.551  1.00 69.09           C  
ATOM   1479  CD  LYS B 189      53.943  38.834 125.804  1.00 69.09           C  
ATOM   1480  CE  LYS B 189      55.366  39.215 125.391  1.00 69.09           C  
ATOM   1481  NZ  LYS B 189      55.993  38.103 124.643  1.00 69.09           N1+
ATOM   1482  C   LYS B 189      51.402  42.045 126.888  1.00 69.09           C  
ATOM   1483  O   LYS B 189      52.008  42.940 127.474  1.00 69.09           O  
ATOM   1484  N   LEU B 190      51.015  42.144 125.606  1.00 58.16           N  
ATOM   1485  CA  LEU B 190      51.470  43.215 124.768  1.00 58.16           C  
ATOM   1486  CB  LEU B 190      51.125  42.990 123.285  1.00 58.16           C  
ATOM   1487  CG  LEU B 190      51.632  44.097 122.343  1.00 58.16           C  
ATOM   1488  CD1 LEU B 190      53.167  44.192 122.367  1.00 58.16           C  
ATOM   1489  CD2 LEU B 190      51.080  43.902 120.921  1.00 58.16           C  
ATOM   1490  C   LEU B 190      50.887  44.524 125.179  1.00 58.16           C  
ATOM   1491  O   LEU B 190      51.598  45.520 125.292  1.00 58.16           O  
ATOM   1492  N   ARG B 191      49.569  44.552 125.424  1.00157.82           N  
ATOM   1493  CA  ARG B 191      48.929  45.788 125.755  1.00157.82           C  
ATOM   1494  CB  ARG B 191      47.402  45.699 125.867  1.00157.82           C  
ATOM   1495  CG  ARG B 191      46.826  46.895 126.618  1.00157.82           C  
ATOM   1496  CD  ARG B 191      45.354  46.742 126.993  1.00157.82           C  
ATOM   1497  NE  ARG B 191      45.079  47.759 128.045  1.00157.82           N  
ATOM   1498  CZ  ARG B 191      45.390  47.461 129.340  1.00157.82           C  
ATOM   1499  NH1 ARG B 191      45.911  46.237 129.645  1.00157.82           N1+
ATOM   1500  NH2 ARG B 191      45.194  48.386 130.325  1.00157.82           N  
ATOM   1501  C   ARG B 191      49.442  46.265 127.068  1.00157.82           C  
ATOM   1502  O   ARG B 191      49.496  47.467 127.310  1.00157.82           O  
ATOM   1503  N   SER B 192      49.784  45.340 127.978  1.00 37.29           N  
ATOM   1504  CA  SER B 192      50.246  45.763 129.265  1.00 37.29           C  
ATOM   1505  CB  SER B 192      50.467  44.601 130.248  1.00 37.29           C  
ATOM   1506  OG  SER B 192      50.926  45.099 131.496  1.00 37.29           O  
ATOM   1507  C   SER B 192      51.556  46.465 129.109  1.00 37.29           C  
ATOM   1508  O   SER B 192      51.833  47.431 129.815  1.00 37.29           O  
ATOM   1509  N   GLU B 193      52.416  45.973 128.200  1.00 57.46           N  
ATOM   1510  CA  GLU B 193      53.721  46.543 128.016  1.00 57.46           C  
ATOM   1511  CB  GLU B 193      54.602  45.666 127.106  1.00 57.46           C  
ATOM   1512  CG  GLU B 193      54.874  44.276 127.693  1.00 57.46           C  
ATOM   1513  CD  GLU B 193      55.558  43.412 126.638  1.00 57.46           C  
ATOM   1514  OE1 GLU B 193      56.381  43.958 125.856  1.00 57.46           O  
ATOM   1515  OE2 GLU B 193      55.267  42.187 126.608  1.00 57.46           O1-
ATOM   1516  C   GLU B 193      53.642  47.911 127.393  1.00 57.46           C  
ATOM   1517  O   GLU B 193      54.284  48.852 127.858  1.00 57.46           O  
ATOM   1518  N   LEU B 194      52.838  48.057 126.323  1.00 56.46           N  
ATOM   1519  CA  LEU B 194      52.779  49.286 125.580  1.00 56.46           C  
ATOM   1520  CB  LEU B 194      51.908  49.163 124.318  1.00 56.46           C  
ATOM   1521  CG  LEU B 194      52.460  48.176 123.268  1.00 56.46           C  
ATOM   1522  CD1 LEU B 194      51.545  48.101 122.034  1.00 56.46           C  
ATOM   1523  CD2 LEU B 194      53.917  48.504 122.906  1.00 56.46           C  
ATOM   1524  C   LEU B 194      52.218  50.402 126.407  1.00 56.46           C  
ATOM   1525  O   LEU B 194      52.772  51.500 126.434  1.00 56.46           O  
ATOM   1526  N   ALA B 195      51.117  50.140 127.131  1.00 42.83           N  
ATOM   1527  CA  ALA B 195      50.453  51.165 127.884  1.00 42.83           C  
ATOM   1528  CB  ALA B 195      49.199  50.660 128.619  1.00 42.83           C  
ATOM   1529  C   ALA B 195      51.393  51.703 128.918  1.00 42.83           C  
ATOM   1530  O   ALA B 195      51.436  52.906 129.165  1.00 42.83           O  
ATOM   1531  N   ALA B 196      52.219  50.816 129.499  1.00 45.64           N  
ATOM   1532  CA  ALA B 196      53.098  51.118 130.591  1.00 45.64           C  
ATOM   1533  CB  ALA B 196      53.981  49.924 130.990  1.00 45.64           C  
ATOM   1534  C   ALA B 196      54.004  52.235 130.200  1.00 45.64           C  
ATOM   1535  O   ALA B 196      54.448  53.001 131.051  1.00 45.64           O  
ATOM   1536  N   ASN B 197      54.331  52.337 128.906  1.00 71.53           N  
ATOM   1537  CA  ASN B 197      55.226  53.339 128.417  1.00 71.53           C  
ATOM   1538  CB  ASN B 197      55.415  53.242 126.895  1.00 71.53           C  
ATOM   1539  CG  ASN B 197      56.043  51.888 126.596  1.00 71.53           C  
ATOM   1540  OD1 ASN B 197      56.113  51.462 125.444  1.00 71.53           O  
ATOM   1541  ND2 ASN B 197      56.497  51.184 127.667  1.00 71.53           N  
ATOM   1542  C   ASN B 197      54.676  54.703 128.711  1.00 71.53           C  
ATOM   1543  O   ASN B 197      55.445  55.628 128.972  1.00 71.53           O  
ATOM   1544  N   TYR B 198      53.341  54.895 128.641  1.00 90.78           N  
ATOM   1545  CA  TYR B 198      52.828  56.217 128.878  1.00 90.78           C  
ATOM   1546  CB  TYR B 198      51.878  56.674 127.758  1.00 90.78           C  
ATOM   1547  CG  TYR B 198      52.583  56.493 126.455  1.00 90.78           C  
ATOM   1548  CD1 TYR B 198      53.514  57.403 126.012  1.00 90.78           C  
ATOM   1549  CD2 TYR B 198      52.301  55.398 125.667  1.00 90.78           C  
ATOM   1550  CE1 TYR B 198      54.157  57.218 124.810  1.00 90.78           C  
ATOM   1551  CE2 TYR B 198      52.939  55.207 124.464  1.00 90.78           C  
ATOM   1552  CZ  TYR B 198      53.872  56.119 124.035  1.00 90.78           C  
ATOM   1553  OH  TYR B 198      54.533  55.930 122.802  1.00 90.78           O  
ATOM   1554  C   TYR B 198      52.000  56.202 130.132  1.00 90.78           C  
ATOM   1555  O   TYR B 198      50.782  56.046 130.060  1.00 90.78           O  
ATOM   1556  N   PRO B 199      52.614  56.330 131.279  1.00167.49           N  
ATOM   1557  CA  PRO B 199      51.869  56.404 132.512  1.00167.49           C  
ATOM   1558  CD  PRO B 199      53.921  55.733 131.475  1.00167.49           C  
ATOM   1559  CB  PRO B 199      52.838  56.010 133.622  1.00167.49           C  
ATOM   1560  CG  PRO B 199      53.900  55.165 132.902  1.00167.49           C  
ATOM   1561  C   PRO B 199      51.321  57.777 132.718  1.00167.49           C  
ATOM   1562  O   PRO B 199      50.405  57.953 133.521  1.00167.49           O  
ATOM   1563  N   PHE B 200      51.895  58.759 132.003  1.00 69.21           N  
ATOM   1564  CA  PHE B 200      51.600  60.153 132.141  1.00 69.21           C  
ATOM   1565  CB  PHE B 200      52.559  61.043 131.335  1.00 69.21           C  
ATOM   1566  CG  PHE B 200      53.862  60.931 132.048  1.00 69.21           C  
ATOM   1567  CD1 PHE B 200      54.653  59.818 131.887  1.00 69.21           C  
ATOM   1568  CD2 PHE B 200      54.293  61.936 132.883  1.00 69.21           C  
ATOM   1569  CE1 PHE B 200      55.852  59.706 132.550  1.00 69.21           C  
ATOM   1570  CE2 PHE B 200      55.492  61.831 133.549  1.00 69.21           C  
ATOM   1571  CZ  PHE B 200      56.275  60.715 133.381  1.00 69.21           C  
ATOM   1572  C   PHE B 200      50.197  60.442 131.726  1.00 69.21           C  
ATOM   1573  O   PHE B 200      49.581  61.376 132.238  1.00 69.21           O  
ATOM   1574  N   ILE B 201      49.664  59.685 130.752  1.00 63.20           N  
ATOM   1575  CA  ILE B 201      48.329  59.946 130.297  1.00 63.20           C  
ATOM   1576  CB  ILE B 201      47.959  59.227 129.033  1.00 63.20           C  
ATOM   1577  CG1 ILE B 201      47.956  57.706 129.260  1.00 63.20           C  
ATOM   1578  CG2 ILE B 201      48.913  59.688 127.923  1.00 63.20           C  
ATOM   1579  CD1 ILE B 201      47.283  56.932 128.129  1.00 63.20           C  
ATOM   1580  C   ILE B 201      47.347  59.506 131.333  1.00 63.20           C  
ATOM   1581  O   ILE B 201      47.497  58.448 131.943  1.00 63.20           O  
ATOM   1582  N   ASP B 202      46.318  60.343 131.573  1.00 53.15           N  
ATOM   1583  CA  ASP B 202      45.279  60.005 132.502  1.00 53.15           C  
ATOM   1584  CB  ASP B 202      44.602  61.243 133.122  1.00 53.15           C  
ATOM   1585  CG  ASP B 202      43.748  60.809 134.308  1.00 53.15           C  
ATOM   1586  OD1 ASP B 202      43.434  59.593 134.400  1.00 53.15           O  
ATOM   1587  OD2 ASP B 202      43.401  61.690 135.141  1.00 53.15           O1-
ATOM   1588  C   ASP B 202      44.258  59.251 131.708  1.00 53.15           C  
ATOM   1589  O   ASP B 202      43.743  59.742 130.705  1.00 53.15           O  
ATOM   1590  N   PRO B 203      43.976  58.047 132.118  1.00157.82           N  
ATOM   1591  CA  PRO B 203      43.043  57.232 131.391  1.00157.82           C  
ATOM   1592  CD  PRO B 203      44.965  57.250 132.826  1.00157.82           C  
ATOM   1593  CB  PRO B 203      43.184  55.827 131.973  1.00157.82           C  
ATOM   1594  CG  PRO B 203      44.642  55.790 132.467  1.00157.82           C  
ATOM   1595  C   PRO B 203      41.645  57.767 131.411  1.00157.82           C  
ATOM   1596  O   PRO B 203      40.868  57.427 130.520  1.00157.82           O  
ATOM   1597  N   ASP B 204      41.290  58.548 132.445  1.00 55.14           N  
ATOM   1598  CA  ASP B 204      39.972  59.096 132.577  1.00 55.14           C  
ATOM   1599  CB  ASP B 204      39.712  59.656 133.984  1.00 55.14           C  
ATOM   1600  CG  ASP B 204      39.679  58.461 134.923  1.00 55.14           C  
ATOM   1601  OD1 ASP B 204      39.691  57.312 134.404  1.00 55.14           O  
ATOM   1602  OD2 ASP B 204      39.641  58.675 136.163  1.00 55.14           O1-
ATOM   1603  C   ASP B 204      39.740  60.206 131.605  1.00 55.14           C  
ATOM   1604  O   ASP B 204      38.640  60.366 131.079  1.00 55.14           O  
ATOM   1605  N   LYS B 205      40.771  61.016 131.323  1.00165.76           N  
ATOM   1606  CA  LYS B 205      40.449  62.179 130.560  1.00165.76           C  
ATOM   1607  CB  LYS B 205      41.305  63.420 130.866  1.00165.76           C  
ATOM   1608  CG  LYS B 205      42.812  63.185 130.883  1.00165.76           C  
ATOM   1609  CD  LYS B 205      43.605  64.492 130.881  1.00165.76           C  
ATOM   1610  CE  LYS B 205      45.039  64.347 131.387  1.00165.76           C  
ATOM   1611  NZ  LYS B 205      45.025  64.193 132.859  1.00165.76           N1+
ATOM   1612  C   LYS B 205      40.409  61.945 129.096  1.00165.76           C  
ATOM   1613  O   LYS B 205      41.050  61.053 128.538  1.00165.76           O  
ATOM   1614  N   LYS B 206      39.590  62.805 128.466  1.00263.13           N  
ATOM   1615  CA  LYS B 206      39.337  62.852 127.068  1.00263.13           C  
ATOM   1616  CB  LYS B 206      38.350  63.959 126.665  1.00263.13           C  
ATOM   1617  CG  LYS B 206      37.653  63.691 125.330  1.00263.13           C  
ATOM   1618  CD  LYS B 206      36.731  62.469 125.384  1.00263.13           C  
ATOM   1619  CE  LYS B 206      36.078  62.245 126.753  1.00263.13           C  
ATOM   1620  NZ  LYS B 206      35.070  63.296 127.021  1.00263.13           N1+
ATOM   1621  C   LYS B 206      40.654  63.106 126.431  1.00263.13           C  
ATOM   1622  O   LYS B 206      41.563  63.684 127.026  1.00263.13           O  
ATOM   1623  N   MET B 207      40.773  62.645 125.183  1.00260.86           N  
ATOM   1624  CA  MET B 207      42.031  62.589 124.498  1.00260.86           C  
ATOM   1625  CB  MET B 207      42.128  61.429 123.503  1.00260.86           C  
ATOM   1626  CG  MET B 207      42.231  60.061 124.181  1.00260.86           C  
ATOM   1627  SD  MET B 207      40.740  59.530 125.076  1.00260.86           S  
ATOM   1628  CE  MET B 207      39.738  59.222 123.594  1.00260.86           C  
ATOM   1629  C   MET B 207      42.458  63.858 123.768  1.00260.86           C  
ATOM   1630  O   MET B 207      41.840  64.902 123.980  1.00260.86           O  
ATOM   1631  N   ILE B 208      43.642  63.778 123.038  1.00162.20           N  
ATOM   1632  CA  ILE B 208      44.189  64.638 121.972  1.00162.20           C  
ATOM   1633  CB  ILE B 208      44.216  66.121 122.238  1.00162.20           C  
ATOM   1634  CG1 ILE B 208      42.802  66.726 122.191  1.00162.20           C  
ATOM   1635  CG2 ILE B 208      45.177  66.753 121.212  1.00162.20           C  
ATOM   1636  CD1 ILE B 208      42.730  68.176 122.671  1.00162.20           C  
ATOM   1637  C   ILE B 208      45.620  64.261 121.616  1.00162.20           C  
ATOM   1638  O   ILE B 208      46.541  64.472 122.401  1.00162.20           O  
ATOM   1639  N   LEU B 209      45.873  63.755 120.380  1.00 69.21           N  
ATOM   1640  CA  LEU B 209      47.225  63.392 120.011  1.00 69.21           C  
ATOM   1641  CB  LEU B 209      47.357  61.962 119.462  1.00 69.21           C  
ATOM   1642  CG  LEU B 209      48.809  61.583 119.117  1.00 69.21           C  
ATOM   1643  CD1 LEU B 209      49.701  61.616 120.369  1.00 69.21           C  
ATOM   1644  CD2 LEU B 209      48.880  60.237 118.378  1.00 69.21           C  
ATOM   1645  C   LEU B 209      47.706  64.343 118.957  1.00 69.21           C  
ATOM   1646  O   LEU B 209      47.011  64.611 117.978  1.00 69.21           O  
ATOM   1647  N   VAL B 210      48.928  64.887 119.129  1.00140.10           N  
ATOM   1648  CA  VAL B 210      49.413  65.848 118.181  1.00140.10           C  
ATOM   1649  CB  VAL B 210      49.601  67.192 118.818  1.00140.10           C  
ATOM   1650  CG1 VAL B 210      50.527  67.034 120.025  1.00140.10           C  
ATOM   1651  CG2 VAL B 210      50.079  68.191 117.759  1.00140.10           C  
ATOM   1652  C   VAL B 210      50.688  65.351 117.563  1.00140.10           C  
ATOM   1653  O   VAL B 210      51.572  64.850 118.257  1.00140.10           O  
ATOM   1654  N   THR B 211      50.798  65.452 116.215  1.00 52.25           N  
ATOM   1655  CA  THR B 211      51.982  65.013 115.521  1.00 52.25           C  
ATOM   1656  CB  THR B 211      51.792  63.780 114.685  1.00 52.25           C  
ATOM   1657  OG1 THR B 211      50.916  64.049 113.602  1.00 52.25           O  
ATOM   1658  CG2 THR B 211      51.212  62.665 115.571  1.00 52.25           C  
ATOM   1659  C   THR B 211      52.375  66.100 114.572  1.00 52.25           C  
ATOM   1660  O   THR B 211      51.567  66.971 114.251  1.00 52.25           O  
ATOM   1661  N   GLY B 212      53.635  66.076 114.087  1.00 30.09           N  
ATOM   1662  CA  GLY B 212      54.046  67.124 113.201  1.00 30.09           C  
ATOM   1663  C   GLY B 212      55.323  66.761 112.509  1.00 30.09           C  
ATOM   1664  O   GLY B 212      55.920  65.717 112.768  1.00 30.09           O  
ATOM   1665  N   HIS B 213      55.762  67.653 111.592  1.00 66.11           N  
ATOM   1666  CA  HIS B 213      56.961  67.501 110.816  1.00 66.11           C  
ATOM   1667  ND1 HIS B 213      56.125  67.312 107.505  1.00 66.11           N  
ATOM   1668  CG  HIS B 213      55.949  68.140 108.589  1.00 66.11           C  
ATOM   1669  CB  HIS B 213      57.018  68.436 109.599  1.00 66.11           C  
ATOM   1670  NE2 HIS B 213      54.026  68.039 107.413  1.00 66.11           N  
ATOM   1671  CD2 HIS B 213      54.660  68.575 108.520  1.00 66.11           C  
ATOM   1672  CE1 HIS B 213      54.944  67.287 106.835  1.00 66.11           C  
ATOM   1673  C   HIS B 213      58.129  67.835 111.688  1.00 66.11           C  
ATOM   1674  O   HIS B 213      57.973  68.391 112.773  1.00 66.11           O  
ATOM   1675  N   ARG B 214      59.348  67.486 111.224  1.00157.68           N  
ATOM   1676  CA  ARG B 214      60.507  67.712 112.035  1.00157.68           C  
ATOM   1677  CB  ARG B 214      61.822  67.240 111.398  1.00157.68           C  
ATOM   1678  CG  ARG B 214      63.006  67.285 112.365  1.00157.68           C  
ATOM   1679  CD  ARG B 214      64.305  66.800 111.727  1.00157.68           C  
ATOM   1680  NE  ARG B 214      64.058  65.408 111.260  1.00157.68           N  
ATOM   1681  CZ  ARG B 214      64.298  65.092 109.955  1.00157.68           C  
ATOM   1682  NH1 ARG B 214      64.774  66.049 109.107  1.00157.68           N1+
ATOM   1683  NH2 ARG B 214      64.067  63.826 109.498  1.00157.68           N  
ATOM   1684  C   ARG B 214      60.604  69.175 112.319  1.00157.68           C  
ATOM   1685  O   ARG B 214      60.647  70.007 111.413  1.00157.68           O  
ATOM   1686  N   ARG B 215      60.667  69.512 113.622  1.00110.80           N  
ATOM   1687  CA  ARG B 215      60.679  70.876 114.060  1.00110.80           C  
ATOM   1688  CB  ARG B 215      60.178  71.004 115.510  1.00110.80           C  
ATOM   1689  CG  ARG B 215      59.826  72.427 115.920  1.00110.80           C  
ATOM   1690  CD  ARG B 215      59.653  72.615 117.427  1.00110.80           C  
ATOM   1691  NE  ARG B 215      58.956  73.916 117.581  1.00110.80           N  
ATOM   1692  CZ  ARG B 215      59.590  75.051 117.178  1.00110.80           C  
ATOM   1693  NH1 ARG B 215      60.883  74.986 116.744  1.00110.80           N1+
ATOM   1694  NH2 ARG B 215      58.920  76.238 117.162  1.00110.80           N  
ATOM   1695  C   ARG B 215      62.099  71.357 114.036  1.00110.80           C  
ATOM   1696  O   ARG B 215      62.819  71.272 115.029  1.00110.80           O  
ATOM   1697  N   GLU B 216      62.525  71.849 112.858  1.00 78.86           N  
ATOM   1698  CA  GLU B 216      63.833  72.368 112.557  1.00 78.86           C  
ATOM   1699  CB  GLU B 216      64.137  72.385 111.049  1.00 78.86           C  
ATOM   1700  CG  GLU B 216      64.275  70.990 110.435  1.00 78.86           C  
ATOM   1701  CD  GLU B 216      64.570  71.154 108.952  1.00 78.86           C  
ATOM   1702  OE1 GLU B 216      65.602  71.799 108.624  1.00 78.86           O  
ATOM   1703  OE2 GLU B 216      63.771  70.637 108.127  1.00 78.86           O1-
ATOM   1704  C   GLU B 216      64.042  73.764 113.062  1.00 78.86           C  
ATOM   1705  O   GLU B 216      65.187  74.194 113.195  1.00 78.86           O  
ATOM   1706  N   SER B 217      62.971  74.562 113.239  1.00 53.85           N  
ATOM   1707  CA  SER B 217      63.213  75.901 113.698  1.00 53.85           C  
ATOM   1708  CB  SER B 217      63.591  76.878 112.572  1.00 53.85           C  
ATOM   1709  OG  SER B 217      62.553  76.940 111.604  1.00 53.85           O  
ATOM   1710  C   SER B 217      61.980  76.412 114.369  1.00 53.85           C  
ATOM   1711  O   SER B 217      60.859  76.085 113.981  1.00 53.85           O  
ATOM   1712  N   PHE B 218      62.178  77.265 115.396  1.00181.29           N  
ATOM   1713  CA  PHE B 218      61.087  77.787 116.164  1.00181.29           C  
ATOM   1714  CB  PHE B 218      61.589  78.335 117.521  1.00181.29           C  
ATOM   1715  CG  PHE B 218      60.494  78.555 118.517  1.00181.29           C  
ATOM   1716  CD1 PHE B 218      59.859  79.772 118.612  1.00181.29           C  
ATOM   1717  CD2 PHE B 218      60.122  77.551 119.386  1.00181.29           C  
ATOM   1718  CE1 PHE B 218      58.860  79.970 119.538  1.00181.29           C  
ATOM   1719  CE2 PHE B 218      59.123  77.742 120.312  1.00181.29           C  
ATOM   1720  CZ  PHE B 218      58.490  78.957 120.389  1.00181.29           C  
ATOM   1721  C   PHE B 218      60.521  78.921 115.375  1.00181.29           C  
ATOM   1722  O   PHE B 218      60.767  80.087 115.676  1.00181.29           O  
ATOM   1723  N   GLY B 219      59.704  78.596 114.355  1.00 37.95           N  
ATOM   1724  CA  GLY B 219      59.167  79.603 113.492  1.00 37.95           C  
ATOM   1725  C   GLY B 219      57.906  80.135 114.083  1.00 37.95           C  
ATOM   1726  O   GLY B 219      57.425  79.691 115.123  1.00 37.95           O  
ATOM   1727  N   ARG B 220      57.337  81.109 113.361  1.00 91.80           N  
ATOM   1728  CA  ARG B 220      56.159  81.850 113.682  1.00 91.80           C  
ATOM   1729  CB  ARG B 220      55.911  82.979 112.675  1.00 91.80           C  
ATOM   1730  CG  ARG B 220      56.839  84.175 112.862  1.00 91.80           C  
ATOM   1731  CD  ARG B 220      56.606  85.278 111.831  1.00 91.80           C  
ATOM   1732  NE  ARG B 220      57.115  86.538 112.435  1.00 91.80           N  
ATOM   1733  CZ  ARG B 220      56.299  87.198 113.308  1.00 91.80           C  
ATOM   1734  NH1 ARG B 220      55.065  86.685 113.588  1.00 91.80           N1+
ATOM   1735  NH2 ARG B 220      56.713  88.352 113.908  1.00 91.80           N  
ATOM   1736  C   ARG B 220      54.954  80.978 113.654  1.00 91.80           C  
ATOM   1737  O   ARG B 220      53.940  81.356 114.229  1.00 91.80           O  
ATOM   1738  N   GLY B 221      54.977  79.902 112.845  1.00 51.83           N  
ATOM   1739  CA  GLY B 221      53.890  78.965 112.744  1.00 51.83           C  
ATOM   1740  C   GLY B 221      53.784  78.072 113.946  1.00 51.83           C  
ATOM   1741  O   GLY B 221      52.681  77.748 114.384  1.00 51.83           O  
ATOM   1742  N   PHE B 222      54.943  77.601 114.455  1.00143.37           N  
ATOM   1743  CA  PHE B 222      55.028  76.670 115.549  1.00143.37           C  
ATOM   1744  CB  PHE B 222      56.442  76.104 115.726  1.00143.37           C  
ATOM   1745  CG  PHE B 222      56.404  74.983 116.711  1.00143.37           C  
ATOM   1746  CD1 PHE B 222      56.390  75.243 118.062  1.00143.37           C  
ATOM   1747  CD2 PHE B 222      56.416  73.674 116.287  1.00143.37           C  
ATOM   1748  CE1 PHE B 222      56.376  74.216 118.973  1.00143.37           C  
ATOM   1749  CE2 PHE B 222      56.402  72.646 117.201  1.00143.37           C  
ATOM   1750  CZ  PHE B 222      56.380  72.913 118.547  1.00143.37           C  
ATOM   1751  C   PHE B 222      54.604  77.339 116.819  1.00143.37           C  
ATOM   1752  O   PHE B 222      53.955  76.724 117.664  1.00143.37           O  
ATOM   1753  N   GLU B 223      54.964  78.625 116.989  1.00 98.45           N  
ATOM   1754  CA  GLU B 223      54.632  79.327 118.196  1.00 98.45           C  
ATOM   1755  CB  GLU B 223      55.007  80.819 118.167  1.00 98.45           C  
ATOM   1756  CG  GLU B 223      56.504  81.110 118.180  1.00 98.45           C  
ATOM   1757  CD  GLU B 223      56.682  82.622 118.142  1.00 98.45           C  
ATOM   1758  OE1 GLU B 223      56.577  83.254 119.226  1.00 98.45           O  
ATOM   1759  OE2 GLU B 223      56.917  83.167 117.030  1.00 98.45           O1-
ATOM   1760  C   GLU B 223      53.147  79.324 118.354  1.00 98.45           C  
ATOM   1761  O   GLU B 223      52.629  79.087 119.443  1.00 98.45           O  
ATOM   1762  N   GLU B 224      52.422  79.574 117.253  1.00124.79           N  
ATOM   1763  CA  GLU B 224      50.995  79.681 117.293  1.00124.79           C  
ATOM   1764  CB  GLU B 224      50.394  79.936 115.898  1.00124.79           C  
ATOM   1765  CG  GLU B 224      48.904  80.281 115.898  1.00124.79           C  
ATOM   1766  CD  GLU B 224      48.752  81.795 115.847  1.00124.79           C  
ATOM   1767  OE1 GLU B 224      49.108  82.469 116.850  1.00124.79           O  
ATOM   1768  OE2 GLU B 224      48.279  82.299 114.794  1.00124.79           O1-
ATOM   1769  C   GLU B 224      50.441  78.372 117.757  1.00124.79           C  
ATOM   1770  O   GLU B 224      49.552  78.322 118.605  1.00124.79           O  
ATOM   1771  N   ILE B 225      50.999  77.267 117.238  1.00101.16           N  
ATOM   1772  CA  ILE B 225      50.487  75.970 117.541  1.00101.16           C  
ATOM   1773  CB  ILE B 225      51.282  74.879 116.889  1.00101.16           C  
ATOM   1774  CG1 ILE B 225      51.264  75.051 115.360  1.00101.16           C  
ATOM   1775  CG2 ILE B 225      50.725  73.533 117.375  1.00101.16           C  
ATOM   1776  CD1 ILE B 225      49.858  75.084 114.761  1.00101.16           C  
ATOM   1777  C   ILE B 225      50.559  75.765 119.018  1.00101.16           C  
ATOM   1778  O   ILE B 225      49.596  75.301 119.625  1.00101.16           O  
ATOM   1779  N   CYS B 226      51.688  76.148 119.641  1.00 46.09           N  
ATOM   1780  CA  CYS B 226      51.864  75.939 121.050  1.00 46.09           C  
ATOM   1781  CB  CYS B 226      53.154  76.563 121.607  1.00 46.09           C  
ATOM   1782  SG  CYS B 226      54.673  75.825 120.948  1.00 46.09           S  
ATOM   1783  C   CYS B 226      50.765  76.652 121.765  1.00 46.09           C  
ATOM   1784  O   CYS B 226      50.164  76.117 122.694  1.00 46.09           O  
ATOM   1785  N   HIS B 227      50.474  77.890 121.333  1.00 42.82           N  
ATOM   1786  CA  HIS B 227      49.482  78.700 121.970  1.00 42.82           C  
ATOM   1787  ND1 HIS B 227      50.791  82.001 120.511  1.00 42.82           N  
ATOM   1788  CG  HIS B 227      50.591  80.879 121.287  1.00 42.82           C  
ATOM   1789  CB  HIS B 227      49.323  80.077 121.298  1.00 42.82           C  
ATOM   1790  NE2 HIS B 227      52.673  81.675 121.651  1.00 42.82           N  
ATOM   1791  CD2 HIS B 227      51.751  80.696 121.977  1.00 42.82           C  
ATOM   1792  CE1 HIS B 227      52.051  82.436 120.768  1.00 42.82           C  
ATOM   1793  C   HIS B 227      48.168  77.998 121.860  1.00 42.82           C  
ATOM   1794  O   HIS B 227      47.410  77.918 122.826  1.00 42.82           O  
ATOM   1795  N   ALA B 228      47.883  77.435 120.673  1.00 38.73           N  
ATOM   1796  CA  ALA B 228      46.624  76.800 120.439  1.00 38.73           C  
ATOM   1797  CB  ALA B 228      46.502  76.222 119.018  1.00 38.73           C  
ATOM   1798  C   ALA B 228      46.466  75.667 121.405  1.00 38.73           C  
ATOM   1799  O   ALA B 228      45.374  75.450 121.927  1.00 38.73           O  
ATOM   1800  N   LEU B 229      47.548  74.908 121.659  1.00 54.94           N  
ATOM   1801  CA  LEU B 229      47.499  73.779 122.544  1.00 54.94           C  
ATOM   1802  CB  LEU B 229      48.835  73.016 122.574  1.00 54.94           C  
ATOM   1803  CG  LEU B 229      49.256  72.485 121.189  1.00 54.94           C  
ATOM   1804  CD1 LEU B 229      50.593  71.729 121.254  1.00 54.94           C  
ATOM   1805  CD2 LEU B 229      48.135  71.657 120.540  1.00 54.94           C  
ATOM   1806  C   LEU B 229      47.210  74.233 123.947  1.00 54.94           C  
ATOM   1807  O   LEU B 229      46.415  73.615 124.655  1.00 54.94           O  
ATOM   1808  N   ALA B 230      47.863  75.324 124.394  1.00 35.80           N  
ATOM   1809  CA  ALA B 230      47.681  75.805 125.737  1.00 35.80           C  
ATOM   1810  CB  ALA B 230      48.606  76.985 126.082  1.00 35.80           C  
ATOM   1811  C   ALA B 230      46.270  76.274 125.928  1.00 35.80           C  
ATOM   1812  O   ALA B 230      45.658  76.009 126.961  1.00 35.80           O  
ATOM   1813  N   ASP B 231      45.714  76.983 124.926  1.00 38.89           N  
ATOM   1814  CA  ASP B 231      44.399  77.551 125.044  1.00 38.89           C  
ATOM   1815  CB  ASP B 231      43.979  78.362 123.803  1.00 38.89           C  
ATOM   1816  CG  ASP B 231      44.826  79.627 123.722  1.00 38.89           C  
ATOM   1817  OD1 ASP B 231      45.438  80.001 124.757  1.00 38.89           O  
ATOM   1818  OD2 ASP B 231      44.867  80.237 122.620  1.00 38.89           O1-
ATOM   1819  C   ASP B 231      43.390  76.460 125.200  1.00 38.89           C  
ATOM   1820  O   ASP B 231      42.441  76.595 125.972  1.00 38.89           O  
ATOM   1821  N   ILE B 232      43.536  75.366 124.432  1.00137.75           N  
ATOM   1822  CA  ILE B 232      42.605  74.279 124.534  1.00137.75           C  
ATOM   1823  CB  ILE B 232      42.635  73.317 123.375  1.00137.75           C  
ATOM   1824  CG1 ILE B 232      44.038  72.763 123.106  1.00137.75           C  
ATOM   1825  CG2 ILE B 232      41.975  73.999 122.175  1.00137.75           C  
ATOM   1826  CD1 ILE B 232      44.065  71.765 121.947  1.00137.75           C  
ATOM   1827  C   ILE B 232      42.739  73.558 125.835  1.00137.75           C  
ATOM   1828  O   ILE B 232      41.736  73.168 126.433  1.00137.75           O  
ATOM   1829  N   ALA B 233      43.977  73.350 126.313  1.00 38.15           N  
ATOM   1830  CA  ALA B 233      44.151  72.616 127.531  1.00 38.15           C  
ATOM   1831  CB  ALA B 233      45.635  72.432 127.894  1.00 38.15           C  
ATOM   1832  C   ALA B 233      43.482  73.349 128.655  1.00 38.15           C  
ATOM   1833  O   ALA B 233      42.757  72.745 129.444  1.00 38.15           O  
ATOM   1834  N   THR B 234      43.687  74.679 128.744  1.00 33.17           N  
ATOM   1835  CA  THR B 234      43.131  75.446 129.824  1.00 33.17           C  
ATOM   1836  CB  THR B 234      43.579  76.877 129.808  1.00 33.17           C  
ATOM   1837  OG1 THR B 234      43.139  77.523 128.623  1.00 33.17           O  
ATOM   1838  CG2 THR B 234      45.115  76.908 129.891  1.00 33.17           C  
ATOM   1839  C   THR B 234      41.637  75.445 129.744  1.00 33.17           C  
ATOM   1840  O   THR B 234      40.955  75.296 130.758  1.00 33.17           O  
ATOM   1841  N   THR B 235      41.093  75.636 128.529  1.00 39.22           N  
ATOM   1842  CA  THR B 235      39.675  75.713 128.321  1.00 39.22           C  
ATOM   1843  CB  THR B 235      39.324  76.118 126.916  1.00 39.22           C  
ATOM   1844  OG1 THR B 235      39.897  77.383 126.614  1.00 39.22           O  
ATOM   1845  CG2 THR B 235      37.793  76.191 126.784  1.00 39.22           C  
ATOM   1846  C   THR B 235      39.033  74.386 128.580  1.00 39.22           C  
ATOM   1847  O   THR B 235      37.971  74.324 129.197  1.00 39.22           O  
ATOM   1848  N   HIS B 236      39.654  73.281 128.119  1.00107.71           N  
ATOM   1849  CA  HIS B 236      38.991  72.015 128.252  1.00107.71           C  
ATOM   1850  ND1 HIS B 236      39.078  72.639 124.753  1.00107.71           N  
ATOM   1851  CG  HIS B 236      38.330  72.228 125.832  1.00107.71           C  
ATOM   1852  CB  HIS B 236      38.847  71.305 126.898  1.00107.71           C  
ATOM   1853  NE2 HIS B 236      37.101  73.636 124.565  1.00107.71           N  
ATOM   1854  CD2 HIS B 236      37.124  72.847 125.702  1.00107.71           C  
ATOM   1855  CE1 HIS B 236      38.296  73.479 124.028  1.00107.71           C  
ATOM   1856  C   HIS B 236      39.794  71.130 129.153  1.00107.71           C  
ATOM   1857  O   HIS B 236      40.745  70.477 128.727  1.00107.71           O  
ATOM   1858  N   GLN B 237      39.396  71.072 130.436  1.00 61.22           N  
ATOM   1859  CA  GLN B 237      40.070  70.278 131.420  1.00 61.22           C  
ATOM   1860  CB  GLN B 237      39.588  70.548 132.854  1.00 61.22           C  
ATOM   1861  CG  GLN B 237      40.023  71.925 133.360  1.00 61.22           C  
ATOM   1862  CD  GLN B 237      41.546  71.930 133.437  1.00 61.22           C  
ATOM   1863  OE1 GLN B 237      42.152  71.076 134.082  1.00 61.22           O  
ATOM   1864  NE2 GLN B 237      42.186  72.916 132.750  1.00 61.22           N  
ATOM   1865  C   GLN B 237      39.878  68.828 131.102  1.00 61.22           C  
ATOM   1866  O   GLN B 237      40.743  68.000 131.381  1.00 61.22           O  
ATOM   1867  N   ASP B 238      38.734  68.490 130.487  1.00 75.36           N  
ATOM   1868  CA  ASP B 238      38.355  67.138 130.203  1.00 75.36           C  
ATOM   1869  CB  ASP B 238      36.966  67.020 129.544  1.00 75.36           C  
ATOM   1870  CG  ASP B 238      36.982  67.737 128.199  1.00 75.36           C  
ATOM   1871  OD1 ASP B 238      37.701  68.765 128.087  1.00 75.36           O  
ATOM   1872  OD2 ASP B 238      36.276  67.268 127.267  1.00 75.36           O1-
ATOM   1873  C   ASP B 238      39.346  66.481 129.296  1.00 75.36           C  
ATOM   1874  O   ASP B 238      39.450  65.259 129.309  1.00 75.36           O  
ATOM   1875  N   ILE B 239      40.095  67.238 128.469  1.00117.59           N  
ATOM   1876  CA  ILE B 239      40.958  66.570 127.535  1.00117.59           C  
ATOM   1877  CB  ILE B 239      40.757  67.007 126.104  1.00117.59           C  
ATOM   1878  CG1 ILE B 239      41.075  68.503 125.893  1.00117.59           C  
ATOM   1879  CG2 ILE B 239      39.322  66.629 125.709  1.00117.59           C  
ATOM   1880  CD1 ILE B 239      42.565  68.844 125.811  1.00117.59           C  
ATOM   1881  C   ILE B 239      42.400  66.767 127.884  1.00117.59           C  
ATOM   1882  O   ILE B 239      42.762  67.677 128.626  1.00117.59           O  
ATOM   1883  N   GLN B 240      43.258  65.848 127.384  1.00115.96           N  
ATOM   1884  CA  GLN B 240      44.674  65.919 127.621  1.00115.96           C  
ATOM   1885  CB  GLN B 240      45.254  64.734 128.411  1.00115.96           C  
ATOM   1886  CG  GLN B 240      45.229  63.411 127.647  1.00115.96           C  
ATOM   1887  CD  GLN B 240      45.903  62.369 128.527  1.00115.96           C  
ATOM   1888  OE1 GLN B 240      45.262  61.438 129.014  1.00115.96           O  
ATOM   1889  NE2 GLN B 240      47.235  62.535 128.744  1.00115.96           N  
ATOM   1890  C   GLN B 240      45.358  65.906 126.283  1.00115.96           C  
ATOM   1891  O   GLN B 240      44.872  65.300 125.328  1.00115.96           O  
ATOM   1892  N   ILE B 241      46.522  66.581 126.180  1.00 68.22           N  
ATOM   1893  CA  ILE B 241      47.230  66.662 124.929  1.00 68.22           C  
ATOM   1894  CB  ILE B 241      47.462  68.083 124.486  1.00 68.22           C  
ATOM   1895  CG1 ILE B 241      46.116  68.799 124.276  1.00 68.22           C  
ATOM   1896  CG2 ILE B 241      48.362  68.075 123.236  1.00 68.22           C  
ATOM   1897  CD1 ILE B 241      46.235  70.315 124.125  1.00 68.22           C  
ATOM   1898  C   ILE B 241      48.586  66.039 125.094  1.00 68.22           C  
ATOM   1899  O   ILE B 241      49.344  66.419 125.982  1.00 68.22           O  
ATOM   1900  N   VAL B 242      48.925  65.052 124.233  1.00 62.92           N  
ATOM   1901  CA  VAL B 242      50.231  64.440 124.275  1.00 62.92           C  
ATOM   1902  CB  VAL B 242      50.174  62.943 124.369  1.00 62.92           C  
ATOM   1903  CG1 VAL B 242      51.605  62.387 124.318  1.00 62.92           C  
ATOM   1904  CG2 VAL B 242      49.405  62.565 125.647  1.00 62.92           C  
ATOM   1905  C   VAL B 242      50.898  64.785 122.977  1.00 62.92           C  
ATOM   1906  O   VAL B 242      50.285  64.659 121.917  1.00 62.92           O  
ATOM   1907  N   TYR B 243      52.163  65.266 123.026  1.00132.06           N  
ATOM   1908  CA  TYR B 243      52.822  65.672 121.810  1.00132.06           C  
ATOM   1909  CB  TYR B 243      52.913  67.212 121.746  1.00132.06           C  
ATOM   1910  CG  TYR B 243      53.634  67.725 120.542  1.00132.06           C  
ATOM   1911  CD1 TYR B 243      53.360  67.255 119.279  1.00132.06           C  
ATOM   1912  CD2 TYR B 243      54.541  68.752 120.672  1.00132.06           C  
ATOM   1913  CE1 TYR B 243      54.008  67.753 118.176  1.00132.06           C  
ATOM   1914  CE2 TYR B 243      55.195  69.260 119.573  1.00132.06           C  
ATOM   1915  CZ  TYR B 243      54.932  68.755 118.320  1.00132.06           C  
ATOM   1916  OH  TYR B 243      55.591  69.260 117.179  1.00132.06           O  
ATOM   1917  C   TYR B 243      54.196  65.087 121.709  1.00132.06           C  
ATOM   1918  O   TYR B 243      55.156  65.685 122.192  1.00132.06           O  
ATOM   1919  N   PRO B 244      54.348  63.950 121.081  1.00111.43           N  
ATOM   1920  CA  PRO B 244      55.675  63.430 120.898  1.00111.43           C  
ATOM   1921  CD  PRO B 244      53.347  62.900 121.102  1.00111.43           C  
ATOM   1922  CB  PRO B 244      55.519  61.936 120.604  1.00111.43           C  
ATOM   1923  CG  PRO B 244      54.013  61.752 120.323  1.00111.43           C  
ATOM   1924  C   PRO B 244      56.356  64.222 119.830  1.00111.43           C  
ATOM   1925  O   PRO B 244      55.969  64.089 118.671  1.00111.43           O  
ATOM   1926  N   VAL B 245      57.419  64.986 120.153  1.00108.54           N  
ATOM   1927  CA  VAL B 245      57.996  65.766 119.098  1.00108.54           C  
ATOM   1928  CB  VAL B 245      57.587  67.211 119.121  1.00108.54           C  
ATOM   1929  CG1 VAL B 245      58.191  67.878 120.367  1.00108.54           C  
ATOM   1930  CG2 VAL B 245      58.018  67.864 117.798  1.00108.54           C  
ATOM   1931  C   VAL B 245      59.493  65.727 119.174  1.00108.54           C  
ATOM   1932  O   VAL B 245      60.086  65.472 120.222  1.00108.54           O  
ATOM   1933  N   HIS B 246      60.132  65.995 118.018  1.00 62.15           N  
ATOM   1934  CA  HIS B 246      61.558  66.000 117.849  1.00 62.15           C  
ATOM   1935  ND1 HIS B 246      64.309  64.620 116.605  1.00 62.15           N  
ATOM   1936  CG  HIS B 246      63.414  65.547 116.121  1.00 62.15           C  
ATOM   1937  CB  HIS B 246      61.946  65.552 116.426  1.00 62.15           C  
ATOM   1938  NE2 HIS B 246      65.467  66.000 115.301  1.00 62.15           N  
ATOM   1939  CD2 HIS B 246      64.138  66.382 115.326  1.00 62.15           C  
ATOM   1940  CE1 HIS B 246      65.521  64.937 116.083  1.00 62.15           C  
ATOM   1941  C   HIS B 246      62.006  67.416 118.033  1.00 62.15           C  
ATOM   1942  O   HIS B 246      61.468  68.322 117.398  1.00 62.15           O  
ATOM   1943  N   LEU B 247      62.996  67.647 118.924  1.00 73.93           N  
ATOM   1944  CA  LEU B 247      63.420  68.992 119.193  1.00 73.93           C  
ATOM   1945  CB  LEU B 247      63.024  69.478 120.600  1.00 73.93           C  
ATOM   1946  CG  LEU B 247      61.503  69.489 120.844  1.00 73.93           C  
ATOM   1947  CD1 LEU B 247      61.167  69.987 122.259  1.00 73.93           C  
ATOM   1948  CD2 LEU B 247      60.764  70.272 119.748  1.00 73.93           C  
ATOM   1949  C   LEU B 247      64.917  69.095 119.127  1.00 73.93           C  
ATOM   1950  O   LEU B 247      65.645  68.111 119.240  1.00 73.93           O  
ATOM   1951  N   ASN B 248      65.397  70.338 118.931  1.00 57.57           N  
ATOM   1952  CA  ASN B 248      66.777  70.718 118.886  1.00 57.57           C  
ATOM   1953  CB  ASN B 248      67.225  71.250 117.513  1.00 57.57           C  
ATOM   1954  CG  ASN B 248      67.201  70.085 116.529  1.00 57.57           C  
ATOM   1955  OD1 ASN B 248      67.070  68.926 116.922  1.00 57.57           O  
ATOM   1956  ND2 ASN B 248      67.337  70.396 115.212  1.00 57.57           N  
ATOM   1957  C   ASN B 248      66.895  71.831 119.882  1.00 57.57           C  
ATOM   1958  O   ASN B 248      65.877  72.331 120.359  1.00 57.57           O  
ATOM   1959  N   PRO B 249      68.085  72.244 120.225  1.00 75.83           N  
ATOM   1960  CA  PRO B 249      68.230  73.251 121.238  1.00 75.83           C  
ATOM   1961  CD  PRO B 249      69.244  71.372 120.160  1.00 75.83           C  
ATOM   1962  CB  PRO B 249      69.729  73.349 121.508  1.00 75.83           C  
ATOM   1963  CG  PRO B 249      70.226  71.919 121.215  1.00 75.83           C  
ATOM   1964  C   PRO B 249      67.546  74.551 120.952  1.00 75.83           C  
ATOM   1965  O   PRO B 249      67.069  75.180 121.895  1.00 75.83           O  
ATOM   1966  N   ASN B 250      67.508  74.997 119.686  1.00 54.19           N  
ATOM   1967  CA  ASN B 250      66.855  76.232 119.348  1.00 54.19           C  
ATOM   1968  CB  ASN B 250      67.156  76.663 117.904  1.00 54.19           C  
ATOM   1969  CG  ASN B 250      68.656  76.891 117.785  1.00 54.19           C  
ATOM   1970  OD1 ASN B 250      69.249  77.650 118.550  1.00 54.19           O  
ATOM   1971  ND2 ASN B 250      69.294  76.197 116.804  1.00 54.19           N  
ATOM   1972  C   ASN B 250      65.370  76.057 119.459  1.00 54.19           C  
ATOM   1973  O   ASN B 250      64.650  76.949 119.905  1.00 54.19           O  
ATOM   1974  N   VAL B 251      64.873  74.903 118.988  1.00187.03           N  
ATOM   1975  CA  VAL B 251      63.473  74.606 118.943  1.00187.03           C  
ATOM   1976  CB  VAL B 251      63.063  73.565 117.944  1.00187.03           C  
ATOM   1977  CG1 VAL B 251      63.698  73.893 116.584  1.00187.03           C  
ATOM   1978  CG2 VAL B 251      63.331  72.177 118.514  1.00187.03           C  
ATOM   1979  C   VAL B 251      62.952  74.159 120.273  1.00187.03           C  
ATOM   1980  O   VAL B 251      61.781  73.810 120.338  1.00187.03           O  
ATOM   1981  N   ARG B 252      63.814  73.859 121.270  1.00235.72           N  
ATOM   1982  CA  ARG B 252      63.279  73.460 122.547  1.00235.72           C  
ATOM   1983  CB  ARG B 252      64.180  72.467 123.299  1.00235.72           C  
ATOM   1984  CG  ARG B 252      65.570  72.988 123.643  1.00235.72           C  
ATOM   1985  CD  ARG B 252      66.391  71.962 124.421  1.00235.72           C  
ATOM   1986  NE  ARG B 252      65.616  71.624 125.650  1.00235.72           N  
ATOM   1987  CZ  ARG B 252      64.708  70.603 125.644  1.00235.72           C  
ATOM   1988  NH1 ARG B 252      64.515  69.856 124.517  1.00235.72           N1+
[truncated: 77,849 more chars]
